# Supplementary material for: Single-chain dimers from de novo immunoglobulins as robust scaffolds for multiple binding loops
Source: Nat Commun. 2023 Sep 23;14:5939. doi: 10.1038/s41467-023-41717-5 (PMC10517939; doi:10.1038/s41467-023-41717-5)
Supplement: Supplementary file 3 — Supplementary Data 1 [file 41467_2023_41717_MOESM3_ESM.zip › design_models/scIg+EF/scIg12+EF3d/ranked_4.pdb]

ATOM      1  N   GLY A   1       7.077   8.697  -7.824  1.00 83.58           N  
ATOM      2  H   GLY A   1       7.380   7.874  -7.323  1.00 83.58           H  
ATOM      3  H2  GLY A   1       7.782   8.917  -8.513  1.00 83.58           H  
ATOM      4  H3  GLY A   1       7.053   9.442  -7.143  1.00 83.58           H  
ATOM      5  CA  GLY A   1       5.742   8.468  -8.445  1.00 83.58           C  
ATOM      6  HA2 GLY A   1       5.440   9.363  -8.989  1.00 83.58           H  
ATOM      7  HA3 GLY A   1       5.809   7.625  -9.134  1.00 83.58           H  
ATOM      8  C   GLY A   1       4.687   8.152  -7.391  1.00 83.58           C  
ATOM      9  O   GLY A   1       5.068   7.759  -6.297  1.00 83.58           O  
ATOM     10  N   ARG A   2       3.387   8.331  -7.682  1.00 92.71           N  
ATOM     11  H   ARG A   2       3.115   8.621  -8.610  1.00 92.71           H  
ATOM     12  CA  ARG A   2       2.304   8.238  -6.681  1.00 92.71           C  
ATOM     13  HA  ARG A   2       2.728   7.962  -5.716  1.00 92.71           H  
ATOM     14  C   ARG A   2       1.258   7.174  -7.028  1.00 92.71           C  
ATOM     15  CB  ARG A   2       1.673   9.632  -6.514  1.00 92.71           C  
ATOM     16  HB2 ARG A   2       2.439  10.319  -6.153  1.00 92.71           H  
ATOM     17  HB3 ARG A   2       1.328   9.986  -7.485  1.00 92.71           H  
ATOM     18  O   ARG A   2       0.685   7.209  -8.112  1.00 92.71           O  
ATOM     19  CG  ARG A   2       0.497   9.644  -5.530  1.00 92.71           C  
ATOM     20  HG2 ARG A   2       0.827   9.262  -4.564  1.00 92.71           H  
ATOM     21  HG3 ARG A   2      -0.306   9.012  -5.911  1.00 92.71           H  
ATOM     22  CD  ARG A   2      -0.040  11.065  -5.367  1.00 92.71           C  
ATOM     23  HD2 ARG A   2      -0.263  11.472  -6.353  1.00 92.71           H  
ATOM     24  HD3 ARG A   2       0.727  11.674  -4.889  1.00 92.71           H  
ATOM     25  NE  ARG A   2      -1.264  11.064  -4.554  1.00 92.71           N  
ATOM     26  HE  ARG A   2      -1.588  10.161  -4.238  1.00 92.71           H  
ATOM     27  NH1 ARG A   2      -1.579  13.323  -4.525  1.00 92.71           N  
ATOM     28 HH11 ARG A   2      -0.694  13.382  -5.009  1.00 92.71           H  
ATOM     29 HH12 ARG A   2      -1.991  14.148  -4.112  1.00 92.71           H  
ATOM     30  NH2 ARG A   2      -2.963  11.985  -3.370  1.00 92.71           N  
ATOM     31 HH21 ARG A   2      -3.209  11.052  -3.069  1.00 92.71           H  
ATOM     32 HH22 ARG A   2      -3.484  12.797  -3.071  1.00 92.71           H  
ATOM     33  CZ  ARG A   2      -1.931  12.123  -4.156  1.00 92.71           C  
ATOM     34  N   VAL A   3       0.966   6.285  -6.078  1.00 94.69           N  
ATOM     35  H   VAL A   3       1.491   6.329  -5.216  1.00 94.69           H  
ATOM     36  CA  VAL A   3      -0.116   5.289  -6.169  1.00 94.69           C  
ATOM     37  HA  VAL A   3      -0.690   5.464  -7.079  1.00 94.69           H  
ATOM     38  C   VAL A   3      -1.059   5.452  -4.990  1.00 94.69           C  
ATOM     39  CB  VAL A   3       0.424   3.850  -6.235  1.00 94.69           C  
ATOM     40  HB  VAL A   3       1.061   3.665  -5.370  1.00 94.69           H  
ATOM     41  O   VAL A   3      -0.634   5.546  -3.840  1.00 94.69           O  
ATOM     42  CG1 VAL A   3      -0.694   2.795  -6.257  1.00 94.69           C  
ATOM     43 HG11 VAL A   3      -1.240   2.798  -5.313  1.00 94.69           H  
ATOM     44 HG12 VAL A   3      -0.263   1.803  -6.393  1.00 94.69           H  
ATOM     45 HG13 VAL A   3      -1.385   2.997  -7.076  1.00 94.69           H  
ATOM     46  CG2 VAL A   3       1.253   3.652  -7.504  1.00 94.69           C  
ATOM     47 HG21 VAL A   3       2.070   4.371  -7.554  1.00 94.69           H  
ATOM     48 HG22 VAL A   3       1.678   2.649  -7.489  1.00 94.69           H  
ATOM     49 HG23 VAL A   3       0.629   3.776  -8.390  1.00 94.69           H  
ATOM     50  N   GLU A   4      -2.353   5.467  -5.269  1.00 97.09           N  
ATOM     51  H   GLU A   4      -2.636   5.377  -6.234  1.00 97.09           H  
ATOM     52  CA  GLU A   4      -3.401   5.572  -4.268  1.00 97.09           C  
ATOM     53  HA  GLU A   4      -2.953   5.746  -3.290  1.00 97.09           H  
ATOM     54  C   GLU A   4      -4.208   4.272  -4.180  1.00 97.09           C  
ATOM     55  CB  GLU A   4      -4.258   6.797  -4.594  1.00 97.09           C  
ATOM     56  HB2 GLU A   4      -4.683   6.688  -5.593  1.00 97.09           H  
ATOM     57  HB3 GLU A   4      -3.629   7.687  -4.571  1.00 97.09           H  
ATOM     58  O   GLU A   4      -4.685   3.754  -5.187  1.00 97.09           O  
ATOM     59  CG  GLU A   4      -5.383   6.955  -3.580  1.00 97.09           C  
ATOM     60  HG2 GLU A   4      -6.058   6.102  -3.649  1.00 97.09           H  
ATOM     61  HG3 GLU A   4      -4.953   6.966  -2.578  1.00 97.09           H  
ATOM     62  CD  GLU A   4      -6.199   8.226  -3.783  1.00 97.09           C  
ATOM     63  OE1 GLU A   4      -6.829   8.644  -2.795  1.00 97.09           O  
ATOM     64  OE2 GLU A   4      -6.340   8.802  -4.876  1.00 97.09           O  
ATOM     65  N   VAL A   5      -4.397   3.779  -2.956  1.00 97.17           N  
ATOM     66  H   VAL A   5      -3.943   4.256  -2.191  1.00 97.17           H  
ATOM     67  CA  VAL A   5      -5.242   2.635  -2.607  1.00 97.17           C  
ATOM     68  HA  VAL A   5      -5.699   2.233  -3.511  1.00 97.17           H  
ATOM     69  C   VAL A   5      -6.344   3.125  -1.670  1.00 97.17           C  
ATOM     70  CB  VAL A   5      -4.420   1.510  -1.941  1.00 97.17           C  
ATOM     71  HB  VAL A   5      -4.049   1.861  -0.978  1.00 97.17           H  
ATOM     72  O   VAL A   5      -6.079   3.505  -0.529  1.00 97.17           O  
ATOM     73  CG1 VAL A   5      -5.288   0.269  -1.690  1.00 97.17           C  
ATOM     74 HG11 VAL A   5      -5.660  -0.122  -2.637  1.00 97.17           H  
ATOM     75 HG12 VAL A   5      -4.693  -0.501  -1.198  1.00 97.17           H  
ATOM     76 HG13 VAL A   5      -6.130   0.513  -1.042  1.00 97.17           H  
ATOM     77  CG2 VAL A   5      -3.204   1.093  -2.779  1.00 97.17           C  
ATOM     78 HG21 VAL A   5      -2.491   1.915  -2.836  1.00 97.17           H  
ATOM     79 HG22 VAL A   5      -2.705   0.241  -2.318  1.00 97.17           H  
ATOM     80 HG23 VAL A   5      -3.515   0.829  -3.789  1.00 97.17           H  
ATOM     81  N   ARG A   6      -7.597   3.112  -2.126  1.00 97.08           N  
ATOM     82  H   ARG A   6      -7.740   2.808  -3.079  1.00 97.08           H  
ATOM     83  CA  ARG A   6      -8.780   3.380  -1.294  1.00 97.08           C  
ATOM     84  HA  ARG A   6      -8.478   3.762  -0.319  1.00 97.08           H  
ATOM     85  C   ARG A   6      -9.529   2.084  -1.066  1.00 97.08           C  
ATOM     86  CB  ARG A   6      -9.705   4.402  -1.959  1.00 97.08           C  
ATOM     87  HB2 ARG A   6     -10.618   4.487  -1.368  1.00 97.08           H  
ATOM     88  HB3 ARG A   6      -9.970   4.037  -2.951  1.00 97.08           H  
ATOM     89  O   ARG A   6      -9.901   1.419  -2.029  1.00 97.08           O  
ATOM     90  CG  ARG A   6      -9.077   5.787  -2.092  1.00 97.08           C  
ATOM     91  HG2 ARG A   6      -8.145   5.717  -2.653  1.00 97.08           H  
ATOM     92  HG3 ARG A   6      -8.877   6.187  -1.098  1.00 97.08           H  
ATOM     93  CD  ARG A   6     -10.040   6.718  -2.831  1.00 97.08           C  
ATOM     94  HD2 ARG A   6     -10.950   6.839  -2.244  1.00 97.08           H  
ATOM     95  HD3 ARG A   6     -10.287   6.265  -3.792  1.00 97.08           H  
ATOM     96  NE  ARG A   6      -9.412   8.022  -3.057  1.00 97.08           N  
ATOM     97  HE  ARG A   6      -8.482   8.148  -2.683  1.00 97.08           H  
ATOM     98  NH1 ARG A   6     -10.855   8.900  -4.600  1.00 97.08           N  
ATOM     99 HH11 ARG A   6     -10.981   9.507  -5.397  1.00 97.08           H  
ATOM    100 HH12 ARG A   6     -11.411   8.060  -4.515  1.00 97.08           H  
ATOM    101  NH2 ARG A   6      -8.893   9.896  -4.197  1.00 97.08           N  
ATOM    102 HH21 ARG A   6      -7.943   9.669  -3.943  1.00 97.08           H  
ATOM    103 HH22 ARG A   6      -8.993  10.448  -5.037  1.00 97.08           H  
ATOM    104  CZ  ARG A   6      -9.732   8.940  -3.941  1.00 97.08           C  
ATOM    105  N   VAL A   7      -9.785   1.751   0.189  1.00 95.71           N  
ATOM    106  H   VAL A   7      -9.483   2.361   0.935  1.00 95.71           H  
ATOM    107  CA  VAL A   7     -10.580   0.577   0.549  1.00 95.71           C  
ATOM    108  HA  VAL A   7     -10.747  -0.033  -0.339  1.00 95.71           H  
ATOM    109  C   VAL A   7     -11.931   1.049   1.059  1.00 95.71           C  
ATOM    110  CB  VAL A   7      -9.852  -0.308   1.571  1.00 95.71           C  
ATOM    111  HB  VAL A   7      -9.858   0.196   2.537  1.00 95.71           H  
ATOM    112  O   VAL A   7     -12.003   2.037   1.781  1.00 95.71           O  
ATOM    113  CG1 VAL A   7     -10.555  -1.657   1.733  1.00 95.71           C  
ATOM    114 HG11 VAL A   7      -9.991  -2.292   2.417  1.00 95.71           H  
ATOM    115 HG12 VAL A   7     -10.634  -2.157   0.768  1.00 95.71           H  
ATOM    116 HG13 VAL A   7     -11.553  -1.517   2.148  1.00 95.71           H  
ATOM    117  CG2 VAL A   7      -8.393  -0.577   1.172  1.00 95.71           C  
ATOM    118 HG21 VAL A   7      -7.827   0.354   1.150  1.00 95.71           H  
ATOM    119 HG22 VAL A   7      -8.353  -1.046   0.189  1.00 95.71           H  
ATOM    120 HG23 VAL A   7      -7.928  -1.228   1.912  1.00 95.71           H  
ATOM    121  N   GLU A   8     -13.001   0.362   0.686  1.00 94.22           N  
ATOM    122  H   GLU A   8     -12.878  -0.386   0.018  1.00 94.22           H  
ATOM    123  CA  GLU A   8     -14.354   0.602   1.177  1.00 94.22           C  
ATOM    124  HA  GLU A   8     -14.310   1.240   2.059  1.00 94.22           H  
ATOM    125  C   GLU A   8     -14.985  -0.732   1.581  1.00 94.22           C  
ATOM    126  CB  GLU A   8     -15.165   1.351   0.107  1.00 94.22           C  
ATOM    127  HB2 GLU A   8     -14.658   2.291  -0.111  1.00 94.22           H  
ATOM    128  HB3 GLU A   8     -15.189   0.753  -0.804  1.00 94.22           H  
ATOM    129  O   GLU A   8     -15.060  -1.659   0.773  1.00 94.22           O  
ATOM    130  CG  GLU A   8     -16.604   1.665   0.543  1.00 94.22           C  
ATOM    131  HG2 GLU A   8     -17.144   0.727   0.675  1.00 94.22           H  
ATOM    132  HG3 GLU A   8     -16.571   2.176   1.505  1.00 94.22           H  
ATOM    133  CD  GLU A   8     -17.350   2.544  -0.479  1.00 94.22           C  
ATOM    134  OE1 GLU A   8     -18.124   3.424  -0.027  1.00 94.22           O  
ATOM    135  OE2 GLU A   8     -17.094   2.421  -1.699  1.00 94.22           O  
ATOM    136  N   PHE A   9     -15.433  -0.827   2.833  1.00 90.36           N  
ATOM    137  H   PHE A   9     -15.302  -0.038   3.450  1.00 90.36           H  
ATOM    138  CA  PHE A   9     -16.133  -1.998   3.360  1.00 90.36           C  
ATOM    139  HA  PHE A   9     -15.965  -2.846   2.697  1.00 90.36           H  
ATOM    140  C   PHE A   9     -17.645  -1.731   3.406  1.00 90.36           C  
ATOM    141  CB  PHE A   9     -15.562  -2.385   4.733  1.00 90.36           C  
ATOM    142  HB2 PHE A   9     -16.073  -3.285   5.078  1.00 90.36           H  
ATOM    143  HB3 PHE A   9     -15.790  -1.592   5.446  1.00 90.36           H  
ATOM    144  O   PHE A   9     -18.105  -0.803   4.076  1.00 90.36           O  
ATOM    145  CG  PHE A   9     -14.063  -2.644   4.752  1.00 90.36           C  
ATOM    146  CD1 PHE A   9     -13.538  -3.900   4.395  1.00 90.36           C  
ATOM    147  HD1 PHE A   9     -14.200  -4.699   4.095  1.00 90.36           H  
ATOM    148  CD2 PHE A   9     -13.180  -1.616   5.126  1.00 90.36           C  
ATOM    149  HD2 PHE A   9     -13.565  -0.640   5.382  1.00 90.36           H  
ATOM    150  CE1 PHE A   9     -12.144  -4.108   4.423  1.00 90.36           C  
ATOM    151  HE1 PHE A   9     -11.717  -5.054   4.124  1.00 90.36           H  
ATOM    152  CE2 PHE A   9     -11.796  -1.831   5.177  1.00 90.36           C  
ATOM    153  HE2 PHE A   9     -11.141  -1.032   5.491  1.00 90.36           H  
ATOM    154  CZ  PHE A   9     -11.277  -3.084   4.827  1.00 90.36           C  
ATOM    155  HZ  PHE A   9     -10.211  -3.257   4.857  1.00 90.36           H  
ATOM    156  N   GLU A  10     -18.423  -2.559   2.710  1.00 87.42           N  
ATOM    157  H   GLU A  10     -17.972  -3.312   2.210  1.00 87.42           H  
ATOM    158  CA  GLU A  10     -19.886  -2.500   2.628  1.00 87.42           C  
ATOM    159  HA  GLU A  10     -20.278  -1.791   3.357  1.00 87.42           H  
ATOM    160  C   GLU A  10     -20.471  -3.882   2.942  1.00 87.42           C  
ATOM    161  CB  GLU A  10     -20.353  -2.055   1.227  1.00 87.42           C  
ATOM    162  HB2 GLU A  10     -21.427  -2.235   1.161  1.00 87.42           H  
ATOM    163  HB3 GLU A  10     -19.856  -2.672   0.479  1.00 87.42           H  
ATOM    164  O   GLU A  10     -20.673  -4.699   2.046  1.00 87.42           O  
ATOM    165  CG  GLU A  10     -20.117  -0.580   0.886  1.00 87.42           C  
ATOM    166  HG2 GLU A  10     -19.046  -0.381   0.931  1.00 87.42           H  
ATOM    167  HG3 GLU A  10     -20.613   0.037   1.636  1.00 87.42           H  
ATOM    168  CD  GLU A  10     -20.648  -0.208  -0.517  1.00 87.42           C  
ATOM    169  OE1 GLU A  10     -20.545   0.971  -0.914  1.00 87.42           O  
ATOM    170  OE2 GLU A  10     -21.151  -1.075  -1.276  1.00 87.42           O  
ATOM    171  N   GLY A  11     -20.745  -4.160   4.219  1.00 83.33           N  
ATOM    172  H   GLY A  11     -20.473  -3.496   4.930  1.00 83.33           H  
ATOM    173  CA  GLY A  11     -21.346  -5.431   4.635  1.00 83.33           C  
ATOM    174  HA2 GLY A  11     -22.321  -5.540   4.161  1.00 83.33           H  
ATOM    175  HA3 GLY A  11     -21.485  -5.430   5.716  1.00 83.33           H  
ATOM    176  C   GLY A  11     -20.477  -6.638   4.271  1.00 83.33           C  
ATOM    177  O   GLY A  11     -19.444  -6.871   4.892  1.00 83.33           O  
ATOM    178  N   ASP A  12     -20.909  -7.402   3.271  1.00 88.79           N  
ATOM    179  H   ASP A  12     -21.697  -7.086   2.724  1.00 88.79           H  
ATOM    180  CA  ASP A  12     -20.251  -8.605   2.749  1.00 88.79           C  
ATOM    181  HA  ASP A  12     -19.677  -9.063   3.554  1.00 88.79           H  
ATOM    182  C   ASP A  12     -19.261  -8.318   1.604  1.00 88.79           C  
ATOM    183  CB  ASP A  12     -21.337  -9.610   2.329  1.00 88.79           C  
ATOM    184  HB2 ASP A  12     -22.008  -9.782   3.171  1.00 88.79           H  
ATOM    185  HB3 ASP A  12     -20.862 -10.562   2.092  1.00 88.79           H  
ATOM    186  O   ASP A  12     -18.721  -9.248   0.994  1.00 88.79           O  
ATOM    187  CG  ASP A  12     -22.169  -9.174   1.112  1.00 88.79           C  
ATOM    188  OD1 ASP A  12     -22.379  -7.953   0.921  1.00 88.79           O  
ATOM    189  OD2 ASP A  12     -22.623 -10.066   0.363  1.00 88.79           O  
ATOM    190  N   LYS A  13     -19.001  -7.039   1.305  1.00 92.54           N  
ATOM    191  H   LYS A  13     -19.517  -6.331   1.807  1.00 92.54           H  
ATOM    192  CA  LYS A  13     -18.133  -6.606   0.206  1.00 92.54           C  
ATOM    193  HA  LYS A  13     -17.672  -7.489  -0.237  1.00 92.54           H  
ATOM    194  C   LYS A  13     -16.998  -5.713   0.674  1.00 92.54           C  
ATOM    195  CB  LYS A  13     -18.959  -5.904  -0.879  1.00 92.54           C  
ATOM    196  HB2 LYS A  13     -19.494  -5.062  -0.440  1.00 92.54           H  
ATOM    197  HB3 LYS A  13     -18.293  -5.530  -1.657  1.00 92.54           H  
ATOM    198  O   LYS A  13     -17.167  -4.849   1.532  1.00 92.54           O  
ATOM    199  CG  LYS A  13     -19.954  -6.883  -1.504  1.00 92.54           C  
ATOM    200  HG2 LYS A  13     -19.405  -7.711  -1.953  1.00 92.54           H  
ATOM    201  HG3 LYS A  13     -20.605  -7.281  -0.726  1.00 92.54           H  
ATOM    202  CD  LYS A  13     -20.827  -6.218  -2.561  1.00 92.54           C  
ATOM    203  HD2 LYS A  13     -20.216  -5.919  -3.412  1.00 92.54           H  
ATOM    204  HD3 LYS A  13     -21.318  -5.349  -2.122  1.00 92.54           H  
ATOM    205  CE  LYS A  13     -21.870  -7.257  -2.973  1.00 92.54           C  
ATOM    206  HE2 LYS A  13     -22.368  -7.605  -2.068  1.00 92.54           H  
ATOM    207  HE3 LYS A  13     -21.359  -8.116  -3.408  1.00 92.54           H  
ATOM    208  NZ  LYS A  13     -22.858  -6.688  -3.915  1.00 92.54           N  
ATOM    209  HZ1 LYS A  13     -23.317  -5.905  -3.472  1.00 92.54           H  
ATOM    210  HZ2 LYS A  13     -22.404  -6.391  -4.767  1.00 92.54           H  
ATOM    211  HZ3 LYS A  13     -23.554  -7.389  -4.122  1.00 92.54           H  
ATOM    212  N   MET A  14     -15.861  -5.868   0.006  1.00 94.36           N  
ATOM    213  H   MET A  14     -15.825  -6.601  -0.689  1.00 94.36           H  
ATOM    214  CA  MET A  14     -14.752  -4.925   0.061  1.00 94.36           C  
ATOM    215  HA  MET A  14     -15.035  -4.066   0.669  1.00 94.36           H  
ATOM    216  C   MET A  14     -14.448  -4.444  -1.357  1.00 94.36           C  
ATOM    217  CB  MET A  14     -13.542  -5.585   0.728  1.00 94.36           C  
ATOM    218  HB2 MET A  14     -13.207  -6.421   0.113  1.00 94.36           H  
ATOM    219  HB3 MET A  14     -13.836  -5.969   1.705  1.00 94.36           H  
ATOM    220  O   MET A  14     -14.153  -5.257  -2.236  1.00 94.36           O  
ATOM    221  CG  MET A  14     -12.394  -4.590   0.926  1.00 94.36           C  
ATOM    222  HG2 MET A  14     -12.693  -3.868   1.686  1.00 94.36           H  
ATOM    223  HG3 MET A  14     -12.224  -4.037   0.002  1.00 94.36           H  
ATOM    224  SD  MET A  14     -10.820  -5.340   1.420  1.00 94.36           S  
ATOM    225  CE  MET A  14     -10.430  -6.138  -0.144  1.00 94.36           C  
ATOM    226  HE1 MET A  14     -10.726  -5.491  -0.970  1.00 94.36           H  
ATOM    227  HE2 MET A  14      -9.357  -6.322  -0.205  1.00 94.36           H  
ATOM    228  HE3 MET A  14     -10.998  -7.065  -0.218  1.00 94.36           H  
ATOM    229  N   ARG A  15     -14.509  -3.131  -1.581  1.00 96.01           N  
ATOM    230  H   ARG A  15     -14.750  -2.533  -0.803  1.00 96.01           H  
ATOM    231  CA  ARG A  15     -14.053  -2.488  -2.817  1.00 96.01           C  
ATOM    232  HA  ARG A  15     -13.958  -3.232  -3.607  1.00 96.01           H  
ATOM    233  C   ARG A  15     -12.679  -1.878  -2.596  1.00 96.01           C  
ATOM    234  CB  ARG A  15     -15.038  -1.416  -3.297  1.00 96.01           C  
ATOM    235  HB2 ARG A  15     -15.158  -0.657  -2.524  1.00 96.01           H  
ATOM    236  HB3 ARG A  15     -14.614  -0.935  -4.179  1.00 96.01           H  
ATOM    237  O   ARG A  15     -12.456  -1.192  -1.605  1.00 96.01           O  
ATOM    238  CG  ARG A  15     -16.413  -1.981  -3.663  1.00 96.01           C  
ATOM    239  HG2 ARG A  15     -16.297  -2.825  -4.342  1.00 96.01           H  
ATOM    240  HG3 ARG A  15     -16.925  -2.310  -2.759  1.00 96.01           H  
ATOM    241  CD  ARG A  15     -17.235  -0.887  -4.352  1.00 96.01           C  
ATOM    242  HD2 ARG A  15     -16.764  -0.632  -5.302  1.00 96.01           H  
ATOM    243  HD3 ARG A  15     -17.215   0.002  -3.722  1.00 96.01           H  
ATOM    244  NE  ARG A  15     -18.615  -1.338  -4.604  1.00 96.01           N  
ATOM    245  HE  ARG A  15     -18.714  -2.159  -5.183  1.00 96.01           H  
ATOM    246  NH1 ARG A  15     -19.686   0.397  -3.550  1.00 96.01           N  
ATOM    247 HH11 ARG A  15     -18.808   0.888  -3.465  1.00 96.01           H  
ATOM    248 HH12 ARG A  15     -20.321   0.590  -2.788  1.00 96.01           H  
ATOM    249  NH2 ARG A  15     -20.802  -1.463  -4.012  1.00 96.01           N  
ATOM    250 HH21 ARG A  15     -20.760  -2.444  -4.249  1.00 96.01           H  
ATOM    251 HH22 ARG A  15     -21.328  -1.196  -3.193  1.00 96.01           H  
ATOM    252  CZ  ARG A  15     -19.696  -0.787  -4.087  1.00 96.01           C  
ATOM    253  N   VAL A  16     -11.772  -2.115  -3.531  1.00 97.23           N  
ATOM    254  H   VAL A  16     -12.023  -2.731  -4.291  1.00 97.23           H  
ATOM    255  CA  VAL A  16     -10.442  -1.509  -3.570  1.00 97.23           C  
ATOM    256  HA  VAL A  16     -10.307  -0.857  -2.707  1.00 97.23           H  
ATOM    257  C   VAL A  16     -10.363  -0.680  -4.836  1.00 97.23           C  
ATOM    258  CB  VAL A  16      -9.325  -2.566  -3.539  1.00 97.23           C  
ATOM    259  HB  VAL A  16      -9.362  -3.164  -4.450  1.00 97.23           H  
ATOM    260  O   VAL A  16     -10.425  -1.236  -5.929  1.00 97.23           O  
ATOM    261  CG1 VAL A  16      -7.950  -1.897  -3.446  1.00 97.23           C  
ATOM    262 HG11 VAL A  16      -7.881  -1.307  -2.532  1.00 97.23           H  
ATOM    263 HG12 VAL A  16      -7.166  -2.654  -3.450  1.00 97.23           H  
ATOM    264 HG13 VAL A  16      -7.790  -1.245  -4.305  1.00 97.23           H  
ATOM    265  CG2 VAL A  16      -9.490  -3.514  -2.349  1.00 97.23           C  
ATOM    266 HG21 VAL A  16     -10.439  -4.041  -2.448  1.00 97.23           H  
ATOM    267 HG22 VAL A  16      -8.691  -4.255  -2.351  1.00 97.23           H  
ATOM    268 HG23 VAL A  16      -9.477  -2.955  -1.413  1.00 97.23           H  
ATOM    269  N   ARG A  17     -10.234   0.636  -4.699  1.00 97.75           N  
ATOM    270  H   ARG A  17     -10.167   1.007  -3.762  1.00 97.75           H  
ATOM    271  CA  ARG A  17      -9.953   1.536  -5.819  1.00 97.75           C  
ATOM    272  HA  ARG A  17     -10.179   1.031  -6.758  1.00 97.75           H  
ATOM    273  C   ARG A  17      -8.477   1.864  -5.835  1.00 97.75           C  
ATOM    274  CB  ARG A  17     -10.805   2.802  -5.769  1.00 97.75           C  
ATOM    275  HB2 ARG A  17     -10.503   3.460  -6.585  1.00 97.75           H  
ATOM    276  HB3 ARG A  17     -10.650   3.323  -4.824  1.00 97.75           H  
ATOM    277  O   ARG A  17      -7.928   2.306  -4.826  1.00 97.75           O  
ATOM    278  CG  ARG A  17     -12.283   2.461  -5.929  1.00 97.75           C  
ATOM    279  HG2 ARG A  17     -12.427   1.914  -6.860  1.00 97.75           H  
ATOM    280  HG3 ARG A  17     -12.618   1.847  -5.093  1.00 97.75           H  
ATOM    281  CD  ARG A  17     -13.101   3.743  -5.973  1.00 97.75           C  
ATOM    282  HD2 ARG A  17     -12.765   4.349  -6.815  1.00 97.75           H  
ATOM    283  HD3 ARG A  17     -12.959   4.295  -5.044  1.00 97.75           H  
ATOM    284  NE  ARG A  17     -14.511   3.399  -6.145  1.00 97.75           N  
ATOM    285  HE  ARG A  17     -14.722   2.446  -6.406  1.00 97.75           H  
ATOM    286  NH1 ARG A  17     -15.397   5.504  -6.058  1.00 97.75           N  
ATOM    287 HH11 ARG A  17     -14.457   5.849  -6.186  1.00 97.75           H  
ATOM    288 HH12 ARG A  17     -16.204   6.101  -6.176  1.00 97.75           H  
ATOM    289  NH2 ARG A  17     -16.713   3.682  -6.306  1.00 97.75           N  
ATOM    290 HH21 ARG A  17     -16.715   2.695  -6.516  1.00 97.75           H  
ATOM    291 HH22 ARG A  17     -17.563   4.228  -6.315  1.00 97.75           H  
ATOM    292  CZ  ARG A  17     -15.537   4.209  -6.155  1.00 97.75           C  
ATOM    293  N   LEU A  18      -7.864   1.624  -6.978  1.00 97.82           N  
ATOM    294  H   LEU A  18      -8.420   1.289  -7.752  1.00 97.82           H  
ATOM    295  CA  LEU A  18      -6.462   1.859  -7.249  1.00 97.82           C  
ATOM    296  HA  LEU A  18      -5.939   2.138  -6.335  1.00 97.82           H  
ATOM    297  C   LEU A  18      -6.365   2.992  -8.254  1.00 97.82           C  
ATOM    298  CB  LEU A  18      -5.830   0.587  -7.824  1.00 97.82           C  
ATOM    299  HB2 LEU A  18      -4.775   0.788  -8.010  1.00 97.82           H  
ATOM    300  HB3 LEU A  18      -6.304   0.370  -8.782  1.00 97.82           H  
ATOM    301  O   LEU A  18      -7.042   2.946  -9.276  1.00 97.82           O  
ATOM    302  CG  LEU A  18      -5.948  -0.659  -6.935  1.00 97.82           C  
ATOM    303  HG  LEU A  18      -6.992  -0.858  -6.694  1.00 97.82           H  
ATOM    304  CD1 LEU A  18      -5.410  -1.856  -7.713  1.00 97.82           C  
ATOM    305 HD11 LEU A  18      -6.056  -2.055  -8.569  1.00 97.82           H  
ATOM    306 HD12 LEU A  18      -4.405  -1.644  -8.078  1.00 97.82           H  
ATOM    307 HD13 LEU A  18      -5.376  -2.741  -7.077  1.00 97.82           H  
ATOM    308  CD2 LEU A  18      -5.165  -0.495  -5.634  1.00 97.82           C  
ATOM    309 HD21 LEU A  18      -5.218  -1.415  -5.052  1.00 97.82           H  
ATOM    310 HD22 LEU A  18      -5.600   0.314  -5.047  1.00 97.82           H  
ATOM    311 HD23 LEU A  18      -4.124  -0.260  -5.855  1.00 97.82           H  
ATOM    312  N   ARG A  19      -5.514   3.976  -7.991  1.00 97.52           N  
ATOM    313  H   ARG A  19      -5.011   3.954  -7.115  1.00 97.52           H  
ATOM    314  CA  ARG A  19      -5.218   5.046  -8.941  1.00 97.52           C  
ATOM    315  HA  ARG A  19      -5.579   4.766  -9.930  1.00 97.52           H  
ATOM    316  C   ARG A  19      -3.715   5.225  -9.055  1.00 97.52           C  
ATOM    317  CB  ARG A  19      -5.965   6.314  -8.518  1.00 97.52           C  
ATOM    318  HB2 ARG A  19      -5.715   6.560  -7.486  1.00 97.52           H  
ATOM    319  HB3 ARG A  19      -7.036   6.124  -8.579  1.00 97.52           H  
ATOM    320  O   ARG A  19      -3.027   5.318  -8.038  1.00 97.52           O  
ATOM    321  CG  ARG A  19      -5.619   7.505  -9.410  1.00 97.52           C  
ATOM    322  HG2 ARG A  19      -5.831   7.265 -10.452  1.00 97.52           H  
ATOM    323  HG3 ARG A  19      -4.561   7.744  -9.304  1.00 97.52           H  
ATOM    324  CD  ARG A  19      -6.442   8.715  -8.986  1.00 97.52           C  
ATOM    325  HD2 ARG A  19      -6.364   8.842  -7.906  1.00 97.52           H  
ATOM    326  HD3 ARG A  19      -7.482   8.546  -9.264  1.00 97.52           H  
ATOM    327  NE  ARG A  19      -5.905   9.902  -9.645  1.00 97.52           N  
ATOM    328  HE  ARG A  19      -4.920   9.880  -9.864  1.00 97.52           H  
ATOM    329  NH1 ARG A  19      -7.710  11.290  -9.521  1.00 97.52           N  
ATOM    330 HH11 ARG A  19      -8.179  12.104  -9.891  1.00 97.52           H  
ATOM    331 HH12 ARG A  19      -8.219  10.489  -9.175  1.00 97.52           H  
ATOM    332  NH2 ARG A  19      -5.795  11.942 -10.524  1.00 97.52           N  
ATOM    333 HH21 ARG A  19      -6.141  12.861 -10.759  1.00 97.52           H  
ATOM    334 HH22 ARG A  19      -4.846  11.658 -10.722  1.00 97.52           H  
ATOM    335  CZ  ARG A  19      -6.482  11.046  -9.887  1.00 97.52           C  
ATOM    336  N   ASN A  20      -3.220   5.271 -10.286  1.00 95.71           N  
ATOM    337  H   ASN A  20      -3.853   5.190 -11.068  1.00 95.71           H  
ATOM    338  CA  ASN A  20      -1.806   5.473 -10.570  1.00 95.71           C  
ATOM    339  HA  ASN A  20      -1.224   5.405  -9.651  1.00 95.71           H  
ATOM    340  C   ASN A  20      -1.582   6.875 -11.150  1.00 95.71           C  
ATOM    341  CB  ASN A  20      -1.332   4.344 -11.492  1.00 95.71           C  
ATOM    342  HB2 ASN A  20      -1.501   3.379 -11.014  1.00 95.71           H  
ATOM    343  HB3 ASN A  20      -1.905   4.384 -12.418  1.00 95.71           H  
ATOM    344  O   ASN A  20      -1.854   7.127 -12.320  1.00 95.71           O  
ATOM    345  CG  ASN A  20       0.138   4.452 -11.835  1.00 95.71           C  
ATOM    346  ND2 ASN A  20       0.603   3.651 -12.755  1.00 95.71           N  
ATOM    347 HD21 ASN A  20       1.580   3.718 -13.003  1.00 95.71           H  
ATOM    348 HD22 ASN A  20       0.012   2.941 -13.161  1.00 95.71           H  
ATOM    349  OD1 ASN A  20       0.881   5.236 -11.264  1.00 95.71           O  
ATOM    350  N   ASP A  21      -1.059   7.781 -10.328  1.00 94.24           N  
ATOM    351  H   ASP A  21      -0.779   7.479  -9.405  1.00 94.24           H  
ATOM    352  CA  ASP A  21      -0.666   9.139 -10.723  1.00 94.24           C  
ATOM    353  HA  ASP A  21      -1.173   9.400 -11.652  1.00 94.24           H  
ATOM    354  C   ASP A  21       0.849   9.227 -11.017  1.00 94.24           C  
ATOM    355  CB  ASP A  21      -1.114  10.152  -9.653  1.00 94.24           C  
ATOM    356  HB2 ASP A  21      -0.688   9.860  -8.693  1.00 94.24           H  
ATOM    357  HB3 ASP A  21      -0.722  11.137  -9.904  1.00 94.24           H  
ATOM    358  O   ASP A  21       1.453  10.297 -10.928  1.00 94.24           O  
ATOM    359  CG  ASP A  21      -2.632  10.300  -9.509  1.00 94.24           C  
ATOM    360  OD1 ASP A  21      -3.344  10.546 -10.514  1.00 94.24           O  
ATOM    361  OD2 ASP A  21      -3.124  10.271  -8.361  1.00 94.24           O  
ATOM    362  N   SER A  22       1.503   8.099 -11.315  1.00 90.02           N  
ATOM    363  H   SER A  22       0.970   7.243 -11.375  1.00 90.02           H  
ATOM    364  CA  SER A  22       2.898   8.054 -11.761  1.00 90.02           C  
ATOM    365  HA  SER A  22       3.389   8.979 -11.456  1.00 90.02           H  
ATOM    366  C   SER A  22       3.015   7.994 -13.289  1.00 90.02           C  
ATOM    367  CB  SER A  22       3.645   6.917 -11.061  1.00 90.02           C  
ATOM    368  HB2 SER A  22       4.713   7.135 -11.084  1.00 90.02           H  
ATOM    369  HB3 SER A  22       3.325   6.849 -10.022  1.00 90.02           H  
ATOM    370  O   SER A  22       2.021   7.875 -14.001  1.00 90.02           O  
ATOM    371  OG  SER A  22       3.450   5.681 -11.685  1.00 90.02           O  
ATOM    372  HG  SER A  22       2.527   5.428 -11.609  1.00 90.02           H  
ATOM    373  N   SER A  23       4.242   8.110 -13.801  1.00 88.93           N  
ATOM    374  H   SER A  23       5.038   8.197 -13.186  1.00 88.93           H  
ATOM    375  CA  SER A  23       4.542   8.039 -15.235  1.00 88.93           C  
ATOM    376  HA  SER A  23       3.718   8.479 -15.796  1.00 88.93           H  
ATOM    377  C   SER A  23       4.722   6.615 -15.761  1.00 88.93           C  
ATOM    378  CB  SER A  23       5.804   8.854 -15.529  1.00 88.93           C  
ATOM    379  HB2 SER A  23       6.089   8.742 -16.575  1.00 88.93           H  
ATOM    380  HB3 SER A  23       5.593   9.906 -15.338  1.00 88.93           H  
ATOM    381  O   SER A  23       4.837   6.444 -16.971  1.00 88.93           O  
ATOM    382  OG  SER A  23       6.867   8.440 -14.688  1.00 88.93           O  
ATOM    383  HG  SER A  23       7.324   7.706 -15.105  1.00 88.93           H  
ATOM    384  N   THR A  24       4.765   5.608 -14.888  1.00 89.17           N  
ATOM    385  H   THR A  24       4.611   5.783 -13.906  1.00 89.17           H  
ATOM    386  CA  THR A  24       4.980   4.207 -15.266  1.00 89.17           C  
ATOM    387  HA  THR A  24       5.002   4.137 -16.353  1.00 89.17           H  
ATOM    388  C   THR A  24       3.842   3.321 -14.757  1.00 89.17           C  
ATOM    389  CB  THR A  24       6.329   3.675 -14.765  1.00 89.17           C  
ATOM    390  HB  THR A  24       6.405   2.628 -15.057  1.00 89.17           H  
ATOM    391  O   THR A  24       3.185   3.672 -13.773  1.00 89.17           O  
ATOM    392  CG2 THR A  24       7.511   4.429 -15.371  1.00 89.17           C  
ATOM    393 HG21 THR A  24       7.526   5.460 -15.020  1.00 89.17           H  
ATOM    394 HG22 THR A  24       8.439   3.937 -15.076  1.00 89.17           H  
ATOM    395 HG23 THR A  24       7.441   4.411 -16.458  1.00 89.17           H  
ATOM    396  OG1 THR A  24       6.444   3.772 -13.363  1.00 89.17           O  
ATOM    397  HG1 THR A  24       6.922   2.982 -13.103  1.00 89.17           H  
ATOM    398  N   PRO A  25       3.538   2.192 -15.417  1.00 91.82           N  
ATOM    399  CA  PRO A  25       2.567   1.238 -14.896  1.00 91.82           C  
ATOM    400  HA  PRO A  25       1.606   1.741 -14.796  1.00 91.82           H  
ATOM    401  C   PRO A  25       2.992   0.681 -13.532  1.00 91.82           C  
ATOM    402  CB  PRO A  25       2.447   0.133 -15.952  1.00 91.82           C  
ATOM    403  HB2 PRO A  25       3.089  -0.709 -15.692  1.00 91.82           H  
ATOM    404  HB3 PRO A  25       1.416  -0.200 -16.071  1.00 91.82           H  
ATOM    405  O   PRO A  25       4.177   0.571 -13.219  1.00 91.82           O  
ATOM    406  CG  PRO A  25       2.978   0.782 -17.229  1.00 91.82           C  
ATOM    407  HG2 PRO A  25       3.406   0.047 -17.911  1.00 91.82           H  
ATOM    408  HG3 PRO A  25       2.179   1.339 -17.719  1.00 91.82           H  
ATOM    409  CD  PRO A  25       4.038   1.749 -16.709  1.00 91.82           C  
ATOM    410  HD2 PRO A  25       4.984   1.224 -16.574  1.00 91.82           H  
ATOM    411  HD3 PRO A  25       4.156   2.570 -17.416  1.00 91.82           H  
ATOM    412  N   VAL A  26       2.013   0.280 -12.725  1.00 92.75           N  
ATOM    413  H   VAL A  26       1.056   0.412 -13.018  1.00 92.75           H  
ATOM    414  CA  VAL A  26       2.255  -0.415 -11.452  1.00 92.75           C  
ATOM    415  HA  VAL A  26       3.307  -0.693 -11.390  1.00 92.75           H  
ATOM    416  C   VAL A  26       1.473  -1.715 -11.408  1.00 92.75           C  
ATOM    417  CB  VAL A  26       1.962   0.476 -10.230  1.00 92.75           C  
ATOM    418  HB  VAL A  26       2.210  -0.088  -9.330  1.00 92.75           H  
ATOM    419  O   VAL A  26       0.358  -1.790 -11.923  1.00 92.75           O  
ATOM    420  CG1 VAL A  26       2.853   1.724 -10.263  1.00 92.75           C  
ATOM    421 HG11 VAL A  26       2.554   2.394 -11.068  1.00 92.75           H  
ATOM    422 HG12 VAL A  26       3.889   1.427 -10.426  1.00 92.75           H  
ATOM    423 HG13 VAL A  26       2.802   2.254  -9.312  1.00 92.75           H  
ATOM    424  CG2 VAL A  26       0.492   0.907 -10.127  1.00 92.75           C  
ATOM    425 HG21 VAL A  26       0.351   1.530  -9.243  1.00 92.75           H  
ATOM    426 HG22 VAL A  26      -0.148   0.030 -10.035  1.00 92.75           H  
ATOM    427 HG23 VAL A  26       0.208   1.472 -11.015  1.00 92.75           H  
ATOM    428  N   GLU A  27       2.037  -2.743 -10.787  1.00 93.93           N  
ATOM    429  H   GLU A  27       2.946  -2.611 -10.368  1.00 93.93           H  
ATOM    430  CA  GLU A  27       1.339  -3.982 -10.471  1.00 93.93           C  
ATOM    431  HA  GLU A  27       0.416  -4.014 -11.048  1.00 93.93           H  
ATOM    432  C   GLU A  27       0.954  -3.988  -8.990  1.00 93.93           C  
ATOM    433  CB  GLU A  27       2.170  -5.203 -10.901  1.00 93.93           C  
ATOM    434  HB2 GLU A  27       3.042  -5.320 -10.258  1.00 93.93           H  
ATOM    435  HB3 GLU A  27       2.511  -5.036 -11.923  1.00 93.93           H  
ATOM    436  O   GLU A  27       1.773  -3.751  -8.105  1.00 93.93           O  
ATOM    437  CG  GLU A  27       1.328  -6.483 -10.885  1.00 93.93           C  
ATOM    438  HG2 GLU A  27       1.213  -6.815  -9.853  1.00 93.93           H  
ATOM    439  HG3 GLU A  27       0.331  -6.250 -11.259  1.00 93.93           H  
ATOM    440  CD  GLU A  27       1.910  -7.606 -11.764  1.00 93.93           C  
ATOM    441  OE1 GLU A  27       2.462  -8.585 -11.226  1.00 93.93           O  
ATOM    442  OE2 GLU A  27       1.668  -7.565 -13.002  1.00 93.93           O  
ATOM    443  N   VAL A  28      -0.327  -4.223  -8.714  1.00 95.62           N  
ATOM    444  H   VAL A  28      -0.963  -4.353  -9.487  1.00 95.62           H  
ATOM    445  CA  VAL A  28      -0.863  -4.296  -7.356  1.00 95.62           C  
ATOM    446  HA  VAL A  28      -0.059  -4.094  -6.648  1.00 95.62           H  
ATOM    447  C   VAL A  28      -1.369  -5.706  -7.103  1.00 95.62           C  
ATOM    448  CB  VAL A  28      -1.955  -3.243  -7.102  1.00 95.62           C  
ATOM    449  HB  VAL A  28      -2.820  -3.458  -7.729  1.00 95.62           H  
ATOM    450  O   VAL A  28      -2.332  -6.161  -7.727  1.00 95.62           O  
ATOM    451  CG1 VAL A  28      -2.385  -3.280  -5.627  1.00 95.62           C  
ATOM    452 HG11 VAL A  28      -2.828  -4.246  -5.388  1.00 95.62           H  
ATOM    453 HG12 VAL A  28      -1.521  -3.116  -4.984  1.00 95.62           H  
ATOM    454 HG13 VAL A  28      -3.125  -2.502  -5.438  1.00 95.62           H  
ATOM    455  CG2 VAL A  28      -1.463  -1.824  -7.417  1.00 95.62           C  
ATOM    456 HG21 VAL A  28      -0.564  -1.610  -6.839  1.00 95.62           H  
ATOM    457 HG22 VAL A  28      -2.231  -1.090  -7.173  1.00 95.62           H  
ATOM    458 HG23 VAL A  28      -1.230  -1.736  -8.478  1.00 95.62           H  
ATOM    459  N   HIS A  29      -0.749  -6.388  -6.146  1.00 96.20           N  
ATOM    460  H   HIS A  29       0.051  -5.953  -5.708  1.00 96.20           H  
ATOM    461  CA  HIS A  29      -1.207  -7.669  -5.626  1.00 96.20           C  
ATOM    462  HA  HIS A  29      -1.828  -8.150  -6.382  1.00 96.20           H  
ATOM    463  C   HIS A  29      -2.049  -7.423  -4.379  1.00 96.20           C  
ATOM    464  CB  HIS A  29      -0.040  -8.620  -5.332  1.00 96.20           C  
ATOM    465  HB2 HIS A  29       0.483  -8.281  -4.438  1.00 96.20           H  
ATOM    466  HB3 HIS A  29      -0.441  -9.611  -5.123  1.00 96.20           H  
ATOM    467  O   HIS A  29      -1.577  -6.886  -3.379  1.00 96.20           O  
ATOM    468  CG  HIS A  29       0.956  -8.721  -6.453  1.00 96.20           C  
ATOM    469  CD2 HIS A  29       1.940  -7.811  -6.729  1.00 96.20           C  
ATOM    470  HD2 HIS A  29       2.163  -6.904  -6.187  1.00 96.20           H  
ATOM    471  ND1 HIS A  29       1.028  -9.710  -7.414  1.00 96.20           N  
ATOM    472  HD1 HIS A  29       0.514 -10.579  -7.438  1.00 96.20           H  
ATOM    473  CE1 HIS A  29       2.011  -9.376  -8.271  1.00 96.20           C  
ATOM    474  HE1 HIS A  29       2.327  -9.931  -9.142  1.00 96.20           H  
ATOM    475  NE2 HIS A  29       2.581  -8.236  -7.880  1.00 96.20           N  
ATOM    476  N   ILE A  30      -3.306  -7.838  -4.434  1.00 96.95           N  
ATOM    477  H   ILE A  30      -3.617  -8.269  -5.293  1.00 96.95           H  
ATOM    478  CA  ILE A  30      -4.272  -7.713  -3.352  1.00 96.95           C  
ATOM    479  HA  ILE A  30      -3.851  -7.097  -2.558  1.00 96.95           H  
ATOM    480  C   ILE A  30      -4.542  -9.109  -2.810  1.00 96.95           C  
ATOM    481  CB  ILE A  30      -5.573  -7.042  -3.837  1.00 96.95           C  
ATOM    482  HB  ILE A  30      -6.078  -7.735  -4.510  1.00 96.95           H  
ATOM    483  O   ILE A  30      -4.924 -10.009  -3.562  1.00 96.95           O  
ATOM    484  CG1 ILE A  30      -5.321  -5.732  -4.618  1.00 96.95           C  
ATOM    485 HG12 ILE A  30      -4.584  -5.898  -5.403  1.00 96.95           H  
ATOM    486 HG13 ILE A  30      -4.934  -4.966  -3.946  1.00 96.95           H  
ATOM    487  CG2 ILE A  30      -6.469  -6.785  -2.610  1.00 96.95           C  
ATOM    488 HG21 ILE A  30      -7.423  -6.349  -2.909  1.00 96.95           H  
ATOM    489 HG22 ILE A  30      -6.685  -7.719  -2.091  1.00 96.95           H  
ATOM    490 HG23 ILE A  30      -5.969  -6.107  -1.919  1.00 96.95           H  
ATOM    491  CD1 ILE A  30      -6.579  -5.208  -5.314  1.00 96.95           C  
ATOM    492 HD11 ILE A  30      -6.326  -4.327  -5.905  1.00 96.95           H  
ATOM    493 HD12 ILE A  30      -6.972  -5.978  -5.978  1.00 96.95           H  
ATOM    494 HD13 ILE A  30      -7.341  -4.923  -4.588  1.00 96.95           H  
ATOM    495  N   LYS A  31      -4.384  -9.291  -1.501  1.00 95.54           N  
ATOM    496  H   LYS A  31      -4.052  -8.507  -0.958  1.00 95.54           H  
ATOM    497  CA  LYS A  31      -4.737 -10.524  -0.799  1.00 95.54           C  
ATOM    498  HA  LYS A  31      -5.205 -11.211  -1.504  1.00 95.54           H  
ATOM    499  C   LYS A  31      -5.760 -10.240   0.294  1.00 95.54           C  
ATOM    500  CB  LYS A  31      -3.467 -11.194  -0.270  1.00 95.54           C  
ATOM    501  HB2 LYS A  31      -2.804 -11.413  -1.107  1.00 95.54           H  
ATOM    502  HB3 LYS A  31      -2.954 -10.505   0.401  1.00 95.54           H  
ATOM    503  O   LYS A  31      -5.579  -9.334   1.104  1.00 95.54           O  
ATOM    504  CG  LYS A  31      -3.791 -12.495   0.475  1.00 95.54           C  
ATOM    505  HG2 LYS A  31      -4.507 -12.295   1.272  1.00 95.54           H  
ATOM    506  HG3 LYS A  31      -4.228 -13.217  -0.215  1.00 95.54           H  
ATOM    507  CD  LYS A  31      -2.537 -13.080   1.116  1.00 95.54           C  
ATOM    508  HD2 LYS A  31      -2.107 -12.331   1.782  1.00 95.54           H  
ATOM    509  HD3 LYS A  31      -1.809 -13.345   0.349  1.00 95.54           H  
ATOM    510  CE  LYS A  31      -2.955 -14.310   1.924  1.00 95.54           C  
ATOM    511  HE2 LYS A  31      -3.831 -14.043   2.515  1.00 95.54           H  
ATOM    512  HE3 LYS A  31      -3.269 -15.105   1.248  1.00 95.54           H  
ATOM    513  NZ  LYS A  31      -1.870 -14.753   2.826  1.00 95.54           N  
ATOM    514  HZ1 LYS A  31      -1.628 -13.991   3.443  1.00 95.54           H  
ATOM    515  HZ2 LYS A  31      -1.044 -15.019   2.310  1.00 95.54           H  
ATOM    516  HZ3 LYS A  31      -2.195 -15.526   3.389  1.00 95.54           H  
ATOM    517  N   VAL A  32      -6.811 -11.055   0.329  1.00 92.67           N  
ATOM    518  H   VAL A  32      -6.871 -11.774  -0.377  1.00 92.67           H  
ATOM    519  CA  VAL A  32      -7.930 -10.950   1.273  1.00 92.67           C  
ATOM    520  HA  VAL A  32      -7.632 -10.368   2.146  1.00 92.67           H  
ATOM    521  C   VAL A  32      -8.323 -12.355   1.710  1.00 92.67           C  
ATOM    522  CB  VAL A  32      -9.128 -10.262   0.608  1.00 92.67           C  
ATOM    523  HB  VAL A  32      -9.493 -10.884  -0.209  1.00 92.67           H  
ATOM    524  O   VAL A  32      -8.900 -13.118   0.935  1.00 92.67           O  
ATOM    525  CG1 VAL A  32     -10.264 -10.050   1.609  1.00 92.67           C  
ATOM    526 HG11 VAL A  32      -9.935  -9.412   2.430  1.00 92.67           H  
ATOM    527 HG12 VAL A  32     -10.614 -11.003   2.005  1.00 92.67           H  
ATOM    528 HG13 VAL A  32     -11.091  -9.580   1.077  1.00 92.67           H  
ATOM    529  CG2 VAL A  32      -8.765  -8.902   0.019  1.00 92.67           C  
ATOM    530 HG21 VAL A  32      -8.524  -8.191   0.809  1.00 92.67           H  
ATOM    531 HG22 VAL A  32      -9.611  -8.571  -0.583  1.00 92.67           H  
ATOM    532 HG23 VAL A  32      -7.927  -8.985  -0.673  1.00 92.67           H  
ATOM    533  N   GLY A  33      -7.971 -12.729   2.941  1.00 88.43           N  
ATOM    534  H   GLY A  33      -7.519 -12.058   3.545  1.00 88.43           H  
ATOM    535  CA  GLY A  33      -8.052 -14.126   3.369  1.00 88.43           C  
ATOM    536  HA2 GLY A  33      -9.096 -14.441   3.379  1.00 88.43           H  
ATOM    537  HA3 GLY A  33      -7.648 -14.231   4.376  1.00 88.43           H  
ATOM    538  C   GLY A  33      -7.249 -15.032   2.425  1.00 88.43           C  
ATOM    539  O   GLY A  33      -6.035 -14.859   2.279  1.00 88.43           O  
ATOM    540  N   ASP A  34      -7.943 -15.959   1.764  1.00 89.08           N  
ATOM    541  H   ASP A  34      -8.932 -16.044   1.953  1.00 89.08           H  
ATOM    542  CA  ASP A  34      -7.362 -16.893   0.790  1.00 89.08           C  
ATOM    543  HA  ASP A  34      -6.306 -17.033   1.019  1.00 89.08           H  
ATOM    544  C   ASP A  34      -7.445 -16.399  -0.665  1.00 89.08           C  
ATOM    545  CB  ASP A  34      -8.047 -18.260   0.929  1.00 89.08           C  
ATOM    546  HB2 ASP A  34      -9.100 -18.155   0.666  1.00 89.08           H  
ATOM    547  HB3 ASP A  34      -7.592 -18.962   0.230  1.00 89.08           H  
ATOM    548  O   ASP A  34      -6.780 -16.954  -1.541  1.00 89.08           O  
ATOM    549  CG  ASP A  34      -7.924 -18.834   2.341  1.00 89.08           C  
ATOM    550  OD1 ASP A  34      -6.809 -18.759   2.906  1.00 89.08           O  
ATOM    551  OD2 ASP A  34      -8.966 -19.309   2.847  1.00 89.08           O  
ATOM    552  N   GLU A  35      -8.234 -15.355  -0.944  1.00 93.18           N  
ATOM    553  H   GLU A  35      -8.645 -14.834  -0.183  1.00 93.18           H  
ATOM    554  CA  GLU A  35      -8.364 -14.803  -2.293  1.00 93.18           C  
ATOM    555  HA  GLU A  35      -8.331 -15.639  -2.991  1.00 93.18           H  
ATOM    556  C   GLU A  35      -7.182 -13.880  -2.608  1.00 93.18           C  
ATOM    557  CB  GLU A  35      -9.726 -14.109  -2.489  1.00 93.18           C  
ATOM    558  HB2 GLU A  35      -9.731 -13.158  -1.956  1.00 93.18           H  
ATOM    559  HB3 GLU A  35     -10.502 -14.749  -2.070  1.00 93.18           H  
ATOM    560  O   GLU A  35      -6.749 -13.074  -1.777  1.00 93.18           O  
ATOM    561  CG  GLU A  35     -10.036 -13.874  -3.984  1.00 93.18           C  
ATOM    562  HG2 GLU A  35      -9.260 -13.238  -4.409  1.00 93.18           H  
ATOM    563  HG3 GLU A  35      -9.992 -14.833  -4.501  1.00 93.18           H  
ATOM    564  CD  GLU A  35     -11.410 -13.231  -4.259  1.00 93.18           C  
ATOM    565  OE1 GLU A  35     -11.578 -12.654  -5.366  1.00 93.18           O  
ATOM    566  OE2 GLU A  35     -12.291 -13.283  -3.375  1.00 93.18           O  
ATOM    567  N   LYS A  36      -6.661 -13.994  -3.831  1.00 95.25           N  
ATOM    568  H   LYS A  36      -7.094 -14.642  -4.474  1.00 95.25           H  
ATOM    569  CA  LYS A  36      -5.598 -13.142  -4.365  1.00 95.25           C  
ATOM    570  HA  LYS A  36      -5.444 -12.296  -3.696  1.00 95.25           H  
ATOM    571  C   LYS A  36      -6.014 -12.601  -5.723  1.00 95.25           C  
ATOM    572  CB  LYS A  36      -4.282 -13.916  -4.497  1.00 95.25           C  
ATOM    573  HB2 LYS A  36      -4.439 -14.770  -5.156  1.00 95.25           H  
ATOM    574  HB3 LYS A  36      -3.546 -13.259  -4.959  1.00 95.25           H  
ATOM    575  O   LYS A  36      -6.540 -13.351  -6.542  1.00 95.25           O  
ATOM    576  CG  LYS A  36      -3.728 -14.405  -3.153  1.00 95.25           C  
ATOM    577  HG2 LYS A  36      -4.439 -15.084  -2.682  1.00 95.25           H  
ATOM    578  HG3 LYS A  36      -3.555 -13.550  -2.500  1.00 95.25           H  
ATOM    579  CD  LYS A  36      -2.411 -15.145  -3.401  1.00 95.25           C  
ATOM    580  HD2 LYS A  36      -2.592 -15.948  -4.116  1.00 95.25           H  
ATOM    581  HD3 LYS A  36      -1.685 -14.451  -3.824  1.00 95.25           H  
ATOM    582  CE  LYS A  36      -1.865 -15.743  -2.105  1.00 95.25           C  
ATOM    583  HE2 LYS A  36      -1.691 -14.933  -1.397  1.00 95.25           H  
ATOM    584  HE3 LYS A  36      -2.625 -16.407  -1.693  1.00 95.25           H  
ATOM    585  NZ  LYS A  36      -0.610 -16.488  -2.373  1.00 95.25           N  
ATOM    586  HZ1 LYS A  36      -0.245 -16.915  -1.533  1.00 95.25           H  
ATOM    587  HZ2 LYS A  36      -0.782 -17.215  -3.052  1.00 95.25           H  
ATOM    588  HZ3 LYS A  36       0.089 -15.872  -2.761  1.00 95.25           H  
ATOM    589  N   ARG A  37      -5.732 -11.326  -5.979  1.00 96.35           N  
ATOM    590  H   ARG A  37      -5.310 -10.779  -5.243  1.00 96.35           H  
ATOM    591  CA  ARG A  37      -5.870 -10.706  -7.300  1.00 96.35           C  
ATOM    592  HA  ARG A  37      -5.915 -11.487  -8.059  1.00 96.35           H  
ATOM    593  C   ARG A  37      -4.650  -9.859  -7.605  1.00 96.35           C  
ATOM    594  CB  ARG A  37      -7.152  -9.870  -7.387  1.00 96.35           C  
ATOM    595  HB2 ARG A  37      -7.169  -9.360  -8.351  1.00 96.35           H  
ATOM    596  HB3 ARG A  37      -7.157  -9.116  -6.600  1.00 96.35           H  
ATOM    597  O   ARG A  37      -4.123  -9.206  -6.713  1.00 96.35           O  
ATOM    598  CG  ARG A  37      -8.398 -10.757  -7.274  1.00 96.35           C  
ATOM    599  HG2 ARG A  37      -8.466 -11.172  -6.268  1.00 96.35           H  
ATOM    600  HG3 ARG A  37      -8.339 -11.572  -7.995  1.00 96.35           H  
ATOM    601  CD  ARG A  37      -9.645  -9.933  -7.558  1.00 96.35           C  
ATOM    602  HD2 ARG A  37      -9.605  -9.560  -8.581  1.00 96.35           H  
ATOM    603  HD3 ARG A  37      -9.658  -9.096  -6.859  1.00 96.35           H  
ATOM    604  NE  ARG A  37     -10.863 -10.720  -7.348  1.00 96.35           N  
ATOM    605  HE  ARG A  37     -10.807 -11.540  -6.761  1.00 96.35           H  
ATOM    606  NH1 ARG A  37     -12.366  -9.186  -8.170  1.00 96.35           N  
ATOM    607 HH11 ARG A  37     -13.305  -8.824  -8.086  1.00 96.35           H  
ATOM    608 HH12 ARG A  37     -11.610  -8.655  -8.578  1.00 96.35           H  
ATOM    609  NH2 ARG A  37     -13.059 -10.974  -7.019  1.00 96.35           N  
ATOM    610 HH21 ARG A  37     -13.945 -10.513  -6.867  1.00 96.35           H  
ATOM    611 HH22 ARG A  37     -12.775 -11.722  -6.403  1.00 96.35           H  
ATOM    612  CZ  ARG A  37     -12.089 -10.292  -7.536  1.00 96.35           C  
ATOM    613  N   THR A  38      -4.244  -9.860  -8.864  1.00 95.55           N  
ATOM    614  H   THR A  38      -4.762 -10.391  -9.549  1.00 95.55           H  
ATOM    615  CA  THR A  38      -3.170  -9.012  -9.373  1.00 95.55           C  
ATOM    616  HA  THR A  38      -2.790  -8.371  -8.578  1.00 95.55           H  
ATOM    617  C   THR A  38      -3.744  -8.129 -10.461  1.00 95.55           C  
ATOM    618  CB  THR A  38      -2.000  -9.852  -9.888  1.00 95.55           C  
ATOM    619  HB  THR A  38      -2.347 -10.583 -10.618  1.00 95.55           H  
ATOM    620  O   THR A  38      -4.473  -8.616 -11.325  1.00 95.55           O  
ATOM    621  CG2 THR A  38      -0.888  -9.002 -10.481  1.00 95.55           C  
ATOM    622 HG21 THR A  38      -0.023  -9.625 -10.709  1.00 95.55           H  
ATOM    623 HG22 THR A  38      -1.215  -8.536 -11.411  1.00 95.55           H  
ATOM    624 HG23 THR A  38      -0.594  -8.226  -9.775  1.00 95.55           H  
ATOM    625  OG1 THR A  38      -1.413 -10.499  -8.790  1.00 95.55           O  
ATOM    626  HG1 THR A  38      -0.708  -9.894  -8.548  1.00 95.55           H  
ATOM    627  N   VAL A  39      -3.451  -6.836 -10.386  1.00 95.26           N  
ATOM    628  H   VAL A  39      -2.870  -6.510  -9.627  1.00 95.26           H  
ATOM    629  CA  VAL A  39      -3.956  -5.831 -11.319  1.00 95.26           C  
ATOM    630  HA  VAL A  39      -4.353  -6.316 -12.211  1.00 95.26           H  
ATOM    631  C   VAL A  39      -2.808  -4.932 -11.740  1.00 95.26           C  
ATOM    632  CB  VAL A  39      -5.087  -5.014 -10.669  1.00 95.26           C  
ATOM    633  HB  VAL A  39      -4.719  -4.544  -9.757  1.00 95.26           H  
ATOM    634  O   VAL A  39      -2.112  -4.387 -10.889  1.00 95.26           O  
ATOM    635  CG1 VAL A  39      -5.616  -3.916 -11.592  1.00 95.26           C  
ATOM    636 HG11 VAL A  39      -6.056  -4.343 -12.494  1.00 95.26           H  
ATOM    637 HG12 VAL A  39      -4.818  -3.230 -11.874  1.00 95.26           H  
ATOM    638 HG13 VAL A  39      -6.359  -3.332 -11.049  1.00 95.26           H  
ATOM    639  CG2 VAL A  39      -6.268  -5.926 -10.307  1.00 95.26           C  
ATOM    640 HG21 VAL A  39      -7.131  -5.313 -10.047  1.00 95.26           H  
ATOM    641 HG22 VAL A  39      -6.005  -6.557  -9.458  1.00 95.26           H  
ATOM    642 HG23 VAL A  39      -6.529  -6.550 -11.161  1.00 95.26           H  
ATOM    643  N   THR A  40      -2.632  -4.760 -13.046  1.00 94.44           N  
ATOM    644  H   THR A  40      -3.246  -5.233 -13.693  1.00 94.44           H  
ATOM    645  CA  THR A  40      -1.780  -3.703 -13.592  1.00 94.44           C  
ATOM    646  HA  THR A  40      -0.958  -3.514 -12.900  1.00 94.44           H  
ATOM    647  C   THR A  40      -2.609  -2.426 -13.723  1.00 94.44           C  
ATOM    648  CB  THR A  40      -1.167  -4.117 -14.936  1.00 94.44           C  
ATOM    649  HB  THR A  40      -1.961  -4.256 -15.670  1.00 94.44           H  
ATOM    650  O   THR A  40      -3.714  -2.477 -14.255  1.00 94.44           O  
ATOM    651  CG2 THR A  40      -0.185  -3.073 -15.463  1.00 94.44           C  
ATOM    652 HG21 THR A  40       0.319  -3.456 -16.351  1.00 94.44           H  
ATOM    653 HG22 THR A  40       0.558  -2.835 -14.702  1.00 94.44           H  
ATOM    654 HG23 THR A  40      -0.718  -2.164 -15.740  1.00 94.44           H  
ATOM    655  OG1 THR A  40      -0.458  -5.340 -14.802  1.00 94.44           O  
ATOM    656  HG1 THR A  40       0.129  -5.256 -14.047  1.00 94.44           H  
ATOM    657  N   VAL A  41      -2.088  -1.305 -13.224  1.00 95.01           N  
ATOM    658  H   VAL A  41      -1.182  -1.363 -12.782  1.00 95.01           H  
ATOM    659  CA  VAL A  41      -2.714   0.021 -13.297  1.00 95.01           C  
ATOM    660  HA  VAL A  41      -3.658  -0.051 -13.838  1.00 95.01           H  
ATOM    661  C   VAL A  41      -1.783   0.939 -14.080  1.00 95.01           C  
ATOM    662  CB  VAL A  41      -3.012   0.589 -11.893  1.00 95.01           C  
ATOM    663  HB  VAL A  41      -2.076   0.855 -11.403  1.00 95.01           H  
ATOM    664  O   VAL A  41      -0.678   1.254 -13.629  1.00 95.01           O  
ATOM    665  CG1 VAL A  41      -3.884   1.847 -11.984  1.00 95.01           C  
ATOM    666 HG11 VAL A  41      -4.055   2.262 -10.990  1.00 95.01           H  
ATOM    667 HG12 VAL A  41      -3.393   2.603 -12.597  1.00 95.01           H  
ATOM    668 HG13 VAL A  41      -4.843   1.609 -12.442  1.00 95.01           H  
ATOM    669  CG2 VAL A  41      -3.737  -0.419 -10.990  1.00 95.01           C  
ATOM    670 HG21 VAL A  41      -3.095  -1.277 -10.794  1.00 95.01           H  
ATOM    671 HG22 VAL A  41      -4.655  -0.754 -11.474  1.00 95.01           H  
ATOM    672 HG23 VAL A  41      -3.977   0.053 -10.037  1.00 95.01           H  
ATOM    673  N   ASN A  42      -2.203   1.348 -15.271  1.00 94.13           N  
ATOM    674  H   ASN A  42      -3.129   1.077 -15.571  1.00 94.13           H  
ATOM    675  CA  ASN A  42      -1.428   2.202 -16.166  1.00 94.13           C  
ATOM    676  HA  ASN A  42      -0.408   1.817 -16.198  1.00 94.13           H  
ATOM    677  C   ASN A  42      -1.378   3.661 -15.671  1.00 94.13           C  
ATOM    678  CB  ASN A  42      -2.020   2.103 -17.578  1.00 94.13           C  
ATOM    679  HB2 ASN A  42      -1.492   2.768 -18.262  1.00 94.13           H  
ATOM    680  HB3 ASN A  42      -3.066   2.408 -17.560  1.00 94.13           H  
ATOM    681  O   ASN A  42      -2.202   4.062 -14.845  1.00 94.13           O  
ATOM    682  CG  ASN A  42      -1.906   0.700 -18.132  1.00 94.13           C  
ATOM    683  ND2 ASN A  42      -3.009   0.017 -18.304  1.00 94.13           N  
ATOM    684 HD21 ASN A  42      -3.833   0.328 -17.808  1.00 94.13           H  
ATOM    685 HD22 ASN A  42      -2.911  -0.945 -18.594  1.00 94.13           H  
ATOM    686  OD1 ASN A  42      -0.823   0.195 -18.373  1.00 94.13           O  
ATOM    687  N   PRO A  43      -0.437   4.482 -16.171  1.00 93.55           N  
ATOM    688  CA  PRO A  43      -0.392   5.912 -15.869  1.00 93.55           C  
ATOM    689  HA  PRO A  43      -0.094   6.041 -14.829  1.00 93.55           H  
ATOM    690  C   PRO A  43      -1.736   6.611 -16.118  1.00 93.55           C  
ATOM    691  CB  PRO A  43       0.705   6.475 -16.779  1.00 93.55           C  
ATOM    692  HB2 PRO A  43       1.194   7.348 -16.347  1.00 93.55           H  
ATOM    693  HB3 PRO A  43       0.300   6.720 -17.761  1.00 93.55           H  
ATOM    694  O   PRO A  43      -2.302   6.522 -17.208  1.00 93.55           O  
ATOM    695  CG  PRO A  43       1.656   5.291 -16.913  1.00 93.55           C  
ATOM    696  HG2 PRO A  43       2.248   5.206 -16.001  1.00 93.55           H  
ATOM    697  HG3 PRO A  43       2.295   5.368 -17.793  1.00 93.55           H  
ATOM    698  CD  PRO A  43       0.698   4.111 -17.006  1.00 93.55           C  
ATOM    699  HD2 PRO A  43       0.375   3.986 -18.040  1.00 93.55           H  
ATOM    700  HD3 PRO A  43       1.189   3.208 -16.645  1.00 93.55           H  
ATOM    701  N   GLY A  44      -2.249   7.315 -15.108  1.00 94.12           N  
ATOM    702  H   GLY A  44      -1.782   7.277 -14.213  1.00 94.12           H  
ATOM    703  CA  GLY A  44      -3.535   8.018 -15.155  1.00 94.12           C  
ATOM    704  HA2 GLY A  44      -3.581   8.706 -14.310  1.00 94.12           H  
ATOM    705  HA3 GLY A  44      -3.593   8.594 -16.078  1.00 94.12           H  
ATOM    706  C   GLY A  44      -4.773   7.116 -15.083  1.00 94.12           C  
ATOM    707  O   GLY A  44      -5.892   7.627 -15.141  1.00 94.12           O  
ATOM    708  N   GLU A  45      -4.601   5.799 -14.955  1.00 96.27           N  
ATOM    709  H   GLU A  45      -3.661   5.433 -14.897  1.00 96.27           H  
ATOM    710  CA  GLU A  45      -5.699   4.841 -14.847  1.00 96.27           C  
ATOM    711  HA  GLU A  45      -6.510   5.193 -15.484  1.00 96.27           H  
ATOM    712  C   GLU A  45      -6.236   4.756 -13.409  1.00 96.27           C  
ATOM    713  CB  GLU A  45      -5.254   3.471 -15.391  1.00 96.27           C  
ATOM    714  HB2 GLU A  45      -4.755   3.627 -16.348  1.00 96.27           H  
ATOM    715  HB3 GLU A  45      -4.547   3.025 -14.691  1.00 96.27           H  
ATOM    716  O   GLU A  45      -5.498   4.874 -12.423  1.00 96.27           O  
ATOM    717  CG  GLU A  45      -6.415   2.487 -15.610  1.00 96.27           C  
ATOM    718  HG2 GLU A  45      -7.157   2.969 -16.246  1.00 96.27           H  
ATOM    719  HG3 GLU A  45      -6.884   2.269 -14.651  1.00 96.27           H  
ATOM    720  CD  GLU A  45      -5.974   1.162 -16.257  1.00 96.27           C  
ATOM    721  OE1 GLU A  45      -6.852   0.468 -16.813  1.00 96.27           O  
ATOM    722  OE2 GLU A  45      -4.763   0.841 -16.227  1.00 96.27           O  
ATOM    723  N   GLU A  46      -7.543   4.510 -13.298  1.00 97.36           N  
ATOM    724  H   GLU A  46      -8.077   4.382 -14.146  1.00 97.36           H  
ATOM    725  CA  GLU A  46      -8.211   4.119 -12.060  1.00 97.36           C  
ATOM    726  HA  GLU A  46      -7.452   4.014 -11.285  1.00 97.36           H  
ATOM    727  C   GLU A  46      -8.879   2.753 -12.265  1.00 97.36           C  
ATOM    728  CB  GLU A  46      -9.196   5.212 -11.595  1.00 97.36           C  
ATOM    729  HB2 GLU A  46      -9.987   5.329 -12.336  1.00 97.36           H  
ATOM    730  HB3 GLU A  46      -8.645   6.149 -11.525  1.00 97.36           H  
ATOM    731  O   GLU A  46      -9.656   2.571 -13.203  1.00 97.36           O  
ATOM    732  CG  GLU A  46      -9.825   4.905 -10.219  1.00 97.36           C  
ATOM    733  HG2 GLU A  46      -9.023   4.696  -9.512  1.00 97.36           H  
ATOM    734  HG3 GLU A  46     -10.434   4.004 -10.305  1.00 97.36           H  
ATOM    735  CD  GLU A  46     -10.691   6.042  -9.629  1.00 97.36           C  
ATOM    736  OE1 GLU A  46     -11.455   5.763  -8.668  1.00 97.36           O  
ATOM    737  OE2 GLU A  46     -10.559   7.212 -10.060  1.00 97.36           O  
ATOM    738  N   VAL A  47      -8.587   1.795 -11.383  1.00 97.47           N  
ATOM    739  H   VAL A  47      -7.969   2.033 -10.621  1.00 97.47           H  
ATOM    740  CA  VAL A  47      -9.144   0.436 -11.428  1.00 97.47           C  
ATOM    741  HA  VAL A  47      -9.885   0.393 -12.226  1.00 97.47           H  
ATOM    742  C   VAL A  47      -9.857   0.122 -10.119  1.00 97.47           C  
ATOM    743  CB  VAL A  47      -8.071  -0.627 -11.747  1.00 97.47           C  
ATOM    744  HB  VAL A  47      -7.333  -0.655 -10.946  1.00 97.47           H  
ATOM    745  O   VAL A  47      -9.349   0.407  -9.037  1.00 97.47           O  
ATOM    746  CG1 VAL A  47      -8.722  -2.014 -11.869  1.00 97.47           C  
ATOM    747 HG11 VAL A  47      -8.031  -2.715 -12.337  1.00 97.47           H  
ATOM    748 HG12 VAL A  47      -8.999  -2.392 -10.885  1.00 97.47           H  
ATOM    749 HG13 VAL A  47      -9.605  -1.955 -12.505  1.00 97.47           H  
ATOM    750  CG2 VAL A  47      -7.348  -0.331 -13.065  1.00 97.47           C  
ATOM    751 HG21 VAL A  47      -6.809   0.614 -12.989  1.00 97.47           H  
ATOM    752 HG22 VAL A  47      -8.060  -0.258 -13.886  1.00 97.47           H  
ATOM    753 HG23 VAL A  47      -6.621  -1.112 -13.289  1.00 97.47           H  
ATOM    754  N   GLU A  48     -11.027  -0.512 -10.202  1.00 97.72           N  
ATOM    755  H   GLU A  48     -11.382  -0.746 -11.118  1.00 97.72           H  
ATOM    756  CA  GLU A  48     -11.762  -1.008  -9.038  1.00 97.72           C  
ATOM    757  HA  GLU A  48     -11.276  -0.635  -8.137  1.00 97.72           H  
ATOM    758  C   GLU A  48     -11.728  -2.541  -8.978  1.00 97.72           C  
ATOM    759  CB  GLU A  48     -13.197  -0.449  -9.017  1.00 97.72           C  
ATOM    760  HB2 GLU A  48     -13.156   0.633  -9.137  1.00 97.72           H  
ATOM    761  HB3 GLU A  48     -13.766  -0.871  -9.846  1.00 97.72           H  
ATOM    762  O   GLU A  48     -12.040  -3.234  -9.947  1.00 97.72           O  
ATOM    763  CG  GLU A  48     -13.905  -0.770  -7.691  1.00 97.72           C  
ATOM    764  HG2 GLU A  48     -13.963  -1.851  -7.567  1.00 97.72           H  
ATOM    765  HG3 GLU A  48     -13.308  -0.383  -6.866  1.00 97.72           H  
ATOM    766  CD  GLU A  48     -15.322  -0.179  -7.609  1.00 97.72           C  
ATOM    767  OE1 GLU A  48     -16.281  -0.951  -7.831  1.00 97.72           O  
ATOM    768  OE2 GLU A  48     -15.464   1.011  -7.218  1.00 97.72           O  
ATOM    769  N   VAL A  49     -11.392  -3.079  -7.807  1.00 97.05           N  
ATOM    770  H   VAL A  49     -11.106  -2.449  -7.071  1.00 97.05           H  
ATOM    771  CA  VAL A  49     -11.392  -4.512  -7.516  1.00 97.05           C  
ATOM    772  HA  VAL A  49     -11.723  -5.052  -8.403  1.00 97.05           H  
ATOM    773  C   VAL A  49     -12.369  -4.786  -6.382  1.00 97.05           C  
ATOM    774  CB  VAL A  49      -9.984  -5.017  -7.159  1.00 97.05           C  
ATOM    775  HB  VAL A  49      -9.685  -4.629  -6.185  1.00 97.05           H  
ATOM    776  O   VAL A  49     -12.214  -4.266  -5.281  1.00 97.05           O  
ATOM    777  CG1 VAL A  49      -9.979  -6.548  -7.101  1.00 97.05           C  
ATOM    778 HG11 VAL A  49     -10.234  -6.951  -8.081  1.00 97.05           H  
ATOM    779 HG12 VAL A  49      -8.984  -6.891  -6.820  1.00 97.05           H  
ATOM    780 HG13 VAL A  49     -10.689  -6.903  -6.354  1.00 97.05           H  
ATOM    781  CG2 VAL A  49      -8.940  -4.588  -8.192  1.00 97.05           C  
ATOM    782 HG21 VAL A  49      -9.256  -4.884  -9.192  1.00 97.05           H  
ATOM    783 HG22 VAL A  49      -7.976  -5.038  -7.955  1.00 97.05           H  
ATOM    784 HG23 VAL A  49      -8.813  -3.505  -8.169  1.00 97.05           H  
ATOM    785  N   THR A  50     -13.371  -5.627  -6.633  1.00 96.23           N  
ATOM    786  H   THR A  50     -13.465  -5.995  -7.569  1.00 96.23           H  
ATOM    787  CA  THR A  50     -14.365  -6.011  -5.619  1.00 96.23           C  
ATOM    788  HA  THR A  50     -14.258  -5.365  -4.748  1.00 96.23           H  
ATOM    789  C   THR A  50     -14.161  -7.449  -5.155  1.00 96.23           C  
ATOM    790  CB  THR A  50     -15.797  -5.806  -6.126  1.00 96.23           C  
ATOM    791  HB  THR A  50     -15.959  -6.393  -7.030  1.00 96.23           H  
ATOM    792  O   THR A  50     -14.118  -8.370  -5.974  1.00 96.23           O  
ATOM    793  CG2 THR A  50     -16.850  -6.180  -5.079  1.00 96.23           C  
ATOM    794 HG21 THR A  50     -16.645  -5.662  -4.143  1.00 96.23           H  
ATOM    795 HG22 THR A  50     -16.849  -7.257  -4.907  1.00 96.23           H  
ATOM    796 HG23 THR A  50     -17.837  -5.892  -5.440  1.00 96.23           H  
ATOM    797  OG1 THR A  50     -16.027  -4.446  -6.404  1.00 96.23           O  
ATOM    798  HG1 THR A  50     -15.453  -4.136  -7.108  1.00 96.23           H  
ATOM    799  N   PHE A  51     -14.113  -7.628  -3.838  1.00 94.83           N  
ATOM    800  H   PHE A  51     -14.161  -6.804  -3.255  1.00 94.83           H  
ATOM    801  CA  PHE A  51     -14.142  -8.911  -3.143  1.00 94.83           C  
ATOM    802  HA  PHE A  51     -14.010  -9.723  -3.857  1.00 94.83           H  
ATOM    803  C   PHE A  51     -15.496  -9.089  -2.453  1.00 94.83           C  
ATOM    804  CB  PHE A  51     -12.994  -8.980  -2.132  1.00 94.83           C  
ATOM    805  HB2 PHE A  51     -13.088  -8.154  -1.427  1.00 94.83           H  
ATOM    806  HB3 PHE A  51     -13.083  -9.910  -1.569  1.00 94.83           H  
ATOM    807  O   PHE A  51     -16.126  -8.116  -2.031  1.00 94.83           O  
ATOM    808  CG  PHE A  51     -11.619  -8.931  -2.763  1.00 94.83           C  
ATOM    809  CD1 PHE A  51     -10.910 -10.123  -2.986  1.00 94.83           C  
ATOM    810  HD1 PHE A  51     -11.339 -11.067  -2.685  1.00 94.83           H  
ATOM    811  CD2 PHE A  51     -11.051  -7.699  -3.137  1.00 94.83           C  
ATOM    812  HD2 PHE A  51     -11.590  -6.778  -2.969  1.00 94.83           H  
ATOM    813  CE1 PHE A  51      -9.639 -10.088  -3.584  1.00 94.83           C  
ATOM    814  HE1 PHE A  51      -9.090 -11.005  -3.739  1.00 94.83           H  
ATOM    815  CE2 PHE A  51      -9.784  -7.664  -3.742  1.00 94.83           C  
ATOM    816  HE2 PHE A  51      -9.358  -6.717  -4.037  1.00 94.83           H  
ATOM    817  CZ  PHE A  51      -9.076  -8.858  -3.962  1.00 94.83           C  
ATOM    818  HZ  PHE A  51      -8.094  -8.833  -4.410  1.00 94.83           H  
ATOM    819  N   SER A  52     -15.951 -10.333  -2.330  1.00 93.26           N  
ATOM    820  H   SER A  52     -15.384 -11.103  -2.654  1.00 93.26           H  
ATOM    821  CA  SER A  52     -17.186 -10.668  -1.618  1.00 93.26           C  
ATOM    822  HA  SER A  52     -17.451  -9.847  -0.952  1.00 93.26           H  
ATOM    823  C   SER A  52     -16.966 -11.900  -0.757  1.00 93.26           C  
ATOM    824  CB  SER A  52     -18.361 -10.877  -2.578  1.00 93.26           C  
ATOM    825  HB2 SER A  52     -19.266 -11.066  -2.002  1.00 93.26           H  
ATOM    826  HB3 SER A  52     -18.163 -11.730  -3.227  1.00 93.26           H  
ATOM    827  O   SER A  52     -16.349 -12.871  -1.194  1.00 93.26           O  
ATOM    828  OG  SER A  52     -18.537  -9.710  -3.363  1.00 93.26           O  
ATOM    829  HG  SER A  52     -18.070  -9.005  -2.908  1.00 93.26           H  
ATOM    830  N   ALA A  53     -17.457 -11.859   0.474  1.00 87.24           N  
ATOM    831  H   ALA A  53     -17.970 -11.043   0.776  1.00 87.24           H  
ATOM    832  CA  ALA A  53     -17.291 -12.935   1.431  1.00 87.24           C  
ATOM    833  HA  ALA A  53     -17.090 -13.868   0.904  1.00 87.24           H  
ATOM    834  C   ALA A  53     -18.564 -13.112   2.252  1.00 87.24           C  
ATOM    835  CB  ALA A  53     -16.097 -12.617   2.336  1.00 87.24           C  
ATOM    836  HB1 ALA A  53     -15.174 -12.605   1.756  1.00 87.24           H  
ATOM    837  HB2 ALA A  53     -16.240 -11.643   2.805  1.00 87.24           H  
ATOM    838  HB3 ALA A  53     -16.037 -13.358   3.132  1.00 87.24           H  
ATOM    839  O   ALA A  53     -19.064 -12.163   2.839  1.00 87.24           O  
ATOM    840  N   ASN A  54     -19.025 -14.358   2.378  1.00 84.97           N  
ATOM    841  H   ASN A  54     -18.651 -15.079   1.777  1.00 84.97           H  
ATOM    842  CA  ASN A  54     -20.137 -14.693   3.277  1.00 84.97           C  
ATOM    843  HA  ASN A  54     -20.988 -14.053   3.045  1.00 84.97           H  
ATOM    844  C   ASN A  54     -19.789 -14.466   4.759  1.00 84.97           C  
ATOM    845  CB  ASN A  54     -20.530 -16.164   3.058  1.00 84.97           C  
ATOM    846  HB2 ASN A  54     -19.672 -16.802   3.272  1.00 84.97           H  
ATOM    847  HB3 ASN A  54     -21.324 -16.420   3.760  1.00 84.97           H  
ATOM    848  O   ASN A  54     -20.682 -14.388   5.595  1.00 84.97           O  
ATOM    849  CG  ASN A  54     -21.047 -16.460   1.664  1.00 84.97           C  
ATOM    850  ND2 ASN A  54     -20.953 -17.693   1.225  1.00 84.97           N  
ATOM    851 HD21 ASN A  54     -20.638 -18.437   1.832  1.00 84.97           H  
ATOM    852 HD22 ASN A  54     -21.339 -17.847   0.304  1.00 84.97           H  
ATOM    853  OD1 ASN A  54     -21.523 -15.614   0.937  1.00 84.97           O  
ATOM    854  N   ASP A  55     -18.494 -14.404   5.077  1.00 83.41           N  
ATOM    855  H   ASP A  55     -17.831 -14.366   4.316  1.00 83.41           H  
ATOM    856  CA  ASP A  55     -17.974 -14.089   6.402  1.00 83.41           C  
ATOM    857  HA  ASP A  55     -18.800 -14.015   7.108  1.00 83.41           H  
ATOM    858  C   ASP A  55     -17.212 -12.752   6.333  1.00 83.41           C  
ATOM    859  CB  ASP A  55     -17.090 -15.243   6.892  1.00 83.41           C  
ATOM    860  HB2 ASP A  55     -16.310 -15.440   6.156  1.00 83.41           H  
ATOM    861  HB3 ASP A  55     -17.702 -16.141   6.977  1.00 83.41           H  
ATOM    862  O   ASP A  55     -16.125 -12.711   5.740  1.00 83.41           O  
ATOM    863  CG  ASP A  55     -16.441 -14.961   8.251  1.00 83.41           C  
ATOM    864  OD1 ASP A  55     -16.764 -13.919   8.867  1.00 83.41           O  
ATOM    865  OD2 ASP A  55     -15.591 -15.787   8.643  1.00 83.41           O  
ATOM    866  N   PRO A  56     -17.744 -11.663   6.920  1.00 75.88           N  
ATOM    867  CA  PRO A  56     -17.098 -10.355   6.891  1.00 75.88           C  
ATOM    868  HA  PRO A  56     -16.920 -10.058   5.857  1.00 75.88           H  
ATOM    869  C   PRO A  56     -15.751 -10.344   7.626  1.00 75.88           C  
ATOM    870  CB  PRO A  56     -18.109  -9.390   7.520  1.00 75.88           C  
ATOM    871  HB2 PRO A  56     -18.754  -8.987   6.739  1.00 75.88           H  
ATOM    872  HB3 PRO A  56     -17.626  -8.579   8.063  1.00 75.88           H  
ATOM    873  O   PRO A  56     -14.900  -9.514   7.309  1.00 75.88           O  
ATOM    874  CG  PRO A  56     -18.934 -10.283   8.445  1.00 75.88           C  
ATOM    875  HG2 PRO A  56     -19.933  -9.881   8.613  1.00 75.88           H  
ATOM    876  HG3 PRO A  56     -18.408 -10.417   9.390  1.00 75.88           H  
ATOM    877  CD  PRO A  56     -18.977 -11.609   7.694  1.00 75.88           C  
ATOM    878  HD2 PRO A  56     -19.038 -12.424   8.415  1.00 75.88           H  
ATOM    879  HD3 PRO A  56     -19.832 -11.631   7.018  1.00 75.88           H  
ATOM    880  N   HIS A  57     -15.484 -11.294   8.534  1.00 80.69           N  
ATOM    881  H   HIS A  57     -16.165 -12.016   8.721  1.00 80.69           H  
ATOM    882  CA  HIS A  57     -14.181 -11.402   9.196  1.00 80.69           C  
ATOM    883  HA  HIS A  57     -13.947 -10.435   9.641  1.00 80.69           H  
ATOM    884  C   HIS A  57     -13.039 -11.721   8.221  1.00 80.69           C  
ATOM    885  CB  HIS A  57     -14.238 -12.448  10.315  1.00 80.69           C  
ATOM    886  HB2 HIS A  57     -13.246 -12.542  10.757  1.00 80.69           H  
ATOM    887  HB3 HIS A  57     -14.502 -13.421   9.900  1.00 80.69           H  
ATOM    888  O   HIS A  57     -11.876 -11.451   8.534  1.00 80.69           O  
ATOM    889  CG  HIS A  57     -15.197 -12.087  11.417  1.00 80.69           C  
ATOM    890  CD2 HIS A  57     -16.297 -12.792  11.825  1.00 80.69           C  
ATOM    891  HD2 HIS A  57     -16.645 -13.721  11.398  1.00 80.69           H  
ATOM    892  ND1 HIS A  57     -15.117 -10.964  12.205  1.00 80.69           N  
ATOM    893  HD1 HIS A  57     -14.458 -10.208  12.077  1.00 80.69           H  
ATOM    894  CE1 HIS A  57     -16.137 -10.993  13.076  1.00 80.69           C  
ATOM    895  HE1 HIS A  57     -16.353 -10.228  13.808  1.00 80.69           H  
ATOM    896  NE2 HIS A  57     -16.882 -12.091  12.890  1.00 80.69           N  
ATOM    897  N   LYS A  58     -13.337 -12.216   7.009  1.00 82.63           N  
ATOM    898  H   LYS A  58     -14.307 -12.407   6.801  1.00 82.63           H  
ATOM    899  CA  LYS A  58     -12.332 -12.382   5.943  1.00 82.63           C  
ATOM    900  HA  LYS A  58     -11.521 -13.006   6.320  1.00 82.63           H  
ATOM    901  C   LYS A  58     -11.683 -11.063   5.524  1.00 82.63           C  
ATOM    902  CB  LYS A  58     -12.954 -13.056   4.716  1.00 82.63           C  
ATOM    903  HB2 LYS A  58     -13.826 -12.493   4.382  1.00 82.63           H  
ATOM    904  HB3 LYS A  58     -12.216 -13.045   3.914  1.00 82.63           H  
ATOM    905  O   LYS A  58     -10.550 -11.067   5.045  1.00 82.63           O  
ATOM    906  CG  LYS A  58     -13.342 -14.510   5.005  1.00 82.63           C  
ATOM    907  HG2 LYS A  58     -12.523 -15.006   5.526  1.00 82.63           H  
ATOM    908  HG3 LYS A  58     -14.227 -14.538   5.642  1.00 82.63           H  
ATOM    909  CD  LYS A  58     -13.610 -15.256   3.696  1.00 82.63           C  
ATOM    910  HD2 LYS A  58     -12.695 -15.261   3.105  1.00 82.63           H  
ATOM    911  HD3 LYS A  58     -14.390 -14.749   3.129  1.00 82.63           H  
ATOM    912  CE  LYS A  58     -14.040 -16.692   3.990  1.00 82.63           C  
ATOM    913  HE2 LYS A  58     -13.309 -17.141   4.662  1.00 82.63           H  
ATOM    914  HE3 LYS A  58     -14.997 -16.671   4.511  1.00 82.63           H  
ATOM    915  NZ  LYS A  58     -14.130 -17.481   2.737  1.00 82.63           N  
ATOM    916  HZ1 LYS A  58     -14.422 -18.426   2.938  1.00 82.63           H  
ATOM    917  HZ2 LYS A  58     -14.778 -17.053   2.090  1.00 82.63           H  
ATOM    918  HZ3 LYS A  58     -13.222 -17.524   2.297  1.00 82.63           H  
ATOM    919  N   PHE A  59     -12.369  -9.944   5.740  1.00 87.28           N  
ATOM    920  H   PHE A  59     -13.292 -10.012   6.143  1.00 87.28           H  
ATOM    921  CA  PHE A  59     -11.873  -8.607   5.440  1.00 87.28           C  
ATOM    922  HA  PHE A  59     -11.204  -8.663   4.581  1.00 87.28           H  
ATOM    923  C   PHE A  59     -11.043  -7.991   6.572  1.00 87.28           C  
ATOM    924  CB  PHE A  59     -13.062  -7.722   5.057  1.00 87.28           C  
ATOM    925  HB2 PHE A  59     -13.717  -7.617   5.921  1.00 87.28           H  
ATOM    926  HB3 PHE A  59     -12.695  -6.724   4.817  1.00 87.28           H  
ATOM    927  O   PHE A  59     -10.558  -6.876   6.416  1.00 87.28           O  
ATOM    928  CG  PHE A  59     -13.860  -8.214   3.868  1.00 87.28           C  
ATOM    929  CD1 PHE A  59     -13.211  -8.568   2.672  1.00 87.28           C  
ATOM    930  HD1 PHE A  59     -12.143  -8.429   2.591  1.00 87.28           H  
ATOM    931  CD2 PHE A  59     -15.256  -8.315   3.956  1.00 87.28           C  
ATOM    932  HD2 PHE A  59     -15.767  -8.037   4.866  1.00 87.28           H  
ATOM    933  CE1 PHE A  59     -13.946  -9.063   1.582  1.00 87.28           C  
ATOM    934  HE1 PHE A  59     -13.441  -9.347   0.670  1.00 87.28           H  
ATOM    935  CE2 PHE A  59     -15.994  -8.786   2.860  1.00 87.28           C  
ATOM    936  HE2 PHE A  59     -17.067  -8.875   2.948  1.00 87.28           H  
ATOM    937  CZ  PHE A  59     -15.343  -9.160   1.673  1.00 87.28           C  
ATOM    938  HZ  PHE A  59     -15.923  -9.516   0.834  1.00 87.28           H  
ATOM    939  N   ASN A  60     -10.810  -8.701   7.683  1.00 86.97           N  
ATOM    940  H   ASN A  60     -11.275  -9.591   7.800  1.00 86.97           H  
ATOM    941  CA  ASN A  60     -10.073  -8.147   8.823  1.00 86.97           C  
ATOM    942  HA  ASN A  60     -10.467  -7.148   9.009  1.00 86.97           H  
ATOM    943  C   ASN A  60      -8.563  -7.998   8.580  1.00 86.97           C  
ATOM    944  CB  ASN A  60     -10.336  -8.983  10.088  1.00 86.97           C  
ATOM    945  HB2 ASN A  60     -10.216 -10.045   9.877  1.00 86.97           H  
ATOM    946  HB3 ASN A  60      -9.609  -8.705  10.851  1.00 86.97           H  
ATOM    947  O   ASN A  60      -7.878  -7.404   9.413  1.00 86.97           O  
ATOM    948  CG  ASN A  60     -11.704  -8.733  10.692  1.00 86.97           C  
ATOM    949  ND2 ASN A  60     -11.972  -9.284  11.850  1.00 86.97           N  
ATOM    950 HD21 ASN A  60     -12.765  -8.874  12.323  1.00 86.97           H  
ATOM    951 HD22 ASN A  60     -11.248  -9.788  12.341  1.00 86.97           H  
ATOM    952  OD1 ASN A  60     -12.540  -8.012  10.183  1.00 86.97           O  
ATOM    953  N   ARG A  61      -8.025  -8.583   7.500  1.00 91.86           N  
ATOM    954  H   ARG A  61      -8.659  -9.029   6.852  1.00 91.86           H  
ATOM    955  CA  ARG A  61      -6.580  -8.621   7.224  1.00 91.86           C  
ATOM    956  HA  ARG A  61      -6.128  -7.777   7.745  1.00 91.86           H  
ATOM    957  C   ARG A  61      -6.222  -8.433   5.739  1.00 91.86           C  
ATOM    958  CB  ARG A  61      -5.948  -9.897   7.813  1.00 91.86           C  
ATOM    959  HB2 ARG A  61      -4.885  -9.903   7.572  1.00 91.86           H  
ATOM    960  HB3 ARG A  61      -6.412 -10.767   7.348  1.00 91.86           H  
ATOM    961  O   ARG A  61      -5.597  -9.332   5.169  1.00 91.86           O  
ATOM    962  CG  ARG A  61      -6.083 -10.007   9.337  1.00 91.86           C  
ATOM    963  HG2 ARG A  61      -5.603  -9.151   9.812  1.00 91.86           H  
ATOM    964  HG3 ARG A  61      -7.137 -10.027   9.613  1.00 91.86           H  
ATOM    965  CD  ARG A  61      -5.442 -11.306   9.835  1.00 91.86           C  
ATOM    966  HD2 ARG A  61      -4.371 -11.287   9.633  1.00 91.86           H  
ATOM    967  HD3 ARG A  61      -5.873 -12.141   9.284  1.00 91.86           H  
ATOM    968  NE  ARG A  61      -5.710 -11.503  11.272  1.00 91.86           N  
ATOM    969  HE  ARG A  61      -6.606 -11.901  11.517  1.00 91.86           H  
ATOM    970  NH1 ARG A  61      -3.794 -10.541  12.100  1.00 91.86           N  
ATOM    971 HH11 ARG A  61      -3.438 -10.377  11.169  1.00 91.86           H  
ATOM    972 HH12 ARG A  61      -3.419 -10.011  12.874  1.00 91.86           H  
ATOM    973  NH2 ARG A  61      -5.427 -11.065  13.489  1.00 91.86           N  
ATOM    974 HH21 ARG A  61      -6.374 -11.345  13.702  1.00 91.86           H  
ATOM    975 HH22 ARG A  61      -4.964 -10.416  14.109  1.00 91.86           H  
ATOM    976  CZ  ARG A  61      -4.976 -11.053  12.272  1.00 91.86           C  
ATOM    977  N   PRO A  62      -6.646  -7.348   5.062  1.00 93.64           N  
ATOM    978  CA  PRO A  62      -6.271  -7.140   3.676  1.00 93.64           C  
ATOM    979  HA  PRO A  62      -6.447  -8.051   3.105  1.00 93.64           H  
ATOM    980  C   PRO A  62      -4.786  -6.773   3.589  1.00 93.64           C  
ATOM    981  CB  PRO A  62      -7.197  -6.047   3.148  1.00 93.64           C  
ATOM    982  HB2 PRO A  62      -6.744  -5.483   2.333  1.00 93.64           H  
ATOM    983  HB3 PRO A  62      -8.140  -6.491   2.829  1.00 93.64           H  
ATOM    984  O   PRO A  62      -4.233  -6.069   4.439  1.00 93.64           O  
ATOM    985  CG  PRO A  62      -7.431  -5.186   4.384  1.00 93.64           C  
ATOM    986  HG2 PRO A  62      -8.391  -4.672   4.337  1.00 93.64           H  
ATOM    987  HG3 PRO A  62      -6.617  -4.466   4.457  1.00 93.64           H  
ATOM    988  CD  PRO A  62      -7.383  -6.189   5.546  1.00 93.64           C  
ATOM    989  HD2 PRO A  62      -8.400  -6.497   5.789  1.00 93.64           H  
ATOM    990  HD3 PRO A  62      -6.908  -5.750   6.424  1.00 93.64           H  
ATOM    991  N   GLN A  63      -4.144  -7.267   2.541  1.00 95.89           N  
ATOM    992  H   GLN A  63      -4.660  -7.852   1.900  1.00 95.89           H  
ATOM    993  CA  GLN A  63      -2.742  -7.026   2.237  1.00 95.89           C  
ATOM    994  HA  GLN A  63      -2.347  -6.254   2.897  1.00 95.89           H  
ATOM    995  C   GLN A  63      -2.633  -6.522   0.802  1.00 95.89           C  
ATOM    996  CB  GLN A  63      -1.960  -8.322   2.494  1.00 95.89           C  
ATOM    997  HB2 GLN A  63      -2.484  -9.139   1.998  1.00 95.89           H  
ATOM    998  HB3 GLN A  63      -1.971  -8.524   3.565  1.00 95.89           H  
ATOM    999  O   GLN A  63      -3.220  -7.102  -0.113  1.00 95.89           O  
ATOM   1000  CG  GLN A  63      -0.503  -8.310   2.004  1.00 95.89           C  
ATOM   1001  HG2 GLN A  63      -0.474  -8.030   0.951  1.00 95.89           H  
ATOM   1002  HG3 GLN A  63       0.079  -7.574   2.559  1.00 95.89           H  
ATOM   1003  CD  GLN A  63       0.156  -9.684   2.122  1.00 95.89           C  
ATOM   1004  NE2 GLN A  63       1.283  -9.880   1.492  1.00 95.89           N  
ATOM   1005 HE21 GLN A  63       1.804  -9.062   1.211  1.00 95.89           H  
ATOM   1006 HE22 GLN A  63       1.802 -10.715   1.723  1.00 95.89           H  
ATOM   1007  OE1 GLN A  63      -0.335 -10.631   2.729  1.00 95.89           O  
ATOM   1008  N   PHE A  64      -1.855  -5.463   0.622  1.00 95.71           N  
ATOM   1009  H   PHE A  64      -1.430  -5.036   1.433  1.00 95.71           H  
ATOM   1010  CA  PHE A  64      -1.552  -4.855  -0.662  1.00 95.71           C  
ATOM   1011  HA  PHE A  64      -2.028  -5.424  -1.461  1.00 95.71           H  
ATOM   1012  C   PHE A  64      -0.044  -4.885  -0.858  1.00 95.71           C  
ATOM   1013  CB  PHE A  64      -2.096  -3.420  -0.711  1.00 95.71           C  
ATOM   1014  HB2 PHE A  64      -2.011  -3.048  -1.731  1.00 95.71           H  
ATOM   1015  HB3 PHE A  64      -1.477  -2.781  -0.082  1.00 95.71           H  
ATOM   1016  O   PHE A  64       0.707  -4.480   0.025  1.00 95.71           O  
ATOM   1017  CG  PHE A  64      -3.537  -3.302  -0.255  1.00 95.71           C  
ATOM   1018  CD1 PHE A  64      -4.575  -3.585  -1.156  1.00 95.71           C  
ATOM   1019  HD1 PHE A  64      -4.339  -3.832  -2.181  1.00 95.71           H  
ATOM   1020  CD2 PHE A  64      -3.839  -2.974   1.080  1.00 95.71           C  
ATOM   1021  HD2 PHE A  64      -3.043  -2.767   1.780  1.00 95.71           H  
ATOM   1022  CE1 PHE A  64      -5.911  -3.556  -0.723  1.00 95.71           C  
ATOM   1023  HE1 PHE A  64      -6.706  -3.786  -1.416  1.00 95.71           H  
ATOM   1024  CE2 PHE A  64      -5.176  -2.944   1.514  1.00 95.71           C  
ATOM   1025  HE2 PHE A  64      -5.403  -2.705   2.543  1.00 95.71           H  
ATOM   1026  CZ  PHE A  64      -6.212  -3.245   0.613  1.00 95.71           C  
ATOM   1027  HZ  PHE A  64      -7.239  -3.247   0.946  1.00 95.71           H  
ATOM   1028  N   THR A  65       0.404  -5.359  -2.007  1.00 95.28           N  
ATOM   1029  H   THR A  65      -0.258  -5.739  -2.668  1.00 95.28           H  
ATOM   1030  CA  THR A  65       1.806  -5.311  -2.414  1.00 95.28           C  
ATOM   1031  HA  THR A  65       2.397  -4.753  -1.688  1.00 95.28           H  
ATOM   1032  C   THR A  65       1.863  -4.571  -3.736  1.00 95.28           C  
ATOM   1033  CB  THR A  65       2.384  -6.724  -2.514  1.00 95.28           C  
ATOM   1034  HB  THR A  65       1.823  -7.298  -3.251  1.00 95.28           H  
ATOM   1035  O   THR A  65       1.172  -4.964  -4.672  1.00 95.28           O  
ATOM   1036  CG2 THR A  65       3.849  -6.728  -2.908  1.00 95.28           C  
ATOM   1037 HG21 THR A  65       4.201  -7.759  -2.901  1.00 95.28           H  
ATOM   1038 HG22 THR A  65       4.434  -6.125  -2.212  1.00 95.28           H  
ATOM   1039 HG23 THR A  65       3.969  -6.337  -3.918  1.00 95.28           H  
ATOM   1040  OG1 THR A  65       2.292  -7.372  -1.259  1.00 95.28           O  
ATOM   1041  HG1 THR A  65       2.723  -6.791  -0.628  1.00 95.28           H  
ATOM   1042  N   ILE A  66       2.617  -3.477  -3.781  1.00 92.81           N  
ATOM   1043  H   ILE A  66       3.162  -3.224  -2.969  1.00 92.81           H  
ATOM   1044  CA  ILE A  66       2.720  -2.606  -4.949  1.00 92.81           C  
ATOM   1045  HA  ILE A  66       2.031  -2.959  -5.716  1.00 92.81           H  
ATOM   1046  C   ILE A  66       4.134  -2.716  -5.514  1.00 92.81           C  
ATOM   1047  CB  ILE A  66       2.331  -1.144  -4.623  1.00 92.81           C  
ATOM   1048  HB  ILE A  66       3.094  -0.700  -3.984  1.00 92.81           H  
ATOM   1049  O   ILE A  66       5.108  -2.501  -4.787  1.00 92.81           O  
ATOM   1050  CG1 ILE A  66       0.952  -0.987  -3.932  1.00 92.81           C  
ATOM   1051 HG12 ILE A  66       0.552   0.002  -4.159  1.00 92.81           H  
ATOM   1052 HG13 ILE A  66       0.256  -1.721  -4.338  1.00 92.81           H  
ATOM   1053  CG2 ILE A  66       2.281  -0.352  -5.944  1.00 92.81           C  
ATOM   1054 HG21 ILE A  66       1.529  -0.771  -6.612  1.00 92.81           H  
ATOM   1055 HG22 ILE A  66       3.238  -0.392  -6.462  1.00 92.81           H  
ATOM   1056 HG23 ILE A  66       2.046   0.696  -5.753  1.00 92.81           H  
ATOM   1057  CD1 ILE A  66       0.976  -1.096  -2.400  1.00 92.81           C  
ATOM   1058 HD11 ILE A  66       1.704  -0.397  -1.989  1.00 92.81           H  
ATOM   1059 HD12 ILE A  66      -0.010  -0.848  -2.007  1.00 92.81           H  
ATOM   1060 HD13 ILE A  66       1.227  -2.108  -2.080  1.00 92.81           H  
ATOM   1061  N   GLU A  67       4.214  -3.040  -6.801  1.00 92.13           N  
ATOM   1062  H   GLU A  67       3.357  -3.225  -7.302  1.00 92.13           H  
ATOM   1063  CA  GLU A  67       5.438  -3.199  -7.584  1.00 92.13           C  
ATOM   1064  HA  GLU A  67       6.306  -2.981  -6.960  1.00 92.13           H  
ATOM   1065  C   GLU A  67       5.409  -2.189  -8.743  1.00 92.13           C  
ATOM   1066  CB  GLU A  67       5.575  -4.657  -8.080  1.00 92.13           C  
ATOM   1067  HB2 GLU A  67       4.815  -4.858  -8.835  1.00 92.13           H  
ATOM   1068  HB3 GLU A  67       6.560  -4.770  -8.533  1.00 92.13           H  
ATOM   1069  O   GLU A  67       4.420  -2.096  -9.472  1.00 92.13           O  
ATOM   1070  CG  GLU A  67       5.416  -5.674  -6.929  1.00 92.13           C  
ATOM   1071  HG2 GLU A  67       6.037  -5.330  -6.102  1.00 92.13           H  
ATOM   1072  HG3 GLU A  67       4.383  -5.661  -6.581  1.00 92.13           H  
ATOM   1073  CD  GLU A  67       5.798  -7.130  -7.246  1.00 92.13           C  
ATOM   1074  OE1 GLU A  67       5.835  -7.924  -6.263  1.00 92.13           O  
ATOM   1075  OE2 GLU A  67       6.112  -7.439  -8.414  1.00 92.13           O  
ATOM   1076  N   TRP A  68       6.466  -1.391  -8.904  1.00 85.90           N  
ATOM   1077  H   TRP A  68       7.296  -1.557  -8.354  1.00 85.90           H  
ATOM   1078  CA  TRP A  68       6.571  -0.440 -10.013  1.00 85.90           C  
ATOM   1079  HA  TRP A  68       5.575  -0.102 -10.298  1.00 85.90           H  
ATOM   1080  C   TRP A  68       7.169  -1.151 -11.215  1.00 85.90           C  
ATOM   1081  CB  TRP A  68       7.381   0.803  -9.620  1.00 85.90           C  
ATOM   1082  HB2 TRP A  68       8.226   0.510  -8.998  1.00 85.90           H  
ATOM   1083  HB3 TRP A  68       7.786   1.253 -10.526  1.00 85.90           H  
ATOM   1084  O   TRP A  68       8.239  -1.743 -11.115  1.00 85.90           O  
ATOM   1085  CG  TRP A  68       6.574   1.845  -8.911  1.00 85.90           C  
ATOM   1086  CD1 TRP A  68       6.130   2.998  -9.463  1.00 85.90           C  
ATOM   1087  HD1 TRP A  68       6.327   3.305 -10.480  1.00 85.90           H  
ATOM   1088  CD2 TRP A  68       5.992   1.792  -7.574  1.00 85.90           C  
ATOM   1089  CE2 TRP A  68       5.188   2.956  -7.387  1.00 85.90           C  
ATOM   1090  CE3 TRP A  68       6.009   0.849  -6.524  1.00 85.90           C  
ATOM   1091  HE3 TRP A  68       6.626  -0.031  -6.619  1.00 85.90           H  
ATOM   1092  NE1 TRP A  68       5.327   3.667  -8.561  1.00 85.90           N  
ATOM   1093  HE1 TRP A  68       4.776   4.471  -8.826  1.00 85.90           H  
ATOM   1094  CH2 TRP A  68       4.387   2.156  -5.248  1.00 85.90           C  
ATOM   1095  HH2 TRP A  68       3.751   2.268  -4.382  1.00 85.90           H  
ATOM   1096  CZ2 TRP A  68       4.414   3.157  -6.233  1.00 85.90           C  
ATOM   1097  HZ2 TRP A  68       3.816   4.050  -6.125  1.00 85.90           H  
ATOM   1098  CZ3 TRP A  68       5.205   1.019  -5.382  1.00 85.90           C  
ATOM   1099  HZ3 TRP A  68       5.205   0.254  -4.619  1.00 85.90           H  
ATOM   1100  N   LEU A  69       6.470  -1.094 -12.343  1.00 87.52           N  
ATOM   1101  H   LEU A  69       5.645  -0.513 -12.397  1.00 87.52           H  
ATOM   1102  CA  LEU A  69       6.918  -1.724 -13.572  1.00 87.52           C  
ATOM   1103  HA  LEU A  69       7.593  -2.549 -13.341  1.00 87.52           H  
ATOM   1104  C   LEU A  69       7.696  -0.693 -14.386  1.00 87.52           C  
ATOM   1105  CB  LEU A  69       5.709  -2.290 -14.330  1.00 87.52           C  
ATOM   1106  HB2 LEU A  69       6.082  -2.774 -15.233  1.00 87.52           H  
ATOM   1107  HB3 LEU A  69       5.078  -1.457 -14.641  1.00 87.52           H  
ATOM   1108  O   LEU A  69       7.173   0.376 -14.703  1.00 87.52           O  
ATOM   1109  CG  LEU A  69       4.849  -3.294 -13.536  1.00 87.52           C  
ATOM   1110  HG  LEU A  69       4.461  -2.822 -12.634  1.00 87.52           H  
ATOM   1111  CD1 LEU A  69       3.646  -3.705 -14.392  1.00 87.52           C  
ATOM   1112 HD11 LEU A  69       2.994  -2.841 -14.517  1.00 87.52           H  
ATOM   1113 HD12 LEU A  69       3.089  -4.506 -13.906  1.00 87.52           H  
ATOM   1114 HD13 LEU A  69       3.972  -4.049 -15.374  1.00 87.52           H  
ATOM   1115  CD2 LEU A  69       5.648  -4.533 -13.129  1.00 87.52           C  
ATOM   1116 HD21 LEU A  69       6.374  -4.257 -12.365  1.00 87.52           H  
ATOM   1117 HD22 LEU A  69       6.180  -4.937 -13.991  1.00 87.52           H  
ATOM   1118 HD23 LEU A  69       4.989  -5.290 -12.703  1.00 87.52           H  
ATOM   1119  N   GLU A  70       8.941  -1.010 -14.714  1.00 85.26           N  
ATOM   1120  H   GLU A  70       9.312  -1.908 -14.438  1.00 85.26           H  
ATOM   1121  CA  GLU A  70       9.772  -0.206 -15.607  1.00 85.26           C  
ATOM   1122  HA  GLU A  70       9.304   0.764 -15.769  1.00 85.26           H  
ATOM   1123  C   GLU A  70       9.873  -0.914 -16.960  1.00 85.26           C  
ATOM   1124  CB  GLU A  70      11.141   0.051 -14.953  1.00 85.26           C  
ATOM   1125  HB2 GLU A  70      11.691  -0.888 -14.891  1.00 85.26           H  
ATOM   1126  HB3 GLU A  70      10.976   0.424 -13.943  1.00 85.26           H  
ATOM   1127  O   GLU A  70      10.237  -2.088 -17.011  1.00 85.26           O  
ATOM   1128  CG  GLU A  70      11.969   1.094 -15.723  1.00 85.26           C  
ATOM   1129  HG2 GLU A  70      11.374   2.002 -15.815  1.00 85.26           H  
ATOM   1130  HG3 GLU A  70      12.167   0.717 -16.726  1.00 85.26           H  
ATOM   1131  CD  GLU A  70      13.310   1.433 -15.043  1.00 85.26           C  
ATOM   1132  OE1 GLU A  70      13.904   2.473 -15.408  1.00 85.26           O  
ATOM   1133  OE2 GLU A  70      13.765   0.654 -14.172  1.00 85.26           O  
ATOM   1134  N   ASP A  71       9.529  -0.193 -18.028  1.00 82.95           N  
ATOM   1135  H   ASP A  71       9.250   0.768 -17.892  1.00 82.95           H  
ATOM   1136  CA  ASP A  71       9.852  -0.556 -19.412  1.00 82.95           C  
ATOM   1137  HA  ASP A  71       9.738  -1.629 -19.572  1.00 82.95           H  
ATOM   1138  C   ASP A  71      11.322  -0.174 -19.639  1.00 82.95           C  
ATOM   1139  CB  ASP A  71       8.881   0.179 -20.355  1.00 82.95           C  
ATOM   1140  HB2 ASP A  71       7.862  -0.154 -20.155  1.00 82.95           H  
ATOM   1141  HB3 ASP A  71       8.921   1.247 -20.139  1.00 82.95           H  
ATOM   1142  O   ASP A  71      11.655   0.996 -19.858  1.00 82.95           O  
ATOM   1143  CG  ASP A  71       9.173  -0.026 -21.844  1.00 82.95           C  
ATOM   1144  OD1 ASP A  71      10.133  -0.746 -22.167  1.00 82.95           O  
ATOM   1145  OD2 ASP A  71       8.481   0.637 -22.653  1.00 82.95           O  
ATOM   1146  N   LYS A  72      12.217  -1.138 -19.432  1.00 83.14           N  
ATOM   1147  H   LYS A  72      11.855  -2.081 -19.435  1.00 83.14           H  
ATOM   1148  CA  LYS A  72      13.668  -0.926 -19.391  1.00 83.14           C  
ATOM   1149  HA  LYS A  72      13.868   0.042 -18.931  1.00 83.14           H  
ATOM   1150  C   LYS A  72      14.287  -0.864 -20.772  1.00 83.14           C  
ATOM   1151  CB  LYS A  72      14.348  -2.037 -18.585  1.00 83.14           C  
ATOM   1152  HB2 LYS A  72      14.019  -3.014 -18.941  1.00 83.14           H  
ATOM   1153  HB3 LYS A  72      15.426  -1.956 -18.723  1.00 83.14           H  
ATOM   1154  O   LYS A  72      15.343  -0.244 -20.919  1.00 83.14           O  
ATOM   1155  CG  LYS A  72      14.028  -1.880 -17.104  1.00 83.14           C  
ATOM   1156  HG2 LYS A  72      12.988  -2.155 -16.926  1.00 83.14           H  
ATOM   1157  HG3 LYS A  72      14.167  -0.835 -16.828  1.00 83.14           H  
ATOM   1158  CD  LYS A  72      14.947  -2.736 -16.237  1.00 83.14           C  
ATOM   1159  HD2 LYS A  72      15.983  -2.447 -16.411  1.00 83.14           H  
ATOM   1160  HD3 LYS A  72      14.796  -3.795 -16.448  1.00 83.14           H  
ATOM   1161  CE  LYS A  72      14.527  -2.402 -14.811  1.00 83.14           C  
ATOM   1162  HE2 LYS A  72      14.363  -1.327 -14.744  1.00 83.14           H  
ATOM   1163  HE3 LYS A  72      13.570  -2.875 -14.592  1.00 83.14           H  
ATOM   1164  NZ  LYS A  72      15.535  -2.771 -13.817  1.00 83.14           N  
ATOM   1165  HZ1 LYS A  72      15.157  -2.587 -12.898  1.00 83.14           H  
ATOM   1166  HZ2 LYS A  72      16.362  -2.195 -13.884  1.00 83.14           H  
ATOM   1167  HZ3 LYS A  72      15.757  -3.755 -13.783  1.00 83.14           H  
ATOM   1168  N   ASP A  73      13.695  -1.537 -21.751  1.00 86.30           N  
ATOM   1169  H   ASP A  73      12.804  -1.979 -21.576  1.00 86.30           H  
ATOM   1170  CA  ASP A  73      14.180  -1.505 -23.130  1.00 86.30           C  
ATOM   1171  HA  ASP A  73      15.223  -1.186 -23.108  1.00 86.30           H  
ATOM   1172  C   ASP A  73      13.482  -0.440 -23.993  1.00 86.30           C  
ATOM   1173  CB  ASP A  73      14.217  -2.919 -23.725  1.00 86.30           C  
ATOM   1174  HB2 ASP A  73      14.808  -3.553 -23.064  1.00 86.30           H  
ATOM   1175  HB3 ASP A  73      14.743  -2.870 -24.678  1.00 86.30           H  
ATOM   1176  O   ASP A  73      14.012  -0.070 -25.047  1.00 86.30           O  
ATOM   1177  CG  ASP A  73      12.862  -3.582 -23.964  1.00 86.30           C  
ATOM   1178  OD1 ASP A  73      11.859  -2.850 -23.996  1.00 86.30           O  
ATOM   1179  OD2 ASP A  73      12.906  -4.813 -24.205  1.00 86.30           O  
ATOM   1180  N   GLY A  74      12.394   0.151 -23.492  1.00 84.44           N  
ATOM   1181  H   GLY A  74      11.892  -0.340 -22.765  1.00 84.44           H  
ATOM   1182  CA  GLY A  74      11.685   1.266 -24.106  1.00 84.44           C  
ATOM   1183  HA2 GLY A  74      11.001   1.680 -23.366  1.00 84.44           H  
ATOM   1184  HA3 GLY A  74      12.399   2.032 -24.410  1.00 84.44           H  
ATOM   1185  C   GLY A  74      10.859   0.850 -25.320  1.00 84.44           C  
ATOM   1186  O   GLY A  74      10.652   1.676 -26.217  1.00 84.44           O  
ATOM   1187  N   ASP A  75      10.438  -0.415 -25.398  1.00 86.78           N  
ATOM   1188  H   ASP A  75      10.628  -1.038 -24.626  1.00 86.78           H  
ATOM   1189  CA  ASP A  75       9.671  -0.946 -26.527  1.00 86.78           C  
ATOM   1190  HA  ASP A  75      10.048  -0.446 -27.419  1.00 86.78           H  
ATOM   1191  C   ASP A  75       8.168  -0.604 -26.473  1.00 86.78           C  
ATOM   1192  CB  ASP A  75       9.980  -2.443 -26.727  1.00 86.78           C  
ATOM   1193  HB2 ASP A  75       9.781  -2.671 -27.774  1.00 86.78           H  
ATOM   1194  HB3 ASP A  75      11.044  -2.619 -26.568  1.00 86.78           H  
ATOM   1195  O   ASP A  75       7.442  -0.788 -27.461  1.00 86.78           O  
ATOM   1196  CG  ASP A  75       9.163  -3.434 -25.883  1.00 86.78           C  
ATOM   1197  OD1 ASP A  75       8.371  -2.989 -25.027  1.00 86.78           O  
ATOM   1198  OD2 ASP A  75       9.147  -4.627 -26.280  1.00 86.78           O  
ATOM   1199  N   GLY A  76       7.714  -0.026 -25.356  1.00 82.98           N  
ATOM   1200  H   GLY A  76       8.346   0.016 -24.569  1.00 82.98           H  
ATOM   1201  CA  GLY A  76       6.336   0.377 -25.108  1.00 82.98           C  
ATOM   1202  HA2 GLY A  76       6.357   1.248 -24.452  1.00 82.98           H  
ATOM   1203  HA3 GLY A  76       5.860   0.651 -26.050  1.00 82.98           H  
ATOM   1204  C   GLY A  76       5.479  -0.692 -24.427  1.00 82.98           C  
ATOM   1205  O   GLY A  76       4.270  -0.480 -24.277  1.00 82.98           O  
ATOM   1206  N   TYR A  77       6.057  -1.821 -24.015  1.00 85.74           N  
ATOM   1207  H   TYR A  77       7.042  -1.959 -24.194  1.00 85.74           H  
ATOM   1208  CA  TYR A  77       5.374  -2.922 -23.347  1.00 85.74           C  
ATOM   1209  HA  TYR A  77       4.385  -2.587 -23.036  1.00 85.74           H  
ATOM   1210  C   TYR A  77       6.137  -3.360 -22.095  1.00 85.74           C  
ATOM   1211  CB  TYR A  77       5.205  -4.108 -24.312  1.00 85.74           C  
ATOM   1212  HB2 TYR A  77       6.192  -4.496 -24.564  1.00 85.74           H  
ATOM   1213  HB3 TYR A  77       4.669  -4.906 -23.799  1.00 85.74           H  
ATOM   1214  O   TYR A  77       7.353  -3.378 -22.055  1.00 85.74           O  
ATOM   1215  CG  TYR A  77       4.473  -3.774 -25.598  1.00 85.74           C  
ATOM   1216  CD1 TYR A  77       3.069  -3.859 -25.670  1.00 85.74           C  
ATOM   1217  HD1 TYR A  77       2.510  -4.171 -24.800  1.00 85.74           H  
ATOM   1218  CD2 TYR A  77       5.209  -3.333 -26.712  1.00 85.74           C  
ATOM   1219  HD2 TYR A  77       6.282  -3.241 -26.631  1.00 85.74           H  
ATOM   1220  CE1 TYR A  77       2.401  -3.502 -26.859  1.00 85.74           C  
ATOM   1221  HE1 TYR A  77       1.323  -3.541 -26.920  1.00 85.74           H  
ATOM   1222  CE2 TYR A  77       4.550  -2.958 -27.895  1.00 85.74           C  
ATOM   1223  HE2 TYR A  77       5.139  -2.578 -28.717  1.00 85.74           H  
ATOM   1224  OH  TYR A  77       2.504  -2.677 -29.111  1.00 85.74           O  
ATOM   1225  HH  TYR A  77       3.152  -2.314 -29.719  1.00 85.74           H  
ATOM   1226  CZ  TYR A  77       3.143  -3.045 -27.969  1.00 85.74           C  
ATOM   1227  N   ILE A  78       5.408  -3.793 -21.060  1.00 87.56           N  
ATOM   1228  H   ILE A  78       4.401  -3.767 -21.130  1.00 87.56           H  
ATOM   1229  CA  ILE A  78       6.038  -4.474 -19.921  1.00 87.56           C  
ATOM   1230  HA  ILE A  78       7.070  -4.134 -19.835  1.00 87.56           H  
ATOM   1231  C   ILE A  78       6.087  -5.973 -20.212  1.00 87.56           C  
ATOM   1232  CB  ILE A  78       5.352  -4.154 -18.579  1.00 87.56           C  
ATOM   1233  HB  ILE A  78       4.345  -4.569 -18.596  1.00 87.56           H  
ATOM   1234  O   ILE A  78       5.069  -6.677 -20.146  1.00 87.56           O  
ATOM   1235  CG1 ILE A  78       5.221  -2.639 -18.296  1.00 87.56           C  
ATOM   1236 HG12 ILE A  78       4.629  -2.178 -19.086  1.00 87.56           H  
ATOM   1237 HG13 ILE A  78       4.673  -2.502 -17.364  1.00 87.56           H  
ATOM   1238  CG2 ILE A  78       6.141  -4.853 -17.457  1.00 87.56           C  
ATOM   1239 HG21 ILE A  78       7.178  -4.516 -17.463  1.00 87.56           H  
ATOM   1240 HG22 ILE A  78       6.142  -5.931 -17.614  1.00 87.56           H  
ATOM   1241 HG23 ILE A  78       5.708  -4.641 -16.479  1.00 87.56           H  
ATOM   1242  CD1 ILE A  78       6.550  -1.879 -18.186  1.00 87.56           C  
ATOM   1243 HD11 ILE A  78       7.139  -2.024 -19.091  1.00 87.56           H  
ATOM   1244 HD12 ILE A  78       6.349  -0.815 -18.062  1.00 87.56           H  
ATOM   1245 HD13 ILE A  78       7.124  -2.224 -17.327  1.00 87.56           H  
ATOM   1246  N   SER A  79       7.279  -6.470 -20.503  1.00 88.26           N  
ATOM   1247  H   SER A  79       8.045  -5.814 -20.565  1.00 88.26           H  
ATOM   1248  CA  SER A  79       7.578  -7.883 -20.695  1.00 88.26           C  
ATOM   1249  HA  SER A  79       6.846  -8.284 -21.396  1.00 88.26           H  
ATOM   1250  C   SER A  79       7.488  -8.683 -19.387  1.00 88.26           C  
ATOM   1251  CB  SER A  79       8.965  -8.031 -21.330  1.00 88.26           C  
ATOM   1252  HB2 SER A  79       9.099  -9.055 -21.678  1.00 88.26           H  
ATOM   1253  HB3 SER A  79       9.059  -7.355 -22.180  1.00 88.26           H  
ATOM   1254  O   SER A  79       7.552  -8.161 -18.272  1.00 88.26           O  
ATOM   1255  OG  SER A  79       9.956  -7.734 -20.374  1.00 88.26           O  
ATOM   1256  HG  SER A  79       9.969  -6.774 -20.352  1.00 88.26           H  
ATOM   1257  N   ALA A  80       7.388 -10.011 -19.504  1.00 87.61           N  
ATOM   1258  H   ALA A  80       7.339 -10.411 -20.429  1.00 87.61           H  
ATOM   1259  CA  ALA A  80       7.432 -10.896 -18.337  1.00 87.61           C  
ATOM   1260  HA  ALA A  80       6.642 -10.602 -17.647  1.00 87.61           H  
ATOM   1261  C   ALA A  80       8.766 -10.796 -17.568  1.00 87.61           C  
ATOM   1262  CB  ALA A  80       7.170 -12.333 -18.804  1.00 87.61           C  
ATOM   1263  HB1 ALA A  80       7.951 -12.650 -19.495  1.00 87.61           H  
ATOM   1264  HB2 ALA A  80       6.200 -12.390 -19.297  1.00 87.61           H  
ATOM   1265  HB3 ALA A  80       7.169 -12.997 -17.940  1.00 87.61           H  
ATOM   1266  O   ALA A  80       8.775 -10.946 -16.347  1.00 87.61           O  
ATOM   1267  N   ALA A  81       9.872 -10.525 -18.270  1.00 88.05           N  
ATOM   1268  H   ALA A  81       9.781 -10.283 -19.246  1.00 88.05           H  
ATOM   1269  CA  ALA A  81      11.187 -10.357 -17.659  1.00 88.05           C  
ATOM   1270  HA  ALA A  81      11.378 -11.194 -16.987  1.00 88.05           H  
ATOM   1271  C   ALA A  81      11.259  -9.071 -16.821  1.00 88.05           C  
ATOM   1272  CB  ALA A  81      12.242 -10.368 -18.771  1.00 88.05           C  
ATOM   1273  HB1 ALA A  81      12.071  -9.540 -19.459  1.00 88.05           H  
ATOM   1274  HB2 ALA A  81      12.199 -11.310 -19.318  1.00 88.05           H  
ATOM   1275  HB3 ALA A  81      13.233 -10.258 -18.330  1.00 88.05           H  
ATOM   1276  O   ALA A  81      11.797  -9.094 -15.716  1.00 88.05           O  
ATOM   1277  N   GLU A  82      10.667  -7.976 -17.299  1.00 87.20           N  
ATOM   1278  H   GLU A  82      10.286  -7.979 -18.234  1.00 87.20           H  
ATOM   1279  CA  GLU A  82      10.597  -6.717 -16.549  1.00 87.20           C  
ATOM   1280  HA  GLU A  82      11.591  -6.441 -16.196  1.00 87.20           H  
ATOM   1281  C   GLU A  82       9.701  -6.829 -15.320  1.00 87.20           C  
ATOM   1282  CB  GLU A  82      10.092  -5.606 -17.459  1.00 87.20           C  
ATOM   1283  HB2 GLU A  82       9.189  -5.963 -17.955  1.00 87.20           H  
ATOM   1284  HB3 GLU A  82       9.836  -4.729 -16.866  1.00 87.20           H  
ATOM   1285  O   GLU A  82      10.067  -6.325 -14.262  1.00 87.20           O  
ATOM   1286  CG  GLU A  82      11.197  -5.235 -18.456  1.00 87.20           C  
ATOM   1287  HG2 GLU A  82      11.917  -4.589 -17.955  1.00 87.20           H  
ATOM   1288  HG3 GLU A  82      11.732  -6.128 -18.779  1.00 87.20           H  
ATOM   1289  CD  GLU A  82      10.625  -4.566 -19.692  1.00 87.20           C  
ATOM   1290  OE1 GLU A  82      11.264  -3.597 -20.133  1.00 87.20           O  
ATOM   1291  OE2 GLU A  82       9.618  -5.123 -20.186  1.00 87.20           O  
ATOM   1292  N   LYS A  83       8.590  -7.575 -15.402  1.00 85.82           N  
ATOM   1293  H   LYS A  83       8.316  -7.913 -16.313  1.00 85.82           H  
ATOM   1294  CA  LYS A  83       7.782  -7.902 -14.214  1.00 85.82           C  
ATOM   1295  HA  LYS A  83       7.494  -6.976 -13.716  1.00 85.82           H  
ATOM   1296  C   LYS A  83       8.573  -8.698 -13.180  1.00 85.82           C  
ATOM   1297  CB  LYS A  83       6.520  -8.684 -14.588  1.00 85.82           C  
ATOM   1298  HB2 LYS A  83       6.785  -9.590 -15.133  1.00 85.82           H  
ATOM   1299  HB3 LYS A  83       6.024  -8.973 -13.662  1.00 85.82           H  
ATOM   1300  O   LYS A  83       8.549  -8.377 -11.996  1.00 85.82           O  
ATOM   1301  CG  LYS A  83       5.549  -7.850 -15.423  1.00 85.82           C  
ATOM   1302  HG2 LYS A  83       5.932  -7.754 -16.439  1.00 85.82           H  
ATOM   1303  HG3 LYS A  83       5.447  -6.860 -14.977  1.00 85.82           H  
ATOM   1304  CD  LYS A  83       4.175  -8.513 -15.469  1.00 85.82           C  
ATOM   1305  HD2 LYS A  83       4.236  -9.473 -15.981  1.00 85.82           H  
ATOM   1306  HD3 LYS A  83       3.841  -8.668 -14.443  1.00 85.82           H  
ATOM   1307  CE  LYS A  83       3.198  -7.583 -16.187  1.00 85.82           C  
ATOM   1308  HE2 LYS A  83       3.462  -6.557 -15.931  1.00 85.82           H  
ATOM   1309  HE3 LYS A  83       3.302  -7.696 -17.266  1.00 85.82           H  
ATOM   1310  NZ  LYS A  83       1.818  -7.848 -15.726  1.00 85.82           N  
ATOM   1311  HZ1 LYS A  83       1.169  -7.153 -16.065  1.00 85.82           H  
ATOM   1312  HZ2 LYS A  83       1.514  -8.785 -15.950  1.00 85.82           H  
ATOM   1313  HZ3 LYS A  83       1.798  -7.765 -14.720  1.00 85.82           H  
ATOM   1314  N   GLU A  84       9.295  -9.731 -13.615  1.00 85.60           N  
ATOM   1315  H   GLU A  84       9.275  -9.959 -14.599  1.00 85.60           H  
ATOM   1316  CA  GLU A  84      10.126 -10.529 -12.708  1.00 85.60           C  
ATOM   1317  HA  GLU A  84       9.496 -10.897 -11.898  1.00 85.60           H  
ATOM   1318  C   GLU A  84      11.239  -9.682 -12.075  1.00 85.60           C  
ATOM   1319  CB  GLU A  84      10.719 -11.731 -13.464  1.00 85.60           C  
ATOM   1320  HB2 GLU A  84      11.508 -11.386 -14.132  1.00 85.60           H  
ATOM   1321  HB3 GLU A  84       9.938 -12.207 -14.057  1.00 85.60           H  
ATOM   1322  O   GLU A  84      11.597  -9.888 -10.914  1.00 85.60           O  
ATOM   1323  CG  GLU A  84      11.286 -12.771 -12.485  1.00 85.60           C  
ATOM   1324  HG2 GLU A  84      11.941 -12.269 -11.772  1.00 85.60           H  
ATOM   1325  HG3 GLU A  84      10.463 -13.212 -11.922  1.00 85.60           H  
ATOM   1326  CD  GLU A  84      12.099 -13.888 -13.149  1.00 85.60           C  
ATOM   1327  OE1 GLU A  84      12.942 -14.470 -12.417  1.00 85.60           O  
ATOM   1328  OE2 GLU A  84      11.958 -14.130 -14.363  1.00 85.60           O  
ATOM   1329  N   GLN A  85      11.779  -8.721 -12.824  1.00 84.29           N  
ATOM   1330  H   GLN A  85      11.480  -8.627 -13.784  1.00 84.29           H  
ATOM   1331  CA  GLN A  85      12.782  -7.799 -12.319  1.00 84.29           C  
ATOM   1332  HA  GLN A  85      13.520  -8.389 -11.776  1.00 84.29           H  
ATOM   1333  C   GLN A  85      12.188  -6.801 -11.318  1.00 84.29           C  
ATOM   1334  CB  GLN A  85      13.484  -7.119 -13.502  1.00 84.29           C  
ATOM   1335  HB2 GLN A  85      13.805  -7.876 -14.218  1.00 84.29           H  
ATOM   1336  HB3 GLN A  85      12.785  -6.450 -14.004  1.00 84.29           H  
ATOM   1337  O   GLN A  85      12.775  -6.624 -10.255  1.00 84.29           O  
ATOM   1338  CG  GLN A  85      14.711  -6.316 -13.056  1.00 84.29           C  
ATOM   1339  HG2 GLN A  85      14.380  -5.541 -12.365  1.00 84.29           H  
ATOM   1340  HG3 GLN A  85      15.143  -5.823 -13.927  1.00 84.29           H  
ATOM   1341  CD  GLN A  85      15.806  -7.157 -12.393  1.00 84.29           C  
ATOM   1342  NE2 GLN A  85      16.676  -6.552 -11.623  1.00 84.29           N  
ATOM   1343 HE21 GLN A  85      17.385  -7.113 -11.172  1.00 84.29           H  
ATOM   1344 HE22 GLN A  85      16.613  -5.551 -11.502  1.00 84.29           H  
ATOM   1345  OE1 GLN A  85      15.932  -8.363 -12.562  1.00 84.29           O  
ATOM   1346  N   ALA A  86      11.012  -6.227 -11.583  1.00 84.21           N  
ATOM   1347  H   ALA A  86      10.584  -6.382 -12.485  1.00 84.21           H  
ATOM   1348  CA  ALA A  86      10.301  -5.364 -10.636  1.00 84.21           C  
ATOM   1349  HA  ALA A  86      10.906  -4.480 -10.436  1.00 84.21           H  
ATOM   1350  C   ALA A  86      10.055  -6.080  -9.295  1.00 84.21           C  
ATOM   1351  CB  ALA A  86       8.987  -4.915 -11.281  1.00 84.21           C  
ATOM   1352  HB1 ALA A  86       8.436  -4.290 -10.578  1.00 84.21           H  
ATOM   1353  HB2 ALA A  86       9.195  -4.337 -12.182  1.00 84.21           H  
ATOM   1354  HB3 ALA A  86       8.371  -5.777 -11.538  1.00 84.21           H  
ATOM   1355  O   ALA A  86      10.386  -5.553  -8.230  1.00 84.21           O  
ATOM   1356  N   ALA A  87       9.619  -7.344  -9.346  1.00 80.65           N  
ATOM   1357  H   ALA A  87       9.290  -7.695 -10.234  1.00 80.65           H  
ATOM   1358  CA  ALA A  87       9.435  -8.187  -8.165  1.00 80.65           C  
ATOM   1359  HA  ALA A  87       8.729  -7.689  -7.500  1.00 80.65           H  
ATOM   1360  C   ALA A  87      10.736  -8.442  -7.368  1.00 80.65           C  
ATOM   1361  CB  ALA A  87       8.809  -9.508  -8.628  1.00 80.65           C  
ATOM   1362  HB1 ALA A  87       8.584 -10.127  -7.760  1.00 80.65           H  
ATOM   1363  HB2 ALA A  87       7.879  -9.300  -9.158  1.00 80.65           H  
ATOM   1364  HB3 ALA A  87       9.491 -10.036  -9.293  1.00 80.65           H  
ATOM   1365  O   ALA A  87      10.681  -8.794  -6.185  1.00 80.65           O  
ATOM   1366  N   LYS A  88      11.910  -8.285  -8.002  1.00 79.03           N  
ATOM   1367  H   LYS A  88      11.866  -7.985  -8.965  1.00 79.03           H  
ATOM   1368  CA  LYS A  88      13.242  -8.408  -7.378  1.00 79.03           C  
ATOM   1369  HA  LYS A  88      13.169  -9.031  -6.486  1.00 79.03           H  
ATOM   1370  C   LYS A  88      13.817  -7.071  -6.909  1.00 79.03           C  
ATOM   1371  CB  LYS A  88      14.228  -9.053  -8.366  1.00 79.03           C  
ATOM   1372  HB2 LYS A  88      14.201  -8.499  -9.304  1.00 79.03           H  
ATOM   1373  HB3 LYS A  88      15.238  -8.970  -7.964  1.00 79.03           H  
ATOM   1374  O   LYS A  88      14.587  -7.066  -5.953  1.00 79.03           O  
ATOM   1375  CG  LYS A  88      13.941 -10.534  -8.635  1.00 79.03           C  
ATOM   1376  HG2 LYS A  88      14.178 -11.118  -7.745  1.00 79.03           H  
ATOM   1377  HG3 LYS A  88      12.884 -10.670  -8.865  1.00 79.03           H  
ATOM   1378  CD  LYS A  88      14.786 -11.022  -9.819  1.00 79.03           C  
ATOM   1379  HD2 LYS A  88      14.586 -10.374 -10.672  1.00 79.03           H  
ATOM   1380  HD3 LYS A  88      15.846 -10.971  -9.571  1.00 79.03           H  
ATOM   1381  CE  LYS A  88      14.382 -12.453 -10.173  1.00 79.03           C  
ATOM   1382  HE2 LYS A  88      13.293 -12.487 -10.197  1.00 79.03           H  
ATOM   1383  HE3 LYS A  88      14.722 -13.141  -9.398  1.00 79.03           H  
ATOM   1384  NZ  LYS A  88      14.888 -12.854 -11.505  1.00 79.03           N  
ATOM   1385  HZ1 LYS A  88      14.679 -12.128 -12.176  1.00 79.03           H  
ATOM   1386  HZ2 LYS A  88      15.877 -13.058 -11.516  1.00 79.03           H  
ATOM   1387  HZ3 LYS A  88      14.358 -13.648 -11.834  1.00 79.03           H  
ATOM   1388  N   GLU A  89      13.503  -5.973  -7.591  1.00 80.03           N  
ATOM   1389  H   GLU A  89      12.903  -6.072  -8.397  1.00 80.03           H  
ATOM   1390  CA  GLU A  89      14.093  -4.649  -7.344  1.00 80.03           C  
ATOM   1391  HA  GLU A  89      15.134  -4.772  -7.045  1.00 80.03           H  
ATOM   1392  C   GLU A  89      13.433  -3.896  -6.201  1.00 80.03           C  
ATOM   1393  CB  GLU A  89      14.051  -3.808  -8.625  1.00 80.03           C  
ATOM   1394  HB2 GLU A  89      14.244  -2.762  -8.387  1.00 80.03           H  
ATOM   1395  HB3 GLU A  89      13.075  -3.897  -9.103  1.00 80.03           H  
ATOM   1396  O   GLU A  89      14.078  -3.063  -5.558  1.00 80.03           O  
ATOM   1397  CG  GLU A  89      15.159  -4.313  -9.545  1.00 80.03           C  
ATOM   1398  HG2 GLU A  89      16.108  -4.233  -9.016  1.00 80.03           H  
ATOM   1399  HG3 GLU A  89      15.000  -5.369  -9.761  1.00 80.03           H  
ATOM   1400  CD  GLU A  89      15.285  -3.562 -10.862  1.00 80.03           C  
ATOM   1401  OE1 GLU A  89      16.292  -3.842 -11.554  1.00 80.03           O  
ATOM   1402  OE2 GLU A  89      14.397  -2.801 -11.286  1.00 80.03           O  
ATOM   1403  N   GLY A  90      12.173  -4.207  -5.911  1.00 81.49           N  
ATOM   1404  H   GLY A  90      11.645  -4.796  -6.538  1.00 81.49           H  
ATOM   1405  CA  GLY A  90      11.532  -3.639  -4.748  1.00 81.49           C  
ATOM   1406  HA2 GLY A  90      11.853  -2.602  -4.653  1.00 81.49           H  
ATOM   1407  HA3 GLY A  90      11.838  -4.200  -3.865  1.00 81.49           H  
ATOM   1408  C   GLY A  90      10.030  -3.581  -4.832  1.00 81.49           C  
ATOM   1409  O   GLY A  90       9.444  -3.265  -5.862  1.00 81.49           O  
ATOM   1410  N   ARG A  91       9.406  -3.790  -3.680  1.00 90.50           N  
ATOM   1411  H   ARG A  91       9.967  -3.987  -2.864  1.00 90.50           H  
ATOM   1412  CA  ARG A  91       7.968  -3.633  -3.507  1.00 90.50           C  
ATOM   1413  HA  ARG A  91       7.591  -2.978  -4.292  1.00 90.50           H  
ATOM   1414  C   ARG A  91       7.670  -2.974  -2.178  1.00 90.50           C  
ATOM   1415  CB  ARG A  91       7.285  -4.992  -3.675  1.00 90.50           C  
ATOM   1416  HB2 ARG A  91       7.637  -5.430  -4.609  1.00 90.50           H  
ATOM   1417  HB3 ARG A  91       6.205  -4.856  -3.741  1.00 90.50           H  
ATOM   1418  O   ARG A  91       8.417  -3.130  -1.210  1.00 90.50           O  
ATOM   1419  CG  ARG A  91       7.604  -5.947  -2.526  1.00 90.50           C  
ATOM   1420  HG2 ARG A  91       8.667  -5.897  -2.289  1.00 90.50           H  
ATOM   1421  HG3 ARG A  91       7.020  -5.677  -1.646  1.00 90.50           H  
ATOM   1422  CD  ARG A  91       7.305  -7.374  -2.940  1.00 90.50           C  
ATOM   1423  HD2 ARG A  91       7.951  -7.622  -3.782  1.00 90.50           H  
ATOM   1424  HD3 ARG A  91       6.273  -7.464  -3.279  1.00 90.50           H  
ATOM   1425  NE  ARG A  91       7.576  -8.275  -1.814  1.00 90.50           N  
ATOM   1426  HE  ARG A  91       7.890  -7.844  -0.956  1.00 90.50           H  
ATOM   1427  NH1 ARG A  91       7.453 -10.181  -3.067  1.00 90.50           N  
ATOM   1428 HH11 ARG A  91       7.180  -9.603  -3.849  1.00 90.50           H  
ATOM   1429 HH12 ARG A  91       7.701 -11.146  -3.236  1.00 90.50           H  
ATOM   1430  NH2 ARG A  91       8.136 -10.257  -0.916  1.00 90.50           N  
ATOM   1431 HH21 ARG A  91       8.451  -9.716  -0.124  1.00 90.50           H  
ATOM   1432 HH22 ARG A  91       8.374 -11.232  -1.029  1.00 90.50           H  
ATOM   1433  CZ  ARG A  91       7.709  -9.573  -1.938  1.00 90.50           C  
ATOM   1434  N   VAL A  92       6.544  -2.279  -2.130  1.00 93.38           N  
ATOM   1435  H   VAL A  92       5.988  -2.232  -2.972  1.00 93.38           H  
ATOM   1436  CA  VAL A  92       5.993  -1.751  -0.883  1.00 93.38           C  
ATOM   1437  HA  VAL A  92       6.738  -1.834  -0.092  1.00 93.38           H  
ATOM   1438  C   VAL A  92       4.807  -2.603  -0.489  1.00 93.38           C  
ATOM   1439  CB  VAL A  92       5.638  -0.266  -0.997  1.00 93.38           C  
ATOM   1440  HB  VAL A  92       5.016  -0.103  -1.877  1.00 93.38           H  
ATOM   1441  O   VAL A  92       3.886  -2.820  -1.275  1.00 93.38           O  
ATOM   1442  CG1 VAL A  92       4.908   0.269   0.243  1.00 93.38           C  
ATOM   1443 HG11 VAL A  92       3.919  -0.181   0.321  1.00 93.38           H  
ATOM   1444 HG12 VAL A  92       5.480   0.044   1.143  1.00 93.38           H  
ATOM   1445 HG13 VAL A  92       4.786   1.350   0.161  1.00 93.38           H  
ATOM   1446  CG2 VAL A  92       6.927   0.538  -1.131  1.00 93.38           C  
ATOM   1447 HG21 VAL A  92       7.576   0.117  -1.898  1.00 93.38           H  
ATOM   1448 HG22 VAL A  92       6.676   1.567  -1.387  1.00 93.38           H  
ATOM   1449 HG23 VAL A  92       7.488   0.509  -0.197  1.00 93.38           H  
ATOM   1450  N   GLU A  93       4.833  -3.092   0.741  1.00 96.22           N  
ATOM   1451  H   GLU A  93       5.625  -2.875   1.328  1.00 96.22           H  
ATOM   1452  CA  GLU A  93       3.766  -3.894   1.307  1.00 96.22           C  
ATOM   1453  HA  GLU A  93       3.069  -4.167   0.515  1.00 96.22           H  
ATOM   1454  C   GLU A  93       2.995  -3.096   2.360  1.00 96.22           C  
ATOM   1455  CB  GLU A  93       4.364  -5.191   1.856  1.00 96.22           C  
ATOM   1456  HB2 GLU A  93       4.952  -5.674   1.075  1.00 96.22           H  
ATOM   1457  HB3 GLU A  93       5.011  -4.957   2.701  1.00 96.22           H  
ATOM   1458  O   GLU A  93       3.580  -2.543   3.289  1.00 96.22           O  
ATOM   1459  CG  GLU A  93       3.264  -6.150   2.299  1.00 96.22           C  
ATOM   1460  HG2 GLU A  93       2.612  -6.347   1.449  1.00 96.22           H  
ATOM   1461  HG3 GLU A  93       2.665  -5.682   3.080  1.00 96.22           H  
ATOM   1462  CD  GLU A  93       3.805  -7.476   2.827  1.00 96.22           C  
ATOM   1463  OE1 GLU A  93       3.000  -8.426   2.892  1.00 96.22           O  
ATOM   1464  OE2 GLU A  93       4.957  -7.621   3.276  1.00 96.22           O  
ATOM   1465  N   VAL A  94       1.669  -3.079   2.231  1.00 96.95           N  
ATOM   1466  H   VAL A  94       1.279  -3.535   1.420  1.00 96.95           H  
ATOM   1467  CA  VAL A  94       0.722  -2.515   3.194  1.00 96.95           C  
ATOM   1468  HA  VAL A  94       1.269  -2.087   4.035  1.00 96.95           H  
ATOM   1469  C   VAL A  94      -0.157  -3.649   3.708  1.00 96.95           C  
ATOM   1470  CB  VAL A  94      -0.132  -1.397   2.560  1.00 96.95           C  
ATOM   1471  HB  VAL A  94      -0.763  -1.825   1.782  1.00 96.95           H  
ATOM   1472  O   VAL A  94      -1.000  -4.175   2.981  1.00 96.95           O  
ATOM   1473  CG1 VAL A  94      -1.048  -0.744   3.605  1.00 96.95           C  
ATOM   1474 HG11 VAL A  94      -1.653   0.027   3.128  1.00 96.95           H  
ATOM   1475 HG12 VAL A  94      -1.722  -1.484   4.037  1.00 96.95           H  
ATOM   1476 HG13 VAL A  94      -0.449  -0.291   4.395  1.00 96.95           H  
ATOM   1477  CG2 VAL A  94       0.725  -0.303   1.909  1.00 96.95           C  
ATOM   1478 HG21 VAL A  94       1.265  -0.712   1.056  1.00 96.95           H  
ATOM   1479 HG22 VAL A  94       0.090   0.508   1.552  1.00 96.95           H  
ATOM   1480 HG23 VAL A  94       1.447   0.089   2.625  1.00 96.95           H  
ATOM   1481  N   ARG A  95       0.016  -4.036   4.970  1.00 96.85           N  
ATOM   1482  H   ARG A  95       0.736  -3.568   5.503  1.00 96.85           H  
ATOM   1483  CA  ARG A  95      -0.871  -4.979   5.665  1.00 96.85           C  
ATOM   1484  HA  ARG A  95      -1.528  -5.474   4.950  1.00 96.85           H  
ATOM   1485  C   ARG A  95      -1.745  -4.213   6.633  1.00 96.85           C  
ATOM   1486  CB  ARG A  95      -0.074  -6.047   6.417  1.00 96.85           C  
ATOM   1487  HB2 ARG A  95      -0.766  -6.666   6.987  1.00 96.85           H  
ATOM   1488  HB3 ARG A  95       0.598  -5.551   7.117  1.00 96.85           H  
ATOM   1489  O   ARG A  95      -1.232  -3.485   7.478  1.00 96.85           O  
ATOM   1490  CG  ARG A  95       0.747  -6.947   5.493  1.00 96.85           C  
ATOM   1491  HG2 ARG A  95       1.420  -6.337   4.890  1.00 96.85           H  
ATOM   1492  HG3 ARG A  95       0.074  -7.506   4.844  1.00 96.85           H  
ATOM   1493  CD  ARG A  95       1.570  -7.921   6.337  1.00 96.85           C  
ATOM   1494  HD2 ARG A  95       2.185  -7.343   7.027  1.00 96.85           H  
ATOM   1495  HD3 ARG A  95       0.897  -8.563   6.904  1.00 96.85           H  
ATOM   1496  NE  ARG A  95       2.432  -8.745   5.484  1.00 96.85           N  
ATOM   1497  HE  ARG A  95       2.316  -8.650   4.485  1.00 96.85           H  
ATOM   1498  NH1 ARG A  95       3.928  -9.504   7.042  1.00 96.85           N  
ATOM   1499 HH11 ARG A  95       4.871  -9.815   7.227  1.00 96.85           H  
ATOM   1500 HH12 ARG A  95       3.444  -8.950   7.734  1.00 96.85           H  
ATOM   1501  NH2 ARG A  95       4.273  -9.889   4.866  1.00 96.85           N  
ATOM   1502 HH21 ARG A  95       4.103  -9.449   3.973  1.00 96.85           H  
ATOM   1503 HH22 ARG A  95       5.234 -10.134   5.052  1.00 96.85           H  
ATOM   1504  CZ  ARG A  95       3.533  -9.386   5.806  1.00 96.85           C  
ATOM   1505  N   VAL A  96      -3.048  -4.413   6.546  1.00 95.22           N  
ATOM   1506  H   VAL A  96      -3.405  -5.036   5.836  1.00 95.22           H  
ATOM   1507  CA  VAL A  96      -4.004  -3.825   7.482  1.00 95.22           C  
ATOM   1508  HA  VAL A  96      -3.494  -3.098   8.115  1.00 95.22           H  
ATOM   1509  C   VAL A  96      -4.548  -4.930   8.371  1.00 95.22           C  
ATOM   1510  CB  VAL A  96      -5.121  -3.075   6.746  1.00 95.22           C  
ATOM   1511  HB  VAL A  96      -5.790  -3.805   6.288  1.00 95.22           H  
ATOM   1512  O   VAL A  96      -4.815  -6.024   7.893  1.00 95.22           O  
ATOM   1513  CG1 VAL A  96      -5.940  -2.226   7.720  1.00 95.22           C  
ATOM   1514 HG11 VAL A  96      -6.451  -2.865   8.441  1.00 95.22           H  
ATOM   1515 HG12 VAL A  96      -6.694  -1.657   7.176  1.00 95.22           H  
ATOM   1516 HG13 VAL A  96      -5.287  -1.535   8.253  1.00 95.22           H  
ATOM   1517  CG2 VAL A  96      -4.578  -2.152   5.644  1.00 95.22           C  
ATOM   1518 HG21 VAL A  96      -5.411  -1.649   5.154  1.00 95.22           H  
ATOM   1519 HG22 VAL A  96      -4.055  -2.730   4.882  1.00 95.22           H  
ATOM   1520 HG23 VAL A  96      -3.896  -1.417   6.071  1.00 95.22           H  
ATOM   1521  N   GLU A  97      -4.706  -4.662   9.659  1.00 93.71           N  
ATOM   1522  H   GLU A  97      -4.374  -3.772  10.003  1.00 93.71           H  
ATOM   1523  CA  GLU A  97      -5.341  -5.554  10.624  1.00 93.71           C  
ATOM   1524  HA  GLU A  97      -5.863  -6.348  10.090  1.00 93.71           H  
ATOM   1525  C   GLU A  97      -6.369  -4.771  11.439  1.00 93.71           C  
ATOM   1526  CB  GLU A  97      -4.271  -6.217  11.506  1.00 93.71           C  
ATOM   1527  HB2 GLU A  97      -3.626  -6.814  10.861  1.00 93.71           H  
ATOM   1528  HB3 GLU A  97      -3.665  -5.444  11.979  1.00 93.71           H  
ATOM   1529  O   GLU A  97      -6.042  -3.748  12.040  1.00 93.71           O  
ATOM   1530  CG  GLU A  97      -4.856  -7.131  12.598  1.00 93.71           C  
ATOM   1531  HG2 GLU A  97      -5.516  -7.860  12.128  1.00 93.71           H  
ATOM   1532  HG3 GLU A  97      -5.448  -6.531  13.290  1.00 93.71           H  
ATOM   1533  CD  GLU A  97      -3.777  -7.878  13.401  1.00 93.71           C  
ATOM   1534  OE1 GLU A  97      -4.122  -8.786  14.196  1.00 93.71           O  
ATOM   1535  OE2 GLU A  97      -2.567  -7.684  13.181  1.00 93.71           O  
ATOM   1536  N   PHE A  98      -7.604  -5.268  11.473  1.00 90.27           N  
ATOM   1537  H   PHE A  98      -7.806  -6.091  10.925  1.00 90.27           H  
ATOM   1538  CA  PHE A  98      -8.688  -4.703  12.275  1.00 90.27           C  
ATOM   1539  HA  PHE A  98      -8.407  -3.706  12.613  1.00 90.27           H  
ATOM   1540  C   PHE A  98      -8.932  -5.570  13.515  1.00 90.27           C  
ATOM   1541  CB  PHE A  98      -9.952  -4.550  11.420  1.00 90.27           C  
ATOM   1542  HB2 PHE A  98     -10.726  -4.079  12.026  1.00 90.27           H  
ATOM   1543  HB3 PHE A  98     -10.315  -5.541  11.145  1.00 90.27           H  
ATOM   1544  O   PHE A  98      -9.141  -6.781  13.409  1.00 90.27           O  
ATOM   1545  CG  PHE A  98      -9.760  -3.730  10.156  1.00 90.27           C  
ATOM   1546  CD1 PHE A  98      -9.865  -2.327  10.179  1.00 90.27           C  
ATOM   1547  HD1 PHE A  98     -10.080  -1.813  11.104  1.00 90.27           H  
ATOM   1548  CD2 PHE A  98      -9.465  -4.375   8.942  1.00 90.27           C  
ATOM   1549  HD2 PHE A  98      -9.356  -5.449   8.913  1.00 90.27           H  
ATOM   1550  CE1 PHE A  98      -9.683  -1.597   8.988  1.00 90.27           C  
ATOM   1551  HE1 PHE A  98      -9.736  -0.518   8.984  1.00 90.27           H  
ATOM   1552  CE2 PHE A  98      -9.307  -3.649   7.755  1.00 90.27           C  
ATOM   1553  HE2 PHE A  98      -9.107  -4.168   6.829  1.00 90.27           H  
ATOM   1554  CZ  PHE A  98      -9.419  -2.253   7.779  1.00 90.27           C  
ATOM   1555  HZ  PHE A  98      -9.292  -1.683   6.870  1.00 90.27           H  
ATOM   1556  N   GLU A  99      -8.925  -4.948  14.691  1.00 87.91           N  
ATOM   1557  H   GLU A  99      -8.754  -3.952  14.705  1.00 87.91           H  
ATOM   1558  CA  GLU A  99      -9.133  -5.602  15.983  1.00 87.91           C  
ATOM   1559  HA  GLU A  99      -9.667  -6.541  15.835  1.00 87.91           H  
ATOM   1560  C   GLU A  99      -9.985  -4.702  16.884  1.00 87.91           C  
ATOM   1561  CB  GLU A  99      -7.772  -5.932  16.614  1.00 87.91           C  
ATOM   1562  HB2 GLU A  99      -7.237  -5.006  16.829  1.00 87.91           H  
ATOM   1563  HB3 GLU A  99      -7.187  -6.505  15.895  1.00 87.91           H  
ATOM   1564  O   GLU A  99      -9.476  -3.797  17.541  1.00 87.91           O  
ATOM   1565  CG  GLU A  99      -7.913  -6.764  17.900  1.00 87.91           C  
ATOM   1566  HG2 GLU A  99      -8.547  -6.230  18.608  1.00 87.91           H  
ATOM   1567  HG3 GLU A  99      -8.404  -7.705  17.652  1.00 87.91           H  
ATOM   1568  CD  GLU A  99      -6.560  -7.057  18.568  1.00 87.91           C  
ATOM   1569  OE1 GLU A  99      -6.583  -7.629  19.680  1.00 87.91           O  
ATOM   1570  OE2 GLU A  99      -5.504  -6.722  17.970  1.00 87.91           O  
ATOM   1571  N   GLY A 100     -11.299  -4.938  16.897  1.00 84.11           N  
ATOM   1572  H   GLY A 100     -11.671  -5.640  16.274  1.00 84.11           H  
ATOM   1573  CA  GLY A 100     -12.236  -4.170  17.718  1.00 84.11           C  
ATOM   1574  HA2 GLY A 100     -11.980  -4.301  18.769  1.00 84.11           H  
ATOM   1575  HA3 GLY A 100     -13.249  -4.541  17.561  1.00 84.11           H  
ATOM   1576  C   GLY A 100     -12.220  -2.677  17.383  1.00 84.11           C  
ATOM   1577  O   GLY A 100     -12.664  -2.267  16.314  1.00 84.11           O  
ATOM   1578  N   ASP A 101     -11.713  -1.876  18.314  1.00 89.88           N  
ATOM   1579  H   ASP A 101     -11.260  -2.288  19.117  1.00 89.88           H  
ATOM   1580  CA  ASP A 101     -11.594  -0.419  18.231  1.00 89.88           C  
ATOM   1581  HA  ASP A 101     -12.386  -0.040  17.586  1.00 89.88           H  
ATOM   1582  C   ASP A 101     -10.262   0.050  17.619  1.00 89.88           C  
ATOM   1583  CB  ASP A 101     -11.823   0.167  19.635  1.00 89.88           C  
ATOM   1584  HB2 ASP A 101     -11.882   1.253  19.557  1.00 89.88           H  
ATOM   1585  HB3 ASP A 101     -12.782  -0.186  20.014  1.00 89.88           H  
ATOM   1586  O   ASP A 101      -9.974   1.252  17.603  1.00 89.88           O  
ATOM   1587  CG  ASP A 101     -10.729  -0.182  20.657  1.00 89.88           C  
ATOM   1588  OD1 ASP A 101     -10.108  -1.265  20.541  1.00 89.88           O  
ATOM   1589  OD2 ASP A 101     -10.513   0.633  21.580  1.00 89.88           O  
ATOM   1590  N   LYS A 102      -9.442  -0.874  17.098  1.00 93.22           N  
ATOM   1591  H   LYS A 102      -9.715  -1.842  17.190  1.00 93.22           H  
ATOM   1592  CA  LYS A 102      -8.116  -0.587  16.544  1.00 93.22           C  
ATOM   1593  HA  LYS A 102      -7.969   0.493  16.555  1.00 93.22           H  
ATOM   1594  C   LYS A 102      -7.964  -1.031  15.098  1.00 93.22           C  
ATOM   1595  CB  LYS A 102      -7.026  -1.222  17.417  1.00 93.22           C  
ATOM   1596  HB2 LYS A 102      -6.053  -1.060  16.954  1.00 93.22           H  
ATOM   1597  HB3 LYS A 102      -7.203  -2.295  17.492  1.00 93.22           H  
ATOM   1598  O   LYS A 102      -8.410  -2.105  14.700  1.00 93.22           O  
ATOM   1599  CG  LYS A 102      -7.019  -0.598  18.814  1.00 93.22           C  
ATOM   1600  HG2 LYS A 102      -7.997  -0.731  19.277  1.00 93.22           H  
ATOM   1601  HG3 LYS A 102      -6.816   0.469  18.727  1.00 93.22           H  
ATOM   1602  CD  LYS A 102      -5.972  -1.247  19.712  1.00 93.22           C  
ATOM   1603  HD2 LYS A 102      -6.153  -2.322  19.744  1.00 93.22           H  
ATOM   1604  HD3 LYS A 102      -4.973  -1.050  19.321  1.00 93.22           H  
ATOM   1605  CE  LYS A 102      -6.136  -0.651  21.109  1.00 93.22           C  
ATOM   1606  HE2 LYS A 102      -7.179  -0.767  21.401  1.00 93.22           H  
ATOM   1607  HE3 LYS A 102      -5.925   0.417  21.066  1.00 93.22           H  
ATOM   1608  NZ  LYS A 102      -5.252  -1.334  22.078  1.00 93.22           N  
ATOM   1609  HZ1 LYS A 102      -4.284  -1.227  21.812  1.00 93.22           H  
ATOM   1610  HZ2 LYS A 102      -5.487  -2.317  22.092  1.00 93.22           H  
ATOM   1611  HZ3 LYS A 102      -5.406  -0.956  23.002  1.00 93.22           H  
ATOM   1612  N   MET A 103      -7.214  -0.228  14.349  1.00 94.51           N  
ATOM   1613  H   MET A 103      -6.888   0.629  14.771  1.00 94.51           H  
ATOM   1614  CA  MET A 103      -6.668  -0.600  13.049  1.00 94.51           C  
ATOM   1615  HA  MET A 103      -6.921  -1.639  12.837  1.00 94.51           H  
ATOM   1616  C   MET A 103      -5.146  -0.468  13.093  1.00 94.51           C  
ATOM   1617  CB  MET A 103      -7.295   0.259  11.948  1.00 94.51           C  
ATOM   1618  HB2 MET A 103      -7.006   1.299  12.098  1.00 94.51           H  
ATOM   1619  HB3 MET A 103      -8.380   0.185  12.009  1.00 94.51           H  
ATOM   1620  O   MET A 103      -4.619   0.606  13.390  1.00 94.51           O  
ATOM   1621  CG  MET A 103      -6.855  -0.210  10.556  1.00 94.51           C  
ATOM   1622  HG2 MET A 103      -5.775  -0.351  10.538  1.00 94.51           H  
ATOM   1623  HG3 MET A 103      -7.312  -1.180  10.360  1.00 94.51           H  
ATOM   1624  SD  MET A 103      -7.286   0.921   9.208  1.00 94.51           S  
ATOM   1625  CE  MET A 103      -6.108   2.220   9.604  1.00 94.51           C  
ATOM   1626  HE1 MET A 103      -6.519   2.833  10.406  1.00 94.51           H  
ATOM   1627  HE2 MET A 103      -5.904   2.811   8.711  1.00 94.51           H  
ATOM   1628  HE3 MET A 103      -5.177   1.775   9.955  1.00 94.51           H  
ATOM   1629  N   ARG A 104      -4.437  -1.553  12.786  1.00 96.16           N  
ATOM   1630  H   ARG A 104      -4.949  -2.386  12.531  1.00 96.16           H  
ATOM   1631  CA  ARG A 104      -2.978  -1.588  12.652  1.00 96.16           C  
ATOM   1632  HA  ARG A 104      -2.546  -0.669  13.049  1.00 96.16           H  
ATOM   1633  C   ARG A 104      -2.610  -1.652  11.178  1.00 96.16           C  
ATOM   1634  CB  ARG A 104      -2.400  -2.771  13.446  1.00 96.16           C  
ATOM   1635  HB2 ARG A 104      -2.939  -3.684  13.194  1.00 96.16           H  
ATOM   1636  HB3 ARG A 104      -1.352  -2.901  13.173  1.00 96.16           H  
ATOM   1637  O   ARG A 104      -3.125  -2.491  10.450  1.00 96.16           O  
ATOM   1638  CG  ARG A 104      -2.484  -2.519  14.958  1.00 96.16           C  
ATOM   1639  HG2 ARG A 104      -1.929  -1.606  15.173  1.00 96.16           H  
ATOM   1640  HG3 ARG A 104      -3.520  -2.370  15.265  1.00 96.16           H  
ATOM   1641  CD  ARG A 104      -1.860  -3.651  15.782  1.00 96.16           C  
ATOM   1642  HD2 ARG A 104      -0.924  -3.947  15.310  1.00 96.16           H  
ATOM   1643  HD3 ARG A 104      -1.620  -3.257  16.770  1.00 96.16           H  
ATOM   1644  NE  ARG A 104      -2.769  -4.809  15.944  1.00 96.16           N  
ATOM   1645  HE  ARG A 104      -3.763  -4.657  15.855  1.00 96.16           H  
ATOM   1646  NH1 ARG A 104      -1.160  -6.387  16.327  1.00 96.16           N  
ATOM   1647 HH11 ARG A 104      -0.951  -7.354  16.528  1.00 96.16           H  
ATOM   1648 HH12 ARG A 104      -0.457  -5.672  16.204  1.00 96.16           H  
ATOM   1649  NH2 ARG A 104      -3.290  -6.995  16.350  1.00 96.16           N  
ATOM   1650 HH21 ARG A 104      -3.197  -7.863  15.843  1.00 96.16           H  
ATOM   1651 HH22 ARG A 104      -4.187  -6.798  16.772  1.00 96.16           H  
ATOM   1652  CZ  ARG A 104      -2.410  -6.054  16.194  1.00 96.16           C  
ATOM   1653  N   VAL A 105      -1.723  -0.767  10.744  1.00 97.18           N  
ATOM   1654  H   VAL A 105      -1.379  -0.080  11.399  1.00 97.18           H  
ATOM   1655  CA  VAL A 105      -1.173  -0.734   9.387  1.00 97.18           C  
ATOM   1656  HA  VAL A 105      -1.652  -1.499   8.776  1.00 97.18           H  
ATOM   1657  C   VAL A 105       0.309  -1.040   9.495  1.00 97.18           C  
ATOM   1658  CB  VAL A 105      -1.399   0.624   8.699  1.00 97.18           C  
ATOM   1659  HB  VAL A 105      -0.824   1.394   9.214  1.00 97.18           H  
ATOM   1660  O   VAL A 105       1.050  -0.254  10.077  1.00 97.18           O  
ATOM   1661  CG1 VAL A 105      -0.950   0.575   7.235  1.00 97.18           C  
ATOM   1662 HG11 VAL A 105       0.114   0.350   7.176  1.00 97.18           H  
ATOM   1663 HG12 VAL A 105      -1.507  -0.192   6.697  1.00 97.18           H  
ATOM   1664 HG13 VAL A 105      -1.118   1.541   6.759  1.00 97.18           H  
ATOM   1665  CG2 VAL A 105      -2.873   1.034   8.743  1.00 97.18           C  
ATOM   1666 HG21 VAL A 105      -3.181   1.134   9.784  1.00 97.18           H  
ATOM   1667 HG22 VAL A 105      -3.490   0.287   8.245  1.00 97.18           H  
ATOM   1668 HG23 VAL A 105      -3.000   2.003   8.261  1.00 97.18           H  
ATOM   1669  N   ARG A 106       0.742  -2.177   8.959  1.00 97.72           N  
ATOM   1670  H   ARG A 106       0.070  -2.751   8.470  1.00 97.72           H  
ATOM   1671  CA  ARG A 106       2.160  -2.514   8.825  1.00 97.72           C  
ATOM   1672  HA  ARG A 106       2.750  -1.896   9.501  1.00 97.72           H  
ATOM   1673  C   ARG A 106       2.612  -2.193   7.418  1.00 97.72           C  
ATOM   1674  CB  ARG A 106       2.440  -3.973   9.174  1.00 97.72           C  
ATOM   1675  HB2 ARG A 106       1.836  -4.628   8.546  1.00 97.72           H  
ATOM   1676  HB3 ARG A 106       3.493  -4.183   8.988  1.00 97.72           H  
ATOM   1677  O   ARG A 106       2.006  -2.651   6.451  1.00 97.72           O  
ATOM   1678  CG  ARG A 106       2.131  -4.243  10.641  1.00 97.72           C  
ATOM   1679  HG2 ARG A 106       1.076  -4.060  10.845  1.00 97.72           H  
ATOM   1680  HG3 ARG A 106       2.739  -3.584  11.261  1.00 97.72           H  
ATOM   1681  CD  ARG A 106       2.464  -5.690  10.972  1.00 97.72           C  
ATOM   1682  HD2 ARG A 106       3.517  -5.868  10.757  1.00 97.72           H  
ATOM   1683  HD3 ARG A 106       1.846  -6.353  10.366  1.00 97.72           H  
ATOM   1684  NE  ARG A 106       2.201  -5.912  12.390  1.00 97.72           N  
ATOM   1685  HE  ARG A 106       1.998  -5.093  12.945  1.00 97.72           H  
ATOM   1686  NH1 ARG A 106       2.880  -8.091  12.552  1.00 97.72           N  
ATOM   1687 HH11 ARG A 106       3.134  -8.874  13.137  1.00 97.72           H  
ATOM   1688 HH12 ARG A 106       3.224  -8.006  11.606  1.00 97.72           H  
ATOM   1689  NH2 ARG A 106       2.215  -6.916  14.369  1.00 97.72           N  
ATOM   1690 HH21 ARG A 106       2.486  -7.660  14.996  1.00 97.72           H  
ATOM   1691 HH22 ARG A 106       2.075  -5.972  14.699  1.00 97.72           H  
ATOM   1692  CZ  ARG A 106       2.420  -6.993  13.090  1.00 97.72           C  
ATOM   1693  N   LEU A 107       3.664  -1.403   7.340  1.00 97.62           N  
ATOM   1694  H   LEU A 107       4.099  -1.105   8.202  1.00 97.62           H  
ATOM   1695  CA  LEU A 107       4.306  -0.973   6.117  1.00 97.62           C  
ATOM   1696  HA  LEU A 107       3.717  -1.275   5.250  1.00 97.62           H  
ATOM   1697  C   LEU A 107       5.671  -1.629   6.058  1.00 97.62           C  
ATOM   1698  CB  LEU A 107       4.452   0.551   6.122  1.00 97.62           C  
ATOM   1699  HB2 LEU A 107       4.910   0.844   5.178  1.00 97.62           H  
ATOM   1700  HB3 LEU A 107       5.130   0.831   6.928  1.00 97.62           H  
ATOM   1701  O   LEU A 107       6.422  -1.530   7.022  1.00 97.62           O  
ATOM   1702  CG  LEU A 107       3.143   1.333   6.300  1.00 97.62           C  
ATOM   1703  HG  LEU A 107       2.640   1.034   7.219  1.00 97.62           H  
ATOM   1704  CD1 LEU A 107       3.486   2.815   6.412  1.00 97.62           C  
ATOM   1705 HD11 LEU A 107       4.109   3.118   5.570  1.00 97.62           H  
ATOM   1706 HD12 LEU A 107       4.038   2.994   7.334  1.00 97.62           H  
ATOM   1707 HD13 LEU A 107       2.579   3.421   6.412  1.00 97.62           H  
ATOM   1708  CD2 LEU A 107       2.196   1.108   5.123  1.00 97.62           C  
ATOM   1709 HD21 LEU A 107       1.897   0.060   5.090  1.00 97.62           H  
ATOM   1710 HD22 LEU A 107       2.699   1.368   4.192  1.00 97.62           H  
ATOM   1711 HD23 LEU A 107       1.303   1.721   5.245  1.00 97.62           H  
ATOM   1712  N   ARG A 108       6.005  -2.262   4.942  1.00 96.87           N  
ATOM   1713  H   ARG A 108       5.322  -2.320   4.200  1.00 96.87           H  
ATOM   1714  CA  ARG A 108       7.343  -2.796   4.705  1.00 96.87           C  
ATOM   1715  HA  ARG A 108       8.034  -2.399   5.449  1.00 96.87           H  
ATOM   1716  C   ARG A 108       7.836  -2.328   3.350  1.00 96.87           C  
ATOM   1717  CB  ARG A 108       7.315  -4.318   4.861  1.00 96.87           C  
ATOM   1718  HB2 ARG A 108       7.038  -4.560   5.888  1.00 96.87           H  
ATOM   1719  HB3 ARG A 108       6.567  -4.741   4.191  1.00 96.87           H  
ATOM   1720  O   ARG A 108       7.107  -2.435   2.364  1.00 96.87           O  
ATOM   1721  CG  ARG A 108       8.670  -4.947   4.547  1.00 96.87           C  
ATOM   1722  HG2 ARG A 108       9.445  -4.502   5.171  1.00 96.87           H  
ATOM   1723  HG3 ARG A 108       8.913  -4.780   3.498  1.00 96.87           H  
ATOM   1724  CD  ARG A 108       8.605  -6.448   4.806  1.00 96.87           C  
ATOM   1725  HD2 ARG A 108       7.709  -6.855   4.337  1.00 96.87           H  
ATOM   1726  HD3 ARG A 108       8.568  -6.618   5.882  1.00 96.87           H  
ATOM   1727  NE  ARG A 108       9.782  -7.078   4.214  1.00 96.87           N  
ATOM   1728  HE  ARG A 108      10.236  -6.565   3.472  1.00 96.87           H  
ATOM   1729  NH1 ARG A 108       9.718  -9.113   5.240  1.00 96.87           N  
ATOM   1730 HH11 ARG A 108      10.205  -9.969   5.467  1.00 96.87           H  
ATOM   1731 HH12 ARG A 108       9.021  -8.709   5.849  1.00 96.87           H  
ATOM   1732  NH2 ARG A 108      11.294  -8.630   3.699  1.00 96.87           N  
ATOM   1733 HH21 ARG A 108      11.562  -7.945   3.007  1.00 96.87           H  
ATOM   1734 HH22 ARG A 108      11.725  -9.542   3.740  1.00 96.87           H  
ATOM   1735  CZ  ARG A 108      10.255  -8.281   4.392  1.00 96.87           C  
ATOM   1736  N   ASN A 109       9.060  -1.819   3.317  1.00 95.29           N  
ATOM   1737  H   ASN A 109       9.595  -1.770   4.172  1.00 95.29           H  
ATOM   1738  CA  ASN A 109       9.700  -1.383   2.088  1.00 95.29           C  
ATOM   1739  HA  ASN A 109       8.985  -1.401   1.265  1.00 95.29           H  
ATOM   1740  C   ASN A 109      10.837  -2.343   1.727  1.00 95.29           C  
ATOM   1741  CB  ASN A 109      10.163   0.069   2.260  1.00 95.29           C  
ATOM   1742  HB2 ASN A 109      10.913   0.113   3.050  1.00 95.29           H  
ATOM   1743  HB3 ASN A 109       9.318   0.701   2.531  1.00 95.29           H  
ATOM   1744  O   ASN A 109      11.911  -2.298   2.320  1.00 95.29           O  
ATOM   1745  CG  ASN A 109      10.768   0.611   0.986  1.00 95.29           C  
ATOM   1746  ND2 ASN A 109      11.421   1.742   1.058  1.00 95.29           N  
ATOM   1747 HD21 ASN A 109      11.831   2.095   0.205  1.00 95.29           H  
ATOM   1748 HD22 ASN A 109      11.431   2.269   1.919  1.00 95.29           H  
ATOM   1749  OD1 ASN A 109      10.619   0.033  -0.077  1.00 95.29           O  
ATOM   1750  N   ASP A 110      10.595  -3.211   0.748  1.00 93.24           N  
ATOM   1751  H   ASP A 110       9.709  -3.165   0.265  1.00 93.24           H  
ATOM   1752  CA  ASP A 110      11.613  -4.113   0.199  1.00 93.24           C  
ATOM   1753  HA  ASP A 110      12.357  -4.329   0.965  1.00 93.24           H  
ATOM   1754  C   ASP A 110      12.377  -3.474  -0.979  1.00 93.24           C  
ATOM   1755  CB  ASP A 110      10.961  -5.447  -0.214  1.00 93.24           C  
ATOM   1756  HB2 ASP A 110      10.112  -5.223  -0.860  1.00 93.24           H  
ATOM   1757  HB3 ASP A 110      11.671  -6.032  -0.798  1.00 93.24           H  
ATOM   1758  O   ASP A 110      13.112  -4.167  -1.677  1.00 93.24           O  
ATOM   1759  CG  ASP A 110      10.501  -6.347   0.938  1.00 93.24           C  
ATOM   1760  OD1 ASP A 110      11.193  -6.421   1.984  1.00 93.24           O  
ATOM   1761  OD2 ASP A 110       9.496  -7.083   0.760  1.00 93.24           O  
ATOM   1762  N   SER A 111      12.181  -2.180  -1.251  1.00 89.44           N  
ATOM   1763  H   SER A 111      11.600  -1.625  -0.638  1.00 89.44           H  
ATOM   1764  CA  SER A 111      12.853  -1.476  -2.342  1.00 89.44           C  
ATOM   1765  HA  SER A 111      13.086  -2.198  -3.124  1.00 89.44           H  
ATOM   1766  C   SER A 111      14.197  -0.876  -1.955  1.00 89.44           C  
ATOM   1767  CB  SER A 111      11.920  -0.427  -2.936  1.00 89.44           C  
ATOM   1768  HB2 SER A 111      10.890  -0.746  -2.779  1.00 89.44           H  
ATOM   1769  HB3 SER A 111      12.118  -0.361  -4.006  1.00 89.44           H  
ATOM   1770  O   SER A 111      14.598  -0.867  -0.791  1.00 89.44           O  
ATOM   1771  OG  SER A 111      12.114   0.849  -2.365  1.00 89.44           O  
ATOM   1772  HG  SER A 111      11.263   1.292  -2.323  1.00 89.44           H  
ATOM   1773  N   SER A 112      14.904  -0.363  -2.960  1.00 89.04           N  
ATOM   1774  H   SER A 112      14.520  -0.411  -3.893  1.00 89.04           H  
ATOM   1775  CA  SER A 112      16.197   0.302  -2.810  1.00 89.04           C  
ATOM   1776  HA  SER A 112      16.762  -0.206  -2.028  1.00 89.04           H  
ATOM   1777  C   SER A 112      16.104   1.778  -2.404  1.00 89.04           C  
ATOM   1778  CB  SER A 112      16.969   0.151  -4.121  1.00 89.04           C  
ATOM   1779  HB2 SER A 112      17.943   0.634  -4.035  1.00 89.04           H  
ATOM   1780  HB3 SER A 112      17.116  -0.909  -4.326  1.00 89.04           H  
ATOM   1781  O   SER A 112      17.127   2.371  -2.057  1.00 89.04           O  
ATOM   1782  OG  SER A 112      16.237   0.736  -5.180  1.00 89.04           O  
ATOM   1783  HG  SER A 112      16.385   0.246  -5.992  1.00 89.04           H  
ATOM   1784  N   THR A 113      14.910   2.380  -2.400  1.00 89.90           N  
ATOM   1785  H   THR A 113      14.095   1.836  -2.645  1.00 89.90           H  
ATOM   1786  CA  THR A 113      14.708   3.808  -2.102  1.00 89.90           C  
ATOM   1787  HA  THR A 113      15.659   4.235  -1.784  1.00 89.90           H  
ATOM   1788  C   THR A 113      13.683   4.015  -0.988  1.00 89.90           C  
ATOM   1789  CB  THR A 113      14.259   4.593  -3.341  1.00 89.90           C  
ATOM   1790  HB  THR A 113      14.041   5.620  -3.048  1.00 89.90           H  
ATOM   1791  O   THR A 113      12.700   3.277  -0.929  1.00 89.90           O  
ATOM   1792  CG2 THR A 113      15.337   4.614  -4.423  1.00 89.90           C  
ATOM   1793 HG21 THR A 113      15.001   5.237  -5.251  1.00 89.90           H  
ATOM   1794 HG22 THR A 113      16.263   5.023  -4.020  1.00 89.90           H  
ATOM   1795 HG23 THR A 113      15.517   3.605  -4.795  1.00 89.90           H  
ATOM   1796  OG1 THR A 113      13.102   4.022  -3.899  1.00 89.90           O  
ATOM   1797  HG1 THR A 113      12.467   3.859  -3.198  1.00 89.90           H  
ATOM   1798  N   PRO A 114      13.846   5.023  -0.111  1.00 93.31           N  
ATOM   1799  CA  PRO A 114      12.807   5.376   0.851  1.00 93.31           C  
ATOM   1800  HA  PRO A 114      12.672   4.540   1.537  1.00 93.31           H  
ATOM   1801  C   PRO A 114      11.476   5.690   0.163  1.00 93.31           C  
ATOM   1802  CB  PRO A 114      13.332   6.590   1.623  1.00 93.31           C  
ATOM   1803  HB2 PRO A 114      12.974   7.512   1.165  1.00 93.31           H  
ATOM   1804  HB3 PRO A 114      13.045   6.552   2.674  1.00 93.31           H  
ATOM   1805  O   PRO A 114      11.452   6.273  -0.922  1.00 93.31           O  
ATOM   1806  CG  PRO A 114      14.847   6.500   1.449  1.00 93.31           C  
ATOM   1807  HG2 PRO A 114      15.319   7.480   1.512  1.00 93.31           H  
ATOM   1808  HG3 PRO A 114      15.262   5.829   2.201  1.00 93.31           H  
ATOM   1809  CD  PRO A 114      15.006   5.885   0.059  1.00 93.31           C  
ATOM   1810  HD2 PRO A 114      15.939   5.323   0.012  1.00 93.31           H  
ATOM   1811  HD3 PRO A 114      14.990   6.667  -0.699  1.00 93.31           H  
ATOM   1812  N   VAL A 115      10.376   5.332   0.822  1.00 94.31           N  
ATOM   1813  H   VAL A 115      10.473   4.846   1.702  1.00 94.31           H  
ATOM   1814  CA  VAL A 115       9.016   5.632   0.357  1.00 94.31           C  
ATOM   1815  HA  VAL A 115       9.070   6.270  -0.525  1.00 94.31           H  
ATOM   1816  C   VAL A 115       8.268   6.418   1.416  1.00 94.31           C  
ATOM   1817  CB  VAL A 115       8.247   4.366  -0.060  1.00 94.31           C  
ATOM   1818  HB  VAL A 115       7.280   4.669  -0.462  1.00 94.31           H  
ATOM   1819  O   VAL A 115       8.435   6.174   2.611  1.00 94.31           O  
ATOM   1820  CG1 VAL A 115       9.018   3.645  -1.170  1.00 94.31           C  
ATOM   1821 HG11 VAL A 115       9.234   4.346  -1.976  1.00 94.31           H  
ATOM   1822 HG12 VAL A 115       9.958   3.242  -0.793  1.00 94.31           H  
ATOM   1823 HG13 VAL A 115       8.428   2.821  -1.572  1.00 94.31           H  
ATOM   1824  CG2 VAL A 115       7.994   3.394   1.102  1.00 94.31           C  
ATOM   1825 HG21 VAL A 115       7.409   2.545   0.749  1.00 94.31           H  
ATOM   1826 HG22 VAL A 115       7.425   3.887   1.890  1.00 94.31           H  
ATOM   1827 HG23 VAL A 115       8.942   3.039   1.505  1.00 94.31           H  
ATOM   1828  N   GLU A 116       7.431   7.352   0.993  1.00 96.47           N  
ATOM   1829  H   GLU A 116       7.315   7.490  -0.001  1.00 96.47           H  
ATOM   1830  CA  GLU A 116       6.517   8.067   1.872  1.00 96.47           C  
ATOM   1831  HA  GLU A 116       6.838   7.931   2.904  1.00 96.47           H  
ATOM   1832  C   GLU A 116       5.116   7.466   1.744  1.00 96.47           C  
ATOM   1833  CB  GLU A 116       6.584   9.575   1.593  1.00 96.47           C  
ATOM   1834  HB2 GLU A 116       7.624   9.890   1.687  1.00 96.47           H  
ATOM   1835  HB3 GLU A 116       6.245   9.791   0.580  1.00 96.47           H  
ATOM   1836  O   GLU A 116       4.585   7.287   0.650  1.00 96.47           O  
ATOM   1837  CG  GLU A 116       5.738  10.356   2.604  1.00 96.47           C  
ATOM   1838  HG2 GLU A 116       5.871   9.908   3.589  1.00 96.47           H  
ATOM   1839  HG3 GLU A 116       4.684  10.254   2.344  1.00 96.47           H  
ATOM   1840  CD  GLU A 116       6.137  11.836   2.689  1.00 96.47           C  
ATOM   1841  OE1 GLU A 116       5.385  12.700   2.197  1.00 96.47           O  
ATOM   1842  OE2 GLU A 116       7.141  12.115   3.381  1.00 96.47           O  
ATOM   1843  N   VAL A 117       4.511   7.109   2.875  1.00 97.13           N  
ATOM   1844  H   VAL A 117       5.017   7.223   3.742  1.00 97.13           H  
ATOM   1845  CA  VAL A 117       3.161   6.555   2.925  1.00 97.13           C  
ATOM   1846  HA  VAL A 117       2.768   6.499   1.910  1.00 97.13           H  
ATOM   1847  C   VAL A 117       2.265   7.491   3.719  1.00 97.13           C  
ATOM   1848  CB  VAL A 117       3.133   5.121   3.481  1.00 97.13           C  
ATOM   1849  HB  VAL A 117       3.423   5.133   4.532  1.00 97.13           H  
ATOM   1850  O   VAL A 117       2.437   7.677   4.926  1.00 97.13           O  
ATOM   1851  CG1 VAL A 117       1.713   4.544   3.360  1.00 97.13           C  
ATOM   1852 HG11 VAL A 117       1.704   3.510   3.703  1.00 97.13           H  
ATOM   1853 HG12 VAL A 117       1.020   5.119   3.973  1.00 97.13           H  
ATOM   1854 HG13 VAL A 117       1.388   4.577   2.320  1.00 97.13           H  
ATOM   1855  CG2 VAL A 117       4.088   4.192   2.717  1.00 97.13           C  
ATOM   1856 HG21 VAL A 117       5.119   4.512   2.873  1.00 97.13           H  
ATOM   1857 HG22 VAL A 117       3.868   4.226   1.650  1.00 97.13           H  
ATOM   1858 HG23 VAL A 117       3.993   3.167   3.075  1.00 97.13           H  
ATOM   1859  N   HIS A 118       1.262   8.044   3.046  1.00 97.33           N  
ATOM   1860  H   HIS A 118       1.221   7.878   2.050  1.00 97.33           H  
ATOM   1861  CA  HIS A 118       0.183   8.793   3.672  1.00 97.33           C  
ATOM   1862  HA  HIS A 118       0.542   9.201   4.617  1.00 97.33           H  
ATOM   1863  C   HIS A 118      -0.996   7.871   3.941  1.00 97.33           C  
ATOM   1864  CB  HIS A 118      -0.257   9.972   2.812  1.00 97.33           C  
ATOM   1865  HB2 HIS A 118      -0.940  10.594   3.391  1.00 97.33           H  
ATOM   1866  HB3 HIS A 118      -0.805   9.604   1.945  1.00 97.33           H  
ATOM   1867  O   HIS A 118      -1.591   7.304   3.026  1.00 97.33           O  
ATOM   1868  CG  HIS A 118       0.880  10.821   2.341  1.00 97.33           C  
ATOM   1869  CD2 HIS A 118       1.461  10.779   1.103  1.00 97.33           C  
ATOM   1870  HD2 HIS A 118       1.202  10.127   0.282  1.00 97.33           H  
ATOM   1871  ND1 HIS A 118       1.531  11.781   3.078  1.00 97.33           N  
ATOM   1872  HD1 HIS A 118       1.455  11.936   4.073  1.00 97.33           H  
ATOM   1873  CE1 HIS A 118       2.470  12.327   2.287  1.00 97.33           C  
ATOM   1874  HE1 HIS A 118       3.168  13.100   2.573  1.00 97.33           H  
ATOM   1875  NE2 HIS A 118       2.441  11.756   1.080  1.00 97.33           N  
ATOM   1876  N   ILE A 119      -1.368   7.761   5.207  1.00 97.30           N  
ATOM   1877  H   ILE A 119      -0.828   8.264   5.896  1.00 97.30           H  
ATOM   1878  CA  ILE A 119      -2.488   6.960   5.674  1.00 97.30           C  
ATOM   1879  HA  ILE A 119      -2.872   6.358   4.851  1.00 97.30           H  
ATOM   1880  C   ILE A 119      -3.579   7.915   6.142  1.00 97.30           C  
ATOM   1881  CB  ILE A 119      -2.056   6.002   6.800  1.00 97.30           C  
ATOM   1882  HB  ILE A 119      -1.842   6.596   7.689  1.00 97.30           H  
ATOM   1883  O   ILE A 119      -3.336   8.771   6.995  1.00 97.30           O  
ATOM   1884  CG1 ILE A 119      -0.778   5.202   6.454  1.00 97.30           C  
ATOM   1885 HG12 ILE A 119       0.012   5.877   6.124  1.00 97.30           H  
ATOM   1886 HG13 ILE A 119      -0.982   4.500   5.645  1.00 97.30           H  
ATOM   1887  CG2 ILE A 119      -3.242   5.065   7.096  1.00 97.30           C  
ATOM   1888 HG21 ILE A 119      -2.994   4.349   7.879  1.00 97.30           H  
ATOM   1889 HG22 ILE A 119      -4.100   5.642   7.442  1.00 97.30           H  
ATOM   1890 HG23 ILE A 119      -3.526   4.524   6.194  1.00 97.30           H  
ATOM   1891  CD1 ILE A 119      -0.212   4.447   7.658  1.00 97.30           C  
ATOM   1892 HD11 ILE A 119       0.025   5.158   8.450  1.00 97.30           H  
ATOM   1893 HD12 ILE A 119       0.700   3.927   7.366  1.00 97.30           H  
ATOM   1894 HD13 ILE A 119      -0.919   3.706   8.030  1.00 97.30           H  
ATOM   1895  N   LYS A 120      -4.790   7.756   5.614  1.00 96.14           N  
ATOM   1896  H   LYS A 120      -4.902   7.041   4.910  1.00 96.14           H  
ATOM   1897  CA  LYS A 120      -5.977   8.484   6.059  1.00 96.14           C  
ATOM   1898  HA  LYS A 120      -5.711   9.100   6.918  1.00 96.14           H  
ATOM   1899  C   LYS A 120      -7.052   7.511   6.525  1.00 96.14           C  
ATOM   1900  CB  LYS A 120      -6.455   9.421   4.946  1.00 96.14           C  
ATOM   1901  HB2 LYS A 120      -5.653  10.114   4.691  1.00 96.14           H  
ATOM   1902  HB3 LYS A 120      -6.691   8.832   4.060  1.00 96.14           H  
ATOM   1903  O   LYS A 120      -7.384   6.559   5.823  1.00 96.14           O  
ATOM   1904  CG  LYS A 120      -7.692  10.218   5.383  1.00 96.14           C  
ATOM   1905  HG2 LYS A 120      -7.432  10.888   6.202  1.00 96.14           H  
ATOM   1906  HG3 LYS A 120      -8.472   9.537   5.723  1.00 96.14           H  
ATOM   1907  CD  LYS A 120      -8.260  11.018   4.215  1.00 96.14           C  
ATOM   1908  HD2 LYS A 120      -8.493  10.321   3.410  1.00 96.14           H  
ATOM   1909  HD3 LYS A 120      -7.534  11.752   3.865  1.00 96.14           H  
ATOM   1910  CE  LYS A 120      -9.547  11.698   4.684  1.00 96.14           C  
ATOM   1911  HE2 LYS A 120      -9.313  12.495   5.389  1.00 96.14           H  
ATOM   1912  HE3 LYS A 120     -10.133  10.961   5.233  1.00 96.14           H  
ATOM   1913  NZ  LYS A 120     -10.340  12.194   3.537  1.00 96.14           N  
ATOM   1914  HZ1 LYS A 120     -10.546  11.416   2.928  1.00 96.14           H  
ATOM   1915  HZ2 LYS A 120      -9.834  12.890   3.007  1.00 96.14           H  
ATOM   1916  HZ3 LYS A 120     -11.214  12.573   3.872  1.00 96.14           H  
ATOM   1917  N   VAL A 121      -7.612   7.791   7.699  1.00 93.51           N  
ATOM   1918  H   VAL A 121      -7.274   8.602   8.198  1.00 93.51           H  
ATOM   1919  CA  VAL A 121      -8.627   6.971   8.368  1.00 93.51           C  
ATOM   1920  HA  VAL A 121      -9.120   6.323   7.643  1.00 93.51           H  
ATOM   1921  C   VAL A 121      -9.655   7.902   8.996  1.00 93.51           C  
ATOM   1922  CB  VAL A 121      -7.988   6.097   9.455  1.00 93.51           C  
ATOM   1923  HB  VAL A 121      -7.612   6.730  10.259  1.00 93.51           H  
ATOM   1924  O   VAL A 121      -9.378   8.568   9.994  1.00 93.51           O  
ATOM   1925  CG1 VAL A 121      -9.010   5.118  10.033  1.00 93.51           C  
ATOM   1926 HG11 VAL A 121      -9.384   4.456   9.253  1.00 93.51           H  
ATOM   1927 HG12 VAL A 121      -9.843   5.656  10.485  1.00 93.51           H  
ATOM   1928 HG13 VAL A 121      -8.517   4.535  10.811  1.00 93.51           H  
ATOM   1929  CG2 VAL A 121      -6.807   5.292   8.920  1.00 93.51           C  
ATOM   1930 HG21 VAL A 121      -6.048   5.954   8.502  1.00 93.51           H  
ATOM   1931 HG22 VAL A 121      -6.326   4.802   9.766  1.00 93.51           H  
ATOM   1932 HG23 VAL A 121      -7.138   4.580   8.164  1.00 93.51           H  
ATOM   1933  N   GLY A 122     -10.834   8.005   8.382  1.00 89.56           N  
ATOM   1934  H   GLY A 122     -11.021   7.417   7.582  1.00 89.56           H  
ATOM   1935  CA  GLY A 122     -11.786   9.063   8.721  1.00 89.56           C  
ATOM   1936  HA2 GLY A 122     -12.649   9.013   8.058  1.00 89.56           H  
ATOM   1937  HA3 GLY A 122     -12.128   8.925   9.747  1.00 89.56           H  
ATOM   1938  C   GLY A 122     -11.138  10.447   8.575  1.00 89.56           C  
ATOM   1939  O   GLY A 122     -10.684  10.813   7.486  1.00 89.56           O  
ATOM   1940  N   ASP A 123     -11.069  11.187   9.682  1.00 90.02           N  
ATOM   1941  H   ASP A 123     -11.484  10.825  10.528  1.00 90.02           H  
ATOM   1942  CA  ASP A 123     -10.451  12.518   9.752  1.00 90.02           C  
ATOM   1943  HA  ASP A 123     -10.518  12.992   8.773  1.00 90.02           H  
ATOM   1944  C   ASP A 123      -8.964  12.486  10.140  1.00 90.02           C  
ATOM   1945  CB  ASP A 123     -11.238  13.389  10.740  1.00 90.02           C  
ATOM   1946  HB2 ASP A 123     -10.795  14.385  10.771  1.00 90.02           H  
ATOM   1947  HB3 ASP A 123     -11.162  12.953  11.736  1.00 90.02           H  
ATOM   1948  O   ASP A 123      -8.262  13.485   9.977  1.00 90.02           O  
ATOM   1949  CG  ASP A 123     -12.708  13.524  10.344  1.00 90.02           C  
ATOM   1950  OD1 ASP A 123     -12.965  13.781   9.145  1.00 90.02           O  
ATOM   1951  OD2 ASP A 123     -13.554  13.328  11.246  1.00 90.02           O  
ATOM   1952  N   GLU A 124      -8.460  11.352  10.637  1.00 94.10           N  
ATOM   1953  H   GLU A 124      -9.023  10.514  10.623  1.00 94.10           H  
ATOM   1954  CA  GLU A 124      -7.059  11.222  11.034  1.00 94.10           C  
ATOM   1955  HA  GLU A 124      -6.761  12.167  11.486  1.00 94.10           H  
ATOM   1956  C   GLU A 124      -6.176  10.986   9.805  1.00 94.10           C  
ATOM   1957  CB  GLU A 124      -6.882  10.133  12.108  1.00 94.10           C  
ATOM   1958  HB2 GLU A 124      -7.668  10.253  12.853  1.00 94.10           H  
ATOM   1959  HB3 GLU A 124      -6.976   9.147  11.652  1.00 94.10           H  
ATOM   1960  O   GLU A 124      -6.506  10.201   8.910  1.00 94.10           O  
ATOM   1961  CG  GLU A 124      -5.514  10.257  12.809  1.00 94.10           C  
ATOM   1962  HG2 GLU A 124      -4.726  10.130  12.067  1.00 94.10           H  
ATOM   1963  HG3 GLU A 124      -5.423  11.264  13.215  1.00 94.10           H  
ATOM   1964  CD  GLU A 124      -5.292   9.245  13.947  1.00 94.10           C  
ATOM   1965  OE1 GLU A 124      -4.108   9.038  14.314  1.00 94.10           O  
ATOM   1966  OE2 GLU A 124      -6.274   8.658  14.446  1.00 94.10           O  
ATOM   1967  N   LYS A 125      -5.031  11.669   9.768  1.00 95.84           N  
ATOM   1968  H   LYS A 125      -4.807  12.262  10.555  1.00 95.84           H  
ATOM   1969  CA  LYS A 125      -4.000  11.508   8.743  1.00 95.84           C  
ATOM   1970  HA  LYS A 125      -4.228  10.634   8.134  1.00 95.84           H  
ATOM   1971  C   LYS A 125      -2.654  11.282   9.409  1.00 95.84           C  
ATOM   1972  CB  LYS A 125      -3.926  12.739   7.833  1.00 95.84           C  
ATOM   1973  HB2 LYS A 125      -3.733  13.619   8.446  1.00 95.84           H  
ATOM   1974  HB3 LYS A 125      -3.089  12.610   7.147  1.00 95.84           H  
ATOM   1975  O   LYS A 125      -2.318  11.984  10.360  1.00 95.84           O  
ATOM   1976  CG  LYS A 125      -5.202  12.957   7.011  1.00 95.84           C  
ATOM   1977  HG2 LYS A 125      -5.382  12.084   6.384  1.00 95.84           H  
ATOM   1978  HG3 LYS A 125      -6.052  13.110   7.676  1.00 95.84           H  
ATOM   1979  CD  LYS A 125      -5.016  14.195   6.131  1.00 95.84           C  
ATOM   1980  HD2 LYS A 125      -4.757  15.041   6.767  1.00 95.84           H  
ATOM   1981  HD3 LYS A 125      -4.199  14.014   5.432  1.00 95.84           H  
ATOM   1982  CE  LYS A 125      -6.297  14.514   5.362  1.00 95.84           C  
ATOM   1983  HE2 LYS A 125      -6.538  13.663   4.725  1.00 95.84           H  
ATOM   1984  HE3 LYS A 125      -7.103  14.647   6.083  1.00 95.84           H  
ATOM   1985  NZ  LYS A 125      -6.114  15.744   4.552  1.00 95.84           N  
ATOM   1986  HZ1 LYS A 125      -5.361  15.619   3.891  1.00 95.84           H  
ATOM   1987  HZ2 LYS A 125      -5.864  16.515   5.154  1.00 95.84           H  
ATOM   1988  HZ3 LYS A 125      -6.957  15.991   4.053  1.00 95.84           H  
ATOM   1989  N   ARG A 126      -1.869  10.349   8.880  1.00 97.00           N  
ATOM   1990  H   ARG A 126      -2.232   9.809   8.106  1.00 97.00           H  
ATOM   1991  CA  ARG A 126      -0.474  10.132   9.269  1.00 97.00           C  
ATOM   1992  HA  ARG A 126      -0.108  11.008   9.804  1.00 97.00           H  
ATOM   1993  C   ARG A 126       0.385   9.976   8.028  1.00 97.00           C  
ATOM   1994  CB  ARG A 126      -0.348   8.912  10.190  1.00 97.00           C  
ATOM   1995  HB2 ARG A 126      -0.760   8.032   9.696  1.00 97.00           H  
ATOM   1996  HB3 ARG A 126       0.710   8.733  10.386  1.00 97.00           H  
ATOM   1997  O   ARG A 126      -0.035   9.331   7.075  1.00 97.00           O  
ATOM   1998  CG  ARG A 126      -1.068   9.147  11.525  1.00 97.00           C  
ATOM   1999  HG2 ARG A 126      -0.728  10.084  11.968  1.00 97.00           H  
ATOM   2000  HG3 ARG A 126      -2.144   9.199  11.363  1.00 97.00           H  
ATOM   2001  CD  ARG A 126      -0.763   8.005  12.484  1.00 97.00           C  
ATOM   2002  HD2 ARG A 126      -1.080   7.078  12.005  1.00 97.00           H  
ATOM   2003  HD3 ARG A 126       0.309   7.973  12.679  1.00 97.00           H  
ATOM   2004  NE  ARG A 126      -1.503   8.142  13.743  1.00 97.00           N  
ATOM   2005  HE  ARG A 126      -2.305   8.755  13.764  1.00 97.00           H  
ATOM   2006  NH1 ARG A 126      -0.602   6.326  14.823  1.00 97.00           N  
ATOM   2007 HH11 ARG A 126      -0.833   5.564  15.445  1.00 97.00           H  
ATOM   2008 HH12 ARG A 126       0.114   6.256  14.115  1.00 97.00           H  
ATOM   2009  NH2 ARG A 126      -2.397   7.359  15.645  1.00 97.00           N  
ATOM   2010 HH21 ARG A 126      -2.556   6.564  16.247  1.00 97.00           H  
ATOM   2011 HH22 ARG A 126      -3.155   7.993  15.434  1.00 97.00           H  
ATOM   2012  CZ  ARG A 126      -1.478   7.287  14.738  1.00 97.00           C  
ATOM   2013  N   THR A 127       1.575  10.551   8.069  1.00 97.40           N  
ATOM   2014  H   THR A 127       1.859  11.031   8.912  1.00 97.40           H  
ATOM   2015  CA  THR A 127       2.605  10.376   7.046  1.00 97.40           C  
ATOM   2016  HA  THR A 127       2.227   9.769   6.223  1.00 97.40           H  
ATOM   2017  C   THR A 127       3.773   9.654   7.690  1.00 97.40           C  
ATOM   2018  CB  THR A 127       3.061  11.719   6.470  1.00 97.40           C  
ATOM   2019  HB  THR A 127       3.498  12.325   7.264  1.00 97.40           H  
ATOM   2020  O   THR A 127       4.171  10.010   8.801  1.00 97.40           O  
ATOM   2021  CG2 THR A 127       4.086  11.544   5.358  1.00 97.40           C  
ATOM   2022 HG21 THR A 127       4.304  12.502   4.886  1.00 97.40           H  
ATOM   2023 HG22 THR A 127       5.024  11.160   5.760  1.00 97.40           H  
ATOM   2024 HG23 THR A 127       3.715  10.849   4.605  1.00 97.40           H  
ATOM   2025  OG1 THR A 127       1.972  12.424   5.911  1.00 97.40           O  
ATOM   2026  HG1 THR A 127       2.370  13.210   5.528  1.00 97.40           H  
ATOM   2027  N   VAL A 128       4.291   8.635   7.016  1.00 97.05           N  
ATOM   2028  H   VAL A 128       3.887   8.381   6.126  1.00 97.05           H  
ATOM   2029  CA  VAL A 128       5.424   7.839   7.484  1.00 97.05           C  
ATOM   2030  HA  VAL A 128       5.950   8.367   8.279  1.00 97.05           H  
ATOM   2031  C   VAL A 128       6.387   7.636   6.329  1.00 97.05           C  
ATOM   2032  CB  VAL A 128       4.945   6.484   8.033  1.00 97.05           C  
ATOM   2033  HB  VAL A 128       4.390   5.955   7.257  1.00 97.05           H  
ATOM   2034  O   VAL A 128       5.981   7.179   5.265  1.00 97.05           O  
ATOM   2035  CG1 VAL A 128       6.103   5.592   8.483  1.00 97.05           C  
ATOM   2036 HG11 VAL A 128       5.701   4.624   8.780  1.00 97.05           H  
ATOM   2037 HG12 VAL A 128       6.648   6.048   9.310  1.00 97.05           H  
ATOM   2038 HG13 VAL A 128       6.792   5.407   7.659  1.00 97.05           H  
ATOM   2039  CG2 VAL A 128       4.019   6.683   9.241  1.00 97.05           C  
ATOM   2040 HG21 VAL A 128       3.065   7.096   8.914  1.00 97.05           H  
ATOM   2041 HG22 VAL A 128       4.487   7.360   9.956  1.00 97.05           H  
ATOM   2042 HG23 VAL A 128       3.848   5.722   9.727  1.00 97.05           H  
ATOM   2043  N   THR A 129       7.660   7.935   6.554  1.00 96.86           N  
ATOM   2044  H   THR A 129       7.930   8.345   7.437  1.00 96.86           H  
ATOM   2045  CA  THR A 129       8.738   7.509   5.662  1.00 96.86           C  
ATOM   2046  HA  THR A 129       8.369   7.483   4.636  1.00 96.86           H  
ATOM   2047  C   THR A 129       9.190   6.110   6.069  1.00 96.86           C  
ATOM   2048  CB  THR A 129       9.917   8.486   5.713  1.00 96.86           C  
ATOM   2049  HB  THR A 129      10.402   8.404   6.685  1.00 96.86           H  
ATOM   2050  O   THR A 129       9.442   5.875   7.248  1.00 96.86           O  
ATOM   2051  CG2 THR A 129      10.951   8.200   4.626  1.00 96.86           C  
ATOM   2052 HG21 THR A 129      11.420   7.232   4.801  1.00 96.86           H  
ATOM   2053 HG22 THR A 129      10.475   8.198   3.645  1.00 96.86           H  
ATOM   2054 HG23 THR A 129      11.724   8.968   4.649  1.00 96.86           H  
ATOM   2055  OG1 THR A 129       9.466   9.815   5.563  1.00 96.86           O  
ATOM   2056  HG1 THR A 129       9.040   9.925   4.709  1.00 96.86           H  
ATOM   2057  N   VAL A 130       9.287   5.192   5.108  1.00 96.76           N  
ATOM   2058  H   VAL A 130       9.034   5.465   4.169  1.00 96.76           H  
ATOM   2059  CA  VAL A 130       9.756   3.815   5.310  1.00 96.76           C  
ATOM   2060  HA  VAL A 130      10.012   3.670   6.360  1.00 96.76           H  
ATOM   2061  C   VAL A 130      11.021   3.617   4.482  1.00 96.76           C  
ATOM   2062  CB  VAL A 130       8.670   2.783   4.945  1.00 96.76           C  
ATOM   2063  HB  VAL A 130       8.534   2.765   3.864  1.00 96.76           H  
ATOM   2064  O   VAL A 130      10.984   3.616   3.248  1.00 96.76           O  
ATOM   2065  CG1 VAL A 130       9.072   1.379   5.411  1.00 96.76           C  
ATOM   2066 HG11 VAL A 130      10.027   1.094   4.971  1.00 96.76           H  
ATOM   2067 HG12 VAL A 130       8.319   0.651   5.108  1.00 96.76           H  
ATOM   2068 HG13 VAL A 130       9.176   1.355   6.496  1.00 96.76           H  
ATOM   2069  CG2 VAL A 130       7.311   3.111   5.580  1.00 96.76           C  
ATOM   2070 HG21 VAL A 130       7.415   3.173   6.664  1.00 96.76           H  
ATOM   2071 HG22 VAL A 130       6.596   2.329   5.324  1.00 96.76           H  
ATOM   2072 HG23 VAL A 130       6.932   4.057   5.196  1.00 96.76           H  
ATOM   2073  N   ASN A 131      12.161   3.493   5.153  1.00 95.84           N  
ATOM   2074  H   ASN A 131      12.126   3.462   6.162  1.00 95.84           H  
ATOM   2075  CA  ASN A 131      13.462   3.320   4.515  1.00 95.84           C  
ATOM   2076  HA  ASN A 131      13.537   4.047   3.706  1.00 95.84           H  
ATOM   2077  C   ASN A 131      13.621   1.911   3.913  1.00 95.84           C  
ATOM   2078  CB  ASN A 131      14.565   3.629   5.537  1.00 95.84           C  
ATOM   2079  HB2 ASN A 131      15.548   3.457   5.100  1.00 95.84           H  
ATOM   2080  HB3 ASN A 131      14.464   2.964   6.395  1.00 95.84           H  
ATOM   2081  O   ASN A 131      12.892   0.993   4.291  1.00 95.84           O  
ATOM   2082  CG  ASN A 131      14.513   5.070   5.993  1.00 95.84           C  
ATOM   2083  ND2 ASN A 131      14.104   5.309   7.214  1.00 95.84           N  
ATOM   2084 HD21 ASN A 131      13.961   6.275   7.472  1.00 95.84           H  
ATOM   2085 HD22 ASN A 131      13.612   4.571   7.696  1.00 95.84           H  
ATOM   2086  OD1 ASN A 131      14.813   5.987   5.245  1.00 95.84           O  
ATOM   2087  N   PRO A 132      14.579   1.707   2.991  1.00 94.62           N  
ATOM   2088  CA  PRO A 132      14.910   0.384   2.463  1.00 94.62           C  
ATOM   2089  HA  PRO A 132      14.107   0.057   1.803  1.00 94.62           H  
ATOM   2090  C   PRO A 132      15.138  -0.657   3.565  1.00 94.62           C  
ATOM   2091  CB  PRO A 132      16.183   0.604   1.641  1.00 94.62           C  
ATOM   2092  HB2 PRO A 132      17.061   0.594   2.287  1.00 94.62           H  
ATOM   2093  HB3 PRO A 132      16.300  -0.130   0.844  1.00 94.62           H  
ATOM   2094  O   PRO A 132      15.949  -0.449   4.470  1.00 94.62           O  
ATOM   2095  CG  PRO A 132      15.973   2.016   1.107  1.00 94.62           C  
ATOM   2096  HG2 PRO A 132      16.905   2.476   0.779  1.00 94.62           H  
ATOM   2097  HG3 PRO A 132      15.238   1.990   0.303  1.00 94.62           H  
ATOM   2098  CD  PRO A 132      15.379   2.721   2.320  1.00 94.62           C  
ATOM   2099  HD2 PRO A 132      14.767   3.563   1.996  1.00 94.62           H  
ATOM   2100  HD3 PRO A 132      16.181   3.058   2.977  1.00 94.62           H  
ATOM   2101  N   GLY A 133      14.427  -1.782   3.487  1.00 94.01           N  
ATOM   2102  H   GLY A 133      13.722  -1.851   2.767  1.00 94.01           H  
ATOM   2103  CA  GLY A 133      14.483  -2.872   4.464  1.00 94.01           C  
ATOM   2104  HA2 GLY A 133      14.012  -3.751   4.024  1.00 94.01           H  
ATOM   2105  HA3 GLY A 133      15.527  -3.105   4.678  1.00 94.01           H  
ATOM   2106  C   GLY A 133      13.781  -2.588   5.797  1.00 94.01           C  
ATOM   2107  O   GLY A 133      13.817  -3.438   6.688  1.00 94.01           O  
ATOM   2108  N   GLU A 134      13.151  -1.423   5.955  1.00 96.56           N  
ATOM   2109  H   GLU A 134      13.134  -0.770   5.185  1.00 96.56           H  
ATOM   2110  CA  GLU A 134      12.428  -1.044   7.166  1.00 96.56           C  
ATOM   2111  HA  GLU A 134      12.956  -1.473   8.018  1.00 96.56           H  
ATOM   2112  C   GLU A 134      11.000  -1.612   7.172  1.00 96.56           C  
ATOM   2113  CB  GLU A 134      12.458   0.487   7.336  1.00 96.56           C  
ATOM   2114  HB2 GLU A 134      13.480   0.830   7.176  1.00 96.56           H  
ATOM   2115  HB3 GLU A 134      11.810   0.940   6.586  1.00 96.56           H  
ATOM   2116  O   GLU A 134      10.334  -1.727   6.136  1.00 96.56           O  
ATOM   2117  CG  GLU A 134      12.003   0.964   8.724  1.00 96.56           C  
ATOM   2118  HG2 GLU A 134      12.594   0.442   9.477  1.00 96.56           H  
ATOM   2119  HG3 GLU A 134      10.958   0.692   8.868  1.00 96.56           H  
ATOM   2120  CD  GLU A 134      12.152   2.483   8.927  1.00 96.56           C  
ATOM   2121  OE1 GLU A 134      12.106   2.915  10.098  1.00 96.56           O  
ATOM   2122  OE2 GLU A 134      12.343   3.221   7.929  1.00 96.56           O  
ATOM   2123  N   GLU A 135      10.516  -1.939   8.372  1.00 97.33           N  
ATOM   2124  H   GLU A 135      11.102  -1.784   9.180  1.00 97.33           H  
ATOM   2125  CA  GLU A 135       9.112  -2.228   8.646  1.00 97.33           C  
ATOM   2126  HA  GLU A 135       8.547  -2.048   7.732  1.00 97.33           H  
ATOM   2127  C   GLU A 135       8.607  -1.258   9.723  1.00 97.33           C  
ATOM   2128  CB  GLU A 135       8.919  -3.713   9.021  1.00 97.33           C  
ATOM   2129  HB2 GLU A 135       9.347  -4.318   8.221  1.00 97.33           H  
ATOM   2130  HB3 GLU A 135       9.457  -3.929   9.944  1.00 97.33           H  
ATOM   2131  O   GLU A 135       9.200  -1.150  10.797  1.00 97.33           O  
ATOM   2132  CG  GLU A 135       7.435  -4.104   9.192  1.00 97.33           C  
ATOM   2133  HG2 GLU A 135       7.021  -3.546  10.032  1.00 97.33           H  
ATOM   2134  HG3 GLU A 135       6.893  -3.804   8.295  1.00 97.33           H  
ATOM   2135  CD  GLU A 135       7.179  -5.612   9.416  1.00 97.33           C  
ATOM   2136  OE1 GLU A 135       6.041  -5.962   9.831  1.00 97.33           O  
ATOM   2137  OE2 GLU A 135       8.066  -6.447   9.121  1.00 97.33           O  
ATOM   2138  N   VAL A 136       7.507  -0.556   9.442  1.00 97.60           N  
ATOM   2139  H   VAL A 136       7.059  -0.728   8.554  1.00 97.60           H  
ATOM   2140  CA  VAL A 136       6.882   0.409  10.356  1.00 97.60           C  
ATOM   2141  HA  VAL A 136       7.423   0.391  11.302  1.00 97.60           H  
ATOM   2142  C   VAL A 136       5.440  -0.000  10.638  1.00 97.60           C  
ATOM   2143  CB  VAL A 136       6.954   1.855   9.820  1.00 97.60           C  
ATOM   2144  HB  VAL A 136       6.378   1.935   8.898  1.00 97.60           H  
ATOM   2145  O   VAL A 136       4.686  -0.328   9.724  1.00 97.60           O  
ATOM   2146  CG1 VAL A 136       6.367   2.826  10.858  1.00 97.60           C  
ATOM   2147 HG11 VAL A 136       6.783   2.613  11.842  1.00 97.60           H  
ATOM   2148 HG12 VAL A 136       6.631   3.854  10.608  1.00 97.60           H  
ATOM   2149 HG13 VAL A 136       5.281   2.737  10.890  1.00 97.60           H  
ATOM   2150  CG2 VAL A 136       8.395   2.291   9.530  1.00 97.60           C  
ATOM   2151 HG21 VAL A 136       8.823   1.665   8.748  1.00 97.60           H  
ATOM   2152 HG22 VAL A 136       9.011   2.199  10.424  1.00 97.60           H  
ATOM   2153 HG23 VAL A 136       8.422   3.324   9.183  1.00 97.60           H  
ATOM   2154  N   GLU A 137       5.026   0.057  11.904  1.00 97.88           N  
ATOM   2155  H   GLU A 137       5.682   0.357  12.610  1.00 97.88           H  
ATOM   2156  CA  GLU A 137       3.635  -0.161  12.312  1.00 97.88           C  
ATOM   2157  HA  GLU A 137       3.080  -0.544  11.456  1.00 97.88           H  
ATOM   2158  C   GLU A 137       2.976   1.162  12.730  1.00 97.88           C  
ATOM   2159  CB  GLU A 137       3.544  -1.243  13.407  1.00 97.88           C  
ATOM   2160  HB2 GLU A 137       4.093  -2.125  13.076  1.00 97.88           H  
ATOM   2161  HB3 GLU A 137       4.001  -0.875  14.325  1.00 97.88           H  
ATOM   2162  O   GLU A 137       3.489   1.906  13.565  1.00 97.88           O  
ATOM   2163  CG  GLU A 137       2.086  -1.655  13.687  1.00 97.88           C  
ATOM   2164  HG2 GLU A 137       1.531  -0.784  14.034  1.00 97.88           H  
ATOM   2165  HG3 GLU A 137       1.625  -1.978  12.754  1.00 97.88           H  
ATOM   2166  CD  GLU A 137       1.952  -2.783  14.730  1.00 97.88           C  
ATOM   2167  OE1 GLU A 137       1.605  -2.470  15.888  1.00 97.88           O  
ATOM   2168  OE2 GLU A 137       2.076  -3.984  14.365  1.00 97.88           O  
ATOM   2169  N   VAL A 138       1.796   1.437  12.176  1.00 97.35           N  
ATOM   2170  H   VAL A 138       1.461   0.806  11.461  1.00 97.35           H  
ATOM   2171  CA  VAL A 138       0.969   2.599  12.498  1.00 97.35           C  
ATOM   2172  HA  VAL A 138       1.477   3.195  13.256  1.00 97.35           H  
ATOM   2173  C   VAL A 138      -0.362   2.121  13.060  1.00 97.35           C  
ATOM   2174  CB  VAL A 138       0.754   3.495  11.266  1.00 97.35           C  
ATOM   2175  HB  VAL A 138       0.115   2.987  10.543  1.00 97.35           H  
ATOM   2176  O   VAL A 138      -1.123   1.437  12.380  1.00 97.35           O  
ATOM   2177  CG1 VAL A 138       0.081   4.805  11.684  1.00 97.35           C  
ATOM   2178 HG11 VAL A 138      -0.872   4.605  12.175  1.00 97.35           H  
ATOM   2179 HG12 VAL A 138       0.742   5.355  12.353  1.00 97.35           H  
ATOM   2180 HG13 VAL A 138      -0.109   5.405  10.795  1.00 97.35           H  
ATOM   2181  CG2 VAL A 138       2.074   3.854  10.580  1.00 97.35           C  
ATOM   2182 HG21 VAL A 138       2.527   2.962  10.147  1.00 97.35           H  
ATOM   2183 HG22 VAL A 138       2.769   4.287  11.300  1.00 97.35           H  
ATOM   2184 HG23 VAL A 138       1.893   4.559   9.768  1.00 97.35           H  
ATOM   2185  N   THR A 139      -0.665   2.497  14.302  1.00 96.59           N  
ATOM   2186  H   THR A 139       0.024   3.017  14.825  1.00 96.59           H  
ATOM   2187  CA  THR A 139      -1.925   2.125  14.966  1.00 96.59           C  
ATOM   2188  HA  THR A 139      -2.417   1.339  14.393  1.00 96.59           H  
ATOM   2189  C   THR A 139      -2.878   3.311  15.055  1.00 96.59           C  
ATOM   2190  CB  THR A 139      -1.674   1.547  16.363  1.00 96.59           C  
ATOM   2191  HB  THR A 139      -1.206   2.301  16.996  1.00 96.59           H  
ATOM   2192  O   THR A 139      -2.503   4.371  15.563  1.00 96.59           O  
ATOM   2193  CG2 THR A 139      -2.955   1.043  17.033  1.00 96.59           C  
ATOM   2194 HG21 THR A 139      -2.703   0.602  17.997  1.00 96.59           H  
ATOM   2195 HG22 THR A 139      -3.653   1.864  17.202  1.00 96.59           H  
ATOM   2196 HG23 THR A 139      -3.429   0.286  16.408  1.00 96.59           H  
ATOM   2197  OG1 THR A 139      -0.839   0.421  16.278  1.00 96.59           O  
ATOM   2198  HG1 THR A 139       0.028   0.659  15.941  1.00 96.59           H  
ATOM   2199  N   PHE A 140      -4.118   3.098  14.626  1.00 95.26           N  
ATOM   2200  H   PHE A 140      -4.324   2.193  14.228  1.00 95.26           H  
ATOM   2201  CA  PHE A 140      -5.257   3.994  14.804  1.00 95.26           C  
ATOM   2202  HA  PHE A 140      -4.915   4.960  15.177  1.00 95.26           H  
ATOM   2203  C   PHE A 140      -6.223   3.395  15.826  1.00 95.26           C  
ATOM   2204  CB  PHE A 140      -5.954   4.227  13.458  1.00 95.26           C  
ATOM   2205  HB2 PHE A 140      -6.296   3.270  13.063  1.00 95.26           H  
ATOM   2206  HB3 PHE A 140      -6.833   4.849  13.626  1.00 95.26           H  
ATOM   2207  O   PHE A 140      -6.376   2.173  15.904  1.00 95.26           O  
ATOM   2208  CG  PHE A 140      -5.077   4.898  12.421  1.00 95.26           C  
ATOM   2209  CD1 PHE A 140      -5.179   6.284  12.210  1.00 95.26           C  
ATOM   2210  HD1 PHE A 140      -5.904   6.860  12.765  1.00 95.26           H  
ATOM   2211  CD2 PHE A 140      -4.150   4.145  11.677  1.00 95.26           C  
ATOM   2212  HD2 PHE A 140      -4.063   3.080  11.835  1.00 95.26           H  
ATOM   2213  CE1 PHE A 140      -4.349   6.919  11.270  1.00 95.26           C  
ATOM   2214  HE1 PHE A 140      -4.438   7.983  11.106  1.00 95.26           H  
ATOM   2215  CE2 PHE A 140      -3.319   4.779  10.738  1.00 95.26           C  
ATOM   2216  HE2 PHE A 140      -2.600   4.198  10.180  1.00 95.26           H  
ATOM   2217  CZ  PHE A 140      -3.417   6.167  10.537  1.00 95.26           C  
ATOM   2218  HZ  PHE A 140      -2.782   6.657   9.813  1.00 95.26           H  
ATOM   2219  N   SER A 141      -6.889   4.247  16.602  1.00 93.95           N  
ATOM   2220  H   SER A 141      -6.754   5.240  16.474  1.00 93.95           H  
ATOM   2221  CA  SER A 141      -7.926   3.834  17.550  1.00 93.95           C  
ATOM   2222  HA  SER A 141      -8.239   2.817  17.313  1.00 93.95           H  
ATOM   2223  C   SER A 141      -9.145   4.732  17.408  1.00 93.95           C  
ATOM   2224  CB  SER A 141      -7.417   3.832  18.994  1.00 93.95           C  
ATOM   2225  HB2 SER A 141      -8.205   3.465  19.652  1.00 93.95           H  
ATOM   2226  HB3 SER A 141      -7.143   4.843  19.294  1.00 93.95           H  
ATOM   2227  O   SER A 141      -9.015   5.950  17.293  1.00 93.95           O  
ATOM   2228  OG  SER A 141      -6.288   2.984  19.093  1.00 93.95           O  
ATOM   2229  HG  SER A 141      -6.392   2.315  18.412  1.00 93.95           H  
ATOM   2230  N   ALA A 142     -10.330   4.135  17.405  1.00 88.29           N  
ATOM   2231  H   ALA A 142     -10.377   3.133  17.516  1.00 88.29           H  
ATOM   2232  CA  ALA A 142     -11.582   4.853  17.259  1.00 88.29           C  
ATOM   2233  HA  ALA A 142     -11.447   5.889  17.568  1.00 88.29           H  
ATOM   2234  C   ALA A 142     -12.659   4.226  18.140  1.00 88.29           C  
ATOM   2235  CB  ALA A 142     -12.001   4.835  15.784  1.00 88.29           C  
ATOM   2236  HB1 ALA A 142     -12.063   3.807  15.429  1.00 88.29           H  
ATOM   2237  HB2 ALA A 142     -11.278   5.382  15.180  1.00 88.29           H  
ATOM   2238  HB3 ALA A 142     -12.992   5.278  15.683  1.00 88.29           H  
ATOM   2239  O   ALA A 142     -12.913   3.032  18.060  1.00 88.29           O  
ATOM   2240  N   ASN A 143     -13.366   5.063  18.904  1.00 86.65           N  
ATOM   2241  H   ASN A 143     -13.031   6.008  19.028  1.00 86.65           H  
ATOM   2242  CA  ASN A 143     -14.545   4.627  19.663  1.00 86.65           C  
ATOM   2243  HA  ASN A 143     -14.266   3.795  20.311  1.00 86.65           H  
ATOM   2244  C   ASN A 143     -15.685   4.133  18.754  1.00 86.65           C  
ATOM   2245  CB  ASN A 143     -15.054   5.798  20.522  1.00 86.65           C  
ATOM   2246  HB2 ASN A 143     -15.964   5.484  21.034  1.00 86.65           H  
ATOM   2247  HB3 ASN A 143     -15.306   6.639  19.876  1.00 86.65           H  
ATOM   2248  O   ASN A 143     -16.573   3.423  19.212  1.00 86.65           O  
ATOM   2249  CG  ASN A 143     -14.074   6.252  21.585  1.00 86.65           C  
ATOM   2250  ND2 ASN A 143     -14.172   7.485  22.024  1.00 86.65           N  
ATOM   2251 HD21 ASN A 143     -14.936   8.079  21.733  1.00 86.65           H  
ATOM   2252 HD22 ASN A 143     -13.517   7.729  22.753  1.00 86.65           H  
ATOM   2253  OD1 ASN A 143     -13.199   5.540  22.031  1.00 86.65           O  
ATOM   2254  N   ASP A 144     -15.674   4.550  17.486  1.00 84.88           N  
ATOM   2255  H   ASP A 144     -14.850   5.040  17.167  1.00 84.88           H  
ATOM   2256  CA  ASP A 144     -16.612   4.122  16.456  1.00 84.88           C  
ATOM   2257  HA  ASP A 144     -17.394   3.502  16.894  1.00 84.88           H  
ATOM   2258  C   ASP A 144     -15.855   3.318  15.382  1.00 84.88           C  
ATOM   2259  CB  ASP A 144     -17.322   5.350  15.871  1.00 84.88           C  
ATOM   2260  HB2 ASP A 144     -17.888   5.839  16.664  1.00 84.88           H  
ATOM   2261  HB3 ASP A 144     -16.579   6.058  15.503  1.00 84.88           H  
ATOM   2262  O   ASP A 144     -15.114   3.917  14.591  1.00 84.88           O  
ATOM   2263  CG  ASP A 144     -18.281   4.989  14.732  1.00 84.88           C  
ATOM   2264  OD1 ASP A 144     -18.507   3.779  14.501  1.00 84.88           O  
ATOM   2265  OD2 ASP A 144     -18.750   5.943  14.077  1.00 84.88           O  
ATOM   2266  N   PRO A 145     -16.035   1.984  15.325  1.00 77.78           N  
ATOM   2267  CA  PRO A 145     -15.412   1.129  14.319  1.00 77.78           C  
ATOM   2268  HA  PRO A 145     -14.330   1.183  14.443  1.00 77.78           H  
ATOM   2269  C   PRO A 145     -15.766   1.511  12.877  1.00 77.78           C  
ATOM   2270  CB  PRO A 145     -15.885  -0.294  14.638  1.00 77.78           C  
ATOM   2271  HB2 PRO A 145     -15.111  -1.031  14.423  1.00 77.78           H  
ATOM   2272  HB3 PRO A 145     -16.793  -0.522  14.080  1.00 77.78           H  
ATOM   2273  O   PRO A 145     -14.976   1.244  11.973  1.00 77.78           O  
ATOM   2274  CG  PRO A 145     -16.212  -0.240  16.127  1.00 77.78           C  
ATOM   2275  HG2 PRO A 145     -15.297  -0.357  16.708  1.00 77.78           H  
ATOM   2276  HG3 PRO A 145     -16.948  -0.993  16.411  1.00 77.78           H  
ATOM   2277  CD  PRO A 145     -16.751   1.174  16.300  1.00 77.78           C  
ATOM   2278  HD2 PRO A 145     -16.567   1.511  17.320  1.00 77.78           H  
ATOM   2279  HD3 PRO A 145     -17.818   1.199  16.077  1.00 77.78           H  
ATOM   2280  N   HIS A 146     -16.895   2.192  12.633  1.00 82.52           N  
ATOM   2281  H   HIS A 146     -17.493   2.466  13.399  1.00 82.52           H  
ATOM   2282  CA  HIS A 146     -17.265   2.640  11.286  1.00 82.52           C  
ATOM   2283  HA  HIS A 146     -17.249   1.773  10.626  1.00 82.52           H  
ATOM   2284  C   HIS A 146     -16.270   3.652  10.701  1.00 82.52           C  
ATOM   2285  CB  HIS A 146     -18.684   3.221  11.287  1.00 82.52           C  
ATOM   2286  HB2 HIS A 146     -18.902   3.611  10.292  1.00 82.52           H  
ATOM   2287  HB3 HIS A 146     -18.744   4.058  11.983  1.00 82.52           H  
ATOM   2288  O   HIS A 146     -16.194   3.796   9.477  1.00 82.52           O  
ATOM   2289  CG  HIS A 146     -19.742   2.203  11.619  1.00 82.52           C  
ATOM   2290  CD2 HIS A 146     -20.601   2.212  12.685  1.00 82.52           C  
ATOM   2291  HD2 HIS A 146     -20.638   2.963  13.460  1.00 82.52           H  
ATOM   2292  ND1 HIS A 146     -20.019   1.078  10.880  1.00 82.52           N  
ATOM   2293  HD1 HIS A 146     -19.501   0.770  10.070  1.00 82.52           H  
ATOM   2294  CE1 HIS A 146     -21.024   0.422  11.483  1.00 82.52           C  
ATOM   2295  HE1 HIS A 146     -21.446  -0.514  11.148  1.00 82.52           H  
ATOM   2296  NE2 HIS A 146     -21.420   1.078  12.583  1.00 82.52           N  
ATOM   2297  N   LYS A 147     -15.439   4.298  11.533  1.00 84.41           N  
ATOM   2298  H   LYS A 147     -15.538   4.129  12.524  1.00 84.41           H  
ATOM   2299  CA  LYS A 147     -14.328   5.144  11.062  1.00 84.41           C  
ATOM   2300  HA  LYS A 147     -14.727   5.904  10.391  1.00 84.41           H  
ATOM   2301  C   LYS A 147     -13.289   4.370  10.247  1.00 84.41           C  
ATOM   2302  CB  LYS A 147     -13.642   5.831  12.248  1.00 84.41           C  
ATOM   2303  HB2 LYS A 147     -12.766   6.360  11.873  1.00 84.41           H  
ATOM   2304  HB3 LYS A 147     -13.307   5.085  12.968  1.00 84.41           H  
ATOM   2305  O   LYS A 147     -12.591   4.967   9.429  1.00 84.41           O  
ATOM   2306  CG  LYS A 147     -14.572   6.841  12.930  1.00 84.41           C  
ATOM   2307  HG2 LYS A 147     -15.050   7.461  12.172  1.00 84.41           H  
ATOM   2308  HG3 LYS A 147     -15.346   6.314  13.489  1.00 84.41           H  
ATOM   2309  CD  LYS A 147     -13.770   7.745  13.868  1.00 84.41           C  
ATOM   2310  HD2 LYS A 147     -13.042   8.301  13.277  1.00 84.41           H  
ATOM   2311  HD3 LYS A 147     -13.238   7.142  14.604  1.00 84.41           H  
ATOM   2312  CE  LYS A 147     -14.708   8.718  14.581  1.00 84.41           C  
ATOM   2313  HE2 LYS A 147     -15.331   9.208  13.832  1.00 84.41           H  
ATOM   2314  HE3 LYS A 147     -15.367   8.150  15.237  1.00 84.41           H  
ATOM   2315  NZ  LYS A 147     -13.936   9.729  15.342  1.00 84.41           N  
ATOM   2316  HZ1 LYS A 147     -13.321   9.283  16.007  1.00 84.41           H  
ATOM   2317  HZ2 LYS A 147     -14.562  10.358  15.825  1.00 84.41           H  
ATOM   2318  HZ3 LYS A 147     -13.375  10.278  14.705  1.00 84.41           H  
ATOM   2319  N   PHE A 148     -13.212   3.056  10.435  1.00 88.45           N  
ATOM   2320  H   PHE A 148     -13.818   2.629  11.122  1.00 88.45           H  
ATOM   2321  CA  PHE A 148     -12.310   2.168   9.711  1.00 88.45           C  
ATOM   2322  HA  PHE A 148     -11.415   2.724   9.434  1.00 88.45           H  
ATOM   2323  C   PHE A 148     -12.892   1.639   8.395  1.00 88.45           C  
ATOM   2324  CB  PHE A 148     -11.893   1.027  10.644  1.00 88.45           C  
ATOM   2325  HB2 PHE A 148     -11.197   0.378  10.113  1.00 88.45           H  
ATOM   2326  HB3 PHE A 148     -12.770   0.423  10.875  1.00 88.45           H  
ATOM   2327  O   PHE A 148     -12.197   0.919   7.688  1.00 88.45           O  
ATOM   2328  CG  PHE A 148     -11.220   1.459  11.931  1.00 88.45           C  
ATOM   2329  CD1 PHE A 148     -10.181   2.406  11.909  1.00 88.45           C  
ATOM   2330  HD1 PHE A 148      -9.841   2.793  10.960  1.00 88.45           H  
ATOM   2331  CD2 PHE A 148     -11.624   0.900  13.155  1.00 88.45           C  
ATOM   2332  HD2 PHE A 148     -12.414   0.165  13.184  1.00 88.45           H  
ATOM   2333  CE1 PHE A 148      -9.569   2.821  13.104  1.00 88.45           C  
ATOM   2334  HE1 PHE A 148      -8.778   3.557  13.082  1.00 88.45           H  
ATOM   2335  CE2 PHE A 148     -10.999   1.297  14.347  1.00 88.45           C  
ATOM   2336  HE2 PHE A 148     -11.322   0.867  15.283  1.00 88.45           H  
ATOM   2337  CZ  PHE A 148      -9.971   2.255  14.324  1.00 88.45           C  
ATOM   2338  HZ  PHE A 148      -9.491   2.547  15.246  1.00 88.45           H  
ATOM   2339  N   ASN A 149     -14.121   2.014   8.015  1.00 88.49           N  
ATOM   2340  H   ASN A 149     -14.682   2.561   8.652  1.00 88.49           H  
ATOM   2341  CA  ASN A 149     -14.758   1.488   6.802  1.00 88.49           C  
ATOM   2342  HA  ASN A 149     -14.598   0.410   6.791  1.00 88.49           H  
ATOM   2343  C   ASN A 149     -14.168   2.038   5.494  1.00 88.49           C  
ATOM   2344  CB  ASN A 149     -16.279   1.725   6.849  1.00 88.49           C  
ATOM   2345  HB2 ASN A 149     -16.689   1.572   5.851  1.00 88.49           H  
ATOM   2346  HB3 ASN A 149     -16.499   2.748   7.154  1.00 88.49           H  
ATOM   2347  O   ASN A 149     -14.497   1.523   4.425  1.00 88.49           O  
ATOM   2348  CG  ASN A 149     -17.003   0.752   7.760  1.00 88.49           C  
ATOM   2349  ND2 ASN A 149     -18.314   0.781   7.776  1.00 88.49           N  
ATOM   2350 HD21 ASN A 149     -18.801   1.374   7.120  1.00 88.49           H  
ATOM   2351 HD22 ASN A 149     -18.729  -0.051   8.172  1.00 88.49           H  
ATOM   2352  OD1 ASN A 149     -16.433  -0.079   8.438  1.00 88.49           O  
ATOM   2353  N   ARG A 150     -13.359   3.105   5.555  1.00 92.85           N  
ATOM   2354  H   ARG A 150     -13.115   3.446   6.473  1.00 92.85           H  
ATOM   2355  CA  ARG A 150     -12.823   3.798   4.372  1.00 92.85           C  
ATOM   2356  HA  ARG A 150     -12.850   3.098   3.537  1.00 92.85           H  
ATOM   2357  C   ARG A 150     -11.351   4.213   4.514  1.00 92.85           C  
ATOM   2358  CB  ARG A 150     -13.723   4.985   3.986  1.00 92.85           C  
ATOM   2359  HB2 ARG A 150     -13.757   5.692   4.816  1.00 92.85           H  
ATOM   2360  HB3 ARG A 150     -13.287   5.485   3.122  1.00 92.85           H  
ATOM   2361  O   ARG A 150     -11.062   5.411   4.424  1.00 92.85           O  
ATOM   2362  CG  ARG A 150     -15.150   4.565   3.616  1.00 92.85           C  
ATOM   2363  HG2 ARG A 150     -15.120   3.865   2.781  1.00 92.85           H  
ATOM   2364  HG3 ARG A 150     -15.634   4.090   4.470  1.00 92.85           H  
ATOM   2365  CD  ARG A 150     -15.963   5.799   3.227  1.00 92.85           C  
ATOM   2366  HD2 ARG A 150     -15.953   6.509   4.054  1.00 92.85           H  
ATOM   2367  HD3 ARG A 150     -15.487   6.263   2.363  1.00 92.85           H  
ATOM   2368  NE  ARG A 150     -17.357   5.426   2.930  1.00 92.85           N  
ATOM   2369  HE  ARG A 150     -17.770   4.723   3.526  1.00 92.85           H  
ATOM   2370  NH1 ARG A 150     -17.602   6.532   0.923  1.00 92.85           N  
ATOM   2371 HH11 ARG A 150     -16.646   6.852   0.968  1.00 92.85           H  
ATOM   2372 HH12 ARG A 150     -18.130   6.545   0.062  1.00 92.85           H  
ATOM   2373  NH2 ARG A 150     -19.195   5.181   1.621  1.00 92.85           N  
ATOM   2374 HH21 ARG A 150     -19.164   4.688   0.740  1.00 92.85           H  
ATOM   2375 HH22 ARG A 150     -19.592   4.577   2.328  1.00 92.85           H  
ATOM   2376  CZ  ARG A 150     -18.042   5.726   1.844  1.00 92.85           C  
ATOM   2377  N   PRO A 151     -10.415   3.291   4.807  1.00 94.38           N  
ATOM   2378  CA  PRO A 151      -9.016   3.658   4.897  1.00 94.38           C  
ATOM   2379  HA  PRO A 151      -8.905   4.547   5.518  1.00 94.38           H  
ATOM   2380  C   PRO A 151      -8.469   3.952   3.497  1.00 94.38           C  
ATOM   2381  CB  PRO A 151      -8.325   2.488   5.591  1.00 94.38           C  
ATOM   2382  HB2 PRO A 151      -8.437   2.588   6.671  1.00 94.38           H  
ATOM   2383  HB3 PRO A 151      -7.271   2.415   5.322  1.00 94.38           H  
ATOM   2384  O   PRO A 151      -8.855   3.342   2.496  1.00 94.38           O  
ATOM   2385  CG  PRO A 151      -9.130   1.289   5.105  1.00 94.38           C  
ATOM   2386  HG2 PRO A 151      -8.714   0.961   4.152  1.00 94.38           H  
ATOM   2387  HG3 PRO A 151      -9.109   0.475   5.829  1.00 94.38           H  
ATOM   2388  CD  PRO A 151     -10.548   1.845   4.917  1.00 94.38           C  
ATOM   2389  HD2 PRO A 151     -11.145   1.608   5.799  1.00 94.38           H  
ATOM   2390  HD3 PRO A 151     -11.018   1.418   4.032  1.00 94.38           H  
ATOM   2391  N   GLN A 152      -7.556   4.909   3.441  1.00 96.42           N  
ATOM   2392  H   GLN A 152      -7.307   5.381   4.298  1.00 96.42           H  
ATOM   2393  CA  GLN A 152      -6.900   5.349   2.221  1.00 96.42           C  
ATOM   2394  HA  GLN A 152      -7.103   4.644   1.415  1.00 96.42           H  
ATOM   2395  C   GLN A 152      -5.394   5.376   2.461  1.00 96.42           C  
ATOM   2396  CB  GLN A 152      -7.486   6.711   1.828  1.00 96.42           C  
ATOM   2397  HB2 GLN A 152      -8.534   6.572   1.565  1.00 96.42           H  
ATOM   2398  HB3 GLN A 152      -7.451   7.356   2.706  1.00 96.42           H  
ATOM   2399  O   GLN A 152      -4.926   5.933   3.454  1.00 96.42           O  
ATOM   2400  CG  GLN A 152      -6.779   7.430   0.668  1.00 96.42           C  
ATOM   2401  HG2 GLN A 152      -5.714   7.514   0.884  1.00 96.42           H  
ATOM   2402  HG3 GLN A 152      -6.889   6.860  -0.255  1.00 96.42           H  
ATOM   2403  CD  GLN A 152      -7.316   8.849   0.469  1.00 96.42           C  
ATOM   2404  NE2 GLN A 152      -6.740   9.630  -0.401  1.00 96.42           N  
ATOM   2405 HE21 GLN A 152      -6.279   9.184  -1.181  1.00 96.42           H  
ATOM   2406 HE22 GLN A 152      -7.193  10.516  -0.575  1.00 96.42           H  
ATOM   2407  OE1 GLN A 152      -8.240   9.330   1.112  1.00 96.42           O  
ATOM   2408  N   PHE A 153      -4.648   4.803   1.525  1.00 96.54           N  
ATOM   2409  H   PHE A 153      -5.116   4.354   0.751  1.00 96.54           H  
ATOM   2410  CA  PHE A 153      -3.194   4.757   1.520  1.00 96.54           C  
ATOM   2411  HA  PHE A 153      -2.806   5.297   2.384  1.00 96.54           H  
ATOM   2412  C   PHE A 153      -2.709   5.435   0.246  1.00 96.54           C  
ATOM   2413  CB  PHE A 153      -2.710   3.303   1.618  1.00 96.54           C  
ATOM   2414  HB2 PHE A 153      -1.640   3.302   1.827  1.00 96.54           H  
ATOM   2415  HB3 PHE A 153      -2.849   2.813   0.655  1.00 96.54           H  
ATOM   2416  O   PHE A 153      -3.168   5.114  -0.845  1.00 96.54           O  
ATOM   2417  CG  PHE A 153      -3.428   2.495   2.682  1.00 96.54           C  
ATOM   2418  CD1 PHE A 153      -3.046   2.612   4.028  1.00 96.54           C  
ATOM   2419  HD1 PHE A 153      -2.206   3.238   4.293  1.00 96.54           H  
ATOM   2420  CD2 PHE A 153      -4.521   1.677   2.334  1.00 96.54           C  
ATOM   2421  HD2 PHE A 153      -4.828   1.592   1.302  1.00 96.54           H  
ATOM   2422  CE1 PHE A 153      -3.760   1.927   5.025  1.00 96.54           C  
ATOM   2423  HE1 PHE A 153      -3.468   2.023   6.061  1.00 96.54           H  
ATOM   2424  CE2 PHE A 153      -5.235   0.990   3.332  1.00 96.54           C  
ATOM   2425  HE2 PHE A 153      -6.078   0.372   3.063  1.00 96.54           H  
ATOM   2426  CZ  PHE A 153      -4.858   1.124   4.680  1.00 96.54           C  
ATOM   2427  HZ  PHE A 153      -5.416   0.617   5.453  1.00 96.54           H  
ATOM   2428  N   THR A 154      -1.813   6.402   0.364  1.00 96.64           N  
ATOM   2429  H   THR A 154      -1.492   6.651   1.289  1.00 96.64           H  
ATOM   2430  CA  THR A 154      -1.106   6.988  -0.776  1.00 96.64           C  
ATOM   2431  HA  THR A 154      -1.431   6.530  -1.710  1.00 96.64           H  
ATOM   2432  C   THR A 154       0.368   6.698  -0.592  1.00 96.64           C  
ATOM   2433  CB  THR A 154      -1.366   8.491  -0.880  1.00 96.64           C  
ATOM   2434  HB  THR A 154      -0.998   8.986   0.019  1.00 96.64           H  
ATOM   2435  O   THR A 154       0.932   7.089   0.424  1.00 96.64           O  
ATOM   2436  CG2 THR A 154      -0.693   9.114  -2.091  1.00 96.64           C  
ATOM   2437 HG21 THR A 154      -0.871  10.189  -2.077  1.00 96.64           H  
ATOM   2438 HG22 THR A 154       0.386   8.963  -2.043  1.00 96.64           H  
ATOM   2439 HG23 THR A 154      -1.079   8.661  -3.004  1.00 96.64           H  
ATOM   2440  OG1 THR A 154      -2.757   8.714  -1.002  1.00 96.64           O  
ATOM   2441  HG1 THR A 154      -3.165   7.976  -0.543  1.00 96.64           H  
ATOM   2442  N   ILE A 155       0.959   5.985  -1.542  1.00 94.63           N  
ATOM   2443  H   ILE A 155       0.425   5.736  -2.362  1.00 94.63           H  
ATOM   2444  CA  ILE A 155       2.372   5.636  -1.550  1.00 94.63           C  
ATOM   2445  HA  ILE A 155       2.802   5.836  -0.568  1.00 94.63           H  
ATOM   2446  C   ILE A 155       3.058   6.548  -2.561  1.00 94.63           C  
ATOM   2447  CB  ILE A 155       2.590   4.137  -1.863  1.00 94.63           C  
ATOM   2448  HB  ILE A 155       2.265   3.931  -2.883  1.00 94.63           H  
ATOM   2449  O   ILE A 155       2.707   6.544  -3.744  1.00 94.63           O  
ATOM   2450  CG1 ILE A 155       1.840   3.186  -0.896  1.00 94.63           C  
ATOM   2451 HG12 ILE A 155       1.845   3.607   0.109  1.00 94.63           H  
ATOM   2452 HG13 ILE A 155       2.369   2.234  -0.853  1.00 94.63           H  
ATOM   2453  CG2 ILE A 155       4.094   3.825  -1.773  1.00 94.63           C  
ATOM   2454 HG21 ILE A 155       4.280   2.776  -2.007  1.00 94.63           H  
ATOM   2455 HG22 ILE A 155       4.655   4.435  -2.481  1.00 94.63           H  
ATOM   2456 HG23 ILE A 155       4.466   4.037  -0.770  1.00 94.63           H  
ATOM   2457  CD1 ILE A 155       0.394   2.855  -1.304  1.00 94.63           C  
ATOM   2458 HD11 ILE A 155      -0.000   2.093  -0.632  1.00 94.63           H  
ATOM   2459 HD12 ILE A 155      -0.248   3.733  -1.239  1.00 94.63           H  
ATOM   2460 HD13 ILE A 155       0.376   2.466  -2.322  1.00 94.63           H  
ATOM   2461  N   GLU A 156       4.025   7.322  -2.088  1.00 92.72           N  
ATOM   2462  H   GLU A 156       4.244   7.280  -1.103  1.00 92.72           H  
ATOM   2463  CA  GLU A 156       4.857   8.214  -2.881  1.00 92.72           C  
ATOM   2464  HA  GLU A 156       4.520   8.184  -3.918  1.00 92.72           H  
ATOM   2465  C   GLU A 156       6.307   7.725  -2.849  1.00 92.72           C  
ATOM   2466  CB  GLU A 156       4.723   9.676  -2.418  1.00 92.72           C  
ATOM   2467  HB2 GLU A 156       5.350  10.286  -3.068  1.00 92.72           H  
ATOM   2468  HB3 GLU A 156       5.073   9.775  -1.390  1.00 92.72           H  
ATOM   2469  O   GLU A 156       6.897   7.500  -1.794  1.00 92.72           O  
ATOM   2470  CG  GLU A 156       3.265  10.165  -2.510  1.00 92.72           C  
ATOM   2471  HG2 GLU A 156       2.680   9.686  -1.725  1.00 92.72           H  
ATOM   2472  HG3 GLU A 156       2.861   9.832  -3.467  1.00 92.72           H  
ATOM   2473  CD  GLU A 156       3.068  11.689  -2.423  1.00 92.72           C  
ATOM   2474  OE1 GLU A 156       1.894  12.103  -2.624  1.00 92.72           O  
ATOM   2475  OE2 GLU A 156       4.064  12.434  -2.308  1.00 92.72           O  
ATOM   2476  N   TRP A 157       6.874   7.539  -4.034  1.00 80.63           N  
ATOM   2477  H   TRP A 157       6.314   7.718  -4.855  1.00 80.63           H  
ATOM   2478  CA  TRP A 157       8.295   7.268  -4.231  1.00 80.63           C  
ATOM   2479  HA  TRP A 157       8.750   6.955  -3.292  1.00 80.63           H  
ATOM   2480  C   TRP A 157       8.974   8.551  -4.681  1.00 80.63           C  
ATOM   2481  CB  TRP A 157       8.492   6.145  -5.249  1.00 80.63           C  
ATOM   2482  HB2 TRP A 157       7.968   6.391  -6.172  1.00 80.63           H  
ATOM   2483  HB3 TRP A 157       9.555   6.073  -5.482  1.00 80.63           H  
ATOM   2484  O   TRP A 157       8.368   9.305  -5.458  1.00 80.63           O  
ATOM   2485  CG  TRP A 157       8.026   4.811  -4.774  1.00 80.63           C  
ATOM   2486  CD1 TRP A 157       6.763   4.503  -4.415  1.00 80.63           C  
ATOM   2487  HD1 TRP A 157       5.923   5.182  -4.436  1.00 80.63           H  
ATOM   2488  CD2 TRP A 157       8.790   3.578  -4.636  1.00 80.63           C  
ATOM   2489  CE2 TRP A 157       7.898   2.546  -4.237  1.00 80.63           C  
ATOM   2490  CE3 TRP A 157      10.127   3.206  -4.870  1.00 80.63           C  
ATOM   2491  HE3 TRP A 157      10.838   3.955  -5.185  1.00 80.63           H  
ATOM   2492  NE1 TRP A 157       6.713   3.192  -4.015  1.00 80.63           N  
ATOM   2493  HE1 TRP A 157       5.843   2.704  -3.855  1.00 80.63           H  
ATOM   2494  CH2 TRP A 157       9.581   0.852  -4.503  1.00 80.63           C  
ATOM   2495  HH2 TRP A 157       9.849  -0.190  -4.586  1.00 80.63           H  
ATOM   2496  CZ2 TRP A 157       8.265   1.199  -4.188  1.00 80.63           C  
ATOM   2497  HZ2 TRP A 157       7.528   0.431  -4.005  1.00 80.63           H  
ATOM   2498  CZ3 TRP A 157      10.520   1.858  -4.799  1.00 80.63           C  
ATOM   2499  HZ3 TRP A 157      11.534   1.595  -5.061  1.00 80.63           H  
ATOM   2500  N   GLY A 158      10.199   8.761  -4.192  1.00 62.60           N  
ATOM   2501  H   GLY A 158      10.597   8.055  -3.590  1.00 62.60           H  
ATOM   2502  CA  GLY A 158      11.077   9.845  -4.634  1.00 62.60           C  
ATOM   2503  HA2 GLY A 158      12.043   9.771  -4.134  1.00 62.60           H  
ATOM   2504  HA3 GLY A 158      10.626  10.807  -4.390  1.00 62.60           H  
ATOM   2505  C   GLY A 158      11.350   9.848  -6.132  1.00 62.60           C  
ATOM   2506  O   GLY A 158      11.004   8.858  -6.820  1.00 62.60           O  
ATOM   2507  OXT GLY A 158      11.890  10.889  -6.553  1.00 62.60           O  
TER    2508      GLY A 158                                                       
END   
