# Supplementary material for: Single-chain dimers from de novo immunoglobulins as robust scaffolds for multiple binding loops
Source: Nat Commun. 2023 Sep 23;14:5939. doi: 10.1038/s41467-023-41717-5 (PMC10517939; doi:10.1038/s41467-023-41717-5)
Supplement: Supplementary file 3 — Supplementary Data 1 [file 41467_2023_41717_MOESM3_ESM.zip › design_models/scIg+EF/scIg12+EF3d/ranked_5.pdb]

ATOM      1  N   GLY A   1     -12.820   0.046   6.324  1.00 64.94           N  
ATOM      2  H   GLY A   1     -13.501   0.161   7.061  1.00 64.94           H  
ATOM      3  H2  GLY A   1     -13.193  -0.560   5.607  1.00 64.94           H  
ATOM      4  H3  GLY A   1     -12.017  -0.425   6.716  1.00 64.94           H  
ATOM      5  CA  GLY A   1     -12.404   1.359   5.763  1.00 64.94           C  
ATOM      6  HA2 GLY A   1     -11.917   1.941   6.546  1.00 64.94           H  
ATOM      7  HA3 GLY A   1     -13.280   1.894   5.397  1.00 64.94           H  
ATOM      8  C   GLY A   1     -11.427   1.162   4.611  1.00 64.94           C  
ATOM      9  O   GLY A   1     -10.984   0.037   4.403  1.00 64.94           O  
ATOM     10  N   ARG A   2     -11.098   2.209   3.839  1.00 73.79           N  
ATOM     11  H   ARG A   2     -11.430   3.132   4.077  1.00 73.79           H  
ATOM     12  CA  ARG A   2     -10.205   2.100   2.667  1.00 73.79           C  
ATOM     13  HA  ARG A   2      -9.870   1.070   2.549  1.00 73.79           H  
ATOM     14  C   ARG A   2      -8.959   2.950   2.855  1.00 73.79           C  
ATOM     15  CB  ARG A   2     -10.969   2.482   1.388  1.00 73.79           C  
ATOM     16  HB2 ARG A   2     -11.425   3.462   1.528  1.00 73.79           H  
ATOM     17  HB3 ARG A   2     -11.764   1.754   1.230  1.00 73.79           H  
ATOM     18  O   ARG A   2      -9.070   4.143   3.130  1.00 73.79           O  
ATOM     19  CG  ARG A   2     -10.078   2.529   0.133  1.00 73.79           C  
ATOM     20  HG2 ARG A   2      -9.591   1.566  -0.020  1.00 73.79           H  
ATOM     21  HG3 ARG A   2      -9.320   3.303   0.250  1.00 73.79           H  
ATOM     22  CD  ARG A   2     -10.940   2.873  -1.083  1.00 73.79           C  
ATOM     23  HD2 ARG A   2     -11.551   3.743  -0.842  1.00 73.79           H  
ATOM     24  HD3 ARG A   2     -11.607   2.034  -1.278  1.00 73.79           H  
ATOM     25  NE  ARG A   2     -10.112   3.203  -2.256  1.00 73.79           N  
ATOM     26  HE  ARG A   2      -9.349   3.842  -2.083  1.00 73.79           H  
ATOM     27  NH1 ARG A   2     -11.380   2.121  -3.830  1.00 73.79           N  
ATOM     28 HH11 ARG A   2     -11.736   1.514  -3.106  1.00 73.79           H  
ATOM     29 HH12 ARG A   2     -11.501   1.744  -4.760  1.00 73.79           H  
ATOM     30  NH2 ARG A   2      -9.548   3.230  -4.452  1.00 73.79           N  
ATOM     31 HH21 ARG A   2      -9.650   2.828  -5.373  1.00 73.79           H  
ATOM     32 HH22 ARG A   2      -8.743   3.785  -4.198  1.00 73.79           H  
ATOM     33  CZ  ARG A   2     -10.362   2.861  -3.502  1.00 73.79           C  
ATOM     34  N   VAL A   3      -7.794   2.350   2.615  1.00 79.19           N  
ATOM     35  H   VAL A   3      -7.782   1.368   2.376  1.00 79.19           H  
ATOM     36  CA  VAL A   3      -6.547   3.106   2.517  1.00 79.19           C  
ATOM     37  HA  VAL A   3      -6.817   4.162   2.525  1.00 79.19           H  
ATOM     38  C   VAL A   3      -5.886   2.852   1.174  1.00 79.19           C  
ATOM     39  CB  VAL A   3      -5.591   2.894   3.703  1.00 79.19           C  
ATOM     40  HB  VAL A   3      -4.982   2.004   3.547  1.00 79.19           H  
ATOM     41  O   VAL A   3      -5.675   1.716   0.739  1.00 79.19           O  
ATOM     42  CG1 VAL A   3      -4.711   4.143   3.798  1.00 79.19           C  
ATOM     43 HG11 VAL A   3      -4.246   4.201   4.783  1.00 79.19           H  
ATOM     44 HG12 VAL A   3      -3.977   4.174   2.994  1.00 79.19           H  
ATOM     45 HG13 VAL A   3      -5.330   5.040   3.757  1.00 79.19           H  
ATOM     46  CG2 VAL A   3      -6.312   2.768   5.050  1.00 79.19           C  
ATOM     47 HG21 VAL A   3      -6.930   3.647   5.236  1.00 79.19           H  
ATOM     48 HG22 VAL A   3      -6.938   1.876   5.064  1.00 79.19           H  
ATOM     49 HG23 VAL A   3      -5.580   2.666   5.851  1.00 79.19           H  
ATOM     50  N   GLU A   4      -5.604   3.944   0.477  1.00 83.43           N  
ATOM     51  H   GLU A   4      -5.779   4.844   0.902  1.00 83.43           H  
ATOM     52  CA  GLU A   4      -4.979   3.915  -0.832  1.00 83.43           C  
ATOM     53  HA  GLU A   4      -5.109   2.922  -1.261  1.00 83.43           H  
ATOM     54  C   GLU A   4      -3.476   4.169  -0.703  1.00 83.43           C  
ATOM     55  CB  GLU A   4      -5.690   4.904  -1.765  1.00 83.43           C  
ATOM     56  HB2 GLU A   4      -6.751   4.658  -1.800  1.00 83.43           H  
ATOM     57  HB3 GLU A   4      -5.569   5.920  -1.389  1.00 83.43           H  
ATOM     58  O   GLU A   4      -3.045   5.134  -0.073  1.00 83.43           O  
ATOM     59  CG  GLU A   4      -5.108   4.805  -3.175  1.00 83.43           C  
ATOM     60  HG2 GLU A   4      -5.182   3.771  -3.511  1.00 83.43           H  
ATOM     61  HG3 GLU A   4      -4.051   5.068  -3.147  1.00 83.43           H  
ATOM     62  CD  GLU A   4      -5.784   5.701  -4.212  1.00 83.43           C  
ATOM     63  OE1 GLU A   4      -5.327   5.636  -5.374  1.00 83.43           O  
ATOM     64  OE2 GLU A   4      -6.744   6.446  -3.955  1.00 83.43           O  
ATOM     65  N   VAL A   5      -2.681   3.315  -1.349  1.00 83.84           N  
ATOM     66  H   VAL A   5      -3.104   2.544  -1.845  1.00 83.84           H  
ATOM     67  CA  VAL A   5      -1.230   3.454  -1.478  1.00 83.84           C  
ATOM     68  HA  VAL A   5      -0.899   4.336  -0.930  1.00 83.84           H  
ATOM     69  C   VAL A   5      -0.873   3.596  -2.946  1.00 83.84           C  
ATOM     70  CB  VAL A   5      -0.473   2.245  -0.923  1.00 83.84           C  
ATOM     71  HB  VAL A   5      -0.728   1.368  -1.517  1.00 83.84           H  
ATOM     72  O   VAL A   5      -1.146   2.722  -3.768  1.00 83.84           O  
ATOM     73  CG1 VAL A   5       1.044   2.446  -0.973  1.00 83.84           C  
ATOM     74 HG11 VAL A   5       1.350   3.175  -0.223  1.00 83.84           H  
ATOM     75 HG12 VAL A   5       1.369   2.788  -1.956  1.00 83.84           H  
ATOM     76 HG13 VAL A   5       1.535   1.490  -0.791  1.00 83.84           H  
ATOM     77  CG2 VAL A   5      -0.836   1.957   0.516  1.00 83.84           C  
ATOM     78 HG21 VAL A   5      -0.319   1.053   0.840  1.00 83.84           H  
ATOM     79 HG22 VAL A   5      -0.529   2.794   1.144  1.00 83.84           H  
ATOM     80 HG23 VAL A   5      -1.912   1.802   0.594  1.00 83.84           H  
ATOM     81  N   ARG A   6      -0.158   4.656  -3.294  1.00 84.08           N  
ATOM     82  H   ARG A   6       0.032   5.349  -2.585  1.00 84.08           H  
ATOM     83  CA  ARG A   6       0.498   4.766  -4.600  1.00 84.08           C  
ATOM     84  HA  ARG A   6       0.269   3.899  -5.219  1.00 84.08           H  
ATOM     85  C   ARG A   6       1.992   4.767  -4.388  1.00 84.08           C  
ATOM     86  CB  ARG A   6       0.020   6.011  -5.344  1.00 84.08           C  
ATOM     87  HB2 ARG A   6       0.253   6.899  -4.758  1.00 84.08           H  
ATOM     88  HB3 ARG A   6       0.547   6.078  -6.296  1.00 84.08           H  
ATOM     89  O   ARG A   6       2.490   5.590  -3.628  1.00 84.08           O  
ATOM     90  CG  ARG A   6      -1.486   5.946  -5.607  1.00 84.08           C  
ATOM     91  HG2 ARG A   6      -2.032   5.840  -4.670  1.00 84.08           H  
ATOM     92  HG3 ARG A   6      -1.692   5.091  -6.251  1.00 84.08           H  
ATOM     93  CD  ARG A   6      -1.957   7.216  -6.307  1.00 84.08           C  
ATOM     94  HD2 ARG A   6      -1.702   8.072  -5.682  1.00 84.08           H  
ATOM     95  HD3 ARG A   6      -1.454   7.304  -7.270  1.00 84.08           H  
ATOM     96  NE  ARG A   6      -3.410   7.166  -6.500  1.00 84.08           N  
ATOM     97  HE  ARG A   6      -3.900   6.379  -6.099  1.00 84.08           H  
ATOM     98  NH1 ARG A   6      -3.749   9.274  -7.314  1.00 84.08           N  
ATOM     99 HH11 ARG A   6      -2.752   9.419  -7.241  1.00 84.08           H  
ATOM    100 HH12 ARG A   6      -4.383  10.051  -7.428  1.00 84.08           H  
ATOM    101  NH2 ARG A   6      -5.493   7.962  -6.788  1.00 84.08           N  
ATOM    102 HH21 ARG A   6      -6.134   8.742  -6.832  1.00 84.08           H  
ATOM    103 HH22 ARG A   6      -5.766   7.162  -6.235  1.00 84.08           H  
ATOM    104  CZ  ARG A   6      -4.210   8.134  -6.880  1.00 84.08           C  
ATOM    105  N   VAL A   7       2.692   3.860  -5.055  1.00 81.14           N  
ATOM    106  H   VAL A   7       2.230   3.247  -5.712  1.00 81.14           H  
ATOM    107  CA  VAL A   7       4.150   3.809  -5.013  1.00 81.14           C  
ATOM    108  HA  VAL A   7       4.513   4.529  -4.280  1.00 81.14           H  
ATOM    109  C   VAL A   7       4.674   4.233  -6.376  1.00 81.14           C  
ATOM    110  CB  VAL A   7       4.664   2.436  -4.556  1.00 81.14           C  
ATOM    111  HB  VAL A   7       4.406   1.678  -5.295  1.00 81.14           H  
ATOM    112  O   VAL A   7       4.282   3.690  -7.404  1.00 81.14           O  
ATOM    113  CG1 VAL A   7       6.184   2.463  -4.380  1.00 81.14           C  
ATOM    114 HG11 VAL A   7       6.669   2.693  -5.329  1.00 81.14           H  
ATOM    115 HG12 VAL A   7       6.537   1.490  -4.038  1.00 81.14           H  
ATOM    116 HG13 VAL A   7       6.462   3.220  -3.647  1.00 81.14           H  
ATOM    117  CG2 VAL A   7       4.032   2.037  -3.217  1.00 81.14           C  
ATOM    118 HG21 VAL A   7       2.981   1.789  -3.362  1.00 81.14           H  
ATOM    119 HG22 VAL A   7       4.120   2.855  -2.502  1.00 81.14           H  
ATOM    120 HG23 VAL A   7       4.540   1.163  -2.808  1.00 81.14           H  
ATOM    121  N   GLU A   8       5.536   5.240  -6.390  1.00 79.85           N  
ATOM    122  H   GLU A   8       5.782   5.672  -5.510  1.00 79.85           H  
ATOM    123  CA  GLU A   8       6.158   5.778  -7.596  1.00 79.85           C  
ATOM    124  HA  GLU A   8       5.869   5.173  -8.455  1.00 79.85           H  
ATOM    125  C   GLU A   8       7.677   5.687  -7.464  1.00 79.85           C  
ATOM    126  CB  GLU A   8       5.688   7.221  -7.869  1.00 79.85           C  
ATOM    127  HB2 GLU A   8       6.172   7.572  -8.780  1.00 79.85           H  
ATOM    128  HB3 GLU A   8       5.992   7.865  -7.044  1.00 79.85           H  
ATOM    129  O   GLU A   8       8.246   6.067  -6.440  1.00 79.85           O  
ATOM    130  CG  GLU A   8       4.162   7.314  -8.054  1.00 79.85           C  
ATOM    131  HG2 GLU A   8       3.668   7.060  -7.116  1.00 79.85           H  
ATOM    132  HG3 GLU A   8       3.863   6.575  -8.796  1.00 79.85           H  
ATOM    133  CD  GLU A   8       3.660   8.698  -8.506  1.00 79.85           C  
ATOM    134  OE1 GLU A   8       2.651   8.720  -9.264  1.00 79.85           O  
ATOM    135  OE2 GLU A   8       4.242   9.735  -8.124  1.00 79.85           O  
ATOM    136  N   PHE A   9       8.332   5.184  -8.506  1.00 75.04           N  
ATOM    137  H   PHE A   9       7.799   4.901  -9.317  1.00 75.04           H  
ATOM    138  CA  PHE A   9       9.781   5.065  -8.597  1.00 75.04           C  
ATOM    139  HA  PHE A   9      10.226   5.295  -7.629  1.00 75.04           H  
ATOM    140  C   PHE A   9      10.312   6.075  -9.615  1.00 75.04           C  
ATOM    141  CB  PHE A   9      10.167   3.621  -8.945  1.00 75.04           C  
ATOM    142  HB2 PHE A   9       9.735   3.356  -9.910  1.00 75.04           H  
ATOM    143  HB3 PHE A   9      11.251   3.565  -9.045  1.00 75.04           H  
ATOM    144  O   PHE A   9       9.958   6.042 -10.795  1.00 75.04           O  
ATOM    145  CG  PHE A   9       9.727   2.615  -7.899  1.00 75.04           C  
ATOM    146  CD1 PHE A   9      10.464   2.485  -6.710  1.00 75.04           C  
ATOM    147  HD1 PHE A   9      11.347   3.087  -6.557  1.00 75.04           H  
ATOM    148  CD2 PHE A   9       8.562   1.847  -8.089  1.00 75.04           C  
ATOM    149  HD2 PHE A   9       7.993   1.941  -9.002  1.00 75.04           H  
ATOM    150  CE1 PHE A   9      10.030   1.600  -5.710  1.00 75.04           C  
ATOM    151  HE1 PHE A   9      10.591   1.513  -4.791  1.00 75.04           H  
ATOM    152  CE2 PHE A   9       8.135   0.955  -7.091  1.00 75.04           C  
ATOM    153  HE2 PHE A   9       7.243   0.365  -7.242  1.00 75.04           H  
ATOM    154  CZ  PHE A   9       8.863   0.839  -5.896  1.00 75.04           C  
ATOM    155  HZ  PHE A   9       8.529   0.165  -5.120  1.00 75.04           H  
ATOM    156  N   GLU A  10      11.182   6.970  -9.155  1.00 73.71           N  
ATOM    157  H   GLU A  10      11.446   6.909  -8.183  1.00 73.71           H  
ATOM    158  CA  GLU A  10      11.823   8.013  -9.956  1.00 73.71           C  
ATOM    159  HA  GLU A  10      11.586   7.874 -11.011  1.00 73.71           H  
ATOM    160  C   GLU A  10      13.343   7.891  -9.804  1.00 73.71           C  
ATOM    161  CB  GLU A  10      11.321   9.413  -9.546  1.00 73.71           C  
ATOM    162  HB2 GLU A  10      11.936  10.157 -10.053  1.00 73.71           H  
ATOM    163  HB3 GLU A  10      11.446   9.536  -8.471  1.00 73.71           H  
ATOM    164  O   GLU A  10      13.953   8.556  -8.969  1.00 73.71           O  
ATOM    165  CG  GLU A  10       9.852   9.680  -9.917  1.00 73.71           C  
ATOM    166  HG2 GLU A  10       9.731   9.507 -10.987  1.00 73.71           H  
ATOM    167  HG3 GLU A  10       9.217   8.972  -9.385  1.00 73.71           H  
ATOM    168  CD  GLU A  10       9.390  11.115  -9.580  1.00 73.71           C  
ATOM    169  OE1 GLU A  10       8.330  11.527 -10.101  1.00 73.71           O  
ATOM    170  OE2 GLU A  10      10.050  11.820  -8.777  1.00 73.71           O  
ATOM    171  N   GLY A  11      13.962   7.010 -10.595  1.00 69.99           N  
ATOM    172  H   GLY A  11      13.396   6.408 -11.176  1.00 69.99           H  
ATOM    173  CA  GLY A  11      15.406   6.770 -10.544  1.00 69.99           C  
ATOM    174  HA2 GLY A  11      15.935   7.700 -10.752  1.00 69.99           H  
ATOM    175  HA3 GLY A  11      15.683   6.037 -11.302  1.00 69.99           H  
ATOM    176  C   GLY A  11      15.852   6.233  -9.183  1.00 69.99           C  
ATOM    177  O   GLY A  11      15.589   5.083  -8.847  1.00 69.99           O  
ATOM    178  N   ASP A  12      16.523   7.076  -8.406  1.00 73.39           N  
ATOM    179  H   ASP A  12      16.588   8.046  -8.682  1.00 73.39           H  
ATOM    180  CA  ASP A  12      17.046   6.787  -7.071  1.00 73.39           C  
ATOM    181  HA  ASP A  12      17.204   5.711  -6.991  1.00 73.39           H  
ATOM    182  C   ASP A  12      16.081   7.184  -5.938  1.00 73.39           C  
ATOM    183  CB  ASP A  12      18.412   7.470  -6.929  1.00 73.39           C  
ATOM    184  HB2 ASP A  12      19.025   7.231  -7.798  1.00 73.39           H  
ATOM    185  HB3 ASP A  12      18.913   7.048  -6.058  1.00 73.39           H  
ATOM    186  O   ASP A  12      16.492   7.283  -4.779  1.00 73.39           O  
ATOM    187  CG  ASP A  12      18.326   9.000  -6.785  1.00 73.39           C  
ATOM    188  OD1 ASP A  12      17.375   9.603  -7.339  1.00 73.39           O  
ATOM    189  OD2 ASP A  12      19.234   9.591  -6.164  1.00 73.39           O  
ATOM    190  N   LYS A  13      14.803   7.423  -6.256  1.00 79.41           N  
ATOM    191  H   LYS A  13      14.561   7.416  -7.237  1.00 79.41           H  
ATOM    192  CA  LYS A  13      13.756   7.782  -5.293  1.00 79.41           C  
ATOM    193  HA  LYS A  13      14.159   7.684  -4.285  1.00 79.41           H  
ATOM    194  C   LYS A  13      12.554   6.856  -5.390  1.00 79.41           C  
ATOM    195  CB  LYS A  13      13.316   9.236  -5.495  1.00 79.41           C  
ATOM    196  HB2 LYS A  13      12.488   9.457  -4.822  1.00 79.41           H  
ATOM    197  HB3 LYS A  13      12.973   9.365  -6.522  1.00 79.41           H  
ATOM    198  O   LYS A  13      12.112   6.503  -6.482  1.00 79.41           O  
ATOM    199  CG  LYS A  13      14.460  10.211  -5.208  1.00 79.41           C  
ATOM    200  HG2 LYS A  13      14.759  10.127  -4.163  1.00 79.41           H  
ATOM    201  HG3 LYS A  13      15.313   9.970  -5.841  1.00 79.41           H  
ATOM    202  CD  LYS A  13      14.024  11.642  -5.510  1.00 79.41           C  
ATOM    203  HD2 LYS A  13      13.636  11.683  -6.527  1.00 79.41           H  
ATOM    204  HD3 LYS A  13      13.250  11.949  -4.806  1.00 79.41           H  
ATOM    205  CE  LYS A  13      15.255  12.538  -5.390  1.00 79.41           C  
ATOM    206  HE2 LYS A  13      15.601  12.527  -4.356  1.00 79.41           H  
ATOM    207  HE3 LYS A  13      16.042  12.104  -6.006  1.00 79.41           H  
ATOM    208  NZ  LYS A  13      14.941  13.910  -5.844  1.00 79.41           N  
ATOM    209  HZ1 LYS A  13      14.624  13.861  -6.802  1.00 79.41           H  
ATOM    210  HZ2 LYS A  13      14.207  14.307  -5.276  1.00 79.41           H  
ATOM    211  HZ3 LYS A  13      15.773  14.481  -5.806  1.00 79.41           H  
ATOM    212  N   MET A  14      11.969   6.558  -4.236  1.00 81.52           N  
ATOM    213  H   MET A  14      12.406   6.906  -3.394  1.00 81.52           H  
ATOM    214  CA  MET A  14      10.641   5.966  -4.114  1.00 81.52           C  
ATOM    215  HA  MET A  14      10.224   5.808  -5.109  1.00 81.52           H  
ATOM    216  C   MET A  14       9.732   6.919  -3.346  1.00 81.52           C  
ATOM    217  CB  MET A  14      10.731   4.603  -3.431  1.00 81.52           C  
ATOM    218  HB2 MET A  14      11.155   4.732  -2.435  1.00 81.52           H  
ATOM    219  HB3 MET A  14      11.385   3.965  -4.025  1.00 81.52           H  
ATOM    220  O   MET A  14      10.065   7.352  -2.241  1.00 81.52           O  
ATOM    221  CG  MET A  14       9.372   3.907  -3.323  1.00 81.52           C  
ATOM    222  HG2 MET A  14       8.639   4.586  -2.888  1.00 81.52           H  
ATOM    223  HG3 MET A  14       9.029   3.660  -4.328  1.00 81.52           H  
ATOM    224  SD  MET A  14       9.394   2.398  -2.322  1.00 81.52           S  
ATOM    225  CE  MET A  14       9.465   3.187  -0.709  1.00 81.52           C  
ATOM    226  HE1 MET A  14      10.484   3.534  -0.536  1.00 81.52           H  
ATOM    227  HE2 MET A  14       8.800   4.050  -0.692  1.00 81.52           H  
ATOM    228  HE3 MET A  14       9.141   2.481   0.054  1.00 81.52           H  
ATOM    229  N   ARG A  15       8.567   7.222  -3.911  1.00 86.54           N  
ATOM    230  H   ARG A  15       8.365   6.817  -4.814  1.00 86.54           H  
ATOM    231  CA  ARG A  15       7.530   8.053  -3.295  1.00 86.54           C  
ATOM    232  HA  ARG A  15       7.893   8.462  -2.352  1.00 86.54           H  
ATOM    233  C   ARG A  15       6.331   7.172  -2.991  1.00 86.54           C  
ATOM    234  CB  ARG A  15       7.163   9.231  -4.214  1.00 86.54           C  
ATOM    235  HB2 ARG A  15       6.699   8.843  -5.121  1.00 86.54           H  
ATOM    236  HB3 ARG A  15       6.442   9.871  -3.706  1.00 86.54           H  
ATOM    237  O   ARG A  15       5.824   6.494  -3.878  1.00 86.54           O  
ATOM    238  CG  ARG A  15       8.395  10.066  -4.603  1.00 86.54           C  
ATOM    239  HG2 ARG A  15       8.861  10.489  -3.713  1.00 86.54           H  
ATOM    240  HG3 ARG A  15       9.122   9.420  -5.094  1.00 86.54           H  
ATOM    241  CD  ARG A  15       8.053  11.174  -5.601  1.00 86.54           C  
ATOM    242  HD2 ARG A  15       8.918  11.306  -6.250  1.00 86.54           H  
ATOM    243  HD3 ARG A  15       7.215  10.864  -6.226  1.00 86.54           H  
ATOM    244  NE  ARG A  15       7.755  12.459  -4.945  1.00 86.54           N  
ATOM    245  HE  ARG A  15       7.472  12.463  -3.975  1.00 86.54           H  
ATOM    246  NH1 ARG A  15       7.908  13.747  -6.841  1.00 86.54           N  
ATOM    247 HH11 ARG A  15       7.878  14.644  -7.304  1.00 86.54           H  
ATOM    248 HH12 ARG A  15       8.187  12.937  -7.375  1.00 86.54           H  
ATOM    249  NH2 ARG A  15       7.432  14.681  -4.854  1.00 86.54           N  
ATOM    250 HH21 ARG A  15       7.259  15.574  -5.292  1.00 86.54           H  
ATOM    251 HH22 ARG A  15       7.064  14.485  -3.934  1.00 86.54           H  
ATOM    252  CZ  ARG A  15       7.705  13.622  -5.555  1.00 86.54           C  
ATOM    253  N   VAL A  16       5.892   7.172  -1.741  1.00 87.59           N  
ATOM    254  H   VAL A  16       6.391   7.731  -1.064  1.00 87.59           H  
ATOM    255  CA  VAL A  16       4.696   6.467  -1.280  1.00 87.59           C  
ATOM    256  HA  VAL A  16       4.305   5.842  -2.084  1.00 87.59           H  
ATOM    257  C   VAL A  16       3.661   7.517  -0.921  1.00 87.59           C  
ATOM    258  CB  VAL A  16       4.990   5.545  -0.083  1.00 87.59           C  
ATOM    259  HB  VAL A  16       5.276   6.144   0.782  1.00 87.59           H  
ATOM    260  O   VAL A  16       3.854   8.261   0.036  1.00 87.59           O  
ATOM    261  CG1 VAL A  16       3.757   4.716   0.280  1.00 87.59           C  
ATOM    262 HG11 VAL A  16       3.984   4.044   1.107  1.00 87.59           H  
ATOM    263 HG12 VAL A  16       3.445   4.126  -0.582  1.00 87.59           H  
ATOM    264 HG13 VAL A  16       2.938   5.370   0.583  1.00 87.59           H  
ATOM    265  CG2 VAL A  16       6.141   4.587  -0.396  1.00 87.59           C  
ATOM    266 HG21 VAL A  16       7.054   5.169  -0.521  1.00 87.59           H  
ATOM    267 HG22 VAL A  16       5.933   4.031  -1.310  1.00 87.59           H  
ATOM    268 HG23 VAL A  16       6.279   3.884   0.426  1.00 87.59           H  
ATOM    269  N   ARG A  17       2.578   7.604  -1.690  1.00 90.66           N  
ATOM    270  H   ARG A  17       2.491   6.949  -2.454  1.00 90.66           H  
ATOM    271  CA  ARG A  17       1.419   8.430  -1.344  1.00 90.66           C  
ATOM    272  HA  ARG A  17       1.722   9.205  -0.640  1.00 90.66           H  
ATOM    273  C   ARG A  17       0.389   7.571  -0.647  1.00 90.66           C  
ATOM    274  CB  ARG A  17       0.819   9.129  -2.561  1.00 90.66           C  
ATOM    275  HB2 ARG A  17      -0.059   9.690  -2.238  1.00 90.66           H  
ATOM    276  HB3 ARG A  17       0.506   8.391  -3.299  1.00 90.66           H  
ATOM    277  O   ARG A  17      -0.009   6.537  -1.180  1.00 90.66           O  
ATOM    278  CG  ARG A  17       1.822  10.098  -3.181  1.00 90.66           C  
ATOM    279  HG2 ARG A  17       2.673   9.549  -3.584  1.00 90.66           H  
ATOM    280  HG3 ARG A  17       2.168  10.793  -2.417  1.00 90.66           H  
ATOM    281  CD  ARG A  17       1.152  10.886  -4.300  1.00 90.66           C  
ATOM    282  HD2 ARG A  17       0.304  11.437  -3.891  1.00 90.66           H  
ATOM    283  HD3 ARG A  17       0.805  10.191  -5.064  1.00 90.66           H  
ATOM    284  NE  ARG A  17       2.118  11.828  -4.870  1.00 90.66           N  
ATOM    285  HE  ARG A  17       2.916  12.073  -4.302  1.00 90.66           H  
ATOM    286  NH1 ARG A  17       1.000  12.346  -6.793  1.00 90.66           N  
ATOM    287 HH11 ARG A  17       0.169  11.996  -6.338  1.00 90.66           H  
ATOM    288 HH12 ARG A  17       0.976  12.876  -7.652  1.00 90.66           H  
ATOM    289  NH2 ARG A  17       3.112  13.048  -6.450  1.00 90.66           N  
ATOM    290 HH21 ARG A  17       3.863  13.085  -5.776  1.00 90.66           H  
ATOM    291 HH22 ARG A  17       3.295  13.157  -7.438  1.00 90.66           H  
ATOM    292  CZ  ARG A  17       2.068  12.398  -6.045  1.00 90.66           C  
ATOM    293  N   LEU A  18      -0.011   8.013   0.530  1.00 90.46           N  
ATOM    294  H   LEU A  18       0.365   8.893   0.855  1.00 90.46           H  
ATOM    295  CA  LEU A  18      -1.006   7.391   1.381  1.00 90.46           C  
ATOM    296  HA  LEU A  18      -1.289   6.413   0.992  1.00 90.46           H  
ATOM    297  C   LEU A  18      -2.224   8.300   1.404  1.00 90.46           C  
ATOM    298  CB  LEU A  18      -0.434   7.237   2.797  1.00 90.46           C  
ATOM    299  HB2 LEU A  18      -1.189   6.757   3.420  1.00 90.46           H  
ATOM    300  HB3 LEU A  18      -0.253   8.233   3.201  1.00 90.46           H  
ATOM    301  O   LEU A  18      -2.075   9.499   1.625  1.00 90.46           O  
ATOM    302  CG  LEU A  18       0.874   6.436   2.891  1.00 90.46           C  
ATOM    303  HG  LEU A  18       1.620   6.844   2.208  1.00 90.46           H  
ATOM    304  CD1 LEU A  18       1.429   6.574   4.307  1.00 90.46           C  
ATOM    305 HD11 LEU A  18       0.653   6.353   5.040  1.00 90.46           H  
ATOM    306 HD12 LEU A  18       1.761   7.601   4.465  1.00 90.46           H  
ATOM    307 HD13 LEU A  18       2.270   5.899   4.464  1.00 90.46           H  
ATOM    308  CD2 LEU A  18       0.649   4.967   2.536  1.00 90.46           C  
ATOM    309 HD21 LEU A  18       1.578   4.410   2.655  1.00 90.46           H  
ATOM    310 HD22 LEU A  18      -0.117   4.541   3.184  1.00 90.46           H  
ATOM    311 HD23 LEU A  18       0.328   4.893   1.497  1.00 90.46           H  
ATOM    312  N   ARG A  19      -3.412   7.741   1.209  1.00 90.59           N  
ATOM    313  H   ARG A  19      -3.449   6.759   0.975  1.00 90.59           H  
ATOM    314  CA  ARG A  19      -4.670   8.463   1.384  1.00 90.59           C  
ATOM    315  HA  ARG A  19      -4.489   9.394   1.922  1.00 90.59           H  
ATOM    316  C   ARG A  19      -5.613   7.632   2.230  1.00 90.59           C  
ATOM    317  CB  ARG A  19      -5.245   8.820   0.013  1.00 90.59           C  
ATOM    318  HB2 ARG A  19      -4.587   9.543  -0.468  1.00 90.59           H  
ATOM    319  HB3 ARG A  19      -5.292   7.925  -0.608  1.00 90.59           H  
ATOM    320  O   ARG A  19      -5.908   6.492   1.867  1.00 90.59           O  
ATOM    321  CG  ARG A  19      -6.647   9.414   0.137  1.00 90.59           C  
ATOM    322  HG2 ARG A  19      -7.322   8.673   0.565  1.00 90.59           H  
ATOM    323  HG3 ARG A  19      -6.626  10.296   0.777  1.00 90.59           H  
ATOM    324  CD  ARG A  19      -7.166   9.795  -1.244  1.00 90.59           C  
ATOM    325  HD2 ARG A  19      -6.621  10.671  -1.596  1.00 90.59           H  
ATOM    326  HD3 ARG A  19      -7.014   8.961  -1.928  1.00 90.59           H  
ATOM    327  NE  ARG A  19      -8.597  10.067  -1.137  1.00 90.59           N  
ATOM    328  HE  ARG A  19      -9.081   9.584  -0.393  1.00 90.59           H  
ATOM    329  NH1 ARG A  19      -8.926  11.257  -3.054  1.00 90.59           N  
ATOM    330 HH11 ARG A  19      -7.923  11.234  -3.162  1.00 90.59           H  
ATOM    331 HH12 ARG A  19      -9.528  11.859  -3.598  1.00 90.59           H  
ATOM    332  NH2 ARG A  19     -10.629  10.804  -1.640  1.00 90.59           N  
ATOM    333 HH21 ARG A  19     -11.328  11.257  -2.211  1.00 90.59           H  
ATOM    334 HH22 ARG A  19     -10.874  10.261  -0.824  1.00 90.59           H  
ATOM    335  CZ  ARG A  19      -9.376  10.714  -1.956  1.00 90.59           C  
ATOM    336  N   ASN A  20      -6.073   8.212   3.332  1.00 88.19           N  
ATOM    337  H   ASN A  20      -5.814   9.169   3.527  1.00 88.19           H  
ATOM    338  CA  ASN A  20      -7.007   7.561   4.234  1.00 88.19           C  
ATOM    339  HA  ASN A  20      -6.960   6.481   4.094  1.00 88.19           H  
ATOM    340  C   ASN A  20      -8.446   7.990   3.920  1.00 88.19           C  
ATOM    341  CB  ASN A  20      -6.580   7.847   5.678  1.00 88.19           C  
ATOM    342  HB2 ASN A  20      -6.657   8.917   5.871  1.00 88.19           H  
ATOM    343  HB3 ASN A  20      -5.553   7.520   5.838  1.00 88.19           H  
ATOM    344  O   ASN A  20      -8.851   9.109   4.229  1.00 88.19           O  
ATOM    345  CG  ASN A  20      -7.455   7.112   6.665  1.00 88.19           C  
ATOM    346  ND2 ASN A  20      -7.344   7.433   7.926  1.00 88.19           N  
ATOM    347 HD21 ASN A  20      -6.624   8.067   8.240  1.00 88.19           H  
ATOM    348 HD22 ASN A  20      -7.958   6.964   8.577  1.00 88.19           H  
ATOM    349  OD1 ASN A  20      -8.214   6.236   6.287  1.00 88.19           O  
ATOM    350  N   ASP A  21      -9.213   7.090   3.304  1.00 87.07           N  
ATOM    351  H   ASP A  21      -8.835   6.168   3.142  1.00 87.07           H  
ATOM    352  CA  ASP A  21     -10.645   7.266   3.043  1.00 87.07           C  
ATOM    353  HA  ASP A  21     -10.890   8.327   3.104  1.00 87.07           H  
ATOM    354  C   ASP A  21     -11.513   6.562   4.117  1.00 87.07           C  
ATOM    355  CB  ASP A  21     -10.987   6.797   1.611  1.00 87.07           C  
ATOM    356  HB2 ASP A  21     -12.069   6.829   1.479  1.00 87.07           H  
ATOM    357  HB3 ASP A  21     -10.676   5.759   1.498  1.00 87.07           H  
ATOM    358  O   ASP A  21     -12.713   6.367   3.912  1.00 87.07           O  
ATOM    359  CG  ASP A  21     -10.379   7.635   0.475  1.00 87.07           C  
ATOM    360  OD1 ASP A  21     -10.494   8.888   0.478  1.00 87.07           O  
ATOM    361  OD2 ASP A  21      -9.871   7.031  -0.496  1.00 87.07           O  
ATOM    362  N   SER A  22     -10.932   6.139   5.251  1.00 82.26           N  
ATOM    363  H   SER A  22      -9.950   6.322   5.398  1.00 82.26           H  
ATOM    364  CA  SER A  22     -11.683   5.666   6.422  1.00 82.26           C  
ATOM    365  HA  SER A  22     -12.576   5.155   6.062  1.00 82.26           H  
ATOM    366  C   SER A  22     -12.172   6.832   7.298  1.00 82.26           C  
ATOM    367  CB  SER A  22     -10.884   4.627   7.234  1.00 82.26           C  
ATOM    368  HB2 SER A  22     -10.228   4.056   6.576  1.00 82.26           H  
ATOM    369  HB3 SER A  22     -11.584   3.943   7.713  1.00 82.26           H  
ATOM    370  O   SER A  22     -11.859   8.001   7.063  1.00 82.26           O  
ATOM    371  OG  SER A  22     -10.131   5.243   8.244  1.00 82.26           O  
ATOM    372  HG  SER A  22      -9.876   4.607   8.917  1.00 82.26           H  
ATOM    373  N   SER A  23     -12.991   6.513   8.303  1.00 83.26           N  
ATOM    374  H   SER A  23     -13.189   5.540   8.484  1.00 83.26           H  
ATOM    375  CA  SER A  23     -13.514   7.478   9.277  1.00 83.26           C  
ATOM    376  HA  SER A  23     -13.629   8.445   8.787  1.00 83.26           H  
ATOM    377  C   SER A  23     -12.597   7.714  10.477  1.00 83.26           C  
ATOM    378  CB  SER A  23     -14.901   7.033   9.753  1.00 83.26           C  
ATOM    379  HB2 SER A  23     -15.239   7.669  10.571  1.00 83.26           H  
ATOM    380  HB3 SER A  23     -15.602   7.138   8.925  1.00 83.26           H  
ATOM    381  O   SER A  23     -12.935   8.538  11.323  1.00 83.26           O  
ATOM    382  OG  SER A  23     -14.898   5.678  10.165  1.00 83.26           O  
ATOM    383  HG  SER A  23     -14.353   5.583  10.949  1.00 83.26           H  
ATOM    384  N   THR A  24     -11.469   7.011  10.573  1.00 82.84           N  
ATOM    385  H   THR A  24     -11.208   6.371   9.837  1.00 82.84           H  
ATOM    386  CA  THR A  24     -10.574   7.040  11.738  1.00 82.84           C  
ATOM    387  HA  THR A  24     -10.810   7.911  12.349  1.00 82.84           H  
ATOM    388  C   THR A  24      -9.102   7.125  11.313  1.00 82.84           C  
ATOM    389  CB  THR A  24     -10.786   5.808  12.614  1.00 82.84           C  
ATOM    390  HB  THR A  24     -10.038   5.826  13.406  1.00 82.84           H  
ATOM    391  O   THR A  24      -8.757   6.710  10.205  1.00 82.84           O  
ATOM    392  CG2 THR A  24     -12.190   5.752  13.223  1.00 82.84           C  
ATOM    393 HG21 THR A  24     -12.343   6.625  13.857  1.00 82.84           H  
ATOM    394 HG22 THR A  24     -12.297   4.858  13.837  1.00 82.84           H  
ATOM    395 HG23 THR A  24     -12.950   5.725  12.442  1.00 82.84           H  
ATOM    396  OG1 THR A  24     -10.643   4.658  11.834  1.00 82.84           O  
ATOM    397  HG1 THR A  24     -10.543   3.940  12.464  1.00 82.84           H  
ATOM    398  N   PRO A  25      -8.209   7.727  12.118  1.00 84.37           N  
ATOM    399  CA  PRO A  25      -6.775   7.745  11.837  1.00 84.37           C  
ATOM    400  HA  PRO A  25      -6.604   8.383  10.970  1.00 84.37           H  
ATOM    401  C   PRO A  25      -6.191   6.353  11.566  1.00 84.37           C  
ATOM    402  CB  PRO A  25      -6.120   8.376  13.068  1.00 84.37           C  
ATOM    403  HB2 PRO A  25      -5.866   7.604  13.794  1.00 84.37           H  
ATOM    404  HB3 PRO A  25      -5.236   8.956  12.803  1.00 84.37           H  
ATOM    405  O   PRO A  25      -6.576   5.369  12.195  1.00 84.37           O  
ATOM    406  CG  PRO A  25      -7.219   9.257  13.653  1.00 84.37           C  
ATOM    407  HG2 PRO A  25      -7.203  10.232  13.166  1.00 84.37           H  
ATOM    408  HG3 PRO A  25      -7.106   9.365  14.732  1.00 84.37           H  
ATOM    409  CD  PRO A  25      -8.511   8.526  13.296  1.00 84.37           C  
ATOM    410  HD2 PRO A  25      -9.295   9.256  13.093  1.00 84.37           H  
ATOM    411  HD3 PRO A  25      -8.826   7.876  14.112  1.00 84.37           H  
ATOM    412  N   VAL A  26      -5.211   6.283  10.659  1.00 82.99           N  
ATOM    413  H   VAL A  26      -4.977   7.117  10.140  1.00 82.99           H  
ATOM    414  CA  VAL A  26      -4.484   5.043  10.357  1.00 82.99           C  
ATOM    415  HA  VAL A  26      -4.776   4.301  11.099  1.00 82.99           H  
ATOM    416  C   VAL A  26      -2.973   5.252  10.480  1.00 82.99           C  
ATOM    417  CB  VAL A  26      -4.878   4.472   8.981  1.00 82.99           C  
ATOM    418  HB  VAL A  26      -4.622   5.186   8.199  1.00 82.99           H  
ATOM    419  O   VAL A  26      -2.420   6.152   9.852  1.00 82.99           O  
ATOM    420  CG1 VAL A  26      -4.139   3.158   8.719  1.00 82.99           C  
ATOM    421 HG11 VAL A  26      -3.065   3.335   8.655  1.00 82.99           H  
ATOM    422 HG12 VAL A  26      -4.339   2.456   9.529  1.00 82.99           H  
ATOM    423 HG13 VAL A  26      -4.501   2.719   7.790  1.00 82.99           H  
ATOM    424  CG2 VAL A  26      -6.376   4.150   8.889  1.00 82.99           C  
ATOM    425 HG21 VAL A  26      -6.625   3.767   7.899  1.00 82.99           H  
ATOM    426 HG22 VAL A  26      -6.649   3.415   9.645  1.00 82.99           H  
ATOM    427 HG23 VAL A  26      -6.970   5.047   9.064  1.00 82.99           H  
ATOM    428  N   GLU A  27      -2.277   4.418  11.256  1.00 83.74           N  
ATOM    429  H   GLU A  27      -2.797   3.699  11.738  1.00 83.74           H  
ATOM    430  CA  GLU A  27      -0.807   4.374  11.311  1.00 83.74           C  
ATOM    431  HA  GLU A  27      -0.432   5.363  11.049  1.00 83.74           H  
ATOM    432  C   GLU A  27      -0.279   3.398  10.259  1.00 83.74           C  
ATOM    433  CB  GLU A  27      -0.285   4.088  12.737  1.00 83.74           C  
ATOM    434  HB2 GLU A  27      -0.619   4.907  13.374  1.00 83.74           H  
ATOM    435  HB3 GLU A  27      -0.714   3.154  13.102  1.00 83.74           H  
ATOM    436  O   GLU A  27      -0.715   2.252  10.165  1.00 83.74           O  
ATOM    437  CG  GLU A  27       1.239   4.018  12.921  1.00 83.74           C  
ATOM    438  HG2 GLU A  27       1.674   4.919  12.489  1.00 83.74           H  
ATOM    439  HG3 GLU A  27       1.629   3.163  12.369  1.00 83.74           H  
ATOM    440  CD  GLU A  27       1.656   3.917  14.413  1.00 83.74           C  
ATOM    441  OE1 GLU A  27       2.168   2.875  14.884  1.00 83.74           O  
ATOM    442  OE2 GLU A  27       1.572   4.909  15.171  1.00 83.74           O  
ATOM    443  N   VAL A  28       0.667   3.884   9.461  1.00 83.04           N  
ATOM    444  H   VAL A  28       0.901   4.859   9.577  1.00 83.04           H  
ATOM    445  CA  VAL A  28       1.273   3.196   8.328  1.00 83.04           C  
ATOM    446  HA  VAL A  28       0.799   2.219   8.228  1.00 83.04           H  
ATOM    447  C   VAL A  28       2.760   3.027   8.589  1.00 83.04           C  
ATOM    448  CB  VAL A  28       1.045   3.950   7.008  1.00 83.04           C  
ATOM    449  HB  VAL A  28       1.688   4.829   6.962  1.00 83.04           H  
ATOM    450  O   VAL A  28       3.503   4.010   8.683  1.00 83.04           O  
ATOM    451  CG1 VAL A  28       1.386   3.029   5.835  1.00 83.04           C  
ATOM    452 HG11 VAL A  28       0.704   2.180   5.847  1.00 83.04           H  
ATOM    453 HG12 VAL A  28       2.415   2.677   5.912  1.00 83.04           H  
ATOM    454 HG13 VAL A  28       1.264   3.566   4.894  1.00 83.04           H  
ATOM    455  CG2 VAL A  28      -0.404   4.416   6.873  1.00 83.04           C  
ATOM    456 HG21 VAL A  28      -0.590   5.244   7.557  1.00 83.04           H  
ATOM    457 HG22 VAL A  28      -1.075   3.601   7.142  1.00 83.04           H  
ATOM    458 HG23 VAL A  28      -0.602   4.762   5.859  1.00 83.04           H  
ATOM    459  N   HIS A  29       3.223   1.784   8.676  1.00 84.03           N  
ATOM    460  H   HIS A  29       2.552   1.030   8.650  1.00 84.03           H  
ATOM    461  CA  HIS A  29       4.651   1.482   8.755  1.00 84.03           C  
ATOM    462  HA  HIS A  29       5.190   2.355   9.123  1.00 84.03           H  
ATOM    463  C   HIS A  29       5.188   1.133   7.375  1.00 84.03           C  
ATOM    464  CB  HIS A  29       4.907   0.339   9.735  1.00 84.03           C  
ATOM    465  HB2 HIS A  29       5.976   0.127   9.751  1.00 84.03           H  
ATOM    466  HB3 HIS A  29       4.409  -0.560   9.374  1.00 84.03           H  
ATOM    467  O   HIS A  29       4.831   0.097   6.836  1.00 84.03           O  
ATOM    468  CG  HIS A  29       4.457   0.632  11.138  1.00 84.03           C  
ATOM    469  CD2 HIS A  29       3.515  -0.058  11.852  1.00 84.03           C  
ATOM    470  HD2 HIS A  29       2.958  -0.926  11.531  1.00 84.03           H  
ATOM    471  ND1 HIS A  29       4.922   1.642  11.950  1.00 84.03           N  
ATOM    472  HD1 HIS A  29       5.470   2.441  11.663  1.00 84.03           H  
ATOM    473  CE1 HIS A  29       4.256   1.567  13.114  1.00 84.03           C  
ATOM    474  HE1 HIS A  29       4.321   2.272  13.930  1.00 84.03           H  
ATOM    475  NE2 HIS A  29       3.435   0.518  13.114  1.00 84.03           N  
ATOM    476  N   ILE A  30       6.079   1.961   6.829  1.00 83.53           N  
ATOM    477  H   ILE A  30       6.335   2.788   7.351  1.00 83.53           H  
ATOM    478  CA  ILE A  30       6.754   1.715   5.554  1.00 83.53           C  
ATOM    479  HA  ILE A  30       6.278   0.870   5.058  1.00 83.53           H  
ATOM    480  C   ILE A  30       8.212   1.361   5.837  1.00 83.53           C  
ATOM    481  CB  ILE A  30       6.639   2.917   4.595  1.00 83.53           C  
ATOM    482  HB  ILE A  30       7.195   3.751   5.022  1.00 83.53           H  
ATOM    483  O   ILE A  30       8.972   2.180   6.360  1.00 83.53           O  
ATOM    484  CG1 ILE A  30       5.179   3.373   4.379  1.00 83.53           C  
ATOM    485 HG12 ILE A  30       4.666   2.673   3.718  1.00 83.53           H  
ATOM    486 HG13 ILE A  30       4.639   3.396   5.326  1.00 83.53           H  
ATOM    487  CG2 ILE A  30       7.264   2.518   3.241  1.00 83.53           C  
ATOM    488 HG21 ILE A  30       6.752   1.644   2.837  1.00 83.53           H  
ATOM    489 HG22 ILE A  30       7.182   3.328   2.516  1.00 83.53           H  
ATOM    490 HG23 ILE A  30       8.322   2.283   3.358  1.00 83.53           H  
ATOM    491  CD1 ILE A  30       5.099   4.786   3.796  1.00 83.53           C  
ATOM    492 HD11 ILE A  30       5.673   4.868   2.873  1.00 83.53           H  
ATOM    493 HD12 ILE A  30       5.486   5.497   4.526  1.00 83.53           H  
ATOM    494 HD13 ILE A  30       4.060   5.026   3.571  1.00 83.53           H  
ATOM    495  N   LYS A  31       8.624   0.148   5.478  1.00 81.12           N  
ATOM    496  H   LYS A  31       7.932  -0.474   5.085  1.00 81.12           H  
ATOM    497  CA  LYS A  31      10.031  -0.282   5.530  1.00 81.12           C  
ATOM    498  HA  LYS A  31      10.618   0.458   6.074  1.00 81.12           H  
ATOM    499  C   LYS A  31      10.606  -0.361   4.121  1.00 81.12           C  
ATOM    500  CB  LYS A  31      10.114  -1.612   6.284  1.00 81.12           C  
ATOM    501  HB2 LYS A  31       9.638  -1.495   7.258  1.00 81.12           H  
ATOM    502  HB3 LYS A  31       9.579  -2.380   5.726  1.00 81.12           H  
ATOM    503  O   LYS A  31       9.903  -0.824   3.244  1.00 81.12           O  
ATOM    504  CG  LYS A  31      11.570  -2.044   6.488  1.00 81.12           C  
ATOM    505  HG2 LYS A  31      12.036  -2.222   5.518  1.00 81.12           H  
ATOM    506  HG3 LYS A  31      12.115  -1.254   7.004  1.00 81.12           H  
ATOM    507  CD  LYS A  31      11.645  -3.332   7.310  1.00 81.12           C  
ATOM    508  HD2 LYS A  31      11.077  -4.114   6.807  1.00 81.12           H  
ATOM    509  HD3 LYS A  31      11.229  -3.157   8.302  1.00 81.12           H  
ATOM    510  CE  LYS A  31      13.117  -3.739   7.414  1.00 81.12           C  
ATOM    511  HE2 LYS A  31      13.680  -2.926   7.872  1.00 81.12           H  
ATOM    512  HE3 LYS A  31      13.508  -3.862   6.404  1.00 81.12           H  
ATOM    513  NZ  LYS A  31      13.293  -4.996   8.177  1.00 81.12           N  
ATOM    514  HZ1 LYS A  31      14.274  -5.236   8.193  1.00 81.12           H  
ATOM    515  HZ2 LYS A  31      12.963  -4.886   9.126  1.00 81.12           H  
ATOM    516  HZ3 LYS A  31      12.784  -5.744   7.729  1.00 81.12           H  
ATOM    517  N   VAL A  32      11.852   0.054   3.904  1.00 77.40           N  
ATOM    518  H   VAL A  32      12.342   0.467   4.685  1.00 77.40           H  
ATOM    519  CA  VAL A  32      12.557   0.029   2.609  1.00 77.40           C  
ATOM    520  HA  VAL A  32      12.100  -0.713   1.955  1.00 77.40           H  
ATOM    521  C   VAL A  32      14.019  -0.340   2.845  1.00 77.40           C  
ATOM    522  CB  VAL A  32      12.488   1.398   1.917  1.00 77.40           C  
ATOM    523  HB  VAL A  32      13.008   2.136   2.528  1.00 77.40           H  
ATOM    524  O   VAL A  32      14.837   0.494   3.247  1.00 77.40           O  
ATOM    525  CG1 VAL A  32      13.137   1.370   0.529  1.00 77.40           C  
ATOM    526 HG11 VAL A  32      12.550   0.757  -0.155  1.00 77.40           H  
ATOM    527 HG12 VAL A  32      13.182   2.398   0.170  1.00 77.40           H  
ATOM    528 HG13 VAL A  32      14.157   0.990   0.578  1.00 77.40           H  
ATOM    529  CG2 VAL A  32      11.050   1.868   1.756  1.00 77.40           C  
ATOM    530 HG21 VAL A  32      10.566   1.971   2.727  1.00 77.40           H  
ATOM    531 HG22 VAL A  32      11.069   2.865   1.317  1.00 77.40           H  
ATOM    532 HG23 VAL A  32      10.490   1.163   1.142  1.00 77.40           H  
ATOM    533  N   GLY A  33      14.368  -1.607   2.618  1.00 75.15           N  
ATOM    534  H   GLY A  33      13.663  -2.249   2.286  1.00 75.15           H  
ATOM    535  CA  GLY A  33      15.651  -2.139   3.090  1.00 75.15           C  
ATOM    536  HA2 GLY A  33      16.470  -1.625   2.586  1.00 75.15           H  
ATOM    537  HA3 GLY A  33      15.716  -3.204   2.867  1.00 75.15           H  
ATOM    538  C   GLY A  33      15.782  -1.952   4.609  1.00 75.15           C  
ATOM    539  O   GLY A  33      14.942  -2.447   5.360  1.00 75.15           O  
ATOM    540  N   ASP A  34      16.797  -1.204   5.050  1.00 76.95           N  
ATOM    541  H   ASP A  34      17.502  -0.908   4.391  1.00 76.95           H  
ATOM    542  CA  ASP A  34      17.037  -0.896   6.471  1.00 76.95           C  
ATOM    543  HA  ASP A  34      16.668  -1.723   7.078  1.00 76.95           H  
ATOM    544  C   ASP A  34      16.332   0.376   6.973  1.00 76.95           C  
ATOM    545  CB  ASP A  34      18.548  -0.788   6.719  1.00 76.95           C  
ATOM    546  HB2 ASP A  34      18.725  -0.589   7.776  1.00 76.95           H  
ATOM    547  HB3 ASP A  34      18.942   0.050   6.144  1.00 76.95           H  
ATOM    548  O   ASP A  34      16.277   0.617   8.179  1.00 76.95           O  
ATOM    549  CG  ASP A  34      19.284  -2.071   6.339  1.00 76.95           C  
ATOM    550  OD1 ASP A  34      18.802  -3.157   6.732  1.00 76.95           O  
ATOM    551  OD2 ASP A  34      20.293  -1.942   5.612  1.00 76.95           O  
ATOM    552  N   GLU A  35      15.781   1.204   6.080  1.00 81.81           N  
ATOM    553  H   GLU A  35      15.714   0.909   5.116  1.00 81.81           H  
ATOM    554  CA  GLU A  35      15.064   2.419   6.479  1.00 81.81           C  
ATOM    555  HA  GLU A  35      15.549   2.826   7.365  1.00 81.81           H  
ATOM    556  C   GLU A  35      13.614   2.072   6.843  1.00 81.81           C  
ATOM    557  CB  GLU A  35      15.161   3.486   5.373  1.00 81.81           C  
ATOM    558  HB2 GLU A  35      14.555   3.183   4.519  1.00 81.81           H  
ATOM    559  HB3 GLU A  35      16.201   3.554   5.055  1.00 81.81           H  
ATOM    560  O   GLU A  35      12.921   1.402   6.080  1.00 81.81           O  
ATOM    561  CG  GLU A  35      14.706   4.876   5.862  1.00 81.81           C  
ATOM    562  HG2 GLU A  35      15.310   5.155   6.726  1.00 81.81           H  
ATOM    563  HG3 GLU A  35      13.669   4.811   6.191  1.00 81.81           H  
ATOM    564  CD  GLU A  35      14.825   5.979   4.792  1.00 81.81           C  
ATOM    565  OE1 GLU A  35      14.140   7.024   4.947  1.00 81.81           O  
ATOM    566  OE2 GLU A  35      15.569   5.783   3.805  1.00 81.81           O  
ATOM    567  N   LYS A  36      13.132   2.537   8.001  1.00 84.92           N  
ATOM    568  H   LYS A  36      13.745   3.088   8.584  1.00 84.92           H  
ATOM    569  CA  LYS A  36      11.728   2.415   8.420  1.00 84.92           C  
ATOM    570  HA  LYS A  36      11.150   1.987   7.601  1.00 84.92           H  
ATOM    571  C   LYS A  36      11.157   3.802   8.689  1.00 84.92           C  
ATOM    572  CB  LYS A  36      11.596   1.471   9.637  1.00 84.92           C  
ATOM    573  HB2 LYS A  36      12.024   0.503   9.374  1.00 84.92           H  
ATOM    574  HB3 LYS A  36      12.156   1.882  10.477  1.00 84.92           H  
ATOM    575  O   LYS A  36      11.790   4.609   9.366  1.00 84.92           O  
ATOM    576  CG  LYS A  36      10.125   1.270  10.055  1.00 84.92           C  
ATOM    577  HG2 LYS A  36       9.714   2.230  10.369  1.00 84.92           H  
ATOM    578  HG3 LYS A  36       9.563   0.929   9.185  1.00 84.92           H  
ATOM    579  CD  LYS A  36       9.907   0.263  11.203  1.00 84.92           C  
ATOM    580  HD2 LYS A  36      10.457   0.583  12.088  1.00 84.92           H  
ATOM    581  HD3 LYS A  36      10.250  -0.722  10.888  1.00 84.92           H  
ATOM    582  CE  LYS A  36       8.394   0.226  11.506  1.00 84.92           C  
ATOM    583  HE2 LYS A  36       7.870   0.096  10.558  1.00 84.92           H  
ATOM    584  HE3 LYS A  36       8.090   1.197  11.897  1.00 84.92           H  
ATOM    585  NZ  LYS A  36       7.952  -0.853  12.434  1.00 84.92           N  
ATOM    586  HZ1 LYS A  36       6.947  -0.816  12.525  1.00 84.92           H  
ATOM    587  HZ2 LYS A  36       8.129  -1.770  12.049  1.00 84.92           H  
ATOM    588  HZ3 LYS A  36       8.352  -0.763  13.357  1.00 84.92           H  
ATOM    589  N   ARG A  37       9.943   4.057   8.205  1.00 88.12           N  
ATOM    590  H   ARG A  37       9.504   3.345   7.638  1.00 88.12           H  
ATOM    591  CA  ARG A  37       9.150   5.247   8.522  1.00 88.12           C  
ATOM    592  HA  ARG A  37       9.637   5.797   9.328  1.00 88.12           H  
ATOM    593  C   ARG A  37       7.778   4.837   9.029  1.00 88.12           C  
ATOM    594  CB  ARG A  37       9.053   6.173   7.303  1.00 88.12           C  
ATOM    595  HB2 ARG A  37       8.406   7.013   7.555  1.00 88.12           H  
ATOM    596  HB3 ARG A  37       8.612   5.636   6.463  1.00 88.12           H  
ATOM    597  O   ARG A  37       7.198   3.874   8.540  1.00 88.12           O  
ATOM    598  CG  ARG A  37      10.440   6.706   6.920  1.00 88.12           C  
ATOM    599  HG2 ARG A  37      11.064   5.892   6.551  1.00 88.12           H  
ATOM    600  HG3 ARG A  37      10.916   7.150   7.794  1.00 88.12           H  
ATOM    601  CD  ARG A  37      10.309   7.768   5.837  1.00 88.12           C  
ATOM    602  HD2 ARG A  37       9.700   8.588   6.218  1.00 88.12           H  
ATOM    603  HD3 ARG A  37       9.819   7.318   4.973  1.00 88.12           H  
ATOM    604  NE  ARG A  37      11.627   8.258   5.421  1.00 88.12           N  
ATOM    605  HE  ARG A  37      12.415   7.630   5.493  1.00 88.12           H  
ATOM    606  NH1 ARG A  37      10.945  10.214   4.430  1.00 88.12           N  
ATOM    607 HH11 ARG A  37      11.149  10.898   3.715  1.00 88.12           H  
ATOM    608 HH12 ARG A  37      10.024  10.098   4.827  1.00 88.12           H  
ATOM    609  NH2 ARG A  37      13.045   9.464   4.188  1.00 88.12           N  
ATOM    610 HH21 ARG A  37      13.671   8.690   4.357  1.00 88.12           H  
ATOM    611 HH22 ARG A  37      13.156  10.029   3.359  1.00 88.12           H  
ATOM    612  CZ  ARG A  37      11.862   9.322   4.693  1.00 88.12           C  
ATOM    613  N   THR A  38       7.283   5.578  10.008  1.00 88.42           N  
ATOM    614  H   THR A  38       7.804   6.385  10.318  1.00 88.42           H  
ATOM    615  CA  THR A  38       5.932   5.434  10.553  1.00 88.42           C  
ATOM    616  HA  THR A  38       5.397   4.632  10.044  1.00 88.42           H  
ATOM    617  C   THR A  38       5.202   6.743  10.318  1.00 88.42           C  
ATOM    618  CB  THR A  38       5.965   5.115  12.050  1.00 88.42           C  
ATOM    619  HB  THR A  38       6.468   5.924  12.580  1.00 88.42           H  
ATOM    620  O   THR A  38       5.761   7.800  10.610  1.00 88.42           O  
ATOM    621  CG2 THR A  38       4.566   4.941  12.630  1.00 88.42           C  
ATOM    622 HG21 THR A  38       3.989   4.243  12.023  1.00 88.42           H  
ATOM    623 HG22 THR A  38       4.045   5.898  12.644  1.00 88.42           H  
ATOM    624 HG23 THR A  38       4.617   4.582  13.658  1.00 88.42           H  
ATOM    625  OG1 THR A  38       6.671   3.913  12.294  1.00 88.42           O  
ATOM    626  HG1 THR A  38       6.682   3.831  13.251  1.00 88.42           H  
ATOM    627  N   VAL A  39       3.989   6.674   9.779  1.00 89.95           N  
ATOM    628  H   VAL A  39       3.608   5.771   9.538  1.00 89.95           H  
ATOM    629  CA  VAL A  39       3.172   7.846   9.457  1.00 89.95           C  
ATOM    630  HA  VAL A  39       3.545   8.723   9.985  1.00 89.95           H  
ATOM    631  C   VAL A  39       1.745   7.596   9.907  1.00 89.95           C  
ATOM    632  CB  VAL A  39       3.215   8.127   7.945  1.00 89.95           C  
ATOM    633  HB  VAL A  39       2.887   7.243   7.399  1.00 89.95           H  
ATOM    634  O   VAL A  39       1.170   6.581   9.543  1.00 89.95           O  
ATOM    635  CG1 VAL A  39       2.318   9.297   7.542  1.00 89.95           C  
ATOM    636 HG11 VAL A  39       1.280   9.103   7.814  1.00 89.95           H  
ATOM    637 HG12 VAL A  39       2.346   9.401   6.458  1.00 89.95           H  
ATOM    638 HG13 VAL A  39       2.643  10.221   8.022  1.00 89.95           H  
ATOM    639  CG2 VAL A  39       4.649   8.463   7.513  1.00 89.95           C  
ATOM    640 HG21 VAL A  39       5.260   7.561   7.516  1.00 89.95           H  
ATOM    641 HG22 VAL A  39       5.076   9.201   8.192  1.00 89.95           H  
ATOM    642 HG23 VAL A  39       4.634   8.887   6.509  1.00 89.95           H  
ATOM    643  N   THR A  40       1.167   8.526  10.658  1.00 89.30           N  
ATOM    644  H   THR A  40       1.692   9.344  10.932  1.00 89.30           H  
ATOM    645  CA  THR A  40      -0.273   8.546  10.931  1.00 89.30           C  
ATOM    646  HA  THR A  40      -0.670   7.532  10.889  1.00 89.30           H  
ATOM    647  C   THR A  40      -0.959   9.382   9.856  1.00 89.30           C  
ATOM    648  CB  THR A  40      -0.561   9.097  12.332  1.00 89.30           C  
ATOM    649  HB  THR A  40      -0.257  10.143  12.377  1.00 89.30           H  
ATOM    650  O   THR A  40      -0.506  10.487   9.568  1.00 89.30           O  
ATOM    651  CG2 THR A  40      -2.035   8.984  12.717  1.00 89.30           C  
ATOM    652 HG21 THR A  40      -2.380   7.955  12.614  1.00 89.30           H  
ATOM    653 HG22 THR A  40      -2.172   9.309  13.748  1.00 89.30           H  
ATOM    654 HG23 THR A  40      -2.638   9.628  12.078  1.00 89.30           H  
ATOM    655  OG1 THR A  40       0.185   8.369  13.283  1.00 89.30           O  
ATOM    656  HG1 THR A  40      -0.360   7.638  13.584  1.00 89.30           H  
ATOM    657  N   VAL A  41      -2.018   8.845   9.251  1.00 89.54           N  
ATOM    658  H   VAL A  41      -2.294   7.912   9.522  1.00 89.54           H  
ATOM    659  CA  VAL A  41      -2.820   9.492   8.207  1.00 89.54           C  
ATOM    660  HA  VAL A  41      -2.416  10.482   7.995  1.00 89.54           H  
ATOM    661  C   VAL A  41      -4.240   9.657   8.743  1.00 89.54           C  
ATOM    662  CB  VAL A  41      -2.803   8.672   6.899  1.00 89.54           C  
ATOM    663  HB  VAL A  41      -3.363   7.748   7.041  1.00 89.54           H  
ATOM    664  O   VAL A  41      -4.950   8.671   8.955  1.00 89.54           O  
ATOM    665  CG1 VAL A  41      -3.438   9.465   5.751  1.00 89.54           C  
ATOM    666 HG11 VAL A  41      -4.460   9.745   6.007  1.00 89.54           H  
ATOM    667 HG12 VAL A  41      -2.874  10.380   5.566  1.00 89.54           H  
ATOM    668 HG13 VAL A  41      -3.458   8.865   4.842  1.00 89.54           H  
ATOM    669  CG2 VAL A  41      -1.382   8.293   6.456  1.00 89.54           C  
ATOM    670 HG21 VAL A  41      -0.782   9.194   6.332  1.00 89.54           H  
ATOM    671 HG22 VAL A  41      -1.430   7.749   5.513  1.00 89.54           H  
ATOM    672 HG23 VAL A  41      -0.917   7.647   7.201  1.00 89.54           H  
ATOM    673  N   ASN A  42      -4.652  10.895   8.998  1.00 90.40           N  
ATOM    674  H   ASN A  42      -4.035  11.663   8.776  1.00 90.40           H  
ATOM    675  CA  ASN A  42      -5.979  11.222   9.518  1.00 90.40           C  
ATOM    676  HA  ASN A  42      -6.184  10.557  10.357  1.00 90.40           H  
ATOM    677  C   ASN A  42      -7.076  11.016   8.455  1.00 90.40           C  
ATOM    678  CB  ASN A  42      -5.969  12.666  10.040  1.00 90.40           C  
ATOM    679  HB2 ASN A  42      -6.961  12.953  10.387  1.00 90.40           H  
ATOM    680  HB3 ASN A  42      -5.690  13.345   9.234  1.00 90.40           H  
ATOM    681  O   ASN A  42      -6.773  10.957   7.261  1.00 90.40           O  
ATOM    682  CG  ASN A  42      -5.020  12.832  11.205  1.00 90.40           C  
ATOM    683  ND2 ASN A  42      -3.951  13.565  11.027  1.00 90.40           N  
ATOM    684 HD21 ASN A  42      -3.660  13.720  10.072  1.00 90.40           H  
ATOM    685 HD22 ASN A  42      -3.282  13.562  11.783  1.00 90.40           H  
ATOM    686  OD1 ASN A  42      -5.214  12.277  12.271  1.00 90.40           O  
ATOM    687  N   PRO A  43      -8.358  10.938   8.852  1.00 88.59           N  
ATOM    688  CA  PRO A  43      -9.470  10.819   7.909  1.00 88.59           C  
ATOM    689  HA  PRO A  43      -9.415   9.842   7.429  1.00 88.59           H  
ATOM    690  C   PRO A  43      -9.463  11.924   6.844  1.00 88.59           C  
ATOM    691  CB  PRO A  43     -10.735  10.878   8.770  1.00 88.59           C  
ATOM    692  HB2 PRO A  43     -11.049  11.911   8.924  1.00 88.59           H  
ATOM    693  HB3 PRO A  43     -11.548  10.292   8.342  1.00 88.59           H  
ATOM    694  O   PRO A  43      -9.427  13.113   7.164  1.00 88.59           O  
ATOM    695  CG  PRO A  43     -10.255  10.297  10.093  1.00 88.59           C  
ATOM    696  HG2 PRO A  43     -10.893  10.580  10.931  1.00 88.59           H  
ATOM    697  HG3 PRO A  43     -10.190   9.213   9.991  1.00 88.59           H  
ATOM    698  CD  PRO A  43      -8.849  10.862  10.221  1.00 88.59           C  
ATOM    699  HD2 PRO A  43      -8.897  11.861  10.655  1.00 88.59           H  
ATOM    700  HD3 PRO A  43      -8.239  10.204  10.840  1.00 88.59           H  
ATOM    701  N   GLY A  44      -9.502  11.534   5.568  1.00 89.78           N  
ATOM    702  H   GLY A  44      -9.462  10.545   5.367  1.00 89.78           H  
ATOM    703  CA  GLY A  44      -9.451  12.448   4.422  1.00 89.78           C  
ATOM    704  HA2 GLY A  44      -9.744  11.894   3.530  1.00 89.78           H  
ATOM    705  HA3 GLY A  44     -10.164  13.257   4.582  1.00 89.78           H  
ATOM    706  C   GLY A  44      -8.077  13.074   4.150  1.00 89.78           C  
ATOM    707  O   GLY A  44      -7.963  13.890   3.234  1.00 89.78           O  
ATOM    708  N   GLU A  45      -7.042  12.718   4.917  1.00 93.67           N  
ATOM    709  H   GLU A  45      -7.188  12.037   5.648  1.00 93.67           H  
ATOM    710  CA  GLU A  45      -5.675  13.203   4.725  1.00 93.67           C  
ATOM    711  HA  GLU A  45      -5.733  14.249   4.423  1.00 93.67           H  
ATOM    712  C   GLU A  45      -4.958  12.430   3.606  1.00 93.67           C  
ATOM    713  CB  GLU A  45      -4.905  13.154   6.059  1.00 93.67           C  
ATOM    714  HB2 GLU A  45      -5.530  13.597   6.834  1.00 93.67           H  
ATOM    715  HB3 GLU A  45      -4.704  12.114   6.315  1.00 93.67           H  
ATOM    716  O   GLU A  45      -5.125  11.217   3.440  1.00 93.67           O  
ATOM    717  CG  GLU A  45      -3.569  13.915   6.024  1.00 93.67           C  
ATOM    718  HG2 GLU A  45      -2.922  13.460   5.274  1.00 93.67           H  
ATOM    719  HG3 GLU A  45      -3.768  14.941   5.715  1.00 93.67           H  
ATOM    720  CD  GLU A  45      -2.826  13.928   7.374  1.00 93.67           C  
ATOM    721  OE1 GLU A  45      -1.853  14.704   7.485  1.00 93.67           O  
ATOM    722  OE2 GLU A  45      -3.232  13.195   8.307  1.00 93.67           O  
ATOM    723  N   GLU A  46      -4.122  13.146   2.848  1.00 93.53           N  
ATOM    724  H   GLU A  46      -3.998  14.123   3.072  1.00 93.53           H  
ATOM    725  CA  GLU A  46      -3.156  12.571   1.911  1.00 93.53           C  
ATOM    726  HA  GLU A  46      -3.265  11.487   1.931  1.00 93.53           H  
ATOM    727  C   GLU A  46      -1.735  12.920   2.377  1.00 93.53           C  
ATOM    728  CB  GLU A  46      -3.444  13.033   0.466  1.00 93.53           C  
ATOM    729  HB2 GLU A  46      -3.307  14.111   0.391  1.00 93.53           H  
ATOM    730  HB3 GLU A  46      -4.484  12.799   0.237  1.00 93.53           H  
ATOM    731  O   GLU A  46      -1.406  14.094   2.555  1.00 93.53           O  
ATOM    732  CG  GLU A  46      -2.539  12.330  -0.567  1.00 93.53           C  
ATOM    733  HG2 GLU A  46      -2.632  11.252  -0.435  1.00 93.53           H  
ATOM    734  HG3 GLU A  46      -1.502  12.597  -0.364  1.00 93.53           H  
ATOM    735  CD  GLU A  46      -2.870  12.665  -2.038  1.00 93.53           C  
ATOM    736  OE1 GLU A  46      -1.914  12.775  -2.848  1.00 93.53           O  
ATOM    737  OE2 GLU A  46      -4.070  12.721  -2.400  1.00 93.53           O  
ATOM    738  N   VAL A  47      -0.886  11.906   2.556  1.00 93.93           N  
ATOM    739  H   VAL A  47      -1.223  10.974   2.358  1.00 93.93           H  
ATOM    740  CA  VAL A  47       0.509  12.059   2.995  1.00 93.93           C  
ATOM    741  HA  VAL A  47       0.733  13.124   3.063  1.00 93.93           H  
ATOM    742  C   VAL A  47       1.457  11.451   1.964  1.00 93.93           C  
ATOM    743  CB  VAL A  47       0.747  11.457   4.397  1.00 93.93           C  
ATOM    744  HB  VAL A  47       0.570  10.382   4.370  1.00 93.93           H  
ATOM    745  O   VAL A  47       1.258  10.328   1.508  1.00 93.93           O  
ATOM    746  CG1 VAL A  47       2.198  11.710   4.834  1.00 93.93           C  
ATOM    747 HG11 VAL A  47       2.465  12.751   4.650  1.00 93.93           H  
ATOM    748 HG12 VAL A  47       2.878  11.054   4.290  1.00 93.93           H  
ATOM    749 HG13 VAL A  47       2.306  11.531   5.904  1.00 93.93           H  
ATOM    750  CG2 VAL A  47      -0.175  12.078   5.452  1.00 93.93           C  
ATOM    751 HG21 VAL A  47      -0.033  13.157   5.500  1.00 93.93           H  
ATOM    752 HG22 VAL A  47      -1.217  11.877   5.203  1.00 93.93           H  
ATOM    753 HG23 VAL A  47       0.022  11.650   6.435  1.00 93.93           H  
ATOM    754  N   GLU A  48       2.529  12.168   1.619  1.00 92.86           N  
ATOM    755  H   GLU A  48       2.650  13.078   2.041  1.00 92.86           H  
ATOM    756  CA  GLU A  48       3.605  11.660   0.760  1.00 92.86           C  
ATOM    757  HA  GLU A  48       3.274  10.728   0.303  1.00 92.86           H  
ATOM    758  C   GLU A  48       4.864  11.344   1.583  1.00 92.86           C  
ATOM    759  CB  GLU A  48       3.889  12.637  -0.401  1.00 92.86           C  
ATOM    760  HB2 GLU A  48       2.953  12.854  -0.916  1.00 92.86           H  
ATOM    761  HB3 GLU A  48       4.293  13.569  -0.006  1.00 92.86           H  
ATOM    762  O   GLU A  48       5.416  12.201   2.274  1.00 92.86           O  
ATOM    763  CG  GLU A  48       4.879  12.039  -1.418  1.00 92.86           C  
ATOM    764  HG2 GLU A  48       5.822  11.828  -0.915  1.00 92.86           H  
ATOM    765  HG3 GLU A  48       4.487  11.087  -1.777  1.00 92.86           H  
ATOM    766  CD  GLU A  48       5.153  12.956  -2.625  1.00 92.86           C  
ATOM    767  OE1 GLU A  48       6.252  13.562  -2.671  1.00 92.86           O  
ATOM    768  OE2 GLU A  48       4.348  12.967  -3.591  1.00 92.86           O  
ATOM    769  N   VAL A  49       5.363  10.113   1.464  1.00 90.59           N  
ATOM    770  H   VAL A  49       4.831   9.448   0.920  1.00 90.59           H  
ATOM    771  CA  VAL A  49       6.592   9.631   2.100  1.00 90.59           C  
ATOM    772  HA  VAL A  49       6.973  10.409   2.761  1.00 90.59           H  
ATOM    773  C   VAL A  49       7.633   9.344   1.025  1.00 90.59           C  
ATOM    774  CB  VAL A  49       6.330   8.378   2.957  1.00 90.59           C  
ATOM    775  HB  VAL A  49       6.109   7.526   2.315  1.00 90.59           H  
ATOM    776  O   VAL A  49       7.446   8.465   0.190  1.00 90.59           O  
ATOM    777  CG1 VAL A  49       7.569   8.048   3.797  1.00 90.59           C  
ATOM    778 HG11 VAL A  49       7.384   7.140   4.369  1.00 90.59           H  
ATOM    779 HG12 VAL A  49       8.429   7.878   3.148  1.00 90.59           H  
ATOM    780 HG13 VAL A  49       7.776   8.868   4.484  1.00 90.59           H  
ATOM    781  CG2 VAL A  49       5.149   8.588   3.906  1.00 90.59           C  
ATOM    782 HG21 VAL A  49       4.221   8.650   3.338  1.00 90.59           H  
ATOM    783 HG22 VAL A  49       5.281   9.516   4.462  1.00 90.59           H  
ATOM    784 HG23 VAL A  49       5.060   7.746   4.592  1.00 90.59           H  
ATOM    785  N   THR A  50       8.749  10.073   1.043  1.00 89.21           N  
ATOM    786  H   THR A  50       8.836  10.800   1.739  1.00 89.21           H  
ATOM    787  CA  THR A  50       9.832   9.896   0.060  1.00 89.21           C  
ATOM    788  HA  THR A  50       9.478   9.272  -0.760  1.00 89.21           H  
ATOM    789  C   THR A  50      11.042   9.207   0.678  1.00 89.21           C  
ATOM    790  CB  THR A  50      10.243  11.231  -0.571  1.00 89.21           C  
ATOM    791  HB  THR A  50      10.583  11.918   0.205  1.00 89.21           H  
ATOM    792  O   THR A  50      11.603   9.699   1.659  1.00 89.21           O  
ATOM    793  CG2 THR A  50      11.345  11.070  -1.621  1.00 89.21           C  
ATOM    794 HG21 THR A  50      11.058  10.310  -2.349  1.00 89.21           H  
ATOM    795 HG22 THR A  50      11.497  12.018  -2.137  1.00 89.21           H  
ATOM    796 HG23 THR A  50      12.283  10.778  -1.149  1.00 89.21           H  
ATOM    797  OG1 THR A  50       9.148  11.804  -1.246  1.00 89.21           O  
ATOM    798  HG1 THR A  50       8.418  11.938  -0.637  1.00 89.21           H  
ATOM    799  N   PHE A  51      11.479   8.119   0.054  1.00 85.27           N  
ATOM    800  H   PHE A  51      10.972   7.816  -0.765  1.00 85.27           H  
ATOM    801  CA  PHE A  51      12.734   7.426   0.321  1.00 85.27           C  
ATOM    802  HA  PHE A  51      13.162   7.774   1.261  1.00 85.27           H  
ATOM    803  C   PHE A  51      13.718   7.722  -0.810  1.00 85.27           C  
ATOM    804  CB  PHE A  51      12.480   5.920   0.441  1.00 85.27           C  
ATOM    805  HB2 PHE A  51      12.031   5.558  -0.484  1.00 85.27           H  
ATOM    806  HB3 PHE A  51      13.439   5.417   0.563  1.00 85.27           H  
ATOM    807  O   PHE A  51      13.342   7.693  -1.981  1.00 85.27           O  
ATOM    808  CG  PHE A  51      11.589   5.537   1.601  1.00 85.27           C  
ATOM    809  CD1 PHE A  51      12.165   5.068   2.794  1.00 85.27           C  
ATOM    810  HD1 PHE A  51      13.238   4.983   2.877  1.00 85.27           H  
ATOM    811  CD2 PHE A  51      10.189   5.632   1.487  1.00 85.27           C  
ATOM    812  HD2 PHE A  51       9.740   5.994   0.574  1.00 85.27           H  
ATOM    813  CE1 PHE A  51      11.346   4.681   3.868  1.00 85.27           C  
ATOM    814  HE1 PHE A  51      11.790   4.290   4.771  1.00 85.27           H  
ATOM    815  CE2 PHE A  51       9.371   5.254   2.564  1.00 85.27           C  
ATOM    816  HE2 PHE A  51       8.297   5.329   2.474  1.00 85.27           H  
ATOM    817  CZ  PHE A  51       9.950   4.771   3.751  1.00 85.27           C  
ATOM    818  HZ  PHE A  51       9.324   4.452   4.572  1.00 85.27           H  
ATOM    819  N   SER A  52      14.978   7.963  -0.460  1.00 82.78           N  
ATOM    820  H   SER A  52      15.236   7.897   0.514  1.00 82.78           H  
ATOM    821  CA  SER A  52      16.059   8.178  -1.424  1.00 82.78           C  
ATOM    822  HA  SER A  52      15.688   8.048  -2.441  1.00 82.78           H  
ATOM    823  C   SER A  52      17.156   7.152  -1.183  1.00 82.78           C  
ATOM    824  CB  SER A  52      16.642   9.589  -1.327  1.00 82.78           C  
ATOM    825  HB2 SER A  52      17.395   9.715  -2.106  1.00 82.78           H  
ATOM    826  HB3 SER A  52      17.122   9.709  -0.356  1.00 82.78           H  
ATOM    827  O   SER A  52      17.455   6.795  -0.041  1.00 82.78           O  
ATOM    828  OG  SER A  52      15.647  10.587  -1.478  1.00 82.78           O  
ATOM    829  HG  SER A  52      16.075  11.438  -1.366  1.00 82.78           H  
ATOM    830  N   ALA A  53      17.775   6.678  -2.252  1.00 71.16           N  
ATOM    831  H   ALA A  53      17.509   7.016  -3.166  1.00 71.16           H  
ATOM    832  CA  ALA A  53      18.858   5.721  -2.195  1.00 71.16           C  
ATOM    833  HA  ALA A  53      19.091   5.471  -1.160  1.00 71.16           H  
ATOM    834  C   ALA A  53      20.091   6.336  -2.833  1.00 71.16           C  
ATOM    835  CB  ALA A  53      18.450   4.446  -2.922  1.00 71.16           C  
ATOM    836  HB1 ALA A  53      19.287   3.749  -2.895  1.00 71.16           H  
ATOM    837  HB2 ALA A  53      18.221   4.671  -3.964  1.00 71.16           H  
ATOM    838  HB3 ALA A  53      17.570   4.009  -2.449  1.00 71.16           H  
ATOM    839  O   ALA A  53      20.033   6.829  -3.945  1.00 71.16           O  
ATOM    840  N   ASN A  54      21.236   6.227  -2.166  1.00 64.97           N  
ATOM    841  H   ASN A  54      21.232   5.877  -1.218  1.00 64.97           H  
ATOM    842  CA  ASN A  54      22.509   6.604  -2.786  1.00 64.97           C  
ATOM    843  HA  ASN A  54      22.384   7.564  -3.287  1.00 64.97           H  
ATOM    844  C   ASN A  54      22.948   5.601  -3.875  1.00 64.97           C  
ATOM    845  CB  ASN A  54      23.564   6.765  -1.681  1.00 64.97           C  
ATOM    846  HB2 ASN A  54      24.516   7.032  -2.140  1.00 64.97           H  
ATOM    847  HB3 ASN A  54      23.691   5.814  -1.164  1.00 64.97           H  
ATOM    848  O   ASN A  54      23.919   5.850  -4.581  1.00 64.97           O  
ATOM    849  CG  ASN A  54      23.213   7.855  -0.684  1.00 64.97           C  
ATOM    850  ND2 ASN A  54      23.547   7.670   0.572  1.00 64.97           N  
ATOM    851 HD21 ASN A  54      24.077   6.858   0.854  1.00 64.97           H  
ATOM    852 HD22 ASN A  54      23.305   8.425   1.198  1.00 64.97           H  
ATOM    853  OD1 ASN A  54      22.633   8.877  -0.990  1.00 64.97           O  
ATOM    854  N   ASP A  55      22.244   4.469  -3.990  1.00 60.12           N  
ATOM    855  H   ASP A  55      21.407   4.389  -3.430  1.00 60.12           H  
ATOM    856  CA  ASP A  55      22.390   3.479  -5.051  1.00 60.12           C  
ATOM    857  HA  ASP A  55      23.228   3.764  -5.688  1.00 60.12           H  
ATOM    858  C   ASP A  55      21.080   3.427  -5.863  1.00 60.12           C  
ATOM    859  CB  ASP A  55      22.751   2.114  -4.443  1.00 60.12           C  
ATOM    860  HB2 ASP A  55      23.680   2.220  -3.883  1.00 60.12           H  
ATOM    861  HB3 ASP A  55      21.973   1.814  -3.741  1.00 60.12           H  
ATOM    862  O   ASP A  55      20.060   2.976  -5.327  1.00 60.12           O  
ATOM    863  CG  ASP A  55      22.936   1.004  -5.487  1.00 60.12           C  
ATOM    864  OD1 ASP A  55      22.696   1.257  -6.691  1.00 60.12           O  
ATOM    865  OD2 ASP A  55      23.288  -0.115  -5.064  1.00 60.12           O  
ATOM    866  N   PRO A  56      21.076   3.855  -7.140  1.00 54.52           N  
ATOM    867  CA  PRO A  56      19.890   3.815  -7.996  1.00 54.52           C  
ATOM    868  HA  PRO A  56      19.095   4.409  -7.544  1.00 54.52           H  
ATOM    869  C   PRO A  56      19.348   2.390  -8.204  1.00 54.52           C  
ATOM    870  CB  PRO A  56      20.322   4.476  -9.311  1.00 54.52           C  
ATOM    871  HB2 PRO A  56      20.097   5.541  -9.268  1.00 54.52           H  
ATOM    872  HB3 PRO A  56      19.838   4.026 -10.177  1.00 54.52           H  
ATOM    873  O   PRO A  56      18.182   2.221  -8.546  1.00 54.52           O  
ATOM    874  CG  PRO A  56      21.837   4.284  -9.346  1.00 54.52           C  
ATOM    875  HG2 PRO A  56      22.332   5.060  -9.930  1.00 54.52           H  
ATOM    876  HG3 PRO A  56      22.071   3.296  -9.742  1.00 54.52           H  
ATOM    877  CD  PRO A  56      22.229   4.347  -7.877  1.00 54.52           C  
ATOM    878  HD2 PRO A  56      23.109   3.722  -7.724  1.00 54.52           H  
ATOM    879  HD3 PRO A  56      22.433   5.377  -7.586  1.00 54.52           H  
ATOM    880  N   HIS A  57      20.141   1.345  -7.939  1.00 54.49           N  
ATOM    881  H   HIS A  57      21.091   1.510  -7.639  1.00 54.49           H  
ATOM    882  CA  HIS A  57      19.687  -0.046  -7.985  1.00 54.49           C  
ATOM    883  HA  HIS A  57      18.959  -0.136  -8.791  1.00 54.49           H  
ATOM    884  C   HIS A  57      18.979  -0.514  -6.707  1.00 54.49           C  
ATOM    885  CB  HIS A  57      20.869  -0.959  -8.320  1.00 54.49           C  
ATOM    886  HB2 HIS A  57      21.621  -0.893  -7.535  1.00 54.49           H  
ATOM    887  HB3 HIS A  57      20.519  -1.991  -8.355  1.00 54.49           H  
ATOM    888  O   HIS A  57      18.292  -1.539  -6.743  1.00 54.49           O  
ATOM    889  CG  HIS A  57      21.494  -0.635  -9.650  1.00 54.49           C  
ATOM    890  CD2 HIS A  57      22.772  -0.202  -9.876  1.00 54.49           C  
ATOM    891  HD2 HIS A  57      23.521  -0.029  -9.117  1.00 54.49           H  
ATOM    892  ND1 HIS A  57      20.856  -0.681 -10.865  1.00 54.49           N  
ATOM    893  HD1 HIS A  57      19.858  -0.766 -10.992  1.00 54.49           H  
ATOM    894  CE1 HIS A  57      21.736  -0.314 -11.810  1.00 54.49           C  
ATOM    895  HE1 HIS A  57      21.513  -0.203 -12.861  1.00 54.49           H  
ATOM    896  NE2 HIS A  57      22.920  -0.019 -11.258  1.00 54.49           N  
ATOM    897  N   LYS A  58      19.052   0.235  -5.596  1.00 60.10           N  
ATOM    898  H   LYS A  58      19.607   1.078  -5.632  1.00 60.10           H  
ATOM    899  CA  LYS A  58      18.323  -0.080  -4.350  1.00 60.10           C  
ATOM    900  HA  LYS A  58      18.603  -1.084  -4.029  1.00 60.10           H  
ATOM    901  C   LYS A  58      16.803  -0.081  -4.563  1.00 60.10           C  
ATOM    902  CB  LYS A  58      18.739   0.929  -3.270  1.00 60.10           C  
ATOM    903  HB2 LYS A  58      18.289   1.886  -3.533  1.00 60.10           H  
ATOM    904  HB3 LYS A  58      19.824   1.031  -3.284  1.00 60.10           H  
ATOM    905  O   LYS A  58      16.091  -0.830  -3.899  1.00 60.10           O  
ATOM    906  CG  LYS A  58      18.310   0.545  -1.844  1.00 60.10           C  
ATOM    907  HG2 LYS A  58      17.222   0.496  -1.796  1.00 60.10           H  
ATOM    908  HG3 LYS A  58      18.716  -0.438  -1.601  1.00 60.10           H  
ATOM    909  CD  LYS A  58      18.808   1.566  -0.805  1.00 60.10           C  
ATOM    910  HD2 LYS A  58      19.896   1.612  -0.831  1.00 60.10           H  
ATOM    911  HD3 LYS A  58      18.398   2.545  -1.053  1.00 60.10           H  
ATOM    912  CE  LYS A  58      18.332   1.200   0.607  1.00 60.10           C  
ATOM    913  HE2 LYS A  58      17.262   0.996   0.562  1.00 60.10           H  
ATOM    914  HE3 LYS A  58      18.831   0.284   0.921  1.00 60.10           H  
ATOM    915  NZ  LYS A  58      18.584   2.295   1.584  1.00 60.10           N  
ATOM    916  HZ1 LYS A  58      18.209   2.048   2.489  1.00 60.10           H  
ATOM    917  HZ2 LYS A  58      19.572   2.479   1.683  1.00 60.10           H  
ATOM    918  HZ3 LYS A  58      18.113   3.142   1.300  1.00 60.10           H  
ATOM    919  N   PHE A  59      16.323   0.697  -5.536  1.00 61.48           N  
ATOM    920  H   PHE A  59      16.975   1.303  -6.014  1.00 61.48           H  
ATOM    921  CA  PHE A  59      14.927   0.731  -5.980  1.00 61.48           C  
ATOM    922  HA  PHE A  59      14.306   0.274  -5.210  1.00 61.48           H  
ATOM    923  C   PHE A  59      14.652  -0.074  -7.257  1.00 61.48           C  
ATOM    924  CB  PHE A  59      14.470   2.182  -6.124  1.00 61.48           C  
ATOM    925  HB2 PHE A  59      13.453   2.198  -6.518  1.00 61.48           H  
ATOM    926  HB3 PHE A  59      15.106   2.687  -6.851  1.00 61.48           H  
ATOM    927  O   PHE A  59      13.518  -0.092  -7.724  1.00 61.48           O  
ATOM    928  CG  PHE A  59      14.470   2.942  -4.818  1.00 61.48           C  
ATOM    929  CD1 PHE A  59      13.614   2.551  -3.774  1.00 61.48           C  
ATOM    930  HD1 PHE A  59      12.940   1.719  -3.914  1.00 61.48           H  
ATOM    931  CD2 PHE A  59      15.298   4.059  -4.654  1.00 61.48           C  
ATOM    932  HD2 PHE A  59      15.946   4.382  -5.456  1.00 61.48           H  
ATOM    933  CE1 PHE A  59      13.582   3.271  -2.572  1.00 61.48           C  
ATOM    934  HE1 PHE A  59      12.869   2.994  -1.809  1.00 61.48           H  
ATOM    935  CE2 PHE A  59      15.245   4.778  -3.452  1.00 61.48           C  
ATOM    936  HE2 PHE A  59      15.844   5.667  -3.323  1.00 61.48           H  
ATOM    937  CZ  PHE A  59      14.409   4.387  -2.404  1.00 61.48           C  
ATOM    938  HZ  PHE A  59      14.379   4.965  -1.493  1.00 61.48           H  
ATOM    939  N   ASN A  60      15.630  -0.827  -7.770  1.00 52.02           N  
ATOM    940  H   ASN A  60      16.556  -0.765  -7.372  1.00 52.02           H  
ATOM    941  CA  ASN A  60      15.382  -1.846  -8.797  1.00 52.02           C  
ATOM    942  HA  ASN A  60      14.578  -1.500  -9.448  1.00 52.02           H  
ATOM    943  C   ASN A  60      14.894  -3.176  -8.194  1.00 52.02           C  
ATOM    944  CB  ASN A  60      16.636  -2.052  -9.667  1.00 52.02           C  
ATOM    945  HB2 ASN A  60      16.484  -2.941 -10.280  1.00 52.02           H  
ATOM    946  HB3 ASN A  60      17.510  -2.223  -9.039  1.00 52.02           H  
ATOM    947  O   ASN A  60      14.520  -4.074  -8.944  1.00 52.02           O  
ATOM    948  CG  ASN A  60      16.916  -0.909 -10.624  1.00 52.02           C  
ATOM    949  ND2 ASN A  60      17.931  -1.041 -11.446  1.00 52.02           N  
ATOM    950 HD21 ASN A  60      18.338  -1.956 -11.573  1.00 52.02           H  
ATOM    951 HD22 ASN A  60      17.964  -0.305 -12.137  1.00 52.02           H  
ATOM    952  OD1 ASN A  60      16.228   0.083 -10.711  1.00 52.02           O  
ATOM    953  N   ARG A  61      14.925  -3.327  -6.857  1.00 54.28           N  
ATOM    954  H   ARG A  61      15.310  -2.555  -6.332  1.00 54.28           H  
ATOM    955  CA  ARG A  61      14.348  -4.454  -6.089  1.00 54.28           C  
ATOM    956  HA  ARG A  61      13.529  -4.882  -6.666  1.00 54.28           H  
ATOM    957  C   ARG A  61      13.750  -4.006  -4.737  1.00 54.28           C  
ATOM    958  CB  ARG A  61      15.401  -5.550  -5.862  1.00 54.28           C  
ATOM    959  HB2 ARG A  61      16.205  -5.155  -5.240  1.00 54.28           H  
ATOM    960  HB3 ARG A  61      14.927  -6.374  -5.329  1.00 54.28           H  
ATOM    961  O   ARG A  61      14.153  -4.517  -3.693  1.00 54.28           O  
ATOM    962  CG  ARG A  61      16.005  -6.099  -7.152  1.00 54.28           C  
ATOM    963  HG2 ARG A  61      16.615  -5.332  -7.629  1.00 54.28           H  
ATOM    964  HG3 ARG A  61      15.209  -6.408  -7.831  1.00 54.28           H  
ATOM    965  CD  ARG A  61      16.883  -7.301  -6.824  1.00 54.28           C  
ATOM    966  HD2 ARG A  61      16.246  -8.076  -6.396  1.00 54.28           H  
ATOM    967  HD3 ARG A  61      17.629  -7.007  -6.085  1.00 54.28           H  
ATOM    968  NE  ARG A  61      17.560  -7.788  -8.035  1.00 54.28           N  
ATOM    969  HE  ARG A  61      17.737  -7.095  -8.749  1.00 54.28           H  
ATOM    970  NH1 ARG A  61      17.627 -10.014  -7.484  1.00 54.28           N  
ATOM    971 HH11 ARG A  61      17.125  -9.803  -6.634  1.00 54.28           H  
ATOM    972 HH12 ARG A  61      17.786 -10.975  -7.751  1.00 54.28           H  
ATOM    973  NH2 ARG A  61      18.447  -9.333  -9.441  1.00 54.28           N  
ATOM    974 HH21 ARG A  61      18.626 -10.299  -9.676  1.00 54.28           H  
ATOM    975 HH22 ARG A  61      18.622  -8.608 -10.122  1.00 54.28           H  
ATOM    976  CZ  ARG A  61      17.874  -9.037  -8.310  1.00 54.28           C  
ATOM    977  N   PRO A  62      12.846  -3.016  -4.716  1.00 57.41           N  
ATOM    978  CA  PRO A  62      12.317  -2.418  -3.501  1.00 57.41           C  
ATOM    979  HA  PRO A  62      13.129  -2.126  -2.836  1.00 57.41           H  
ATOM    980  C   PRO A  62      11.415  -3.412  -2.786  1.00 57.41           C  
ATOM    981  CB  PRO A  62      11.557  -1.162  -3.953  1.00 57.41           C  
ATOM    982  HB2 PRO A  62      10.719  -0.910  -3.303  1.00 57.41           H  
ATOM    983  HB3 PRO A  62      12.252  -0.324  -4.021  1.00 57.41           H  
ATOM    984  O   PRO A  62      10.219  -3.473  -3.037  1.00 57.41           O  
ATOM    985  CG  PRO A  62      11.109  -1.570  -5.348  1.00 57.41           C  
ATOM    986  HG2 PRO A  62      10.887  -0.735  -6.012  1.00 57.41           H  
ATOM    987  HG3 PRO A  62      10.274  -2.264  -5.247  1.00 57.41           H  
ATOM    988  CD  PRO A  62      12.335  -2.293  -5.845  1.00 57.41           C  
ATOM    989  HD2 PRO A  62      13.097  -1.546  -6.068  1.00 57.41           H  
ATOM    990  HD3 PRO A  62      12.156  -2.906  -6.728  1.00 57.41           H  
ATOM    991  N   GLN A  63      11.989  -4.152  -1.845  1.00 59.26           N  
ATOM    992  H   GLN A  63      12.996  -4.147  -1.764  1.00 59.26           H  
ATOM    993  CA  GLN A  63      11.191  -4.759  -0.802  1.00 59.26           C  
ATOM    994  HA  GLN A  63      10.321  -5.240  -1.248  1.00 59.26           H  
ATOM    995  C   GLN A  63      10.720  -3.634   0.110  1.00 59.26           C  
ATOM    996  CB  GLN A  63      11.995  -5.831  -0.061  1.00 59.26           C  
ATOM    997  HB2 GLN A  63      12.894  -5.395   0.375  1.00 59.26           H  
ATOM    998  HB3 GLN A  63      12.284  -6.608  -0.769  1.00 59.26           H  
ATOM    999  O   GLN A  63      11.517  -3.058   0.858  1.00 59.26           O  
ATOM   1000  CG  GLN A  63      11.131  -6.449   1.045  1.00 59.26           C  
ATOM   1001  HG2 GLN A  63      10.895  -5.691   1.791  1.00 59.26           H  
ATOM   1002  HG3 GLN A  63      10.191  -6.794   0.612  1.00 59.26           H  
ATOM   1003  CD  GLN A  63      11.783  -7.616   1.764  1.00 59.26           C  
ATOM   1004  NE2 GLN A  63      11.103  -8.175   2.741  1.00 59.26           N  
ATOM   1005 HE21 GLN A  63      11.567  -8.907   3.259  1.00 59.26           H  
ATOM   1006 HE22 GLN A  63      10.211  -7.792   3.021  1.00 59.26           H  
ATOM   1007  OE1 GLN A  63      12.893  -8.045   1.495  1.00 59.26           O  
ATOM   1008  N   PHE A  64       9.428  -3.342   0.044  1.00 62.14           N  
ATOM   1009  H   PHE A  64       8.846  -3.803  -0.641  1.00 62.14           H  
ATOM   1010  CA  PHE A  64       8.772  -2.579   1.084  1.00 62.14           C  
ATOM   1011  HA  PHE A  64       9.527  -2.428   1.856  1.00 62.14           H  
ATOM   1012  C   PHE A  64       7.704  -3.406   1.771  1.00 62.14           C  
ATOM   1013  CB  PHE A  64       8.304  -1.211   0.571  1.00 62.14           C  
ATOM   1014  HB2 PHE A  64       7.963  -0.618   1.420  1.00 62.14           H  
ATOM   1015  HB3 PHE A  64       9.156  -0.689   0.137  1.00 62.14           H  
ATOM   1016  O   PHE A  64       7.170  -4.313   1.155  1.00 62.14           O  
ATOM   1017  CG  PHE A  64       7.189  -1.264  -0.450  1.00 62.14           C  
ATOM   1018  CD1 PHE A  64       7.481  -1.337  -1.825  1.00 62.14           C  
ATOM   1019  HD1 PHE A  64       8.507  -1.366  -2.161  1.00 62.14           H  
ATOM   1020  CD2 PHE A  64       5.853  -1.241  -0.019  1.00 62.14           C  
ATOM   1021  HD2 PHE A  64       5.637  -1.206   1.039  1.00 62.14           H  
ATOM   1022  CE1 PHE A  64       6.435  -1.365  -2.763  1.00 62.14           C  
ATOM   1023  HE1 PHE A  64       6.658  -1.411  -3.819  1.00 62.14           H  
ATOM   1024  CE2 PHE A  64       4.806  -1.293  -0.954  1.00 62.14           C  
ATOM   1025  HE2 PHE A  64       3.779  -1.310  -0.623  1.00 62.14           H  
ATOM   1026  CZ  PHE A  64       5.100  -1.345  -2.325  1.00 62.14           C  
ATOM   1027  HZ  PHE A  64       4.291  -1.378  -3.039  1.00 62.14           H  
ATOM   1028  N   THR A  65       7.462  -3.112   3.043  1.00 64.46           N  
ATOM   1029  H   THR A  65       7.973  -2.338   3.443  1.00 64.46           H  
ATOM   1030  CA  THR A  65       6.367  -3.669   3.842  1.00 64.46           C  
ATOM   1031  HA  THR A  65       5.764  -4.346   3.236  1.00 64.46           H  
ATOM   1032  C   THR A  65       5.515  -2.490   4.276  1.00 64.46           C  
ATOM   1033  CB  THR A  65       6.881  -4.457   5.062  1.00 64.46           C  
ATOM   1034  HB  THR A  65       7.533  -3.804   5.642  1.00 64.46           H  
ATOM   1035  O   THR A  65       6.078  -1.488   4.724  1.00 64.46           O  
ATOM   1036  CG2 THR A  65       5.760  -4.932   5.984  1.00 64.46           C  
ATOM   1037 HG21 THR A  65       5.410  -4.091   6.584  1.00 64.46           H  
ATOM   1038 HG22 THR A  65       6.122  -5.709   6.658  1.00 64.46           H  
ATOM   1039 HG23 THR A  65       4.916  -5.309   5.406  1.00 64.46           H  
ATOM   1040  OG1 THR A  65       7.653  -5.574   4.667  1.00 64.46           O  
ATOM   1041  HG1 THR A  65       7.169  -6.375   4.880  1.00 64.46           H  
ATOM   1042  N   ILE A  66       4.198  -2.604   4.114  1.00 65.03           N  
ATOM   1043  H   ILE A  66       3.840  -3.465   3.727  1.00 65.03           H  
ATOM   1044  CA  ILE A  66       3.208  -1.666   4.650  1.00 65.03           C  
ATOM   1045  HA  ILE A  66       3.720  -0.812   5.093  1.00 65.03           H  
ATOM   1046  C   ILE A  66       2.441  -2.400   5.737  1.00 65.03           C  
ATOM   1047  CB  ILE A  66       2.282  -1.103   3.554  1.00 65.03           C  
ATOM   1048  HB  ILE A  66       1.685  -1.909   3.127  1.00 65.03           H  
ATOM   1049  O   ILE A  66       1.953  -3.486   5.466  1.00 65.03           O  
ATOM   1050  CG1 ILE A  66       3.154  -0.477   2.447  1.00 65.03           C  
ATOM   1051 HG12 ILE A  66       3.690  -1.287   1.953  1.00 65.03           H  
ATOM   1052 HG13 ILE A  66       3.882   0.201   2.893  1.00 65.03           H  
ATOM   1053  CG2 ILE A  66       1.344  -0.056   4.165  1.00 65.03           C  
ATOM   1054 HG21 ILE A  66       0.765  -0.477   4.987  1.00 65.03           H  
ATOM   1055 HG22 ILE A  66       0.639   0.311   3.419  1.00 65.03           H  
ATOM   1056 HG23 ILE A  66       1.942   0.777   4.537  1.00 65.03           H  
ATOM   1057  CD1 ILE A  66       2.400   0.276   1.357  1.00 65.03           C  
ATOM   1058 HD11 ILE A  66       1.933   1.171   1.766  1.00 65.03           H  
ATOM   1059 HD12 ILE A  66       3.113   0.588   0.593  1.00 65.03           H  
ATOM   1060 HD13 ILE A  66       1.648  -0.374   0.910  1.00 65.03           H  
ATOM   1061  N   GLU A  67       2.358  -1.836   6.938  1.00 67.26           N  
ATOM   1062  H   GLU A  67       2.827  -0.952   7.082  1.00 67.26           H  
ATOM   1063  CA  GLU A  67       1.502  -2.330   8.025  1.00 67.26           C  
ATOM   1064  HA  GLU A  67       0.941  -3.200   7.684  1.00 67.26           H  
ATOM   1065  C   GLU A  67       0.510  -1.222   8.395  1.00 67.26           C  
ATOM   1066  CB  GLU A  67       2.325  -2.731   9.267  1.00 67.26           C  
ATOM   1067  HB2 GLU A  67       2.702  -1.809   9.710  1.00 67.26           H  
ATOM   1068  HB3 GLU A  67       1.657  -3.201   9.989  1.00 67.26           H  
ATOM   1069  O   GLU A  67       0.917  -0.062   8.445  1.00 67.26           O  
ATOM   1070  CG  GLU A  67       3.519  -3.668   9.017  1.00 67.26           C  
ATOM   1071  HG2 GLU A  67       3.151  -4.608   8.606  1.00 67.26           H  
ATOM   1072  HG3 GLU A  67       4.175  -3.211   8.276  1.00 67.26           H  
ATOM   1073  CD  GLU A  67       4.364  -3.933  10.283  1.00 67.26           C  
ATOM   1074  OE1 GLU A  67       4.563  -5.120  10.644  1.00 67.26           O  
ATOM   1075  OE2 GLU A  67       4.890  -2.965  10.886  1.00 67.26           O  
ATOM   1076  N   TRP A  68      -0.750  -1.575   8.658  1.00 70.39           N  
ATOM   1077  H   TRP A  68      -0.995  -2.555   8.670  1.00 70.39           H  
ATOM   1078  CA  TRP A  68      -1.838  -0.635   8.949  1.00 70.39           C  
ATOM   1079  HA  TRP A  68      -1.473   0.389   8.872  1.00 70.39           H  
ATOM   1080  C   TRP A  68      -2.393  -0.863  10.353  1.00 70.39           C  
ATOM   1081  CB  TRP A  68      -2.967  -0.812   7.932  1.00 70.39           C  
ATOM   1082  HB2 TRP A  68      -3.707  -0.030   8.097  1.00 70.39           H  
ATOM   1083  HB3 TRP A  68      -3.461  -1.765   8.121  1.00 70.39           H  
ATOM   1084  O   TRP A  68      -2.625  -2.012  10.728  1.00 70.39           O  
ATOM   1085  CG  TRP A  68      -2.551  -0.774   6.499  1.00 70.39           C  
ATOM   1086  CD1 TRP A  68      -2.183  -1.835   5.747  1.00 70.39           C  
ATOM   1087  HD1 TRP A  68      -2.128  -2.856   6.095  1.00 70.39           H  
ATOM   1088  CD2 TRP A  68      -2.412   0.386   5.639  1.00 70.39           C  
ATOM   1089  CE2 TRP A  68      -2.096  -0.060   4.331  1.00 70.39           C  
ATOM   1090  CE3 TRP A  68      -2.488   1.770   5.839  1.00 70.39           C  
ATOM   1091  HE3 TRP A  68      -2.655   2.130   6.844  1.00 70.39           H  
ATOM   1092  NE1 TRP A  68      -1.921  -1.417   4.464  1.00 70.39           N  
ATOM   1093  HE1 TRP A  68      -1.651  -2.052   3.726  1.00 70.39           H  
ATOM   1094  CH2 TRP A  68      -2.085   2.196   3.480  1.00 70.39           C  
ATOM   1095  HH2 TRP A  68      -2.017   2.912   2.674  1.00 70.39           H  
ATOM   1096  CZ2 TRP A  68      -1.997   0.815   3.250  1.00 70.39           C  
ATOM   1097  HZ2 TRP A  68      -1.844   0.403   2.264  1.00 70.39           H  
ATOM   1098  CZ3 TRP A  68      -2.265   2.665   4.784  1.00 70.39           C  
ATOM   1099  HZ3 TRP A  68      -2.263   3.728   4.972  1.00 70.39           H  
ATOM   1100  N   LEU A  69      -2.634   0.215  11.097  1.00 72.95           N  
ATOM   1101  H   LEU A  69      -2.339   1.114  10.743  1.00 72.95           H  
ATOM   1102  CA  LEU A  69      -3.284   0.194  12.410  1.00 72.95           C  
ATOM   1103  HA  LEU A  69      -3.737  -0.780  12.591  1.00 72.95           H  
ATOM   1104  C   LEU A  69      -4.382   1.258  12.414  1.00 72.95           C  
ATOM   1105  CB  LEU A  69      -2.258   0.490  13.522  1.00 72.95           C  
ATOM   1106  HB2 LEU A  69      -1.997   1.546  13.453  1.00 72.95           H  
ATOM   1107  HB3 LEU A  69      -2.742   0.349  14.488  1.00 72.95           H  
ATOM   1108  O   LEU A  69      -4.076   2.420  12.170  1.00 72.95           O  
ATOM   1109  CG  LEU A  69      -0.953  -0.326  13.483  1.00 72.95           C  
ATOM   1110  HG  LEU A  69      -0.525  -0.330  12.480  1.00 72.95           H  
ATOM   1111  CD1 LEU A  69       0.080   0.282  14.421  1.00 72.95           C  
ATOM   1112 HD11 LEU A  69      -0.324   0.351  15.431  1.00 72.95           H  
ATOM   1113 HD12 LEU A  69       0.338   1.280  14.065  1.00 72.95           H  
ATOM   1114 HD13 LEU A  69       0.990  -0.318  14.420  1.00 72.95           H  
ATOM   1115  CD2 LEU A  69      -1.168  -1.759  13.940  1.00 72.95           C  
ATOM   1116 HD21 LEU A  69      -1.921  -2.225  13.304  1.00 72.95           H  
ATOM   1117 HD22 LEU A  69      -0.238  -2.320  13.844  1.00 72.95           H  
ATOM   1118 HD23 LEU A  69      -1.483  -1.752  14.983  1.00 72.95           H  
ATOM   1119  N   GLU A  70      -5.628   0.872  12.660  1.00 71.50           N  
ATOM   1120  H   GLU A  70      -5.808  -0.087  12.922  1.00 71.50           H  
ATOM   1121  CA  GLU A  70      -6.774   1.787  12.702  1.00 71.50           C  
ATOM   1122  HA  GLU A  70      -6.546   2.683  12.124  1.00 71.50           H  
ATOM   1123  C   GLU A  70      -7.046   2.226  14.150  1.00 71.50           C  
ATOM   1124  CB  GLU A  70      -7.977   1.088  12.031  1.00 71.50           C  
ATOM   1125  HB2 GLU A  70      -8.315   0.269  12.665  1.00 71.50           H  
ATOM   1126  HB3 GLU A  70      -7.629   0.665  11.088  1.00 71.50           H  
ATOM   1127  O   GLU A  70      -7.010   1.391  15.055  1.00 71.50           O  
ATOM   1128  CG  GLU A  70      -9.161   2.017  11.715  1.00 71.50           C  
ATOM   1129  HG2 GLU A  70      -9.609   2.336  12.656  1.00 71.50           H  
ATOM   1130  HG3 GLU A  70      -8.765   2.891  11.199  1.00 71.50           H  
ATOM   1131  CD  GLU A  70     -10.251   1.366  10.828  1.00 71.50           C  
ATOM   1132  OE1 GLU A  70     -11.015   2.104  10.155  1.00 71.50           O  
ATOM   1133  OE2 GLU A  70     -10.304   0.118  10.755  1.00 71.50           O  
ATOM   1134  N   ASP A  71      -7.307   3.519  14.355  1.00 77.33           N  
ATOM   1135  H   ASP A  71      -7.248   4.157  13.574  1.00 77.33           H  
ATOM   1136  CA  ASP A  71      -7.945   4.045  15.571  1.00 77.33           C  
ATOM   1137  HA  ASP A  71      -7.436   3.671  16.459  1.00 77.33           H  
ATOM   1138  C   ASP A  71      -9.395   3.528  15.579  1.00 77.33           C  
ATOM   1139  CB  ASP A  71      -7.811   5.580  15.561  1.00 77.33           C  
ATOM   1140  HB2 ASP A  71      -6.764   5.839  15.720  1.00 77.33           H  
ATOM   1141  HB3 ASP A  71      -8.081   5.929  14.564  1.00 77.33           H  
ATOM   1142  O   ASP A  71     -10.211   3.880  14.727  1.00 77.33           O  
ATOM   1143  CG  ASP A  71      -8.665   6.341  16.584  1.00 77.33           C  
ATOM   1144  OD1 ASP A  71      -9.409   5.690  17.334  1.00 77.33           O  
ATOM   1145  OD2 ASP A  71      -8.704   7.591  16.472  1.00 77.33           O  
ATOM   1146  N   LYS A  72      -9.692   2.572  16.452  1.00 75.00           N  
ATOM   1147  H   LYS A  72      -9.060   2.493  17.236  1.00 75.00           H  
ATOM   1148  CA  LYS A  72     -10.964   1.842  16.463  1.00 75.00           C  
ATOM   1149  HA  LYS A  72     -11.350   1.775  15.446  1.00 75.00           H  
ATOM   1150  C   LYS A  72     -12.036   2.543  17.270  1.00 75.00           C  
ATOM   1151  CB  LYS A  72     -10.751   0.445  17.035  1.00 75.00           C  
ATOM   1152  HB2 LYS A  72     -11.726   0.032  17.294  1.00 75.00           H  
ATOM   1153  HB3 LYS A  72     -10.147   0.497  17.941  1.00 75.00           H  
ATOM   1154  O   LYS A  72     -13.220   2.311  17.005  1.00 75.00           O  
ATOM   1155  CG  LYS A  72     -10.089  -0.464  16.006  1.00 75.00           C  
ATOM   1156  HG2 LYS A  72     -10.639  -0.398  15.067  1.00 75.00           H  
ATOM   1157  HG3 LYS A  72      -9.054  -0.164  15.843  1.00 75.00           H  
ATOM   1158  CD  LYS A  72     -10.144  -1.895  16.526  1.00 75.00           C  
ATOM   1159  HD2 LYS A  72     -11.155  -2.121  16.865  1.00 75.00           H  
ATOM   1160  HD3 LYS A  72      -9.452  -2.011  17.360  1.00 75.00           H  
ATOM   1161  CE  LYS A  72      -9.747  -2.816  15.385  1.00 75.00           C  
ATOM   1162  HE2 LYS A  72      -9.741  -2.260  14.447  1.00 75.00           H  
ATOM   1163  HE3 LYS A  72      -8.735  -3.182  15.560  1.00 75.00           H  
ATOM   1164  NZ  LYS A  72     -10.679  -3.950  15.293  1.00 75.00           N  
ATOM   1165  HZ1 LYS A  72     -10.241  -4.622  14.679  1.00 75.00           H  
ATOM   1166  HZ2 LYS A  72     -11.598  -3.688  14.965  1.00 75.00           H  
ATOM   1167  HZ3 LYS A  72     -10.684  -4.483  16.150  1.00 75.00           H  
ATOM   1168  N   ASP A  73     -11.648   3.315  18.278  1.00 79.66           N  
ATOM   1169  H   ASP A  73     -10.667   3.534  18.382  1.00 79.66           H  
ATOM   1170  CA  ASP A  73     -12.596   4.029  19.131  1.00 79.66           C  
ATOM   1171  HA  ASP A  73     -13.561   3.530  19.046  1.00 79.66           H  
ATOM   1172  C   ASP A  73     -12.870   5.464  18.650  1.00 79.66           C  
ATOM   1173  CB  ASP A  73     -12.205   3.877  20.607  1.00 79.66           C  
ATOM   1174  HB2 ASP A  73     -13.014   4.281  21.216  1.00 79.66           H  
ATOM   1175  HB3 ASP A  73     -12.134   2.813  20.833  1.00 79.66           H  
ATOM   1176  O   ASP A  73     -13.849   6.082  19.083  1.00 79.66           O  
ATOM   1177  CG  ASP A  73     -10.905   4.561  21.030  1.00 79.66           C  
ATOM   1178  OD1 ASP A  73     -10.522   5.526  20.347  1.00 79.66           O  
ATOM   1179  OD2 ASP A  73     -10.409   4.149  22.107  1.00 79.66           O  
ATOM   1180  N   GLY A  74     -12.106   5.923  17.655  1.00 77.11           N  
ATOM   1181  H   GLY A  74     -11.207   5.478  17.541  1.00 77.11           H  
ATOM   1182  CA  GLY A  74     -12.269   7.198  16.976  1.00 77.11           C  
ATOM   1183  HA2 GLY A  74     -13.303   7.312  16.649  1.00 77.11           H  
ATOM   1184  HA3 GLY A  74     -11.604   7.205  16.112  1.00 77.11           H  
ATOM   1185  C   GLY A  74     -11.891   8.386  17.853  1.00 77.11           C  
ATOM   1186  O   GLY A  74     -12.429   9.479  17.639  1.00 77.11           O  
ATOM   1187  N   ASP A  75     -11.031   8.189  18.857  1.00 78.77           N  
ATOM   1188  H   ASP A  75     -10.617   7.275  18.973  1.00 78.77           H  
ATOM   1189  CA  ASP A  75     -10.626   9.234  19.800  1.00 78.77           C  
ATOM   1190  HA  ASP A  75     -11.510   9.849  19.970  1.00 78.77           H  
ATOM   1191  C   ASP A  75      -9.560  10.201  19.241  1.00 78.77           C  
ATOM   1192  CB  ASP A  75     -10.277   8.622  21.171  1.00 78.77           C  
ATOM   1193  HB2 ASP A  75     -11.006   7.851  21.422  1.00 78.77           H  
ATOM   1194  HB3 ASP A  75     -10.405   9.414  21.909  1.00 78.77           H  
ATOM   1195  O   ASP A  75      -9.261  11.235  19.856  1.00 78.77           O  
ATOM   1196  CG  ASP A  75      -8.851   8.070  21.345  1.00 78.77           C  
ATOM   1197  OD1 ASP A  75      -8.050   8.154  20.389  1.00 78.77           O  
ATOM   1198  OD2 ASP A  75      -8.486   7.828  22.525  1.00 78.77           O  
ATOM   1199  N   GLY A  76      -9.053   9.920  18.036  1.00 71.10           N  
ATOM   1200  H   GLY A  76      -9.239   8.997  17.672  1.00 71.10           H  
ATOM   1201  CA  GLY A  76      -8.053  10.714  17.332  1.00 71.10           C  
ATOM   1202  HA2 GLY A  76      -8.250  10.634  16.263  1.00 71.10           H  
ATOM   1203  HA3 GLY A  76      -8.138  11.759  17.632  1.00 71.10           H  
ATOM   1204  C   GLY A  76      -6.615  10.259  17.585  1.00 71.10           C  
ATOM   1205  O   GLY A  76      -5.686  10.904  17.084  1.00 71.10           O  
ATOM   1206  N   TYR A  77      -6.406   9.182  18.342  1.00 76.75           N  
ATOM   1207  H   TYR A  77      -7.200   8.702  18.741  1.00 76.75           H  
ATOM   1208  CA  TYR A  77      -5.103   8.624  18.673  1.00 76.75           C  
ATOM   1209  HA  TYR A  77      -4.351   9.071  18.022  1.00 76.75           H  
ATOM   1210  C   TYR A  77      -5.090   7.115  18.441  1.00 76.75           C  
ATOM   1211  CB  TYR A  77      -4.742   8.945  20.131  1.00 76.75           C  
ATOM   1212  HB2 TYR A  77      -3.772   8.501  20.358  1.00 76.75           H  
ATOM   1213  HB3 TYR A  77      -5.472   8.472  20.788  1.00 76.75           H  
ATOM   1214  O   TYR A  77      -6.078   6.427  18.600  1.00 76.75           O  
ATOM   1215  CG  TYR A  77      -4.684  10.428  20.442  1.00 76.75           C  
ATOM   1216  CD1 TYR A  77      -3.483  11.147  20.279  1.00 76.75           C  
ATOM   1217  HD1 TYR A  77      -2.599  10.632  19.937  1.00 76.75           H  
ATOM   1218  CD2 TYR A  77      -5.855  11.093  20.849  1.00 76.75           C  
ATOM   1219  HD2 TYR A  77      -6.774  10.533  20.936  1.00 76.75           H  
ATOM   1220  CE1 TYR A  77      -3.454  12.534  20.526  1.00 76.75           C  
ATOM   1221  HE1 TYR A  77      -2.546  13.101  20.383  1.00 76.75           H  
ATOM   1222  CE2 TYR A  77      -5.837  12.480  21.080  1.00 76.75           C  
ATOM   1223  HE2 TYR A  77      -6.759  12.971  21.354  1.00 76.75           H  
ATOM   1224  OH  TYR A  77      -4.621  14.542  21.137  1.00 76.75           O  
ATOM   1225  HH  TYR A  77      -5.520  14.833  21.303  1.00 76.75           H  
ATOM   1226  CZ  TYR A  77      -4.635  13.200  20.918  1.00 76.75           C  
ATOM   1227  N   ILE A  78      -3.917   6.574  18.107  1.00 78.22           N  
ATOM   1228  H   ILE A  78      -3.124   7.185  17.971  1.00 78.22           H  
ATOM   1229  CA  ILE A  78      -3.711   5.121  18.116  1.00 78.22           C  
ATOM   1230  HA  ILE A  78      -4.677   4.617  18.109  1.00 78.22           H  
ATOM   1231  C   ILE A  78      -3.043   4.772  19.443  1.00 78.22           C  
ATOM   1232  CB  ILE A  78      -2.975   4.649  16.852  1.00 78.22           C  
ATOM   1233  HB  ILE A  78      -2.035   5.192  16.761  1.00 78.22           H  
ATOM   1234  O   ILE A  78      -1.819   4.887  19.614  1.00 78.22           O  
ATOM   1235  CG1 ILE A  78      -3.873   4.942  15.629  1.00 78.22           C  
ATOM   1236 HG12 ILE A  78      -4.717   4.253  15.627  1.00 78.22           H  
ATOM   1237 HG13 ILE A  78      -4.280   5.952  15.684  1.00 78.22           H  
ATOM   1238  CG2 ILE A  78      -2.690   3.137  16.927  1.00 78.22           C  
ATOM   1239 HG21 ILE A  78      -3.632   2.590  16.939  1.00 78.22           H  
ATOM   1240 HG22 ILE A  78      -2.103   2.814  16.067  1.00 78.22           H  
ATOM   1241 HG23 ILE A  78      -2.147   2.901  17.842  1.00 78.22           H  
ATOM   1242  CD1 ILE A  78      -3.152   4.845  14.296  1.00 78.22           C  
ATOM   1243 HD11 ILE A  78      -2.711   3.856  14.170  1.00 78.22           H  
ATOM   1244 HD12 ILE A  78      -2.398   5.631  14.254  1.00 78.22           H  
ATOM   1245 HD13 ILE A  78      -3.876   5.014  13.499  1.00 78.22           H  
ATOM   1246  N   SER A  79      -3.872   4.394  20.406  1.00 81.11           N  
ATOM   1247  H   SER A  79      -4.853   4.347  20.167  1.00 81.11           H  
ATOM   1248  CA  SER A  79      -3.494   4.039  21.766  1.00 81.11           C  
ATOM   1249  HA  SER A  79      -2.885   4.852  22.163  1.00 81.11           H  
ATOM   1250  C   SER A  79      -2.676   2.743  21.822  1.00 81.11           C  
ATOM   1251  CB  SER A  79      -4.755   3.932  22.634  1.00 81.11           C  
ATOM   1252  HB2 SER A  79      -5.389   4.806  22.483  1.00 81.11           H  
ATOM   1253  HB3 SER A  79      -4.471   3.878  23.685  1.00 81.11           H  
ATOM   1254  O   SER A  79      -2.685   1.907  20.918  1.00 81.11           O  
ATOM   1255  OG  SER A  79      -5.464   2.766  22.295  1.00 81.11           O  
ATOM   1256  HG  SER A  79      -5.982   3.028  21.530  1.00 81.11           H  
ATOM   1257  N   ALA A  80      -1.959   2.524  22.929  1.00 78.53           N  
ATOM   1258  H   ALA A  80      -1.976   3.221  23.660  1.00 78.53           H  
ATOM   1259  CA  ALA A  80      -1.243   1.264  23.148  1.00 78.53           C  
ATOM   1260  HA  ALA A  80      -0.533   1.121  22.333  1.00 78.53           H  
ATOM   1261  C   ALA A  80      -2.187   0.046  23.149  1.00 78.53           C  
ATOM   1262  CB  ALA A  80      -0.466   1.361  24.467  1.00 78.53           C  
ATOM   1263  HB1 ALA A  80      -1.157   1.503  25.298  1.00 78.53           H  
ATOM   1264  HB2 ALA A  80       0.231   2.198  24.426  1.00 78.53           H  
ATOM   1265  HB3 ALA A  80       0.092   0.439  24.625  1.00 78.53           H  
ATOM   1266  O   ALA A  80      -1.783  -1.031  22.714  1.00 78.53           O  
ATOM   1267  N   ALA A  81      -3.435   0.229  23.597  1.00 77.63           N  
ATOM   1268  H   ALA A  81      -3.739   1.168  23.815  1.00 77.63           H  
ATOM   1269  CA  ALA A  81      -4.461  -0.806  23.580  1.00 77.63           C  
ATOM   1270  HA  ALA A  81      -4.064  -1.709  24.043  1.00 77.63           H  
ATOM   1271  C   ALA A  81      -4.869  -1.163  22.145  1.00 77.63           C  
ATOM   1272  CB  ALA A  81      -5.658  -0.317  24.402  1.00 77.63           C  
ATOM   1273  HB1 ALA A  81      -5.349  -0.107  25.426  1.00 77.63           H  
ATOM   1274  HB2 ALA A  81      -6.429  -1.088  24.413  1.00 77.63           H  
ATOM   1275  HB3 ALA A  81      -6.078   0.585  23.958  1.00 77.63           H  
ATOM   1276  O   ALA A  81      -4.967  -2.344  21.824  1.00 77.63           O  
ATOM   1277  N   GLU A  82      -5.014  -0.175  21.263  1.00 73.54           N  
ATOM   1278  H   GLU A  82      -5.000   0.783  21.581  1.00 73.54           H  
ATOM   1279  CA  GLU A  82      -5.320  -0.403  19.846  1.00 73.54           C  
ATOM   1280  HA  GLU A  82      -6.153  -1.100  19.759  1.00 73.54           H  
ATOM   1281  C   GLU A  82      -4.135  -0.995  19.088  1.00 73.54           C  
ATOM   1282  CB  GLU A  82      -5.739   0.905  19.195  1.00 73.54           C  
ATOM   1283  HB2 GLU A  82      -5.837   0.767  18.118  1.00 73.54           H  
ATOM   1284  HB3 GLU A  82      -4.960   1.644  19.380  1.00 73.54           H  
ATOM   1285  O   GLU A  82      -4.328  -1.865  18.247  1.00 73.54           O  
ATOM   1286  CG  GLU A  82      -7.090   1.348  19.762  1.00 73.54           C  
ATOM   1287  HG2 GLU A  82      -7.128   1.214  20.843  1.00 73.54           H  
ATOM   1288  HG3 GLU A  82      -7.876   0.731  19.325  1.00 73.54           H  
ATOM   1289  CD  GLU A  82      -7.290   2.812  19.443  1.00 73.54           C  
ATOM   1290  OE1 GLU A  82      -8.246   3.069  18.694  1.00 73.54           O  
ATOM   1291  OE2 GLU A  82      -6.411   3.570  19.918  1.00 73.54           O  
ATOM   1292  N   LYS A  83      -2.894  -0.633  19.438  1.00 73.67           N  
ATOM   1293  H   LYS A  83      -2.804   0.141  20.080  1.00 73.67           H  
ATOM   1294  CA  LYS A  83      -1.693  -1.313  18.914  1.00 73.67           C  
ATOM   1295  HA  LYS A  83      -1.760  -1.330  17.826  1.00 73.67           H  
ATOM   1296  C   LYS A  83      -1.630  -2.773  19.354  1.00 73.67           C  
ATOM   1297  CB  LYS A  83      -0.408  -0.574  19.324  1.00 73.67           C  
ATOM   1298  HB2 LYS A  83       0.451  -1.149  18.978  1.00 73.67           H  
ATOM   1299  HB3 LYS A  83      -0.358  -0.484  20.409  1.00 73.67           H  
ATOM   1300  O   LYS A  83      -1.283  -3.641  18.557  1.00 73.67           O  
ATOM   1301  CG  LYS A  83      -0.362   0.815  18.686  1.00 73.67           C  
ATOM   1302  HG2 LYS A  83      -1.154   1.422  19.124  1.00 73.67           H  
ATOM   1303  HG3 LYS A  83      -0.567   0.716  17.620  1.00 73.67           H  
ATOM   1304  CD  LYS A  83       0.965   1.561  18.857  1.00 73.67           C  
ATOM   1305  HD2 LYS A  83       1.739   1.035  18.298  1.00 73.67           H  
ATOM   1306  HD3 LYS A  83       1.233   1.628  19.912  1.00 73.67           H  
ATOM   1307  CE  LYS A  83       0.733   2.968  18.282  1.00 73.67           C  
ATOM   1308  HE2 LYS A  83      -0.072   2.897  17.550  1.00 73.67           H  
ATOM   1309  HE3 LYS A  83       0.371   3.635  19.064  1.00 73.67           H  
ATOM   1310  NZ  LYS A  83       1.906   3.535  17.579  1.00 73.67           N  
ATOM   1311  HZ1 LYS A  83       2.131   2.980  16.766  1.00 73.67           H  
ATOM   1312  HZ2 LYS A  83       2.710   3.699  18.167  1.00 73.67           H  
ATOM   1313  HZ3 LYS A  83       1.640   4.377  17.089  1.00 73.67           H  
ATOM   1314  N   GLU A  84      -1.967  -3.063  20.610  1.00 69.13           N  
ATOM   1315  H   GLU A  84      -2.211  -2.301  21.227  1.00 69.13           H  
ATOM   1316  CA  GLU A  84      -2.033  -4.432  21.126  1.00 69.13           C  
ATOM   1317  HA  GLU A  84      -1.107  -4.946  20.868  1.00 69.13           H  
ATOM   1318  C   GLU A  84      -3.191  -5.217  20.492  1.00 69.13           C  
ATOM   1319  CB  GLU A  84      -2.161  -4.399  22.659  1.00 69.13           C  
ATOM   1320  HB2 GLU A  84      -1.435  -3.693  23.064  1.00 69.13           H  
ATOM   1321  HB3 GLU A  84      -3.164  -4.072  22.932  1.00 69.13           H  
ATOM   1322  O   GLU A  84      -3.044  -6.398  20.177  1.00 69.13           O  
ATOM   1323  CG  GLU A  84      -1.881  -5.778  23.273  1.00 69.13           C  
ATOM   1324  HG2 GLU A  84      -0.833  -6.031  23.111  1.00 69.13           H  
ATOM   1325  HG3 GLU A  84      -2.485  -6.524  22.756  1.00 69.13           H  
ATOM   1326  CD  GLU A  84      -2.202  -5.868  24.771  1.00 69.13           C  
ATOM   1327  OE1 GLU A  84      -2.505  -7.010  25.204  1.00 69.13           O  
ATOM   1328  OE2 GLU A  84      -2.213  -4.835  25.468  1.00 69.13           O  
ATOM   1329  N   GLN A  85      -4.331  -4.564  20.266  1.00 66.89           N  
ATOM   1330  H   GLN A  85      -4.416  -3.612  20.591  1.00 66.89           H  
ATOM   1331  CA  GLN A  85      -5.475  -5.145  19.578  1.00 66.89           C  
ATOM   1332  HA  GLN A  85      -5.704  -6.104  20.043  1.00 66.89           H  
ATOM   1333  C   GLN A  85      -5.151  -5.418  18.113  1.00 66.89           C  
ATOM   1334  CB  GLN A  85      -6.696  -4.238  19.743  1.00 66.89           C  
ATOM   1335  HB2 GLN A  85      -6.876  -4.096  20.809  1.00 66.89           H  
ATOM   1336  HB3 GLN A  85      -6.505  -3.268  19.285  1.00 66.89           H  
ATOM   1337  O   GLN A  85      -5.371  -6.532  17.668  1.00 66.89           O  
ATOM   1338  CG  GLN A  85      -7.947  -4.858  19.103  1.00 66.89           C  
ATOM   1339  HG2 GLN A  85      -7.845  -4.827  18.018  1.00 66.89           H  
ATOM   1340  HG3 GLN A  85      -8.041  -5.898  19.414  1.00 66.89           H  
ATOM   1341  CD  GLN A  85      -9.230  -4.130  19.483  1.00 66.89           C  
ATOM   1342  NE2 GLN A  85     -10.372  -4.610  19.053  1.00 66.89           N  
ATOM   1343 HE21 GLN A  85     -10.360  -5.352  18.368  1.00 66.89           H  
ATOM   1344 HE22 GLN A  85     -11.196  -4.081  19.298  1.00 66.89           H  
ATOM   1345  OE1 GLN A  85      -9.247  -3.142  20.191  1.00 66.89           O  
ATOM   1346  N   ALA A  86      -4.537  -4.488  17.391  1.00 65.60           N  
ATOM   1347  H   ALA A  86      -4.424  -3.563  17.781  1.00 65.60           H  
ATOM   1348  CA  ALA A  86      -4.078  -4.702  16.024  1.00 65.60           C  
ATOM   1349  HA  ALA A  86      -4.911  -5.053  15.416  1.00 65.60           H  
ATOM   1350  C   ALA A  86      -2.955  -5.754  15.936  1.00 65.60           C  
ATOM   1351  CB  ALA A  86      -3.628  -3.354  15.486  1.00 65.60           C  
ATOM   1352  HB1 ALA A  86      -3.308  -3.483  14.452  1.00 65.60           H  
ATOM   1353  HB2 ALA A  86      -2.815  -2.978  16.107  1.00 65.60           H  
ATOM   1354  HB3 ALA A  86      -4.456  -2.646  15.512  1.00 65.60           H  
ATOM   1355  O   ALA A  86      -2.866  -6.488  14.958  1.00 65.60           O  
ATOM   1356  N   ALA A  87      -2.134  -5.919  16.978  1.00 60.25           N  
ATOM   1357  H   ALA A  87      -2.153  -5.236  17.722  1.00 60.25           H  
ATOM   1358  CA  ALA A  87      -1.199  -7.041  17.067  1.00 60.25           C  
ATOM   1359  HA  ALA A  87      -0.652  -7.103  16.125  1.00 60.25           H  
ATOM   1360  C   ALA A  87      -1.906  -8.400  17.265  1.00 60.25           C  
ATOM   1361  CB  ALA A  87      -0.186  -6.758  18.182  1.00 60.25           C  
ATOM   1362  HB1 ALA A  87       0.554  -7.558  18.212  1.00 60.25           H  
ATOM   1363  HB2 ALA A  87       0.319  -5.811  17.990  1.00 60.25           H  
ATOM   1364  HB3 ALA A  87      -0.693  -6.706  19.146  1.00 60.25           H  
ATOM   1365  O   ALA A  87      -1.364  -9.427  16.857  1.00 60.25           O  
ATOM   1366  N   LYS A  88      -3.102  -8.420  17.873  1.00 57.37           N  
ATOM   1367  H   LYS A  88      -3.463  -7.536  18.202  1.00 57.37           H  
ATOM   1368  CA  LYS A  88      -3.946  -9.621  18.062  1.00 57.37           C  
ATOM   1369  HA  LYS A  88      -3.312 -10.501  18.169  1.00 57.37           H  
ATOM   1370  C   LYS A  88      -4.859  -9.903  16.870  1.00 57.37           C  
ATOM   1371  CB  LYS A  88      -4.817  -9.454  19.318  1.00 57.37           C  
ATOM   1372  HB2 LYS A  88      -5.337  -8.497  19.270  1.00 57.37           H  
ATOM   1373  HB3 LYS A  88      -5.572 -10.241  19.333  1.00 57.37           H  
ATOM   1374  O   LYS A  88      -5.113 -11.058  16.548  1.00 57.37           O  
ATOM   1375  CG  LYS A  88      -4.014  -9.540  20.618  1.00 57.37           C  
ATOM   1376  HG2 LYS A  88      -3.131  -8.905  20.553  1.00 57.37           H  
ATOM   1377  HG3 LYS A  88      -3.685 -10.568  20.771  1.00 57.37           H  
ATOM   1378  CD  LYS A  88      -4.872  -9.089  21.807  1.00 57.37           C  
ATOM   1379  HD2 LYS A  88      -5.719  -9.763  21.939  1.00 57.37           H  
ATOM   1380  HD3 LYS A  88      -5.238  -8.082  21.605  1.00 57.37           H  
ATOM   1381  CE  LYS A  88      -4.002  -9.067  23.066  1.00 57.37           C  
ATOM   1382  HE2 LYS A  88      -3.058  -8.589  22.802  1.00 57.37           H  
ATOM   1383  HE3 LYS A  88      -3.779 -10.085  23.385  1.00 57.37           H  
ATOM   1384  NZ  LYS A  88      -4.621  -8.289  24.164  1.00 57.37           N  
ATOM   1385  HZ1 LYS A  88      -3.891  -7.994  24.798  1.00 57.37           H  
ATOM   1386  HZ2 LYS A  88      -5.338  -8.792  24.666  1.00 57.37           H  
ATOM   1387  HZ3 LYS A  88      -4.978  -7.413  23.811  1.00 57.37           H  
ATOM   1388  N   GLU A  89      -5.369  -8.850  16.252  1.00 61.32           N  
ATOM   1389  H   GLU A  89      -5.174  -7.940  16.646  1.00 61.32           H  
ATOM   1390  CA  GLU A  89      -6.264  -8.885  15.105  1.00 61.32           C  
ATOM   1391  HA  GLU A  89      -6.877  -9.786  15.135  1.00 61.32           H  
ATOM   1392  C   GLU A  89      -5.525  -8.876  13.783  1.00 61.32           C  
ATOM   1393  CB  GLU A  89      -7.171  -7.669  15.115  1.00 61.32           C  
ATOM   1394  HB2 GLU A  89      -6.548  -6.777  15.179  1.00 61.32           H  
ATOM   1395  HB3 GLU A  89      -7.719  -7.644  14.174  1.00 61.32           H  
ATOM   1396  O   GLU A  89      -6.203  -9.053  12.787  1.00 61.32           O  
ATOM   1397  CG  GLU A  89      -8.205  -7.668  16.243  1.00 61.32           C  
ATOM   1398  HG2 GLU A  89      -7.712  -7.663  17.215  1.00 61.32           H  
ATOM   1399  HG3 GLU A  89      -8.821  -8.564  16.168  1.00 61.32           H  
ATOM   1400  CD  GLU A  89      -9.077  -6.426  16.097  1.00 61.32           C  
ATOM   1401  OE1 GLU A  89     -10.044  -6.227  16.872  1.00 61.32           O  
ATOM   1402  OE2 GLU A  89      -8.791  -5.618  15.194  1.00 61.32           O  
ATOM   1403  N   GLY A  90      -4.203  -8.688  13.814  1.00 58.79           N  
ATOM   1404  H   GLY A  90      -3.838  -8.369  14.700  1.00 58.79           H  
ATOM   1405  CA  GLY A  90      -3.203  -8.824  12.765  1.00 58.79           C  
ATOM   1406  HA2 GLY A  90      -3.237  -9.838  12.366  1.00 58.79           H  
ATOM   1407  HA3 GLY A  90      -2.229  -8.723  13.243  1.00 58.79           H  
ATOM   1408  C   GLY A  90      -3.237  -7.812  11.622  1.00 58.79           C  
ATOM   1409  O   GLY A  90      -4.078  -6.928  11.535  1.00 58.79           O  
ATOM   1410  N   ARG A  91      -2.234  -7.927  10.753  1.00 72.16           N  
ATOM   1411  H   ARG A  91      -1.671  -8.763  10.817  1.00 72.16           H  
ATOM   1412  CA  ARG A  91      -1.815  -6.910   9.779  1.00 72.16           C  
ATOM   1413  HA  ARG A  91      -2.530  -6.087   9.802  1.00 72.16           H  
ATOM   1414  C   ARG A  91      -1.806  -7.473   8.365  1.00 72.16           C  
ATOM   1415  CB  ARG A  91      -0.429  -6.366  10.178  1.00 72.16           C  
ATOM   1416  HB2 ARG A  91      -0.510  -5.887  11.154  1.00 72.16           H  
ATOM   1417  HB3 ARG A  91      -0.108  -5.616   9.455  1.00 72.16           H  
ATOM   1418  O   ARG A  91      -1.593  -8.665   8.173  1.00 72.16           O  
ATOM   1419  CG  ARG A  91       0.618  -7.491  10.250  1.00 72.16           C  
ATOM   1420  HG2 ARG A  91       0.747  -7.946   9.268  1.00 72.16           H  
ATOM   1421  HG3 ARG A  91       0.286  -8.254  10.953  1.00 72.16           H  
ATOM   1422  CD  ARG A  91       1.969  -6.994  10.735  1.00 72.16           C  
ATOM   1423  HD2 ARG A  91       1.829  -6.446  11.667  1.00 72.16           H  
ATOM   1424  HD3 ARG A  91       2.391  -6.326   9.984  1.00 72.16           H  
ATOM   1425  NE  ARG A  91       2.861  -8.147  10.934  1.00 72.16           N  
ATOM   1426  HE  ARG A  91       2.635  -8.984  10.417  1.00 72.16           H  
ATOM   1427  NH1 ARG A  91       4.278  -7.149  12.430  1.00 72.16           N  
ATOM   1428 HH11 ARG A  91       3.475  -6.706  12.854  1.00 72.16           H  
ATOM   1429 HH12 ARG A  91       4.639  -6.415  11.837  1.00 72.16           H  
ATOM   1430  NH2 ARG A  91       4.715  -9.194  11.702  1.00 72.16           N  
ATOM   1431 HH21 ARG A  91       5.537  -9.150  12.286  1.00 72.16           H  
ATOM   1432 HH22 ARG A  91       4.481  -9.976  11.107  1.00 72.16           H  
ATOM   1433  CZ  ARG A  91       3.937  -8.157  11.685  1.00 72.16           C  
ATOM   1434  N   VAL A  92      -1.953  -6.605   7.373  1.00 72.56           N  
ATOM   1435  H   VAL A  92      -2.107  -5.633   7.598  1.00 72.56           H  
ATOM   1436  CA  VAL A  92      -1.700  -6.962   5.973  1.00 72.56           C  
ATOM   1437  HA  VAL A  92      -1.738  -8.045   5.848  1.00 72.56           H  
ATOM   1438  C   VAL A  92      -0.314  -6.482   5.625  1.00 72.56           C  
ATOM   1439  CB  VAL A  92      -2.751  -6.366   5.034  1.00 72.56           C  
ATOM   1440  HB  VAL A  92      -2.845  -5.299   5.236  1.00 72.56           H  
ATOM   1441  O   VAL A  92      -0.085  -5.280   5.616  1.00 72.56           O  
ATOM   1442  CG1 VAL A  92      -2.417  -6.561   3.546  1.00 72.56           C  
ATOM   1443 HG11 VAL A  92      -3.250  -6.209   2.937  1.00 72.56           H  
ATOM   1444 HG12 VAL A  92      -1.530  -5.985   3.281  1.00 72.56           H  
ATOM   1445 HG13 VAL A  92      -2.237  -7.615   3.338  1.00 72.56           H  
ATOM   1446  CG2 VAL A  92      -4.090  -7.041   5.302  1.00 72.56           C  
ATOM   1447 HG21 VAL A  92      -4.869  -6.319   5.055  1.00 72.56           H  
ATOM   1448 HG22 VAL A  92      -4.216  -7.313   6.350  1.00 72.56           H  
ATOM   1449 HG23 VAL A  92      -4.205  -7.947   4.707  1.00 72.56           H  
ATOM   1450  N   GLU A  93       0.590  -7.410   5.343  1.00 78.85           N  
ATOM   1451  H   GLU A  93       0.300  -8.377   5.373  1.00 78.85           H  
ATOM   1452  CA  GLU A  93       1.907  -7.115   4.796  1.00 78.85           C  
ATOM   1453  HA  GLU A  93       2.185  -6.098   5.071  1.00 78.85           H  
ATOM   1454  C   GLU A  93       1.839  -7.186   3.267  1.00 78.85           C  
ATOM   1455  CB  GLU A  93       2.960  -8.053   5.418  1.00 78.85           C  
ATOM   1456  HB2 GLU A  93       3.156  -7.707   6.433  1.00 78.85           H  
ATOM   1457  HB3 GLU A  93       2.562  -9.066   5.476  1.00 78.85           H  
ATOM   1458  O   GLU A  93       1.481  -8.212   2.688  1.00 78.85           O  
ATOM   1459  CG  GLU A  93       4.283  -8.088   4.633  1.00 78.85           C  
ATOM   1460  HG2 GLU A  93       4.525  -7.083   4.287  1.00 78.85           H  
ATOM   1461  HG3 GLU A  93       4.140  -8.696   3.740  1.00 78.85           H  
ATOM   1462  CD  GLU A  93       5.467  -8.661   5.427  1.00 78.85           C  
ATOM   1463  OE1 GLU A  93       6.591  -8.125   5.237  1.00 78.85           O  
ATOM   1464  OE2 GLU A  93       5.279  -9.642   6.181  1.00 78.85           O  
ATOM   1465  N   VAL A  94       2.210  -6.087   2.609  1.00 80.18           N  
ATOM   1466  H   VAL A  94       2.412  -5.260   3.153  1.00 80.18           H  
ATOM   1467  CA  VAL A  94       2.431  -6.043   1.159  1.00 80.18           C  
ATOM   1468  HA  VAL A  94       2.045  -6.954   0.702  1.00 80.18           H  
ATOM   1469  C   VAL A  94       3.921  -5.970   0.906  1.00 80.18           C  
ATOM   1470  CB  VAL A  94       1.722  -4.846   0.502  1.00 80.18           C  
ATOM   1471  HB  VAL A  94       2.132  -3.913   0.889  1.00 80.18           H  
ATOM   1472  O   VAL A  94       4.529  -4.964   1.254  1.00 80.18           O  
ATOM   1473  CG1 VAL A  94       1.909  -4.856  -1.024  1.00 80.18           C  
ATOM   1474 HG11 VAL A  94       2.966  -4.759  -1.276  1.00 80.18           H  
ATOM   1475 HG12 VAL A  94       1.520  -5.784  -1.442  1.00 80.18           H  
ATOM   1476 HG13 VAL A  94       1.380  -4.013  -1.467  1.00 80.18           H  
ATOM   1477  CG2 VAL A  94       0.226  -4.867   0.817  1.00 80.18           C  
ATOM   1478 HG21 VAL A  94      -0.305  -4.198   0.140  1.00 80.18           H  
ATOM   1479 HG22 VAL A  94       0.063  -4.541   1.844  1.00 80.18           H  
ATOM   1480 HG23 VAL A  94      -0.171  -5.877   0.709  1.00 80.18           H  
ATOM   1481  N   ARG A  95       4.482  -7.003   0.275  1.00 80.99           N  
ATOM   1482  H   ARG A  95       3.885  -7.794   0.078  1.00 80.99           H  
ATOM   1483  CA  ARG A  95       5.872  -7.077  -0.174  1.00 80.99           C  
ATOM   1484  HA  ARG A  95       6.400  -6.193   0.186  1.00 80.99           H  
ATOM   1485  C   ARG A  95       5.941  -7.056  -1.687  1.00 80.99           C  
ATOM   1486  CB  ARG A  95       6.551  -8.299   0.453  1.00 80.99           C  
ATOM   1487  HB2 ARG A  95       6.674  -8.103   1.518  1.00 80.99           H  
ATOM   1488  HB3 ARG A  95       5.905  -9.171   0.348  1.00 80.99           H  
ATOM   1489  O   ARG A  95       5.403  -7.938  -2.344  1.00 80.99           O  
ATOM   1490  CG  ARG A  95       7.919  -8.607  -0.172  1.00 80.99           C  
ATOM   1491  HG2 ARG A  95       8.498  -7.686  -0.247  1.00 80.99           H  
ATOM   1492  HG3 ARG A  95       7.781  -9.014  -1.174  1.00 80.99           H  
ATOM   1493  CD  ARG A  95       8.657  -9.638   0.684  1.00 80.99           C  
ATOM   1494  HD2 ARG A  95       8.750  -9.241   1.695  1.00 80.99           H  
ATOM   1495  HD3 ARG A  95       8.057 -10.546   0.726  1.00 80.99           H  
ATOM   1496  NE  ARG A  95       9.994  -9.957   0.149  1.00 80.99           N  
ATOM   1497  HE  ARG A  95      10.187  -9.750  -0.821  1.00 80.99           H  
ATOM   1498  NH1 ARG A  95      10.757 -11.183   1.931  1.00 80.99           N  
ATOM   1499 HH11 ARG A  95      11.481 -11.753   2.344  1.00 80.99           H  
ATOM   1500 HH12 ARG A  95       9.847 -11.085   2.358  1.00 80.99           H  
ATOM   1501  NH2 ARG A  95      12.092 -10.795   0.186  1.00 80.99           N  
ATOM   1502 HH21 ARG A  95      12.908 -11.149   0.664  1.00 80.99           H  
ATOM   1503 HH22 ARG A  95      12.081 -10.652  -0.814  1.00 80.99           H  
ATOM   1504  CZ  ARG A  95      10.943 -10.633   0.763  1.00 80.99           C  
ATOM   1505  N   VAL A  96       6.656  -6.088  -2.242  1.00 78.28           N  
ATOM   1506  H   VAL A  96       7.065  -5.386  -1.643  1.00 78.28           H  
ATOM   1507  CA  VAL A  96       6.868  -5.991  -3.689  1.00 78.28           C  
ATOM   1508  HA  VAL A  96       6.221  -6.713  -4.189  1.00 78.28           H  
ATOM   1509  C   VAL A  96       8.305  -6.376  -4.026  1.00 78.28           C  
ATOM   1510  CB  VAL A  96       6.456  -4.613  -4.224  1.00 78.28           C  
ATOM   1511  HB  VAL A  96       7.151  -3.857  -3.858  1.00 78.28           H  
ATOM   1512  O   VAL A  96       9.238  -6.029  -3.312  1.00 78.28           O  
ATOM   1513  CG1 VAL A  96       6.446  -4.591  -5.755  1.00 78.28           C  
ATOM   1514 HG11 VAL A  96       6.161  -3.602  -6.113  1.00 78.28           H  
ATOM   1515 HG12 VAL A  96       7.437  -4.828  -6.140  1.00 78.28           H  
ATOM   1516 HG13 VAL A  96       5.740  -5.329  -6.137  1.00 78.28           H  
ATOM   1517  CG2 VAL A  96       5.033  -4.266  -3.768  1.00 78.28           C  
ATOM   1518 HG21 VAL A  96       4.335  -5.048  -4.067  1.00 78.28           H  
ATOM   1519 HG22 VAL A  96       4.996  -4.146  -2.685  1.00 78.28           H  
ATOM   1520 HG23 VAL A  96       4.735  -3.320  -4.220  1.00 78.28           H  
ATOM   1521  N   GLU A  97       8.491  -7.144  -5.091  1.00 76.76           N  
ATOM   1522  H   GLU A  97       7.674  -7.468  -5.589  1.00 76.76           H  
ATOM   1523  CA  GLU A  97       9.790  -7.564  -5.606  1.00 76.76           C  
ATOM   1524  HA  GLU A  97      10.568  -6.941  -5.166  1.00 76.76           H  
ATOM   1525  C   GLU A  97       9.808  -7.364  -7.118  1.00 76.76           C  
ATOM   1526  CB  GLU A  97      10.094  -9.035  -5.262  1.00 76.76           C  
ATOM   1527  HB2 GLU A  97       9.379  -9.680  -5.773  1.00 76.76           H  
ATOM   1528  HB3 GLU A  97      11.093  -9.274  -5.628  1.00 76.76           H  
ATOM   1529  O   GLU A  97       8.824  -7.639  -7.802  1.00 76.76           O  
ATOM   1530  CG  GLU A  97      10.039  -9.329  -3.757  1.00 76.76           C  
ATOM   1531  HG2 GLU A  97       9.020  -9.186  -3.396  1.00 76.76           H  
ATOM   1532  HG3 GLU A  97      10.678  -8.610  -3.244  1.00 76.76           H  
ATOM   1533  CD  GLU A  97      10.484 -10.752  -3.384  1.00 76.76           C  
ATOM   1534  OE1 GLU A  97      11.150 -10.857  -2.327  1.00 76.76           O  
ATOM   1535  OE2 GLU A  97      10.132 -11.747  -4.067  1.00 76.76           O  
ATOM   1536  N   PHE A  98      10.938  -6.916  -7.653  1.00 74.05           N  
ATOM   1537  H   PHE A  98      11.742  -6.766  -7.059  1.00 74.05           H  
ATOM   1538  CA  PHE A  98      11.118  -6.712  -9.086  1.00 74.05           C  
ATOM   1539  HA  PHE A  98      10.212  -7.000  -9.619  1.00 74.05           H  
ATOM   1540  C   PHE A  98      12.248  -7.613  -9.586  1.00 74.05           C  
ATOM   1541  CB  PHE A  98      11.346  -5.224  -9.372  1.00 74.05           C  
ATOM   1542  HB2 PHE A  98      11.591  -5.101 -10.427  1.00 74.05           H  
ATOM   1543  HB3 PHE A  98      12.200  -4.883  -8.788  1.00 74.05           H  
ATOM   1544  O   PHE A  98      13.323  -7.680  -8.985  1.00 74.05           O  
ATOM   1545  CG  PHE A  98      10.156  -4.339  -9.041  1.00 74.05           C  
ATOM   1546  CD1 PHE A  98       9.172  -4.079 -10.009  1.00 74.05           C  
ATOM   1547  HD1 PHE A  98       9.246  -4.519 -10.993  1.00 74.05           H  
ATOM   1548  CD2 PHE A  98       9.974  -3.845  -7.735  1.00 74.05           C  
ATOM   1549  HD2 PHE A  98      10.631  -4.169  -6.942  1.00 74.05           H  
ATOM   1550  CE1 PHE A  98       8.050  -3.306  -9.665  1.00 74.05           C  
ATOM   1551  HE1 PHE A  98       7.203  -3.228 -10.331  1.00 74.05           H  
ATOM   1552  CE2 PHE A  98       8.895  -2.993  -7.437  1.00 74.05           C  
ATOM   1553  HE2 PHE A  98       8.709  -2.635  -6.435  1.00 74.05           H  
ATOM   1554  CZ  PHE A  98       7.944  -2.701  -8.412  1.00 74.05           C  
ATOM   1555  HZ  PHE A  98       7.078  -2.104  -8.170  1.00 74.05           H  
ATOM   1556  N   GLU A  99      11.996  -8.330 -10.677  1.00 73.66           N  
ATOM   1557  H   GLU A  99      11.092  -8.223 -11.114  1.00 73.66           H  
ATOM   1558  CA  GLU A  99      12.937  -9.254 -11.308  1.00 73.66           C  
ATOM   1559  HA  GLU A  99      13.948  -9.011 -10.982  1.00 73.66           H  
ATOM   1560  C   GLU A  99      12.876  -9.072 -12.829  1.00 73.66           C  
ATOM   1561  CB  GLU A  99      12.643 -10.700 -10.866  1.00 73.66           C  
ATOM   1562  HB2 GLU A  99      12.603 -10.730  -9.777  1.00 73.66           H  
ATOM   1563  HB3 GLU A  99      11.677 -11.018 -11.258  1.00 73.66           H  
ATOM   1564  O   GLU A  99      12.077  -9.701 -13.517  1.00 73.66           O  
ATOM   1565  CG  GLU A  99      13.749 -11.657 -11.343  1.00 73.66           C  
ATOM   1566  HG2 GLU A  99      13.840 -11.588 -12.427  1.00 73.66           H  
ATOM   1567  HG3 GLU A  99      14.695 -11.329 -10.912  1.00 73.66           H  
ATOM   1568  CD  GLU A  99      13.510 -13.129 -10.964  1.00 73.66           C  
ATOM   1569  OE1 GLU A  99      14.349 -13.956 -11.387  1.00 73.66           O  
ATOM   1570  OE2 GLU A  99      12.525 -13.429 -10.249  1.00 73.66           O  
ATOM   1571  N   GLY A 100      13.715  -8.172 -13.353  1.00 72.35           N  
ATOM   1572  H   GLY A 100      14.252  -7.593 -12.724  1.00 72.35           H  
ATOM   1573  CA  GLY A 100      13.768  -7.872 -14.784  1.00 72.35           C  
ATOM   1574  HA2 GLY A 100      14.563  -7.153 -14.980  1.00 72.35           H  
ATOM   1575  HA3 GLY A 100      13.985  -8.787 -15.336  1.00 72.35           H  
ATOM   1576  C   GLY A 100      12.456  -7.278 -15.297  1.00 72.35           C  
ATOM   1577  O   GLY A 100      12.122  -6.139 -14.986  1.00 72.35           O  
ATOM   1578  N   ASP A 101      11.731  -8.062 -16.089  1.00 76.26           N  
ATOM   1579  H   ASP A 101      12.022  -9.020 -16.223  1.00 76.26           H  
ATOM   1580  CA  ASP A 101      10.440  -7.739 -16.697  1.00 76.26           C  
ATOM   1581  HA  ASP A 101      10.353  -6.656 -16.780  1.00 76.26           H  
ATOM   1582  C   ASP A 101       9.241  -8.224 -15.855  1.00 76.26           C  
ATOM   1583  CB  ASP A 101      10.434  -8.319 -18.120  1.00 76.26           C  
ATOM   1584  HB2 ASP A 101       9.579  -7.923 -18.668  1.00 76.26           H  
ATOM   1585  HB3 ASP A 101      11.333  -7.995 -18.643  1.00 76.26           H  
ATOM   1586  O   ASP A 101       8.097  -8.213 -16.321  1.00 76.26           O  
ATOM   1587  CG  ASP A 101      10.344  -9.846 -18.174  1.00 76.26           C  
ATOM   1588  OD1 ASP A 101      10.911 -10.512 -17.276  1.00 76.26           O  
ATOM   1589  OD2 ASP A 101       9.728 -10.356 -19.135  1.00 76.26           O  
ATOM   1590  N   LYS A 102       9.482  -8.633 -14.602  1.00 81.22           N  
ATOM   1591  H   LYS A 102      10.446  -8.686 -14.307  1.00 81.22           H  
ATOM   1592  CA  LYS A 102       8.453  -9.107 -13.670  1.00 81.22           C  
ATOM   1593  HA  LYS A 102       7.482  -9.017 -14.157  1.00 81.22           H  
ATOM   1594  C   LYS A 102       8.393  -8.271 -12.400  1.00 81.22           C  
ATOM   1595  CB  LYS A 102       8.679 -10.586 -13.330  1.00 81.22           C  
ATOM   1596  HB2 LYS A 102       7.909 -10.910 -12.630  1.00 81.22           H  
ATOM   1597  HB3 LYS A 102       9.652 -10.701 -12.852  1.00 81.22           H  
ATOM   1598  O   LYS A 102       9.420  -7.908 -11.829  1.00 81.22           O  
ATOM   1599  CG  LYS A 102       8.616 -11.463 -14.583  1.00 81.22           C  
ATOM   1600  HG2 LYS A 102       9.390 -11.152 -15.285  1.00 81.22           H  
ATOM   1601  HG3 LYS A 102       7.641 -11.349 -15.057  1.00 81.22           H  
ATOM   1602  CD  LYS A 102       8.852 -12.928 -14.229  1.00 81.22           C  
ATOM   1603  HD2 LYS A 102       8.055 -13.285 -13.576  1.00 81.22           H  
ATOM   1604  HD3 LYS A 102       9.813 -13.016 -13.723  1.00 81.22           H  
ATOM   1605  CE  LYS A 102       8.875 -13.725 -15.533  1.00 81.22           C  
ATOM   1606  HE2 LYS A 102       9.574 -13.237 -16.212  1.00 81.22           H  
ATOM   1607  HE3 LYS A 102       7.887 -13.683 -15.991  1.00 81.22           H  
ATOM   1608  NZ  LYS A 102       9.294 -15.122 -15.278  1.00 81.22           N  
ATOM   1609  HZ1 LYS A 102       8.645 -15.571 -14.648  1.00 81.22           H  
ATOM   1610  HZ2 LYS A 102      10.210 -15.112 -14.854  1.00 81.22           H  
ATOM   1611  HZ3 LYS A 102       9.344 -15.628 -16.151  1.00 81.22           H  
ATOM   1612  N   MET A 103       7.176  -8.072 -11.905  1.00 81.72           N  
ATOM   1613  H   MET A 103       6.396  -8.423 -12.443  1.00 81.72           H  
ATOM   1614  CA  MET A 103       6.901  -7.595 -10.552  1.00 81.72           C  
ATOM   1615  HA  MET A 103       7.842  -7.421 -10.029  1.00 81.72           H  
ATOM   1616  C   MET A 103       6.111  -8.665  -9.801  1.00 81.72           C  
ATOM   1617  CB  MET A 103       6.144  -6.266 -10.602  1.00 81.72           C  
ATOM   1618  HB2 MET A 103       6.740  -5.543 -11.160  1.00 81.72           H  
ATOM   1619  HB3 MET A 103       5.196  -6.414 -11.118  1.00 81.72           H  
ATOM   1620  O   MET A 103       5.071  -9.117 -10.278  1.00 81.72           O  
ATOM   1621  CG  MET A 103       5.880  -5.704  -9.200  1.00 81.72           C  
ATOM   1622  HG2 MET A 103       6.836  -5.444  -8.745  1.00 81.72           H  
ATOM   1623  HG3 MET A 103       5.427  -6.473  -8.574  1.00 81.72           H  
ATOM   1624  SD  MET A 103       4.795  -4.253  -9.160  1.00 81.72           S  
ATOM   1625  CE  MET A 103       3.246  -5.108  -9.466  1.00 81.72           C  
ATOM   1626  HE1 MET A 103       3.211  -6.026  -8.879  1.00 81.72           H  
ATOM   1627  HE2 MET A 103       2.414  -4.471  -9.168  1.00 81.72           H  
ATOM   1628  HE3 MET A 103       3.196  -5.372 -10.522  1.00 81.72           H  
ATOM   1629  N   ARG A 104       6.584  -9.057  -8.620  1.00 86.20           N  
ATOM   1630  H   ARG A 104       7.419  -8.602  -8.280  1.00 86.20           H  
ATOM   1631  CA  ARG A 104       5.909  -9.987  -7.709  1.00 86.20           C  
ATOM   1632  HA  ARG A 104       5.037 -10.421  -8.198  1.00 86.20           H  
ATOM   1633  C   ARG A 104       5.420  -9.205  -6.498  1.00 86.20           C  
ATOM   1634  CB  ARG A 104       6.853 -11.133  -7.306  1.00 86.20           C  
ATOM   1635  HB2 ARG A 104       7.721 -10.713  -6.797  1.00 86.20           H  
ATOM   1636  HB3 ARG A 104       6.334 -11.791  -6.608  1.00 86.20           H  
ATOM   1637  O   ARG A 104       6.183  -8.463  -5.893  1.00 86.20           O  
ATOM   1638  CG  ARG A 104       7.327 -11.958  -8.514  1.00 86.20           C  
ATOM   1639  HG2 ARG A 104       6.479 -12.465  -8.973  1.00 86.20           H  
ATOM   1640  HG3 ARG A 104       7.769 -11.291  -9.255  1.00 86.20           H  
ATOM   1641  CD  ARG A 104       8.402 -12.982  -8.132  1.00 86.20           C  
ATOM   1642  HD2 ARG A 104       9.162 -12.484  -7.530  1.00 86.20           H  
ATOM   1643  HD3 ARG A 104       8.874 -13.335  -9.048  1.00 86.20           H  
ATOM   1644  NE  ARG A 104       7.860 -14.143  -7.402  1.00 86.20           N  
ATOM   1645  HE  ARG A 104       6.859 -14.260  -7.333  1.00 86.20           H  
ATOM   1646  NH1 ARG A 104       9.871 -15.135  -6.885  1.00 86.20           N  
ATOM   1647 HH11 ARG A 104      10.375 -14.426  -7.397  1.00 86.20           H  
ATOM   1648 HH12 ARG A 104      10.318 -15.947  -6.483  1.00 86.20           H  
ATOM   1649  NH2 ARG A 104       8.003 -16.084  -6.229  1.00 86.20           N  
ATOM   1650 HH21 ARG A 104       7.105 -16.277  -6.648  1.00 86.20           H  
ATOM   1651 HH22 ARG A 104       7.619 -15.778  -5.346  1.00 86.20           H  
ATOM   1652  CZ  ARG A 104       8.573 -15.100  -6.843  1.00 86.20           C  
ATOM   1653  N   VAL A 105       4.154  -9.365  -6.150  1.00 86.40           N  
ATOM   1654  H   VAL A 105       3.581  -9.969  -6.723  1.00 86.40           H  
ATOM   1655  CA  VAL A 105       3.524  -8.779  -4.967  1.00 86.40           C  
ATOM   1656  HA  VAL A 105       4.240  -8.147  -4.440  1.00 86.40           H  
ATOM   1657  C   VAL A 105       3.118  -9.931  -4.069  1.00 86.40           C  
ATOM   1658  CB  VAL A 105       2.304  -7.913  -5.323  1.00 86.40           C  
ATOM   1659  HB  VAL A 105       1.519  -8.543  -5.741  1.00 86.40           H  
ATOM   1660  O   VAL A 105       2.222 -10.692  -4.419  1.00 86.40           O  
ATOM   1661  CG1 VAL A 105       1.754  -7.216  -4.074  1.00 86.40           C  
ATOM   1662 HG11 VAL A 105       2.519  -6.579  -3.631  1.00 86.40           H  
ATOM   1663 HG12 VAL A 105       1.444  -7.957  -3.337  1.00 86.40           H  
ATOM   1664 HG13 VAL A 105       0.884  -6.611  -4.329  1.00 86.40           H  
ATOM   1665  CG2 VAL A 105       2.660  -6.857  -6.372  1.00 86.40           C  
ATOM   1666 HG21 VAL A 105       1.777  -6.268  -6.622  1.00 86.40           H  
ATOM   1667 HG22 VAL A 105       3.449  -6.204  -6.000  1.00 86.40           H  
ATOM   1668 HG23 VAL A 105       2.998  -7.360  -7.278  1.00 86.40           H  
ATOM   1669  N   ARG A 106       3.783 -10.082  -2.930  1.00 88.64           N  
ATOM   1670  H   ARG A 106       4.482  -9.390  -2.699  1.00 88.64           H  
ATOM   1671  CA  ARG A 106       3.379 -11.012  -1.880  1.00 88.64           C  
ATOM   1672  HA  ARG A 106       2.766 -11.806  -2.307  1.00 88.64           H  
ATOM   1673  C   ARG A 106       2.518 -10.268  -0.880  1.00 88.64           C  
ATOM   1674  CB  ARG A 106       4.584 -11.672  -1.213  1.00 88.64           C  
ATOM   1675  HB2 ARG A 106       5.232 -10.912  -0.776  1.00 88.64           H  
ATOM   1676  HB3 ARG A 106       4.227 -12.329  -0.420  1.00 88.64           H  
ATOM   1677  O   ARG A 106       2.919  -9.230  -0.362  1.00 88.64           O  
ATOM   1678  CG  ARG A 106       5.378 -12.494  -2.228  1.00 88.64           C  
ATOM   1679  HG2 ARG A 106       4.712 -13.180  -2.751  1.00 88.64           H  
ATOM   1680  HG3 ARG A 106       5.849 -11.824  -2.948  1.00 88.64           H  
ATOM   1681  CD  ARG A 106       6.447 -13.303  -1.506  1.00 88.64           C  
ATOM   1682  HD2 ARG A 106       5.966 -14.116  -0.962  1.00 88.64           H  
ATOM   1683  HD3 ARG A 106       6.965 -12.656  -0.798  1.00 88.64           H  
ATOM   1684  NE  ARG A 106       7.411 -13.832  -2.477  1.00 88.64           N  
ATOM   1685  HE  ARG A 106       7.126 -13.838  -3.445  1.00 88.64           H  
ATOM   1686  NH1 ARG A 106       8.777 -14.879  -0.990  1.00 88.64           N  
ATOM   1687 HH11 ARG A 106       9.624 -15.388  -0.779  1.00 88.64           H  
ATOM   1688 HH12 ARG A 106       7.977 -14.923  -0.376  1.00 88.64           H  
ATOM   1689  NH2 ARG A 106       9.505 -14.431  -3.069  1.00 88.64           N  
ATOM   1690 HH21 ARG A 106       9.486 -13.656  -3.715  1.00 88.64           H  
ATOM   1691 HH22 ARG A 106      10.426 -14.737  -2.789  1.00 88.64           H  
ATOM   1692  CZ  ARG A 106       8.557 -14.392  -2.181  1.00 88.64           C  
ATOM   1693  N   LEU A 107       1.333 -10.796  -0.655  1.00 87.36           N  
ATOM   1694  H   LEU A 107       1.101 -11.660  -1.124  1.00 87.36           H  
ATOM   1695  CA  LEU A 107       0.363 -10.303   0.298  1.00 87.36           C  
ATOM   1696  HA  LEU A 107       0.682  -9.351   0.721  1.00 87.36           H  
ATOM   1697  C   LEU A 107       0.261 -11.339   1.402  1.00 87.36           C  
ATOM   1698  CB  LEU A 107      -0.995 -10.126  -0.392  1.00 87.36           C  
ATOM   1699  HB2 LEU A 107      -1.353 -11.108  -0.702  1.00 87.36           H  
ATOM   1700  HB3 LEU A 107      -1.691  -9.727   0.346  1.00 87.36           H  
ATOM   1701  O   LEU A 107      -0.011 -12.501   1.116  1.00 87.36           O  
ATOM   1702  CG  LEU A 107      -1.001  -9.208  -1.621  1.00 87.36           C  
ATOM   1703  HG  LEU A 107      -0.263  -9.541  -2.351  1.00 87.36           H  
ATOM   1704  CD1 LEU A 107      -2.377  -9.282  -2.277  1.00 87.36           C  
ATOM   1705 HD11 LEU A 107      -2.456  -8.559  -3.089  1.00 87.36           H  
ATOM   1706 HD12 LEU A 107      -3.153  -9.074  -1.540  1.00 87.36           H  
ATOM   1707 HD13 LEU A 107      -2.536 -10.284  -2.674  1.00 87.36           H  
ATOM   1708  CD2 LEU A 107      -0.698  -7.764  -1.233  1.00 87.36           C  
ATOM   1709 HD21 LEU A 107       0.302  -7.710  -0.803  1.00 87.36           H  
ATOM   1710 HD22 LEU A 107      -1.427  -7.419  -0.500  1.00 87.36           H  
ATOM   1711 HD23 LEU A 107      -0.735  -7.128  -2.118  1.00 87.36           H  
ATOM   1712  N   ARG A 108       0.456 -10.928   2.646  1.00 87.41           N  
ATOM   1713  H   ARG A 108       0.715  -9.965   2.803  1.00 87.41           H  
ATOM   1714  CA  ARG A 108       0.245 -11.791   3.802  1.00 87.41           C  
ATOM   1715  HA  ARG A 108      -0.166 -12.751   3.490  1.00 87.41           H  
ATOM   1716  C   ARG A 108      -0.775 -11.140   4.710  1.00 87.41           C  
ATOM   1717  CB  ARG A 108       1.590 -12.056   4.475  1.00 87.41           C  
ATOM   1718  HB2 ARG A 108       2.226 -12.611   3.785  1.00 87.41           H  
ATOM   1719  HB3 ARG A 108       2.076 -11.111   4.715  1.00 87.41           H  
ATOM   1720  O   ARG A 108      -0.575 -10.004   5.136  1.00 87.41           O  
ATOM   1721  CG  ARG A 108       1.408 -12.868   5.755  1.00 87.41           C  
ATOM   1722  HG2 ARG A 108       0.853 -12.279   6.485  1.00 87.41           H  
ATOM   1723  HG3 ARG A 108       0.864 -13.788   5.542  1.00 87.41           H  
ATOM   1724  CD  ARG A 108       2.776 -13.207   6.330  1.00 87.41           C  
ATOM   1725  HD2 ARG A 108       3.263 -13.933   5.679  1.00 87.41           H  
ATOM   1726  HD3 ARG A 108       3.378 -12.300   6.385  1.00 87.41           H  
ATOM   1727  NE  ARG A 108       2.595 -13.745   7.676  1.00 87.41           N  
ATOM   1728  HE  ARG A 108       1.740 -13.486   8.147  1.00 87.41           H  
ATOM   1729  NH1 ARG A 108       4.670 -14.622   8.020  1.00 87.41           N  
ATOM   1730 HH11 ARG A 108       5.304 -15.170   8.586  1.00 87.41           H  
ATOM   1731 HH12 ARG A 108       4.880 -14.350   7.070  1.00 87.41           H  
ATOM   1732  NH2 ARG A 108       3.079 -14.704   9.621  1.00 87.41           N  
ATOM   1733 HH21 ARG A 108       2.180 -14.321   9.875  1.00 87.41           H  
ATOM   1734 HH22 ARG A 108       3.690 -15.133  10.301  1.00 87.41           H  
ATOM   1735  CZ  ARG A 108       3.460 -14.362   8.430  1.00 87.41           C  
ATOM   1736  N   ASN A 109      -1.854 -11.854   4.993  1.00 84.67           N  
ATOM   1737  H   ASN A 109      -1.934 -12.792   4.626  1.00 84.67           H  
ATOM   1738  CA  ASN A 109      -2.873 -11.389   5.915  1.00 84.67           C  
ATOM   1739  HA  ASN A 109      -2.764 -10.318   6.083  1.00 84.67           H  
ATOM   1740  C   ASN A 109      -2.684 -12.084   7.264  1.00 84.67           C  
ATOM   1741  CB  ASN A 109      -4.252 -11.615   5.290  1.00 84.67           C  
ATOM   1742  HB2 ASN A 109      -4.305 -11.113   4.324  1.00 84.67           H  
ATOM   1743  HB3 ASN A 109      -4.414 -12.684   5.158  1.00 84.67           H  
ATOM   1744  O   ASN A 109      -3.187 -13.180   7.493  1.00 84.67           O  
ATOM   1745  CG  ASN A 109      -5.355 -11.058   6.155  1.00 84.67           C  
ATOM   1746  ND2 ASN A 109      -6.584 -11.382   5.867  1.00 84.67           N  
ATOM   1747 HD21 ASN A 109      -6.783 -11.919   5.034  1.00 84.67           H  
ATOM   1748 HD22 ASN A 109      -7.325 -11.002   6.438  1.00 84.67           H  
ATOM   1749  OD1 ASN A 109      -5.119 -10.286   7.066  1.00 84.67           O  
ATOM   1750  N   ASP A 110      -1.954 -11.435   8.165  1.00 82.45           N  
ATOM   1751  H   ASP A 110      -1.598 -10.518   7.935  1.00 82.45           H  
ATOM   1752  CA  ASP A 110      -1.881 -11.864   9.562  1.00 82.45           C  
ATOM   1753  HA  ASP A 110      -1.783 -12.949   9.599  1.00 82.45           H  
ATOM   1754  C   ASP A 110      -3.167 -11.513  10.326  1.00 82.45           C  
ATOM   1755  CB  ASP A 110      -0.649 -11.245  10.247  1.00 82.45           C  
ATOM   1756  HB2 ASP A 110      -0.718 -11.415  11.322  1.00 82.45           H  
ATOM   1757  HB3 ASP A 110      -0.655 -10.167  10.086  1.00 82.45           H  
ATOM   1758  O   ASP A 110      -3.275 -11.876  11.496  1.00 82.45           O  
ATOM   1759  CG  ASP A 110       0.692 -11.826   9.790  1.00 82.45           C  
ATOM   1760  OD1 ASP A 110       0.795 -13.066   9.610  1.00 82.45           O  
ATOM   1761  OD2 ASP A 110       1.676 -11.050   9.720  1.00 82.45           O  
ATOM   1762  N   SER A 111      -4.115 -10.798   9.703  1.00 75.45           N  
ATOM   1763  H   SER A 111      -4.022 -10.604   8.716  1.00 75.45           H  
ATOM   1764  CA  SER A 111      -5.326 -10.336  10.366  1.00 75.45           C  
ATOM   1765  HA  SER A 111      -4.962 -10.098  11.365  1.00 75.45           H  
ATOM   1766  C   SER A 111      -6.389 -11.416  10.574  1.00 75.45           C  
ATOM   1767  CB  SER A 111      -5.882  -9.033   9.758  1.00 75.45           C  
ATOM   1768  HB2 SER A 111      -5.072  -8.450   9.320  1.00 75.45           H  
ATOM   1769  HB3 SER A 111      -6.352  -8.422  10.529  1.00 75.45           H  
ATOM   1770  O   SER A 111      -6.366 -12.477   9.958  1.00 75.45           O  
ATOM   1771  OG  SER A 111      -6.856  -9.307   8.786  1.00 75.45           O  
ATOM   1772  HG  SER A 111      -6.387  -9.668   8.030  1.00 75.45           H  
ATOM   1773  N   SER A 112      -7.341 -11.146  11.465  1.00 77.51           N  
ATOM   1774  H   SER A 112      -7.243 -10.265  11.948  1.00 77.51           H  
ATOM   1775  CA  SER A 112      -8.453 -12.035  11.824  1.00 77.51           C  
ATOM   1776  HA  SER A 112      -8.085 -13.061  11.804  1.00 77.51           H  
ATOM   1777  C   SER A 112      -9.635 -11.978  10.850  1.00 77.51           C  
ATOM   1778  CB  SER A 112      -8.910 -11.737  13.255  1.00 77.51           C  
ATOM   1779  HB2 SER A 112      -9.695 -12.441  13.534  1.00 77.51           H  
ATOM   1780  HB3 SER A 112      -8.068 -11.869  13.935  1.00 77.51           H  
ATOM   1781  O   SER A 112     -10.570 -12.770  10.978  1.00 77.51           O  
ATOM   1782  OG  SER A 112      -9.412 -10.420  13.379  1.00 77.51           O  
ATOM   1783  HG  SER A 112      -8.728  -9.788  13.148  1.00 77.51           H  
ATOM   1784  N   THR A 113      -9.594 -11.083   9.857  1.00 78.29           N  
ATOM   1785  H   THR A 113      -8.746 -10.549   9.726  1.00 78.29           H  
ATOM   1786  CA  THR A 113     -10.643 -10.917   8.839  1.00 78.29           C  
ATOM   1787  HA  THR A 113     -11.368 -11.722   8.955  1.00 78.29           H  
ATOM   1788  C   THR A 113     -10.052 -11.004   7.429  1.00 78.29           C  
ATOM   1789  CB  THR A 113     -11.408  -9.597   9.011  1.00 78.29           C  
ATOM   1790  HB  THR A 113     -12.149  -9.520   8.215  1.00 78.29           H  
ATOM   1791  O   THR A 113      -8.879 -10.686   7.241  1.00 78.29           O  
ATOM   1792  CG2 THR A 113     -12.140  -9.525  10.351  1.00 78.29           C  
ATOM   1793 HG21 THR A 113     -12.722  -8.604  10.388  1.00 78.29           H  
ATOM   1794 HG22 THR A 113     -12.815 -10.375  10.449  1.00 78.29           H  
ATOM   1795 HG23 THR A 113     -11.430  -9.526  11.178  1.00 78.29           H  
ATOM   1796  OG1 THR A 113     -10.548  -8.490   8.928  1.00 78.29           O  
ATOM   1797  HG1 THR A 113      -9.859  -8.567   9.592  1.00 78.29           H  
ATOM   1798  N   PRO A 114     -10.800 -11.477   6.415  1.00 81.60           N  
ATOM   1799  CA  PRO A 114     -10.334 -11.421   5.032  1.00 81.60           C  
ATOM   1800  HA  PRO A 114      -9.407 -11.989   4.952  1.00 81.60           H  
ATOM   1801  C   PRO A 114     -10.092  -9.978   4.581  1.00 81.60           C  
ATOM   1802  CB  PRO A 114     -11.419 -12.096   4.188  1.00 81.60           C  
ATOM   1803  HB2 PRO A 114     -12.097 -11.348   3.776  1.00 81.60           H  
ATOM   1804  HB3 PRO A 114     -10.987 -12.698   3.389  1.00 81.60           H  
ATOM   1805  O   PRO A 114     -10.879  -9.089   4.901  1.00 81.60           O  
ATOM   1806  CG  PRO A 114     -12.176 -12.959   5.196  1.00 81.60           C  
ATOM   1807  HG2 PRO A 114     -11.660 -13.911   5.321  1.00 81.60           H  
ATOM   1808  HG3 PRO A 114     -13.211 -13.120   4.893  1.00 81.60           H  
ATOM   1809  CD  PRO A 114     -12.085 -12.150   6.488  1.00 81.60           C  
ATOM   1810  HD2 PRO A 114     -12.148 -12.821   7.345  1.00 81.60           H  
ATOM   1811  HD3 PRO A 114     -12.881 -11.406   6.521  1.00 81.60           H  
ATOM   1812  N   VAL A 115      -9.039  -9.764   3.793  1.00 81.73           N  
ATOM   1813  H   VAL A 115      -8.435 -10.542   3.569  1.00 81.73           H  
ATOM   1814  CA  VAL A 115      -8.714  -8.451   3.215  1.00 81.73           C  
ATOM   1815  HA  VAL A 115      -9.441  -7.710   3.548  1.00 81.73           H  
ATOM   1816  C   VAL A 115      -8.794  -8.518   1.703  1.00 81.73           C  
ATOM   1817  CB  VAL A 115      -7.329  -7.970   3.669  1.00 81.73           C  
ATOM   1818  HB  VAL A 115      -6.584  -8.717   3.396  1.00 81.73           H  
ATOM   1819  O   VAL A 115      -8.243  -9.439   1.096  1.00 81.73           O  
ATOM   1820  CG1 VAL A 115      -6.947  -6.646   2.989  1.00 81.73           C  
ATOM   1821 HG11 VAL A 115      -5.939  -6.347   3.275  1.00 81.73           H  
ATOM   1822 HG12 VAL A 115      -6.941  -6.748   1.904  1.00 81.73           H  
ATOM   1823 HG13 VAL A 115      -7.653  -5.865   3.271  1.00 81.73           H  
ATOM   1824  CG2 VAL A 115      -7.322  -7.800   5.193  1.00 81.73           C  
ATOM   1825 HG21 VAL A 115      -8.326  -7.862   5.613  1.00 81.73           H  
ATOM   1826 HG22 VAL A 115      -6.703  -8.569   5.656  1.00 81.73           H  
ATOM   1827 HG23 VAL A 115      -6.932  -6.816   5.454  1.00 81.73           H  
ATOM   1828  N   GLU A 116      -9.432  -7.523   1.091  1.00 81.97           N  
ATOM   1829  H   GLU A 116      -9.799  -6.759   1.641  1.00 81.97           H  
ATOM   1830  CA  GLU A 116      -9.414  -7.347  -0.356  1.00 81.97           C  
ATOM   1831  HA  GLU A 116      -9.163  -8.304  -0.814  1.00 81.97           H  
ATOM   1832  C   GLU A 116      -8.319  -6.349  -0.758  1.00 81.97           C  
ATOM   1833  CB  GLU A 116     -10.814  -6.983  -0.875  1.00 81.97           C  
ATOM   1834  HB2 GLU A 116     -11.520  -7.723  -0.498  1.00 81.97           H  
ATOM   1835  HB3 GLU A 116     -11.108  -5.998  -0.513  1.00 81.97           H  
ATOM   1836  O   GLU A 116      -8.248  -5.216  -0.279  1.00 81.97           O  
ATOM   1837  CG  GLU A 116     -10.845  -7.011  -2.408  1.00 81.97           C  
ATOM   1838  HG2 GLU A 116     -10.291  -7.884  -2.755  1.00 81.97           H  
ATOM   1839  HG3 GLU A 116     -10.328  -6.133  -2.794  1.00 81.97           H  
ATOM   1840  CD  GLU A 116     -12.272  -7.087  -2.970  1.00 81.97           C  
ATOM   1841  OE1 GLU A 116     -12.836  -6.042  -3.350  1.00 81.97           O  
ATOM   1842  OE2 GLU A 116     -12.756  -8.229  -3.138  1.00 81.97           O  
ATOM   1843  N   VAL A 117      -7.427  -6.790  -1.643  1.00 83.45           N  
ATOM   1844  H   VAL A 117      -7.506  -7.747  -1.954  1.00 83.45           H  
ATOM   1845  CA  VAL A 117      -6.324  -5.987  -2.169  1.00 83.45           C  
ATOM   1846  HA  VAL A 117      -6.360  -4.998  -1.712  1.00 83.45           H  
ATOM   1847  C   VAL A 117      -6.502  -5.820  -3.670  1.00 83.45           C  
ATOM   1848  CB  VAL A 117      -4.952  -6.596  -1.826  1.00 83.45           C  
ATOM   1849  HB  VAL A 117      -4.832  -7.540  -2.357  1.00 83.45           H  
ATOM   1850  O   VAL A 117      -6.451  -6.785  -4.437  1.00 83.45           O  
ATOM   1851  CG1 VAL A 117      -3.832  -5.640  -2.262  1.00 83.45           C  
ATOM   1852 HG11 VAL A 117      -2.863  -6.046  -1.972  1.00 83.45           H  
ATOM   1853 HG12 VAL A 117      -3.968  -4.667  -1.789  1.00 83.45           H  
ATOM   1854 HG13 VAL A 117      -3.846  -5.514  -3.345  1.00 83.45           H  
ATOM   1855  CG2 VAL A 117      -4.802  -6.863  -0.321  1.00 83.45           C  
ATOM   1856 HG21 VAL A 117      -5.487  -7.656  -0.019  1.00 83.45           H  
ATOM   1857 HG22 VAL A 117      -5.039  -5.963   0.245  1.00 83.45           H  
ATOM   1858 HG23 VAL A 117      -3.787  -7.183  -0.086  1.00 83.45           H  
ATOM   1859  N   HIS A 118      -6.652  -4.574  -4.108  1.00 84.24           N  
ATOM   1860  H   HIS A 118      -6.706  -3.837  -3.419  1.00 84.24           H  
ATOM   1861  CA  HIS A 118      -6.627  -4.208  -5.517  1.00 84.24           C  
ATOM   1862  HA  HIS A 118      -6.853  -5.092  -6.113  1.00 84.24           H  
ATOM   1863  C   HIS A 118      -5.240  -3.698  -5.894  1.00 84.24           C  
ATOM   1864  CB  HIS A 118      -7.691  -3.166  -5.852  1.00 84.24           C  
ATOM   1865  HB2 HIS A 118      -7.385  -2.198  -5.453  1.00 84.24           H  
ATOM   1866  HB3 HIS A 118      -7.757  -3.069  -6.935  1.00 84.24           H  
ATOM   1867  O   HIS A 118      -4.754  -2.701  -5.363  1.00 84.24           O  
ATOM   1868  CG  HIS A 118      -9.051  -3.492  -5.317  1.00 84.24           C  
ATOM   1869  CD2 HIS A 118      -9.597  -2.996  -4.166  1.00 84.24           C  
ATOM   1870  HD2 HIS A 118      -9.135  -2.313  -3.468  1.00 84.24           H  
ATOM   1871  ND1 HIS A 118      -9.974  -4.341  -5.887  1.00 84.24           N  
ATOM   1872  HD1 HIS A 118      -9.814  -4.989  -6.644  1.00 84.24           H  
ATOM   1873  CE1 HIS A 118     -11.062  -4.342  -5.095  1.00 84.24           C  
ATOM   1874  HE1 HIS A 118     -11.951  -4.941  -5.227  1.00 84.24           H  
ATOM   1875  NE2 HIS A 118     -10.874  -3.517  -4.062  1.00 84.24           N  
ATOM   1876  N   ILE A 119      -4.613  -4.358  -6.857  1.00 84.99           N  
ATOM   1877  H   ILE A 119      -5.084  -5.157  -7.256  1.00 84.99           H  
ATOM   1878  CA  ILE A 119      -3.298  -4.009  -7.380  1.00 84.99           C  
ATOM   1879  HA  ILE A 119      -2.877  -3.195  -6.790  1.00 84.99           H  
ATOM   1880  C   ILE A 119      -3.478  -3.530  -8.817  1.00 84.99           C  
ATOM   1881  CB  ILE A 119      -2.329  -5.203  -7.300  1.00 84.99           C  
ATOM   1882  HB  ILE A 119      -2.658  -5.951  -8.021  1.00 84.99           H  
ATOM   1883  O   ILE A 119      -4.030  -4.244  -9.657  1.00 84.99           O  
ATOM   1884  CG1 ILE A 119      -2.313  -5.882  -5.912  1.00 84.99           C  
ATOM   1885 HG12 ILE A 119      -3.330  -6.103  -5.589  1.00 84.99           H  
ATOM   1886 HG13 ILE A 119      -1.860  -5.218  -5.176  1.00 84.99           H  
ATOM   1887  CG2 ILE A 119      -0.927  -4.697  -7.694  1.00 84.99           C  
ATOM   1888 HG21 ILE A 119      -0.189  -5.498  -7.641  1.00 84.99           H  
ATOM   1889 HG22 ILE A 119      -0.929  -4.322  -8.717  1.00 84.99           H  
ATOM   1890 HG23 ILE A 119      -0.619  -3.892  -7.027  1.00 84.99           H  
ATOM   1891  CD1 ILE A 119      -1.574  -7.222  -5.920  1.00 84.99           C  
ATOM   1892 HD11 ILE A 119      -2.053  -7.892  -6.634  1.00 84.99           H  
ATOM   1893 HD12 ILE A 119      -1.617  -7.668  -4.926  1.00 84.99           H  
ATOM   1894 HD13 ILE A 119      -0.527  -7.094  -6.192  1.00 84.99           H  
ATOM   1895  N   LYS A 120      -2.996  -2.329  -9.118  1.00 81.79           N  
ATOM   1896  H   LYS A 120      -2.550  -1.807  -8.376  1.00 81.79           H  
ATOM   1897  CA  LYS A 120      -2.986  -1.752 -10.460  1.00 81.79           C  
ATOM   1898  HA  LYS A 120      -3.385  -2.484 -11.162  1.00 81.79           H  
ATOM   1899  C   LYS A 120      -1.555  -1.446 -10.886  1.00 81.79           C  
ATOM   1900  CB  LYS A 120      -3.896  -0.522 -10.489  1.00 81.79           C  
ATOM   1901  HB2 LYS A 120      -4.906  -0.819 -10.205  1.00 81.79           H  
ATOM   1902  HB3 LYS A 120      -3.536   0.205  -9.760  1.00 81.79           H  
ATOM   1903  O   LYS A 120      -0.818  -0.773 -10.172  1.00 81.79           O  
ATOM   1904  CG  LYS A 120      -3.925   0.114 -11.884  1.00 81.79           C  
ATOM   1905  HG2 LYS A 120      -4.354  -0.585 -12.602  1.00 81.79           H  
ATOM   1906  HG3 LYS A 120      -2.911   0.357 -12.200  1.00 81.79           H  
ATOM   1907  CD  LYS A 120      -4.732   1.409 -11.870  1.00 81.79           C  
ATOM   1908  HD2 LYS A 120      -4.273   2.088 -11.152  1.00 81.79           H  
ATOM   1909  HD3 LYS A 120      -5.763   1.213 -11.575  1.00 81.79           H  
ATOM   1910  CE  LYS A 120      -4.667   2.022 -13.270  1.00 81.79           C  
ATOM   1911  HE2 LYS A 120      -5.241   1.416 -13.971  1.00 81.79           H  
ATOM   1912  HE3 LYS A 120      -3.629   1.983 -13.600  1.00 81.79           H  
ATOM   1913  NZ  LYS A 120      -5.117   3.432 -13.261  1.00 81.79           N  
ATOM   1914  HZ1 LYS A 120      -6.078   3.520 -12.965  1.00 81.79           H  
ATOM   1915  HZ2 LYS A 120      -4.989   3.830 -14.180  1.00 81.79           H  
ATOM   1916  HZ3 LYS A 120      -4.535   3.947 -12.615  1.00 81.79           H  
ATOM   1917  N   VAL A 121      -1.189  -1.897 -12.081  1.00 79.41           N  
ATOM   1918  H   VAL A 121      -1.866  -2.425 -12.613  1.00 79.41           H  
ATOM   1919  CA  VAL A 121       0.150  -1.740 -12.660  1.00 79.41           C  
ATOM   1920  HA  VAL A 121       0.704  -0.972 -12.121  1.00 79.41           H  
ATOM   1921  C   VAL A 121      -0.010  -1.312 -14.111  1.00 79.41           C  
ATOM   1922  CB  VAL A 121       0.938  -3.054 -12.577  1.00 79.41           C  
ATOM   1923  HB  VAL A 121       0.484  -3.796 -13.234  1.00 79.41           H  
ATOM   1924  O   VAL A 121      -0.386  -2.111 -14.969  1.00 79.41           O  
ATOM   1925  CG1 VAL A 121       2.394  -2.841 -12.998  1.00 79.41           C  
ATOM   1926 HG11 VAL A 121       2.909  -3.800 -12.947  1.00 79.41           H  
ATOM   1927 HG12 VAL A 121       2.448  -2.479 -14.025  1.00 79.41           H  
ATOM   1928 HG13 VAL A 121       2.883  -2.127 -12.336  1.00 79.41           H  
ATOM   1929  CG2 VAL A 121       0.929  -3.626 -11.164  1.00 79.41           C  
ATOM   1930 HG21 VAL A 121      -0.089  -3.808 -10.821  1.00 79.41           H  
ATOM   1931 HG22 VAL A 121       1.439  -2.953 -10.474  1.00 79.41           H  
ATOM   1932 HG23 VAL A 121       1.406  -4.605 -11.206  1.00 79.41           H  
ATOM   1933  N   GLY A 122       0.206  -0.025 -14.388  1.00 75.98           N  
ATOM   1934  H   GLY A 122       0.523   0.587 -13.649  1.00 75.98           H  
ATOM   1935  CA  GLY A 122      -0.175   0.557 -15.676  1.00 75.98           C  
ATOM   1936  HA2 GLY A 122       0.037   1.626 -15.678  1.00 75.98           H  
ATOM   1937  HA3 GLY A 122       0.406   0.087 -16.470  1.00 75.98           H  
ATOM   1938  C   GLY A 122      -1.672   0.356 -15.949  1.00 75.98           C  
ATOM   1939  O   GLY A 122      -2.513   0.860 -15.197  1.00 75.98           O  
ATOM   1940  N   ASP A 123      -1.992  -0.400 -17.000  1.00 78.49           N  
ATOM   1941  H   ASP A 123      -1.244  -0.769 -17.569  1.00 78.49           H  
ATOM   1942  CA  ASP A 123      -3.367  -0.732 -17.401  1.00 78.49           C  
ATOM   1943  HA  ASP A 123      -4.038   0.052 -17.050  1.00 78.49           H  
ATOM   1944  C   ASP A 123      -3.881  -2.057 -16.812  1.00 78.49           C  
ATOM   1945  CB  ASP A 123      -3.457  -0.760 -18.934  1.00 78.49           C  
ATOM   1946  HB2 ASP A 123      -2.792  -1.535 -19.314  1.00 78.49           H  
ATOM   1947  HB3 ASP A 123      -4.476  -1.014 -19.227  1.00 78.49           H  
ATOM   1948  O   ASP A 123      -5.088  -2.311 -16.829  1.00 78.49           O  
ATOM   1949  CG  ASP A 123      -3.098   0.588 -19.560  1.00 78.49           C  
ATOM   1950  OD1 ASP A 123      -3.606   1.616 -19.056  1.00 78.49           O  
ATOM   1951  OD2 ASP A 123      -2.299   0.570 -20.523  1.00 78.49           O  
ATOM   1952  N   GLU A 124      -2.999  -2.903 -16.266  1.00 82.30           N  
ATOM   1953  H   GLU A 124      -2.041  -2.606 -16.147  1.00 82.30           H  
ATOM   1954  CA  GLU A 124      -3.398  -4.174 -15.662  1.00 82.30           C  
ATOM   1955  HA  GLU A 124      -4.210  -4.580 -16.264  1.00 82.30           H  
ATOM   1956  C   GLU A 124      -3.932  -3.948 -14.242  1.00 82.30           C  
ATOM   1957  CB  GLU A 124      -2.250  -5.200 -15.707  1.00 82.30           C  
ATOM   1958  HB2 GLU A 124      -1.832  -5.203 -16.714  1.00 82.30           H  
ATOM   1959  HB3 GLU A 124      -1.470  -4.916 -15.000  1.00 82.30           H  
ATOM   1960  O   GLU A 124      -3.346  -3.211 -13.446  1.00 82.30           O  
ATOM   1961  CG  GLU A 124      -2.765  -6.616 -15.379  1.00 82.30           C  
ATOM   1962  HG2 GLU A 124      -3.148  -6.623 -14.359  1.00 82.30           H  
ATOM   1963  HG3 GLU A 124      -3.599  -6.841 -16.043  1.00 82.30           H  
ATOM   1964  CD  GLU A 124      -1.719  -7.736 -15.518  1.00 82.30           C  
ATOM   1965  OE1 GLU A 124      -2.046  -8.869 -15.076  1.00 82.30           O  
ATOM   1966  OE2 GLU A 124      -0.623  -7.481 -16.060  1.00 82.30           O  
ATOM   1967  N   LYS A 125      -5.054  -4.596 -13.917  1.00 86.38           N  
ATOM   1968  H   LYS A 125      -5.460  -5.213 -14.607  1.00 86.38           H  
ATOM   1969  CA  LYS A 125      -5.665  -4.592 -12.583  1.00 86.38           C  
ATOM   1970  HA  LYS A 125      -4.991  -4.106 -11.878  1.00 86.38           H  
ATOM   1971  C   LYS A 125      -5.877  -6.024 -12.107  1.00 86.38           C  
ATOM   1972  CB  LYS A 125      -6.998  -3.833 -12.589  1.00 86.38           C  
ATOM   1973  HB2 LYS A 125      -7.650  -4.270 -13.345  1.00 86.38           H  
ATOM   1974  HB3 LYS A 125      -7.470  -3.965 -11.615  1.00 86.38           H  
ATOM   1975  O   LYS A 125      -6.373  -6.859 -12.862  1.00 86.38           O  
ATOM   1976  CG  LYS A 125      -6.842  -2.330 -12.853  1.00 86.38           C  
ATOM   1977  HG2 LYS A 125      -6.217  -1.892 -12.075  1.00 86.38           H  
ATOM   1978  HG3 LYS A 125      -6.380  -2.168 -13.827  1.00 86.38           H  
ATOM   1979  CD  LYS A 125      -8.225  -1.670 -12.827  1.00 86.38           C  
ATOM   1980  HD2 LYS A 125      -8.858  -2.157 -13.569  1.00 86.38           H  
ATOM   1981  HD3 LYS A 125      -8.664  -1.813 -11.840  1.00 86.38           H  
ATOM   1982  CE  LYS A 125      -8.134  -0.176 -13.142  1.00 86.38           C  
ATOM   1983  HE2 LYS A 125      -7.491   0.290 -12.395  1.00 86.38           H  
ATOM   1984  HE3 LYS A 125      -7.675  -0.061 -14.123  1.00 86.38           H  
ATOM   1985  NZ  LYS A 125      -9.487   0.436 -13.120  1.00 86.38           N  
ATOM   1986  HZ1 LYS A 125      -9.912   0.312 -12.212  1.00 86.38           H  
ATOM   1987  HZ2 LYS A 125      -9.457   1.422 -13.337  1.00 86.38           H  
ATOM   1988  HZ3 LYS A 125     -10.081  -0.022 -13.796  1.00 86.38           H  
ATOM   1989  N   ARG A 126      -5.548  -6.289 -10.847  1.00 87.64           N  
ATOM   1990  H   ARG A 126      -5.131  -5.544 -10.307  1.00 87.64           H  
ATOM   1991  CA  ARG A 126      -5.804  -7.553 -10.149  1.00 87.64           C  
ATOM   1992  HA  ARG A 126      -6.482  -8.169 -10.739  1.00 87.64           H  
ATOM   1993  C   ARG A 126      -6.492  -7.252  -8.827  1.00 87.64           C  
ATOM   1994  CB  ARG A 126      -4.485  -8.312  -9.916  1.00 87.64           C  
ATOM   1995  HB2 ARG A 126      -3.821  -7.683  -9.322  1.00 87.64           H  
ATOM   1996  HB3 ARG A 126      -4.687  -9.209  -9.331  1.00 87.64           H  
ATOM   1997  O   ARG A 126      -6.099  -6.318  -8.141  1.00 87.64           O  
ATOM   1998  CG  ARG A 126      -3.749  -8.718 -11.204  1.00 87.64           C  
ATOM   1999  HG2 ARG A 126      -3.600  -7.848 -11.842  1.00 87.64           H  
ATOM   2000  HG3 ARG A 126      -2.770  -9.110 -10.930  1.00 87.64           H  
ATOM   2001  CD  ARG A 126      -4.501  -9.799 -11.983  1.00 87.64           C  
ATOM   2002  HD2 ARG A 126      -4.638 -10.662 -11.331  1.00 87.64           H  
ATOM   2003  HD3 ARG A 126      -5.476  -9.416 -12.283  1.00 87.64           H  
ATOM   2004  NE  ARG A 126      -3.750 -10.186 -13.186  1.00 87.64           N  
ATOM   2005  HE  ARG A 126      -3.085  -9.527 -13.565  1.00 87.64           H  
ATOM   2006  NH1 ARG A 126      -4.716 -12.236 -13.575  1.00 87.64           N  
ATOM   2007 HH11 ARG A 126      -5.284 -12.113 -12.749  1.00 87.64           H  
ATOM   2008 HH12 ARG A 126      -4.758 -13.079 -14.129  1.00 87.64           H  
ATOM   2009  NH2 ARG A 126      -3.117 -11.424 -14.934  1.00 87.64           N  
ATOM   2010 HH21 ARG A 126      -3.107 -12.250 -15.515  1.00 87.64           H  
ATOM   2011 HH22 ARG A 126      -2.526 -10.632 -15.145  1.00 87.64           H  
ATOM   2012  CZ  ARG A 126      -3.870 -11.289 -13.887  1.00 87.64           C  
ATOM   2013  N   THR A 127      -7.486  -8.054  -8.481  1.00 88.32           N  
ATOM   2014  H   THR A 127      -7.715  -8.839  -9.075  1.00 88.32           H  
ATOM   2015  CA  THR A 127      -8.143  -8.021  -7.173  1.00 88.32           C  
ATOM   2016  HA  THR A 127      -7.705  -7.247  -6.543  1.00 88.32           H  
ATOM   2017  C   THR A 127      -7.910  -9.370  -6.520  1.00 88.32           C  
ATOM   2018  CB  THR A 127      -9.644  -7.741  -7.292  1.00 88.32           C  
ATOM   2019  HB  THR A 127     -10.117  -8.542  -7.861  1.00 88.32           H  
ATOM   2020  O   THR A 127      -8.101 -10.398  -7.174  1.00 88.32           O  
ATOM   2021  CG2 THR A 127     -10.314  -7.637  -5.926  1.00 88.32           C  
ATOM   2022 HG21 THR A 127     -11.325  -7.241  -6.022  1.00 88.32           H  
ATOM   2023 HG22 THR A 127      -9.736  -6.991  -5.266  1.00 88.32           H  
ATOM   2024 HG23 THR A 127     -10.388  -8.622  -5.464  1.00 88.32           H  
ATOM   2025  OG1 THR A 127      -9.878  -6.520  -7.966  1.00 88.32           O  
ATOM   2026  HG1 THR A 127     -10.833  -6.460  -8.042  1.00 88.32           H  
ATOM   2027  N   VAL A 128      -7.457  -9.361  -5.271  1.00 89.72           N  
ATOM   2028  H   VAL A 128      -7.296  -8.476  -4.813  1.00 89.72           H  
ATOM   2029  CA  VAL A 128      -7.139 -10.567  -4.510  1.00 89.72           C  
ATOM   2030  HA  VAL A 128      -7.580 -11.438  -4.994  1.00 89.72           H  
ATOM   2031  C   VAL A 128      -7.734 -10.446  -3.122  1.00 89.72           C  
ATOM   2032  CB  VAL A 128      -5.618 -10.777  -4.427  1.00 89.72           C  
ATOM   2033  HB  VAL A 128      -5.151  -9.916  -3.949  1.00 89.72           H  
ATOM   2034  O   VAL A 128      -7.451  -9.487  -2.412  1.00 89.72           O  
ATOM   2035  CG1 VAL A 128      -5.255 -12.031  -3.628  1.00 89.72           C  
ATOM   2036 HG11 VAL A 128      -5.654 -12.924  -4.108  1.00 89.72           H  
ATOM   2037 HG12 VAL A 128      -4.170 -12.096  -3.550  1.00 89.72           H  
ATOM   2038 HG13 VAL A 128      -5.646 -11.968  -2.613  1.00 89.72           H  
ATOM   2039  CG2 VAL A 128      -5.032 -10.935  -5.835  1.00 89.72           C  
ATOM   2040 HG21 VAL A 128      -4.995  -9.966  -6.333  1.00 89.72           H  
ATOM   2041 HG22 VAL A 128      -4.026 -11.347  -5.757  1.00 89.72           H  
ATOM   2042 HG23 VAL A 128      -5.642 -11.627  -6.416  1.00 89.72           H  
ATOM   2043  N   THR A 129      -8.519 -11.440  -2.729  1.00 88.99           N  
ATOM   2044  H   THR A 129      -8.744 -12.185  -3.374  1.00 88.99           H  
ATOM   2045  CA  THR A 129      -8.922 -11.629  -1.337  1.00 88.99           C  
ATOM   2046  HA  THR A 129      -8.957 -10.662  -0.835  1.00 88.99           H  
ATOM   2047  C   THR A 129      -7.886 -12.516  -0.657  1.00 88.99           C  
ATOM   2048  CB  THR A 129     -10.314 -12.260  -1.241  1.00 88.99           C  
ATOM   2049  HB  THR A 129     -10.254 -13.299  -1.566  1.00 88.99           H  
ATOM   2050  O   THR A 129      -7.593 -13.599  -1.158  1.00 88.99           O  
ATOM   2051  CG2 THR A 129     -10.862 -12.224   0.183  1.00 88.99           C  
ATOM   2052 HG21 THR A 129     -10.241 -12.834   0.838  1.00 88.99           H  
ATOM   2053 HG22 THR A 129     -11.875 -12.625   0.193  1.00 88.99           H  
ATOM   2054 HG23 THR A 129     -10.878 -11.199   0.554  1.00 88.99           H  
ATOM   2055  OG1 THR A 129     -11.228 -11.598  -2.090  1.00 88.99           O  
ATOM   2056  HG1 THR A 129     -11.393 -10.709  -1.768  1.00 88.99           H  
ATOM   2057  N   VAL A 130      -7.327 -12.061   0.462  1.00 88.28           N  
ATOM   2058  H   VAL A 130      -7.605 -11.149   0.794  1.00 88.28           H  
ATOM   2059  CA  VAL A 130      -6.351 -12.809   1.266  1.00 88.28           C  
ATOM   2060  HA  VAL A 130      -6.079 -13.732   0.755  1.00 88.28           H  
ATOM   2061  C   VAL A 130      -7.026 -13.170   2.586  1.00 88.28           C  
ATOM   2062  CB  VAL A 130      -5.065 -11.985   1.487  1.00 88.28           C  
ATOM   2063  HB  VAL A 130      -5.275 -11.161   2.168  1.00 88.28           H  
ATOM   2064  O   VAL A 130      -7.394 -12.278   3.354  1.00 88.28           O  
ATOM   2065  CG1 VAL A 130      -3.953 -12.855   2.082  1.00 88.28           C  
ATOM   2066 HG11 VAL A 130      -3.071 -12.250   2.293  1.00 88.28           H  
ATOM   2067 HG12 VAL A 130      -4.290 -13.321   3.008  1.00 88.28           H  
ATOM   2068 HG13 VAL A 130      -3.679 -13.649   1.387  1.00 88.28           H  
ATOM   2069  CG2 VAL A 130      -4.521 -11.387   0.183  1.00 88.28           C  
ATOM   2070 HG21 VAL A 130      -5.231 -10.674  -0.234  1.00 88.28           H  
ATOM   2071 HG22 VAL A 130      -4.332 -12.181  -0.540  1.00 88.28           H  
ATOM   2072 HG23 VAL A 130      -3.593 -10.856   0.395  1.00 88.28           H  
ATOM   2073  N   ASN A 131      -7.246 -14.458   2.848  1.00 89.48           N  
ATOM   2074  H   ASN A 131      -6.903 -15.159   2.208  1.00 89.48           H  
ATOM   2075  CA  ASN A 131      -7.910 -14.917   4.072  1.00 89.48           C  
ATOM   2076  HA  ASN A 131      -8.767 -14.269   4.250  1.00 89.48           H  
ATOM   2077  C   ASN A 131      -6.980 -14.828   5.297  1.00 89.48           C  
ATOM   2078  CB  ASN A 131      -8.429 -16.349   3.872  1.00 89.48           C  
ATOM   2079  HB2 ASN A 131      -7.597 -17.006   3.617  1.00 89.48           H  
ATOM   2080  HB3 ASN A 131      -8.872 -16.725   4.794  1.00 89.48           H  
ATOM   2081  O   ASN A 131      -5.762 -14.753   5.138  1.00 89.48           O  
ATOM   2082  CG  ASN A 131      -9.492 -16.416   2.799  1.00 89.48           C  
ATOM   2083  ND2 ASN A 131      -9.185 -17.018   1.679  1.00 89.48           N  
ATOM   2084 HD21 ASN A 131      -9.845 -16.934   0.918  1.00 89.48           H  
ATOM   2085 HD22 ASN A 131      -8.203 -17.163   1.494  1.00 89.48           H  
ATOM   2086  OD1 ASN A 131     -10.593 -15.910   2.956  1.00 89.48           O  
ATOM   2087  N   PRO A 132      -7.526 -14.866   6.526  1.00 86.55           N  
ATOM   2088  CA  PRO A 132      -6.725 -14.922   7.747  1.00 86.55           C  
ATOM   2089  HA  PRO A 132      -6.240 -13.956   7.886  1.00 86.55           H  
ATOM   2090  C   PRO A 132      -5.665 -16.031   7.723  1.00 86.55           C  
ATOM   2091  CB  PRO A 132      -7.740 -15.150   8.872  1.00 86.55           C  
ATOM   2092  HB2 PRO A 132      -7.973 -16.210   8.968  1.00 86.55           H  
ATOM   2093  HB3 PRO A 132      -7.398 -14.756   9.829  1.00 86.55           H  
ATOM   2094  O   PRO A 132      -5.982 -17.202   7.500  1.00 86.55           O  
ATOM   2095  CG  PRO A 132      -8.967 -14.412   8.348  1.00 86.55           C  
ATOM   2096  HG2 PRO A 132      -9.886 -14.745   8.831  1.00 86.55           H  
ATOM   2097  HG3 PRO A 132      -8.821 -13.340   8.474  1.00 86.55           H  
ATOM   2098  CD  PRO A 132      -8.940 -14.758   6.864  1.00 86.55           C  
ATOM   2099  HD2 PRO A 132      -9.431 -13.970   6.293  1.00 86.55           H  
ATOM   2100  HD3 PRO A 132      -9.435 -15.715   6.704  1.00 86.55           H  
ATOM   2101  N   GLY A 133      -4.407 -15.662   7.969  1.00 86.11           N  
ATOM   2102  H   GLY A 133      -4.214 -14.675   8.057  1.00 86.11           H  
ATOM   2103  CA  GLY A 133      -3.254 -16.566   7.950  1.00 86.11           C  
ATOM   2104  HA2 GLY A 133      -2.419 -16.065   8.440  1.00 86.11           H  
ATOM   2105  HA3 GLY A 133      -3.498 -17.468   8.511  1.00 86.11           H  
ATOM   2106  C   GLY A 133      -2.786 -16.989   6.552  1.00 86.11           C  
ATOM   2107  O   GLY A 133      -1.886 -17.824   6.450  1.00 86.11           O  
ATOM   2108  N   GLU A 134      -3.376 -16.448   5.484  1.00 91.98           N  
ATOM   2109  H   GLU A 134      -4.100 -15.758   5.626  1.00 91.98           H  
ATOM   2110  CA  GLU A 134      -3.015 -16.757   4.101  1.00 91.98           C  
ATOM   2111  HA  GLU A 134      -2.646 -17.783   4.073  1.00 91.98           H  
ATOM   2112  C   GLU A 134      -1.887 -15.845   3.590  1.00 91.98           C  
ATOM   2113  CB  GLU A 134      -4.270 -16.701   3.209  1.00 91.98           C  
ATOM   2114  HB2 GLU A 134      -5.078 -17.226   3.718  1.00 91.98           H  
ATOM   2115  HB3 GLU A 134      -4.559 -15.660   3.068  1.00 91.98           H  
ATOM   2116  O   GLU A 134      -1.810 -14.655   3.915  1.00 91.98           O  
ATOM   2117  CG  GLU A 134      -4.078 -17.345   1.827  1.00 91.98           C  
ATOM   2118  HG2 GLU A 134      -3.294 -16.809   1.292  1.00 91.98           H  
ATOM   2119  HG3 GLU A 134      -3.744 -18.373   1.970  1.00 91.98           H  
ATOM   2120  CD  GLU A 134      -5.356 -17.344   0.965  1.00 91.98           C  
ATOM   2121  OE1 GLU A 134      -5.321 -17.980  -0.111  1.00 91.98           O  
ATOM   2122  OE2 GLU A 134      -6.379 -16.741   1.374  1.00 91.98           O  
ATOM   2123  N   GLU A 135      -1.022 -16.411   2.745  1.00 91.66           N  
ATOM   2124  H   GLU A 135      -1.166 -17.378   2.493  1.00 91.66           H  
ATOM   2125  CA  GLU A 135      -0.058 -15.675   1.929  1.00 91.66           C  
ATOM   2126  HA  GLU A 135      -0.173 -14.610   2.132  1.00 91.66           H  
ATOM   2127  C   GLU A 135      -0.374 -15.919   0.448  1.00 91.66           C  
ATOM   2128  CB  GLU A 135       1.389 -16.057   2.303  1.00 91.66           C  
ATOM   2129  HB2 GLU A 135       1.514 -15.904   3.375  1.00 91.66           H  
ATOM   2130  HB3 GLU A 135       1.558 -17.110   2.081  1.00 91.66           H  
ATOM   2131  O   GLU A 135      -0.421 -17.064  -0.004  1.00 91.66           O  
ATOM   2132  CG  GLU A 135       2.435 -15.205   1.555  1.00 91.66           C  
ATOM   2133  HG2 GLU A 135       2.227 -14.152   1.743  1.00 91.66           H  
ATOM   2134  HG3 GLU A 135       2.327 -15.375   0.484  1.00 91.66           H  
ATOM   2135  CD  GLU A 135       3.892 -15.499   1.972  1.00 91.66           C  
ATOM   2136  OE1 GLU A 135       4.770 -15.547   1.071  1.00 91.66           O  
ATOM   2137  OE2 GLU A 135       4.159 -15.611   3.192  1.00 91.66           O  
ATOM   2138  N   VAL A 136      -0.583 -14.843  -0.311  1.00 92.45           N  
ATOM   2139  H   VAL A 136      -0.497 -13.938   0.129  1.00 92.45           H  
ATOM   2140  CA  VAL A 136      -0.874 -14.881  -1.748  1.00 92.45           C  
ATOM   2141  HA  VAL A 136      -0.860 -15.919  -2.080  1.00 92.45           H  
ATOM   2142  C   VAL A 136       0.207 -14.130  -2.512  1.00 92.45           C  
ATOM   2143  CB  VAL A 136      -2.272 -14.316  -2.073  1.00 92.45           C  
ATOM   2144  HB  VAL A 136      -2.330 -13.274  -1.759  1.00 92.45           H  
ATOM   2145  O   VAL A 136       0.573 -13.012  -2.161  1.00 92.45           O  
ATOM   2146  CG1 VAL A 136      -2.536 -14.396  -3.585  1.00 92.45           C  
ATOM   2147 HG11 VAL A 136      -2.270 -15.386  -3.958  1.00 92.45           H  
ATOM   2148 HG12 VAL A 136      -1.957 -13.637  -4.111  1.00 92.45           H  
ATOM   2149 HG13 VAL A 136      -3.595 -14.241  -3.791  1.00 92.45           H  
ATOM   2150  CG2 VAL A 136      -3.380 -15.103  -1.365  1.00 92.45           C  
ATOM   2151 HG21 VAL A 136      -3.363 -16.149  -1.671  1.00 92.45           H  
ATOM   2152 HG22 VAL A 136      -4.357 -14.680  -1.596  1.00 92.45           H  
ATOM   2153 HG23 VAL A 136      -3.240 -15.061  -0.285  1.00 92.45           H  
ATOM   2154  N   GLU A 137       0.693 -14.715  -3.606  1.00 92.12           N  
ATOM   2155  H   GLU A 137       0.341 -15.626  -3.861  1.00 92.12           H  
ATOM   2156  CA  GLU A 137       1.617 -14.052  -4.523  1.00 92.12           C  
ATOM   2157  HA  GLU A 137       1.957 -13.121  -4.068  1.00 92.12           H  
ATOM   2158  C   GLU A 137       0.925 -13.689  -5.844  1.00 92.12           C  
ATOM   2159  CB  GLU A 137       2.869 -14.914  -4.730  1.00 92.12           C  
ATOM   2160  HB2 GLU A 137       3.298 -15.157  -3.759  1.00 92.12           H  
ATOM   2161  HB3 GLU A 137       2.604 -15.840  -5.241  1.00 92.12           H  
ATOM   2162  O   GLU A 137       0.367 -14.543  -6.533  1.00 92.12           O  
ATOM   2163  CG  GLU A 137       3.912 -14.153  -5.555  1.00 92.12           C  
ATOM   2164  HG2 GLU A 137       3.516 -13.946  -6.549  1.00 92.12           H  
ATOM   2165  HG3 GLU A 137       4.123 -13.195  -5.080  1.00 92.12           H  
ATOM   2166  CD  GLU A 137       5.210 -14.944  -5.693  1.00 92.12           C  
ATOM   2167  OE1 GLU A 137       5.429 -15.567  -6.758  1.00 92.12           O  
ATOM   2168  OE2 GLU A 137       6.105 -14.834  -4.819  1.00 92.12           O  
ATOM   2169  N   VAL A 138       1.013 -12.416  -6.231  1.00 90.09           N  
ATOM   2170  H   VAL A 138       1.454 -11.769  -5.594  1.00 90.09           H  
ATOM   2171  CA  VAL A 138       0.523 -11.880  -7.504  1.00 90.09           C  
ATOM   2172  HA  VAL A 138      -0.046 -12.655  -8.018  1.00 90.09           H  
ATOM   2173  C   VAL A 138       1.713 -11.490  -8.365  1.00 90.09           C  
ATOM   2174  CB  VAL A 138      -0.407 -10.672  -7.299  1.00 90.09           C  
ATOM   2175  HB  VAL A 138       0.170  -9.811  -6.962  1.00 90.09           H  
ATOM   2176  O   VAL A 138       2.524 -10.659  -7.968  1.00 90.09           O  
ATOM   2177  CG1 VAL A 138      -1.106 -10.302  -8.615  1.00 90.09           C  
ATOM   2178 HG11 VAL A 138      -0.370 -10.050  -9.379  1.00 90.09           H  
ATOM   2179 HG12 VAL A 138      -1.714 -11.137  -8.962  1.00 90.09           H  
ATOM   2180 HG13 VAL A 138      -1.748  -9.435  -8.458  1.00 90.09           H  
ATOM   2181  CG2 VAL A 138      -1.478 -10.971  -6.251  1.00 90.09           C  
ATOM   2182 HG21 VAL A 138      -1.987 -11.901  -6.500  1.00 90.09           H  
ATOM   2183 HG22 VAL A 138      -1.022 -11.070  -5.265  1.00 90.09           H  
ATOM   2184 HG23 VAL A 138      -2.192 -10.149  -6.204  1.00 90.09           H  
ATOM   2185  N   THR A 139       1.821 -12.066  -9.560  1.00 89.36           N  
ATOM   2186  H   THR A 139       1.101 -12.708  -9.858  1.00 89.36           H  
ATOM   2187  CA  THR A 139       2.895 -11.732 -10.504  1.00 89.36           C  
ATOM   2188  HA  THR A 139       3.630 -11.100 -10.007  1.00 89.36           H  
ATOM   2189  C   THR A 139       2.343 -10.951 -11.689  1.00 89.36           C  
ATOM   2190  CB  THR A 139       3.653 -12.981 -10.964  1.00 89.36           C  
ATOM   2191  HB  THR A 139       2.970 -13.665 -11.469  1.00 89.36           H  
ATOM   2192  O   THR A 139       1.381 -11.374 -12.325  1.00 89.36           O  
ATOM   2193  CG2 THR A 139       4.822 -12.649 -11.895  1.00 89.36           C  
ATOM   2194 HG21 THR A 139       4.449 -12.272 -12.847  1.00 89.36           H  
ATOM   2195 HG22 THR A 139       5.403 -13.552 -12.083  1.00 89.36           H  
ATOM   2196 HG23 THR A 139       5.464 -11.899 -11.433  1.00 89.36           H  
ATOM   2197  OG1 THR A 139       4.224 -13.630  -9.852  1.00 89.36           O  
ATOM   2198  HG1 THR A 139       3.527 -13.885  -9.243  1.00 89.36           H  
ATOM   2199  N   PHE A 140       2.999  -9.840 -12.007  1.00 85.25           N  
ATOM   2200  H   PHE A 140       3.777  -9.577 -11.420  1.00 85.25           H  
ATOM   2201  CA  PHE A 140       2.803  -9.046 -13.212  1.00 85.25           C  
ATOM   2202  HA  PHE A 140       1.921  -9.394 -13.750  1.00 85.25           H  
ATOM   2203  C   PHE A 140       4.026  -9.207 -14.111  1.00 85.25           C  
ATOM   2204  CB  PHE A 140       2.590  -7.578 -12.836  1.00 85.25           C  
ATOM   2205  HB2 PHE A 140       3.454  -7.232 -12.269  1.00 85.25           H  
ATOM   2206  HB3 PHE A 140       2.533  -6.993 -13.754  1.00 85.25           H  
ATOM   2207  O   PHE A 140       5.157  -9.294 -13.626  1.00 85.25           O  
ATOM   2208  CG  PHE A 140       1.343  -7.319 -12.022  1.00 85.25           C  
ATOM   2209  CD1 PHE A 140       0.182  -6.847 -12.658  1.00 85.25           C  
ATOM   2210  HD1 PHE A 140       0.182  -6.677 -13.725  1.00 85.25           H  
ATOM   2211  CD2 PHE A 140       1.341  -7.541 -10.631  1.00 85.25           C  
ATOM   2212  HD2 PHE A 140       2.226  -7.917 -10.139  1.00 85.25           H  
ATOM   2213  CE1 PHE A 140      -0.973  -6.581 -11.907  1.00 85.25           C  
ATOM   2214  HE1 PHE A 140      -1.856  -6.195 -12.395  1.00 85.25           H  
ATOM   2215  CE2 PHE A 140       0.183  -7.285  -9.881  1.00 85.25           C  
ATOM   2216  HE2 PHE A 140       0.180  -7.469  -8.817  1.00 85.25           H  
ATOM   2217  CZ  PHE A 140      -0.972  -6.801 -10.520  1.00 85.25           C  
ATOM   2218  HZ  PHE A 140      -1.863  -6.590  -9.948  1.00 85.25           H  
ATOM   2219  N   SER A 141       3.820  -9.244 -15.423  1.00 84.36           N  
ATOM   2220  H   SER A 141       2.880  -9.130 -15.775  1.00 84.36           H  
ATOM   2221  CA  SER A 141       4.905  -9.308 -16.407  1.00 84.36           C  
ATOM   2222  HA  SER A 141       5.859  -9.105 -15.920  1.00 84.36           H  
ATOM   2223  C   SER A 141       4.692  -8.232 -17.460  1.00 84.36           C  
ATOM   2224  CB  SER A 141       5.008 -10.696 -17.045  1.00 84.36           C  
ATOM   2225  HB2 SER A 141       4.095 -10.921 -17.596  1.00 84.36           H  
ATOM   2226  HB3 SER A 141       5.854 -10.713 -17.732  1.00 84.36           H  
ATOM   2227  O   SER A 141       3.595  -8.089 -17.998  1.00 84.36           O  
ATOM   2228  OG  SER A 141       5.204 -11.666 -16.032  1.00 84.36           O  
ATOM   2229  HG  SER A 141       5.437 -11.185 -15.235  1.00 84.36           H  
ATOM   2230  N   ALA A 142       5.734  -7.463 -17.748  1.00 73.83           N  
ATOM   2231  H   ALA A 142       6.622  -7.652 -17.303  1.00 73.83           H  
ATOM   2232  CA  ALA A 142       5.681  -6.367 -18.694  1.00 73.83           C  
ATOM   2233  HA  ALA A 142       4.780  -6.444 -19.303  1.00 73.83           H  
ATOM   2234  C   ALA A 142       6.892  -6.420 -19.617  1.00 73.83           C  
ATOM   2235  CB  ALA A 142       5.633  -5.043 -17.927  1.00 73.83           C  
ATOM   2236  HB1 ALA A 142       5.681  -4.214 -18.633  1.00 73.83           H  
ATOM   2237  HB2 ALA A 142       6.505  -4.958 -17.279  1.00 73.83           H  
ATOM   2238  HB3 ALA A 142       4.725  -4.981 -17.327  1.00 73.83           H  
ATOM   2239  O   ALA A 142       8.014  -6.269 -19.163  1.00 73.83           O  
ATOM   2240  N   ASN A 143       6.653  -6.488 -20.930  1.00 68.10           N  
ATOM   2241  H   ASN A 143       5.722  -6.740 -21.229  1.00 68.10           H  
ATOM   2242  CA  ASN A 143       7.714  -6.396 -21.947  1.00 68.10           C  
ATOM   2243  HA  ASN A 143       8.426  -7.205 -21.781  1.00 68.10           H  
ATOM   2244  C   ASN A 143       8.516  -5.074 -21.888  1.00 68.10           C  
ATOM   2245  CB  ASN A 143       7.078  -6.558 -23.341  1.00 68.10           C  
ATOM   2246  HB2 ASN A 143       7.861  -6.476 -24.094  1.00 68.10           H  
ATOM   2247  HB3 ASN A 143       6.368  -5.747 -23.504  1.00 68.10           H  
ATOM   2248  O   ASN A 143       9.533  -4.944 -22.560  1.00 68.10           O  
ATOM   2249  CG  ASN A 143       6.388  -7.891 -23.553  1.00 68.10           C  
ATOM   2250  ND2 ASN A 143       5.330  -7.925 -24.329  1.00 68.10           N  
ATOM   2251 HD21 ASN A 143       4.928  -8.843 -24.452  1.00 68.10           H  
ATOM   2252 HD22 ASN A 143       5.044  -7.112 -24.857  1.00 68.10           H  
ATOM   2253  OD1 ASN A 143       6.758  -8.920 -23.031  1.00 68.10           O  
ATOM   2254  N   ASP A 144       8.034  -4.093 -21.121  1.00 64.12           N  
ATOM   2255  H   ASP A 144       7.279  -4.342 -20.498  1.00 64.12           H  
ATOM   2256  CA  ASP A 144       8.714  -2.844 -20.800  1.00 64.12           C  
ATOM   2257  HA  ASP A 144       9.716  -2.844 -21.229  1.00 64.12           H  
ATOM   2258  C   ASP A 144       8.791  -2.705 -19.265  1.00 64.12           C  
ATOM   2259  CB  ASP A 144       7.969  -1.677 -21.458  1.00 64.12           C  
ATOM   2260  HB2 ASP A 144       8.005  -1.808 -22.540  1.00 64.12           H  
ATOM   2261  HB3 ASP A 144       6.921  -1.703 -21.158  1.00 64.12           H  
ATOM   2262  O   ASP A 144       7.757  -2.462 -18.629  1.00 64.12           O  
ATOM   2263  CG  ASP A 144       8.561  -0.307 -21.111  1.00 64.12           C  
ATOM   2264  OD1 ASP A 144       9.600  -0.259 -20.413  1.00 64.12           O  
ATOM   2265  OD2 ASP A 144       7.935   0.686 -21.536  1.00 64.12           O  
ATOM   2266  N   PRO A 145       9.987  -2.845 -18.664  1.00 61.90           N  
ATOM   2267  CA  PRO A 145      10.201  -2.684 -17.228  1.00 61.90           C  
ATOM   2268  HA  PRO A 145       9.653  -3.471 -16.709  1.00 61.90           H  
ATOM   2269  C   PRO A 145       9.751  -1.320 -16.687  1.00 61.90           C  
ATOM   2270  CB  PRO A 145      11.705  -2.889 -17.011  1.00 61.90           C  
ATOM   2271  HB2 PRO A 145      11.908  -3.391 -16.066  1.00 61.90           H  
ATOM   2272  HB3 PRO A 145      12.223  -1.930 -17.051  1.00 61.90           H  
ATOM   2273  O   PRO A 145       9.404  -1.224 -15.515  1.00 61.90           O  
ATOM   2274  CG  PRO A 145      12.136  -3.737 -18.204  1.00 61.90           C  
ATOM   2275  HG2 PRO A 145      13.188  -3.591 -18.450  1.00 61.90           H  
ATOM   2276  HG3 PRO A 145      11.929  -4.787 -17.997  1.00 61.90           H  
ATOM   2277  CD  PRO A 145      11.220  -3.248 -19.318  1.00 61.90           C  
ATOM   2278  HD2 PRO A 145      11.664  -2.385 -19.815  1.00 61.90           H  
ATOM   2279  HD3 PRO A 145      11.054  -4.056 -20.031  1.00 61.90           H  
ATOM   2280  N   HIS A 146       9.672  -0.268 -17.514  1.00 63.64           N  
ATOM   2281  H   HIS A 146       9.899  -0.381 -18.492  1.00 63.64           H  
ATOM   2282  CA  HIS A 146       9.183   1.045 -17.078  1.00 63.64           C  
ATOM   2283  HA  HIS A 146       9.722   1.323 -16.172  1.00 63.64           H  
ATOM   2284  C   HIS A 146       7.690   1.049 -16.714  1.00 63.64           C  
ATOM   2285  CB  HIS A 146       9.476   2.100 -18.151  1.00 63.64           C  
ATOM   2286  HB2 HIS A 146       9.006   1.817 -19.093  1.00 63.64           H  
ATOM   2287  HB3 HIS A 146       9.032   3.046 -17.840  1.00 63.64           H  
ATOM   2288  O   HIS A 146       7.242   1.936 -15.983  1.00 63.64           O  
ATOM   2289  CG  HIS A 146      10.947   2.334 -18.360  1.00 63.64           C  
ATOM   2290  CD2 HIS A 146      11.693   2.026 -19.466  1.00 63.64           C  
ATOM   2291  HD2 HIS A 146      11.324   1.558 -20.367  1.00 63.64           H  
ATOM   2292  ND1 HIS A 146      11.794   2.909 -17.443  1.00 63.64           N  
ATOM   2293  HD1 HIS A 146      11.534   3.196 -16.511  1.00 63.64           H  
ATOM   2294  CE1 HIS A 146      13.023   2.950 -17.982  1.00 63.64           C  
ATOM   2295  HE1 HIS A 146      13.905   3.332 -17.489  1.00 63.64           H  
ATOM   2296  NE2 HIS A 146      13.013   2.430 -19.218  1.00 63.64           N  
ATOM   2297  N   LYS A 147       6.913   0.039 -17.139  1.00 65.23           N  
ATOM   2298  H   LYS A 147       7.339  -0.673 -17.715  1.00 65.23           H  
ATOM   2299  CA  LYS A 147       5.505  -0.131 -16.720  1.00 65.23           C  
ATOM   2300  HA  LYS A 147       4.967   0.796 -16.921  1.00 65.23           H  
ATOM   2301  C   LYS A 147       5.353  -0.382 -15.218  1.00 65.23           C  
ATOM   2302  CB  LYS A 147       4.849  -1.271 -17.506  1.00 65.23           C  
ATOM   2303  HB2 LYS A 147       5.428  -2.185 -17.377  1.00 65.23           H  
ATOM   2304  HB3 LYS A 147       3.851  -1.439 -17.101  1.00 65.23           H  
ATOM   2305  O   LYS A 147       4.270  -0.190 -14.669  1.00 65.23           O  
ATOM   2306  CG  LYS A 147       4.723  -0.924 -18.993  1.00 65.23           C  
ATOM   2307  HG2 LYS A 147       4.256   0.056 -19.095  1.00 65.23           H  
ATOM   2308  HG3 LYS A 147       5.713  -0.886 -19.447  1.00 65.23           H  
ATOM   2309  CD  LYS A 147       3.854  -1.957 -19.715  1.00 65.23           C  
ATOM   2310  HD2 LYS A 147       4.282  -2.953 -19.597  1.00 65.23           H  
ATOM   2311  HD3 LYS A 147       2.856  -1.944 -19.277  1.00 65.23           H  
ATOM   2312  CE  LYS A 147       3.773  -1.620 -21.203  1.00 65.23           C  
ATOM   2313  HE2 LYS A 147       4.771  -1.698 -21.633  1.00 65.23           H  
ATOM   2314  HE3 LYS A 147       3.450  -0.584 -21.306  1.00 65.23           H  
ATOM   2315  NZ  LYS A 147       2.824  -2.526 -21.893  1.00 65.23           N  
ATOM   2316  HZ1 LYS A 147       3.108  -3.488 -21.773  1.00 65.23           H  
ATOM   2317  HZ2 LYS A 147       2.786  -2.303 -22.877  1.00 65.23           H  
ATOM   2318  HZ3 LYS A 147       1.899  -2.410 -21.503  1.00 65.23           H  
ATOM   2319  N   PHE A 148       6.440  -0.763 -14.559  1.00 69.22           N  
ATOM   2320  H   PHE A 148       7.286  -0.918 -15.089  1.00 69.22           H  
ATOM   2321  CA  PHE A 148       6.519  -1.004 -13.128  1.00 69.22           C  
ATOM   2322  HA  PHE A 148       5.544  -1.313 -12.754  1.00 69.22           H  
ATOM   2323  C   PHE A 148       6.925   0.219 -12.303  1.00 69.22           C  
ATOM   2324  CB  PHE A 148       7.513  -2.139 -12.938  1.00 69.22           C  
ATOM   2325  HB2 PHE A 148       7.781  -2.206 -11.884  1.00 69.22           H  
ATOM   2326  HB3 PHE A 148       8.455  -1.862 -13.411  1.00 69.22           H  
ATOM   2327  O   PHE A 148       7.000   0.119 -11.084  1.00 69.22           O  
ATOM   2328  CG  PHE A 148       7.051  -3.478 -13.476  1.00 69.22           C  
ATOM   2329  CD1 PHE A 148       5.762  -3.978 -13.207  1.00 69.22           C  
ATOM   2330  HD1 PHE A 148       5.105  -3.441 -12.538  1.00 69.22           H  
ATOM   2331  CD2 PHE A 148       7.913  -4.200 -14.311  1.00 69.22           C  
ATOM   2332  HD2 PHE A 148       8.903  -3.823 -14.526  1.00 69.22           H  
ATOM   2333  CE1 PHE A 148       5.333  -5.182 -13.794  1.00 69.22           C  
ATOM   2334  HE1 PHE A 148       4.339  -5.555 -13.598  1.00 69.22           H  
ATOM   2335  CE2 PHE A 148       7.490  -5.403 -14.884  1.00 69.22           C  
ATOM   2336  HE2 PHE A 148       8.161  -5.917 -15.556  1.00 69.22           H  
ATOM   2337  CZ  PHE A 148       6.204  -5.904 -14.625  1.00 69.22           C  
ATOM   2338  HZ  PHE A 148       5.889  -6.837 -15.067  1.00 69.22           H  
ATOM   2339  N   ASN A 149       7.144   1.385 -12.919  1.00 66.76           N  
ATOM   2340  H   ASN A 149       7.146   1.411 -13.929  1.00 66.76           H  
ATOM   2341  CA  ASN A 149       7.593   2.574 -12.188  1.00 66.76           C  
ATOM   2342  HA  ASN A 149       8.338   2.258 -11.458  1.00 66.76           H  
ATOM   2343  C   ASN A 149       6.479   3.253 -11.370  1.00 66.76           C  
ATOM   2344  CB  ASN A 149       8.284   3.547 -13.164  1.00 66.76           C  
ATOM   2345  HB2 ASN A 149       8.429   4.502 -12.658  1.00 66.76           H  
ATOM   2346  HB3 ASN A 149       7.657   3.716 -14.039  1.00 66.76           H  
ATOM   2347  O   ASN A 149       6.760   4.207 -10.649  1.00 66.76           O  
ATOM   2348  CG  ASN A 149       9.657   3.073 -13.608  1.00 66.76           C  
ATOM   2349  ND2 ASN A 149      10.403   3.895 -14.306  1.00 66.76           N  
ATOM   2350 HD21 ASN A 149      10.091   4.849 -14.420  1.00 66.76           H  
ATOM   2351 HD22 ASN A 149      11.375   3.624 -14.329  1.00 66.76           H  
ATOM   2352  OD1 ASN A 149      10.115   1.986 -13.321  1.00 66.76           O  
ATOM   2353  N   ARG A 150       5.215   2.815 -11.486  1.00 68.88           N  
ATOM   2354  H   ARG A 150       5.061   2.008 -12.074  1.00 68.88           H  
ATOM   2355  CA  ARG A 150       4.060   3.424 -10.793  1.00 68.88           C  
ATOM   2356  HA  ARG A 150       4.409   3.872  -9.863  1.00 68.88           H  
ATOM   2357  C   ARG A 150       2.987   2.406 -10.363  1.00 68.88           C  
ATOM   2358  CB  ARG A 150       3.455   4.549 -11.658  1.00 68.88           C  
ATOM   2359  HB2 ARG A 150       3.066   4.118 -12.581  1.00 68.88           H  
ATOM   2360  HB3 ARG A 150       2.624   4.993 -11.109  1.00 68.88           H  
ATOM   2361  O   ARG A 150       1.845   2.510 -10.825  1.00 68.88           O  
ATOM   2362  CG  ARG A 150       4.451   5.664 -12.013  1.00 68.88           C  
ATOM   2363  HG2 ARG A 150       4.874   6.091 -11.103  1.00 68.88           H  
ATOM   2364  HG3 ARG A 150       5.257   5.252 -12.620  1.00 68.88           H  
ATOM   2365  CD  ARG A 150       3.798   6.767 -12.840  1.00 68.88           C  
ATOM   2366  HD2 ARG A 150       4.591   7.405 -13.231  1.00 68.88           H  
ATOM   2367  HD3 ARG A 150       3.268   6.311 -13.677  1.00 68.88           H  
ATOM   2368  NE  ARG A 150       2.882   7.591 -12.036  1.00 68.88           N  
ATOM   2369  HE  ARG A 150       2.983   7.571 -11.031  1.00 68.88           H  
ATOM   2370  NH1 ARG A 150       1.908   8.737 -13.767  1.00 68.88           N  
ATOM   2371 HH11 ARG A 150       2.476   8.202 -14.408  1.00 68.88           H  
ATOM   2372 HH12 ARG A 150       1.303   9.482 -14.081  1.00 68.88           H  
ATOM   2373  NH2 ARG A 150       1.396   9.225 -11.637  1.00 68.88           N  
ATOM   2374 HH21 ARG A 150       0.842  10.023 -11.912  1.00 68.88           H  
ATOM   2375 HH22 ARG A 150       1.691   9.121 -10.677  1.00 68.88           H  
ATOM   2376  CZ  ARG A 150       2.060   8.508 -12.489  1.00 68.88           C  
ATOM   2377  N   PRO A 151       3.309   1.381  -9.555  1.00 71.23           N  
ATOM   2378  CA  PRO A 151       2.295   0.479  -9.034  1.00 71.23           C  
ATOM   2379  HA  PRO A 151       1.675   0.110  -9.851  1.00 71.23           H  
ATOM   2380  C   PRO A 151       1.399   1.197  -8.016  1.00 71.23           C  
ATOM   2381  CB  PRO A 151       3.060  -0.698  -8.432  1.00 71.23           C  
ATOM   2382  HB2 PRO A 151       3.278  -1.428  -9.212  1.00 71.23           H  
ATOM   2383  HB3 PRO A 151       2.512  -1.169  -7.616  1.00 71.23           H  
ATOM   2384  O   PRO A 151       1.842   1.970  -7.166  1.00 71.23           O  
ATOM   2385  CG  PRO A 151       4.359  -0.050  -7.964  1.00 71.23           C  
ATOM   2386  HG2 PRO A 151       5.170  -0.775  -7.898  1.00 71.23           H  
ATOM   2387  HG3 PRO A 151       4.197   0.438  -7.003  1.00 71.23           H  
ATOM   2388  CD  PRO A 151       4.615   0.997  -9.044  1.00 71.23           C  
ATOM   2389  HD2 PRO A 151       5.151   0.512  -9.861  1.00 71.23           H  
ATOM   2390  HD3 PRO A 151       5.191   1.837  -8.657  1.00 71.23           H  
ATOM   2391  N   GLN A 152       0.107   0.915  -8.094  1.00 76.56           N  
ATOM   2392  H   GLN A 152      -0.194   0.254  -8.796  1.00 76.56           H  
ATOM   2393  CA  GLN A 152      -0.908   1.417  -7.179  1.00 76.56           C  
ATOM   2394  HA  GLN A 152      -0.450   2.060  -6.427  1.00 76.56           H  
ATOM   2395  C   GLN A 152      -1.538   0.232  -6.452  1.00 76.56           C  
ATOM   2396  CB  GLN A 152      -1.902   2.267  -7.982  1.00 76.56           C  
ATOM   2397  HB2 GLN A 152      -2.220   1.702  -8.858  1.00 76.56           H  
ATOM   2398  HB3 GLN A 152      -1.379   3.157  -8.334  1.00 76.56           H  
ATOM   2399  O   GLN A 152      -1.942  -0.748  -7.078  1.00 76.56           O  
ATOM   2400  CG  GLN A 152      -3.150   2.708  -7.201  1.00 76.56           C  
ATOM   2401  HG2 GLN A 152      -3.702   1.826  -6.876  1.00 76.56           H  
ATOM   2402  HG3 GLN A 152      -2.862   3.261  -6.307  1.00 76.56           H  
ATOM   2403  CD  GLN A 152      -4.097   3.557  -8.053  1.00 76.56           C  
ATOM   2404  NE2 GLN A 152      -5.172   4.054  -7.502  1.00 76.56           N  
ATOM   2405 HE21 GLN A 152      -5.735   4.674  -8.067  1.00 76.56           H  
ATOM   2406 HE22 GLN A 152      -5.235   4.152  -6.498  1.00 76.56           H  
ATOM   2407  OE1 GLN A 152      -3.934   3.774  -9.248  1.00 76.56           O  
ATOM   2408  N   PHE A 153      -1.645   0.345  -5.135  1.00 76.84           N  
ATOM   2409  H   PHE A 153      -1.342   1.200  -4.693  1.00 76.84           H  
ATOM   2410  CA  PHE A 153      -2.279  -0.630  -4.261  1.00 76.84           C  
ATOM   2411  HA  PHE A 153      -2.669  -1.455  -4.858  1.00 76.84           H  
ATOM   2412  C   PHE A 153      -3.448   0.054  -3.556  1.00 76.84           C  
ATOM   2413  CB  PHE A 153      -1.263  -1.216  -3.268  1.00 76.84           C  
ATOM   2414  HB2 PHE A 153      -1.739  -2.036  -2.730  1.00 76.84           H  
ATOM   2415  HB3 PHE A 153      -1.002  -0.460  -2.528  1.00 76.84           H  
ATOM   2416  O   PHE A 153      -3.345   1.166  -3.048  1.00 76.84           O  
ATOM   2417  CG  PHE A 153       0.017  -1.716  -3.909  1.00 76.84           C  
ATOM   2418  CD1 PHE A 153       0.123  -3.058  -4.307  1.00 76.84           C  
ATOM   2419  HD1 PHE A 153      -0.684  -3.744  -4.096  1.00 76.84           H  
ATOM   2420  CD2 PHE A 153       1.086  -0.830  -4.144  1.00 76.84           C  
ATOM   2421  HD2 PHE A 153       1.010   0.201  -3.832  1.00 76.84           H  
ATOM   2422  CE1 PHE A 153       1.275  -3.505  -4.974  1.00 76.84           C  
ATOM   2423  HE1 PHE A 153       1.351  -4.536  -5.285  1.00 76.84           H  
ATOM   2424  CE2 PHE A 153       2.236  -1.276  -4.817  1.00 76.84           C  
ATOM   2425  HE2 PHE A 153       3.041  -0.585  -5.021  1.00 76.84           H  
ATOM   2426  CZ  PHE A 153       2.323  -2.611  -5.247  1.00 76.84           C  
ATOM   2427  HZ  PHE A 153       3.192  -2.952  -5.791  1.00 76.84           H  
ATOM   2428  N   THR A 154      -4.598  -0.589  -3.533  1.00 73.50           N  
ATOM   2429  H   THR A 154      -4.664  -1.487  -3.990  1.00 73.50           H  
ATOM   2430  CA  THR A 154      -5.720  -0.182  -2.693  1.00 73.50           C  
ATOM   2431  HA  THR A 154      -5.453   0.658  -2.052  1.00 73.50           H  
ATOM   2432  C   THR A 154      -6.042  -1.357  -1.803  1.00 73.50           C  
ATOM   2433  CB  THR A 154      -6.918   0.226  -3.543  1.00 73.50           C  
ATOM   2434  HB  THR A 154      -7.210  -0.609  -4.180  1.00 73.50           H  
ATOM   2435  O   THR A 154      -6.223  -2.465  -2.305  1.00 73.50           O  
ATOM   2436  CG2 THR A 154      -8.107   0.627  -2.686  1.00 73.50           C  
ATOM   2437 HG21 THR A 154      -7.910   1.573  -2.182  1.00 73.50           H  
ATOM   2438 HG22 THR A 154      -8.330  -0.134  -1.938  1.00 73.50           H  
ATOM   2439 HG23 THR A 154      -8.986   0.689  -3.328  1.00 73.50           H  
ATOM   2440  OG1 THR A 154      -6.554   1.329  -4.353  1.00 73.50           O  
ATOM   2441  HG1 THR A 154      -5.617   1.462  -4.192  1.00 73.50           H  
ATOM   2442  N   ILE A 155      -6.073  -1.114  -0.498  1.00 69.48           N  
ATOM   2443  H   ILE A 155      -5.953  -0.173  -0.152  1.00 69.48           H  
ATOM   2444  CA  ILE A 155      -6.392  -2.134   0.493  1.00 69.48           C  
ATOM   2445  HA  ILE A 155      -6.531  -3.099   0.007  1.00 69.48           H  
ATOM   2446  C   ILE A 155      -7.724  -1.742   1.118  1.00 69.48           C  
ATOM   2447  CB  ILE A 155      -5.241  -2.292   1.505  1.00 69.48           C  
ATOM   2448  HB  ILE A 155      -5.058  -1.330   1.984  1.00 69.48           H  
ATOM   2449  O   ILE A 155      -7.880  -0.634   1.645  1.00 69.48           O  
ATOM   2450  CG1 ILE A 155      -3.963  -2.750   0.760  1.00 69.48           C  
ATOM   2451 HG12 ILE A 155      -4.096  -3.772   0.403  1.00 69.48           H  
ATOM   2452 HG13 ILE A 155      -3.783  -2.114  -0.107  1.00 69.48           H  
ATOM   2453  CG2 ILE A 155      -5.621  -3.324   2.579  1.00 69.48           C  
ATOM   2454 HG21 ILE A 155      -6.522  -3.015   3.108  1.00 69.48           H  
ATOM   2455 HG22 ILE A 155      -4.829  -3.427   3.321  1.00 69.48           H  
ATOM   2456 HG23 ILE A 155      -5.810  -4.289   2.110  1.00 69.48           H  
ATOM   2457  CD1 ILE A 155      -2.702  -2.681   1.611  1.00 69.48           C  
ATOM   2458 HD11 ILE A 155      -2.600  -1.663   1.989  1.00 69.48           H  
ATOM   2459 HD12 ILE A 155      -1.837  -2.898   0.985  1.00 69.48           H  
ATOM   2460 HD13 ILE A 155      -2.743  -3.396   2.433  1.00 69.48           H  
ATOM   2461  N   GLU A 156      -8.685  -2.647   0.997  1.00 66.65           N  
ATOM   2462  H   GLU A 156      -8.483  -3.538   0.565  1.00 66.65           H  
ATOM   2463  CA  GLU A 156     -10.027  -2.494   1.534  1.00 66.65           C  
ATOM   2464  HA  GLU A 156     -10.123  -1.505   1.983  1.00 66.65           H  
ATOM   2465  C   GLU A 156     -10.226  -3.518   2.655  1.00 66.65           C  
ATOM   2466  CB  GLU A 156     -11.088  -2.569   0.414  1.00 66.65           C  
ATOM   2467  HB2 GLU A 156     -11.078  -3.557  -0.046  1.00 66.65           H  
ATOM   2468  HB3 GLU A 156     -12.064  -2.399   0.870  1.00 66.65           H  
ATOM   2469  O   GLU A 156     -10.043  -4.726   2.474  1.00 66.65           O  
ATOM   2470  CG  GLU A 156     -10.835  -1.493  -0.667  1.00 66.65           C  
ATOM   2471  HG2 GLU A 156      -9.968  -1.786  -1.258  1.00 66.65           H  
ATOM   2472  HG3 GLU A 156     -10.579  -0.563  -0.159  1.00 66.65           H  
ATOM   2473  CD  GLU A 156     -12.009  -1.192  -1.620  1.00 66.65           C  
ATOM   2474  OE1 GLU A 156     -11.870  -0.187  -2.378  1.00 66.65           O  
ATOM   2475  OE2 GLU A 156     -13.065  -1.848  -1.535  1.00 66.65           O  
ATOM   2476  N   TRP A 157     -10.564  -3.001   3.837  1.00 63.93           N  
ATOM   2477  H   TRP A 157     -10.687  -2.001   3.912  1.00 63.93           H  
ATOM   2478  CA  TRP A 157     -10.891  -3.793   5.019  1.00 63.93           C  
ATOM   2479  HA  TRP A 157     -10.494  -4.801   4.906  1.00 63.93           H  
ATOM   2480  C   TRP A 157     -12.411  -3.874   5.155  1.00 63.93           C  
ATOM   2481  CB  TRP A 157     -10.249  -3.171   6.263  1.00 63.93           C  
ATOM   2482  HB2 TRP A 157     -10.724  -2.211   6.466  1.00 63.93           H  
ATOM   2483  HB3 TRP A 157     -10.453  -3.818   7.117  1.00 63.93           H  
ATOM   2484  O   TRP A 157     -13.082  -2.832   5.068  1.00 63.93           O  
ATOM   2485  CG  TRP A 157      -8.770  -2.951   6.175  1.00 63.93           C  
ATOM   2486  CD1 TRP A 157      -8.166  -1.855   5.661  1.00 63.93           C  
ATOM   2487  HD1 TRP A 157      -8.688  -1.006   5.245  1.00 63.93           H  
ATOM   2488  CD2 TRP A 157      -7.695  -3.821   6.636  1.00 63.93           C  
ATOM   2489  CE2 TRP A 157      -6.452  -3.179   6.360  1.00 63.93           C  
ATOM   2490  CE3 TRP A 157      -7.644  -5.070   7.292  1.00 63.93           C  
ATOM   2491  HE3 TRP A 157      -8.565  -5.582   7.527  1.00 63.93           H  
ATOM   2492  NE1 TRP A 157      -6.796  -1.986   5.763  1.00 63.93           N  
ATOM   2493  HE1 TRP A 157      -6.145  -1.262   5.496  1.00 63.93           H  
ATOM   2494  CH2 TRP A 157      -5.209  -4.959   7.414  1.00 63.93           C  
ATOM   2495  HH2 TRP A 157      -4.279  -5.380   7.766  1.00 63.93           H  
ATOM   2496  CZ2 TRP A 157      -5.222  -3.741   6.718  1.00 63.93           C  
ATOM   2497  HZ2 TRP A 157      -4.306  -3.210   6.506  1.00 63.93           H  
ATOM   2498  CZ3 TRP A 157      -6.413  -5.628   7.686  1.00 63.93           C  
ATOM   2499  HZ3 TRP A 157      -6.404  -6.566   8.221  1.00 63.93           H  
ATOM   2500  N   GLY A 158     -12.909  -5.102   5.338  1.00 50.53           N  
ATOM   2501  H   GLY A 158     -12.253  -5.860   5.461  1.00 50.53           H  
ATOM   2502  CA  GLY A 158     -14.323  -5.413   5.575  1.00 50.53           C  
ATOM   2503  HA2 GLY A 158     -14.478  -6.491   5.522  1.00 50.53           H  
ATOM   2504  HA3 GLY A 158     -14.938  -4.929   4.817  1.00 50.53           H  
ATOM   2505  C   GLY A 158     -14.836  -4.954   6.930  1.00 50.53           C  
ATOM   2506  O   GLY A 158     -14.012  -4.771   7.851  1.00 50.53           O  
ATOM   2507  OXT GLY A 158     -16.075  -4.815   7.001  1.00 50.53           O  
TER    2508      GLY A 158                                                       
END   
