# Supplementary material for: Single-chain dimers from de novo immunoglobulins as robust scaffolds for multiple binding loops
Source: Nat Commun. 2023 Sep 23;14:5939. doi: 10.1038/s41467-023-41717-5 (PMC10517939; doi:10.1038/s41467-023-41717-5)
Supplement: Supplementary file 3 — Supplementary Data 1 [file 41467_2023_41717_MOESM3_ESM.zip › design_models/scIg+EF/scIg12+EF2c/ranked_2.pdb]

ATOM      1  N   GLY A   1       8.954   5.138 -11.337  1.00 95.16           N  
ATOM      2  H   GLY A   1       9.353   4.704 -10.517  1.00 95.16           H  
ATOM      3  H2  GLY A   1       9.460   4.775 -12.132  1.00 95.16           H  
ATOM      4  H3  GLY A   1       9.167   6.121 -11.242  1.00 95.16           H  
ATOM      5  CA  GLY A   1       7.490   4.895 -11.389  1.00 95.16           C  
ATOM      6  HA2 GLY A   1       7.309   3.824 -11.481  1.00 95.16           H  
ATOM      7  HA3 GLY A   1       7.064   5.422 -12.243  1.00 95.16           H  
ATOM      8  C   GLY A   1       6.812   5.384 -10.115  1.00 95.16           C  
ATOM      9  O   GLY A   1       7.508   5.595  -9.133  1.00 95.16           O  
ATOM     10  N   ARG A   2       5.484   5.592 -10.122  1.00 97.66           N  
ATOM     11  H   ARG A   2       4.945   5.389 -10.951  1.00 97.66           H  
ATOM     12  CA  ARG A   2       4.733   6.147  -8.979  1.00 97.66           C  
ATOM     13  HA  ARG A   2       5.301   5.975  -8.064  1.00 97.66           H  
ATOM     14  C   ARG A   2       3.362   5.492  -8.803  1.00 97.66           C  
ATOM     15  CB  ARG A   2       4.594   7.666  -9.169  1.00 97.66           C  
ATOM     16  HB2 ARG A   2       5.587   8.113  -9.136  1.00 97.66           H  
ATOM     17  HB3 ARG A   2       4.170   7.856 -10.156  1.00 97.66           H  
ATOM     18  O   ARG A   2       2.610   5.383  -9.770  1.00 97.66           O  
ATOM     19  CG  ARG A   2       3.708   8.352  -8.116  1.00 97.66           C  
ATOM     20  HG2 ARG A   2       2.700   7.937  -8.143  1.00 97.66           H  
ATOM     21  HG3 ARG A   2       4.129   8.213  -7.120  1.00 97.66           H  
ATOM     22  CD  ARG A   2       3.618   9.840  -8.442  1.00 97.66           C  
ATOM     23  HD2 ARG A   2       3.282   9.953  -9.473  1.00 97.66           H  
ATOM     24  HD3 ARG A   2       4.616  10.272  -8.366  1.00 97.66           H  
ATOM     25  NE  ARG A   2       2.652  10.526  -7.567  1.00 97.66           N  
ATOM     26  HE  ARG A   2       1.729  10.118  -7.522  1.00 97.66           H  
ATOM     27  NH1 ARG A   2       3.971  12.325  -7.046  1.00 97.66           N  
ATOM     28 HH11 ARG A   2       4.151  13.154  -6.498  1.00 97.66           H  
ATOM     29 HH12 ARG A   2       4.788  11.749  -7.192  1.00 97.66           H  
ATOM     30  NH2 ARG A   2       1.868  12.234  -6.298  1.00 97.66           N  
ATOM     31 HH21 ARG A   2       2.045  13.077  -5.771  1.00 97.66           H  
ATOM     32 HH22 ARG A   2       1.012  11.712  -6.179  1.00 97.66           H  
ATOM     33  CZ  ARG A   2       2.836  11.692  -6.984  1.00 97.66           C  
ATOM     34  N   VAL A   3       3.020   5.140  -7.563  1.00 98.39           N  
ATOM     35  H   VAL A   3       3.715   5.257  -6.839  1.00 98.39           H  
ATOM     36  CA  VAL A   3       1.677   4.696  -7.149  1.00 98.39           C  
ATOM     37  HA  VAL A   3       0.973   4.889  -7.958  1.00 98.39           H  
ATOM     38  C   VAL A   3       1.220   5.491  -5.938  1.00 98.39           C  
ATOM     39  CB  VAL A   3       1.651   3.187  -6.848  1.00 98.39           C  
ATOM     40  HB  VAL A   3       2.519   2.943  -6.235  1.00 98.39           H  
ATOM     41  O   VAL A   3       1.988   5.716  -5.005  1.00 98.39           O  
ATOM     42  CG1 VAL A   3       0.396   2.693  -6.110  1.00 98.39           C  
ATOM     43 HG11 VAL A   3       0.368   3.098  -5.098  1.00 98.39           H  
ATOM     44 HG12 VAL A   3      -0.503   2.998  -6.646  1.00 98.39           H  
ATOM     45 HG13 VAL A   3       0.417   1.606  -6.036  1.00 98.39           H  
ATOM     46  CG2 VAL A   3       1.739   2.400  -8.155  1.00 98.39           C  
ATOM     47 HG21 VAL A   3       2.228   1.449  -7.941  1.00 98.39           H  
ATOM     48 HG22 VAL A   3       2.335   2.931  -8.896  1.00 98.39           H  
ATOM     49 HG23 VAL A   3       0.749   2.233  -8.579  1.00 98.39           H  
ATOM     50  N   GLU A   4      -0.046   5.887  -5.935  1.00 98.65           N  
ATOM     51  H   GLU A   4      -0.621   5.658  -6.732  1.00 98.65           H  
ATOM     52  CA  GLU A   4      -0.689   6.518  -4.790  1.00 98.65           C  
ATOM     53  HA  GLU A   4       0.059   6.705  -4.020  1.00 98.65           H  
ATOM     54  C   GLU A   4      -1.749   5.590  -4.191  1.00 98.65           C  
ATOM     55  CB  GLU A   4      -1.255   7.879  -5.207  1.00 98.65           C  
ATOM     56  HB2 GLU A   4      -0.488   8.423  -5.758  1.00 98.65           H  
ATOM     57  HB3 GLU A   4      -2.120   7.731  -5.853  1.00 98.65           H  
ATOM     58  O   GLU A   4      -2.620   5.085  -4.898  1.00 98.65           O  
ATOM     59  CG  GLU A   4      -1.663   8.713  -3.988  1.00 98.65           C  
ATOM     60  HG2 GLU A   4      -0.802   8.818  -3.328  1.00 98.65           H  
ATOM     61  HG3 GLU A   4      -2.444   8.186  -3.441  1.00 98.65           H  
ATOM     62  CD  GLU A   4      -2.175  10.107  -4.365  1.00 98.65           C  
ATOM     63  OE1 GLU A   4      -2.584  10.860  -3.453  1.00 98.65           O  
ATOM     64  OE2 GLU A   4      -2.277  10.467  -5.558  1.00 98.65           O  
ATOM     65  N   VAL A   5      -1.681   5.397  -2.876  1.00 98.65           N  
ATOM     66  H   VAL A   5      -0.910   5.825  -2.384  1.00 98.65           H  
ATOM     67  CA  VAL A   5      -2.655   4.671  -2.060  1.00 98.65           C  
ATOM     68  HA  VAL A   5      -3.419   4.236  -2.704  1.00 98.65           H  
ATOM     69  C   VAL A   5      -3.307   5.677  -1.120  1.00 98.65           C  
ATOM     70  CB  VAL A   5      -1.988   3.531  -1.262  1.00 98.65           C  
ATOM     71  HB  VAL A   5      -1.301   3.959  -0.532  1.00 98.65           H  
ATOM     72  O   VAL A   5      -2.660   6.202  -0.213  1.00 98.65           O  
ATOM     73  CG1 VAL A   5      -3.037   2.709  -0.500  1.00 98.65           C  
ATOM     74 HG11 VAL A   5      -3.576   3.339   0.208  1.00 98.65           H  
ATOM     75 HG12 VAL A   5      -2.545   1.916   0.063  1.00 98.65           H  
ATOM     76 HG13 VAL A   5      -3.745   2.262  -1.198  1.00 98.65           H  
ATOM     77  CG2 VAL A   5      -1.178   2.586  -2.158  1.00 98.65           C  
ATOM     78 HG21 VAL A   5      -0.333   3.121  -2.593  1.00 98.65           H  
ATOM     79 HG22 VAL A   5      -0.786   1.756  -1.569  1.00 98.65           H  
ATOM     80 HG23 VAL A   5      -1.803   2.197  -2.962  1.00 98.65           H  
ATOM     81  N   ARG A   6      -4.595   5.957  -1.319  1.00 98.44           N  
ATOM     82  H   ARG A   6      -5.058   5.499  -2.091  1.00 98.44           H  
ATOM     83  CA  ARG A   6      -5.396   6.787  -0.411  1.00 98.44           C  
ATOM     84  HA  ARG A   6      -4.751   7.246   0.339  1.00 98.44           H  
ATOM     85  C   ARG A   6      -6.388   5.902   0.313  1.00 98.44           C  
ATOM     86  CB  ARG A   6      -6.131   7.899  -1.164  1.00 98.44           C  
ATOM     87  HB2 ARG A   6      -6.681   8.498  -0.439  1.00 98.44           H  
ATOM     88  HB3 ARG A   6      -6.853   7.442  -1.841  1.00 98.44           H  
ATOM     89  O   ARG A   6      -7.190   5.230  -0.331  1.00 98.44           O  
ATOM     90  CG  ARG A   6      -5.213   8.816  -1.975  1.00 98.44           C  
ATOM     91  HG2 ARG A   6      -4.494   9.309  -1.320  1.00 98.44           H  
ATOM     92  HG3 ARG A   6      -4.678   8.233  -2.724  1.00 98.44           H  
ATOM     93  CD  ARG A   6      -6.079   9.858  -2.687  1.00 98.44           C  
ATOM     94  HD2 ARG A   6      -6.613  10.451  -1.945  1.00 98.44           H  
ATOM     95  HD3 ARG A   6      -6.801   9.330  -3.310  1.00 98.44           H  
ATOM     96  NE  ARG A   6      -5.255  10.745  -3.515  1.00 98.44           N  
ATOM     97  HE  ARG A   6      -4.289  10.857  -3.239  1.00 98.44           H  
ATOM     98  NH1 ARG A   6      -6.692  11.122  -5.262  1.00 98.44           N  
ATOM     99 HH11 ARG A   6      -7.347  10.485  -4.832  1.00 98.44           H  
ATOM    100 HH12 ARG A   6      -6.790  11.291  -6.253  1.00 98.44           H  
ATOM    101  NH2 ARG A   6      -4.596  11.873  -5.356  1.00 98.44           N  
ATOM    102 HH21 ARG A   6      -4.723  12.083  -6.335  1.00 98.44           H  
ATOM    103 HH22 ARG A   6      -3.653  11.644  -5.076  1.00 98.44           H  
ATOM    104  CZ  ARG A   6      -5.522  11.250  -4.700  1.00 98.44           C  
ATOM    105  N   VAL A   7      -6.350   5.929   1.634  1.00 96.81           N  
ATOM    106  H   VAL A   7      -5.685   6.527   2.104  1.00 96.81           H  
ATOM    107  CA  VAL A   7      -7.284   5.173   2.466  1.00 96.81           C  
ATOM    108  HA  VAL A   7      -7.830   4.464   1.844  1.00 96.81           H  
ATOM    109  C   VAL A   7      -8.287   6.144   3.069  1.00 96.81           C  
ATOM    110  CB  VAL A   7      -6.545   4.356   3.536  1.00 96.81           C  
ATOM    111  HB  VAL A   7      -6.154   5.042   4.288  1.00 96.81           H  
ATOM    112  O   VAL A   7      -7.926   7.261   3.427  1.00 96.81           O  
ATOM    113  CG1 VAL A   7      -7.484   3.366   4.230  1.00 96.81           C  
ATOM    114 HG11 VAL A   7      -6.925   2.757   4.941  1.00 96.81           H  
ATOM    115 HG12 VAL A   7      -7.955   2.711   3.497  1.00 96.81           H  
ATOM    116 HG13 VAL A   7      -8.256   3.899   4.784  1.00 96.81           H  
ATOM    117  CG2 VAL A   7      -5.368   3.564   2.946  1.00 96.81           C  
ATOM    118 HG21 VAL A   7      -4.895   2.979   3.734  1.00 96.81           H  
ATOM    119 HG22 VAL A   7      -4.614   4.241   2.543  1.00 96.81           H  
ATOM    120 HG23 VAL A   7      -5.720   2.900   2.156  1.00 96.81           H  
ATOM    121  N   GLU A   8      -9.544   5.736   3.163  1.00 94.92           N  
ATOM    122  H   GLU A   8      -9.788   4.842   2.760  1.00 94.92           H  
ATOM    123  CA  GLU A   8     -10.589   6.448   3.888  1.00 94.92           C  
ATOM    124  HA  GLU A   8     -10.127   7.196   4.532  1.00 94.92           H  
ATOM    125  C   GLU A   8     -11.357   5.467   4.774  1.00 94.92           C  
ATOM    126  CB  GLU A   8     -11.501   7.200   2.906  1.00 94.92           C  
ATOM    127  HB2 GLU A   8     -10.896   7.925   2.362  1.00 94.92           H  
ATOM    128  HB3 GLU A   8     -11.930   6.498   2.192  1.00 94.92           H  
ATOM    129  O   GLU A   8     -11.947   4.508   4.275  1.00 94.92           O  
ATOM    130  CG  GLU A   8     -12.632   7.946   3.631  1.00 94.92           C  
ATOM    131  HG2 GLU A   8     -13.333   7.224   4.049  1.00 94.92           H  
ATOM    132  HG3 GLU A   8     -12.199   8.512   4.455  1.00 94.92           H  
ATOM    133  CD  GLU A   8     -13.393   8.907   2.707  1.00 94.92           C  
ATOM    134  OE1 GLU A   8     -13.632  10.056   3.163  1.00 94.92           O  
ATOM    135  OE2 GLU A   8     -13.697   8.534   1.549  1.00 94.92           O  
ATOM    136  N   PHE A   9     -11.358   5.721   6.081  1.00 90.23           N  
ATOM    137  H   PHE A   9     -10.812   6.502   6.416  1.00 90.23           H  
ATOM    138  CA  PHE A   9     -12.176   5.007   7.057  1.00 90.23           C  
ATOM    139  HA  PHE A   9     -12.475   4.044   6.642  1.00 90.23           H  
ATOM    140  C   PHE A   9     -13.442   5.821   7.347  1.00 90.23           C  
ATOM    141  CB  PHE A   9     -11.364   4.724   8.328  1.00 90.23           C  
ATOM    142  HB2 PHE A   9     -11.138   5.669   8.822  1.00 90.23           H  
ATOM    143  HB3 PHE A   9     -11.984   4.144   9.012  1.00 90.23           H  
ATOM    144  O   PHE A   9     -13.370   6.968   7.799  1.00 90.23           O  
ATOM    145  CG  PHE A   9     -10.066   3.971   8.094  1.00 90.23           C  
ATOM    146  CD1 PHE A   9     -10.047   2.565   8.023  1.00 90.23           C  
ATOM    147  HD1 PHE A   9     -10.962   2.001   8.130  1.00 90.23           H  
ATOM    148  CD2 PHE A   9      -8.861   4.685   7.960  1.00 90.23           C  
ATOM    149  HD2 PHE A   9      -8.857   5.763   8.013  1.00 90.23           H  
ATOM    150  CE1 PHE A   9      -8.823   1.896   7.831  1.00 90.23           C  
ATOM    151  HE1 PHE A   9      -8.778   0.818   7.779  1.00 90.23           H  
ATOM    152  CE2 PHE A   9      -7.644   4.016   7.780  1.00 90.23           C  
ATOM    153  HE2 PHE A   9      -6.724   4.579   7.714  1.00 90.23           H  
ATOM    154  CZ  PHE A   9      -7.627   2.619   7.720  1.00 90.23           C  
ATOM    155  HZ  PHE A   9      -6.684   2.106   7.602  1.00 90.23           H  
ATOM    156  N   GLU A  10     -14.605   5.231   7.083  1.00 87.56           N  
ATOM    157  H   GLU A  10     -14.587   4.284   6.733  1.00 87.56           H  
ATOM    158  CA  GLU A  10     -15.919   5.848   7.266  1.00 87.56           C  
ATOM    159  HA  GLU A  10     -15.827   6.703   7.936  1.00 87.56           H  
ATOM    160  C   GLU A  10     -16.869   4.833   7.916  1.00 87.56           C  
ATOM    161  CB  GLU A  10     -16.447   6.372   5.912  1.00 87.56           C  
ATOM    162  HB2 GLU A  10     -15.690   7.015   5.462  1.00 87.56           H  
ATOM    163  HB3 GLU A  10     -16.626   5.532   5.241  1.00 87.56           H  
ATOM    164  O   GLU A  10     -17.453   3.987   7.240  1.00 87.56           O  
ATOM    165  CG  GLU A  10     -17.740   7.190   6.080  1.00 87.56           C  
ATOM    166  HG2 GLU A  10     -17.522   8.042   6.723  1.00 87.56           H  
ATOM    167  HG3 GLU A  10     -18.483   6.576   6.590  1.00 87.56           H  
ATOM    168  CD  GLU A  10     -18.362   7.697   4.760  1.00 87.56           C  
ATOM    169  OE1 GLU A  10     -19.303   8.513   4.861  1.00 87.56           O  
ATOM    170  OE2 GLU A  10     -17.969   7.257   3.644  1.00 87.56           O  
ATOM    171  N   GLY A  11     -17.014   4.910   9.243  1.00 83.49           N  
ATOM    172  H   GLY A  11     -16.433   5.558   9.755  1.00 83.49           H  
ATOM    173  CA  GLY A  11     -17.893   4.020  10.004  1.00 83.49           C  
ATOM    174  HA2 GLY A  11     -17.844   4.276  11.063  1.00 83.49           H  
ATOM    175  HA3 GLY A  11     -18.920   4.153   9.664  1.00 83.49           H  
ATOM    176  C   GLY A  11     -17.503   2.548   9.857  1.00 83.49           C  
ATOM    177  O   GLY A  11     -16.447   2.129  10.322  1.00 83.49           O  
ATOM    178  N   ASP A  12     -18.370   1.776   9.206  1.00 85.40           N  
ATOM    179  H   ASP A  12     -19.159   2.211   8.751  1.00 85.40           H  
ATOM    180  CA  ASP A  12     -18.223   0.344   8.936  1.00 85.40           C  
ATOM    181  HA  ASP A  12     -17.632  -0.103   9.736  1.00 85.40           H  
ATOM    182  C   ASP A  12     -17.484   0.046   7.618  1.00 85.40           C  
ATOM    183  CB  ASP A  12     -19.622  -0.299   8.974  1.00 85.40           C  
ATOM    184  HB2 ASP A  12     -19.520  -1.383   8.937  1.00 85.40           H  
ATOM    185  HB3 ASP A  12     -20.103  -0.046   9.919  1.00 85.40           H  
ATOM    186  O   ASP A  12     -17.421  -1.107   7.182  1.00 85.40           O  
ATOM    187  CG  ASP A  12     -20.550   0.102   7.820  1.00 85.40           C  
ATOM    188  OD1 ASP A  12     -20.420   1.230   7.286  1.00 85.40           O  
ATOM    189  OD2 ASP A  12     -21.428  -0.713   7.464  1.00 85.40           O  
ATOM    190  N   LYS A  13     -16.916   1.068   6.960  1.00 90.77           N  
ATOM    191  H   LYS A  13     -17.034   1.995   7.343  1.00 90.77           H  
ATOM    192  CA  LYS A  13     -16.262   0.940   5.652  1.00 90.77           C  
ATOM    193  HA  LYS A  13     -16.214  -0.118   5.394  1.00 90.77           H  
ATOM    194  C   LYS A  13     -14.831   1.447   5.654  1.00 90.77           C  
ATOM    195  CB  LYS A  13     -17.084   1.654   4.571  1.00 90.77           C  
ATOM    196  HB2 LYS A  13     -16.548   1.619   3.623  1.00 90.77           H  
ATOM    197  HB3 LYS A  13     -17.231   2.696   4.856  1.00 90.77           H  
ATOM    198  O   LYS A  13     -14.516   2.490   6.223  1.00 90.77           O  
ATOM    199  CG  LYS A  13     -18.436   0.960   4.402  1.00 90.77           C  
ATOM    200  HG2 LYS A  13     -18.936   0.913   5.369  1.00 90.77           H  
ATOM    201  HG3 LYS A  13     -18.276  -0.059   4.050  1.00 90.77           H  
ATOM    202  CD  LYS A  13     -19.353   1.697   3.432  1.00 90.77           C  
ATOM    203  HD2 LYS A  13     -19.410   2.747   3.721  1.00 90.77           H  
ATOM    204  HD3 LYS A  13     -18.973   1.598   2.415  1.00 90.77           H  
ATOM    205  CE  LYS A  13     -20.725   1.041   3.577  1.00 90.77           C  
ATOM    206  HE2 LYS A  13     -21.000   1.078   4.631  1.00 90.77           H  
ATOM    207  HE3 LYS A  13     -20.644  -0.013   3.309  1.00 90.77           H  
ATOM    208  NZ  LYS A  13     -21.749   1.725   2.759  1.00 90.77           N  
ATOM    209  HZ1 LYS A  13     -21.520   1.659   1.778  1.00 90.77           H  
ATOM    210  HZ2 LYS A  13     -21.807   2.689   3.053  1.00 90.77           H  
ATOM    211  HZ3 LYS A  13     -22.642   1.288   2.937  1.00 90.77           H  
ATOM    212  N   MET A  14     -13.999   0.745   4.895  1.00 93.69           N  
ATOM    213  H   MET A  14     -14.355  -0.100   4.471  1.00 93.69           H  
ATOM    214  CA  MET A  14     -12.691   1.222   4.464  1.00 93.69           C  
ATOM    215  HA  MET A  14     -12.522   2.224   4.858  1.00 93.69           H  
ATOM    216  C   MET A  14     -12.678   1.286   2.936  1.00 93.69           C  
ATOM    217  CB  MET A  14     -11.588   0.316   5.024  1.00 93.69           C  
ATOM    218  HB2 MET A  14     -11.683   0.256   6.108  1.00 93.69           H  
ATOM    219  HB3 MET A  14     -11.698  -0.687   4.612  1.00 93.69           H  
ATOM    220  O   MET A  14     -12.876   0.270   2.266  1.00 93.69           O  
ATOM    221  CG  MET A  14     -10.198   0.863   4.684  1.00 93.69           C  
ATOM    222  HG2 MET A  14     -10.140   1.085   3.619  1.00 93.69           H  
ATOM    223  HG3 MET A  14     -10.059   1.801   5.223  1.00 93.69           H  
ATOM    224  SD  MET A  14      -8.820  -0.240   5.093  1.00 93.69           S  
ATOM    225  CE  MET A  14      -9.077  -1.506   3.836  1.00 93.69           C  
ATOM    226  HE1 MET A  14      -9.890  -2.163   4.146  1.00 93.69           H  
ATOM    227  HE2 MET A  14      -8.154  -2.070   3.706  1.00 93.69           H  
ATOM    228  HE3 MET A  14      -9.338  -1.036   2.888  1.00 93.69           H  
ATOM    229  N   ARG A  15     -12.435   2.472   2.376  1.00 96.45           N  
ATOM    230  H   ARG A  15     -12.276   3.256   2.993  1.00 96.45           H  
ATOM    231  CA  ARG A  15     -12.205   2.669   0.940  1.00 96.45           C  
ATOM    232  HA  ARG A  15     -12.527   1.782   0.394  1.00 96.45           H  
ATOM    233  C   ARG A  15     -10.718   2.847   0.683  1.00 96.45           C  
ATOM    234  CB  ARG A  15     -12.995   3.866   0.395  1.00 96.45           C  
ATOM    235  HB2 ARG A  15     -12.695   4.769   0.926  1.00 96.45           H  
ATOM    236  HB3 ARG A  15     -12.744   3.991  -0.658  1.00 96.45           H  
ATOM    237  O   ARG A  15     -10.051   3.610   1.374  1.00 96.45           O  
ATOM    238  CG  ARG A  15     -14.513   3.692   0.518  1.00 96.45           C  
ATOM    239  HG2 ARG A  15     -14.793   3.695   1.571  1.00 96.45           H  
ATOM    240  HG3 ARG A  15     -14.814   2.746   0.068  1.00 96.45           H  
ATOM    241  CD  ARG A  15     -15.219   4.847  -0.204  1.00 96.45           C  
ATOM    242  HD2 ARG A  15     -15.052   4.747  -1.276  1.00 96.45           H  
ATOM    243  HD3 ARG A  15     -14.769   5.786   0.118  1.00 96.45           H  
ATOM    244  NE  ARG A  15     -16.670   4.839   0.061  1.00 96.45           N  
ATOM    245  HE  ARG A  15     -17.174   4.034  -0.283  1.00 96.45           H  
ATOM    246  NH1 ARG A  15     -16.836   6.896   1.108  1.00 96.45           N  
ATOM    247 HH11 ARG A  15     -17.245   7.328   1.925  1.00 96.45           H  
ATOM    248 HH12 ARG A  15     -15.870   7.128   0.923  1.00 96.45           H  
ATOM    249  NH2 ARG A  15     -18.543   5.527   1.172  1.00 96.45           N  
ATOM    250 HH21 ARG A  15     -18.826   6.158   1.908  1.00 96.45           H  
ATOM    251 HH22 ARG A  15     -18.942   4.603   1.085  1.00 96.45           H  
ATOM    252  CZ  ARG A  15     -17.337   5.753   0.746  1.00 96.45           C  
ATOM    253  N   VAL A  16     -10.211   2.165  -0.332  1.00 98.01           N  
ATOM    254  H   VAL A  16     -10.823   1.534  -0.829  1.00 98.01           H  
ATOM    255  CA  VAL A  16      -8.831   2.272  -0.798  1.00 98.01           C  
ATOM    256  HA  VAL A  16      -8.299   3.020  -0.211  1.00 98.01           H  
ATOM    257  C   VAL A  16      -8.875   2.722  -2.246  1.00 98.01           C  
ATOM    258  CB  VAL A  16      -8.075   0.939  -0.654  1.00 98.01           C  
ATOM    259  HB  VAL A  16      -8.514   0.197  -1.321  1.00 98.01           H  
ATOM    260  O   VAL A  16      -9.361   1.990  -3.104  1.00 98.01           O  
ATOM    261  CG1 VAL A  16      -6.599   1.121  -1.025  1.00 98.01           C  
ATOM    262 HG11 VAL A  16      -6.508   1.479  -2.051  1.00 98.01           H  
ATOM    263 HG12 VAL A  16      -6.129   1.838  -0.353  1.00 98.01           H  
ATOM    264 HG13 VAL A  16      -6.077   0.166  -0.955  1.00 98.01           H  
ATOM    265  CG2 VAL A  16      -8.156   0.395   0.777  1.00 98.01           C  
ATOM    266 HG21 VAL A  16      -7.726   1.111   1.478  1.00 98.01           H  
ATOM    267 HG22 VAL A  16      -7.621  -0.552   0.845  1.00 98.01           H  
ATOM    268 HG23 VAL A  16      -9.196   0.210   1.044  1.00 98.01           H  
ATOM    269  N   ARG A  17      -8.375   3.924  -2.523  1.00 98.63           N  
ATOM    270  H   ARG A  17      -7.980   4.455  -1.760  1.00 98.63           H  
ATOM    271  CA  ARG A  17      -8.171   4.417  -3.887  1.00 98.63           C  
ATOM    272  HA  ARG A  17      -8.766   3.823  -4.580  1.00 98.63           H  
ATOM    273  C   ARG A  17      -6.720   4.234  -4.269  1.00 98.63           C  
ATOM    274  CB  ARG A  17      -8.603   5.874  -4.040  1.00 98.63           C  
ATOM    275  HB2 ARG A  17      -8.350   6.213  -5.044  1.00 98.63           H  
ATOM    276  HB3 ARG A  17      -8.075   6.493  -3.316  1.00 98.63           H  
ATOM    277  O   ARG A  17      -5.825   4.679  -3.550  1.00 98.63           O  
ATOM    278  CG  ARG A  17     -10.109   6.014  -3.838  1.00 98.63           C  
ATOM    279  HG2 ARG A  17     -10.630   5.393  -4.567  1.00 98.63           H  
ATOM    280  HG3 ARG A  17     -10.382   5.692  -2.833  1.00 98.63           H  
ATOM    281  CD  ARG A  17     -10.527   7.468  -4.027  1.00 98.63           C  
ATOM    282  HD2 ARG A  17     -10.277   7.783  -5.040  1.00 98.63           H  
ATOM    283  HD3 ARG A  17     -10.003   8.090  -3.302  1.00 98.63           H  
ATOM    284  NE  ARG A  17     -11.970   7.564  -3.822  1.00 98.63           N  
ATOM    285  HE  ARG A  17     -12.485   6.696  -3.851  1.00 98.63           H  
ATOM    286  NH1 ARG A  17     -12.239   9.835  -3.799  1.00 98.63           N  
ATOM    287 HH11 ARG A  17     -12.862  10.627  -3.732  1.00 98.63           H  
ATOM    288 HH12 ARG A  17     -11.291   9.912  -4.140  1.00 98.63           H  
ATOM    289  NH2 ARG A  17     -13.982   8.435  -3.468  1.00 98.63           N  
ATOM    290 HH21 ARG A  17     -14.638   9.186  -3.305  1.00 98.63           H  
ATOM    291 HH22 ARG A  17     -14.280   7.472  -3.513  1.00 98.63           H  
ATOM    292  CZ  ARG A  17     -12.719   8.626  -3.690  1.00 98.63           C  
ATOM    293  N   LEU A  18      -6.515   3.585  -5.400  1.00 98.69           N  
ATOM    294  H   LEU A  18      -7.323   3.278  -5.923  1.00 98.69           H  
ATOM    295  CA  LEU A  18      -5.219   3.276  -5.968  1.00 98.69           C  
ATOM    296  HA  LEU A  18      -4.421   3.589  -5.295  1.00 98.69           H  
ATOM    297  C   LEU A  18      -5.092   4.024  -7.283  1.00 98.69           C  
ATOM    298  CB  LEU A  18      -5.114   1.764  -6.206  1.00 98.69           C  
ATOM    299  HB2 LEU A  18      -4.129   1.557  -6.624  1.00 98.69           H  
ATOM    300  HB3 LEU A  18      -5.862   1.479  -6.946  1.00 98.69           H  
ATOM    301  O   LEU A  18      -5.941   3.856  -8.152  1.00 98.69           O  
ATOM    302  CG  LEU A  18      -5.314   0.889  -4.961  1.00 98.69           C  
ATOM    303  HG  LEU A  18      -6.269   1.116  -4.486  1.00 98.69           H  
ATOM    304  CD1 LEU A  18      -5.340  -0.573  -5.395  1.00 98.69           C  
ATOM    305 HD11 LEU A  18      -4.450  -0.806  -5.978  1.00 98.69           H  
ATOM    306 HD12 LEU A  18      -6.221  -0.755  -6.011  1.00 98.69           H  
ATOM    307 HD13 LEU A  18      -5.377  -1.225  -4.522  1.00 98.69           H  
ATOM    308  CD2 LEU A  18      -4.193   1.101  -3.946  1.00 98.69           C  
ATOM    309 HD21 LEU A  18      -3.228   0.903  -4.413  1.00 98.69           H  
ATOM    310 HD22 LEU A  18      -4.216   2.129  -3.585  1.00 98.69           H  
ATOM    311 HD23 LEU A  18      -4.331   0.431  -3.097  1.00 98.69           H  
ATOM    312  N   ARG A  19      -4.035   4.811  -7.444  1.00 98.60           N  
ATOM    313  H   ARG A  19      -3.394   4.911  -6.669  1.00 98.60           H  
ATOM    314  CA  ARG A  19      -3.721   5.479  -8.707  1.00 98.60           C  
ATOM    315  HA  ARG A  19      -4.420   5.154  -9.477  1.00 98.60           H  
ATOM    316  C   ARG A  19      -2.330   5.078  -9.165  1.00 98.60           C  
ATOM    317  CB  ARG A  19      -3.894   6.989  -8.531  1.00 98.60           C  
ATOM    318  HB2 ARG A  19      -4.929   7.198  -8.260  1.00 98.60           H  
ATOM    319  HB3 ARG A  19      -3.240   7.340  -7.733  1.00 98.60           H  
ATOM    320  O   ARG A  19      -1.380   5.179  -8.390  1.00 98.60           O  
ATOM    321  CG  ARG A  19      -3.551   7.732  -9.820  1.00 98.60           C  
ATOM    322  HG2 ARG A  19      -2.494   7.593 -10.049  1.00 98.60           H  
ATOM    323  HG3 ARG A  19      -4.151   7.349 -10.645  1.00 98.60           H  
ATOM    324  CD  ARG A  19      -3.826   9.219  -9.642  1.00 98.60           C  
ATOM    325  HD2 ARG A  19      -4.904   9.379  -9.632  1.00 98.60           H  
ATOM    326  HD3 ARG A  19      -3.392   9.553  -8.700  1.00 98.60           H  
ATOM    327  NE  ARG A  19      -3.192   9.948 -10.740  1.00 98.60           N  
ATOM    328  HE  ARG A  19      -2.406   9.493 -11.181  1.00 98.60           H  
ATOM    329  NH1 ARG A  19      -4.241  11.962 -10.516  1.00 98.60           N  
ATOM    330 HH11 ARG A  19      -4.863  11.496  -9.871  1.00 98.60           H  
ATOM    331 HH12 ARG A  19      -4.402  12.897 -10.860  1.00 98.60           H  
ATOM    332  NH2 ARG A  19      -2.632  11.640 -12.069  1.00 98.60           N  
ATOM    333 HH21 ARG A  19      -2.664  12.593 -12.401  1.00 98.60           H  
ATOM    334 HH22 ARG A  19      -1.926  10.987 -12.378  1.00 98.60           H  
ATOM    335  CZ  ARG A  19      -3.366  11.190 -11.100  1.00 98.60           C  
ATOM    336  N   ASN A  20      -2.212   4.637 -10.414  1.00 98.39           N  
ATOM    337  H   ASN A  20      -3.040   4.593 -10.990  1.00 98.39           H  
ATOM    338  CA  ASN A  20      -0.936   4.258 -11.012  1.00 98.39           C  
ATOM    339  HA  ASN A  20      -0.166   4.200 -10.242  1.00 98.39           H  
ATOM    340  C   ASN A  20      -0.490   5.317 -12.028  1.00 98.39           C  
ATOM    341  CB  ASN A  20      -1.075   2.858 -11.626  1.00 98.39           C  
ATOM    342  HB2 ASN A  20      -1.367   2.146 -10.854  1.00 98.39           H  
ATOM    343  HB3 ASN A  20      -1.849   2.889 -12.392  1.00 98.39           H  
ATOM    344  O   ASN A  20      -1.003   5.376 -13.142  1.00 98.39           O  
ATOM    345  CG  ASN A  20       0.208   2.362 -12.263  1.00 98.39           C  
ATOM    346  ND2 ASN A  20       0.150   1.280 -12.995  1.00 98.39           N  
ATOM    347 HD21 ASN A  20      -0.713   0.757 -13.040  1.00 98.39           H  
ATOM    348 HD22 ASN A  20       0.999   0.938 -13.422  1.00 98.39           H  
ATOM    349  OD1 ASN A  20       1.282   2.919 -12.095  1.00 98.39           O  
ATOM    350  N   ASP A  21       0.502   6.123 -11.655  1.00 97.69           N  
ATOM    351  H   ASP A  21       0.930   5.971 -10.753  1.00 97.69           H  
ATOM    352  CA  ASP A  21       1.138   7.108 -12.538  1.00 97.69           C  
ATOM    353  HA  ASP A  21       0.477   7.310 -13.381  1.00 97.69           H  
ATOM    354  C   ASP A  21       2.456   6.566 -13.143  1.00 97.69           C  
ATOM    355  CB  ASP A  21       1.333   8.439 -11.789  1.00 97.69           C  
ATOM    356  HB2 ASP A  21       1.940   8.253 -10.903  1.00 97.69           H  
ATOM    357  HB3 ASP A  21       1.884   9.128 -12.428  1.00 97.69           H  
ATOM    358  O   ASP A  21       3.271   7.322 -13.672  1.00 97.69           O  
ATOM    359  CG  ASP A  21       0.034   9.147 -11.371  1.00 97.69           C  
ATOM    360  OD1 ASP A  21      -0.870   9.373 -12.214  1.00 97.69           O  
ATOM    361  OD2 ASP A  21      -0.051   9.571 -10.198  1.00 97.69           O  
ATOM    362  N   SER A  22       2.710   5.254 -13.054  1.00 95.76           N  
ATOM    363  H   SER A  22       2.009   4.668 -12.622  1.00 95.76           H  
ATOM    364  CA  SER A  22       3.840   4.595 -13.717  1.00 95.76           C  
ATOM    365  HA  SER A  22       4.652   5.319 -13.789  1.00 95.76           H  
ATOM    366  C   SER A  22       3.507   4.168 -15.153  1.00 95.76           C  
ATOM    367  CB  SER A  22       4.366   3.430 -12.869  1.00 95.76           C  
ATOM    368  HB2 SER A  22       5.404   3.241 -13.141  1.00 95.76           H  
ATOM    369  HB3 SER A  22       4.326   3.690 -11.811  1.00 95.76           H  
ATOM    370  O   SER A  22       2.362   4.216 -15.595  1.00 95.76           O  
ATOM    371  OG  SER A  22       3.643   2.249 -13.088  1.00 95.76           O  
ATOM    372  HG  SER A  22       2.759   2.386 -12.741  1.00 95.76           H  
ATOM    373  N   SER A  23       4.525   3.740 -15.904  1.00 94.88           N  
ATOM    374  H   SER A  23       5.452   3.695 -15.505  1.00 94.88           H  
ATOM    375  CA  SER A  23       4.390   3.286 -17.295  1.00 94.88           C  
ATOM    376  HA  SER A  23       3.593   3.853 -17.775  1.00 94.88           H  
ATOM    377  C   SER A  23       4.028   1.805 -17.445  1.00 94.88           C  
ATOM    378  CB  SER A  23       5.690   3.577 -18.046  1.00 94.88           C  
ATOM    379  HB2 SER A  23       5.837   4.656 -18.103  1.00 94.88           H  
ATOM    380  HB3 SER A  23       5.627   3.178 -19.058  1.00 94.88           H  
ATOM    381  O   SER A  23       3.811   1.345 -18.566  1.00 94.88           O  
ATOM    382  OG  SER A  23       6.788   2.993 -17.364  1.00 94.88           O  
ATOM    383  HG  SER A  23       7.568   3.057 -17.920  1.00 94.88           H  
ATOM    384  N   THR A  24       3.959   1.047 -16.349  1.00 95.27           N  
ATOM    385  H   THR A  24       4.084   1.487 -15.448  1.00 95.27           H  
ATOM    386  CA  THR A  24       3.639  -0.387 -16.354  1.00 95.27           C  
ATOM    387  HA  THR A  24       3.345  -0.680 -17.362  1.00 95.27           H  
ATOM    388  C   THR A  24       2.476  -0.686 -15.413  1.00 95.27           C  
ATOM    389  CB  THR A  24       4.848  -1.245 -15.954  1.00 95.27           C  
ATOM    390  HB  THR A  24       4.537  -2.289 -15.909  1.00 95.27           H  
ATOM    391  O   THR A  24       2.291   0.042 -14.437  1.00 95.27           O  
ATOM    392  CG2 THR A  24       5.987  -1.128 -16.968  1.00 95.27           C  
ATOM    393 HG21 THR A  24       6.799  -1.794 -16.677  1.00 95.27           H  
ATOM    394 HG22 THR A  24       5.631  -1.408 -17.959  1.00 95.27           H  
ATOM    395 HG23 THR A  24       6.363  -0.105 -16.996  1.00 95.27           H  
ATOM    396  OG1 THR A  24       5.349  -0.869 -14.691  1.00 95.27           O  
ATOM    397  HG1 THR A  24       4.604  -0.761 -14.095  1.00 95.27           H  
ATOM    398  N   PRO A  25       1.699  -1.755 -15.646  1.00 97.69           N  
ATOM    399  CA  PRO A  25       0.728  -2.216 -14.663  1.00 97.69           C  
ATOM    400  HA  PRO A  25      -0.039  -1.451 -14.545  1.00 97.69           H  
ATOM    401  C   PRO A  25       1.388  -2.488 -13.308  1.00 97.69           C  
ATOM    402  CB  PRO A  25       0.094  -3.478 -15.252  1.00 97.69           C  
ATOM    403  HB2 PRO A  25      -0.966  -3.547 -15.006  1.00 97.69           H  
ATOM    404  HB3 PRO A  25       0.625  -4.365 -14.904  1.00 97.69           H  
ATOM    405  O   PRO A  25       2.540  -2.928 -13.243  1.00 97.69           O  
ATOM    406  CG  PRO A  25       0.313  -3.314 -16.755  1.00 97.69           C  
ATOM    407  HG2 PRO A  25       0.339  -4.276 -17.268  1.00 97.69           H  
ATOM    408  HG3 PRO A  25      -0.469  -2.679 -17.171  1.00 97.69           H  
ATOM    409  CD  PRO A  25       1.658  -2.595 -16.832  1.00 97.69           C  
ATOM    410  HD2 PRO A  25       1.710  -2.007 -17.749  1.00 97.69           H  
ATOM    411  HD3 PRO A  25       2.471  -3.320 -16.792  1.00 97.69           H  
ATOM    412  N   VAL A  26       0.641  -2.223 -12.243  1.00 98.32           N  
ATOM    413  H   VAL A  26      -0.288  -1.853 -12.387  1.00 98.32           H  
ATOM    414  CA  VAL A  26       1.040  -2.477 -10.858  1.00 98.32           C  
ATOM    415  HA  VAL A  26       2.011  -2.971 -10.827  1.00 98.32           H  
ATOM    416  C   VAL A  26       0.012  -3.411 -10.245  1.00 98.32           C  
ATOM    417  CB  VAL A  26       1.140  -1.160 -10.073  1.00 98.32           C  
ATOM    418  HB  VAL A  26       0.209  -0.606 -10.198  1.00 98.32           H  
ATOM    419  O   VAL A  26      -1.188  -3.195 -10.402  1.00 98.32           O  
ATOM    420  CG1 VAL A  26       1.366  -1.377  -8.573  1.00 98.32           C  
ATOM    421 HG11 VAL A  26       2.356  -1.797  -8.393  1.00 98.32           H  
ATOM    422 HG12 VAL A  26       1.267  -0.425  -8.051  1.00 98.32           H  
ATOM    423 HG13 VAL A  26       0.614  -2.044  -8.150  1.00 98.32           H  
ATOM    424  CG2 VAL A  26       2.294  -0.308 -10.620  1.00 98.32           C  
ATOM    425 HG21 VAL A  26       3.245  -0.811 -10.446  1.00 98.32           H  
ATOM    426 HG22 VAL A  26       2.176  -0.143 -11.691  1.00 98.32           H  
ATOM    427 HG23 VAL A  26       2.299   0.668 -10.133  1.00 98.32           H  
ATOM    428  N   GLU A  27       0.469  -4.434  -9.538  1.00 98.50           N  
ATOM    429  H   GLU A  27       1.464  -4.502  -9.374  1.00 98.50           H  
ATOM    430  CA  GLU A  27      -0.396  -5.293  -8.740  1.00 98.50           C  
ATOM    431  HA  GLU A  27      -1.421  -5.196  -9.096  1.00 98.50           H  
ATOM    432  C   GLU A  27      -0.368  -4.834  -7.281  1.00 98.50           C  
ATOM    433  CB  GLU A  27       0.000  -6.762  -8.934  1.00 98.50           C  
ATOM    434  HB2 GLU A  27       0.986  -6.946  -8.506  1.00 98.50           H  
ATOM    435  HB3 GLU A  27       0.039  -6.970 -10.003  1.00 98.50           H  
ATOM    436  O   GLU A  27       0.694  -4.626  -6.695  1.00 98.50           O  
ATOM    437  CG  GLU A  27      -1.029  -7.696  -8.292  1.00 98.50           C  
ATOM    438  HG2 GLU A  27      -0.966  -7.614  -7.207  1.00 98.50           H  
ATOM    439  HG3 GLU A  27      -2.028  -7.376  -8.588  1.00 98.50           H  
ATOM    440  CD  GLU A  27      -0.814  -9.149  -8.731  1.00 98.50           C  
ATOM    441  OE1 GLU A  27       0.013  -9.845  -8.104  1.00 98.50           O  
ATOM    442  OE2 GLU A  27      -1.518  -9.568  -9.677  1.00 98.50           O  
ATOM    443  N   VAL A  28      -1.546  -4.638  -6.694  1.00 98.54           N  
ATOM    444  H   VAL A  28      -2.383  -4.775  -7.242  1.00 98.54           H  
ATOM    445  CA  VAL A  28      -1.700  -4.245  -5.295  1.00 98.54           C  
ATOM    446  HA  VAL A  28      -0.713  -4.174  -4.839  1.00 98.54           H  
ATOM    447  C   VAL A  28      -2.479  -5.326  -4.565  1.00 98.54           C  
ATOM    448  CB  VAL A  28      -2.357  -2.862  -5.144  1.00 98.54           C  
ATOM    449  HB  VAL A  28      -3.382  -2.903  -5.512  1.00 98.54           H  
ATOM    450  O   VAL A  28      -3.658  -5.560  -4.841  1.00 98.54           O  
ATOM    451  CG1 VAL A  28      -2.375  -2.442  -3.666  1.00 98.54           C  
ATOM    452 HG11 VAL A  28      -1.360  -2.437  -3.268  1.00 98.54           H  
ATOM    453 HG12 VAL A  28      -2.804  -1.445  -3.569  1.00 98.54           H  
ATOM    454 HG13 VAL A  28      -2.983  -3.136  -3.085  1.00 98.54           H  
ATOM    455  CG2 VAL A  28      -1.595  -1.787  -5.933  1.00 98.54           C  
ATOM    456 HG21 VAL A  28      -2.010  -0.800  -5.731  1.00 98.54           H  
ATOM    457 HG22 VAL A  28      -0.541  -1.800  -5.654  1.00 98.54           H  
ATOM    458 HG23 VAL A  28      -1.681  -1.983  -7.002  1.00 98.54           H  
ATOM    459  N   HIS A  29      -1.825  -5.961  -3.596  1.00 98.16           N  
ATOM    460  H   HIS A  29      -0.854  -5.721  -3.455  1.00 98.16           H  
ATOM    461  CA  HIS A  29      -2.455  -6.881  -2.655  1.00 98.16           C  
ATOM    462  HA  HIS A  29      -3.371  -7.272  -3.099  1.00 98.16           H  
ATOM    463  C   HIS A  29      -2.809  -6.114  -1.389  1.00 98.16           C  
ATOM    464  CB  HIS A  29      -1.559  -8.082  -2.344  1.00 98.16           C  
ATOM    465  HB2 HIS A  29      -2.133  -8.797  -1.755  1.00 98.16           H  
ATOM    466  HB3 HIS A  29      -0.716  -7.760  -1.732  1.00 98.16           H  
ATOM    467  O   HIS A  29      -1.938  -5.628  -0.669  1.00 98.16           O  
ATOM    468  CG  HIS A  29      -1.025  -8.789  -3.558  1.00 98.16           C  
ATOM    469  CD2 HIS A  29       0.083  -8.424  -4.266  1.00 98.16           C  
ATOM    470  HD2 HIS A  29       0.726  -7.574  -4.092  1.00 98.16           H  
ATOM    471  ND1 HIS A  29      -1.592  -9.929  -4.131  1.00 98.16           N  
ATOM    472  CE1 HIS A  29      -0.801 -10.220  -5.185  1.00 98.16           C  
ATOM    473  HE1 HIS A  29      -0.962 -11.018  -5.894  1.00 98.16           H  
ATOM    474  NE2 HIS A  29       0.213  -9.346  -5.275  1.00 98.16           N  
ATOM    475  HE2 HIS A  29       0.917  -9.356  -5.999  1.00 98.16           H  
ATOM    476  N   ILE A  30      -4.099  -6.012  -1.117  1.00 97.08           N  
ATOM    477  H   ILE A  30      -4.749  -6.444  -1.758  1.00 97.08           H  
ATOM    478  CA  ILE A  30      -4.651  -5.377   0.068  1.00 97.08           C  
ATOM    479  HA  ILE A  30      -3.884  -4.760   0.536  1.00 97.08           H  
ATOM    480  C   ILE A  30      -5.055  -6.490   1.023  1.00 97.08           C  
ATOM    481  CB  ILE A  30      -5.844  -4.468  -0.283  1.00 97.08           C  
ATOM    482  HB  ILE A  30      -6.673  -5.106  -0.590  1.00 97.08           H  
ATOM    483  O   ILE A  30      -5.892  -7.330   0.689  1.00 97.08           O  
ATOM    484  CG1 ILE A  30      -5.539  -3.510  -1.457  1.00 97.08           C  
ATOM    485 HG12 ILE A  30      -5.167  -4.076  -2.311  1.00 97.08           H  
ATOM    486 HG13 ILE A  30      -4.770  -2.794  -1.165  1.00 97.08           H  
ATOM    487  CG2 ILE A  30      -6.243  -3.699   0.992  1.00 97.08           C  
ATOM    488 HG21 ILE A  30      -5.398  -3.116   1.358  1.00 97.08           H  
ATOM    489 HG22 ILE A  30      -7.081  -3.028   0.801  1.00 97.08           H  
ATOM    490 HG23 ILE A  30      -6.551  -4.393   1.773  1.00 97.08           H  
ATOM    491  CD1 ILE A  30      -6.775  -2.756  -1.954  1.00 97.08           C  
ATOM    492 HD11 ILE A  30      -7.559  -3.469  -2.209  1.00 97.08           H  
ATOM    493 HD12 ILE A  30      -7.141  -2.066  -1.194  1.00 97.08           H  
ATOM    494 HD13 ILE A  30      -6.518  -2.182  -2.844  1.00 97.08           H  
ATOM    495  N   LYS A  31      -4.469  -6.492   2.215  1.00 93.70           N  
ATOM    496  H   LYS A  31      -3.805  -5.755   2.406  1.00 93.70           H  
ATOM    497  CA  LYS A  31      -4.861  -7.363   3.319  1.00 93.70           C  
ATOM    498  HA  LYS A  31      -5.671  -8.019   2.998  1.00 93.70           H  
ATOM    499  C   LYS A  31      -5.391  -6.494   4.444  1.00 93.70           C  
ATOM    500  CB  LYS A  31      -3.669  -8.231   3.741  1.00 93.70           C  
ATOM    501  HB2 LYS A  31      -3.345  -8.829   2.890  1.00 93.70           H  
ATOM    502  HB3 LYS A  31      -2.845  -7.583   4.038  1.00 93.70           H  
ATOM    503  O   LYS A  31      -4.755  -5.517   4.821  1.00 93.70           O  
ATOM    504  CG  LYS A  31      -4.034  -9.163   4.904  1.00 93.70           C  
ATOM    505  HG2 LYS A  31      -4.795  -9.870   4.574  1.00 93.70           H  
ATOM    506  HG3 LYS A  31      -4.436  -8.577   5.731  1.00 93.70           H  
ATOM    507  CD  LYS A  31      -2.812  -9.924   5.422  1.00 93.70           C  
ATOM    508  HD2 LYS A  31      -2.395 -10.547   4.631  1.00 93.70           H  
ATOM    509  HD3 LYS A  31      -2.063  -9.202   5.748  1.00 93.70           H  
ATOM    510  CE  LYS A  31      -3.256 -10.783   6.611  1.00 93.70           C  
ATOM    511  HE2 LYS A  31      -3.928 -11.567   6.259  1.00 93.70           H  
ATOM    512  HE3 LYS A  31      -3.829 -10.151   7.290  1.00 93.70           H  
ATOM    513  NZ  LYS A  31      -2.111 -11.369   7.345  1.00 93.70           N  
ATOM    514  HZ1 LYS A  31      -1.510 -11.909   6.739  1.00 93.70           H  
ATOM    515  HZ2 LYS A  31      -2.457 -11.950   8.095  1.00 93.70           H  
ATOM    516  HZ3 LYS A  31      -1.570 -10.625   7.762  1.00 93.70           H  
ATOM    517  N   VAL A  32      -6.535  -6.869   4.993  1.00 89.68           N  
ATOM    518  H   VAL A  32      -7.030  -7.659   4.603  1.00 89.68           H  
ATOM    519  CA  VAL A  32      -7.200  -6.112   6.047  1.00 89.68           C  
ATOM    520  HA  VAL A  32      -6.535  -5.328   6.410  1.00 89.68           H  
ATOM    521  C   VAL A  32      -7.497  -7.048   7.199  1.00 89.68           C  
ATOM    522  CB  VAL A  32      -8.472  -5.438   5.520  1.00 89.68           C  
ATOM    523  HB  VAL A  32      -9.255  -6.181   5.366  1.00 89.68           H  
ATOM    524  O   VAL A  32      -8.152  -8.073   7.025  1.00 89.68           O  
ATOM    525  CG1 VAL A  32      -8.950  -4.396   6.520  1.00 89.68           C  
ATOM    526 HG11 VAL A  32      -9.784  -3.859   6.068  1.00 89.68           H  
ATOM    527 HG12 VAL A  32      -9.280  -4.888   7.435  1.00 89.68           H  
ATOM    528 HG13 VAL A  32      -8.158  -3.684   6.749  1.00 89.68           H  
ATOM    529  CG2 VAL A  32      -8.220  -4.722   4.191  1.00 89.68           C  
ATOM    530 HG21 VAL A  32      -7.396  -4.016   4.297  1.00 89.68           H  
ATOM    531 HG22 VAL A  32      -7.982  -5.447   3.413  1.00 89.68           H  
ATOM    532 HG23 VAL A  32      -9.131  -4.214   3.874  1.00 89.68           H  
ATOM    533  N   SER A  33      -6.964  -6.714   8.366  1.00 83.19           N  
ATOM    534  H   SER A  33      -6.445  -5.851   8.437  1.00 83.19           H  
ATOM    535  CA  SER A  33      -7.161  -7.468   9.599  1.00 83.19           C  
ATOM    536  HA  SER A  33      -8.072  -8.062   9.514  1.00 83.19           H  
ATOM    537  C   SER A  33      -7.355  -6.520  10.772  1.00 83.19           C  
ATOM    538  CB  SER A  33      -5.995  -8.430   9.857  1.00 83.19           C  
ATOM    539  HB2 SER A  33      -6.091  -9.276   9.177  1.00 83.19           H  
ATOM    540  HB3 SER A  33      -6.063  -8.812  10.876  1.00 83.19           H  
ATOM    541  O   SER A  33      -6.885  -5.383  10.739  1.00 83.19           O  
ATOM    542  OG  SER A  33      -4.724  -7.833   9.647  1.00 83.19           O  
ATOM    543  HG  SER A  33      -4.798  -6.884   9.774  1.00 83.19           H  
ATOM    544  N   GLY A  34      -8.026  -7.015  11.805  1.00 74.04           N  
ATOM    545  H   GLY A  34      -8.318  -7.982  11.783  1.00 74.04           H  
ATOM    546  CA  GLY A  34      -8.210  -6.318  13.067  1.00 74.04           C  
ATOM    547  HA2 GLY A  34      -9.271  -6.292  13.315  1.00 74.04           H  
ATOM    548  HA3 GLY A  34      -7.838  -5.295  13.005  1.00 74.04           H  
ATOM    549  C   GLY A  34      -7.522  -7.043  14.207  1.00 74.04           C  
ATOM    550  O   GLY A  34      -7.541  -8.271  14.232  1.00 74.04           O  
ATOM    551  N   ASP A  35      -6.948  -6.257  15.107  1.00 70.14           N  
ATOM    552  H   ASP A  35      -7.024  -5.259  14.967  1.00 70.14           H  
ATOM    553  CA  ASP A  35      -6.688  -6.624  16.499  1.00 70.14           C  
ATOM    554  HA  ASP A  35      -6.448  -7.682  16.608  1.00 70.14           H  
ATOM    555  C   ASP A  35      -7.991  -6.323  17.258  1.00 70.14           C  
ATOM    556  CB  ASP A  35      -5.480  -5.786  16.957  1.00 70.14           C  
ATOM    557  HB2 ASP A  35      -4.589  -6.152  16.445  1.00 70.14           H  
ATOM    558  HB3 ASP A  35      -5.634  -4.753  16.647  1.00 70.14           H  
ATOM    559  O   ASP A  35      -8.395  -5.156  17.358  1.00 70.14           O  
ATOM    560  CG  ASP A  35      -5.221  -5.787  18.463  1.00 70.14           C  
ATOM    561  OD1 ASP A  35      -5.969  -6.460  19.188  1.00 70.14           O  
ATOM    562  OD2 ASP A  35      -4.363  -4.976  18.879  1.00 70.14           O  
ATOM    563  N   LYS A  36      -8.728  -7.377  17.630  1.00 66.27           N  
ATOM    564  H   LYS A  36      -8.298  -8.290  17.591  1.00 66.27           H  
ATOM    565  CA  LYS A  36     -10.070  -7.259  18.224  1.00 66.27           C  
ATOM    566  HA  LYS A  36     -10.610  -6.447  17.738  1.00 66.27           H  
ATOM    567  C   LYS A  36     -10.015  -6.887  19.707  1.00 66.27           C  
ATOM    568  CB  LYS A  36     -10.846  -8.573  18.040  1.00 66.27           C  
ATOM    569  HB2 LYS A  36     -11.775  -8.496  18.604  1.00 66.27           H  
ATOM    570  HB3 LYS A  36     -10.262  -9.394  18.456  1.00 66.27           H  
ATOM    571  O   LYS A  36     -11.003  -6.381  20.237  1.00 66.27           O  
ATOM    572  CG  LYS A  36     -11.190  -8.875  16.572  1.00 66.27           C  
ATOM    573  HG2 LYS A  36     -10.276  -9.079  16.013  1.00 66.27           H  
ATOM    574  HG3 LYS A  36     -11.686  -8.008  16.135  1.00 66.27           H  
ATOM    575  CD  LYS A  36     -12.134 -10.085  16.491  1.00 66.27           C  
ATOM    576  HD2 LYS A  36     -11.659 -10.949  16.956  1.00 66.27           H  
ATOM    577  HD3 LYS A  36     -13.034  -9.845  17.056  1.00 66.27           H  
ATOM    578  CE  LYS A  36     -12.550 -10.414  15.049  1.00 66.27           C  
ATOM    579  HE2 LYS A  36     -13.437 -11.046  15.087  1.00 66.27           H  
ATOM    580  HE3 LYS A  36     -12.815  -9.481  14.552  1.00 66.27           H  
ATOM    581  NZ  LYS A  36     -11.473 -11.115  14.298  1.00 66.27           N  
ATOM    582  HZ1 LYS A  36     -11.757 -11.379  13.365  1.00 66.27           H  
ATOM    583  HZ2 LYS A  36     -11.176 -11.942  14.795  1.00 66.27           H  
ATOM    584  HZ3 LYS A  36     -10.659 -10.519  14.238  1.00 66.27           H  
ATOM    585  N   ASP A  37      -8.899  -7.157  20.367  1.00 64.45           N  
ATOM    586  H   ASP A  37      -8.151  -7.619  19.870  1.00 64.45           H  
ATOM    587  CA  ASP A  37      -8.650  -6.971  21.793  1.00 64.45           C  
ATOM    588  HA  ASP A  37      -9.615  -6.841  22.282  1.00 64.45           H  
ATOM    589  C   ASP A  37      -7.890  -5.676  22.113  1.00 64.45           C  
ATOM    590  CB  ASP A  37      -8.018  -8.233  22.432  1.00 64.45           C  
ATOM    591  HB2 ASP A  37      -8.850  -8.851  22.771  1.00 64.45           H  
ATOM    592  HB3 ASP A  37      -7.479  -7.934  23.330  1.00 64.45           H  
ATOM    593  O   ASP A  37      -7.945  -5.200  23.250  1.00 64.45           O  
ATOM    594  CG  ASP A  37      -7.106  -9.162  21.597  1.00 64.45           C  
ATOM    595  OD1 ASP A  37      -7.081  -9.062  20.354  1.00 64.45           O  
ATOM    596  OD2 ASP A  37      -6.608 -10.123  22.228  1.00 64.45           O  
ATOM    597  N   GLY A  38      -7.279  -5.048  21.108  1.00 61.44           N  
ATOM    598  H   GLY A  38      -7.119  -5.593  20.273  1.00 61.44           H  
ATOM    599  CA  GLY A  38      -6.563  -3.780  21.221  1.00 61.44           C  
ATOM    600  HA2 GLY A  38      -7.206  -3.039  21.697  1.00 61.44           H  
ATOM    601  HA3 GLY A  38      -6.301  -3.445  20.218  1.00 61.44           H  
ATOM    602  C   GLY A  38      -5.268  -3.891  22.023  1.00 61.44           C  
ATOM    603  O   GLY A  38      -4.841  -2.899  22.618  1.00 61.44           O  
ATOM    604  N   ASP A  39      -4.674  -5.083  22.089  1.00 63.85           N  
ATOM    605  H   ASP A  39      -5.019  -5.819  21.490  1.00 63.85           H  
ATOM    606  CA  ASP A  39      -3.467  -5.368  22.870  1.00 63.85           C  
ATOM    607  HA  ASP A  39      -3.408  -4.624  23.664  1.00 63.85           H  
ATOM    608  C   ASP A  39      -2.167  -5.212  22.055  1.00 63.85           C  
ATOM    609  CB  ASP A  39      -3.611  -6.734  23.568  1.00 63.85           C  
ATOM    610  HB2 ASP A  39      -4.604  -6.811  24.009  1.00 63.85           H  
ATOM    611  HB3 ASP A  39      -2.890  -6.765  24.385  1.00 63.85           H  
ATOM    612  O   ASP A  39      -1.062  -5.360  22.586  1.00 63.85           O  
ATOM    613  CG  ASP A  39      -3.363  -7.949  22.667  1.00 63.85           C  
ATOM    614  OD1 ASP A  39      -3.310  -7.767  21.433  1.00 63.85           O  
ATOM    615  OD2 ASP A  39      -3.105  -9.032  23.245  1.00 63.85           O  
ATOM    616  N   GLY A  40      -2.289  -4.859  20.772  1.00 59.67           N  
ATOM    617  H   GLY A  40      -3.219  -4.865  20.378  1.00 59.67           H  
ATOM    618  CA  GLY A  40      -1.182  -4.696  19.838  1.00 59.67           C  
ATOM    619  HA2 GLY A  40      -1.503  -4.018  19.047  1.00 59.67           H  
ATOM    620  HA3 GLY A  40      -0.330  -4.259  20.358  1.00 59.67           H  
ATOM    621  C   GLY A  40      -0.736  -6.006  19.184  1.00 59.67           C  
ATOM    622  O   GLY A  40       0.252  -6.008  18.439  1.00 59.67           O  
ATOM    623  N   TYR A  41      -1.433  -7.117  19.426  1.00 65.50           N  
ATOM    624  H   TYR A  41      -2.234  -7.069  20.039  1.00 65.50           H  
ATOM    625  CA  TYR A  41      -1.165  -8.417  18.831  1.00 65.50           C  
ATOM    626  HA  TYR A  41      -0.215  -8.361  18.300  1.00 65.50           H  
ATOM    627  C   TYR A  41      -2.246  -8.783  17.802  1.00 65.50           C  
ATOM    628  CB  TYR A  41      -0.997  -9.457  19.948  1.00 65.50           C  
ATOM    629  HB2 TYR A  41      -0.319  -9.059  20.703  1.00 65.50           H  
ATOM    630  HB3 TYR A  41      -1.962  -9.614  20.429  1.00 65.50           H  
ATOM    631  O   TYR A  41      -3.397  -8.393  17.882  1.00 65.50           O  
ATOM    632  CG  TYR A  41      -0.455 -10.794  19.485  1.00 65.50           C  
ATOM    633  CD1 TYR A  41      -1.282 -11.931  19.533  1.00 65.50           C  
ATOM    634  HD1 TYR A  41      -2.289 -11.832  19.909  1.00 65.50           H  
ATOM    635  CD2 TYR A  41       0.874 -10.905  19.033  1.00 65.50           C  
ATOM    636  HD2 TYR A  41       1.504 -10.028  19.033  1.00 65.50           H  
ATOM    637  CE1 TYR A  41      -0.781 -13.182  19.127  1.00 65.50           C  
ATOM    638  HE1 TYR A  41      -1.397 -14.065  19.213  1.00 65.50           H  
ATOM    639  CE2 TYR A  41       1.369 -12.149  18.595  1.00 65.50           C  
ATOM    640  HE2 TYR A  41       2.387 -12.228  18.242  1.00 65.50           H  
ATOM    641  OH  TYR A  41       1.006 -14.492  18.211  1.00 65.50           O  
ATOM    642  HH  TYR A  41       1.915 -14.407  17.916  1.00 65.50           H  
ATOM    643  CZ  TYR A  41       0.533 -13.288  18.633  1.00 65.50           C  
ATOM    644  N   ILE A  42      -1.857  -9.524  16.761  1.00 68.56           N  
ATOM    645  H   ILE A  42      -0.921  -9.900  16.808  1.00 68.56           H  
ATOM    646  CA  ILE A  42      -2.828 -10.251  15.932  1.00 68.56           C  
ATOM    647  HA  ILE A  42      -3.843 -10.046  16.272  1.00 68.56           H  
ATOM    648  C   ILE A  42      -2.572 -11.716  16.202  1.00 68.56           C  
ATOM    649  CB  ILE A  42      -2.747  -9.872  14.436  1.00 68.56           C  
ATOM    650  HB  ILE A  42      -1.696  -9.745  14.177  1.00 68.56           H  
ATOM    651  O   ILE A  42      -1.507 -12.243  15.855  1.00 68.56           O  
ATOM    652  CG1 ILE A  42      -3.537  -8.564  14.211  1.00 68.56           C  
ATOM    653 HG12 ILE A  42      -4.555  -8.713  14.572  1.00 68.56           H  
ATOM    654 HG13 ILE A  42      -3.114  -7.773  14.830  1.00 68.56           H  
ATOM    655  CG2 ILE A  42      -3.300 -10.936  13.477  1.00 68.56           C  
ATOM    656 HG21 ILE A  42      -4.383 -10.995  13.584  1.00 68.56           H  
ATOM    657 HG22 ILE A  42      -2.851 -11.908  13.683  1.00 68.56           H  
ATOM    658 HG23 ILE A  42      -3.051 -10.688  12.445  1.00 68.56           H  
ATOM    659  CD1 ILE A  42      -3.645  -8.111  12.742  1.00 68.56           C  
ATOM    660 HD11 ILE A  42      -4.216  -8.842  12.170  1.00 68.56           H  
ATOM    661 HD12 ILE A  42      -4.218  -7.185  12.698  1.00 68.56           H  
ATOM    662 HD13 ILE A  42      -2.669  -7.980  12.275  1.00 68.56           H  
ATOM    663  N   SER A  43      -3.559 -12.379  16.786  1.00 73.06           N  
ATOM    664  H   SER A  43      -4.388 -11.870  17.057  1.00 73.06           H  
ATOM    665  CA  SER A  43      -3.541 -13.823  16.938  1.00 73.06           C  
ATOM    666  HA  SER A  43      -2.633 -14.093  17.477  1.00 73.06           H  
ATOM    667  C   SER A  43      -3.495 -14.517  15.575  1.00 73.06           C  
ATOM    668  CB  SER A  43      -4.741 -14.280  17.770  1.00 73.06           C  
ATOM    669  HB2 SER A  43      -4.784 -13.712  18.700  1.00 73.06           H  
ATOM    670  HB3 SER A  43      -4.638 -15.339  18.005  1.00 73.06           H  
ATOM    671  O   SER A  43      -3.928 -13.993  14.546  1.00 73.06           O  
ATOM    672  OG  SER A  43      -5.928 -14.086  17.037  1.00 73.06           O  
ATOM    673  HG  SER A  43      -6.104 -13.147  17.128  1.00 73.06           H  
ATOM    674  N   ALA A  44      -3.007 -15.758  15.549  1.00 72.32           N  
ATOM    675  H   ALA A  44      -2.612 -16.143  16.394  1.00 72.32           H  
ATOM    676  CA  ALA A  44      -3.019 -16.563  14.327  1.00 72.32           C  
ATOM    677  HA  ALA A  44      -2.396 -16.070  13.580  1.00 72.32           H  
ATOM    678  C   ALA A  44      -4.437 -16.703  13.730  1.00 72.32           C  
ATOM    679  CB  ALA A  44      -2.412 -17.932  14.650  1.00 72.32           C  
ATOM    680  HB1 ALA A  44      -2.370 -18.534  13.742  1.00 72.32           H  
ATOM    681  HB2 ALA A  44      -1.400 -17.806  15.036  1.00 72.32           H  
ATOM    682  HB3 ALA A  44      -3.021 -18.448  15.391  1.00 72.32           H  
ATOM    683  O   ALA A  44      -4.588 -16.778  12.511  1.00 72.32           O  
ATOM    684  N   ALA A  45      -5.469 -16.695  14.580  1.00 69.36           N  
ATOM    685  H   ALA A  45      -5.281 -16.530  15.559  1.00 69.36           H  
ATOM    686  CA  ALA A  45      -6.865 -16.728  14.163  1.00 69.36           C  
ATOM    687  HA  ALA A  45      -7.004 -17.540  13.449  1.00 69.36           H  
ATOM    688  C   ALA A  45      -7.292 -15.425  13.466  1.00 69.36           C  
ATOM    689  CB  ALA A  45      -7.723 -17.017  15.400  1.00 69.36           C  
ATOM    690  HB1 ALA A  45      -8.772 -17.073  15.110  1.00 69.36           H  
ATOM    691  HB2 ALA A  45      -7.604 -16.220  16.135  1.00 69.36           H  
ATOM    692  HB3 ALA A  45      -7.427 -17.966  15.847  1.00 69.36           H  
ATOM    693  O   ALA A  45      -7.925 -15.468  12.415  1.00 69.36           O  
ATOM    694  N   GLU A  46      -6.902 -14.266  13.990  1.00 71.77           N  
ATOM    695  H   GLU A  46      -6.391 -14.260  14.861  1.00 71.77           H  
ATOM    696  CA  GLU A  46      -7.194 -12.966  13.371  1.00 71.77           C  
ATOM    697  HA  GLU A  46      -8.252 -12.905  13.114  1.00 71.77           H  
ATOM    698  C   GLU A  46      -6.401 -12.739  12.084  1.00 71.77           C  
ATOM    699  CB  GLU A  46      -6.863 -11.866  14.369  1.00 71.77           C  
ATOM    700  HB2 GLU A  46      -5.859 -12.053  14.748  1.00 71.77           H  
ATOM    701  HB3 GLU A  46      -6.880 -10.898  13.868  1.00 71.77           H  
ATOM    702  O   GLU A  46      -6.923 -12.188  11.117  1.00 71.77           O  
ATOM    703  CG  GLU A  46      -7.866 -11.848  15.520  1.00 71.77           C  
ATOM    704  HG2 GLU A  46      -8.082 -12.861  15.860  1.00 71.77           H  
ATOM    705  HG3 GLU A  46      -8.802 -11.415  15.166  1.00 71.77           H  
ATOM    706  CD  GLU A  46      -7.287 -11.049  16.676  1.00 71.77           C  
ATOM    707  OE1 GLU A  46      -7.988 -10.097  17.065  1.00 71.77           O  
ATOM    708  OE2 GLU A  46      -6.186 -11.471  17.109  1.00 71.77           O  
ATOM    709  N   ALA A  47      -5.163 -13.237  12.019  1.00 69.70           N  
ATOM    710  H   ALA A  47      -4.757 -13.612  12.865  1.00 69.70           H  
ATOM    711  CA  ALA A  47      -4.393 -13.248  10.781  1.00 69.70           C  
ATOM    712  HA  ALA A  47      -4.349 -12.227  10.400  1.00 69.70           H  
ATOM    713  C   ALA A  47      -5.048 -14.127   9.702  1.00 69.70           C  
ATOM    714  CB  ALA A  47      -2.970 -13.735  11.079  1.00 69.70           C  
ATOM    715  HB1 ALA A  47      -2.482 -13.069  11.790  1.00 69.70           H  
ATOM    716  HB2 ALA A  47      -3.005 -14.738  11.503  1.00 69.70           H  
ATOM    717  HB3 ALA A  47      -2.387 -13.759  10.158  1.00 69.70           H  
ATOM    718  O   ALA A  47      -4.895 -13.832   8.510  1.00 69.70           O  
ATOM    719  N   ALA A  48      -5.741 -15.196  10.110  1.00 71.35           N  
ATOM    720  H   ALA A  48      -5.787 -15.383  11.102  1.00 71.35           H  
ATOM    721  CA  ALA A  48      -6.475 -16.098   9.227  1.00 71.35           C  
ATOM    722  HA  ALA A  48      -5.882 -16.258   8.327  1.00 71.35           H  
ATOM    723  C   ALA A  48      -7.829 -15.522   8.771  1.00 71.35           C  
ATOM    724  CB  ALA A  48      -6.635 -17.453   9.929  1.00 71.35           C  
ATOM    725  HB1 ALA A  48      -7.247 -17.347  10.825  1.00 71.35           H  
ATOM    726  HB2 ALA A  48      -7.126 -18.155   9.253  1.00 71.35           H  
ATOM    727  HB3 ALA A  48      -5.658 -17.848  10.205  1.00 71.35           H  
ATOM    728  O   ALA A  48      -8.233 -15.791   7.643  1.00 71.35           O  
ATOM    729  N   ASP A  49      -8.480 -14.695   9.594  1.00 74.88           N  
ATOM    730  H   ASP A  49      -8.122 -14.591  10.533  1.00 74.88           H  
ATOM    731  CA  ASP A  49      -9.741 -13.989   9.287  1.00 74.88           C  
ATOM    732  HA  ASP A  49     -10.388 -14.664   8.727  1.00 74.88           H  
ATOM    733  C   ASP A  49      -9.541 -12.731   8.413  1.00 74.88           C  
ATOM    734  CB  ASP A  49     -10.444 -13.656  10.618  1.00 74.88           C  
ATOM    735  HB2 ASP A  49      -9.867 -12.889  11.135  1.00 74.88           H  
ATOM    736  HB3 ASP A  49     -10.438 -14.548  11.245  1.00 74.88           H  
ATOM    737  O   ASP A  49     -10.484 -11.998   8.129  1.00 74.88           O  
ATOM    738  CG  ASP A  49     -11.907 -13.196  10.490  1.00 74.88           C  
ATOM    739  OD1 ASP A  49     -12.667 -13.844   9.735  1.00 74.88           O  
ATOM    740  OD2 ASP A  49     -12.294 -12.267  11.254  1.00 74.88           O  
ATOM    741  N   ALA A  50      -8.307 -12.450   7.985  1.00 83.18           N  
ATOM    742  H   ALA A  50      -7.557 -13.064   8.267  1.00 83.18           H  
ATOM    743  CA  ALA A  50      -8.008 -11.266   7.192  1.00 83.18           C  
ATOM    744  HA  ALA A  50      -8.380 -10.402   7.743  1.00 83.18           H  
ATOM    745  C   ALA A  50      -8.704 -11.301   5.819  1.00 83.18           C  
ATOM    746  CB  ALA A  50      -6.491 -11.136   7.047  1.00 83.18           C  
ATOM    747  HB1 ALA A  50      -6.114 -11.958   6.437  1.00 83.18           H  
ATOM    748  HB2 ALA A  50      -6.028 -11.175   8.033  1.00 83.18           H  
ATOM    749  HB3 ALA A  50      -6.265 -10.181   6.572  1.00 83.18           H  
ATOM    750  O   ALA A  50      -8.489 -12.230   5.031  1.00 83.18           O  
ATOM    751  N   GLU A  51      -9.452 -10.247   5.481  1.00 89.47           N  
ATOM    752  H   GLU A  51      -9.523  -9.480   6.134  1.00 89.47           H  
ATOM    753  CA  GLU A  51      -9.973 -10.075   4.125  1.00 89.47           C  
ATOM    754  HA  GLU A  51     -10.348 -11.047   3.803  1.00 89.47           H  
ATOM    755  C   GLU A  51      -8.826  -9.674   3.190  1.00 89.47           C  
ATOM    756  CB  GLU A  51     -11.162  -9.093   4.061  1.00 89.47           C  
ATOM    757  HB2 GLU A  51     -10.809  -8.075   4.222  1.00 89.47           H  
ATOM    758  HB3 GLU A  51     -11.874  -9.353   4.844  1.00 89.47           H  
ATOM    759  O   GLU A  51      -7.967  -8.858   3.537  1.00 89.47           O  
ATOM    760  CG  GLU A  51     -11.866  -9.199   2.688  1.00 89.47           C  
ATOM    761  HG2 GLU A  51     -12.148 -10.239   2.525  1.00 89.47           H  
ATOM    762  HG3 GLU A  51     -11.151  -8.933   1.909  1.00 89.47           H  
ATOM    763  CD  GLU A  51     -13.119  -8.321   2.501  1.00 89.47           C  
ATOM    764  OE1 GLU A  51     -13.539  -8.180   1.317  1.00 89.47           O  
ATOM    765  OE2 GLU A  51     -13.634  -7.789   3.507  1.00 89.47           O  
ATOM    766  N   LYS A  52      -8.791 -10.270   1.995  1.00 92.41           N  
ATOM    767  H   LYS A  52      -9.547 -10.892   1.749  1.00 92.41           H  
ATOM    768  CA  LYS A  52      -7.753 -10.019   0.992  1.00 92.41           C  
ATOM    769  HA  LYS A  52      -7.147  -9.175   1.320  1.00 92.41           H  
ATOM    770  C   LYS A  52      -8.381  -9.641  -0.338  1.00 92.41           C  
ATOM    771  CB  LYS A  52      -6.827 -11.232   0.834  1.00 92.41           C  
ATOM    772  HB2 LYS A  52      -7.422 -12.088   0.516  1.00 92.41           H  
ATOM    773  HB3 LYS A  52      -6.094 -11.015   0.057  1.00 92.41           H  
ATOM    774  O   LYS A  52      -9.333 -10.281  -0.785  1.00 92.41           O  
ATOM    775  CG  LYS A  52      -6.087 -11.577   2.133  1.00 92.41           C  
ATOM    776  HG2 LYS A  52      -5.462 -10.736   2.433  1.00 92.41           H  
ATOM    777  HG3 LYS A  52      -6.813 -11.779   2.920  1.00 92.41           H  
ATOM    778  CD  LYS A  52      -5.218 -12.821   1.935  1.00 92.41           C  
ATOM    779  HD2 LYS A  52      -4.356 -12.567   1.318  1.00 92.41           H  
ATOM    780  HD3 LYS A  52      -5.807 -13.589   1.433  1.00 92.41           H  
ATOM    781  CE  LYS A  52      -4.768 -13.347   3.300  1.00 92.41           C  
ATOM    782  HE2 LYS A  52      -5.659 -13.493   3.911  1.00 92.41           H  
ATOM    783  HE3 LYS A  52      -4.150 -12.592   3.785  1.00 92.41           H  
ATOM    784  NZ  LYS A  52      -4.038 -14.631   3.161  1.00 92.41           N  
ATOM    785  HZ1 LYS A  52      -4.625 -15.298   2.682  1.00 92.41           H  
ATOM    786  HZ2 LYS A  52      -3.191 -14.507   2.624  1.00 92.41           H  
ATOM    787  HZ3 LYS A  52      -3.820 -15.013   4.070  1.00 92.41           H  
ATOM    788  N   ARG A  53      -7.812  -8.638  -0.998  1.00 95.89           N  
ATOM    789  H   ARG A  53      -7.043  -8.163  -0.547  1.00 95.89           H  
ATOM    790  CA  ARG A  53      -8.136  -8.255  -2.374  1.00 95.89           C  
ATOM    791  HA  ARG A  53      -8.678  -9.066  -2.862  1.00 95.89           H  
ATOM    792  C   ARG A  53      -6.846  -8.043  -3.142  1.00 95.89           C  
ATOM    793  CB  ARG A  53      -8.987  -6.973  -2.397  1.00 95.89           C  
ATOM    794  HB2 ARG A  53      -8.438  -6.181  -1.888  1.00 95.89           H  
ATOM    795  HB3 ARG A  53      -9.125  -6.655  -3.430  1.00 95.89           H  
ATOM    796  O   ARG A  53      -5.929  -7.417  -2.626  1.00 95.89           O  
ATOM    797  CG  ARG A  53     -10.367  -7.117  -1.740  1.00 95.89           C  
ATOM    798  HG2 ARG A  53     -10.266  -7.524  -0.734  1.00 95.89           H  
ATOM    799  HG3 ARG A  53     -10.815  -6.126  -1.661  1.00 95.89           H  
ATOM    800  CD  ARG A  53     -11.303  -8.005  -2.559  1.00 95.89           C  
ATOM    801  HD2 ARG A  53     -10.881  -9.008  -2.629  1.00 95.89           H  
ATOM    802  HD3 ARG A  53     -11.397  -7.581  -3.558  1.00 95.89           H  
ATOM    803  NE  ARG A  53     -12.620  -8.088  -1.910  1.00 95.89           N  
ATOM    804  HE  ARG A  53     -12.648  -7.964  -0.908  1.00 95.89           H  
ATOM    805  NH1 ARG A  53     -13.889  -8.571  -3.767  1.00 95.89           N  
ATOM    806 HH11 ARG A  53     -14.796  -8.756  -4.171  1.00 95.89           H  
ATOM    807 HH12 ARG A  53     -13.053  -8.536  -4.332  1.00 95.89           H  
ATOM    808  NH2 ARG A  53     -14.830  -8.380  -1.726  1.00 95.89           N  
ATOM    809 HH21 ARG A  53     -15.758  -8.541  -2.091  1.00 95.89           H  
ATOM    810 HH22 ARG A  53     -14.691  -8.238  -0.736  1.00 95.89           H  
ATOM    811  CZ  ARG A  53     -13.774  -8.345  -2.482  1.00 95.89           C  
ATOM    812  N   THR A  54      -6.809  -8.514  -4.377  1.00 97.59           N  
ATOM    813  H   THR A  54      -7.609  -9.007  -4.748  1.00 97.59           H  
ATOM    814  CA  THR A  54      -5.720  -8.227  -5.310  1.00 97.59           C  
ATOM    815  HA  THR A  54      -4.969  -7.601  -4.827  1.00 97.59           H  
ATOM    816  C   THR A  54      -6.302  -7.457  -6.478  1.00 97.59           C  
ATOM    817  CB  THR A  54      -5.008  -9.505  -5.766  1.00 97.59           C  
ATOM    818  HB  THR A  54      -5.717 -10.151  -6.285  1.00 97.59           H  
ATOM    819  O   THR A  54      -7.356  -7.827  -6.999  1.00 97.59           O  
ATOM    820  CG2 THR A  54      -3.826  -9.212  -6.684  1.00 97.59           C  
ATOM    821 HG21 THR A  54      -3.140  -8.511  -6.207  1.00 97.59           H  
ATOM    822 HG22 THR A  54      -4.172  -8.789  -7.628  1.00 97.59           H  
ATOM    823 HG23 THR A  54      -3.294 -10.135  -6.910  1.00 97.59           H  
ATOM    824  OG1 THR A  54      -4.515 -10.184  -4.633  1.00 97.59           O  
ATOM    825  HG1 THR A  54      -3.563 -10.061  -4.616  1.00 97.59           H  
ATOM    826  N   VAL A  55      -5.644  -6.365  -6.851  1.00 97.73           N  
ATOM    827  H   VAL A  55      -4.810  -6.104  -6.345  1.00 97.73           H  
ATOM    828  CA  VAL A  55      -6.069  -5.491  -7.942  1.00 97.73           C  
ATOM    829  HA  VAL A  55      -6.807  -6.005  -8.559  1.00 97.73           H  
ATOM    830  C   VAL A  55      -4.870  -5.167  -8.811  1.00 97.73           C  
ATOM    831  CB  VAL A  55      -6.712  -4.204  -7.397  1.00 97.73           C  
ATOM    832  HB  VAL A  55      -6.000  -3.683  -6.758  1.00 97.73           H  
ATOM    833  O   VAL A  55      -3.847  -4.707  -8.314  1.00 97.73           O  
ATOM    834  CG1 VAL A  55      -7.139  -3.252  -8.517  1.00 97.73           C  
ATOM    835 HG11 VAL A  55      -7.533  -2.339  -8.070  1.00 97.73           H  
ATOM    836 HG12 VAL A  55      -7.894  -3.714  -9.153  1.00 97.73           H  
ATOM    837 HG13 VAL A  55      -6.283  -2.962  -9.127  1.00 97.73           H  
ATOM    838  CG2 VAL A  55      -7.960  -4.538  -6.572  1.00 97.73           C  
ATOM    839 HG21 VAL A  55      -8.592  -5.237  -7.119  1.00 97.73           H  
ATOM    840 HG22 VAL A  55      -8.526  -3.624  -6.395  1.00 97.73           H  
ATOM    841 HG23 VAL A  55      -7.669  -4.975  -5.617  1.00 97.73           H  
ATOM    842  N   THR A  56      -5.017  -5.363 -10.115  1.00 98.26           N  
ATOM    843  H   THR A  56      -5.872  -5.773 -10.463  1.00 98.26           H  
ATOM    844  CA  THR A  56      -4.095  -4.803 -11.101  1.00 98.26           C  
ATOM    845  HA  THR A  56      -3.097  -4.732 -10.669  1.00 98.26           H  
ATOM    846  C   THR A  56      -4.576  -3.406 -11.476  1.00 98.26           C  
ATOM    847  CB  THR A  56      -4.009  -5.686 -12.349  1.00 98.26           C  
ATOM    848  HB  THR A  56      -4.956  -5.642 -12.885  1.00 98.26           H  
ATOM    849  O   THR A  56      -5.724  -3.245 -11.879  1.00 98.26           O  
ATOM    850  CG2 THR A  56      -2.892  -5.237 -13.289  1.00 98.26           C  
ATOM    851 HG21 THR A  56      -2.817  -5.937 -14.121  1.00 98.26           H  
ATOM    852 HG22 THR A  56      -1.942  -5.207 -12.756  1.00 98.26           H  
ATOM    853 HG23 THR A  56      -3.117  -4.248 -13.688  1.00 98.26           H  
ATOM    854  OG1 THR A  56      -3.771  -7.033 -12.000  1.00 98.26           O  
ATOM    855  HG1 THR A  56      -2.962  -7.105 -11.487  1.00 98.26           H  
ATOM    856  N   VAL A  57      -3.707  -2.408 -11.349  1.00 98.45           N  
ATOM    857  H   VAL A  57      -2.790  -2.625 -10.984  1.00 98.45           H  
ATOM    858  CA  VAL A  57      -3.970  -1.015 -11.725  1.00 98.45           C  
ATOM    859  HA  VAL A  57      -5.018  -0.902 -12.003  1.00 98.45           H  
ATOM    860  C   VAL A  57      -3.112  -0.696 -12.944  1.00 98.45           C  
ATOM    861  CB  VAL A  57      -3.683  -0.053 -10.554  1.00 98.45           C  
ATOM    862  HB  VAL A  57      -2.607  -0.003 -10.382  1.00 98.45           H  
ATOM    863  O   VAL A  57      -1.878  -0.692 -12.864  1.00 98.45           O  
ATOM    864  CG1 VAL A  57      -4.199   1.355 -10.869  1.00 98.45           C  
ATOM    865 HG11 VAL A  57      -3.952   2.039 -10.058  1.00 98.45           H  
ATOM    866 HG12 VAL A  57      -5.281   1.341 -11.000  1.00 98.45           H  
ATOM    867 HG13 VAL A  57      -3.749   1.728 -11.789  1.00 98.45           H  
ATOM    868  CG2 VAL A  57      -4.348  -0.509  -9.248  1.00 98.45           C  
ATOM    869 HG21 VAL A  57      -5.424  -0.609  -9.395  1.00 98.45           H  
ATOM    870 HG22 VAL A  57      -3.935  -1.465  -8.924  1.00 98.45           H  
ATOM    871 HG23 VAL A  57      -4.154   0.225  -8.467  1.00 98.45           H  
ATOM    872  N   ASN A  58      -3.738  -0.470 -14.096  1.00 98.38           N  
ATOM    873  H   ASN A  58      -4.748  -0.441 -14.109  1.00 98.38           H  
ATOM    874  CA  ASN A  58      -3.029  -0.173 -15.339  1.00 98.38           C  
ATOM    875  HA  ASN A  58      -2.197  -0.873 -15.419  1.00 98.38           H  
ATOM    876  C   ASN A  58      -2.448   1.254 -15.333  1.00 98.38           C  
ATOM    877  CB  ASN A  58      -3.965  -0.416 -16.530  1.00 98.38           C  
ATOM    878  HB2 ASN A  58      -4.852   0.211 -16.432  1.00 98.38           H  
ATOM    879  HB3 ASN A  58      -3.473  -0.150 -17.465  1.00 98.38           H  
ATOM    880  O   ASN A  58      -2.871   2.090 -14.534  1.00 98.38           O  
ATOM    881  CG  ASN A  58      -4.368  -1.871 -16.622  1.00 98.38           C  
ATOM    882  ND2 ASN A  58      -5.606  -2.177 -16.329  1.00 98.38           N  
ATOM    883 HD21 ASN A  58      -5.845  -3.156 -16.262  1.00 98.38           H  
ATOM    884 HD22 ASN A  58      -6.151  -1.484 -15.836  1.00 98.38           H  
ATOM    885  OD1 ASN A  58      -3.559  -2.736 -16.928  1.00 98.38           O  
ATOM    886  N   PRO A  59      -1.477   1.566 -16.211  1.00 98.29           N  
ATOM    887  CA  PRO A  59      -0.946   2.921 -16.351  1.00 98.29           C  
ATOM    888  HA  PRO A  59      -0.370   3.168 -15.460  1.00 98.29           H  
ATOM    889  C   PRO A  59      -2.049   3.968 -16.565  1.00 98.29           C  
ATOM    890  CB  PRO A  59      -0.006   2.856 -17.560  1.00 98.29           C  
ATOM    891  HB2 PRO A  59       0.808   3.577 -17.489  1.00 98.29           H  
ATOM    892  HB3 PRO A  59      -0.562   3.007 -18.486  1.00 98.29           H  
ATOM    893  O   PRO A  59      -2.870   3.831 -17.472  1.00 98.29           O  
ATOM    894  CG  PRO A  59       0.493   1.418 -17.507  1.00 98.29           C  
ATOM    895  HG2 PRO A  59       0.879   1.079 -18.468  1.00 98.29           H  
ATOM    896  HG3 PRO A  59       1.248   1.338 -16.726  1.00 98.29           H  
ATOM    897  CD  PRO A  59      -0.758   0.653 -17.089  1.00 98.29           C  
ATOM    898  HD2 PRO A  59      -0.480  -0.268 -16.576  1.00 98.29           H  
ATOM    899  HD3 PRO A  59      -1.363   0.435 -17.969  1.00 98.29           H  
ATOM    900  N   GLY A  60      -2.053   5.018 -15.743  1.00 97.59           N  
ATOM    901  H   GLY A  60      -1.404   5.027 -14.969  1.00 97.59           H  
ATOM    902  CA  GLY A  60      -3.043   6.099 -15.776  1.00 97.59           C  
ATOM    903  HA2 GLY A  60      -2.649   6.944 -15.211  1.00 97.59           H  
ATOM    904  HA3 GLY A  60      -3.197   6.411 -16.809  1.00 97.59           H  
ATOM    905  C   GLY A  60      -4.410   5.746 -15.182  1.00 97.59           C  
ATOM    906  O   GLY A  60      -5.306   6.590 -15.200  1.00 97.59           O  
ATOM    907  N   GLU A  61      -4.592   4.529 -14.666  1.00 98.20           N  
ATOM    908  H   GLU A  61      -3.818   3.880 -14.655  1.00 98.20           H  
ATOM    909  CA  GLU A  61      -5.843   4.082 -14.058  1.00 98.20           C  
ATOM    910  HA  GLU A  61      -6.665   4.550 -14.600  1.00 98.20           H  
ATOM    911  C   GLU A  61      -5.944   4.520 -12.588  1.00 98.20           C  
ATOM    912  CB  GLU A  61      -5.987   2.559 -14.234  1.00 98.20           C  
ATOM    913  HB2 GLU A  61      -5.282   2.057 -13.572  1.00 98.20           H  
ATOM    914  HB3 GLU A  61      -5.738   2.309 -15.265  1.00 98.20           H  
ATOM    915  O   GLU A  61      -4.950   4.565 -11.853  1.00 98.20           O  
ATOM    916  CG  GLU A  61      -7.399   2.031 -13.943  1.00 98.20           C  
ATOM    917  HG2 GLU A  61      -7.650   2.243 -12.904  1.00 98.20           H  
ATOM    918  HG3 GLU A  61      -8.105   2.572 -14.574  1.00 98.20           H  
ATOM    919  CD  GLU A  61      -7.548   0.518 -14.198  1.00 98.20           C  
ATOM    920  OE1 GLU A  61      -8.698   0.036 -14.120  1.00 98.20           O  
ATOM    921  OE2 GLU A  61      -6.534  -0.160 -14.505  1.00 98.20           O  
ATOM    922  N   GLU A  62      -7.173   4.808 -12.158  1.00 98.26           N  
ATOM    923  H   GLU A  62      -7.942   4.711 -12.806  1.00 98.26           H  
ATOM    924  CA  GLU A  62      -7.543   4.934 -10.751  1.00 98.26           C  
ATOM    925  HA  GLU A  62      -6.660   4.719 -10.150  1.00 98.26           H  
ATOM    926  C   GLU A  62      -8.614   3.883 -10.429  1.00 98.26           C  
ATOM    927  CB  GLU A  62      -7.979   6.377 -10.416  1.00 98.26           C  
ATOM    928  HB2 GLU A  62      -8.891   6.624 -10.959  1.00 98.26           H  
ATOM    929  HB3 GLU A  62      -7.190   7.055 -10.741  1.00 98.26           H  
ATOM    930  O   GLU A  62      -9.659   3.836 -11.079  1.00 98.26           O  
ATOM    931  CG  GLU A  62      -8.209   6.582  -8.907  1.00 98.26           C  
ATOM    932  HG2 GLU A  62      -7.332   6.224  -8.368  1.00 98.26           H  
ATOM    933  HG3 GLU A  62      -9.056   5.972  -8.592  1.00 98.26           H  
ATOM    934  CD  GLU A  62      -8.451   8.053  -8.506  1.00 98.26           C  
ATOM    935  OE1 GLU A  62      -9.523   8.347  -7.923  1.00 98.26           O  
ATOM    936  OE2 GLU A  62      -7.529   8.892  -8.674  1.00 98.26           O  
ATOM    937  N   VAL A  63      -8.351   3.036  -9.431  1.00 98.12           N  
ATOM    938  H   VAL A  63      -7.484   3.160  -8.929  1.00 98.12           H  
ATOM    939  CA  VAL A  63      -9.261   1.975  -8.977  1.00 98.12           C  
ATOM    940  HA  VAL A  63     -10.174   2.020  -9.571  1.00 98.12           H  
ATOM    941  C   VAL A  63      -9.641   2.214  -7.521  1.00 98.12           C  
ATOM    942  CB  VAL A  63      -8.658   0.567  -9.169  1.00 98.12           C  
ATOM    943  HB  VAL A  63      -7.748   0.475  -8.577  1.00 98.12           H  
ATOM    944  O   VAL A  63      -8.789   2.523  -6.690  1.00 98.12           O  
ATOM    945  CG1 VAL A  63      -9.652  -0.514  -8.716  1.00 98.12           C  
ATOM    946 HG11 VAL A  63     -10.633  -0.323  -9.151  1.00 98.12           H  
ATOM    947 HG12 VAL A  63      -9.325  -1.497  -9.057  1.00 98.12           H  
ATOM    948 HG13 VAL A  63      -9.730  -0.527  -7.629  1.00 98.12           H  
ATOM    949  CG2 VAL A  63      -8.312   0.293 -10.636  1.00 98.12           C  
ATOM    950 HG21 VAL A  63      -7.554   0.999 -10.976  1.00 98.12           H  
ATOM    951 HG22 VAL A  63      -7.911  -0.713 -10.755  1.00 98.12           H  
ATOM    952 HG23 VAL A  63      -9.195   0.401 -11.265  1.00 98.12           H  
ATOM    953  N   GLU A  64     -10.919   2.029  -7.191  1.00 98.29           N  
ATOM    954  H   GLU A  64     -11.567   1.747  -7.913  1.00 98.29           H  
ATOM    955  CA  GLU A  64     -11.411   2.043  -5.813  1.00 98.29           C  
ATOM    956  HA  GLU A  64     -10.615   2.404  -5.161  1.00 98.29           H  
ATOM    957  C   GLU A  64     -11.773   0.623  -5.356  1.00 98.29           C  
ATOM    958  CB  GLU A  64     -12.582   3.033  -5.665  1.00 98.29           C  
ATOM    959  HB2 GLU A  64     -13.443   2.670  -6.225  1.00 98.29           H  
ATOM    960  HB3 GLU A  64     -12.280   3.995  -6.079  1.00 98.29           H  
ATOM    961  O   GLU A  64     -12.508  -0.100  -6.029  1.00 98.29           O  
ATOM    962  CG  GLU A  64     -12.979   3.241  -4.193  1.00 98.29           C  
ATOM    963  HG2 GLU A  64     -12.099   3.552  -3.630  1.00 98.29           H  
ATOM    964  HG3 GLU A  64     -13.312   2.291  -3.775  1.00 98.29           H  
ATOM    965  CD  GLU A  64     -14.088   4.294  -4.014  1.00 98.29           C  
ATOM    966  OE1 GLU A  64     -15.245   3.892  -3.771  1.00 98.29           O  
ATOM    967  OE2 GLU A  64     -13.774   5.514  -4.023  1.00 98.29           O  
ATOM    968  N   VAL A  65     -11.278   0.234  -4.183  1.00 97.41           N  
ATOM    969  H   VAL A  65     -10.650   0.867  -3.709  1.00 97.41           H  
ATOM    970  CA  VAL A  65     -11.615  -1.016  -3.495  1.00 97.41           C  
ATOM    971  HA  VAL A  65     -12.301  -1.591  -4.117  1.00 97.41           H  
ATOM    972  C   VAL A  65     -12.307  -0.670  -2.188  1.00 97.41           C  
ATOM    973  CB  VAL A  65     -10.371  -1.883  -3.230  1.00 97.41           C  
ATOM    974  HB  VAL A  65      -9.738  -1.399  -2.486  1.00 97.41           H  
ATOM    975  O   VAL A  65     -11.788   0.116  -1.399  1.00 97.41           O  
ATOM    976  CG1 VAL A  65     -10.774  -3.267  -2.704  1.00 97.41           C  
ATOM    977 HG11 VAL A  65     -11.312  -3.174  -1.760  1.00 97.41           H  
ATOM    978 HG12 VAL A  65     -11.407  -3.776  -3.431  1.00 97.41           H  
ATOM    979 HG13 VAL A  65      -9.882  -3.867  -2.526  1.00 97.41           H  
ATOM    980  CG2 VAL A  65      -9.547  -2.082  -4.503  1.00 97.41           C  
ATOM    981 HG21 VAL A  65      -9.126  -1.132  -4.831  1.00 97.41           H  
ATOM    982 HG22 VAL A  65      -8.719  -2.762  -4.301  1.00 97.41           H  
ATOM    983 HG23 VAL A  65     -10.180  -2.483  -5.294  1.00 97.41           H  
ATOM    984  N   THR A  66     -13.472  -1.263  -1.938  1.00 95.45           N  
ATOM    985  H   THR A  66     -13.826  -1.941  -2.597  1.00 95.45           H  
ATOM    986  CA  THR A  66     -14.216  -1.060  -0.689  1.00 95.45           C  
ATOM    987  HA  THR A  66     -13.717  -0.304  -0.082  1.00 95.45           H  
ATOM    988  C   THR A  66     -14.254  -2.347   0.122  1.00 95.45           C  
ATOM    989  CB  THR A  66     -15.633  -0.537  -0.956  1.00 95.45           C  
ATOM    990  HB  THR A  66     -16.173  -1.240  -1.590  1.00 95.45           H  
ATOM    991  O   THR A  66     -14.604  -3.404  -0.401  1.00 95.45           O  
ATOM    992  CG2 THR A  66     -16.427  -0.297   0.329  1.00 95.45           C  
ATOM    993 HG21 THR A  66     -15.857   0.337   1.008  1.00 95.45           H  
ATOM    994 HG22 THR A  66     -16.647  -1.246   0.819  1.00 95.45           H  
ATOM    995 HG23 THR A  66     -17.371   0.191   0.087  1.00 95.45           H  
ATOM    996  OG1 THR A  66     -15.579   0.718  -1.594  1.00 95.45           O  
ATOM    997  HG1 THR A  66     -15.079   0.647  -2.411  1.00 95.45           H  
ATOM    998  N   PHE A  67     -13.947  -2.222   1.408  1.00 92.46           N  
ATOM    999  H   PHE A  67     -13.654  -1.312   1.736  1.00 92.46           H  
ATOM   1000  CA  PHE A  67     -14.131  -3.240   2.435  1.00 92.46           C  
ATOM   1001  HA  PHE A  67     -14.411  -4.187   1.974  1.00 92.46           H  
ATOM   1002  C   PHE A  67     -15.256  -2.798   3.370  1.00 92.46           C  
ATOM   1003  CB  PHE A  67     -12.821  -3.450   3.199  1.00 92.46           C  
ATOM   1004  HB2 PHE A  67     -12.999  -4.179   3.990  1.00 92.46           H  
ATOM   1005  HB3 PHE A  67     -12.530  -2.514   3.674  1.00 92.46           H  
ATOM   1006  O   PHE A  67     -15.443  -1.601   3.610  1.00 92.46           O  
ATOM   1007  CG  PHE A  67     -11.678  -3.942   2.336  1.00 92.46           C  
ATOM   1008  CD1 PHE A  67     -11.346  -5.306   2.337  1.00 92.46           C  
ATOM   1009  HD1 PHE A  67     -11.897  -5.991   2.965  1.00 92.46           H  
ATOM   1010  CD2 PHE A  67     -10.950  -3.043   1.533  1.00 92.46           C  
ATOM   1011  HD2 PHE A  67     -11.203  -1.993   1.528  1.00 92.46           H  
ATOM   1012  CE1 PHE A  67     -10.286  -5.776   1.544  1.00 92.46           C  
ATOM   1013  HE1 PHE A  67     -10.017  -6.821   1.574  1.00 92.46           H  
ATOM   1014  CE2 PHE A  67      -9.897  -3.512   0.731  1.00 92.46           C  
ATOM   1015  HE2 PHE A  67      -9.344  -2.821   0.112  1.00 92.46           H  
ATOM   1016  CZ  PHE A  67      -9.563  -4.878   0.743  1.00 92.46           C  
ATOM   1017  HZ  PHE A  67      -8.738  -5.240   0.148  1.00 92.46           H  
ATOM   1018  N   SER A  68     -16.026  -3.749   3.891  1.00 88.99           N  
ATOM   1019  H   SER A  68     -15.804  -4.717   3.709  1.00 88.99           H  
ATOM   1020  CA  SER A  68     -17.116  -3.474   4.831  1.00 88.99           C  
ATOM   1021  HA  SER A  68     -16.989  -2.477   5.252  1.00 88.99           H  
ATOM   1022  C   SER A  68     -17.069  -4.463   5.985  1.00 88.99           C  
ATOM   1023  CB  SER A  68     -18.481  -3.502   4.139  1.00 88.99           C  
ATOM   1024  HB2 SER A  68     -19.259  -3.270   4.867  1.00 88.99           H  
ATOM   1025  HB3 SER A  68     -18.665  -4.491   3.720  1.00 88.99           H  
ATOM   1026  O   SER A  68     -16.914  -5.665   5.778  1.00 88.99           O  
ATOM   1027  OG  SER A  68     -18.499  -2.532   3.106  1.00 88.99           O  
ATOM   1028  HG  SER A  68     -17.699  -2.014   3.216  1.00 88.99           H  
ATOM   1029  N   ALA A  69     -17.194  -3.954   7.203  1.00 80.56           N  
ATOM   1030  H   ALA A  69     -17.338  -2.959   7.307  1.00 80.56           H  
ATOM   1031  CA  ALA A  69     -17.051  -4.722   8.422  1.00 80.56           C  
ATOM   1032  HA  ALA A  69     -17.179  -5.785   8.215  1.00 80.56           H  
ATOM   1033  C   ALA A  69     -18.098  -4.289   9.442  1.00 80.56           C  
ATOM   1034  CB  ALA A  69     -15.646  -4.490   8.975  1.00 80.56           C  
ATOM   1035  HB1 ALA A  69     -14.897  -4.959   8.336  1.00 80.56           H  
ATOM   1036  HB2 ALA A  69     -15.586  -4.880   9.992  1.00 80.56           H  
ATOM   1037  HB3 ALA A  69     -15.450  -3.420   9.047  1.00 80.56           H  
ATOM   1038  O   ALA A  69     -18.163  -3.127   9.812  1.00 80.56           O  
ATOM   1039  N   ASN A  70     -18.841  -5.252   9.990  1.00 74.88           N  
ATOM   1040  H   ASN A  70     -18.802  -6.179   9.590  1.00 74.88           H  
ATOM   1041  CA  ASN A  70     -19.790  -4.990  11.081  1.00 74.88           C  
ATOM   1042  HA  ASN A  70     -20.439  -4.165  10.788  1.00 74.88           H  
ATOM   1043  C   ASN A  70     -19.108  -4.569  12.401  1.00 74.88           C  
ATOM   1044  CB  ASN A  70     -20.646  -6.249  11.301  1.00 74.88           C  
ATOM   1045  HB2 ASN A  70     -21.339  -6.063  12.122  1.00 74.88           H  
ATOM   1046  HB3 ASN A  70     -19.998  -7.076  11.588  1.00 74.88           H  
ATOM   1047  O   ASN A  70     -19.795  -4.256  13.367  1.00 74.88           O  
ATOM   1048  CG  ASN A  70     -21.474  -6.640  10.093  1.00 74.88           C  
ATOM   1049  ND2 ASN A  70     -21.743  -7.913   9.921  1.00 74.88           N  
ATOM   1050 HD21 ASN A  70     -22.320  -8.121   9.119  1.00 74.88           H  
ATOM   1051 HD22 ASN A  70     -21.486  -8.593  10.623  1.00 74.88           H  
ATOM   1052  OD1 ASN A  70     -21.886  -5.841   9.278  1.00 74.88           O  
ATOM   1053  N   ASP A  71     -17.777  -4.613  12.450  1.00 70.79           N  
ATOM   1054  H   ASP A  71     -17.282  -4.735  11.578  1.00 70.79           H  
ATOM   1055  CA  ASP A  71     -16.951  -4.233  13.589  1.00 70.79           C  
ATOM   1056  HA  ASP A  71     -17.557  -3.686  14.311  1.00 70.79           H  
ATOM   1057  C   ASP A  71     -15.797  -3.348  13.075  1.00 70.79           C  
ATOM   1058  CB  ASP A  71     -16.460  -5.509  14.284  1.00 70.79           C  
ATOM   1059  HB2 ASP A  71     -16.009  -6.172  13.546  1.00 70.79           H  
ATOM   1060  HB3 ASP A  71     -17.325  -6.028  14.698  1.00 70.79           H  
ATOM   1061  O   ASP A  71     -14.986  -3.832  12.278  1.00 70.79           O  
ATOM   1062  CG  ASP A  71     -15.458  -5.263  15.415  1.00 70.79           C  
ATOM   1063  OD1 ASP A  71     -15.148  -4.085  15.698  1.00 70.79           O  
ATOM   1064  OD2 ASP A  71     -14.998  -6.291  15.953  1.00 70.79           O  
ATOM   1065  N   PRO A  72     -15.711  -2.070  13.488  1.00 64.36           N  
ATOM   1066  CA  PRO A  72     -14.680  -1.146  13.019  1.00 64.36           C  
ATOM   1067  HA  PRO A  72     -14.718  -1.078  11.931  1.00 64.36           H  
ATOM   1068  C   PRO A  72     -13.259  -1.574  13.413  1.00 64.36           C  
ATOM   1069  CB  PRO A  72     -15.058   0.213  13.617  1.00 64.36           C  
ATOM   1070  HB2 PRO A  72     -14.183   0.819  13.852  1.00 64.36           H  
ATOM   1071  HB3 PRO A  72     -15.705   0.744  12.919  1.00 64.36           H  
ATOM   1072  O   PRO A  72     -12.314  -1.250  12.692  1.00 64.36           O  
ATOM   1073  CG  PRO A  72     -15.852  -0.147  14.871  1.00 64.36           C  
ATOM   1074  HG2 PRO A  72     -15.165  -0.366  15.689  1.00 64.36           H  
ATOM   1075  HG3 PRO A  72     -16.547   0.644  15.153  1.00 64.36           H  
ATOM   1076  CD  PRO A  72     -16.578  -1.421  14.460  1.00 64.36           C  
ATOM   1077  HD2 PRO A  72     -16.736  -2.042  15.342  1.00 64.36           H  
ATOM   1078  HD3 PRO A  72     -17.530  -1.173  13.991  1.00 64.36           H  
ATOM   1079  N   HIS A  73     -13.087  -2.373  14.475  1.00 71.34           N  
ATOM   1080  H   HIS A  73     -13.890  -2.690  15.001  1.00 71.34           H  
ATOM   1081  CA  HIS A  73     -11.777  -2.909  14.859  1.00 71.34           C  
ATOM   1082  HA  HIS A  73     -11.081  -2.075  14.950  1.00 71.34           H  
ATOM   1083  C   HIS A  73     -11.196  -3.848  13.793  1.00 71.34           C  
ATOM   1084  CB  HIS A  73     -11.868  -3.598  16.228  1.00 71.34           C  
ATOM   1085  HB2 HIS A  73     -10.908  -4.059  16.456  1.00 71.34           H  
ATOM   1086  HB3 HIS A  73     -12.617  -4.390  16.201  1.00 71.34           H  
ATOM   1087  O   HIS A  73      -9.982  -4.039  13.741  1.00 71.34           O  
ATOM   1088  CG  HIS A  73     -12.191  -2.625  17.331  1.00 71.34           C  
ATOM   1089  CD2 HIS A  73     -13.390  -2.453  17.969  1.00 71.34           C  
ATOM   1090  HD2 HIS A  73     -14.289  -3.022  17.786  1.00 71.34           H  
ATOM   1091  ND1 HIS A  73     -11.315  -1.712  17.862  1.00 71.34           N  
ATOM   1092  HD1 HIS A  73     -10.318  -1.711  17.698  1.00 71.34           H  
ATOM   1093  CE1 HIS A  73     -11.969  -0.994  18.789  1.00 71.34           C  
ATOM   1094  HE1 HIS A  73     -11.523  -0.230  19.408  1.00 71.34           H  
ATOM   1095  NE2 HIS A  73     -13.245  -1.398  18.883  1.00 71.34           N  
ATOM   1096  N   LYS A  74     -12.017  -4.361  12.860  1.00 74.32           N  
ATOM   1097  H   LYS A  74     -12.999  -4.133  12.929  1.00 74.32           H  
ATOM   1098  CA  LYS A  74     -11.555  -5.168  11.715  1.00 74.32           C  
ATOM   1099  HA  LYS A  74     -10.979  -6.011  12.095  1.00 74.32           H  
ATOM   1100  C   LYS A  74     -10.619  -4.429  10.761  1.00 74.32           C  
ATOM   1101  CB  LYS A  74     -12.744  -5.710  10.917  1.00 74.32           C  
ATOM   1102  HB2 LYS A  74     -12.361  -6.166  10.004  1.00 74.32           H  
ATOM   1103  HB3 LYS A  74     -13.398  -4.887  10.629  1.00 74.32           H  
ATOM   1104  O   LYS A  74      -9.956  -5.085   9.961  1.00 74.32           O  
ATOM   1105  CG  LYS A  74     -13.514  -6.780  11.699  1.00 74.32           C  
ATOM   1106  HG2 LYS A  74     -14.070  -6.319  12.515  1.00 74.32           H  
ATOM   1107  HG3 LYS A  74     -12.799  -7.485  12.125  1.00 74.32           H  
ATOM   1108  CD  LYS A  74     -14.456  -7.551  10.769  1.00 74.32           C  
ATOM   1109  HD2 LYS A  74     -13.873  -7.935   9.932  1.00 74.32           H  
ATOM   1110  HD3 LYS A  74     -15.241  -6.899  10.387  1.00 74.32           H  
ATOM   1111  CE  LYS A  74     -15.107  -8.716  11.510  1.00 74.32           C  
ATOM   1112  HE2 LYS A  74     -15.890  -8.328  12.162  1.00 74.32           H  
ATOM   1113  HE3 LYS A  74     -14.350  -9.185  12.138  1.00 74.32           H  
ATOM   1114  NZ  LYS A  74     -15.634  -9.715  10.548  1.00 74.32           N  
ATOM   1115  HZ1 LYS A  74     -16.070 -10.485  11.035  1.00 74.32           H  
ATOM   1116  HZ2 LYS A  74     -14.865 -10.108  10.025  1.00 74.32           H  
ATOM   1117  HZ3 LYS A  74     -16.281  -9.294   9.896  1.00 74.32           H  
ATOM   1118  N   PHE A  75     -10.559  -3.101  10.823  1.00 80.44           N  
ATOM   1119  H   PHE A  75     -11.149  -2.623  11.489  1.00 80.44           H  
ATOM   1120  CA  PHE A  75      -9.721  -2.286   9.947  1.00 80.44           C  
ATOM   1121  HA  PHE A  75      -9.363  -2.899   9.120  1.00 80.44           H  
ATOM   1122  C   PHE A  75      -8.445  -1.761  10.616  1.00 80.44           C  
ATOM   1123  CB  PHE A  75     -10.574  -1.162   9.354  1.00 80.44           C  
ATOM   1124  HB2 PHE A  75     -10.852  -0.479  10.156  1.00 80.44           H  
ATOM   1125  HB3 PHE A  75      -9.956  -0.613   8.643  1.00 80.44           H  
ATOM   1126  O   PHE A  75      -7.758  -0.929  10.029  1.00 80.44           O  
ATOM   1127  CG  PHE A  75     -11.817  -1.582   8.596  1.00 80.44           C  
ATOM   1128  CD1 PHE A  75     -11.804  -2.695   7.738  1.00 80.44           C  
ATOM   1129  HD1 PHE A  75     -10.931  -3.331   7.711  1.00 80.44           H  
ATOM   1130  CD2 PHE A  75     -12.990  -0.826   8.721  1.00 80.44           C  
ATOM   1131  HD2 PHE A  75     -13.027   0.016   9.397  1.00 80.44           H  
ATOM   1132  CE1 PHE A  75     -12.924  -3.021   6.957  1.00 80.44           C  
ATOM   1133  HE1 PHE A  75     -12.903  -3.885   6.309  1.00 80.44           H  
ATOM   1134  CE2 PHE A  75     -14.120  -1.160   7.962  1.00 80.44           C  
ATOM   1135  HE2 PHE A  75     -15.019  -0.574   8.081  1.00 80.44           H  
ATOM   1136  CZ  PHE A  75     -14.082  -2.234   7.057  1.00 80.44           C  
ATOM   1137  HZ  PHE A  75     -14.957  -2.470   6.469  1.00 80.44           H  
ATOM   1138  N   ASN A  76      -8.097  -2.247  11.812  1.00 80.08           N  
ATOM   1139  H   ASN A  76      -8.724  -2.892  12.271  1.00 80.08           H  
ATOM   1140  CA  ASN A  76      -6.988  -1.698  12.597  1.00 80.08           C  
ATOM   1141  HA  ASN A  76      -7.088  -0.612  12.591  1.00 80.08           H  
ATOM   1142  C   ASN A  76      -5.586  -1.979  12.032  1.00 80.08           C  
ATOM   1143  CB  ASN A  76      -7.114  -2.187  14.052  1.00 80.08           C  
ATOM   1144  HB2 ASN A  76      -7.427  -3.230  14.086  1.00 80.08           H  
ATOM   1145  HB3 ASN A  76      -6.143  -2.113  14.542  1.00 80.08           H  
ATOM   1146  O   ASN A  76      -4.632  -1.291  12.401  1.00 80.08           O  
ATOM   1147  CG  ASN A  76      -8.073  -1.347  14.876  1.00 80.08           C  
ATOM   1148  ND2 ASN A  76      -8.282  -1.693  16.123  1.00 80.08           N  
ATOM   1149 HD21 ASN A  76      -8.735  -0.991  16.689  1.00 80.08           H  
ATOM   1150 HD22 ASN A  76      -7.865  -2.526  16.514  1.00 80.08           H  
ATOM   1151  OD1 ASN A  76      -8.613  -0.345  14.440  1.00 80.08           O  
ATOM   1152  N   ARG A  77      -5.432  -2.979  11.156  1.00 87.38           N  
ATOM   1153  H   ARG A  77      -6.235  -3.558  10.956  1.00 87.38           H  
ATOM   1154  CA  ARG A  77      -4.142  -3.341  10.552  1.00 87.38           C  
ATOM   1155  HA  ARG A  77      -3.478  -2.482  10.648  1.00 87.38           H  
ATOM   1156  C   ARG A  77      -4.251  -3.596   9.050  1.00 87.38           C  
ATOM   1157  CB  ARG A  77      -3.487  -4.501  11.326  1.00 87.38           C  
ATOM   1158  HB2 ARG A  77      -4.169  -5.350  11.367  1.00 87.38           H  
ATOM   1159  HB3 ARG A  77      -2.581  -4.800  10.799  1.00 87.38           H  
ATOM   1160  O   ARG A  77      -4.179  -4.754   8.619  1.00 87.38           O  
ATOM   1161  CG  ARG A  77      -3.108  -4.058  12.752  1.00 87.38           C  
ATOM   1162  HG2 ARG A  77      -2.548  -3.125  12.695  1.00 87.38           H  
ATOM   1163  HG3 ARG A  77      -4.019  -3.866  13.319  1.00 87.38           H  
ATOM   1164  CD  ARG A  77      -2.281  -5.061  13.558  1.00 87.38           C  
ATOM   1165  HD2 ARG A  77      -2.888  -5.946  13.747  1.00 87.38           H  
ATOM   1166  HD3 ARG A  77      -2.076  -4.612  14.530  1.00 87.38           H  
ATOM   1167  NE  ARG A  77      -0.989  -5.395  12.921  1.00 87.38           N  
ATOM   1168  HE  ARG A  77      -0.512  -4.636  12.457  1.00 87.38           H  
ATOM   1169  NH1 ARG A  77      -0.672  -7.488  13.811  1.00 87.38           N  
ATOM   1170 HH11 ARG A  77      -1.542  -7.368  14.310  1.00 87.38           H  
ATOM   1171 HH12 ARG A  77      -0.043  -8.228  14.089  1.00 87.38           H  
ATOM   1172  NH2 ARG A  77       0.953  -6.540  12.667  1.00 87.38           N  
ATOM   1173 HH21 ARG A  77       1.551  -7.291  12.980  1.00 87.38           H  
ATOM   1174 HH22 ARG A  77       1.381  -5.633  12.544  1.00 87.38           H  
ATOM   1175  CZ  ARG A  77      -0.259  -6.474  13.119  1.00 87.38           C  
ATOM   1176  N   PRO A  78      -4.458  -2.549   8.231  1.00 92.79           N  
ATOM   1177  CA  PRO A  78      -4.398  -2.690   6.792  1.00 92.79           C  
ATOM   1178  HA  PRO A  78      -4.934  -3.589   6.487  1.00 92.79           H  
ATOM   1179  C   PRO A  78      -2.942  -2.796   6.338  1.00 92.79           C  
ATOM   1180  CB  PRO A  78      -5.124  -1.479   6.220  1.00 92.79           C  
ATOM   1181  HB2 PRO A  78      -6.192  -1.691   6.172  1.00 92.79           H  
ATOM   1182  HB3 PRO A  78      -4.748  -1.198   5.237  1.00 92.79           H  
ATOM   1183  O   PRO A  78      -2.039  -2.106   6.818  1.00 92.79           O  
ATOM   1184  CG  PRO A  78      -4.871  -0.398   7.264  1.00 92.79           C  
ATOM   1185  HG2 PRO A  78      -3.976   0.158   6.987  1.00 92.79           H  
ATOM   1186  HG3 PRO A  78      -5.731   0.270   7.326  1.00 92.79           H  
ATOM   1187  CD  PRO A  78      -4.673  -1.152   8.585  1.00 92.79           C  
ATOM   1188  HD2 PRO A  78      -5.571  -1.060   9.196  1.00 92.79           H  
ATOM   1189  HD3 PRO A  78      -3.821  -0.752   9.135  1.00 92.79           H  
ATOM   1190  N   GLN A  79      -2.732  -3.675   5.373  1.00 95.34           N  
ATOM   1191  H   GLN A  79      -3.520  -4.218   5.052  1.00 95.34           H  
ATOM   1192  CA  GLN A  79      -1.465  -3.903   4.712  1.00 95.34           C  
ATOM   1193  HA  GLN A  79      -0.755  -3.137   5.025  1.00 95.34           H  
ATOM   1194  C   GLN A  79      -1.664  -3.780   3.204  1.00 95.34           C  
ATOM   1195  CB  GLN A  79      -0.909  -5.269   5.138  1.00 95.34           C  
ATOM   1196  HB2 GLN A  79      -1.687  -6.026   5.038  1.00 95.34           H  
ATOM   1197  HB3 GLN A  79      -0.614  -5.218   6.186  1.00 95.34           H  
ATOM   1198  O   GLN A  79      -2.579  -4.374   2.633  1.00 95.34           O  
ATOM   1199  CG  GLN A  79       0.294  -5.676   4.276  1.00 95.34           C  
ATOM   1200  HG2 GLN A  79       1.060  -4.902   4.327  1.00 95.34           H  
ATOM   1201  HG3 GLN A  79      -0.024  -5.762   3.237  1.00 95.34           H  
ATOM   1202  CD  GLN A  79       0.925  -7.003   4.665  1.00 95.34           C  
ATOM   1203  NE2 GLN A  79       1.468  -7.699   3.693  1.00 95.34           N  
ATOM   1204 HE21 GLN A  79       2.330  -8.163   3.941  1.00 95.34           H  
ATOM   1205 HE22 GLN A  79       1.421  -7.339   2.751  1.00 95.34           H  
ATOM   1206  OE1 GLN A  79       0.987  -7.411   5.817  1.00 95.34           O  
ATOM   1207  N   PHE A  80      -0.747  -3.068   2.563  1.00 98.23           N  
ATOM   1208  H   PHE A  80      -0.040  -2.601   3.114  1.00 98.23           H  
ATOM   1209  CA  PHE A  80      -0.668  -2.910   1.121  1.00 98.23           C  
ATOM   1210  HA  PHE A  80      -1.477  -3.462   0.641  1.00 98.23           H  
ATOM   1211  C   PHE A  80       0.664  -3.476   0.652  1.00 98.23           C  
ATOM   1212  CB  PHE A  80      -0.820  -1.426   0.756  1.00 98.23           C  
ATOM   1213  HB2 PHE A  80      -0.927  -1.338  -0.325  1.00 98.23           H  
ATOM   1214  HB3 PHE A  80       0.086  -0.891   1.039  1.00 98.23           H  
ATOM   1215  O   PHE A  80       1.721  -3.027   1.086  1.00 98.23           O  
ATOM   1216  CG  PHE A  80      -2.005  -0.765   1.431  1.00 98.23           C  
ATOM   1217  CD1 PHE A  80      -3.295  -0.947   0.907  1.00 98.23           C  
ATOM   1218  HD1 PHE A  80      -3.426  -1.511  -0.005  1.00 98.23           H  
ATOM   1219  CD2 PHE A  80      -1.829  -0.038   2.624  1.00 98.23           C  
ATOM   1220  HD2 PHE A  80      -0.842   0.087   3.044  1.00 98.23           H  
ATOM   1221  CE1 PHE A  80      -4.408  -0.417   1.579  1.00 98.23           C  
ATOM   1222  HE1 PHE A  80      -5.401  -0.577   1.187  1.00 98.23           H  
ATOM   1223  CE2 PHE A  80      -2.943   0.495   3.295  1.00 98.23           C  
ATOM   1224  HE2 PHE A  80      -2.807   1.033   4.222  1.00 98.23           H  
ATOM   1225  CZ  PHE A  80      -4.234   0.297   2.776  1.00 98.23           C  
ATOM   1226  HZ  PHE A  80      -5.096   0.677   3.305  1.00 98.23           H  
ATOM   1227  N   THR A  81       0.628  -4.465  -0.229  1.00 98.39           N  
ATOM   1228  H   THR A  81      -0.271  -4.832  -0.507  1.00 98.39           H  
ATOM   1229  CA  THR A  81       1.811  -4.949  -0.937  1.00 98.39           C  
ATOM   1230  HA  THR A  81       2.715  -4.505  -0.519  1.00 98.39           H  
ATOM   1231  C   THR A  81       1.694  -4.503  -2.384  1.00 98.39           C  
ATOM   1232  CB  THR A  81       1.941  -6.466  -0.815  1.00 98.39           C  
ATOM   1233  HB  THR A  81       1.061  -6.937  -1.253  1.00 98.39           H  
ATOM   1234  O   THR A  81       0.767  -4.912  -3.076  1.00 98.39           O  
ATOM   1235  CG2 THR A  81       3.176  -6.997  -1.528  1.00 98.39           C  
ATOM   1236 HG21 THR A  81       3.175  -6.693  -2.575  1.00 98.39           H  
ATOM   1237 HG22 THR A  81       3.133  -8.086  -1.504  1.00 98.39           H  
ATOM   1238 HG23 THR A  81       4.086  -6.635  -1.050  1.00 98.39           H  
ATOM   1239  OG1 THR A  81       2.045  -6.847   0.547  1.00 98.39           O  
ATOM   1240  HG1 THR A  81       2.765  -6.331   0.916  1.00 98.39           H  
ATOM   1241  N   ILE A  82       2.610  -3.640  -2.809  1.00 98.47           N  
ATOM   1242  H   ILE A  82       3.365  -3.401  -2.182  1.00 98.47           H  
ATOM   1243  CA  ILE A  82       2.652  -3.035  -4.135  1.00 98.47           C  
ATOM   1244  HA  ILE A  82       1.710  -3.220  -4.652  1.00 98.47           H  
ATOM   1245  C   ILE A  82       3.772  -3.708  -4.919  1.00 98.47           C  
ATOM   1246  CB  ILE A  82       2.863  -1.504  -4.038  1.00 98.47           C  
ATOM   1247  HB  ILE A  82       3.843  -1.304  -3.605  1.00 98.47           H  
ATOM   1248  O   ILE A  82       4.926  -3.675  -4.489  1.00 98.47           O  
ATOM   1249  CG1 ILE A  82       1.781  -0.792  -3.187  1.00 98.47           C  
ATOM   1250 HG12 ILE A  82       1.634   0.221  -3.561  1.00 98.47           H  
ATOM   1251 HG13 ILE A  82       0.831  -1.317  -3.284  1.00 98.47           H  
ATOM   1252  CG2 ILE A  82       2.838  -0.888  -5.445  1.00 98.47           C  
ATOM   1253 HG21 ILE A  82       1.857  -1.051  -5.891  1.00 98.47           H  
ATOM   1254 HG22 ILE A  82       3.036   0.182  -5.389  1.00 98.47           H  
ATOM   1255 HG23 ILE A  82       3.603  -1.336  -6.080  1.00 98.47           H  
ATOM   1256  CD1 ILE A  82       2.146  -0.656  -1.703  1.00 98.47           C  
ATOM   1257 HD11 ILE A  82       1.371  -0.084  -1.193  1.00 98.47           H  
ATOM   1258 HD12 ILE A  82       2.229  -1.632  -1.226  1.00 98.47           H  
ATOM   1259 HD13 ILE A  82       3.094  -0.127  -1.602  1.00 98.47           H  
ATOM   1260  N   GLU A  83       3.433  -4.296  -6.061  1.00 98.32           N  
ATOM   1261  H   GLU A  83       2.459  -4.316  -6.327  1.00 98.32           H  
ATOM   1262  CA  GLU A  83       4.359  -5.000  -6.942  1.00 98.32           C  
ATOM   1263  HA  GLU A  83       5.369  -4.875  -6.552  1.00 98.32           H  
ATOM   1264  C   GLU A  83       4.328  -4.409  -8.350  1.00 98.32           C  
ATOM   1265  CB  GLU A  83       4.058  -6.505  -6.974  1.00 98.32           C  
ATOM   1266  HB2 GLU A  83       4.758  -6.987  -7.656  1.00 98.32           H  
ATOM   1267  HB3 GLU A  83       3.043  -6.667  -7.337  1.00 98.32           H  
ATOM   1268  O   GLU A  83       3.265  -4.132  -8.909  1.00 98.32           O  
ATOM   1269  CG  GLU A  83       4.213  -7.130  -5.584  1.00 98.32           C  
ATOM   1270  HG2 GLU A  83       3.457  -6.722  -4.913  1.00 98.32           H  
ATOM   1271  HG3 GLU A  83       5.192  -6.858  -5.192  1.00 98.32           H  
ATOM   1272  CD  GLU A  83       4.078  -8.653  -5.604  1.00 98.32           C  
ATOM   1273  OE1 GLU A  83       4.981  -9.310  -5.033  1.00 98.32           O  
ATOM   1274  OE2 GLU A  83       3.041  -9.166  -6.067  1.00 98.32           O  
ATOM   1275  N   TRP A  84       5.503  -4.217  -8.941  1.00 96.42           N  
ATOM   1276  H   TRP A  84       6.337  -4.515  -8.455  1.00 96.42           H  
ATOM   1277  CA  TRP A  84       5.652  -3.683 -10.293  1.00 96.42           C  
ATOM   1278  HA  TRP A  84       4.699  -3.778 -10.814  1.00 96.42           H  
ATOM   1279  C   TRP A  84       6.670  -4.487 -11.106  1.00 96.42           C  
ATOM   1280  CB  TRP A  84       5.991  -2.186 -10.235  1.00 96.42           C  
ATOM   1281  HB2 TRP A  84       5.968  -1.777 -11.245  1.00 96.42           H  
ATOM   1282  HB3 TRP A  84       5.208  -1.682  -9.670  1.00 96.42           H  
ATOM   1283  O   TRP A  84       7.399  -5.342 -10.592  1.00 96.42           O  
ATOM   1284  CG  TRP A  84       7.301  -1.831  -9.607  1.00 96.42           C  
ATOM   1285  CD1 TRP A  84       8.487  -1.716 -10.245  1.00 96.42           C  
ATOM   1286  HD1 TRP A  84       8.639  -1.882 -11.302  1.00 96.42           H  
ATOM   1287  CD2 TRP A  84       7.577  -1.564  -8.199  1.00 96.42           C  
ATOM   1288  CE2 TRP A  84       8.961  -1.246  -8.065  1.00 96.42           C  
ATOM   1289  CE3 TRP A  84       6.803  -1.595  -7.020  1.00 96.42           C  
ATOM   1290  HE3 TRP A  84       5.754  -1.844  -7.084  1.00 96.42           H  
ATOM   1291  NE1 TRP A  84       9.468  -1.357  -9.342  1.00 96.42           N  
ATOM   1292  HE1 TRP A  84      10.437  -1.224  -9.592  1.00 96.42           H  
ATOM   1293  CH2 TRP A  84       8.758  -1.037  -5.670  1.00 96.42           C  
ATOM   1294  HH2 TRP A  84       9.204  -0.840  -4.707  1.00 96.42           H  
ATOM   1295  CZ2 TRP A  84       9.556  -0.994  -6.823  1.00 96.42           C  
ATOM   1296  HZ2 TRP A  84      10.611  -0.773  -6.751  1.00 96.42           H  
ATOM   1297  CZ3 TRP A  84       7.386  -1.335  -5.767  1.00 96.42           C  
ATOM   1298  HZ3 TRP A  84       6.777  -1.373  -4.876  1.00 96.42           H  
ATOM   1299  N   GLY A  85       6.706  -4.221 -12.414  1.00 90.63           N  
ATOM   1300  H   GLY A  85       6.085  -3.508 -12.769  1.00 90.63           H  
ATOM   1301  CA  GLY A  85       7.586  -4.917 -13.350  1.00 90.63           C  
ATOM   1302  HA2 GLY A  85       7.510  -4.452 -14.333  1.00 90.63           H  
ATOM   1303  HA3 GLY A  85       7.252  -5.952 -13.432  1.00 90.63           H  
ATOM   1304  C   GLY A  85       9.060  -4.904 -12.924  1.00 90.63           C  
ATOM   1305  O   GLY A  85       9.547  -3.942 -12.336  1.00 90.63           O  
ATOM   1306  N   GLY A  86       9.785  -5.979 -13.245  1.00 85.47           N  
ATOM   1307  H   GLY A  86       9.332  -6.741 -13.729  1.00 85.47           H  
ATOM   1308  CA  GLY A  86      11.207  -6.109 -12.904  1.00 85.47           C  
ATOM   1309  HA2 GLY A  86      11.672  -6.813 -13.594  1.00 85.47           H  
ATOM   1310  HA3 GLY A  86      11.700  -5.145 -13.023  1.00 85.47           H  
ATOM   1311  C   GLY A  86      11.488  -6.603 -11.480  1.00 85.47           C  
ATOM   1312  O   GLY A  86      12.621  -6.486 -11.026  1.00 85.47           O  
ATOM   1313  N   GLY A  87      10.490  -7.168 -10.788  1.00 90.23           N  
ATOM   1314  H   GLY A  87       9.560  -7.152 -11.180  1.00 90.23           H  
ATOM   1315  CA  GLY A  87      10.655  -7.725  -9.438  1.00 90.23           C  
ATOM   1316  HA2 GLY A  87      11.612  -8.240  -9.363  1.00 90.23           H  
ATOM   1317  HA3 GLY A  87       9.858  -8.445  -9.253  1.00 90.23           H  
ATOM   1318  C   GLY A  87      10.594  -6.675  -8.328  1.00 90.23           C  
ATOM   1319  O   GLY A  87      11.102  -6.899  -7.233  1.00 90.23           O  
ATOM   1320  N   GLY A  88      10.004  -5.515  -8.613  1.00 95.98           N  
ATOM   1321  H   GLY A  88       9.528  -5.411  -9.497  1.00 95.98           H  
ATOM   1322  CA  GLY A  88       9.811  -4.477  -7.620  1.00 95.98           C  
ATOM   1323  HA2 GLY A  88      10.739  -4.316  -7.072  1.00 95.98           H  
ATOM   1324  HA3 GLY A  88       9.541  -3.564  -8.152  1.00 95.98           H  
ATOM   1325  C   GLY A  88       8.685  -4.818  -6.655  1.00 95.98           C  
ATOM   1326  O   GLY A  88       7.604  -5.204  -7.095  1.00 95.98           O  
ATOM   1327  N   ARG A  89       8.941  -4.687  -5.351  1.00 97.90           N  
ATOM   1328  H   ARG A  89       9.869  -4.406  -5.068  1.00 97.90           H  
ATOM   1329  CA  ARG A  89       7.984  -5.002  -4.292  1.00 97.90           C  
ATOM   1330  HA  ARG A  89       6.977  -4.817  -4.666  1.00 97.90           H  
ATOM   1331  C   ARG A  89       8.216  -4.127  -3.066  1.00 97.90           C  
ATOM   1332  CB  ARG A  89       8.101  -6.496  -3.962  1.00 97.90           C  
ATOM   1333  HB2 ARG A  89       7.859  -7.069  -4.857  1.00 97.90           H  
ATOM   1334  HB3 ARG A  89       9.130  -6.723  -3.685  1.00 97.90           H  
ATOM   1335  O   ARG A  89       9.316  -4.101  -2.517  1.00 97.90           O  
ATOM   1336  CG  ARG A  89       7.162  -6.934  -2.831  1.00 97.90           C  
ATOM   1337  HG2 ARG A  89       6.130  -6.690  -3.086  1.00 97.90           H  
ATOM   1338  HG3 ARG A  89       7.431  -6.421  -1.908  1.00 97.90           H  
ATOM   1339  CD  ARG A  89       7.295  -8.443  -2.614  1.00 97.90           C  
ATOM   1340  HD2 ARG A  89       8.346  -8.679  -2.449  1.00 97.90           H  
ATOM   1341  HD3 ARG A  89       6.973  -8.965  -3.515  1.00 97.90           H  
ATOM   1342  NE  ARG A  89       6.527  -8.874  -1.434  1.00 97.90           N  
ATOM   1343  HE  ARG A  89       6.935  -8.617  -0.547  1.00 97.90           H  
ATOM   1344  NH1 ARG A  89       4.826 -10.026  -2.502  1.00 97.90           N  
ATOM   1345 HH11 ARG A  89       5.166  -9.758  -3.414  1.00 97.90           H  
ATOM   1346 HH12 ARG A  89       3.917 -10.467  -2.512  1.00 97.90           H  
ATOM   1347  NH2 ARG A  89       4.801  -9.816  -0.303  1.00 97.90           N  
ATOM   1348 HH21 ARG A  89       3.910 -10.292  -0.320  1.00 97.90           H  
ATOM   1349 HH22 ARG A  89       5.174  -9.420   0.548  1.00 97.90           H  
ATOM   1350  CZ  ARG A  89       5.402  -9.568  -1.432  1.00 97.90           C  
ATOM   1351  N   VAL A  90       7.160  -3.465  -2.607  1.00 98.31           N  
ATOM   1352  H   VAL A  90       6.301  -3.534  -3.135  1.00 98.31           H  
ATOM   1353  CA  VAL A  90       7.131  -2.705  -1.350  1.00 98.31           C  
ATOM   1354  HA  VAL A  90       8.008  -2.959  -0.754  1.00 98.31           H  
ATOM   1355  C   VAL A  90       5.910  -3.095  -0.549  1.00 98.31           C  
ATOM   1356  CB  VAL A  90       7.158  -1.191  -1.608  1.00 98.31           C  
ATOM   1357  HB  VAL A  90       6.497  -0.970  -2.446  1.00 98.31           H  
ATOM   1358  O   VAL A  90       4.819  -3.280  -1.085  1.00 98.31           O  
ATOM   1359  CG1 VAL A  90       6.729  -0.309  -0.424  1.00 98.31           C  
ATOM   1360 HG11 VAL A  90       5.668  -0.448  -0.215  1.00 98.31           H  
ATOM   1361 HG12 VAL A  90       7.309  -0.559   0.464  1.00 98.31           H  
ATOM   1362 HG13 VAL A  90       6.889   0.740  -0.670  1.00 98.31           H  
ATOM   1363  CG2 VAL A  90       8.578  -0.778  -1.980  1.00 98.31           C  
ATOM   1364 HG21 VAL A  90       9.066  -1.535  -2.594  1.00 98.31           H  
ATOM   1365 HG22 VAL A  90       9.186  -0.612  -1.090  1.00 98.31           H  
ATOM   1366 HG23 VAL A  90       8.501   0.134  -2.572  1.00 98.31           H  
ATOM   1367  N   GLU A  91       6.091  -3.191   0.757  1.00 98.47           N  
ATOM   1368  H   GLU A  91       7.016  -3.035   1.129  1.00 98.47           H  
ATOM   1369  CA  GLU A  91       5.015  -3.412   1.702  1.00 98.47           C  
ATOM   1370  HA  GLU A  91       4.083  -3.574   1.161  1.00 98.47           H  
ATOM   1371  C   GLU A  91       4.840  -2.187   2.601  1.00 98.47           C  
ATOM   1372  CB  GLU A  91       5.327  -4.681   2.487  1.00 98.47           C  
ATOM   1373  HB2 GLU A  91       5.650  -5.462   1.799  1.00 98.47           H  
ATOM   1374  HB3 GLU A  91       6.142  -4.469   3.179  1.00 98.47           H  
ATOM   1375  O   GLU A  91       5.807  -1.672   3.159  1.00 98.47           O  
ATOM   1376  CG  GLU A  91       4.116  -5.201   3.255  1.00 98.47           C  
ATOM   1377  HG2 GLU A  91       3.357  -5.541   2.551  1.00 98.47           H  
ATOM   1378  HG3 GLU A  91       3.687  -4.407   3.867  1.00 98.47           H  
ATOM   1379  CD  GLU A  91       4.572  -6.348   4.149  1.00 98.47           C  
ATOM   1380  OE1 GLU A  91       5.308  -6.073   5.110  1.00 98.47           O  
ATOM   1381  OE2 GLU A  91       4.176  -7.521   3.935  1.00 98.47           O  
ATOM   1382  N   VAL A  92       3.593  -1.745   2.747  1.00 98.23           N  
ATOM   1383  H   VAL A  92       2.871  -2.201   2.208  1.00 98.23           H  
ATOM   1384  CA  VAL A  92       3.156  -0.718   3.692  1.00 98.23           C  
ATOM   1385  HA  VAL A  92       4.016  -0.333   4.241  1.00 98.23           H  
ATOM   1386  C   VAL A  92       2.197  -1.382   4.670  1.00 98.23           C  
ATOM   1387  CB  VAL A  92       2.471   0.461   2.968  1.00 98.23           C  
ATOM   1388  HB  VAL A  92       1.555   0.108   2.494  1.00 98.23           H  
ATOM   1389  O   VAL A  92       1.107  -1.800   4.280  1.00 98.23           O  
ATOM   1390  CG1 VAL A  92       2.096   1.571   3.958  1.00 98.23           C  
ATOM   1391 HG11 VAL A  92       1.609   2.389   3.425  1.00 98.23           H  
ATOM   1392 HG12 VAL A  92       1.399   1.195   4.707  1.00 98.23           H  
ATOM   1393 HG13 VAL A  92       2.989   1.950   4.454  1.00 98.23           H  
ATOM   1394  CG2 VAL A  92       3.355   1.061   1.867  1.00 98.23           C  
ATOM   1395 HG21 VAL A  92       3.501   0.333   1.069  1.00 98.23           H  
ATOM   1396 HG22 VAL A  92       4.329   1.335   2.274  1.00 98.23           H  
ATOM   1397 HG23 VAL A  92       2.877   1.943   1.442  1.00 98.23           H  
ATOM   1398  N   ARG A  93       2.586  -1.492   5.939  1.00 95.67           N  
ATOM   1399  H   ARG A  93       3.502  -1.144   6.181  1.00 95.67           H  
ATOM   1400  CA  ARG A  93       1.723  -1.974   7.026  1.00 95.67           C  
ATOM   1401  HA  ARG A  93       0.787  -2.360   6.622  1.00 95.67           H  
ATOM   1402  C   ARG A  93       1.376  -0.816   7.942  1.00 95.67           C  
ATOM   1403  CB  ARG A  93       2.409  -3.092   7.819  1.00 95.67           C  
ATOM   1404  HB2 ARG A  93       1.786  -3.330   8.682  1.00 95.67           H  
ATOM   1405  HB3 ARG A  93       3.370  -2.728   8.183  1.00 95.67           H  
ATOM   1406  O   ARG A  93       2.271  -0.107   8.394  1.00 95.67           O  
ATOM   1407  CG  ARG A  93       2.635  -4.374   7.011  1.00 95.67           C  
ATOM   1408  HG2 ARG A  93       1.678  -4.738   6.636  1.00 95.67           H  
ATOM   1409  HG3 ARG A  93       3.308  -4.173   6.178  1.00 95.67           H  
ATOM   1410  CD  ARG A  93       3.260  -5.433   7.926  1.00 95.67           C  
ATOM   1411  HD2 ARG A  93       2.596  -5.608   8.773  1.00 95.67           H  
ATOM   1412  HD3 ARG A  93       4.203  -5.032   8.295  1.00 95.67           H  
ATOM   1413  NE  ARG A  93       3.491  -6.709   7.224  1.00 95.67           N  
ATOM   1414  HE  ARG A  93       2.850  -6.947   6.481  1.00 95.67           H  
ATOM   1415  NH1 ARG A  93       5.388  -7.357   8.346  1.00 95.67           N  
ATOM   1416 HH11 ARG A  93       5.296  -6.515   8.896  1.00 95.67           H  
ATOM   1417 HH12 ARG A  93       6.297  -7.792   8.291  1.00 95.67           H  
ATOM   1418  NH2 ARG A  93       4.778  -8.445   6.503  1.00 95.67           N  
ATOM   1419 HH21 ARG A  93       5.675  -8.906   6.558  1.00 95.67           H  
ATOM   1420 HH22 ARG A  93       4.482  -8.192   5.571  1.00 95.67           H  
ATOM   1421  CZ  ARG A  93       4.541  -7.501   7.364  1.00 95.67           C  
ATOM   1422  N   VAL A  94       0.093  -0.642   8.223  1.00 93.18           N  
ATOM   1423  H   VAL A  94      -0.587  -1.277   7.830  1.00 93.18           H  
ATOM   1424  CA  VAL A  94      -0.405   0.380   9.146  1.00 93.18           C  
ATOM   1425  HA  VAL A  94       0.410   1.045   9.434  1.00 93.18           H  
ATOM   1426  C   VAL A  94      -0.920  -0.307  10.401  1.00 93.18           C  
ATOM   1427  CB  VAL A  94      -1.495   1.236   8.488  1.00 93.18           C  
ATOM   1428  HB  VAL A  94      -2.345   0.592   8.261  1.00 93.18           H  
ATOM   1429  O   VAL A  94      -1.538  -1.364  10.315  1.00 93.18           O  
ATOM   1430  CG1 VAL A  94      -1.974   2.366   9.404  1.00 93.18           C  
ATOM   1431 HG11 VAL A  94      -2.472   1.955  10.282  1.00 93.18           H  
ATOM   1432 HG12 VAL A  94      -1.127   2.972   9.723  1.00 93.18           H  
ATOM   1433 HG13 VAL A  94      -2.694   2.995   8.880  1.00 93.18           H  
ATOM   1434  CG2 VAL A  94      -1.009   1.864   7.175  1.00 93.18           C  
ATOM   1435 HG21 VAL A  94      -0.145   2.502   7.367  1.00 93.18           H  
ATOM   1436 HG22 VAL A  94      -1.815   2.452   6.737  1.00 93.18           H  
ATOM   1437 HG23 VAL A  94      -0.733   1.089   6.460  1.00 93.18           H  
ATOM   1438  N   GLU A  95      -0.660   0.286  11.558  1.00 88.38           N  
ATOM   1439  H   GLU A  95      -0.076   1.110  11.559  1.00 88.38           H  
ATOM   1440  CA  GLU A  95      -1.139  -0.184  12.854  1.00 88.38           C  
ATOM   1441  HA  GLU A  95      -1.986  -0.856  12.709  1.00 88.38           H  
ATOM   1442  C   GLU A  95      -1.621   1.014  13.670  1.00 88.38           C  
ATOM   1443  CB  GLU A  95      -0.028  -0.947  13.605  1.00 88.38           C  
ATOM   1444  HB2 GLU A  95       0.778  -0.254  13.847  1.00 88.38           H  
ATOM   1445  HB3 GLU A  95      -0.443  -1.336  14.535  1.00 88.38           H  
ATOM   1446  O   GLU A  95      -0.906   2.013  13.790  1.00 88.38           O  
ATOM   1447  CG  GLU A  95       0.547  -2.114  12.784  1.00 88.38           C  
ATOM   1448  HG2 GLU A  95       0.996  -1.724  11.871  1.00 88.38           H  
ATOM   1449  HG3 GLU A  95      -0.271  -2.773  12.493  1.00 88.38           H  
ATOM   1450  CD  GLU A  95       1.625  -2.942  13.495  1.00 88.38           C  
ATOM   1451  OE1 GLU A  95       1.897  -4.051  12.963  1.00 88.38           O  
ATOM   1452  OE2 GLU A  95       2.202  -2.494  14.508  1.00 88.38           O  
ATOM   1453  N   PHE A  96      -2.822   0.915  14.233  1.00 84.53           N  
ATOM   1454  H   PHE A  96      -3.370   0.080  14.084  1.00 84.53           H  
ATOM   1455  CA  PHE A  96      -3.378   1.927  15.129  1.00 84.53           C  
ATOM   1456  HA  PHE A  96      -2.789   2.842  15.059  1.00 84.53           H  
ATOM   1457  C   PHE A  96      -3.309   1.435  16.575  1.00 84.53           C  
ATOM   1458  CB  PHE A  96      -4.809   2.274  14.701  1.00 84.53           C  
ATOM   1459  HB2 PHE A  96      -5.200   3.036  15.375  1.00 84.53           H  
ATOM   1460  HB3 PHE A  96      -5.438   1.390  14.806  1.00 84.53           H  
ATOM   1461  O   PHE A  96      -3.801   0.354  16.883  1.00 84.53           O  
ATOM   1462  CG  PHE A  96      -4.909   2.793  13.278  1.00 84.53           C  
ATOM   1463  CD1 PHE A  96      -4.513   4.105  12.973  1.00 84.53           C  
ATOM   1464  HD1 PHE A  96      -4.143   4.754  13.753  1.00 84.53           H  
ATOM   1465  CD2 PHE A  96      -5.363   1.951  12.248  1.00 84.53           C  
ATOM   1466  HD2 PHE A  96      -5.672   0.944  12.485  1.00 84.53           H  
ATOM   1467  CE1 PHE A  96      -4.568   4.554  11.642  1.00 84.53           C  
ATOM   1468  HE1 PHE A  96      -4.206   5.541  11.393  1.00 84.53           H  
ATOM   1469  CE2 PHE A  96      -5.443   2.410  10.923  1.00 84.53           C  
ATOM   1470  HE2 PHE A  96      -5.822   1.757  10.151  1.00 84.53           H  
ATOM   1471  CZ  PHE A  96      -5.048   3.722  10.620  1.00 84.53           C  
ATOM   1472  HZ  PHE A  96      -5.102   4.087   9.605  1.00 84.53           H  
ATOM   1473  N   GLU A  97      -2.717   2.233  17.463  1.00 80.44           N  
ATOM   1474  H   GLU A  97      -2.356   3.119  17.140  1.00 80.44           H  
ATOM   1475  CA  GLU A  97      -2.650   1.963  18.902  1.00 80.44           C  
ATOM   1476  HA  GLU A  97      -3.362   1.180  19.160  1.00 80.44           H  
ATOM   1477  C   GLU A  97      -3.038   3.239  19.655  1.00 80.44           C  
ATOM   1478  CB  GLU A  97      -1.249   1.461  19.298  1.00 80.44           C  
ATOM   1479  HB2 GLU A  97      -0.964   0.640  18.640  1.00 80.44           H  
ATOM   1480  HB3 GLU A  97      -0.527   2.267  19.169  1.00 80.44           H  
ATOM   1481  O   GLU A  97      -2.230   4.157  19.814  1.00 80.44           O  
ATOM   1482  CG  GLU A  97      -1.216   0.955  20.756  1.00 80.44           C  
ATOM   1483  HG2 GLU A  97      -1.793   0.033  20.820  1.00 80.44           H  
ATOM   1484  HG3 GLU A  97      -1.695   1.695  21.398  1.00 80.44           H  
ATOM   1485  CD  GLU A  97       0.209   0.708  21.286  1.00 80.44           C  
ATOM   1486  OE1 GLU A  97       0.409   0.717  22.517  1.00 80.44           O  
ATOM   1487  OE2 GLU A  97       1.166   0.624  20.479  1.00 80.44           O  
ATOM   1488  N   GLY A  98      -4.299   3.317  20.087  1.00 80.08           N  
ATOM   1489  H   GLY A  98      -4.921   2.546  19.891  1.00 80.08           H  
ATOM   1490  CA  GLY A  98      -4.834   4.486  20.784  1.00 80.08           C  
ATOM   1491  HA2 GLY A  98      -5.888   4.322  21.011  1.00 80.08           H  
ATOM   1492  HA3 GLY A  98      -4.296   4.617  21.723  1.00 80.08           H  
ATOM   1493  C   GLY A  98      -4.719   5.769  19.954  1.00 80.08           C  
ATOM   1494  O   GLY A  98      -5.398   5.931  18.943  1.00 80.08           O  
ATOM   1495  N   ASP A  99      -3.861   6.686  20.399  1.00 85.40           N  
ATOM   1496  H   ASP A  99      -3.256   6.447  21.172  1.00 85.40           H  
ATOM   1497  CA  ASP A  99      -3.587   7.981  19.769  1.00 85.40           C  
ATOM   1498  HA  ASP A  99      -4.467   8.276  19.197  1.00 85.40           H  
ATOM   1499  C   ASP A  99      -2.413   7.944  18.774  1.00 85.40           C  
ATOM   1500  CB  ASP A  99      -3.383   9.038  20.868  1.00 85.40           C  
ATOM   1501  HB2 ASP A  99      -4.226   9.001  21.557  1.00 85.40           H  
ATOM   1502  HB3 ASP A  99      -3.383  10.024  20.405  1.00 85.40           H  
ATOM   1503  O   ASP A  99      -1.988   8.988  18.272  1.00 85.40           O  
ATOM   1504  CG  ASP A  99      -2.079   8.889  21.668  1.00 85.40           C  
ATOM   1505  OD1 ASP A  99      -1.545   7.759  21.772  1.00 85.40           O  
ATOM   1506  OD2 ASP A  99      -1.609   9.916  22.205  1.00 85.40           O  
ATOM   1507  N   LYS A 100      -1.887   6.753  18.460  1.00 88.54           N  
ATOM   1508  H   LYS A 100      -2.257   5.938  18.929  1.00 88.54           H  
ATOM   1509  CA  LYS A 100      -0.752   6.564  17.552  1.00 88.54           C  
ATOM   1510  HA  LYS A 100      -0.418   7.543  17.208  1.00 88.54           H  
ATOM   1511  C   LYS A 100      -1.125   5.758  16.320  1.00 88.54           C  
ATOM   1512  CB  LYS A 100       0.418   5.903  18.287  1.00 88.54           C  
ATOM   1513  HB2 LYS A 100       1.219   5.691  17.579  1.00 88.54           H  
ATOM   1514  HB3 LYS A 100       0.079   4.961  18.719  1.00 88.54           H  
ATOM   1515  O   LYS A 100      -1.857   4.775  16.391  1.00 88.54           O  
ATOM   1516  CG  LYS A 100       0.960   6.820  19.385  1.00 88.54           C  
ATOM   1517  HG2 LYS A 100       1.407   7.707  18.936  1.00 88.54           H  
ATOM   1518  HG3 LYS A 100       0.142   7.129  20.035  1.00 88.54           H  
ATOM   1519  CD  LYS A 100       1.995   6.086  20.231  1.00 88.54           C  
ATOM   1520  HD2 LYS A 100       1.575   5.131  20.545  1.00 88.54           H  
ATOM   1521  HD3 LYS A 100       2.901   5.919  19.649  1.00 88.54           H  
ATOM   1522  CE  LYS A 100       2.281   6.945  21.460  1.00 88.54           C  
ATOM   1523  HE2 LYS A 100       2.792   7.856  21.151  1.00 88.54           H  
ATOM   1524  HE3 LYS A 100       1.321   7.233  21.890  1.00 88.54           H  
ATOM   1525  NZ  LYS A 100       3.068   6.183  22.454  1.00 88.54           N  
ATOM   1526  HZ1 LYS A 100       3.964   5.913  22.074  1.00 88.54           H  
ATOM   1527  HZ2 LYS A 100       3.182   6.732  23.294  1.00 88.54           H  
ATOM   1528  HZ3 LYS A 100       2.547   5.353  22.697  1.00 88.54           H  
ATOM   1529  N   MET A 101      -0.518   6.135  15.202  1.00 91.59           N  
ATOM   1530  H   MET A 101       0.065   6.959  15.249  1.00 91.59           H  
ATOM   1531  CA  MET A 101      -0.478   5.340  13.982  1.00 91.59           C  
ATOM   1532  HA  MET A 101      -1.020   4.408  14.140  1.00 91.59           H  
ATOM   1533  C   MET A 101       0.978   5.014  13.655  1.00 91.59           C  
ATOM   1534  CB  MET A 101      -1.174   6.091  12.842  1.00 91.59           C  
ATOM   1535  HB2 MET A 101      -0.629   7.010  12.623  1.00 91.59           H  
ATOM   1536  HB3 MET A 101      -2.188   6.351  13.146  1.00 91.59           H  
ATOM   1537  O   MET A 101       1.780   5.918  13.404  1.00 91.59           O  
ATOM   1538  CG  MET A 101      -1.250   5.216  11.586  1.00 91.59           C  
ATOM   1539  HG2 MET A 101      -0.260   4.825  11.351  1.00 91.59           H  
ATOM   1540  HG3 MET A 101      -1.888   4.360  11.804  1.00 91.59           H  
ATOM   1541  SD  MET A 101      -1.882   6.049  10.104  1.00 91.59           S  
ATOM   1542  CE  MET A 101      -0.444   7.063   9.758  1.00 91.59           C  
ATOM   1543  HE1 MET A 101       0.465   6.493   9.952  1.00 91.59           H  
ATOM   1544  HE2 MET A 101      -0.462   7.933  10.415  1.00 91.59           H  
ATOM   1545  HE3 MET A 101      -0.463   7.351   8.707  1.00 91.59           H  
ATOM   1546  N   ARG A 102       1.323   3.726  13.634  1.00 93.35           N  
ATOM   1547  H   ARG A 102       0.596   3.045  13.804  1.00 93.35           H  
ATOM   1548  CA  ARG A 102       2.618   3.237  13.152  1.00 93.35           C  
ATOM   1549  HA  ARG A 102       3.340   4.053  13.169  1.00 93.35           H  
ATOM   1550  C   ARG A 102       2.488   2.779  11.708  1.00 93.35           C  
ATOM   1551  CB  ARG A 102       3.172   2.114  14.040  1.00 93.35           C  
ATOM   1552  HB2 ARG A 102       4.124   1.792  13.619  1.00 93.35           H  
ATOM   1553  HB3 ARG A 102       2.491   1.263  14.026  1.00 93.35           H  
ATOM   1554  O   ARG A 102       1.542   2.086  11.346  1.00 93.35           O  
ATOM   1555  CG  ARG A 102       3.400   2.556  15.491  1.00 93.35           C  
ATOM   1556  HG2 ARG A 102       2.437   2.643  15.995  1.00 93.35           H  
ATOM   1557  HG3 ARG A 102       3.901   3.524  15.509  1.00 93.35           H  
ATOM   1558  CD  ARG A 102       4.275   1.526  16.215  1.00 93.35           C  
ATOM   1559  HD2 ARG A 102       3.877   0.525  16.045  1.00 93.35           H  
ATOM   1560  HD3 ARG A 102       5.274   1.553  15.779  1.00 93.35           H  
ATOM   1561  NE  ARG A 102       4.379   1.811  17.658  1.00 93.35           N  
ATOM   1562  HE  ARG A 102       5.143   2.408  17.942  1.00 93.35           H  
ATOM   1563  NH1 ARG A 102       2.643   0.469  18.305  1.00 93.35           N  
ATOM   1564 HH11 ARG A 102       1.982   0.249  19.036  1.00 93.35           H  
ATOM   1565 HH12 ARG A 102       2.501   0.111  17.372  1.00 93.35           H  
ATOM   1566  NH2 ARG A 102       3.645   1.684  19.834  1.00 93.35           N  
ATOM   1567 HH21 ARG A 102       4.406   2.236  20.202  1.00 93.35           H  
ATOM   1568 HH22 ARG A 102       2.897   1.314  20.402  1.00 93.35           H  
ATOM   1569  CZ  ARG A 102       3.572   1.328  18.585  1.00 93.35           C  
ATOM   1570  N   VAL A 103       3.454   3.163  10.886  1.00 96.22           N  
ATOM   1571  H   VAL A 103       4.174   3.765  11.259  1.00 96.22           H  
ATOM   1572  CA  VAL A 103       3.580   2.755   9.489  1.00 96.22           C  
ATOM   1573  HA  VAL A 103       2.774   2.064   9.237  1.00 96.22           H  
ATOM   1574  C   VAL A 103       4.912   2.041   9.341  1.00 96.22           C  
ATOM   1575  CB  VAL A 103       3.488   3.953   8.526  1.00 96.22           C  
ATOM   1576  HB  VAL A 103       4.334   4.620   8.691  1.00 96.22           H  
ATOM   1577  O   VAL A 103       5.960   2.666   9.489  1.00 96.22           O  
ATOM   1578  CG1 VAL A 103       3.517   3.478   7.068  1.00 96.22           C  
ATOM   1579 HG11 VAL A 103       2.669   2.821   6.872  1.00 96.22           H  
ATOM   1580 HG12 VAL A 103       4.440   2.935   6.866  1.00 96.22           H  
ATOM   1581 HG13 VAL A 103       3.476   4.334   6.395  1.00 96.22           H  
ATOM   1582  CG2 VAL A 103       2.203   4.756   8.750  1.00 96.22           C  
ATOM   1583 HG21 VAL A 103       2.208   5.171   9.758  1.00 96.22           H  
ATOM   1584 HG22 VAL A 103       1.331   4.113   8.632  1.00 96.22           H  
ATOM   1585 HG23 VAL A 103       2.152   5.584   8.043  1.00 96.22           H  
ATOM   1586  N   ARG A 104       4.878   0.744   9.048  1.00 97.48           N  
ATOM   1587  H   ARG A 104       3.972   0.317   8.916  1.00 97.48           H  
ATOM   1588  CA  ARG A 104       6.066  -0.040   8.704  1.00 97.48           C  
ATOM   1589  HA  ARG A 104       6.959   0.487   9.043  1.00 97.48           H  
ATOM   1590  C   ARG A 104       6.170  -0.168   7.197  1.00 97.48           C  
ATOM   1591  CB  ARG A 104       6.057  -1.410   9.383  1.00 97.48           C  
ATOM   1592  HB2 ARG A 104       5.142  -1.944   9.128  1.00 97.48           H  
ATOM   1593  HB3 ARG A 104       6.910  -1.985   9.023  1.00 97.48           H  
ATOM   1594  O   ARG A 104       5.204  -0.540   6.531  1.00 97.48           O  
ATOM   1595  CG  ARG A 104       6.163  -1.273  10.902  1.00 97.48           C  
ATOM   1596  HG2 ARG A 104       5.295  -0.742  11.290  1.00 97.48           H  
ATOM   1597  HG3 ARG A 104       7.066  -0.716  11.152  1.00 97.48           H  
ATOM   1598  CD  ARG A 104       6.237  -2.655  11.545  1.00 97.48           C  
ATOM   1599  HD2 ARG A 104       5.338  -3.214  11.284  1.00 97.48           H  
ATOM   1600  HD3 ARG A 104       7.119  -3.177  11.174  1.00 97.48           H  
ATOM   1601  NE  ARG A 104       6.331  -2.508  12.998  1.00 97.48           N  
ATOM   1602  HE  ARG A 104       6.620  -1.607  13.350  1.00 97.48           H  
ATOM   1603  NH1 ARG A 104       5.753  -4.633  13.623  1.00 97.48           N  
ATOM   1604 HH11 ARG A 104       5.828  -4.903  12.653  1.00 97.48           H  
ATOM   1605 HH12 ARG A 104       5.429  -5.253  14.352  1.00 97.48           H  
ATOM   1606  NH2 ARG A 104       6.019  -3.007  15.153  1.00 97.48           N  
ATOM   1607 HH21 ARG A 104       6.271  -2.041  15.305  1.00 97.48           H  
ATOM   1608 HH22 ARG A 104       5.527  -3.537  15.858  1.00 97.48           H  
ATOM   1609  CZ  ARG A 104       6.030  -3.393  13.916  1.00 97.48           C  
ATOM   1610  N   LEU A 105       7.344   0.149   6.681  1.00 98.47           N  
ATOM   1611  H   LEU A 105       8.075   0.443   7.314  1.00 98.47           H  
ATOM   1612  CA  LEU A 105       7.680   0.104   5.271  1.00 98.47           C  
ATOM   1613  HA  LEU A 105       6.807  -0.169   4.679  1.00 98.47           H  
ATOM   1614  C   LEU A 105       8.769  -0.937   5.076  1.00 98.47           C  
ATOM   1615  CB  LEU A 105       8.186   1.481   4.818  1.00 98.47           C  
ATOM   1616  HB2 LEU A 105       9.118   1.694   5.342  1.00 98.47           H  
ATOM   1617  HB3 LEU A 105       8.405   1.419   3.752  1.00 98.47           H  
ATOM   1618  O   LEU A 105       9.816  -0.822   5.703  1.00 98.47           O  
ATOM   1619  CG  LEU A 105       7.229   2.656   5.057  1.00 98.47           C  
ATOM   1620  HG  LEU A 105       6.966   2.727   6.113  1.00 98.47           H  
ATOM   1621  CD1 LEU A 105       7.947   3.943   4.658  1.00 98.47           C  
ATOM   1622 HD11 LEU A 105       7.264   4.791   4.712  1.00 98.47           H  
ATOM   1623 HD12 LEU A 105       8.785   4.115   5.333  1.00 98.47           H  
ATOM   1624 HD13 LEU A 105       8.329   3.858   3.640  1.00 98.47           H  
ATOM   1625  CD2 LEU A 105       5.951   2.514   4.235  1.00 98.47           C  
ATOM   1626 HD21 LEU A 105       5.408   1.626   4.559  1.00 98.47           H  
ATOM   1627 HD22 LEU A 105       6.202   2.420   3.178  1.00 98.47           H  
ATOM   1628 HD23 LEU A 105       5.315   3.386   4.387  1.00 98.47           H  
ATOM   1629  N   ARG A 106       8.555  -1.912   4.194  1.00 98.48           N  
ATOM   1630  H   ARG A 106       7.659  -1.941   3.730  1.00 98.48           H  
ATOM   1631  CA  ARG A 106       9.569  -2.911   3.842  1.00 98.48           C  
ATOM   1632  HA  ARG A 106      10.516  -2.640   4.308  1.00 98.48           H  
ATOM   1633  C   ARG A 106       9.795  -2.909   2.340  1.00 98.48           C  
ATOM   1634  CB  ARG A 106       9.157  -4.275   4.412  1.00 98.48           C  
ATOM   1635  HB2 ARG A 106       9.003  -4.159   5.484  1.00 98.48           H  
ATOM   1636  HB3 ARG A 106       8.216  -4.596   3.964  1.00 98.48           H  
ATOM   1637  O   ARG A 106       8.843  -3.065   1.575  1.00 98.48           O  
ATOM   1638  CG  ARG A 106      10.217  -5.358   4.181  1.00 98.48           C  
ATOM   1639  HG2 ARG A 106      11.197  -4.974   4.463  1.00 98.48           H  
ATOM   1640  HG3 ARG A 106      10.231  -5.639   3.128  1.00 98.48           H  
ATOM   1641  CD  ARG A 106       9.894  -6.583   5.049  1.00 98.48           C  
ATOM   1642  HD2 ARG A 106       8.873  -6.911   4.853  1.00 98.48           H  
ATOM   1643  HD3 ARG A 106       9.945  -6.283   6.096  1.00 98.48           H  
ATOM   1644  NE  ARG A 106      10.866  -7.669   4.823  1.00 98.48           N  
ATOM   1645  HE  ARG A 106      11.750  -7.567   5.299  1.00 98.48           H  
ATOM   1646  NH1 ARG A 106       9.676  -8.778   3.229  1.00 98.48           N  
ATOM   1647 HH11 ARG A 106       8.905  -8.181   3.493  1.00 98.48           H  
ATOM   1648 HH12 ARG A 106       9.774  -8.864   2.227  1.00 98.48           H  
ATOM   1649  NH2 ARG A 106      11.849  -9.201   3.465  1.00 98.48           N  
ATOM   1650 HH21 ARG A 106      11.833  -9.275   2.458  1.00 98.48           H  
ATOM   1651 HH22 ARG A 106      12.737  -8.915   3.853  1.00 98.48           H  
ATOM   1652  CZ  ARG A 106      10.790  -8.566   3.862  1.00 98.48           C  
ATOM   1653  N   ASN A 107      11.043  -2.723   1.921  1.00 98.34           N  
ATOM   1654  H   ASN A 107      11.775  -2.621   2.609  1.00 98.34           H  
ATOM   1655  CA  ASN A 107      11.414  -2.720   0.510  1.00 98.34           C  
ATOM   1656  HA  ASN A 107      10.521  -2.625  -0.108  1.00 98.34           H  
ATOM   1657  C   ASN A 107      12.088  -4.045   0.139  1.00 98.34           C  
ATOM   1658  CB  ASN A 107      12.291  -1.494   0.224  1.00 98.34           C  
ATOM   1659  HB2 ASN A 107      11.750  -0.585   0.485  1.00 98.34           H  
ATOM   1660  HB3 ASN A 107      13.193  -1.561   0.833  1.00 98.34           H  
ATOM   1661  O   ASN A 107      13.232  -4.296   0.504  1.00 98.34           O  
ATOM   1662  CG  ASN A 107      12.701  -1.396  -1.231  1.00 98.34           C  
ATOM   1663  ND2 ASN A 107      13.600  -0.503  -1.558  1.00 98.34           N  
ATOM   1664 HD21 ASN A 107      13.936   0.145  -0.860  1.00 98.34           H  
ATOM   1665 HD22 ASN A 107      13.885  -0.442  -2.525  1.00 98.34           H  
ATOM   1666  OD1 ASN A 107      12.202  -2.096  -2.098  1.00 98.34           O  
ATOM   1667  N   ASP A 108      11.378  -4.879  -0.616  1.00 97.67           N  
ATOM   1668  H   ASP A 108      10.479  -4.569  -0.956  1.00 97.67           H  
ATOM   1669  CA  ASP A 108      11.885  -6.148  -1.150  1.00 97.67           C  
ATOM   1670  HA  ASP A 108      12.732  -6.485  -0.552  1.00 97.67           H  
ATOM   1671  C   ASP A 108      12.399  -6.017  -2.594  1.00 97.67           C  
ATOM   1672  CB  ASP A 108      10.781  -7.210  -1.063  1.00 97.67           C  
ATOM   1673  HB2 ASP A 108      11.055  -8.074  -1.668  1.00 97.67           H  
ATOM   1674  HB3 ASP A 108       9.859  -6.798  -1.472  1.00 97.67           H  
ATOM   1675  O   ASP A 108      12.776  -7.013  -3.211  1.00 97.67           O  
ATOM   1676  CG  ASP A 108      10.526  -7.719   0.347  1.00 97.67           C  
ATOM   1677  OD1 ASP A 108      11.494  -7.970   1.098  1.00 97.67           O  
ATOM   1678  OD2 ASP A 108       9.348  -7.998   0.676  1.00 97.67           O  
ATOM   1679  N   SER A 109      12.404  -4.807  -3.159  1.00 96.34           N  
ATOM   1680  H   SER A 109      12.123  -4.016  -2.598  1.00 96.34           H  
ATOM   1681  CA  SER A 109      12.944  -4.558  -4.494  1.00 96.34           C  
ATOM   1682  HA  SER A 109      12.691  -5.412  -5.122  1.00 96.34           H  
ATOM   1683  C   SER A 109      14.470  -4.437  -4.487  1.00 96.34           C  
ATOM   1684  CB  SER A 109      12.287  -3.331  -5.131  1.00 96.34           C  
ATOM   1685  HB2 SER A 109      12.461  -3.360  -6.206  1.00 96.34           H  
ATOM   1686  HB3 SER A 109      11.213  -3.345  -4.946  1.00 96.34           H  
ATOM   1687  O   SER A 109      15.111  -4.272  -3.450  1.00 96.34           O  
ATOM   1688  OG  SER A 109      12.820  -2.128  -4.649  1.00 96.34           O  
ATOM   1689  HG  SER A 109      12.616  -2.069  -3.713  1.00 96.34           H  
ATOM   1690  N   SER A 110      15.071  -4.478  -5.676  1.00 95.85           N  
ATOM   1691  H   SER A 110      14.513  -4.637  -6.502  1.00 95.85           H  
ATOM   1692  CA  SER A 110      16.518  -4.323  -5.859  1.00 95.85           C  
ATOM   1693  HA  SER A 110      17.026  -4.823  -5.035  1.00 95.85           H  
ATOM   1694  C   SER A 110      17.004  -2.867  -5.861  1.00 95.85           C  
ATOM   1695  CB  SER A 110      16.933  -5.022  -7.155  1.00 95.85           C  
ATOM   1696  HB2 SER A 110      16.680  -6.080  -7.082  1.00 95.85           H  
ATOM   1697  HB3 SER A 110      18.009  -4.932  -7.299  1.00 95.85           H  
ATOM   1698  O   SER A 110      18.202  -2.634  -6.006  1.00 95.85           O  
ATOM   1699  OG  SER A 110      16.251  -4.463  -8.263  1.00 95.85           O  
ATOM   1700  HG  SER A 110      16.587  -3.578  -8.423  1.00 95.85           H  
ATOM   1701  N   THR A 111      16.109  -1.882  -5.748  1.00 95.74           N  
ATOM   1702  H   THR A 111      15.145  -2.122  -5.565  1.00 95.74           H  
ATOM   1703  CA  THR A 111      16.442  -0.448  -5.789  1.00 95.74           C  
ATOM   1704  HA  THR A 111      17.524  -0.337  -5.723  1.00 95.74           H  
ATOM   1705  C   THR A 111      15.818   0.302  -4.614  1.00 95.74           C  
ATOM   1706  CB  THR A 111      15.983   0.214  -7.096  1.00 95.74           C  
ATOM   1707  HB  THR A 111      16.153   1.289  -7.028  1.00 95.74           H  
ATOM   1708  O   THR A 111      14.782  -0.127  -4.111  1.00 95.74           O  
ATOM   1709  CG2 THR A 111      16.757  -0.320  -8.302  1.00 95.74           C  
ATOM   1710 HG21 THR A 111      16.466   0.241  -9.189  1.00 95.74           H  
ATOM   1711 HG22 THR A 111      16.526  -1.374  -8.458  1.00 95.74           H  
ATOM   1712 HG23 THR A 111      17.828  -0.201  -8.137  1.00 95.74           H  
ATOM   1713  OG1 THR A 111      14.613  -0.018  -7.334  1.00 95.74           O  
ATOM   1714  HG1 THR A 111      14.129   0.189  -6.532  1.00 95.74           H  
ATOM   1715  N   PRO A 112      16.395   1.428  -4.165  1.00 97.83           N  
ATOM   1716  CA  PRO A 112      15.740   2.276  -3.176  1.00 97.83           C  
ATOM   1717  HA  PRO A 112      15.641   1.714  -2.247  1.00 97.83           H  
ATOM   1718  C   PRO A 112      14.354   2.731  -3.644  1.00 97.83           C  
ATOM   1719  CB  PRO A 112      16.677   3.463  -2.946  1.00 97.83           C  
ATOM   1720  HB2 PRO A 112      16.675   3.781  -1.903  1.00 97.83           H  
ATOM   1721  HB3 PRO A 112      16.403   4.293  -3.598  1.00 97.83           H  
ATOM   1722  O   PRO A 112      14.125   2.937  -4.838  1.00 97.83           O  
ATOM   1723  CG  PRO A 112      18.042   2.922  -3.368  1.00 97.83           C  
ATOM   1724  HG2 PRO A 112      18.485   2.365  -2.542  1.00 97.83           H  
ATOM   1725  HG3 PRO A 112      18.711   3.720  -3.692  1.00 97.83           H  
ATOM   1726  CD  PRO A 112      17.699   1.969  -4.511  1.00 97.83           C  
ATOM   1727  HD2 PRO A 112      17.628   2.523  -5.447  1.00 97.83           H  
ATOM   1728  HD3 PRO A 112      18.460   1.191  -4.580  1.00 97.83           H  
ATOM   1729  N   VAL A 113      13.450   2.897  -2.684  1.00 98.29           N  
ATOM   1730  H   VAL A 113      13.716   2.692  -1.731  1.00 98.29           H  
ATOM   1731  CA  VAL A 113      12.096   3.418  -2.892  1.00 98.29           C  
ATOM   1732  HA  VAL A 113      11.973   3.754  -3.922  1.00 98.29           H  
ATOM   1733  C   VAL A 113      11.909   4.617  -1.979  1.00 98.29           C  
ATOM   1734  CB  VAL A 113      11.047   2.331  -2.608  1.00 98.29           C  
ATOM   1735  HB  VAL A 113      11.235   1.918  -1.617  1.00 98.29           H  
ATOM   1736  O   VAL A 113      12.297   4.572  -0.814  1.00 98.29           O  
ATOM   1737  CG1 VAL A 113       9.610   2.866  -2.635  1.00 98.29           C  
ATOM   1738 HG11 VAL A 113       9.316   3.120  -3.654  1.00 98.29           H  
ATOM   1739 HG12 VAL A 113       9.496   3.744  -2.000  1.00 98.29           H  
ATOM   1740 HG13 VAL A 113       8.934   2.113  -2.231  1.00 98.29           H  
ATOM   1741  CG2 VAL A 113      11.179   1.205  -3.643  1.00 98.29           C  
ATOM   1742 HG21 VAL A 113      10.531   0.371  -3.375  1.00 98.29           H  
ATOM   1743 HG22 VAL A 113      10.921   1.575  -4.636  1.00 98.29           H  
ATOM   1744 HG23 VAL A 113      12.198   0.820  -3.668  1.00 98.29           H  
ATOM   1745  N   GLU A 114      11.297   5.675  -2.490  1.00 98.57           N  
ATOM   1746  H   GLU A 114      10.939   5.617  -3.432  1.00 98.57           H  
ATOM   1747  CA  GLU A 114      10.861   6.815  -1.696  1.00 98.57           C  
ATOM   1748  HA  GLU A 114      11.395   6.806  -0.745  1.00 98.57           H  
ATOM   1749  C   GLU A 114       9.366   6.695  -1.386  1.00 98.57           C  
ATOM   1750  CB  GLU A 114      11.246   8.120  -2.404  1.00 98.57           C  
ATOM   1751  HB2 GLU A 114      10.698   8.219  -3.341  1.00 98.57           H  
ATOM   1752  HB3 GLU A 114      12.312   8.082  -2.626  1.00 98.57           H  
ATOM   1753  O   GLU A 114       8.541   6.449  -2.265  1.00 98.57           O  
ATOM   1754  CG  GLU A 114      10.970   9.333  -1.509  1.00 98.57           C  
ATOM   1755  HG2 GLU A 114       9.900   9.538  -1.501  1.00 98.57           H  
ATOM   1756  HG3 GLU A 114      11.262   9.091  -0.487  1.00 98.57           H  
ATOM   1757  CD  GLU A 114      11.756  10.573  -1.955  1.00 98.57           C  
ATOM   1758  OE1 GLU A 114      11.145  11.519  -2.492  1.00 98.57           O  
ATOM   1759  OE2 GLU A 114      12.967  10.620  -1.642  1.00 98.57           O  
ATOM   1760  N   VAL A 115       9.007   6.838  -0.112  1.00 98.59           N  
ATOM   1761  H   VAL A 115       9.735   6.977   0.573  1.00 98.59           H  
ATOM   1762  CA  VAL A 115       7.622   6.792   0.354  1.00 98.59           C  
ATOM   1763  HA  VAL A 115       6.971   6.647  -0.509  1.00 98.59           H  
ATOM   1764  C   VAL A 115       7.265   8.125   0.995  1.00 98.59           C  
ATOM   1765  CB  VAL A 115       7.364   5.607   1.302  1.00 98.59           C  
ATOM   1766  HB  VAL A 115       7.929   5.750   2.223  1.00 98.59           H  
ATOM   1767  O   VAL A 115       7.818   8.500   2.032  1.00 98.59           O  
ATOM   1768  CG1 VAL A 115       5.868   5.519   1.645  1.00 98.59           C  
ATOM   1769 HG11 VAL A 115       5.551   6.414   2.181  1.00 98.59           H  
ATOM   1770 HG12 VAL A 115       5.685   4.654   2.282  1.00 98.59           H  
ATOM   1771 HG13 VAL A 115       5.282   5.421   0.731  1.00 98.59           H  
ATOM   1772  CG2 VAL A 115       7.781   4.271   0.670  1.00 98.59           C  
ATOM   1773 HG21 VAL A 115       8.861   4.251   0.525  1.00 98.59           H  
ATOM   1774 HG22 VAL A 115       7.291   4.147  -0.295  1.00 98.59           H  
ATOM   1775 HG23 VAL A 115       7.510   3.442   1.324  1.00 98.59           H  
ATOM   1776  N   HIS A 116       6.301   8.827   0.403  1.00 98.36           N  
ATOM   1777  H   HIS A 116       5.922   8.462  -0.459  1.00 98.36           H  
ATOM   1778  CA  HIS A 116       5.679  10.004   0.999  1.00 98.36           C  
ATOM   1779  HA  HIS A 116       6.377  10.445   1.710  1.00 98.36           H  
ATOM   1780  C   HIS A 116       4.409   9.600   1.737  1.00 98.36           C  
ATOM   1781  CB  HIS A 116       5.362  11.077  -0.040  1.00 98.36           C  
ATOM   1782  HB2 HIS A 116       5.059  11.984   0.484  1.00 98.36           H  
ATOM   1783  HB3 HIS A 116       4.517  10.760  -0.650  1.00 98.36           H  
ATOM   1784  O   HIS A 116       3.452   9.106   1.141  1.00 98.36           O  
ATOM   1785  CG  HIS A 116       6.511  11.413  -0.939  1.00 98.36           C  
ATOM   1786  CD2 HIS A 116       6.695  10.965  -2.217  1.00 98.36           C  
ATOM   1787  HD2 HIS A 116       6.057  10.289  -2.768  1.00 98.36           H  
ATOM   1788  ND1 HIS A 116       7.569  12.237  -0.630  1.00 98.36           N  
ATOM   1789  HD1 HIS A 116       7.817  12.574   0.289  1.00 98.36           H  
ATOM   1790  CE1 HIS A 116       8.366  12.294  -1.711  1.00 98.36           C  
ATOM   1791  HE1 HIS A 116       9.313  12.809  -1.778  1.00 98.36           H  
ATOM   1792  NE2 HIS A 116       7.848  11.562  -2.701  1.00 98.36           N  
ATOM   1793  N   ILE A 117       4.385   9.853   3.036  1.00 98.19           N  
ATOM   1794  H   ILE A 117       5.210  10.270   3.444  1.00 98.19           H  
ATOM   1795  CA  ILE A 117       3.267   9.566   3.923  1.00 98.19           C  
ATOM   1796  HA  ILE A 117       2.542   8.945   3.396  1.00 98.19           H  
ATOM   1797  C   ILE A 117       2.610  10.889   4.302  1.00 98.19           C  
ATOM   1798  CB  ILE A 117       3.735   8.794   5.173  1.00 98.19           C  
ATOM   1799  HB  ILE A 117       4.303   9.483   5.799  1.00 98.19           H  
ATOM   1800  O   ILE A 117       3.293  11.813   4.754  1.00 98.19           O  
ATOM   1801  CG1 ILE A 117       4.660   7.599   4.843  1.00 98.19           C  
ATOM   1802 HG12 ILE A 117       4.106   6.835   4.297  1.00 98.19           H  
ATOM   1803 HG13 ILE A 117       5.488   7.930   4.216  1.00 98.19           H  
ATOM   1804  CG2 ILE A 117       2.484   8.338   5.946  1.00 98.19           C  
ATOM   1805 HG21 ILE A 117       1.908   9.202   6.276  1.00 98.19           H  
ATOM   1806 HG22 ILE A 117       2.753   7.766   6.834  1.00 98.19           H  
ATOM   1807 HG23 ILE A 117       1.852   7.723   5.305  1.00 98.19           H  
ATOM   1808  CD1 ILE A 117       5.295   6.977   6.090  1.00 98.19           C  
ATOM   1809 HD11 ILE A 117       6.022   6.222   5.791  1.00 98.19           H  
ATOM   1810 HD12 ILE A 117       5.807   7.747   6.667  1.00 98.19           H  
ATOM   1811 HD13 ILE A 117       4.542   6.495   6.714  1.00 98.19           H  
ATOM   1812  N   LYS A 118       1.289  10.978   4.160  1.00 96.30           N  
ATOM   1813  H   LYS A 118       0.810  10.183   3.762  1.00 96.30           H  
ATOM   1814  CA  LYS A 118       0.486  12.107   4.636  1.00 96.30           C  
ATOM   1815  HA  LYS A 118       1.129  12.777   5.208  1.00 96.30           H  
ATOM   1816  C   LYS A 118      -0.610  11.620   5.577  1.00 96.30           C  
ATOM   1817  CB  LYS A 118      -0.068  12.891   3.444  1.00 96.30           C  
ATOM   1818  HB2 LYS A 118       0.761  13.219   2.816  1.00 96.30           H  
ATOM   1819  HB3 LYS A 118      -0.712  12.235   2.858  1.00 96.30           H  
ATOM   1820  O   LYS A 118      -1.366  10.716   5.231  1.00 96.30           O  
ATOM   1821  CG  LYS A 118      -0.874  14.113   3.898  1.00 96.30           C  
ATOM   1822  HG2 LYS A 118      -1.673  13.797   4.568  1.00 96.30           H  
ATOM   1823  HG3 LYS A 118      -0.224  14.809   4.429  1.00 96.30           H  
ATOM   1824  CD  LYS A 118      -1.514  14.812   2.700  1.00 96.30           C  
ATOM   1825  HD2 LYS A 118      -2.123  14.088   2.159  1.00 96.30           H  
ATOM   1826  HD3 LYS A 118      -0.741  15.203   2.038  1.00 96.30           H  
ATOM   1827  CE  LYS A 118      -2.401  15.939   3.231  1.00 96.30           C  
ATOM   1828  HE2 LYS A 118      -1.781  16.709   3.691  1.00 96.30           H  
ATOM   1829  HE3 LYS A 118      -3.024  15.530   4.026  1.00 96.30           H  
ATOM   1830  NZ  LYS A 118      -3.261  16.495   2.163  1.00 96.30           N  
ATOM   1831  HZ1 LYS A 118      -2.712  16.896   1.416  1.00 96.30           H  
ATOM   1832  HZ2 LYS A 118      -3.878  17.189   2.560  1.00 96.30           H  
ATOM   1833  HZ3 LYS A 118      -3.825  15.748   1.782  1.00 96.30           H  
ATOM   1834  N   VAL A 119      -0.709  12.259   6.738  1.00 93.81           N  
ATOM   1835  H   VAL A 119      -0.051  13.003   6.923  1.00 93.81           H  
ATOM   1836  CA  VAL A 119      -1.652  11.921   7.812  1.00 93.81           C  
ATOM   1837  HA  VAL A 119      -2.467  11.315   7.417  1.00 93.81           H  
ATOM   1838  C   VAL A 119      -2.215  13.223   8.365  1.00 93.81           C  
ATOM   1839  CB  VAL A 119      -0.950  11.130   8.929  1.00 93.81           C  
ATOM   1840  HB  VAL A 119      -0.249  11.777   9.455  1.00 93.81           H  
ATOM   1841  O   VAL A 119      -1.510  13.976   9.035  1.00 93.81           O  
ATOM   1842  CG1 VAL A 119      -1.974  10.595   9.930  1.00 93.81           C  
ATOM   1843 HG11 VAL A 119      -2.675   9.922   9.435  1.00 93.81           H  
ATOM   1844 HG12 VAL A 119      -1.450  10.053  10.718  1.00 93.81           H  
ATOM   1845 HG13 VAL A 119      -2.522  11.417  10.390  1.00 93.81           H  
ATOM   1846  CG2 VAL A 119      -0.151   9.959   8.360  1.00 93.81           C  
ATOM   1847 HG21 VAL A 119      -0.804   9.283   7.808  1.00 93.81           H  
ATOM   1848 HG22 VAL A 119       0.640  10.329   7.708  1.00 93.81           H  
ATOM   1849 HG23 VAL A 119       0.362   9.455   9.179  1.00 93.81           H  
ATOM   1850  N   GLY A 120      -3.464  13.543   8.021  1.00 89.05           N  
ATOM   1851  H   GLY A 120      -4.019  12.871   7.511  1.00 89.05           H  
ATOM   1852  CA  GLY A 120      -4.001  14.888   8.240  1.00 89.05           C  
ATOM   1853  HA2 GLY A 120      -5.000  14.962   7.812  1.00 89.05           H  
ATOM   1854  HA3 GLY A 120      -4.070  15.077   9.312  1.00 89.05           H  
ATOM   1855  C   GLY A 120      -3.109  15.955   7.586  1.00 89.05           C  
ATOM   1856  O   GLY A 120      -2.929  15.959   6.363  1.00 89.05           O  
ATOM   1857  N   ASP A 121      -2.533  16.831   8.411  1.00 89.25           N  
ATOM   1858  H   ASP A 121      -2.732  16.758   9.399  1.00 89.25           H  
ATOM   1859  CA  ASP A 121      -1.616  17.900   7.988  1.00 89.25           C  
ATOM   1860  HA  ASP A 121      -1.839  18.172   6.957  1.00 89.25           H  
ATOM   1861  C   ASP A 121      -0.134  17.496   8.037  1.00 89.25           C  
ATOM   1862  CB  ASP A 121      -1.855  19.141   8.857  1.00 89.25           C  
ATOM   1863  HB2 ASP A 121      -1.167  19.930   8.552  1.00 89.25           H  
ATOM   1864  HB3 ASP A 121      -1.648  18.894   9.898  1.00 89.25           H  
ATOM   1865  O   ASP A 121       0.717  18.174   7.456  1.00 89.25           O  
ATOM   1866  CG  ASP A 121      -3.284  19.669   8.721  1.00 89.25           C  
ATOM   1867  OD1 ASP A 121      -3.762  19.755   7.566  1.00 89.25           O  
ATOM   1868  OD2 ASP A 121      -3.882  19.958   9.782  1.00 89.25           O  
ATOM   1869  N   GLU A 122       0.194  16.387   8.702  1.00 93.44           N  
ATOM   1870  H   GLU A 122      -0.540  15.788   9.052  1.00 93.44           H  
ATOM   1871  CA  GLU A 122       1.568  15.914   8.830  1.00 93.44           C  
ATOM   1872  HA  GLU A 122       2.213  16.784   8.953  1.00 93.44           H  
ATOM   1873  C   GLU A 122       2.021  15.182   7.568  1.00 93.44           C  
ATOM   1874  CB  GLU A 122       1.746  15.036  10.074  1.00 93.44           C  
ATOM   1875  HB2 GLU A 122       2.746  14.605  10.045  1.00 93.44           H  
ATOM   1876  HB3 GLU A 122       1.019  14.224  10.068  1.00 93.44           H  
ATOM   1877  O   GLU A 122       1.273  14.412   6.958  1.00 93.44           O  
ATOM   1878  CG  GLU A 122       1.599  15.864  11.355  1.00 93.44           C  
ATOM   1879  HG2 GLU A 122       0.584  16.256  11.420  1.00 93.44           H  
ATOM   1880  HG3 GLU A 122       2.284  16.711  11.312  1.00 93.44           H  
ATOM   1881  CD  GLU A 122       1.920  15.023  12.592  1.00 93.44           C  
ATOM   1882  OE1 GLU A 122       0.997  14.855  13.417  1.00 93.44           O  
ATOM   1883  OE2 GLU A 122       3.089  14.577  12.695  1.00 93.44           O  
ATOM   1884  N   LYS A 123       3.278  15.417   7.182  1.00 95.33           N  
ATOM   1885  H   LYS A 123       3.844  16.027   7.755  1.00 95.33           H  
ATOM   1886  CA  LYS A 123       3.924  14.772   6.038  1.00 95.33           C  
ATOM   1887  HA  LYS A 123       3.308  13.931   5.719  1.00 95.33           H  
ATOM   1888  C   LYS A 123       5.286  14.225   6.442  1.00 95.33           C  
ATOM   1889  CB  LYS A 123       4.064  15.742   4.859  1.00 95.33           C  
ATOM   1890  HB2 LYS A 123       4.652  16.603   5.179  1.00 95.33           H  
ATOM   1891  HB3 LYS A 123       4.606  15.236   4.060  1.00 95.33           H  
ATOM   1892  O   LYS A 123       6.049  14.906   7.127  1.00 95.33           O  
ATOM   1893  CG  LYS A 123       2.713  16.221   4.310  1.00 95.33           C  
ATOM   1894  HG2 LYS A 123       2.128  15.362   3.982  1.00 95.33           H  
ATOM   1895  HG3 LYS A 123       2.166  16.755   5.087  1.00 95.33           H  
ATOM   1896  CD  LYS A 123       2.952  17.163   3.127  1.00 95.33           C  
ATOM   1897  HD2 LYS A 123       3.437  16.610   2.323  1.00 95.33           H  
ATOM   1898  HD3 LYS A 123       3.609  17.971   3.450  1.00 95.33           H  
ATOM   1899  CE  LYS A 123       1.629  17.750   2.635  1.00 95.33           C  
ATOM   1900  HE2 LYS A 123       1.144  18.244   3.476  1.00 95.33           H  
ATOM   1901  HE3 LYS A 123       0.991  16.931   2.303  1.00 95.33           H  
ATOM   1902  NZ  LYS A 123       1.869  18.715   1.533  1.00 95.33           N  
ATOM   1903  HZ1 LYS A 123       2.321  18.254   0.756  1.00 95.33           H  
ATOM   1904  HZ2 LYS A 123       2.481  19.452   1.855  1.00 95.33           H  
ATOM   1905  HZ3 LYS A 123       1.006  19.134   1.218  1.00 95.33           H  
ATOM   1906  N   ARG A 124       5.610  13.021   5.980  1.00 97.50           N  
ATOM   1907  H   ARG A 124       4.916  12.529   5.434  1.00 97.50           H  
ATOM   1908  CA  ARG A 124       6.930  12.395   6.122  1.00 97.50           C  
ATOM   1909  HA  ARG A 124       7.665  13.150   6.401  1.00 97.50           H  
ATOM   1910  C   ARG A 124       7.360  11.826   4.779  1.00 97.50           C  
ATOM   1911  CB  ARG A 124       6.887  11.291   7.195  1.00 97.50           C  
ATOM   1912  HB2 ARG A 124       6.110  10.575   6.929  1.00 97.50           H  
ATOM   1913  HB3 ARG A 124       7.835  10.754   7.192  1.00 97.50           H  
ATOM   1914  O   ARG A 124       6.548  11.222   4.094  1.00 97.50           O  
ATOM   1915  CG  ARG A 124       6.618  11.800   8.621  1.00 97.50           C  
ATOM   1916  HG2 ARG A 124       6.477  10.938   9.272  1.00 97.50           H  
ATOM   1917  HG3 ARG A 124       5.703  12.393   8.643  1.00 97.50           H  
ATOM   1918  CD  ARG A 124       7.783  12.633   9.164  1.00 97.50           C  
ATOM   1919  HD2 ARG A 124       7.890  13.536   8.563  1.00 97.50           H  
ATOM   1920  HD3 ARG A 124       8.695  12.040   9.087  1.00 97.50           H  
ATOM   1921  NE  ARG A 124       7.556  13.012  10.569  1.00 97.50           N  
ATOM   1922  HE  ARG A 124       6.630  12.848  10.938  1.00 97.50           H  
ATOM   1923  NH1 ARG A 124       9.664  13.806  11.010  1.00 97.50           N  
ATOM   1924 HH11 ARG A 124      10.336  14.183  11.664  1.00 97.50           H  
ATOM   1925 HH12 ARG A 124       9.935  13.564  10.068  1.00 97.50           H  
ATOM   1926  NH2 ARG A 124       8.099  13.843  12.609  1.00 97.50           N  
ATOM   1927 HH21 ARG A 124       7.152  13.667  12.913  1.00 97.50           H  
ATOM   1928 HH22 ARG A 124       8.762  14.246  13.255  1.00 97.50           H  
ATOM   1929  CZ  ARG A 124       8.440  13.550  11.387  1.00 97.50           C  
ATOM   1930  N   THR A 125       8.627  12.004   4.432  1.00 98.00           N  
ATOM   1931  H   THR A 125       9.250  12.483   5.067  1.00 98.00           H  
ATOM   1932  CA  THR A 125       9.256  11.335   3.289  1.00 98.00           C  
ATOM   1933  HA  THR A 125       8.524  10.740   2.744  1.00 98.00           H  
ATOM   1934  C   THR A 125      10.328  10.412   3.835  1.00 98.00           C  
ATOM   1935  CB  THR A 125       9.873  12.333   2.303  1.00 98.00           C  
ATOM   1936  HB  THR A 125      10.650  12.908   2.807  1.00 98.00           H  
ATOM   1937  O   THR A 125      11.117  10.836   4.681  1.00 98.00           O  
ATOM   1938  CG2 THR A 125      10.480  11.638   1.089  1.00 98.00           C  
ATOM   1939 HG21 THR A 125      11.357  11.060   1.380  1.00 98.00           H  
ATOM   1940 HG22 THR A 125       9.754  10.966   0.633  1.00 98.00           H  
ATOM   1941 HG23 THR A 125      10.803  12.370   0.349  1.00 98.00           H  
ATOM   1942  OG1 THR A 125       8.898  13.229   1.812  1.00 98.00           O  
ATOM   1943  HG1 THR A 125       9.368  13.771   1.173  1.00 98.00           H  
ATOM   1944  N   VAL A 126      10.336   9.164   3.380  1.00 97.78           N  
ATOM   1945  H   VAL A 126       9.628   8.881   2.717  1.00 97.78           H  
ATOM   1946  CA  VAL A 126      11.297   8.147   3.804  1.00 97.78           C  
ATOM   1947  HA  VAL A 126      12.132   8.619   4.323  1.00 97.78           H  
ATOM   1948  C   VAL A 126      11.838   7.437   2.578  1.00 97.78           C  
ATOM   1949  CB  VAL A 126      10.643   7.138   4.764  1.00 97.78           C  
ATOM   1950  HB  VAL A 126       9.825   6.628   4.256  1.00 97.78           H  
ATOM   1951  O   VAL A 126      11.069   6.899   1.789  1.00 97.78           O  
ATOM   1952  CG1 VAL A 126      11.641   6.086   5.253  1.00 97.78           C  
ATOM   1953 HG11 VAL A 126      12.067   5.537   4.413  1.00 97.78           H  
ATOM   1954 HG12 VAL A 126      11.117   5.360   5.875  1.00 97.78           H  
ATOM   1955 HG13 VAL A 126      12.446   6.550   5.822  1.00 97.78           H  
ATOM   1956  CG2 VAL A 126      10.079   7.849   6.000  1.00 97.78           C  
ATOM   1957 HG21 VAL A 126       9.185   8.411   5.731  1.00 97.78           H  
ATOM   1958 HG22 VAL A 126      10.829   8.520   6.418  1.00 97.78           H  
ATOM   1959 HG23 VAL A 126       9.822   7.100   6.749  1.00 97.78           H  
ATOM   1960  N   THR A 127      13.158   7.398   2.442  1.00 98.39           N  
ATOM   1961  H   THR A 127      13.743   7.887   3.105  1.00 98.39           H  
ATOM   1962  CA  THR A 127      13.822   6.479   1.519  1.00 98.39           C  
ATOM   1963  HA  THR A 127      13.195   6.323   0.642  1.00 98.39           H  
ATOM   1964  C   THR A 127      14.029   5.147   2.233  1.00 98.39           C  
ATOM   1965  CB  THR A 127      15.167   7.037   1.046  1.00 98.39           C  
ATOM   1966  HB  THR A 127      15.858   7.059   1.888  1.00 98.39           H  
ATOM   1967  O   THR A 127      14.605   5.121   3.317  1.00 98.39           O  
ATOM   1968  CG2 THR A 127      15.784   6.188  -0.065  1.00 98.39           C  
ATOM   1969 HG21 THR A 127      16.691   6.671  -0.428  1.00 98.39           H  
ATOM   1970 HG22 THR A 127      15.079   6.076  -0.888  1.00 98.39           H  
ATOM   1971 HG23 THR A 127      16.049   5.204   0.322  1.00 98.39           H  
ATOM   1972  OG1 THR A 127      15.026   8.360   0.573  1.00 98.39           O  
ATOM   1973  HG1 THR A 127      14.400   8.394  -0.154  1.00 98.39           H  
ATOM   1974  N   VAL A 128      13.565   4.055   1.632  1.00 98.45           N  
ATOM   1975  H   VAL A 128      13.081   4.170   0.753  1.00 98.45           H  
ATOM   1976  CA  VAL A 128      13.727   2.689   2.139  1.00 98.45           C  
ATOM   1977  HA  VAL A 128      14.200   2.715   3.121  1.00 98.45           H  
ATOM   1978  C   VAL A 128      14.649   1.946   1.180  1.00 98.45           C  
ATOM   1979  CB  VAL A 128      12.367   1.979   2.287  1.00 98.45           C  
ATOM   1980  HB  VAL A 128      11.955   1.775   1.298  1.00 98.45           H  
ATOM   1981  O   VAL A 128      14.313   1.747   0.007  1.00 98.45           O  
ATOM   1982  CG1 VAL A 128      12.524   0.653   3.041  1.00 98.45           C  
ATOM   1983 HG11 VAL A 128      11.566   0.136   3.100  1.00 98.45           H  
ATOM   1984 HG12 VAL A 128      12.890   0.834   4.052  1.00 98.45           H  
ATOM   1985 HG13 VAL A 128      13.238   0.006   2.530  1.00 98.45           H  
ATOM   1986  CG2 VAL A 128      11.346   2.828   3.057  1.00 98.45           C  
ATOM   1987 HG21 VAL A 128      11.123   3.744   2.511  1.00 98.45           H  
ATOM   1988 HG22 VAL A 128      10.420   2.265   3.168  1.00 98.45           H  
ATOM   1989 HG23 VAL A 128      11.740   3.077   4.042  1.00 98.45           H  
ATOM   1990  N   ASN A 129      15.836   1.568   1.644  1.00 98.37           N  
ATOM   1991  H   ASN A 129      16.052   1.716   2.620  1.00 98.37           H  
ATOM   1992  CA  ASN A 129      16.822   0.871   0.823  1.00 98.37           C  
ATOM   1993  HA  ASN A 129      16.874   1.383  -0.138  1.00 98.37           H  
ATOM   1994  C   ASN A 129      16.413  -0.592   0.564  1.00 98.37           C  
ATOM   1995  CB  ASN A 129      18.200   0.973   1.488  1.00 98.37           C  
ATOM   1996  HB2 ASN A 129      18.157   0.542   2.489  1.00 98.37           H  
ATOM   1997  HB3 ASN A 129      18.943   0.414   0.920  1.00 98.37           H  
ATOM   1998  O   ASN A 129      15.574  -1.136   1.282  1.00 98.37           O  
ATOM   1999  CG  ASN A 129      18.669   2.410   1.563  1.00 98.37           C  
ATOM   2000  ND2 ASN A 129      18.707   2.977   2.742  1.00 98.37           N  
ATOM   2001 HD21 ASN A 129      18.893   3.969   2.780  1.00 98.37           H  
ATOM   2002 HD22 ASN A 129      18.201   2.525   3.490  1.00 98.37           H  
ATOM   2003  OD1 ASN A 129      18.974   3.031   0.556  1.00 98.37           O  
ATOM   2004  N   PRO A 130      16.998  -1.258  -0.448  1.00 98.32           N  
ATOM   2005  CA  PRO A 130      16.769  -2.682  -0.691  1.00 98.32           C  
ATOM   2006  HA  PRO A 130      15.751  -2.819  -1.054  1.00 98.32           H  
ATOM   2007  C   PRO A 130      16.996  -3.543   0.558  1.00 98.32           C  
ATOM   2008  CB  PRO A 130      17.756  -3.058  -1.800  1.00 98.32           C  
ATOM   2009  HB2 PRO A 130      18.730  -3.308  -1.380  1.00 98.32           H  
ATOM   2010  HB3 PRO A 130      17.392  -3.879  -2.417  1.00 98.32           H  
ATOM   2011  O   PRO A 130      18.060  -3.482   1.175  1.00 98.32           O  
ATOM   2012  CG  PRO A 130      17.871  -1.757  -2.584  1.00 98.32           C  
ATOM   2013  HG2 PRO A 130      18.778  -1.716  -3.187  1.00 98.32           H  
ATOM   2014  HG3 PRO A 130      16.978  -1.644  -3.199  1.00 98.32           H  
ATOM   2015  CD  PRO A 130      17.865  -0.707  -1.479  1.00 98.32           C  
ATOM   2016  HD2 PRO A 130      17.486   0.239  -1.864  1.00 98.32           H  
ATOM   2017  HD3 PRO A 130      18.875  -0.586  -1.086  1.00 98.32           H  
ATOM   2018  N   GLY A 131      16.005  -4.360   0.915  1.00 97.71           N  
ATOM   2019  H   GLY A 131      15.130  -4.299   0.414  1.00 97.71           H  
ATOM   2020  CA  GLY A 131      16.020  -5.233   2.091  1.00 97.71           C  
ATOM   2021  HA2 GLY A 131      15.234  -5.979   1.975  1.00 97.71           H  
ATOM   2022  HA3 GLY A 131      16.982  -5.744   2.143  1.00 97.71           H  
ATOM   2023  C   GLY A 131      15.793  -4.523   3.430  1.00 97.71           C  
ATOM   2024  O   GLY A 131      15.773  -5.192   4.463  1.00 97.71           O  
ATOM   2025  N   GLU A 132      15.626  -3.199   3.434  1.00 98.06           N  
ATOM   2026  H   GLU A 132      15.608  -2.705   2.554  1.00 98.06           H  
ATOM   2027  CA  GLU A 132      15.408  -2.411   4.644  1.00 98.06           C  
ATOM   2028  HA  GLU A 132      16.003  -2.854   5.443  1.00 98.06           H  
ATOM   2029  C   GLU A 132      13.939  -2.449   5.084  1.00 98.06           C  
ATOM   2030  CB  GLU A 132      15.920  -0.975   4.432  1.00 98.06           C  
ATOM   2031  HB2 GLU A 132      16.915  -1.028   3.989  1.00 98.06           H  
ATOM   2032  HB3 GLU A 132      15.254  -0.461   3.739  1.00 98.06           H  
ATOM   2033  O   GLU A 132      13.011  -2.512   4.267  1.00 98.06           O  
ATOM   2034  CG  GLU A 132      16.015  -0.147   5.724  1.00 98.06           C  
ATOM   2035  HG2 GLU A 132      15.017  -0.031   6.147  1.00 98.06           H  
ATOM   2036  HG3 GLU A 132      16.624  -0.696   6.442  1.00 98.06           H  
ATOM   2037  CD  GLU A 132      16.622   1.251   5.504  1.00 98.06           C  
ATOM   2038  OE1 GLU A 132      16.991   1.888   6.513  1.00 98.06           O  
ATOM   2039  OE2 GLU A 132      16.757   1.683   4.331  1.00 98.06           O  
ATOM   2040  N   GLU A 133      13.743  -2.377   6.399  1.00 98.21           N  
ATOM   2041  H   GLU A 133      14.550  -2.284   7.000  1.00 98.21           H  
ATOM   2042  CA  GLU A 133      12.458  -2.094   7.023  1.00 98.21           C  
ATOM   2043  HA  GLU A 133      11.730  -1.922   6.230  1.00 98.21           H  
ATOM   2044  C   GLU A 133      12.582  -0.813   7.858  1.00 98.21           C  
ATOM   2045  CB  GLU A 133      11.972  -3.305   7.838  1.00 98.21           C  
ATOM   2046  HB2 GLU A 133      12.650  -3.485   8.672  1.00 98.21           H  
ATOM   2047  HB3 GLU A 133      11.982  -4.180   7.189  1.00 98.21           H  
ATOM   2048  O   GLU A 133      13.475  -0.700   8.699  1.00 98.21           O  
ATOM   2049  CG  GLU A 133      10.544  -3.104   8.372  1.00 98.21           C  
ATOM   2050  HG2 GLU A 133      10.539  -2.274   9.078  1.00 98.21           H  
ATOM   2051  HG3 GLU A 133       9.892  -2.834   7.541  1.00 98.21           H  
ATOM   2052  CD  GLU A 133       9.981  -4.367   9.044  1.00 98.21           C  
ATOM   2053  OE1 GLU A 133       9.651  -4.304  10.250  1.00 98.21           O  
ATOM   2054  OE2 GLU A 133       9.810  -5.389   8.336  1.00 98.21           O  
ATOM   2055  N   VAL A 134      11.695   0.154   7.620  1.00 97.98           N  
ATOM   2056  H   VAL A 134      10.977  -0.029   6.933  1.00 97.98           H  
ATOM   2057  CA  VAL A 134      11.648   1.433   8.342  1.00 97.98           C  
ATOM   2058  HA  VAL A 134      12.390   1.410   9.140  1.00 97.98           H  
ATOM   2059  C   VAL A 134      10.279   1.604   8.985  1.00 97.98           C  
ATOM   2060  CB  VAL A 134      11.986   2.634   7.434  1.00 97.98           C  
ATOM   2061  HB  VAL A 134      11.245   2.708   6.638  1.00 97.98           H  
ATOM   2062  O   VAL A 134       9.250   1.380   8.349  1.00 97.98           O  
ATOM   2063  CG1 VAL A 134      11.975   3.943   8.240  1.00 97.98           C  
ATOM   2064 HG11 VAL A 134      12.398   4.754   7.648  1.00 97.98           H  
ATOM   2065 HG12 VAL A 134      10.955   4.209   8.520  1.00 97.98           H  
ATOM   2066 HG13 VAL A 134      12.582   3.830   9.138  1.00 97.98           H  
ATOM   2067  CG2 VAL A 134      13.371   2.495   6.794  1.00 97.98           C  
ATOM   2068 HG21 VAL A 134      13.397   1.613   6.154  1.00 97.98           H  
ATOM   2069 HG22 VAL A 134      14.138   2.391   7.561  1.00 97.98           H  
ATOM   2070 HG23 VAL A 134      13.598   3.365   6.177  1.00 97.98           H  
ATOM   2071  N   GLU A 135      10.257   2.052  10.237  1.00 97.60           N  
ATOM   2072  H   GLU A 135      11.135   2.237  10.701  1.00 97.60           H  
ATOM   2073  CA  GLU A 135       9.030   2.397  10.954  1.00 97.60           C  
ATOM   2074  HA  GLU A 135       8.176   2.047  10.375  1.00 97.60           H  
ATOM   2075  C   GLU A 135       8.896   3.919  11.106  1.00 97.60           C  
ATOM   2076  CB  GLU A 135       8.979   1.657  12.301  1.00 97.60           C  
ATOM   2077  HB2 GLU A 135       9.156   0.595  12.126  1.00 97.60           H  
ATOM   2078  HB3 GLU A 135       9.763   2.036  12.957  1.00 97.60           H  
ATOM   2079  O   GLU A 135       9.837   4.614  11.494  1.00 97.60           O  
ATOM   2080  CG  GLU A 135       7.615   1.813  12.989  1.00 97.60           C  
ATOM   2081  HG2 GLU A 135       6.832   1.471  12.312  1.00 97.60           H  
ATOM   2082  HG3 GLU A 135       7.431   2.869  13.191  1.00 97.60           H  
ATOM   2083  CD  GLU A 135       7.535   1.026  14.305  1.00 97.60           C  
ATOM   2084  OE1 GLU A 135       7.777   1.647  15.363  1.00 97.60           O  
ATOM   2085  OE2 GLU A 135       7.151  -0.172  14.266  1.00 97.60           O  
ATOM   2086  N   VAL A 136       7.702   4.440  10.827  1.00 96.24           N  
ATOM   2087  H   VAL A 136       6.993   3.815  10.470  1.00 96.24           H  
ATOM   2088  CA  VAL A 136       7.326   5.843  11.026  1.00 96.24           C  
ATOM   2089  HA  VAL A 136       8.154   6.371  11.498  1.00 96.24           H  
ATOM   2090  C   VAL A 136       6.119   5.895  11.949  1.00 96.24           C  
ATOM   2091  CB  VAL A 136       7.003   6.547   9.696  1.00 96.24           C  
ATOM   2092  HB  VAL A 136       6.084   6.135   9.278  1.00 96.24           H  
ATOM   2093  O   VAL A 136       5.107   5.255  11.683  1.00 96.24           O  
ATOM   2094  CG1 VAL A 136       6.810   8.056   9.906  1.00 96.24           C  
ATOM   2095 HG11 VAL A 136       5.983   8.241  10.592  1.00 96.24           H  
ATOM   2096 HG12 VAL A 136       6.571   8.525   8.952  1.00 96.24           H  
ATOM   2097 HG13 VAL A 136       7.721   8.497  10.310  1.00 96.24           H  
ATOM   2098  CG2 VAL A 136       8.116   6.365   8.664  1.00 96.24           C  
ATOM   2099 HG21 VAL A 136       8.217   5.312   8.401  1.00 96.24           H  
ATOM   2100 HG22 VAL A 136       9.065   6.723   9.064  1.00 96.24           H  
ATOM   2101 HG23 VAL A 136       7.857   6.912   7.757  1.00 96.24           H  
ATOM   2102  N   THR A 137       6.202   6.678  13.022  1.00 94.86           N  
ATOM   2103  H   THR A 137       7.043   7.216  13.170  1.00 94.86           H  
ATOM   2104  CA  THR A 137       5.087   6.861  13.961  1.00 94.86           C  
ATOM   2105  HA  THR A 137       4.287   6.161  13.720  1.00 94.86           H  
ATOM   2106  C   THR A 137       4.514   8.269  13.849  1.00 94.86           C  
ATOM   2107  CB  THR A 137       5.512   6.550  15.401  1.00 94.86           C  
ATOM   2108  HB  THR A 137       6.314   7.224  15.700  1.00 94.86           H  
ATOM   2109  O   THR A 137       5.259   9.250  13.817  1.00 94.86           O  
ATOM   2110  CG2 THR A 137       4.356   6.662  16.398  1.00 94.86           C  
ATOM   2111 HG21 THR A 137       3.512   6.061  16.059  1.00 94.86           H  
ATOM   2112 HG22 THR A 137       4.681   6.301  17.373  1.00 94.86           H  
ATOM   2113 HG23 THR A 137       4.041   7.700  16.501  1.00 94.86           H  
ATOM   2114  OG1 THR A 137       5.964   5.220  15.502  1.00 94.86           O  
ATOM   2115  HG1 THR A 137       6.646   5.052  14.848  1.00 94.86           H  
ATOM   2116  N   PHE A 138       3.187   8.354  13.835  1.00 93.14           N  
ATOM   2117  H   PHE A 138       2.661   7.492  13.844  1.00 93.14           H  
ATOM   2118  CA  PHE A 138       2.405   9.580  13.939  1.00 93.14           C  
ATOM   2119  HA  PHE A 138       3.067  10.445  13.969  1.00 93.14           H  
ATOM   2120  C   PHE A 138       1.595   9.538  15.233  1.00 93.14           C  
ATOM   2121  CB  PHE A 138       1.481   9.714  12.723  1.00 93.14           C  
ATOM   2122  HB2 PHE A 138       0.871  10.609  12.845  1.00 93.14           H  
ATOM   2123  HB3 PHE A 138       0.804   8.860  12.695  1.00 93.14           H  
ATOM   2124  O   PHE A 138       1.087   8.479  15.599  1.00 93.14           O  
ATOM   2125  CG  PHE A 138       2.214   9.798  11.401  1.00 93.14           C  
ATOM   2126  CD1 PHE A 138       2.483  11.054  10.825  1.00 93.14           C  
ATOM   2127  HD1 PHE A 138       2.167  11.957  11.326  1.00 93.14           H  
ATOM   2128  CD2 PHE A 138       2.637   8.622  10.752  1.00 93.14           C  
ATOM   2129  HD2 PHE A 138       2.441   7.658  11.198  1.00 93.14           H  
ATOM   2130  CE1 PHE A 138       3.155  11.131   9.593  1.00 93.14           C  
ATOM   2131  HE1 PHE A 138       3.332  12.096   9.142  1.00 93.14           H  
ATOM   2132  CE2 PHE A 138       3.326   8.700   9.531  1.00 93.14           C  
ATOM   2133  HE2 PHE A 138       3.658   7.795   9.046  1.00 93.14           H  
ATOM   2134  CZ  PHE A 138       3.579   9.955   8.949  1.00 93.14           C  
ATOM   2135  HZ  PHE A 138       4.093  10.014   8.001  1.00 93.14           H  
ATOM   2136  N   SER A 139       1.449  10.683  15.895  1.00 90.34           N  
ATOM   2137  H   SER A 139       1.832  11.531  15.504  1.00 90.34           H  
ATOM   2138  CA  SER A 139       0.625  10.819  17.099  1.00 90.34           C  
ATOM   2139  HA  SER A 139       0.129   9.875  17.326  1.00 90.34           H  
ATOM   2140  C   SER A 139      -0.436  11.880  16.860  1.00 90.34           C  
ATOM   2141  CB  SER A 139       1.456  11.209  18.322  1.00 90.34           C  
ATOM   2142  HB2 SER A 139       1.890  12.197  18.163  1.00 90.34           H  
ATOM   2143  HB3 SER A 139       0.796  11.254  19.188  1.00 90.34           H  
ATOM   2144  O   SER A 139      -0.125  12.967  16.377  1.00 90.34           O  
ATOM   2145  OG  SER A 139       2.497  10.284  18.584  1.00 90.34           O  
ATOM   2146  HG  SER A 139       2.781  10.434  19.488  1.00 90.34           H  
ATOM   2147  N   ALA A 140      -1.683  11.600  17.219  1.00 77.61           N  
ATOM   2148  H   ALA A 140      -1.887  10.704  17.639  1.00 77.61           H  
ATOM   2149  CA  ALA A 140      -2.783  12.525  17.032  1.00 77.61           C  
ATOM   2150  HA  ALA A 140      -2.393  13.511  16.781  1.00 77.61           H  
ATOM   2151  C   ALA A 140      -3.605  12.663  18.312  1.00 77.61           C  
ATOM   2152  CB  ALA A 140      -3.633  12.055  15.849  1.00 77.61           C  
ATOM   2153  HB1 ALA A 140      -4.051  11.070  16.058  1.00 77.61           H  
ATOM   2154  HB2 ALA A 140      -3.023  12.005  14.946  1.00 77.61           H  
ATOM   2155  HB3 ALA A 140      -4.455  12.753  15.693  1.00 77.61           H  
ATOM   2156  O   ALA A 140      -4.226  11.716  18.772  1.00 77.61           O  
ATOM   2157  N   ASN A 141      -3.718  13.896  18.810  1.00 72.24           N  
ATOM   2158  H   ASN A 141      -3.081  14.607  18.480  1.00 72.24           H  
ATOM   2159  CA  ASN A 141      -4.668  14.231  19.881  1.00 72.24           C  
ATOM   2160  HA  ASN A 141      -4.522  13.537  20.709  1.00 72.24           H  
ATOM   2161  C   ASN A 141      -6.140  14.101  19.433  1.00 72.24           C  
ATOM   2162  CB  ASN A 141      -4.392  15.666  20.366  1.00 72.24           C  
ATOM   2163  HB2 ASN A 141      -4.554  16.358  19.540  1.00 72.24           H  
ATOM   2164  HB3 ASN A 141      -5.105  15.909  21.154  1.00 72.24           H  
ATOM   2165  O   ASN A 141      -7.044  14.208  20.255  1.00 72.24           O  
ATOM   2166  CG  ASN A 141      -3.001  15.878  20.934  1.00 72.24           C  
ATOM   2167  ND2 ASN A 141      -2.522  17.100  20.937  1.00 72.24           N  
ATOM   2168 HD21 ASN A 141      -3.098  17.882  20.659  1.00 72.24           H  
ATOM   2169 HD22 ASN A 141      -1.605  17.190  21.349  1.00 72.24           H  
ATOM   2170  OD1 ASN A 141      -2.309  14.982  21.368  1.00 72.24           O  
ATOM   2171  N   ASP A 142      -6.371  13.930  18.127  1.00 72.13           N  
ATOM   2172  H   ASP A 142      -5.569  13.735  17.545  1.00 72.13           H  
ATOM   2173  CA  ASP A 142      -7.672  13.682  17.513  1.00 72.13           C  
ATOM   2174  HA  ASP A 142      -8.426  13.528  18.286  1.00 72.13           H  
ATOM   2175  C   ASP A 142      -7.567  12.433  16.617  1.00 72.13           C  
ATOM   2176  CB  ASP A 142      -8.119  14.917  16.718  1.00 72.13           C  
ATOM   2177  HB2 ASP A 142      -7.352  15.175  15.988  1.00 72.13           H  
ATOM   2178  HB3 ASP A 142      -8.219  15.757  17.406  1.00 72.13           H  
ATOM   2179  O   ASP A 142      -6.941  12.509  15.551  1.00 72.13           O  
ATOM   2180  CG  ASP A 142      -9.456  14.715  15.993  1.00 72.13           C  
ATOM   2181  OD1 ASP A 142     -10.059  13.625  16.122  1.00 72.13           O  
ATOM   2182  OD2 ASP A 142      -9.848  15.661  15.279  1.00 72.13           O  
ATOM   2183  N   PRO A 143      -8.175  11.300  17.013  1.00 69.53           N  
ATOM   2184  CA  PRO A 143      -8.160  10.062  16.238  1.00 69.53           C  
ATOM   2185  HA  PRO A 143      -7.135   9.695  16.185  1.00 69.53           H  
ATOM   2186  C   PRO A 143      -8.704  10.222  14.813  1.00 69.53           C  
ATOM   2187  CB  PRO A 143      -9.012   9.069  17.037  1.00 69.53           C  
ATOM   2188  HB2 PRO A 143      -8.627   8.053  16.952  1.00 69.53           H  
ATOM   2189  HB3 PRO A 143     -10.049   9.110  16.705  1.00 69.53           H  
ATOM   2190  O   PRO A 143      -8.272   9.504  13.914  1.00 69.53           O  
ATOM   2191  CG  PRO A 143      -8.927   9.586  18.471  1.00 69.53           C  
ATOM   2192  HG2 PRO A 143      -8.005   9.231  18.932  1.00 69.53           H  
ATOM   2193  HG3 PRO A 143      -9.793   9.291  19.062  1.00 69.53           H  
ATOM   2194  CD  PRO A 143      -8.855  11.096  18.283  1.00 69.53           C  
ATOM   2195  HD2 PRO A 143      -8.304  11.538  19.113  1.00 69.53           H  
ATOM   2196  HD3 PRO A 143      -9.861  11.513  18.226  1.00 69.53           H  
ATOM   2197  N   HIS A 144      -9.583  11.199  14.549  1.00 75.65           N  
ATOM   2198  H   HIS A 144      -9.860  11.833  15.284  1.00 75.65           H  
ATOM   2199  CA  HIS A 144     -10.112  11.436  13.202  1.00 75.65           C  
ATOM   2200  HA  HIS A 144     -10.544  10.502  12.842  1.00 75.65           H  
ATOM   2201  C   HIS A 144      -9.031  11.837  12.190  1.00 75.65           C  
ATOM   2202  CB  HIS A 144     -11.217  12.497  13.250  1.00 75.65           C  
ATOM   2203  HB2 HIS A 144     -10.824  13.422  13.672  1.00 75.65           H  
ATOM   2204  HB3 HIS A 144     -11.541  12.712  12.232  1.00 75.65           H  
ATOM   2205  O   HIS A 144      -9.226  11.666  10.983  1.00 75.65           O  
ATOM   2206  CG  HIS A 144     -12.426  12.055  14.029  1.00 75.65           C  
ATOM   2207  CD2 HIS A 144     -12.949  12.639  15.152  1.00 75.65           C  
ATOM   2208  HD2 HIS A 144     -12.554  13.511  15.652  1.00 75.65           H  
ATOM   2209  ND1 HIS A 144     -13.212  10.967  13.730  1.00 75.65           N  
ATOM   2210  HD1 HIS A 144     -13.028  10.297  12.996  1.00 75.65           H  
ATOM   2211  CE1 HIS A 144     -14.189  10.896  14.648  1.00 75.65           C  
ATOM   2212  HE1 HIS A 144     -14.947  10.129  14.692  1.00 75.65           H  
ATOM   2213  NE2 HIS A 144     -14.081  11.903  15.528  1.00 75.65           N  
ATOM   2214  N   LYS A 145      -7.859  12.307  12.644  1.00 80.45           N  
ATOM   2215  H   LYS A 145      -7.746  12.398  13.643  1.00 80.45           H  
ATOM   2216  CA  LYS A 145      -6.705  12.576  11.767  1.00 80.45           C  
ATOM   2217  HA  LYS A 145      -7.012  13.263  10.978  1.00 80.45           H  
ATOM   2218  C   LYS A 145      -6.187  11.323  11.063  1.00 80.45           C  
ATOM   2219  CB  LYS A 145      -5.569  13.207  12.577  1.00 80.45           C  
ATOM   2220  HB2 LYS A 145      -4.684  13.260  11.942  1.00 80.45           H  
ATOM   2221  HB3 LYS A 145      -5.334  12.575  13.433  1.00 80.45           H  
ATOM   2222  O   LYS A 145      -5.607  11.427   9.982  1.00 80.45           O  
ATOM   2223  CG  LYS A 145      -5.923  14.624  13.041  1.00 80.45           C  
ATOM   2224  HG2 LYS A 145      -6.748  14.592  13.752  1.00 80.45           H  
ATOM   2225  HG3 LYS A 145      -6.222  15.219  12.178  1.00 80.45           H  
ATOM   2226  CD  LYS A 145      -4.699  15.269  13.693  1.00 80.45           C  
ATOM   2227  HD2 LYS A 145      -3.868  15.244  12.988  1.00 80.45           H  
ATOM   2228  HD3 LYS A 145      -4.424  14.706  14.585  1.00 80.45           H  
ATOM   2229  CE  LYS A 145      -5.002  16.716  14.075  1.00 80.45           C  
ATOM   2230  HE2 LYS A 145      -5.764  16.720  14.854  1.00 80.45           H  
ATOM   2231  HE3 LYS A 145      -5.412  17.227  13.203  1.00 80.45           H  
ATOM   2232  NZ  LYS A 145      -3.766  17.396  14.530  1.00 80.45           N  
ATOM   2233  HZ1 LYS A 145      -3.371  16.914  15.325  1.00 80.45           H  
ATOM   2234  HZ2 LYS A 145      -3.959  18.358  14.770  1.00 80.45           H  
ATOM   2235  HZ3 LYS A 145      -3.077  17.383  13.791  1.00 80.45           H  
ATOM   2236  N   PHE A 146      -6.424  10.153  11.646  1.00 86.56           N  
ATOM   2237  H   PHE A 146      -6.915  10.143  12.529  1.00 86.56           H  
ATOM   2238  CA  PHE A 146      -6.032   8.860  11.101  1.00 86.56           C  
ATOM   2239  HA  PHE A 146      -5.109   8.964  10.531  1.00 86.56           H  
ATOM   2240  C   PHE A 146      -7.041   8.277  10.111  1.00 86.56           C  
ATOM   2241  CB  PHE A 146      -5.777   7.918  12.276  1.00 86.56           C  
ATOM   2242  HB2 PHE A 146      -5.612   6.916  11.881  1.00 86.56           H  
ATOM   2243  HB3 PHE A 146      -6.689   7.846  12.869  1.00 86.56           H  
ATOM   2244  O   PHE A 146      -6.746   7.269   9.480  1.00 86.56           O  
ATOM   2245  CG  PHE A 146      -4.622   8.287  13.196  1.00 86.56           C  
ATOM   2246  CD1 PHE A 146      -3.529   9.065  12.756  1.00 86.56           C  
ATOM   2247  HD1 PHE A 146      -3.482   9.413  11.735  1.00 86.56           H  
ATOM   2248  CD2 PHE A 146      -4.649   7.838  14.527  1.00 86.56           C  
ATOM   2249  HD2 PHE A 146      -5.474   7.238  14.881  1.00 86.56           H  
ATOM   2250  CE1 PHE A 146      -2.486   9.399  13.636  1.00 86.56           C  
ATOM   2251  HE1 PHE A 146      -1.654   9.998  13.296  1.00 86.56           H  
ATOM   2252  CE2 PHE A 146      -3.604   8.164  15.404  1.00 86.56           C  
ATOM   2253  HE2 PHE A 146      -3.642   7.806  16.423  1.00 86.56           H  
ATOM   2254  CZ  PHE A 146      -2.521   8.941  14.962  1.00 86.56           C  
ATOM   2255  HZ  PHE A 146      -1.718   9.180  15.644  1.00 86.56           H  
ATOM   2256  N   ASN A 147      -8.189   8.930   9.890  1.00 89.93           N  
ATOM   2257  H   ASN A 147      -8.416   9.723  10.473  1.00 89.93           H  
ATOM   2258  CA  ASN A 147      -9.220   8.402   8.995  1.00 89.93           C  
ATOM   2259  HA  ASN A 147      -9.363   7.350   9.239  1.00 89.93           H  
ATOM   2260  C   ASN A 147      -8.841   8.475   7.511  1.00 89.93           C  
ATOM   2261  CB  ASN A 147     -10.559   9.118   9.243  1.00 89.93           C  
ATOM   2262  HB2 ASN A 147     -11.249   8.852   8.443  1.00 89.93           H  
ATOM   2263  HB3 ASN A 147     -10.423  10.199   9.233  1.00 89.93           H  
ATOM   2264  O   ASN A 147      -9.495   7.831   6.695  1.00 89.93           O  
ATOM   2265  CG  ASN A 147     -11.219   8.699  10.542  1.00 89.93           C  
ATOM   2266  ND2 ASN A 147     -12.415   9.163  10.808  1.00 89.93           N  
ATOM   2267 HD21 ASN A 147     -12.879   8.630  11.529  1.00 89.93           H  
ATOM   2268 HD22 ASN A 147     -12.919   9.655  10.084  1.00 89.93           H  
ATOM   2269  OD1 ASN A 147     -10.712   7.926  11.327  1.00 89.93           O  
ATOM   2270  N   ARG A 148      -7.840   9.283   7.133  1.00 94.21           N  
ATOM   2271  H   ARG A 148      -7.325   9.753   7.864  1.00 94.21           H  
ATOM   2272  CA  ARG A 148      -7.476   9.516   5.725  1.00 94.21           C  
ATOM   2273  HA  ARG A 148      -7.868   8.681   5.145  1.00 94.21           H  
ATOM   2274  C   ARG A 148      -5.964   9.502   5.452  1.00 94.21           C  
ATOM   2275  CB  ARG A 148      -8.161  10.790   5.200  1.00 94.21           C  
ATOM   2276  HB2 ARG A 148      -7.877  11.634   5.827  1.00 94.21           H  
ATOM   2277  HB3 ARG A 148      -7.808  10.978   4.185  1.00 94.21           H  
ATOM   2278  O   ARG A 148      -5.437  10.514   4.975  1.00 94.21           O  
ATOM   2279  CG  ARG A 148      -9.691  10.678   5.142  1.00 94.21           C  
ATOM   2280  HG2 ARG A 148     -10.101  10.523   6.140  1.00 94.21           H  
ATOM   2281  HG3 ARG A 148      -9.969   9.841   4.502  1.00 94.21           H  
ATOM   2282  CD  ARG A 148     -10.264  11.976   4.571  1.00 94.21           C  
ATOM   2283  HD2 ARG A 148      -9.794  12.175   3.608  1.00 94.21           H  
ATOM   2284  HD3 ARG A 148     -10.022  12.786   5.259  1.00 94.21           H  
ATOM   2285  NE  ARG A 148     -11.720  11.890   4.378  1.00 94.21           N  
ATOM   2286  HE  ARG A 148     -12.120  10.992   4.144  1.00 94.21           H  
ATOM   2287  NH1 ARG A 148     -12.240  14.124   4.543  1.00 94.21           N  
ATOM   2288 HH11 ARG A 148     -12.954  14.837   4.584  1.00 94.21           H  
ATOM   2289 HH12 ARG A 148     -11.273  14.320   4.759  1.00 94.21           H  
ATOM   2290  NH2 ARG A 148     -13.834  12.601   4.142  1.00 94.21           N  
ATOM   2291 HH21 ARG A 148     -14.025  11.649   3.861  1.00 94.21           H  
ATOM   2292 HH22 ARG A 148     -14.573  13.290   4.117  1.00 94.21           H  
ATOM   2293  CZ  ARG A 148     -12.588  12.877   4.362  1.00 94.21           C  
ATOM   2294  N   PRO A 149      -5.234   8.416   5.767  1.00 95.65           N  
ATOM   2295  CA  PRO A 149      -3.817   8.344   5.462  1.00 95.65           C  
ATOM   2296  HA  PRO A 149      -3.322   9.257   5.791  1.00 95.65           H  
ATOM   2297  C   PRO A 149      -3.611   8.178   3.951  1.00 95.65           C  
ATOM   2298  CB  PRO A 149      -3.279   7.172   6.282  1.00 95.65           C  
ATOM   2299  HB2 PRO A 149      -3.053   7.510   7.293  1.00 95.65           H  
ATOM   2300  HB3 PRO A 149      -2.398   6.721   5.826  1.00 95.65           H  
ATOM   2301  O   PRO A 149      -4.412   7.558   3.243  1.00 95.65           O  
ATOM   2302  CG  PRO A 149      -4.463   6.212   6.320  1.00 95.65           C  
ATOM   2303  HG2 PRO A 149      -4.432   5.588   5.426  1.00 95.65           H  
ATOM   2304  HG3 PRO A 149      -4.445   5.591   7.216  1.00 95.65           H  
ATOM   2305  CD  PRO A 149      -5.688   7.137   6.297  1.00 95.65           C  
ATOM   2306  HD2 PRO A 149      -6.487   6.714   5.687  1.00 95.65           H  
ATOM   2307  HD3 PRO A 149      -6.042   7.282   7.318  1.00 95.65           H  
ATOM   2308  N   GLN A 150      -2.524   8.757   3.450  1.00 97.98           N  
ATOM   2309  H   GLN A 150      -1.923   9.271   4.079  1.00 97.98           H  
ATOM   2310  CA  GLN A 150      -2.124   8.662   2.050  1.00 97.98           C  
ATOM   2311  HA  GLN A 150      -2.720   7.892   1.560  1.00 97.98           H  
ATOM   2312  C   GLN A 150      -0.662   8.245   1.966  1.00 97.98           C  
ATOM   2313  CB  GLN A 150      -2.355   9.987   1.304  1.00 97.98           C  
ATOM   2314  HB2 GLN A 150      -2.139   9.832   0.247  1.00 97.98           H  
ATOM   2315  HB3 GLN A 150      -1.660  10.735   1.684  1.00 97.98           H  
ATOM   2316  O   GLN A 150       0.183   8.784   2.685  1.00 97.98           O  
ATOM   2317  CG  GLN A 150      -3.790  10.516   1.443  1.00 97.98           C  
ATOM   2318  HG2 GLN A 150      -4.482   9.761   1.071  1.00 97.98           H  
ATOM   2319  HG3 GLN A 150      -4.017  10.687   2.496  1.00 97.98           H  
ATOM   2320  CD  GLN A 150      -4.044  11.828   0.709  1.00 97.98           C  
ATOM   2321  NE2 GLN A 150      -5.291  12.230   0.605  1.00 97.98           N  
ATOM   2322 HE21 GLN A 150      -5.458  13.020  -0.001  1.00 97.98           H  
ATOM   2323 HE22 GLN A 150      -6.024  11.649   0.988  1.00 97.98           H  
ATOM   2324  OE1 GLN A 150      -3.170  12.557   0.265  1.00 97.98           O  
ATOM   2325  N   PHE A 151      -0.372   7.323   1.058  1.00 98.54           N  
ATOM   2326  H   PHE A 151      -1.131   6.921   0.525  1.00 98.54           H  
ATOM   2327  CA  PHE A 151       0.965   6.820   0.780  1.00 98.54           C  
ATOM   2328  HA  PHE A 151       1.698   7.385   1.355  1.00 98.54           H  
ATOM   2329  C   PHE A 151       1.245   7.012  -0.706  1.00 98.54           C  
ATOM   2330  CB  PHE A 151       1.072   5.346   1.199  1.00 98.54           C  
ATOM   2331  HB2 PHE A 151       2.119   5.045   1.153  1.00 98.54           H  
ATOM   2332  HB3 PHE A 151       0.530   4.727   0.485  1.00 98.54           H  
ATOM   2333  O   PHE A 151       0.503   6.516  -1.548  1.00 98.54           O  
ATOM   2334  CG  PHE A 151       0.537   5.064   2.590  1.00 98.54           C  
ATOM   2335  CD1 PHE A 151       1.334   5.338   3.714  1.00 98.54           C  
ATOM   2336  HD1 PHE A 151       2.341   5.706   3.580  1.00 98.54           H  
ATOM   2337  CD2 PHE A 151      -0.774   4.580   2.765  1.00 98.54           C  
ATOM   2338  HD2 PHE A 151      -1.396   4.376   1.906  1.00 98.54           H  
ATOM   2339  CE1 PHE A 151       0.821   5.140   5.007  1.00 98.54           C  
ATOM   2340  HE1 PHE A 151       1.432   5.357   5.871  1.00 98.54           H  
ATOM   2341  CE2 PHE A 151      -1.287   4.380   4.059  1.00 98.54           C  
ATOM   2342  HE2 PHE A 151      -2.295   4.017   4.191  1.00 98.54           H  
ATOM   2343  CZ  PHE A 151      -0.490   4.670   5.180  1.00 98.54           C  
ATOM   2344  HZ  PHE A 151      -0.886   4.539   6.176  1.00 98.54           H  
ATOM   2345  N   THR A 152       2.297   7.747  -1.044  1.00 98.62           N  
ATOM   2346  H   THR A 152       2.861   8.140  -0.304  1.00 98.62           H  
ATOM   2347  CA  THR A 152       2.827   7.812  -2.410  1.00 98.62           C  
ATOM   2348  HA  THR A 152       2.136   7.342  -3.110  1.00 98.62           H  
ATOM   2349  C   THR A 152       4.135   7.047  -2.432  1.00 98.62           C  
ATOM   2350  CB  THR A 152       3.039   9.254  -2.870  1.00 98.62           C  
ATOM   2351  HB  THR A 152       3.818   9.714  -2.262  1.00 98.62           H  
ATOM   2352  O   THR A 152       5.042   7.384  -1.679  1.00 98.62           O  
ATOM   2353  CG2 THR A 152       3.444   9.344  -4.335  1.00 98.62           C  
ATOM   2354 HG21 THR A 152       3.613  10.389  -4.596  1.00 98.62           H  
ATOM   2355 HG22 THR A 152       4.374   8.801  -4.504  1.00 98.62           H  
ATOM   2356 HG23 THR A 152       2.662   8.922  -4.966  1.00 98.62           H  
ATOM   2357  OG1 THR A 152       1.839   9.979  -2.720  1.00 98.62           O  
ATOM   2358  HG1 THR A 152       1.379   9.585  -1.975  1.00 98.62           H  
ATOM   2359  N   ILE A 153       4.204   6.012  -3.259  1.00 98.52           N  
ATOM   2360  H   ILE A 153       3.418   5.834  -3.868  1.00 98.52           H  
ATOM   2361  CA  ILE A 153       5.361   5.140  -3.410  1.00 98.52           C  
ATOM   2362  HA  ILE A 153       6.087   5.350  -2.624  1.00 98.52           H  
ATOM   2363  C   ILE A 153       5.999   5.474  -4.753  1.00 98.52           C  
ATOM   2364  CB  ILE A 153       4.953   3.650  -3.306  1.00 98.52           C  
ATOM   2365  HB  ILE A 153       4.282   3.401  -4.128  1.00 98.52           H  
ATOM   2366  O   ILE A 153       5.357   5.321  -5.795  1.00 98.52           O  
ATOM   2367  CG1 ILE A 153       4.264   3.294  -1.964  1.00 98.52           C  
ATOM   2368 HG12 ILE A 153       4.720   3.863  -1.154  1.00 98.52           H  
ATOM   2369 HG13 ILE A 153       4.423   2.238  -1.750  1.00 98.52           H  
ATOM   2370  CG2 ILE A 153       6.204   2.767  -3.431  1.00 98.52           C  
ATOM   2371 HG21 ILE A 153       6.731   2.965  -4.364  1.00 98.52           H  
ATOM   2372 HG22 ILE A 153       6.868   2.972  -2.591  1.00 98.52           H  
ATOM   2373 HG23 ILE A 153       5.924   1.714  -3.422  1.00 98.52           H  
ATOM   2374  CD1 ILE A 153       2.743   3.510  -1.949  1.00 98.52           C  
ATOM   2375 HD11 ILE A 153       2.337   3.127  -1.013  1.00 98.52           H  
ATOM   2376 HD12 ILE A 153       2.286   2.969  -2.777  1.00 98.52           H  
ATOM   2377 HD13 ILE A 153       2.490   4.568  -2.025  1.00 98.52           H  
ATOM   2378  N   GLU A 154       7.246   5.927  -4.719  1.00 98.17           N  
ATOM   2379  H   GLU A 154       7.697   6.055  -3.824  1.00 98.17           H  
ATOM   2380  CA  GLU A 154       8.046   6.266  -5.890  1.00 98.17           C  
ATOM   2381  HA  GLU A 154       7.461   6.043  -6.783  1.00 98.17           H  
ATOM   2382  C   GLU A 154       9.299   5.387  -5.937  1.00 98.17           C  
ATOM   2383  CB  GLU A 154       8.375   7.772  -5.941  1.00 98.17           C  
ATOM   2384  HB2 GLU A 154       8.987   8.046  -5.082  1.00 98.17           H  
ATOM   2385  HB3 GLU A 154       8.942   7.958  -6.853  1.00 98.17           H  
ATOM   2386  O   GLU A 154      10.002   5.187  -4.949  1.00 98.17           O  
ATOM   2387  CG  GLU A 154       7.096   8.635  -5.959  1.00 98.17           C  
ATOM   2388  HG2 GLU A 154       6.628   8.587  -4.976  1.00 98.17           H  
ATOM   2389  HG3 GLU A 154       6.405   8.192  -6.677  1.00 98.17           H  
ATOM   2390  CD  GLU A 154       7.293  10.116  -6.339  1.00 98.17           C  
ATOM   2391  OE1 GLU A 154       6.250  10.776  -6.618  1.00 98.17           O  
ATOM   2392  OE2 GLU A 154       8.447  10.577  -6.435  1.00 98.17           O  
ATOM   2393  N   TRP A 155       9.575   4.830  -7.105  1.00 95.94           N  
ATOM   2394  H   TRP A 155       8.987   5.077  -7.888  1.00 95.94           H  
ATOM   2395  CA  TRP A 155      10.770   4.037  -7.398  1.00 95.94           C  
ATOM   2396  HA  TRP A 155      11.509   4.163  -6.606  1.00 95.94           H  
ATOM   2397  C   TRP A 155      11.379   4.535  -8.704  1.00 95.94           C  
ATOM   2398  CB  TRP A 155      10.382   2.556  -7.492  1.00 95.94           C  
ATOM   2399  HB2 TRP A 155       9.909   2.264  -6.554  1.00 95.94           H  
ATOM   2400  HB3 TRP A 155      11.288   1.958  -7.596  1.00 95.94           H  
ATOM   2401  O   TRP A 155      10.711   5.303  -9.391  1.00 95.94           O  
ATOM   2402  CG  TRP A 155       9.443   2.207  -8.608  1.00 95.94           C  
ATOM   2403  CD1 TRP A 155       9.799   1.819  -9.854  1.00 95.94           C  
ATOM   2404  HD1 TRP A 155      10.818   1.718 -10.196  1.00 95.94           H  
ATOM   2405  CD2 TRP A 155       7.984   2.222  -8.595  1.00 95.94           C  
ATOM   2406  CE2 TRP A 155       7.520   1.768  -9.865  1.00 95.94           C  
ATOM   2407  CE3 TRP A 155       7.007   2.585  -7.644  1.00 95.94           C  
ATOM   2408  HE3 TRP A 155       7.324   2.943  -6.675  1.00 95.94           H  
ATOM   2409  NE1 TRP A 155       8.666   1.540 -10.595  1.00 95.94           N  
ATOM   2410  HE1 TRP A 155       8.697   1.103 -11.504  1.00 95.94           H  
ATOM   2411  CH2 TRP A 155       5.215   2.003  -9.194  1.00 95.94           C  
ATOM   2412  HH2 TRP A 155       4.163   1.888  -9.411  1.00 95.94           H  
ATOM   2413  CZ2 TRP A 155       6.158   1.648 -10.169  1.00 95.94           C  
ATOM   2414  HZ2 TRP A 155       5.837   1.263 -11.126  1.00 95.94           H  
ATOM   2415  CZ3 TRP A 155       5.636   2.482  -7.940  1.00 95.94           C  
ATOM   2416  HZ3 TRP A 155       4.907   2.755  -7.191  1.00 95.94           H  
ATOM   2417  N   GLY A 156      12.579   4.050  -9.051  1.00 85.71           N  
ATOM   2418  H   GLY A 156      13.045   3.473  -8.365  1.00 85.71           H  
ATOM   2419  CA  GLY A 156      13.262   4.219 -10.353  1.00 85.71           C  
ATOM   2420  HA2 GLY A 156      13.427   3.242 -10.807  1.00 85.71           H  
ATOM   2421  HA3 GLY A 156      14.230   4.691 -10.186  1.00 85.71           H  
ATOM   2422  C   GLY A 156      12.539   5.072 -11.393  1.00 85.71           C  
ATOM   2423  O   GLY A 156      11.599   4.546 -12.045  1.00 85.71           O  
ATOM   2424  OXT GLY A 156      12.940   6.244 -11.508  1.00 85.71           O  
TER    2425      GLY A 156                                                       
END   
