# Supplementary material for: Single-chain dimers from de novo immunoglobulins as robust scaffolds for multiple binding loops
Source: Nat Commun. 2023 Sep 23;14:5939. doi: 10.1038/s41467-023-41717-5 (PMC10517939; doi:10.1038/s41467-023-41717-5)
Supplement: Supplementary file 3 — Supplementary Data 1 [file 41467_2023_41717_MOESM3_ESM.zip › design_models/scIg+EF/scIg12+EF2c/ranked_3.pdb]

ATOM      1  N   GLY A   1       4.021  -9.756 -13.830  1.00 85.16           N  
ATOM      2  H   GLY A   1       4.540  -9.084 -13.283  1.00 85.16           H  
ATOM      3  H2  GLY A   1       3.426  -9.202 -14.429  1.00 85.16           H  
ATOM      4  H3  GLY A   1       4.673 -10.273 -14.403  1.00 85.16           H  
ATOM      5  CA  GLY A   1       3.217 -10.627 -12.941  1.00 85.16           C  
ATOM      6  HA2 GLY A   1       2.705 -11.384 -13.536  1.00 85.16           H  
ATOM      7  HA3 GLY A   1       3.879 -11.102 -12.217  1.00 85.16           H  
ATOM      8  C   GLY A   1       2.174  -9.822 -12.182  1.00 85.16           C  
ATOM      9  O   GLY A   1       2.094  -8.620 -12.391  1.00 85.16           O  
ATOM     10  N   ARG A   2       1.363 -10.464 -11.331  1.00 91.07           N  
ATOM     11  H   ARG A   2       1.464 -11.459 -11.185  1.00 91.07           H  
ATOM     12  CA  ARG A   2       0.305  -9.798 -10.551  1.00 91.07           C  
ATOM     13  HA  ARG A   2       0.496  -8.726 -10.529  1.00 91.07           H  
ATOM     14  C   ARG A   2       0.290 -10.282  -9.103  1.00 91.07           C  
ATOM     15  CB  ARG A   2      -1.050 -10.023 -11.245  1.00 91.07           C  
ATOM     16  HB2 ARG A   2      -1.056  -9.469 -12.183  1.00 91.07           H  
ATOM     17  HB3 ARG A   2      -1.154 -11.083 -11.476  1.00 91.07           H  
ATOM     18  O   ARG A   2       0.331 -11.487  -8.866  1.00 91.07           O  
ATOM     19  CG  ARG A   2      -2.258  -9.590 -10.398  1.00 91.07           C  
ATOM     20  HG2 ARG A   2      -2.295 -10.180  -9.483  1.00 91.07           H  
ATOM     21  HG3 ARG A   2      -2.177  -8.533 -10.143  1.00 91.07           H  
ATOM     22  CD  ARG A   2      -3.544  -9.842 -11.178  1.00 91.07           C  
ATOM     23  HD2 ARG A   2      -3.582  -9.135 -12.007  1.00 91.07           H  
ATOM     24  HD3 ARG A   2      -3.519 -10.852 -11.588  1.00 91.07           H  
ATOM     25  NE  ARG A   2      -4.727  -9.727 -10.308  1.00 91.07           N  
ATOM     26  HE  ARG A   2      -4.639 -10.121  -9.382  1.00 91.07           H  
ATOM     27  NH1 ARG A   2      -6.124  -8.839 -11.881  1.00 91.07           N  
ATOM     28 HH11 ARG A   2      -5.309  -8.495 -12.368  1.00 91.07           H  
ATOM     29 HH12 ARG A   2      -6.998  -8.402 -12.137  1.00 91.07           H  
ATOM     30  NH2 ARG A   2      -6.899  -9.281  -9.827  1.00 91.07           N  
ATOM     31 HH21 ARG A   2      -6.722  -9.580  -8.878  1.00 91.07           H  
ATOM     32 HH22 ARG A   2      -7.778  -8.853 -10.079  1.00 91.07           H  
ATOM     33  CZ  ARG A   2      -5.911  -9.292 -10.679  1.00 91.07           C  
ATOM     34  N   VAL A   3       0.155  -9.353  -8.160  1.00 94.22           N  
ATOM     35  H   VAL A   3       0.147  -8.387  -8.455  1.00 94.22           H  
ATOM     36  CA  VAL A   3      -0.138  -9.631  -6.746  1.00 94.22           C  
ATOM     37  HA  VAL A   3      -0.370 -10.690  -6.638  1.00 94.22           H  
ATOM     38  C   VAL A   3      -1.364  -8.856  -6.311  1.00 94.22           C  
ATOM     39  CB  VAL A   3       1.062  -9.321  -5.836  1.00 94.22           C  
ATOM     40  HB  VAL A   3       1.517  -8.385  -6.159  1.00 94.22           H  
ATOM     41  O   VAL A   3      -1.505  -7.669  -6.598  1.00 94.22           O  
ATOM     42  CG1 VAL A   3       0.743  -9.201  -4.338  1.00 94.22           C  
ATOM     43 HG11 VAL A   3       0.131  -8.318  -4.155  1.00 94.22           H  
ATOM     44 HG12 VAL A   3       1.668  -9.093  -3.772  1.00 94.22           H  
ATOM     45 HG13 VAL A   3       0.210 -10.086  -3.990  1.00 94.22           H  
ATOM     46  CG2 VAL A   3       2.078 -10.450  -5.964  1.00 94.22           C  
ATOM     47 HG21 VAL A   3       1.857 -11.255  -5.263  1.00 94.22           H  
ATOM     48 HG22 VAL A   3       3.062 -10.032  -5.752  1.00 94.22           H  
ATOM     49 HG23 VAL A   3       2.066 -10.879  -6.966  1.00 94.22           H  
ATOM     50  N   GLU A   4      -2.244  -9.527  -5.583  1.00 96.04           N  
ATOM     51  H   GLU A   4      -2.051 -10.495  -5.371  1.00 96.04           H  
ATOM     52  CA  GLU A   4      -3.391  -8.905  -4.940  1.00 96.04           C  
ATOM     53  HA  GLU A   4      -3.493  -7.881  -5.297  1.00 96.04           H  
ATOM     54  C   GLU A   4      -3.179  -8.848  -3.423  1.00 96.04           C  
ATOM     55  CB  GLU A   4      -4.665  -9.653  -5.350  1.00 96.04           C  
ATOM     56  HB2 GLU A   4      -4.705  -9.710  -6.438  1.00 96.04           H  
ATOM     57  HB3 GLU A   4      -4.645 -10.664  -4.942  1.00 96.04           H  
ATOM     58  O   GLU A   4      -2.877  -9.860  -2.792  1.00 96.04           O  
ATOM     59  CG  GLU A   4      -5.918  -8.929  -4.852  1.00 96.04           C  
ATOM     60  HG2 GLU A   4      -5.887  -7.896  -5.200  1.00 96.04           H  
ATOM     61  HG3 GLU A   4      -5.912  -8.915  -3.762  1.00 96.04           H  
ATOM     62  CD  GLU A   4      -7.226  -9.570  -5.327  1.00 96.04           C  
ATOM     63  OE1 GLU A   4      -8.292  -8.953  -5.095  1.00 96.04           O  
ATOM     64  OE2 GLU A   4      -7.262 -10.698  -5.862  1.00 96.04           O  
ATOM     65  N   VAL A   5      -3.369  -7.663  -2.845  1.00 96.00           N  
ATOM     66  H   VAL A   5      -3.587  -6.881  -3.447  1.00 96.00           H  
ATOM     67  CA  VAL A   5      -3.398  -7.402  -1.404  1.00 96.00           C  
ATOM     68  HA  VAL A   5      -3.165  -8.322  -0.869  1.00 96.00           H  
ATOM     69  C   VAL A   5      -4.797  -6.939  -1.033  1.00 96.00           C  
ATOM     70  CB  VAL A   5      -2.371  -6.337  -0.978  1.00 96.00           C  
ATOM     71  HB  VAL A   5      -2.651  -5.374  -1.404  1.00 96.00           H  
ATOM     72  O   VAL A   5      -5.265  -5.899  -1.499  1.00 96.00           O  
ATOM     73  CG1 VAL A   5      -2.327  -6.181   0.548  1.00 96.00           C  
ATOM     74 HG11 VAL A   5      -2.062  -7.131   1.015  1.00 96.00           H  
ATOM     75 HG12 VAL A   5      -3.294  -5.851   0.927  1.00 96.00           H  
ATOM     76 HG13 VAL A   5      -1.585  -5.432   0.823  1.00 96.00           H  
ATOM     77  CG2 VAL A   5      -0.968  -6.674  -1.475  1.00 96.00           C  
ATOM     78 HG21 VAL A   5      -0.255  -5.968  -1.050  1.00 96.00           H  
ATOM     79 HG22 VAL A   5      -0.933  -6.588  -2.561  1.00 96.00           H  
ATOM     80 HG23 VAL A   5      -0.696  -7.690  -1.190  1.00 96.00           H  
ATOM     81  N   ARG A   6      -5.477  -7.680  -0.163  1.00 95.45           N  
ATOM     82  H   ARG A   6      -5.036  -8.523   0.177  1.00 95.45           H  
ATOM     83  CA  ARG A   6      -6.754  -7.261   0.425  1.00 95.45           C  
ATOM     84  HA  ARG A   6      -7.073  -6.313  -0.008  1.00 95.45           H  
ATOM     85  C   ARG A   6      -6.560  -7.035   1.907  1.00 95.45           C  
ATOM     86  CB  ARG A   6      -7.855  -8.294   0.173  1.00 95.45           C  
ATOM     87  HB2 ARG A   6      -7.601  -9.220   0.688  1.00 95.45           H  
ATOM     88  HB3 ARG A   6      -8.783  -7.913   0.600  1.00 95.45           H  
ATOM     89  O   ARG A   6      -6.105  -7.940   2.600  1.00 95.45           O  
ATOM     90  CG  ARG A   6      -8.074  -8.587  -1.313  1.00 95.45           C  
ATOM     91  HG2 ARG A   6      -8.327  -7.667  -1.840  1.00 95.45           H  
ATOM     92  HG3 ARG A   6      -7.168  -9.009  -1.747  1.00 95.45           H  
ATOM     93  CD  ARG A   6      -9.210  -9.599  -1.455  1.00 95.45           C  
ATOM     94  HD2 ARG A   6      -8.913 -10.520  -0.954  1.00 95.45           H  
ATOM     95  HD3 ARG A   6     -10.107  -9.202  -0.980  1.00 95.45           H  
ATOM     96  NE  ARG A   6      -9.487  -9.864  -2.871  1.00 95.45           N  
ATOM     97  HE  ARG A   6      -9.070  -9.240  -3.547  1.00 95.45           H  
ATOM     98  NH1 ARG A   6     -10.490 -11.918  -2.702  1.00 95.45           N  
ATOM     99 HH11 ARG A   6     -10.713 -12.792  -3.156  1.00 95.45           H  
ATOM    100 HH12 ARG A   6     -10.327 -11.889  -1.706  1.00 95.45           H  
ATOM    101  NH2 ARG A   6      -9.992 -11.065  -4.708  1.00 95.45           N  
ATOM    102 HH21 ARG A   6     -10.103 -11.969  -5.145  1.00 95.45           H  
ATOM    103 HH22 ARG A   6      -9.377 -10.413  -5.173  1.00 95.45           H  
ATOM    104  CZ  ARG A   6      -9.999 -10.944  -3.417  1.00 95.45           C  
ATOM    105  N   VAL A   7      -6.933  -5.858   2.381  1.00 93.29           N  
ATOM    106  H   VAL A   7      -7.348  -5.178   1.760  1.00 93.29           H  
ATOM    107  CA  VAL A   7      -6.900  -5.530   3.804  1.00 93.29           C  
ATOM    108  HA  VAL A   7      -6.375  -6.316   4.346  1.00 93.29           H  
ATOM    109  C   VAL A   7      -8.335  -5.472   4.299  1.00 93.29           C  
ATOM    110  CB  VAL A   7      -6.150  -4.221   4.072  1.00 93.29           C  
ATOM    111  HB  VAL A   7      -6.777  -3.394   3.740  1.00 93.29           H  
ATOM    112  O   VAL A   7      -9.197  -4.903   3.633  1.00 93.29           O  
ATOM    113  CG1 VAL A   7      -5.881  -4.033   5.566  1.00 93.29           C  
ATOM    114 HG11 VAL A   7      -6.822  -3.965   6.113  1.00 93.29           H  
ATOM    115 HG12 VAL A   7      -5.301  -4.871   5.951  1.00 93.29           H  
ATOM    116 HG13 VAL A   7      -5.328  -3.109   5.732  1.00 93.29           H  
ATOM    117  CG2 VAL A   7      -4.809  -4.152   3.327  1.00 93.29           C  
ATOM    118 HG21 VAL A   7      -4.328  -3.198   3.543  1.00 93.29           H  
ATOM    119 HG22 VAL A   7      -4.965  -4.200   2.249  1.00 93.29           H  
ATOM    120 HG23 VAL A   7      -4.162  -4.972   3.637  1.00 93.29           H  
ATOM    121  N   GLU A   8      -8.604  -6.083   5.442  1.00 91.14           N  
ATOM    122  H   GLU A   8      -7.864  -6.599   5.897  1.00 91.14           H  
ATOM    123  CA  GLU A   8      -9.908  -6.065   6.094  1.00 91.14           C  
ATOM    124  HA  GLU A   8     -10.530  -5.299   5.630  1.00 91.14           H  
ATOM    125  C   GLU A   8      -9.739  -5.713   7.569  1.00 91.14           C  
ATOM    126  CB  GLU A   8     -10.613  -7.411   5.877  1.00 91.14           C  
ATOM    127  HB2 GLU A   8     -10.004  -8.215   6.291  1.00 91.14           H  
ATOM    128  HB3 GLU A   8     -10.706  -7.571   4.803  1.00 91.14           H  
ATOM    129  O   GLU A   8      -9.033  -6.409   8.297  1.00 91.14           O  
ATOM    130  CG  GLU A   8     -12.017  -7.465   6.497  1.00 91.14           C  
ATOM    131  HG2 GLU A   8     -11.936  -7.536   7.582  1.00 91.14           H  
ATOM    132  HG3 GLU A   8     -12.546  -6.544   6.253  1.00 91.14           H  
ATOM    133  CD  GLU A   8     -12.804  -8.667   5.952  1.00 91.14           C  
ATOM    134  OE1 GLU A   8     -13.879  -8.438   5.336  1.00 91.14           O  
ATOM    135  OE2 GLU A   8     -12.301  -9.809   6.037  1.00 91.14           O  
ATOM    136  N   PHE A   9     -10.394  -4.637   7.995  1.00 86.80           N  
ATOM    137  H   PHE A   9     -10.929  -4.109   7.321  1.00 86.80           H  
ATOM    138  CA  PHE A   9     -10.467  -4.194   9.381  1.00 86.80           C  
ATOM    139  HA  PHE A   9      -9.645  -4.635   9.944  1.00 86.80           H  
ATOM    140  C   PHE A   9     -11.788  -4.670   9.991  1.00 86.80           C  
ATOM    141  CB  PHE A   9     -10.305  -2.669   9.445  1.00 86.80           C  
ATOM    142  HB2 PHE A   9     -11.139  -2.197   8.926  1.00 86.80           H  
ATOM    143  HB3 PHE A   9     -10.354  -2.358  10.489  1.00 86.80           H  
ATOM    144  O   PHE A   9     -12.871  -4.294   9.535  1.00 86.80           O  
ATOM    145  CG  PHE A   9      -9.000  -2.167   8.854  1.00 86.80           C  
ATOM    146  CD1 PHE A   9      -7.812  -2.273   9.596  1.00 86.80           C  
ATOM    147  HD1 PHE A   9      -7.828  -2.699  10.588  1.00 86.80           H  
ATOM    148  CD2 PHE A   9      -8.954  -1.626   7.554  1.00 86.80           C  
ATOM    149  HD2 PHE A   9      -9.851  -1.558   6.956  1.00 86.80           H  
ATOM    150  CE1 PHE A   9      -6.600  -1.846   9.033  1.00 86.80           C  
ATOM    151  HE1 PHE A   9      -5.682  -1.982   9.585  1.00 86.80           H  
ATOM    152  CE2 PHE A   9      -7.749  -1.160   7.010  1.00 86.80           C  
ATOM    153  HE2 PHE A   9      -7.737  -0.719   6.024  1.00 86.80           H  
ATOM    154  CZ  PHE A   9      -6.566  -1.270   7.753  1.00 86.80           C  
ATOM    155  HZ  PHE A   9      -5.630  -0.929   7.336  1.00 86.80           H  
ATOM    156  N   GLU A  10     -11.703  -5.511  11.019  1.00 84.48           N  
ATOM    157  H   GLU A  10     -10.781  -5.747  11.357  1.00 84.48           H  
ATOM    158  CA  GLU A  10     -12.846  -6.080  11.733  1.00 84.48           C  
ATOM    159  HA  GLU A  10     -13.750  -5.533  11.466  1.00 84.48           H  
ATOM    160  C   GLU A  10     -12.622  -5.925  13.241  1.00 84.48           C  
ATOM    161  CB  GLU A  10     -13.056  -7.551  11.319  1.00 84.48           C  
ATOM    162  HB2 GLU A  10     -13.119  -7.610  10.232  1.00 84.48           H  
ATOM    163  HB3 GLU A  10     -12.203  -8.145  11.646  1.00 84.48           H  
ATOM    164  O   GLU A  10     -11.909  -6.713  13.862  1.00 84.48           O  
ATOM    165  CG  GLU A  10     -14.354  -8.124  11.918  1.00 84.48           C  
ATOM    166  HG2 GLU A  10     -15.196  -7.564  11.509  1.00 84.48           H  
ATOM    167  HG3 GLU A  10     -14.348  -7.966  12.996  1.00 84.48           H  
ATOM    168  CD  GLU A  10     -14.573  -9.628  11.660  1.00 84.48           C  
ATOM    169  OE1 GLU A  10     -15.640 -10.129  12.071  1.00 84.48           O  
ATOM    170  OE2 GLU A  10     -13.679 -10.326  11.110  1.00 84.48           O  
ATOM    171  N   GLY A  11     -13.226  -4.889  13.829  1.00 80.44           N  
ATOM    172  H   GLY A  11     -13.726  -4.231  13.248  1.00 80.44           H  
ATOM    173  CA  GLY A  11     -13.079  -4.581  15.250  1.00 80.44           C  
ATOM    174  HA2 GLY A  11     -13.461  -5.414  15.840  1.00 80.44           H  
ATOM    175  HA3 GLY A  11     -13.657  -3.689  15.493  1.00 80.44           H  
ATOM    176  C   GLY A  11     -11.623  -4.317  15.628  1.00 80.44           C  
ATOM    177  O   GLY A  11     -11.032  -3.327  15.211  1.00 80.44           O  
ATOM    178  N   ASP A  12     -11.062  -5.225  16.416  1.00 83.17           N  
ATOM    179  H   ASP A  12     -11.577  -6.069  16.624  1.00 83.17           H  
ATOM    180  CA  ASP A  12      -9.704  -5.187  16.947  1.00 83.17           C  
ATOM    181  HA  ASP A  12      -9.388  -4.148  17.041  1.00 83.17           H  
ATOM    182  C   ASP A  12      -8.691  -5.888  16.016  1.00 83.17           C  
ATOM    183  CB  ASP A  12      -9.783  -5.785  18.368  1.00 83.17           C  
ATOM    184  HB2 ASP A  12     -10.655  -5.377  18.878  1.00 83.17           H  
ATOM    185  HB3 ASP A  12      -8.923  -5.494  18.972  1.00 83.17           H  
ATOM    186  O   ASP A  12      -7.542  -6.106  16.388  1.00 83.17           O  
ATOM    187  CG  ASP A  12      -9.856  -7.310  18.421  1.00 83.17           C  
ATOM    188  OD1 ASP A  12     -10.587  -7.910  17.595  1.00 83.17           O  
ATOM    189  OD2 ASP A  12      -9.213  -7.906  19.311  1.00 83.17           O  
ATOM    190  N   LYS A  13      -9.090  -6.290  14.802  1.00 88.36           N  
ATOM    191  H   LYS A  13     -10.054  -6.128  14.548  1.00 88.36           H  
ATOM    192  CA  LYS A  13      -8.255  -7.086  13.888  1.00 88.36           C  
ATOM    193  HA  LYS A  13      -7.257  -7.181  14.316  1.00 88.36           H  
ATOM    194  C   LYS A  13      -8.087  -6.436  12.528  1.00 88.36           C  
ATOM    195  CB  LYS A  13      -8.839  -8.496  13.738  1.00 88.36           C  
ATOM    196  HB2 LYS A  13      -9.893  -8.413  13.474  1.00 88.36           H  
ATOM    197  HB3 LYS A  13      -8.323  -9.026  12.937  1.00 88.36           H  
ATOM    198  O   LYS A  13      -9.029  -5.887  11.964  1.00 88.36           O  
ATOM    199  CG  LYS A  13      -8.676  -9.292  15.036  1.00 88.36           C  
ATOM    200  HG2 LYS A  13      -7.634  -9.594  15.149  1.00 88.36           H  
ATOM    201  HG3 LYS A  13      -8.938  -8.662  15.886  1.00 88.36           H  
ATOM    202  CD  LYS A  13      -9.578 -10.524  15.046  1.00 88.36           C  
ATOM    203  HD2 LYS A  13      -9.194 -11.274  14.354  1.00 88.36           H  
ATOM    204  HD3 LYS A  13     -10.586 -10.225  14.757  1.00 88.36           H  
ATOM    205  CE  LYS A  13      -9.600 -11.049  16.479  1.00 88.36           C  
ATOM    206  HE2 LYS A  13      -9.863 -10.214  17.128  1.00 88.36           H  
ATOM    207  HE3 LYS A  13      -8.598 -11.376  16.758  1.00 88.36           H  
ATOM    208  NZ  LYS A  13     -10.590 -12.134  16.636  1.00 88.36           N  
ATOM    209  HZ1 LYS A  13     -10.636 -12.397  17.610  1.00 88.36           H  
ATOM    210  HZ2 LYS A  13     -10.354 -12.930  16.060  1.00 88.36           H  
ATOM    211  HZ3 LYS A  13     -11.496 -11.769  16.378  1.00 88.36           H  
ATOM    212  N   MET A  14      -6.899  -6.616  11.959  1.00 90.96           N  
ATOM    213  H   MET A  14      -6.191  -7.083  12.509  1.00 90.96           H  
ATOM    214  CA  MET A  14      -6.614  -6.380  10.549  1.00 90.96           C  
ATOM    215  HA  MET A  14      -7.520  -6.028  10.056  1.00 90.96           H  
ATOM    216  C   MET A  14      -6.172  -7.693   9.904  1.00 90.96           C  
ATOM    217  CB  MET A  14      -5.561  -5.278  10.394  1.00 90.96           C  
ATOM    218  HB2 MET A  14      -4.636  -5.595  10.877  1.00 90.96           H  
ATOM    219  HB3 MET A  14      -5.923  -4.371  10.879  1.00 90.96           H  
ATOM    220  O   MET A  14      -5.162  -8.278  10.302  1.00 90.96           O  
ATOM    221  CG  MET A  14      -5.284  -4.956   8.923  1.00 90.96           C  
ATOM    222  HG2 MET A  14      -6.183  -4.508   8.499  1.00 90.96           H  
ATOM    223  HG3 MET A  14      -5.089  -5.878   8.375  1.00 90.96           H  
ATOM    224  SD  MET A  14      -3.887  -3.836   8.632  1.00 90.96           S  
ATOM    225  CE  MET A  14      -2.548  -4.955   9.066  1.00 90.96           C  
ATOM    226  HE1 MET A  14      -2.434  -4.978  10.150  1.00 90.96           H  
ATOM    227  HE2 MET A  14      -1.632  -4.617   8.581  1.00 90.96           H  
ATOM    228  HE3 MET A  14      -2.780  -5.959   8.711  1.00 90.96           H  
ATOM    229  N   ARG A  15      -6.907  -8.152   8.892  1.00 93.13           N  
ATOM    230  H   ARG A  15      -7.713  -7.609   8.619  1.00 93.13           H  
ATOM    231  CA  ARG A  15      -6.522  -9.288   8.049  1.00 93.13           C  
ATOM    232  HA  ARG A  15      -5.742  -9.866   8.545  1.00 93.13           H  
ATOM    233  C   ARG A  15      -5.952  -8.776   6.737  1.00 93.13           C  
ATOM    234  CB  ARG A  15      -7.707 -10.227   7.793  1.00 93.13           C  
ATOM    235  HB2 ARG A  15      -8.491  -9.685   7.264  1.00 93.13           H  
ATOM    236  HB3 ARG A  15      -7.364 -11.040   7.153  1.00 93.13           H  
ATOM    237  O   ARG A  15      -6.556  -7.929   6.089  1.00 93.13           O  
ATOM    238  CG  ARG A  15      -8.289 -10.827   9.079  1.00 93.13           C  
ATOM    239  HG2 ARG A  15      -7.489 -11.262   9.678  1.00 93.13           H  
ATOM    240  HG3 ARG A  15      -8.784 -10.045   9.654  1.00 93.13           H  
ATOM    241  CD  ARG A  15      -9.303 -11.918   8.716  1.00 93.13           C  
ATOM    242  HD2 ARG A  15     -10.003 -11.518   7.982  1.00 93.13           H  
ATOM    243  HD3 ARG A  15      -8.774 -12.749   8.249  1.00 93.13           H  
ATOM    244  NE  ARG A  15     -10.009 -12.416   9.910  1.00 93.13           N  
ATOM    245  HE  ARG A  15      -9.444 -12.914  10.582  1.00 93.13           H  
ATOM    246  NH1 ARG A  15     -12.136 -11.721   9.344  1.00 93.13           N  
ATOM    247 HH11 ARG A  15     -11.836 -11.395   8.436  1.00 93.13           H  
ATOM    248 HH12 ARG A  15     -12.949 -11.280   9.750  1.00 93.13           H  
ATOM    249  NH2 ARG A  15     -11.770 -12.478  11.365  1.00 93.13           N  
ATOM    250 HH21 ARG A  15     -12.646 -12.007  11.537  1.00 93.13           H  
ATOM    251 HH22 ARG A  15     -11.167 -12.773  12.120  1.00 93.13           H  
ATOM    252  CZ  ARG A  15     -11.287 -12.226  10.186  1.00 93.13           C  
ATOM    253  N   VAL A  16      -4.807  -9.309   6.340  1.00 95.25           N  
ATOM    254  H   VAL A  16      -4.365  -9.980   6.952  1.00 95.25           H  
ATOM    255  CA  VAL A  16      -4.147  -9.018   5.069  1.00 95.25           C  
ATOM    256  HA  VAL A  16      -4.726  -8.279   4.516  1.00 95.25           H  
ATOM    257  C   VAL A  16      -4.099 -10.311   4.277  1.00 95.25           C  
ATOM    258  CB  VAL A  16      -2.736  -8.442   5.272  1.00 95.25           C  
ATOM    259  HB  VAL A  16      -2.093  -9.201   5.717  1.00 95.25           H  
ATOM    260  O   VAL A  16      -3.382 -11.236   4.649  1.00 95.25           O  
ATOM    261  CG1 VAL A  16      -2.139  -8.020   3.923  1.00 95.25           C  
ATOM    262 HG11 VAL A  16      -2.761  -7.253   3.461  1.00 95.25           H  
ATOM    263 HG12 VAL A  16      -1.132  -7.626   4.064  1.00 95.25           H  
ATOM    264 HG13 VAL A  16      -2.074  -8.878   3.254  1.00 95.25           H  
ATOM    265  CG2 VAL A  16      -2.753  -7.231   6.211  1.00 95.25           C  
ATOM    266 HG21 VAL A  16      -3.358  -6.430   5.787  1.00 95.25           H  
ATOM    267 HG22 VAL A  16      -1.734  -6.880   6.377  1.00 95.25           H  
ATOM    268 HG23 VAL A  16      -3.161  -7.518   7.180  1.00 95.25           H  
ATOM    269  N   ARG A  17      -4.870 -10.390   3.196  1.00 96.99           N  
ATOM    270  H   ARG A  17      -5.409  -9.573   2.946  1.00 96.99           H  
ATOM    271  CA  ARG A  17      -4.811 -11.505   2.248  1.00 96.99           C  
ATOM    272  HA  ARG A  17      -4.364 -12.372   2.734  1.00 96.99           H  
ATOM    273  C   ARG A  17      -3.921 -11.136   1.084  1.00 96.99           C  
ATOM    274  CB  ARG A  17      -6.196 -11.918   1.754  1.00 96.99           C  
ATOM    275  HB2 ARG A  17      -6.081 -12.708   1.011  1.00 96.99           H  
ATOM    276  HB3 ARG A  17      -6.690 -11.068   1.283  1.00 96.99           H  
ATOM    277  O   ARG A  17      -4.089 -10.070   0.495  1.00 96.99           O  
ATOM    278  CG  ARG A  17      -7.046 -12.444   2.903  1.00 96.99           C  
ATOM    279  HG2 ARG A  17      -7.214 -11.654   3.636  1.00 96.99           H  
ATOM    280  HG3 ARG A  17      -6.529 -13.276   3.381  1.00 96.99           H  
ATOM    281  CD  ARG A  17      -8.385 -12.932   2.368  1.00 96.99           C  
ATOM    282  HD2 ARG A  17      -8.897 -12.110   1.867  1.00 96.99           H  
ATOM    283  HD3 ARG A  17      -8.210 -13.746   1.665  1.00 96.99           H  
ATOM    284  NE  ARG A  17      -9.179 -13.405   3.497  1.00 96.99           N  
ATOM    285  HE  ARG A  17      -8.710 -13.434   4.391  1.00 96.99           H  
ATOM    286  NH1 ARG A  17     -11.000 -14.236   2.399  1.00 96.99           N  
ATOM    287 HH11 ARG A  17     -10.462 -14.153   1.548  1.00 96.99           H  
ATOM    288 HH12 ARG A  17     -11.838 -14.798   2.443  1.00 96.99           H  
ATOM    289  NH2 ARG A  17     -10.821 -14.362   4.648  1.00 96.99           N  
ATOM    290 HH21 ARG A  17     -11.711 -14.828   4.758  1.00 96.99           H  
ATOM    291 HH22 ARG A  17     -10.162 -14.302   5.410  1.00 96.99           H  
ATOM    292  CZ  ARG A  17     -10.347 -13.987   3.501  1.00 96.99           C  
ATOM    293  N   LEU A  18      -3.003 -12.031   0.767  1.00 96.93           N  
ATOM    294  H   LEU A  18      -2.965 -12.880   1.313  1.00 96.93           H  
ATOM    295  CA  LEU A  18      -2.019 -11.899  -0.288  1.00 96.93           C  
ATOM    296  HA  LEU A  18      -2.134 -10.947  -0.805  1.00 96.93           H  
ATOM    297  C   LEU A  18      -2.230 -13.039  -1.270  1.00 96.93           C  
ATOM    298  CB  LEU A  18      -0.611 -11.977   0.319  1.00 96.93           C  
ATOM    299  HB2 LEU A  18       0.111 -11.837  -0.486  1.00 96.93           H  
ATOM    300  HB3 LEU A  18      -0.471 -12.978   0.729  1.00 96.93           H  
ATOM    301  O   LEU A  18      -2.214 -14.196  -0.861  1.00 96.93           O  
ATOM    302  CG  LEU A  18      -0.311 -10.964   1.433  1.00 96.93           C  
ATOM    303  HG  LEU A  18      -1.057 -11.034   2.224  1.00 96.93           H  
ATOM    304  CD1 LEU A  18       1.047 -11.296   2.047  1.00 96.93           C  
ATOM    305 HD11 LEU A  18       1.807 -11.359   1.268  1.00 96.93           H  
ATOM    306 HD12 LEU A  18       1.333 -10.532   2.769  1.00 96.93           H  
ATOM    307 HD13 LEU A  18       0.989 -12.259   2.554  1.00 96.93           H  
ATOM    308  CD2 LEU A  18      -0.302  -9.537   0.891  1.00 96.93           C  
ATOM    309 HD21 LEU A  18       0.424  -9.448   0.082  1.00 96.93           H  
ATOM    310 HD22 LEU A  18      -0.049  -8.840   1.690  1.00 96.93           H  
ATOM    311 HD23 LEU A  18      -1.294  -9.290   0.514  1.00 96.93           H  
ATOM    312  N   ARG A  19      -2.393 -12.727  -2.550  1.00 97.40           N  
ATOM    313  H   ARG A  19      -2.432 -11.749  -2.799  1.00 97.40           H  
ATOM    314  CA  ARG A  19      -2.458 -13.728  -3.617  1.00 97.40           C  
ATOM    315  HA  ARG A  19      -2.215 -14.711  -3.214  1.00 97.40           H  
ATOM    316  C   ARG A  19      -1.419 -13.405  -4.676  1.00 97.40           C  
ATOM    317  CB  ARG A  19      -3.887 -13.787  -4.161  1.00 97.40           C  
ATOM    318  HB2 ARG A  19      -4.184 -12.798  -4.509  1.00 97.40           H  
ATOM    319  HB3 ARG A  19      -4.559 -14.094  -3.360  1.00 97.40           H  
ATOM    320  O   ARG A  19      -1.403 -12.287  -5.191  1.00 97.40           O  
ATOM    321  CG  ARG A  19      -4.000 -14.778  -5.319  1.00 97.40           C  
ATOM    322  HG2 ARG A  19      -3.667 -15.766  -5.001  1.00 97.40           H  
ATOM    323  HG3 ARG A  19      -3.377 -14.439  -6.147  1.00 97.40           H  
ATOM    324  CD  ARG A  19      -5.446 -14.855  -5.792  1.00 97.40           C  
ATOM    325  HD2 ARG A  19      -5.841 -13.846  -5.906  1.00 97.40           H  
ATOM    326  HD3 ARG A  19      -6.030 -15.401  -5.052  1.00 97.40           H  
ATOM    327  NE  ARG A  19      -5.477 -15.528  -7.090  1.00 97.40           N  
ATOM    328  HE  ARG A  19      -4.632 -15.471  -7.640  1.00 97.40           H  
ATOM    329  NH1 ARG A  19      -7.696 -16.054  -7.209  1.00 97.40           N  
ATOM    330 HH11 ARG A  19      -8.441 -16.552  -7.675  1.00 97.40           H  
ATOM    331 HH12 ARG A  19      -7.770 -15.730  -6.255  1.00 97.40           H  
ATOM    332  NH2 ARG A  19      -6.272 -16.571  -8.883  1.00 97.40           N  
ATOM    333 HH21 ARG A  19      -6.996 -16.971  -9.463  1.00 97.40           H  
ATOM    334 HH22 ARG A  19      -5.331 -16.425  -9.219  1.00 97.40           H  
ATOM    335  CZ  ARG A  19      -6.495 -16.049  -7.718  1.00 97.40           C  
ATOM    336  N   ASN A  20      -0.569 -14.375  -4.997  1.00 96.17           N  
ATOM    337  H   ASN A  20      -0.668 -15.273  -4.545  1.00 96.17           H  
ATOM    338  CA  ASN A  20       0.460 -14.227  -6.020  1.00 96.17           C  
ATOM    339  HA  ASN A  20       0.584 -13.174  -6.271  1.00 96.17           H  
ATOM    340  C   ASN A  20       0.047 -14.958  -7.304  1.00 96.17           C  
ATOM    341  CB  ASN A  20       1.796 -14.720  -5.448  1.00 96.17           C  
ATOM    342  HB2 ASN A  20       1.692 -15.771  -5.176  1.00 96.17           H  
ATOM    343  HB3 ASN A  20       2.050 -14.146  -4.557  1.00 96.17           H  
ATOM    344  O   ASN A  20       0.167 -16.176  -7.404  1.00 96.17           O  
ATOM    345  CG  ASN A  20       2.939 -14.596  -6.432  1.00 96.17           C  
ATOM    346  ND2 ASN A  20       4.060 -15.196  -6.132  1.00 96.17           N  
ATOM    347 HD21 ASN A  20       4.838 -15.110  -6.771  1.00 96.17           H  
ATOM    348 HD22 ASN A  20       4.162 -15.636  -5.228  1.00 96.17           H  
ATOM    349  OD1 ASN A  20       2.853 -13.943  -7.461  1.00 96.17           O  
ATOM    350  N   ASP A  21      -0.399 -14.202  -8.305  1.00 94.87           N  
ATOM    351  H   ASP A  21      -0.407 -13.199  -8.182  1.00 94.87           H  
ATOM    352  CA  ASP A  21      -0.717 -14.704  -9.647  1.00 94.87           C  
ATOM    353  HA  ASP A  21      -0.923 -15.772  -9.585  1.00 94.87           H  
ATOM    354  C   ASP A  21       0.476 -14.543 -10.621  1.00 94.87           C  
ATOM    355  CB  ASP A  21      -1.995 -14.021 -10.173  1.00 94.87           C  
ATOM    356  HB2 ASP A  21      -1.838 -12.942 -10.177  1.00 94.87           H  
ATOM    357  HB3 ASP A  21      -2.165 -14.333 -11.204  1.00 94.87           H  
ATOM    358  O   ASP A  21       0.319 -14.636 -11.839  1.00 94.87           O  
ATOM    359  CG  ASP A  21      -3.276 -14.343  -9.389  1.00 94.87           C  
ATOM    360  OD1 ASP A  21      -3.579 -15.535  -9.131  1.00 94.87           O  
ATOM    361  OD2 ASP A  21      -4.042 -13.397  -9.104  1.00 94.87           O  
ATOM    362  N   SER A  22       1.684 -14.259 -10.118  1.00 91.44           N  
ATOM    363  H   SER A  22       1.778 -14.209  -9.113  1.00 91.44           H  
ATOM    364  CA  SER A  22       2.911 -14.211 -10.920  1.00 91.44           C  
ATOM    365  HA  SER A  22       2.637 -13.931 -11.938  1.00 91.44           H  
ATOM    366  C   SER A  22       3.604 -15.578 -11.013  1.00 91.44           C  
ATOM    367  CB  SER A  22       3.850 -13.117 -10.403  1.00 91.44           C  
ATOM    368  HB2 SER A  22       4.503 -12.806 -11.218  1.00 91.44           H  
ATOM    369  HB3 SER A  22       3.275 -12.256 -10.062  1.00 91.44           H  
ATOM    370  O   SER A  22       3.245 -16.532 -10.329  1.00 91.44           O  
ATOM    371  OG  SER A  22       4.666 -13.581  -9.364  1.00 91.44           O  
ATOM    372  HG  SER A  22       4.113 -13.729  -8.594  1.00 91.44           H  
ATOM    373  N   SER A  23       4.620 -15.682 -11.874  1.00 91.01           N  
ATOM    374  H   SER A  23       4.897 -14.874 -12.414  1.00 91.01           H  
ATOM    375  CA  SER A  23       5.406 -16.907 -12.070  1.00 91.01           C  
ATOM    376  HA  SER A  23       4.760 -17.769 -11.906  1.00 91.01           H  
ATOM    377  C   SER A  23       6.590 -17.053 -11.109  1.00 91.01           C  
ATOM    378  CB  SER A  23       5.898 -16.961 -13.518  1.00 91.01           C  
ATOM    379  HB2 SER A  23       6.473 -17.872 -13.685  1.00 91.01           H  
ATOM    380  HB3 SER A  23       5.035 -16.969 -14.184  1.00 91.01           H  
ATOM    381  O   SER A  23       7.302 -18.054 -11.182  1.00 91.01           O  
ATOM    382  OG  SER A  23       6.696 -15.826 -13.810  1.00 91.01           O  
ATOM    383  HG  SER A  23       7.577 -15.975 -13.460  1.00 91.01           H  
ATOM    384  N   THR A  24       6.846 -16.069 -10.244  1.00 91.55           N  
ATOM    385  H   THR A  24       6.206 -15.291 -10.172  1.00 91.55           H  
ATOM    386  CA  THR A  24       7.954 -16.088  -9.280  1.00 91.55           C  
ATOM    387  HA  THR A  24       8.424 -17.070  -9.313  1.00 91.55           H  
ATOM    388  C   THR A  24       7.439 -15.869  -7.860  1.00 91.55           C  
ATOM    389  CB  THR A  24       9.042 -15.054  -9.617  1.00 91.55           C  
ATOM    390  HB  THR A  24       9.794 -15.064  -8.828  1.00 91.55           H  
ATOM    391  O   THR A  24       6.391 -15.251  -7.677  1.00 91.55           O  
ATOM    392  CG2 THR A  24       9.728 -15.369 -10.945  1.00 91.55           C  
ATOM    393 HG21 THR A  24      10.589 -14.712 -11.075  1.00 91.55           H  
ATOM    394 HG22 THR A  24      10.069 -16.404 -10.949  1.00 91.55           H  
ATOM    395 HG23 THR A  24       9.034 -15.214 -11.771  1.00 91.55           H  
ATOM    396  OG1 THR A  24       8.517 -13.754  -9.736  1.00 91.55           O  
ATOM    397  HG1 THR A  24       9.252 -13.140  -9.802  1.00 91.55           H  
ATOM    398  N   PRO A  25       8.129 -16.382  -6.827  1.00 93.60           N  
ATOM    399  CA  PRO A  25       7.793 -16.045  -5.452  1.00 93.60           C  
ATOM    400  HA  PRO A  25       6.783 -16.397  -5.243  1.00 93.60           H  
ATOM    401  C   PRO A  25       7.864 -14.535  -5.220  1.00 93.60           C  
ATOM    402  CB  PRO A  25       8.782 -16.808  -4.568  1.00 93.60           C  
ATOM    403  HB2 PRO A  25       9.643 -16.182  -4.335  1.00 93.60           H  
ATOM    404  HB3 PRO A  25       8.308 -17.163  -3.653  1.00 93.60           H  
ATOM    405  O   PRO A  25       8.739 -13.844  -5.755  1.00 93.60           O  
ATOM    406  CG  PRO A  25       9.224 -17.966  -5.460  1.00 93.60           C  
ATOM    407  HG2 PRO A  25      10.214 -18.332  -5.187  1.00 93.60           H  
ATOM    408  HG3 PRO A  25       8.490 -18.769  -5.405  1.00 93.60           H  
ATOM    409  CD  PRO A  25       9.212 -17.350  -6.858  1.00 93.60           C  
ATOM    410  HD2 PRO A  25       9.042 -18.132  -7.598  1.00 93.60           H  
ATOM    411  HD3 PRO A  25      10.155 -16.837  -7.047  1.00 93.60           H  
ATOM    412  N   VAL A  26       6.940 -14.051  -4.400  1.00 94.71           N  
ATOM    413  H   VAL A  26       6.262 -14.687  -4.006  1.00 94.71           H  
ATOM    414  CA  VAL A  26       6.850 -12.653  -3.986  1.00 94.71           C  
ATOM    415  HA  VAL A  26       7.647 -12.066  -4.444  1.00 94.71           H  
ATOM    416  C   VAL A  26       7.024 -12.606  -2.479  1.00 94.71           C  
ATOM    417  CB  VAL A  26       5.504 -12.053  -4.418  1.00 94.71           C  
ATOM    418  HB  VAL A  26       4.698 -12.682  -4.041  1.00 94.71           H  
ATOM    419  O   VAL A  26       6.330 -13.313  -1.754  1.00 94.71           O  
ATOM    420  CG1 VAL A  26       5.326 -10.642  -3.857  1.00 94.71           C  
ATOM    421 HG11 VAL A  26       6.093  -9.983  -4.264  1.00 94.71           H  
ATOM    422 HG12 VAL A  26       4.335 -10.261  -4.106  1.00 94.71           H  
ATOM    423 HG13 VAL A  26       5.401 -10.641  -2.770  1.00 94.71           H  
ATOM    424  CG2 VAL A  26       5.403 -11.993  -5.950  1.00 94.71           C  
ATOM    425 HG21 VAL A  26       4.370 -11.805  -6.243  1.00 94.71           H  
ATOM    426 HG22 VAL A  26       5.700 -12.940  -6.400  1.00 94.71           H  
ATOM    427 HG23 VAL A  26       6.047 -11.206  -6.344  1.00 94.71           H  
ATOM    428  N   GLU A  27       7.936 -11.776  -2.001  1.00 95.43           N  
ATOM    429  H   GLU A  27       8.393 -11.146  -2.645  1.00 95.43           H  
ATOM    430  CA  GLU A  27       8.076 -11.457  -0.590  1.00 95.43           C  
ATOM    431  HA  GLU A  27       7.662 -12.273   0.003  1.00 95.43           H  
ATOM    432  C   GLU A  27       7.275 -10.192  -0.269  1.00 95.43           C  
ATOM    433  CB  GLU A  27       9.562 -11.345  -0.231  1.00 95.43           C  
ATOM    434  HB2 GLU A  27      10.067 -12.247  -0.577  1.00 95.43           H  
ATOM    435  HB3 GLU A  27      10.005 -10.484  -0.730  1.00 95.43           H  
ATOM    436  O   GLU A  27       7.362  -9.178  -0.958  1.00 95.43           O  
ATOM    437  CG  GLU A  27       9.757 -11.226   1.282  1.00 95.43           C  
ATOM    438  HG2 GLU A  27       9.156 -11.988   1.779  1.00 95.43           H  
ATOM    439  HG3 GLU A  27       9.400 -10.253   1.617  1.00 95.43           H  
ATOM    440  CD  GLU A  27      11.229 -11.416   1.662  1.00 95.43           C  
ATOM    441  OE1 GLU A  27      11.961 -10.407   1.737  1.00 95.43           O  
ATOM    442  OE2 GLU A  27      11.606 -12.583   1.912  1.00 95.43           O  
ATOM    443  N   VAL A  28       6.458 -10.252   0.777  1.00 95.59           N  
ATOM    444  H   VAL A  28       6.380 -11.130   1.270  1.00 95.59           H  
ATOM    445  CA  VAL A  28       5.645  -9.132   1.242  1.00 95.59           C  
ATOM    446  HA  VAL A  28       5.849  -8.261   0.620  1.00 95.59           H  
ATOM    447  C   VAL A  28       6.046  -8.798   2.668  1.00 95.59           C  
ATOM    448  CB  VAL A  28       4.140  -9.428   1.128  1.00 95.59           C  
ATOM    449  HB  VAL A  28       3.867 -10.208   1.839  1.00 95.59           H  
ATOM    450  O   VAL A  28       5.890  -9.614   3.577  1.00 95.59           O  
ATOM    451  CG1 VAL A  28       3.336  -8.163   1.460  1.00 95.59           C  
ATOM    452 HG11 VAL A  28       3.627  -7.351   0.794  1.00 95.59           H  
ATOM    453 HG12 VAL A  28       3.521  -7.859   2.490  1.00 95.59           H  
ATOM    454 HG13 VAL A  28       2.269  -8.358   1.343  1.00 95.59           H  
ATOM    455  CG2 VAL A  28       3.770  -9.911  -0.283  1.00 95.59           C  
ATOM    456 HG21 VAL A  28       4.251  -9.282  -1.032  1.00 95.59           H  
ATOM    457 HG22 VAL A  28       2.690  -9.896  -0.429  1.00 95.59           H  
ATOM    458 HG23 VAL A  28       4.122 -10.933  -0.420  1.00 95.59           H  
ATOM    459  N   HIS A  29       6.527  -7.576   2.870  1.00 95.33           N  
ATOM    460  H   HIS A  29       6.643  -6.984   2.059  1.00 95.33           H  
ATOM    461  CA  HIS A  29       6.814  -6.999   4.177  1.00 95.33           C  
ATOM    462  HA  HIS A  29       6.930  -7.799   4.908  1.00 95.33           H  
ATOM    463  C   HIS A  29       5.650  -6.110   4.590  1.00 95.33           C  
ATOM    464  CB  HIS A  29       8.123  -6.207   4.153  1.00 95.33           C  
ATOM    465  HB2 HIS A  29       8.353  -5.886   5.168  1.00 95.33           H  
ATOM    466  HB3 HIS A  29       7.995  -5.311   3.547  1.00 95.33           H  
ATOM    467  O   HIS A  29       5.405  -5.059   4.005  1.00 95.33           O  
ATOM    468  CG  HIS A  29       9.297  -6.979   3.624  1.00 95.33           C  
ATOM    469  CD2 HIS A  29       9.682  -7.044   2.316  1.00 95.33           C  
ATOM    470  HD2 HIS A  29       9.204  -6.576   1.468  1.00 95.33           H  
ATOM    471  ND1 HIS A  29      10.171  -7.732   4.411  1.00 95.33           N  
ATOM    472  CE1 HIS A  29      11.074  -8.228   3.541  1.00 95.33           C  
ATOM    473  HE1 HIS A  29      11.888  -8.892   3.792  1.00 95.33           H  
ATOM    474  NE2 HIS A  29      10.812  -7.825   2.289  1.00 95.33           N  
ATOM    475  HE2 HIS A  29      11.354  -8.091   1.480  1.00 95.33           H  
ATOM    476  N   ILE A  30       4.924  -6.526   5.614  1.00 94.73           N  
ATOM    477  H   ILE A  30       5.189  -7.396   6.053  1.00 94.73           H  
ATOM    478  CA  ILE A  30       3.801  -5.791   6.178  1.00 94.73           C  
ATOM    479  HA  ILE A  30       3.475  -5.028   5.471  1.00 94.73           H  
ATOM    480  C   ILE A  30       4.293  -5.115   7.450  1.00 94.73           C  
ATOM    481  CB  ILE A  30       2.608  -6.726   6.452  1.00 94.73           C  
ATOM    482  HB  ILE A  30       2.880  -7.383   7.278  1.00 94.73           H  
ATOM    483  O   ILE A  30       4.765  -5.788   8.366  1.00 94.73           O  
ATOM    484  CG1 ILE A  30       2.268  -7.629   5.243  1.00 94.73           C  
ATOM    485 HG12 ILE A  30       1.902  -7.022   4.415  1.00 94.73           H  
ATOM    486 HG13 ILE A  30       3.162  -8.151   4.903  1.00 94.73           H  
ATOM    487  CG2 ILE A  30       1.411  -5.854   6.877  1.00 94.73           C  
ATOM    488 HG21 ILE A  30       1.642  -5.315   7.796  1.00 94.73           H  
ATOM    489 HG22 ILE A  30       0.527  -6.463   7.067  1.00 94.73           H  
ATOM    490 HG23 ILE A  30       1.182  -5.127   6.098  1.00 94.73           H  
ATOM    491  CD1 ILE A  30       1.248  -8.721   5.572  1.00 94.73           C  
ATOM    492 HD11 ILE A  30       1.625  -9.337   6.387  1.00 94.73           H  
ATOM    493 HD12 ILE A  30       0.290  -8.286   5.860  1.00 94.73           H  
ATOM    494 HD13 ILE A  30       1.092  -9.350   4.695  1.00 94.73           H  
ATOM    495  N   LYS A  31       4.170  -3.792   7.519  1.00 92.33           N  
ATOM    496  H   LYS A  31       3.754  -3.326   6.726  1.00 92.33           H  
ATOM    497  CA  LYS A  31       4.457  -2.983   8.703  1.00 92.33           C  
ATOM    498  HA  LYS A  31       4.762  -3.633   9.523  1.00 92.33           H  
ATOM    499  C   LYS A  31       3.180  -2.269   9.125  1.00 92.33           C  
ATOM    500  CB  LYS A  31       5.602  -2.009   8.389  1.00 92.33           C  
ATOM    501  HB2 LYS A  31       6.488  -2.575   8.100  1.00 92.33           H  
ATOM    502  HB3 LYS A  31       5.314  -1.379   7.547  1.00 92.33           H  
ATOM    503  O   LYS A  31       2.555  -1.587   8.321  1.00 92.33           O  
ATOM    504  CG  LYS A  31       5.938  -1.127   9.597  1.00 92.33           C  
ATOM    505  HG2 LYS A  31       5.030  -0.644   9.958  1.00 92.33           H  
ATOM    506  HG3 LYS A  31       6.341  -1.755  10.391  1.00 92.33           H  
ATOM    507  CD  LYS A  31       6.940  -0.020   9.256  1.00 92.33           C  
ATOM    508  HD2 LYS A  31       6.523   0.611   8.472  1.00 92.33           H  
ATOM    509  HD3 LYS A  31       7.880  -0.454   8.913  1.00 92.33           H  
ATOM    510  CE  LYS A  31       7.160   0.795  10.534  1.00 92.33           C  
ATOM    511  HE2 LYS A  31       6.188   1.051  10.955  1.00 92.33           H  
ATOM    512  HE3 LYS A  31       7.670   0.167  11.265  1.00 92.33           H  
ATOM    513  NZ  LYS A  31       7.937   2.034  10.327  1.00 92.33           N  
ATOM    514  HZ1 LYS A  31       8.067   2.464  11.231  1.00 92.33           H  
ATOM    515  HZ2 LYS A  31       7.414   2.669   9.741  1.00 92.33           H  
ATOM    516  HZ3 LYS A  31       8.833   1.845   9.902  1.00 92.33           H  
ATOM    517  N   VAL A  32       2.812  -2.380  10.393  1.00 90.18           N  
ATOM    518  H   VAL A  32       3.345  -2.988  10.999  1.00 90.18           H  
ATOM    519  CA  VAL A  32       1.575  -1.798  10.922  1.00 90.18           C  
ATOM    520  HA  VAL A  32       1.108  -1.163  10.170  1.00 90.18           H  
ATOM    521  C   VAL A  32       1.911  -0.942  12.127  1.00 90.18           C  
ATOM    522  CB  VAL A  32       0.571  -2.895  11.290  1.00 90.18           C  
ATOM    523  HB  VAL A  32       0.939  -3.454  12.150  1.00 90.18           H  
ATOM    524  O   VAL A  32       2.473  -1.442  13.101  1.00 90.18           O  
ATOM    525  CG1 VAL A  32      -0.786  -2.289  11.638  1.00 90.18           C  
ATOM    526 HG11 VAL A  32      -1.459  -3.101  11.914  1.00 90.18           H  
ATOM    527 HG12 VAL A  32      -1.190  -1.745  10.785  1.00 90.18           H  
ATOM    528 HG13 VAL A  32      -0.702  -1.611  12.487  1.00 90.18           H  
ATOM    529  CG2 VAL A  32       0.377  -3.877  10.135  1.00 90.18           C  
ATOM    530 HG21 VAL A  32      -0.320  -4.653  10.452  1.00 90.18           H  
ATOM    531 HG22 VAL A  32       0.020  -3.355   9.247  1.00 90.18           H  
ATOM    532 HG23 VAL A  32       1.314  -4.387   9.909  1.00 90.18           H  
ATOM    533  N   SER A  33       1.596   0.349  12.041  1.00 87.44           N  
ATOM    534  H   SER A  33       1.061   0.675  11.249  1.00 87.44           H  
ATOM    535  CA  SER A  33       1.879   1.323  13.098  1.00 87.44           C  
ATOM    536  HA  SER A  33       2.349   0.820  13.943  1.00 87.44           H  
ATOM    537  C   SER A  33       0.589   1.964  13.587  1.00 87.44           C  
ATOM    538  CB  SER A  33       2.838   2.425  12.635  1.00 87.44           C  
ATOM    539  HB2 SER A  33       2.281   3.167  12.063  1.00 87.44           H  
ATOM    540  HB3 SER A  33       3.273   2.914  13.507  1.00 87.44           H  
ATOM    541  O   SER A  33      -0.304   2.247  12.783  1.00 87.44           O  
ATOM    542  OG  SER A  33       3.869   1.907  11.812  1.00 87.44           O  
ATOM    543  HG  SER A  33       3.417   1.555  11.042  1.00 87.44           H  
ATOM    544  N   GLY A  34       0.559   2.218  14.892  1.00 82.68           N  
ATOM    545  H   GLY A  34       1.398   2.067  15.433  1.00 82.68           H  
ATOM    546  CA  GLY A  34      -0.593   2.706  15.627  1.00 82.68           C  
ATOM    547  HA2 GLY A  34      -1.471   2.747  14.982  1.00 82.68           H  
ATOM    548  HA3 GLY A  34      -0.739   2.021  16.462  1.00 82.68           H  
ATOM    549  C   GLY A  34      -0.386   4.052  16.278  1.00 82.68           C  
ATOM    550  O   GLY A  34       0.683   4.270  16.840  1.00 82.68           O  
ATOM    551  N   ASP A  35      -1.409   4.891  16.204  1.00 82.27           N  
ATOM    552  H   ASP A  35      -2.275   4.565  15.799  1.00 82.27           H  
ATOM    553  CA  ASP A  35      -1.509   6.153  16.933  1.00 82.27           C  
ATOM    554  HA  ASP A  35      -0.545   6.652  17.033  1.00 82.27           H  
ATOM    555  C   ASP A  35      -2.039   5.805  18.327  1.00 82.27           C  
ATOM    556  CB  ASP A  35      -2.454   7.048  16.125  1.00 82.27           C  
ATOM    557  HB2 ASP A  35      -2.000   7.287  15.163  1.00 82.27           H  
ATOM    558  HB3 ASP A  35      -3.361   6.475  15.937  1.00 82.27           H  
ATOM    559  O   ASP A  35      -3.201   5.443  18.477  1.00 82.27           O  
ATOM    560  CG  ASP A  35      -2.859   8.341  16.820  1.00 82.27           C  
ATOM    561  OD1 ASP A  35      -2.357   8.588  17.930  1.00 82.27           O  
ATOM    562  OD2 ASP A  35      -3.759   8.997  16.245  1.00 82.27           O  
ATOM    563  N   LYS A  36      -1.152   5.742  19.318  1.00 78.82           N  
ATOM    564  H   LYS A  36      -0.248   6.164  19.161  1.00 78.82           H  
ATOM    565  CA  LYS A  36      -1.464   5.277  20.675  1.00 78.82           C  
ATOM    566  HA  LYS A  36      -2.279   4.555  20.628  1.00 78.82           H  
ATOM    567  C   LYS A  36      -1.963   6.405  21.574  1.00 78.82           C  
ATOM    568  CB  LYS A  36      -0.233   4.629  21.327  1.00 78.82           C  
ATOM    569  HB2 LYS A  36       0.554   5.377  21.424  1.00 78.82           H  
ATOM    570  HB3 LYS A  36      -0.522   4.326  22.333  1.00 78.82           H  
ATOM    571  O   LYS A  36      -2.508   6.106  22.637  1.00 78.82           O  
ATOM    572  CG  LYS A  36       0.325   3.399  20.596  1.00 78.82           C  
ATOM    573  HG2 LYS A  36       0.741   3.693  19.632  1.00 78.82           H  
ATOM    574  HG3 LYS A  36      -0.477   2.678  20.437  1.00 78.82           H  
ATOM    575  CD  LYS A  36       1.416   2.768  21.476  1.00 78.82           C  
ATOM    576  HD2 LYS A  36       0.969   2.522  22.439  1.00 78.82           H  
ATOM    577  HD3 LYS A  36       2.208   3.495  21.652  1.00 78.82           H  
ATOM    578  CE  LYS A  36       2.004   1.477  20.897  1.00 78.82           C  
ATOM    579  HE2 LYS A  36       1.199   0.857  20.501  1.00 78.82           H  
ATOM    580  HE3 LYS A  36       2.477   0.927  21.711  1.00 78.82           H  
ATOM    581  NZ  LYS A  36       3.027   1.738  19.860  1.00 78.82           N  
ATOM    582  HZ1 LYS A  36       3.690   2.423  20.195  1.00 78.82           H  
ATOM    583  HZ2 LYS A  36       3.558   0.894  19.702  1.00 78.82           H  
ATOM    584  HZ3 LYS A  36       2.607   2.072  19.004  1.00 78.82           H  
ATOM    585  N   ASP A  37      -1.725   7.666  21.217  1.00 80.19           N  
ATOM    586  H   ASP A  37      -1.306   7.854  20.317  1.00 80.19           H  
ATOM    587  CA  ASP A  37      -2.199   8.822  21.985  1.00 80.19           C  
ATOM    588  HA  ASP A  37      -2.472   8.475  22.982  1.00 80.19           H  
ATOM    589  C   ASP A  37      -3.500   9.429  21.426  1.00 80.19           C  
ATOM    590  CB  ASP A  37      -1.059   9.830  22.212  1.00 80.19           C  
ATOM    591  HB2 ASP A  37      -0.231   9.307  22.691  1.00 80.19           H  
ATOM    592  HB3 ASP A  37      -1.409  10.586  22.915  1.00 80.19           H  
ATOM    593  O   ASP A  37      -4.197  10.147  22.150  1.00 80.19           O  
ATOM    594  CG  ASP A  37      -0.536  10.546  20.966  1.00 80.19           C  
ATOM    595  OD1 ASP A  37      -1.269  10.567  19.963  1.00 80.19           O  
ATOM    596  OD2 ASP A  37       0.576  11.115  21.091  1.00 80.19           O  
ATOM    597  N   GLY A  38      -3.884   9.047  20.204  1.00 76.57           N  
ATOM    598  H   GLY A  38      -3.170   8.664  19.601  1.00 76.57           H  
ATOM    599  CA  GLY A  38      -5.136   9.416  19.554  1.00 76.57           C  
ATOM    600  HA2 GLY A  38      -5.305   8.725  18.728  1.00 76.57           H  
ATOM    601  HA3 GLY A  38      -5.958   9.332  20.265  1.00 76.57           H  
ATOM    602  C   GLY A  38      -5.125  10.830  18.977  1.00 76.57           C  
ATOM    603  O   GLY A  38      -6.200  11.405  18.777  1.00 76.57           O  
ATOM    604  N   ASP A  39      -3.948  11.419  18.748  1.00 78.32           N  
ATOM    605  H   ASP A  39      -3.099  10.897  18.913  1.00 78.32           H  
ATOM    606  CA  ASP A  39      -3.812  12.790  18.247  1.00 78.32           C  
ATOM    607  HA  ASP A  39      -4.638  13.360  18.672  1.00 78.32           H  
ATOM    608  C   ASP A  39      -3.969  12.917  16.716  1.00 78.32           C  
ATOM    609  CB  ASP A  39      -2.528  13.432  18.811  1.00 78.32           C  
ATOM    610  HB2 ASP A  39      -2.677  14.512  18.793  1.00 78.32           H  
ATOM    611  HB3 ASP A  39      -2.407  13.148  19.856  1.00 78.32           H  
ATOM    612  O   ASP A  39      -4.048  14.030  16.180  1.00 78.32           O  
ATOM    613  CG  ASP A  39      -1.228  13.134  18.048  1.00 78.32           C  
ATOM    614  OD1 ASP A  39      -1.238  12.279  17.138  1.00 78.32           O  
ATOM    615  OD2 ASP A  39      -0.271  13.930  18.226  1.00 78.32           O  
ATOM    616  N   GLY A  40      -4.082  11.788  16.011  1.00 74.47           N  
ATOM    617  H   GLY A  40      -3.934  10.922  16.510  1.00 74.47           H  
ATOM    618  CA  GLY A  40      -4.181  11.695  14.555  1.00 74.47           C  
ATOM    619  HA2 GLY A  40      -4.801  10.831  14.314  1.00 74.47           H  
ATOM    620  HA3 GLY A  40      -4.655  12.594  14.163  1.00 74.47           H  
ATOM    621  C   GLY A  40      -2.834  11.514  13.849  1.00 74.47           C  
ATOM    622  O   GLY A  40      -2.792  11.430  12.615  1.00 74.47           O  
ATOM    623  N   TYR A  41      -1.728  11.440  14.586  1.00 77.38           N  
ATOM    624  H   TYR A  41      -1.808  11.514  15.590  1.00 77.38           H  
ATOM    625  CA  TYR A  41      -0.376  11.292  14.067  1.00 77.38           C  
ATOM    626  HA  TYR A  41      -0.436  11.202  12.983  1.00 77.38           H  
ATOM    627  C   TYR A  41       0.287  10.007  14.574  1.00 77.38           C  
ATOM    628  CB  TYR A  41       0.455  12.553  14.363  1.00 77.38           C  
ATOM    629  HB2 TYR A  41       0.539  12.690  15.441  1.00 77.38           H  
ATOM    630  HB3 TYR A  41       1.467  12.405  13.986  1.00 77.38           H  
ATOM    631  O   TYR A  41      -0.136   9.354  15.511  1.00 77.38           O  
ATOM    632  CG  TYR A  41      -0.110  13.814  13.732  1.00 77.38           C  
ATOM    633  CD1 TYR A  41       0.234  14.164  12.411  1.00 77.38           C  
ATOM    634  HD1 TYR A  41       0.927  13.546  11.860  1.00 77.38           H  
ATOM    635  CD2 TYR A  41      -1.018  14.611  14.454  1.00 77.38           C  
ATOM    636  HD2 TYR A  41      -1.295  14.322  15.457  1.00 77.38           H  
ATOM    637  CE1 TYR A  41      -0.332  15.308  11.814  1.00 77.38           C  
ATOM    638  HE1 TYR A  41      -0.092  15.585  10.798  1.00 77.38           H  
ATOM    639  CE2 TYR A  41      -1.595  15.748  13.859  1.00 77.38           C  
ATOM    640  HE2 TYR A  41      -2.313  16.324  14.424  1.00 77.38           H  
ATOM    641  OH  TYR A  41      -1.805  17.193  11.955  1.00 77.38           O  
ATOM    642  HH  TYR A  41      -2.493  17.543  12.525  1.00 77.38           H  
ATOM    643  CZ  TYR A  41      -1.251  16.097  12.537  1.00 77.38           C  
ATOM    644  N   ILE A  42       1.342   9.590  13.869  1.00 81.67           N  
ATOM    645  H   ILE A  42       1.702  10.219  13.166  1.00 81.67           H  
ATOM    646  CA  ILE A  42       2.227   8.519  14.334  1.00 81.67           C  
ATOM    647  HA  ILE A  42       1.833   8.069  15.245  1.00 81.67           H  
ATOM    648  C   ILE A  42       3.547   9.184  14.685  1.00 81.67           C  
ATOM    649  CB  ILE A  42       2.396   7.411  13.272  1.00 81.67           C  
ATOM    650  HB  ILE A  42       2.816   7.869  12.377  1.00 81.67           H  
ATOM    651  O   ILE A  42       4.269   9.651  13.795  1.00 81.67           O  
ATOM    652  CG1 ILE A  42       1.070   6.748  12.860  1.00 81.67           C  
ATOM    653 HG12 ILE A  42       0.378   7.507  12.498  1.00 81.67           H  
ATOM    654 HG13 ILE A  42       1.277   6.047  12.052  1.00 81.67           H  
ATOM    655  CG2 ILE A  42       3.379   6.329  13.743  1.00 81.67           C  
ATOM    656 HG21 ILE A  42       3.472   5.546  12.990  1.00 81.67           H  
ATOM    657 HG22 ILE A  42       4.356   6.777  13.919  1.00 81.67           H  
ATOM    658 HG23 ILE A  42       3.027   5.894  14.679  1.00 81.67           H  
ATOM    659  CD1 ILE A  42       0.381   5.946  13.948  1.00 81.67           C  
ATOM    660 HD11 ILE A  42      -0.597   5.625  13.588  1.00 81.67           H  
ATOM    661 HD12 ILE A  42       0.972   5.061  14.185  1.00 81.67           H  
ATOM    662 HD13 ILE A  42       0.259   6.566  14.836  1.00 81.67           H  
ATOM    663  N   SER A  43       3.873   9.219  15.968  1.00 84.34           N  
ATOM    664  H   SER A  43       3.207   8.851  16.633  1.00 84.34           H  
ATOM    665  CA  SER A  43       5.170   9.657  16.464  1.00 84.34           C  
ATOM    666  HA  SER A  43       5.346  10.666  16.091  1.00 84.34           H  
ATOM    667  C   SER A  43       6.293   8.742  15.960  1.00 84.34           C  
ATOM    668  CB  SER A  43       5.158   9.719  17.996  1.00 84.34           C  
ATOM    669  HB2 SER A  43       6.065  10.211  18.346  1.00 84.34           H  
ATOM    670  HB3 SER A  43       4.289  10.280  18.340  1.00 84.34           H  
ATOM    671  O   SER A  43       6.096   7.582  15.583  1.00 84.34           O  
ATOM    672  OG  SER A  43       5.115   8.411  18.520  1.00 84.34           O  
ATOM    673  HG  SER A  43       4.189   8.172  18.438  1.00 84.34           H  
ATOM    674  N   ALA A  44       7.532   9.238  15.989  1.00 86.03           N  
ATOM    675  H   ALA A  44       7.665  10.196  16.281  1.00 86.03           H  
ATOM    676  CA  ALA A  44       8.694   8.425  15.629  1.00 86.03           C  
ATOM    677  HA  ALA A  44       8.580   8.096  14.596  1.00 86.03           H  
ATOM    678  C   ALA A  44       8.821   7.162  16.505  1.00 86.03           C  
ATOM    679  CB  ALA A  44       9.947   9.300  15.730  1.00 86.03           C  
ATOM    680  HB1 ALA A  44      10.081   9.648  16.754  1.00 86.03           H  
ATOM    681  HB2 ALA A  44       9.855  10.159  15.066  1.00 86.03           H  
ATOM    682  HB3 ALA A  44      10.821   8.719  15.435  1.00 86.03           H  
ATOM    683  O   ALA A  44       9.250   6.119  16.013  1.00 86.03           O  
ATOM    684  N   ALA A  45       8.421   7.245  17.780  1.00 86.94           N  
ATOM    685  H   ALA A  45       7.977   8.096  18.092  1.00 86.94           H  
ATOM    686  CA  ALA A  45       8.426   6.113  18.702  1.00 86.94           C  
ATOM    687  HA  ALA A  45       9.406   5.638  18.679  1.00 86.94           H  
ATOM    688  C   ALA A  45       7.388   5.051  18.302  1.00 86.94           C  
ATOM    689  CB  ALA A  45       8.177   6.647  20.118  1.00 86.94           C  
ATOM    690  HB1 ALA A  45       8.950   7.365  20.391  1.00 86.94           H  
ATOM    691  HB2 ALA A  45       7.202   7.130  20.171  1.00 86.94           H  
ATOM    692  HB3 ALA A  45       8.196   5.819  20.827  1.00 86.94           H  
ATOM    693  O   ALA A  45       7.696   3.862  18.281  1.00 86.94           O  
ATOM    694  N   GLU A  46       6.186   5.462  17.902  1.00 86.11           N  
ATOM    695  H   GLU A  46       5.957   6.445  17.946  1.00 86.11           H  
ATOM    696  CA  GLU A  46       5.136   4.545  17.443  1.00 86.11           C  
ATOM    697  HA  GLU A  46       5.010   3.733  18.158  1.00 86.11           H  
ATOM    698  C   GLU A  46       5.450   3.922  16.087  1.00 86.11           C  
ATOM    699  CB  GLU A  46       3.834   5.314  17.321  1.00 86.11           C  
ATOM    700  HB2 GLU A  46       4.037   6.208  16.732  1.00 86.11           H  
ATOM    701  HB3 GLU A  46       3.109   4.701  16.787  1.00 86.11           H  
ATOM    702  O   GLU A  46       5.216   2.732  15.881  1.00 86.11           O  
ATOM    703  CG  GLU A  46       3.286   5.663  18.706  1.00 86.11           C  
ATOM    704  HG2 GLU A  46       2.823   4.774  19.132  1.00 86.11           H  
ATOM    705  HG3 GLU A  46       4.098   5.954  19.372  1.00 86.11           H  
ATOM    706  CD  GLU A  46       2.301   6.818  18.634  1.00 86.11           C  
ATOM    707  OE1 GLU A  46       1.349   6.767  19.422  1.00 86.11           O  
ATOM    708  OE2 GLU A  46       2.611   7.762  17.875  1.00 86.11           O  
ATOM    709  N   ALA A  47       6.043   4.697  15.176  1.00 84.90           N  
ATOM    710  H   ALA A  47       6.135   5.682  15.378  1.00 84.90           H  
ATOM    711  CA  ALA A  47       6.543   4.176  13.910  1.00 84.90           C  
ATOM    712  HA  ALA A  47       5.732   3.649  13.408  1.00 84.90           H  
ATOM    713  C   ALA A  47       7.703   3.182  14.102  1.00 84.90           C  
ATOM    714  CB  ALA A  47       6.989   5.355  13.037  1.00 84.90           C  
ATOM    715  HB1 ALA A  47       7.380   4.985  12.089  1.00 84.90           H  
ATOM    716  HB2 ALA A  47       7.765   5.923  13.550  1.00 84.90           H  
ATOM    717  HB3 ALA A  47       6.145   6.013  12.833  1.00 84.90           H  
ATOM    718  O   ALA A  47       7.920   2.326  13.232  1.00 84.90           O  
ATOM    719  N   ALA A  48       8.470   3.313  15.192  1.00 85.16           N  
ATOM    720  H   ALA A  48       8.269   4.073  15.826  1.00 85.16           H  
ATOM    721  CA  ALA A  48       9.546   2.397  15.563  1.00 85.16           C  
ATOM    722  HA  ALA A  48      10.080   2.103  14.659  1.00 85.16           H  
ATOM    723  C   ALA A  48       9.016   1.107  16.212  1.00 85.16           C  
ATOM    724  CB  ALA A  48      10.541   3.131  16.471  1.00 85.16           C  
ATOM    725  HB1 ALA A  48      10.932   4.012  15.962  1.00 85.16           H  
ATOM    726  HB2 ALA A  48      10.055   3.437  17.397  1.00 85.16           H  
ATOM    727  HB3 ALA A  48      11.369   2.465  16.716  1.00 85.16           H  
ATOM    728  O   ALA A  48       9.561   0.038  15.941  1.00 85.16           O  
ATOM    729  N   ASP A  49       7.928   1.195  16.979  1.00 85.19           N  
ATOM    730  H   ASP A  49       7.588   2.119  17.202  1.00 85.19           H  
ATOM    731  CA  ASP A  49       7.227   0.072  17.627  1.00 85.19           C  
ATOM    732  HA  ASP A  49       7.968  -0.661  17.946  1.00 85.19           H  
ATOM    733  C   ASP A  49       6.241  -0.668  16.695  1.00 85.19           C  
ATOM    734  CB  ASP A  49       6.541   0.617  18.886  1.00 85.19           C  
ATOM    735  HB2 ASP A  49       5.755   1.310  18.586  1.00 85.19           H  
ATOM    736  HB3 ASP A  49       7.271   1.175  19.473  1.00 85.19           H  
ATOM    737  O   ASP A  49       5.390  -1.444  17.124  1.00 85.19           O  
ATOM    738  CG  ASP A  49       5.954  -0.478  19.779  1.00 85.19           C  
ATOM    739  OD1 ASP A  49       6.702  -1.418  20.121  1.00 85.19           O  
ATOM    740  OD2 ASP A  49       4.768  -0.302  20.161  1.00 85.19           O  
ATOM    741  N   ALA A  50       6.320  -0.416  15.390  1.00 88.15           N  
ATOM    742  H   ALA A  50       7.000   0.263  15.082  1.00 88.15           H  
ATOM    743  CA  ALA A  50       5.431  -1.036  14.421  1.00 88.15           C  
ATOM    744  HA  ALA A  50       4.406  -0.775  14.687  1.00 88.15           H  
ATOM    745  C   ALA A  50       5.565  -2.567  14.409  1.00 88.15           C  
ATOM    746  CB  ALA A  50       5.744  -0.457  13.052  1.00 88.15           C  
ATOM    747  HB1 ALA A  50       5.000  -0.809  12.338  1.00 88.15           H  
ATOM    748  HB2 ALA A  50       5.712   0.631  13.109  1.00 88.15           H  
ATOM    749  HB3 ALA A  50       6.739  -0.791  12.755  1.00 88.15           H  
ATOM    750  O   ALA A  50       6.674  -3.106  14.320  1.00 88.15           O  
ATOM    751  N   GLU A  51       4.430  -3.267  14.391  1.00 90.76           N  
ATOM    752  H   GLU A  51       3.559  -2.758  14.353  1.00 90.76           H  
ATOM    753  CA  GLU A  51       4.413  -4.716  14.209  1.00 90.76           C  
ATOM    754  HA  GLU A  51       5.185  -5.138  14.853  1.00 90.76           H  
ATOM    755  C   GLU A  51       4.759  -5.043  12.754  1.00 90.76           C  
ATOM    756  CB  GLU A  51       3.064  -5.313  14.641  1.00 90.76           C  
ATOM    757  HB2 GLU A  51       2.818  -4.923  15.629  1.00 90.76           H  
ATOM    758  HB3 GLU A  51       2.287  -5.009  13.941  1.00 90.76           H  
ATOM    759  O   GLU A  51       4.215  -4.443  11.822  1.00 90.76           O  
ATOM    760  CG  GLU A  51       3.127  -6.851  14.715  1.00 90.76           C  
ATOM    761  HG2 GLU A  51       3.943  -7.134  15.380  1.00 90.76           H  
ATOM    762  HG3 GLU A  51       3.358  -7.242  13.724  1.00 90.76           H  
ATOM    763  CD  GLU A  51       1.829  -7.510  15.219  1.00 90.76           C  
ATOM    764  OE1 GLU A  51       1.702  -8.743  15.007  1.00 90.76           O  
ATOM    765  OE2 GLU A  51       0.969  -6.788  15.791  1.00 90.76           O  
ATOM    766  N   LYS A  52       5.682  -5.986  12.555  1.00 92.60           N  
ATOM    767  H   LYS A  52       6.058  -6.468  13.359  1.00 92.60           H  
ATOM    768  CA  LYS A  52       6.179  -6.370  11.232  1.00 92.60           C  
ATOM    769  HA  LYS A  52       5.628  -5.805  10.479  1.00 92.60           H  
ATOM    770  C   LYS A  52       5.931  -7.845  10.968  1.00 92.60           C  
ATOM    771  CB  LYS A  52       7.665  -6.024  11.071  1.00 92.60           C  
ATOM    772  HB2 LYS A  52       8.007  -6.376  10.099  1.00 92.60           H  
ATOM    773  HB3 LYS A  52       8.230  -6.544  11.845  1.00 92.60           H  
ATOM    774  O   LYS A  52       6.132  -8.680  11.849  1.00 92.60           O  
ATOM    775  CG  LYS A  52       7.925  -4.515  11.169  1.00 92.60           C  
ATOM    776  HG2 LYS A  52       7.530  -4.137  12.112  1.00 92.60           H  
ATOM    777  HG3 LYS A  52       7.428  -4.003  10.345  1.00 92.60           H  
ATOM    778  CD  LYS A  52       9.429  -4.233  11.123  1.00 92.60           C  
ATOM    779  HD2 LYS A  52       9.927  -4.871  11.852  1.00 92.60           H  
ATOM    780  HD3 LYS A  52       9.811  -4.458  10.127  1.00 92.60           H  
ATOM    781  CE  LYS A  52       9.686  -2.767  11.479  1.00 92.60           C  
ATOM    782  HE2 LYS A  52       9.171  -2.553  12.415  1.00 92.60           H  
ATOM    783  HE3 LYS A  52       9.253  -2.137  10.702  1.00 92.60           H  
ATOM    784  NZ  LYS A  52      11.138  -2.506  11.630  1.00 92.60           N  
ATOM    785  HZ1 LYS A  52      11.629  -2.695  10.767  1.00 92.60           H  
ATOM    786  HZ2 LYS A  52      11.511  -3.106  12.351  1.00 92.60           H  
ATOM    787  HZ3 LYS A  52      11.299  -1.551  11.918  1.00 92.60           H  
ATOM    788  N   ARG A  53       5.547  -8.170   9.738  1.00 95.57           N  
ATOM    789  H   ARG A  53       5.383  -7.413   9.090  1.00 95.57           H  
ATOM    790  CA  ARG A  53       5.468  -9.539   9.221  1.00 95.57           C  
ATOM    791  HA  ARG A  53       6.036 -10.208   9.866  1.00 95.57           H  
ATOM    792  C   ARG A  53       6.110  -9.580   7.845  1.00 95.57           C  
ATOM    793  CB  ARG A  53       4.003 -10.005   9.147  1.00 95.57           C  
ATOM    794  HB2 ARG A  53       3.964 -10.987   8.676  1.00 95.57           H  
ATOM    795  HB3 ARG A  53       3.447  -9.318   8.509  1.00 95.57           H  
ATOM    796  O   ARG A  53       5.831  -8.716   7.026  1.00 95.57           O  
ATOM    797  CG  ARG A  53       3.303 -10.085  10.511  1.00 95.57           C  
ATOM    798  HG2 ARG A  53       2.243 -10.280  10.346  1.00 95.57           H  
ATOM    799  HG3 ARG A  53       3.390  -9.134  11.036  1.00 95.57           H  
ATOM    800  CD  ARG A  53       3.868 -11.201  11.388  1.00 95.57           C  
ATOM    801  HD2 ARG A  53       4.908 -10.984  11.629  1.00 95.57           H  
ATOM    802  HD3 ARG A  53       3.819 -12.134  10.828  1.00 95.57           H  
ATOM    803  NE  ARG A  53       3.099 -11.304  12.639  1.00 95.57           N  
ATOM    804  HE  ARG A  53       2.740 -10.442  13.024  1.00 95.57           H  
ATOM    805  NH1 ARG A  53       3.261 -13.576  12.954  1.00 95.57           N  
ATOM    806 HH11 ARG A  53       3.018 -14.398  13.488  1.00 95.57           H  
ATOM    807 HH12 ARG A  53       3.827 -13.642  12.120  1.00 95.57           H  
ATOM    808  NH2 ARG A  53       2.114 -12.295  14.401  1.00 95.57           N  
ATOM    809 HH21 ARG A  53       1.852 -13.103  14.947  1.00 95.57           H  
ATOM    810 HH22 ARG A  53       1.803 -11.375  14.680  1.00 95.57           H  
ATOM    811  CZ  ARG A  53       2.830 -12.396  13.320  1.00 95.57           C  
ATOM    812  N   THR A  54       6.917 -10.599   7.595  1.00 96.39           N  
ATOM    813  H   THR A  54       7.098 -11.280   8.319  1.00 96.39           H  
ATOM    814  CA  THR A  54       7.446 -10.899   6.264  1.00 96.39           C  
ATOM    815  HA  THR A  54       7.116 -10.143   5.552  1.00 96.39           H  
ATOM    816  C   THR A  54       6.880 -12.241   5.837  1.00 96.39           C  
ATOM    817  CB  THR A  54       8.978 -10.889   6.241  1.00 96.39           C  
ATOM    818  HB  THR A  54       9.358 -11.641   6.933  1.00 96.39           H  
ATOM    819  O   THR A  54       6.912 -13.198   6.614  1.00 96.39           O  
ATOM    820  CG2 THR A  54       9.538 -11.155   4.848  1.00 96.39           C  
ATOM    821 HG21 THR A  54      10.622 -11.036   4.854  1.00 96.39           H  
ATOM    822 HG22 THR A  54       9.108 -10.459   4.129  1.00 96.39           H  
ATOM    823 HG23 THR A  54       9.316 -12.176   4.536  1.00 96.39           H  
ATOM    824  OG1 THR A  54       9.436  -9.618   6.650  1.00 96.39           O  
ATOM    825  HG1 THR A  54       9.677  -9.130   5.859  1.00 96.39           H  
ATOM    826  N   VAL A  55       6.312 -12.294   4.636  1.00 96.21           N  
ATOM    827  H   VAL A  55       6.287 -11.454   4.077  1.00 96.21           H  
ATOM    828  CA  VAL A  55       5.669 -13.488   4.087  1.00 96.21           C  
ATOM    829  HA  VAL A  55       5.969 -14.367   4.657  1.00 96.21           H  
ATOM    830  C   VAL A  55       6.119 -13.680   2.653  1.00 96.21           C  
ATOM    831  CB  VAL A  55       4.136 -13.368   4.155  1.00 96.21           C  
ATOM    832  HB  VAL A  55       3.814 -12.476   3.618  1.00 96.21           H  
ATOM    833  O   VAL A  55       5.952 -12.788   1.828  1.00 96.21           O  
ATOM    834  CG1 VAL A  55       3.431 -14.582   3.542  1.00 96.21           C  
ATOM    835 HG11 VAL A  55       2.354 -14.415   3.568  1.00 96.21           H  
ATOM    836 HG12 VAL A  55       3.683 -15.491   4.087  1.00 96.21           H  
ATOM    837 HG13 VAL A  55       3.710 -14.704   2.495  1.00 96.21           H  
ATOM    838  CG2 VAL A  55       3.679 -13.253   5.614  1.00 96.21           C  
ATOM    839 HG21 VAL A  55       3.918 -12.264   6.003  1.00 96.21           H  
ATOM    840 HG22 VAL A  55       2.603 -13.415   5.665  1.00 96.21           H  
ATOM    841 HG23 VAL A  55       4.172 -14.014   6.219  1.00 96.21           H  
ATOM    842  N   THR A  56       6.642 -14.859   2.342  1.00 96.01           N  
ATOM    843  H   THR A  56       6.785 -15.547   3.067  1.00 96.01           H  
ATOM    844  CA  THR A  56       6.839 -15.290   0.958  1.00 96.01           C  
ATOM    845  HA  THR A  56       7.039 -14.421   0.332  1.00 96.01           H  
ATOM    846  C   THR A  56       5.564 -15.971   0.471  1.00 96.01           C  
ATOM    847  CB  THR A  56       8.033 -16.239   0.834  1.00 96.01           C  
ATOM    848  HB  THR A  56       7.784 -17.190   1.305  1.00 96.01           H  
ATOM    849  O   THR A  56       5.090 -16.907   1.108  1.00 96.01           O  
ATOM    850  CG2 THR A  56       8.404 -16.500  -0.624  1.00 96.01           C  
ATOM    851 HG21 THR A  56       9.295 -17.126  -0.663  1.00 96.01           H  
ATOM    852 HG22 THR A  56       7.590 -17.022  -1.126  1.00 96.01           H  
ATOM    853 HG23 THR A  56       8.600 -15.558  -1.137  1.00 96.01           H  
ATOM    854  OG1 THR A  56       9.167 -15.714   1.490  1.00 96.01           O  
ATOM    855  HG1 THR A  56       9.419 -14.872   1.104  1.00 96.01           H  
ATOM    856  N   VAL A  57       5.019 -15.506  -0.650  1.00 96.63           N  
ATOM    857  H   VAL A  57       5.455 -14.707  -1.086  1.00 96.63           H  
ATOM    858  CA  VAL A  57       3.840 -16.067  -1.317  1.00 96.63           C  
ATOM    859  HA  VAL A  57       3.407 -16.852  -0.697  1.00 96.63           H  
ATOM    860  C   VAL A  57       4.303 -16.688  -2.631  1.00 96.63           C  
ATOM    861  CB  VAL A  57       2.763 -14.987  -1.547  1.00 96.63           C  
ATOM    862  HB  VAL A  57       3.108 -14.290  -2.311  1.00 96.63           H  
ATOM    863  O   VAL A  57       4.785 -15.987  -3.528  1.00 96.63           O  
ATOM    864  CG1 VAL A  57       1.447 -15.619  -2.011  1.00 96.63           C  
ATOM    865 HG11 VAL A  57       0.705 -14.845  -2.210  1.00 96.63           H  
ATOM    866 HG12 VAL A  57       1.060 -16.289  -1.243  1.00 96.63           H  
ATOM    867 HG13 VAL A  57       1.603 -16.196  -2.922  1.00 96.63           H  
ATOM    868  CG2 VAL A  57       2.464 -14.180  -0.276  1.00 96.63           C  
ATOM    869 HG21 VAL A  57       1.664 -13.469  -0.481  1.00 96.63           H  
ATOM    870 HG22 VAL A  57       3.345 -13.617   0.034  1.00 96.63           H  
ATOM    871 HG23 VAL A  57       2.159 -14.850   0.527  1.00 96.63           H  
ATOM    872  N   ASN A  58       4.208 -18.008  -2.749  1.00 96.20           N  
ATOM    873  H   ASN A  58       3.782 -18.537  -2.001  1.00 96.20           H  
ATOM    874  CA  ASN A  58       4.624 -18.734  -3.947  1.00 96.20           C  
ATOM    875  HA  ASN A  58       5.595 -18.343  -4.250  1.00 96.20           H  
ATOM    876  C   ASN A  58       3.636 -18.523  -5.111  1.00 96.20           C  
ATOM    877  CB  ASN A  58       4.798 -20.219  -3.603  1.00 96.20           C  
ATOM    878  HB2 ASN A  58       5.053 -20.789  -4.497  1.00 96.20           H  
ATOM    879  HB3 ASN A  58       3.860 -20.616  -3.214  1.00 96.20           H  
ATOM    880  O   ASN A  58       2.491 -18.132  -4.885  1.00 96.20           O  
ATOM    881  CG  ASN A  58       5.907 -20.427  -2.595  1.00 96.20           C  
ATOM    882  ND2 ASN A  58       5.571 -20.821  -1.394  1.00 96.20           N  
ATOM    883 HD21 ASN A  58       4.605 -20.703  -1.124  1.00 96.20           H  
ATOM    884 HD22 ASN A  58       6.294 -20.828  -0.688  1.00 96.20           H  
ATOM    885  OD1 ASN A  58       7.075 -20.206  -2.881  1.00 96.20           O  
ATOM    886  N   PRO A  59       4.045 -18.781  -6.367  1.00 95.36           N  
ATOM    887  CA  PRO A  59       3.138 -18.747  -7.515  1.00 95.36           C  
ATOM    888  HA  PRO A  59       2.873 -17.710  -7.723  1.00 95.36           H  
ATOM    889  C   PRO A  59       1.866 -19.576  -7.292  1.00 95.36           C  
ATOM    890  CB  PRO A  59       3.964 -19.301  -8.679  1.00 95.36           C  
ATOM    891  HB2 PRO A  59       3.637 -18.911  -9.643  1.00 95.36           H  
ATOM    892  HB3 PRO A  59       3.932 -20.391  -8.687  1.00 95.36           H  
ATOM    893  O   PRO A  59       1.941 -20.769  -6.997  1.00 95.36           O  
ATOM    894  CG  PRO A  59       5.375 -18.848  -8.321  1.00 95.36           C  
ATOM    895  HG2 PRO A  59       5.476 -17.786  -8.545  1.00 95.36           H  
ATOM    896  HG3 PRO A  59       6.139 -19.434  -8.831  1.00 95.36           H  
ATOM    897  CD  PRO A  59       5.404 -19.057  -6.810  1.00 95.36           C  
ATOM    898  HD2 PRO A  59       6.124 -18.377  -6.355  1.00 95.36           H  
ATOM    899  HD3 PRO A  59       5.662 -20.092  -6.588  1.00 95.36           H  
ATOM    900  N   GLY A  60       0.699 -18.949  -7.450  1.00 96.05           N  
ATOM    901  H   GLY A  60       0.711 -17.952  -7.611  1.00 96.05           H  
ATOM    902  CA  GLY A  60      -0.614 -19.568  -7.249  1.00 96.05           C  
ATOM    903  HA2 GLY A  60      -0.621 -20.553  -7.715  1.00 96.05           H  
ATOM    904  HA3 GLY A  60      -1.365 -18.947  -7.737  1.00 96.05           H  
ATOM    905  C   GLY A  60      -1.037 -19.738  -5.784  1.00 96.05           C  
ATOM    906  O   GLY A  60      -2.112 -20.282  -5.533  1.00 96.05           O  
ATOM    907  N   GLU A  61      -0.223 -19.293  -4.825  1.00 97.72           N  
ATOM    908  H   GLU A  61       0.639 -18.838  -5.089  1.00 97.72           H  
ATOM    909  CA  GLU A  61      -0.529 -19.354  -3.397  1.00 97.72           C  
ATOM    910  HA  GLU A  61      -1.121 -20.251  -3.216  1.00 97.72           H  
ATOM    911  C   GLU A  61      -1.367 -18.144  -2.950  1.00 97.72           C  
ATOM    912  CB  GLU A  61       0.778 -19.496  -2.596  1.00 97.72           C  
ATOM    913  HB2 GLU A  61       1.381 -20.274  -3.063  1.00 97.72           H  
ATOM    914  HB3 GLU A  61       1.324 -18.554  -2.643  1.00 97.72           H  
ATOM    915  O   GLU A  61      -1.219 -17.023  -3.452  1.00 97.72           O  
ATOM    916  CG  GLU A  61       0.574 -19.870  -1.120  1.00 97.72           C  
ATOM    917  HG2 GLU A  61       0.019 -19.073  -0.625  1.00 97.72           H  
ATOM    918  HG3 GLU A  61      -0.025 -20.779  -1.074  1.00 97.72           H  
ATOM    919  CD  GLU A  61       1.898 -20.096  -0.365  1.00 97.72           C  
ATOM    920  OE1 GLU A  61       1.838 -20.645   0.755  1.00 97.72           O  
ATOM    921  OE2 GLU A  61       2.980 -19.762  -0.911  1.00 97.72           O  
ATOM    922  N   GLU A  62      -2.236 -18.381  -1.967  1.00 97.76           N  
ATOM    923  H   GLU A  62      -2.274 -19.311  -1.575  1.00 97.76           H  
ATOM    924  CA  GLU A  62      -2.934 -17.346  -1.210  1.00 97.76           C  
ATOM    925  HA  GLU A  62      -2.575 -16.374  -1.548  1.00 97.76           H  
ATOM    926  C   GLU A  62      -2.581 -17.503   0.275  1.00 97.76           C  
ATOM    927  CB  GLU A  62      -4.450 -17.400  -1.484  1.00 97.76           C  
ATOM    928  HB2 GLU A  62      -4.598 -17.329  -2.561  1.00 97.76           H  
ATOM    929  HB3 GLU A  62      -4.849 -18.355  -1.141  1.00 97.76           H  
ATOM    930  O   GLU A  62      -2.719 -18.589   0.839  1.00 97.76           O  
ATOM    931  CG  GLU A  62      -5.226 -16.251  -0.804  1.00 97.76           C  
ATOM    932  HG2 GLU A  62      -5.133 -16.356   0.277  1.00 97.76           H  
ATOM    933  HG3 GLU A  62      -4.761 -15.307  -1.088  1.00 97.76           H  
ATOM    934  CD  GLU A  62      -6.726 -16.180  -1.172  1.00 97.76           C  
ATOM    935  OE1 GLU A  62      -7.450 -15.368  -0.538  1.00 97.76           O  
ATOM    936  OE2 GLU A  62      -7.168 -16.878  -2.115  1.00 97.76           O  
ATOM    937  N   VAL A  63      -2.124 -16.422   0.910  1.00 97.66           N  
ATOM    938  H   VAL A  63      -2.062 -15.561   0.384  1.00 97.66           H  
ATOM    939  CA  VAL A  63      -1.746 -16.385   2.330  1.00 97.66           C  
ATOM    940  HA  VAL A  63      -2.002 -17.342   2.785  1.00 97.66           H  
ATOM    941  C   VAL A  63      -2.541 -15.299   3.045  1.00 97.66           C  
ATOM    942  CB  VAL A  63      -0.227 -16.177   2.520  1.00 97.66           C  
ATOM    943  HB  VAL A  63       0.065 -15.217   2.096  1.00 97.66           H  
ATOM    944  O   VAL A  63      -2.684 -14.188   2.541  1.00 97.66           O  
ATOM    945  CG1 VAL A  63       0.137 -16.187   4.013  1.00 97.66           C  
ATOM    946 HG11 VAL A  63      -0.213 -15.275   4.495  1.00 97.66           H  
ATOM    947 HG12 VAL A  63      -0.311 -17.054   4.498  1.00 97.66           H  
ATOM    948 HG13 VAL A  63       1.218 -16.257   4.137  1.00 97.66           H  
ATOM    949  CG2 VAL A  63       0.591 -17.278   1.835  1.00 97.66           C  
ATOM    950 HG21 VAL A  63       0.306 -18.260   2.213  1.00 97.66           H  
ATOM    951 HG22 VAL A  63       0.416 -17.256   0.759  1.00 97.66           H  
ATOM    952 HG23 VAL A  63       1.657 -17.127   2.004  1.00 97.66           H  
ATOM    953  N   GLU A  64      -3.032 -15.595   4.248  1.00 97.20           N  
ATOM    954  H   GLU A  64      -2.862 -16.518   4.623  1.00 97.20           H  
ATOM    955  CA  GLU A  64      -3.662 -14.614   5.135  1.00 97.20           C  
ATOM    956  HA  GLU A  64      -3.787 -13.677   4.592  1.00 97.20           H  
ATOM    957  C   GLU A  64      -2.763 -14.331   6.344  1.00 97.20           C  
ATOM    958  CB  GLU A  64      -5.073 -15.079   5.544  1.00 97.20           C  
ATOM    959  HB2 GLU A  64      -5.637 -15.320   4.643  1.00 97.20           H  
ATOM    960  HB3 GLU A  64      -4.996 -15.978   6.156  1.00 97.20           H  
ATOM    961  O   GLU A  64      -2.321 -15.241   7.045  1.00 97.20           O  
ATOM    962  CG  GLU A  64      -5.837 -13.994   6.323  1.00 97.20           C  
ATOM    963  HG2 GLU A  64      -5.291 -13.752   7.234  1.00 97.20           H  
ATOM    964  HG3 GLU A  64      -5.881 -13.087   5.720  1.00 97.20           H  
ATOM    965  CD  GLU A  64      -7.265 -14.431   6.694  1.00 97.20           C  
ATOM    966  OE1 GLU A  64      -7.446 -14.971   7.804  1.00 97.20           O  
ATOM    967  OE2 GLU A  64      -8.209 -14.156   5.908  1.00 97.20           O  
ATOM    968  N   VAL A  65      -2.519 -13.051   6.613  1.00 95.76           N  
ATOM    969  H   VAL A  65      -2.878 -12.361   5.969  1.00 95.76           H  
ATOM    970  CA  VAL A  65      -1.800 -12.561   7.791  1.00 95.76           C  
ATOM    971  HA  VAL A  65      -1.418 -13.410   8.358  1.00 95.76           H  
ATOM    972  C   VAL A  65      -2.776 -11.785   8.659  1.00 95.76           C  
ATOM    973  CB  VAL A  65      -0.607 -11.674   7.397  1.00 95.76           C  
ATOM    974  HB  VAL A  65      -0.969 -10.745   6.957  1.00 95.76           H  
ATOM    975  O   VAL A  65      -3.411 -10.846   8.189  1.00 95.76           O  
ATOM    976  CG1 VAL A  65       0.244 -11.331   8.625  1.00 95.76           C  
ATOM    977 HG11 VAL A  65      -0.350 -10.789   9.361  1.00 95.76           H  
ATOM    978 HG12 VAL A  65       0.637 -12.242   9.076  1.00 95.76           H  
ATOM    979 HG13 VAL A  65       1.073 -10.693   8.319  1.00 95.76           H  
ATOM    980  CG2 VAL A  65       0.296 -12.367   6.377  1.00 95.76           C  
ATOM    981 HG21 VAL A  65       1.168 -11.744   6.177  1.00 95.76           H  
ATOM    982 HG22 VAL A  65      -0.236 -12.506   5.436  1.00 95.76           H  
ATOM    983 HG23 VAL A  65       0.605 -13.341   6.757  1.00 95.76           H  
ATOM    984  N   THR A  66      -2.893 -12.151   9.933  1.00 93.73           N  
ATOM    985  H   THR A  66      -2.319 -12.907  10.278  1.00 93.73           H  
ATOM    986  CA  THR A  66      -3.753 -11.437  10.887  1.00 93.73           C  
ATOM    987  HA  THR A  66      -4.376 -10.721  10.352  1.00 93.73           H  
ATOM    988  C   THR A  66      -2.910 -10.656  11.885  1.00 93.73           C  
ATOM    989  CB  THR A  66      -4.715 -12.392  11.602  1.00 93.73           C  
ATOM    990  HB  THR A  66      -4.150 -13.160  12.130  1.00 93.73           H  
ATOM    991  O   THR A  66      -1.987 -11.200  12.490  1.00 93.73           O  
ATOM    992  CG2 THR A  66      -5.640 -11.673  12.587  1.00 93.73           C  
ATOM    993 HG21 THR A  66      -6.382 -12.376  12.968  1.00 93.73           H  
ATOM    994 HG22 THR A  66      -5.068 -11.286  13.431  1.00 93.73           H  
ATOM    995 HG23 THR A  66      -6.148 -10.848  12.088  1.00 93.73           H  
ATOM    996  OG1 THR A  66      -5.573 -13.005  10.668  1.00 93.73           O  
ATOM    997  HG1 THR A  66      -5.056 -13.467  10.004  1.00 93.73           H  
ATOM    998  N   PHE A  67      -3.278  -9.395  12.083  1.00 91.13           N  
ATOM    999  H   PHE A  67      -4.033  -9.030  11.521  1.00 91.13           H  
ATOM   1000  CA  PHE A  67      -2.793  -8.524  13.143  1.00 91.13           C  
ATOM   1001  HA  PHE A  67      -1.971  -9.001  13.677  1.00 91.13           H  
ATOM   1002  C   PHE A  67      -3.940  -8.265  14.114  1.00 91.13           C  
ATOM   1003  CB  PHE A  67      -2.291  -7.205  12.550  1.00 91.13           C  
ATOM   1004  HB2 PHE A  67      -2.014  -6.539  13.367  1.00 91.13           H  
ATOM   1005  HB3 PHE A  67      -3.105  -6.730  12.003  1.00 91.13           H  
ATOM   1006  O   PHE A  67      -5.055  -7.974  13.683  1.00 91.13           O  
ATOM   1007  CG  PHE A  67      -1.109  -7.358  11.620  1.00 91.13           C  
ATOM   1008  CD1 PHE A  67       0.188  -7.086  12.089  1.00 91.13           C  
ATOM   1009  HD1 PHE A  67       0.335  -6.766  13.110  1.00 91.13           H  
ATOM   1010  CD2 PHE A  67      -1.302  -7.768  10.287  1.00 91.13           C  
ATOM   1011  HD2 PHE A  67      -2.297  -7.983   9.924  1.00 91.13           H  
ATOM   1012  CE1 PHE A  67       1.288  -7.209  11.226  1.00 91.13           C  
ATOM   1013  HE1 PHE A  67       2.280  -6.967  11.579  1.00 91.13           H  
ATOM   1014  CE2 PHE A  67      -0.202  -7.903   9.427  1.00 91.13           C  
ATOM   1015  HE2 PHE A  67      -0.353  -8.223   8.406  1.00 91.13           H  
ATOM   1016  CZ  PHE A  67       1.091  -7.616   9.897  1.00 91.13           C  
ATOM   1017  HZ  PHE A  67       1.940  -7.695   9.234  1.00 91.13           H  
ATOM   1018  N   SER A  68      -3.655  -8.333  15.410  1.00 87.45           N  
ATOM   1019  H   SER A  68      -2.712  -8.563  15.691  1.00 87.45           H  
ATOM   1020  CA  SER A  68      -4.608  -7.962  16.456  1.00 87.45           C  
ATOM   1021  HA  SER A  68      -5.580  -7.753  16.008  1.00 87.45           H  
ATOM   1022  C   SER A  68      -4.142  -6.692  17.154  1.00 87.45           C  
ATOM   1023  CB  SER A  68      -4.832  -9.087  17.465  1.00 87.45           C  
ATOM   1024  HB2 SER A  68      -3.898  -9.298  17.987  1.00 87.45           H  
ATOM   1025  HB3 SER A  68      -5.575  -8.762  18.193  1.00 87.45           H  
ATOM   1026  O   SER A  68      -2.947  -6.466  17.380  1.00 87.45           O  
ATOM   1027  OG  SER A  68      -5.293 -10.267  16.829  1.00 87.45           O  
ATOM   1028  HG  SER A  68      -5.621 -10.847  17.521  1.00 87.45           H  
ATOM   1029  N   ALA A  69      -5.100  -5.853  17.491  1.00 75.71           N  
ATOM   1030  H   ALA A  69      -6.052  -6.099  17.263  1.00 75.71           H  
ATOM   1031  CA  ALA A  69      -4.930  -4.543  18.057  1.00 75.71           C  
ATOM   1032  HA  ALA A  69      -3.918  -4.405  18.435  1.00 75.71           H  
ATOM   1033  C   ALA A  69      -5.920  -4.367  19.192  1.00 75.71           C  
ATOM   1034  CB  ALA A  69      -5.227  -3.523  16.963  1.00 75.71           C  
ATOM   1035  HB1 ALA A  69      -6.264  -3.597  16.635  1.00 75.71           H  
ATOM   1036  HB2 ALA A  69      -4.582  -3.675  16.098  1.00 75.71           H  
ATOM   1037  HB3 ALA A  69      -5.069  -2.534  17.392  1.00 75.71           H  
ATOM   1038  O   ALA A  69      -7.097  -4.184  18.947  1.00 75.71           O  
ATOM   1039  N   ASN A  70      -5.444  -4.302  20.432  1.00 71.68           N  
ATOM   1040  H   ASN A  70      -4.463  -4.467  20.606  1.00 71.68           H  
ATOM   1041  CA  ASN A  70      -6.317  -3.928  21.551  1.00 71.68           C  
ATOM   1042  HA  ASN A  70      -7.188  -4.583  21.547  1.00 71.68           H  
ATOM   1043  C   ASN A  70      -6.854  -2.481  21.434  1.00 71.68           C  
ATOM   1044  CB  ASN A  70      -5.548  -4.136  22.864  1.00 71.68           C  
ATOM   1045  HB2 ASN A  70      -4.694  -3.458  22.885  1.00 71.68           H  
ATOM   1046  HB3 ASN A  70      -6.200  -3.877  23.698  1.00 71.68           H  
ATOM   1047  O   ASN A  70      -7.628  -2.054  22.284  1.00 71.68           O  
ATOM   1048  CG  ASN A  70      -5.080  -5.564  23.073  1.00 71.68           C  
ATOM   1049  ND2 ASN A  70      -3.919  -5.745  23.656  1.00 71.68           N  
ATOM   1050 HD21 ASN A  70      -3.397  -4.953  24.004  1.00 71.68           H  
ATOM   1051 HD22 ASN A  70      -3.652  -6.707  23.808  1.00 71.68           H  
ATOM   1052  OD1 ASN A  70      -5.714  -6.539  22.717  1.00 71.68           O  
ATOM   1053  N   ASP A  71      -6.417  -1.740  20.412  1.00 68.53           N  
ATOM   1054  H   ASP A  71      -5.869  -2.200  19.699  1.00 68.53           H  
ATOM   1055  CA  ASP A  71      -6.754  -0.355  20.122  1.00 68.53           C  
ATOM   1056  HA  ASP A  71      -7.630  -0.068  20.705  1.00 68.53           H  
ATOM   1057  C   ASP A  71      -7.015  -0.182  18.607  1.00 68.53           C  
ATOM   1058  CB  ASP A  71      -5.579   0.517  20.581  1.00 68.53           C  
ATOM   1059  HB2 ASP A  71      -5.375   0.300  21.630  1.00 68.53           H  
ATOM   1060  HB3 ASP A  71      -4.688   0.263  20.007  1.00 68.53           H  
ATOM   1061  O   ASP A  71      -6.109  -0.449  17.811  1.00 68.53           O  
ATOM   1062  CG  ASP A  71      -5.854   2.012  20.439  1.00 68.53           C  
ATOM   1063  OD1 ASP A  71      -6.798   2.376  19.702  1.00 68.53           O  
ATOM   1064  OD2 ASP A  71      -5.099   2.760  21.082  1.00 68.53           O  
ATOM   1065  N   PRO A  72      -8.208   0.265  18.170  1.00 64.34           N  
ATOM   1066  CA  PRO A  72      -8.507   0.507  16.755  1.00 64.34           C  
ATOM   1067  HA  PRO A  72      -8.413  -0.427  16.201  1.00 64.34           H  
ATOM   1068  C   PRO A  72      -7.580   1.541  16.091  1.00 64.34           C  
ATOM   1069  CB  PRO A  72      -9.970   0.961  16.728  1.00 64.34           C  
ATOM   1070  HB2 PRO A  72     -10.158   1.706  15.955  1.00 64.34           H  
ATOM   1071  HB3 PRO A  72     -10.611   0.092  16.575  1.00 64.34           H  
ATOM   1072  O   PRO A  72      -7.323   1.435  14.890  1.00 64.34           O  
ATOM   1073  CG  PRO A  72     -10.211   1.526  18.127  1.00 64.34           C  
ATOM   1074  HG2 PRO A  72     -11.261   1.467  18.415  1.00 64.34           H  
ATOM   1075  HG3 PRO A  72      -9.857   2.556  18.171  1.00 64.34           H  
ATOM   1076  CD  PRO A  72      -9.333   0.649  19.006  1.00 64.34           C  
ATOM   1077  HD2 PRO A  72      -9.879  -0.244  19.310  1.00 64.34           H  
ATOM   1078  HD3 PRO A  72      -9.026   1.222  19.881  1.00 64.34           H  
ATOM   1079  N   HIS A  73      -7.004   2.481  16.848  1.00 69.12           N  
ATOM   1080  H   HIS A  73      -7.183   2.504  17.842  1.00 69.12           H  
ATOM   1081  CA  HIS A  73      -6.032   3.451  16.332  1.00 69.12           C  
ATOM   1082  HA  HIS A  73      -6.432   3.891  15.418  1.00 69.12           H  
ATOM   1083  C   HIS A  73      -4.685   2.805  15.960  1.00 69.12           C  
ATOM   1084  CB  HIS A  73      -5.851   4.577  17.352  1.00 69.12           C  
ATOM   1085  HB2 HIS A  73      -5.424   4.173  18.270  1.00 69.12           H  
ATOM   1086  HB3 HIS A  73      -5.158   5.308  16.937  1.00 69.12           H  
ATOM   1087  O   HIS A  73      -3.860   3.415  15.268  1.00 69.12           O  
ATOM   1088  CG  HIS A  73      -7.125   5.305  17.682  1.00 69.12           C  
ATOM   1089  CD2 HIS A  73      -7.791   5.305  18.878  1.00 69.12           C  
ATOM   1090  HD2 HIS A  73      -7.486   4.777  19.769  1.00 69.12           H  
ATOM   1091  ND1 HIS A  73      -7.822   6.121  16.825  1.00 69.12           N  
ATOM   1092  HD1 HIS A  73      -7.526   6.387  15.897  1.00 69.12           H  
ATOM   1093  CE1 HIS A  73      -8.884   6.604  17.487  1.00 69.12           C  
ATOM   1094  HE1 HIS A  73      -9.597   7.307  17.083  1.00 69.12           H  
ATOM   1095  NE2 HIS A  73      -8.929   6.115  18.735  1.00 69.12           N  
ATOM   1096  N   LYS A  74      -4.480   1.517  16.306  1.00 76.96           N  
ATOM   1097  H   LYS A  74      -5.185   1.069  16.874  1.00 76.96           H  
ATOM   1098  CA  LYS A  74      -3.299   0.740  15.898  1.00 76.96           C  
ATOM   1099  HA  LYS A  74      -2.449   1.267  16.332  1.00 76.96           H  
ATOM   1100  C   LYS A  74      -3.115   0.668  14.379  1.00 76.96           C  
ATOM   1101  CB  LYS A  74      -3.290  -0.668  16.509  1.00 76.96           C  
ATOM   1102  HB2 LYS A  74      -3.476  -0.590  17.580  1.00 76.96           H  
ATOM   1103  HB3 LYS A  74      -4.092  -1.229  16.030  1.00 76.96           H  
ATOM   1104  O   LYS A  74      -2.021   0.370  13.910  1.00 76.96           O  
ATOM   1105  CG  LYS A  74      -1.952  -1.413  16.282  1.00 76.96           C  
ATOM   1106  HG2 LYS A  74      -1.874  -1.676  15.227  1.00 76.96           H  
ATOM   1107  HG3 LYS A  74      -1.123  -0.754  16.540  1.00 76.96           H  
ATOM   1108  CD  LYS A  74      -1.801  -2.721  17.073  1.00 76.96           C  
ATOM   1109  HD2 LYS A  74      -1.708  -2.503  18.137  1.00 76.96           H  
ATOM   1110  HD3 LYS A  74      -2.685  -3.335  16.905  1.00 76.96           H  
ATOM   1111  CE  LYS A  74      -0.597  -3.534  16.576  1.00 76.96           C  
ATOM   1112  HE2 LYS A  74      -0.652  -3.579  15.489  1.00 76.96           H  
ATOM   1113  HE3 LYS A  74       0.325  -3.014  16.834  1.00 76.96           H  
ATOM   1114  NZ  LYS A  74      -0.582  -4.923  17.114  1.00 76.96           N  
ATOM   1115  HZ1 LYS A  74       0.073  -5.506  16.612  1.00 76.96           H  
ATOM   1116  HZ2 LYS A  74      -1.475  -5.383  17.011  1.00 76.96           H  
ATOM   1117  HZ3 LYS A  74      -0.320  -4.950  18.089  1.00 76.96           H  
ATOM   1118  N   PHE A  75      -4.170   0.907  13.610  1.00 81.20           N  
ATOM   1119  H   PHE A  75      -5.041   1.143  14.064  1.00 81.20           H  
ATOM   1120  CA  PHE A  75      -4.178   0.732  12.165  1.00 81.20           C  
ATOM   1121  HA  PHE A  75      -3.267   0.214  11.866  1.00 81.20           H  
ATOM   1122  C   PHE A  75      -4.156   2.050  11.374  1.00 81.20           C  
ATOM   1123  CB  PHE A  75      -5.353  -0.177  11.803  1.00 81.20           C  
ATOM   1124  HB2 PHE A  75      -5.343  -0.296  10.720  1.00 81.20           H  
ATOM   1125  HB3 PHE A  75      -6.279   0.338  12.059  1.00 81.20           H  
ATOM   1126  O   PHE A  75      -4.498   2.044  10.195  1.00 81.20           O  
ATOM   1127  CG  PHE A  75      -5.342  -1.553  12.462  1.00 81.20           C  
ATOM   1128  CD1 PHE A  75      -4.229  -2.403  12.327  1.00 81.20           C  
ATOM   1129  HD1 PHE A  75      -3.396  -2.074  11.724  1.00 81.20           H  
ATOM   1130  CD2 PHE A  75      -6.449  -1.988  13.213  1.00 81.20           C  
ATOM   1131  HD2 PHE A  75      -7.305  -1.342  13.338  1.00 81.20           H  
ATOM   1132  CE1 PHE A  75      -4.207  -3.665  12.952  1.00 81.20           C  
ATOM   1133  HE1 PHE A  75      -3.346  -4.308  12.845  1.00 81.20           H  
ATOM   1134  CE2 PHE A  75      -6.449  -3.265  13.803  1.00 81.20           C  
ATOM   1135  HE2 PHE A  75      -7.310  -3.590  14.368  1.00 81.20           H  
ATOM   1136  CZ  PHE A  75      -5.330  -4.105  13.674  1.00 81.20           C  
ATOM   1137  HZ  PHE A  75      -5.337  -5.080  14.138  1.00 81.20           H  
ATOM   1138  N   ASN A  76      -3.728   3.169  11.975  1.00 79.00           N  
ATOM   1139  H   ASN A  76      -3.548   3.139  12.968  1.00 79.00           H  
ATOM   1140  CA  ASN A  76      -3.720   4.482  11.312  1.00 79.00           C  
ATOM   1141  HA  ASN A  76      -4.694   4.626  10.844  1.00 79.00           H  
ATOM   1142  C   ASN A  76      -2.686   4.615  10.173  1.00 79.00           C  
ATOM   1143  CB  ASN A  76      -3.554   5.591  12.374  1.00 79.00           C  
ATOM   1144  HB2 ASN A  76      -2.824   5.294  13.128  1.00 79.00           H  
ATOM   1145  HB3 ASN A  76      -3.198   6.501  11.891  1.00 79.00           H  
ATOM   1146  O   ASN A  76      -2.889   5.418   9.257  1.00 79.00           O  
ATOM   1147  CG  ASN A  76      -4.855   5.955  13.077  1.00 79.00           C  
ATOM   1148  ND2 ASN A  76      -4.843   6.953  13.927  1.00 79.00           N  
ATOM   1149 HD21 ASN A  76      -4.002   7.438  14.208  1.00 79.00           H  
ATOM   1150 HD22 ASN A  76      -5.701   7.197  14.400  1.00 79.00           H  
ATOM   1151  OD1 ASN A  76      -5.902   5.369  12.852  1.00 79.00           O  
ATOM   1152  N   ARG A  77      -1.582   3.846  10.190  1.00 82.50           N  
ATOM   1153  H   ARG A  77      -1.452   3.242  10.989  1.00 82.50           H  
ATOM   1154  CA  ARG A  77      -0.565   3.859   9.114  1.00 82.50           C  
ATOM   1155  HA  ARG A  77      -1.042   4.228   8.206  1.00 82.50           H  
ATOM   1156  C   ARG A  77      -0.030   2.470   8.743  1.00 82.50           C  
ATOM   1157  CB  ARG A  77       0.580   4.828   9.443  1.00 82.50           C  
ATOM   1158  HB2 ARG A  77       1.051   4.533  10.381  1.00 82.50           H  
ATOM   1159  HB3 ARG A  77       1.322   4.756   8.647  1.00 82.50           H  
ATOM   1160  O   ARG A  77       1.131   2.159   9.046  1.00 82.50           O  
ATOM   1161  CG  ARG A  77       0.115   6.286   9.524  1.00 82.50           C  
ATOM   1162  HG2 ARG A  77      -0.471   6.433  10.431  1.00 82.50           H  
ATOM   1163  HG3 ARG A  77      -0.507   6.522   8.661  1.00 82.50           H  
ATOM   1164  CD  ARG A  77       1.323   7.222   9.519  1.00 82.50           C  
ATOM   1165  HD2 ARG A  77       1.776   7.174   8.528  1.00 82.50           H  
ATOM   1166  HD3 ARG A  77       2.065   6.888  10.244  1.00 82.50           H  
ATOM   1167  NE  ARG A  77       0.916   8.600   9.832  1.00 82.50           N  
ATOM   1168  HE  ARG A  77       0.161   8.705  10.494  1.00 82.50           H  
ATOM   1169  NH1 ARG A  77       2.334   9.730   8.409  1.00 82.50           N  
ATOM   1170 HH11 ARG A  77       2.132   9.084   7.660  1.00 82.50           H  
ATOM   1171 HH12 ARG A  77       2.606  10.640   8.065  1.00 82.50           H  
ATOM   1172  NH2 ARG A  77       0.995  10.864   9.749  1.00 82.50           N  
ATOM   1173 HH21 ARG A  77       0.213  10.897  10.388  1.00 82.50           H  
ATOM   1174 HH22 ARG A  77       1.285  11.724   9.308  1.00 82.50           H  
ATOM   1175  CZ  ARG A  77       1.427   9.710   9.338  1.00 82.50           C  
ATOM   1176  N   PRO A  78      -0.841   1.603   8.114  1.00 87.32           N  
ATOM   1177  CA  PRO A  78      -0.358   0.344   7.587  1.00 87.32           C  
ATOM   1178  HA  PRO A  78       0.286  -0.141   8.320  1.00 87.32           H  
ATOM   1179  C   PRO A  78       0.452   0.582   6.308  1.00 87.32           C  
ATOM   1180  CB  PRO A  78      -1.595  -0.528   7.383  1.00 87.32           C  
ATOM   1181  HB2 PRO A  78      -1.800  -1.079   8.301  1.00 87.32           H  
ATOM   1182  HB3 PRO A  78      -1.480  -1.219   6.548  1.00 87.32           H  
ATOM   1183  O   PRO A  78       0.145   1.433   5.472  1.00 87.32           O  
ATOM   1184  CG  PRO A  78      -2.720   0.475   7.139  1.00 87.32           C  
ATOM   1185  HG2 PRO A  78      -3.652   0.132   7.589  1.00 87.32           H  
ATOM   1186  HG3 PRO A  78      -2.853   0.611   6.066  1.00 87.32           H  
ATOM   1187  CD  PRO A  78      -2.250   1.774   7.798  1.00 87.32           C  
ATOM   1188  HD2 PRO A  78      -2.420   2.619   7.130  1.00 87.32           H  
ATOM   1189  HD3 PRO A  78      -2.794   1.928   8.729  1.00 87.32           H  
ATOM   1190  N   GLN A  79       1.509  -0.200   6.162  1.00 89.93           N  
ATOM   1191  H   GLN A  79       1.712  -0.868   6.892  1.00 89.93           H  
ATOM   1192  CA  GLN A  79       2.446  -0.159   5.054  1.00 89.93           C  
ATOM   1193  HA  GLN A  79       2.011   0.407   4.230  1.00 89.93           H  
ATOM   1194  C   GLN A  79       2.706  -1.584   4.567  1.00 89.93           C  
ATOM   1195  CB  GLN A  79       3.725   0.557   5.517  1.00 89.93           C  
ATOM   1196  HB2 GLN A  79       4.082   0.090   6.434  1.00 89.93           H  
ATOM   1197  HB3 GLN A  79       3.484   1.597   5.736  1.00 89.93           H  
ATOM   1198  O   GLN A  79       2.896  -2.506   5.361  1.00 89.93           O  
ATOM   1199  CG  GLN A  79       4.844   0.516   4.468  1.00 89.93           C  
ATOM   1200  HG2 GLN A  79       4.500   1.004   3.557  1.00 89.93           H  
ATOM   1201  HG3 GLN A  79       5.088  -0.519   4.228  1.00 89.93           H  
ATOM   1202  CD  GLN A  79       6.134   1.188   4.923  1.00 89.93           C  
ATOM   1203  NE2 GLN A  79       7.151   1.092   4.106  1.00 89.93           N  
ATOM   1204 HE21 GLN A  79       7.001   0.577   3.250  1.00 89.93           H  
ATOM   1205 HE22 GLN A  79       7.669   1.948   3.972  1.00 89.93           H  
ATOM   1206  OE1 GLN A  79       6.257   1.766   5.999  1.00 89.93           O  
ATOM   1207  N   PHE A  80       2.762  -1.743   3.251  1.00 91.41           N  
ATOM   1208  H   PHE A  80       2.595  -0.937   2.666  1.00 91.41           H  
ATOM   1209  CA  PHE A  80       3.082  -2.983   2.563  1.00 91.41           C  
ATOM   1210  HA  PHE A  80       3.390  -3.741   3.283  1.00 91.41           H  
ATOM   1211  C   PHE A  80       4.235  -2.700   1.609  1.00 91.41           C  
ATOM   1212  CB  PHE A  80       1.845  -3.499   1.806  1.00 91.41           C  
ATOM   1213  HB2 PHE A  80       1.681  -2.880   0.925  1.00 91.41           H  
ATOM   1214  HB3 PHE A  80       2.045  -4.512   1.456  1.00 91.41           H  
ATOM   1215  O   PHE A  80       4.137  -1.812   0.768  1.00 91.41           O  
ATOM   1216  CG  PHE A  80       0.572  -3.493   2.630  1.00 91.41           C  
ATOM   1217  CD1 PHE A  80       0.238  -4.608   3.414  1.00 91.41           C  
ATOM   1218  HD1 PHE A  80       0.857  -5.492   3.373  1.00 91.41           H  
ATOM   1219  CD2 PHE A  80      -0.245  -2.347   2.661  1.00 91.41           C  
ATOM   1220  HD2 PHE A  80       0.012  -1.485   2.064  1.00 91.41           H  
ATOM   1221  CE1 PHE A  80      -0.882  -4.562   4.259  1.00 91.41           C  
ATOM   1222  HE1 PHE A  80      -1.120  -5.411   4.883  1.00 91.41           H  
ATOM   1223  CE2 PHE A  80      -1.368  -2.303   3.506  1.00 91.41           C  
ATOM   1224  HE2 PHE A  80      -1.975  -1.411   3.548  1.00 91.41           H  
ATOM   1225  CZ  PHE A  80      -1.675  -3.406   4.320  1.00 91.41           C  
ATOM   1226  HZ  PHE A  80      -2.515  -3.365   4.997  1.00 91.41           H  
ATOM   1227  N   THR A  81       5.315  -3.456   1.712  1.00 94.40           N  
ATOM   1228  H   THR A  81       5.367  -4.133   2.460  1.00 94.40           H  
ATOM   1229  CA  THR A  81       6.372  -3.477   0.704  1.00 94.40           C  
ATOM   1230  HA  THR A  81       6.198  -2.704  -0.044  1.00 94.40           H  
ATOM   1231  C   THR A  81       6.313  -4.827   0.022  1.00 94.40           C  
ATOM   1232  CB  THR A  81       7.752  -3.216   1.307  1.00 94.40           C  
ATOM   1233  HB  THR A  81       8.025  -4.034   1.973  1.00 94.40           H  
ATOM   1234  O   THR A  81       6.429  -5.857   0.679  1.00 94.40           O  
ATOM   1235  CG2 THR A  81       8.825  -3.087   0.233  1.00 94.40           C  
ATOM   1236 HG21 THR A  81       8.638  -2.206  -0.382  1.00 94.40           H  
ATOM   1237 HG22 THR A  81       8.826  -3.969  -0.408  1.00 94.40           H  
ATOM   1238 HG23 THR A  81       9.806  -3.018   0.703  1.00 94.40           H  
ATOM   1239  OG1 THR A  81       7.757  -2.002   2.027  1.00 94.40           O  
ATOM   1240  HG1 THR A  81       8.665  -1.690   2.026  1.00 94.40           H  
ATOM   1241  N   ILE A  82       6.097  -4.820  -1.285  1.00 93.25           N  
ATOM   1242  H   ILE A  82       6.051  -3.932  -1.763  1.00 93.25           H  
ATOM   1243  CA  ILE A  82       6.045  -6.022  -2.107  1.00 93.25           C  
ATOM   1244  HA  ILE A  82       6.029  -6.908  -1.473  1.00 93.25           H  
ATOM   1245  C   ILE A  82       7.320  -6.076  -2.929  1.00 93.25           C  
ATOM   1246  CB  ILE A  82       4.761  -6.031  -2.957  1.00 93.25           C  
ATOM   1247  HB  ILE A  82       4.645  -5.070  -3.458  1.00 93.25           H  
ATOM   1248  O   ILE A  82       7.624  -5.140  -3.665  1.00 93.25           O  
ATOM   1249  CG1 ILE A  82       3.570  -6.259  -2.009  1.00 93.25           C  
ATOM   1250 HG12 ILE A  82       3.616  -5.574  -1.163  1.00 93.25           H  
ATOM   1251 HG13 ILE A  82       3.641  -7.272  -1.612  1.00 93.25           H  
ATOM   1252  CG2 ILE A  82       4.831  -7.151  -4.008  1.00 93.25           C  
ATOM   1253 HG21 ILE A  82       5.031  -8.092  -3.495  1.00 93.25           H  
ATOM   1254 HG22 ILE A  82       3.908  -7.237  -4.580  1.00 93.25           H  
ATOM   1255 HG23 ILE A  82       5.631  -6.950  -4.721  1.00 93.25           H  
ATOM   1256  CD1 ILE A  82       2.197  -6.102  -2.647  1.00 93.25           C  
ATOM   1257 HD11 ILE A  82       2.217  -6.280  -3.723  1.00 93.25           H  
ATOM   1258 HD12 ILE A  82       1.824  -5.099  -2.438  1.00 93.25           H  
ATOM   1259 HD13 ILE A  82       1.534  -6.839  -2.195  1.00 93.25           H  
ATOM   1260  N   GLU A  83       8.046  -7.176  -2.795  1.00 92.49           N  
ATOM   1261  H   GLU A  83       7.721  -7.896  -2.165  1.00 92.49           H  
ATOM   1262  CA  GLU A  83       9.322  -7.440  -3.445  1.00 92.49           C  
ATOM   1263  HA  GLU A  83       9.534  -6.639  -4.154  1.00 92.49           H  
ATOM   1264  C   GLU A  83       9.214  -8.758  -4.222  1.00 92.49           C  
ATOM   1265  CB  GLU A  83      10.461  -7.462  -2.402  1.00 92.49           C  
ATOM   1266  HB2 GLU A  83      10.296  -8.286  -1.708  1.00 92.49           H  
ATOM   1267  HB3 GLU A  83      11.403  -7.626  -2.924  1.00 92.49           H  
ATOM   1268  O   GLU A  83       8.669  -9.741  -3.726  1.00 92.49           O  
ATOM   1269  CG  GLU A  83      10.547  -6.140  -1.608  1.00 92.49           C  
ATOM   1270  HG2 GLU A  83      10.619  -5.323  -2.326  1.00 92.49           H  
ATOM   1271  HG3 GLU A  83       9.625  -6.011  -1.041  1.00 92.49           H  
ATOM   1272  CD  GLU A  83      11.722  -6.034  -0.619  1.00 92.49           C  
ATOM   1273  OE1 GLU A  83      12.007  -4.883  -0.182  1.00 92.49           O  
ATOM   1274  OE2 GLU A  83      12.322  -7.073  -0.279  1.00 92.49           O  
ATOM   1275  N   TRP A  84       9.703  -8.810  -5.459  1.00 88.83           N  
ATOM   1276  H   TRP A  84      10.121  -7.978  -5.850  1.00 88.83           H  
ATOM   1277  CA  TRP A  84       9.653 -10.025  -6.281  1.00 88.83           C  
ATOM   1278  HA  TRP A  84       9.345 -10.863  -5.656  1.00 88.83           H  
ATOM   1279  C   TRP A  84      11.022 -10.413  -6.834  1.00 88.83           C  
ATOM   1280  CB  TRP A  84       8.589  -9.895  -7.378  1.00 88.83           C  
ATOM   1281  HB2 TRP A  84       7.625  -9.765  -6.886  1.00 88.83           H  
ATOM   1282  HB3 TRP A  84       8.539 -10.826  -7.942  1.00 88.83           H  
ATOM   1283  O   TRP A  84      11.938  -9.592  -6.957  1.00 88.83           O  
ATOM   1284  CG  TRP A  84       8.746  -8.756  -8.334  1.00 88.83           C  
ATOM   1285  CD1 TRP A  84       9.416  -8.773  -9.510  1.00 88.83           C  
ATOM   1286  HD1 TRP A  84       9.946  -9.626  -9.908  1.00 88.83           H  
ATOM   1287  CD2 TRP A  84       8.207  -7.408  -8.197  1.00 88.83           C  
ATOM   1288  CE2 TRP A  84       8.556  -6.661  -9.359  1.00 88.83           C  
ATOM   1289  CE3 TRP A  84       7.477  -6.739  -7.194  1.00 88.83           C  
ATOM   1290  HE3 TRP A  84       7.214  -7.274  -6.294  1.00 88.83           H  
ATOM   1291  NE1 TRP A  84       9.290  -7.542 -10.127  1.00 88.83           N  
ATOM   1292  HE1 TRP A  84       9.671  -7.325 -11.037  1.00 88.83           H  
ATOM   1293  CH2 TRP A  84       7.497  -4.668  -8.489  1.00 88.83           C  
ATOM   1294  HH2 TRP A  84       7.233  -3.625  -8.584  1.00 88.83           H  
ATOM   1295  CZ2 TRP A  84       8.208  -5.311  -9.517  1.00 88.83           C  
ATOM   1296  HZ2 TRP A  84       8.485  -4.769 -10.409  1.00 88.83           H  
ATOM   1297  CZ3 TRP A  84       7.131  -5.383  -7.335  1.00 88.83           C  
ATOM   1298  HZ3 TRP A  84       6.593  -4.885  -6.542  1.00 88.83           H  
ATOM   1299  N   GLY A  85      11.158 -11.701  -7.179  1.00 76.70           N  
ATOM   1300  H   GLY A  85      10.381 -12.318  -6.991  1.00 76.70           H  
ATOM   1301  CA  GLY A  85      12.379 -12.271  -7.752  1.00 76.70           C  
ATOM   1302  HA2 GLY A  85      13.176 -12.232  -7.009  1.00 76.70           H  
ATOM   1303  HA3 GLY A  85      12.202 -13.313  -8.018  1.00 76.70           H  
ATOM   1304  C   GLY A  85      12.812 -11.515  -9.011  1.00 76.70           C  
ATOM   1305  O   GLY A  85      12.196 -11.663 -10.062  1.00 76.70           O  
ATOM   1306  N   GLY A  86      13.847 -10.684  -8.885  1.00 73.31           N  
ATOM   1307  H   GLY A  86      14.269 -10.612  -7.970  1.00 73.31           H  
ATOM   1308  CA  GLY A  86      14.276  -9.731  -9.916  1.00 73.31           C  
ATOM   1309  HA2 GLY A  86      15.133 -10.144 -10.449  1.00 73.31           H  
ATOM   1310  HA3 GLY A  86      13.470  -9.580 -10.634  1.00 73.31           H  
ATOM   1311  C   GLY A  86      14.670  -8.351  -9.378  1.00 73.31           C  
ATOM   1312  O   GLY A  86      15.105  -7.508 -10.155  1.00 73.31           O  
ATOM   1313  N   GLY A  87      14.539  -8.115  -8.066  1.00 74.36           N  
ATOM   1314  H   GLY A  87      14.040  -8.787  -7.500  1.00 74.36           H  
ATOM   1315  CA  GLY A  87      14.865  -6.824  -7.447  1.00 74.36           C  
ATOM   1316  HA2 GLY A  87      15.801  -6.443  -7.855  1.00 74.36           H  
ATOM   1317  HA3 GLY A  87      14.983  -6.962  -6.372  1.00 74.36           H  
ATOM   1318  C   GLY A  87      13.785  -5.766  -7.665  1.00 74.36           C  
ATOM   1319  O   GLY A  87      14.015  -4.589  -7.409  1.00 74.36           O  
ATOM   1320  N   GLY A  88      12.612  -6.176  -8.150  1.00 85.91           N  
ATOM   1321  H   GLY A  88      12.448  -7.167  -8.257  1.00 85.91           H  
ATOM   1322  CA  GLY A  88      11.478  -5.284  -8.258  1.00 85.91           C  
ATOM   1323  HA2 GLY A  88      10.772  -5.662  -8.998  1.00 85.91           H  
ATOM   1324  HA3 GLY A  88      11.835  -4.310  -8.591  1.00 85.91           H  
ATOM   1325  C   GLY A  88      10.798  -5.128  -6.908  1.00 85.91           C  
ATOM   1326  O   GLY A  88      10.569  -6.111  -6.203  1.00 85.91           O  
ATOM   1327  N   ARG A  89      10.534  -3.874  -6.545  1.00 92.19           N  
ATOM   1328  H   ARG A  89      10.792  -3.127  -7.174  1.00 92.19           H  
ATOM   1329  CA  ARG A  89       9.971  -3.482  -5.261  1.00 92.19           C  
ATOM   1330  HA  ARG A  89       9.467  -4.340  -4.818  1.00 92.19           H  
ATOM   1331  C   ARG A  89       8.953  -2.372  -5.466  1.00 92.19           C  
ATOM   1332  CB  ARG A  89      11.121  -3.063  -4.336  1.00 92.19           C  
ATOM   1333  HB2 ARG A  89      11.725  -3.943  -4.111  1.00 92.19           H  
ATOM   1334  HB3 ARG A  89      11.751  -2.343  -4.858  1.00 92.19           H  
ATOM   1335  O   ARG A  89       9.258  -1.365  -6.103  1.00 92.19           O  
ATOM   1336  CG  ARG A  89      10.636  -2.432  -3.025  1.00 92.19           C  
ATOM   1337  HG2 ARG A  89      10.107  -1.504  -3.242  1.00 92.19           H  
ATOM   1338  HG3 ARG A  89       9.967  -3.114  -2.501  1.00 92.19           H  
ATOM   1339  CD  ARG A  89      11.844  -2.110  -2.151  1.00 92.19           C  
ATOM   1340  HD2 ARG A  89      12.595  -1.606  -2.759  1.00 92.19           H  
ATOM   1341  HD3 ARG A  89      12.271  -3.046  -1.790  1.00 92.19           H  
ATOM   1342  NE  ARG A  89      11.469  -1.209  -1.049  1.00 92.19           N  
ATOM   1343  HE  ARG A  89      10.945  -0.387  -1.315  1.00 92.19           H  
ATOM   1344  NH1 ARG A  89      12.733  -2.201   0.578  1.00 92.19           N  
ATOM   1345 HH11 ARG A  89      12.681  -3.065   0.057  1.00 92.19           H  
ATOM   1346 HH12 ARG A  89      13.011  -2.294   1.544  1.00 92.19           H  
ATOM   1347  NH2 ARG A  89      11.584  -0.331   1.036  1.00 92.19           N  
ATOM   1348 HH21 ARG A  89      11.967  -0.327   1.971  1.00 92.19           H  
ATOM   1349 HH22 ARG A  89      10.963   0.407   0.736  1.00 92.19           H  
ATOM   1350  CZ  ARG A  89      11.938  -1.249   0.178  1.00 92.19           C  
ATOM   1351  N   VAL A  90       7.777  -2.531  -4.868  1.00 94.30           N  
ATOM   1352  H   VAL A  90       7.615  -3.394  -4.370  1.00 94.30           H  
ATOM   1353  CA  VAL A  90       6.792  -1.458  -4.724  1.00 94.30           C  
ATOM   1354  HA  VAL A  90       7.270  -0.528  -5.030  1.00 94.30           H  
ATOM   1355  C   VAL A  90       6.408  -1.304  -3.258  1.00 94.30           C  
ATOM   1356  CB  VAL A  90       5.584  -1.654  -5.658  1.00 94.30           C  
ATOM   1357  HB  VAL A  90       5.963  -1.879  -6.655  1.00 94.30           H  
ATOM   1358  O   VAL A  90       6.147  -2.281  -2.557  1.00 94.30           O  
ATOM   1359  CG1 VAL A  90       4.669  -2.801  -5.235  1.00 94.30           C  
ATOM   1360 HG11 VAL A  90       3.871  -2.888  -5.973  1.00 94.30           H  
ATOM   1361 HG12 VAL A  90       4.218  -2.602  -4.262  1.00 94.30           H  
ATOM   1362 HG13 VAL A  90       5.233  -3.733  -5.195  1.00 94.30           H  
ATOM   1363  CG2 VAL A  90       4.732  -0.385  -5.772  1.00 94.30           C  
ATOM   1364 HG21 VAL A  90       4.311  -0.116  -4.804  1.00 94.30           H  
ATOM   1365 HG22 VAL A  90       5.348   0.437  -6.137  1.00 94.30           H  
ATOM   1366 HG23 VAL A  90       3.922  -0.546  -6.483  1.00 94.30           H  
ATOM   1367  N   GLU A  91       6.382  -0.067  -2.784  1.00 95.68           N  
ATOM   1368  H   GLU A  91       6.620   0.688  -3.410  1.00 95.68           H  
ATOM   1369  CA  GLU A  91       5.896   0.285  -1.455  1.00 95.68           C  
ATOM   1370  HA  GLU A  91       5.806  -0.614  -0.844  1.00 95.68           H  
ATOM   1371  C   GLU A  91       4.508   0.913  -1.577  1.00 95.68           C  
ATOM   1372  CB  GLU A  91       6.918   1.199  -0.766  1.00 95.68           C  
ATOM   1373  HB2 GLU A  91       7.873   0.673  -0.742  1.00 95.68           H  
ATOM   1374  HB3 GLU A  91       7.039   2.109  -1.354  1.00 95.68           H  
ATOM   1375  O   GLU A  91       4.312   1.862  -2.334  1.00 95.68           O  
ATOM   1376  CG  GLU A  91       6.523   1.583   0.668  1.00 95.68           C  
ATOM   1377  HG2 GLU A  91       6.363   0.672   1.245  1.00 95.68           H  
ATOM   1378  HG3 GLU A  91       5.582   2.134   0.645  1.00 95.68           H  
ATOM   1379  CD  GLU A  91       7.594   2.436   1.372  1.00 95.68           C  
ATOM   1380  OE1 GLU A  91       7.228   3.154   2.334  1.00 95.68           O  
ATOM   1381  OE2 GLU A  91       8.797   2.276   1.064  1.00 95.68           O  
ATOM   1382  N   VAL A  92       3.551   0.381  -0.819  1.00 95.17           N  
ATOM   1383  H   VAL A  92       3.799  -0.416  -0.251  1.00 95.17           H  
ATOM   1384  CA  VAL A  92       2.205   0.921  -0.635  1.00 95.17           C  
ATOM   1385  HA  VAL A  92       2.076   1.795  -1.274  1.00 95.17           H  
ATOM   1386  C   VAL A  92       2.068   1.342   0.817  1.00 95.17           C  
ATOM   1387  CB  VAL A  92       1.113  -0.101  -0.999  1.00 95.17           C  
ATOM   1388  HB  VAL A  92       1.169  -0.952  -0.319  1.00 95.17           H  
ATOM   1389  O   VAL A  92       2.086   0.510   1.725  1.00 95.17           O  
ATOM   1390  CG1 VAL A  92      -0.286   0.520  -0.868  1.00 95.17           C  
ATOM   1391 HG11 VAL A  92      -0.374   1.384  -1.527  1.00 95.17           H  
ATOM   1392 HG12 VAL A  92      -1.043  -0.216  -1.140  1.00 95.17           H  
ATOM   1393 HG13 VAL A  92      -0.473   0.828   0.161  1.00 95.17           H  
ATOM   1394  CG2 VAL A  92       1.288  -0.631  -2.425  1.00 95.17           C  
ATOM   1395 HG21 VAL A  92       2.168  -1.273  -2.473  1.00 95.17           H  
ATOM   1396 HG22 VAL A  92       0.414  -1.214  -2.715  1.00 95.17           H  
ATOM   1397 HG23 VAL A  92       1.425   0.196  -3.122  1.00 95.17           H  
ATOM   1398  N   ARG A  93       1.895   2.636   1.054  1.00 93.01           N  
ATOM   1399  H   ARG A  93       1.917   3.264   0.262  1.00 93.01           H  
ATOM   1400  CA  ARG A  93       1.675   3.198   2.385  1.00 93.01           C  
ATOM   1401  HA  ARG A  93       1.715   2.409   3.136  1.00 93.01           H  
ATOM   1402  C   ARG A  93       0.292   3.817   2.448  1.00 93.01           C  
ATOM   1403  CB  ARG A  93       2.805   4.182   2.678  1.00 93.01           C  
ATOM   1404  HB2 ARG A  93       3.752   3.645   2.629  1.00 93.01           H  
ATOM   1405  HB3 ARG A  93       2.814   4.957   1.912  1.00 93.01           H  
ATOM   1406  O   ARG A  93      -0.018   4.704   1.661  1.00 93.01           O  
ATOM   1407  CG  ARG A  93       2.671   4.833   4.054  1.00 93.01           C  
ATOM   1408  HG2 ARG A  93       1.767   5.441   4.095  1.00 93.01           H  
ATOM   1409  HG3 ARG A  93       2.632   4.066   4.828  1.00 93.01           H  
ATOM   1410  CD  ARG A  93       3.897   5.717   4.265  1.00 93.01           C  
ATOM   1411  HD2 ARG A  93       3.966   6.427   3.441  1.00 93.01           H  
ATOM   1412  HD3 ARG A  93       4.786   5.087   4.265  1.00 93.01           H  
ATOM   1413  NE  ARG A  93       3.795   6.458   5.524  1.00 93.01           N  
ATOM   1414  HE  ARG A  93       2.868   6.739   5.808  1.00 93.01           H  
ATOM   1415  NH1 ARG A  93       5.992   7.069   5.722  1.00 93.01           N  
ATOM   1416 HH11 ARG A  93       6.184   6.554   4.875  1.00 93.01           H  
ATOM   1417 HH12 ARG A  93       6.722   7.578   6.201  1.00 93.01           H  
ATOM   1418  NH2 ARG A  93       4.489   7.734   7.240  1.00 93.01           N  
ATOM   1419 HH21 ARG A  93       3.505   7.938   7.339  1.00 93.01           H  
ATOM   1420 HH22 ARG A  93       5.185   8.271   7.736  1.00 93.01           H  
ATOM   1421  CZ  ARG A  93       4.766   7.073   6.159  1.00 93.01           C  
ATOM   1422  N   VAL A  94      -0.524   3.349   3.382  1.00 91.16           N  
ATOM   1423  H   VAL A  94      -0.180   2.661   4.037  1.00 91.16           H  
ATOM   1424  CA  VAL A  94      -1.869   3.870   3.622  1.00 91.16           C  
ATOM   1425  HA  VAL A  94      -2.176   4.496   2.784  1.00 91.16           H  
ATOM   1426  C   VAL A  94      -1.824   4.725   4.878  1.00 91.16           C  
ATOM   1427  CB  VAL A  94      -2.888   2.729   3.747  1.00 91.16           C  
ATOM   1428  HB  VAL A  94      -2.650   2.148   4.638  1.00 91.16           H  
ATOM   1429  O   VAL A  94      -1.242   4.325   5.882  1.00 91.16           O  
ATOM   1430  CG1 VAL A  94      -4.313   3.268   3.878  1.00 91.16           C  
ATOM   1431 HG11 VAL A  94      -4.412   3.865   4.784  1.00 91.16           H  
ATOM   1432 HG12 VAL A  94      -4.552   3.883   3.011  1.00 91.16           H  
ATOM   1433 HG13 VAL A  94      -5.022   2.442   3.944  1.00 91.16           H  
ATOM   1434  CG2 VAL A  94      -2.847   1.785   2.535  1.00 91.16           C  
ATOM   1435 HG21 VAL A  94      -1.877   1.291   2.474  1.00 91.16           H  
ATOM   1436 HG22 VAL A  94      -3.023   2.345   1.616  1.00 91.16           H  
ATOM   1437 HG23 VAL A  94      -3.608   1.014   2.649  1.00 91.16           H  
ATOM   1438  N   GLU A  95      -2.411   5.911   4.823  1.00 86.95           N  
ATOM   1439  H   GLU A  95      -2.795   6.224   3.943  1.00 86.95           H  
ATOM   1440  CA  GLU A  95      -2.499   6.829   5.954  1.00 86.95           C  
ATOM   1441  HA  GLU A  95      -2.219   6.307   6.869  1.00 86.95           H  
ATOM   1442  C   GLU A  95      -3.936   7.302   6.112  1.00 86.95           C  
ATOM   1443  CB  GLU A  95      -1.552   8.028   5.784  1.00 86.95           C  
ATOM   1444  HB2 GLU A  95      -1.520   8.569   6.730  1.00 86.95           H  
ATOM   1445  HB3 GLU A  95      -1.936   8.700   5.016  1.00 86.95           H  
ATOM   1446  O   GLU A  95      -4.551   7.753   5.144  1.00 86.95           O  
ATOM   1447  CG  GLU A  95      -0.128   7.607   5.402  1.00 86.95           C  
ATOM   1448  HG2 GLU A  95      -0.104   7.289   4.359  1.00 86.95           H  
ATOM   1449  HG3 GLU A  95       0.162   6.759   6.022  1.00 86.95           H  
ATOM   1450  CD  GLU A  95       0.896   8.721   5.604  1.00 86.95           C  
ATOM   1451  OE1 GLU A  95       1.986   8.380   6.133  1.00 86.95           O  
ATOM   1452  OE2 GLU A  95       0.635   9.907   5.323  1.00 86.95           O  
ATOM   1453  N   PHE A  96      -4.457   7.209   7.330  1.00 82.50           N  
ATOM   1454  H   PHE A  96      -3.913   6.799   8.076  1.00 82.50           H  
ATOM   1455  CA  PHE A  96      -5.774   7.723   7.677  1.00 82.50           C  
ATOM   1456  HA  PHE A  96      -6.353   7.875   6.766  1.00 82.50           H  
ATOM   1457  C   PHE A  96      -5.638   9.079   8.372  1.00 82.50           C  
ATOM   1458  CB  PHE A  96      -6.520   6.678   8.513  1.00 82.50           C  
ATOM   1459  HB2 PHE A  96      -5.963   6.482   9.429  1.00 82.50           H  
ATOM   1460  HB3 PHE A  96      -7.491   7.084   8.797  1.00 82.50           H  
ATOM   1461  O   PHE A  96      -4.852   9.227   9.304  1.00 82.50           O  
ATOM   1462  CG  PHE A  96      -6.738   5.378   7.760  1.00 82.50           C  
ATOM   1463  CD1 PHE A  96      -7.715   5.313   6.753  1.00 82.50           C  
ATOM   1464  HD1 PHE A  96      -8.319   6.180   6.531  1.00 82.50           H  
ATOM   1465  CD2 PHE A  96      -5.935   4.251   8.017  1.00 82.50           C  
ATOM   1466  HD2 PHE A  96      -5.176   4.290   8.784  1.00 82.50           H  
ATOM   1467  CE1 PHE A  96      -7.880   4.130   6.015  1.00 82.50           C  
ATOM   1468  HE1 PHE A  96      -8.587   4.114   5.199  1.00 82.50           H  
ATOM   1469  CE2 PHE A  96      -6.124   3.057   7.300  1.00 82.50           C  
ATOM   1470  HE2 PHE A  96      -5.525   2.190   7.539  1.00 82.50           H  
ATOM   1471  CZ  PHE A  96      -7.103   2.994   6.297  1.00 82.50           C  
ATOM   1472  HZ  PHE A  96      -7.253   2.082   5.737  1.00 82.50           H  
ATOM   1473  N   GLU A  97      -6.397  10.069   7.907  1.00 79.26           N  
ATOM   1474  H   GLU A  97      -7.008   9.868   7.129  1.00 79.26           H  
ATOM   1475  CA  GLU A  97      -6.482  11.410   8.494  1.00 79.26           C  
ATOM   1476  HA  GLU A  97      -6.091  11.391   9.511  1.00 79.26           H  
ATOM   1477  C   GLU A  97      -7.962  11.807   8.545  1.00 79.26           C  
ATOM   1478  CB  GLU A  97      -5.632  12.403   7.678  1.00 79.26           C  
ATOM   1479  HB2 GLU A  97      -6.056  12.504   6.679  1.00 79.26           H  
ATOM   1480  HB3 GLU A  97      -4.624  12.001   7.578  1.00 79.26           H  
ATOM   1481  O   GLU A  97      -8.528  12.286   7.560  1.00 79.26           O  
ATOM   1482  CG  GLU A  97      -5.540  13.789   8.344  1.00 79.26           C  
ATOM   1483  HG2 GLU A  97      -6.547  14.133   8.583  1.00 79.26           H  
ATOM   1484  HG3 GLU A  97      -4.990  13.692   9.279  1.00 79.26           H  
ATOM   1485  CD  GLU A  97      -4.857  14.849   7.455  1.00 79.26           C  
ATOM   1486  OE1 GLU A  97      -5.084  16.055   7.711  1.00 79.26           O  
ATOM   1487  OE2 GLU A  97      -4.150  14.485   6.478  1.00 79.26           O  
ATOM   1488  N   GLY A  98      -8.614  11.540   9.679  1.00 77.40           N  
ATOM   1489  H   GLY A  98      -8.111  11.094  10.432  1.00 77.40           H  
ATOM   1490  CA  GLY A  98     -10.050  11.770   9.844  1.00 77.40           C  
ATOM   1491  HA2 GLY A  98     -10.256  12.835   9.742  1.00 77.40           H  
ATOM   1492  HA3 GLY A  98     -10.355  11.454  10.842  1.00 77.40           H  
ATOM   1493  C   GLY A  98     -10.886  10.993   8.822  1.00 77.40           C  
ATOM   1494  O   GLY A  98     -10.954   9.767   8.859  1.00 77.40           O  
ATOM   1495  N   ASP A  99     -11.527  11.716   7.905  1.00 81.73           N  
ATOM   1496  H   ASP A  99     -11.346  12.709   7.860  1.00 81.73           H  
ATOM   1497  CA  ASP A  99     -12.390  11.190   6.843  1.00 81.73           C  
ATOM   1498  HA  ASP A  99     -12.810  10.243   7.181  1.00 81.73           H  
ATOM   1499  C   ASP A  99     -11.642  10.898   5.525  1.00 81.73           C  
ATOM   1500  CB  ASP A  99     -13.560  12.167   6.646  1.00 81.73           C  
ATOM   1501  HB2 ASP A  99     -14.018  12.377   7.612  1.00 81.73           H  
ATOM   1502  HB3 ASP A  99     -14.314  11.681   6.026  1.00 81.73           H  
ATOM   1503  O   ASP A  99     -12.259  10.598   4.495  1.00 81.73           O  
ATOM   1504  CG  ASP A  99     -13.173  13.492   5.975  1.00 81.73           C  
ATOM   1505  OD1 ASP A  99     -12.028  13.965   6.174  1.00 81.73           O  
ATOM   1506  OD2 ASP A  99     -14.024  14.051   5.250  1.00 81.73           O  
ATOM   1507  N   LYS A 100     -10.306  10.979   5.536  1.00 87.10           N  
ATOM   1508  H   LYS A 100      -9.865  11.264   6.398  1.00 87.10           H  
ATOM   1509  CA  LYS A 100      -9.451  10.767   4.364  1.00 87.10           C  
ATOM   1510  HA  LYS A 100     -10.088  10.574   3.500  1.00 87.10           H  
ATOM   1511  C   LYS A 100      -8.541   9.561   4.530  1.00 87.10           C  
ATOM   1512  CB  LYS A 100      -8.626  12.025   4.071  1.00 87.10           C  
ATOM   1513  HB2 LYS A 100      -7.942  11.826   3.246  1.00 87.10           H  
ATOM   1514  HB3 LYS A 100      -8.036  12.274   4.954  1.00 87.10           H  
ATOM   1515  O   LYS A 100      -7.968   9.333   5.590  1.00 87.10           O  
ATOM   1516  CG  LYS A 100      -9.524  13.208   3.694  1.00 87.10           C  
ATOM   1517  HG2 LYS A 100     -10.013  13.009   2.740  1.00 87.10           H  
ATOM   1518  HG3 LYS A 100     -10.287  13.345   4.460  1.00 87.10           H  
ATOM   1519  CD  LYS A 100      -8.701  14.490   3.601  1.00 87.10           C  
ATOM   1520  HD2 LYS A 100      -8.115  14.589   4.515  1.00 87.10           H  
ATOM   1521  HD3 LYS A 100      -8.032  14.444   2.743  1.00 87.10           H  
ATOM   1522  CE  LYS A 100      -9.659  15.675   3.486  1.00 87.10           C  
ATOM   1523  HE2 LYS A 100     -10.157  15.650   2.517  1.00 87.10           H  
ATOM   1524  HE3 LYS A 100     -10.421  15.560   4.257  1.00 87.10           H  
ATOM   1525  NZ  LYS A 100      -8.924  16.942   3.692  1.00 87.10           N  
ATOM   1526  HZ1 LYS A 100      -8.485  16.908   4.600  1.00 87.10           H  
ATOM   1527  HZ2 LYS A 100      -9.567  17.722   3.690  1.00 87.10           H  
ATOM   1528  HZ3 LYS A 100      -8.203  17.063   2.995  1.00 87.10           H  
ATOM   1529  N   MET A 101      -8.341   8.848   3.425  1.00 90.12           N  
ATOM   1530  H   MET A 101      -8.859   9.120   2.602  1.00 90.12           H  
ATOM   1531  CA  MET A 101      -7.318   7.819   3.277  1.00 90.12           C  
ATOM   1532  HA  MET A 101      -6.758   7.732   4.207  1.00 90.12           H  
ATOM   1533  C   MET A 101      -6.360   8.224   2.155  1.00 90.12           C  
ATOM   1534  CB  MET A 101      -7.980   6.462   3.013  1.00 90.12           C  
ATOM   1535  HB2 MET A 101      -8.514   6.494   2.063  1.00 90.12           H  
ATOM   1536  HB3 MET A 101      -8.695   6.251   3.808  1.00 90.12           H  
ATOM   1537  O   MET A 101      -6.769   8.353   0.999  1.00 90.12           O  
ATOM   1538  CG  MET A 101      -6.940   5.340   2.981  1.00 90.12           C  
ATOM   1539  HG2 MET A 101      -6.145   5.597   2.282  1.00 90.12           H  
ATOM   1540  HG3 MET A 101      -6.493   5.267   3.973  1.00 90.12           H  
ATOM   1541  SD  MET A 101      -7.595   3.713   2.520  1.00 90.12           S  
ATOM   1542  CE  MET A 101      -7.792   3.994   0.757  1.00 90.12           C  
ATOM   1543  HE1 MET A 101      -7.850   3.025   0.260  1.00 90.12           H  
ATOM   1544  HE2 MET A 101      -6.930   4.536   0.370  1.00 90.12           H  
ATOM   1545  HE3 MET A 101      -8.695   4.579   0.582  1.00 90.12           H  
ATOM   1546  N   ARG A 102      -5.083   8.417   2.483  1.00 91.89           N  
ATOM   1547  H   ARG A 102      -4.827   8.269   3.449  1.00 91.89           H  
ATOM   1548  CA  ARG A 102      -4.007   8.720   1.531  1.00 91.89           C  
ATOM   1549  HA  ARG A 102      -4.430   9.054   0.584  1.00 91.89           H  
ATOM   1550  C   ARG A 102      -3.213   7.449   1.266  1.00 91.89           C  
ATOM   1551  CB  ARG A 102      -3.107   9.839   2.078  1.00 91.89           C  
ATOM   1552  HB2 ARG A 102      -2.288  10.013   1.379  1.00 91.89           H  
ATOM   1553  HB3 ARG A 102      -2.681   9.518   3.028  1.00 91.89           H  
ATOM   1554  O   ARG A 102      -2.723   6.819   2.195  1.00 91.89           O  
ATOM   1555  CG  ARG A 102      -3.874  11.154   2.288  1.00 91.89           C  
ATOM   1556  HG2 ARG A 102      -4.202  11.553   1.328  1.00 91.89           H  
ATOM   1557  HG3 ARG A 102      -4.756  10.966   2.901  1.00 91.89           H  
ATOM   1558  CD  ARG A 102      -3.028  12.195   3.025  1.00 91.89           C  
ATOM   1559  HD2 ARG A 102      -2.581  11.730   3.905  1.00 91.89           H  
ATOM   1560  HD3 ARG A 102      -3.693  12.988   3.366  1.00 91.89           H  
ATOM   1561  NE  ARG A 102      -1.972  12.785   2.180  1.00 91.89           N  
ATOM   1562  HE  ARG A 102      -1.876  12.480   1.222  1.00 91.89           H  
ATOM   1563  NH1 ARG A 102      -1.279  14.353   3.706  1.00 91.89           N  
ATOM   1564 HH11 ARG A 102      -1.989  14.035   4.351  1.00 91.89           H  
ATOM   1565 HH12 ARG A 102      -0.667  15.107   3.984  1.00 91.89           H  
ATOM   1566  NH2 ARG A 102      -0.304  14.229   1.695  1.00 91.89           N  
ATOM   1567 HH21 ARG A 102      -0.327  13.792   0.785  1.00 91.89           H  
ATOM   1568 HH22 ARG A 102       0.162  15.114   1.836  1.00 91.89           H  
ATOM   1569  CZ  ARG A 102      -1.185  13.778   2.537  1.00 91.89           C  
ATOM   1570  N   VAL A 103      -3.088   7.071   0.003  1.00 94.54           N  
ATOM   1571  H   VAL A 103      -3.541   7.632  -0.704  1.00 94.54           H  
ATOM   1572  CA  VAL A 103      -2.288   5.932  -0.452  1.00 94.54           C  
ATOM   1573  HA  VAL A 103      -1.946   5.358   0.409  1.00 94.54           H  
ATOM   1574  C   VAL A 103      -1.080   6.478  -1.193  1.00 94.54           C  
ATOM   1575  CB  VAL A 103      -3.096   4.980  -1.351  1.00 94.54           C  
ATOM   1576  HB  VAL A 103      -3.394   5.500  -2.261  1.00 94.54           H  
ATOM   1577  O   VAL A 103      -1.233   7.087  -2.248  1.00 94.54           O  
ATOM   1578  CG1 VAL A 103      -2.251   3.761  -1.741  1.00 94.54           C  
ATOM   1579 HG11 VAL A 103      -1.970   3.199  -0.850  1.00 94.54           H  
ATOM   1580 HG12 VAL A 103      -1.346   4.075  -2.262  1.00 94.54           H  
ATOM   1581 HG13 VAL A 103      -2.812   3.117  -2.417  1.00 94.54           H  
ATOM   1582  CG2 VAL A 103      -4.366   4.490  -0.646  1.00 94.54           C  
ATOM   1583 HG21 VAL A 103      -4.897   3.783  -1.284  1.00 94.54           H  
ATOM   1584 HG22 VAL A 103      -5.022   5.339  -0.454  1.00 94.54           H  
ATOM   1585 HG23 VAL A 103      -4.112   4.012   0.300  1.00 94.54           H  
ATOM   1586  N   ARG A 104       0.118   6.258  -0.658  1.00 95.74           N  
ATOM   1587  H   ARG A 104       0.156   5.740   0.208  1.00 95.74           H  
ATOM   1588  CA  ARG A 104       1.380   6.555  -1.338  1.00 95.74           C  
ATOM   1589  HA  ARG A 104       1.199   7.255  -2.154  1.00 95.74           H  
ATOM   1590  C   ARG A 104       1.938   5.289  -1.954  1.00 95.74           C  
ATOM   1591  CB  ARG A 104       2.388   7.197  -0.389  1.00 95.74           C  
ATOM   1592  HB2 ARG A 104       2.557   6.547   0.470  1.00 95.74           H  
ATOM   1593  HB3 ARG A 104       3.331   7.332  -0.918  1.00 95.74           H  
ATOM   1594  O   ARG A 104       2.013   4.258  -1.288  1.00 95.74           O  
ATOM   1595  CG  ARG A 104       1.883   8.555   0.087  1.00 95.74           C  
ATOM   1596  HG2 ARG A 104       1.678   9.184  -0.779  1.00 95.74           H  
ATOM   1597  HG3 ARG A 104       0.973   8.436   0.675  1.00 95.74           H  
ATOM   1598  CD  ARG A 104       2.954   9.214   0.942  1.00 95.74           C  
ATOM   1599  HD2 ARG A 104       3.130   8.612   1.833  1.00 95.74           H  
ATOM   1600  HD3 ARG A 104       3.873   9.285   0.359  1.00 95.74           H  
ATOM   1601  NE  ARG A 104       2.510  10.554   1.325  1.00 95.74           N  
ATOM   1602  HE  ARG A 104       1.617  10.863   0.970  1.00 95.74           H  
ATOM   1603  NH1 ARG A 104       4.488  11.284   2.203  1.00 95.74           N  
ATOM   1604 HH11 ARG A 104       4.918  10.486   1.757  1.00 95.74           H  
ATOM   1605 HH12 ARG A 104       5.059  12.054   2.523  1.00 95.74           H  
ATOM   1606  NH2 ARG A 104       2.666  12.615   2.163  1.00 95.74           N  
ATOM   1607 HH21 ARG A 104       1.741  12.721   1.772  1.00 95.74           H  
ATOM   1608 HH22 ARG A 104       3.167  13.368   2.611  1.00 95.74           H  
ATOM   1609  CZ  ARG A 104       3.229  11.472   1.913  1.00 95.74           C  
ATOM   1610  N   LEU A 105       2.309   5.389  -3.218  1.00 96.85           N  
ATOM   1611  H   LEU A 105       2.203   6.285  -3.672  1.00 96.85           H  
ATOM   1612  CA  LEU A 105       2.871   4.319  -4.019  1.00 96.85           C  
ATOM   1613  HA  LEU A 105       2.930   3.397  -3.439  1.00 96.85           H  
ATOM   1614  C   LEU A 105       4.266   4.741  -4.451  1.00 96.85           C  
ATOM   1615  CB  LEU A 105       1.991   4.078  -5.253  1.00 96.85           C  
ATOM   1616  HB2 LEU A 105       2.039   4.965  -5.886  1.00 96.85           H  
ATOM   1617  HB3 LEU A 105       2.420   3.243  -5.807  1.00 96.85           H  
ATOM   1618  O   LEU A 105       4.400   5.785  -5.083  1.00 96.85           O  
ATOM   1619  CG  LEU A 105       0.512   3.776  -4.981  1.00 96.85           C  
ATOM   1620  HG  LEU A 105       0.057   4.577  -4.398  1.00 96.85           H  
ATOM   1621  CD1 LEU A 105      -0.210   3.693  -6.324  1.00 96.85           C  
ATOM   1622 HD11 LEU A 105      -0.222   4.678  -6.789  1.00 96.85           H  
ATOM   1623 HD12 LEU A 105      -1.235   3.348  -6.188  1.00 96.85           H  
ATOM   1624 HD13 LEU A 105       0.312   3.002  -6.987  1.00 96.85           H  
ATOM   1625  CD2 LEU A 105       0.337   2.456  -4.235  1.00 96.85           C  
ATOM   1626 HD21 LEU A 105      -0.724   2.249  -4.092  1.00 96.85           H  
ATOM   1627 HD22 LEU A 105       0.795   1.649  -4.806  1.00 96.85           H  
ATOM   1628 HD23 LEU A 105       0.815   2.529  -3.259  1.00 96.85           H  
ATOM   1629  N   ARG A 106       5.284   3.939  -4.156  1.00 97.13           N  
ATOM   1630  H   ARG A 106       5.096   3.114  -3.605  1.00 97.13           H  
ATOM   1631  CA  ARG A 106       6.652   4.175  -4.625  1.00 97.13           C  
ATOM   1632  HA  ARG A 106       6.661   5.001  -5.336  1.00 97.13           H  
ATOM   1633  C   ARG A 106       7.165   2.949  -5.354  1.00 97.13           C  
ATOM   1634  CB  ARG A 106       7.531   4.579  -3.440  1.00 97.13           C  
ATOM   1635  HB2 ARG A 106       7.470   3.815  -2.665  1.00 97.13           H  
ATOM   1636  HB3 ARG A 106       7.162   5.520  -3.032  1.00 97.13           H  
ATOM   1637  O   ARG A 106       7.150   1.854  -4.793  1.00 97.13           O  
ATOM   1638  CG  ARG A 106       8.992   4.748  -3.855  1.00 97.13           C  
ATOM   1639  HG2 ARG A 106       9.393   3.794  -4.197  1.00 97.13           H  
ATOM   1640  HG3 ARG A 106       9.071   5.482  -4.657  1.00 97.13           H  
ATOM   1641  CD  ARG A 106       9.800   5.217  -2.653  1.00 97.13           C  
ATOM   1642  HD2 ARG A 106       9.494   6.232  -2.400  1.00 97.13           H  
ATOM   1643  HD3 ARG A 106       9.605   4.556  -1.808  1.00 97.13           H  
ATOM   1644  NE  ARG A 106      11.222   5.153  -2.986  1.00 97.13           N  
ATOM   1645  HE  ARG A 106      11.506   4.383  -3.574  1.00 97.13           H  
ATOM   1646  NH1 ARG A 106      11.978   6.902  -1.718  1.00 97.13           N  
ATOM   1647 HH11 ARG A 106      12.719   7.547  -1.485  1.00 97.13           H  
ATOM   1648 HH12 ARG A 106      11.018   7.083  -1.463  1.00 97.13           H  
ATOM   1649  NH2 ARG A 106      13.368   5.723  -3.055  1.00 97.13           N  
ATOM   1650 HH21 ARG A 106      14.169   6.293  -2.821  1.00 97.13           H  
ATOM   1651 HH22 ARG A 106      13.418   4.948  -3.700  1.00 97.13           H  
ATOM   1652  CZ  ARG A 106      12.182   5.936  -2.574  1.00 97.13           C  
ATOM   1653  N   ASN A 107       7.619   3.136  -6.587  1.00 96.32           N  
ATOM   1654  H   ASN A 107       7.631   4.075  -6.960  1.00 96.32           H  
ATOM   1655  CA  ASN A 107       8.171   2.064  -7.403  1.00 96.32           C  
ATOM   1656  HA  ASN A 107       7.908   1.096  -6.977  1.00 96.32           H  
ATOM   1657  C   ASN A 107       9.702   2.155  -7.430  1.00 96.32           C  
ATOM   1658  CB  ASN A 107       7.539   2.142  -8.797  1.00 96.32           C  
ATOM   1659  HB2 ASN A 107       6.456   2.052  -8.718  1.00 96.32           H  
ATOM   1660  HB3 ASN A 107       7.786   3.107  -9.240  1.00 96.32           H  
ATOM   1661  O   ASN A 107      10.267   2.996  -8.124  1.00 96.32           O  
ATOM   1662  CG  ASN A 107       8.036   1.056  -9.724  1.00 96.32           C  
ATOM   1663  ND2 ASN A 107       7.741   1.167 -10.992  1.00 96.32           N  
ATOM   1664 HD21 ASN A 107       7.137   1.914 -11.302  1.00 96.32           H  
ATOM   1665 HD22 ASN A 107       8.073   0.455 -11.627  1.00 96.32           H  
ATOM   1666  OD1 ASN A 107       8.666   0.091  -9.321  1.00 96.32           O  
ATOM   1667  N   ASP A 108      10.370   1.264  -6.701  1.00 94.09           N  
ATOM   1668  H   ASP A 108       9.847   0.549  -6.216  1.00 94.09           H  
ATOM   1669  CA  ASP A 108      11.833   1.140  -6.704  1.00 94.09           C  
ATOM   1670  HA  ASP A 108      12.267   2.073  -7.062  1.00 94.09           H  
ATOM   1671  C   ASP A 108      12.317   0.043  -7.683  1.00 94.09           C  
ATOM   1672  CB  ASP A 108      12.353   0.928  -5.268  1.00 94.09           C  
ATOM   1673  HB2 ASP A 108      13.424   0.727  -5.307  1.00 94.09           H  
ATOM   1674  HB3 ASP A 108      11.869   0.046  -4.850  1.00 94.09           H  
ATOM   1675  O   ASP A 108      13.481  -0.353  -7.651  1.00 94.09           O  
ATOM   1676  CG  ASP A 108      12.154   2.119  -4.315  1.00 94.09           C  
ATOM   1677  OD1 ASP A 108      12.508   3.279  -4.650  1.00 94.09           O  
ATOM   1678  OD2 ASP A 108      11.714   1.874  -3.169  1.00 94.09           O  
ATOM   1679  N   SER A 109      11.440  -0.471  -8.557  1.00 91.57           N  
ATOM   1680  H   SER A 109      10.502  -0.099  -8.562  1.00 91.57           H  
ATOM   1681  CA  SER A 109      11.809  -1.412  -9.621  1.00 91.57           C  
ATOM   1682  HA  SER A 109      12.637  -2.020  -9.258  1.00 91.57           H  
ATOM   1683  C   SER A 109      12.300  -0.705 -10.894  1.00 91.57           C  
ATOM   1684  CB  SER A 109      10.655  -2.375  -9.920  1.00 91.57           C  
ATOM   1685  HB2 SER A 109      10.158  -2.664  -8.994  1.00 91.57           H  
ATOM   1686  HB3 SER A 109      11.060  -3.267 -10.398  1.00 91.57           H  
ATOM   1687  O   SER A 109      12.218   0.515 -11.033  1.00 91.57           O  
ATOM   1688  OG  SER A 109       9.716  -1.818 -10.796  1.00 91.57           O  
ATOM   1689  HG  SER A 109       9.261  -1.111 -10.333  1.00 91.57           H  
ATOM   1690  N   SER A 110      12.817  -1.482 -11.850  1.00 90.95           N  
ATOM   1691  H   SER A 110      12.848  -2.481 -11.705  1.00 90.95           H  
ATOM   1692  CA  SER A 110      13.298  -0.989 -13.147  1.00 90.95           C  
ATOM   1693  HA  SER A 110      13.688   0.020 -13.013  1.00 90.95           H  
ATOM   1694  C   SER A 110      12.219  -0.899 -14.232  1.00 90.95           C  
ATOM   1695  CB  SER A 110      14.449  -1.873 -13.629  1.00 90.95           C  
ATOM   1696  HB2 SER A 110      14.790  -1.530 -14.606  1.00 90.95           H  
ATOM   1697  HB3 SER A 110      15.273  -1.797 -12.920  1.00 90.95           H  
ATOM   1698  O   SER A 110      12.506  -0.412 -15.327  1.00 90.95           O  
ATOM   1699  OG  SER A 110      14.029  -3.223 -13.715  1.00 90.95           O  
ATOM   1700  HG  SER A 110      14.762  -3.762 -14.020  1.00 90.95           H  
ATOM   1701  N   THR A 111      10.992  -1.348 -13.957  1.00 91.36           N  
ATOM   1702  H   THR A 111      10.787  -1.690 -13.028  1.00 91.36           H  
ATOM   1703  CA  THR A 111       9.867  -1.321 -14.901  1.00 91.36           C  
ATOM   1704  HA  THR A 111      10.190  -0.790 -15.797  1.00 91.36           H  
ATOM   1705  C   THR A 111       8.678  -0.557 -14.318  1.00 91.36           C  
ATOM   1706  CB  THR A 111       9.443  -2.732 -15.348  1.00 91.36           C  
ATOM   1707  HB  THR A 111       8.564  -2.646 -15.987  1.00 91.36           H  
ATOM   1708  O   THR A 111       8.530  -0.480 -13.100  1.00 91.36           O  
ATOM   1709  CG2 THR A 111      10.548  -3.431 -16.138  1.00 91.36           C  
ATOM   1710 HG21 THR A 111      11.412  -3.609 -15.498  1.00 91.36           H  
ATOM   1711 HG22 THR A 111      10.846  -2.810 -16.983  1.00 91.36           H  
ATOM   1712 HG23 THR A 111      10.175  -4.385 -16.511  1.00 91.36           H  
ATOM   1713  OG1 THR A 111       9.133  -3.577 -14.267  1.00 91.36           O  
ATOM   1714  HG1 THR A 111       8.841  -4.415 -14.633  1.00 91.36           H  
ATOM   1715  N   PRO A 112       7.822   0.062 -15.151  1.00 93.81           N  
ATOM   1716  CA  PRO A 112       6.574   0.637 -14.666  1.00 93.81           C  
ATOM   1717  HA  PRO A 112       6.806   1.428 -13.952  1.00 93.81           H  
ATOM   1718  C   PRO A 112       5.703  -0.425 -13.989  1.00 93.81           C  
ATOM   1719  CB  PRO A 112       5.882   1.249 -15.887  1.00 93.81           C  
ATOM   1720  HB2 PRO A 112       5.175   0.539 -16.316  1.00 93.81           H  
ATOM   1721  HB3 PRO A 112       5.379   2.183 -15.637  1.00 93.81           H  
ATOM   1722  O   PRO A 112       5.619  -1.564 -14.454  1.00 93.81           O  
ATOM   1723  CG  PRO A 112       7.030   1.472 -16.870  1.00 93.81           C  
ATOM   1724  HG2 PRO A 112       7.528   2.415 -16.643  1.00 93.81           H  
ATOM   1725  HG3 PRO A 112       6.685   1.461 -17.905  1.00 93.81           H  
ATOM   1726  CD  PRO A 112       7.971   0.307 -16.575  1.00 93.81           C  
ATOM   1727  HD2 PRO A 112       7.658  -0.577 -17.131  1.00 93.81           H  
ATOM   1728  HD3 PRO A 112       8.991   0.587 -16.838  1.00 93.81           H  
ATOM   1729  N   VAL A 113       5.037  -0.026 -12.911  1.00 95.10           N  
ATOM   1730  H   VAL A 113       5.155   0.927 -12.597  1.00 95.10           H  
ATOM   1731  CA  VAL A 113       4.082  -0.858 -12.174  1.00 95.10           C  
ATOM   1732  HA  VAL A 113       4.008  -1.844 -12.633  1.00 95.10           H  
ATOM   1733  C   VAL A 113       2.718  -0.192 -12.260  1.00 95.10           C  
ATOM   1734  CB  VAL A 113       4.543  -1.045 -10.717  1.00 95.10           C  
ATOM   1735  HB  VAL A 113       4.704  -0.064 -10.270  1.00 95.10           H  
ATOM   1736  O   VAL A 113       2.599   1.013 -12.039  1.00 95.10           O  
ATOM   1737  CG1 VAL A 113       3.520  -1.798  -9.861  1.00 95.10           C  
ATOM   1738 HG11 VAL A 113       2.586  -1.241  -9.804  1.00 95.10           H  
ATOM   1739 HG12 VAL A 113       3.326  -2.782 -10.288  1.00 95.10           H  
ATOM   1740 HG13 VAL A 113       3.917  -1.912  -8.852  1.00 95.10           H  
ATOM   1741  CG2 VAL A 113       5.857  -1.833 -10.643  1.00 95.10           C  
ATOM   1742 HG21 VAL A 113       6.208  -1.858  -9.611  1.00 95.10           H  
ATOM   1743 HG22 VAL A 113       5.710  -2.850 -11.007  1.00 95.10           H  
ATOM   1744 HG23 VAL A 113       6.626  -1.357 -11.251  1.00 95.10           H  
ATOM   1745  N   GLU A 114       1.683  -0.959 -12.576  1.00 96.38           N  
ATOM   1746  H   GLU A 114       1.832  -1.953 -12.682  1.00 96.38           H  
ATOM   1747  CA  GLU A 114       0.300  -0.503 -12.518  1.00 96.38           C  
ATOM   1748  HA  GLU A 114       0.287   0.587 -12.515  1.00 96.38           H  
ATOM   1749  C   GLU A 114      -0.339  -0.972 -11.208  1.00 96.38           C  
ATOM   1750  CB  GLU A 114      -0.464  -0.945 -13.776  1.00 96.38           C  
ATOM   1751  HB2 GLU A 114      -0.530  -2.032 -13.814  1.00 96.38           H  
ATOM   1752  HB3 GLU A 114       0.088  -0.597 -14.648  1.00 96.38           H  
ATOM   1753  O   GLU A 114      -0.241  -2.135 -10.821  1.00 96.38           O  
ATOM   1754  CG  GLU A 114      -1.872  -0.336 -13.810  1.00 96.38           C  
ATOM   1755  HG2 GLU A 114      -1.811   0.707 -13.502  1.00 96.38           H  
ATOM   1756  HG3 GLU A 114      -2.506  -0.849 -13.086  1.00 96.38           H  
ATOM   1757  CD  GLU A 114      -2.497  -0.397 -15.211  1.00 96.38           C  
ATOM   1758  OE1 GLU A 114      -3.309  -1.304 -15.479  1.00 96.38           O  
ATOM   1759  OE2 GLU A 114      -2.229   0.545 -15.991  1.00 96.38           O  
ATOM   1760  N   VAL A 115      -0.978  -0.050 -10.493  1.00 96.76           N  
ATOM   1761  H   VAL A 115      -0.980   0.900 -10.837  1.00 96.76           H  
ATOM   1762  CA  VAL A 115      -1.657  -0.322  -9.228  1.00 96.76           C  
ATOM   1763  HA  VAL A 115      -1.574  -1.387  -9.010  1.00 96.76           H  
ATOM   1764  C   VAL A 115      -3.133   0.016  -9.375  1.00 96.76           C  
ATOM   1765  CB  VAL A 115      -1.012   0.425  -8.047  1.00 96.76           C  
ATOM   1766  HB  VAL A 115      -1.184   1.496  -8.158  1.00 96.76           H  
ATOM   1767  O   VAL A 115      -3.511   1.174  -9.574  1.00 96.76           O  
ATOM   1768  CG1 VAL A 115      -1.637  -0.041  -6.722  1.00 96.76           C  
ATOM   1769 HG11 VAL A 115      -2.704   0.180  -6.710  1.00 96.76           H  
ATOM   1770 HG12 VAL A 115      -1.491  -1.115  -6.602  1.00 96.76           H  
ATOM   1771 HG13 VAL A 115      -1.165   0.480  -5.889  1.00 96.76           H  
ATOM   1772  CG2 VAL A 115       0.502   0.178  -7.974  1.00 96.76           C  
ATOM   1773 HG21 VAL A 115       0.707  -0.892  -8.009  1.00 96.76           H  
ATOM   1774 HG22 VAL A 115       0.915   0.601  -7.058  1.00 96.76           H  
ATOM   1775 HG23 VAL A 115       0.993   0.656  -8.822  1.00 96.76           H  
ATOM   1776  N   HIS A 116      -3.982  -0.995  -9.229  1.00 96.56           N  
ATOM   1777  H   HIS A 116      -3.589  -1.918  -9.114  1.00 96.56           H  
ATOM   1778  CA  HIS A 116      -5.424  -0.837  -9.116  1.00 96.56           C  
ATOM   1779  HA  HIS A 116      -5.714   0.106  -9.580  1.00 96.56           H  
ATOM   1780  C   HIS A 116      -5.817  -0.809  -7.643  1.00 96.56           C  
ATOM   1781  CB  HIS A 116      -6.169  -1.950  -9.852  1.00 96.56           C  
ATOM   1782  HB2 HIS A 116      -6.077  -2.880  -9.291  1.00 96.56           H  
ATOM   1783  HB3 HIS A 116      -7.227  -1.694  -9.891  1.00 96.56           H  
ATOM   1784  O   HIS A 116      -5.702  -1.806  -6.930  1.00 96.56           O  
ATOM   1785  CG  HIS A 116      -5.682  -2.186 -11.249  1.00 96.56           C  
ATOM   1786  CD2 HIS A 116      -4.816  -3.169 -11.646  1.00 96.56           C  
ATOM   1787  HD2 HIS A 116      -4.344  -3.913 -11.021  1.00 96.56           H  
ATOM   1788  ND1 HIS A 116      -6.018  -1.450 -12.363  1.00 96.56           N  
ATOM   1789  HD1 HIS A 116      -6.490  -0.558 -12.374  1.00 96.56           H  
ATOM   1790  CE1 HIS A 116      -5.377  -1.993 -13.413  1.00 96.56           C  
ATOM   1791  HE1 HIS A 116      -5.382  -1.618 -14.426  1.00 96.56           H  
ATOM   1792  NE2 HIS A 116      -4.661  -3.050 -13.018  1.00 96.56           N  
ATOM   1793  N   ILE A 117      -6.316   0.333  -7.193  1.00 96.35           N  
ATOM   1794  H   ILE A 117      -6.377   1.103  -7.844  1.00 96.35           H  
ATOM   1795  CA  ILE A 117      -6.792   0.557  -5.834  1.00 96.35           C  
ATOM   1796  HA  ILE A 117      -6.430  -0.244  -5.190  1.00 96.35           H  
ATOM   1797  C   ILE A 117      -8.318   0.532  -5.855  1.00 96.35           C  
ATOM   1798  CB  ILE A 117      -6.267   1.894  -5.272  1.00 96.35           C  
ATOM   1799  HB  ILE A 117      -6.787   2.701  -5.789  1.00 96.35           H  
ATOM   1800  O   ILE A 117      -8.943   1.253  -6.638  1.00 96.35           O  
ATOM   1801  CG1 ILE A 117      -4.751   2.103  -5.494  1.00 96.35           C  
ATOM   1802 HG12 ILE A 117      -4.499   1.942  -6.542  1.00 96.35           H  
ATOM   1803 HG13 ILE A 117      -4.185   1.390  -4.894  1.00 96.35           H  
ATOM   1804  CG2 ILE A 117      -6.624   1.955  -3.775  1.00 96.35           C  
ATOM   1805 HG21 ILE A 117      -6.179   1.110  -3.249  1.00 96.35           H  
ATOM   1806 HG22 ILE A 117      -6.268   2.880  -3.321  1.00 96.35           H  
ATOM   1807 HG23 ILE A 117      -7.705   1.918  -3.642  1.00 96.35           H  
ATOM   1808  CD1 ILE A 117      -4.297   3.527  -5.159  1.00 96.35           C  
ATOM   1809 HD11 ILE A 117      -4.883   4.244  -5.733  1.00 96.35           H  
ATOM   1810 HD12 ILE A 117      -4.408   3.736  -4.095  1.00 96.35           H  
ATOM   1811 HD13 ILE A 117      -3.245   3.646  -5.420  1.00 96.35           H  
ATOM   1812  N   LYS A 118      -8.928  -0.259  -4.975  1.00 94.66           N  
ATOM   1813  H   LYS A 118      -8.346  -0.836  -4.385  1.00 94.66           H  
ATOM   1814  CA  LYS A 118     -10.375  -0.276  -4.751  1.00 94.66           C  
ATOM   1815  HA  LYS A 118     -10.820   0.546  -5.312  1.00 94.66           H  
ATOM   1816  C   LYS A 118     -10.690  -0.043  -3.277  1.00 94.66           C  
ATOM   1817  CB  LYS A 118     -10.964  -1.583  -5.291  1.00 94.66           C  
ATOM   1818  HB2 LYS A 118     -10.520  -2.421  -4.753  1.00 94.66           H  
ATOM   1819  HB3 LYS A 118     -10.713  -1.678  -6.347  1.00 94.66           H  
ATOM   1820  O   LYS A 118     -10.159  -0.736  -2.415  1.00 94.66           O  
ATOM   1821  CG  LYS A 118     -12.487  -1.625  -5.125  1.00 94.66           C  
ATOM   1822  HG2 LYS A 118     -12.743  -1.485  -4.075  1.00 94.66           H  
ATOM   1823  HG3 LYS A 118     -12.944  -0.825  -5.707  1.00 94.66           H  
ATOM   1824  CD  LYS A 118     -13.041  -2.976  -5.574  1.00 94.66           C  
ATOM   1825  HD2 LYS A 118     -12.867  -3.119  -6.641  1.00 94.66           H  
ATOM   1826  HD3 LYS A 118     -12.532  -3.761  -5.015  1.00 94.66           H  
ATOM   1827  CE  LYS A 118     -14.536  -3.003  -5.256  1.00 94.66           C  
ATOM   1828  HE2 LYS A 118     -14.665  -2.644  -4.235  1.00 94.66           H  
ATOM   1829  HE3 LYS A 118     -15.065  -2.300  -5.899  1.00 94.66           H  
ATOM   1830  NZ  LYS A 118     -15.090  -4.370  -5.364  1.00 94.66           N  
ATOM   1831  HZ1 LYS A 118     -16.060  -4.357  -5.086  1.00 94.66           H  
ATOM   1832  HZ2 LYS A 118     -14.998  -4.735  -6.302  1.00 94.66           H  
ATOM   1833  HZ3 LYS A 118     -14.584  -4.973  -4.731  1.00 94.66           H  
ATOM   1834  N   VAL A 119     -11.583   0.905  -3.000  1.00 91.67           N  
ATOM   1835  H   VAL A 119     -11.983   1.410  -3.778  1.00 91.67           H  
ATOM   1836  CA  VAL A 119     -11.983   1.315  -1.645  1.00 91.67           C  
ATOM   1837  HA  VAL A 119     -11.700   0.546  -0.926  1.00 91.67           H  
ATOM   1838  C   VAL A 119     -13.498   1.484  -1.619  1.00 91.67           C  
ATOM   1839  CB  VAL A 119     -11.295   2.629  -1.240  1.00 91.67           C  
ATOM   1840  HB  VAL A 119     -11.693   3.448  -1.841  1.00 91.67           H  
ATOM   1841  O   VAL A 119     -14.038   2.449  -2.164  1.00 91.67           O  
ATOM   1842  CG1 VAL A 119     -11.543   2.941   0.237  1.00 91.67           C  
ATOM   1843 HG11 VAL A 119     -12.610   3.026   0.439  1.00 91.67           H  
ATOM   1844 HG12 VAL A 119     -11.069   3.894   0.473  1.00 91.67           H  
ATOM   1845 HG13 VAL A 119     -11.116   2.161   0.868  1.00 91.67           H  
ATOM   1846  CG2 VAL A 119      -9.787   2.584  -1.477  1.00 91.67           C  
ATOM   1847 HG21 VAL A 119      -9.324   1.805  -0.872  1.00 91.67           H  
ATOM   1848 HG22 VAL A 119      -9.372   3.568  -1.255  1.00 91.67           H  
ATOM   1849 HG23 VAL A 119      -9.576   2.407  -2.531  1.00 91.67           H  
ATOM   1850  N   GLY A 120     -14.205   0.510  -1.043  1.00 86.99           N  
ATOM   1851  H   GLY A 120     -13.716  -0.244  -0.583  1.00 86.99           H  
ATOM   1852  CA  GLY A 120     -15.650   0.388  -1.250  1.00 86.99           C  
ATOM   1853  HA2 GLY A 120     -16.151   1.272  -0.854  1.00 86.99           H  
ATOM   1854  HA3 GLY A 120     -16.030  -0.489  -0.725  1.00 86.99           H  
ATOM   1855  C   GLY A 120     -15.968   0.240  -2.745  1.00 86.99           C  
ATOM   1856  O   GLY A 120     -15.482  -0.691  -3.394  1.00 86.99           O  
ATOM   1857  N   ASP A 121     -16.741   1.180  -3.291  1.00 87.25           N  
ATOM   1858  H   ASP A 121     -17.157   1.873  -2.686  1.00 87.25           H  
ATOM   1859  CA  ASP A 121     -17.112   1.222  -4.714  1.00 87.25           C  
ATOM   1860  HA  ASP A 121     -17.082   0.210  -5.119  1.00 87.25           H  
ATOM   1861  C   ASP A 121     -16.166   2.066  -5.581  1.00 87.25           C  
ATOM   1862  CB  ASP A 121     -18.553   1.728  -4.842  1.00 87.25           C  
ATOM   1863  HB2 ASP A 121     -18.812   1.815  -5.897  1.00 87.25           H  
ATOM   1864  HB3 ASP A 121     -18.629   2.716  -4.389  1.00 87.25           H  
ATOM   1865  O   ASP A 121     -16.207   1.988  -6.811  1.00 87.25           O  
ATOM   1866  CG  ASP A 121     -19.543   0.767  -4.185  1.00 87.25           C  
ATOM   1867  OD1 ASP A 121     -19.355  -0.462  -4.352  1.00 87.25           O  
ATOM   1868  OD2 ASP A 121     -20.465   1.275  -3.514  1.00 87.25           O  
ATOM   1869  N   GLU A 122     -15.285   2.854  -4.964  1.00 91.91           N  
ATOM   1870  H   GLU A 122     -15.190   2.794  -3.960  1.00 91.91           H  
ATOM   1871  CA  GLU A 122     -14.346   3.694  -5.699  1.00 91.91           C  
ATOM   1872  HA  GLU A 122     -14.863   4.105  -6.566  1.00 91.91           H  
ATOM   1873  C   GLU A 122     -13.165   2.878  -6.208  1.00 91.91           C  
ATOM   1874  CB  GLU A 122     -13.856   4.871  -4.856  1.00 91.91           C  
ATOM   1875  HB2 GLU A 122     -13.089   5.391  -5.430  1.00 91.91           H  
ATOM   1876  HB3 GLU A 122     -13.419   4.516  -3.923  1.00 91.91           H  
ATOM   1877  O   GLU A 122     -12.593   2.061  -5.485  1.00 91.91           O  
ATOM   1878  CG  GLU A 122     -15.007   5.838  -4.563  1.00 91.91           C  
ATOM   1879  HG2 GLU A 122     -15.510   6.082  -5.499  1.00 91.91           H  
ATOM   1880  HG3 GLU A 122     -15.725   5.348  -3.906  1.00 91.91           H  
ATOM   1881  CD  GLU A 122     -14.534   7.138  -3.911  1.00 91.91           C  
ATOM   1882  OE1 GLU A 122     -15.388   7.761  -3.247  1.00 91.91           O  
ATOM   1883  OE2 GLU A 122     -13.344   7.496  -4.024  1.00 91.91           O  
ATOM   1884  N   LYS A 123     -12.779   3.132  -7.460  1.00 94.18           N  
ATOM   1885  H   LYS A 123     -13.276   3.844  -7.977  1.00 94.18           H  
ATOM   1886  CA  LYS A 123     -11.624   2.513  -8.108  1.00 94.18           C  
ATOM   1887  HA  LYS A 123     -11.069   1.937  -7.368  1.00 94.18           H  
ATOM   1888  C   LYS A 123     -10.695   3.586  -8.653  1.00 94.18           C  
ATOM   1889  CB  LYS A 123     -12.065   1.560  -9.225  1.00 94.18           C  
ATOM   1890  HB2 LYS A 123     -12.649   2.120  -9.956  1.00 94.18           H  
ATOM   1891  HB3 LYS A 123     -11.175   1.174  -9.722  1.00 94.18           H  
ATOM   1892  O   LYS A 123     -11.155   4.558  -9.253  1.00 94.18           O  
ATOM   1893  CG  LYS A 123     -12.893   0.376  -8.707  1.00 94.18           C  
ATOM   1894  HG2 LYS A 123     -13.793   0.741  -8.212  1.00 94.18           H  
ATOM   1895  HG3 LYS A 123     -12.299  -0.200  -7.997  1.00 94.18           H  
ATOM   1896  CD  LYS A 123     -13.294  -0.513  -9.887  1.00 94.18           C  
ATOM   1897  HD2 LYS A 123     -13.816   0.097 -10.623  1.00 94.18           H  
ATOM   1898  HD3 LYS A 123     -12.395  -0.929 -10.342  1.00 94.18           H  
ATOM   1899  CE  LYS A 123     -14.214  -1.642  -9.421  1.00 94.18           C  
ATOM   1900  HE2 LYS A 123     -15.074  -1.196  -8.921  1.00 94.18           H  
ATOM   1901  HE3 LYS A 123     -13.673  -2.252  -8.698  1.00 94.18           H  
ATOM   1902  NZ  LYS A 123     -14.655  -2.461 -10.578  1.00 94.18           N  
ATOM   1903  HZ1 LYS A 123     -13.857  -2.870 -11.043  1.00 94.18           H  
ATOM   1904  HZ2 LYS A 123     -15.285  -3.196 -10.290  1.00 94.18           H  
ATOM   1905  HZ3 LYS A 123     -15.136  -1.876 -11.245  1.00 94.18           H  
ATOM   1906  N   ARG A 124      -9.392   3.389  -8.484  1.00 96.48           N  
ATOM   1907  H   ARG A 124      -9.109   2.576  -7.957  1.00 96.48           H  
ATOM   1908  CA  ARG A 124      -8.333   4.207  -9.082  1.00 96.48           C  
ATOM   1909  HA  ARG A 124      -8.743   4.810  -9.892  1.00 96.48           H  
ATOM   1910  C   ARG A 124      -7.289   3.280  -9.685  1.00 96.48           C  
ATOM   1911  CB  ARG A 124      -7.702   5.125  -8.018  1.00 96.48           C  
ATOM   1912  HB2 ARG A 124      -7.316   4.508  -7.206  1.00 96.48           H  
ATOM   1913  HB3 ARG A 124      -6.853   5.648  -8.459  1.00 96.48           H  
ATOM   1914  O   ARG A 124      -6.854   2.352  -9.017  1.00 96.48           O  
ATOM   1915  CG  ARG A 124      -8.666   6.164  -7.423  1.00 96.48           C  
ATOM   1916  HG2 ARG A 124      -8.157   6.677  -6.607  1.00 96.48           H  
ATOM   1917  HG3 ARG A 124      -9.544   5.668  -7.010  1.00 96.48           H  
ATOM   1918  CD  ARG A 124      -9.101   7.206  -8.457  1.00 96.48           C  
ATOM   1919  HD2 ARG A 124      -8.204   7.641  -8.898  1.00 96.48           H  
ATOM   1920  HD3 ARG A 124      -9.677   6.719  -9.244  1.00 96.48           H  
ATOM   1921  NE  ARG A 124      -9.934   8.248  -7.830  1.00 96.48           N  
ATOM   1922  HE  ARG A 124     -10.557   7.940  -7.097  1.00 96.48           H  
ATOM   1923  NH1 ARG A 124      -9.147  10.066  -8.999  1.00 96.48           N  
ATOM   1924 HH11 ARG A 124      -9.131  11.064  -9.152  1.00 96.48           H  
ATOM   1925 HH12 ARG A 124      -8.511   9.461  -9.500  1.00 96.48           H  
ATOM   1926  NH2 ARG A 124     -10.717  10.338  -7.433  1.00 96.48           N  
ATOM   1927 HH21 ARG A 124     -11.278   9.967  -6.680  1.00 96.48           H  
ATOM   1928 HH22 ARG A 124     -10.691  11.336  -7.587  1.00 96.48           H  
ATOM   1929  CZ  ARG A 124      -9.927   9.541  -8.094  1.00 96.48           C  
ATOM   1930  N   THR A 125      -6.895   3.543 -10.922  1.00 96.95           N  
ATOM   1931  H   THR A 125      -7.283   4.342 -11.404  1.00 96.95           H  
ATOM   1932  CA  THR A 125      -5.740   2.898 -11.553  1.00 96.95           C  
ATOM   1933  HA  THR A 125      -5.381   2.073 -10.939  1.00 96.95           H  
ATOM   1934  C   THR A 125      -4.639   3.938 -11.663  1.00 96.95           C  
ATOM   1935  CB  THR A 125      -6.082   2.331 -12.936  1.00 96.95           C  
ATOM   1936  HB  THR A 125      -6.416   3.138 -13.587  1.00 96.95           H  
ATOM   1937  O   THR A 125      -4.904   5.055 -12.112  1.00 96.95           O  
ATOM   1938  CG2 THR A 125      -4.889   1.632 -13.581  1.00 96.95           C  
ATOM   1939 HG21 THR A 125      -4.469   0.891 -12.901  1.00 96.95           H  
ATOM   1940 HG22 THR A 125      -5.184   1.138 -14.507  1.00 96.95           H  
ATOM   1941 HG23 THR A 125      -4.112   2.355 -13.831  1.00 96.95           H  
ATOM   1942  OG1 THR A 125      -7.110   1.365 -12.845  1.00 96.95           O  
ATOM   1943  HG1 THR A 125      -7.199   1.021 -13.737  1.00 96.95           H  
ATOM   1944  N   VAL A 126      -3.434   3.584 -11.231  1.00 96.71           N  
ATOM   1945  H   VAL A 126      -3.307   2.663 -10.836  1.00 96.71           H  
ATOM   1946  CA  VAL A 126      -2.258   4.453 -11.273  1.00 96.71           C  
ATOM   1947  HA  VAL A 126      -2.444   5.297 -11.937  1.00 96.71           H  
ATOM   1948  C   VAL A 126      -1.080   3.671 -11.819  1.00 96.71           C  
ATOM   1949  CB  VAL A 126      -1.933   5.002  -9.873  1.00 96.71           C  
ATOM   1950  HB  VAL A 126      -1.770   4.175  -9.182  1.00 96.71           H  
ATOM   1951  O   VAL A 126      -0.744   2.616 -11.292  1.00 96.71           O  
ATOM   1952  CG1 VAL A 126      -0.681   5.883  -9.876  1.00 96.71           C  
ATOM   1953 HG11 VAL A 126      -0.476   6.216  -8.858  1.00 96.71           H  
ATOM   1954 HG12 VAL A 126      -0.815   6.743 -10.532  1.00 96.71           H  
ATOM   1955 HG13 VAL A 126       0.190   5.316 -10.207  1.00 96.71           H  
ATOM   1956  CG2 VAL A 126      -3.099   5.849  -9.353  1.00 96.71           C  
ATOM   1957 HG21 VAL A 126      -3.929   5.205  -9.063  1.00 96.71           H  
ATOM   1958 HG22 VAL A 126      -3.425   6.548 -10.124  1.00 96.71           H  
ATOM   1959 HG23 VAL A 126      -2.762   6.422  -8.489  1.00 96.71           H  
ATOM   1960  N   THR A 127      -0.427   4.209 -12.840  1.00 96.81           N  
ATOM   1961  H   THR A 127      -0.763   5.069 -13.249  1.00 96.81           H  
ATOM   1962  CA  THR A 127       0.886   3.736 -13.278  1.00 96.81           C  
ATOM   1963  HA  THR A 127       0.991   2.675 -13.051  1.00 96.81           H  
ATOM   1964  C   THR A 127       1.957   4.513 -12.520  1.00 96.81           C  
ATOM   1965  CB  THR A 127       1.060   3.917 -14.790  1.00 96.81           C  
ATOM   1966  HB  THR A 127       1.147   4.982 -15.008  1.00 96.81           H  
ATOM   1967  O   THR A 127       1.921   5.741 -12.512  1.00 96.81           O  
ATOM   1968  CG2 THR A 127       2.307   3.210 -15.314  1.00 96.81           C  
ATOM   1969 HG21 THR A 127       2.353   3.313 -16.398  1.00 96.81           H  
ATOM   1970 HG22 THR A 127       3.200   3.663 -14.884  1.00 96.81           H  
ATOM   1971 HG23 THR A 127       2.276   2.152 -15.052  1.00 96.81           H  
ATOM   1972  OG1 THR A 127      -0.063   3.428 -15.496  1.00 96.81           O  
ATOM   1973  HG1 THR A 127      -0.156   2.480 -15.377  1.00 96.81           H  
ATOM   1974  N   VAL A 128       2.892   3.808 -11.887  1.00 96.97           N  
ATOM   1975  H   VAL A 128       2.832   2.800 -11.925  1.00 96.97           H  
ATOM   1976  CA  VAL A 128       4.030   4.382 -11.160  1.00 96.97           C  
ATOM   1977  HA  VAL A 128       3.953   5.469 -11.161  1.00 96.97           H  
ATOM   1978  C   VAL A 128       5.303   3.989 -11.901  1.00 96.97           C  
ATOM   1979  CB  VAL A 128       4.060   3.911  -9.691  1.00 96.97           C  
ATOM   1980  HB  VAL A 128       4.323   2.854  -9.655  1.00 96.97           H  
ATOM   1981  O   VAL A 128       5.653   2.806 -11.981  1.00 96.97           O  
ATOM   1982  CG1 VAL A 128       5.088   4.708  -8.882  1.00 96.97           C  
ATOM   1983 HG11 VAL A 128       6.078   4.616  -9.329  1.00 96.97           H  
ATOM   1984 HG12 VAL A 128       5.132   4.337  -7.858  1.00 96.97           H  
ATOM   1985 HG13 VAL A 128       4.819   5.764  -8.862  1.00 96.97           H  
ATOM   1986  CG2 VAL A 128       2.703   4.080  -8.996  1.00 96.97           C  
ATOM   1987 HG21 VAL A 128       2.387   5.122  -9.048  1.00 96.97           H  
ATOM   1988 HG22 VAL A 128       2.796   3.779  -7.952  1.00 96.97           H  
ATOM   1989 HG23 VAL A 128       1.952   3.446  -9.468  1.00 96.97           H  
ATOM   1990  N   ASN A 129       5.984   4.966 -12.492  1.00 96.36           N  
ATOM   1991  H   ASN A 129       5.669   5.918 -12.371  1.00 96.36           H  
ATOM   1992  CA  ASN A 129       7.215   4.745 -13.248  1.00 96.36           C  
ATOM   1993  HA  ASN A 129       7.051   3.895 -13.910  1.00 96.36           H  
ATOM   1994  C   ASN A 129       8.399   4.409 -12.319  1.00 96.36           C  
ATOM   1995  CB  ASN A 129       7.496   5.981 -14.115  1.00 96.36           C  
ATOM   1996  HB2 ASN A 129       7.575   6.862 -13.478  1.00 96.36           H  
ATOM   1997  HB3 ASN A 129       8.443   5.870 -14.643  1.00 96.36           H  
ATOM   1998  O   ASN A 129       8.337   4.683 -11.120  1.00 96.36           O  
ATOM   1999  CG  ASN A 129       6.415   6.191 -15.153  1.00 96.36           C  
ATOM   2000  ND2 ASN A 129       5.630   7.229 -15.018  1.00 96.36           N  
ATOM   2001 HD21 ASN A 129       5.595   7.661 -14.105  1.00 96.36           H  
ATOM   2002 HD22 ASN A 129       4.831   7.287 -15.632  1.00 96.36           H  
ATOM   2003  OD1 ASN A 129       6.257   5.407 -16.077  1.00 96.36           O  
ATOM   2004  N   PRO A 130       9.494   3.829 -12.845  1.00 95.46           N  
ATOM   2005  CA  PRO A 130      10.714   3.596 -12.070  1.00 95.46           C  
ATOM   2006  HA  PRO A 130      10.524   2.803 -11.347  1.00 95.46           H  
ATOM   2007  C   PRO A 130      11.203   4.858 -11.342  1.00 95.46           C  
ATOM   2008  CB  PRO A 130      11.743   3.107 -13.095  1.00 95.46           C  
ATOM   2009  HB2 PRO A 130      12.232   3.951 -13.580  1.00 95.46           H  
ATOM   2010  HB3 PRO A 130      12.488   2.447 -12.650  1.00 95.46           H  
ATOM   2011  O   PRO A 130      11.446   5.888 -11.971  1.00 95.46           O  
ATOM   2012  CG  PRO A 130      10.871   2.383 -14.114  1.00 95.46           C  
ATOM   2013  HG2 PRO A 130      11.363   2.281 -15.081  1.00 95.46           H  
ATOM   2014  HG3 PRO A 130      10.586   1.410 -13.712  1.00 95.46           H  
ATOM   2015  CD  PRO A 130       9.641   3.282 -14.187  1.00 95.46           C  
ATOM   2016  HD2 PRO A 130       9.819   4.088 -14.899  1.00 95.46           H  
ATOM   2017  HD3 PRO A 130       8.771   2.695 -14.481  1.00 95.46           H  
ATOM   2018  N   GLY A 131      11.355   4.773 -10.019  1.00 95.85           N  
ATOM   2019  H   GLY A 131      11.065   3.921  -9.559  1.00 95.85           H  
ATOM   2020  CA  GLY A 131      11.774   5.874  -9.147  1.00 95.85           C  
ATOM   2021  HA2 GLY A 131      12.615   6.393  -9.606  1.00 95.85           H  
ATOM   2022  HA3 GLY A 131      12.101   5.452  -8.196  1.00 95.85           H  
ATOM   2023  C   GLY A 131      10.690   6.916  -8.839  1.00 95.85           C  
ATOM   2024  O   GLY A 131      10.976   7.887  -8.140  1.00 95.85           O  
ATOM   2025  N   GLU A 132       9.468   6.743  -9.347  1.00 97.37           N  
ATOM   2026  H   GLU A 132       9.278   5.910  -9.885  1.00 97.37           H  
ATOM   2027  CA  GLU A 132       8.346   7.647  -9.097  1.00 97.37           C  
ATOM   2028  HA  GLU A 132       8.741   8.661  -9.029  1.00 97.37           H  
ATOM   2029  C   GLU A 132       7.655   7.328  -7.763  1.00 97.37           C  
ATOM   2030  CB  GLU A 132       7.372   7.613 -10.288  1.00 97.37           C  
ATOM   2031  HB2 GLU A 132       7.948   7.737 -11.204  1.00 97.37           H  
ATOM   2032  HB3 GLU A 132       6.881   6.640 -10.311  1.00 97.37           H  
ATOM   2033  O   GLU A 132       7.550   6.171  -7.341  1.00 97.37           O  
ATOM   2034  CG  GLU A 132       6.290   8.705 -10.248  1.00 97.37           C  
ATOM   2035  HG2 GLU A 132       5.664   8.555  -9.368  1.00 97.37           H  
ATOM   2036  HG3 GLU A 132       6.782   9.673 -10.152  1.00 97.37           H  
ATOM   2037  CD  GLU A 132       5.392   8.710 -11.499  1.00 97.37           C  
ATOM   2038  OE1 GLU A 132       4.715   9.734 -11.726  1.00 97.37           O  
ATOM   2039  OE2 GLU A 132       5.402   7.710 -12.260  1.00 97.37           O  
ATOM   2040  N   GLU A 133       7.151   8.378  -7.118  1.00 97.45           N  
ATOM   2041  H   GLU A 133       7.240   9.290  -7.543  1.00 97.45           H  
ATOM   2042  CA  GLU A 133       6.229   8.291  -5.992  1.00 97.45           C  
ATOM   2043  HA  GLU A 133       6.012   7.239  -5.808  1.00 97.45           H  
ATOM   2044  C   GLU A 133       4.923   9.003  -6.366  1.00 97.45           C  
ATOM   2045  CB  GLU A 133       6.878   8.855  -4.714  1.00 97.45           C  
ATOM   2046  HB2 GLU A 133       7.823   8.333  -4.560  1.00 97.45           H  
ATOM   2047  HB3 GLU A 133       7.086   9.916  -4.849  1.00 97.45           H  
ATOM   2048  O   GLU A 133       4.940  10.164  -6.777  1.00 97.45           O  
ATOM   2049  CG  GLU A 133       5.997   8.665  -3.463  1.00 97.45           C  
ATOM   2050  HG2 GLU A 133       5.060   9.203  -3.608  1.00 97.45           H  
ATOM   2051  HG3 GLU A 133       5.759   7.606  -3.361  1.00 97.45           H  
ATOM   2052  CD  GLU A 133       6.659   9.148  -2.155  1.00 97.45           C  
ATOM   2053  OE1 GLU A 133       5.905   9.483  -1.203  1.00 97.45           O  
ATOM   2054  OE2 GLU A 133       7.910   9.148  -2.068  1.00 97.45           O  
ATOM   2055  N   VAL A 134       3.790   8.313  -6.221  1.00 97.21           N  
ATOM   2056  H   VAL A 134       3.858   7.373  -5.858  1.00 97.21           H  
ATOM   2057  CA  VAL A 134       2.451   8.848  -6.505  1.00 97.21           C  
ATOM   2058  HA  VAL A 134       2.547   9.901  -6.770  1.00 97.21           H  
ATOM   2059  C   VAL A 134       1.584   8.760  -5.256  1.00 97.21           C  
ATOM   2060  CB  VAL A 134       1.776   8.138  -7.697  1.00 97.21           C  
ATOM   2061  HB  VAL A 134       1.624   7.086  -7.457  1.00 97.21           H  
ATOM   2062  O   VAL A 134       1.548   7.732  -4.583  1.00 97.21           O  
ATOM   2063  CG1 VAL A 134       0.412   8.779  -7.998  1.00 97.21           C  
ATOM   2064 HG11 VAL A 134       0.031   8.426  -8.956  1.00 97.21           H  
ATOM   2065 HG12 VAL A 134      -0.307   8.524  -7.219  1.00 97.21           H  
ATOM   2066 HG13 VAL A 134       0.517   9.862  -8.059  1.00 97.21           H  
ATOM   2067  CG2 VAL A 134       2.624   8.227  -8.971  1.00 97.21           C  
ATOM   2068 HG21 VAL A 134       2.113   7.750  -9.807  1.00 97.21           H  
ATOM   2069 HG22 VAL A 134       3.573   7.712  -8.821  1.00 97.21           H  
ATOM   2070 HG23 VAL A 134       2.828   9.268  -9.223  1.00 97.21           H  
ATOM   2071  N   GLU A 135       0.838   9.824  -4.964  1.00 96.64           N  
ATOM   2072  H   GLU A 135       0.887  10.627  -5.574  1.00 96.64           H  
ATOM   2073  CA  GLU A 135      -0.149   9.853  -3.884  1.00 96.64           C  
ATOM   2074  HA  GLU A 135      -0.037   8.951  -3.283  1.00 96.64           H  
ATOM   2075  C   GLU A 135      -1.578   9.862  -4.447  1.00 96.64           C  
ATOM   2076  CB  GLU A 135       0.127  11.042  -2.949  1.00 96.64           C  
ATOM   2077  HB2 GLU A 135      -0.044  11.976  -3.484  1.00 96.64           H  
ATOM   2078  HB3 GLU A 135       1.170  11.009  -2.634  1.00 96.64           H  
ATOM   2079  O   GLU A 135      -1.912  10.647  -5.334  1.00 96.64           O  
ATOM   2080  CG  GLU A 135      -0.761  10.995  -1.699  1.00 96.64           C  
ATOM   2081  HG2 GLU A 135      -1.809  11.057  -1.994  1.00 96.64           H  
ATOM   2082  HG3 GLU A 135      -0.617  10.041  -1.193  1.00 96.64           H  
ATOM   2083  CD  GLU A 135      -0.448  12.135  -0.724  1.00 96.64           C  
ATOM   2084  OE1 GLU A 135      -1.210  13.123  -0.663  1.00 96.64           O  
ATOM   2085  OE2 GLU A 135       0.488  12.026   0.105  1.00 96.64           O  
ATOM   2086  N   VAL A 136      -2.436   9.001  -3.902  1.00 95.54           N  
ATOM   2087  H   VAL A 136      -2.076   8.362  -3.207  1.00 95.54           H  
ATOM   2088  CA  VAL A 136      -3.861   8.898  -4.233  1.00 95.54           C  
ATOM   2089  HA  VAL A 136      -4.117   9.676  -4.951  1.00 95.54           H  
ATOM   2090  C   VAL A 136      -4.682   9.099  -2.969  1.00 95.54           C  
ATOM   2091  CB  VAL A 136      -4.203   7.533  -4.857  1.00 95.54           C  
ATOM   2092  HB  VAL A 136      -4.097   6.750  -4.106  1.00 95.54           H  
ATOM   2093  O   VAL A 136      -4.513   8.370  -1.996  1.00 95.54           O  
ATOM   2094  CG1 VAL A 136      -5.648   7.515  -5.377  1.00 95.54           C  
ATOM   2095 HG11 VAL A 136      -5.862   6.537  -5.809  1.00 95.54           H  
ATOM   2096 HG12 VAL A 136      -5.781   8.285  -6.137  1.00 95.54           H  
ATOM   2097 HG13 VAL A 136      -6.348   7.686  -4.559  1.00 95.54           H  
ATOM   2098  CG2 VAL A 136      -3.284   7.188  -6.027  1.00 95.54           C  
ATOM   2099 HG21 VAL A 136      -3.325   7.973  -6.782  1.00 95.54           H  
ATOM   2100 HG22 VAL A 136      -2.256   7.082  -5.680  1.00 95.54           H  
ATOM   2101 HG23 VAL A 136      -3.590   6.232  -6.453  1.00 95.54           H  
ATOM   2102  N   THR A 137      -5.615  10.046  -2.994  1.00 94.13           N  
ATOM   2103  H   THR A 137      -5.692  10.631  -3.814  1.00 94.13           H  
ATOM   2104  CA  THR A 137      -6.472  10.349  -1.840  1.00 94.13           C  
ATOM   2105  HA  THR A 137      -6.098   9.812  -0.968  1.00 94.13           H  
ATOM   2106  C   THR A 137      -7.903   9.891  -2.084  1.00 94.13           C  
ATOM   2107  CB  THR A 137      -6.409  11.839  -1.479  1.00 94.13           C  
ATOM   2108  HB  THR A 137      -6.788  12.435  -2.308  1.00 94.13           H  
ATOM   2109  O   THR A 137      -8.484  10.160  -3.136  1.00 94.13           O  
ATOM   2110  CG2 THR A 137      -7.183  12.179  -0.204  1.00 94.13           C  
ATOM   2111 HG21 THR A 137      -6.851  11.539   0.614  1.00 94.13           H  
ATOM   2112 HG22 THR A 137      -8.251  12.034  -0.361  1.00 94.13           H  
ATOM   2113 HG23 THR A 137      -7.010  13.222   0.065  1.00 94.13           H  
ATOM   2114  OG1 THR A 137      -5.063  12.177  -1.239  1.00 94.13           O  
ATOM   2115  HG1 THR A 137      -4.961  13.132  -1.237  1.00 94.13           H  
ATOM   2116  N   PHE A 138      -8.476   9.240  -1.077  1.00 91.95           N  
ATOM   2117  H   PHE A 138      -7.910   9.039  -0.265  1.00 91.95           H  
ATOM   2118  CA  PHE A 138      -9.882   8.869  -0.990  1.00 91.95           C  
ATOM   2119  HA  PHE A 138     -10.394   9.137  -1.914  1.00 91.95           H  
ATOM   2120  C   PHE A 138     -10.526   9.632   0.164  1.00 91.95           C  
ATOM   2121  CB  PHE A 138     -10.014   7.356  -0.784  1.00 91.95           C  
ATOM   2122  HB2 PHE A 138     -11.070   7.110  -0.675  1.00 91.95           H  
ATOM   2123  HB3 PHE A 138      -9.515   7.080   0.145  1.00 91.95           H  
ATOM   2124  O   PHE A 138      -9.911   9.805   1.216  1.00 91.95           O  
ATOM   2125  CG  PHE A 138      -9.434   6.525  -1.909  1.00 91.95           C  
ATOM   2126  CD1 PHE A 138     -10.273   6.044  -2.931  1.00 91.95           C  
ATOM   2127  HD1 PHE A 138     -11.330   6.266  -2.915  1.00 91.95           H  
ATOM   2128  CD2 PHE A 138      -8.054   6.246  -1.943  1.00 91.95           C  
ATOM   2129  HD2 PHE A 138      -7.405   6.622  -1.167  1.00 91.95           H  
ATOM   2130  CE1 PHE A 138      -9.737   5.277  -3.978  1.00 91.95           C  
ATOM   2131  HE1 PHE A 138     -10.388   4.895  -4.750  1.00 91.95           H  
ATOM   2132  CE2 PHE A 138      -7.515   5.495  -3.001  1.00 91.95           C  
ATOM   2133  HE2 PHE A 138      -6.453   5.300  -3.032  1.00 91.95           H  
ATOM   2134  CZ  PHE A 138      -8.357   5.008  -4.016  1.00 91.95           C  
ATOM   2135  HZ  PHE A 138      -7.944   4.424  -4.824  1.00 91.95           H  
ATOM   2136  N   SER A 139     -11.775  10.050  -0.018  1.00 89.48           N  
ATOM   2137  H   SER A 139     -12.231   9.858  -0.898  1.00 89.48           H  
ATOM   2138  CA  SER A 139     -12.589  10.652   1.039  1.00 89.48           C  
ATOM   2139  HA  SER A 139     -12.014  10.707   1.964  1.00 89.48           H  
ATOM   2140  C   SER A 139     -13.798   9.767   1.311  1.00 89.48           C  
ATOM   2141  CB  SER A 139     -13.001  12.082   0.680  1.00 89.48           C  
ATOM   2142  HB2 SER A 139     -13.638  12.485   1.467  1.00 89.48           H  
ATOM   2143  HB3 SER A 139     -13.553  12.079  -0.260  1.00 89.48           H  
ATOM   2144  O   SER A 139     -14.388   9.178   0.392  1.00 89.48           O  
ATOM   2145  OG  SER A 139     -11.846  12.892   0.554  1.00 89.48           O  
ATOM   2146  HG  SER A 139     -11.437  12.915   1.422  1.00 89.48           H  
ATOM   2147  N   ALA A 140     -14.164   9.642   2.578  1.00 78.35           N  
ATOM   2148  H   ALA A 140     -13.634  10.102   3.303  1.00 78.35           H  
ATOM   2149  CA  ALA A 140     -15.315   8.867   2.990  1.00 78.35           C  
ATOM   2150  HA  ALA A 140     -15.911   8.596   2.119  1.00 78.35           H  
ATOM   2151  C   ALA A 140     -16.203   9.688   3.915  1.00 78.35           C  
ATOM   2152  CB  ALA A 140     -14.843   7.572   3.644  1.00 78.35           C  
ATOM   2153  HB1 ALA A 140     -14.343   7.786   4.588  1.00 78.35           H  
ATOM   2154  HB2 ALA A 140     -14.165   7.035   2.980  1.00 78.35           H  
ATOM   2155  HB3 ALA A 140     -15.715   6.946   3.832  1.00 78.35           H  
ATOM   2156  O   ALA A 140     -15.802  10.060   5.005  1.00 78.35           O  
ATOM   2157  N   ASN A 141     -17.458   9.880   3.507  1.00 76.11           N  
ATOM   2158  H   ASN A 141     -17.717   9.628   2.564  1.00 76.11           H  
ATOM   2159  CA  ASN A 141     -18.490  10.384   4.416  1.00 76.11           C  
ATOM   2160  HA  ASN A 141     -18.120  11.278   4.917  1.00 76.11           H  
ATOM   2161  C   ASN A 141     -18.839   9.355   5.511  1.00 76.11           C  
ATOM   2162  CB  ASN A 141     -19.742  10.740   3.598  1.00 76.11           C  
ATOM   2163  HB2 ASN A 141     -20.509  11.105   4.280  1.00 76.11           H  
ATOM   2164  HB3 ASN A 141     -20.122   9.839   3.116  1.00 76.11           H  
ATOM   2165  O   ASN A 141     -19.458   9.707   6.507  1.00 76.11           O  
ATOM   2166  CG  ASN A 141     -19.511  11.818   2.555  1.00 76.11           C  
ATOM   2167  ND2 ASN A 141     -20.247  11.784   1.469  1.00 76.11           N  
ATOM   2168 HD21 ASN A 141     -20.986  11.103   1.369  1.00 76.11           H  
ATOM   2169 HD22 ASN A 141     -20.078  12.535   0.815  1.00 76.11           H  
ATOM   2170  OD1 ASN A 141     -18.680  12.695   2.668  1.00 76.11           O  
ATOM   2171  N   ASP A 142     -18.474   8.086   5.297  1.00 73.35           N  
ATOM   2172  H   ASP A 142     -17.918   7.890   4.477  1.00 73.35           H  
ATOM   2173  CA  ASP A 142     -18.641   6.975   6.230  1.00 73.35           C  
ATOM   2174  HA  ASP A 142     -19.049   7.339   7.173  1.00 73.35           H  
ATOM   2175  C   ASP A 142     -17.275   6.299   6.465  1.00 73.35           C  
ATOM   2176  CB  ASP A 142     -19.665   5.979   5.664  1.00 73.35           C  
ATOM   2177  HB2 ASP A 142     -19.342   5.652   4.676  1.00 73.35           H  
ATOM   2178  HB3 ASP A 142     -20.623   6.486   5.554  1.00 73.35           H  
ATOM   2179  O   ASP A 142     -16.759   5.661   5.539  1.00 73.35           O  
ATOM   2180  CG  ASP A 142     -19.860   4.744   6.555  1.00 73.35           C  
ATOM   2181  OD1 ASP A 142     -19.221   4.665   7.628  1.00 73.35           O  
ATOM   2182  OD2 ASP A 142     -20.631   3.858   6.132  1.00 73.35           O  
ATOM   2183  N   PRO A 143     -16.692   6.389   7.675  1.00 69.67           N  
ATOM   2184  CA  PRO A 143     -15.423   5.747   8.015  1.00 69.67           C  
ATOM   2185  HA  PRO A 143     -14.622   6.243   7.467  1.00 69.67           H  
ATOM   2186  C   PRO A 143     -15.385   4.244   7.701  1.00 69.67           C  
ATOM   2187  CB  PRO A 143     -15.237   5.993   9.516  1.00 69.67           C  
ATOM   2188  HB2 PRO A 143     -14.185   6.110   9.776  1.00 69.67           H  
ATOM   2189  HB3 PRO A 143     -15.680   5.179  10.089  1.00 69.67           H  
ATOM   2190  O   PRO A 143     -14.335   3.726   7.318  1.00 69.67           O  
ATOM   2191  CG  PRO A 143     -16.028   7.273   9.774  1.00 69.67           C  
ATOM   2192  HG2 PRO A 143     -15.422   8.138   9.506  1.00 69.67           H  
ATOM   2193  HG3 PRO A 143     -16.364   7.343  10.809  1.00 69.67           H  
ATOM   2194  CD  PRO A 143     -17.198   7.151   8.807  1.00 69.67           C  
ATOM   2195  HD2 PRO A 143     -17.531   8.145   8.506  1.00 69.67           H  
ATOM   2196  HD3 PRO A 143     -18.013   6.601   9.277  1.00 69.67           H  
ATOM   2197  N   HIS A 144     -16.524   3.540   7.767  1.00 75.70           N  
ATOM   2198  H   HIS A 144     -17.385   4.016   7.993  1.00 75.70           H  
ATOM   2199  CA  HIS A 144     -16.596   2.104   7.472  1.00 75.70           C  
ATOM   2200  HA  HIS A 144     -15.882   1.588   8.113  1.00 75.70           H  
ATOM   2201  C   HIS A 144     -16.227   1.762   6.024  1.00 75.70           C  
ATOM   2202  CB  HIS A 144     -18.004   1.582   7.779  1.00 75.70           C  
ATOM   2203  HB2 HIS A 144     -18.734   2.116   7.170  1.00 75.70           H  
ATOM   2204  HB3 HIS A 144     -18.055   0.528   7.508  1.00 75.70           H  
ATOM   2205  O   HIS A 144     -15.824   0.632   5.736  1.00 75.70           O  
ATOM   2206  CG  HIS A 144     -18.379   1.701   9.231  1.00 75.70           C  
ATOM   2207  CD2 HIS A 144     -19.446   2.377   9.757  1.00 75.70           C  
ATOM   2208  HD2 HIS A 144     -20.179   2.939   9.196  1.00 75.70           H  
ATOM   2209  ND1 HIS A 144     -17.691   1.140  10.281  1.00 75.70           N  
ATOM   2210  HD1 HIS A 144     -16.812   0.648  10.209  1.00 75.70           H  
ATOM   2211  CE1 HIS A 144     -18.329   1.467  11.416  1.00 75.70           C  
ATOM   2212  HE1 HIS A 144     -18.008   1.195  12.410  1.00 75.70           H  
ATOM   2213  NE2 HIS A 144     -19.413   2.208  11.149  1.00 75.70           N  
ATOM   2214  N   LYS A 145     -16.295   2.729   5.103  1.00 82.38           N  
ATOM   2215  H   LYS A 145     -16.607   3.640   5.408  1.00 82.38           H  
ATOM   2216  CA  LYS A 145     -15.852   2.561   3.712  1.00 82.38           C  
ATOM   2217  HA  LYS A 145     -16.430   1.762   3.248  1.00 82.38           H  
ATOM   2218  C   LYS A 145     -14.372   2.183   3.611  1.00 82.38           C  
ATOM   2219  CB  LYS A 145     -16.128   3.878   2.991  1.00 82.38           C  
ATOM   2220  HB2 LYS A 145     -17.175   4.143   3.137  1.00 82.38           H  
ATOM   2221  HB3 LYS A 145     -15.505   4.648   3.445  1.00 82.38           H  
ATOM   2222  O   LYS A 145     -13.981   1.479   2.679  1.00 82.38           O  
ATOM   2223  CG  LYS A 145     -15.836   3.826   1.487  1.00 82.38           C  
ATOM   2224  HG2 LYS A 145     -16.448   3.062   1.007  1.00 82.38           H  
ATOM   2225  HG3 LYS A 145     -14.780   3.617   1.316  1.00 82.38           H  
ATOM   2226  CD  LYS A 145     -16.169   5.202   0.919  1.00 82.38           C  
ATOM   2227  HD2 LYS A 145     -17.243   5.376   0.993  1.00 82.38           H  
ATOM   2228  HD3 LYS A 145     -15.655   5.951   1.520  1.00 82.38           H  
ATOM   2229  CE  LYS A 145     -15.722   5.366  -0.525  1.00 82.38           C  
ATOM   2230  HE2 LYS A 145     -16.347   4.758  -1.179  1.00 82.38           H  
ATOM   2231  HE3 LYS A 145     -14.689   5.034  -0.626  1.00 82.38           H  
ATOM   2232  NZ  LYS A 145     -15.829   6.798  -0.872  1.00 82.38           N  
ATOM   2233  HZ1 LYS A 145     -16.775   7.147  -0.812  1.00 82.38           H  
ATOM   2234  HZ2 LYS A 145     -15.228   7.393  -0.320  1.00 82.38           H  
ATOM   2235  HZ3 LYS A 145     -15.543   6.977  -1.825  1.00 82.38           H  
ATOM   2236  N   PHE A 146     -13.558   2.618   4.569  1.00 84.83           N  
ATOM   2237  H   PHE A 146     -13.944   3.165   5.325  1.00 84.83           H  
ATOM   2238  CA  PHE A 146     -12.131   2.319   4.624  1.00 84.83           C  
ATOM   2239  HA  PHE A 146     -11.737   2.260   3.610  1.00 84.83           H  
ATOM   2240  C   PHE A 146     -11.806   0.960   5.248  1.00 84.83           C  
ATOM   2241  CB  PHE A 146     -11.421   3.456   5.356  1.00 84.83           C  
ATOM   2242  HB2 PHE A 146     -11.837   3.533   6.361  1.00 84.83           H  
ATOM   2243  HB3 PHE A 146     -10.377   3.166   5.474  1.00 84.83           H  
ATOM   2244  O   PHE A 146     -10.644   0.567   5.255  1.00 84.83           O  
ATOM   2245  CG  PHE A 146     -11.483   4.820   4.685  1.00 84.83           C  
ATOM   2246  CD1 PHE A 146     -11.432   4.953   3.283  1.00 84.83           C  
ATOM   2247  HD1 PHE A 146     -11.327   4.075   2.664  1.00 84.83           H  
ATOM   2248  CD2 PHE A 146     -11.569   5.976   5.480  1.00 84.83           C  
ATOM   2249  HD2 PHE A 146     -11.598   5.894   6.556  1.00 84.83           H  
ATOM   2250  CE1 PHE A 146     -11.483   6.222   2.680  1.00 84.83           C  
ATOM   2251  HE1 PHE A 146     -11.436   6.315   1.605  1.00 84.83           H  
ATOM   2252  CE2 PHE A 146     -11.598   7.246   4.881  1.00 84.83           C  
ATOM   2253  HE2 PHE A 146     -11.652   8.126   5.505  1.00 84.83           H  
ATOM   2254  CZ  PHE A 146     -11.552   7.373   3.483  1.00 84.83           C  
ATOM   2255  HZ  PHE A 146     -11.562   8.356   3.037  1.00 84.83           H  
ATOM   2256  N   ASN A 147     -12.805   0.193   5.695  1.00 85.96           N  
ATOM   2257  H   ASN A 147     -13.740   0.575   5.724  1.00 85.96           H  
ATOM   2258  CA  ASN A 147     -12.558  -1.085   6.358  1.00 85.96           C  
ATOM   2259  HA  ASN A 147     -11.773  -0.919   7.096  1.00 85.96           H  
ATOM   2260  C   ASN A 147     -12.060  -2.187   5.411  1.00 85.96           C  
ATOM   2261  CB  ASN A 147     -13.808  -1.535   7.133  1.00 85.96           C  
ATOM   2262  HB2 ASN A 147     -13.663  -2.563   7.465  1.00 85.96           H  
ATOM   2263  HB3 ASN A 147     -14.689  -1.508   6.492  1.00 85.96           H  
ATOM   2264  O   ASN A 147     -11.634  -3.232   5.890  1.00 85.96           O  
ATOM   2265  CG  ASN A 147     -14.056  -0.708   8.381  1.00 85.96           C  
ATOM   2266  ND2 ASN A 147     -15.057  -1.042   9.158  1.00 85.96           N  
ATOM   2267 HD21 ASN A 147     -14.999  -0.623  10.075  1.00 85.96           H  
ATOM   2268 HD22 ASN A 147     -15.565  -1.895   8.971  1.00 85.96           H  
ATOM   2269  OD1 ASN A 147     -13.351   0.222   8.714  1.00 85.96           O  
ATOM   2270  N   ARG A 148     -12.159  -2.019   4.082  1.00 88.52           N  
ATOM   2271  H   ARG A 148     -12.490  -1.124   3.752  1.00 88.52           H  
ATOM   2272  CA  ARG A 148     -11.887  -3.102   3.113  1.00 88.52           C  
ATOM   2273  HA  ARG A 148     -11.218  -3.816   3.592  1.00 88.52           H  
ATOM   2274  C   ARG A 148     -11.139  -2.652   1.846  1.00 88.52           C  
ATOM   2275  CB  ARG A 148     -13.188  -3.864   2.785  1.00 88.52           C  
ATOM   2276  HB2 ARG A 148     -13.848  -3.209   2.217  1.00 88.52           H  
ATOM   2277  HB3 ARG A 148     -12.937  -4.726   2.167  1.00 88.52           H  
ATOM   2278  O   ARG A 148     -11.655  -2.877   0.744  1.00 88.52           O  
ATOM   2279  CG  ARG A 148     -13.940  -4.358   4.031  1.00 88.52           C  
ATOM   2280  HG2 ARG A 148     -13.279  -4.959   4.654  1.00 88.52           H  
ATOM   2281  HG3 ARG A 148     -14.277  -3.497   4.608  1.00 88.52           H  
ATOM   2282  CD  ARG A 148     -15.189  -5.159   3.669  1.00 88.52           C  
ATOM   2283  HD2 ARG A 148     -15.885  -5.090   4.505  1.00 88.52           H  
ATOM   2284  HD3 ARG A 148     -15.659  -4.715   2.791  1.00 88.52           H  
ATOM   2285  NE  ARG A 148     -14.877  -6.578   3.461  1.00 88.52           N  
ATOM   2286  HE  ARG A 148     -14.315  -7.021   4.174  1.00 88.52           H  
ATOM   2287  NH1 ARG A 148     -16.369  -7.053   1.777  1.00 88.52           N  
ATOM   2288 HH11 ARG A 148     -16.859  -7.749   1.233  1.00 88.52           H  
ATOM   2289 HH12 ARG A 148     -16.639  -6.080   1.769  1.00 88.52           H  
ATOM   2290  NH2 ARG A 148     -15.143  -8.673   2.757  1.00 88.52           N  
ATOM   2291 HH21 ARG A 148     -15.627  -9.409   2.264  1.00 88.52           H  
ATOM   2292 HH22 ARG A 148     -14.588  -8.888   3.573  1.00 88.52           H  
ATOM   2293  CZ  ARG A 148     -15.465  -7.421   2.648  1.00 88.52           C  
ATOM   2294  N   PRO A 149      -9.977  -1.979   1.939  1.00 91.96           N  
ATOM   2295  CA  PRO A 149      -9.245  -1.577   0.752  1.00 91.96           C  
ATOM   2296  HA  PRO A 149      -9.928  -1.102   0.048  1.00 91.96           H  
ATOM   2297  C   PRO A 149      -8.605  -2.795   0.072  1.00 91.96           C  
ATOM   2298  CB  PRO A 149      -8.233  -0.532   1.221  1.00 91.96           C  
ATOM   2299  HB2 PRO A 149      -8.713   0.446   1.262  1.00 91.96           H  
ATOM   2300  HB3 PRO A 149      -7.349  -0.496   0.585  1.00 91.96           H  
ATOM   2301  O   PRO A 149      -8.210  -3.779   0.704  1.00 91.96           O  
ATOM   2302  CG  PRO A 149      -7.908  -0.992   2.636  1.00 91.96           C  
ATOM   2303  HG2 PRO A 149      -7.587  -0.164   3.267  1.00 91.96           H  
ATOM   2304  HG3 PRO A 149      -7.123  -1.745   2.567  1.00 91.96           H  
ATOM   2305  CD  PRO A 149      -9.225  -1.603   3.129  1.00 91.96           C  
ATOM   2306  HD2 PRO A 149      -9.037  -2.451   3.788  1.00 91.96           H  
ATOM   2307  HD3 PRO A 149      -9.784  -0.834   3.662  1.00 91.96           H  
ATOM   2308  N   GLN A 150      -8.513  -2.724  -1.250  1.00 94.35           N  
ATOM   2309  H   GLN A 150      -8.877  -1.902  -1.709  1.00 94.35           H  
ATOM   2310  CA  GLN A 150      -7.909  -3.749  -2.091  1.00 94.35           C  
ATOM   2311  HA  GLN A 150      -7.365  -4.458  -1.467  1.00 94.35           H  
ATOM   2312  C   GLN A 150      -6.910  -3.089  -3.034  1.00 94.35           C  
ATOM   2313  CB  GLN A 150      -8.981  -4.525  -2.876  1.00 94.35           C  
ATOM   2314  HB2 GLN A 150      -8.496  -5.342  -3.410  1.00 94.35           H  
ATOM   2315  HB3 GLN A 150      -9.434  -3.860  -3.611  1.00 94.35           H  
ATOM   2316  O   GLN A 150      -7.210  -2.064  -3.647  1.00 94.35           O  
ATOM   2317  CG  GLN A 150     -10.086  -5.104  -1.980  1.00 94.35           C  
ATOM   2318  HG2 GLN A 150     -10.605  -4.297  -1.463  1.00 94.35           H  
ATOM   2319  HG3 GLN A 150      -9.626  -5.741  -1.225  1.00 94.35           H  
ATOM   2320  CD  GLN A 150     -11.142  -5.906  -2.734  1.00 94.35           C  
ATOM   2321  NE2 GLN A 150     -11.850  -6.770  -2.041  1.00 94.35           N  
ATOM   2322 HE21 GLN A 150     -12.482  -7.362  -2.561  1.00 94.35           H  
ATOM   2323 HE22 GLN A 150     -11.672  -6.866  -1.051  1.00 94.35           H  
ATOM   2324  OE1 GLN A 150     -11.408  -5.761  -3.919  1.00 94.35           O  
ATOM   2325  N   PHE A 151      -5.743  -3.702  -3.167  1.00 95.35           N  
ATOM   2326  H   PHE A 151      -5.571  -4.534  -2.622  1.00 95.35           H  
ATOM   2327  CA  PHE A 151      -4.669  -3.273  -4.047  1.00 95.35           C  
ATOM   2328  HA  PHE A 151      -4.997  -2.427  -4.650  1.00 95.35           H  
ATOM   2329  C   PHE A 151      -4.333  -4.442  -4.963  1.00 95.35           C  
ATOM   2330  CB  PHE A 151      -3.454  -2.824  -3.221  1.00 95.35           C  
ATOM   2331  HB2 PHE A 151      -2.719  -2.385  -3.895  1.00 95.35           H  
ATOM   2332  HB3 PHE A 151      -2.988  -3.697  -2.766  1.00 95.35           H  
ATOM   2333  O   PHE A 151      -4.026  -5.534  -4.498  1.00 95.35           O  
ATOM   2334  CG  PHE A 151      -3.787  -1.826  -2.128  1.00 95.35           C  
ATOM   2335  CD1 PHE A 151      -3.798  -0.451  -2.414  1.00 95.35           C  
ATOM   2336  HD1 PHE A 151      -3.524  -0.108  -3.401  1.00 95.35           H  
ATOM   2337  CD2 PHE A 151      -4.123  -2.273  -0.834  1.00 95.35           C  
ATOM   2338  HD2 PHE A 151      -4.116  -3.329  -0.609  1.00 95.35           H  
ATOM   2339  CE1 PHE A 151      -4.162   0.472  -1.420  1.00 95.35           C  
ATOM   2340  HE1 PHE A 151      -4.181   1.529  -1.643  1.00 95.35           H  
ATOM   2341  CE2 PHE A 151      -4.483  -1.348   0.161  1.00 95.35           C  
ATOM   2342  HE2 PHE A 151      -4.741  -1.694   1.152  1.00 95.35           H  
ATOM   2343  CZ  PHE A 151      -4.510   0.025  -0.135  1.00 95.35           C  
ATOM   2344  HZ  PHE A 151      -4.799   0.738   0.624  1.00 95.35           H  
ATOM   2345  N   THR A 152      -4.410  -4.239  -6.269  1.00 96.04           N  
ATOM   2346  H   THR A 152      -4.694  -3.327  -6.597  1.00 96.04           H  
ATOM   2347  CA  THR A 152      -3.849  -5.167  -7.252  1.00 96.04           C  
ATOM   2348  HA  THR A 152      -3.504  -6.081  -6.769  1.00 96.04           H  
ATOM   2349  C   THR A 152      -2.657  -4.484  -7.884  1.00 96.04           C  
ATOM   2350  CB  THR A 152      -4.880  -5.565  -8.305  1.00 96.04           C  
ATOM   2351  HB  THR A 152      -5.209  -4.678  -8.848  1.00 96.04           H  
ATOM   2352  O   THR A 152      -2.799  -3.398  -8.436  1.00 96.04           O  
ATOM   2353  CG2 THR A 152      -4.323  -6.572  -9.298  1.00 96.04           C  
ATOM   2354 HG21 THR A 152      -4.035  -7.486  -8.778  1.00 96.04           H  
ATOM   2355 HG22 THR A 152      -3.453  -6.161  -9.810  1.00 96.04           H  
ATOM   2356 HG23 THR A 152      -5.080  -6.781 -10.054  1.00 96.04           H  
ATOM   2357  OG1 THR A 152      -5.990  -6.161  -7.669  1.00 96.04           O  
ATOM   2358  HG1 THR A 152      -6.048  -5.758  -6.799  1.00 96.04           H  
ATOM   2359  N   ILE A 153      -1.494  -5.101  -7.760  1.00 94.28           N  
ATOM   2360  H   ILE A 153      -1.475  -6.009  -7.318  1.00 94.28           H  
ATOM   2361  CA  ILE A 153      -0.226  -4.602  -8.273  1.00 94.28           C  
ATOM   2362  HA  ILE A 153      -0.331  -3.581  -8.637  1.00 94.28           H  
ATOM   2363  C   ILE A 153       0.153  -5.497  -9.441  1.00 94.28           C  
ATOM   2364  CB  ILE A 153       0.813  -4.613  -7.140  1.00 94.28           C  
ATOM   2365  HB  ILE A 153       0.801  -5.604  -6.685  1.00 94.28           H  
ATOM   2366  O   ILE A 153       0.333  -6.705  -9.275  1.00 94.28           O  
ATOM   2367  CG1 ILE A 153       0.435  -3.554  -6.078  1.00 94.28           C  
ATOM   2368 HG12 ILE A 153      -0.646  -3.501  -5.949  1.00 94.28           H  
ATOM   2369 HG13 ILE A 153       0.775  -2.568  -6.396  1.00 94.28           H  
ATOM   2370  CG2 ILE A 153       2.233  -4.339  -7.654  1.00 94.28           C  
ATOM   2371 HG21 ILE A 153       2.956  -4.605  -6.883  1.00 94.28           H  
ATOM   2372 HG22 ILE A 153       2.468  -4.952  -8.524  1.00 94.28           H  
ATOM   2373 HG23 ILE A 153       2.334  -3.289  -7.928  1.00 94.28           H  
ATOM   2374  CD1 ILE A 153       1.027  -3.867  -4.711  1.00 94.28           C  
ATOM   2375 HD11 ILE A 153       0.553  -4.777  -4.342  1.00 94.28           H  
ATOM   2376 HD12 ILE A 153       0.802  -3.053  -4.022  1.00 94.28           H  
ATOM   2377 HD13 ILE A 153       2.107  -4.000  -4.774  1.00 94.28           H  
ATOM   2378  N   GLU A 154       0.260  -4.895 -10.614  1.00 92.80           N  
ATOM   2379  H   GLU A 154       0.093  -3.901 -10.670  1.00 92.80           H  
ATOM   2380  CA  GLU A 154       0.603  -5.555 -11.863  1.00 92.80           C  
ATOM   2381  HA  GLU A 154       0.762  -6.617 -11.673  1.00 92.80           H  
ATOM   2382  C   GLU A 154       1.924  -4.976 -12.379  1.00 92.80           C  
ATOM   2383  CB  GLU A 154      -0.554  -5.452 -12.880  1.00 92.80           C  
ATOM   2384  HB2 GLU A 154      -0.673  -4.417 -13.201  1.00 92.80           H  
ATOM   2385  HB3 GLU A 154      -0.286  -6.060 -13.745  1.00 92.80           H  
ATOM   2386  O   GLU A 154       2.122  -3.763 -12.437  1.00 92.80           O  
ATOM   2387  CG  GLU A 154      -1.890  -5.960 -12.288  1.00 92.80           C  
ATOM   2388  HG2 GLU A 154      -1.682  -6.873 -11.732  1.00 92.80           H  
ATOM   2389  HG3 GLU A 154      -2.260  -5.219 -11.579  1.00 92.80           H  
ATOM   2390  CD  GLU A 154      -3.007  -6.275 -13.304  1.00 92.80           C  
ATOM   2391  OE1 GLU A 154      -4.032  -6.871 -12.856  1.00 92.80           O  
ATOM   2392  OE2 GLU A 154      -2.801  -6.072 -14.518  1.00 92.80           O  
ATOM   2393  N   TRP A 155       2.859  -5.852 -12.731  1.00 88.76           N  
ATOM   2394  H   TRP A 155       2.633  -6.834 -12.673  1.00 88.76           H  
ATOM   2395  CA  TRP A 155       4.143  -5.488 -13.329  1.00 88.76           C  
ATOM   2396  HA  TRP A 155       4.129  -4.432 -13.597  1.00 88.76           H  
ATOM   2397  C   TRP A 155       4.363  -6.271 -14.620  1.00 88.76           C  
ATOM   2398  CB  TRP A 155       5.283  -5.689 -12.321  1.00 88.76           C  
ATOM   2399  HB2 TRP A 155       6.210  -5.332 -12.770  1.00 88.76           H  
ATOM   2400  HB3 TRP A 155       5.085  -5.056 -11.456  1.00 88.76           H  
ATOM   2401  O   TRP A 155       3.777  -7.341 -14.808  1.00 88.76           O  
ATOM   2402  CG  TRP A 155       5.504  -7.085 -11.821  1.00 88.76           C  
ATOM   2403  CD1 TRP A 155       6.402  -7.970 -12.311  1.00 88.76           C  
ATOM   2404  HD1 TRP A 155       7.061  -7.774 -13.143  1.00 88.76           H  
ATOM   2405  CD2 TRP A 155       4.864  -7.744 -10.689  1.00 88.76           C  
ATOM   2406  CE2 TRP A 155       5.461  -9.028 -10.525  1.00 88.76           C  
ATOM   2407  CE3 TRP A 155       3.844  -7.383  -9.786  1.00 88.76           C  
ATOM   2408  HE3 TRP A 155       3.368  -6.419  -9.896  1.00 88.76           H  
ATOM   2409  NE1 TRP A 155       6.388  -9.117 -11.539  1.00 88.76           N  
ATOM   2410  HE1 TRP A 155       7.099  -9.831 -11.611  1.00 88.76           H  
ATOM   2411  CH2 TRP A 155       4.094  -9.497  -8.606  1.00 88.76           C  
ATOM   2412  HH2 TRP A 155       3.853 -10.156  -7.785  1.00 88.76           H  
ATOM   2413  CZ2 TRP A 155       5.091  -9.901  -9.500  1.00 88.76           C  
ATOM   2414  HZ2 TRP A 155       5.594 -10.848  -9.367  1.00 88.76           H  
ATOM   2415  CZ3 TRP A 155       3.459  -8.250  -8.749  1.00 88.76           C  
ATOM   2416  HZ3 TRP A 155       2.695  -7.939  -8.052  1.00 88.76           H  
ATOM   2417  N   GLY A 156       5.211  -5.738 -15.500  1.00 70.75           N  
ATOM   2418  H   GLY A 156       5.637  -4.852 -15.270  1.00 70.75           H  
ATOM   2419  CA  GLY A 156       5.759  -6.474 -16.644  1.00 70.75           C  
ATOM   2420  HA2 GLY A 156       4.986  -7.077 -17.120  1.00 70.75           H  
ATOM   2421  HA3 GLY A 156       6.181  -5.780 -17.371  1.00 70.75           H  
ATOM   2422  C   GLY A 156       6.867  -7.398 -16.183  1.00 70.75           C  
ATOM   2423  O   GLY A 156       7.995  -6.880 -16.049  1.00 70.75           O  
ATOM   2424  OXT GLY A 156       6.537  -8.573 -15.899  1.00 70.75           O  
TER    2425      GLY A 156                                                       
END   
