# Supplementary material for: Single-chain dimers from de novo immunoglobulins as robust scaffolds for multiple binding loops
Source: Nat Commun. 2023 Sep 23;14:5939. doi: 10.1038/s41467-023-41717-5 (PMC10517939; doi:10.1038/s41467-023-41717-5)
Supplement: Supplementary file 3 — Supplementary Data 1 [file 41467_2023_41717_MOESM3_ESM.zip › design_models/scIg+EF/scIg12+EF2c/scIg12+EF2c.pdb]

HEADER                                            14-APR-22   XXXX              
EXPDTA    THEORETICAL MODEL                                                     
REMARK 220                                                                      
REMARK 220 EXPERIMENTAL DETAILS                                                 
REMARK 220  EXPERIMENT TYPE                : THEORETICAL MODELLING              
REMARK 220  DATE OF DATA COLLECTION        : 14-APR-22                          
REMARK 220                                                                      
REMARK 220 REMARK: MODEL GENERATED BY ROSETTA                                   
REMARK 220  VERSION 2020.37+release.3ba1aaa                                     
ATOM      1  N   GLY A   1      10.453  -2.899  -8.275  1.00  0.00           N  
ATOM      2  CA  GLY A   1      10.878  -2.770  -6.856  1.00  0.00           C  
ATOM      3  C   GLY A   1       9.737  -3.092  -5.896  1.00  0.00           C  
ATOM      4  O   GLY A   1       8.634  -3.323  -6.366  1.00  0.00           O  
ATOM      5 1H   GLY A   1      11.223  -2.682  -8.875  1.00  0.00           H  
ATOM      6 2H   GLY A   1      10.150  -3.836  -8.449  1.00  0.00           H  
ATOM      7 3H   GLY A   1       9.700  -2.266  -8.457  1.00  0.00           H  
ATOM      8 1HA  GLY A   1      11.715  -3.442  -6.664  1.00  0.00           H  
ATOM      9 2HA  GLY A   1      11.232  -1.756  -6.673  1.00  0.00           H  
ATOM     10  N   ARG A   2       9.983  -3.139  -4.574  1.00  0.00           N  
ATOM     11  CA  ARG A   2       8.970  -3.480  -3.551  1.00  0.00           C  
ATOM     12  C   ARG A   2       9.039  -2.548  -2.340  1.00  0.00           C  
ATOM     13  O   ARG A   2      10.116  -2.350  -1.781  1.00  0.00           O  
ATOM     14  CB  ARG A   2       9.133  -4.956  -3.131  1.00  0.00           C  
ATOM     15  CG  ARG A   2       8.220  -5.388  -1.967  1.00  0.00           C  
ATOM     16  CD  ARG A   2       8.462  -6.858  -1.610  1.00  0.00           C  
ATOM     17  NE  ARG A   2       7.719  -7.249  -0.396  1.00  0.00           N  
ATOM     18  CZ  ARG A   2       6.857  -8.244  -0.270  1.00  0.00           C  
ATOM     19  NH1 ARG A   2       6.516  -9.037  -1.240  1.00  0.00           N  
ATOM     20  NH2 ARG A   2       6.291  -8.465   0.884  1.00  0.00           N  
ATOM     21  H   ARG A   2      10.913  -2.943  -4.230  1.00  0.00           H  
ATOM     22  HA  ARG A   2       7.980  -3.382  -3.998  1.00  0.00           H  
ATOM     23 1HB  ARG A   2       8.919  -5.586  -3.994  1.00  0.00           H  
ATOM     24 2HB  ARG A   2      10.170  -5.125  -2.840  1.00  0.00           H  
ATOM     25 1HG  ARG A   2       8.440  -4.788  -1.084  1.00  0.00           H  
ATOM     26 2HG  ARG A   2       7.174  -5.244  -2.240  1.00  0.00           H  
ATOM     27 1HD  ARG A   2       8.200  -7.483  -2.464  1.00  0.00           H  
ATOM     28 2HD  ARG A   2       9.526  -6.997  -1.417  1.00  0.00           H  
ATOM     29  HE  ARG A   2       7.967  -6.740   0.441  1.00  0.00           H  
ATOM     30 1HH1 ARG A   2       6.694  -8.723  -2.183  1.00  0.00           H  
ATOM     31 2HH1 ARG A   2       5.777  -9.721  -1.167  1.00  0.00           H  
ATOM     32 1HH2 ARG A   2       6.534  -7.878   1.669  1.00  0.00           H  
ATOM     33 2HH2 ARG A   2       5.571  -9.170   0.950  1.00  0.00           H  
ATOM     34  N   VAL A   3       7.886  -2.044  -1.903  1.00  0.00           N  
ATOM     35  CA  VAL A   3       7.720  -1.270  -0.660  1.00  0.00           C  
ATOM     36  C   VAL A   3       6.574  -1.839   0.155  1.00  0.00           C  
ATOM     37  O   VAL A   3       5.516  -2.175  -0.375  1.00  0.00           O  
ATOM     38  CB  VAL A   3       7.490   0.222  -0.949  1.00  0.00           C  
ATOM     39  CG1 VAL A   3       7.027   1.051   0.261  1.00  0.00           C  
ATOM     40  CG2 VAL A   3       8.788   0.852  -1.448  1.00  0.00           C  
ATOM     41  H   VAL A   3       7.055  -2.251  -2.439  1.00  0.00           H  
ATOM     42  HA  VAL A   3       8.645  -1.334  -0.086  1.00  0.00           H  
ATOM     43  HB  VAL A   3       6.735   0.311  -1.730  1.00  0.00           H  
ATOM     44 1HG1 VAL A   3       6.997   2.107  -0.007  1.00  0.00           H  
ATOM     45 2HG1 VAL A   3       7.712   0.914   1.098  1.00  0.00           H  
ATOM     46 3HG1 VAL A   3       6.023   0.752   0.563  1.00  0.00           H  
ATOM     47 1HG2 VAL A   3       9.426   1.144  -0.614  1.00  0.00           H  
ATOM     48 2HG2 VAL A   3       9.347   0.160  -2.078  1.00  0.00           H  
ATOM     49 3HG2 VAL A   3       8.526   1.718  -2.054  1.00  0.00           H  
ATOM     50  N   GLU A   4       6.770  -1.919   1.462  1.00  0.00           N  
ATOM     51  CA  GLU A   4       5.747  -2.326   2.413  1.00  0.00           C  
ATOM     52  C   GLU A   4       5.372  -1.158   3.329  1.00  0.00           C  
ATOM     53  O   GLU A   4       6.238  -0.505   3.909  1.00  0.00           O  
ATOM     54  CB  GLU A   4       6.259  -3.539   3.192  1.00  0.00           C  
ATOM     55  CG  GLU A   4       5.174  -4.201   4.047  1.00  0.00           C  
ATOM     56  CD  GLU A   4       5.726  -5.327   4.936  1.00  0.00           C  
ATOM     57  OE1 GLU A   4       4.901  -6.037   5.547  1.00  0.00           O  
ATOM     58  OE2 GLU A   4       6.957  -5.465   5.071  1.00  0.00           O  
ATOM     59  H   GLU A   4       7.663  -1.624   1.830  1.00  0.00           H  
ATOM     60  HA  GLU A   4       4.859  -2.629   1.857  1.00  0.00           H  
ATOM     61 1HB  GLU A   4       7.071  -3.206   3.839  1.00  0.00           H  
ATOM     62 2HB  GLU A   4       6.645  -4.280   2.492  1.00  0.00           H  
ATOM     63 1HG  GLU A   4       4.400  -4.598   3.389  1.00  0.00           H  
ATOM     64 2HG  GLU A   4       4.717  -3.443   4.684  1.00  0.00           H  
ATOM     65  N   VAL A   5       4.068  -0.938   3.488  1.00  0.00           N  
ATOM     66  CA  VAL A   5       3.457  -0.015   4.444  1.00  0.00           C  
ATOM     67  C   VAL A   5       2.637  -0.843   5.429  1.00  0.00           C  
ATOM     68  O   VAL A   5       1.590  -1.389   5.080  1.00  0.00           O  
ATOM     69  CB  VAL A   5       2.576   1.032   3.732  1.00  0.00           C  
ATOM     70  CG1 VAL A   5       2.036   2.051   4.742  1.00  0.00           C  
ATOM     71  CG2 VAL A   5       3.333   1.782   2.628  1.00  0.00           C  
ATOM     72  H   VAL A   5       3.433  -1.496   2.936  1.00  0.00           H  
ATOM     73  HA  VAL A   5       4.252   0.527   4.958  1.00  0.00           H  
ATOM     74  HB  VAL A   5       1.726   0.533   3.265  1.00  0.00           H  
ATOM     75 1HG1 VAL A   5       1.461   2.817   4.222  1.00  0.00           H  
ATOM     76 2HG1 VAL A   5       2.862   2.525   5.273  1.00  0.00           H  
ATOM     77 3HG1 VAL A   5       1.376   1.562   5.458  1.00  0.00           H  
ATOM     78 1HG2 VAL A   5       2.698   2.559   2.200  1.00  0.00           H  
ATOM     79 2HG2 VAL A   5       4.239   2.235   3.031  1.00  0.00           H  
ATOM     80 3HG2 VAL A   5       3.607   1.093   1.829  1.00  0.00           H  
ATOM     81  N   ARG A   6       3.113  -0.955   6.668  1.00  0.00           N  
ATOM     82  CA  ARG A   6       2.414  -1.615   7.779  1.00  0.00           C  
ATOM     83  C   ARG A   6       1.881  -0.554   8.724  1.00  0.00           C  
ATOM     84  O   ARG A   6       2.653   0.247   9.243  1.00  0.00           O  
ATOM     85  CB  ARG A   6       3.371  -2.572   8.506  1.00  0.00           C  
ATOM     86  CG  ARG A   6       3.591  -3.880   7.739  1.00  0.00           C  
ATOM     87  CD  ARG A   6       4.649  -4.771   8.409  1.00  0.00           C  
ATOM     88  NE  ARG A   6       6.019  -4.302   8.128  1.00  0.00           N  
ATOM     89  CZ  ARG A   6       7.135  -4.604   8.763  1.00  0.00           C  
ATOM     90  NH1 ARG A   6       7.172  -5.413   9.785  1.00  0.00           N  
ATOM     91  NH2 ARG A   6       8.250  -4.073   8.367  1.00  0.00           N  
ATOM     92  H   ARG A   6       3.982  -0.484   6.874  1.00  0.00           H  
ATOM     93  HA  ARG A   6       1.590  -2.201   7.370  1.00  0.00           H  
ATOM     94 1HB  ARG A   6       4.330  -2.073   8.644  1.00  0.00           H  
ATOM     95 2HB  ARG A   6       2.960  -2.813   9.487  1.00  0.00           H  
ATOM     96 1HG  ARG A   6       3.892  -3.665   6.714  1.00  0.00           H  
ATOM     97 2HG  ARG A   6       2.648  -4.426   7.709  1.00  0.00           H  
ATOM     98 1HD  ARG A   6       4.464  -4.799   9.483  1.00  0.00           H  
ATOM     99 2HD  ARG A   6       4.541  -5.780   8.013  1.00  0.00           H  
ATOM    100  HE  ARG A   6       6.147  -3.822   7.249  1.00  0.00           H  
ATOM    101 1HH1 ARG A   6       8.083  -5.610  10.172  1.00  0.00           H  
ATOM    102 2HH1 ARG A   6       6.341  -5.944  10.003  1.00  0.00           H  
ATOM    103 1HH2 ARG A   6       9.139  -4.191   8.832  1.00  0.00           H  
ATOM    104 2HH2 ARG A   6       8.272  -3.520   7.522  1.00  0.00           H  
ATOM    105  N   VAL A   7       0.578  -0.558   8.962  1.00  0.00           N  
ATOM    106  CA  VAL A   7      -0.068   0.384   9.878  1.00  0.00           C  
ATOM    107  C   VAL A   7      -0.481  -0.360  11.141  1.00  0.00           C  
ATOM    108  O   VAL A   7      -0.891  -1.515  11.075  1.00  0.00           O  
ATOM    109  CB  VAL A   7      -1.250   1.092   9.199  1.00  0.00           C  
ATOM    110  CG1 VAL A   7      -1.834   2.200  10.080  1.00  0.00           C  
ATOM    111  CG2 VAL A   7      -0.854   1.715   7.853  1.00  0.00           C  
ATOM    112  H   VAL A   7      -0.008  -1.252   8.519  1.00  0.00           H  
ATOM    113  HA  VAL A   7       0.644   1.173  10.122  1.00  0.00           H  
ATOM    114  HB  VAL A   7      -2.030   0.355   9.008  1.00  0.00           H  
ATOM    115 1HG1 VAL A   7      -2.617   2.732   9.540  1.00  0.00           H  
ATOM    116 2HG1 VAL A   7      -1.052   2.906  10.359  1.00  0.00           H  
ATOM    117 3HG1 VAL A   7      -2.277   1.776  10.981  1.00  0.00           H  
ATOM    118 1HG2 VAL A   7      -0.047   2.434   7.994  1.00  0.00           H  
ATOM    119 2HG2 VAL A   7      -0.534   0.941   7.155  1.00  0.00           H  
ATOM    120 3HG2 VAL A   7      -1.719   2.213   7.416  1.00  0.00           H  
ATOM    121  N   GLU A   8      -0.364   0.289  12.292  1.00  0.00           N  
ATOM    122  CA  GLU A   8      -0.873  -0.199  13.569  1.00  0.00           C  
ATOM    123  C   GLU A   8      -1.568   0.940  14.319  1.00  0.00           C  
ATOM    124  O   GLU A   8      -0.958   1.977  14.583  1.00  0.00           O  
ATOM    125  CB  GLU A   8       0.269  -0.828  14.382  1.00  0.00           C  
ATOM    126  CG  GLU A   8      -0.208  -1.311  15.760  1.00  0.00           C  
ATOM    127  CD  GLU A   8       0.826  -2.158  16.512  1.00  0.00           C  
ATOM    128  OE1 GLU A   8       0.475  -2.665  17.599  1.00  0.00           O  
ATOM    129  OE2 GLU A   8       1.899  -2.498  15.969  1.00  0.00           O  
ATOM    130  H   GLU A   8       0.065   1.203  12.284  1.00  0.00           H  
ATOM    131  HA  GLU A   8      -1.599  -0.989  13.373  1.00  0.00           H  
ATOM    132 1HB  GLU A   8       0.653  -1.679  13.818  1.00  0.00           H  
ATOM    133 2HB  GLU A   8       1.073  -0.105  14.514  1.00  0.00           H  
ATOM    134 1HG  GLU A   8      -0.465  -0.447  16.372  1.00  0.00           H  
ATOM    135 2HG  GLU A   8      -1.108  -1.911  15.623  1.00  0.00           H  
ATOM    136  N   PHE A   9      -2.834   0.736  14.677  1.00  0.00           N  
ATOM    137  CA  PHE A   9      -3.610   1.660  15.502  1.00  0.00           C  
ATOM    138  C   PHE A   9      -3.627   1.184  16.959  1.00  0.00           C  
ATOM    139  O   PHE A   9      -3.988   0.041  17.244  1.00  0.00           O  
ATOM    140  CB  PHE A   9      -5.025   1.813  14.929  1.00  0.00           C  
ATOM    141  CG  PHE A   9      -5.068   2.280  13.484  1.00  0.00           C  
ATOM    142  CD1 PHE A   9      -4.908   3.639  13.163  1.00  0.00           C  
ATOM    143  CD2 PHE A   9      -5.254   1.351  12.445  1.00  0.00           C  
ATOM    144  CE1 PHE A   9      -4.937   4.039  11.814  1.00  0.00           C  
ATOM    145  CE2 PHE A   9      -5.320   1.757  11.106  1.00  0.00           C  
ATOM    146  CZ  PHE A   9      -5.161   3.111  10.789  1.00  0.00           C  
ATOM    147  H   PHE A   9      -3.281  -0.124  14.393  1.00  0.00           H  
ATOM    148  HA  PHE A   9      -3.139   2.643  15.458  1.00  0.00           H  
ATOM    149 1HB  PHE A   9      -5.570   2.533  15.540  1.00  0.00           H  
ATOM    150 2HB  PHE A   9      -5.546   0.859  15.009  1.00  0.00           H  
ATOM    151  HD1 PHE A   9      -4.749   4.368  13.943  1.00  0.00           H  
ATOM    152  HD2 PHE A   9      -5.357   0.299  12.671  1.00  0.00           H  
ATOM    153  HE1 PHE A   9      -4.766   5.072  11.545  1.00  0.00           H  
ATOM    154  HE2 PHE A   9      -5.499   1.027  10.330  1.00  0.00           H  
ATOM    155  HZ  PHE A   9      -5.197   3.438   9.760  1.00  0.00           H  
ATOM    156  N   GLU A  10      -3.255   2.066  17.886  1.00  0.00           N  
ATOM    157  CA  GLU A  10      -3.227   1.808  19.328  1.00  0.00           C  
ATOM    158  C   GLU A  10      -3.767   3.036  20.075  1.00  0.00           C  
ATOM    159  O   GLU A  10      -3.025   3.960  20.405  1.00  0.00           O  
ATOM    160  CB  GLU A  10      -1.799   1.424  19.770  1.00  0.00           C  
ATOM    161  CG  GLU A  10      -1.767   0.905  21.220  1.00  0.00           C  
ATOM    162  CD  GLU A  10      -0.351   0.626  21.765  1.00  0.00           C  
ATOM    163  OE1 GLU A  10      -0.256   0.204  22.936  1.00  0.00           O  
ATOM    164  OE2 GLU A  10       0.664   0.865  21.059  1.00  0.00           O  
ATOM    165  H   GLU A  10      -2.983   2.989  17.579  1.00  0.00           H  
ATOM    166  HA  GLU A  10      -3.866   0.950  19.538  1.00  0.00           H  
ATOM    167 1HB  GLU A  10      -1.426   0.635  19.116  1.00  0.00           H  
ATOM    168 2HB  GLU A  10      -1.142   2.288  19.668  1.00  0.00           H  
ATOM    169 1HG  GLU A  10      -2.356  -0.010  21.270  1.00  0.00           H  
ATOM    170 2HG  GLU A  10      -2.243   1.640  21.869  1.00  0.00           H  
ATOM    171  N   GLY A  11      -5.081   3.062  20.318  1.00  0.00           N  
ATOM    172  CA  GLY A  11      -5.744   4.151  21.040  1.00  0.00           C  
ATOM    173  C   GLY A  11      -5.617   5.500  20.329  1.00  0.00           C  
ATOM    174  O   GLY A  11      -6.230   5.720  19.287  1.00  0.00           O  
ATOM    175  H   GLY A  11      -5.653   2.318  19.946  1.00  0.00           H  
ATOM    176 1HA  GLY A  11      -6.801   3.916  21.162  1.00  0.00           H  
ATOM    177 2HA  GLY A  11      -5.317   4.238  22.038  1.00  0.00           H  
ATOM    178  N   ASP A  12      -4.826   6.400  20.909  1.00  0.00           N  
ATOM    179  CA  ASP A  12      -4.558   7.750  20.409  1.00  0.00           C  
ATOM    180  C   ASP A  12      -3.392   7.808  19.407  1.00  0.00           C  
ATOM    181  O   ASP A  12      -3.009   8.895  18.967  1.00  0.00           O  
ATOM    182  CB  ASP A  12      -4.328   8.690  21.607  1.00  0.00           C  
ATOM    183  CG  ASP A  12      -3.015   8.446  22.369  1.00  0.00           C  
ATOM    184  OD1 ASP A  12      -2.530   7.290  22.404  1.00  0.00           O  
ATOM    185  OD2 ASP A  12      -2.479   9.420  22.942  1.00  0.00           O  
ATOM    186  H   ASP A  12      -4.253   6.112  21.690  1.00  0.00           H  
ATOM    187  HA  ASP A  12      -5.444   8.106  19.883  1.00  0.00           H  
ATOM    188 1HB  ASP A  12      -5.163   8.590  22.302  1.00  0.00           H  
ATOM    189 2HB  ASP A  12      -4.325   9.719  21.248  1.00  0.00           H  
ATOM    190  N   LYS A  13      -2.822   6.655  19.029  1.00  0.00           N  
ATOM    191  CA  LYS A  13      -1.656   6.561  18.144  1.00  0.00           C  
ATOM    192  C   LYS A  13      -1.922   5.745  16.891  1.00  0.00           C  
ATOM    193  O   LYS A  13      -2.554   4.691  16.928  1.00  0.00           O  
ATOM    194  CB  LYS A  13      -0.459   5.986  18.910  1.00  0.00           C  
ATOM    195  CG  LYS A  13       0.037   6.984  19.958  1.00  0.00           C  
ATOM    196  CD  LYS A  13       1.045   6.333  20.901  1.00  0.00           C  
ATOM    197  CE  LYS A  13       1.271   7.306  22.055  1.00  0.00           C  
ATOM    198  NZ  LYS A  13       2.108   6.699  23.111  1.00  0.00           N  
ATOM    199  H   LYS A  13      -3.153   5.808  19.468  1.00  0.00           H  
ATOM    200  HA  LYS A  13      -1.391   7.566  17.813  1.00  0.00           H  
ATOM    201 1HB  LYS A  13      -0.759   5.054  19.389  1.00  0.00           H  
ATOM    202 2HB  LYS A  13       0.355   5.775  18.216  1.00  0.00           H  
ATOM    203 1HG  LYS A  13      -0.805   7.348  20.547  1.00  0.00           H  
ATOM    204 2HG  LYS A  13       0.498   7.836  19.457  1.00  0.00           H  
ATOM    205 1HD  LYS A  13       1.973   6.129  20.368  1.00  0.00           H  
ATOM    206 2HD  LYS A  13       0.620   5.405  21.285  1.00  0.00           H  
ATOM    207 1HE  LYS A  13       1.721   8.219  21.665  1.00  0.00           H  
ATOM    208 2HE  LYS A  13       0.294   7.568  22.460  1.00  0.00           H  
ATOM    209 1HZ  LYS A  13       1.631   5.878  23.458  1.00  0.00           H  
ATOM    210 2HZ  LYS A  13       3.016   6.444  22.750  1.00  0.00           H  
ATOM    211 3HZ  LYS A  13       2.201   7.347  23.879  1.00  0.00           H  
ATOM    212  N   MET A  14      -1.309   6.189  15.800  1.00  0.00           N  
ATOM    213  CA  MET A  14      -1.113   5.402  14.588  1.00  0.00           C  
ATOM    214  C   MET A  14       0.387   5.284  14.317  1.00  0.00           C  
ATOM    215  O   MET A  14       1.060   6.290  14.081  1.00  0.00           O  
ATOM    216  CB  MET A  14      -1.864   6.046  13.418  1.00  0.00           C  
ATOM    217  CG  MET A  14      -1.673   5.235  12.131  1.00  0.00           C  
ATOM    218  SD  MET A  14      -2.354   5.996  10.632  1.00  0.00           S  
ATOM    219  CE  MET A  14      -1.088   7.244  10.383  1.00  0.00           C  
ATOM    220  H   MET A  14      -0.822   7.071  15.874  1.00  0.00           H  
ATOM    221  HA  MET A  14      -1.526   4.407  14.751  1.00  0.00           H  
ATOM    222 1HB  MET A  14      -1.499   7.063  13.270  1.00  0.00           H  
ATOM    223 2HB  MET A  14      -2.928   6.088  13.649  1.00  0.00           H  
ATOM    224 1HG  MET A  14      -0.610   5.066  11.958  1.00  0.00           H  
ATOM    225 2HG  MET A  14      -2.137   4.259  12.269  1.00  0.00           H  
ATOM    226 1HE  MET A  14      -1.281   8.081  11.054  1.00  0.00           H  
ATOM    227 2HE  MET A  14      -1.093   7.558   9.340  1.00  0.00           H  
ATOM    228 3HE  MET A  14      -0.107   6.829  10.619  1.00  0.00           H  
ATOM    229  N   ARG A  15       0.914   4.059  14.327  1.00  0.00           N  
ATOM    230  CA  ARG A  15       2.280   3.755  13.888  1.00  0.00           C  
ATOM    231  C   ARG A  15       2.258   3.292  12.439  1.00  0.00           C  
ATOM    232  O   ARG A  15       1.436   2.462  12.061  1.00  0.00           O  
ATOM    233  CB  ARG A  15       2.953   2.710  14.790  1.00  0.00           C  
ATOM    234  CG  ARG A  15       3.043   3.144  16.260  1.00  0.00           C  
ATOM    235  CD  ARG A  15       3.973   2.201  17.035  1.00  0.00           C  
ATOM    236  NE  ARG A  15       3.956   2.482  18.486  1.00  0.00           N  
ATOM    237  CZ  ARG A  15       3.240   1.839  19.396  1.00  0.00           C  
ATOM    238  NH1 ARG A  15       2.548   0.776  19.131  1.00  0.00           N  
ATOM    239  NH2 ARG A  15       3.150   2.245  20.626  1.00  0.00           N  
ATOM    240  H   ARG A  15       0.290   3.283  14.494  1.00  0.00           H  
ATOM    241  HA  ARG A  15       2.881   4.661  13.974  1.00  0.00           H  
ATOM    242 1HB  ARG A  15       2.403   1.771  14.730  1.00  0.00           H  
ATOM    243 2HB  ARG A  15       3.961   2.540  14.414  1.00  0.00           H  
ATOM    244 1HG  ARG A  15       2.047   3.120  16.703  1.00  0.00           H  
ATOM    245 2HG  ARG A  15       3.432   4.161  16.321  1.00  0.00           H  
ATOM    246 1HD  ARG A  15       4.989   2.333  16.663  1.00  0.00           H  
ATOM    247 2HD  ARG A  15       3.685   1.168  16.838  1.00  0.00           H  
ATOM    248  HE  ARG A  15       4.533   3.254  18.787  1.00  0.00           H  
ATOM    249 1HH1 ARG A  15       1.847   0.508  19.808  1.00  0.00           H  
ATOM    250 2HH1 ARG A  15       2.513   0.386  18.200  1.00  0.00           H  
ATOM    251 1HH2 ARG A  15       3.676   3.037  20.967  1.00  0.00           H  
ATOM    252 2HH2 ARG A  15       2.425   1.787  21.160  1.00  0.00           H  
ATOM    253  N   VAL A  16       3.176   3.812  11.638  1.00  0.00           N  
ATOM    254  CA  VAL A  16       3.394   3.426  10.245  1.00  0.00           C  
ATOM    255  C   VAL A  16       4.824   2.933  10.130  1.00  0.00           C  
ATOM    256  O   VAL A  16       5.760   3.706  10.318  1.00  0.00           O  
ATOM    257  CB  VAL A  16       3.162   4.611   9.288  1.00  0.00           C  
ATOM    258  CG1 VAL A  16       3.380   4.180   7.845  1.00  0.00           C  
ATOM    259  CG2 VAL A  16       1.759   5.165   9.481  1.00  0.00           C  
ATOM    260  H   VAL A  16       3.797   4.508  12.026  1.00  0.00           H  
ATOM    261  HA  VAL A  16       2.684   2.639   9.989  1.00  0.00           H  
ATOM    262  HB  VAL A  16       3.894   5.389   9.505  1.00  0.00           H  
ATOM    263 1HG1 VAL A  16       3.212   5.030   7.183  1.00  0.00           H  
ATOM    264 2HG1 VAL A  16       4.401   3.821   7.723  1.00  0.00           H  
ATOM    265 3HG1 VAL A  16       2.681   3.383   7.595  1.00  0.00           H  
ATOM    266 1HG2 VAL A  16       1.602   6.002   8.802  1.00  0.00           H  
ATOM    267 2HG2 VAL A  16       1.028   4.384   9.269  1.00  0.00           H  
ATOM    268 3HG2 VAL A  16       1.640   5.505  10.509  1.00  0.00           H  
ATOM    269  N   ARG A  17       4.998   1.650   9.827  1.00  0.00           N  
ATOM    270  CA  ARG A  17       6.292   1.056   9.493  1.00  0.00           C  
ATOM    271  C   ARG A  17       6.410   0.933   7.989  1.00  0.00           C  
ATOM    272  O   ARG A  17       5.557   0.330   7.339  1.00  0.00           O  
ATOM    273  CB  ARG A  17       6.478  -0.300  10.172  1.00  0.00           C  
ATOM    274  CG  ARG A  17       6.625  -0.133  11.680  1.00  0.00           C  
ATOM    275  CD  ARG A  17       6.829  -1.494  12.336  1.00  0.00           C  
ATOM    276  NE  ARG A  17       6.902  -1.299  13.779  1.00  0.00           N  
ATOM    277  CZ  ARG A  17       7.000  -2.183  14.737  1.00  0.00           C  
ATOM    278  NH1 ARG A  17       7.077  -3.463  14.498  1.00  0.00           N  
ATOM    279  NH2 ARG A  17       7.045  -1.733  15.953  1.00  0.00           N  
ATOM    280  H   ARG A  17       4.170   1.091   9.675  1.00  0.00           H  
ATOM    281  HA  ARG A  17       7.080   1.706   9.875  1.00  0.00           H  
ATOM    282 1HB  ARG A  17       5.619  -0.937   9.961  1.00  0.00           H  
ATOM    283 2HB  ARG A  17       7.378  -0.774   9.781  1.00  0.00           H  
ATOM    284 1HG  ARG A  17       5.729   0.334  12.091  1.00  0.00           H  
ATOM    285 2HG  ARG A  17       7.487   0.500  11.891  1.00  0.00           H  
ATOM    286 1HD  ARG A  17       5.990  -2.145  12.089  1.00  0.00           H  
ATOM    287 2HD  ARG A  17       7.758  -1.931  11.971  1.00  0.00           H  
ATOM    288  HE  ARG A  17       6.982  -0.343  14.096  1.00  0.00           H  
ATOM    289 1HH1 ARG A  17       7.212  -4.111  15.260  1.00  0.00           H  
ATOM    290 2HH1 ARG A  17       7.180  -3.736  13.531  1.00  0.00           H  
ATOM    291 1HH2 ARG A  17       7.134  -2.335  16.759  1.00  0.00           H  
ATOM    292 2HH2 ARG A  17       7.110  -0.728  16.032  1.00  0.00           H  
ATOM    293  N   LEU A  18       7.480   1.496   7.463  1.00  0.00           N  
ATOM    294  CA  LEU A  18       7.839   1.475   6.060  1.00  0.00           C  
ATOM    295  C   LEU A  18       9.050   0.575   5.892  1.00  0.00           C  
ATOM    296  O   LEU A  18       9.998   0.688   6.662  1.00  0.00           O  
ATOM    297  CB  LEU A  18       8.157   2.899   5.591  1.00  0.00           C  
ATOM    298  CG  LEU A  18       7.035   3.924   5.817  1.00  0.00           C  
ATOM    299  CD1 LEU A  18       7.553   5.305   5.428  1.00  0.00           C  
ATOM    300  CD2 LEU A  18       5.796   3.591   4.987  1.00  0.00           C  
ATOM    301  H   LEU A  18       8.138   1.937   8.090  1.00  0.00           H  
ATOM    302  HA  LEU A  18       6.996   1.080   5.493  1.00  0.00           H  
ATOM    303 1HB  LEU A  18       8.385   2.858   4.526  1.00  0.00           H  
ATOM    304 2HB  LEU A  18       9.048   3.243   6.116  1.00  0.00           H  
ATOM    305  HG  LEU A  18       6.754   3.957   6.870  1.00  0.00           H  
ATOM    306 1HD1 LEU A  18       6.759   6.047   5.510  1.00  0.00           H  
ATOM    307 2HD1 LEU A  18       7.924   5.291   4.403  1.00  0.00           H  
ATOM    308 3HD1 LEU A  18       8.370   5.586   6.093  1.00  0.00           H  
ATOM    309 1HD2 LEU A  18       5.380   2.638   5.313  1.00  0.00           H  
ATOM    310 2HD2 LEU A  18       5.040   4.364   5.125  1.00  0.00           H  
ATOM    311 3HD2 LEU A  18       6.065   3.524   3.933  1.00  0.00           H  
ATOM    312  N   ARG A  19       9.039  -0.287   4.881  1.00  0.00           N  
ATOM    313  CA  ARG A  19      10.202  -1.088   4.496  1.00  0.00           C  
ATOM    314  C   ARG A  19      10.404  -0.988   2.993  1.00  0.00           C  
ATOM    315  O   ARG A  19       9.452  -1.182   2.238  1.00  0.00           O  
ATOM    316  CB  ARG A  19      10.003  -2.524   4.988  1.00  0.00           C  
ATOM    317  CG  ARG A  19      11.155  -3.447   4.594  1.00  0.00           C  
ATOM    318  CD  ARG A  19      10.857  -4.858   5.096  1.00  0.00           C  
ATOM    319  NE  ARG A  19      11.862  -5.775   4.561  1.00  0.00           N  
ATOM    320  CZ  ARG A  19      12.794  -6.430   5.206  1.00  0.00           C  
ATOM    321  NH1 ARG A  19      12.842  -6.490   6.512  1.00  0.00           N  
ATOM    322  NH2 ARG A  19      13.711  -7.011   4.493  1.00  0.00           N  
ATOM    323  H   ARG A  19       8.204  -0.344   4.315  1.00  0.00           H  
ATOM    324  HA  ARG A  19      11.078  -0.697   5.014  1.00  0.00           H  
ATOM    325 1HB  ARG A  19       9.079  -2.921   4.566  1.00  0.00           H  
ATOM    326 2HB  ARG A  19       9.915  -2.514   6.074  1.00  0.00           H  
ATOM    327 1HG  ARG A  19      12.086  -3.087   5.030  1.00  0.00           H  
ATOM    328 2HG  ARG A  19      11.252  -3.476   3.508  1.00  0.00           H  
ATOM    329 1HD  ARG A  19      10.841  -4.858   6.186  1.00  0.00           H  
ATOM    330 2HD  ARG A  19       9.878  -5.168   4.732  1.00  0.00           H  
ATOM    331  HE  ARG A  19      11.924  -5.802   3.553  1.00  0.00           H  
ATOM    332 1HH1 ARG A  19      12.189  -5.915   7.025  1.00  0.00           H  
ATOM    333 2HH1 ARG A  19      13.637  -6.907   6.975  1.00  0.00           H  
ATOM    334 1HH2 ARG A  19      14.535  -7.425   4.905  1.00  0.00           H  
ATOM    335 2HH2 ARG A  19      13.676  -6.772   3.513  1.00  0.00           H  
ATOM    336  N   ASN A  20      11.625  -0.681   2.570  1.00  0.00           N  
ATOM    337  CA  ASN A  20      11.984  -0.593   1.159  1.00  0.00           C  
ATOM    338  C   ASN A  20      12.887  -1.769   0.775  1.00  0.00           C  
ATOM    339  O   ASN A  20      14.078  -1.771   1.070  1.00  0.00           O  
ATOM    340  CB  ASN A  20      12.631   0.774   0.896  1.00  0.00           C  
ATOM    341  CG  ASN A  20      13.055   0.966  -0.545  1.00  0.00           C  
ATOM    342  OD1 ASN A  20      12.718   0.200  -1.433  1.00  0.00           O  
ATOM    343  ND2 ASN A  20      13.784   2.012  -0.835  1.00  0.00           N  
ATOM    344  H   ASN A  20      12.353  -0.543   3.257  1.00  0.00           H  
ATOM    345  HA  ASN A  20      11.072  -0.662   0.565  1.00  0.00           H  
ATOM    346 1HB  ASN A  20      11.927   1.568   1.149  1.00  0.00           H  
ATOM    347 2HB  ASN A  20      13.516   0.866   1.524  1.00  0.00           H  
ATOM    348 1HD2 ASN A  20      14.081   2.146  -1.791  1.00  0.00           H  
ATOM    349 2HD2 ASN A  20      13.979   2.701  -0.123  1.00  0.00           H  
ATOM    350  N   ASP A  21      12.322  -2.752   0.080  1.00  0.00           N  
ATOM    351  CA  ASP A  21      13.053  -3.896  -0.474  1.00  0.00           C  
ATOM    352  C   ASP A  21      13.419  -3.673  -1.963  1.00  0.00           C  
ATOM    353  O   ASP A  21      13.735  -4.616  -2.687  1.00  0.00           O  
ATOM    354  CB  ASP A  21      12.258  -5.194  -0.239  1.00  0.00           C  
ATOM    355  CG  ASP A  21      12.060  -5.567   1.240  1.00  0.00           C  
ATOM    356  OD1 ASP A  21      13.050  -5.749   1.991  1.00  0.00           O  
ATOM    357  OD2 ASP A  21      10.894  -5.758   1.650  1.00  0.00           O  
ATOM    358  H   ASP A  21      11.355  -2.650  -0.196  1.00  0.00           H  
ATOM    359  HA  ASP A  21      13.982  -4.016   0.084  1.00  0.00           H  
ATOM    360 1HB  ASP A  21      11.284  -5.098  -0.719  1.00  0.00           H  
ATOM    361 2HB  ASP A  21      12.780  -6.023  -0.717  1.00  0.00           H  
ATOM    362  N   SER A  22      13.354  -2.431  -2.459  1.00  0.00           N  
ATOM    363  CA  SER A  22      13.832  -2.059  -3.797  1.00  0.00           C  
ATOM    364  C   SER A  22      15.317  -1.670  -3.798  1.00  0.00           C  
ATOM    365  O   SER A  22      15.943  -1.496  -2.756  1.00  0.00           O  
ATOM    366  CB  SER A  22      12.948  -0.964  -4.408  1.00  0.00           C  
ATOM    367  OG  SER A  22      13.335   0.319  -3.991  1.00  0.00           O  
ATOM    368  H   SER A  22      13.096  -1.686  -1.829  1.00  0.00           H  
ATOM    369  HA  SER A  22      13.716  -2.919  -4.458  1.00  0.00           H  
ATOM    370 1HB  SER A  22      13.040  -1.005  -5.494  1.00  0.00           H  
ATOM    371 2HB  SER A  22      11.905  -1.134  -4.143  1.00  0.00           H  
ATOM    372  HG  SER A  22      13.256   0.344  -3.035  1.00  0.00           H  
ATOM    373  N   SER A  23      15.896  -1.516  -4.991  1.00  0.00           N  
ATOM    374  CA  SER A  23      17.299  -1.125  -5.182  1.00  0.00           C  
ATOM    375  C   SER A  23      17.533   0.390  -5.192  1.00  0.00           C  
ATOM    376  O   SER A  23      18.668   0.827  -5.375  1.00  0.00           O  
ATOM    377  CB  SER A  23      17.813  -1.747  -6.481  1.00  0.00           C  
ATOM    378  OG  SER A  23      17.022  -1.317  -7.574  1.00  0.00           O  
ATOM    379  H   SER A  23      15.354  -1.673  -5.829  1.00  0.00           H  
ATOM    380  HA  SER A  23      17.885  -1.523  -4.352  1.00  0.00           H  
ATOM    381 1HB  SER A  23      17.748  -2.833  -6.401  1.00  0.00           H  
ATOM    382 2HB  SER A  23      18.855  -1.473  -6.643  1.00  0.00           H  
ATOM    383  HG  SER A  23      16.814  -0.387  -7.456  1.00  0.00           H  
ATOM    384  N   THR A  24      16.486   1.204  -5.037  1.00  0.00           N  
ATOM    385  CA  THR A  24      16.567   2.673  -5.064  1.00  0.00           C  
ATOM    386  C   THR A  24      15.850   3.285  -3.865  1.00  0.00           C  
ATOM    387  O   THR A  24      14.923   2.668  -3.342  1.00  0.00           O  
ATOM    388  CB  THR A  24      15.963   3.257  -6.350  1.00  0.00           C  
ATOM    389  OG1 THR A  24      14.644   2.801  -6.552  1.00  0.00           O  
ATOM    390  CG2 THR A  24      16.778   2.868  -7.584  1.00  0.00           C  
ATOM    391  H   THR A  24      15.582   0.800  -4.836  1.00  0.00           H  
ATOM    392  HA  THR A  24      17.617   2.963  -5.015  1.00  0.00           H  
ATOM    393  HB  THR A  24      15.952   4.344  -6.275  1.00  0.00           H  
ATOM    394  HG1 THR A  24      14.111   3.075  -5.802  1.00  0.00           H  
ATOM    395 1HG2 THR A  24      16.368   3.374  -8.457  1.00  0.00           H  
ATOM    396 2HG2 THR A  24      17.818   3.168  -7.450  1.00  0.00           H  
ATOM    397 3HG2 THR A  24      16.727   1.791  -7.743  1.00  0.00           H  
ATOM    398  N   PRO A  25      16.222   4.498  -3.423  1.00  0.00           N  
ATOM    399  CA  PRO A  25      15.431   5.223  -2.439  1.00  0.00           C  
ATOM    400  C   PRO A  25      13.985   5.409  -2.908  1.00  0.00           C  
ATOM    401  O   PRO A  25      13.722   5.576  -4.102  1.00  0.00           O  
ATOM    402  CB  PRO A  25      16.136   6.565  -2.229  1.00  0.00           C  
ATOM    403  CG  PRO A  25      17.574   6.275  -2.653  1.00  0.00           C  
ATOM    404  CD  PRO A  25      17.403   5.265  -3.786  1.00  0.00           C  
ATOM    405  HA  PRO A  25      15.456   4.679  -1.483  1.00  0.00           H  
ATOM    406 1HB  PRO A  25      15.712   7.323  -2.888  1.00  0.00           H  
ATOM    407 2HB  PRO A  25      16.081   6.889  -1.189  1.00  0.00           H  
ATOM    408 1HG  PRO A  25      18.112   5.813  -1.826  1.00  0.00           H  
ATOM    409 2HG  PRO A  25      18.087   7.177  -2.988  1.00  0.00           H  
ATOM    410 1HD  PRO A  25      17.224   5.787  -4.726  1.00  0.00           H  
ATOM    411 2HD  PRO A  25      18.291   4.637  -3.856  1.00  0.00           H  
ATOM    412  N   VAL A  26      13.070   5.383  -1.948  1.00  0.00           N  
ATOM    413  CA  VAL A  26      11.640   5.625  -2.146  1.00  0.00           C  
ATOM    414  C   VAL A  26      11.237   6.764  -1.227  1.00  0.00           C  
ATOM    415  O   VAL A  26      11.623   6.783  -0.059  1.00  0.00           O  
ATOM    416  CB  VAL A  26      10.834   4.352  -1.848  1.00  0.00           C  
ATOM    417  CG1 VAL A  26       9.321   4.588  -1.873  1.00  0.00           C  
ATOM    418  CG2 VAL A  26      11.170   3.255  -2.869  1.00  0.00           C  
ATOM    419  H   VAL A  26      13.374   5.226  -0.998  1.00  0.00           H  
ATOM    420  HA  VAL A  26      11.475   5.888  -3.192  1.00  0.00           H  
ATOM    421  HB  VAL A  26      11.104   3.995  -0.854  1.00  0.00           H  
ATOM    422 1HG1 VAL A  26       8.818   3.709  -1.471  1.00  0.00           H  
ATOM    423 2HG1 VAL A  26       9.037   5.425  -1.235  1.00  0.00           H  
ATOM    424 3HG1 VAL A  26       8.981   4.782  -2.890  1.00  0.00           H  
ATOM    425 1HG2 VAL A  26      12.245   3.077  -2.903  1.00  0.00           H  
ATOM    426 2HG2 VAL A  26      10.836   3.552  -3.863  1.00  0.00           H  
ATOM    427 3HG2 VAL A  26      10.691   2.319  -2.582  1.00  0.00           H  
ATOM    428  N   GLU A  27      10.454   7.702  -1.738  1.00  0.00           N  
ATOM    429  CA  GLU A  27       9.839   8.751  -0.939  1.00  0.00           C  
ATOM    430  C   GLU A  27       8.397   8.357  -0.610  1.00  0.00           C  
ATOM    431  O   GLU A  27       7.622   7.965  -1.480  1.00  0.00           O  
ATOM    432  CB  GLU A  27       9.976  10.100  -1.657  1.00  0.00           C  
ATOM    433  CG  GLU A  27       9.650  11.260  -0.709  1.00  0.00           C  
ATOM    434  CD  GLU A  27      10.172  12.612  -1.223  1.00  0.00           C  
ATOM    435  OE1 GLU A  27       9.366  13.560  -1.329  1.00  0.00           O  
ATOM    436  OE2 GLU A  27      11.408  12.738  -1.369  1.00  0.00           O  
ATOM    437  H   GLU A  27      10.110   7.585  -2.680  1.00  0.00           H  
ATOM    438  HA  GLU A  27      10.403   8.856  -0.012  1.00  0.00           H  
ATOM    439 1HB  GLU A  27       9.322  10.135  -2.528  1.00  0.00           H  
ATOM    440 2HB  GLU A  27      11.008  10.200  -1.992  1.00  0.00           H  
ATOM    441 1HG  GLU A  27      10.109  11.065   0.260  1.00  0.00           H  
ATOM    442 2HG  GLU A  27       8.571  11.295  -0.559  1.00  0.00           H  
ATOM    443  N   VAL A  28       8.038   8.409   0.671  1.00  0.00           N  
ATOM    444  CA  VAL A  28       6.690   8.104   1.145  1.00  0.00           C  
ATOM    445  C   VAL A  28       6.101   9.346   1.792  1.00  0.00           C  
ATOM    446  O   VAL A  28       6.563   9.801   2.840  1.00  0.00           O  
ATOM    447  CB  VAL A  28       6.659   6.890   2.090  1.00  0.00           C  
ATOM    448  CG1 VAL A  28       5.205   6.539   2.439  1.00  0.00           C  
ATOM    449  CG2 VAL A  28       7.303   5.653   1.447  1.00  0.00           C  
ATOM    450  H   VAL A  28       8.738   8.666   1.352  1.00  0.00           H  
ATOM    451  HA  VAL A  28       6.083   7.802   0.291  1.00  0.00           H  
ATOM    452  HB  VAL A  28       7.197   7.127   3.008  1.00  0.00           H  
ATOM    453 1HG1 VAL A  28       5.179   5.652   3.073  1.00  0.00           H  
ATOM    454 2HG1 VAL A  28       4.737   7.363   2.979  1.00  0.00           H  
ATOM    455 3HG1 VAL A  28       4.641   6.344   1.527  1.00  0.00           H  
ATOM    456 1HG2 VAL A  28       7.190   4.785   2.096  1.00  0.00           H  
ATOM    457 2HG2 VAL A  28       6.835   5.450   0.484  1.00  0.00           H  
ATOM    458 3HG2 VAL A  28       8.367   5.828   1.292  1.00  0.00           H  
ATOM    459  N   HIS A  29       5.041   9.873   1.186  1.00  0.00           N  
ATOM    460  CA  HIS A  29       4.231  10.941   1.755  1.00  0.00           C  
ATOM    461  C   HIS A  29       3.047  10.343   2.499  1.00  0.00           C  
ATOM    462  O   HIS A  29       2.192   9.682   1.914  1.00  0.00           O  
ATOM    463  CB  HIS A  29       3.743  11.908   0.682  1.00  0.00           C  
ATOM    464  CG  HIS A  29       4.828  12.385  -0.231  1.00  0.00           C  
ATOM    465  ND1 HIS A  29       5.674  13.443   0.006  1.00  0.00           N  
ATOM    466  CD2 HIS A  29       5.150  11.857  -1.451  1.00  0.00           C  
ATOM    467  CE1 HIS A  29       6.463  13.575  -1.074  1.00  0.00           C  
ATOM    468  NE2 HIS A  29       6.164  12.640  -1.982  1.00  0.00           N  
ATOM    469  H   HIS A  29       4.797   9.500   0.280  1.00  0.00           H  
ATOM    470  HA  HIS A  29       4.831  11.516   2.460  1.00  0.00           H  
ATOM    471 1HB  HIS A  29       2.975  11.424   0.078  1.00  0.00           H  
ATOM    472 2HB  HIS A  29       3.287  12.777   1.156  1.00  0.00           H  
ATOM    473  HD2 HIS A  29       4.672  11.004  -1.933  1.00  0.00           H  
ATOM    474  HE1 HIS A  29       7.239  14.328  -1.208  1.00  0.00           H  
ATOM    475  HE2 HIS A  29       6.602  12.532  -2.886  1.00  0.00           H  
ATOM    476  N   ILE A  30       2.976  10.608   3.794  1.00  0.00           N  
ATOM    477  CA  ILE A  30       1.918  10.140   4.675  1.00  0.00           C  
ATOM    478  C   ILE A  30       1.065  11.343   5.060  1.00  0.00           C  
ATOM    479  O   ILE A  30       1.588  12.336   5.570  1.00  0.00           O  
ATOM    480  CB  ILE A  30       2.483   9.457   5.934  1.00  0.00           C  
ATOM    481  CG1 ILE A  30       3.448   8.334   5.545  1.00  0.00           C  
ATOM    482  CG2 ILE A  30       1.354   8.918   6.799  1.00  0.00           C  
ATOM    483  CD1 ILE A  30       4.218   7.759   6.711  1.00  0.00           C  
ATOM    484  H   ILE A  30       3.709  11.174   4.196  1.00  0.00           H  
ATOM    485  HA  ILE A  30       1.318   9.408   4.136  1.00  0.00           H  
ATOM    486  HB  ILE A  30       3.058  10.180   6.512  1.00  0.00           H  
ATOM    487 1HG1 ILE A  30       2.892   7.526   5.071  1.00  0.00           H  
ATOM    488 2HG1 ILE A  30       4.166   8.708   4.814  1.00  0.00           H  
ATOM    489 1HG2 ILE A  30       1.771   8.438   7.684  1.00  0.00           H  
ATOM    490 2HG2 ILE A  30       0.705   9.738   7.103  1.00  0.00           H  
ATOM    491 3HG2 ILE A  30       0.776   8.190   6.230  1.00  0.00           H  
ATOM    492 1HD1 ILE A  30       4.881   6.969   6.356  1.00  0.00           H  
ATOM    493 2HD1 ILE A  30       4.810   8.546   7.180  1.00  0.00           H  
ATOM    494 3HD1 ILE A  30       3.521   7.347   7.440  1.00  0.00           H  
ATOM    495  N   LYS A  31      -0.246  11.257   4.847  1.00  0.00           N  
ATOM    496  CA  LYS A  31      -1.217  12.258   5.296  1.00  0.00           C  
ATOM    497  C   LYS A  31      -2.230  11.617   6.234  1.00  0.00           C  
ATOM    498  O   LYS A  31      -2.782  10.557   5.937  1.00  0.00           O  
ATOM    499  CB  LYS A  31      -1.930  12.902   4.106  1.00  0.00           C  
ATOM    500  CG  LYS A  31      -2.942  13.975   4.484  1.00  0.00           C  
ATOM    501  CD  LYS A  31      -3.552  14.619   3.248  1.00  0.00           C  
ATOM    502  CE  LYS A  31      -4.574  15.681   3.623  1.00  0.00           C  
ATOM    503  NZ  LYS A  31      -5.184  16.316   2.424  1.00  0.00           N  
ATOM    504  H   LYS A  31      -0.592  10.411   4.419  1.00  0.00           H  
ATOM    505  HA  LYS A  31      -0.683  13.038   5.841  1.00  0.00           H  
ATOM    506 1HB  LYS A  31      -1.193  13.356   3.442  1.00  0.00           H  
ATOM    507 2HB  LYS A  31      -2.453  12.133   3.536  1.00  0.00           H  
ATOM    508 1HG  LYS A  31      -3.738  13.530   5.082  1.00  0.00           H  
ATOM    509 2HG  LYS A  31      -2.452  14.744   5.079  1.00  0.00           H  
ATOM    510 1HD  LYS A  31      -2.764  15.079   2.650  1.00  0.00           H  
ATOM    511 2HD  LYS A  31      -4.042  13.855   2.644  1.00  0.00           H  
ATOM    512 1HE  LYS A  31      -5.364  15.231   4.222  1.00  0.00           H  
ATOM    513 2HE  LYS A  31      -4.092  16.455   4.221  1.00  0.00           H  
ATOM    514 1HZ  LYS A  31      -5.854  17.013   2.715  1.00  0.00           H  
ATOM    515 2HZ  LYS A  31      -4.462  16.754   1.870  1.00  0.00           H  
ATOM    516 3HZ  LYS A  31      -5.651  15.612   1.871  1.00  0.00           H  
ATOM    517  N   VAL A  32      -2.472  12.266   7.368  1.00  0.00           N  
ATOM    518  CA  VAL A  32      -3.420  11.759   8.353  1.00  0.00           C  
ATOM    519  C   VAL A  32      -4.535  12.765   8.612  1.00  0.00           C  
ATOM    520  O   VAL A  32      -4.285  13.878   9.073  1.00  0.00           O  
ATOM    521  CB  VAL A  32      -2.699  11.445   9.677  1.00  0.00           C  
ATOM    522  CG1 VAL A  32      -3.688  10.936  10.715  1.00  0.00           C  
ATOM    523  CG2 VAL A  32      -1.596  10.425   9.437  1.00  0.00           C  
ATOM    524  H   VAL A  32      -1.986  13.131   7.553  1.00  0.00           H  
ATOM    525  HA  VAL A  32      -3.861  10.839   7.968  1.00  0.00           H  
ATOM    526  HB  VAL A  32      -2.264  12.364  10.071  1.00  0.00           H  
ATOM    527 1HG1 VAL A  32      -3.161  10.719  11.645  1.00  0.00           H  
ATOM    528 2HG1 VAL A  32      -4.447  11.697  10.898  1.00  0.00           H  
ATOM    529 3HG1 VAL A  32      -4.164  10.027  10.348  1.00  0.00           H  
ATOM    530 1HG2 VAL A  32      -1.090  10.208  10.377  1.00  0.00           H  
ATOM    531 2HG2 VAL A  32      -2.030   9.508   9.038  1.00  0.00           H  
ATOM    532 3HG2 VAL A  32      -0.878  10.827   8.723  1.00  0.00           H  
ATOM    533  N   SER A  33      -5.766  12.365   8.312  1.00  0.00           N  
ATOM    534  CA  SER A  33      -6.916  13.248   8.464  1.00  0.00           C  
ATOM    535  C   SER A  33      -8.203  12.451   8.635  1.00  0.00           C  
ATOM    536  O   SER A  33      -8.218  11.233   8.463  1.00  0.00           O  
ATOM    537  CB  SER A  33      -7.034  14.165   7.262  1.00  0.00           C  
ATOM    538  OG  SER A  33      -7.409  13.447   6.119  1.00  0.00           O  
ATOM    539  H   SER A  33      -5.909  11.426   7.969  1.00  0.00           H  
ATOM    540  HA  SER A  33      -6.770  13.843   9.366  1.00  0.00           H  
ATOM    541 1HB  SER A  33      -7.772  14.940   7.467  1.00  0.00           H  
ATOM    542 2HB  SER A  33      -6.080  14.660   7.088  1.00  0.00           H  
ATOM    543  HG  SER A  33      -7.101  12.549   6.257  1.00  0.00           H  
ATOM    544  N   GLY A  34      -9.283  13.147   8.974  1.00  0.00           N  
ATOM    545  CA  GLY A  34     -10.571  12.501   9.199  1.00  0.00           C  
ATOM    546  C   GLY A  34     -11.641  13.521   9.568  1.00  0.00           C  
ATOM    547  O   GLY A  34     -11.352  14.705   9.739  1.00  0.00           O  
ATOM    548  H   GLY A  34      -9.210  14.149   9.079  1.00  0.00           H  
ATOM    549 1HA  GLY A  34     -10.870  11.963   8.300  1.00  0.00           H  
ATOM    550 2HA  GLY A  34     -10.474  11.766   9.997  1.00  0.00           H  
ATOM    551  N   ASP A  35     -12.879  13.054   9.690  1.00  0.00           N  
ATOM    552  CA  ASP A  35     -14.020  13.942  10.052  1.00  0.00           C  
ATOM    553  C   ASP A  35     -14.115  14.044  11.576  1.00  0.00           C  
ATOM    554  O   ASP A  35     -14.253  13.053  12.265  1.00  0.00           O  
ATOM    555  CB  ASP A  35     -15.317  13.354   9.489  1.00  0.00           C  
ATOM    556  CG  ASP A  35     -16.518  14.106  10.066  1.00  0.00           C  
ATOM    557  OD1 ASP A  35     -16.342  15.243  10.472  1.00  0.00           O  
ATOM    558  OD2 ASP A  35     -17.594  13.532  10.093  1.00  0.00           O  
ATOM    559  H   ASP A  35     -13.052  12.071   9.532  1.00  0.00           H  
ATOM    560  HA  ASP A  35     -13.836  14.931   9.630  1.00  0.00           H  
ATOM    561 1HB  ASP A  35     -15.317  13.449   8.413  1.00  0.00           H  
ATOM    562 2HB  ASP A  35     -15.385  12.311   9.757  1.00  0.00           H  
ATOM    563  N   LYS A  36     -14.036  15.234  12.110  1.00  0.00           N  
ATOM    564  CA  LYS A  36     -14.046  15.381  13.595  1.00  0.00           C  
ATOM    565  C   LYS A  36     -15.426  15.846  14.063  1.00  0.00           C  
ATOM    566  O   LYS A  36     -15.592  16.295  15.180  1.00  0.00           O  
ATOM    567  CB  LYS A  36     -12.974  16.367  14.062  1.00  0.00           C  
ATOM    568  CG  LYS A  36     -11.544  15.898  13.831  1.00  0.00           C  
ATOM    569  CD  LYS A  36     -10.540  16.978  14.206  1.00  0.00           C  
ATOM    570  CE  LYS A  36     -10.627  17.326  15.685  1.00  0.00           C  
ATOM    571  NZ  LYS A  36      -9.579  18.303  16.089  1.00  0.00           N  
ATOM    572  H   LYS A  36     -13.965  16.028  11.535  1.00  0.00           H  
ATOM    573  HA  LYS A  36     -13.833  14.408  14.041  1.00  0.00           H  
ATOM    574 1HB  LYS A  36     -13.103  17.317  13.544  1.00  0.00           H  
ATOM    575 2HB  LYS A  36     -13.095  16.557  15.129  1.00  0.00           H  
ATOM    576 1HG  LYS A  36     -11.350  15.009  14.433  1.00  0.00           H  
ATOM    577 2HG  LYS A  36     -11.411  15.639  12.781  1.00  0.00           H  
ATOM    578 1HD  LYS A  36      -9.531  16.632  13.981  1.00  0.00           H  
ATOM    579 2HD  LYS A  36     -10.737  17.876  13.620  1.00  0.00           H  
ATOM    580 1HE  LYS A  36     -11.606  17.750  15.902  1.00  0.00           H  
ATOM    581 2HE  LYS A  36     -10.508  16.420  16.279  1.00  0.00           H  
ATOM    582 1HZ  LYS A  36      -9.670  18.506  17.074  1.00  0.00           H  
ATOM    583 2HZ  LYS A  36      -8.665  17.911  15.909  1.00  0.00           H  
ATOM    584 3HZ  LYS A  36      -9.690  19.155  15.558  1.00  0.00           H  
ATOM    585  N   ASP A  37     -16.416  15.740  13.223  1.00  0.00           N  
ATOM    586  CA  ASP A  37     -17.784  16.173  13.626  1.00  0.00           C  
ATOM    587  C   ASP A  37     -18.729  14.972  13.589  1.00  0.00           C  
ATOM    588  O   ASP A  37     -19.868  15.052  14.007  1.00  0.00           O  
ATOM    589  CB  ASP A  37     -18.286  17.247  12.659  1.00  0.00           C  
ATOM    590  CG  ASP A  37     -19.554  17.889  13.225  1.00  0.00           C  
ATOM    591  OD1 ASP A  37     -19.644  18.005  14.435  1.00  0.00           O  
ATOM    592  OD2 ASP A  37     -20.411  18.256  12.438  1.00  0.00           O  
ATOM    593  H   ASP A  37     -16.262  15.373  12.329  1.00  0.00           H  
ATOM    594  HA  ASP A  37     -17.737  16.568  14.641  1.00  0.00           H  
ATOM    595 1HB  ASP A  37     -17.524  18.001  12.529  1.00  0.00           H  
ATOM    596 2HB  ASP A  37     -18.510  16.794  11.705  1.00  0.00           H  
ATOM    597  N   GLY A  38     -18.269  13.856  13.092  1.00  0.00           N  
ATOM    598  CA  GLY A  38     -19.144  12.653  13.029  1.00  0.00           C  
ATOM    599  C   GLY A  38     -20.283  12.905  12.041  1.00  0.00           C  
ATOM    600  O   GLY A  38     -21.376  12.398  12.194  1.00  0.00           O  
ATOM    601  H   GLY A  38     -17.348  13.810  12.759  1.00  0.00           H  
ATOM    602 1HA  GLY A  38     -18.553  11.789  12.722  1.00  0.00           H  
ATOM    603 2HA  GLY A  38     -19.537  12.436  14.021  1.00  0.00           H  
ATOM    604  N   ASP A  39     -20.035  13.689  11.027  1.00  0.00           N  
ATOM    605  CA  ASP A  39     -21.102  13.977  10.029  1.00  0.00           C  
ATOM    606  C   ASP A  39     -20.733  13.337   8.687  1.00  0.00           C  
ATOM    607  O   ASP A  39     -21.573  12.793   7.998  1.00  0.00           O  
ATOM    608  CB  ASP A  39     -21.240  15.491   9.855  1.00  0.00           C  
ATOM    609  CG  ASP A  39     -20.019  16.037   9.113  1.00  0.00           C  
ATOM    610  OD1 ASP A  39     -18.992  16.210   9.746  1.00  0.00           O  
ATOM    611  OD2 ASP A  39     -20.133  16.272   7.921  1.00  0.00           O  
ATOM    612  H   ASP A  39     -19.146  14.088  10.923  1.00  0.00           H  
ATOM    613  HA  ASP A  39     -22.038  13.551  10.390  1.00  0.00           H  
ATOM    614 1HB  ASP A  39     -22.134  15.709   9.289  1.00  0.00           H  
ATOM    615 2HB  ASP A  39     -21.306  15.960  10.826  1.00  0.00           H  
ATOM    616  N   GLY A  40     -19.485  13.398   8.312  1.00  0.00           N  
ATOM    617  CA  GLY A  40     -19.066  12.792   7.015  1.00  0.00           C  
ATOM    618  C   GLY A  40     -18.393  13.853   6.143  1.00  0.00           C  
ATOM    619  O   GLY A  40     -18.069  13.613   4.997  1.00  0.00           O  
ATOM    620  H   GLY A  40     -18.822  13.841   8.883  1.00  0.00           H  
ATOM    621 1HA  GLY A  40     -18.381  11.964   7.205  1.00  0.00           H  
ATOM    622 2HA  GLY A  40     -19.937  12.378   6.509  1.00  0.00           H  
ATOM    623  N   TYR A  41     -18.181  15.025   6.676  1.00  0.00           N  
ATOM    624  CA  TYR A  41     -17.529  16.101   5.877  1.00  0.00           C  
ATOM    625  C   TYR A  41     -16.512  16.832   6.753  1.00  0.00           C  
ATOM    626  O   TYR A  41     -16.720  17.015   7.936  1.00  0.00           O  
ATOM    627  CB  TYR A  41     -18.589  17.095   5.399  1.00  0.00           C  
ATOM    628  CG  TYR A  41     -19.350  16.509   4.233  1.00  0.00           C  
ATOM    629  CD1 TYR A  41     -20.200  15.414   4.429  1.00  0.00           C  
ATOM    630  CD2 TYR A  41     -19.210  17.065   2.956  1.00  0.00           C  
ATOM    631  CE1 TYR A  41     -20.907  14.875   3.348  1.00  0.00           C  
ATOM    632  CE2 TYR A  41     -19.917  16.526   1.876  1.00  0.00           C  
ATOM    633  CZ  TYR A  41     -20.766  15.431   2.072  1.00  0.00           C  
ATOM    634  OH  TYR A  41     -21.465  14.900   1.008  1.00  0.00           O  
ATOM    635  H   TYR A  41     -18.449  15.197   7.601  1.00  0.00           H  
ATOM    636  HA  TYR A  41     -17.010  15.641   5.036  1.00  0.00           H  
ATOM    637 1HB  TYR A  41     -19.275  17.304   6.207  1.00  0.00           H  
ATOM    638 2HB  TYR A  41     -18.109  18.011   5.089  1.00  0.00           H  
ATOM    639  HD1 TYR A  41     -20.309  14.984   5.415  1.00  0.00           H  
ATOM    640  HD2 TYR A  41     -18.554  17.911   2.804  1.00  0.00           H  
ATOM    641  HE1 TYR A  41     -21.563  14.029   3.501  1.00  0.00           H  
ATOM    642  HE2 TYR A  41     -19.809  16.955   0.890  1.00  0.00           H  
ATOM    643  HH  TYR A  41     -21.989  14.163   1.333  1.00  0.00           H  
ATOM    644  N   ILE A  42     -15.418  17.258   6.182  1.00  0.00           N  
ATOM    645  CA  ILE A  42     -14.390  17.985   6.981  1.00  0.00           C  
ATOM    646  C   ILE A  42     -14.333  19.441   6.510  1.00  0.00           C  
ATOM    647  O   ILE A  42     -14.173  19.717   5.338  1.00  0.00           O  
ATOM    648  CB  ILE A  42     -12.998  17.342   6.846  1.00  0.00           C  
ATOM    649  CG1 ILE A  42     -13.086  15.829   7.059  1.00  0.00           C  
ATOM    650  CG2 ILE A  42     -12.026  17.966   7.835  1.00  0.00           C  
ATOM    651  CD1 ILE A  42     -13.212  15.038   5.777  1.00  0.00           C  
ATOM    652  H   ILE A  42     -15.273  17.103   5.225  1.00  0.00           H  
ATOM    653  HA  ILE A  42     -14.677  17.947   8.031  1.00  0.00           H  
ATOM    654  HB  ILE A  42     -12.622  17.497   5.835  1.00  0.00           H  
ATOM    655 1HG1 ILE A  42     -12.197  15.483   7.587  1.00  0.00           H  
ATOM    656 2HG1 ILE A  42     -13.947  15.599   7.686  1.00  0.00           H  
ATOM    657 1HG2 ILE A  42     -11.047  17.500   7.727  1.00  0.00           H  
ATOM    658 2HG2 ILE A  42     -11.942  19.034   7.638  1.00  0.00           H  
ATOM    659 3HG2 ILE A  42     -12.391  17.812   8.851  1.00  0.00           H  
ATOM    660 1HD1 ILE A  42     -13.270  13.974   6.009  1.00  0.00           H  
ATOM    661 2HD1 ILE A  42     -14.116  15.343   5.248  1.00  0.00           H  
ATOM    662 3HD1 ILE A  42     -12.343  15.224   5.147  1.00  0.00           H  
ATOM    663  N   SER A  43     -14.468  20.373   7.412  1.00  0.00           N  
ATOM    664  CA  SER A  43     -14.426  21.807   7.011  1.00  0.00           C  
ATOM    665  C   SER A  43     -12.973  22.289   6.966  1.00  0.00           C  
ATOM    666  O   SER A  43     -12.055  21.553   7.268  1.00  0.00           O  
ATOM    667  CB  SER A  43     -15.221  22.663   7.978  1.00  0.00           C  
ATOM    668  OG  SER A  43     -16.566  22.272   8.005  1.00  0.00           O  
ATOM    669  H   SER A  43     -14.601  20.129   8.352  1.00  0.00           H  
ATOM    670  HA  SER A  43     -14.870  21.903   6.020  1.00  0.00           H  
ATOM    671 1HB  SER A  43     -14.794  22.576   8.977  1.00  0.00           H  
ATOM    672 2HB  SER A  43     -15.149  23.709   7.682  1.00  0.00           H  
ATOM    673  HG  SER A  43     -16.592  21.447   8.495  1.00  0.00           H  
ATOM    674  N   ALA A  44     -12.759  23.519   6.584  1.00  0.00           N  
ATOM    675  CA  ALA A  44     -11.368  24.051   6.512  1.00  0.00           C  
ATOM    676  C   ALA A  44     -10.673  23.867   7.863  1.00  0.00           C  
ATOM    677  O   ALA A  44      -9.846  22.993   8.032  1.00  0.00           O  
ATOM    678  CB  ALA A  44     -11.411  25.539   6.161  1.00  0.00           C  
ATOM    679  H   ALA A  44     -13.515  24.094   6.341  1.00  0.00           H  
ATOM    680  HA  ALA A  44     -10.827  23.482   5.756  1.00  0.00           H  
ATOM    681 1HB  ALA A  44     -12.406  25.803   5.836  1.00  0.00           H  
ATOM    682 2HB  ALA A  44     -11.150  26.122   7.032  1.00  0.00           H  
ATOM    683 3HB  ALA A  44     -10.707  25.742   5.367  1.00  0.00           H  
ATOM    684  N   ALA A  45     -10.999  24.684   8.828  1.00  0.00           N  
ATOM    685  CA  ALA A  45     -10.352  24.553  10.163  1.00  0.00           C  
ATOM    686  C   ALA A  45     -10.513  23.117  10.663  1.00  0.00           C  
ATOM    687  O   ALA A  45      -9.784  22.662  11.523  1.00  0.00           O  
ATOM    688  CB  ALA A  45     -11.013  25.516  11.151  1.00  0.00           C  
ATOM    689  H   ALA A  45     -11.668  25.381   8.673  1.00  0.00           H  
ATOM    690  HA  ALA A  45      -9.291  24.776  10.048  1.00  0.00           H  
ATOM    691 1HB  ALA A  45     -11.907  25.929  10.707  1.00  0.00           H  
ATOM    692 2HB  ALA A  45     -11.274  24.983  12.054  1.00  0.00           H  
ATOM    693 3HB  ALA A  45     -10.327  26.314  11.388  1.00  0.00           H  
ATOM    694  N   GLU A  46     -11.460  22.400  10.126  1.00  0.00           N  
ATOM    695  CA  GLU A  46     -11.666  20.991  10.563  1.00  0.00           C  
ATOM    696  C   GLU A  46     -10.609  20.107   9.903  1.00  0.00           C  
ATOM    697  O   GLU A  46     -10.223  19.072  10.448  1.00  0.00           O  
ATOM    698  CB  GLU A  46     -13.060  20.529  10.136  1.00  0.00           C  
ATOM    699  CG  GLU A  46     -13.606  19.531  11.156  1.00  0.00           C  
ATOM    700  CD  GLU A  46     -15.091  19.282  10.884  1.00  0.00           C  
ATOM    701  OE1 GLU A  46     -15.467  19.273   9.721  1.00  0.00           O  
ATOM    702  OE2 GLU A  46     -15.830  19.104  11.841  1.00  0.00           O  
ATOM    703  H   GLU A  46     -12.032  22.786   9.431  1.00  0.00           H  
ATOM    704  HA  GLU A  46     -11.559  20.946  11.647  1.00  0.00           H  
ATOM    705 1HB  GLU A  46     -13.719  21.383  10.077  1.00  0.00           H  
ATOM    706 2HB  GLU A  46     -12.999  20.054   9.169  1.00  0.00           H  
ATOM    707 1HG  GLU A  46     -13.062  18.601  11.074  1.00  0.00           H  
ATOM    708 2HG  GLU A  46     -13.487  19.932  12.152  1.00  0.00           H  
ATOM    709  N   ALA A  47     -10.146  20.522   8.729  1.00  0.00           N  
ATOM    710  CA  ALA A  47      -9.134  19.772   7.996  1.00  0.00           C  
ATOM    711  C   ALA A  47      -7.732  20.266   8.328  1.00  0.00           C  
ATOM    712  O   ALA A  47      -6.745  19.567   8.099  1.00  0.00           O  
ATOM    713  CB  ALA A  47      -9.386  19.866   6.498  1.00  0.00           C  
ATOM    714  H   ALA A  47     -10.504  21.380   8.335  1.00  0.00           H  
ATOM    715  HA  ALA A  47      -9.200  18.727   8.300  1.00  0.00           H  
ATOM    716 1HB  ALA A  47      -8.622  19.301   5.964  1.00  0.00           H  
ATOM    717 2HB  ALA A  47     -10.369  19.455   6.268  1.00  0.00           H  
ATOM    718 3HB  ALA A  47      -9.348  20.909   6.188  1.00  0.00           H  
ATOM    719  N   ALA A  48      -7.650  21.477   8.871  1.00  0.00           N  
ATOM    720  CA  ALA A  48      -6.368  22.072   9.226  1.00  0.00           C  
ATOM    721  C   ALA A  48      -5.639  21.230  10.265  1.00  0.00           C  
ATOM    722  O   ALA A  48      -4.415  21.294  10.383  1.00  0.00           O  
ATOM    723  CB  ALA A  48      -6.566  23.491   9.740  1.00  0.00           C  
ATOM    724  H   ALA A  48      -8.499  21.998   9.041  1.00  0.00           H  
ATOM    725  HA  ALA A  48      -5.749  22.105   8.329  1.00  0.00           H  
ATOM    726 1HB  ALA A  48      -5.600  23.921  10.002  1.00  0.00           H  
ATOM    727 2HB  ALA A  48      -7.036  24.096   8.965  1.00  0.00           H  
ATOM    728 3HB  ALA A  48      -7.205  23.472  10.622  1.00  0.00           H  
ATOM    729  N   ASP A  49      -6.398  20.440  11.017  1.00  0.00           N  
ATOM    730  CA  ASP A  49      -5.823  19.566  12.033  1.00  0.00           C  
ATOM    731  C   ASP A  49      -5.043  18.422  11.398  1.00  0.00           C  
ATOM    732  O   ASP A  49      -4.310  17.704  12.079  1.00  0.00           O  
ATOM    733  CB  ASP A  49      -6.920  19.002  12.939  1.00  0.00           C  
ATOM    734  CG  ASP A  49      -7.425  20.014  13.959  1.00  0.00           C  
ATOM    735  OD1 ASP A  49      -6.774  21.015  14.145  1.00  0.00           O  
ATOM    736  OD2 ASP A  49      -8.456  19.777  14.542  1.00  0.00           O  
ATOM    737  H   ASP A  49      -7.399  20.445  10.882  1.00  0.00           H  
ATOM    738  HA  ASP A  49      -5.134  20.151  12.643  1.00  0.00           H  
ATOM    739 1HB  ASP A  49      -7.762  18.672  12.330  1.00  0.00           H  
ATOM    740 2HB  ASP A  49      -6.540  18.130  13.472  1.00  0.00           H  
ATOM    741  N   ALA A  50      -5.140  18.233  10.082  1.00  0.00           N  
ATOM    742  CA  ALA A  50      -4.494  17.150   9.350  1.00  0.00           C  
ATOM    743  C   ALA A  50      -2.978  17.290   9.384  1.00  0.00           C  
ATOM    744  O   ALA A  50      -2.447  18.401   9.398  1.00  0.00           O  
ATOM    745  CB  ALA A  50      -4.990  17.113   7.912  1.00  0.00           C  
ATOM    746  H   ALA A  50      -5.724  18.886   9.580  1.00  0.00           H  
ATOM    747  HA  ALA A  50      -4.754  16.210   9.837  1.00  0.00           H  
ATOM    748 1HB  ALA A  50      -4.498  16.299   7.378  1.00  0.00           H  
ATOM    749 2HB  ALA A  50      -6.068  16.954   7.902  1.00  0.00           H  
ATOM    750 3HB  ALA A  50      -4.759  18.058   7.423  1.00  0.00           H  
ATOM    751  N   GLU A  51      -2.284  16.157   9.397  1.00  0.00           N  
ATOM    752  CA  GLU A  51      -0.826  16.151   9.427  1.00  0.00           C  
ATOM    753  C   GLU A  51      -0.252  15.543   8.154  1.00  0.00           C  
ATOM    754  O   GLU A  51      -0.847  14.644   7.560  1.00  0.00           O  
ATOM    755  CB  GLU A  51      -0.321  15.377  10.646  1.00  0.00           C  
ATOM    756  CG  GLU A  51      -0.651  16.025  11.984  1.00  0.00           C  
ATOM    757  CD  GLU A  51      -0.079  15.275  13.154  1.00  0.00           C  
ATOM    758  OE1 GLU A  51      -0.574  14.215  13.455  1.00  0.00           O  
ATOM    759  OE2 GLU A  51       0.854  15.763  13.748  1.00  0.00           O  
ATOM    760  H   GLU A  51      -2.779  15.277   9.386  1.00  0.00           H  
ATOM    761  HA  GLU A  51      -0.478  17.182   9.498  1.00  0.00           H  
ATOM    762 1HB  GLU A  51      -0.750  14.375  10.645  1.00  0.00           H  
ATOM    763 2HB  GLU A  51       0.762  15.269  10.586  1.00  0.00           H  
ATOM    764 1HG  GLU A  51      -0.257  17.041  11.990  1.00  0.00           H  
ATOM    765 2HG  GLU A  51      -1.733  16.084  12.089  1.00  0.00           H  
ATOM    766  N   LYS A  52       0.909  16.039   7.739  1.00  0.00           N  
ATOM    767  CA  LYS A  52       1.629  15.463   6.604  1.00  0.00           C  
ATOM    768  C   LYS A  52       3.075  15.209   6.994  1.00  0.00           C  
ATOM    769  O   LYS A  52       3.712  16.091   7.566  1.00  0.00           O  
ATOM    770  CB  LYS A  52       1.560  16.383   5.384  1.00  0.00           C  
ATOM    771  CG  LYS A  52       2.257  15.838   4.145  1.00  0.00           C  
ATOM    772  CD  LYS A  52       2.075  16.768   2.954  1.00  0.00           C  
ATOM    773  CE  LYS A  52       2.767  16.223   1.714  1.00  0.00           C  
ATOM    774  NZ  LYS A  52       2.602  17.125   0.542  1.00  0.00           N  
ATOM    775  H   LYS A  52       1.304  16.834   8.220  1.00  0.00           H  
ATOM    776  HA  LYS A  52       1.162  14.513   6.344  1.00  0.00           H  
ATOM    777 1HB  LYS A  52       0.517  16.568   5.127  1.00  0.00           H  
ATOM    778 2HB  LYS A  52       2.013  17.345   5.627  1.00  0.00           H  
ATOM    779 1HG  LYS A  52       3.323  15.725   4.347  1.00  0.00           H  
ATOM    780 2HG  LYS A  52       1.847  14.860   3.897  1.00  0.00           H  
ATOM    781 1HD  LYS A  52       1.011  16.887   2.745  1.00  0.00           H  
ATOM    782 2HD  LYS A  52       2.492  17.747   3.190  1.00  0.00           H  
ATOM    783 1HE  LYS A  52       3.830  16.099   1.915  1.00  0.00           H  
ATOM    784 2HE  LYS A  52       2.351  15.246   1.465  1.00  0.00           H  
ATOM    785 1HZ  LYS A  52       3.074  16.728  -0.258  1.00  0.00           H  
ATOM    786 2HZ  LYS A  52       1.619  17.232   0.335  1.00  0.00           H  
ATOM    787 3HZ  LYS A  52       3.001  18.028   0.754  1.00  0.00           H  
ATOM    788  N   ARG A  53       3.601  14.040   6.639  1.00  0.00           N  
ATOM    789  CA  ARG A  53       5.022  13.699   6.771  1.00  0.00           C  
ATOM    790  C   ARG A  53       5.548  13.136   5.465  1.00  0.00           C  
ATOM    791  O   ARG A  53       4.848  12.383   4.802  1.00  0.00           O  
ATOM    792  CB  ARG A  53       5.241  12.684   7.883  1.00  0.00           C  
ATOM    793  CG  ARG A  53       4.842  13.159   9.271  1.00  0.00           C  
ATOM    794  CD  ARG A  53       5.760  14.213   9.775  1.00  0.00           C  
ATOM    795  NE  ARG A  53       5.421  14.625  11.128  1.00  0.00           N  
ATOM    796  CZ  ARG A  53       4.558  15.614  11.432  1.00  0.00           C  
ATOM    797  NH1 ARG A  53       3.957  16.281  10.472  1.00  0.00           N  
ATOM    798  NH2 ARG A  53       4.317  15.914  12.697  1.00  0.00           N  
ATOM    799  H   ARG A  53       3.000  13.379   6.168  1.00  0.00           H  
ATOM    800  HA  ARG A  53       5.574  14.606   7.021  1.00  0.00           H  
ATOM    801 1HB  ARG A  53       4.672  11.780   7.668  1.00  0.00           H  
ATOM    802 2HB  ARG A  53       6.295  12.406   7.919  1.00  0.00           H  
ATOM    803 1HG  ARG A  53       3.833  13.570   9.239  1.00  0.00           H  
ATOM    804 2HG  ARG A  53       4.870  12.319   9.966  1.00  0.00           H  
ATOM    805 1HD  ARG A  53       6.781  13.833   9.780  1.00  0.00           H  
ATOM    806 2HD  ARG A  53       5.701  15.087   9.128  1.00  0.00           H  
ATOM    807  HE  ARG A  53       5.864  14.135  11.894  1.00  0.00           H  
ATOM    808 1HH1 ARG A  53       4.142  16.052   9.506  1.00  0.00           H  
ATOM    809 2HH1 ARG A  53       3.310  17.022  10.700  1.00  0.00           H  
ATOM    810 1HH2 ARG A  53       4.779  15.402  13.435  1.00  0.00           H  
ATOM    811 2HH2 ARG A  53       3.671  16.655  12.925  1.00  0.00           H  
ATOM    812  N   THR A  54       6.782  13.479   5.135  1.00  0.00           N  
ATOM    813  CA  THR A  54       7.530  12.873   4.033  1.00  0.00           C  
ATOM    814  C   THR A  54       8.692  12.101   4.632  1.00  0.00           C  
ATOM    815  O   THR A  54       9.385  12.622   5.506  1.00  0.00           O  
ATOM    816  CB  THR A  54       8.036  13.933   3.051  1.00  0.00           C  
ATOM    817  OG1 THR A  54       6.961  14.648   2.477  1.00  0.00           O  
ATOM    818  CG2 THR A  54       8.794  13.321   1.883  1.00  0.00           C  
ATOM    819  H   THR A  54       7.304  14.084   5.753  1.00  0.00           H  
ATOM    820  HA  THR A  54       6.866  12.196   3.495  1.00  0.00           H  
ATOM    821  HB  THR A  54       8.690  14.633   3.572  1.00  0.00           H  
ATOM    822  HG1 THR A  54       6.637  14.065   1.786  1.00  0.00           H  
ATOM    823 1HG2 THR A  54       9.707  12.833   2.225  1.00  0.00           H  
ATOM    824 2HG2 THR A  54       8.166  12.593   1.370  1.00  0.00           H  
ATOM    825 3HG2 THR A  54       9.084  14.102   1.181  1.00  0.00           H  
ATOM    826  N   VAL A  55       8.886  10.866   4.184  1.00  0.00           N  
ATOM    827  CA  VAL A  55       9.974   9.997   4.629  1.00  0.00           C  
ATOM    828  C   VAL A  55      10.667   9.416   3.414  1.00  0.00           C  
ATOM    829  O   VAL A  55      10.036   8.738   2.609  1.00  0.00           O  
ATOM    830  CB  VAL A  55       9.450   8.869   5.533  1.00  0.00           C  
ATOM    831  CG1 VAL A  55      10.585   7.972   6.041  1.00  0.00           C  
ATOM    832  CG2 VAL A  55       8.742   9.457   6.755  1.00  0.00           C  
ATOM    833  H   VAL A  55       8.244  10.489   3.501  1.00  0.00           H  
ATOM    834  HA  VAL A  55      10.676  10.593   5.214  1.00  0.00           H  
ATOM    835  HB  VAL A  55       8.739   8.252   4.984  1.00  0.00           H  
ATOM    836 1HG1 VAL A  55      10.174   7.179   6.666  1.00  0.00           H  
ATOM    837 2HG1 VAL A  55      11.099   7.496   5.206  1.00  0.00           H  
ATOM    838 3HG1 VAL A  55      11.305   8.555   6.615  1.00  0.00           H  
ATOM    839 1HG2 VAL A  55       7.772   9.861   6.469  1.00  0.00           H  
ATOM    840 2HG2 VAL A  55       9.355  10.239   7.204  1.00  0.00           H  
ATOM    841 3HG2 VAL A  55       8.606   8.657   7.484  1.00  0.00           H  
ATOM    842  N   THR A  56      11.969   9.643   3.301  1.00  0.00           N  
ATOM    843  CA  THR A  56      12.812   8.878   2.383  1.00  0.00           C  
ATOM    844  C   THR A  56      13.203   7.572   3.063  1.00  0.00           C  
ATOM    845  O   THR A  56      13.731   7.593   4.172  1.00  0.00           O  
ATOM    846  CB  THR A  56      14.063   9.667   1.986  1.00  0.00           C  
ATOM    847  OG1 THR A  56      13.713  10.962   1.547  1.00  0.00           O  
ATOM    848  CG2 THR A  56      14.843   8.977   0.869  1.00  0.00           C  
ATOM    849  H   THR A  56      12.432  10.246   3.965  1.00  0.00           H  
ATOM    850  HA  THR A  56      12.237   8.666   1.481  1.00  0.00           H  
ATOM    851  HB  THR A  56      14.712   9.770   2.856  1.00  0.00           H  
ATOM    852  HG1 THR A  56      13.407  10.928   0.638  1.00  0.00           H  
ATOM    853 1HG2 THR A  56      14.189   8.783   0.019  1.00  0.00           H  
ATOM    854 2HG2 THR A  56      15.666   9.618   0.552  1.00  0.00           H  
ATOM    855 3HG2 THR A  56      15.258   8.036   1.231  1.00  0.00           H  
ATOM    856  N   VAL A  57      12.946   6.446   2.405  1.00  0.00           N  
ATOM    857  CA  VAL A  57      13.319   5.106   2.864  1.00  0.00           C  
ATOM    858  C   VAL A  57      14.365   4.566   1.897  1.00  0.00           C  
ATOM    859  O   VAL A  57      14.078   4.346   0.716  1.00  0.00           O  
ATOM    860  CB  VAL A  57      12.088   4.182   2.941  1.00  0.00           C  
ATOM    861  CG1 VAL A  57      12.433   2.864   3.646  1.00  0.00           C  
ATOM    862  CG2 VAL A  57      10.924   4.815   3.715  1.00  0.00           C  
ATOM    863  H   VAL A  57      12.475   6.517   1.515  1.00  0.00           H  
ATOM    864  HA  VAL A  57      13.723   5.186   3.874  1.00  0.00           H  
ATOM    865  HB  VAL A  57      11.739   3.961   1.933  1.00  0.00           H  
ATOM    866 1HG1 VAL A  57      13.293   2.394   3.168  1.00  0.00           H  
ATOM    867 2HG1 VAL A  57      12.683   3.046   4.691  1.00  0.00           H  
ATOM    868 3HG1 VAL A  57      11.585   2.180   3.596  1.00  0.00           H  
ATOM    869 1HG2 VAL A  57      10.099   4.104   3.768  1.00  0.00           H  
ATOM    870 2HG2 VAL A  57      10.568   5.709   3.203  1.00  0.00           H  
ATOM    871 3HG2 VAL A  57      11.248   5.076   4.722  1.00  0.00           H  
ATOM    872  N   ASN A  58      15.596   4.384   2.362  1.00  0.00           N  
ATOM    873  CA  ASN A  58      16.695   3.889   1.538  1.00  0.00           C  
ATOM    874  C   ASN A  58      16.565   2.379   1.265  1.00  0.00           C  
ATOM    875  O   ASN A  58      15.836   1.682   1.971  1.00  0.00           O  
ATOM    876  CB  ASN A  58      18.030   4.243   2.205  1.00  0.00           C  
ATOM    877  CG  ASN A  58      18.221   5.740   2.280  1.00  0.00           C  
ATOM    878  OD1 ASN A  58      18.382   6.412   1.272  1.00  0.00           O  
ATOM    879  ND2 ASN A  58      18.168   6.296   3.464  1.00  0.00           N  
ATOM    880  H   ASN A  58      15.777   4.542   3.343  1.00  0.00           H  
ATOM    881  HA  ASN A  58      16.655   4.390   0.570  1.00  0.00           H  
ATOM    882 1HB  ASN A  58      18.865   3.831   1.639  1.00  0.00           H  
ATOM    883 2HB  ASN A  58      18.065   3.810   3.205  1.00  0.00           H  
ATOM    884 1HD2 ASN A  58      17.764   5.756   4.216  1.00  0.00           H  
ATOM    885 2HD2 ASN A  58      18.178   7.305   3.505  1.00  0.00           H  
ATOM    886  N   PRO A  59      17.262   1.845   0.247  1.00  0.00           N  
ATOM    887  CA  PRO A  59      17.290   0.408  -0.022  1.00  0.00           C  
ATOM    888  C   PRO A  59      17.653  -0.424   1.215  1.00  0.00           C  
ATOM    889  O   PRO A  59      18.678  -0.182   1.852  1.00  0.00           O  
ATOM    890  CB  PRO A  59      18.338   0.233  -1.126  1.00  0.00           C  
ATOM    891  CG  PRO A  59      18.233   1.549  -1.885  1.00  0.00           C  
ATOM    892  CD  PRO A  59      18.029   2.560  -0.764  1.00  0.00           C  
ATOM    893  HA  PRO A  59      16.307   0.092  -0.402  1.00  0.00           H  
ATOM    894 1HB  PRO A  59      18.127  -0.626  -1.762  1.00  0.00           H  
ATOM    895 2HB  PRO A  59      19.336   0.148  -0.697  1.00  0.00           H  
ATOM    896 1HG  PRO A  59      19.126   1.759  -2.474  1.00  0.00           H  
ATOM    897 2HG  PRO A  59      17.342   1.517  -2.512  1.00  0.00           H  
ATOM    898 1HD  PRO A  59      17.494   3.432  -1.141  1.00  0.00           H  
ATOM    899 2HD  PRO A  59      18.997   2.851  -0.357  1.00  0.00           H  
ATOM    900  N   GLY A  60      16.822  -1.414   1.541  1.00  0.00           N  
ATOM    901  CA  GLY A  60      16.981  -2.298   2.698  1.00  0.00           C  
ATOM    902  C   GLY A  60      16.609  -1.674   4.048  1.00  0.00           C  
ATOM    903  O   GLY A  60      16.712  -2.352   5.071  1.00  0.00           O  
ATOM    904  H   GLY A  60      15.956  -1.499   1.027  1.00  0.00           H  
ATOM    905 1HA  GLY A  60      16.365  -3.187   2.564  1.00  0.00           H  
ATOM    906 2HA  GLY A  60      18.016  -2.631   2.762  1.00  0.00           H  
ATOM    907  N   GLU A  61      16.188  -0.409   4.074  1.00  0.00           N  
ATOM    908  CA  GLU A  61      15.845   0.306   5.300  1.00  0.00           C  
ATOM    909  C   GLU A  61      14.423  -0.029   5.776  1.00  0.00           C  
ATOM    910  O   GLU A  61      13.500  -0.244   4.981  1.00  0.00           O  
ATOM    911  CB  GLU A  61      16.060   1.816   5.094  1.00  0.00           C  
ATOM    912  CG  GLU A  61      16.070   2.620   6.403  1.00  0.00           C  
ATOM    913  CD  GLU A  61      16.361   4.120   6.200  1.00  0.00           C  
ATOM    914  OE1 GLU A  61      16.583   4.802   7.222  1.00  0.00           O  
ATOM    915  OE2 GLU A  61      16.402   4.590   5.036  1.00  0.00           O  
ATOM    916  H   GLU A  61      16.091   0.094   3.203  1.00  0.00           H  
ATOM    917  HA  GLU A  61      16.538   0.000   6.084  1.00  0.00           H  
ATOM    918 1HB  GLU A  61      17.022   1.962   4.602  1.00  0.00           H  
ATOM    919 2HB  GLU A  61      15.272   2.203   4.449  1.00  0.00           H  
ATOM    920 1HG  GLU A  61      15.103   2.512   6.895  1.00  0.00           H  
ATOM    921 2HG  GLU A  61      16.829   2.195   7.059  1.00  0.00           H  
ATOM    922  N   GLU A  62      14.250  -0.032   7.099  1.00  0.00           N  
ATOM    923  CA  GLU A  62      12.951  -0.016   7.765  1.00  0.00           C  
ATOM    924  C   GLU A  62      12.851   1.249   8.630  1.00  0.00           C  
ATOM    925  O   GLU A  62      13.710   1.494   9.477  1.00  0.00           O  
ATOM    926  CB  GLU A  62      12.728  -1.321   8.557  1.00  0.00           C  
ATOM    927  CG  GLU A  62      11.317  -1.406   9.165  1.00  0.00           C  
ATOM    928  CD  GLU A  62      10.984  -2.791   9.750  1.00  0.00           C  
ATOM    929  OE1 GLU A  62      10.684  -2.886  10.961  1.00  0.00           O  
ATOM    930  OE2 GLU A  62      10.864  -3.772   8.971  1.00  0.00           O  
ATOM    931  H   GLU A  62      15.043   0.198   7.682  1.00  0.00           H  
ATOM    932  HA  GLU A  62      12.171   0.002   7.003  1.00  0.00           H  
ATOM    933 1HB  GLU A  62      12.863  -2.160   7.876  1.00  0.00           H  
ATOM    934 2HB  GLU A  62      13.468  -1.401   9.354  1.00  0.00           H  
ATOM    935 1HG  GLU A  62      11.213  -0.643   9.936  1.00  0.00           H  
ATOM    936 2HG  GLU A  62      10.585  -1.190   8.386  1.00  0.00           H  
ATOM    937  N   VAL A  63      11.807   2.052   8.415  1.00  0.00           N  
ATOM    938  CA  VAL A  63      11.561   3.314   9.131  1.00  0.00           C  
ATOM    939  C   VAL A  63      10.195   3.261   9.804  1.00  0.00           C  
ATOM    940  O   VAL A  63       9.215   2.833   9.200  1.00  0.00           O  
ATOM    941  CB  VAL A  63      11.664   4.542   8.199  1.00  0.00           C  
ATOM    942  CG1 VAL A  63      11.476   5.847   8.989  1.00  0.00           C  
ATOM    943  CG2 VAL A  63      13.023   4.617   7.495  1.00  0.00           C  
ATOM    944  H   VAL A  63      11.122   1.755   7.734  1.00  0.00           H  
ATOM    945  HA  VAL A  63      12.340   3.442   9.884  1.00  0.00           H  
ATOM    946  HB  VAL A  63      10.888   4.484   7.436  1.00  0.00           H  
ATOM    947 1HG1 VAL A  63      11.717   6.703   8.359  1.00  0.00           H  
ATOM    948 2HG1 VAL A  63      12.143   5.860   9.851  1.00  0.00           H  
ATOM    949 3HG1 VAL A  63      10.443   5.944   9.323  1.00  0.00           H  
ATOM    950 1HG2 VAL A  63      13.086   5.513   6.877  1.00  0.00           H  
ATOM    951 2HG2 VAL A  63      13.155   3.752   6.846  1.00  0.00           H  
ATOM    952 3HG2 VAL A  63      13.831   4.635   8.226  1.00  0.00           H  
ATOM    953  N   GLU A  64      10.103   3.735  11.046  1.00  0.00           N  
ATOM    954  CA  GLU A  64       8.832   3.898  11.757  1.00  0.00           C  
ATOM    955  C   GLU A  64       8.481   5.384  11.914  1.00  0.00           C  
ATOM    956  O   GLU A  64       9.305   6.198  12.330  1.00  0.00           O  
ATOM    957  CB  GLU A  64       8.859   3.146  13.102  1.00  0.00           C  
ATOM    958  CG  GLU A  64       7.471   3.097  13.763  1.00  0.00           C  
ATOM    959  CD  GLU A  64       7.460   2.308  15.085  1.00  0.00           C  
ATOM    960  OE1 GLU A  64       7.419   2.953  16.153  1.00  0.00           O  
ATOM    961  OE2 GLU A  64       7.389   1.053  15.045  1.00  0.00           O  
ATOM    962  H   GLU A  64      10.934   4.107  11.484  1.00  0.00           H  
ATOM    963  HA  GLU A  64       8.045   3.420  11.173  1.00  0.00           H  
ATOM    964 1HB  GLU A  64       9.193   2.123  12.927  1.00  0.00           H  
ATOM    965 2HB  GLU A  64       9.565   3.631  13.776  1.00  0.00           H  
ATOM    966 1HG  GLU A  64       7.128   4.115  13.952  1.00  0.00           H  
ATOM    967 2HG  GLU A  64       6.764   2.643  13.069  1.00  0.00           H  
ATOM    968  N   VAL A  65       7.230   5.733  11.617  1.00  0.00           N  
ATOM    969  CA  VAL A  65       6.637   7.051  11.862  1.00  0.00           C  
ATOM    970  C   VAL A  65       5.446   6.872  12.787  1.00  0.00           C  
ATOM    971  O   VAL A  65       4.598   6.019  12.547  1.00  0.00           O  
ATOM    972  CB  VAL A  65       6.185   7.714  10.547  1.00  0.00           C  
ATOM    973  CG1 VAL A  65       5.576   9.081  10.822  1.00  0.00           C  
ATOM    974  CG2 VAL A  65       7.364   7.830   9.594  1.00  0.00           C  
ATOM    975  H   VAL A  65       6.624   5.018  11.242  1.00  0.00           H  
ATOM    976  HA  VAL A  65       7.391   7.689  12.325  1.00  0.00           H  
ATOM    977  HB  VAL A  65       5.407   7.102  10.091  1.00  0.00           H  
ATOM    978 1HG1 VAL A  65       5.262   9.535   9.882  1.00  0.00           H  
ATOM    979 2HG1 VAL A  65       4.713   8.970  11.477  1.00  0.00           H  
ATOM    980 3HG1 VAL A  65       6.318   9.719  11.302  1.00  0.00           H  
ATOM    981 1HG2 VAL A  65       7.037   8.299   8.666  1.00  0.00           H  
ATOM    982 2HG2 VAL A  65       8.145   8.438  10.053  1.00  0.00           H  
ATOM    983 3HG2 VAL A  65       7.758   6.837   9.379  1.00  0.00           H  
ATOM    984  N   THR A  66       5.348   7.689  13.832  1.00  0.00           N  
ATOM    985  CA  THR A  66       4.189   7.688  14.732  1.00  0.00           C  
ATOM    986  C   THR A  66       3.431   9.003  14.620  1.00  0.00           C  
ATOM    987  O   THR A  66       4.033  10.077  14.654  1.00  0.00           O  
ATOM    988  CB  THR A  66       4.601   7.403  16.181  1.00  0.00           C  
ATOM    989  OG1 THR A  66       5.188   6.126  16.278  1.00  0.00           O  
ATOM    990  CG2 THR A  66       3.411   7.375  17.142  1.00  0.00           C  
ATOM    991  H   THR A  66       6.047   8.407  13.959  1.00  0.00           H  
ATOM    992  HA  THR A  66       3.523   6.877  14.437  1.00  0.00           H  
ATOM    993  HB  THR A  66       5.317   8.155  16.515  1.00  0.00           H  
ATOM    994  HG1 THR A  66       6.087   6.202  16.605  1.00  0.00           H  
ATOM    995 1HG2 THR A  66       3.744   7.040  18.125  1.00  0.00           H  
ATOM    996 2HG2 THR A  66       2.984   8.373  17.247  1.00  0.00           H  
ATOM    997 3HG2 THR A  66       2.646   6.694  16.770  1.00  0.00           H  
ATOM    998  N   PHE A  67       2.110   8.898  14.530  1.00  0.00           N  
ATOM    999  CA  PHE A  67       1.154   9.994  14.620  1.00  0.00           C  
ATOM   1000  C   PHE A  67       0.368   9.855  15.919  1.00  0.00           C  
ATOM   1001  O   PHE A  67       0.029   8.737  16.312  1.00  0.00           O  
ATOM   1002  CB  PHE A  67       0.203   9.995  13.422  1.00  0.00           C  
ATOM   1003  CG  PHE A  67       0.877  10.298  12.114  1.00  0.00           C  
ATOM   1004  CD1 PHE A  67       1.515   9.296  11.397  1.00  0.00           C  
ATOM   1005  CD2 PHE A  67       0.874  11.585  11.597  1.00  0.00           C  
ATOM   1006  CE1 PHE A  67       2.135   9.574  10.194  1.00  0.00           C  
ATOM   1007  CE2 PHE A  67       1.492  11.865  10.394  1.00  0.00           C  
ATOM   1008  CZ  PHE A  67       2.124  10.858   9.692  1.00  0.00           C  
ATOM   1009  H   PHE A  67       1.713   7.969  14.496  1.00  0.00           H  
ATOM   1010  HA  PHE A  67       1.706  10.935  14.621  1.00  0.00           H  
ATOM   1011 1HB  PHE A  67      -0.278   9.021  13.339  1.00  0.00           H  
ATOM   1012 2HB  PHE A  67      -0.581  10.734  13.580  1.00  0.00           H  
ATOM   1013  HD1 PHE A  67       1.523   8.281  11.793  1.00  0.00           H  
ATOM   1014  HD2 PHE A  67       0.376  12.380  12.152  1.00  0.00           H  
ATOM   1015  HE1 PHE A  67       2.633   8.778   9.641  1.00  0.00           H  
ATOM   1016  HE2 PHE A  67       1.482  12.881   9.999  1.00  0.00           H  
ATOM   1017  HZ  PHE A  67       2.613  11.079   8.744  1.00  0.00           H  
ATOM   1018  N   SER A  68       0.042  10.983  16.547  1.00  0.00           N  
ATOM   1019  CA  SER A  68      -0.781  11.025  17.757  1.00  0.00           C  
ATOM   1020  C   SER A  68      -1.948  11.984  17.564  1.00  0.00           C  
ATOM   1021  O   SER A  68      -1.774  13.082  17.034  1.00  0.00           O  
ATOM   1022  CB  SER A  68       0.050  11.453  18.951  1.00  0.00           C  
ATOM   1023  OG  SER A  68      -0.743  11.565  20.100  1.00  0.00           O  
ATOM   1024  H   SER A  68       0.304  11.866  16.134  1.00  0.00           H  
ATOM   1025  HA  SER A  68      -1.171  10.024  17.945  1.00  0.00           H  
ATOM   1026 1HB  SER A  68       0.842  10.725  19.122  1.00  0.00           H  
ATOM   1027 2HB  SER A  68       0.526  12.410  18.739  1.00  0.00           H  
ATOM   1028  HG  SER A  68      -1.348  10.820  20.078  1.00  0.00           H  
ATOM   1029  N   ALA A  69      -3.135  11.596  18.017  1.00  0.00           N  
ATOM   1030  CA  ALA A  69      -4.331  12.416  17.930  1.00  0.00           C  
ATOM   1031  C   ALA A  69      -5.218  12.222  19.161  1.00  0.00           C  
ATOM   1032  O   ALA A  69      -5.577  11.104  19.503  1.00  0.00           O  
ATOM   1033  CB  ALA A  69      -5.088  12.055  16.647  1.00  0.00           C  
ATOM   1034  H   ALA A  69      -3.223  10.686  18.445  1.00  0.00           H  
ATOM   1035  HA  ALA A  69      -4.023  13.461  17.900  1.00  0.00           H  
ATOM   1036 1HB  ALA A  69      -6.019  12.620  16.600  1.00  0.00           H  
ATOM   1037 2HB  ALA A  69      -5.338  10.994  16.652  1.00  0.00           H  
ATOM   1038 3HB  ALA A  69      -4.473  12.271  15.773  1.00  0.00           H  
ATOM   1039  N   ASN A  70      -5.654  13.333  19.763  1.00  0.00           N  
ATOM   1040  CA  ASN A  70      -6.657  13.304  20.836  1.00  0.00           C  
ATOM   1041  C   ASN A  70      -8.008  12.745  20.358  1.00  0.00           C  
ATOM   1042  O   ASN A  70      -8.785  12.242  21.161  1.00  0.00           O  
ATOM   1043  CB  ASN A  70      -6.837  14.692  21.423  1.00  0.00           C  
ATOM   1044  CG  ASN A  70      -5.669  15.119  22.267  1.00  0.00           C  
ATOM   1045  OD1 ASN A  70      -4.891  14.282  22.740  1.00  0.00           O  
ATOM   1046  ND2 ASN A  70      -5.531  16.405  22.466  1.00  0.00           N  
ATOM   1047  H   ASN A  70      -5.220  14.214  19.528  1.00  0.00           H  
ATOM   1048  HA  ASN A  70      -6.304  12.634  21.622  1.00  0.00           H  
ATOM   1049 1HB  ASN A  70      -6.971  15.414  20.616  1.00  0.00           H  
ATOM   1050 2HB  ASN A  70      -7.740  14.714  22.034  1.00  0.00           H  
ATOM   1051 1HD2 ASN A  70      -4.771  16.747  23.020  1.00  0.00           H  
ATOM   1052 2HD2 ASN A  70      -6.184  17.046  22.064  1.00  0.00           H  
ATOM   1053  N   ASP A  71      -8.288  12.881  19.060  1.00  0.00           N  
ATOM   1054  CA  ASP A  71      -9.458  12.317  18.398  1.00  0.00           C  
ATOM   1055  C   ASP A  71      -9.006  11.202  17.437  1.00  0.00           C  
ATOM   1056  O   ASP A  71      -8.439  11.510  16.379  1.00  0.00           O  
ATOM   1057  CB  ASP A  71     -10.229  13.399  17.637  1.00  0.00           C  
ATOM   1058  CG  ASP A  71     -11.541  12.893  17.054  1.00  0.00           C  
ATOM   1059  OD1 ASP A  71     -11.789  11.713  17.136  1.00  0.00           O  
ATOM   1060  OD2 ASP A  71     -12.282  13.690  16.531  1.00  0.00           O  
ATOM   1061  H   ASP A  71      -7.555  13.228  18.458  1.00  0.00           H  
ATOM   1062  HA  ASP A  71     -10.116  11.895  19.158  1.00  0.00           H  
ATOM   1063 1HB  ASP A  71     -10.443  14.232  18.307  1.00  0.00           H  
ATOM   1064 2HB  ASP A  71      -9.611  13.783  16.825  1.00  0.00           H  
ATOM   1065  N   PRO A  72      -9.257   9.921  17.767  1.00  0.00           N  
ATOM   1066  CA  PRO A  72      -8.923   8.791  16.907  1.00  0.00           C  
ATOM   1067  C   PRO A  72      -9.593   8.854  15.531  1.00  0.00           C  
ATOM   1068  O   PRO A  72      -9.071   8.271  14.584  1.00  0.00           O  
ATOM   1069  CB  PRO A  72      -9.435   7.599  17.721  1.00  0.00           C  
ATOM   1070  CG  PRO A  72      -9.403   8.078  19.132  1.00  0.00           C  
ATOM   1071  CD  PRO A  72      -9.825   9.521  19.047  1.00  0.00           C  
ATOM   1072  HA  PRO A  72      -7.832   8.746  16.776  1.00  0.00           H  
ATOM   1073 1HB  PRO A  72     -10.446   7.322  17.388  1.00  0.00           H  
ATOM   1074 2HB  PRO A  72      -8.790   6.723  17.553  1.00  0.00           H  
ATOM   1075 1HG  PRO A  72     -10.080   7.475  19.754  1.00  0.00           H  
ATOM   1076 2HG  PRO A  72      -8.393   7.957  19.551  1.00  0.00           H  
ATOM   1077 1HD  PRO A  72     -10.924   9.583  19.055  1.00  0.00           H  
ATOM   1078 2HD  PRO A  72      -9.400  10.079  19.894  1.00  0.00           H  
ATOM   1079  N   HIS A  73     -10.693   9.601  15.358  1.00  0.00           N  
ATOM   1080  CA  HIS A  73     -11.320   9.776  14.046  1.00  0.00           C  
ATOM   1081  C   HIS A  73     -10.405  10.472  13.030  1.00  0.00           C  
ATOM   1082  O   HIS A  73     -10.604  10.317  11.823  1.00  0.00           O  
ATOM   1083  CB  HIS A  73     -12.620  10.575  14.186  1.00  0.00           C  
ATOM   1084  CG  HIS A  73     -13.660   9.890  15.018  1.00  0.00           C  
ATOM   1085  ND1 HIS A  73     -13.698   9.991  16.392  1.00  0.00           N  
ATOM   1086  CD2 HIS A  73     -14.698   9.094  14.669  1.00  0.00           C  
ATOM   1087  CE1 HIS A  73     -14.717   9.287  16.854  1.00  0.00           C  
ATOM   1088  NE2 HIS A  73     -15.339   8.733  15.829  1.00  0.00           N  
ATOM   1089  H   HIS A  73     -11.080  10.116  16.135  1.00  0.00           H  
ATOM   1090  HA  HIS A  73     -11.561   8.800  13.625  1.00  0.00           H  
ATOM   1091 1HB  HIS A  73     -12.405  11.543  14.639  1.00  0.00           H  
ATOM   1092 2HB  HIS A  73     -13.041  10.761  13.199  1.00  0.00           H  
ATOM   1093  HD1 HIS A  73     -13.111  10.569  16.959  1.00  0.00           H  
ATOM   1094  HD2 HIS A  73     -15.064   8.733  13.708  1.00  0.00           H  
ATOM   1095  HE1 HIS A  73     -14.920   9.240  17.924  1.00  0.00           H  
ATOM   1096  N   LYS A  74      -9.343  11.166  13.474  1.00  0.00           N  
ATOM   1097  CA  LYS A  74      -8.289  11.676  12.575  1.00  0.00           C  
ATOM   1098  C   LYS A  74      -7.584  10.566  11.793  1.00  0.00           C  
ATOM   1099  O   LYS A  74      -7.068  10.815  10.704  1.00  0.00           O  
ATOM   1100  CB  LYS A  74      -7.256  12.474  13.372  1.00  0.00           C  
ATOM   1101  CG  LYS A  74      -7.719  13.864  13.788  1.00  0.00           C  
ATOM   1102  CD  LYS A  74      -6.572  14.677  14.370  1.00  0.00           C  
ATOM   1103  CE  LYS A  74      -5.566  15.064  13.296  1.00  0.00           C  
ATOM   1104  NZ  LYS A  74      -4.468  15.908  13.841  1.00  0.00           N  
ATOM   1105  H   LYS A  74      -9.220  11.253  14.473  1.00  0.00           H  
ATOM   1106  HA  LYS A  74      -8.751  12.336  11.840  1.00  0.00           H  
ATOM   1107 1HB  LYS A  74      -6.991  11.925  14.276  1.00  0.00           H  
ATOM   1108 2HB  LYS A  74      -6.348  12.587  12.780  1.00  0.00           H  
ATOM   1109 1HG  LYS A  74      -8.122  14.388  12.921  1.00  0.00           H  
ATOM   1110 2HG  LYS A  74      -8.507  13.776  14.536  1.00  0.00           H  
ATOM   1111 1HD  LYS A  74      -6.966  15.584  14.831  1.00  0.00           H  
ATOM   1112 2HD  LYS A  74      -6.064  14.092  15.137  1.00  0.00           H  
ATOM   1113 1HE  LYS A  74      -5.135  14.164  12.861  1.00  0.00           H  
ATOM   1114 2HE  LYS A  74      -6.073  15.616  12.505  1.00  0.00           H  
ATOM   1115 1HZ  LYS A  74      -3.824  16.143  13.099  1.00  0.00           H  
ATOM   1116 2HZ  LYS A  74      -4.856  16.755  14.231  1.00  0.00           H  
ATOM   1117 3HZ  LYS A  74      -3.978  15.399  14.562  1.00  0.00           H  
ATOM   1118  N   PHE A  75      -7.594   9.348  12.324  1.00  0.00           N  
ATOM   1119  CA  PHE A  75      -7.023   8.163  11.702  1.00  0.00           C  
ATOM   1120  C   PHE A  75      -7.979   7.452  10.741  1.00  0.00           C  
ATOM   1121  O   PHE A  75      -7.588   6.460  10.140  1.00  0.00           O  
ATOM   1122  CB  PHE A  75      -6.576   7.180  12.786  1.00  0.00           C  
ATOM   1123  CG  PHE A  75      -5.559   7.747  13.736  1.00  0.00           C  
ATOM   1124  CD1 PHE A  75      -5.769   7.703  15.106  1.00  0.00           C  
ATOM   1125  CD2 PHE A  75      -4.393   8.327  13.262  1.00  0.00           C  
ATOM   1126  CE1 PHE A  75      -4.835   8.224  15.981  1.00  0.00           C  
ATOM   1127  CE2 PHE A  75      -3.457   8.848  14.134  1.00  0.00           C  
ATOM   1128  CZ  PHE A  75      -3.679   8.797  15.495  1.00  0.00           C  
ATOM   1129  H   PHE A  75      -8.042   9.217  13.219  1.00  0.00           H  
ATOM   1130  HA  PHE A  75      -6.155   8.465  11.114  1.00  0.00           H  
ATOM   1131 1HB  PHE A  75      -7.440   6.859  13.365  1.00  0.00           H  
ATOM   1132 2HB  PHE A  75      -6.147   6.294  12.319  1.00  0.00           H  
ATOM   1133  HD1 PHE A  75      -6.683   7.249  15.490  1.00  0.00           H  
ATOM   1134  HD2 PHE A  75      -4.217   8.368  12.186  1.00  0.00           H  
ATOM   1135  HE1 PHE A  75      -5.013   8.183  17.056  1.00  0.00           H  
ATOM   1136  HE2 PHE A  75      -2.543   9.301  13.748  1.00  0.00           H  
ATOM   1137  HZ  PHE A  75      -2.943   9.209  16.184  1.00  0.00           H  
ATOM   1138  N   ASN A  76      -9.202   7.955  10.535  1.00  0.00           N  
ATOM   1139  CA  ASN A  76     -10.178   7.290   9.669  1.00  0.00           C  
ATOM   1140  C   ASN A  76      -9.833   7.372   8.175  1.00  0.00           C  
ATOM   1141  O   ASN A  76     -10.437   6.654   7.380  1.00  0.00           O  
ATOM   1142  CB  ASN A  76     -11.560   7.865   9.916  1.00  0.00           C  
ATOM   1143  CG  ASN A  76     -12.190   7.336  11.175  1.00  0.00           C  
ATOM   1144  OD1 ASN A  76     -11.722   6.346  11.749  1.00  0.00           O  
ATOM   1145  ND2 ASN A  76     -13.242   7.977  11.616  1.00  0.00           N  
ATOM   1146  H   ASN A  76      -9.511   8.736  11.096  1.00  0.00           H  
ATOM   1147  HA  ASN A  76     -10.188   6.226   9.911  1.00  0.00           H  
ATOM   1148 1HB  ASN A  76     -11.495   8.952   9.985  1.00  0.00           H  
ATOM   1149 2HB  ASN A  76     -12.209   7.629   9.073  1.00  0.00           H  
ATOM   1150 1HD2 ASN A  76     -13.702   7.670  12.450  1.00  0.00           H  
ATOM   1151 2HD2 ASN A  76     -13.586   8.774  11.120  1.00  0.00           H  
ATOM   1152  N   ARG A  77      -8.927   8.275   7.775  1.00  0.00           N  
ATOM   1153  CA  ARG A  77      -8.607   8.533   6.362  1.00  0.00           C  
ATOM   1154  C   ARG A  77      -7.109   8.710   6.080  1.00  0.00           C  
ATOM   1155  O   ARG A  77      -6.720   9.770   5.579  1.00  0.00           O  
ATOM   1156  CB  ARG A  77      -9.442   9.706   5.821  1.00  0.00           C  
ATOM   1157  CG  ARG A  77     -10.943   9.402   5.778  1.00  0.00           C  
ATOM   1158  CD  ARG A  77     -11.686  10.535   5.074  1.00  0.00           C  
ATOM   1159  NE  ARG A  77     -13.129  10.248   5.033  1.00  0.00           N  
ATOM   1160  CZ  ARG A  77     -14.052  10.951   4.407  1.00  0.00           C  
ATOM   1161  NH1 ARG A  77     -13.812  12.095   3.838  1.00  0.00           N  
ATOM   1162  NH2 ARG A  77     -15.260  10.503   4.300  1.00  0.00           N  
ATOM   1163  H   ARG A  77      -8.459   8.811   8.492  1.00  0.00           H  
ATOM   1164  HA  ARG A  77      -8.939   7.679   5.771  1.00  0.00           H  
ATOM   1165 1HB  ARG A  77      -9.269  10.585   6.441  1.00  0.00           H  
ATOM   1166 2HB  ARG A  77      -9.114   9.925   4.804  1.00  0.00           H  
ATOM   1167 1HG  ARG A  77     -11.334   9.313   6.791  1.00  0.00           H  
ATOM   1168 2HG  ARG A  77     -11.108   8.467   5.244  1.00  0.00           H  
ATOM   1169 1HD  ARG A  77     -11.521  11.466   5.615  1.00  0.00           H  
ATOM   1170 2HD  ARG A  77     -11.282  10.631   4.066  1.00  0.00           H  
ATOM   1171  HE  ARG A  77     -13.416   9.333   5.350  1.00  0.00           H  
ATOM   1172 1HH1 ARG A  77     -14.577  12.514   3.330  1.00  0.00           H  
ATOM   1173 2HH1 ARG A  77     -12.866  12.449   3.807  1.00  0.00           H  
ATOM   1174 1HH2 ARG A  77     -15.504   9.696   4.856  1.00  0.00           H  
ATOM   1175 2HH2 ARG A  77     -15.463  10.292   3.333  1.00  0.00           H  
ATOM   1176  N   PRO A  78      -6.241   7.749   6.443  1.00  0.00           N  
ATOM   1177  CA  PRO A  78      -4.829   7.868   6.149  1.00  0.00           C  
ATOM   1178  C   PRO A  78      -4.606   7.700   4.646  1.00  0.00           C  
ATOM   1179  O   PRO A  78      -5.267   6.910   3.966  1.00  0.00           O  
ATOM   1180  CB  PRO A  78      -4.205   6.726   6.957  1.00  0.00           C  
ATOM   1181  CG  PRO A  78      -5.274   5.689   7.011  1.00  0.00           C  
ATOM   1182  CD  PRO A  78      -6.554   6.476   7.105  1.00  0.00           C  
ATOM   1183  HA  PRO A  78      -4.466   8.844   6.505  1.00  0.00           H  
ATOM   1184 1HB  PRO A  78      -3.290   6.370   6.460  1.00  0.00           H  
ATOM   1185 2HB  PRO A  78      -3.910   7.087   7.953  1.00  0.00           H  
ATOM   1186 1HG  PRO A  78      -5.233   5.054   6.114  1.00  0.00           H  
ATOM   1187 2HG  PRO A  78      -5.119   5.027   7.876  1.00  0.00           H  
ATOM   1188 1HD  PRO A  78      -7.357   5.937   6.580  1.00  0.00           H  
ATOM   1189 2HD  PRO A  78      -6.816   6.626   8.163  1.00  0.00           H  
ATOM   1190  N   GLN A  79      -3.652   8.460   4.136  1.00  0.00           N  
ATOM   1191  CA  GLN A  79      -3.220   8.401   2.753  1.00  0.00           C  
ATOM   1192  C   GLN A  79      -1.708   8.206   2.715  1.00  0.00           C  
ATOM   1193  O   GLN A  79      -0.973   8.886   3.431  1.00  0.00           O  
ATOM   1194  CB  GLN A  79      -3.620   9.672   1.998  1.00  0.00           C  
ATOM   1195  CG  GLN A  79      -5.116   9.938   1.976  1.00  0.00           C  
ATOM   1196  CD  GLN A  79      -5.470  11.188   1.194  1.00  0.00           C  
ATOM   1197  OE1 GLN A  79      -4.597  11.989   0.848  1.00  0.00           O  
ATOM   1198  NE2 GLN A  79      -6.755  11.363   0.910  1.00  0.00           N  
ATOM   1199  H   GLN A  79      -3.170   9.099   4.751  1.00  0.00           H  
ATOM   1200  HA  GLN A  79      -3.705   7.550   2.275  1.00  0.00           H  
ATOM   1201 1HB  GLN A  79      -3.132  10.534   2.453  1.00  0.00           H  
ATOM   1202 2HB  GLN A  79      -3.275   9.606   0.967  1.00  0.00           H  
ATOM   1203 1HG  GLN A  79      -5.618   9.090   1.511  1.00  0.00           H  
ATOM   1204 2HG  GLN A  79      -5.467  10.064   3.000  1.00  0.00           H  
ATOM   1205 1HE2 GLN A  79      -7.049  12.170   0.396  1.00  0.00           H  
ATOM   1206 2HE2 GLN A  79      -7.430  10.689   1.210  1.00  0.00           H  
ATOM   1207  N   PHE A  80      -1.265   7.313   1.837  1.00  0.00           N  
ATOM   1208  CA  PHE A  80       0.136   7.028   1.567  1.00  0.00           C  
ATOM   1209  C   PHE A  80       0.390   7.237   0.077  1.00  0.00           C  
ATOM   1210  O   PHE A  80      -0.229   6.573  -0.749  1.00  0.00           O  
ATOM   1211  CB  PHE A  80       0.470   5.592   2.006  1.00  0.00           C  
ATOM   1212  CG  PHE A  80      -0.043   5.233   3.388  1.00  0.00           C  
ATOM   1213  CD1 PHE A  80       0.694   5.600   4.526  1.00  0.00           C  
ATOM   1214  CD2 PHE A  80      -1.279   4.574   3.539  1.00  0.00           C  
ATOM   1215  CE1 PHE A  80       0.196   5.320   5.810  1.00  0.00           C  
ATOM   1216  CE2 PHE A  80      -1.777   4.294   4.824  1.00  0.00           C  
ATOM   1217  CZ  PHE A  80      -1.041   4.674   5.959  1.00  0.00           C  
ATOM   1218  H   PHE A  80      -1.946   6.791   1.304  1.00  0.00           H  
ATOM   1219  HA  PHE A  80       0.748   7.717   2.151  1.00  0.00           H  
ATOM   1220 1HB  PHE A  80       1.551   5.461   1.979  1.00  0.00           H  
ATOM   1221 2HB  PHE A  80       0.045   4.890   1.289  1.00  0.00           H  
ATOM   1222  HD1 PHE A  80       1.644   6.102   4.408  1.00  0.00           H  
ATOM   1223  HD2 PHE A  80      -1.857   4.302   2.669  1.00  0.00           H  
ATOM   1224  HE1 PHE A  80       0.762   5.611   6.683  1.00  0.00           H  
ATOM   1225  HE2 PHE A  80      -2.731   3.801   4.935  1.00  0.00           H  
ATOM   1226  HZ  PHE A  80      -1.430   4.479   6.948  1.00  0.00           H  
ATOM   1227  N   THR A  81       1.288   8.148  -0.277  1.00  0.00           N  
ATOM   1228  CA  THR A  81       1.786   8.302  -1.647  1.00  0.00           C  
ATOM   1229  C   THR A  81       3.218   7.796  -1.673  1.00  0.00           C  
ATOM   1230  O   THR A  81       4.062   8.334  -0.961  1.00  0.00           O  
ATOM   1231  CB  THR A  81       1.719   9.755  -2.129  1.00  0.00           C  
ATOM   1232  OG1 THR A  81       0.445  10.337  -1.915  1.00  0.00           O  
ATOM   1233  CG2 THR A  81       2.003   9.876  -3.623  1.00  0.00           C  
ATOM   1234  H   THR A  81       1.735   8.691   0.448  1.00  0.00           H  
ATOM   1235  HA  THR A  81       1.161   7.705  -2.311  1.00  0.00           H  
ATOM   1236  HB  THR A  81       2.465  10.343  -1.594  1.00  0.00           H  
ATOM   1237  HG1 THR A  81      -0.163   9.789  -2.417  1.00  0.00           H  
ATOM   1238 1HG2 THR A  81       2.983   9.458  -3.854  1.00  0.00           H  
ATOM   1239 2HG2 THR A  81       1.246   9.338  -4.194  1.00  0.00           H  
ATOM   1240 3HG2 THR A  81       2.013  10.926  -3.915  1.00  0.00           H  
ATOM   1241  N   ILE A  82       3.473   6.749  -2.449  1.00  0.00           N  
ATOM   1242  CA  ILE A  82       4.770   6.097  -2.593  1.00  0.00           C  
ATOM   1243  C   ILE A  82       5.341   6.519  -3.943  1.00  0.00           C  
ATOM   1244  O   ILE A  82       4.737   6.227  -4.975  1.00  0.00           O  
ATOM   1245  CB  ILE A  82       4.629   4.559  -2.485  1.00  0.00           C  
ATOM   1246  CG1 ILE A  82       4.003   4.087  -1.149  1.00  0.00           C  
ATOM   1247  CG2 ILE A  82       6.015   3.904  -2.600  1.00  0.00           C  
ATOM   1248  CD1 ILE A  82       2.469   4.029  -1.147  1.00  0.00           C  
ATOM   1249  H   ILE A  82       2.727   6.396  -3.030  1.00  0.00           H  
ATOM   1250  HA  ILE A  82       5.416   6.429  -1.781  1.00  0.00           H  
ATOM   1251  HB  ILE A  82       4.018   4.193  -3.310  1.00  0.00           H  
ATOM   1252 1HG1 ILE A  82       4.346   3.076  -0.930  1.00  0.00           H  
ATOM   1253 2HG1 ILE A  82       4.343   4.731  -0.338  1.00  0.00           H  
ATOM   1254 1HG2 ILE A  82       6.629   4.221  -1.758  1.00  0.00           H  
ATOM   1255 2HG2 ILE A  82       5.919   2.818  -2.591  1.00  0.00           H  
ATOM   1256 3HG2 ILE A  82       6.503   4.188  -3.533  1.00  0.00           H  
ATOM   1257 1HD1 ILE A  82       2.034   5.026  -1.217  1.00  0.00           H  
ATOM   1258 2HD1 ILE A  82       2.118   3.423  -1.982  1.00  0.00           H  
ATOM   1259 3HD1 ILE A  82       2.129   3.572  -0.217  1.00  0.00           H  
ATOM   1260  N   GLU A  83       6.487   7.189  -3.931  1.00  0.00           N  
ATOM   1261  CA  GLU A  83       7.184   7.681  -5.117  1.00  0.00           C  
ATOM   1262  C   GLU A  83       8.584   7.062  -5.214  1.00  0.00           C  
ATOM   1263  O   GLU A  83       9.311   6.956  -4.227  1.00  0.00           O  
ATOM   1264  CB  GLU A  83       7.239   9.221  -5.134  1.00  0.00           C  
ATOM   1265  CG  GLU A  83       5.834   9.856  -5.128  1.00  0.00           C  
ATOM   1266  CD  GLU A  83       5.794  11.363  -5.451  1.00  0.00           C  
ATOM   1267  OE1 GLU A  83       4.658  11.868  -5.679  1.00  0.00           O  
ATOM   1268  OE2 GLU A  83       6.861  11.999  -5.558  1.00  0.00           O  
ATOM   1269  H   GLU A  83       6.911   7.412  -3.042  1.00  0.00           H  
ATOM   1270  HA  GLU A  83       6.614   7.388  -6.000  1.00  0.00           H  
ATOM   1271 1HB  GLU A  83       7.760   9.525  -6.043  1.00  0.00           H  
ATOM   1272 2HB  GLU A  83       7.801   9.577  -4.271  1.00  0.00           H  
ATOM   1273 1HG  GLU A  83       5.374   9.693  -4.153  1.00  0.00           H  
ATOM   1274 2HG  GLU A  83       5.232   9.333  -5.870  1.00  0.00           H  
ATOM   1275  N   TRP A  84       8.977   6.638  -6.412  1.00  0.00           N  
ATOM   1276  CA  TRP A  84      10.296   6.066  -6.682  1.00  0.00           C  
ATOM   1277  C   TRP A  84      10.894   6.626  -7.973  1.00  0.00           C  
ATOM   1278  O   TRP A  84      10.230   7.282  -8.781  1.00  0.00           O  
ATOM   1279  CB  TRP A  84      10.222   4.532  -6.686  1.00  0.00           C  
ATOM   1280  CG  TRP A  84       9.388   3.908  -7.759  1.00  0.00           C  
ATOM   1281  CD1 TRP A  84       9.816   3.524  -8.983  1.00  0.00           C  
ATOM   1282  CD2 TRP A  84       7.965   3.589  -7.714  1.00  0.00           C  
ATOM   1283  NE1 TRP A  84       8.767   2.968  -9.687  1.00  0.00           N  
ATOM   1284  CE2 TRP A  84       7.604   2.968  -8.946  1.00  0.00           C  
ATOM   1285  CE3 TRP A  84       6.940   3.782  -6.764  1.00  0.00           C  
ATOM   1286  CZ2 TRP A  84       6.293   2.568  -9.231  1.00  0.00           C  
ATOM   1287  CZ3 TRP A  84       5.621   3.372  -7.031  1.00  0.00           C  
ATOM   1288  CH2 TRP A  84       5.301   2.763  -8.258  1.00  0.00           C  
ATOM   1289  H   TRP A  84       8.357   6.779  -7.197  1.00  0.00           H  
ATOM   1290  HA  TRP A  84      10.961   6.325  -5.858  1.00  0.00           H  
ATOM   1291 1HB  TRP A  84      11.232   4.127  -6.750  1.00  0.00           H  
ATOM   1292 2HB  TRP A  84       9.810   4.213  -5.728  1.00  0.00           H  
ATOM   1293  HD1 TRP A  84      10.826   3.635  -9.347  1.00  0.00           H  
ATOM   1294  HE1 TRP A  84       8.851   2.610 -10.628  1.00  0.00           H  
ATOM   1295  HE3 TRP A  84       7.176   4.266  -5.828  1.00  0.00           H  
ATOM   1296  HZ2 TRP A  84       6.049   2.108 -10.177  1.00  0.00           H  
ATOM   1297  HZ3 TRP A  84       4.851   3.531  -6.290  1.00  0.00           H  
ATOM   1298  HH2 TRP A  84       4.292   2.433  -8.456  1.00  0.00           H  
ATOM   1299  N   GLY A  85      12.191   6.376  -8.166  1.00  0.00           N  
ATOM   1300  CA  GLY A  85      12.928   6.856  -9.335  1.00  0.00           C  
ATOM   1301  C   GLY A  85      12.277   6.455 -10.666  1.00  0.00           C  
ATOM   1302  O   GLY A  85      11.668   5.396 -10.786  1.00  0.00           O  
ATOM   1303  H   GLY A  85      12.679   5.832  -7.469  1.00  0.00           H  
ATOM   1304 1HA  GLY A  85      13.003   7.943  -9.297  1.00  0.00           H  
ATOM   1305 2HA  GLY A  85      13.944   6.463  -9.311  1.00  0.00           H  
ATOM   1306  N   GLY A  86      12.424   7.303 -11.687  1.00  0.00           N  
ATOM   1307  CA  GLY A  86      11.837   7.065 -13.013  1.00  0.00           C  
ATOM   1308  C   GLY A  86      10.380   7.521 -13.165  1.00  0.00           C  
ATOM   1309  O   GLY A  86       9.746   7.174 -14.157  1.00  0.00           O  
ATOM   1310  H   GLY A  86      12.943   8.157 -11.536  1.00  0.00           H  
ATOM   1311 1HA  GLY A  86      12.428   7.581 -13.770  1.00  0.00           H  
ATOM   1312 2HA  GLY A  86      11.878   6.001 -13.243  1.00  0.00           H  
ATOM   1313  N   GLY A  87       9.859   8.312 -12.219  1.00  0.00           N  
ATOM   1314  CA  GLY A  87       8.493   8.852 -12.269  1.00  0.00           C  
ATOM   1315  C   GLY A  87       7.430   7.876 -11.769  1.00  0.00           C  
ATOM   1316  O   GLY A  87       6.256   8.013 -12.099  1.00  0.00           O  
ATOM   1317  H   GLY A  87      10.404   8.490 -11.387  1.00  0.00           H  
ATOM   1318 1HA  GLY A  87       8.438   9.759 -11.667  1.00  0.00           H  
ATOM   1319 2HA  GLY A  87       8.250   9.131 -13.293  1.00  0.00           H  
ATOM   1320  N   GLY A  88       7.837   6.867 -11.003  1.00  0.00           N  
ATOM   1321  CA  GLY A  88       6.910   5.921 -10.419  1.00  0.00           C  
ATOM   1322  C   GLY A  88       6.191   6.508  -9.216  1.00  0.00           C  
ATOM   1323  O   GLY A  88       6.836   7.040  -8.315  1.00  0.00           O  
ATOM   1324  H   GLY A  88       8.795   6.846 -10.681  1.00  0.00           H  
ATOM   1325 1HA  GLY A  88       6.177   5.620 -11.168  1.00  0.00           H  
ATOM   1326 2HA  GLY A  88       7.448   5.023 -10.117  1.00  0.00           H  
ATOM   1327  N   ARG A  89       4.860   6.418  -9.210  1.00  0.00           N  
ATOM   1328  CA  ARG A  89       4.015   6.923  -8.132  1.00  0.00           C  
ATOM   1329  C   ARG A  89       2.761   6.074  -7.976  1.00  0.00           C  
ATOM   1330  O   ARG A  89       1.997   5.910  -8.927  1.00  0.00           O  
ATOM   1331  CB  ARG A  89       3.685   8.391  -8.420  1.00  0.00           C  
ATOM   1332  CG  ARG A  89       2.692   8.983  -7.414  1.00  0.00           C  
ATOM   1333  CD  ARG A  89       2.483  10.453  -7.753  1.00  0.00           C  
ATOM   1334  NE  ARG A  89       1.355  11.013  -6.995  1.00  0.00           N  
ATOM   1335  CZ  ARG A  89       1.297  12.229  -6.497  1.00  0.00           C  
ATOM   1336  NH1 ARG A  89       2.314  13.039  -6.525  1.00  0.00           N  
ATOM   1337  NH2 ARG A  89       0.191  12.649  -5.949  1.00  0.00           N  
ATOM   1338  H   ARG A  89       4.400   6.015 -10.013  1.00  0.00           H  
ATOM   1339  HA  ARG A  89       4.581   6.883  -7.201  1.00  0.00           H  
ATOM   1340 1HB  ARG A  89       4.609   8.969  -8.391  1.00  0.00           H  
ATOM   1341 2HB  ARG A  89       3.266   8.471  -9.423  1.00  0.00           H  
ATOM   1342 1HG  ARG A  89       3.073   8.885  -6.397  1.00  0.00           H  
ATOM   1343 2HG  ARG A  89       1.736   8.466  -7.492  1.00  0.00           H  
ATOM   1344 1HD  ARG A  89       3.414  10.988  -7.561  1.00  0.00           H  
ATOM   1345 2HD  ARG A  89       2.259  10.540  -8.816  1.00  0.00           H  
ATOM   1346  HE  ARG A  89       0.495  10.485  -7.044  1.00  0.00           H  
ATOM   1347 1HH1 ARG A  89       2.301  13.936  -6.061  1.00  0.00           H  
ATOM   1348 2HH1 ARG A  89       3.220  12.592  -6.540  1.00  0.00           H  
ATOM   1349 1HH2 ARG A  89      -0.605  12.027  -5.953  1.00  0.00           H  
ATOM   1350 2HH2 ARG A  89       0.125  13.605  -5.627  1.00  0.00           H  
ATOM   1351  N   VAL A  90       2.518   5.602  -6.758  1.00  0.00           N  
ATOM   1352  CA  VAL A  90       1.261   4.958  -6.361  1.00  0.00           C  
ATOM   1353  C   VAL A  90       0.703   5.634  -5.126  1.00  0.00           C  
ATOM   1354  O   VAL A  90       1.418   5.915  -4.168  1.00  0.00           O  
ATOM   1355  CB  VAL A  90       1.428   3.442  -6.158  1.00  0.00           C  
ATOM   1356  CG1 VAL A  90       0.271   2.772  -5.400  1.00  0.00           C  
ATOM   1357  CG2 VAL A  90       1.488   2.777  -7.531  1.00  0.00           C  
ATOM   1358  H   VAL A  90       3.205   5.786  -6.041  1.00  0.00           H  
ATOM   1359  HA  VAL A  90       0.550   5.051  -7.183  1.00  0.00           H  
ATOM   1360  HB  VAL A  90       2.354   3.245  -5.618  1.00  0.00           H  
ATOM   1361 1HG1 VAL A  90      -0.678   2.993  -5.888  1.00  0.00           H  
ATOM   1362 2HG1 VAL A  90       0.240   3.127  -4.369  1.00  0.00           H  
ATOM   1363 3HG1 VAL A  90       0.418   1.692  -5.379  1.00  0.00           H  
ATOM   1364 1HG2 VAL A  90       2.292   3.206  -8.129  1.00  0.00           H  
ATOM   1365 2HG2 VAL A  90       1.644   1.706  -7.408  1.00  0.00           H  
ATOM   1366 3HG2 VAL A  90       0.547   2.924  -8.062  1.00  0.00           H  
ATOM   1367  N   GLU A  91      -0.599   5.871  -5.140  1.00  0.00           N  
ATOM   1368  CA  GLU A  91      -1.334   6.415  -4.012  1.00  0.00           C  
ATOM   1369  C   GLU A  91      -2.276   5.359  -3.431  1.00  0.00           C  
ATOM   1370  O   GLU A  91      -3.041   4.721  -4.153  1.00  0.00           O  
ATOM   1371  CB  GLU A  91      -2.060   7.680  -4.466  1.00  0.00           C  
ATOM   1372  CG  GLU A  91      -2.650   8.477  -3.300  1.00  0.00           C  
ATOM   1373  CD  GLU A  91      -3.338   9.758  -3.785  1.00  0.00           C  
ATOM   1374  OE1 GLU A  91      -3.953  10.473  -2.965  1.00  0.00           O  
ATOM   1375  OE2 GLU A  91      -3.346  10.075  -4.990  1.00  0.00           O  
ATOM   1376  H   GLU A  91      -1.125   5.600  -5.959  1.00  0.00           H  
ATOM   1377  HA  GLU A  91      -0.620   6.705  -3.241  1.00  0.00           H  
ATOM   1378 1HB  GLU A  91      -1.347   8.317  -4.990  1.00  0.00           H  
ATOM   1379 2HB  GLU A  91      -2.859   7.405  -5.155  1.00  0.00           H  
ATOM   1380 1HG  GLU A  91      -1.852   8.739  -2.606  1.00  0.00           H  
ATOM   1381 2HG  GLU A  91      -3.373   7.859  -2.767  1.00  0.00           H  
ATOM   1382  N   VAL A  92      -2.233   5.209  -2.109  1.00  0.00           N  
ATOM   1383  CA  VAL A  92      -3.117   4.369  -1.302  1.00  0.00           C  
ATOM   1384  C   VAL A  92      -3.917   5.288  -0.386  1.00  0.00           C  
ATOM   1385  O   VAL A  92      -3.368   5.879   0.545  1.00  0.00           O  
ATOM   1386  CB  VAL A  92      -2.317   3.337  -0.480  1.00  0.00           C  
ATOM   1387  CG1 VAL A  92      -3.256   2.390   0.278  1.00  0.00           C  
ATOM   1388  CG2 VAL A  92      -1.378   2.496  -1.355  1.00  0.00           C  
ATOM   1389  H   VAL A  92      -1.537   5.743  -1.609  1.00  0.00           H  
ATOM   1390  HA  VAL A  92      -3.776   3.816  -1.972  1.00  0.00           H  
ATOM   1391  HB  VAL A  92      -1.701   3.860   0.252  1.00  0.00           H  
ATOM   1392 1HG1 VAL A  92      -3.902   2.950   0.954  1.00  0.00           H  
ATOM   1393 2HG1 VAL A  92      -3.868   1.828  -0.427  1.00  0.00           H  
ATOM   1394 3HG1 VAL A  92      -2.668   1.692   0.874  1.00  0.00           H  
ATOM   1395 1HG2 VAL A  92      -1.937   2.027  -2.165  1.00  0.00           H  
ATOM   1396 2HG2 VAL A  92      -0.894   1.726  -0.754  1.00  0.00           H  
ATOM   1397 3HG2 VAL A  92      -0.602   3.130  -1.784  1.00  0.00           H  
ATOM   1398  N   ARG A  93      -5.219   5.420  -0.636  1.00  0.00           N  
ATOM   1399  CA  ARG A  93      -6.152   6.156   0.228  1.00  0.00           C  
ATOM   1400  C   ARG A  93      -7.019   5.154   0.966  1.00  0.00           C  
ATOM   1401  O   ARG A  93      -7.688   4.340   0.331  1.00  0.00           O  
ATOM   1402  CB  ARG A  93      -7.027   7.118  -0.585  1.00  0.00           C  
ATOM   1403  CG  ARG A  93      -6.246   8.128  -1.434  1.00  0.00           C  
ATOM   1404  CD  ARG A  93      -7.230   8.937  -2.286  1.00  0.00           C  
ATOM   1405  NE  ARG A  93      -6.526   9.785  -3.260  1.00  0.00           N  
ATOM   1406  CZ  ARG A  93      -6.693   9.858  -4.570  1.00  0.00           C  
ATOM   1407  NH1 ARG A  93      -7.592   9.159  -5.215  1.00  0.00           N  
ATOM   1408  NH2 ARG A  93      -5.934  10.640  -5.271  1.00  0.00           N  
ATOM   1409  H   ARG A  93      -5.596   4.907  -1.420  1.00  0.00           H  
ATOM   1410  HA  ARG A  93      -5.573   6.750   0.936  1.00  0.00           H  
ATOM   1411 1HB  ARG A  93      -7.678   7.661   0.100  1.00  0.00           H  
ATOM   1412 2HB  ARG A  93      -7.657   6.526  -1.249  1.00  0.00           H  
ATOM   1413 1HG  ARG A  93      -5.568   7.595  -2.101  1.00  0.00           H  
ATOM   1414 2HG  ARG A  93      -5.675   8.797  -0.790  1.00  0.00           H  
ATOM   1415 1HD  ARG A  93      -7.890   8.242  -2.805  1.00  0.00           H  
ATOM   1416 2HD  ARG A  93      -7.835   9.563  -1.631  1.00  0.00           H  
ATOM   1417  HE  ARG A  93      -5.696  10.259  -2.934  1.00  0.00           H  
ATOM   1418 1HH1 ARG A  93      -7.643   9.103  -6.222  1.00  0.00           H  
ATOM   1419 2HH1 ARG A  93      -8.149   8.475  -4.723  1.00  0.00           H  
ATOM   1420 1HH2 ARG A  93      -5.007  10.787  -4.897  1.00  0.00           H  
ATOM   1421 2HH2 ARG A  93      -5.987  10.579  -6.278  1.00  0.00           H  
ATOM   1422  N   VAL A  94      -7.028   5.221   2.287  1.00  0.00           N  
ATOM   1423  CA  VAL A  94      -7.848   4.341   3.121  1.00  0.00           C  
ATOM   1424  C   VAL A  94      -8.997   5.150   3.705  1.00  0.00           C  
ATOM   1425  O   VAL A  94      -8.825   6.318   4.035  1.00  0.00           O  
ATOM   1426  CB  VAL A  94      -7.003   3.656   4.206  1.00  0.00           C  
ATOM   1427  CG1 VAL A  94      -7.831   2.658   5.019  1.00  0.00           C  
ATOM   1428  CG2 VAL A  94      -5.803   2.902   3.614  1.00  0.00           C  
ATOM   1429  H   VAL A  94      -6.465   5.918   2.755  1.00  0.00           H  
ATOM   1430  HA  VAL A  94      -8.233   3.533   2.497  1.00  0.00           H  
ATOM   1431  HB  VAL A  94      -6.623   4.421   4.882  1.00  0.00           H  
ATOM   1432 1HG1 VAL A  94      -7.191   2.131   5.728  1.00  0.00           H  
ATOM   1433 2HG1 VAL A  94      -8.301   1.932   4.356  1.00  0.00           H  
ATOM   1434 3HG1 VAL A  94      -8.601   3.178   5.589  1.00  0.00           H  
ATOM   1435 1HG2 VAL A  94      -6.143   2.152   2.901  1.00  0.00           H  
ATOM   1436 2HG2 VAL A  94      -5.124   3.595   3.116  1.00  0.00           H  
ATOM   1437 3HG2 VAL A  94      -5.245   2.420   4.417  1.00  0.00           H  
ATOM   1438  N   GLU A  95     -10.168   4.542   3.826  1.00  0.00           N  
ATOM   1439  CA  GLU A  95     -11.319   5.102   4.527  1.00  0.00           C  
ATOM   1440  C   GLU A  95     -11.935   4.024   5.422  1.00  0.00           C  
ATOM   1441  O   GLU A  95     -12.339   2.964   4.939  1.00  0.00           O  
ATOM   1442  CB  GLU A  95     -12.358   5.631   3.535  1.00  0.00           C  
ATOM   1443  CG  GLU A  95     -13.610   6.205   4.183  1.00  0.00           C  
ATOM   1444  CD  GLU A  95     -14.597   6.734   3.180  1.00  0.00           C  
ATOM   1445  OE1 GLU A  95     -15.006   5.985   2.326  1.00  0.00           O  
ATOM   1446  OE2 GLU A  95     -14.943   7.888   3.269  1.00  0.00           O  
ATOM   1447  H   GLU A  95     -10.267   3.613   3.442  1.00  0.00           H  
ATOM   1448  HA  GLU A  95     -10.977   5.933   5.145  1.00  0.00           H  
ATOM   1449 1HB  GLU A  95     -11.910   6.413   2.922  1.00  0.00           H  
ATOM   1450 2HB  GLU A  95     -12.665   4.827   2.867  1.00  0.00           H  
ATOM   1451 1HG  GLU A  95     -14.091   5.426   4.774  1.00  0.00           H  
ATOM   1452 2HG  GLU A  95     -13.320   7.009   4.859  1.00  0.00           H  
ATOM   1453  N   PHE A  96     -12.006   4.299   6.723  1.00  0.00           N  
ATOM   1454  CA  PHE A  96     -12.687   3.457   7.703  1.00  0.00           C  
ATOM   1455  C   PHE A  96     -14.088   4.016   7.981  1.00  0.00           C  
ATOM   1456  O   PHE A  96     -14.238   5.178   8.368  1.00  0.00           O  
ATOM   1457  CB  PHE A  96     -11.845   3.348   8.982  1.00  0.00           C  
ATOM   1458  CG  PHE A  96     -10.440   2.815   8.765  1.00  0.00           C  
ATOM   1459  CD1 PHE A  96     -10.196   1.431   8.724  1.00  0.00           C  
ATOM   1460  CD2 PHE A  96      -9.365   3.706   8.595  1.00  0.00           C  
ATOM   1461  CE1 PHE A  96      -8.884   0.965   8.514  1.00  0.00           C  
ATOM   1462  CE2 PHE A  96      -8.057   3.238   8.413  1.00  0.00           C  
ATOM   1463  CZ  PHE A  96      -7.815   1.860   8.374  1.00  0.00           C  
ATOM   1464  H   PHE A  96     -11.605   5.166   7.051  1.00  0.00           H  
ATOM   1465  HA  PHE A  96     -12.778   2.451   7.291  1.00  0.00           H  
ATOM   1466 1HB  PHE A  96     -12.360   2.687   9.679  1.00  0.00           H  
ATOM   1467 2HB  PHE A  96     -11.782   4.330   9.451  1.00  0.00           H  
ATOM   1468  HD1 PHE A  96     -11.008   0.730   8.844  1.00  0.00           H  
ATOM   1469  HD2 PHE A  96      -9.534   4.772   8.613  1.00  0.00           H  
ATOM   1470  HE1 PHE A  96      -8.680  -0.093   8.440  1.00  0.00           H  
ATOM   1471  HE2 PHE A  96      -7.243   3.942   8.314  1.00  0.00           H  
ATOM   1472  HZ  PHE A  96      -6.811   1.490   8.227  1.00  0.00           H  
ATOM   1473  N   GLU A  97     -15.114   3.188   7.795  1.00  0.00           N  
ATOM   1474  CA  GLU A  97     -16.521   3.537   8.011  1.00  0.00           C  
ATOM   1475  C   GLU A  97     -17.239   2.366   8.697  1.00  0.00           C  
ATOM   1476  O   GLU A  97     -17.688   1.424   8.045  1.00  0.00           O  
ATOM   1477  CB  GLU A  97     -17.179   3.923   6.671  1.00  0.00           C  
ATOM   1478  CG  GLU A  97     -18.623   4.422   6.867  1.00  0.00           C  
ATOM   1479  CD  GLU A  97     -19.376   4.706   5.553  1.00  0.00           C  
ATOM   1480  OE1 GLU A  97     -20.509   5.223   5.638  1.00  0.00           O  
ATOM   1481  OE2 GLU A  97     -18.867   4.374   4.450  1.00  0.00           O  
ATOM   1482  H   GLU A  97     -14.917   2.246   7.488  1.00  0.00           H  
ATOM   1483  HA  GLU A  97     -16.565   4.413   8.659  1.00  0.00           H  
ATOM   1484 1HB  GLU A  97     -17.170   3.062   6.003  1.00  0.00           H  
ATOM   1485 2HB  GLU A  97     -16.600   4.721   6.206  1.00  0.00           H  
ATOM   1486 1HG  GLU A  97     -18.592   5.331   7.470  1.00  0.00           H  
ATOM   1487 2HG  GLU A  97     -19.186   3.676   7.428  1.00  0.00           H  
ATOM   1488  N   GLY A  98     -17.333   2.412  10.029  1.00  0.00           N  
ATOM   1489  CA  GLY A  98     -18.007   1.381  10.821  1.00  0.00           C  
ATOM   1490  C   GLY A  98     -17.355   0.004  10.674  1.00  0.00           C  
ATOM   1491  O   GLY A  98     -16.239  -0.213  11.137  1.00  0.00           O  
ATOM   1492  H   GLY A  98     -16.872   3.166  10.519  1.00  0.00           H  
ATOM   1493 1HA  GLY A  98     -17.998   1.666  11.873  1.00  0.00           H  
ATOM   1494 2HA  GLY A  98     -19.051   1.312  10.516  1.00  0.00           H  
ATOM   1495  N   ASP A  99     -18.068  -0.920  10.033  1.00  0.00           N  
ATOM   1496  CA  ASP A  99     -17.651  -2.300   9.769  1.00  0.00           C  
ATOM   1497  C   ASP A  99     -16.912  -2.469   8.428  1.00  0.00           C  
ATOM   1498  O   ASP A  99     -16.609  -3.594   8.017  1.00  0.00           O  
ATOM   1499  CB  ASP A  99     -18.885  -3.214   9.867  1.00  0.00           C  
ATOM   1500  CG  ASP A  99     -19.914  -3.022   8.742  1.00  0.00           C  
ATOM   1501  OD1 ASP A  99     -19.979  -1.918   8.150  1.00  0.00           O  
ATOM   1502  OD2 ASP A  99     -20.660  -3.986   8.467  1.00  0.00           O  
ATOM   1503  H   ASP A  99     -18.931  -0.646   9.585  1.00  0.00           H  
ATOM   1504  HA  ASP A  99     -16.957  -2.608  10.552  1.00  0.00           H  
ATOM   1505 1HB  ASP A  99     -19.375  -3.048  10.826  1.00  0.00           H  
ATOM   1506 2HB  ASP A  99     -18.555  -4.252   9.843  1.00  0.00           H  
ATOM   1507  N   LYS A 100     -16.599  -1.364   7.736  1.00  0.00           N  
ATOM   1508  CA  LYS A 100     -15.943  -1.364   6.423  1.00  0.00           C  
ATOM   1509  C   LYS A 100     -14.626  -0.604   6.418  1.00  0.00           C  
ATOM   1510  O   LYS A 100     -14.493   0.468   7.005  1.00  0.00           O  
ATOM   1511  CB  LYS A 100     -16.891  -0.801   5.355  1.00  0.00           C  
ATOM   1512  CG  LYS A 100     -18.081  -1.740   5.149  1.00  0.00           C  
ATOM   1513  CD  LYS A 100     -19.120  -1.143   4.203  1.00  0.00           C  
ATOM   1514  CE  LYS A 100     -20.343  -2.057   4.268  1.00  0.00           C  
ATOM   1515  NZ  LYS A 100     -21.475  -1.506   3.492  1.00  0.00           N  
ATOM   1516  H   LYS A 100     -16.915  -0.479   8.105  1.00  0.00           H  
ATOM   1517  HA  LYS A 100     -15.713  -2.395   6.151  1.00  0.00           H  
ATOM   1518 1HB  LYS A 100     -17.241   0.184   5.666  1.00  0.00           H  
ATOM   1519 2HB  LYS A 100     -16.357  -0.699   4.410  1.00  0.00           H  
ATOM   1520 1HG  LYS A 100     -18.560  -1.930   6.109  1.00  0.00           H  
ATOM   1521 2HG  LYS A 100     -17.725  -2.689   4.748  1.00  0.00           H  
ATOM   1522 1HD  LYS A 100     -19.385  -0.145   4.552  1.00  0.00           H  
ATOM   1523 2HD  LYS A 100     -18.717  -1.095   3.192  1.00  0.00           H  
ATOM   1524 1HE  LYS A 100     -20.625  -2.158   5.316  1.00  0.00           H  
ATOM   1525 2HE  LYS A 100     -20.066  -3.049   3.911  1.00  0.00           H  
ATOM   1526 1HZ  LYS A 100     -22.279  -2.106   3.611  1.00  0.00           H  
ATOM   1527 2HZ  LYS A 100     -21.708  -0.596   3.862  1.00  0.00           H  
ATOM   1528 3HZ  LYS A 100     -21.238  -1.437   2.513  1.00  0.00           H  
ATOM   1529  N   MET A 101     -13.691  -1.131   5.634  1.00  0.00           N  
ATOM   1530  CA  MET A 101     -12.497  -0.419   5.194  1.00  0.00           C  
ATOM   1531  C   MET A 101     -12.483  -0.387   3.666  1.00  0.00           C  
ATOM   1532  O   MET A 101     -12.452  -1.440   3.024  1.00  0.00           O  
ATOM   1533  CB  MET A 101     -11.242  -1.086   5.771  1.00  0.00           C  
ATOM   1534  CG  MET A 101      -9.976  -0.307   5.393  1.00  0.00           C  
ATOM   1535  SD  MET A 101      -8.413  -1.126   5.810  1.00  0.00           S  
ATOM   1536  CE  MET A 101      -8.461  -2.437   4.583  1.00  0.00           C  
ATOM   1537  H   MET A 101     -13.899  -2.017   5.196  1.00  0.00           H  
ATOM   1538  HA  MET A 101     -12.544   0.602   5.573  1.00  0.00           H  
ATOM   1539 1HB  MET A 101     -11.172  -2.107   5.395  1.00  0.00           H  
ATOM   1540 2HB  MET A 101     -11.319  -1.119   6.858  1.00  0.00           H  
ATOM   1541 1HG  MET A 101     -10.007   0.660   5.895  1.00  0.00           H  
ATOM   1542 2HG  MET A 101      -9.970  -0.114   4.320  1.00  0.00           H  
ATOM   1543 1HE  MET A 101      -9.156  -3.207   4.918  1.00  0.00           H  
ATOM   1544 2HE  MET A 101      -7.458  -2.840   4.444  1.00  0.00           H  
ATOM   1545 3HE  MET A 101      -8.815  -2.040   3.632  1.00  0.00           H  
ATOM   1546  N   ARG A 102     -12.489   0.813   3.082  1.00  0.00           N  
ATOM   1547  CA  ARG A 102     -12.286   1.022   1.644  1.00  0.00           C  
ATOM   1548  C   ARG A 102     -10.849   1.446   1.392  1.00  0.00           C  
ATOM   1549  O   ARG A 102     -10.322   2.308   2.088  1.00  0.00           O  
ATOM   1550  CB  ARG A 102     -13.271   2.050   1.069  1.00  0.00           C  
ATOM   1551  CG  ARG A 102     -14.738   1.655   1.274  1.00  0.00           C  
ATOM   1552  CD  ARG A 102     -15.656   2.563   0.445  1.00  0.00           C  
ATOM   1553  NE  ARG A 102     -17.078   2.352   0.785  1.00  0.00           N  
ATOM   1554  CZ  ARG A 102     -17.737   2.989   1.739  1.00  0.00           C  
ATOM   1555  NH1 ARG A 102     -17.223   3.967   2.418  1.00  0.00           N  
ATOM   1556  NH2 ARG A 102     -18.956   2.683   2.072  1.00  0.00           N  
ATOM   1557  H   ARG A 102     -12.491   1.627   3.680  1.00  0.00           H  
ATOM   1558  HA  ARG A 102     -12.489   0.084   1.126  1.00  0.00           H  
ATOM   1559 1HB  ARG A 102     -13.095   3.022   1.530  1.00  0.00           H  
ATOM   1560 2HB  ARG A 102     -13.080   2.143  -0.001  1.00  0.00           H  
ATOM   1561 1HG  ARG A 102     -14.988   1.751   2.331  1.00  0.00           H  
ATOM   1562 2HG  ARG A 102     -14.889   0.619   0.968  1.00  0.00           H  
ATOM   1563 1HD  ARG A 102     -15.504   2.341  -0.612  1.00  0.00           H  
ATOM   1564 2HD  ARG A 102     -15.377   3.604   0.604  1.00  0.00           H  
ATOM   1565  HE  ARG A 102     -17.559   1.642   0.251  1.00  0.00           H  
ATOM   1566 1HH1 ARG A 102     -16.325   4.370   2.191  1.00  0.00           H  
ATOM   1567 2HH1 ARG A 102     -17.746   4.329   3.203  1.00  0.00           H  
ATOM   1568 1HH2 ARG A 102     -19.514   2.041   1.527  1.00  0.00           H  
ATOM   1569 2HH2 ARG A 102     -19.309   3.204   2.862  1.00  0.00           H  
ATOM   1570  N   VAL A 103     -10.224   0.844   0.392  1.00  0.00           N  
ATOM   1571  CA  VAL A 103      -8.868   1.154  -0.055  1.00  0.00           C  
ATOM   1572  C   VAL A 103      -8.956   1.554  -1.516  1.00  0.00           C  
ATOM   1573  O   VAL A 103      -9.264   0.720  -2.363  1.00  0.00           O  
ATOM   1574  CB  VAL A 103      -7.917  -0.043   0.131  1.00  0.00           C  
ATOM   1575  CG1 VAL A 103      -6.480   0.352  -0.229  1.00  0.00           C  
ATOM   1576  CG2 VAL A 103      -7.926  -0.553   1.576  1.00  0.00           C  
ATOM   1577  H   VAL A 103     -10.718   0.115  -0.103  1.00  0.00           H  
ATOM   1578  HA  VAL A 103      -8.481   1.970   0.556  1.00  0.00           H  
ATOM   1579  HB  VAL A 103      -8.229  -0.864  -0.514  1.00  0.00           H  
ATOM   1580 1HG1 VAL A 103      -5.811  -0.496  -0.087  1.00  0.00           H  
ATOM   1581 2HG1 VAL A 103      -6.151   1.179   0.401  1.00  0.00           H  
ATOM   1582 3HG1 VAL A 103      -6.426   0.656  -1.274  1.00  0.00           H  
ATOM   1583 1HG2 VAL A 103      -7.580   0.226   2.254  1.00  0.00           H  
ATOM   1584 2HG2 VAL A 103      -7.284  -1.430   1.659  1.00  0.00           H  
ATOM   1585 3HG2 VAL A 103      -8.938  -0.849   1.852  1.00  0.00           H  
ATOM   1586  N   ARG A 104      -8.698   2.825  -1.815  1.00  0.00           N  
ATOM   1587  CA  ARG A 104      -8.551   3.315  -3.187  1.00  0.00           C  
ATOM   1588  C   ARG A 104      -7.080   3.356  -3.544  1.00  0.00           C  
ATOM   1589  O   ARG A 104      -6.280   3.954  -2.825  1.00  0.00           O  
ATOM   1590  CB  ARG A 104      -9.208   4.681  -3.381  1.00  0.00           C  
ATOM   1591  CG  ARG A 104     -10.722   4.586  -3.224  1.00  0.00           C  
ATOM   1592  CD  ARG A 104     -11.359   5.955  -3.436  1.00  0.00           C  
ATOM   1593  NE  ARG A 104     -12.798   5.836  -3.214  1.00  0.00           N  
ATOM   1594  CZ  ARG A 104     -13.686   6.776  -3.027  1.00  0.00           C  
ATOM   1595  NH1 ARG A 104     -13.386   8.044  -3.102  1.00  0.00           N  
ATOM   1596  NH2 ARG A 104     -14.903   6.402  -2.773  1.00  0.00           N  
ATOM   1597  H   ARG A 104      -8.423   3.438  -1.060  1.00  0.00           H  
ATOM   1598  HA  ARG A 104      -9.078   2.634  -3.856  1.00  0.00           H  
ATOM   1599 1HB  ARG A 104      -8.808   5.390  -2.655  1.00  0.00           H  
ATOM   1600 2HB  ARG A 104      -8.981   5.042  -4.385  1.00  0.00           H  
ATOM   1601 1HG  ARG A 104     -11.117   3.889  -3.962  1.00  0.00           H  
ATOM   1602 2HG  ARG A 104     -10.969   4.228  -2.225  1.00  0.00           H  
ATOM   1603 1HD  ARG A 104     -10.927   6.665  -2.730  1.00  0.00           H  
ATOM   1604 2HD  ARG A 104     -11.167   6.287  -4.456  1.00  0.00           H  
ATOM   1605  HE  ARG A 104     -13.172   4.898  -3.223  1.00  0.00           H  
ATOM   1606 1HH1 ARG A 104     -12.464   8.273  -3.446  1.00  0.00           H  
ATOM   1607 2HH1 ARG A 104     -14.108   8.741  -2.987  1.00  0.00           H  
ATOM   1608 1HH2 ARG A 104     -15.063   5.406  -2.807  1.00  0.00           H  
ATOM   1609 2HH2 ARG A 104     -15.633   7.050  -2.511  1.00  0.00           H  
ATOM   1610  N   LEU A 105      -6.753   2.719  -4.652  1.00  0.00           N  
ATOM   1611  CA  LEU A 105      -5.421   2.620  -5.213  1.00  0.00           C  
ATOM   1612  C   LEU A 105      -5.401   3.399  -6.515  1.00  0.00           C  
ATOM   1613  O   LEU A 105      -6.247   3.157  -7.368  1.00  0.00           O  
ATOM   1614  CB  LEU A 105      -5.091   1.148  -5.484  1.00  0.00           C  
ATOM   1615  CG  LEU A 105      -5.176   0.221  -4.264  1.00  0.00           C  
ATOM   1616  CD1 LEU A 105      -4.956  -1.210  -4.745  1.00  0.00           C  
ATOM   1617  CD2 LEU A 105      -4.127   0.585  -3.215  1.00  0.00           C  
ATOM   1618  H   LEU A 105      -7.494   2.283  -5.182  1.00  0.00           H  
ATOM   1619  HA  LEU A 105      -4.714   3.050  -4.504  1.00  0.00           H  
ATOM   1620 1HB  LEU A 105      -4.082   1.100  -5.892  1.00  0.00           H  
ATOM   1621 2HB  LEU A 105      -5.778   0.774  -6.243  1.00  0.00           H  
ATOM   1622  HG  LEU A 105      -6.165   0.275  -3.809  1.00  0.00           H  
ATOM   1623 1HD1 LEU A 105      -4.036  -1.269  -5.327  1.00  0.00           H  
ATOM   1624 2HD1 LEU A 105      -5.789  -1.514  -5.379  1.00  0.00           H  
ATOM   1625 3HD1 LEU A 105      -4.882  -1.892  -3.898  1.00  0.00           H  
ATOM   1626 1HD2 LEU A 105      -3.136   0.580  -3.668  1.00  0.00           H  
ATOM   1627 2HD2 LEU A 105      -4.337   1.579  -2.820  1.00  0.00           H  
ATOM   1628 3HD2 LEU A 105      -4.161  -0.130  -2.393  1.00  0.00           H  
ATOM   1629  N   ARG A 106      -4.435   4.292  -6.686  1.00  0.00           N  
ATOM   1630  CA  ARG A 106      -4.219   5.006  -7.944  1.00  0.00           C  
ATOM   1631  C   ARG A 106      -2.778   4.827  -8.383  1.00  0.00           C  
ATOM   1632  O   ARG A 106      -1.867   5.060  -7.590  1.00  0.00           O  
ATOM   1633  CB  ARG A 106      -4.618   6.470  -7.754  1.00  0.00           C  
ATOM   1634  CG  ARG A 106      -4.360   7.305  -9.006  1.00  0.00           C  
ATOM   1635  CD  ARG A 106      -4.793   8.740  -8.728  1.00  0.00           C  
ATOM   1636  NE  ARG A 106      -4.341   9.601  -9.818  1.00  0.00           N  
ATOM   1637  CZ  ARG A 106      -5.042  10.374 -10.606  1.00  0.00           C  
ATOM   1638  NH1 ARG A 106      -6.319  10.587 -10.424  1.00  0.00           N  
ATOM   1639  NH2 ARG A 106      -4.420  10.916 -11.608  1.00  0.00           N  
ATOM   1640  H   ARG A 106      -3.789   4.449  -5.926  1.00  0.00           H  
ATOM   1641  HA  ARG A 106      -4.888   4.590  -8.697  1.00  0.00           H  
ATOM   1642 1HB  ARG A 106      -5.678   6.517  -7.506  1.00  0.00           H  
ATOM   1643 2HB  ARG A 106      -4.049   6.890  -6.924  1.00  0.00           H  
ATOM   1644 1HG  ARG A 106      -4.924   6.902  -9.848  1.00  0.00           H  
ATOM   1645 2HG  ARG A 106      -3.296   7.297  -9.244  1.00  0.00           H  
ATOM   1646 1HD  ARG A 106      -5.876   8.765  -8.608  1.00  0.00           H  
ATOM   1647 2HD  ARG A 106      -4.321   9.077  -7.805  1.00  0.00           H  
ATOM   1648  HE  ARG A 106      -3.363   9.520 -10.058  1.00  0.00           H  
ATOM   1649 1HH1 ARG A 106      -6.787   9.987  -9.761  1.00  0.00           H  
ATOM   1650 2HH1 ARG A 106      -6.848  11.096 -11.118  1.00  0.00           H  
ATOM   1651 1HH2 ARG A 106      -4.898  11.412 -12.346  1.00  0.00           H  
ATOM   1652 2HH2 ARG A 106      -3.472  10.587 -11.723  1.00  0.00           H  
ATOM   1653  N   ASN A 107      -2.582   4.424  -9.631  1.00  0.00           N  
ATOM   1654  CA  ASN A 107      -1.260   4.277 -10.221  1.00  0.00           C  
ATOM   1655  C   ASN A 107      -1.002   5.410 -11.218  1.00  0.00           C  
ATOM   1656  O   ASN A 107      -1.537   5.408 -12.322  1.00  0.00           O  
ATOM   1657  CB  ASN A 107      -1.166   2.886 -10.857  1.00  0.00           C  
ATOM   1658  CG  ASN A 107       0.165   2.650 -11.531  1.00  0.00           C  
ATOM   1659  OD1 ASN A 107       1.139   3.351 -11.310  1.00  0.00           O  
ATOM   1660  ND2 ASN A 107       0.248   1.640 -12.355  1.00  0.00           N  
ATOM   1661  H   ASN A 107      -3.385   4.266 -10.223  1.00  0.00           H  
ATOM   1662  HA  ASN A 107      -0.516   4.354  -9.427  1.00  0.00           H  
ATOM   1663 1HB  ASN A 107      -1.306   2.117 -10.097  1.00  0.00           H  
ATOM   1664 2HB  ASN A 107      -1.949   2.796 -11.609  1.00  0.00           H  
ATOM   1665 1HD2 ASN A 107      -0.523   0.991 -12.424  1.00  0.00           H  
ATOM   1666 2HD2 ASN A 107       1.135   1.459 -12.803  1.00  0.00           H  
ATOM   1667  N   ASP A 108      -0.163   6.366 -10.829  1.00  0.00           N  
ATOM   1668  CA  ASP A 108       0.273   7.467 -11.694  1.00  0.00           C  
ATOM   1669  C   ASP A 108       1.615   7.159 -12.394  1.00  0.00           C  
ATOM   1670  O   ASP A 108       2.182   8.029 -13.055  1.00  0.00           O  
ATOM   1671  CB  ASP A 108       0.323   8.777 -10.887  1.00  0.00           C  
ATOM   1672  CG  ASP A 108      -1.046   9.303 -10.431  1.00  0.00           C  
ATOM   1673  OD1 ASP A 108      -1.985   9.433 -11.257  1.00  0.00           O  
ATOM   1674  OD2 ASP A 108      -1.173   9.678  -9.243  1.00  0.00           O  
ATOM   1675  H   ASP A 108       0.315   6.259  -9.946  1.00  0.00           H  
ATOM   1676  HA  ASP A 108      -0.477   7.614 -12.471  1.00  0.00           H  
ATOM   1677 1HB  ASP A 108       0.779   9.555 -11.499  1.00  0.00           H  
ATOM   1678 2HB  ASP A 108       0.961   8.628 -10.015  1.00  0.00           H  
ATOM   1679  N   SER A 109       2.144   5.937 -12.258  1.00  0.00           N  
ATOM   1680  CA  SER A 109       3.347   5.497 -12.970  1.00  0.00           C  
ATOM   1681  C   SER A 109       3.051   5.057 -14.410  1.00  0.00           C  
ATOM   1682  O   SER A 109       1.902   4.918 -14.830  1.00  0.00           O  
ATOM   1683  CB  SER A 109       4.079   4.401 -12.188  1.00  0.00           C  
ATOM   1684  OG  SER A 109       3.519   3.133 -12.394  1.00  0.00           O  
ATOM   1685  H   SER A 109       1.620   5.245 -11.741  1.00  0.00           H  
ATOM   1686  HA  SER A 109       4.045   6.334 -13.021  1.00  0.00           H  
ATOM   1687 1HB  SER A 109       4.069   4.632 -11.123  1.00  0.00           H  
ATOM   1688 2HB  SER A 109       5.113   4.365 -12.532  1.00  0.00           H  
ATOM   1689  HG  SER A 109       2.604   3.159 -12.104  1.00  0.00           H  
ATOM   1690  N   SER A 110       4.112   4.821 -15.183  1.00  0.00           N  
ATOM   1691  CA  SER A 110       4.037   4.364 -16.576  1.00  0.00           C  
ATOM   1692  C   SER A 110       3.949   2.843 -16.736  1.00  0.00           C  
ATOM   1693  O   SER A 110       3.800   2.361 -17.861  1.00  0.00           O  
ATOM   1694  CB  SER A 110       5.244   4.906 -17.343  1.00  0.00           C  
ATOM   1695  OG  SER A 110       6.444   4.480 -16.722  1.00  0.00           O  
ATOM   1696  H   SER A 110       5.036   4.927 -14.789  1.00  0.00           H  
ATOM   1697  HA  SER A 110       3.132   4.774 -17.027  1.00  0.00           H  
ATOM   1698 1HB  SER A 110       5.216   4.554 -18.374  1.00  0.00           H  
ATOM   1699 2HB  SER A 110       5.205   5.995 -17.339  1.00  0.00           H  
ATOM   1700  HG  SER A 110       6.477   3.521 -16.717  1.00  0.00           H  
ATOM   1701  N   THR A 111       4.029   2.075 -15.646  1.00  0.00           N  
ATOM   1702  CA  THR A 111       3.971   0.607 -15.660  1.00  0.00           C  
ATOM   1703  C   THR A 111       2.887   0.083 -14.718  1.00  0.00           C  
ATOM   1704  O   THR A 111       2.502   0.770 -13.774  1.00  0.00           O  
ATOM   1705  CB  THR A 111       5.325  -0.023 -15.305  1.00  0.00           C  
ATOM   1706  OG1 THR A 111       5.810   0.454 -14.073  1.00  0.00           O  
ATOM   1707  CG2 THR A 111       6.386   0.288 -16.359  1.00  0.00           C  
ATOM   1708  H   THR A 111       4.104   2.513 -14.739  1.00  0.00           H  
ATOM   1709  HA  THR A 111       3.724   0.280 -16.670  1.00  0.00           H  
ATOM   1710  HB  THR A 111       5.205  -1.105 -15.243  1.00  0.00           H  
ATOM   1711  HG1 THR A 111       5.171   0.230 -13.392  1.00  0.00           H  
ATOM   1712 1HG2 THR A 111       7.310  -0.237 -16.115  1.00  0.00           H  
ATOM   1713 2HG2 THR A 111       6.583   1.360 -16.386  1.00  0.00           H  
ATOM   1714 3HG2 THR A 111       6.038  -0.038 -17.339  1.00  0.00           H  
ATOM   1715  N   PRO A 112       2.334  -1.118 -14.962  1.00  0.00           N  
ATOM   1716  CA  PRO A 112       1.444  -1.755 -14.000  1.00  0.00           C  
ATOM   1717  C   PRO A 112       2.147  -1.970 -12.660  1.00  0.00           C  
ATOM   1718  O   PRO A 112       3.341  -2.278 -12.617  1.00  0.00           O  
ATOM   1719  CB  PRO A 112       1.010  -3.081 -14.629  1.00  0.00           C  
ATOM   1720  CG  PRO A 112       1.236  -2.857 -16.123  1.00  0.00           C  
ATOM   1721  CD  PRO A 112       2.454  -1.935 -16.157  1.00  0.00           C  
ATOM   1722  HA  PRO A 112       0.546  -1.133 -13.871  1.00  0.00           H  
ATOM   1723 1HB  PRO A 112       1.654  -3.891 -14.287  1.00  0.00           H  
ATOM   1724 2HB  PRO A 112      -0.034  -3.305 -14.411  1.00  0.00           H  
ATOM   1725 1HG  PRO A 112       1.424  -3.793 -16.649  1.00  0.00           H  
ATOM   1726 2HG  PRO A 112       0.374  -2.345 -16.550  1.00  0.00           H  
ATOM   1727 1HD  PRO A 112       3.369  -2.525 -16.102  1.00  0.00           H  
ATOM   1728 2HD  PRO A 112       2.433  -1.336 -17.067  1.00  0.00           H  
ATOM   1729  N   VAL A 113       1.385  -1.835 -11.579  1.00  0.00           N  
ATOM   1730  CA  VAL A 113       1.866  -2.054 -10.214  1.00  0.00           C  
ATOM   1731  C   VAL A 113       0.955  -3.074  -9.549  1.00  0.00           C  
ATOM   1732  O   VAL A 113      -0.268  -2.988  -9.660  1.00  0.00           O  
ATOM   1733  CB  VAL A 113       1.941  -0.738  -9.415  1.00  0.00           C  
ATOM   1734  CG1 VAL A 113       2.769  -0.928  -8.144  1.00  0.00           C  
ATOM   1735  CG2 VAL A 113       2.642   0.386 -10.190  1.00  0.00           C  
ATOM   1736  H   VAL A 113       0.417  -1.571 -11.694  1.00  0.00           H  
ATOM   1737  HA  VAL A 113       2.890  -2.426 -10.263  1.00  0.00           H  
ATOM   1738  HB  VAL A 113       0.936  -0.406  -9.154  1.00  0.00           H  
ATOM   1739 1HG1 VAL A 113       2.871   0.016  -7.608  1.00  0.00           H  
ATOM   1740 2HG1 VAL A 113       2.301  -1.668  -7.494  1.00  0.00           H  
ATOM   1741 3HG1 VAL A 113       3.773  -1.260  -8.405  1.00  0.00           H  
ATOM   1742 1HG2 VAL A 113       2.166   0.551 -11.156  1.00  0.00           H  
ATOM   1743 2HG2 VAL A 113       3.682   0.121 -10.377  1.00  0.00           H  
ATOM   1744 3HG2 VAL A 113       2.599   1.321  -9.631  1.00  0.00           H  
ATOM   1745  N   GLU A 114       1.536  -4.055  -8.875  1.00  0.00           N  
ATOM   1746  CA  GLU A 114       0.800  -5.026  -8.079  1.00  0.00           C  
ATOM   1747  C   GLU A 114       0.718  -4.538  -6.633  1.00  0.00           C  
ATOM   1748  O   GLU A 114       1.711  -4.134  -6.027  1.00  0.00           O  
ATOM   1749  CB  GLU A 114       1.422  -6.421  -8.235  1.00  0.00           C  
ATOM   1750  CG  GLU A 114       0.537  -7.500  -7.599  1.00  0.00           C  
ATOM   1751  CD  GLU A 114       0.855  -8.899  -8.147  1.00  0.00           C  
ATOM   1752  OE1 GLU A 114       1.467  -9.712  -7.425  1.00  0.00           O  
ATOM   1753  OE2 GLU A 114       0.384  -9.186  -9.270  1.00  0.00           O  
ATOM   1754  H   GLU A 114       2.541  -4.045  -8.770  1.00  0.00           H  
ATOM   1755  HA  GLU A 114      -0.208  -5.114  -8.486  1.00  0.00           H  
ATOM   1756 1HB  GLU A 114       2.416  -6.445  -7.789  1.00  0.00           H  
ATOM   1757 2HB  GLU A 114       1.514  -6.628  -9.301  1.00  0.00           H  
ATOM   1758 1HG  GLU A 114      -0.507  -7.273  -7.818  1.00  0.00           H  
ATOM   1759 2HG  GLU A 114       0.653  -7.468  -6.516  1.00  0.00           H  
ATOM   1760  N   VAL A 115      -0.491  -4.533  -6.076  1.00  0.00           N  
ATOM   1761  CA  VAL A 115      -0.732  -4.145  -4.690  1.00  0.00           C  
ATOM   1762  C   VAL A 115      -1.335  -5.323  -3.943  1.00  0.00           C  
ATOM   1763  O   VAL A 115      -2.445  -5.772  -4.240  1.00  0.00           O  
ATOM   1764  CB  VAL A 115      -1.597  -2.879  -4.576  1.00  0.00           C  
ATOM   1765  CG1 VAL A 115      -1.692  -2.448  -3.104  1.00  0.00           C  
ATOM   1766  CG2 VAL A 115      -1.004  -1.708  -5.374  1.00  0.00           C  
ATOM   1767  H   VAL A 115      -1.280  -4.813  -6.641  1.00  0.00           H  
ATOM   1768  HA  VAL A 115       0.220  -3.863  -4.239  1.00  0.00           H  
ATOM   1769  HB  VAL A 115      -2.598  -3.089  -4.952  1.00  0.00           H  
ATOM   1770 1HG1 VAL A 115      -0.693  -2.291  -2.697  1.00  0.00           H  
ATOM   1771 2HG1 VAL A 115      -2.205  -3.212  -2.519  1.00  0.00           H  
ATOM   1772 3HG1 VAL A 115      -2.257  -1.518  -3.027  1.00  0.00           H  
ATOM   1773 1HG2 VAL A 115      -1.590  -0.803  -5.214  1.00  0.00           H  
ATOM   1774 2HG2 VAL A 115      -1.019  -1.939  -6.439  1.00  0.00           H  
ATOM   1775 3HG2 VAL A 115       0.028  -1.532  -5.069  1.00  0.00           H  
ATOM   1776  N   HIS A 116      -0.619  -5.800  -2.928  1.00  0.00           N  
ATOM   1777  CA  HIS A 116      -1.115  -6.788  -1.980  1.00  0.00           C  
ATOM   1778  C   HIS A 116      -1.604  -6.087  -0.721  1.00  0.00           C  
ATOM   1779  O   HIS A 116      -0.865  -5.348  -0.071  1.00  0.00           O  
ATOM   1780  CB  HIS A 116      -0.066  -7.844  -1.634  1.00  0.00           C  
ATOM   1781  CG  HIS A 116       0.687  -8.374  -2.817  1.00  0.00           C  
ATOM   1782  ND1 HIS A 116       0.384  -9.491  -3.567  1.00  0.00           N  
ATOM   1783  CD2 HIS A 116       1.839  -7.838  -3.322  1.00  0.00           C  
ATOM   1784  CE1 HIS A 116       1.346  -9.627  -4.493  1.00  0.00           C  
ATOM   1785  NE2 HIS A 116       2.256  -8.657  -4.356  1.00  0.00           N  
ATOM   1786  H   HIS A 116       0.321  -5.446  -2.823  1.00  0.00           H  
ATOM   1787  HA  HIS A 116      -1.950  -7.330  -2.423  1.00  0.00           H  
ATOM   1788 1HB  HIS A 116       0.658  -7.423  -0.936  1.00  0.00           H  
ATOM   1789 2HB  HIS A 116      -0.548  -8.686  -1.138  1.00  0.00           H  
ATOM   1790  HD2 HIS A 116       2.354  -6.952  -2.951  1.00  0.00           H  
ATOM   1791  HE1 HIS A 116       1.394 -10.407  -5.253  1.00  0.00           H  
ATOM   1792  HE2 HIS A 116       3.093  -8.549  -4.911  1.00  0.00           H  
ATOM   1793  N   ILE A 117      -2.849  -6.352  -0.352  1.00  0.00           N  
ATOM   1794  CA  ILE A 117      -3.495  -5.783   0.821  1.00  0.00           C  
ATOM   1795  C   ILE A 117      -3.780  -6.923   1.790  1.00  0.00           C  
ATOM   1796  O   ILE A 117      -4.410  -7.913   1.412  1.00  0.00           O  
ATOM   1797  CB  ILE A 117      -4.779  -5.021   0.441  1.00  0.00           C  
ATOM   1798  CG1 ILE A 117      -4.579  -4.047  -0.744  1.00  0.00           C  
ATOM   1799  CG2 ILE A 117      -5.279  -4.283   1.698  1.00  0.00           C  
ATOM   1800  CD1 ILE A 117      -5.899  -3.471  -1.264  1.00  0.00           C  
ATOM   1801  H   ILE A 117      -3.385  -6.990  -0.922  1.00  0.00           H  
ATOM   1802  HA  ILE A 117      -2.816  -5.061   1.273  1.00  0.00           H  
ATOM   1803  HB  ILE A 117      -5.525  -5.754   0.135  1.00  0.00           H  
ATOM   1804 1HG1 ILE A 117      -3.913  -3.234  -0.453  1.00  0.00           H  
ATOM   1805 2HG1 ILE A 117      -4.125  -4.570  -1.586  1.00  0.00           H  
ATOM   1806 1HG2 ILE A 117      -5.527  -4.996   2.484  1.00  0.00           H  
ATOM   1807 2HG2 ILE A 117      -6.179  -3.705   1.486  1.00  0.00           H  
ATOM   1808 3HG2 ILE A 117      -4.506  -3.610   2.069  1.00  0.00           H  
ATOM   1809 1HD1 ILE A 117      -6.373  -2.836  -0.515  1.00  0.00           H  
ATOM   1810 2HD1 ILE A 117      -6.573  -4.285  -1.531  1.00  0.00           H  
ATOM   1811 3HD1 ILE A 117      -5.709  -2.867  -2.151  1.00  0.00           H  
ATOM   1812  N   LYS A 118      -3.341  -6.786   3.040  1.00  0.00           N  
ATOM   1813  CA  LYS A 118      -3.638  -7.729   4.121  1.00  0.00           C  
ATOM   1814  C   LYS A 118      -4.358  -7.015   5.258  1.00  0.00           C  
ATOM   1815  O   LYS A 118      -3.919  -5.961   5.711  1.00  0.00           O  
ATOM   1816  CB  LYS A 118      -2.350  -8.429   4.568  1.00  0.00           C  
ATOM   1817  CG  LYS A 118      -2.604  -9.421   5.712  1.00  0.00           C  
ATOM   1818  CD  LYS A 118      -1.291 -10.003   6.237  1.00  0.00           C  
ATOM   1819  CE  LYS A 118      -1.619 -10.902   7.431  1.00  0.00           C  
ATOM   1820  NZ  LYS A 118      -0.401 -11.281   8.183  1.00  0.00           N  
ATOM   1821  H   LYS A 118      -2.835  -5.942   3.265  1.00  0.00           H  
ATOM   1822  HA  LYS A 118      -4.295  -8.507   3.731  1.00  0.00           H  
ATOM   1823 1HB  LYS A 118      -1.922  -8.961   3.719  1.00  0.00           H  
ATOM   1824 2HB  LYS A 118      -1.632  -7.676   4.895  1.00  0.00           H  
ATOM   1825 1HG  LYS A 118      -3.254 -10.224   5.365  1.00  0.00           H  
ATOM   1826 2HG  LYS A 118      -3.093  -8.909   6.540  1.00  0.00           H  
ATOM   1827 1HD  LYS A 118      -0.648  -9.182   6.557  1.00  0.00           H  
ATOM   1828 2HD  LYS A 118      -0.790 -10.568   5.451  1.00  0.00           H  
ATOM   1829 1HE  LYS A 118      -2.170 -11.779   7.092  1.00  0.00           H  
ATOM   1830 2HE  LYS A 118      -2.291 -10.353   8.091  1.00  0.00           H  
ATOM   1831 1HZ  LYS A 118      -0.660 -11.836   8.986  1.00  0.00           H  
ATOM   1832 2HZ  LYS A 118       0.253 -11.789   7.605  1.00  0.00           H  
ATOM   1833 3HZ  LYS A 118       0.053 -10.443   8.516  1.00  0.00           H  
ATOM   1834  N   VAL A 119      -5.444  -7.622   5.728  1.00  0.00           N  
ATOM   1835  CA  VAL A 119      -6.313  -7.102   6.789  1.00  0.00           C  
ATOM   1836  C   VAL A 119      -6.710  -8.261   7.693  1.00  0.00           C  
ATOM   1837  O   VAL A 119      -7.529  -9.103   7.322  1.00  0.00           O  
ATOM   1838  CB  VAL A 119      -7.567  -6.459   6.183  1.00  0.00           C  
ATOM   1839  CG1 VAL A 119      -8.434  -5.835   7.274  1.00  0.00           C  
ATOM   1840  CG2 VAL A 119      -7.217  -5.367   5.177  1.00  0.00           C  
ATOM   1841  H   VAL A 119      -5.726  -8.486   5.289  1.00  0.00           H  
ATOM   1842  HA  VAL A 119      -5.760  -6.349   7.351  1.00  0.00           H  
ATOM   1843  HB  VAL A 119      -8.149  -7.217   5.659  1.00  0.00           H  
ATOM   1844 1HG1 VAL A 119      -7.875  -5.064   7.805  1.00  0.00           H  
ATOM   1845 2HG1 VAL A 119      -8.771  -6.592   7.981  1.00  0.00           H  
ATOM   1846 3HG1 VAL A 119      -9.314  -5.402   6.797  1.00  0.00           H  
ATOM   1847 1HG2 VAL A 119      -6.608  -5.768   4.366  1.00  0.00           H  
ATOM   1848 2HG2 VAL A 119      -6.690  -4.549   5.669  1.00  0.00           H  
ATOM   1849 3HG2 VAL A 119      -8.146  -5.031   4.716  1.00  0.00           H  
ATOM   1850  N   GLY A 120      -6.089  -8.348   8.870  1.00  0.00           N  
ATOM   1851  CA  GLY A 120      -6.165  -9.559   9.690  1.00  0.00           C  
ATOM   1852  C   GLY A 120      -5.683 -10.780   8.896  1.00  0.00           C  
ATOM   1853  O   GLY A 120      -4.532 -10.819   8.450  1.00  0.00           O  
ATOM   1854  H   GLY A 120      -5.445  -7.617   9.139  1.00  0.00           H  
ATOM   1855 1HA  GLY A 120      -5.555  -9.431  10.585  1.00  0.00           H  
ATOM   1856 2HA  GLY A 120      -7.192  -9.711  10.020  1.00  0.00           H  
ATOM   1857  N   ASP A 121      -6.578 -11.747   8.693  1.00  0.00           N  
ATOM   1858  CA  ASP A 121      -6.314 -12.967   7.919  1.00  0.00           C  
ATOM   1859  C   ASP A 121      -6.703 -12.850   6.436  1.00  0.00           C  
ATOM   1860  O   ASP A 121      -6.267 -13.665   5.620  1.00  0.00           O  
ATOM   1861  CB  ASP A 121      -7.046 -14.148   8.568  1.00  0.00           C  
ATOM   1862  CG  ASP A 121      -6.631 -14.351  10.024  1.00  0.00           C  
ATOM   1863  OD1 ASP A 121      -5.408 -14.300  10.292  1.00  0.00           O  
ATOM   1864  OD2 ASP A 121      -7.554 -14.513  10.853  1.00  0.00           O  
ATOM   1865  H   ASP A 121      -7.490 -11.655   9.118  1.00  0.00           H  
ATOM   1866  HA  ASP A 121      -5.243 -13.170   7.947  1.00  0.00           H  
ATOM   1867 1HB  ASP A 121      -6.820 -15.058   8.011  1.00  0.00           H  
ATOM   1868 2HB  ASP A 121      -8.121 -13.974   8.511  1.00  0.00           H  
ATOM   1869  N   GLU A 122      -7.501 -11.843   6.063  1.00  0.00           N  
ATOM   1870  CA  GLU A 122      -7.905 -11.638   4.672  1.00  0.00           C  
ATOM   1871  C   GLU A 122      -6.757 -11.009   3.876  1.00  0.00           C  
ATOM   1872  O   GLU A 122      -6.085 -10.078   4.330  1.00  0.00           O  
ATOM   1873  CB  GLU A 122      -9.208 -10.821   4.573  1.00  0.00           C  
ATOM   1874  CG  GLU A 122      -9.800 -10.863   3.148  1.00  0.00           C  
ATOM   1875  CD  GLU A 122     -11.139 -10.115   2.989  1.00  0.00           C  
ATOM   1876  OE1 GLU A 122     -11.492  -9.782   1.826  1.00  0.00           O  
ATOM   1877  OE2 GLU A 122     -11.807  -9.850   4.010  1.00  0.00           O  
ATOM   1878  H   GLU A 122      -7.708 -11.109   6.725  1.00  0.00           H  
ATOM   1879  HA  GLU A 122      -8.145 -12.608   4.235  1.00  0.00           H  
ATOM   1880 1HB  GLU A 122      -9.933 -11.248   5.267  1.00  0.00           H  
ATOM   1881 2HB  GLU A 122      -9.013  -9.787   4.858  1.00  0.00           H  
ATOM   1882 1HG  GLU A 122      -9.076 -10.430   2.457  1.00  0.00           H  
ATOM   1883 2HG  GLU A 122      -9.942 -11.905   2.861  1.00  0.00           H  
ATOM   1884  N   LYS A 123      -6.538 -11.523   2.663  1.00  0.00           N  
ATOM   1885  CA  LYS A 123      -5.553 -11.010   1.711  1.00  0.00           C  
ATOM   1886  C   LYS A 123      -6.217 -10.784   0.364  1.00  0.00           C  
ATOM   1887  O   LYS A 123      -6.970 -11.637  -0.100  1.00  0.00           O  
ATOM   1888  CB  LYS A 123      -4.377 -11.980   1.558  1.00  0.00           C  
ATOM   1889  CG  LYS A 123      -3.585 -12.176   2.856  1.00  0.00           C  
ATOM   1890  CD  LYS A 123      -2.454 -13.175   2.605  1.00  0.00           C  
ATOM   1891  CE  LYS A 123      -1.720 -13.498   3.906  1.00  0.00           C  
ATOM   1892  NZ  LYS A 123      -0.678 -14.528   3.670  1.00  0.00           N  
ATOM   1893  H   LYS A 123      -7.152 -12.256   2.339  1.00  0.00           H  
ATOM   1894  HA  LYS A 123      -5.176 -10.057   2.083  1.00  0.00           H  
ATOM   1895 1HB  LYS A 123      -3.705 -11.592   0.793  1.00  0.00           H  
ATOM   1896 2HB  LYS A 123      -4.760 -12.943   1.219  1.00  0.00           H  
ATOM   1897 1HG  LYS A 123      -4.240 -12.566   3.636  1.00  0.00           H  
ATOM   1898 2HG  LYS A 123      -3.170 -11.221   3.178  1.00  0.00           H  
ATOM   1899 1HD  LYS A 123      -2.881 -14.091   2.197  1.00  0.00           H  
ATOM   1900 2HD  LYS A 123      -1.759 -12.753   1.879  1.00  0.00           H  
ATOM   1901 1HE  LYS A 123      -2.452 -13.855   4.630  1.00  0.00           H  
ATOM   1902 2HE  LYS A 123      -1.277 -12.579   4.290  1.00  0.00           H  
ATOM   1903 1HZ  LYS A 123      -0.203 -14.776   4.527  1.00  0.00           H  
ATOM   1904 2HZ  LYS A 123      -0.002 -14.200   2.996  1.00  0.00           H  
ATOM   1905 3HZ  LYS A 123      -1.105 -15.363   3.295  1.00  0.00           H  
ATOM   1906  N   ARG A 124      -5.894  -9.668  -0.283  1.00  0.00           N  
ATOM   1907  CA  ARG A 124      -6.273  -9.382  -1.669  1.00  0.00           C  
ATOM   1908  C   ARG A 124      -5.064  -8.907  -2.452  1.00  0.00           C  
ATOM   1909  O   ARG A 124      -4.161  -8.290  -1.895  1.00  0.00           O  
ATOM   1910  CB  ARG A 124      -7.428  -8.374  -1.726  1.00  0.00           C  
ATOM   1911  CG  ARG A 124      -8.692  -8.969  -1.088  1.00  0.00           C  
ATOM   1912  CD  ARG A 124      -9.904  -8.102  -1.400  1.00  0.00           C  
ATOM   1913  NE  ARG A 124     -11.100  -8.606  -0.719  1.00  0.00           N  
ATOM   1914  CZ  ARG A 124     -12.330  -8.185  -0.892  1.00  0.00           C  
ATOM   1915  NH1 ARG A 124     -12.683  -7.405  -1.878  1.00  0.00           N  
ATOM   1916  NH2 ARG A 124     -13.213  -8.546  -0.018  1.00  0.00           N  
ATOM   1917  H   ARG A 124      -5.271  -9.023   0.181  1.00  0.00           H  
ATOM   1918  HA  ARG A 124      -6.657 -10.298  -2.119  1.00  0.00           H  
ATOM   1919 1HB  ARG A 124      -7.634  -8.138  -2.770  1.00  0.00           H  
ATOM   1920 2HB  ARG A 124      -7.148  -7.455  -1.211  1.00  0.00           H  
ATOM   1921 1HG  ARG A 124      -8.564  -9.034  -0.008  1.00  0.00           H  
ATOM   1922 2HG  ARG A 124      -8.869  -9.968  -1.485  1.00  0.00           H  
ATOM   1923 1HD  ARG A 124     -10.061  -8.075  -2.478  1.00  0.00           H  
ATOM   1924 2HD  ARG A 124      -9.704  -7.097  -1.029  1.00  0.00           H  
ATOM   1925  HE  ARG A 124     -10.977  -9.155   0.119  1.00  0.00           H  
ATOM   1926 1HH1 ARG A 124     -13.616  -7.017  -1.877  1.00  0.00           H  
ATOM   1927 2HH1 ARG A 124     -11.987  -7.136  -2.559  1.00  0.00           H  
ATOM   1928 1HH2 ARG A 124     -12.847  -9.054   0.775  1.00  0.00           H  
ATOM   1929 2HH2 ARG A 124     -14.097  -8.062   0.051  1.00  0.00           H  
ATOM   1930  N   THR A 125      -5.048  -9.206  -3.739  1.00  0.00           N  
ATOM   1931  CA  THR A 125      -4.015  -8.753  -4.668  1.00  0.00           C  
ATOM   1932  C   THR A 125      -4.703  -8.155  -5.875  1.00  0.00           C  
ATOM   1933  O   THR A 125      -5.689  -8.709  -6.360  1.00  0.00           O  
ATOM   1934  CB  THR A 125      -3.054  -9.885  -5.043  1.00  0.00           C  
ATOM   1935  OG1 THR A 125      -2.452 -10.323  -3.839  1.00  0.00           O  
ATOM   1936  CG2 THR A 125      -1.949  -9.422  -5.987  1.00  0.00           C  
ATOM   1937  H   THR A 125      -5.837  -9.689  -4.146  1.00  0.00           H  
ATOM   1938  HA  THR A 125      -3.409  -7.996  -4.169  1.00  0.00           H  
ATOM   1939  HB  THR A 125      -3.601 -10.710  -5.500  1.00  0.00           H  
ATOM   1940  HG1 THR A 125      -1.509 -10.183  -3.958  1.00  0.00           H  
ATOM   1941 1HG2 THR A 125      -2.361  -9.172  -6.965  1.00  0.00           H  
ATOM   1942 2HG2 THR A 125      -1.438  -8.549  -5.582  1.00  0.00           H  
ATOM   1943 3HG2 THR A 125      -1.223 -10.222  -6.131  1.00  0.00           H  
ATOM   1944  N   VAL A 126      -4.224  -6.990  -6.293  1.00  0.00           N  
ATOM   1945  CA  VAL A 126      -4.806  -6.206  -7.375  1.00  0.00           C  
ATOM   1946  C   VAL A 126      -3.673  -5.657  -8.222  1.00  0.00           C  
ATOM   1947  O   VAL A 126      -2.762  -5.021  -7.696  1.00  0.00           O  
ATOM   1948  CB  VAL A 126      -5.661  -5.055  -6.817  1.00  0.00           C  
ATOM   1949  CG1 VAL A 126      -6.329  -4.252  -7.934  1.00  0.00           C  
ATOM   1950  CG2 VAL A 126      -6.776  -5.568  -5.896  1.00  0.00           C  
ATOM   1951  H   VAL A 126      -3.424  -6.591  -5.823  1.00  0.00           H  
ATOM   1952  HA  VAL A 126      -5.449  -6.858  -7.968  1.00  0.00           H  
ATOM   1953  HB  VAL A 126      -5.029  -4.380  -6.240  1.00  0.00           H  
ATOM   1954 1HG1 VAL A 126      -5.582  -3.836  -8.610  1.00  0.00           H  
ATOM   1955 2HG1 VAL A 126      -7.023  -4.873  -8.501  1.00  0.00           H  
ATOM   1956 3HG1 VAL A 126      -6.856  -3.410  -7.486  1.00  0.00           H  
ATOM   1957 1HG2 VAL A 126      -6.351  -5.953  -4.969  1.00  0.00           H  
ATOM   1958 2HG2 VAL A 126      -7.340  -6.353  -6.400  1.00  0.00           H  
ATOM   1959 3HG2 VAL A 126      -7.451  -4.745  -5.662  1.00  0.00           H  
ATOM   1960  N   THR A 127      -3.745  -5.873  -9.528  1.00  0.00           N  
ATOM   1961  CA  THR A 127      -2.920  -5.141 -10.487  1.00  0.00           C  
ATOM   1962  C   THR A 127      -3.613  -3.824 -10.808  1.00  0.00           C  
ATOM   1963  O   THR A 127      -4.783  -3.824 -11.181  1.00  0.00           O  
ATOM   1964  CB  THR A 127      -2.703  -5.958 -11.763  1.00  0.00           C  
ATOM   1965  OG1 THR A 127      -2.225  -7.250 -11.454  1.00  0.00           O  
ATOM   1966  CG2 THR A 127      -1.718  -5.285 -12.716  1.00  0.00           C  
ATOM   1967  H   THR A 127      -4.491  -6.443  -9.901  1.00  0.00           H  
ATOM   1968  HA  THR A 127      -1.949  -4.946 -10.030  1.00  0.00           H  
ATOM   1969  HB  THR A 127      -3.657  -6.076 -12.278  1.00  0.00           H  
ATOM   1970  HG1 THR A 127      -1.281  -7.227 -11.276  1.00  0.00           H  
ATOM   1971 1HG2 THR A 127      -1.435  -5.984 -13.503  1.00  0.00           H  
ATOM   1972 2HG2 THR A 127      -2.189  -4.417 -13.178  1.00  0.00           H  
ATOM   1973 3HG2 THR A 127      -0.826  -4.969 -12.176  1.00  0.00           H  
ATOM   1974  N   VAL A 128      -2.899  -2.712 -10.659  1.00  0.00           N  
ATOM   1975  CA  VAL A 128      -3.373  -1.368 -11.000  1.00  0.00           C  
ATOM   1976  C   VAL A 128      -2.577  -0.898 -12.211  1.00  0.00           C  
ATOM   1977  O   VAL A 128      -1.363  -0.688 -12.129  1.00  0.00           O  
ATOM   1978  CB  VAL A 128      -3.232  -0.402  -9.807  1.00  0.00           C  
ATOM   1979  CG1 VAL A 128      -3.965   0.916 -10.085  1.00  0.00           C  
ATOM   1980  CG2 VAL A 128      -3.815  -0.985  -8.511  1.00  0.00           C  
ATOM   1981  H   VAL A 128      -1.953  -2.794 -10.316  1.00  0.00           H  
ATOM   1982  HA  VAL A 128      -4.438  -1.424 -11.227  1.00  0.00           H  
ATOM   1983  HB  VAL A 128      -2.177  -0.189  -9.634  1.00  0.00           H  
ATOM   1984 1HG1 VAL A 128      -3.789   1.624  -9.275  1.00  0.00           H  
ATOM   1985 2HG1 VAL A 128      -5.037   0.740 -10.175  1.00  0.00           H  
ATOM   1986 3HG1 VAL A 128      -3.615   1.356 -11.019  1.00  0.00           H  
ATOM   1987 1HG2 VAL A 128      -3.259  -1.873  -8.212  1.00  0.00           H  
ATOM   1988 2HG2 VAL A 128      -3.732  -0.248  -7.712  1.00  0.00           H  
ATOM   1989 3HG2 VAL A 128      -4.863  -1.247  -8.659  1.00  0.00           H  
ATOM   1990  N   ASN A 129      -3.234  -0.777 -13.359  1.00  0.00           N  
ATOM   1991  CA  ASN A 129      -2.595  -0.370 -14.608  1.00  0.00           C  
ATOM   1992  C   ASN A 129      -2.224   1.124 -14.597  1.00  0.00           C  
ATOM   1993  O   ASN A 129      -2.749   1.885 -13.782  1.00  0.00           O  
ATOM   1994  CB  ASN A 129      -3.517  -0.724 -15.782  1.00  0.00           C  
ATOM   1995  CG  ASN A 129      -3.711  -2.220 -15.897  1.00  0.00           C  
ATOM   1996  OD1 ASN A 129      -2.791  -2.957 -16.218  1.00  0.00           O  
ATOM   1997  ND2 ASN A 129      -4.892  -2.704 -15.608  1.00  0.00           N  
ATOM   1998  H   ASN A 129      -4.233  -0.924 -13.366  1.00  0.00           H  
ATOM   1999  HA  ASN A 129      -1.663  -0.926 -14.717  1.00  0.00           H  
ATOM   2000 1HB  ASN A 129      -3.094  -0.373 -16.723  1.00  0.00           H  
ATOM   2001 2HB  ASN A 129      -4.480  -0.231 -15.652  1.00  0.00           H  
ATOM   2002 1HD2 ASN A 129      -5.522  -2.113 -15.085  1.00  0.00           H  
ATOM   2003 2HD2 ASN A 129      -4.984  -3.709 -15.567  1.00  0.00           H  
ATOM   2004  N   PRO A 130      -1.326   1.575 -15.492  1.00  0.00           N  
ATOM   2005  CA  PRO A 130      -0.992   2.992 -15.629  1.00  0.00           C  
ATOM   2006  C   PRO A 130      -2.234   3.875 -15.803  1.00  0.00           C  
ATOM   2007  O   PRO A 130      -3.054   3.633 -16.689  1.00  0.00           O  
ATOM   2008  CB  PRO A 130      -0.087   3.071 -16.862  1.00  0.00           C  
ATOM   2009  CG  PRO A 130       0.601   1.714 -16.850  1.00  0.00           C  
ATOM   2010  CD  PRO A 130      -0.512   0.777 -16.397  1.00  0.00           C  
ATOM   2011  HA  PRO A 130      -0.426   3.317 -14.744  1.00  0.00           H  
ATOM   2012 1HB  PRO A 130      -0.682   3.161 -17.771  1.00  0.00           H  
ATOM   2013 2HB  PRO A 130       0.627   3.891 -16.797  1.00  0.00           H  
ATOM   2014 1HG  PRO A 130       0.998   1.442 -17.829  1.00  0.00           H  
ATOM   2015 2HG  PRO A 130       1.387   1.736 -16.096  1.00  0.00           H  
ATOM   2016 1HD  PRO A 130      -1.104   0.473 -17.260  1.00  0.00           H  
ATOM   2017 2HD  PRO A 130      -0.085  -0.092 -15.897  1.00  0.00           H  
ATOM   2018  N   GLY A 131      -2.365   4.905 -14.967  1.00  0.00           N  
ATOM   2019  CA  GLY A 131      -3.498   5.836 -14.959  1.00  0.00           C  
ATOM   2020  C   GLY A 131      -4.798   5.274 -14.374  1.00  0.00           C  
ATOM   2021  O   GLY A 131      -5.800   5.990 -14.341  1.00  0.00           O  
ATOM   2022  H   GLY A 131      -1.702   4.997 -14.211  1.00  0.00           H  
ATOM   2023 1HA  GLY A 131      -3.235   6.725 -14.385  1.00  0.00           H  
ATOM   2024 2HA  GLY A 131      -3.708   6.162 -15.977  1.00  0.00           H  
ATOM   2025  N   GLU A 132      -4.809   4.020 -13.919  1.00  0.00           N  
ATOM   2026  CA  GLU A 132      -5.985   3.377 -13.338  1.00  0.00           C  
ATOM   2027  C   GLU A 132      -6.180   3.780 -11.868  1.00  0.00           C  
ATOM   2028  O   GLU A 132      -5.221   3.979 -11.113  1.00  0.00           O  
ATOM   2029  CB  GLU A 132      -5.888   1.852 -13.523  1.00  0.00           C  
ATOM   2030  CG  GLU A 132      -7.205   1.115 -13.239  1.00  0.00           C  
ATOM   2031  CD  GLU A 132      -7.129  -0.399 -13.512  1.00  0.00           C  
ATOM   2032  OE1 GLU A 132      -8.204  -1.029 -13.573  1.00  0.00           O  
ATOM   2033  OE2 GLU A 132      -6.008  -0.934 -13.696  1.00  0.00           O  
ATOM   2034  H   GLU A 132      -3.951   3.487 -13.936  1.00  0.00           H  
ATOM   2035  HA  GLU A 132      -6.866   3.701 -13.893  1.00  0.00           H  
ATOM   2036 1HB  GLU A 132      -5.118   1.463 -12.857  1.00  0.00           H  
ATOM   2037 2HB  GLU A 132      -5.599   1.648 -14.554  1.00  0.00           H  
ATOM   2038 1HG  GLU A 132      -7.984   1.555 -13.862  1.00  0.00           H  
ATOM   2039 2HG  GLU A 132      -7.483   1.271 -12.197  1.00  0.00           H  
ATOM   2040  N   GLU A 133      -7.447   3.863 -11.455  1.00  0.00           N  
ATOM   2041  CA  GLU A 133      -7.849   3.918 -10.051  1.00  0.00           C  
ATOM   2042  C   GLU A 133      -8.751   2.711  -9.743  1.00  0.00           C  
ATOM   2043  O   GLU A 133      -9.766   2.505 -10.408  1.00  0.00           O  
ATOM   2044  CB  GLU A 133      -8.486   5.285  -9.708  1.00  0.00           C  
ATOM   2045  CG  GLU A 133      -8.715   5.464  -8.194  1.00  0.00           C  
ATOM   2046  CD  GLU A 133      -9.099   6.897  -7.754  1.00  0.00           C  
ATOM   2047  OE1 GLU A 133     -10.128   7.043  -7.052  1.00  0.00           O  
ATOM   2048  OE2 GLU A 133      -8.305   7.854  -7.965  1.00  0.00           O  
ATOM   2049  H   GLU A 133      -8.179   3.644 -12.115  1.00  0.00           H  
ATOM   2050  HA  GLU A 133      -6.952   3.869  -9.432  1.00  0.00           H  
ATOM   2051 1HB  GLU A 133      -7.811   6.070 -10.047  1.00  0.00           H  
ATOM   2052 2HB  GLU A 133      -9.434   5.395 -10.234  1.00  0.00           H  
ATOM   2053 1HG  GLU A 133      -9.483   4.761  -7.870  1.00  0.00           H  
ATOM   2054 2HG  GLU A 133      -7.795   5.201  -7.672  1.00  0.00           H  
ATOM   2055  N   VAL A 134      -8.380   1.908  -8.741  1.00  0.00           N  
ATOM   2056  CA  VAL A 134      -9.111   0.709  -8.305  1.00  0.00           C  
ATOM   2057  C   VAL A 134      -9.531   0.861  -6.848  1.00  0.00           C  
ATOM   2058  O   VAL A 134      -8.750   1.310  -6.012  1.00  0.00           O  
ATOM   2059  CB  VAL A 134      -8.290  -0.585  -8.504  1.00  0.00           C  
ATOM   2060  CG1 VAL A 134      -9.120  -1.815  -8.100  1.00  0.00           C  
ATOM   2061  CG2 VAL A 134      -7.858  -0.773  -9.961  1.00  0.00           C  
ATOM   2062  H   VAL A 134      -7.554   2.168  -8.221  1.00  0.00           H  
ATOM   2063  HA  VAL A 134      -9.996   0.596  -8.932  1.00  0.00           H  
ATOM   2064  HB  VAL A 134      -7.395  -0.548  -7.883  1.00  0.00           H  
ATOM   2065 1HG1 VAL A 134     -10.118  -1.748  -8.534  1.00  0.00           H  
ATOM   2066 2HG1 VAL A 134      -8.660  -2.725  -8.484  1.00  0.00           H  
ATOM   2067 3HG1 VAL A 134      -9.194  -1.884  -7.015  1.00  0.00           H  
ATOM   2068 1HG2 VAL A 134      -8.727  -0.793 -10.619  1.00  0.00           H  
ATOM   2069 2HG2 VAL A 134      -7.300  -1.702 -10.080  1.00  0.00           H  
ATOM   2070 3HG2 VAL A 134      -7.209   0.048 -10.266  1.00  0.00           H  
ATOM   2071  N   GLU A 135     -10.753   0.449  -6.512  1.00  0.00           N  
ATOM   2072  CA  GLU A 135     -11.233   0.394  -5.130  1.00  0.00           C  
ATOM   2073  C   GLU A 135     -11.363  -1.057  -4.651  1.00  0.00           C  
ATOM   2074  O   GLU A 135     -11.947  -1.910  -5.319  1.00  0.00           O  
ATOM   2075  CB  GLU A 135     -12.541   1.191  -4.976  1.00  0.00           C  
ATOM   2076  CG  GLU A 135     -12.940   1.354  -3.499  1.00  0.00           C  
ATOM   2077  CD  GLU A 135     -14.217   2.190  -3.313  1.00  0.00           C  
ATOM   2078  OE1 GLU A 135     -15.286   1.579  -3.101  1.00  0.00           O  
ATOM   2079  OE2 GLU A 135     -14.124   3.445  -3.286  1.00  0.00           O  
ATOM   2080  H   GLU A 135     -11.345   0.058  -7.231  1.00  0.00           H  
ATOM   2081  HA  GLU A 135     -10.508   0.900  -4.492  1.00  0.00           H  
ATOM   2082 1HB  GLU A 135     -12.403   2.183  -5.407  1.00  0.00           H  
ATOM   2083 2HB  GLU A 135     -13.342   0.686  -5.516  1.00  0.00           H  
ATOM   2084 1HG  GLU A 135     -13.093   0.368  -3.059  1.00  0.00           H  
ATOM   2085 2HG  GLU A 135     -12.119   1.825  -2.958  1.00  0.00           H  
ATOM   2086  N   VAL A 136     -10.848  -1.331  -3.453  1.00  0.00           N  
ATOM   2087  CA  VAL A 136     -10.985  -2.606  -2.751  1.00  0.00           C  
ATOM   2088  C   VAL A 136     -11.702  -2.359  -1.433  1.00  0.00           C  
ATOM   2089  O   VAL A 136     -11.274  -1.532  -0.633  1.00  0.00           O  
ATOM   2090  CB  VAL A 136      -9.619  -3.268  -2.502  1.00  0.00           C  
ATOM   2091  CG1 VAL A 136      -9.812  -4.687  -1.955  1.00  0.00           C  
ATOM   2092  CG2 VAL A 136      -8.790  -3.377  -3.782  1.00  0.00           C  
ATOM   2093  H   VAL A 136     -10.348  -0.591  -2.982  1.00  0.00           H  
ATOM   2094  HA  VAL A 136     -11.564  -3.285  -3.377  1.00  0.00           H  
ATOM   2095  HB  VAL A 136      -9.054  -2.686  -1.774  1.00  0.00           H  
ATOM   2096 1HG1 VAL A 136     -10.371  -5.286  -2.674  1.00  0.00           H  
ATOM   2097 2HG1 VAL A 136      -8.836  -5.140  -1.787  1.00  0.00           H  
ATOM   2098 3HG1 VAL A 136     -10.345  -4.659  -1.004  1.00  0.00           H  
ATOM   2099 1HG2 VAL A 136      -8.543  -2.384  -4.156  1.00  0.00           H  
ATOM   2100 2HG2 VAL A 136      -7.853  -3.894  -3.572  1.00  0.00           H  
ATOM   2101 3HG2 VAL A 136      -9.350  -3.914  -4.548  1.00  0.00           H  
ATOM   2102  N   THR A 137     -12.783  -3.094  -1.181  1.00  0.00           N  
ATOM   2103  CA  THR A 137     -13.530  -3.003   0.081  1.00  0.00           C  
ATOM   2104  C   THR A 137     -13.381  -4.281   0.895  1.00  0.00           C  
ATOM   2105  O   THR A 137     -13.580  -5.384   0.378  1.00  0.00           O  
ATOM   2106  CB  THR A 137     -15.006  -2.666  -0.163  1.00  0.00           C  
ATOM   2107  OG1 THR A 137     -15.123  -1.396  -0.759  1.00  0.00           O  
ATOM   2108  CG2 THR A 137     -15.812  -2.573   1.135  1.00  0.00           C  
ATOM   2109  H   THR A 137     -13.088  -3.761  -1.874  1.00  0.00           H  
ATOM   2110  HA  THR A 137     -13.123  -2.177   0.665  1.00  0.00           H  
ATOM   2111  HB  THR A 137     -15.456  -3.416  -0.814  1.00  0.00           H  
ATOM   2112  HG1 THR A 137     -14.949  -1.445  -1.702  1.00  0.00           H  
ATOM   2113 1HG2 THR A 137     -15.913  -3.558   1.590  1.00  0.00           H  
ATOM   2114 2HG2 THR A 137     -15.317  -1.898   1.834  1.00  0.00           H  
ATOM   2115 3HG2 THR A 137     -16.809  -2.192   0.916  1.00  0.00           H  
ATOM   2116  N   PHE A 138     -13.089  -4.105   2.180  1.00  0.00           N  
ATOM   2117  CA  PHE A 138     -13.099  -5.134   3.214  1.00  0.00           C  
ATOM   2118  C   PHE A 138     -14.273  -4.889   4.162  1.00  0.00           C  
ATOM   2119  O   PHE A 138     -14.664  -3.743   4.401  1.00  0.00           O  
ATOM   2120  CB  PHE A 138     -11.770  -5.120   3.975  1.00  0.00           C  
ATOM   2121  CG  PHE A 138     -10.569  -5.439   3.113  1.00  0.00           C  
ATOM   2122  CD1 PHE A 138     -10.051  -6.746   3.096  1.00  0.00           C  
ATOM   2123  CD2 PHE A 138      -9.979  -4.439   2.316  1.00  0.00           C  
ATOM   2124  CE1 PHE A 138      -8.945  -7.054   2.287  1.00  0.00           C  
ATOM   2125  CE2 PHE A 138      -8.880  -4.749   1.498  1.00  0.00           C  
ATOM   2126  CZ  PHE A 138      -8.364  -6.057   1.486  1.00  0.00           C  
ATOM   2127  H   PHE A 138     -12.940  -3.159   2.499  1.00  0.00           H  
ATOM   2128  HA  PHE A 138     -13.218  -6.106   2.734  1.00  0.00           H  
ATOM   2129 1HB  PHE A 138     -11.825  -5.853   4.780  1.00  0.00           H  
ATOM   2130 2HB  PHE A 138     -11.629  -4.140   4.430  1.00  0.00           H  
ATOM   2131  HD1 PHE A 138     -10.503  -7.516   3.704  1.00  0.00           H  
ATOM   2132  HD2 PHE A 138     -10.378  -3.436   2.321  1.00  0.00           H  
ATOM   2133  HE1 PHE A 138      -8.544  -8.057   2.286  1.00  0.00           H  
ATOM   2134  HE2 PHE A 138      -8.440  -3.984   0.876  1.00  0.00           H  
ATOM   2135  HZ  PHE A 138      -7.517  -6.301   0.862  1.00  0.00           H  
ATOM   2136  N   SER A 139     -14.832  -5.962   4.715  1.00  0.00           N  
ATOM   2137  CA  SER A 139     -15.904  -5.890   5.711  1.00  0.00           C  
ATOM   2138  C   SER A 139     -15.611  -6.849   6.855  1.00  0.00           C  
ATOM   2139  O   SER A 139     -15.179  -7.978   6.625  1.00  0.00           O  
ATOM   2140  CB  SER A 139     -17.273  -6.182   5.090  1.00  0.00           C  
ATOM   2141  OG  SER A 139     -17.508  -5.285   4.018  1.00  0.00           O  
ATOM   2142  H   SER A 139     -14.450  -6.876   4.520  1.00  0.00           H  
ATOM   2143  HA  SER A 139     -15.948  -4.871   6.099  1.00  0.00           H  
ATOM   2144 1HB  SER A 139     -18.045  -6.049   5.848  1.00  0.00           H  
ATOM   2145 2HB  SER A 139     -17.304  -7.208   4.724  1.00  0.00           H  
ATOM   2146  HG  SER A 139     -16.916  -4.541   4.154  1.00  0.00           H  
ATOM   2147  N   ALA A 140     -15.832  -6.403   8.086  1.00  0.00           N  
ATOM   2148  CA  ALA A 140     -15.571  -7.196   9.276  1.00  0.00           C  
ATOM   2149  C   ALA A 140     -16.611  -6.906  10.358  1.00  0.00           C  
ATOM   2150  O   ALA A 140     -16.798  -5.761  10.748  1.00  0.00           O  
ATOM   2151  CB  ALA A 140     -14.155  -6.889   9.779  1.00  0.00           C  
ATOM   2152  H   ALA A 140     -16.186  -5.467   8.219  1.00  0.00           H  
ATOM   2153  HA  ALA A 140     -15.649  -8.249   9.005  1.00  0.00           H  
ATOM   2154 1HB  ALA A 140     -13.967  -7.442  10.699  1.00  0.00           H  
ATOM   2155 2HB  ALA A 140     -14.062  -5.825   9.997  1.00  0.00           H  
ATOM   2156 3HB  ALA A 140     -13.419  -7.164   9.023  1.00  0.00           H  
ATOM   2157  N   ASN A 141     -17.211  -7.964  10.911  1.00  0.00           N  
ATOM   2158  CA  ASN A 141     -18.115  -7.845  12.064  1.00  0.00           C  
ATOM   2159  C   ASN A 141     -17.415  -7.257  13.302  1.00  0.00           C  
ATOM   2160  O   ASN A 141     -18.069  -6.678  14.162  1.00  0.00           O  
ATOM   2161  CB  ASN A 141     -18.663  -9.239  12.419  1.00  0.00           C  
ATOM   2162  CG  ASN A 141     -19.507  -9.872  11.332  1.00  0.00           C  
ATOM   2163  OD1 ASN A 141     -20.068  -9.233  10.467  1.00  0.00           O  
ATOM   2164  ND2 ASN A 141     -19.614 -11.180  11.325  1.00  0.00           N  
ATOM   2165  H   ASN A 141     -17.112  -8.865  10.466  1.00  0.00           H  
ATOM   2166  HA  ASN A 141     -18.917  -7.152  11.805  1.00  0.00           H  
ATOM   2167 1HB  ASN A 141     -19.291  -9.148  13.305  1.00  0.00           H  
ATOM   2168 2HB  ASN A 141     -17.831  -9.900  12.664  1.00  0.00           H  
ATOM   2169 1HD2 ASN A 141     -19.235 -11.732  12.081  1.00  0.00           H  
ATOM   2170 2HD2 ASN A 141     -20.222 -11.553  10.610  1.00  0.00           H  
ATOM   2171  N   ASP A 142     -16.097  -7.444  13.394  1.00  0.00           N  
ATOM   2172  CA  ASP A 142     -15.239  -6.834  14.404  1.00  0.00           C  
ATOM   2173  C   ASP A 142     -14.331  -5.789  13.730  1.00  0.00           C  
ATOM   2174  O   ASP A 142     -13.384  -6.173  13.027  1.00  0.00           O  
ATOM   2175  CB  ASP A 142     -14.435  -7.923  15.127  1.00  0.00           C  
ATOM   2176  CG  ASP A 142     -13.486  -7.346  16.183  1.00  0.00           C  
ATOM   2177  OD1 ASP A 142     -13.536  -6.119  16.427  1.00  0.00           O  
ATOM   2178  OD2 ASP A 142     -12.682  -8.144  16.708  1.00  0.00           O  
ATOM   2179  H   ASP A 142     -15.630  -7.861  12.602  1.00  0.00           H  
ATOM   2180  HA  ASP A 142     -15.871  -6.341  15.143  1.00  0.00           H  
ATOM   2181 1HB  ASP A 142     -15.129  -8.607  15.616  1.00  0.00           H  
ATOM   2182 2HB  ASP A 142     -13.858  -8.492  14.399  1.00  0.00           H  
ATOM   2183  N   PRO A 143     -14.584  -4.483  13.936  1.00  0.00           N  
ATOM   2184  CA  PRO A 143     -13.759  -3.411  13.388  1.00  0.00           C  
ATOM   2185  C   PRO A 143     -12.296  -3.470  13.841  1.00  0.00           C  
ATOM   2186  O   PRO A 143     -11.429  -2.963  13.134  1.00  0.00           O  
ATOM   2187  CB  PRO A 143     -14.416  -2.104  13.846  1.00  0.00           C  
ATOM   2188  CG  PRO A 143     -15.869  -2.498  14.100  1.00  0.00           C  
ATOM   2189  CD  PRO A 143     -15.743  -3.926  14.616  1.00  0.00           C  
ATOM   2190  HA  PRO A 143     -13.797  -3.451  12.289  1.00  0.00           H  
ATOM   2191 1HB  PRO A 143     -14.337  -1.328  13.085  1.00  0.00           H  
ATOM   2192 2HB  PRO A 143     -13.970  -1.767  14.781  1.00  0.00           H  
ATOM   2193 1HG  PRO A 143     -16.348  -1.843  14.828  1.00  0.00           H  
ATOM   2194 2HG  PRO A 143     -16.418  -2.496  13.158  1.00  0.00           H  
ATOM   2195 1HD  PRO A 143     -16.655  -4.476  14.383  1.00  0.00           H  
ATOM   2196 2HD  PRO A 143     -15.565  -3.923  15.691  1.00  0.00           H  
ATOM   2197  N   HIS A 144     -11.974  -4.134  14.960  1.00  0.00           N  
ATOM   2198  CA  HIS A 144     -10.585  -4.295  15.400  1.00  0.00           C  
ATOM   2199  C   HIS A 144      -9.733  -5.107  14.415  1.00  0.00           C  
ATOM   2200  O   HIS A 144      -8.504  -4.998  14.437  1.00  0.00           O  
ATOM   2201  CB  HIS A 144     -10.537  -4.918  16.799  1.00  0.00           C  
ATOM   2202  CG  HIS A 144     -11.173  -4.061  17.861  1.00  0.00           C  
ATOM   2203  ND1 HIS A 144     -10.850  -2.753  18.138  1.00  0.00           N  
ATOM   2204  CD2 HIS A 144     -12.160  -4.432  18.733  1.00  0.00           C  
ATOM   2205  CE1 HIS A 144     -11.609  -2.350  19.170  1.00  0.00           C  
ATOM   2206  NE2 HIS A 144     -12.420  -3.339  19.573  1.00  0.00           N  
ATOM   2207  H   HIS A 144     -12.692  -4.598  15.497  1.00  0.00           H  
ATOM   2208  HA  HIS A 144     -10.113  -3.316  15.481  1.00  0.00           H  
ATOM   2209 1HB  HIS A 144     -11.013  -5.898  16.782  1.00  0.00           H  
ATOM   2210 2HB  HIS A 144      -9.494  -5.068  17.078  1.00  0.00           H  
ATOM   2211  HD1 HIS A 144     -10.282  -2.153  17.556  1.00  0.00           H  
ATOM   2212  HD2 HIS A 144     -12.644  -5.397  18.765  1.00  0.00           H  
ATOM   2213  HE1 HIS A 144     -11.614  -1.354  19.587  1.00  0.00           H  
ATOM   2214  N   LYS A 145     -10.344  -5.854  13.480  1.00  0.00           N  
ATOM   2215  CA  LYS A 145      -9.617  -6.473  12.355  1.00  0.00           C  
ATOM   2216  C   LYS A 145      -8.901  -5.452  11.470  1.00  0.00           C  
ATOM   2217  O   LYS A 145      -7.905  -5.788  10.830  1.00  0.00           O  
ATOM   2218  CB  LYS A 145     -10.569  -7.303  11.488  1.00  0.00           C  
ATOM   2219  CG  LYS A 145     -11.062  -8.560  12.214  1.00  0.00           C  
ATOM   2220  CD  LYS A 145     -11.615  -9.561  11.196  1.00  0.00           C  
ATOM   2221  CE  LYS A 145     -12.105 -10.818  11.913  1.00  0.00           C  
ATOM   2222  NZ  LYS A 145     -12.438 -11.886  10.940  1.00  0.00           N  
ATOM   2223  H   LYS A 145     -11.352  -5.908  13.504  1.00  0.00           H  
ATOM   2224  HA  LYS A 145      -8.848  -7.131  12.760  1.00  0.00           H  
ATOM   2225 1HB  LYS A 145     -11.417  -6.695  11.174  1.00  0.00           H  
ATOM   2226 2HB  LYS A 145     -10.024  -7.609  10.595  1.00  0.00           H  
ATOM   2227 1HG  LYS A 145     -11.833  -8.294  12.936  1.00  0.00           H  
ATOM   2228 2HG  LYS A 145     -10.229  -9.025  12.742  1.00  0.00           H  
ATOM   2229 1HD  LYS A 145     -12.435  -9.108  10.638  1.00  0.00           H  
ATOM   2230 2HD  LYS A 145     -10.820  -9.826  10.500  1.00  0.00           H  
ATOM   2231 1HE  LYS A 145     -11.319 -11.159  12.588  1.00  0.00           H  
ATOM   2232 2HE  LYS A 145     -12.972 -10.557  12.520  1.00  0.00           H  
ATOM   2233 1HZ  LYS A 145     -12.753 -12.717  11.421  1.00  0.00           H  
ATOM   2234 2HZ  LYS A 145     -13.153 -11.575  10.298  1.00  0.00           H  
ATOM   2235 3HZ  LYS A 145     -11.616 -12.132  10.406  1.00  0.00           H  
ATOM   2236  N   PHE A 146      -9.376  -4.211  11.457  1.00  0.00           N  
ATOM   2237  CA  PHE A 146      -8.780  -3.105  10.721  1.00  0.00           C  
ATOM   2238  C   PHE A 146      -7.639  -2.412  11.472  1.00  0.00           C  
ATOM   2239  O   PHE A 146      -7.054  -1.484  10.928  1.00  0.00           O  
ATOM   2240  CB  PHE A 146      -9.887  -2.115  10.351  1.00  0.00           C  
ATOM   2241  CG  PHE A 146     -11.020  -2.678   9.515  1.00  0.00           C  
ATOM   2242  CD1 PHE A 146     -10.760  -3.539   8.434  1.00  0.00           C  
ATOM   2243  CD2 PHE A 146     -12.347  -2.336   9.818  1.00  0.00           C  
ATOM   2244  CE1 PHE A 146     -11.816  -4.103   7.696  1.00  0.00           C  
ATOM   2245  CE2 PHE A 146     -13.402  -2.874   9.065  1.00  0.00           C  
ATOM   2246  CZ  PHE A 146     -13.142  -3.764   8.010  1.00  0.00           C  
ATOM   2247  H   PHE A 146     -10.196  -4.002  12.008  1.00  0.00           H  
ATOM   2248  HA  PHE A 146      -8.355  -3.495   9.795  1.00  0.00           H  
ATOM   2249 1HB  PHE A 146     -10.291  -1.682  11.266  1.00  0.00           H  
ATOM   2250 2HB  PHE A 146      -9.439  -1.289   9.799  1.00  0.00           H  
ATOM   2251  HD1 PHE A 146      -9.736  -3.749   8.163  1.00  0.00           H  
ATOM   2252  HD2 PHE A 146     -12.562  -1.668  10.639  1.00  0.00           H  
ATOM   2253  HE1 PHE A 146     -11.610  -4.782   6.882  1.00  0.00           H  
ATOM   2254  HE2 PHE A 146     -14.418  -2.612   9.321  1.00  0.00           H  
ATOM   2255  HZ  PHE A 146     -13.963  -4.177   7.444  1.00  0.00           H  
ATOM   2256  N   ASN A 147      -7.271  -2.859  12.680  1.00  0.00           N  
ATOM   2257  CA  ASN A 147      -6.227  -2.205  13.476  1.00  0.00           C  
ATOM   2258  C   ASN A 147      -4.811  -2.369  12.899  1.00  0.00           C  
ATOM   2259  O   ASN A 147      -3.904  -1.645  13.307  1.00  0.00           O  
ATOM   2260  CB  ASN A 147      -6.254  -2.716  14.924  1.00  0.00           C  
ATOM   2261  CG  ASN A 147      -7.395  -2.157  15.753  1.00  0.00           C  
ATOM   2262  OD1 ASN A 147      -8.209  -1.359  15.328  1.00  0.00           O  
ATOM   2263  ND2 ASN A 147      -7.470  -2.551  17.002  1.00  0.00           N  
ATOM   2264  H   ASN A 147      -7.821  -3.582  13.121  1.00  0.00           H  
ATOM   2265  HA  ASN A 147      -6.418  -1.131  13.482  1.00  0.00           H  
ATOM   2266 1HB  ASN A 147      -5.337  -2.403  15.423  1.00  0.00           H  
ATOM   2267 2HB  ASN A 147      -6.290  -3.805  14.940  1.00  0.00           H  
ATOM   2268 1HD2 ASN A 147      -6.777  -3.184  17.375  1.00  0.00           H  
ATOM   2269 2HD2 ASN A 147      -8.140  -2.075  17.588  1.00  0.00           H  
ATOM   2270  N   ARG A 148      -4.594  -3.350  12.010  1.00  0.00           N  
ATOM   2271  CA  ARG A 148      -3.269  -3.683  11.460  1.00  0.00           C  
ATOM   2272  C   ARG A 148      -3.280  -3.926   9.942  1.00  0.00           C  
ATOM   2273  O   ARG A 148      -2.938  -5.032   9.513  1.00  0.00           O  
ATOM   2274  CB  ARG A 148      -2.642  -4.858  12.232  1.00  0.00           C  
ATOM   2275  CG  ARG A 148      -2.396  -4.562  13.718  1.00  0.00           C  
ATOM   2276  CD  ARG A 148      -1.797  -5.803  14.391  1.00  0.00           C  
ATOM   2277  NE  ARG A 148      -1.616  -5.603  15.840  1.00  0.00           N  
ATOM   2278  CZ  ARG A 148      -0.505  -5.302  16.482  1.00  0.00           C  
ATOM   2279  NH1 ARG A 148       0.642  -5.136  15.892  1.00  0.00           N  
ATOM   2280  NH2 ARG A 148      -0.539  -5.115  17.760  1.00  0.00           N  
ATOM   2281  H   ARG A 148      -5.396  -3.886  11.713  1.00  0.00           H  
ATOM   2282  HA  ARG A 148      -2.597  -2.845  11.646  1.00  0.00           H  
ATOM   2283 1HB  ARG A 148      -3.295  -5.726  12.143  1.00  0.00           H  
ATOM   2284 2HB  ARG A 148      -1.683  -5.101  11.777  1.00  0.00           H  
ATOM   2285 1HG  ARG A 148      -3.336  -4.320  14.213  1.00  0.00           H  
ATOM   2286 2HG  ARG A 148      -1.711  -3.720  13.817  1.00  0.00           H  
ATOM   2287 1HD  ARG A 148      -2.477  -6.641  14.240  1.00  0.00           H  
ATOM   2288 2HD  ARG A 148      -0.850  -6.051  13.913  1.00  0.00           H  
ATOM   2289  HE  ARG A 148      -2.431  -5.664  16.433  1.00  0.00           H  
ATOM   2290 1HH1 ARG A 148       0.652  -5.138  14.882  1.00  0.00           H  
ATOM   2291 2HH1 ARG A 148       1.264  -4.466  16.322  1.00  0.00           H  
ATOM   2292 1HH2 ARG A 148      -0.615  -4.125  17.945  1.00  0.00           H  
ATOM   2293 2HH2 ARG A 148       0.323  -5.359  18.227  1.00  0.00           H  
ATOM   2294  N   PRO A 149      -3.726  -2.966   9.112  1.00  0.00           N  
ATOM   2295  CA  PRO A 149      -3.713  -3.144   7.674  1.00  0.00           C  
ATOM   2296  C   PRO A 149      -2.276  -3.044   7.157  1.00  0.00           C  
ATOM   2297  O   PRO A 149      -1.448  -2.275   7.654  1.00  0.00           O  
ATOM   2298  CB  PRO A 149      -4.635  -2.066   7.112  1.00  0.00           C  
ATOM   2299  CG  PRO A 149      -4.459  -0.916   8.099  1.00  0.00           C  
ATOM   2300  CD  PRO A 149      -4.109  -1.598   9.429  1.00  0.00           C  
ATOM   2301  HA  PRO A 149      -4.163  -4.116   7.426  1.00  0.00           H  
ATOM   2302 1HB  PRO A 149      -4.363  -1.779   6.096  1.00  0.00           H  
ATOM   2303 2HB  PRO A 149      -5.666  -2.418   7.147  1.00  0.00           H  
ATOM   2304 1HG  PRO A 149      -5.374  -0.330   8.184  1.00  0.00           H  
ATOM   2305 2HG  PRO A 149      -3.638  -0.284   7.759  1.00  0.00           H  
ATOM   2306 1HD  PRO A 149      -4.985  -1.607  10.077  1.00  0.00           H  
ATOM   2307 2HD  PRO A 149      -3.299  -1.076   9.939  1.00  0.00           H  
ATOM   2308  N   GLN A 150      -1.989  -3.837   6.137  1.00  0.00           N  
ATOM   2309  CA  GLN A 150      -0.704  -3.864   5.463  1.00  0.00           C  
ATOM   2310  C   GLN A 150      -0.921  -3.726   3.960  1.00  0.00           C  
ATOM   2311  O   GLN A 150      -1.769  -4.408   3.384  1.00  0.00           O  
ATOM   2312  CB  GLN A 150       0.034  -5.150   5.856  1.00  0.00           C  
ATOM   2313  CG  GLN A 150       1.276  -5.429   4.998  1.00  0.00           C  
ATOM   2314  CD  GLN A 150       1.958  -6.743   5.354  1.00  0.00           C  
ATOM   2315  OE1 GLN A 150       1.765  -7.335   6.411  1.00  0.00           O  
ATOM   2316  NE2 GLN A 150       2.776  -7.247   4.460  1.00  0.00           N  
ATOM   2317  H   GLN A 150      -2.708  -4.463   5.801  1.00  0.00           H  
ATOM   2318  HA  GLN A 150      -0.110  -3.021   5.817  1.00  0.00           H  
ATOM   2319 1HB  GLN A 150      -0.651  -5.992   5.760  1.00  0.00           H  
ATOM   2320 2HB  GLN A 150       0.328  -5.075   6.903  1.00  0.00           H  
ATOM   2321 1HG  GLN A 150       1.993  -4.617   5.116  1.00  0.00           H  
ATOM   2322 2HG  GLN A 150       0.991  -5.483   3.948  1.00  0.00           H  
ATOM   2323 1HE2 GLN A 150       3.665  -7.441   4.897  1.00  0.00           H  
ATOM   2324 2HE2 GLN A 150       2.852  -6.751   3.584  1.00  0.00           H  
ATOM   2325  N   PHE A 151      -0.103  -2.885   3.339  1.00  0.00           N  
ATOM   2326  CA  PHE A 151      -0.058  -2.668   1.901  1.00  0.00           C  
ATOM   2327  C   PHE A 151       1.352  -2.987   1.414  1.00  0.00           C  
ATOM   2328  O   PHE A 151       2.331  -2.464   1.939  1.00  0.00           O  
ATOM   2329  CB  PHE A 151      -0.467  -1.224   1.573  1.00  0.00           C  
ATOM   2330  CG  PHE A 151      -1.714  -0.768   2.305  1.00  0.00           C  
ATOM   2331  CD1 PHE A 151      -2.982  -1.134   1.823  1.00  0.00           C  
ATOM   2332  CD2 PHE A 151      -1.607  -0.033   3.502  1.00  0.00           C  
ATOM   2333  CE1 PHE A 151      -4.137  -0.779   2.539  1.00  0.00           C  
ATOM   2334  CE2 PHE A 151      -2.764   0.326   4.216  1.00  0.00           C  
ATOM   2335  CZ  PHE A 151      -4.029  -0.055   3.738  1.00  0.00           C  
ATOM   2336  H   PHE A 151       0.549  -2.355   3.899  1.00  0.00           H  
ATOM   2337  HA  PHE A 151      -0.779  -3.336   1.427  1.00  0.00           H  
ATOM   2338 1HB  PHE A 151      -0.631  -1.140   0.499  1.00  0.00           H  
ATOM   2339 2HB  PHE A 151       0.352  -0.552   1.828  1.00  0.00           H  
ATOM   2340  HD1 PHE A 151      -3.064  -1.694   0.903  1.00  0.00           H  
ATOM   2341  HD2 PHE A 151      -0.635   0.240   3.884  1.00  0.00           H  
ATOM   2342  HE1 PHE A 151      -5.110  -1.068   2.170  1.00  0.00           H  
ATOM   2343  HE2 PHE A 151      -2.676   0.883   5.137  1.00  0.00           H  
ATOM   2344  HZ  PHE A 151      -4.920   0.203   4.292  1.00  0.00           H  
ATOM   2345  N   THR A 152       1.472  -3.857   0.424  1.00  0.00           N  
ATOM   2346  CA  THR A 152       2.734  -4.145  -0.255  1.00  0.00           C  
ATOM   2347  C   THR A 152       2.573  -3.752  -1.709  1.00  0.00           C  
ATOM   2348  O   THR A 152       1.679  -4.261  -2.376  1.00  0.00           O  
ATOM   2349  CB  THR A 152       3.117  -5.618  -0.102  1.00  0.00           C  
ATOM   2350  OG1 THR A 152       3.254  -5.938   1.273  1.00  0.00           O  
ATOM   2351  CG2 THR A 152       4.445  -5.933  -0.778  1.00  0.00           C  
ATOM   2352  H   THR A 152       0.637  -4.297   0.063  1.00  0.00           H  
ATOM   2353  HA  THR A 152       3.521  -3.552   0.212  1.00  0.00           H  
ATOM   2354  HB  THR A 152       2.342  -6.242  -0.545  1.00  0.00           H  
ATOM   2355  HG1 THR A 152       3.947  -5.363   1.605  1.00  0.00           H  
ATOM   2356 1HG2 THR A 152       5.268  -5.433  -0.266  1.00  0.00           H  
ATOM   2357 2HG2 THR A 152       4.431  -5.624  -1.823  1.00  0.00           H  
ATOM   2358 3HG2 THR A 152       4.581  -7.014  -0.766  1.00  0.00           H  
ATOM   2359  N   ILE A 153       3.409  -2.827  -2.165  1.00  0.00           N  
ATOM   2360  CA  ILE A 153       3.392  -2.265  -3.509  1.00  0.00           C  
ATOM   2361  C   ILE A 153       4.610  -2.816  -4.246  1.00  0.00           C  
ATOM   2362  O   ILE A 153       5.740  -2.615  -3.795  1.00  0.00           O  
ATOM   2363  CB  ILE A 153       3.387  -0.716  -3.457  1.00  0.00           C  
ATOM   2364  CG1 ILE A 153       2.185  -0.119  -2.681  1.00  0.00           C  
ATOM   2365  CG2 ILE A 153       3.336  -0.152  -4.884  1.00  0.00           C  
ATOM   2366  CD1 ILE A 153       2.384  -0.007  -1.162  1.00  0.00           C  
ATOM   2367  H   ILE A 153       4.145  -2.504  -1.553  1.00  0.00           H  
ATOM   2368  HA  ILE A 153       2.472  -2.576  -4.002  1.00  0.00           H  
ATOM   2369  HB  ILE A 153       4.312  -0.370  -2.995  1.00  0.00           H  
ATOM   2370 1HG1 ILE A 153       2.002   0.895  -3.037  1.00  0.00           H  
ATOM   2371 2HG1 ILE A 153       1.288  -0.704  -2.887  1.00  0.00           H  
ATOM   2372 1HG2 ILE A 153       4.172  -0.522  -5.477  1.00  0.00           H  
ATOM   2373 2HG2 ILE A 153       2.399  -0.445  -5.357  1.00  0.00           H  
ATOM   2374 3HG2 ILE A 153       3.403   0.935  -4.862  1.00  0.00           H  
ATOM   2375 1HD1 ILE A 153       1.560   0.565  -0.735  1.00  0.00           H  
ATOM   2376 2HD1 ILE A 153       3.318   0.513  -0.947  1.00  0.00           H  
ATOM   2377 3HD1 ILE A 153       2.397  -0.988  -0.689  1.00  0.00           H  
ATOM   2378  N   GLU A 154       4.377  -3.500  -5.361  1.00  0.00           N  
ATOM   2379  CA  GLU A 154       5.402  -4.114  -6.201  1.00  0.00           C  
ATOM   2380  C   GLU A 154       5.305  -3.611  -7.639  1.00  0.00           C  
ATOM   2381  O   GLU A 154       4.249  -3.645  -8.262  1.00  0.00           O  
ATOM   2382  CB  GLU A 154       5.312  -5.644  -6.186  1.00  0.00           C  
ATOM   2383  CG  GLU A 154       5.469  -6.215  -4.775  1.00  0.00           C  
ATOM   2384  CD  GLU A 154       5.753  -7.722  -4.755  1.00  0.00           C  
ATOM   2385  OE1 GLU A 154       6.260  -8.166  -3.697  1.00  0.00           O  
ATOM   2386  OE2 GLU A 154       5.569  -8.416  -5.771  1.00  0.00           O  
ATOM   2387  H   GLU A 154       3.421  -3.660  -5.645  1.00  0.00           H  
ATOM   2388  HA  GLU A 154       6.382  -3.839  -5.808  1.00  0.00           H  
ATOM   2389 1HB  GLU A 154       6.114  -6.029  -6.815  1.00  0.00           H  
ATOM   2390 2HB  GLU A 154       4.354  -5.963  -6.598  1.00  0.00           H  
ATOM   2391 1HG  GLU A 154       4.569  -6.007  -4.197  1.00  0.00           H  
ATOM   2392 2HG  GLU A 154       6.302  -5.701  -4.295  1.00  0.00           H  
ATOM   2393  N   TRP A 155       6.427  -3.160  -8.182  1.00  0.00           N  
ATOM   2394  CA  TRP A 155       6.560  -2.734  -9.573  1.00  0.00           C  
ATOM   2395  C   TRP A 155       7.722  -3.467 -10.248  1.00  0.00           C  
ATOM   2396  O   TRP A 155       8.506  -4.147  -9.579  1.00  0.00           O  
ATOM   2397  CB  TRP A 155       6.705  -1.206  -9.632  1.00  0.00           C  
ATOM   2398  CG  TRP A 155       7.919  -0.630  -8.967  1.00  0.00           C  
ATOM   2399  CD1 TRP A 155       9.062  -0.282  -9.594  1.00  0.00           C  
ATOM   2400  CD2 TRP A 155       8.115  -0.284  -7.563  1.00  0.00           C  
ATOM   2401  NE1 TRP A 155       9.964   0.226  -8.682  1.00  0.00           N  
ATOM   2402  CE2 TRP A 155       9.425   0.267  -7.417  1.00  0.00           C  
ATOM   2403  CE3 TRP A 155       7.325  -0.379  -6.399  1.00  0.00           C  
ATOM   2404  CZ2 TRP A 155       9.924   0.711  -6.187  1.00  0.00           C  
ATOM   2405  CZ3 TRP A 155       7.813   0.064  -5.155  1.00  0.00           C  
ATOM   2406  CH2 TRP A 155       9.103   0.616  -5.054  1.00  0.00           C  
ATOM   2407  H   TRP A 155       7.268  -3.215  -7.625  1.00  0.00           H  
ATOM   2408  HA  TRP A 155       5.637  -2.978 -10.099  1.00  0.00           H  
ATOM   2409 1HB  TRP A 155       6.700  -0.893 -10.676  1.00  0.00           H  
ATOM   2410 2HB  TRP A 155       5.828  -0.753  -9.169  1.00  0.00           H  
ATOM   2411  HD1 TRP A 155       9.236  -0.387 -10.655  1.00  0.00           H  
ATOM   2412  HE1 TRP A 155      10.835   0.655  -8.961  1.00  0.00           H  
ATOM   2413  HE3 TRP A 155       6.329  -0.789  -6.473  1.00  0.00           H  
ATOM   2414  HZ2 TRP A 155      10.904   1.159  -6.117  1.00  0.00           H  
ATOM   2415  HZ3 TRP A 155       7.182  -0.001  -4.281  1.00  0.00           H  
ATOM   2416  HH2 TRP A 155       9.464   0.996  -4.110  1.00  0.00           H  
ATOM   2417  N   GLY A 156       7.834  -3.306 -11.569  1.00  0.00           N  
ATOM   2418  CA  GLY A 156       8.959  -3.813 -12.366  1.00  0.00           C  
ATOM   2419  C   GLY A 156      10.335  -3.302 -11.948  1.00  0.00           C  
ATOM   2420  O   GLY A 156      10.434  -2.368 -11.116  1.00  0.00           O  
ATOM   2421  OXT GLY A 156      11.325  -3.794 -12.415  1.00  0.00           O  
ATOM   2422  H   GLY A 156       7.132  -2.749 -12.035  1.00  0.00           H  
ATOM   2423 1HA  GLY A 156       8.982  -4.902 -12.312  1.00  0.00           H  
ATOM   2424 2HA  GLY A 156       8.813  -3.546 -13.412  1.00  0.00           H  
TER                                                                             
# All scores below are weighted scores, not raw scores.
#BEGIN_POSE_ENERGIES_TABLE 
label fa_atr fa_rep fa_sol fa_intra_rep fa_intra_sol_xover4 lk_ball_wtd fa_elec pro_close hbond_sr_bb hbond_lr_bb hbond_bb_sc hbond_sc dslf_fa13 omega fa_dun p_aa_pp yhh_planarity ref rama_prepro total
weights 1 0.55 1 0.005 1 1 1 1.25 1 1 1 1 1.25 0.4 0.7 0.6 0.625 1 0.45 NA
pose -825.003 102.351 533.925 1.23685 28.5926 1.38142 -322.289 12.3602 -18.8322 -85.07 -16.9547 -26.7666 0 30.9185 269.067 -36.0563 0 9.69398 -0.79212 -342.238
GLY:NtermProteinFull_1 -4.40341 0.7371 5.48909 0.00016 0 0.1702 -4.36208 0 0 0 0 0 0 0.02039 0 0 0 0.79816 0 -1.5504
ARG_2 -7.12416 0.82969 5.97185 0.01225 0.27158 0.2445 -3.78626 0 0 0 0 -0.20022 0 0.28963 4.18861 -0.16704 0 -0.09474 -0.01331 0.42238
VAL_3 -6.88683 0.88926 1.55629 0.01178 0.03982 0.09348 -2.32476 0 0 0 0 0 0 0.08841 0.85503 -0.67705 0 2.64269 -0.14066 -3.85255
GLU_4 -6.92576 0.69189 6.84726 0.00601 0.29948 0.16581 -4.36852 0 0 0 0 -0.05964 0 0.47511 3.17088 0.30565 0 -2.72453 -0.03106 -2.14742
VAL_5 -6.70203 0.37824 1.07302 0.01061 0.0465 0.13154 -2.20367 0 0 0 0 0 0 0.49998 0.34881 -0.45971 0 2.64269 0.11271 -4.12131
ARG_6 -7.04928 0.51006 7.23517 0.00864 0.38536 -0.38051 -4.56187 0 0 0 0 -0.22594 0 0.01196 3.27844 0.21031 0 -0.09474 0.10682 -0.56559
VAL_7 -6.86147 1.07468 0.88992 0.01043 0.03196 0.01211 -1.37511 0 0 0 0 0 0 0.33659 1.14562 -0.44394 0 2.64269 0.06959 -2.46693
GLU_8 -5.7443 0.68623 6.08448 0.00646 0.2731 0.19588 -4.88217 0 0 0 0 -0.12246 0 0.26859 2.79824 0.10278 0 -2.72453 0.24007 -2.81764
PHE_9 -7.40357 1.44118 1.44073 0.01791 0.27196 0.07835 -1.16386 0 0 0 0 0 0 -0.0301 2.70837 -0.14169 0 1.21829 0.21535 -1.34708
GLU_10 -3.01047 0.07881 4.23351 0.00611 0.40208 0.64204 -3.23935 0 0 0 0 -0.65965 0 0.15327 3.09592 0.21785 0 -2.72453 0.98695 0.18252
GLY_11 -1.32389 0.06856 1.44531 4e-05 0 -0.14925 0.16266 0 0 0 0 0 0 -0.25117 0 -1.2557 0 0.79816 1.4781 0.97283
ASP_12 -3.90585 0.27442 4.3659 0.0037 0.67436 0.05015 -2.15835 0 0 0 0 0 0 0.00583 3.07316 -0.39339 0 -2.14574 0.09437 -0.06145
LYS_13 -5.80794 0.33239 4.93618 0.0111 0.15932 -0.13123 -2.41021 0 0 0 0 0 0 1.28664 1.89307 0.09318 0 -0.71458 -0.4001 -0.75218
MET_14 -9.40664 1.57973 1.99225 0.01051 0.0679 0.09308 -2.10949 0 0 0 0 0 0 0.97302 1.46747 0.23614 0 1.65735 0.42273 -3.01597
ARG_15 -6.2247 0.32059 6.25931 0.01063 0.27776 0.53008 -5.02207 0 0 0 0 -0.65965 0 0.07454 3.48184 0.01683 0 -0.09474 0.4288 -0.60079
VAL_16 -7.24797 0.54439 1.1444 0.01459 0.04758 0.08071 -2.13155 0 0 0 0 0 0 0.86263 0.02856 -0.60287 0 2.64269 -0.11222 -4.72906
ARG_17 -6.03926 0.29256 5.57014 0.00937 0.19933 0.31458 -4.34327 0 0 0 0 -1.06487 0 0.01183 2.04911 0.12462 0 -0.09474 -0.02174 -2.99234
LEU_18 -7.46985 0.82572 0.86698 0.01295 0.06424 0.2276 -2.24633 0 0 0 0 0 0 0.30978 0.44066 -0.27078 0 1.66147 -0.00982 -5.58738
ARG_19 -6.14464 0.40449 6.35752 0.01251 0.28494 0.78638 -5.61352 0 0 0 0 -0.91515 0 0.00219 3.52929 -0.09205 0 -0.09474 -0.04486 -1.52765
ASN_20 -8.69864 0.45153 7.42572 0.00654 0.55851 -0.00742 -3.6681 0 0 0 -1.18564 -0.85512 0 0.61766 1.91837 -0.3129 0 -1.34026 0.03745 -5.05231
ASP_21 -3.85538 0.1398 5.15847 0.00293 0.2862 0.28774 -4.27648 0 0 0 0 -0.91515 0 0.37621 3.16396 -0.47464 0 -2.14574 -0.21426 -2.46632
SER_22 -4.85718 0.2842 5.30097 0.00176 0.06147 -0.00682 -0.5679 0 0 0 -1.0977 -0.85512 0 -0.01571 1.62248 -0.38528 0 -0.28969 -0.35759 -1.16211
SER_23 -1.69864 0.08679 1.22906 0.00204 0.05746 -0.16805 0.03558 0 0 0 0 0 0 -0.06445 0.48788 -0.19253 0 -0.28969 -0.36476 -0.87929
THR_24 -3.89066 0.54235 4.03069 0.00379 0.08288 0.01604 -0.62349 0.711 0 0 -1.15803 0 0 0.31038 0.47365 -0.27726 0 1.15175 -0.45348 0.91962
PRO_25 -3.95041 0.36811 1.68262 0.00288 0.07309 -0.18388 -0.65354 1.10855 0 0 0 0 0 0.03018 0.16107 -1.11109 0 -1.64321 -0.49711 -4.61275
VAL_26 -7.3429 1.01125 2.14182 0.01271 0.03928 -0.1195 -2.10286 0 0 0 0 0 0 0.42951 0.24361 -0.7635 0 2.64269 -0.45023 -4.25812
GLU_27 -5.77644 0.64847 4.61346 0.00547 0.19269 -0.0373 -2.60602 0 0 0 0 0 0 -0.01523 4.78717 0.21219 0 -2.72453 -0.12187 -0.82194
VAL_28 -7.2326 0.38596 1.52343 0.01119 0.04344 0.03021 -1.8391 0 0 0 0 0 0 0.84498 0.57913 -0.6116 0 2.64269 -0.04885 -3.67111
HIS_29 -7.11553 0.77433 5.87937 0.00556 0.45114 0.12145 -3.62385 0 0 0 0 -0.61185 0 -0.01544 2.93515 -0.05523 0 -0.30065 -0.01092 -1.56647
ILE_30 -7.55224 0.94824 0.9725 0.02377 0.07326 0.1135 -2.40244 0 0 0 0 0 0 0.4126 0.70657 -0.76282 0 2.30374 -0.16754 -5.33086
LYS_31 -5.14848 0.59948 3.80881 0.00864 0.14506 -0.01937 -2.56559 0 0 0 0 0 0 -0.04437 1.25789 0.28794 0 -0.71458 -0.2218 -2.60636
VAL_32 -6.36888 1.00962 1.1257 0.01717 0.04829 -0.03598 -2.29983 0 0 0 0 0 0 -0.03775 0.00549 -0.66331 0 2.64269 -0.09656 -4.65336
SER_33 -4.07029 0.65519 3.59825 0.00195 0.06626 -0.15296 -0.60199 0 0 0 0 0 0 0.06575 0.07682 -0.55663 0 -0.28969 -0.23606 -1.44341
GLY_34 -2.93978 0.30554 1.82212 0.00013 0 -0.21292 0.10887 0 0 0 0 0 0 -0.11201 0 -1.2446 0 0.79816 0.08732 -1.38717
ASP_35 -5.9936 0.58752 9.01767 0.0102 0.65697 -0.45378 -2.23431 0 0 0 -1.53432 0 0 -0.03419 4.1914 -0.23376 0 -2.14574 0.15722 1.99128
LYS_36 -4.26849 0.39841 5.47066 0.01783 0.23664 0.17105 -3.55034 0 0 0 0 0 0 -0.05408 2.3414 0.07734 0 -0.71458 -0.10966 0.01617
ASP_37 -3.19752 1.19051 4.8413 0.00698 0.91798 0.11338 -1.05973 0 0 0 -0.51648 0 0 0.00925 3.95283 0.22837 0 -2.14574 0.08087 4.422
GLY_38 -1.59493 0.10418 2.37921 8e-05 0 -0.0551 0.01142 0 0 0 0 0 0 -0.13286 0 -0.85783 0 0.79816 -0.14567 0.50666
ASP_39 -4.40319 1.46057 7.86525 0.00626 0.60419 0.24928 0.92643 0 0 0 -0.72667 0 0 0.04855 5.83262 0.23656 0 -2.14574 0.05427 10.0084
GLY_40 -2.45071 1.81007 2.79006 4e-05 0 -0.47887 -1.42163 0 0 0 -0.29116 0 0 -0.12906 0 -1.5161 0 0.79816 0.58208 -0.30712
TYR_41 -3.92741 2.0782 4.63134 0.02615 0.21971 -0.07019 0.92773 0 0 0 0 0 0 0.0236 4.62578 -0.17462 0 0.58223 0.16492 9.10743
ILE_42 -5.77744 1.87881 1.67766 0.02126 0.11697 -0.34456 -0.61443 0 0 0 0 0 0 -0.04623 3.42852 -0.7725 0 2.30374 -0.30414 1.56766
SER_43 -3.93194 1.84026 4.41492 0.00113 0.02021 0.04344 -1.785 0 0 0 -0.93354 0 0 -0.02277 1.608 -0.40884 0 -0.28969 -0.21542 0.34076
ALA_44 -2.70513 1.34741 2.65148 0.00316 0 0.12833 -0.77376 0 0 0 0 0 0 -0.02307 0 0.15674 0 1.32468 1.49177 3.60162
ALA_45 -2.29623 0.35145 1.69049 0.00326 0 -0.28191 0.4914 0 0 0 0 0 0 -0.14641 0 -0.22357 0 1.32468 1.53426 2.44743
GLU_46 -7.06752 3.52651 7.4071 0.00752 0.30869 -0.38813 -0.7856 0 0 0 -0.93354 0 0 0.01462 5.94064 -0.2494 0 -2.72453 -0.10132 4.95504
ALA_47 -4.29139 1.32817 3.04096 0.0014 0 0.10011 -1.91511 0 0 0 0 0 0 0.00818 0 0.27571 0 1.32468 -0.10621 -0.2335
ALA_48 -2.78021 0.33593 2.34797 0.00138 0 -0.04831 -0.10498 0 0 0 0 0 0 -0.0414 0 -0.13625 0 1.32468 -0.28177 0.61703
ASP_49 -3.54222 0.75832 5.80928 0.0051 0.33393 0.11928 -4.54651 0 0 0 0 0 0 -0.02437 1.95322 -0.11934 0 -2.14574 -0.43637 -1.83541
ALA_50 -3.45267 0.59745 2.31032 0.00129 0 -0.17263 -0.88889 0 0 0 0 0 0 0.00346 0 -0.12607 0 1.32468 -0.48163 -0.8847
GLU_51 -4.37115 0.24752 4.81529 0.0046 0.23548 -0.18922 -2.55081 0 0 0 0 0 0 0.05334 2.95962 0.09731 0 -2.72453 -0.34917 -1.77171
LYS_52 -3.28693 0.27814 2.59778 0.0085 0.14383 -0.12283 -1.21359 0 0 0 -0.33941 0 0 0.31683 1.31097 0.14258 0 -0.71458 0.0369 -0.84179
ARG_53 -5.17894 0.2346 4.55478 0.01963 0.67778 0.0177 -2.87495 0 0 0 -0.33941 0 0 0.33755 1.57959 -0.16044 0 -0.09474 -0.08379 -1.31065
THR_54 -3.60781 0.34927 2.13032 0.00526 0.0514 -0.30199 -1.07256 0 0 0 0 -0.61185 0 -0.03455 0.0397 -0.19681 0 1.15175 -0.05171 -2.14957
VAL_55 -5.44385 0.85434 1.30272 0.01189 0.04382 0.06077 -1.65335 0 0 0 0 0 0 2.14415 0.11604 -0.60272 0 2.64269 -0.07218 -0.59568
THR_56 -3.17755 0.12935 1.50399 0.00444 0.05369 -0.38213 -0.46429 0 0 0 0 0 0 0.09259 1.00431 0.05433 0 1.15175 -0.10373 -0.13326
VAL_57 -7.79354 0.46997 2.10007 0.01085 0.04098 0.01267 -2.41495 0 0 0 0 0 0 0.00176 1.69802 -0.5476 0 2.64269 -0.06609 -3.84517
ASN_58 -5.22526 0.50714 5.04079 0.00409 0.23732 0.28902 -2.85754 0.32478 0 0 -0.77663 -0.64103 0 0.01923 2.43578 0.20914 0 -1.34026 0.1356 -1.63783
PRO_59 -5.06458 0.79632 2.47162 0.00312 0.06892 -0.38444 -0.50943 0.7313 0 0 0 0 0 -0.07919 0.07208 -0.71666 0 -1.64321 0.22014 -4.03401
GLY_60 -1.46975 0.02441 1.84249 9e-05 0 0.04447 -1.30313 0 0 0 0 0 0 -0.13749 0 -1.33342 0 0.79816 -0.29027 -1.82444
GLU_61 -5.84354 0.45153 5.66848 0.00478 0.20245 0.23711 -3.80733 0 0 0 -0.77663 -0.64103 0 0.80012 3.45517 -0.0494 0 -2.72453 -0.4466 -3.46941
GLU_62 -3.85581 0.44315 3.60894 0.00439 0.20166 -0.10707 -2.31206 0 0 0 0 -0.22594 0 -0.05924 3.42886 0.33218 0 -2.72453 0.00824 -1.25722
VAL_63 -5.19356 0.35752 1.93277 0.01019 0.03638 0.04939 -1.9397 0 0 0 0 0 0 0.30246 0.35979 -0.74623 0 2.64269 0.00776 -2.18054
GLU_64 -4.31766 0.30616 3.70842 0.0049 0.20525 -0.02437 -2.60413 0 0 0 0 -1.06487 0 0.37062 3.66068 0.28065 0 -2.72453 -0.06577 -2.26465
VAL_65 -5.19276 0.8733 1.59908 0.01467 0.04089 0.10947 -1.84387 0 0 0 0 0 0 0.11858 0.09759 -0.79388 0 2.64269 -0.10692 -2.44116
THR_66 -3.56282 0.19399 1.51371 0.00475 0.05056 -0.31695 -0.39201 0 0 0 0 0 0 0.54642 0.06684 -0.20931 0 1.15175 -0.14289 -1.09597
PHE_67 -8.89144 1.13172 1.41016 0.02198 0.23235 -0.07816 -2.1352 0 0 0 0 0 0 0.00753 1.44318 -0.29103 0 1.21829 -0.0873 -6.01792
SER_68 -2.2522 0.16344 1.90756 0.00186 0.05311 -0.23004 -0.72898 0 0 0 0 0 0 -0.01833 0.57725 0.27957 0 -0.28969 -0.04929 -0.58574
ALA_69 -4.11346 0.58607 1.89771 0.00133 0 -0.26458 -0.33805 0 0 0 0 0 0 0.3695 0 0.04876 0 1.32468 0.38284 -0.10519
ASN_70 -1.14285 0.06468 0.85443 0.0063 0.27542 -0.10333 0.08402 0 0 0 0 0 0 0.3361 1.16382 0.04038 0 -1.34026 0.2421 0.48082
ASP_71 -5.23604 0.78248 5.94126 0.00671 0.60679 0.13229 -3.32915 0.02842 0 0 -0.48457 -0.66543 0 0.23989 1.67664 -0.40553 0 -2.14574 -0.15067 -3.00264
PRO_72 -4.24241 0.72119 2.89378 0.00246 0.03807 0.01959 -0.9203 0.1493 0 0 0 0 0 0.17835 0.37365 -0.51766 0 -1.64321 -0.26252 -3.20972
HIS_D_73 -5.45841 0.75973 5.6642 0.00439 0.42104 -0.23246 -3.49672 0 0 0 -0.48457 -0.66543 0 0.97633 2.99186 0.0468 0 -0.30065 -0.27455 -0.04845
LYS_74 -7.61103 1.1149 6.97958 0.01774 0.19819 -0.17695 -2.67848 0 0 0 0 0 0 0.03798 2.8813 -0.03169 0 -0.71458 -0.38333 -0.36636
PHE_75 -9.81482 2.08092 2.67362 0.02481 0.29825 -0.23282 -1.26768 0 0 0 0 0 0 -0.05201 2.75482 0.03859 0 1.21829 -0.46516 -2.74318
ASN_76 -6.06826 0.81922 4.88596 0.00759 0.30237 -0.0454 -2.04264 0 0 0 0 0 0 0.08538 1.49472 0.04996 0 -1.34026 -0.28132 -2.13269
ARG_77 -5.87212 0.85502 5.64473 0.01079 0.22811 -0.23456 -2.70709 0.004 0 0 0 0 0 0.09796 1.65398 -0.21708 0 -0.09474 0.03876 -0.59225
PRO_78 -6.27169 1.53018 2.58567 0.00359 0.12061 -0.05578 -1.71491 0.17113 0 0 0 0 0 -0.00711 0.30028 -0.60835 0 -1.64321 0.02801 -5.56158
GLN_79 -6.0517 0.57089 4.6649 0.00725 0.21585 -0.06339 -2.19661 0 0 0 0 0 0 0.03486 2.72608 0.16786 0 -1.45095 -0.07489 -1.44984
PHE_80 -8.62781 0.7555 1.06073 0.01948 0.3454 0.12237 -2.48869 0 0 0 0 0 0 0.99405 3.31652 -0.12784 0 1.21829 0.09989 -3.31211
THR_81 -6.40714 0.57231 3.93114 0.00485 0.05563 -0.07249 -2.40581 0 0 0 0 0 0 -0.05533 1.54226 0.13373 0 1.15175 0.18968 -1.35943
ILE_82 -7.95589 0.49282 1.05095 0.01673 0.11385 -0.0832 -2.36952 0 0 0 0 0 0 -0.01611 2.58657 -0.68288 0 2.30374 -0.09307 -4.63601
GLU_83 -6.48568 0.4714 5.38183 0.00502 0.20625 0.55138 -4.22244 0 0 0 0 -0.27807 0 -0.02568 3.15628 0.21644 0 -2.72453 -0.1395 -3.8873
TRP_84 -10.9038 1.81152 2.52982 0.01677 0.76194 -0.36575 -1.98592 0 0 0 0 0 0 0.06302 1.56437 -0.17996 0 2.26099 0.29064 -4.13633
GLY_85 -1.32666 0.13644 1.5487 2e-05 0 -0.14353 0.01188 0 0 0 0 0 0 -0.05788 0 0.62949 0 0.79816 0.39691 1.99353
GLY_86 -0.67452 0.03451 0.85569 0.0001 0 -0.02126 0.48594 0 0 0 0 0 0 -0.06291 0 -1.42941 0 0.79816 -0.21978 -0.23349
GLY_87 -1.23924 0.03335 1.48862 0.0001 0 -0.07356 -0.23655 0 0 0 0 0 0 0.00274 0 -1.39215 0 0.79816 -0.74015 -1.35867
GLY_88 -4.15966 1.64608 2.72401 3e-05 0 -0.05493 -1.31631 0 0 0 0 0 0 -0.01453 0 1.12617 0 0.79816 0.1586 0.9076
ARG_89 -7.34029 0.56179 6.16251 0.01501 0.29032 0.39919 -3.71302 0 0 0 0 -0.27807 0 0.68936 2.97303 -0.13401 0 -0.09474 0.68583 0.21692
VAL_90 -6.99187 0.67323 1.58301 0.0124 0.04115 0.12114 -2.39872 0 0 0 0 0 0 0.06577 1.43047 -0.73938 0 2.64269 0.03589 -3.52422
GLU_91 -6.49456 0.83017 6.56278 0.00549 0.26205 0.38071 -5.01797 0 0 0 0 -0.37056 0 0.21394 2.97453 0.30877 0 -2.72453 -0.05622 -3.12542
VAL_92 -6.70425 0.39942 1.05832 0.01068 0.04615 0.19946 -2.16114 0 0 0 0 0 0 0.61169 0.37931 -0.49765 0 2.64269 0.08201 -3.93331
ARG_93 -7.02342 0.76527 7.30138 0.0116 0.25494 0.308 -5.42685 0 0 0 0 -0.7305 0 0.01164 4.56635 0.21107 0 -0.09474 0.06889 0.22363
VAL_94 -7.0553 1.52365 0.86652 0.01016 0.0326 0.0165 -1.42438 0 0 0 0 0 0 0.3648 0.85253 -0.42237 0 2.64269 0.06919 -2.52342
GLU_95 -5.62434 0.33279 5.55587 0.0069 0.35344 0.34727 -4.31041 0 0 0 0 -0.33629 0 0.40359 3.2978 0.14859 0 -2.72453 0.27486 -2.27448
PHE_96 -7.65847 1.48232 1.5302 0.01807 0.27158 0.06568 -1.26423 0 0 0 0 0 0 -0.04292 2.54806 -0.14807 0 1.21829 0.25621 -1.72329
GLU_97 -3.06448 0.0905 4.28434 0.00701 0.42094 0.65529 -3.23329 0 0 0 0 -0.65475 0 0.13046 2.93288 0.23579 0 -2.72453 0.8667 -0.05314
GLY_98 -1.37885 0.05851 1.43866 4e-05 0 -0.10829 0.15589 0 0 0 0 0 0 -0.24909 0 -1.26648 0 0.79816 1.25957 0.70812
ASP_99 -3.84229 0.37476 3.92429 0.00382 0.68095 0.02543 -1.75081 0 0 0 0 0 0 -0.03467 2.65725 -0.41202 0 -2.14574 0.00208 -0.51695
LYS_100 -5.80333 0.27787 5.07605 0.01089 0.15272 -0.11404 -2.31541 0 0 0 0 0 0 1.17716 1.42663 0.09191 0 -0.71458 -0.40781 -1.14193
MET_101 -9.40245 1.69467 1.90433 0.00961 0.05488 0.06526 -1.9836 0 0 0 0 0 0 0.79926 1.61676 0.25713 0 1.65735 0.37472 -2.95209
ARG_102 -6.5118 0.30393 6.8524 0.01096 0.32664 0.63537 -5.74261 0 0 0 0 -0.99104 0 0.00146 3.31726 0.05181 0 -0.09474 0.40691 -1.43344
VAL_103 -7.47185 0.62962 1.05296 0.01187 0.04549 0.10303 -2.05931 0 0 0 0 0 0 0.9582 0.44451 -0.54092 0 2.64269 -0.0366 -4.22031
ARG_104 -5.79908 0.29249 5.24106 0.00951 0.20126 0.42724 -4.1967 0 0 0 0 -0.9901 0 -0.04327 2.12602 0.06972 0 -0.09474 -0.00253 -2.75912
LEU_105 -7.47545 0.90274 0.98095 0.01303 0.0705 0.21611 -2.26868 0 0 0 0 0 0 0.27699 0.63898 -0.24199 0 1.66147 0.00623 -5.21913
ARG_106 -6.43325 0.39422 6.51341 0.01295 0.27626 0.69807 -5.60441 0 0 0 0 -0.98665 0 0.04198 4.15074 0.0035 0 -0.09474 0.00753 -1.02038
ASN_107 -8.84511 0.70389 7.50091 0.00689 0.5609 -0.04982 -3.49122 0 0 0 -1.08638 -0.86995 0 0.47167 2.19309 -0.30643 0 -1.34026 0.02128 -4.53054
ASP_108 -3.9869 0.14481 5.38041 0.00303 0.292 0.24529 -4.09584 0 0 0 0 -0.98665 0 0.22915 2.44542 -0.36108 0 -2.14574 -0.36454 -3.20064
SER_109 -5.01092 0.55527 5.45528 0.00166 0.06056 0.03911 -0.81762 0 0 0 -0.85588 -0.86995 0 -0.02307 1.11583 -0.474 0 -0.28969 -0.55902 -1.67244
SER_110 -1.7705 0.10479 1.3678 0.00174 0.05303 -0.21998 0.04916 0 0 0 0 0 0 -0.05074 0.6101 -0.23093 0 -0.28969 -0.47529 -0.85051
THR_111 -3.85535 0.63459 3.88906 0.00391 0.07532 0.01934 -0.52086 1.76036 0 0 -0.91641 0 0 0.20353 0.34851 -0.29061 0 1.15175 -0.46047 2.04268
PRO_112 -4.09481 0.46349 1.56055 0.00294 0.07593 -0.20782 -0.59115 2.18108 0 0 0 0 0 -0.04661 0.22398 -1.0197 0 -1.64321 -0.55285 -3.64816
VAL_113 -7.38919 1.14036 2.07883 0.01174 0.03267 -0.15841 -2.09198 0 0 0 0 0 0 0.18436 2.50969 -0.76872 0 2.64269 -0.54862 -2.35657
GLU_114 -5.8055 0.50052 4.74143 0.00513 0.18742 -0.05498 -2.67023 0 0 0 0 0 0 -0.00894 4.69254 0.14217 0 -2.72453 -0.17215 -1.16711
VAL_115 -7.01791 0.45753 1.56274 0.0111 0.04211 -0.02589 -1.85051 0 0 0 0 0 0 0.82547 0.59659 -0.66102 0 2.64269 -0.12004 -3.53712
HIS_116 -7.09058 0.72739 5.73675 0.00599 0.45266 0.17856 -3.74841 0 0 0 0 -0.6727 0 -0.04527 3.69679 0.04507 0 -0.30065 -0.06323 -1.07764
ILE_117 -7.52174 0.80783 0.74065 0.0178 0.0703 0.13851 -2.40041 0 0 0 0 0 0 0.2396 1.91217 -0.77396 0 2.30374 -0.15732 -4.62285
LYS_118 -5.85326 0.72924 4.42566 0.01114 0.15655 -0.06824 -3.0133 0 0 0 0 0 0 -0.00853 1.81273 0.28186 0 -0.71458 -0.19506 -2.4358
VAL_119 -6.1452 1.36021 1.22148 0.01324 0.05033 -0.10217 -1.98242 0 0 0 0 0 0 0.99014 0.16025 0.12489 0 2.64269 0.38394 -1.28262
GLY_120 -1.87331 0.25463 2.18653 2e-05 0 -0.27549 -0.35687 0 0 0 0 0 0 0.00647 0 -1.26902 0 0.79816 0.5409 0.01201
ASP_121 -1.42578 0.02108 1.64159 0.00373 0.31385 -0.18689 -0.15126 0 0 0 0 0 0 0.07099 2.23793 -0.22471 0 -2.14574 0.07841 0.2332
GLU_122 -4.75309 0.26504 5.25988 0.00536 0.20176 0.16935 -3.91391 0 0 0 0 -1.08702 0 0.01949 3.14744 -0.01135 0 -2.72453 -0.23654 -3.65811
LYS_123 -3.36893 0.32368 2.25825 0.0081 0.13983 -0.13033 -0.22535 0 0 0 0 0 0 0.37742 1.18825 0.13157 0 -0.71458 -0.15397 -0.16606
ARG_124 -6.13109 0.53818 5.53211 0.00986 0.17908 0.55761 -4.2912 0 0 0 0 -1.08702 0 0.0085 1.98298 -0.22206 0 -0.09474 -0.13101 -3.14881
THR_125 -3.64809 0.35163 2.05731 0.00456 0.04852 -0.2441 -1.13489 0 0 0 0 -0.6727 0 0.16622 0.07265 -0.15625 0 1.15175 -0.06255 -2.06594
VAL_126 -5.01683 0.55789 1.34385 0.01106 0.04066 -0.02017 -1.59397 0 0 0 0 0 0 1.52249 0.16582 -0.38207 0 2.64269 0.02329 -0.70529
THR_127 -3.24758 0.13769 1.49641 0.00433 0.05393 -0.39478 -0.39863 0 0 0 0 0 0 0.10443 0.79421 0.0343 0 1.15175 -0.02096 -0.2849
VAL_128 -7.79604 0.3736 2.10829 0.01071 0.04082 -0.0165 -2.37221 0 0 0 0 0 0 -0.01538 2.02045 -0.49004 0 2.64269 -0.0459 -3.53951
ASN_129 -5.40876 0.54645 5.22928 0.00399 0.23589 0.3432 -2.93526 0.32225 0 0 -0.79562 -0.6452 0 0.01861 2.54278 0.25698 0 -1.34026 0.16498 -1.4607
PRO_130 -5.23076 0.93194 2.55928 0.00311 0.06957 -0.43096 -0.55261 0.74798 0 0 0 0 0 -0.076 0.07033 -0.69659 0 -1.64321 0.24001 -4.0079
GLY_131 -1.51468 0.02654 1.88505 9e-05 0 0.06202 -1.22568 0 0 0 0 0 0 -0.08933 0 -1.29741 0 0.79816 -0.20229 -1.55753
GLU_132 -5.95752 0.45331 5.80489 0.00486 0.20576 0.28496 -3.84486 0 0 0 -0.79562 -0.6452 0 0.83096 3.45845 -0.04842 0 -2.72453 -0.37326 -3.34623
GLU_133 -4.04161 0.41637 3.44308 0.00412 0.17987 -0.00316 -2.03035 0 0 0 0 -0.35994 0 -0.05717 3.76516 0.33205 0 -2.72453 0.01004 -1.06609
VAL_134 -5.23865 0.4532 1.92537 0.01035 0.03612 0.04532 -1.94326 0 0 0 0 0 0 0.24581 0.40821 -0.72193 0 2.64269 0.0341 -2.10266
GLU_135 -4.34203 0.27793 3.64448 0.00506 0.21199 -0.08823 -2.47667 0 0 0 0 -0.9901 0 0.21564 3.69757 0.28389 0 -2.72453 -0.04571 -2.33071
VAL_136 -5.9081 0.76895 1.50566 0.01138 0.03925 0.1332 -1.64798 0 0 0 0 0 0 0.02684 1.19237 -0.77292 0 2.64269 -0.11744 -2.12609
THR_137 -4.02263 0.1527 2.58705 0.00508 0.05205 -0.47311 -0.84638 0 0 0 0 0 0 0.60616 0.11895 -0.19211 0 1.15175 -0.15885 -1.01934
PHE_138 -9.80009 0.73579 1.88709 0.0199 0.24709 -0.26144 -2.20471 0 0 0 0 0 0 0.01361 1.58129 -0.36707 0 1.21829 -0.09125 -7.02149
SER_139 -2.32559 0.17226 1.72768 0.00115 0.02488 -0.16632 -0.61116 0 0 0 0 0 0 0.04649 0.93016 0.08348 0 -0.28969 -0.05404 -0.4607
ALA_140 -3.92828 0.35554 1.71241 0.00135 0 -0.21907 -0.4541 0 0 0 0 0 0 0.26032 0 0.06619 0 1.32468 0.41015 -0.47082
ASN_141 -1.15196 0.05598 0.80575 0.00387 0.24906 -0.09844 0.09712 0 0 0 0 0 0 0.59689 1.77628 0.0662 0 -1.34026 0.28555 1.34605
ASP_142 -4.44262 0.63785 4.80024 0.00646 0.64504 -0.10062 -2.35821 0.20846 0 0 -0.46324 0 0 0.21728 2.10071 -0.42525 0 -2.14574 -0.14549 -1.4651
PRO_143 -4.2054 0.47969 2.7904 0.0025 0.03869 0.05444 -0.90438 0.88209 0 0 0 0 0 0.10261 0.38208 -0.48013 0 -1.64321 -0.28711 -2.78774
HIS_D_144 -4.35483 0.47249 4.60093 0.00418 0.41835 -0.13769 -2.56608 0 0 0 -0.46324 0 0 1.03862 2.73791 0.03407 0 -0.30065 -0.28372 1.20033
LYS_145 -4.21015 0.35643 2.9899 0.00844 0.13615 -0.20836 -0.93972 0 0 0 0 0 0 0.06729 2.78131 -0.03181 0 -0.71458 -0.36896 -0.13405
PHE_146 -9.4861 1.66152 2.41596 0.02208 0.2824 -0.16763 -1.07227 0 0 0 0 0 0 -0.043 3.44487 0.07599 0 1.21829 -0.43298 -2.08085
ASN_147 -5.57305 0.82769 4.55505 0.00463 0.28241 0.05752 -1.78272 0 0 0 0 0 0 0.03184 2.23531 0.04039 0 -1.34026 -0.24009 -0.90127
ARG_148 -4.05262 1.02102 4.80214 0.01167 0.30683 -0.07584 -2.98062 0.80664 0 0 0 -0.12246 0 0.10775 2.76354 -0.22831 0 -0.09474 -0.02813 2.23687
PRO_149 -6.03169 0.94997 2.42925 0.00353 0.12565 -0.03016 -1.72564 2.22282 0 0 0 0 0 -0.00902 0.9376 -0.54826 0 -1.64321 0.00012 -3.31904
GLN_150 -6.61923 0.45072 5.58476 0.00907 0.20881 0.2702 -3.70165 0 0 0 0 -0.17032 0 0.06242 3.85589 0.15169 0 -1.45095 -0.01212 -1.36071
PHE_151 -8.77719 0.65241 1.16292 0.01943 0.35167 0.08542 -2.56681 0 0 0 0 0 0 0.41871 3.73495 -0.05643 0 1.21829 0.04565 -3.71096
THR_152 -6.6761 0.81079 4.52807 0.00604 0.05641 -0.16608 -2.64893 0 0 0 0 -0.11068 0 -0.05291 0.02372 0.01133 0 1.15175 0.11054 -2.95606
ILE_153 -7.86988 0.4666 0.99522 0.01639 0.10983 -0.07335 -2.28644 0 0 0 0 0 0 -0.02998 2.42761 -0.73265 0 2.30374 -0.12248 -4.79539
GLU_154 -6.5164 0.60044 5.44065 0.00557 0.23652 0.56654 -4.20124 0 0 0 0 -0.20022 0 0.1268 3.61956 0.25161 0 -2.72453 -0.10309 -2.89777
TRP_155 -11.1444 1.29553 4.71732 0.01703 0.77704 0.06661 -2.37375 0 0 0 0 0 0 0.11193 1.88468 0.09364 0 2.26099 0.54686 -1.74656
GLY:CtermProteinFull_156 -1.19647 0.16361 2.5759 9e-05 0 -0.21783 -2.1636 0 0 0 0 0 0 0 0 0 0 0.79816 0.42104 0.3809
#END_POSE_ENERGIES_TABLE 

END
SS: LEEEEEEEEELLEEEEEEEELLLLLEEEEEEEEEELLLLLLLLLLHHHHEEEEEEEELLLLEEEEEEELLLHHHHHLLEEEEEELLLEEEEEEEEEELLEEEEEEEELLLLLEEEEEEELLEEEEEEELLLLEEEEEEELLLHHHHHLLEEEEEEL
SCORE_INFO:
TOTAL_SCORE: -342.238
WTS:  fa_atr: 1 fa_rep: 0.55 fa_sol: 1 fa_intra_rep: 0.005 fa_intra_sol_xover4: 1 lk_ball_wtd: 1 fa_elec: 1 pro_close: 1.25 hbond_sr_bb: 1 hbond_lr_bb: 1 hbond_bb_sc: 1 hbond_sc: 1 dslf_fa13: 1.25 omega: 0.4 fa_dun: 0.7 p_aa_pp: 0.6 yhh_planarity: 0.625 ref: 1 rama_prepro: 0.45
TOTAL_WTD:  fa_atr:  -825.003 fa_rep:   102.351 fa_sol:   533.925 fa_intra_rep:     1.237 fa_intra_sol_xover4:    28.593 lk_ball_wtd:     1.381 fa_elec:  -322.289 pro_close:    12.360 hbond_sr_bb:   -18.832 hbond_lr_bb:   -85.070 hbond_bb_sc:   -16.955 hbond_sc:   -26.767 dslf_fa13:     0.000 omega:    30.919 fa_dun:   269.067 p_aa_pp:   -36.056 yhh_planarity:     0.000 ref:     9.694 rama_prepro:    -0.792
RSD_WTD: 1  fa_atr:    -4.403 fa_rep:     0.737 fa_sol:     5.489 fa_intra_rep:     0.000 fa_intra_sol_xover4:     0.000 lk_ball_wtd:     0.170 fa_elec:    -4.362 pro_close:     0.000 hbond_sr_bb:     0.000 hbond_lr_bb:     0.000 hbond_bb_sc:     0.000 hbond_sc:     0.000 dslf_fa13:     0.000 omega:     0.020 fa_dun:     0.000 p_aa_pp:     0.000 yhh_planarity:     0.000 ref:     0.798 rama_prepro:     0.000
RSD_WTD: 2  fa_atr:    -7.124 fa_rep:     0.830 fa_sol:     5.972 fa_intra_rep:     0.012 fa_intra_sol_xover4:     0.272 lk_ball_wtd:     0.245 fa_elec:    -3.786 pro_close:     0.000 hbond_sr_bb:     0.000 hbond_lr_bb:     0.000 hbond_bb_sc:     0.000 hbond_sc:    -0.200 dslf_fa13:     0.000 omega:     0.290 fa_dun:     4.189 p_aa_pp:    -0.167 yhh_planarity:     0.000 ref:    -0.095 rama_prepro:    -0.013
RSD_WTD: 3  fa_atr:    -6.887 fa_rep:     0.889 fa_sol:     1.556 fa_intra_rep:     0.012 fa_intra_sol_xover4:     0.040 lk_ball_wtd:     0.093 fa_elec:    -2.325 pro_close:     0.000 hbond_sr_bb:     0.000 hbond_lr_bb:     0.000 hbond_bb_sc:     0.000 hbond_sc:     0.000 dslf_fa13:     0.000 omega:     0.088 fa_dun:     0.855 p_aa_pp:    -0.677 yhh_planarity:     0.000 ref:     2.643 rama_prepro:    -0.141
RSD_WTD: 4  fa_atr:    -6.926 fa_rep:     0.692 fa_sol:     6.847 fa_intra_rep:     0.006 fa_intra_sol_xover4:     0.299 lk_ball_wtd:     0.166 fa_elec:    -4.369 pro_close:     0.000 hbond_sr_bb:     0.000 hbond_lr_bb:     0.000 hbond_bb_sc:     0.000 hbond_sc:    -0.060 dslf_fa13:     0.000 omega:     0.475 fa_dun:     3.171 p_aa_pp:     0.306 yhh_planarity:     0.000 ref:    -2.725 rama_prepro:    -0.031
RSD_WTD: 5  fa_atr:    -6.702 fa_rep:     0.378 fa_sol:     1.073 fa_intra_rep:     0.011 fa_intra_sol_xover4:     0.046 lk_ball_wtd:     0.132 fa_elec:    -2.204 pro_close:     0.000 hbond_sr_bb:     0.000 hbond_lr_bb:     0.000 hbond_bb_sc:     0.000 hbond_sc:     0.000 dslf_fa13:     0.000 omega:     0.500 fa_dun:     0.349 p_aa_pp:    -0.460 yhh_planarity:     0.000 ref:     2.643 rama_prepro:     0.113
RSD_WTD: 6  fa_atr:    -7.049 fa_rep:     0.510 fa_sol:     7.235 fa_intra_rep:     0.009 fa_intra_sol_xover4:     0.385 lk_ball_wtd:    -0.381 fa_elec:    -4.562 pro_close:     0.000 hbond_sr_bb:     0.000 hbond_lr_bb:     0.000 hbond_bb_sc:     0.000 hbond_sc:    -0.226 dslf_fa13:     0.000 omega:     0.012 fa_dun:     3.278 p_aa_pp:     0.210 yhh_planarity:     0.000 ref:    -0.095 rama_prepro:     0.107
RSD_WTD: 7  fa_atr:    -6.861 fa_rep:     1.075 fa_sol:     0.890 fa_intra_rep:     0.010 fa_intra_sol_xover4:     0.032 lk_ball_wtd:     0.012 fa_elec:    -1.375 pro_close:     0.000 hbond_sr_bb:     0.000 hbond_lr_bb:     0.000 hbond_bb_sc:     0.000 hbond_sc:     0.000 dslf_fa13:     0.000 omega:     0.337 fa_dun:     1.146 p_aa_pp:    -0.444 yhh_planarity:     0.000 ref:     2.643 rama_prepro:     0.070
RSD_WTD: 8  fa_atr:    -5.744 fa_rep:     0.686 fa_sol:     6.084 fa_intra_rep:     0.006 fa_intra_sol_xover4:     0.273 lk_ball_wtd:     0.196 fa_elec:    -4.882 pro_close:     0.000 hbond_sr_bb:     0.000 hbond_lr_bb:     0.000 hbond_bb_sc:     0.000 hbond_sc:    -0.122 dslf_fa13:     0.000 omega:     0.269 fa_dun:     2.798 p_aa_pp:     0.103 yhh_planarity:     0.000 ref:    -2.725 rama_prepro:     0.240
RSD_WTD: 9  fa_atr:    -7.404 fa_rep:     1.441 fa_sol:     1.441 fa_intra_rep:     0.018 fa_intra_sol_xover4:     0.272 lk_ball_wtd:     0.078 fa_elec:    -1.164 pro_close:     0.000 hbond_sr_bb:     0.000 hbond_lr_bb:     0.000 hbond_bb_sc:     0.000 hbond_sc:     0.000 dslf_fa13:     0.000 omega:    -0.030 fa_dun:     2.708 p_aa_pp:    -0.142 yhh_planarity:     0.000 ref:     1.218 rama_prepro:     0.215
RSD_WTD: 10  fa_atr:    -3.010 fa_rep:     0.079 fa_sol:     4.234 fa_intra_rep:     0.006 fa_intra_sol_xover4:     0.402 lk_ball_wtd:     0.642 fa_elec:    -3.239 pro_close:     0.000 hbond_sr_bb:     0.000 hbond_lr_bb:     0.000 hbond_bb_sc:     0.000 hbond_sc:    -0.660 dslf_fa13:     0.000 omega:     0.153 fa_dun:     3.096 p_aa_pp:     0.218 yhh_planarity:     0.000 ref:    -2.725 rama_prepro:     0.987
RSD_WTD: 11  fa_atr:    -1.324 fa_rep:     0.069 fa_sol:     1.445 fa_intra_rep:     0.000 fa_intra_sol_xover4:     0.000 lk_ball_wtd:    -0.149 fa_elec:     0.163 pro_close:     0.000 hbond_sr_bb:     0.000 hbond_lr_bb:     0.000 hbond_bb_sc:     0.000 hbond_sc:     0.000 dslf_fa13:     0.000 omega:    -0.251 fa_dun:     0.000 p_aa_pp:    -1.256 yhh_planarity:     0.000 ref:     0.798 rama_prepro:     1.478
RSD_WTD: 12  fa_atr:    -3.906 fa_rep:     0.274 fa_sol:     4.366 fa_intra_rep:     0.004 fa_intra_sol_xover4:     0.674 lk_ball_wtd:     0.050 fa_elec:    -2.158 pro_close:     0.000 hbond_sr_bb:     0.000 hbond_lr_bb:     0.000 hbond_bb_sc:     0.000 hbond_sc:     0.000 dslf_fa13:     0.000 omega:     0.006 fa_dun:     3.073 p_aa_pp:    -0.393 yhh_planarity:     0.000 ref:    -2.146 rama_prepro:     0.094
RSD_WTD: 13  fa_atr:    -5.808 fa_rep:     0.332 fa_sol:     4.936 fa_intra_rep:     0.011 fa_intra_sol_xover4:     0.159 lk_ball_wtd:    -0.131 fa_elec:    -2.410 pro_close:     0.000 hbond_sr_bb:     0.000 hbond_lr_bb:     0.000 hbond_bb_sc:     0.000 hbond_sc:     0.000 dslf_fa13:     0.000 omega:     1.287 fa_dun:     1.893 p_aa_pp:     0.093 yhh_planarity:     0.000 ref:    -0.715 rama_prepro:    -0.400
RSD_WTD: 14  fa_atr:    -9.407 fa_rep:     1.580 fa_sol:     1.992 fa_intra_rep:     0.011 fa_intra_sol_xover4:     0.068 lk_ball_wtd:     0.093 fa_elec:    -2.109 pro_close:     0.000 hbond_sr_bb:     0.000 hbond_lr_bb:     0.000 hbond_bb_sc:     0.000 hbond_sc:     0.000 dslf_fa13:     0.000 omega:     0.973 fa_dun:     1.467 p_aa_pp:     0.236 yhh_planarity:     0.000 ref:     1.657 rama_prepro:     0.423
RSD_WTD: 15  fa_atr:    -6.225 fa_rep:     0.321 fa_sol:     6.259 fa_intra_rep:     0.011 fa_intra_sol_xover4:     0.278 lk_ball_wtd:     0.530 fa_elec:    -5.022 pro_close:     0.000 hbond_sr_bb:     0.000 hbond_lr_bb:     0.000 hbond_bb_sc:     0.000 hbond_sc:    -0.660 dslf_fa13:     0.000 omega:     0.075 fa_dun:     3.482 p_aa_pp:     0.017 yhh_planarity:     0.000 ref:    -0.095 rama_prepro:     0.429
RSD_WTD: 16  fa_atr:    -7.248 fa_rep:     0.544 fa_sol:     1.144 fa_intra_rep:     0.015 fa_intra_sol_xover4:     0.048 lk_ball_wtd:     0.081 fa_elec:    -2.132 pro_close:     0.000 hbond_sr_bb:     0.000 hbond_lr_bb:     0.000 hbond_bb_sc:     0.000 hbond_sc:     0.000 dslf_fa13:     0.000 omega:     0.863 fa_dun:     0.029 p_aa_pp:    -0.603 yhh_planarity:     0.000 ref:     2.643 rama_prepro:    -0.112
RSD_WTD: 17  fa_atr:    -6.039 fa_rep:     0.293 fa_sol:     5.570 fa_intra_rep:     0.009 fa_intra_sol_xover4:     0.199 lk_ball_wtd:     0.315 fa_elec:    -4.343 pro_close:     0.000 hbond_sr_bb:     0.000 hbond_lr_bb:     0.000 hbond_bb_sc:     0.000 hbond_sc:    -1.065 dslf_fa13:     0.000 omega:     0.012 fa_dun:     2.049 p_aa_pp:     0.125 yhh_planarity:     0.000 ref:    -0.095 rama_prepro:    -0.022
RSD_WTD: 18  fa_atr:    -7.470 fa_rep:     0.826 fa_sol:     0.867 fa_intra_rep:     0.013 fa_intra_sol_xover4:     0.064 lk_ball_wtd:     0.228 fa_elec:    -2.246 pro_close:     0.000 hbond_sr_bb:     0.000 hbond_lr_bb:     0.000 hbond_bb_sc:     0.000 hbond_sc:     0.000 dslf_fa13:     0.000 omega:     0.310 fa_dun:     0.441 p_aa_pp:    -0.271 yhh_planarity:     0.000 ref:     1.661 rama_prepro:    -0.010
RSD_WTD: 19  fa_atr:    -6.145 fa_rep:     0.404 fa_sol:     6.358 fa_intra_rep:     0.013 fa_intra_sol_xover4:     0.285 lk_ball_wtd:     0.786 fa_elec:    -5.614 pro_close:     0.000 hbond_sr_bb:     0.000 hbond_lr_bb:     0.000 hbond_bb_sc:     0.000 hbond_sc:    -0.915 dslf_fa13:     0.000 omega:     0.002 fa_dun:     3.529 p_aa_pp:    -0.092 yhh_planarity:     0.000 ref:    -0.095 rama_prepro:    -0.045
RSD_WTD: 20  fa_atr:    -8.699 fa_rep:     0.452 fa_sol:     7.426 fa_intra_rep:     0.007 fa_intra_sol_xover4:     0.559 lk_ball_wtd:    -0.007 fa_elec:    -3.668 pro_close:     0.000 hbond_sr_bb:     0.000 hbond_lr_bb:     0.000 hbond_bb_sc:    -1.186 hbond_sc:    -0.855 dslf_fa13:     0.000 omega:     0.618 fa_dun:     1.918 p_aa_pp:    -0.313 yhh_planarity:     0.000 ref:    -1.340 rama_prepro:     0.037
RSD_WTD: 21  fa_atr:    -3.855 fa_rep:     0.140 fa_sol:     5.158 fa_intra_rep:     0.003 fa_intra_sol_xover4:     0.286 lk_ball_wtd:     0.288 fa_elec:    -4.276 pro_close:     0.000 hbond_sr_bb:     0.000 hbond_lr_bb:     0.000 hbond_bb_sc:     0.000 hbond_sc:    -0.915 dslf_fa13:     0.000 omega:     0.376 fa_dun:     3.164 p_aa_pp:    -0.475 yhh_planarity:     0.000 ref:    -2.146 rama_prepro:    -0.214
RSD_WTD: 22  fa_atr:    -4.857 fa_rep:     0.284 fa_sol:     5.301 fa_intra_rep:     0.002 fa_intra_sol_xover4:     0.061 lk_ball_wtd:    -0.007 fa_elec:    -0.568 pro_close:     0.000 hbond_sr_bb:     0.000 hbond_lr_bb:     0.000 hbond_bb_sc:    -1.098 hbond_sc:    -0.855 dslf_fa13:     0.000 omega:    -0.016 fa_dun:     1.622 p_aa_pp:    -0.385 yhh_planarity:     0.000 ref:    -0.290 rama_prepro:    -0.358
RSD_WTD: 23  fa_atr:    -1.699 fa_rep:     0.087 fa_sol:     1.229 fa_intra_rep:     0.002 fa_intra_sol_xover4:     0.057 lk_ball_wtd:    -0.168 fa_elec:     0.036 pro_close:     0.000 hbond_sr_bb:     0.000 hbond_lr_bb:     0.000 hbond_bb_sc:     0.000 hbond_sc:     0.000 dslf_fa13:     0.000 omega:    -0.064 fa_dun:     0.488 p_aa_pp:    -0.193 yhh_planarity:     0.000 ref:    -0.290 rama_prepro:    -0.365
RSD_WTD: 24  fa_atr:    -3.891 fa_rep:     0.542 fa_sol:     4.031 fa_intra_rep:     0.004 fa_intra_sol_xover4:     0.083 lk_ball_wtd:     0.016 fa_elec:    -0.623 pro_close:     0.711 hbond_sr_bb:     0.000 hbond_lr_bb:     0.000 hbond_bb_sc:    -1.158 hbond_sc:     0.000 dslf_fa13:     0.000 omega:     0.310 fa_dun:     0.474 p_aa_pp:    -0.277 yhh_planarity:     0.000 ref:     1.152 rama_prepro:    -0.453
RSD_WTD: 25  fa_atr:    -3.950 fa_rep:     0.368 fa_sol:     1.683 fa_intra_rep:     0.003 fa_intra_sol_xover4:     0.073 lk_ball_wtd:    -0.184 fa_elec:    -0.654 pro_close:     1.109 hbond_sr_bb:     0.000 hbond_lr_bb:     0.000 hbond_bb_sc:     0.000 hbond_sc:     0.000 dslf_fa13:     0.000 omega:     0.030 fa_dun:     0.161 p_aa_pp:    -1.111 yhh_planarity:     0.000 ref:    -1.643 rama_prepro:    -0.497
RSD_WTD: 26  fa_atr:    -7.343 fa_rep:     1.011 fa_sol:     2.142 fa_intra_rep:     0.013 fa_intra_sol_xover4:     0.039 lk_ball_wtd:    -0.120 fa_elec:    -2.103 pro_close:     0.000 hbond_sr_bb:     0.000 hbond_lr_bb:     0.000 hbond_bb_sc:     0.000 hbond_sc:     0.000 dslf_fa13:     0.000 omega:     0.430 fa_dun:     0.244 p_aa_pp:    -0.763 yhh_planarity:     0.000 ref:     2.643 rama_prepro:    -0.450
RSD_WTD: 27  fa_atr:    -5.776 fa_rep:     0.648 fa_sol:     4.613 fa_intra_rep:     0.005 fa_intra_sol_xover4:     0.193 lk_ball_wtd:    -0.037 fa_elec:    -2.606 pro_close:     0.000 hbond_sr_bb:     0.000 hbond_lr_bb:     0.000 hbond_bb_sc:     0.000 hbond_sc:     0.000 dslf_fa13:     0.000 omega:    -0.015 fa_dun:     4.787 p_aa_pp:     0.212 yhh_planarity:     0.000 ref:    -2.725 rama_prepro:    -0.122
RSD_WTD: 28  fa_atr:    -7.233 fa_rep:     0.386 fa_sol:     1.523 fa_intra_rep:     0.011 fa_intra_sol_xover4:     0.043 lk_ball_wtd:     0.030 fa_elec:    -1.839 pro_close:     0.000 hbond_sr_bb:     0.000 hbond_lr_bb:     0.000 hbond_bb_sc:     0.000 hbond_sc:     0.000 dslf_fa13:     0.000 omega:     0.845 fa_dun:     0.579 p_aa_pp:    -0.612 yhh_planarity:     0.000 ref:     2.643 rama_prepro:    -0.049
RSD_WTD: 29  fa_atr:    -7.116 fa_rep:     0.774 fa_sol:     5.879 fa_intra_rep:     0.006 fa_intra_sol_xover4:     0.451 lk_ball_wtd:     0.121 fa_elec:    -3.624 pro_close:     0.000 hbond_sr_bb:     0.000 hbond_lr_bb:     0.000 hbond_bb_sc:     0.000 hbond_sc:    -0.612 dslf_fa13:     0.000 omega:    -0.015 fa_dun:     2.935 p_aa_pp:    -0.055 yhh_planarity:     0.000 ref:    -0.301 rama_prepro:    -0.011
RSD_WTD: 30  fa_atr:    -7.552 fa_rep:     0.948 fa_sol:     0.973 fa_intra_rep:     0.024 fa_intra_sol_xover4:     0.073 lk_ball_wtd:     0.114 fa_elec:    -2.402 pro_close:     0.000 hbond_sr_bb:     0.000 hbond_lr_bb:     0.000 hbond_bb_sc:     0.000 hbond_sc:     0.000 dslf_fa13:     0.000 omega:     0.413 fa_dun:     0.707 p_aa_pp:    -0.763 yhh_planarity:     0.000 ref:     2.304 rama_prepro:    -0.168
RSD_WTD: 31  fa_atr:    -5.148 fa_rep:     0.599 fa_sol:     3.809 fa_intra_rep:     0.009 fa_intra_sol_xover4:     0.145 lk_ball_wtd:    -0.019 fa_elec:    -2.566 pro_close:     0.000 hbond_sr_bb:     0.000 hbond_lr_bb:     0.000 hbond_bb_sc:     0.000 hbond_sc:     0.000 dslf_fa13:     0.000 omega:    -0.044 fa_dun:     1.258 p_aa_pp:     0.288 yhh_planarity:     0.000 ref:    -0.715 rama_prepro:    -0.222
RSD_WTD: 32  fa_atr:    -6.369 fa_rep:     1.010 fa_sol:     1.126 fa_intra_rep:     0.017 fa_intra_sol_xover4:     0.048 lk_ball_wtd:    -0.036 fa_elec:    -2.300 pro_close:     0.000 hbond_sr_bb:     0.000 hbond_lr_bb:     0.000 hbond_bb_sc:     0.000 hbond_sc:     0.000 dslf_fa13:     0.000 omega:    -0.038 fa_dun:     0.005 p_aa_pp:    -0.663 yhh_planarity:     0.000 ref:     2.643 rama_prepro:    -0.097
RSD_WTD: 33  fa_atr:    -4.070 fa_rep:     0.655 fa_sol:     3.598 fa_intra_rep:     0.002 fa_intra_sol_xover4:     0.066 lk_ball_wtd:    -0.153 fa_elec:    -0.602 pro_close:     0.000 hbond_sr_bb:     0.000 hbond_lr_bb:     0.000 hbond_bb_sc:     0.000 hbond_sc:     0.000 dslf_fa13:     0.000 omega:     0.066 fa_dun:     0.077 p_aa_pp:    -0.557 yhh_planarity:     0.000 ref:    -0.290 rama_prepro:    -0.236
RSD_WTD: 34  fa_atr:    -2.940 fa_rep:     0.306 fa_sol:     1.822 fa_intra_rep:     0.000 fa_intra_sol_xover4:     0.000 lk_ball_wtd:    -0.213 fa_elec:     0.109 pro_close:     0.000 hbond_sr_bb:     0.000 hbond_lr_bb:     0.000 hbond_bb_sc:     0.000 hbond_sc:     0.000 dslf_fa13:     0.000 omega:    -0.112 fa_dun:     0.000 p_aa_pp:    -1.245 yhh_planarity:     0.000 ref:     0.798 rama_prepro:     0.087
RSD_WTD: 35  fa_atr:    -5.994 fa_rep:     0.588 fa_sol:     9.018 fa_intra_rep:     0.010 fa_intra_sol_xover4:     0.657 lk_ball_wtd:    -0.454 fa_elec:    -2.234 pro_close:     0.000 hbond_sr_bb:     0.000 hbond_lr_bb:     0.000 hbond_bb_sc:    -1.534 hbond_sc:     0.000 dslf_fa13:     0.000 omega:    -0.034 fa_dun:     4.191 p_aa_pp:    -0.234 yhh_planarity:     0.000 ref:    -2.146 rama_prepro:     0.157
RSD_WTD: 36  fa_atr:    -4.268 fa_rep:     0.398 fa_sol:     5.471 fa_intra_rep:     0.018 fa_intra_sol_xover4:     0.237 lk_ball_wtd:     0.171 fa_elec:    -3.550 pro_close:     0.000 hbond_sr_bb:     0.000 hbond_lr_bb:     0.000 hbond_bb_sc:     0.000 hbond_sc:     0.000 dslf_fa13:     0.000 omega:    -0.054 fa_dun:     2.341 p_aa_pp:     0.077 yhh_planarity:     0.000 ref:    -0.715 rama_prepro:    -0.110
RSD_WTD: 37  fa_atr:    -3.198 fa_rep:     1.191 fa_sol:     4.841 fa_intra_rep:     0.007 fa_intra_sol_xover4:     0.918 lk_ball_wtd:     0.113 fa_elec:    -1.060 pro_close:     0.000 hbond_sr_bb:     0.000 hbond_lr_bb:     0.000 hbond_bb_sc:    -0.516 hbond_sc:     0.000 dslf_fa13:     0.000 omega:     0.009 fa_dun:     3.953 p_aa_pp:     0.228 yhh_planarity:     0.000 ref:    -2.146 rama_prepro:     0.081
RSD_WTD: 38  fa_atr:    -1.595 fa_rep:     0.104 fa_sol:     2.379 fa_intra_rep:     0.000 fa_intra_sol_xover4:     0.000 lk_ball_wtd:    -0.055 fa_elec:     0.011 pro_close:     0.000 hbond_sr_bb:     0.000 hbond_lr_bb:     0.000 hbond_bb_sc:     0.000 hbond_sc:     0.000 dslf_fa13:     0.000 omega:    -0.133 fa_dun:     0.000 p_aa_pp:    -0.858 yhh_planarity:     0.000 ref:     0.798 rama_prepro:    -0.146
RSD_WTD: 39  fa_atr:    -4.403 fa_rep:     1.461 fa_sol:     7.865 fa_intra_rep:     0.006 fa_intra_sol_xover4:     0.604 lk_ball_wtd:     0.249 fa_elec:     0.926 pro_close:     0.000 hbond_sr_bb:     0.000 hbond_lr_bb:     0.000 hbond_bb_sc:    -0.727 hbond_sc:     0.000 dslf_fa13:     0.000 omega:     0.049 fa_dun:     5.833 p_aa_pp:     0.237 yhh_planarity:     0.000 ref:    -2.146 rama_prepro:     0.054
RSD_WTD: 40  fa_atr:    -2.451 fa_rep:     1.810 fa_sol:     2.790 fa_intra_rep:     0.000 fa_intra_sol_xover4:     0.000 lk_ball_wtd:    -0.479 fa_elec:    -1.422 pro_close:     0.000 hbond_sr_bb:     0.000 hbond_lr_bb:     0.000 hbond_bb_sc:    -0.291 hbond_sc:     0.000 dslf_fa13:     0.000 omega:    -0.129 fa_dun:     0.000 p_aa_pp:    -1.516 yhh_planarity:     0.000 ref:     0.798 rama_prepro:     0.582
RSD_WTD: 41  fa_atr:    -3.927 fa_rep:     2.078 fa_sol:     4.631 fa_intra_rep:     0.026 fa_intra_sol_xover4:     0.220 lk_ball_wtd:    -0.070 fa_elec:     0.928 pro_close:     0.000 hbond_sr_bb:     0.000 hbond_lr_bb:     0.000 hbond_bb_sc:     0.000 hbond_sc:     0.000 dslf_fa13:     0.000 omega:     0.024 fa_dun:     4.626 p_aa_pp:    -0.175 yhh_planarity:     0.000 ref:     0.582 rama_prepro:     0.165
RSD_WTD: 42  fa_atr:    -5.777 fa_rep:     1.879 fa_sol:     1.678 fa_intra_rep:     0.021 fa_intra_sol_xover4:     0.117 lk_ball_wtd:    -0.345 fa_elec:    -0.614 pro_close:     0.000 hbond_sr_bb:     0.000 hbond_lr_bb:     0.000 hbond_bb_sc:     0.000 hbond_sc:     0.000 dslf_fa13:     0.000 omega:    -0.046 fa_dun:     3.429 p_aa_pp:    -0.772 yhh_planarity:     0.000 ref:     2.304 rama_prepro:    -0.304
RSD_WTD: 43  fa_atr:    -3.932 fa_rep:     1.840 fa_sol:     4.415 fa_intra_rep:     0.001 fa_intra_sol_xover4:     0.020 lk_ball_wtd:     0.043 fa_elec:    -1.785 pro_close:     0.000 hbond_sr_bb:     0.000 hbond_lr_bb:     0.000 hbond_bb_sc:    -0.934 hbond_sc:     0.000 dslf_fa13:     0.000 omega:    -0.023 fa_dun:     1.608 p_aa_pp:    -0.409 yhh_planarity:     0.000 ref:    -0.290 rama_prepro:    -0.215
RSD_WTD: 44  fa_atr:    -2.705 fa_rep:     1.347 fa_sol:     2.651 fa_intra_rep:     0.003 fa_intra_sol_xover4:     0.000 lk_ball_wtd:     0.128 fa_elec:    -0.774 pro_close:     0.000 hbond_sr_bb:     0.000 hbond_lr_bb:     0.000 hbond_bb_sc:     0.000 hbond_sc:     0.000 dslf_fa13:     0.000 omega:    -0.023 fa_dun:     0.000 p_aa_pp:     0.157 yhh_planarity:     0.000 ref:     1.325 rama_prepro:     1.492
RSD_WTD: 45  fa_atr:    -2.296 fa_rep:     0.351 fa_sol:     1.690 fa_intra_rep:     0.003 fa_intra_sol_xover4:     0.000 lk_ball_wtd:    -0.282 fa_elec:     0.491 pro_close:     0.000 hbond_sr_bb:     0.000 hbond_lr_bb:     0.000 hbond_bb_sc:     0.000 hbond_sc:     0.000 dslf_fa13:     0.000 omega:    -0.146 fa_dun:     0.000 p_aa_pp:    -0.224 yhh_planarity:     0.000 ref:     1.325 rama_prepro:     1.534
RSD_WTD: 46  fa_atr:    -7.068 fa_rep:     3.527 fa_sol:     7.407 fa_intra_rep:     0.008 fa_intra_sol_xover4:     0.309 lk_ball_wtd:    -0.388 fa_elec:    -0.786 pro_close:     0.000 hbond_sr_bb:     0.000 hbond_lr_bb:     0.000 hbond_bb_sc:    -0.934 hbond_sc:     0.000 dslf_fa13:     0.000 omega:     0.015 fa_dun:     5.941 p_aa_pp:    -0.249 yhh_planarity:     0.000 ref:    -2.725 rama_prepro:    -0.101
RSD_WTD: 47  fa_atr:    -4.291 fa_rep:     1.328 fa_sol:     3.041 fa_intra_rep:     0.001 fa_intra_sol_xover4:     0.000 lk_ball_wtd:     0.100 fa_elec:    -1.915 pro_close:     0.000 hbond_sr_bb:     0.000 hbond_lr_bb:     0.000 hbond_bb_sc:     0.000 hbond_sc:     0.000 dslf_fa13:     0.000 omega:     0.008 fa_dun:     0.000 p_aa_pp:     0.276 yhh_planarity:     0.000 ref:     1.325 rama_prepro:    -0.106
RSD_WTD: 48  fa_atr:    -2.780 fa_rep:     0.336 fa_sol:     2.348 fa_intra_rep:     0.001 fa_intra_sol_xover4:     0.000 lk_ball_wtd:    -0.048 fa_elec:    -0.105 pro_close:     0.000 hbond_sr_bb:     0.000 hbond_lr_bb:     0.000 hbond_bb_sc:     0.000 hbond_sc:     0.000 dslf_fa13:     0.000 omega:    -0.041 fa_dun:     0.000 p_aa_pp:    -0.136 yhh_planarity:     0.000 ref:     1.325 rama_prepro:    -0.282
RSD_WTD: 49  fa_atr:    -3.542 fa_rep:     0.758 fa_sol:     5.809 fa_intra_rep:     0.005 fa_intra_sol_xover4:     0.334 lk_ball_wtd:     0.119 fa_elec:    -4.547 pro_close:     0.000 hbond_sr_bb:     0.000 hbond_lr_bb:     0.000 hbond_bb_sc:     0.000 hbond_sc:     0.000 dslf_fa13:     0.000 omega:    -0.024 fa_dun:     1.953 p_aa_pp:    -0.119 yhh_planarity:     0.000 ref:    -2.146 rama_prepro:    -0.436
RSD_WTD: 50  fa_atr:    -3.453 fa_rep:     0.597 fa_sol:     2.310 fa_intra_rep:     0.001 fa_intra_sol_xover4:     0.000 lk_ball_wtd:    -0.173 fa_elec:    -0.889 pro_close:     0.000 hbond_sr_bb:     0.000 hbond_lr_bb:     0.000 hbond_bb_sc:     0.000 hbond_sc:     0.000 dslf_fa13:     0.000 omega:     0.003 fa_dun:     0.000 p_aa_pp:    -0.126 yhh_planarity:     0.000 ref:     1.325 rama_prepro:    -0.482
RSD_WTD: 51  fa_atr:    -4.371 fa_rep:     0.248 fa_sol:     4.815 fa_intra_rep:     0.005 fa_intra_sol_xover4:     0.235 lk_ball_wtd:    -0.189 fa_elec:    -2.551 pro_close:     0.000 hbond_sr_bb:     0.000 hbond_lr_bb:     0.000 hbond_bb_sc:     0.000 hbond_sc:     0.000 dslf_fa13:     0.000 omega:     0.053 fa_dun:     2.960 p_aa_pp:     0.097 yhh_planarity:     0.000 ref:    -2.725 rama_prepro:    -0.349
RSD_WTD: 52  fa_atr:    -3.287 fa_rep:     0.278 fa_sol:     2.598 fa_intra_rep:     0.008 fa_intra_sol_xover4:     0.144 lk_ball_wtd:    -0.123 fa_elec:    -1.214 pro_close:     0.000 hbond_sr_bb:     0.000 hbond_lr_bb:     0.000 hbond_bb_sc:    -0.339 hbond_sc:     0.000 dslf_fa13:     0.000 omega:     0.317 fa_dun:     1.311 p_aa_pp:     0.143 yhh_planarity:     0.000 ref:    -0.715 rama_prepro:     0.037
RSD_WTD: 53  fa_atr:    -5.179 fa_rep:     0.235 fa_sol:     4.555 fa_intra_rep:     0.020 fa_intra_sol_xover4:     0.678 lk_ball_wtd:     0.018 fa_elec:    -2.875 pro_close:     0.000 hbond_sr_bb:     0.000 hbond_lr_bb:     0.000 hbond_bb_sc:    -0.339 hbond_sc:     0.000 dslf_fa13:     0.000 omega:     0.338 fa_dun:     1.580 p_aa_pp:    -0.160 yhh_planarity:     0.000 ref:    -0.095 rama_prepro:    -0.084
RSD_WTD: 54  fa_atr:    -3.608 fa_rep:     0.349 fa_sol:     2.130 fa_intra_rep:     0.005 fa_intra_sol_xover4:     0.051 lk_ball_wtd:    -0.302 fa_elec:    -1.073 pro_close:     0.000 hbond_sr_bb:     0.000 hbond_lr_bb:     0.000 hbond_bb_sc:     0.000 hbond_sc:    -0.612 dslf_fa13:     0.000 omega:    -0.035 fa_dun:     0.040 p_aa_pp:    -0.197 yhh_planarity:     0.000 ref:     1.152 rama_prepro:    -0.052
RSD_WTD: 55  fa_atr:    -5.444 fa_rep:     0.854 fa_sol:     1.303 fa_intra_rep:     0.012 fa_intra_sol_xover4:     0.044 lk_ball_wtd:     0.061 fa_elec:    -1.653 pro_close:     0.000 hbond_sr_bb:     0.000 hbond_lr_bb:     0.000 hbond_bb_sc:     0.000 hbond_sc:     0.000 dslf_fa13:     0.000 omega:     2.144 fa_dun:     0.116 p_aa_pp:    -0.603 yhh_planarity:     0.000 ref:     2.643 rama_prepro:    -0.072
RSD_WTD: 56  fa_atr:    -3.178 fa_rep:     0.129 fa_sol:     1.504 fa_intra_rep:     0.004 fa_intra_sol_xover4:     0.054 lk_ball_wtd:    -0.382 fa_elec:    -0.464 pro_close:     0.000 hbond_sr_bb:     0.000 hbond_lr_bb:     0.000 hbond_bb_sc:     0.000 hbond_sc:     0.000 dslf_fa13:     0.000 omega:     0.093 fa_dun:     1.004 p_aa_pp:     0.054 yhh_planarity:     0.000 ref:     1.152 rama_prepro:    -0.104
RSD_WTD: 57  fa_atr:    -7.794 fa_rep:     0.470 fa_sol:     2.100 fa_intra_rep:     0.011 fa_intra_sol_xover4:     0.041 lk_ball_wtd:     0.013 fa_elec:    -2.415 pro_close:     0.000 hbond_sr_bb:     0.000 hbond_lr_bb:     0.000 hbond_bb_sc:     0.000 hbond_sc:     0.000 dslf_fa13:     0.000 omega:     0.002 fa_dun:     1.698 p_aa_pp:    -0.548 yhh_planarity:     0.000 ref:     2.643 rama_prepro:    -0.066
RSD_WTD: 58  fa_atr:    -5.225 fa_rep:     0.507 fa_sol:     5.041 fa_intra_rep:     0.004 fa_intra_sol_xover4:     0.237 lk_ball_wtd:     0.289 fa_elec:    -2.858 pro_close:     0.325 hbond_sr_bb:     0.000 hbond_lr_bb:     0.000 hbond_bb_sc:    -0.777 hbond_sc:    -0.641 dslf_fa13:     0.000 omega:     0.019 fa_dun:     2.436 p_aa_pp:     0.209 yhh_planarity:     0.000 ref:    -1.340 rama_prepro:     0.136
RSD_WTD: 59  fa_atr:    -5.065 fa_rep:     0.796 fa_sol:     2.472 fa_intra_rep:     0.003 fa_intra_sol_xover4:     0.069 lk_ball_wtd:    -0.384 fa_elec:    -0.509 pro_close:     0.731 hbond_sr_bb:     0.000 hbond_lr_bb:     0.000 hbond_bb_sc:     0.000 hbond_sc:     0.000 dslf_fa13:     0.000 omega:    -0.079 fa_dun:     0.072 p_aa_pp:    -0.717 yhh_planarity:     0.000 ref:    -1.643 rama_prepro:     0.220
RSD_WTD: 60  fa_atr:    -1.470 fa_rep:     0.024 fa_sol:     1.842 fa_intra_rep:     0.000 fa_intra_sol_xover4:     0.000 lk_ball_wtd:     0.044 fa_elec:    -1.303 pro_close:     0.000 hbond_sr_bb:     0.000 hbond_lr_bb:     0.000 hbond_bb_sc:     0.000 hbond_sc:     0.000 dslf_fa13:     0.000 omega:    -0.137 fa_dun:     0.000 p_aa_pp:    -1.333 yhh_planarity:     0.000 ref:     0.798 rama_prepro:    -0.290
RSD_WTD: 61  fa_atr:    -5.844 fa_rep:     0.452 fa_sol:     5.668 fa_intra_rep:     0.005 fa_intra_sol_xover4:     0.202 lk_ball_wtd:     0.237 fa_elec:    -3.807 pro_close:     0.000 hbond_sr_bb:     0.000 hbond_lr_bb:     0.000 hbond_bb_sc:    -0.777 hbond_sc:    -0.641 dslf_fa13:     0.000 omega:     0.800 fa_dun:     3.455 p_aa_pp:    -0.049 yhh_planarity:     0.000 ref:    -2.725 rama_prepro:    -0.447
RSD_WTD: 62  fa_atr:    -3.856 fa_rep:     0.443 fa_sol:     3.609 fa_intra_rep:     0.004 fa_intra_sol_xover4:     0.202 lk_ball_wtd:    -0.107 fa_elec:    -2.312 pro_close:     0.000 hbond_sr_bb:     0.000 hbond_lr_bb:     0.000 hbond_bb_sc:     0.000 hbond_sc:    -0.226 dslf_fa13:     0.000 omega:    -0.059 fa_dun:     3.429 p_aa_pp:     0.332 yhh_planarity:     0.000 ref:    -2.725 rama_prepro:     0.008
RSD_WTD: 63  fa_atr:    -5.194 fa_rep:     0.358 fa_sol:     1.933 fa_intra_rep:     0.010 fa_intra_sol_xover4:     0.036 lk_ball_wtd:     0.049 fa_elec:    -1.940 pro_close:     0.000 hbond_sr_bb:     0.000 hbond_lr_bb:     0.000 hbond_bb_sc:     0.000 hbond_sc:     0.000 dslf_fa13:     0.000 omega:     0.302 fa_dun:     0.360 p_aa_pp:    -0.746 yhh_planarity:     0.000 ref:     2.643 rama_prepro:     0.008
RSD_WTD: 64  fa_atr:    -4.318 fa_rep:     0.306 fa_sol:     3.708 fa_intra_rep:     0.005 fa_intra_sol_xover4:     0.205 lk_ball_wtd:    -0.024 fa_elec:    -2.604 pro_close:     0.000 hbond_sr_bb:     0.000 hbond_lr_bb:     0.000 hbond_bb_sc:     0.000 hbond_sc:    -1.065 dslf_fa13:     0.000 omega:     0.371 fa_dun:     3.661 p_aa_pp:     0.281 yhh_planarity:     0.000 ref:    -2.725 rama_prepro:    -0.066
RSD_WTD: 65  fa_atr:    -5.193 fa_rep:     0.873 fa_sol:     1.599 fa_intra_rep:     0.015 fa_intra_sol_xover4:     0.041 lk_ball_wtd:     0.109 fa_elec:    -1.844 pro_close:     0.000 hbond_sr_bb:     0.000 hbond_lr_bb:     0.000 hbond_bb_sc:     0.000 hbond_sc:     0.000 dslf_fa13:     0.000 omega:     0.119 fa_dun:     0.098 p_aa_pp:    -0.794 yhh_planarity:     0.000 ref:     2.643 rama_prepro:    -0.107
RSD_WTD: 66  fa_atr:    -3.563 fa_rep:     0.194 fa_sol:     1.514 fa_intra_rep:     0.005 fa_intra_sol_xover4:     0.051 lk_ball_wtd:    -0.317 fa_elec:    -0.392 pro_close:     0.000 hbond_sr_bb:     0.000 hbond_lr_bb:     0.000 hbond_bb_sc:     0.000 hbond_sc:     0.000 dslf_fa13:     0.000 omega:     0.546 fa_dun:     0.067 p_aa_pp:    -0.209 yhh_planarity:     0.000 ref:     1.152 rama_prepro:    -0.143
RSD_WTD: 67  fa_atr:    -8.891 fa_rep:     1.132 fa_sol:     1.410 fa_intra_rep:     0.022 fa_intra_sol_xover4:     0.232 lk_ball_wtd:    -0.078 fa_elec:    -2.135 pro_close:     0.000 hbond_sr_bb:     0.000 hbond_lr_bb:     0.000 hbond_bb_sc:     0.000 hbond_sc:     0.000 dslf_fa13:     0.000 omega:     0.008 fa_dun:     1.443 p_aa_pp:    -0.291 yhh_planarity:     0.000 ref:     1.218 rama_prepro:    -0.087
RSD_WTD: 68  fa_atr:    -2.252 fa_rep:     0.163 fa_sol:     1.908 fa_intra_rep:     0.002 fa_intra_sol_xover4:     0.053 lk_ball_wtd:    -0.230 fa_elec:    -0.729 pro_close:     0.000 hbond_sr_bb:     0.000 hbond_lr_bb:     0.000 hbond_bb_sc:     0.000 hbond_sc:     0.000 dslf_fa13:     0.000 omega:    -0.018 fa_dun:     0.577 p_aa_pp:     0.280 yhh_planarity:     0.000 ref:    -0.290 rama_prepro:    -0.049
RSD_WTD: 69  fa_atr:    -4.113 fa_rep:     0.586 fa_sol:     1.898 fa_intra_rep:     0.001 fa_intra_sol_xover4:     0.000 lk_ball_wtd:    -0.265 fa_elec:    -0.338 pro_close:     0.000 hbond_sr_bb:     0.000 hbond_lr_bb:     0.000 hbond_bb_sc:     0.000 hbond_sc:     0.000 dslf_fa13:     0.000 omega:     0.370 fa_dun:     0.000 p_aa_pp:     0.049 yhh_planarity:     0.000 ref:     1.325 rama_prepro:     0.383
RSD_WTD: 70  fa_atr:    -1.143 fa_rep:     0.065 fa_sol:     0.854 fa_intra_rep:     0.006 fa_intra_sol_xover4:     0.275 lk_ball_wtd:    -0.103 fa_elec:     0.084 pro_close:     0.000 hbond_sr_bb:     0.000 hbond_lr_bb:     0.000 hbond_bb_sc:     0.000 hbond_sc:     0.000 dslf_fa13:     0.000 omega:     0.336 fa_dun:     1.164 p_aa_pp:     0.040 yhh_planarity:     0.000 ref:    -1.340 rama_prepro:     0.242
RSD_WTD: 71  fa_atr:    -5.236 fa_rep:     0.782 fa_sol:     5.941 fa_intra_rep:     0.007 fa_intra_sol_xover4:     0.607 lk_ball_wtd:     0.132 fa_elec:    -3.329 pro_close:     0.028 hbond_sr_bb:     0.000 hbond_lr_bb:     0.000 hbond_bb_sc:    -0.485 hbond_sc:    -0.665 dslf_fa13:     0.000 omega:     0.240 fa_dun:     1.677 p_aa_pp:    -0.406 yhh_planarity:     0.000 ref:    -2.146 rama_prepro:    -0.151
RSD_WTD: 72  fa_atr:    -4.242 fa_rep:     0.721 fa_sol:     2.894 fa_intra_rep:     0.002 fa_intra_sol_xover4:     0.038 lk_ball_wtd:     0.020 fa_elec:    -0.920 pro_close:     0.149 hbond_sr_bb:     0.000 hbond_lr_bb:     0.000 hbond_bb_sc:     0.000 hbond_sc:     0.000 dslf_fa13:     0.000 omega:     0.178 fa_dun:     0.374 p_aa_pp:    -0.518 yhh_planarity:     0.000 ref:    -1.643 rama_prepro:    -0.263
RSD_WTD: 73  fa_atr:    -5.458 fa_rep:     0.760 fa_sol:     5.664 fa_intra_rep:     0.004 fa_intra_sol_xover4:     0.421 lk_ball_wtd:    -0.232 fa_elec:    -3.497 pro_close:     0.000 hbond_sr_bb:     0.000 hbond_lr_bb:     0.000 hbond_bb_sc:    -0.485 hbond_sc:    -0.665 dslf_fa13:     0.000 omega:     0.976 fa_dun:     2.992 p_aa_pp:     0.047 yhh_planarity:     0.000 ref:    -0.301 rama_prepro:    -0.275
RSD_WTD: 74  fa_atr:    -7.611 fa_rep:     1.115 fa_sol:     6.980 fa_intra_rep:     0.018 fa_intra_sol_xover4:     0.198 lk_ball_wtd:    -0.177 fa_elec:    -2.678 pro_close:     0.000 hbond_sr_bb:     0.000 hbond_lr_bb:     0.000 hbond_bb_sc:     0.000 hbond_sc:     0.000 dslf_fa13:     0.000 omega:     0.038 fa_dun:     2.881 p_aa_pp:    -0.032 yhh_planarity:     0.000 ref:    -0.715 rama_prepro:    -0.383
RSD_WTD: 75  fa_atr:    -9.815 fa_rep:     2.081 fa_sol:     2.674 fa_intra_rep:     0.025 fa_intra_sol_xover4:     0.298 lk_ball_wtd:    -0.233 fa_elec:    -1.268 pro_close:     0.000 hbond_sr_bb:     0.000 hbond_lr_bb:     0.000 hbond_bb_sc:     0.000 hbond_sc:     0.000 dslf_fa13:     0.000 omega:    -0.052 fa_dun:     2.755 p_aa_pp:     0.039 yhh_planarity:     0.000 ref:     1.218 rama_prepro:    -0.465
RSD_WTD: 76  fa_atr:    -6.068 fa_rep:     0.819 fa_sol:     4.886 fa_intra_rep:     0.008 fa_intra_sol_xover4:     0.302 lk_ball_wtd:    -0.045 fa_elec:    -2.043 pro_close:     0.000 hbond_sr_bb:     0.000 hbond_lr_bb:     0.000 hbond_bb_sc:     0.000 hbond_sc:     0.000 dslf_fa13:     0.000 omega:     0.085 fa_dun:     1.495 p_aa_pp:     0.050 yhh_planarity:     0.000 ref:    -1.340 rama_prepro:    -0.281
RSD_WTD: 77  fa_atr:    -5.872 fa_rep:     0.855 fa_sol:     5.645 fa_intra_rep:     0.011 fa_intra_sol_xover4:     0.228 lk_ball_wtd:    -0.235 fa_elec:    -2.707 pro_close:     0.004 hbond_sr_bb:     0.000 hbond_lr_bb:     0.000 hbond_bb_sc:     0.000 hbond_sc:     0.000 dslf_fa13:     0.000 omega:     0.098 fa_dun:     1.654 p_aa_pp:    -0.217 yhh_planarity:     0.000 ref:    -0.095 rama_prepro:     0.039
RSD_WTD: 78  fa_atr:    -6.272 fa_rep:     1.530 fa_sol:     2.586 fa_intra_rep:     0.004 fa_intra_sol_xover4:     0.121 lk_ball_wtd:    -0.056 fa_elec:    -1.715 pro_close:     0.171 hbond_sr_bb:     0.000 hbond_lr_bb:     0.000 hbond_bb_sc:     0.000 hbond_sc:     0.000 dslf_fa13:     0.000 omega:    -0.007 fa_dun:     0.300 p_aa_pp:    -0.608 yhh_planarity:     0.000 ref:    -1.643 rama_prepro:     0.028
RSD_WTD: 79  fa_atr:    -6.052 fa_rep:     0.571 fa_sol:     4.665 fa_intra_rep:     0.007 fa_intra_sol_xover4:     0.216 lk_ball_wtd:    -0.063 fa_elec:    -2.197 pro_close:     0.000 hbond_sr_bb:     0.000 hbond_lr_bb:     0.000 hbond_bb_sc:     0.000 hbond_sc:     0.000 dslf_fa13:     0.000 omega:     0.035 fa_dun:     2.726 p_aa_pp:     0.168 yhh_planarity:     0.000 ref:    -1.451 rama_prepro:    -0.075
RSD_WTD: 80  fa_atr:    -8.628 fa_rep:     0.755 fa_sol:     1.061 fa_intra_rep:     0.019 fa_intra_sol_xover4:     0.345 lk_ball_wtd:     0.122 fa_elec:    -2.489 pro_close:     0.000 hbond_sr_bb:     0.000 hbond_lr_bb:     0.000 hbond_bb_sc:     0.000 hbond_sc:     0.000 dslf_fa13:     0.000 omega:     0.994 fa_dun:     3.317 p_aa_pp:    -0.128 yhh_planarity:     0.000 ref:     1.218 rama_prepro:     0.100
RSD_WTD: 81  fa_atr:    -6.407 fa_rep:     0.572 fa_sol:     3.931 fa_intra_rep:     0.005 fa_intra_sol_xover4:     0.056 lk_ball_wtd:    -0.072 fa_elec:    -2.406 pro_close:     0.000 hbond_sr_bb:     0.000 hbond_lr_bb:     0.000 hbond_bb_sc:     0.000 hbond_sc:     0.000 dslf_fa13:     0.000 omega:    -0.055 fa_dun:     1.542 p_aa_pp:     0.134 yhh_planarity:     0.000 ref:     1.152 rama_prepro:     0.190
RSD_WTD: 82  fa_atr:    -7.956 fa_rep:     0.493 fa_sol:     1.051 fa_intra_rep:     0.017 fa_intra_sol_xover4:     0.114 lk_ball_wtd:    -0.083 fa_elec:    -2.370 pro_close:     0.000 hbond_sr_bb:     0.000 hbond_lr_bb:     0.000 hbond_bb_sc:     0.000 hbond_sc:     0.000 dslf_fa13:     0.000 omega:    -0.016 fa_dun:     2.587 p_aa_pp:    -0.683 yhh_planarity:     0.000 ref:     2.304 rama_prepro:    -0.093
RSD_WTD: 83  fa_atr:    -6.486 fa_rep:     0.471 fa_sol:     5.382 fa_intra_rep:     0.005 fa_intra_sol_xover4:     0.206 lk_ball_wtd:     0.551 fa_elec:    -4.222 pro_close:     0.000 hbond_sr_bb:     0.000 hbond_lr_bb:     0.000 hbond_bb_sc:     0.000 hbond_sc:    -0.278 dslf_fa13:     0.000 omega:    -0.026 fa_dun:     3.156 p_aa_pp:     0.216 yhh_planarity:     0.000 ref:    -2.725 rama_prepro:    -0.140
RSD_WTD: 84  fa_atr:   -10.904 fa_rep:     1.812 fa_sol:     2.530 fa_intra_rep:     0.017 fa_intra_sol_xover4:     0.762 lk_ball_wtd:    -0.366 fa_elec:    -1.986 pro_close:     0.000 hbond_sr_bb:     0.000 hbond_lr_bb:     0.000 hbond_bb_sc:     0.000 hbond_sc:     0.000 dslf_fa13:     0.000 omega:     0.063 fa_dun:     1.564 p_aa_pp:    -0.180 yhh_planarity:     0.000 ref:     2.261 rama_prepro:     0.291
RSD_WTD: 85  fa_atr:    -1.327 fa_rep:     0.136 fa_sol:     1.549 fa_intra_rep:     0.000 fa_intra_sol_xover4:     0.000 lk_ball_wtd:    -0.144 fa_elec:     0.012 pro_close:     0.000 hbond_sr_bb:     0.000 hbond_lr_bb:     0.000 hbond_bb_sc:     0.000 hbond_sc:     0.000 dslf_fa13:     0.000 omega:    -0.058 fa_dun:     0.000 p_aa_pp:     0.629 yhh_planarity:     0.000 ref:     0.798 rama_prepro:     0.397
RSD_WTD: 86  fa_atr:    -0.675 fa_rep:     0.035 fa_sol:     0.856 fa_intra_rep:     0.000 fa_intra_sol_xover4:     0.000 lk_ball_wtd:    -0.021 fa_elec:     0.486 pro_close:     0.000 hbond_sr_bb:     0.000 hbond_lr_bb:     0.000 hbond_bb_sc:     0.000 hbond_sc:     0.000 dslf_fa13:     0.000 omega:    -0.063 fa_dun:     0.000 p_aa_pp:    -1.429 yhh_planarity:     0.000 ref:     0.798 rama_prepro:    -0.220
RSD_WTD: 87  fa_atr:    -1.239 fa_rep:     0.033 fa_sol:     1.489 fa_intra_rep:     0.000 fa_intra_sol_xover4:     0.000 lk_ball_wtd:    -0.074 fa_elec:    -0.237 pro_close:     0.000 hbond_sr_bb:     0.000 hbond_lr_bb:     0.000 hbond_bb_sc:     0.000 hbond_sc:     0.000 dslf_fa13:     0.000 omega:     0.003 fa_dun:     0.000 p_aa_pp:    -1.392 yhh_planarity:     0.000 ref:     0.798 rama_prepro:    -0.740
RSD_WTD: 88  fa_atr:    -4.160 fa_rep:     1.646 fa_sol:     2.724 fa_intra_rep:     0.000 fa_intra_sol_xover4:     0.000 lk_ball_wtd:    -0.055 fa_elec:    -1.316 pro_close:     0.000 hbond_sr_bb:     0.000 hbond_lr_bb:     0.000 hbond_bb_sc:     0.000 hbond_sc:     0.000 dslf_fa13:     0.000 omega:    -0.015 fa_dun:     0.000 p_aa_pp:     1.126 yhh_planarity:     0.000 ref:     0.798 rama_prepro:     0.159
RSD_WTD: 89  fa_atr:    -7.340 fa_rep:     0.562 fa_sol:     6.163 fa_intra_rep:     0.015 fa_intra_sol_xover4:     0.290 lk_ball_wtd:     0.399 fa_elec:    -3.713 pro_close:     0.000 hbond_sr_bb:     0.000 hbond_lr_bb:     0.000 hbond_bb_sc:     0.000 hbond_sc:    -0.278 dslf_fa13:     0.000 omega:     0.689 fa_dun:     2.973 p_aa_pp:    -0.134 yhh_planarity:     0.000 ref:    -0.095 rama_prepro:     0.686
RSD_WTD: 90  fa_atr:    -6.992 fa_rep:     0.673 fa_sol:     1.583 fa_intra_rep:     0.012 fa_intra_sol_xover4:     0.041 lk_ball_wtd:     0.121 fa_elec:    -2.399 pro_close:     0.000 hbond_sr_bb:     0.000 hbond_lr_bb:     0.000 hbond_bb_sc:     0.000 hbond_sc:     0.000 dslf_fa13:     0.000 omega:     0.066 fa_dun:     1.430 p_aa_pp:    -0.739 yhh_planarity:     0.000 ref:     2.643 rama_prepro:     0.036
RSD_WTD: 91  fa_atr:    -6.495 fa_rep:     0.830 fa_sol:     6.563 fa_intra_rep:     0.005 fa_intra_sol_xover4:     0.262 lk_ball_wtd:     0.381 fa_elec:    -5.018 pro_close:     0.000 hbond_sr_bb:     0.000 hbond_lr_bb:     0.000 hbond_bb_sc:     0.000 hbond_sc:    -0.371 dslf_fa13:     0.000 omega:     0.214 fa_dun:     2.975 p_aa_pp:     0.309 yhh_planarity:     0.000 ref:    -2.725 rama_prepro:    -0.056
RSD_WTD: 92  fa_atr:    -6.704 fa_rep:     0.399 fa_sol:     1.058 fa_intra_rep:     0.011 fa_intra_sol_xover4:     0.046 lk_ball_wtd:     0.199 fa_elec:    -2.161 pro_close:     0.000 hbond_sr_bb:     0.000 hbond_lr_bb:     0.000 hbond_bb_sc:     0.000 hbond_sc:     0.000 dslf_fa13:     0.000 omega:     0.612 fa_dun:     0.379 p_aa_pp:    -0.498 yhh_planarity:     0.000 ref:     2.643 rama_prepro:     0.082
RSD_WTD: 93  fa_atr:    -7.023 fa_rep:     0.765 fa_sol:     7.301 fa_intra_rep:     0.012 fa_intra_sol_xover4:     0.255 lk_ball_wtd:     0.308 fa_elec:    -5.427 pro_close:     0.000 hbond_sr_bb:     0.000 hbond_lr_bb:     0.000 hbond_bb_sc:     0.000 hbond_sc:    -0.731 dslf_fa13:     0.000 omega:     0.012 fa_dun:     4.566 p_aa_pp:     0.211 yhh_planarity:     0.000 ref:    -0.095 rama_prepro:     0.069
RSD_WTD: 94  fa_atr:    -7.055 fa_rep:     1.524 fa_sol:     0.867 fa_intra_rep:     0.010 fa_intra_sol_xover4:     0.033 lk_ball_wtd:     0.016 fa_elec:    -1.424 pro_close:     0.000 hbond_sr_bb:     0.000 hbond_lr_bb:     0.000 hbond_bb_sc:     0.000 hbond_sc:     0.000 dslf_fa13:     0.000 omega:     0.365 fa_dun:     0.853 p_aa_pp:    -0.422 yhh_planarity:     0.000 ref:     2.643 rama_prepro:     0.069
RSD_WTD: 95  fa_atr:    -5.624 fa_rep:     0.333 fa_sol:     5.556 fa_intra_rep:     0.007 fa_intra_sol_xover4:     0.353 lk_ball_wtd:     0.347 fa_elec:    -4.310 pro_close:     0.000 hbond_sr_bb:     0.000 hbond_lr_bb:     0.000 hbond_bb_sc:     0.000 hbond_sc:    -0.336 dslf_fa13:     0.000 omega:     0.404 fa_dun:     3.298 p_aa_pp:     0.149 yhh_planarity:     0.000 ref:    -2.725 rama_prepro:     0.275
RSD_WTD: 96  fa_atr:    -7.658 fa_rep:     1.482 fa_sol:     1.530 fa_intra_rep:     0.018 fa_intra_sol_xover4:     0.272 lk_ball_wtd:     0.066 fa_elec:    -1.264 pro_close:     0.000 hbond_sr_bb:     0.000 hbond_lr_bb:     0.000 hbond_bb_sc:     0.000 hbond_sc:     0.000 dslf_fa13:     0.000 omega:    -0.043 fa_dun:     2.548 p_aa_pp:    -0.148 yhh_planarity:     0.000 ref:     1.218 rama_prepro:     0.256
RSD_WTD: 97  fa_atr:    -3.064 fa_rep:     0.091 fa_sol:     4.284 fa_intra_rep:     0.007 fa_intra_sol_xover4:     0.421 lk_ball_wtd:     0.655 fa_elec:    -3.233 pro_close:     0.000 hbond_sr_bb:     0.000 hbond_lr_bb:     0.000 hbond_bb_sc:     0.000 hbond_sc:    -0.655 dslf_fa13:     0.000 omega:     0.130 fa_dun:     2.933 p_aa_pp:     0.236 yhh_planarity:     0.000 ref:    -2.725 rama_prepro:     0.867
RSD_WTD: 98  fa_atr:    -1.379 fa_rep:     0.059 fa_sol:     1.439 fa_intra_rep:     0.000 fa_intra_sol_xover4:     0.000 lk_ball_wtd:    -0.108 fa_elec:     0.156 pro_close:     0.000 hbond_sr_bb:     0.000 hbond_lr_bb:     0.000 hbond_bb_sc:     0.000 hbond_sc:     0.000 dslf_fa13:     0.000 omega:    -0.249 fa_dun:     0.000 p_aa_pp:    -1.266 yhh_planarity:     0.000 ref:     0.798 rama_prepro:     1.260
RSD_WTD: 99  fa_atr:    -3.842 fa_rep:     0.375 fa_sol:     3.924 fa_intra_rep:     0.004 fa_intra_sol_xover4:     0.681 lk_ball_wtd:     0.025 fa_elec:    -1.751 pro_close:     0.000 hbond_sr_bb:     0.000 hbond_lr_bb:     0.000 hbond_bb_sc:     0.000 hbond_sc:     0.000 dslf_fa13:     0.000 omega:    -0.035 fa_dun:     2.657 p_aa_pp:    -0.412 yhh_planarity:     0.000 ref:    -2.146 rama_prepro:     0.002
RSD_WTD: 100  fa_atr:    -5.803 fa_rep:     0.278 fa_sol:     5.076 fa_intra_rep:     0.011 fa_intra_sol_xover4:     0.153 lk_ball_wtd:    -0.114 fa_elec:    -2.315 pro_close:     0.000 hbond_sr_bb:     0.000 hbond_lr_bb:     0.000 hbond_bb_sc:     0.000 hbond_sc:     0.000 dslf_fa13:     0.000 omega:     1.177 fa_dun:     1.427 p_aa_pp:     0.092 yhh_planarity:     0.000 ref:    -0.715 rama_prepro:    -0.408
RSD_WTD: 101  fa_atr:    -9.402 fa_rep:     1.695 fa_sol:     1.904 fa_intra_rep:     0.010 fa_intra_sol_xover4:     0.055 lk_ball_wtd:     0.065 fa_elec:    -1.984 pro_close:     0.000 hbond_sr_bb:     0.000 hbond_lr_bb:     0.000 hbond_bb_sc:     0.000 hbond_sc:     0.000 dslf_fa13:     0.000 omega:     0.799 fa_dun:     1.617 p_aa_pp:     0.257 yhh_planarity:     0.000 ref:     1.657 rama_prepro:     0.375
RSD_WTD: 102  fa_atr:    -6.512 fa_rep:     0.304 fa_sol:     6.852 fa_intra_rep:     0.011 fa_intra_sol_xover4:     0.327 lk_ball_wtd:     0.635 fa_elec:    -5.743 pro_close:     0.000 hbond_sr_bb:     0.000 hbond_lr_bb:     0.000 hbond_bb_sc:     0.000 hbond_sc:    -0.991 dslf_fa13:     0.000 omega:     0.001 fa_dun:     3.317 p_aa_pp:     0.052 yhh_planarity:     0.000 ref:    -0.095 rama_prepro:     0.407
RSD_WTD: 103  fa_atr:    -7.472 fa_rep:     0.630 fa_sol:     1.053 fa_intra_rep:     0.012 fa_intra_sol_xover4:     0.045 lk_ball_wtd:     0.103 fa_elec:    -2.059 pro_close:     0.000 hbond_sr_bb:     0.000 hbond_lr_bb:     0.000 hbond_bb_sc:     0.000 hbond_sc:     0.000 dslf_fa13:     0.000 omega:     0.958 fa_dun:     0.445 p_aa_pp:    -0.541 yhh_planarity:     0.000 ref:     2.643 rama_prepro:    -0.037
RSD_WTD: 104  fa_atr:    -5.799 fa_rep:     0.292 fa_sol:     5.241 fa_intra_rep:     0.010 fa_intra_sol_xover4:     0.201 lk_ball_wtd:     0.427 fa_elec:    -4.197 pro_close:     0.000 hbond_sr_bb:     0.000 hbond_lr_bb:     0.000 hbond_bb_sc:     0.000 hbond_sc:    -0.990 dslf_fa13:     0.000 omega:    -0.043 fa_dun:     2.126 p_aa_pp:     0.070 yhh_planarity:     0.000 ref:    -0.095 rama_prepro:    -0.003
RSD_WTD: 105  fa_atr:    -7.475 fa_rep:     0.903 fa_sol:     0.981 fa_intra_rep:     0.013 fa_intra_sol_xover4:     0.071 lk_ball_wtd:     0.216 fa_elec:    -2.269 pro_close:     0.000 hbond_sr_bb:     0.000 hbond_lr_bb:     0.000 hbond_bb_sc:     0.000 hbond_sc:     0.000 dslf_fa13:     0.000 omega:     0.277 fa_dun:     0.639 p_aa_pp:    -0.242 yhh_planarity:     0.000 ref:     1.661 rama_prepro:     0.006
RSD_WTD: 106  fa_atr:    -6.433 fa_rep:     0.394 fa_sol:     6.513 fa_intra_rep:     0.013 fa_intra_sol_xover4:     0.276 lk_ball_wtd:     0.698 fa_elec:    -5.604 pro_close:     0.000 hbond_sr_bb:     0.000 hbond_lr_bb:     0.000 hbond_bb_sc:     0.000 hbond_sc:    -0.987 dslf_fa13:     0.000 omega:     0.042 fa_dun:     4.151 p_aa_pp:     0.003 yhh_planarity:     0.000 ref:    -0.095 rama_prepro:     0.008
RSD_WTD: 107  fa_atr:    -8.845 fa_rep:     0.704 fa_sol:     7.501 fa_intra_rep:     0.007 fa_intra_sol_xover4:     0.561 lk_ball_wtd:    -0.050 fa_elec:    -3.491 pro_close:     0.000 hbond_sr_bb:     0.000 hbond_lr_bb:     0.000 hbond_bb_sc:    -1.086 hbond_sc:    -0.870 dslf_fa13:     0.000 omega:     0.472 fa_dun:     2.193 p_aa_pp:    -0.306 yhh_planarity:     0.000 ref:    -1.340 rama_prepro:     0.021
RSD_WTD: 108  fa_atr:    -3.987 fa_rep:     0.145 fa_sol:     5.380 fa_intra_rep:     0.003 fa_intra_sol_xover4:     0.292 lk_ball_wtd:     0.245 fa_elec:    -4.096 pro_close:     0.000 hbond_sr_bb:     0.000 hbond_lr_bb:     0.000 hbond_bb_sc:     0.000 hbond_sc:    -0.987 dslf_fa13:     0.000 omega:     0.229 fa_dun:     2.445 p_aa_pp:    -0.361 yhh_planarity:     0.000 ref:    -2.146 rama_prepro:    -0.365
RSD_WTD: 109  fa_atr:    -5.011 fa_rep:     0.555 fa_sol:     5.455 fa_intra_rep:     0.002 fa_intra_sol_xover4:     0.061 lk_ball_wtd:     0.039 fa_elec:    -0.818 pro_close:     0.000 hbond_sr_bb:     0.000 hbond_lr_bb:     0.000 hbond_bb_sc:    -0.856 hbond_sc:    -0.870 dslf_fa13:     0.000 omega:    -0.023 fa_dun:     1.116 p_aa_pp:    -0.474 yhh_planarity:     0.000 ref:    -0.290 rama_prepro:    -0.559
RSD_WTD: 110  fa_atr:    -1.771 fa_rep:     0.105 fa_sol:     1.368 fa_intra_rep:     0.002 fa_intra_sol_xover4:     0.053 lk_ball_wtd:    -0.220 fa_elec:     0.049 pro_close:     0.000 hbond_sr_bb:     0.000 hbond_lr_bb:     0.000 hbond_bb_sc:     0.000 hbond_sc:     0.000 dslf_fa13:     0.000 omega:    -0.051 fa_dun:     0.610 p_aa_pp:    -0.231 yhh_planarity:     0.000 ref:    -0.290 rama_prepro:    -0.475
RSD_WTD: 111  fa_atr:    -3.855 fa_rep:     0.635 fa_sol:     3.889 fa_intra_rep:     0.004 fa_intra_sol_xover4:     0.075 lk_ball_wtd:     0.019 fa_elec:    -0.521 pro_close:     1.760 hbond_sr_bb:     0.000 hbond_lr_bb:     0.000 hbond_bb_sc:    -0.916 hbond_sc:     0.000 dslf_fa13:     0.000 omega:     0.204 fa_dun:     0.349 p_aa_pp:    -0.291 yhh_planarity:     0.000 ref:     1.152 rama_prepro:    -0.460
RSD_WTD: 112  fa_atr:    -4.095 fa_rep:     0.463 fa_sol:     1.561 fa_intra_rep:     0.003 fa_intra_sol_xover4:     0.076 lk_ball_wtd:    -0.208 fa_elec:    -0.591 pro_close:     2.181 hbond_sr_bb:     0.000 hbond_lr_bb:     0.000 hbond_bb_sc:     0.000 hbond_sc:     0.000 dslf_fa13:     0.000 omega:    -0.047 fa_dun:     0.224 p_aa_pp:    -1.020 yhh_planarity:     0.000 ref:    -1.643 rama_prepro:    -0.553
RSD_WTD: 113  fa_atr:    -7.389 fa_rep:     1.140 fa_sol:     2.079 fa_intra_rep:     0.012 fa_intra_sol_xover4:     0.033 lk_ball_wtd:    -0.158 fa_elec:    -2.092 pro_close:     0.000 hbond_sr_bb:     0.000 hbond_lr_bb:     0.000 hbond_bb_sc:     0.000 hbond_sc:     0.000 dslf_fa13:     0.000 omega:     0.184 fa_dun:     2.510 p_aa_pp:    -0.769 yhh_planarity:     0.000 ref:     2.643 rama_prepro:    -0.549
RSD_WTD: 114  fa_atr:    -5.806 fa_rep:     0.501 fa_sol:     4.741 fa_intra_rep:     0.005 fa_intra_sol_xover4:     0.187 lk_ball_wtd:    -0.055 fa_elec:    -2.670 pro_close:     0.000 hbond_sr_bb:     0.000 hbond_lr_bb:     0.000 hbond_bb_sc:     0.000 hbond_sc:     0.000 dslf_fa13:     0.000 omega:    -0.009 fa_dun:     4.693 p_aa_pp:     0.142 yhh_planarity:     0.000 ref:    -2.725 rama_prepro:    -0.172
RSD_WTD: 115  fa_atr:    -7.018 fa_rep:     0.458 fa_sol:     1.563 fa_intra_rep:     0.011 fa_intra_sol_xover4:     0.042 lk_ball_wtd:    -0.026 fa_elec:    -1.851 pro_close:     0.000 hbond_sr_bb:     0.000 hbond_lr_bb:     0.000 hbond_bb_sc:     0.000 hbond_sc:     0.000 dslf_fa13:     0.000 omega:     0.825 fa_dun:     0.597 p_aa_pp:    -0.661 yhh_planarity:     0.000 ref:     2.643 rama_prepro:    -0.120
RSD_WTD: 116  fa_atr:    -7.091 fa_rep:     0.727 fa_sol:     5.737 fa_intra_rep:     0.006 fa_intra_sol_xover4:     0.453 lk_ball_wtd:     0.179 fa_elec:    -3.748 pro_close:     0.000 hbond_sr_bb:     0.000 hbond_lr_bb:     0.000 hbond_bb_sc:     0.000 hbond_sc:    -0.673 dslf_fa13:     0.000 omega:    -0.045 fa_dun:     3.697 p_aa_pp:     0.045 yhh_planarity:     0.000 ref:    -0.301 rama_prepro:    -0.063
RSD_WTD: 117  fa_atr:    -7.522 fa_rep:     0.808 fa_sol:     0.741 fa_intra_rep:     0.018 fa_intra_sol_xover4:     0.070 lk_ball_wtd:     0.139 fa_elec:    -2.400 pro_close:     0.000 hbond_sr_bb:     0.000 hbond_lr_bb:     0.000 hbond_bb_sc:     0.000 hbond_sc:     0.000 dslf_fa13:     0.000 omega:     0.240 fa_dun:     1.912 p_aa_pp:    -0.774 yhh_planarity:     0.000 ref:     2.304 rama_prepro:    -0.157
RSD_WTD: 118  fa_atr:    -5.853 fa_rep:     0.729 fa_sol:     4.426 fa_intra_rep:     0.011 fa_intra_sol_xover4:     0.157 lk_ball_wtd:    -0.068 fa_elec:    -3.013 pro_close:     0.000 hbond_sr_bb:     0.000 hbond_lr_bb:     0.000 hbond_bb_sc:     0.000 hbond_sc:     0.000 dslf_fa13:     0.000 omega:    -0.009 fa_dun:     1.813 p_aa_pp:     0.282 yhh_planarity:     0.000 ref:    -0.715 rama_prepro:    -0.195
RSD_WTD: 119  fa_atr:    -6.145 fa_rep:     1.360 fa_sol:     1.221 fa_intra_rep:     0.013 fa_intra_sol_xover4:     0.050 lk_ball_wtd:    -0.102 fa_elec:    -1.982 pro_close:     0.000 hbond_sr_bb:     0.000 hbond_lr_bb:     0.000 hbond_bb_sc:     0.000 hbond_sc:     0.000 dslf_fa13:     0.000 omega:     0.990 fa_dun:     0.160 p_aa_pp:     0.125 yhh_planarity:     0.000 ref:     2.643 rama_prepro:     0.384
RSD_WTD: 120  fa_atr:    -1.873 fa_rep:     0.255 fa_sol:     2.187 fa_intra_rep:     0.000 fa_intra_sol_xover4:     0.000 lk_ball_wtd:    -0.275 fa_elec:    -0.357 pro_close:     0.000 hbond_sr_bb:     0.000 hbond_lr_bb:     0.000 hbond_bb_sc:     0.000 hbond_sc:     0.000 dslf_fa13:     0.000 omega:     0.006 fa_dun:     0.000 p_aa_pp:    -1.269 yhh_planarity:     0.000 ref:     0.798 rama_prepro:     0.541
RSD_WTD: 121  fa_atr:    -1.426 fa_rep:     0.021 fa_sol:     1.642 fa_intra_rep:     0.004 fa_intra_sol_xover4:     0.314 lk_ball_wtd:    -0.187 fa_elec:    -0.151 pro_close:     0.000 hbond_sr_bb:     0.000 hbond_lr_bb:     0.000 hbond_bb_sc:     0.000 hbond_sc:     0.000 dslf_fa13:     0.000 omega:     0.071 fa_dun:     2.238 p_aa_pp:    -0.225 yhh_planarity:     0.000 ref:    -2.146 rama_prepro:     0.078
RSD_WTD: 122  fa_atr:    -4.753 fa_rep:     0.265 fa_sol:     5.260 fa_intra_rep:     0.005 fa_intra_sol_xover4:     0.202 lk_ball_wtd:     0.169 fa_elec:    -3.914 pro_close:     0.000 hbond_sr_bb:     0.000 hbond_lr_bb:     0.000 hbond_bb_sc:     0.000 hbond_sc:    -1.087 dslf_fa13:     0.000 omega:     0.019 fa_dun:     3.147 p_aa_pp:    -0.011 yhh_planarity:     0.000 ref:    -2.725 rama_prepro:    -0.237
RSD_WTD: 123  fa_atr:    -3.369 fa_rep:     0.324 fa_sol:     2.258 fa_intra_rep:     0.008 fa_intra_sol_xover4:     0.140 lk_ball_wtd:    -0.130 fa_elec:    -0.225 pro_close:     0.000 hbond_sr_bb:     0.000 hbond_lr_bb:     0.000 hbond_bb_sc:     0.000 hbond_sc:     0.000 dslf_fa13:     0.000 omega:     0.377 fa_dun:     1.188 p_aa_pp:     0.132 yhh_planarity:     0.000 ref:    -0.715 rama_prepro:    -0.154
RSD_WTD: 124  fa_atr:    -6.131 fa_rep:     0.538 fa_sol:     5.532 fa_intra_rep:     0.010 fa_intra_sol_xover4:     0.179 lk_ball_wtd:     0.558 fa_elec:    -4.291 pro_close:     0.000 hbond_sr_bb:     0.000 hbond_lr_bb:     0.000 hbond_bb_sc:     0.000 hbond_sc:    -1.087 dslf_fa13:     0.000 omega:     0.008 fa_dun:     1.983 p_aa_pp:    -0.222 yhh_planarity:     0.000 ref:    -0.095 rama_prepro:    -0.131
RSD_WTD: 125  fa_atr:    -3.648 fa_rep:     0.352 fa_sol:     2.057 fa_intra_rep:     0.005 fa_intra_sol_xover4:     0.049 lk_ball_wtd:    -0.244 fa_elec:    -1.135 pro_close:     0.000 hbond_sr_bb:     0.000 hbond_lr_bb:     0.000 hbond_bb_sc:     0.000 hbond_sc:    -0.673 dslf_fa13:     0.000 omega:     0.166 fa_dun:     0.073 p_aa_pp:    -0.156 yhh_planarity:     0.000 ref:     1.152 rama_prepro:    -0.063
RSD_WTD: 126  fa_atr:    -5.017 fa_rep:     0.558 fa_sol:     1.344 fa_intra_rep:     0.011 fa_intra_sol_xover4:     0.041 lk_ball_wtd:    -0.020 fa_elec:    -1.594 pro_close:     0.000 hbond_sr_bb:     0.000 hbond_lr_bb:     0.000 hbond_bb_sc:     0.000 hbond_sc:     0.000 dslf_fa13:     0.000 omega:     1.522 fa_dun:     0.166 p_aa_pp:    -0.382 yhh_planarity:     0.000 ref:     2.643 rama_prepro:     0.023
RSD_WTD: 127  fa_atr:    -3.248 fa_rep:     0.138 fa_sol:     1.496 fa_intra_rep:     0.004 fa_intra_sol_xover4:     0.054 lk_ball_wtd:    -0.395 fa_elec:    -0.399 pro_close:     0.000 hbond_sr_bb:     0.000 hbond_lr_bb:     0.000 hbond_bb_sc:     0.000 hbond_sc:     0.000 dslf_fa13:     0.000 omega:     0.104 fa_dun:     0.794 p_aa_pp:     0.034 yhh_planarity:     0.000 ref:     1.152 rama_prepro:    -0.021
RSD_WTD: 128  fa_atr:    -7.796 fa_rep:     0.374 fa_sol:     2.108 fa_intra_rep:     0.011 fa_intra_sol_xover4:     0.041 lk_ball_wtd:    -0.016 fa_elec:    -2.372 pro_close:     0.000 hbond_sr_bb:     0.000 hbond_lr_bb:     0.000 hbond_bb_sc:     0.000 hbond_sc:     0.000 dslf_fa13:     0.000 omega:    -0.015 fa_dun:     2.020 p_aa_pp:    -0.490 yhh_planarity:     0.000 ref:     2.643 rama_prepro:    -0.046
RSD_WTD: 129  fa_atr:    -5.409 fa_rep:     0.546 fa_sol:     5.229 fa_intra_rep:     0.004 fa_intra_sol_xover4:     0.236 lk_ball_wtd:     0.343 fa_elec:    -2.935 pro_close:     0.322 hbond_sr_bb:     0.000 hbond_lr_bb:     0.000 hbond_bb_sc:    -0.796 hbond_sc:    -0.645 dslf_fa13:     0.000 omega:     0.019 fa_dun:     2.543 p_aa_pp:     0.257 yhh_planarity:     0.000 ref:    -1.340 rama_prepro:     0.165
RSD_WTD: 130  fa_atr:    -5.231 fa_rep:     0.932 fa_sol:     2.559 fa_intra_rep:     0.003 fa_intra_sol_xover4:     0.070 lk_ball_wtd:    -0.431 fa_elec:    -0.553 pro_close:     0.748 hbond_sr_bb:     0.000 hbond_lr_bb:     0.000 hbond_bb_sc:     0.000 hbond_sc:     0.000 dslf_fa13:     0.000 omega:    -0.076 fa_dun:     0.070 p_aa_pp:    -0.697 yhh_planarity:     0.000 ref:    -1.643 rama_prepro:     0.240
RSD_WTD: 131  fa_atr:    -1.515 fa_rep:     0.027 fa_sol:     1.885 fa_intra_rep:     0.000 fa_intra_sol_xover4:     0.000 lk_ball_wtd:     0.062 fa_elec:    -1.226 pro_close:     0.000 hbond_sr_bb:     0.000 hbond_lr_bb:     0.000 hbond_bb_sc:     0.000 hbond_sc:     0.000 dslf_fa13:     0.000 omega:    -0.089 fa_dun:     0.000 p_aa_pp:    -1.297 yhh_planarity:     0.000 ref:     0.798 rama_prepro:    -0.202
RSD_WTD: 132  fa_atr:    -5.958 fa_rep:     0.453 fa_sol:     5.805 fa_intra_rep:     0.005 fa_intra_sol_xover4:     0.206 lk_ball_wtd:     0.285 fa_elec:    -3.845 pro_close:     0.000 hbond_sr_bb:     0.000 hbond_lr_bb:     0.000 hbond_bb_sc:    -0.796 hbond_sc:    -0.645 dslf_fa13:     0.000 omega:     0.831 fa_dun:     3.458 p_aa_pp:    -0.048 yhh_planarity:     0.000 ref:    -2.725 rama_prepro:    -0.373
RSD_WTD: 133  fa_atr:    -4.042 fa_rep:     0.416 fa_sol:     3.443 fa_intra_rep:     0.004 fa_intra_sol_xover4:     0.180 lk_ball_wtd:    -0.003 fa_elec:    -2.030 pro_close:     0.000 hbond_sr_bb:     0.000 hbond_lr_bb:     0.000 hbond_bb_sc:     0.000 hbond_sc:    -0.360 dslf_fa13:     0.000 omega:    -0.057 fa_dun:     3.765 p_aa_pp:     0.332 yhh_planarity:     0.000 ref:    -2.725 rama_prepro:     0.010
RSD_WTD: 134  fa_atr:    -5.239 fa_rep:     0.453 fa_sol:     1.925 fa_intra_rep:     0.010 fa_intra_sol_xover4:     0.036 lk_ball_wtd:     0.045 fa_elec:    -1.943 pro_close:     0.000 hbond_sr_bb:     0.000 hbond_lr_bb:     0.000 hbond_bb_sc:     0.000 hbond_sc:     0.000 dslf_fa13:     0.000 omega:     0.246 fa_dun:     0.408 p_aa_pp:    -0.722 yhh_planarity:     0.000 ref:     2.643 rama_prepro:     0.034
RSD_WTD: 135  fa_atr:    -4.342 fa_rep:     0.278 fa_sol:     3.644 fa_intra_rep:     0.005 fa_intra_sol_xover4:     0.212 lk_ball_wtd:    -0.088 fa_elec:    -2.477 pro_close:     0.000 hbond_sr_bb:     0.000 hbond_lr_bb:     0.000 hbond_bb_sc:     0.000 hbond_sc:    -0.990 dslf_fa13:     0.000 omega:     0.216 fa_dun:     3.698 p_aa_pp:     0.284 yhh_planarity:     0.000 ref:    -2.725 rama_prepro:    -0.046
RSD_WTD: 136  fa_atr:    -5.908 fa_rep:     0.769 fa_sol:     1.506 fa_intra_rep:     0.011 fa_intra_sol_xover4:     0.039 lk_ball_wtd:     0.133 fa_elec:    -1.648 pro_close:     0.000 hbond_sr_bb:     0.000 hbond_lr_bb:     0.000 hbond_bb_sc:     0.000 hbond_sc:     0.000 dslf_fa13:     0.000 omega:     0.027 fa_dun:     1.192 p_aa_pp:    -0.773 yhh_planarity:     0.000 ref:     2.643 rama_prepro:    -0.117
RSD_WTD: 137  fa_atr:    -4.023 fa_rep:     0.153 fa_sol:     2.587 fa_intra_rep:     0.005 fa_intra_sol_xover4:     0.052 lk_ball_wtd:    -0.473 fa_elec:    -0.846 pro_close:     0.000 hbond_sr_bb:     0.000 hbond_lr_bb:     0.000 hbond_bb_sc:     0.000 hbond_sc:     0.000 dslf_fa13:     0.000 omega:     0.606 fa_dun:     0.119 p_aa_pp:    -0.192 yhh_planarity:     0.000 ref:     1.152 rama_prepro:    -0.159
RSD_WTD: 138  fa_atr:    -9.800 fa_rep:     0.736 fa_sol:     1.887 fa_intra_rep:     0.020 fa_intra_sol_xover4:     0.247 lk_ball_wtd:    -0.261 fa_elec:    -2.205 pro_close:     0.000 hbond_sr_bb:     0.000 hbond_lr_bb:     0.000 hbond_bb_sc:     0.000 hbond_sc:     0.000 dslf_fa13:     0.000 omega:     0.014 fa_dun:     1.581 p_aa_pp:    -0.367 yhh_planarity:     0.000 ref:     1.218 rama_prepro:    -0.091
RSD_WTD: 139  fa_atr:    -2.326 fa_rep:     0.172 fa_sol:     1.728 fa_intra_rep:     0.001 fa_intra_sol_xover4:     0.025 lk_ball_wtd:    -0.166 fa_elec:    -0.611 pro_close:     0.000 hbond_sr_bb:     0.000 hbond_lr_bb:     0.000 hbond_bb_sc:     0.000 hbond_sc:     0.000 dslf_fa13:     0.000 omega:     0.046 fa_dun:     0.930 p_aa_pp:     0.083 yhh_planarity:     0.000 ref:    -0.290 rama_prepro:    -0.054
RSD_WTD: 140  fa_atr:    -3.928 fa_rep:     0.356 fa_sol:     1.712 fa_intra_rep:     0.001 fa_intra_sol_xover4:     0.000 lk_ball_wtd:    -0.219 fa_elec:    -0.454 pro_close:     0.000 hbond_sr_bb:     0.000 hbond_lr_bb:     0.000 hbond_bb_sc:     0.000 hbond_sc:     0.000 dslf_fa13:     0.000 omega:     0.260 fa_dun:     0.000 p_aa_pp:     0.066 yhh_planarity:     0.000 ref:     1.325 rama_prepro:     0.410
RSD_WTD: 141  fa_atr:    -1.152 fa_rep:     0.056 fa_sol:     0.806 fa_intra_rep:     0.004 fa_intra_sol_xover4:     0.249 lk_ball_wtd:    -0.098 fa_elec:     0.097 pro_close:     0.000 hbond_sr_bb:     0.000 hbond_lr_bb:     0.000 hbond_bb_sc:     0.000 hbond_sc:     0.000 dslf_fa13:     0.000 omega:     0.597 fa_dun:     1.776 p_aa_pp:     0.066 yhh_planarity:     0.000 ref:    -1.340 rama_prepro:     0.286
RSD_WTD: 142  fa_atr:    -4.443 fa_rep:     0.638 fa_sol:     4.800 fa_intra_rep:     0.006 fa_intra_sol_xover4:     0.645 lk_ball_wtd:    -0.101 fa_elec:    -2.358 pro_close:     0.208 hbond_sr_bb:     0.000 hbond_lr_bb:     0.000 hbond_bb_sc:    -0.463 hbond_sc:     0.000 dslf_fa13:     0.000 omega:     0.217 fa_dun:     2.101 p_aa_pp:    -0.425 yhh_planarity:     0.000 ref:    -2.146 rama_prepro:    -0.145
RSD_WTD: 143  fa_atr:    -4.205 fa_rep:     0.480 fa_sol:     2.790 fa_intra_rep:     0.002 fa_intra_sol_xover4:     0.039 lk_ball_wtd:     0.054 fa_elec:    -0.904 pro_close:     0.882 hbond_sr_bb:     0.000 hbond_lr_bb:     0.000 hbond_bb_sc:     0.000 hbond_sc:     0.000 dslf_fa13:     0.000 omega:     0.103 fa_dun:     0.382 p_aa_pp:    -0.480 yhh_planarity:     0.000 ref:    -1.643 rama_prepro:    -0.287
RSD_WTD: 144  fa_atr:    -4.355 fa_rep:     0.472 fa_sol:     4.601 fa_intra_rep:     0.004 fa_intra_sol_xover4:     0.418 lk_ball_wtd:    -0.138 fa_elec:    -2.566 pro_close:     0.000 hbond_sr_bb:     0.000 hbond_lr_bb:     0.000 hbond_bb_sc:    -0.463 hbond_sc:     0.000 dslf_fa13:     0.000 omega:     1.039 fa_dun:     2.738 p_aa_pp:     0.034 yhh_planarity:     0.000 ref:    -0.301 rama_prepro:    -0.284
RSD_WTD: 145  fa_atr:    -4.210 fa_rep:     0.356 fa_sol:     2.990 fa_intra_rep:     0.008 fa_intra_sol_xover4:     0.136 lk_ball_wtd:    -0.208 fa_elec:    -0.940 pro_close:     0.000 hbond_sr_bb:     0.000 hbond_lr_bb:     0.000 hbond_bb_sc:     0.000 hbond_sc:     0.000 dslf_fa13:     0.000 omega:     0.067 fa_dun:     2.781 p_aa_pp:    -0.032 yhh_planarity:     0.000 ref:    -0.715 rama_prepro:    -0.369
RSD_WTD: 146  fa_atr:    -9.486 fa_rep:     1.662 fa_sol:     2.416 fa_intra_rep:     0.022 fa_intra_sol_xover4:     0.282 lk_ball_wtd:    -0.168 fa_elec:    -1.072 pro_close:     0.000 hbond_sr_bb:     0.000 hbond_lr_bb:     0.000 hbond_bb_sc:     0.000 hbond_sc:     0.000 dslf_fa13:     0.000 omega:    -0.043 fa_dun:     3.445 p_aa_pp:     0.076 yhh_planarity:     0.000 ref:     1.218 rama_prepro:    -0.433
RSD_WTD: 147  fa_atr:    -5.573 fa_rep:     0.828 fa_sol:     4.555 fa_intra_rep:     0.005 fa_intra_sol_xover4:     0.282 lk_ball_wtd:     0.058 fa_elec:    -1.783 pro_close:     0.000 hbond_sr_bb:     0.000 hbond_lr_bb:     0.000 hbond_bb_sc:     0.000 hbond_sc:     0.000 dslf_fa13:     0.000 omega:     0.032 fa_dun:     2.235 p_aa_pp:     0.040 yhh_planarity:     0.000 ref:    -1.340 rama_prepro:    -0.240
RSD_WTD: 148  fa_atr:    -4.053 fa_rep:     1.021 fa_sol:     4.802 fa_intra_rep:     0.012 fa_intra_sol_xover4:     0.307 lk_ball_wtd:    -0.076 fa_elec:    -2.981 pro_close:     0.807 hbond_sr_bb:     0.000 hbond_lr_bb:     0.000 hbond_bb_sc:     0.000 hbond_sc:    -0.122 dslf_fa13:     0.000 omega:     0.108 fa_dun:     2.764 p_aa_pp:    -0.228 yhh_planarity:     0.000 ref:    -0.095 rama_prepro:    -0.028
RSD_WTD: 149  fa_atr:    -6.032 fa_rep:     0.950 fa_sol:     2.429 fa_intra_rep:     0.004 fa_intra_sol_xover4:     0.126 lk_ball_wtd:    -0.030 fa_elec:    -1.726 pro_close:     2.223 hbond_sr_bb:     0.000 hbond_lr_bb:     0.000 hbond_bb_sc:     0.000 hbond_sc:     0.000 dslf_fa13:     0.000 omega:    -0.009 fa_dun:     0.938 p_aa_pp:    -0.548 yhh_planarity:     0.000 ref:    -1.643 rama_prepro:     0.000
RSD_WTD: 150  fa_atr:    -6.619 fa_rep:     0.451 fa_sol:     5.585 fa_intra_rep:     0.009 fa_intra_sol_xover4:     0.209 lk_ball_wtd:     0.270 fa_elec:    -3.702 pro_close:     0.000 hbond_sr_bb:     0.000 hbond_lr_bb:     0.000 hbond_bb_sc:     0.000 hbond_sc:    -0.170 dslf_fa13:     0.000 omega:     0.062 fa_dun:     3.856 p_aa_pp:     0.152 yhh_planarity:     0.000 ref:    -1.451 rama_prepro:    -0.012
RSD_WTD: 151  fa_atr:    -8.777 fa_rep:     0.652 fa_sol:     1.163 fa_intra_rep:     0.019 fa_intra_sol_xover4:     0.352 lk_ball_wtd:     0.085 fa_elec:    -2.567 pro_close:     0.000 hbond_sr_bb:     0.000 hbond_lr_bb:     0.000 hbond_bb_sc:     0.000 hbond_sc:     0.000 dslf_fa13:     0.000 omega:     0.419 fa_dun:     3.735 p_aa_pp:    -0.056 yhh_planarity:     0.000 ref:     1.218 rama_prepro:     0.046
RSD_WTD: 152  fa_atr:    -6.676 fa_rep:     0.811 fa_sol:     4.528 fa_intra_rep:     0.006 fa_intra_sol_xover4:     0.056 lk_ball_wtd:    -0.166 fa_elec:    -2.649 pro_close:     0.000 hbond_sr_bb:     0.000 hbond_lr_bb:     0.000 hbond_bb_sc:     0.000 hbond_sc:    -0.111 dslf_fa13:     0.000 omega:    -0.053 fa_dun:     0.024 p_aa_pp:     0.011 yhh_planarity:     0.000 ref:     1.152 rama_prepro:     0.111
RSD_WTD: 153  fa_atr:    -7.870 fa_rep:     0.467 fa_sol:     0.995 fa_intra_rep:     0.016 fa_intra_sol_xover4:     0.110 lk_ball_wtd:    -0.073 fa_elec:    -2.286 pro_close:     0.000 hbond_sr_bb:     0.000 hbond_lr_bb:     0.000 hbond_bb_sc:     0.000 hbond_sc:     0.000 dslf_fa13:     0.000 omega:    -0.030 fa_dun:     2.428 p_aa_pp:    -0.733 yhh_planarity:     0.000 ref:     2.304 rama_prepro:    -0.122
RSD_WTD: 154  fa_atr:    -6.516 fa_rep:     0.600 fa_sol:     5.441 fa_intra_rep:     0.006 fa_intra_sol_xover4:     0.237 lk_ball_wtd:     0.567 fa_elec:    -4.201 pro_close:     0.000 hbond_sr_bb:     0.000 hbond_lr_bb:     0.000 hbond_bb_sc:     0.000 hbond_sc:    -0.200 dslf_fa13:     0.000 omega:     0.127 fa_dun:     3.620 p_aa_pp:     0.252 yhh_planarity:     0.000 ref:    -2.725 rama_prepro:    -0.103
RSD_WTD: 155  fa_atr:   -11.144 fa_rep:     1.296 fa_sol:     4.717 fa_intra_rep:     0.017 fa_intra_sol_xover4:     0.777 lk_ball_wtd:     0.067 fa_elec:    -2.374 pro_close:     0.000 hbond_sr_bb:     0.000 hbond_lr_bb:     0.000 hbond_bb_sc:     0.000 hbond_sc:     0.000 dslf_fa13:     0.000 omega:     0.112 fa_dun:     1.885 p_aa_pp:     0.094 yhh_planarity:     0.000 ref:     2.261 rama_prepro:     0.547
RSD_WTD: 156  fa_atr:    -1.196 fa_rep:     0.164 fa_sol:     2.576 fa_intra_rep:     0.000 fa_intra_sol_xover4:     0.000 lk_ball_wtd:    -0.218 fa_elec:    -2.164 pro_close:     0.000 hbond_sr_bb:     0.000 hbond_lr_bb:     0.000 hbond_bb_sc:     0.000 hbond_sc:     0.000 dslf_fa13:     0.000 omega:     0.000 fa_dun:     0.000 p_aa_pp:     0.000 yhh_planarity:     0.000 ref:     0.798 rama_prepro:     0.421
ScoreFunction::show():
weights: (fa_atr 1) (fa_rep 0.55) (fa_sol 1) (fa_intra_rep 0.005) (fa_intra_sol_xover4 1) (lk_ball_wtd 1) (fa_elec 1) (pro_close 1.25) (hbond_sr_bb 1) (hbond_lr_bb 1) (hbond_bb_sc 1) (hbond_sc 1) (dslf_fa13 1.25) (omega 0.4) (fa_dun 0.7) (p_aa_pp 0.6) (yhh_planarity 0.625) (ref 1) (rama_prepro 0.45)
energy_method_options: EnergyMethodOptions::show: aa_composition_setup_files: 
EnergyMethodOptions::show: mhc_epitope_setup_files: 
EnergyMethodOptions::show: netcharge_setup_files: 
EnergyMethodOptions::show: aspartimide_penalty_value: 25
EnergyMethodOptions::show: etable_type: FA_STANDARD_DEFAULT
analytic_etable_evaluation: 1
EnergyMethodOptions::show: method_weights: ref 1.32468 3.25479 -2.14574 -2.72453 1.21829 0.79816 -0.30065 2.30374 -0.71458 1.66147 1.65735 -1.34026 -1.64321 -1.45095 -0.09474 -0.28969 1.15175 2.64269 2.26099 0.58223
EnergyMethodOptions::show: method_weights: free_res
EnergyMethodOptions::show: unfolded_energies_type: UNFOLDED_SCORE12
EnergyMethodOptions::show: split_unfolded_label_type: SPLIT_UNFOLDED_MM
EnergyMethodOptions::show: split_unfolded_value_type: SPLIT_UNFOLDED_BOLTZ
EnergyMethodOptions::show: atom_vdw_atom_type_set_name: centroid
EnergyMethodOptions::show: covalent_labeling_input: 
EnergyMethodOptions::show: covalent_labeling_fa_input: 
EnergyMethodOptions::show: hrf_dynamics_input: 
EnergyMethodOptions::show: exclude_protein_protein_fa_elec: false
EnergyMethodOptions::show: exclude_RNA_RNA_fa_elec: false
EnergyMethodOptions::show: exclude_RNA_protein_fa_elec: false
EnergyMethodOptions::show: exclude_monomer_fa_elec: false
EnergyMethodOptions::show: elec_max_dis: 5.5
EnergyMethodOptions::show: elec_min_dis: 1.6
EnergyMethodOptions::show: elec_die: 10
EnergyMethodOptions::show: elec_no_dis_dep_die: false
EnergyMethodOptions::show: elec_sigmoidal_die: true
EnergyMethodOptions::show: elec_sigmoidal_D: 80
EnergyMethodOptions::show: elec_sigmoidal_D0: 6
EnergyMethodOptions::show: elec_sigmoidal_S: 0.4
EnergyMethodOptions::show: smooth_fa_elec: true
EnergyMethodOptions::show: grpelec_fade_type: false
EnergyMethodOptions::show: grpelec_fade_param1: 1
EnergyMethodOptions::show: grpelec_fade_param2: 1
EnergyMethodOptions::show: grpelec_fade_hbond: 0
EnergyMethodOptions::show: grp_cpfxn: 1
EnergyMethodOptions::show: elec_group_file: /scoring/score_functions/elec_group_def.dat
EnergyMethodOptions::show: grpelec_context_dependent: 0
EnergyMethodOptions::show: use_polarization: true
EnergyMethodOptions::show: use_gen_kirkwood: true
EnergyMethodOptions::show: protein_dielectric: 1
EnergyMethodOptions::show: water_dielectric: 78.3
EnergyMethodOptions::show: exclude_DNA_DNA: true
EnergyMethodOptions::show: exclude_intra_res_protein: false
EnergyMethodOptions::show: count_pair_hybrid: false
EnergyMethodOptions::show: count_pair_full: false
EnergyMethodOptions::show: put_intra_into_total: false
EnergyMethodOptions::show: geom_sol_interres_path_distance_cutoff: false
EnergyMethodOptions::show: geom_sol_intrares_path_distance_cutoff: true
EnergyMethodOptions::show: eval_intrares_elec_ST_only: false
EnergyMethodOptions::show: envsmooth_zero_negatives: false
EnergyMethodOptions::show: cst_max_seq_sep: 18446744073709551615
EnergyMethodOptions::show: pb_bound_tag: bound
EnergyMethodOptions::show: pb_unbound_tag: unbound
EnergyMethodOptions::show: arg_cation_pi_his_can_be_pi: 1
EnergyMethodOptions::show: ordered_wat_penalty: 1.221
EnergyMethodOptions::show: ordered_pt_wat_penalty: 2.709
EnergyMethodOptions::show: nmer_ref_seq_length_: 9
EnergyMethodOptions::show: nmer_svm_term_length_: 3
EnergyMethodOptions::show: nmer_svm_pssm_feat_: 1
EnergyMethodOptions::show: nmer_svm_scorecut_defined_: 0
EnergyMethodOptions::show: nmer_svm_scorecut_: 0
EnergyMethodOptions::show: nmer_svm_avg_rank_as_energy_: 0
EnergyMethodOptions::show: nmer_svm_aa_matrix_defined_: 0
EnergyMethodOptions::show: nmer_svm_aa_matrix_: 
EnergyMethodOptions::show: nmer_svm_list_defined_: 0
EnergyMethodOptions::show: nmer_svm_list_: 
EnergyMethodOptions::show: nmer_svm_defined_: 0
EnergyMethodOptions::show: nmer_svm_: 
EnergyMethodOptions::show: nmer_svm_rank_list_defined_: 0
EnergyMethodOptions::show: nmer_svm_rank_list_: 
EnergyMethodOptions::show: nmer_svm_rank_defined_: 0
EnergyMethodOptions::show: nmer_svm_rank_: 
EnergyMethodOptions::show: voids_penalty_energy_containing_cones_cutoff_:6
EnergyMethodOptions::show: voids_penalty_energy_cone_distance_cutoff_: 8
EnergyMethodOptions::show: voids_penalty_energy_cone_dotproduct_cutoff_: 0.1
EnergyMethodOptions::show: voids_penalty_energy_voxel_grid_padding_: 1
EnergyMethodOptions::show: voids_penalty_energy_voxel_size_: 0.5
EnergyMethodOptions::show: voids_penalty_energy_disabled_except_during_packing_: TRUE
EnergyMethodOptions::show: hbnet_bonus_ramping_function_: "quadratic"
EnergyMethodOptions::show: hbnet_max_network_size_: 0
EnergyMethodOptions::show: approximate_buried_unsat_penalty_hbond_energy_threshold_: -0.25
EnergyMethodOptions::show: approximate_buried_unsat_penalty_burial_atomic_depth_: 4.5
EnergyMethodOptions::show: approximate_buried_unsat_penalty_burial_probe_radius_: 2.3
EnergyMethodOptions::show: approximate_buried_unsat_penalty_burial_resolution_: 0.5
EnergyMethodOptions::show: approximate_buried_unsat_penalty_oversat_penalty_: 1
EnergyMethodOptions::show: approximate_buried_unsat_penalty_assume_const_backbone_:1
EnergyMethodOptions::show: approximate_buried_unsat_penalty_natural_corrections1_:0
EnergyMethodOptions::show: approximate_buried_unsat_penalty_hbond_bonus_cross_chain_:0
EnergyMethodOptions::show: approximate_buried_unsat_penalty_hbond_bonus_ser_to_helix_bb_:0
EnergyMethodOptions::show: target_clash_pdb_:
EnergyMethodOptions::show: dump_trajectory_prefix_: traj
EnergyMethodOptions::show: dump_trajectory_gz_: FALSE
EnergyMethodOptions::show: dump_trajectory_stride_: 1
EnergyMethodOptions::show: bond_angle_central_atoms_to_score:
EnergyMethodOptions::show: bond_angle_residue_type_param_set: none
HBondOptions::show: hb_max_energy: 0
HBondOptions::show: exclude_DNA_DNA: true
HBondOptions::show: exclude_intra_res_protein_: false
HBondOptions::show: exclude_intra_res_RNA_: false
HBondOptions::show: put_intra_into_total_: false
HBondOptions::show: exclude_self_hbonds: true
HBondOptions::show: use_hb_env_dep: false
HBondOptions::show: use_hb_env_dep_DNA: true
HBondOptions::show: smooth_hb_env_dep: true
HBondOptions::show: bb_donor_acceptor_check: true
HBondOptions::show: decompose_bb_hb_into_pair_energies: false
HBondOptions::show: params_database_tag_: ref2015_params
HBondOptions::show: use_sp2_chi_penalty_: true
HBondOptions::show: sp2_BAH180_rise_: 0.75
HBondOptions::show: sp2_outer_width_: 0.357
HBondOptions::show: measure_sp3acc_BAH_from_hvy_: true
HBondOptions::show: fade_energy_: 1
HBondOptions::show: exclude_ether_oxygens_: 0
HBondOptions::show: Mbhbond: false 
HbondOptions::show: mphbond: false
HBondOptions::show: hbond_energy_shift: 0
HBondOptions::show: water_hybrid_sf: false
RNA_EnergyMethodOptions::show: syn_G_potential_bonus: 0
RNA_EnergyMethodOptions::show: torsion_potential: ps_04282011
RNA_EnergyMethodOptions::show: suiteness_bonus: Richardson
RNA_EnergyMethodOptions::show: rna_base_pair_xy_filename: scoring/rna/rna_base_pair_xy.dat
FreeDOF_Options::show: free_suite_bonus: -1
FreeDOF_Options::show: free_2HOprime_bonus: -0.5
FreeDOF_Options::show: free_sugar_bonus: -1
FreeDOF_Options::show: pack_phosphate_penalty: 0.25
FreeDOF_Options::show: free_side_chain_bonus: -0.5
