# Supplementary material for: Single-chain dimers from de novo immunoglobulins as robust scaffolds for multiple binding loops
Source: Nat Commun. 2023 Sep 23;14:5939. doi: 10.1038/s41467-023-41717-5 (PMC10517939; doi:10.1038/s41467-023-41717-5)
Supplement: Supplementary file 3 — Supplementary Data 1 [file 41467_2023_41717_MOESM3_ESM.zip › design_models/scIg+EF/scIg12+EF2c/ranked_1.pdb]

ATOM      1  N   GLY A   1     -17.500   0.060   5.282  1.00 93.29           N  
ATOM      2  H   GLY A   1     -18.340   0.422   5.709  1.00 93.29           H  
ATOM      3  H2  GLY A   1     -16.815  -0.044   6.017  1.00 93.29           H  
ATOM      4  H3  GLY A   1     -17.671  -0.873   4.934  1.00 93.29           H  
ATOM      5  CA  GLY A   1     -16.949   0.945   4.228  1.00 93.29           C  
ATOM      6  HA2 GLY A   1     -17.739   1.187   3.516  1.00 93.29           H  
ATOM      7  HA3 GLY A   1     -16.569   1.857   4.687  1.00 93.29           H  
ATOM      8  C   GLY A   1     -15.811   0.274   3.472  1.00 93.29           C  
ATOM      9  O   GLY A   1     -15.196  -0.639   4.002  1.00 93.29           O  
ATOM     10  N   ARG A   2     -15.566   0.682   2.219  1.00 97.24           N  
ATOM     11  H   ARG A   2     -16.094   1.449   1.828  1.00 97.24           H  
ATOM     12  CA  ARG A   2     -14.582   0.058   1.321  1.00 97.24           C  
ATOM     13  HA  ARG A   2     -13.822  -0.442   1.921  1.00 97.24           H  
ATOM     14  C   ARG A   2     -13.888   1.097   0.443  1.00 97.24           C  
ATOM     15  CB  ARG A   2     -15.295  -1.007   0.468  1.00 97.24           C  
ATOM     16  HB2 ARG A   2     -15.672  -1.781   1.136  1.00 97.24           H  
ATOM     17  HB3 ARG A   2     -16.148  -0.548  -0.032  1.00 97.24           H  
ATOM     18  O   ARG A   2     -14.566   1.890  -0.209  1.00 97.24           O  
ATOM     19  CG  ARG A   2     -14.402  -1.671  -0.594  1.00 97.24           C  
ATOM     20  HG2 ARG A   2     -14.059  -0.931  -1.317  1.00 97.24           H  
ATOM     21  HG3 ARG A   2     -13.531  -2.120  -0.116  1.00 97.24           H  
ATOM     22  CD  ARG A   2     -15.201  -2.749  -1.339  1.00 97.24           C  
ATOM     23  HD2 ARG A   2     -15.678  -3.397  -0.604  1.00 97.24           H  
ATOM     24  HD3 ARG A   2     -15.979  -2.281  -1.942  1.00 97.24           H  
ATOM     25  NE  ARG A   2     -14.332  -3.588  -2.176  1.00 97.24           N  
ATOM     26  HE  ARG A   2     -13.978  -4.395  -1.682  1.00 97.24           H  
ATOM     27  NH1 ARG A   2     -14.342  -2.373  -4.169  1.00 97.24           N  
ATOM     28 HH11 ARG A   2     -15.013  -1.679  -3.872  1.00 97.24           H  
ATOM     29 HH12 ARG A   2     -13.868  -2.153  -5.034  1.00 97.24           H  
ATOM     30  NH2 ARG A   2     -13.034  -4.104  -3.985  1.00 97.24           N  
ATOM     31 HH21 ARG A   2     -12.571  -4.793  -3.409  1.00 97.24           H  
ATOM     32 HH22 ARG A   2     -12.631  -3.785  -4.855  1.00 97.24           H  
ATOM     33  CZ  ARG A   2     -13.932  -3.354  -3.419  1.00 97.24           C  
ATOM     34  N   VAL A   3     -12.560   1.048   0.379  1.00 98.09           N  
ATOM     35  H   VAL A   3     -12.093   0.357   0.949  1.00 98.09           H  
ATOM     36  CA  VAL A   3     -11.733   1.842  -0.545  1.00 98.09           C  
ATOM     37  HA  VAL A   3     -12.379   2.324  -1.279  1.00 98.09           H  
ATOM     38  C   VAL A   3     -10.787   0.928  -1.293  1.00 98.09           C  
ATOM     39  CB  VAL A   3     -10.951   2.943   0.187  1.00 98.09           C  
ATOM     40  HB  VAL A   3     -10.500   2.511   1.080  1.00 98.09           H  
ATOM     41  O   VAL A   3     -10.149   0.053  -0.713  1.00 98.09           O  
ATOM     42  CG1 VAL A   3      -9.836   3.607  -0.638  1.00 98.09           C  
ATOM     43 HG11 VAL A   3      -9.041   2.890  -0.846  1.00 98.09           H  
ATOM     44 HG12 VAL A   3      -9.404   4.432  -0.073  1.00 98.09           H  
ATOM     45 HG13 VAL A   3     -10.235   3.986  -1.579  1.00 98.09           H  
ATOM     46  CG2 VAL A   3     -11.914   4.048   0.607  1.00 98.09           C  
ATOM     47 HG21 VAL A   3     -11.998   4.814  -0.164  1.00 98.09           H  
ATOM     48 HG22 VAL A   3     -12.913   3.655   0.797  1.00 98.09           H  
ATOM     49 HG23 VAL A   3     -11.536   4.475   1.536  1.00 98.09           H  
ATOM     50  N   GLU A   4     -10.668   1.155  -2.590  1.00 98.54           N  
ATOM     51  H   GLU A   4     -11.217   1.898  -2.998  1.00 98.54           H  
ATOM     52  CA  GLU A   4      -9.744   0.444  -3.455  1.00 98.54           C  
ATOM     53  HA  GLU A   4      -9.256  -0.351  -2.891  1.00 98.54           H  
ATOM     54  C   GLU A   4      -8.659   1.396  -3.963  1.00 98.54           C  
ATOM     55  CB  GLU A   4     -10.555  -0.217  -4.570  1.00 98.54           C  
ATOM     56  HB2 GLU A   4     -11.355  -0.800  -4.112  1.00 98.54           H  
ATOM     57  HB3 GLU A   4     -10.998   0.551  -5.203  1.00 98.54           H  
ATOM     58  O   GLU A   4      -8.956   2.459  -4.504  1.00 98.54           O  
ATOM     59  CG  GLU A   4      -9.707  -1.152  -5.428  1.00 98.54           C  
ATOM     60  HG2 GLU A   4      -9.224  -1.890  -4.788  1.00 98.54           H  
ATOM     61  HG3 GLU A   4      -8.927  -0.573  -5.924  1.00 98.54           H  
ATOM     62  CD  GLU A   4     -10.542  -1.881  -6.485  1.00 98.54           C  
ATOM     63  OE1 GLU A   4      -9.929  -2.545  -7.346  1.00 98.54           O  
ATOM     64  OE2 GLU A   4     -11.790  -1.842  -6.504  1.00 98.54           O  
ATOM     65  N   VAL A   5      -7.400   0.994  -3.800  1.00 98.56           N  
ATOM     66  H   VAL A   5      -7.254   0.122  -3.313  1.00 98.56           H  
ATOM     67  CA  VAL A   5      -6.203   1.666  -4.306  1.00 98.56           C  
ATOM     68  HA  VAL A   5      -6.486   2.604  -4.785  1.00 98.56           H  
ATOM     69  C   VAL A   5      -5.561   0.749  -5.340  1.00 98.56           C  
ATOM     70  CB  VAL A   5      -5.209   1.986  -3.168  1.00 98.56           C  
ATOM     71  HB  VAL A   5      -4.819   1.054  -2.761  1.00 98.56           H  
ATOM     72  O   VAL A   5      -5.046  -0.318  -5.003  1.00 98.56           O  
ATOM     73  CG1 VAL A   5      -4.022   2.806  -3.691  1.00 98.56           C  
ATOM     74 HG11 VAL A   5      -3.486   2.252  -4.461  1.00 98.56           H  
ATOM     75 HG12 VAL A   5      -3.328   3.009  -2.877  1.00 98.56           H  
ATOM     76 HG13 VAL A   5      -4.373   3.752  -4.103  1.00 98.56           H  
ATOM     77  CG2 VAL A   5      -5.869   2.752  -2.014  1.00 98.56           C  
ATOM     78 HG21 VAL A   5      -6.593   2.111  -1.510  1.00 98.56           H  
ATOM     79 HG22 VAL A   5      -6.384   3.636  -2.389  1.00 98.56           H  
ATOM     80 HG23 VAL A   5      -5.116   3.051  -1.284  1.00 98.56           H  
ATOM     81  N   ARG A   6      -5.583   1.145  -6.611  1.00 98.18           N  
ATOM     82  H   ARG A   6      -6.033   2.026  -6.815  1.00 98.18           H  
ATOM     83  CA  ARG A   6      -4.863   0.463  -7.695  1.00 98.18           C  
ATOM     84  HA  ARG A   6      -4.485  -0.500  -7.352  1.00 98.18           H  
ATOM     85  C   ARG A   6      -3.675   1.315  -8.087  1.00 98.18           C  
ATOM     86  CB  ARG A   6      -5.764   0.232  -8.910  1.00 98.18           C  
ATOM     87  HB2 ARG A   6      -6.081   1.202  -9.293  1.00 98.18           H  
ATOM     88  HB3 ARG A   6      -5.181  -0.263  -9.688  1.00 98.18           H  
ATOM     89  O   ARG A   6      -3.851   2.473  -8.459  1.00 98.18           O  
ATOM     90  CG  ARG A   6      -7.006  -0.609  -8.615  1.00 98.18           C  
ATOM     91  HG2 ARG A   6      -6.709  -1.626  -8.356  1.00 98.18           H  
ATOM     92  HG3 ARG A   6      -7.567  -0.169  -7.790  1.00 98.18           H  
ATOM     93  CD  ARG A   6      -7.898  -0.632  -9.859  1.00 98.18           C  
ATOM     94  HD2 ARG A   6      -8.136   0.397 -10.130  1.00 98.18           H  
ATOM     95  HD3 ARG A   6      -7.359  -1.102 -10.682  1.00 98.18           H  
ATOM     96  NE  ARG A   6      -9.133  -1.375  -9.594  1.00 98.18           N  
ATOM     97  HE  ARG A   6      -9.124  -2.005  -8.805  1.00 98.18           H  
ATOM     98  NH1 ARG A   6     -10.590  -0.272 -10.990  1.00 98.18           N  
ATOM     99 HH11 ARG A   6     -11.542  -0.008 -11.199  1.00 98.18           H  
ATOM    100 HH12 ARG A   6      -9.898   0.445 -11.157  1.00 98.18           H  
ATOM    101  NH2 ARG A   6     -11.331  -1.858  -9.593  1.00 98.18           N  
ATOM    102 HH21 ARG A   6     -12.286  -1.609  -9.808  1.00 98.18           H  
ATOM    103 HH22 ARG A   6     -11.142  -2.302  -8.706  1.00 98.18           H  
ATOM    104  CZ  ARG A   6     -10.341  -1.170 -10.076  1.00 98.18           C  
ATOM    105  N   VAL A   7      -2.485   0.742  -8.029  1.00 95.79           N  
ATOM    106  H   VAL A   7      -2.410  -0.225  -7.748  1.00 95.79           H  
ATOM    107  CA  VAL A   7      -1.261   1.418  -8.450  1.00 95.79           C  
ATOM    108  HA  VAL A   7      -1.464   2.480  -8.588  1.00 95.79           H  
ATOM    109  C   VAL A   7      -0.831   0.843  -9.790  1.00 95.79           C  
ATOM    110  CB  VAL A   7      -0.163   1.308  -7.383  1.00 95.79           C  
ATOM    111  HB  VAL A   7       0.205   0.282  -7.367  1.00 95.79           H  
ATOM    112  O   VAL A   7      -0.984  -0.350 -10.033  1.00 95.79           O  
ATOM    113  CG1 VAL A   7       1.011   2.237  -7.701  1.00 95.79           C  
ATOM    114 HG11 VAL A   7       1.511   1.918  -8.615  1.00 95.79           H  
ATOM    115 HG12 VAL A   7       1.741   2.205  -6.893  1.00 95.79           H  
ATOM    116 HG13 VAL A   7       0.660   3.262  -7.819  1.00 95.79           H  
ATOM    117  CG2 VAL A   7      -0.680   1.660  -5.980  1.00 95.79           C  
ATOM    118 HG21 VAL A   7      -1.097   2.667  -5.974  1.00 95.79           H  
ATOM    119 HG22 VAL A   7       0.140   1.600  -5.264  1.00 95.79           H  
ATOM    120 HG23 VAL A   7      -1.443   0.948  -5.665  1.00 95.79           H  
ATOM    121  N   GLU A   8      -0.317   1.688 -10.669  1.00 93.23           N  
ATOM    122  H   GLU A   8      -0.325   2.672 -10.442  1.00 93.23           H  
ATOM    123  CA  GLU A   8       0.275   1.304 -11.942  1.00 93.23           C  
ATOM    124  HA  GLU A   8       0.481   0.234 -11.939  1.00 93.23           H  
ATOM    125  C   GLU A   8       1.595   2.050 -12.131  1.00 93.23           C  
ATOM    126  CB  GLU A   8      -0.723   1.576 -13.074  1.00 93.23           C  
ATOM    127  HB2 GLU A   8      -1.034   2.620 -13.047  1.00 93.23           H  
ATOM    128  HB3 GLU A   8      -1.598   0.948 -12.903  1.00 93.23           H  
ATOM    129  O   GLU A   8       1.602   3.275 -12.255  1.00 93.23           O  
ATOM    130  CG  GLU A   8      -0.145   1.262 -14.461  1.00 93.23           C  
ATOM    131  HG2 GLU A   8       0.678   1.945 -14.674  1.00 93.23           H  
ATOM    132  HG3 GLU A   8       0.247   0.244 -14.455  1.00 93.23           H  
ATOM    133  CD  GLU A   8      -1.187   1.383 -15.580  1.00 93.23           C  
ATOM    134  OE1 GLU A   8      -0.829   1.132 -16.747  1.00 93.23           O  
ATOM    135  OE2 GLU A   8      -2.401   1.503 -15.308  1.00 93.23           O  
ATOM    136  N   PHE A   9       2.696   1.304 -12.169  1.00 88.88           N  
ATOM    137  H   PHE A   9       2.603   0.308 -12.030  1.00 88.88           H  
ATOM    138  CA  PHE A   9       4.022   1.798 -12.522  1.00 88.88           C  
ATOM    139  HA  PHE A   9       4.076   2.868 -12.319  1.00 88.88           H  
ATOM    140  C   PHE A   9       4.254   1.571 -14.018  1.00 88.88           C  
ATOM    141  CB  PHE A   9       5.090   1.108 -11.662  1.00 88.88           C  
ATOM    142  HB2 PHE A   9       5.138   0.053 -11.931  1.00 88.88           H  
ATOM    143  HB3 PHE A   9       6.060   1.546 -11.896  1.00 88.88           H  
ATOM    144  O   PHE A   9       4.243   0.434 -14.499  1.00 88.88           O  
ATOM    145  CG  PHE A   9       4.854   1.226 -10.168  1.00 88.88           C  
ATOM    146  CD1 PHE A   9       5.188   2.409  -9.487  1.00 88.88           C  
ATOM    147  HD1 PHE A   9       5.626   3.240 -10.020  1.00 88.88           H  
ATOM    148  CD2 PHE A   9       4.282   0.156  -9.456  1.00 88.88           C  
ATOM    149  HD2 PHE A   9       4.022  -0.761  -9.964  1.00 88.88           H  
ATOM    150  CE1 PHE A   9       4.944   2.505  -8.106  1.00 88.88           C  
ATOM    151  HE1 PHE A   9       5.163   3.421  -7.578  1.00 88.88           H  
ATOM    152  CE2 PHE A   9       4.063   0.248  -8.075  1.00 88.88           C  
ATOM    153  HE2 PHE A   9       3.654  -0.596  -7.540  1.00 88.88           H  
ATOM    154  CZ  PHE A   9       4.400   1.425  -7.396  1.00 88.88           C  
ATOM    155  HZ  PHE A   9       4.237   1.498  -6.331  1.00 88.88           H  
ATOM    156  N   GLU A  10       4.448   2.654 -14.763  1.00 86.12           N  
ATOM    157  H   GLU A  10       4.463   3.553 -14.304  1.00 86.12           H  
ATOM    158  CA  GLU A  10       4.705   2.636 -16.201  1.00 86.12           C  
ATOM    159  HA  GLU A  10       5.042   1.642 -16.497  1.00 86.12           H  
ATOM    160  C   GLU A  10       5.815   3.638 -16.530  1.00 86.12           C  
ATOM    161  CB  GLU A  10       3.412   2.946 -16.978  1.00 86.12           C  
ATOM    162  HB2 GLU A  10       3.089   3.961 -16.745  1.00 86.12           H  
ATOM    163  HB3 GLU A  10       2.628   2.255 -16.664  1.00 86.12           H  
ATOM    164  O   GLU A  10       5.588   4.847 -16.543  1.00 86.12           O  
ATOM    165  CG  GLU A  10       3.625   2.793 -18.496  1.00 86.12           C  
ATOM    166  HG2 GLU A  10       4.482   3.392 -18.804  1.00 86.12           H  
ATOM    167  HG3 GLU A  10       3.861   1.749 -18.704  1.00 86.12           H  
ATOM    168  CD  GLU A  10       2.417   3.228 -19.343  1.00 86.12           C  
ATOM    169  OE1 GLU A  10       2.323   2.765 -20.499  1.00 86.12           O  
ATOM    170  OE2 GLU A  10       1.611   4.076 -18.879  1.00 86.12           O  
ATOM    171  N   GLY A  11       7.017   3.128 -16.809  1.00 81.28           N  
ATOM    172  H   GLY A  11       7.161   2.134 -16.700  1.00 81.28           H  
ATOM    173  CA  GLY A  11       8.172   3.957 -17.148  1.00 81.28           C  
ATOM    174  HA2 GLY A  11       7.974   4.485 -18.080  1.00 81.28           H  
ATOM    175  HA3 GLY A  11       9.049   3.325 -17.288  1.00 81.28           H  
ATOM    176  C   GLY A  11       8.493   4.973 -16.051  1.00 81.28           C  
ATOM    177  O   GLY A  11       8.840   4.602 -14.935  1.00 81.28           O  
ATOM    178  N   ASP A  12       8.355   6.251 -16.390  1.00 82.53           N  
ATOM    179  H   ASP A  12       7.949   6.471 -17.288  1.00 82.53           H  
ATOM    180  CA  ASP A  12       8.612   7.413 -15.539  1.00 82.53           C  
ATOM    181  HA  ASP A  12       9.404   7.160 -14.834  1.00 82.53           H  
ATOM    182  C   ASP A  12       7.382   7.831 -14.703  1.00 82.53           C  
ATOM    183  CB  ASP A  12       9.141   8.535 -16.459  1.00 82.53           C  
ATOM    184  HB2 ASP A  12       9.958   8.142 -17.065  1.00 82.53           H  
ATOM    185  HB3 ASP A  12       9.547   9.360 -15.875  1.00 82.53           H  
ATOM    186  O   ASP A  12       7.376   8.884 -14.064  1.00 82.53           O  
ATOM    187  CG  ASP A  12       8.099   9.164 -17.387  1.00 82.53           C  
ATOM    188  OD1 ASP A  12       7.166   8.456 -17.836  1.00 82.53           O  
ATOM    189  OD2 ASP A  12       8.229  10.372 -17.682  1.00 82.53           O  
ATOM    190  N   LYS A  13       6.300   7.038 -14.709  1.00 88.80           N  
ATOM    191  H   LYS A  13       6.336   6.201 -15.273  1.00 88.80           H  
ATOM    192  CA  LYS A  13       5.019   7.394 -14.083  1.00 88.80           C  
ATOM    193  HA  LYS A  13       5.155   8.313 -13.512  1.00 88.80           H  
ATOM    194  C   LYS A  13       4.526   6.346 -13.102  1.00 88.80           C  
ATOM    195  CB  LYS A  13       3.959   7.661 -15.160  1.00 88.80           C  
ATOM    196  HB2 LYS A  13       2.979   7.764 -14.695  1.00 88.80           H  
ATOM    197  HB3 LYS A  13       3.931   6.820 -15.853  1.00 88.80           H  
ATOM    198  O   LYS A  13       4.556   5.148 -13.368  1.00 88.80           O  
ATOM    199  CG  LYS A  13       4.287   8.954 -15.908  1.00 88.80           C  
ATOM    200  HG2 LYS A  13       4.151   9.802 -15.236  1.00 88.80           H  
ATOM    201  HG3 LYS A  13       5.331   8.935 -16.222  1.00 88.80           H  
ATOM    202  CD  LYS A  13       3.412   9.134 -17.144  1.00 88.80           C  
ATOM    203  HD2 LYS A  13       2.392   9.377 -16.847  1.00 88.80           H  
ATOM    204  HD3 LYS A  13       3.430   8.216 -17.732  1.00 88.80           H  
ATOM    205  CE  LYS A  13       4.044  10.271 -17.946  1.00 88.80           C  
ATOM    206  HE2 LYS A  13       4.035  11.180 -17.346  1.00 88.80           H  
ATOM    207  HE3 LYS A  13       5.088  10.011 -18.117  1.00 88.80           H  
ATOM    208  NZ  LYS A  13       3.355  10.467 -19.238  1.00 88.80           N  
ATOM    209  HZ1 LYS A  13       3.852  11.176 -19.759  1.00 88.80           H  
ATOM    210  HZ2 LYS A  13       2.394  10.742 -19.091  1.00 88.80           H  
ATOM    211  HZ3 LYS A  13       3.408   9.603 -19.757  1.00 88.80           H  
ATOM    212  N   MET A  14       3.945   6.839 -12.013  1.00 92.00           N  
ATOM    213  H   MET A  14       3.972   7.840 -11.887  1.00 92.00           H  
ATOM    214  CA  MET A  14       3.085   6.065 -11.128  1.00 92.00           C  
ATOM    215  HA  MET A  14       3.046   5.031 -11.472  1.00 92.00           H  
ATOM    216  C   MET A  14       1.677   6.656 -11.180  1.00 92.00           C  
ATOM    217  CB  MET A  14       3.658   6.048  -9.706  1.00 92.00           C  
ATOM    218  HB2 MET A  14       3.695   7.066  -9.317  1.00 92.00           H  
ATOM    219  HB3 MET A  14       4.670   5.645  -9.728  1.00 92.00           H  
ATOM    220  O   MET A  14       1.473   7.818 -10.821  1.00 92.00           O  
ATOM    221  CG  MET A  14       2.805   5.174  -8.780  1.00 92.00           C  
ATOM    222  HG2 MET A  14       1.757   5.460  -8.867  1.00 92.00           H  
ATOM    223  HG3 MET A  14       2.891   4.140  -9.115  1.00 92.00           H  
ATOM    224  SD  MET A  14       3.242   5.244  -7.022  1.00 92.00           S  
ATOM    225  CE  MET A  14       2.693   6.913  -6.641  1.00 92.00           C  
ATOM    226  HE1 MET A  14       3.432   7.629  -7.002  1.00 92.00           H  
ATOM    227  HE2 MET A  14       1.736   7.104  -7.127  1.00 92.00           H  
ATOM    228  HE3 MET A  14       2.565   7.004  -5.563  1.00 92.00           H  
ATOM    229  N   ARG A  15       0.693   5.862 -11.603  1.00 94.36           N  
ATOM    230  H   ARG A  15       0.939   4.919 -11.869  1.00 94.36           H  
ATOM    231  CA  ARG A  15      -0.729   6.217 -11.533  1.00 94.36           C  
ATOM    232  HA  ARG A  15      -0.824   7.287 -11.351  1.00 94.36           H  
ATOM    233  C   ARG A  15      -1.373   5.501 -10.359  1.00 94.36           C  
ATOM    234  CB  ARG A  15      -1.462   5.911 -12.845  1.00 94.36           C  
ATOM    235  HB2 ARG A  15      -1.438   4.838 -13.036  1.00 94.36           H  
ATOM    236  HB3 ARG A  15      -2.503   6.216 -12.736  1.00 94.36           H  
ATOM    237  O   ARG A  15      -1.197   4.301 -10.186  1.00 94.36           O  
ATOM    238  CG  ARG A  15      -0.853   6.651 -14.041  1.00 94.36           C  
ATOM    239  HG2 ARG A  15      -0.762   7.713 -13.814  1.00 94.36           H  
ATOM    240  HG3 ARG A  15       0.139   6.247 -14.243  1.00 94.36           H  
ATOM    241  CD  ARG A  15      -1.743   6.474 -15.276  1.00 94.36           C  
ATOM    242  HD2 ARG A  15      -2.654   7.056 -15.134  1.00 94.36           H  
ATOM    243  HD3 ARG A  15      -2.035   5.428 -15.370  1.00 94.36           H  
ATOM    244  NE  ARG A  15      -1.070   6.919 -16.511  1.00 94.36           N  
ATOM    245  HE  ARG A  15      -1.330   7.832 -16.858  1.00 94.36           H  
ATOM    246  NH1 ARG A  15       0.157   5.010 -16.839  1.00 94.36           N  
ATOM    247 HH11 ARG A  15       0.737   4.472 -17.468  1.00 94.36           H  
ATOM    248 HH12 ARG A  15      -0.199   4.578 -15.998  1.00 94.36           H  
ATOM    249  NH2 ARG A  15       0.277   6.581 -18.353  1.00 94.36           N  
ATOM    250 HH21 ARG A  15       0.834   5.871 -18.806  1.00 94.36           H  
ATOM    251 HH22 ARG A  15      -0.109   7.366 -18.857  1.00 94.36           H  
ATOM    252  CZ  ARG A  15      -0.221   6.189 -17.217  1.00 94.36           C  
ATOM    253  N   VAL A  16      -2.130   6.238  -9.565  1.00 97.31           N  
ATOM    254  H   VAL A  16      -2.203   7.225  -9.769  1.00 97.31           H  
ATOM    255  CA  VAL A  16      -2.878   5.734  -8.416  1.00 97.31           C  
ATOM    256  HA  VAL A  16      -2.719   4.661  -8.311  1.00 97.31           H  
ATOM    257  C   VAL A  16      -4.348   5.991  -8.691  1.00 97.31           C  
ATOM    258  CB  VAL A  16      -2.428   6.406  -7.107  1.00 97.31           C  
ATOM    259  HB  VAL A  16      -2.669   7.469  -7.140  1.00 97.31           H  
ATOM    260  O   VAL A  16      -4.780   7.141  -8.714  1.00 97.31           O  
ATOM    261  CG1 VAL A  16      -3.146   5.775  -5.910  1.00 97.31           C  
ATOM    262 HG11 VAL A  16      -2.825   6.254  -4.985  1.00 97.31           H  
ATOM    263 HG12 VAL A  16      -4.224   5.907  -6.004  1.00 97.31           H  
ATOM    264 HG13 VAL A  16      -2.919   4.710  -5.858  1.00 97.31           H  
ATOM    265  CG2 VAL A  16      -0.916   6.273  -6.890  1.00 97.31           C  
ATOM    266 HG21 VAL A  16      -0.635   5.223  -6.821  1.00 97.31           H  
ATOM    267 HG22 VAL A  16      -0.380   6.735  -7.719  1.00 97.31           H  
ATOM    268 HG23 VAL A  16      -0.628   6.793  -5.976  1.00 97.31           H  
ATOM    269  N   ARG A  17      -5.118   4.928  -8.912  1.00 98.41           N  
ATOM    270  H   ARG A  17      -4.686   4.017  -8.855  1.00 98.41           H  
ATOM    271  CA  ARG A  17      -6.577   4.997  -9.002  1.00 98.41           C  
ATOM    272  HA  ARG A  17      -6.877   6.017  -9.243  1.00 98.41           H  
ATOM    273  C   ARG A  17      -7.174   4.657  -7.653  1.00 98.41           C  
ATOM    274  CB  ARG A  17      -7.129   4.087 -10.096  1.00 98.41           C  
ATOM    275  HB2 ARG A  17      -6.800   3.062  -9.926  1.00 98.41           H  
ATOM    276  HB3 ARG A  17      -8.218   4.115 -10.062  1.00 98.41           H  
ATOM    277  O   ARG A  17      -6.885   3.604  -7.090  1.00 98.41           O  
ATOM    278  CG  ARG A  17      -6.665   4.552 -11.472  1.00 98.41           C  
ATOM    279  HG2 ARG A  17      -5.577   4.527 -11.530  1.00 98.41           H  
ATOM    280  HG3 ARG A  17      -7.010   5.573 -11.640  1.00 98.41           H  
ATOM    281  CD  ARG A  17      -7.243   3.642 -12.551  1.00 98.41           C  
ATOM    282  HD2 ARG A  17      -8.332   3.664 -12.495  1.00 98.41           H  
ATOM    283  HD3 ARG A  17      -6.884   2.625 -12.392  1.00 98.41           H  
ATOM    284  NE  ARG A  17      -6.802   4.135 -13.855  1.00 98.41           N  
ATOM    285  HE  ARG A  17      -6.413   5.067 -13.870  1.00 98.41           H  
ATOM    286  NH1 ARG A  17      -7.399   2.385 -15.204  1.00 98.41           N  
ATOM    287 HH11 ARG A  17      -7.402   1.967 -16.123  1.00 98.41           H  
ATOM    288 HH12 ARG A  17      -7.876   1.977 -14.413  1.00 98.41           H  
ATOM    289  NH2 ARG A  17      -6.309   4.190 -16.018  1.00 98.41           N  
ATOM    290 HH21 ARG A  17      -6.218   3.796 -16.944  1.00 98.41           H  
ATOM    291 HH22 ARG A  17      -5.948   5.106 -15.794  1.00 98.41           H  
ATOM    292  CZ  ARG A  17      -6.841   3.552 -15.023  1.00 98.41           C  
ATOM    293  N   LEU A  18      -7.998   5.561  -7.159  1.00 98.67           N  
ATOM    294  H   LEU A  18      -8.188   6.379  -7.721  1.00 98.67           H  
ATOM    295  CA  LEU A  18      -8.703   5.464  -5.898  1.00 98.67           C  
ATOM    296  HA  LEU A  18      -8.361   4.595  -5.336  1.00 98.67           H  
ATOM    297  C   LEU A  18     -10.184   5.325  -6.199  1.00 98.67           C  
ATOM    298  CB  LEU A  18      -8.450   6.733  -5.072  1.00 98.67           C  
ATOM    299  HB2 LEU A  18      -8.979   6.625  -4.125  1.00 98.67           H  
ATOM    300  HB3 LEU A  18      -8.879   7.581  -5.605  1.00 98.67           H  
ATOM    301  O   LEU A  18     -10.728   6.156  -6.919  1.00 98.67           O  
ATOM    302  CG  LEU A  18      -6.976   7.045  -4.779  1.00 98.67           C  
ATOM    303  HG  LEU A  18      -6.404   7.088  -5.706  1.00 98.67           H  
ATOM    304  CD1 LEU A  18      -6.889   8.415  -4.111  1.00 98.67           C  
ATOM    305 HD11 LEU A  18      -5.863   8.623  -3.808  1.00 98.67           H  
ATOM    306 HD12 LEU A  18      -7.216   9.183  -4.812  1.00 98.67           H  
ATOM    307 HD13 LEU A  18      -7.532   8.445  -3.232  1.00 98.67           H  
ATOM    308  CD2 LEU A  18      -6.359   5.991  -3.864  1.00 98.67           C  
ATOM    309 HD21 LEU A  18      -6.361   5.027  -4.372  1.00 98.67           H  
ATOM    310 HD22 LEU A  18      -6.934   5.916  -2.941  1.00 98.67           H  
ATOM    311 HD23 LEU A  18      -5.328   6.260  -3.632  1.00 98.67           H  
ATOM    312  N   ARG A  19     -10.844   4.323  -5.632  1.00 98.63           N  
ATOM    313  H   ARG A  19     -10.319   3.660  -5.080  1.00 98.63           H  
ATOM    314  CA  ARG A  19     -12.297   4.177  -5.714  1.00 98.63           C  
ATOM    315  HA  ARG A  19     -12.727   5.080  -6.148  1.00 98.63           H  
ATOM    316  C   ARG A  19     -12.880   4.033  -4.321  1.00 98.63           C  
ATOM    317  CB  ARG A  19     -12.634   3.011  -6.645  1.00 98.63           C  
ATOM    318  HB2 ARG A  19     -12.160   2.101  -6.277  1.00 98.63           H  
ATOM    319  HB3 ARG A  19     -12.244   3.231  -7.639  1.00 98.63           H  
ATOM    320  O   ARG A  19     -12.414   3.201  -3.545  1.00 98.63           O  
ATOM    321  CG  ARG A  19     -14.142   2.787  -6.734  1.00 98.63           C  
ATOM    322  HG2 ARG A  19     -14.523   2.482  -5.760  1.00 98.63           H  
ATOM    323  HG3 ARG A  19     -14.641   3.706  -7.044  1.00 98.63           H  
ATOM    324  CD  ARG A  19     -14.436   1.686  -7.747  1.00 98.63           C  
ATOM    325  HD2 ARG A  19     -13.790   0.832  -7.543  1.00 98.63           H  
ATOM    326  HD3 ARG A  19     -14.238   2.068  -8.748  1.00 98.63           H  
ATOM    327  NE  ARG A  19     -15.831   1.271  -7.604  1.00 98.63           N  
ATOM    328  HE  ARG A  19     -16.227   1.360  -6.679  1.00 98.63           H  
ATOM    329  NH1 ARG A  19     -16.208   0.410  -9.688  1.00 98.63           N  
ATOM    330 HH11 ARG A  19     -15.332   0.828  -9.969  1.00 98.63           H  
ATOM    331 HH12 ARG A  19     -16.875   0.075 -10.368  1.00 98.63           H  
ATOM    332  NH2 ARG A  19     -17.816   0.410  -8.104  1.00 98.63           N  
ATOM    333 HH21 ARG A  19     -18.011   0.627  -7.137  1.00 98.63           H  
ATOM    334 HH22 ARG A  19     -18.501  -0.027  -8.704  1.00 98.63           H  
ATOM    335  CZ  ARG A  19     -16.609   0.693  -8.478  1.00 98.63           C  
ATOM    336  N   ASN A  20     -13.896   4.831  -4.013  1.00 98.41           N  
ATOM    337  H   ASN A  20     -14.236   5.472  -4.715  1.00 98.41           H  
ATOM    338  CA  ASN A  20     -14.594   4.775  -2.734  1.00 98.41           C  
ATOM    339  HA  ASN A  20     -14.032   4.167  -2.025  1.00 98.41           H  
ATOM    340  C   ASN A  20     -15.969   4.119  -2.916  1.00 98.41           C  
ATOM    341  CB  ASN A  20     -14.674   6.195  -2.157  1.00 98.41           C  
ATOM    342  HB2 ASN A  20     -15.215   6.830  -2.859  1.00 98.41           H  
ATOM    343  HB3 ASN A  20     -13.668   6.593  -2.021  1.00 98.41           H  
ATOM    344  O   ASN A  20     -16.892   4.734  -3.442  1.00 98.41           O  
ATOM    345  CG  ASN A  20     -15.385   6.250  -0.822  1.00 98.41           C  
ATOM    346  ND2 ASN A  20     -15.701   7.424  -0.340  1.00 98.41           N  
ATOM    347 HD21 ASN A  20     -15.378   8.256  -0.813  1.00 98.41           H  
ATOM    348 HD22 ASN A  20     -16.169   7.471   0.554  1.00 98.41           H  
ATOM    349  OD1 ASN A  20     -15.644   5.244  -0.183  1.00 98.41           O  
ATOM    350  N   ASP A  21     -16.116   2.883  -2.442  1.00 97.66           N  
ATOM    351  H   ASP A  21     -15.341   2.467  -1.945  1.00 97.66           H  
ATOM    352  CA  ASP A  21     -17.397   2.164  -2.409  1.00 97.66           C  
ATOM    353  HA  ASP A  21     -18.093   2.650  -3.093  1.00 97.66           H  
ATOM    354  C   ASP A  21     -18.055   2.228  -1.011  1.00 97.66           C  
ATOM    355  CB  ASP A  21     -17.220   0.721  -2.909  1.00 97.66           C  
ATOM    356  HB2 ASP A  21     -18.170   0.194  -2.817  1.00 97.66           H  
ATOM    357  HB3 ASP A  21     -16.499   0.216  -2.266  1.00 97.66           H  
ATOM    358  O   ASP A  21     -18.927   1.423  -0.682  1.00 97.66           O  
ATOM    359  CG  ASP A  21     -16.772   0.593  -4.370  1.00 97.66           C  
ATOM    360  OD1 ASP A  21     -17.415   1.144  -5.299  1.00 97.66           O  
ATOM    361  OD2 ASP A  21     -15.801  -0.157  -4.600  1.00 97.66           O  
ATOM    362  N   SER A  22     -17.637   3.163  -0.151  1.00 94.80           N  
ATOM    363  H   SER A  22     -16.918   3.801  -0.463  1.00 94.80           H  
ATOM    364  CA  SER A  22     -18.288   3.444   1.132  1.00 94.80           C  
ATOM    365  HA  SER A  22     -18.769   2.527   1.472  1.00 94.80           H  
ATOM    366  C   SER A  22     -19.398   4.498   1.006  1.00 94.80           C  
ATOM    367  CB  SER A  22     -17.251   3.817   2.198  1.00 94.80           C  
ATOM    368  HB2 SER A  22     -16.362   3.196   2.085  1.00 94.80           H  
ATOM    369  HB3 SER A  22     -17.680   3.640   3.184  1.00 94.80           H  
ATOM    370  O   SER A  22     -19.542   5.163  -0.017  1.00 94.80           O  
ATOM    371  OG  SER A  22     -16.877   5.162   2.128  1.00 94.80           O  
ATOM    372  HG  SER A  22     -16.389   5.284   1.310  1.00 94.80           H  
ATOM    373  N   SER A  23     -20.200   4.658   2.062  1.00 94.30           N  
ATOM    374  H   SER A  23     -20.043   4.109   2.895  1.00 94.30           H  
ATOM    375  CA  SER A  23     -21.294   5.638   2.124  1.00 94.30           C  
ATOM    376  HA  SER A  23     -21.749   5.721   1.137  1.00 94.30           H  
ATOM    377  C   SER A  23     -20.853   7.049   2.528  1.00 94.30           C  
ATOM    378  CB  SER A  23     -22.363   5.139   3.098  1.00 94.30           C  
ATOM    379  HB2 SER A  23     -22.817   4.231   2.699  1.00 94.30           H  
ATOM    380  HB3 SER A  23     -23.139   5.897   3.211  1.00 94.30           H  
ATOM    381  O   SER A  23     -21.667   7.971   2.496  1.00 94.30           O  
ATOM    382  OG  SER A  23     -21.778   4.854   4.357  1.00 94.30           O  
ATOM    383  HG  SER A  23     -22.475   4.681   4.994  1.00 94.30           H  
ATOM    384  N   THR A  24     -19.588   7.239   2.910  1.00 94.15           N  
ATOM    385  H   THR A  24     -18.944   6.462   2.854  1.00 94.15           H  
ATOM    386  CA  THR A  24     -19.038   8.527   3.354  1.00 94.15           C  
ATOM    387  HA  THR A  24     -19.790   9.301   3.203  1.00 94.15           H  
ATOM    388  C   THR A  24     -17.797   8.899   2.549  1.00 94.15           C  
ATOM    389  CB  THR A  24     -18.680   8.513   4.847  1.00 94.15           C  
ATOM    390  HB  THR A  24     -18.186   9.451   5.100  1.00 94.15           H  
ATOM    391  O   THR A  24     -17.094   8.005   2.081  1.00 94.15           O  
ATOM    392  CG2 THR A  24     -19.924   8.372   5.724  1.00 94.15           C  
ATOM    393 HG21 THR A  24     -20.626   9.177   5.503  1.00 94.15           H  
ATOM    394 HG22 THR A  24     -20.405   7.411   5.539  1.00 94.15           H  
ATOM    395 HG23 THR A  24     -19.632   8.426   6.772  1.00 94.15           H  
ATOM    396  OG1 THR A  24     -17.811   7.446   5.157  1.00 94.15           O  
ATOM    397  HG1 THR A  24     -17.096   7.444   4.516  1.00 94.15           H  
ATOM    398  N   PRO A  25     -17.475  10.192   2.392  1.00 97.35           N  
ATOM    399  CA  PRO A  25     -16.203  10.594   1.810  1.00 97.35           C  
ATOM    400  HA  PRO A  25     -16.174  10.260   0.772  1.00 97.35           H  
ATOM    401  C   PRO A  25     -15.015   9.996   2.568  1.00 97.35           C  
ATOM    402  CB  PRO A  25     -16.183  12.124   1.843  1.00 97.35           C  
ATOM    403  HB2 PRO A  25     -15.692  12.539   0.962  1.00 97.35           H  
ATOM    404  HB3 PRO A  25     -15.696  12.476   2.752  1.00 97.35           H  
ATOM    405  O   PRO A  25     -15.063   9.824   3.790  1.00 97.35           O  
ATOM    406  CG  PRO A  25     -17.664  12.493   1.889  1.00 97.35           C  
ATOM    407  HG2 PRO A  25     -17.824  13.465   2.356  1.00 97.35           H  
ATOM    408  HG3 PRO A  25     -18.075  12.481   0.880  1.00 97.35           H  
ATOM    409  CD  PRO A  25     -18.278  11.361   2.711  1.00 97.35           C  
ATOM    410  HD2 PRO A  25     -19.323  11.229   2.428  1.00 97.35           H  
ATOM    411  HD3 PRO A  25     -18.192  11.585   3.774  1.00 97.35           H  
ATOM    412  N   VAL A  26     -13.959   9.697   1.822  1.00 98.13           N  
ATOM    413  H   VAL A  26     -14.011   9.865   0.827  1.00 98.13           H  
ATOM    414  CA  VAL A  26     -12.683   9.197   2.334  1.00 98.13           C  
ATOM    415  HA  VAL A  26     -12.698   9.149   3.423  1.00 98.13           H  
ATOM    416  C   VAL A  26     -11.602  10.175   1.908  1.00 98.13           C  
ATOM    417  CB  VAL A  26     -12.407   7.791   1.783  1.00 98.13           C  
ATOM    418  HB  VAL A  26     -12.511   7.820   0.699  1.00 98.13           H  
ATOM    419  O   VAL A  26     -11.560  10.578   0.747  1.00 98.13           O  
ATOM    420  CG1 VAL A  26     -10.994   7.299   2.110  1.00 98.13           C  
ATOM    421 HG11 VAL A  26     -10.904   7.077   3.173  1.00 98.13           H  
ATOM    422 HG12 VAL A  26     -10.238   8.035   1.837  1.00 98.13           H  
ATOM    423 HG13 VAL A  26     -10.777   6.411   1.515  1.00 98.13           H  
ATOM    424  CG2 VAL A  26     -13.429   6.790   2.343  1.00 98.13           C  
ATOM    425 HG21 VAL A  26     -14.444   7.175   2.248  1.00 98.13           H  
ATOM    426 HG22 VAL A  26     -13.227   6.592   3.395  1.00 98.13           H  
ATOM    427 HG23 VAL A  26     -13.385   5.862   1.772  1.00 98.13           H  
ATOM    428  N   GLU A  27     -10.719  10.544   2.823  1.00 98.30           N  
ATOM    429  H   GLU A  27     -10.752  10.101   3.730  1.00 98.30           H  
ATOM    430  CA  GLU A  27      -9.514  11.299   2.507  1.00 98.30           C  
ATOM    431  HA  GLU A  27      -9.653  11.805   1.552  1.00 98.30           H  
ATOM    432  C   GLU A  27      -8.331  10.340   2.348  1.00 98.30           C  
ATOM    433  CB  GLU A  27      -9.296  12.397   3.556  1.00 98.30           C  
ATOM    434  HB2 GLU A  27      -9.090  11.956   4.531  1.00 98.30           H  
ATOM    435  HB3 GLU A  27     -10.212  12.982   3.625  1.00 98.30           H  
ATOM    436  O   GLU A  27      -8.103   9.456   3.168  1.00 98.30           O  
ATOM    437  CG  GLU A  27      -8.148  13.327   3.150  1.00 98.30           C  
ATOM    438  HG2 GLU A  27      -8.190  13.489   2.073  1.00 98.30           H  
ATOM    439  HG3 GLU A  27      -7.195  12.843   3.364  1.00 98.30           H  
ATOM    440  CD  GLU A  27      -8.246  14.689   3.849  1.00 98.30           C  
ATOM    441  OE1 GLU A  27      -7.576  14.905   4.879  1.00 98.30           O  
ATOM    442  OE2 GLU A  27      -8.950  15.557   3.285  1.00 98.30           O  
ATOM    443  N   VAL A  28      -7.589  10.480   1.253  1.00 98.46           N  
ATOM    444  H   VAL A  28      -7.858  11.186   0.583  1.00 98.46           H  
ATOM    445  CA  VAL A  28      -6.410   9.669   0.955  1.00 98.46           C  
ATOM    446  HA  VAL A  28      -6.243   8.975   1.779  1.00 98.46           H  
ATOM    447  C   VAL A  28      -5.199  10.585   0.858  1.00 98.46           C  
ATOM    448  CB  VAL A  28      -6.596   8.818  -0.314  1.00 98.46           C  
ATOM    449  HB  VAL A  28      -6.699   9.472  -1.180  1.00 98.46           H  
ATOM    450  O   VAL A  28      -5.101  11.413  -0.051  1.00 98.46           O  
ATOM    451  CG1 VAL A  28      -5.378   7.906  -0.525  1.00 98.46           C  
ATOM    452 HG11 VAL A  28      -5.220   7.284   0.356  1.00 98.46           H  
ATOM    453 HG12 VAL A  28      -5.538   7.267  -1.393  1.00 98.46           H  
ATOM    454 HG13 VAL A  28      -4.486   8.508  -0.700  1.00 98.46           H  
ATOM    455  CG2 VAL A  28      -7.846   7.929  -0.225  1.00 98.46           C  
ATOM    456 HG21 VAL A  28      -7.807   7.325   0.682  1.00 98.46           H  
ATOM    457 HG22 VAL A  28      -8.741   8.551  -0.198  1.00 98.46           H  
ATOM    458 HG23 VAL A  28      -7.911   7.274  -1.094  1.00 98.46           H  
ATOM    459  N   HIS A  29      -4.250  10.408   1.773  1.00 98.00           N  
ATOM    460  H   HIS A  29      -4.427   9.728   2.499  1.00 98.00           H  
ATOM    461  CA  HIS A  29      -2.938  11.040   1.729  1.00 98.00           C  
ATOM    462  HA  HIS A  29      -3.002  11.944   1.124  1.00 98.00           H  
ATOM    463  C   HIS A  29      -1.938  10.087   1.088  1.00 98.00           C  
ATOM    464  CB  HIS A  29      -2.463  11.460   3.119  1.00 98.00           C  
ATOM    465  HB2 HIS A  29      -1.571  12.078   3.011  1.00 98.00           H  
ATOM    466  HB3 HIS A  29      -2.179  10.579   3.695  1.00 98.00           H  
ATOM    467  O   HIS A  29      -1.573   9.054   1.650  1.00 98.00           O  
ATOM    468  CG  HIS A  29      -3.486  12.229   3.894  1.00 98.00           C  
ATOM    469  CD2 HIS A  29      -4.329  11.722   4.845  1.00 98.00           C  
ATOM    470  HD2 HIS A  29      -4.387  10.700   5.189  1.00 98.00           H  
ATOM    471  ND1 HIS A  29      -3.760  13.571   3.763  1.00 98.00           N  
ATOM    472  HD1 HIS A  29      -3.412  14.188   3.043  1.00 98.00           H  
ATOM    473  CE1 HIS A  29      -4.741  13.869   4.633  1.00 98.00           C  
ATOM    474  HE1 HIS A  29      -5.218  14.831   4.752  1.00 98.00           H  
ATOM    475  NE2 HIS A  29      -5.103  12.775   5.307  1.00 98.00           N  
ATOM    476  N   ILE A  30      -1.470  10.455  -0.092  1.00 97.03           N  
ATOM    477  H   ILE A  30      -1.820  11.315  -0.490  1.00 97.03           H  
ATOM    478  CA  ILE A  30      -0.449   9.736  -0.835  1.00 97.03           C  
ATOM    479  HA  ILE A  30      -0.392   8.713  -0.463  1.00 97.03           H  
ATOM    480  C   ILE A  30       0.881  10.434  -0.583  1.00 97.03           C  
ATOM    481  CB  ILE A  30      -0.794   9.677  -2.335  1.00 97.03           C  
ATOM    482  HB  ILE A  30      -0.656  10.675  -2.751  1.00 97.03           H  
ATOM    483  O   ILE A  30       1.004  11.641  -0.802  1.00 97.03           O  
ATOM    484  CG1 ILE A  30      -2.264   9.267  -2.591  1.00 97.03           C  
ATOM    485 HG12 ILE A  30      -2.445   8.262  -2.209  1.00 97.03           H  
ATOM    486 HG13 ILE A  30      -2.933   9.950  -2.067  1.00 97.03           H  
ATOM    487  CG2 ILE A  30       0.200   8.712  -3.008  1.00 97.03           C  
ATOM    488 HG21 ILE A  30      -0.003   8.611  -4.074  1.00 97.03           H  
ATOM    489 HG22 ILE A  30       0.145   7.729  -2.541  1.00 97.03           H  
ATOM    490 HG23 ILE A  30       1.218   9.087  -2.902  1.00 97.03           H  
ATOM    491  CD1 ILE A  30      -2.667   9.332  -4.066  1.00 97.03           C  
ATOM    492 HD11 ILE A  30      -2.433  10.318  -4.466  1.00 97.03           H  
ATOM    493 HD12 ILE A  30      -2.146   8.569  -4.644  1.00 97.03           H  
ATOM    494 HD13 ILE A  30      -3.739   9.160  -4.158  1.00 97.03           H  
ATOM    495  N   LYS A  31       1.880   9.678  -0.141  1.00 93.32           N  
ATOM    496  H   LYS A  31       1.684   8.700   0.017  1.00 93.32           H  
ATOM    497  CA  LYS A  31       3.269  10.111  -0.016  1.00 93.32           C  
ATOM    498  HA  LYS A  31       3.372  11.124  -0.406  1.00 93.32           H  
ATOM    499  C   LYS A  31       4.131   9.193  -0.869  1.00 93.32           C  
ATOM    500  CB  LYS A  31       3.678  10.109   1.465  1.00 93.32           C  
ATOM    501  HB2 LYS A  31       3.553   9.106   1.873  1.00 93.32           H  
ATOM    502  HB3 LYS A  31       3.023  10.785   2.016  1.00 93.32           H  
ATOM    503  O   LYS A  31       4.041   7.977  -0.753  1.00 93.32           O  
ATOM    504  CG  LYS A  31       5.133  10.559   1.646  1.00 93.32           C  
ATOM    505  HG2 LYS A  31       5.222  11.597   1.327  1.00 93.32           H  
ATOM    506  HG3 LYS A  31       5.783   9.944   1.025  1.00 93.32           H  
ATOM    507  CD  LYS A  31       5.613  10.423   3.095  1.00 93.32           C  
ATOM    508  HD2 LYS A  31       5.563   9.372   3.383  1.00 93.32           H  
ATOM    509  HD3 LYS A  31       4.986  11.018   3.759  1.00 93.32           H  
ATOM    510  CE  LYS A  31       7.067  10.902   3.141  1.00 93.32           C  
ATOM    511  HE2 LYS A  31       7.615  10.388   2.351  1.00 93.32           H  
ATOM    512  HE3 LYS A  31       7.093  11.967   2.911  1.00 93.32           H  
ATOM    513  NZ  LYS A  31       7.740  10.659   4.434  1.00 93.32           N  
ATOM    514  HZ1 LYS A  31       7.787   9.665   4.609  1.00 93.32           H  
ATOM    515  HZ2 LYS A  31       8.680  11.022   4.367  1.00 93.32           H  
ATOM    516  HZ3 LYS A  31       7.256  11.109   5.198  1.00 93.32           H  
ATOM    517  N   VAL A  32       4.974   9.772  -1.709  1.00 90.46           N  
ATOM    518  H   VAL A  32       4.965  10.779  -1.790  1.00 90.46           H  
ATOM    519  CA  VAL A  32       5.832   9.028  -2.628  1.00 90.46           C  
ATOM    520  HA  VAL A  32       5.788   7.963  -2.402  1.00 90.46           H  
ATOM    521  C   VAL A  32       7.258   9.497  -2.432  1.00 90.46           C  
ATOM    522  CB  VAL A  32       5.373   9.216  -4.078  1.00 90.46           C  
ATOM    523  HB  VAL A  32       5.547  10.246  -4.389  1.00 90.46           H  
ATOM    524  O   VAL A  32       7.582  10.655  -2.696  1.00 90.46           O  
ATOM    525  CG1 VAL A  32       6.138   8.283  -5.012  1.00 90.46           C  
ATOM    526 HG11 VAL A  32       7.209   8.481  -4.964  1.00 90.46           H  
ATOM    527 HG12 VAL A  32       5.797   8.478  -6.029  1.00 90.46           H  
ATOM    528 HG13 VAL A  32       5.950   7.241  -4.754  1.00 90.46           H  
ATOM    529  CG2 VAL A  32       3.880   8.920  -4.230  1.00 90.46           C  
ATOM    530 HG21 VAL A  32       3.598   9.038  -5.277  1.00 90.46           H  
ATOM    531 HG22 VAL A  32       3.654   7.916  -3.872  1.00 90.46           H  
ATOM    532 HG23 VAL A  32       3.299   9.653  -3.669  1.00 90.46           H  
ATOM    533  N   SER A  33       8.091   8.592  -1.937  1.00 85.69           N  
ATOM    534  H   SER A  33       7.748   7.662  -1.743  1.00 85.69           H  
ATOM    535  CA  SER A  33       9.520   8.817  -1.770  1.00 85.69           C  
ATOM    536  HA  SER A  33       9.761   9.866  -1.945  1.00 85.69           H  
ATOM    537  C   SER A  33      10.296   7.965  -2.761  1.00 85.69           C  
ATOM    538  CB  SER A  33       9.981   8.458  -0.362  1.00 85.69           C  
ATOM    539  HB2 SER A  33      11.041   8.694  -0.271  1.00 85.69           H  
ATOM    540  HB3 SER A  33       9.845   7.386  -0.217  1.00 85.69           H  
ATOM    541  O   SER A  33       9.919   6.821  -3.030  1.00 85.69           O  
ATOM    542  OG  SER A  33       9.272   9.139   0.656  1.00 85.69           O  
ATOM    543  HG  SER A  33       9.636   8.807   1.480  1.00 85.69           H  
ATOM    544  N   GLY A  34      11.411   8.524  -3.214  1.00 78.66           N  
ATOM    545  H   GLY A  34      11.702   9.419  -2.847  1.00 78.66           H  
ATOM    546  CA  GLY A  34      12.301   7.913  -4.178  1.00 78.66           C  
ATOM    547  HA2 GLY A  34      11.928   6.941  -4.502  1.00 78.66           H  
ATOM    548  HA3 GLY A  34      12.362   8.613  -5.011  1.00 78.66           H  
ATOM    549  C   GLY A  34      13.716   7.750  -3.678  1.00 78.66           C  
ATOM    550  O   GLY A  34      14.190   8.626  -2.963  1.00 78.66           O  
ATOM    551  N   ASP A  35      14.352   6.664  -4.097  1.00 78.09           N  
ATOM    552  H   ASP A  35      13.883   6.047  -4.744  1.00 78.09           H  
ATOM    553  CA  ASP A  35      15.807   6.535  -4.109  1.00 78.09           C  
ATOM    554  HA  ASP A  35      16.259   6.949  -3.208  1.00 78.09           H  
ATOM    555  C   ASP A  35      16.314   7.314  -5.336  1.00 78.09           C  
ATOM    556  CB  ASP A  35      16.114   5.031  -4.169  1.00 78.09           C  
ATOM    557  HB2 ASP A  35      15.542   4.592  -4.986  1.00 78.09           H  
ATOM    558  HB3 ASP A  35      15.775   4.563  -3.245  1.00 78.09           H  
ATOM    559  O   ASP A  35      15.900   7.021  -6.459  1.00 78.09           O  
ATOM    560  CG  ASP A  35      17.587   4.698  -4.388  1.00 78.09           C  
ATOM    561  OD1 ASP A  35      18.395   5.643  -4.444  1.00 78.09           O  
ATOM    562  OD2 ASP A  35      17.848   3.493  -4.612  1.00 78.09           O  
ATOM    563  N   LYS A  36      17.081   8.386  -5.118  1.00 74.06           N  
ATOM    564  H   LYS A  36      17.402   8.543  -4.174  1.00 74.06           H  
ATOM    565  CA  LYS A  36      17.583   9.293  -6.166  1.00 74.06           C  
ATOM    566  HA  LYS A  36      17.045   9.111  -7.097  1.00 74.06           H  
ATOM    567  C   LYS A  36      19.055   9.068  -6.485  1.00 74.06           C  
ATOM    568  CB  LYS A  36      17.428  10.757  -5.737  1.00 74.06           C  
ATOM    569  HB2 LYS A  36      18.035  10.922  -4.847  1.00 74.06           H  
ATOM    570  HB3 LYS A  36      17.832  11.386  -6.531  1.00 74.06           H  
ATOM    571  O   LYS A  36      19.528   9.618  -7.482  1.00 74.06           O  
ATOM    572  CG  LYS A  36      15.991  11.200  -5.465  1.00 74.06           C  
ATOM    573  HG2 LYS A  36      15.396  11.100  -6.373  1.00 74.06           H  
ATOM    574  HG3 LYS A  36      15.555  10.593  -4.672  1.00 74.06           H  
ATOM    575  CD  LYS A  36      16.041  12.662  -5.024  1.00 74.06           C  
ATOM    576  HD2 LYS A  36      16.485  13.270  -5.813  1.00 74.06           H  
ATOM    577  HD3 LYS A  36      16.663  12.727  -4.132  1.00 74.06           H  
ATOM    578  CE  LYS A  36      14.638  13.166  -4.711  1.00 74.06           C  
ATOM    579  HE2 LYS A  36      14.079  13.273  -5.640  1.00 74.06           H  
ATOM    580  HE3 LYS A  36      14.136  12.426  -4.087  1.00 74.06           H  
ATOM    581  NZ  LYS A  36      14.727  14.451  -3.993  1.00 74.06           N  
ATOM    582  HZ1 LYS A  36      15.224  15.151  -4.526  1.00 74.06           H  
ATOM    583  HZ2 LYS A  36      15.170  14.335  -3.093  1.00 74.06           H  
ATOM    584  HZ3 LYS A  36      13.817  14.850  -3.813  1.00 74.06           H  
ATOM    585  N   ASP A  37      19.796   8.374  -5.627  1.00 75.35           N  
ATOM    586  H   ASP A  37      19.347   7.909  -4.852  1.00 75.35           H  
ATOM    587  CA  ASP A  37      21.214   8.078  -5.847  1.00 75.35           C  
ATOM    588  HA  ASP A  37      21.576   8.717  -6.652  1.00 75.35           H  
ATOM    589  C   ASP A  37      21.449   6.648  -6.362  1.00 75.35           C  
ATOM    590  CB  ASP A  37      22.044   8.468  -4.613  1.00 75.35           C  
ATOM    591  HB2 ASP A  37      23.099   8.345  -4.858  1.00 75.35           H  
ATOM    592  HB3 ASP A  37      21.881   9.528  -4.415  1.00 75.35           H  
ATOM    593  O   ASP A  37      22.526   6.358  -6.892  1.00 75.35           O  
ATOM    594  CG  ASP A  37      21.753   7.678  -3.336  1.00 75.35           C  
ATOM    595  OD1 ASP A  37      21.202   6.570  -3.461  1.00 75.35           O  
ATOM    596  OD2 ASP A  37      22.169   8.197  -2.272  1.00 75.35           O  
ATOM    597  N   GLY A  38      20.414   5.805  -6.322  1.00 72.28           N  
ATOM    598  H   GLY A  38      19.655   6.044  -5.700  1.00 72.28           H  
ATOM    599  CA  GLY A  38      20.405   4.441  -6.832  1.00 72.28           C  
ATOM    600  HA2 GLY A  38      20.887   4.411  -7.809  1.00 72.28           H  
ATOM    601  HA3 GLY A  38      19.367   4.122  -6.931  1.00 72.28           H  
ATOM    602  C   GLY A  38      21.106   3.452  -5.905  1.00 72.28           C  
ATOM    603  O   GLY A  38      21.502   2.376  -6.365  1.00 72.28           O  
ATOM    604  N   ASP A  39      21.315   3.801  -4.632  1.00 74.69           N  
ATOM    605  H   ASP A  39      20.960   4.685  -4.298  1.00 74.69           H  
ATOM    606  CA  ASP A  39      21.996   2.940  -3.663  1.00 74.69           C  
ATOM    607  HA  ASP A  39      22.797   2.437  -4.204  1.00 74.69           H  
ATOM    608  C   ASP A  39      21.104   1.810  -3.106  1.00 74.69           C  
ATOM    609  CB  ASP A  39      22.688   3.796  -2.583  1.00 74.69           C  
ATOM    610  HB2 ASP A  39      23.160   4.659  -3.053  1.00 74.69           H  
ATOM    611  HB3 ASP A  39      23.492   3.190  -2.165  1.00 74.69           H  
ATOM    612  O   ASP A  39      21.597   0.889  -2.442  1.00 74.69           O  
ATOM    613  CG  ASP A  39      21.810   4.266  -1.412  1.00 74.69           C  
ATOM    614  OD1 ASP A  39      20.581   4.047  -1.445  1.00 74.69           O  
ATOM    615  OD2 ASP A  39      22.413   4.641  -0.374  1.00 74.69           O  
ATOM    616  N   GLY A  40      19.809   1.830  -3.437  1.00 71.47           N  
ATOM    617  H   GLY A  40      19.473   2.648  -3.925  1.00 71.47           H  
ATOM    618  CA  GLY A  40      18.798   0.874  -2.997  1.00 71.47           C  
ATOM    619  HA2 GLY A  40      19.263  -0.097  -2.829  1.00 71.47           H  
ATOM    620  HA3 GLY A  40      18.055   0.782  -3.790  1.00 71.47           H  
ATOM    621  C   GLY A  40      18.066   1.285  -1.719  1.00 71.47           C  
ATOM    622  O   GLY A  40      17.232   0.517  -1.231  1.00 71.47           O  
ATOM    623  N   TYR A  41      18.343   2.466  -1.168  1.00 74.57           N  
ATOM    624  H   TYR A  41      19.043   3.051  -1.602  1.00 74.57           H  
ATOM    625  CA  TYR A  41      17.764   2.975   0.067  1.00 74.57           C  
ATOM    626  HA  TYR A  41      16.981   2.290   0.391  1.00 74.57           H  
ATOM    627  C   TYR A  41      17.104   4.341  -0.142  1.00 74.57           C  
ATOM    628  CB  TYR A  41      18.830   3.013   1.175  1.00 74.57           C  
ATOM    629  HB2 TYR A  41      18.379   3.406   2.086  1.00 74.57           H  
ATOM    630  HB3 TYR A  41      19.623   3.705   0.890  1.00 74.57           H  
ATOM    631  O   TYR A  41      17.324   5.048  -1.112  1.00 74.57           O  
ATOM    632  CG  TYR A  41      19.438   1.658   1.489  1.00 74.57           C  
ATOM    633  CD1 TYR A  41      18.824   0.799   2.422  1.00 74.57           C  
ATOM    634  HD1 TYR A  41      17.918   1.111   2.921  1.00 74.57           H  
ATOM    635  CD2 TYR A  41      20.592   1.238   0.804  1.00 74.57           C  
ATOM    636  HD2 TYR A  41      21.037   1.892   0.068  1.00 74.57           H  
ATOM    637  CE1 TYR A  41      19.367  -0.477   2.672  1.00 74.57           C  
ATOM    638  HE1 TYR A  41      18.890  -1.153   3.366  1.00 74.57           H  
ATOM    639  CE2 TYR A  41      21.130  -0.040   1.036  1.00 74.57           C  
ATOM    640  HE2 TYR A  41      21.993  -0.351   0.466  1.00 74.57           H  
ATOM    641  OH  TYR A  41      21.037  -2.135   2.193  1.00 74.57           O  
ATOM    642  HH  TYR A  41      21.751  -2.284   1.569  1.00 74.57           H  
ATOM    643  CZ  TYR A  41      20.517  -0.898   1.973  1.00 74.57           C  
ATOM    644  N   ILE A  42      16.228   4.715   0.796  1.00 77.85           N  
ATOM    645  H   ILE A  42      16.118   4.106   1.594  1.00 77.85           H  
ATOM    646  CA  ILE A  42      15.718   6.087   0.881  1.00 77.85           C  
ATOM    647  HA  ILE A  42      16.032   6.650   0.002  1.00 77.85           H  
ATOM    648  C   ILE A  42      16.372   6.740   2.087  1.00 77.85           C  
ATOM    649  CB  ILE A  42      14.178   6.140   0.922  1.00 77.85           C  
ATOM    650  HB  ILE A  42      13.830   5.615   1.812  1.00 77.85           H  
ATOM    651  O   ILE A  42      16.059   6.405   3.236  1.00 77.85           O  
ATOM    652  CG1 ILE A  42      13.608   5.421  -0.322  1.00 77.85           C  
ATOM    653 HG12 ILE A  42      13.674   4.344  -0.164  1.00 77.85           H  
ATOM    654 HG13 ILE A  42      14.218   5.664  -1.192  1.00 77.85           H  
ATOM    655  CG2 ILE A  42      13.694   7.600   1.011  1.00 77.85           C  
ATOM    656 HG21 ILE A  42      14.194   8.118   1.830  1.00 77.85           H  
ATOM    657 HG22 ILE A  42      13.934   8.107   0.077  1.00 77.85           H  
ATOM    658 HG23 ILE A  42      12.620   7.647   1.190  1.00 77.85           H  
ATOM    659  CD1 ILE A  42      12.162   5.775  -0.660  1.00 77.85           C  
ATOM    660 HD11 ILE A  42      11.557   5.813   0.245  1.00 77.85           H  
ATOM    661 HD12 ILE A  42      11.760   5.049  -1.367  1.00 77.85           H  
ATOM    662 HD13 ILE A  42      12.150   6.755  -1.137  1.00 77.85           H  
ATOM    663  N   SER A  43      17.251   7.699   1.831  1.00 82.09           N  
ATOM    664  H   SER A  43      17.468   7.889   0.863  1.00 82.09           H  
ATOM    665  CA  SER A  43      17.862   8.538   2.852  1.00 82.09           C  
ATOM    666  HA  SER A  43      18.358   7.882   3.568  1.00 82.09           H  
ATOM    667  C   SER A  43      16.814   9.376   3.597  1.00 82.09           C  
ATOM    668  CB  SER A  43      18.928   9.438   2.219  1.00 82.09           C  
ATOM    669  HB2 SER A  43      19.499   9.937   3.002  1.00 82.09           H  
ATOM    670  HB3 SER A  43      19.608   8.839   1.613  1.00 82.09           H  
ATOM    671  O   SER A  43      15.701   9.632   3.129  1.00 82.09           O  
ATOM    672  OG  SER A  43      18.303  10.413   1.415  1.00 82.09           O  
ATOM    673  HG  SER A  43      18.111   9.931   0.606  1.00 82.09           H  
ATOM    674  N   ALA A  44      17.176   9.881   4.778  1.00 82.22           N  
ATOM    675  H   ALA A  44      18.083   9.640   5.152  1.00 82.22           H  
ATOM    676  CA  ALA A  44      16.303  10.789   5.523  1.00 82.22           C  
ATOM    677  HA  ALA A  44      15.366  10.274   5.735  1.00 82.22           H  
ATOM    678  C   ALA A  44      15.959  12.062   4.722  1.00 82.22           C  
ATOM    679  CB  ALA A  44      16.982  11.137   6.852  1.00 82.22           C  
ATOM    680  HB1 ALA A  44      17.171  10.226   7.420  1.00 82.22           H  
ATOM    681  HB2 ALA A  44      16.330  11.787   7.434  1.00 82.22           H  
ATOM    682  HB3 ALA A  44      17.925  11.651   6.668  1.00 82.22           H  
ATOM    683  O   ALA A  44      14.846  12.577   4.839  1.00 82.22           O  
ATOM    684  N   ALA A  45      16.892  12.546   3.894  1.00 84.11           N  
ATOM    685  H   ALA A  45      17.739  12.013   3.760  1.00 84.11           H  
ATOM    686  CA  ALA A  45      16.684  13.706   3.034  1.00 84.11           C  
ATOM    687  HA  ALA A  45      16.288  14.526   3.633  1.00 84.11           H  
ATOM    688  C   ALA A  45      15.663  13.411   1.923  1.00 84.11           C  
ATOM    689  CB  ALA A  45      18.041  14.133   2.463  1.00 84.11           C  
ATOM    690  HB1 ALA A  45      17.910  15.012   1.831  1.00 84.11           H  
ATOM    691  HB2 ALA A  45      18.729  14.377   3.273  1.00 84.11           H  
ATOM    692  HB3 ALA A  45      18.465  13.329   1.861  1.00 84.11           H  
ATOM    693  O   ALA A  45      14.756  14.207   1.693  1.00 84.11           O  
ATOM    694  N   GLU A  46      15.742  12.246   1.284  1.00 82.86           N  
ATOM    695  H   GLU A  46      16.514  11.624   1.475  1.00 82.86           H  
ATOM    696  CA  GLU A  46      14.779  11.829   0.256  1.00 82.86           C  
ATOM    697  HA  GLU A  46      14.659  12.616  -0.488  1.00 82.86           H  
ATOM    698  C   GLU A  46      13.401  11.525   0.837  1.00 82.86           C  
ATOM    699  CB  GLU A  46      15.298  10.577  -0.428  1.00 82.86           C  
ATOM    700  HB2 GLU A  46      14.504  10.166  -1.051  1.00 82.86           H  
ATOM    701  HB3 GLU A  46      15.542   9.854   0.351  1.00 82.86           H  
ATOM    702  O   GLU A  46      12.381  11.892   0.256  1.00 82.86           O  
ATOM    703  CG  GLU A  46      16.508  10.895  -1.307  1.00 82.86           C  
ATOM    704  HG2 GLU A  46      17.157  11.620  -0.816  1.00 82.86           H  
ATOM    705  HG3 GLU A  46      16.151  11.352  -2.230  1.00 82.86           H  
ATOM    706  CD  GLU A  46      17.320   9.640  -1.593  1.00 82.86           C  
ATOM    707  OE1 GLU A  46      17.776   9.537  -2.741  1.00 82.86           O  
ATOM    708  OE2 GLU A  46      17.523   8.890  -0.613  1.00 82.86           O  
ATOM    709  N   ALA A  47      13.350  10.925   2.027  1.00 81.05           N  
ATOM    710  H   ALA A  47      14.214  10.583   2.423  1.00 81.05           H  
ATOM    711  CA  ALA A  47      12.101  10.719   2.749  1.00 81.05           C  
ATOM    712  HA  ALA A  47      11.410  10.201   2.083  1.00 81.05           H  
ATOM    713  C   ALA A  47      11.437  12.044   3.173  1.00 81.05           C  
ATOM    714  CB  ALA A  47      12.385   9.830   3.965  1.00 81.05           C  
ATOM    715  HB1 ALA A  47      12.834   8.891   3.642  1.00 81.05           H  
ATOM    716  HB2 ALA A  47      11.457   9.619   4.497  1.00 81.05           H  
ATOM    717  HB3 ALA A  47      13.078  10.336   4.637  1.00 81.05           H  
ATOM    718  O   ALA A  47      10.209  12.078   3.356  1.00 81.05           O  
ATOM    719  N   ALA A  48      12.233  13.104   3.359  1.00 82.50           N  
ATOM    720  H   ALA A  48      13.228  12.974   3.240  1.00 82.50           H  
ATOM    721  CA  ALA A  48      11.770  14.458   3.653  1.00 82.50           C  
ATOM    722  HA  ALA A  48      10.915  14.393   4.325  1.00 82.50           H  
ATOM    723  C   ALA A  48      11.294  15.201   2.393  1.00 82.50           C  
ATOM    724  CB  ALA A  48      12.880  15.223   4.385  1.00 82.50           C  
ATOM    725  HB1 ALA A  48      12.519  16.214   4.658  1.00 82.50           H  
ATOM    726  HB2 ALA A  48      13.167  14.687   5.290  1.00 82.50           H  
ATOM    727  HB3 ALA A  48      13.754  15.334   3.743  1.00 82.50           H  
ATOM    728  O   ALA A  48      10.300  15.921   2.474  1.00 82.50           O  
ATOM    729  N   ASP A  49      11.927  14.964   1.240  1.00 83.48           N  
ATOM    730  H   ASP A  49      12.769  14.407   1.268  1.00 83.48           H  
ATOM    731  CA  ASP A  49      11.547  15.521  -0.070  1.00 83.48           C  
ATOM    732  HA  ASP A  49      11.136  16.517   0.098  1.00 83.48           H  
ATOM    733  C   ASP A  49      10.447  14.716  -0.791  1.00 83.48           C  
ATOM    734  CB  ASP A  49      12.802  15.685  -0.937  1.00 83.48           C  
ATOM    735  HB2 ASP A  49      13.146  14.703  -1.263  1.00 83.48           H  
ATOM    736  HB3 ASP A  49      13.592  16.139  -0.339  1.00 83.48           H  
ATOM    737  O   ASP A  49      10.236  14.836  -1.996  1.00 83.48           O  
ATOM    738  CG  ASP A  49      12.544  16.588  -2.148  1.00 83.48           C  
ATOM    739  OD1 ASP A  49      12.039  17.711  -1.943  1.00 83.48           O  
ATOM    740  OD2 ASP A  49      12.941  16.180  -3.265  1.00 83.48           O  
ATOM    741  N   ALA A  50       9.739  13.856  -0.060  1.00 88.09           N  
ATOM    742  H   ALA A  50       9.993  13.743   0.911  1.00 88.09           H  
ATOM    743  CA  ALA A  50       8.677  13.042  -0.627  1.00 88.09           C  
ATOM    744  HA  ALA A  50       9.110  12.409  -1.401  1.00 88.09           H  
ATOM    745  C   ALA A  50       7.571  13.905  -1.249  1.00 88.09           C  
ATOM    746  CB  ALA A  50       8.106  12.159   0.469  1.00 88.09           C  
ATOM    747  HB1 ALA A  50       7.437  11.425   0.020  1.00 88.09           H  
ATOM    748  HB2 ALA A  50       8.925  11.648   0.975  1.00 88.09           H  
ATOM    749  HB3 ALA A  50       7.563  12.789   1.172  1.00 88.09           H  
ATOM    750  O   ALA A  50       7.057  14.839  -0.621  1.00 88.09           O  
ATOM    751  N   GLU A  51       7.136  13.522  -2.445  1.00 90.02           N  
ATOM    752  H   GLU A  51       7.525  12.680  -2.844  1.00 90.02           H  
ATOM    753  CA  GLU A  51       6.005  14.148  -3.112  1.00 90.02           C  
ATOM    754  HA  GLU A  51       6.117  15.228  -3.016  1.00 90.02           H  
ATOM    755  C   GLU A  51       4.710  13.718  -2.419  1.00 90.02           C  
ATOM    756  CB  GLU A  51       6.034  13.799  -4.605  1.00 90.02           C  
ATOM    757  HB2 GLU A  51       5.764  12.752  -4.745  1.00 90.02           H  
ATOM    758  HB3 GLU A  51       7.053  13.946  -4.961  1.00 90.02           H  
ATOM    759  O   GLU A  51       4.522  12.543  -2.094  1.00 90.02           O  
ATOM    760  CG  GLU A  51       5.095  14.691  -5.427  1.00 90.02           C  
ATOM    761  HG2 GLU A  51       5.320  15.735  -5.207  1.00 90.02           H  
ATOM    762  HG3 GLU A  51       4.067  14.498  -5.118  1.00 90.02           H  
ATOM    763  CD  GLU A  51       5.234  14.460  -6.943  1.00 90.02           C  
ATOM    764  OE1 GLU A  51       4.262  14.804  -7.650  1.00 90.02           O  
ATOM    765  OE2 GLU A  51       6.290  13.935  -7.394  1.00 90.02           O  
ATOM    766  N   LYS A  52       3.817  14.673  -2.147  1.00 92.62           N  
ATOM    767  H   LYS A  52       3.998  15.610  -2.479  1.00 92.62           H  
ATOM    768  CA  LYS A  52       2.583  14.426  -1.395  1.00 92.62           C  
ATOM    769  HA  LYS A  52       2.485  13.352  -1.235  1.00 92.62           H  
ATOM    770  C   LYS A  52       1.368  14.873  -2.186  1.00 92.62           C  
ATOM    771  CB  LYS A  52       2.621  15.100  -0.016  1.00 92.62           C  
ATOM    772  HB2 LYS A  52       2.752  16.173  -0.158  1.00 92.62           H  
ATOM    773  HB3 LYS A  52       1.669  14.932   0.487  1.00 92.62           H  
ATOM    774  O   LYS A  52       1.365  15.953  -2.778  1.00 92.62           O  
ATOM    775  CG  LYS A  52       3.749  14.559   0.873  1.00 92.62           C  
ATOM    776  HG2 LYS A  52       3.576  13.504   1.087  1.00 92.62           H  
ATOM    777  HG3 LYS A  52       4.699  14.661   0.349  1.00 92.62           H  
ATOM    778  CD  LYS A  52       3.832  15.349   2.183  1.00 92.62           C  
ATOM    779  HD2 LYS A  52       2.974  15.110   2.811  1.00 92.62           H  
ATOM    780  HD3 LYS A  52       3.825  16.414   1.950  1.00 92.62           H  
ATOM    781  CE  LYS A  52       5.140  15.003   2.901  1.00 92.62           C  
ATOM    782  HE2 LYS A  52       5.953  15.109   2.183  1.00 92.62           H  
ATOM    783  HE3 LYS A  52       5.104  13.960   3.216  1.00 92.62           H  
ATOM    784  NZ  LYS A  52       5.373  15.905   4.056  1.00 92.62           N  
ATOM    785  HZ1 LYS A  52       4.640  15.810   4.745  1.00 92.62           H  
ATOM    786  HZ2 LYS A  52       6.272  15.714   4.475  1.00 92.62           H  
ATOM    787  HZ3 LYS A  52       5.394  16.861   3.732  1.00 92.62           H  
ATOM    788  N   ARG A  53       0.302  14.080  -2.129  1.00 96.44           N  
ATOM    789  H   ARG A  53       0.397  13.208  -1.629  1.00 96.44           H  
ATOM    790  CA  ARG A  53      -1.018  14.442  -2.644  1.00 96.44           C  
ATOM    791  HA  ARG A  53      -1.056  15.523  -2.780  1.00 96.44           H  
ATOM    792  C   ARG A  53      -2.078  14.052  -1.628  1.00 96.44           C  
ATOM    793  CB  ARG A  53      -1.256  13.741  -3.993  1.00 96.44           C  
ATOM    794  HB2 ARG A  53      -0.332  13.720  -4.570  1.00 96.44           H  
ATOM    795  HB3 ARG A  53      -1.554  12.708  -3.812  1.00 96.44           H  
ATOM    796  O   ARG A  53      -2.094  12.913  -1.185  1.00 96.44           O  
ATOM    797  CG  ARG A  53      -2.345  14.434  -4.821  1.00 96.44           C  
ATOM    798  HG2 ARG A  53      -2.721  13.733  -5.566  1.00 96.44           H  
ATOM    799  HG3 ARG A  53      -3.182  14.725  -4.186  1.00 96.44           H  
ATOM    800  CD  ARG A  53      -1.777  15.660  -5.542  1.00 96.44           C  
ATOM    801  HD2 ARG A  53      -1.489  16.410  -4.805  1.00 96.44           H  
ATOM    802  HD3 ARG A  53      -0.890  15.357  -6.098  1.00 96.44           H  
ATOM    803  NE  ARG A  53      -2.762  16.230  -6.477  1.00 96.44           N  
ATOM    804  HE  ARG A  53      -3.673  15.794  -6.496  1.00 96.44           H  
ATOM    805  NH1 ARG A  53      -1.419  17.890  -7.315  1.00 96.44           N  
ATOM    806 HH11 ARG A  53      -1.251  18.634  -7.976  1.00 96.44           H  
ATOM    807 HH12 ARG A  53      -0.669  17.560  -6.725  1.00 96.44           H  
ATOM    808  NH2 ARG A  53      -3.491  17.631  -8.112  1.00 96.44           N  
ATOM    809 HH21 ARG A  53      -3.330  18.404  -8.742  1.00 96.44           H  
ATOM    810 HH22 ARG A  53      -4.376  17.145  -8.127  1.00 96.44           H  
ATOM    811  CZ  ARG A  53      -2.554  17.245  -7.293  1.00 96.44           C  
ATOM    812  N   THR A  54      -2.975  14.972  -1.305  1.00 97.98           N  
ATOM    813  H   THR A  54      -2.906  15.895  -1.709  1.00 97.98           H  
ATOM    814  CA  THR A  54      -4.204  14.655  -0.572  1.00 97.98           C  
ATOM    815  HA  THR A  54      -4.137  13.655  -0.142  1.00 97.98           H  
ATOM    816  C   THR A  54      -5.361  14.679  -1.555  1.00 97.98           C  
ATOM    817  CB  THR A  54      -4.453  15.623   0.589  1.00 97.98           C  
ATOM    818  HB  THR A  54      -4.576  16.634   0.201  1.00 97.98           H  
ATOM    819  O   THR A  54      -5.450  15.596  -2.377  1.00 97.98           O  
ATOM    820  CG2 THR A  54      -5.688  15.244   1.401  1.00 97.98           C  
ATOM    821 HG21 THR A  54      -6.592  15.395   0.812  1.00 97.98           H  
ATOM    822 HG22 THR A  54      -5.769  15.869   2.290  1.00 97.98           H  
ATOM    823 HG23 THR A  54      -5.637  14.199   1.705  1.00 97.98           H  
ATOM    824  OG1 THR A  54      -3.361  15.609   1.485  1.00 97.98           O  
ATOM    825  HG1 THR A  54      -3.607  16.214   2.189  1.00 97.98           H  
ATOM    826  N   VAL A  55      -6.222  13.671  -1.493  1.00 97.77           N  
ATOM    827  H   VAL A  55      -6.051  12.927  -0.831  1.00 97.77           H  
ATOM    828  CA  VAL A  55      -7.410  13.554  -2.337  1.00 97.77           C  
ATOM    829  HA  VAL A  55      -7.646  14.522  -2.780  1.00 97.77           H  
ATOM    830  C   VAL A  55      -8.586  13.128  -1.478  1.00 97.77           C  
ATOM    831  CB  VAL A  55      -7.182  12.542  -3.472  1.00 97.77           C  
ATOM    832  HB  VAL A  55      -6.936  11.567  -3.052  1.00 97.77           H  
ATOM    833  O   VAL A  55      -8.524  12.100  -0.814  1.00 97.77           O  
ATOM    834  CG1 VAL A  55      -8.417  12.387  -4.364  1.00 97.77           C  
ATOM    835 HG11 VAL A  55      -8.220  11.626  -5.120  1.00 97.77           H  
ATOM    836 HG12 VAL A  55      -9.272  12.044  -3.782  1.00 97.77           H  
ATOM    837 HG13 VAL A  55      -8.669  13.332  -4.844  1.00 97.77           H  
ATOM    838  CG2 VAL A  55      -6.024  12.996  -4.366  1.00 97.77           C  
ATOM    839 HG21 VAL A  55      -6.140  14.050  -4.620  1.00 97.77           H  
ATOM    840 HG22 VAL A  55      -6.042  12.411  -5.285  1.00 97.77           H  
ATOM    841 HG23 VAL A  55      -5.075  12.839  -3.852  1.00 97.77           H  
ATOM    842  N   THR A  56      -9.672  13.886  -1.531  1.00 98.32           N  
ATOM    843  H   THR A  56      -9.660  14.746  -2.060  1.00 98.32           H  
ATOM    844  CA  THR A  56     -10.967  13.427  -1.032  1.00 98.32           C  
ATOM    845  HA  THR A  56     -10.817  12.766  -0.178  1.00 98.32           H  
ATOM    846  C   THR A  56     -11.668  12.654  -2.145  1.00 98.32           C  
ATOM    847  CB  THR A  56     -11.834  14.603  -0.572  1.00 98.32           C  
ATOM    848  HB  THR A  56     -12.156  15.167  -1.447  1.00 98.32           H  
ATOM    849  O   THR A  56     -11.808  13.171  -3.250  1.00 98.32           O  
ATOM    850  CG2 THR A  56     -13.074  14.133   0.186  1.00 98.32           C  
ATOM    851 HG21 THR A  56     -13.729  13.574  -0.483  1.00 98.32           H  
ATOM    852 HG22 THR A  56     -12.784  13.499   1.023  1.00 98.32           H  
ATOM    853 HG23 THR A  56     -13.618  15.000   0.560  1.00 98.32           H  
ATOM    854  OG1 THR A  56     -11.105  15.483   0.258  1.00 98.32           O  
ATOM    855  HG1 THR A  56     -10.809  15.036   1.054  1.00 98.32           H  
ATOM    856  N   VAL A  57     -12.099  11.429  -1.860  1.00 98.50           N  
ATOM    857  H   VAL A  57     -11.917  11.069  -0.933  1.00 98.50           H  
ATOM    858  CA  VAL A  57     -12.839  10.562  -2.783  1.00 98.50           C  
ATOM    859  HA  VAL A  57     -12.898  11.037  -3.762  1.00 98.50           H  
ATOM    860  C   VAL A  57     -14.256  10.407  -2.239  1.00 98.50           C  
ATOM    861  CB  VAL A  57     -12.143   9.197  -2.958  1.00 98.50           C  
ATOM    862  HB  VAL A  57     -12.256   8.613  -2.045  1.00 98.50           H  
ATOM    863  O   VAL A  57     -14.464   9.827  -1.167  1.00 98.50           O  
ATOM    864  CG1 VAL A  57     -12.762   8.420  -4.126  1.00 98.50           C  
ATOM    865 HG11 VAL A  57     -12.613   8.962  -5.060  1.00 98.50           H  
ATOM    866 HG12 VAL A  57     -12.301   7.436  -4.211  1.00 98.50           H  
ATOM    867 HG13 VAL A  57     -13.834   8.294  -3.975  1.00 98.50           H  
ATOM    868  CG2 VAL A  57     -10.641   9.332  -3.244  1.00 98.50           C  
ATOM    869 HG21 VAL A  57     -10.134   9.807  -2.405  1.00 98.50           H  
ATOM    870 HG22 VAL A  57     -10.210   8.341  -3.381  1.00 98.50           H  
ATOM    871 HG23 VAL A  57     -10.487   9.925  -4.146  1.00 98.50           H  
ATOM    872  N   ASN A  58     -15.241  10.957  -2.940  1.00 98.40           N  
ATOM    873  H   ASN A  58     -15.025  11.387  -3.829  1.00 98.40           H  
ATOM    874  CA  ASN A  58     -16.642  10.905  -2.530  1.00 98.40           C  
ATOM    875  HA  ASN A  58     -16.681  11.140  -1.466  1.00 98.40           H  
ATOM    876  C   ASN A  58     -17.244   9.503  -2.736  1.00 98.40           C  
ATOM    877  CB  ASN A  58     -17.434  11.984  -3.280  1.00 98.40           C  
ATOM    878  HB2 ASN A  58     -18.493  11.924  -3.030  1.00 98.40           H  
ATOM    879  HB3 ASN A  58     -17.339  11.827  -4.355  1.00 98.40           H  
ATOM    880  O   ASN A  58     -16.706   8.704  -3.503  1.00 98.40           O  
ATOM    881  CG  ASN A  58     -16.956  13.371  -2.915  1.00 98.40           C  
ATOM    882  ND2 ASN A  58     -16.326  14.056  -3.835  1.00 98.40           N  
ATOM    883 HD21 ASN A  58     -15.972  13.544  -4.630  1.00 98.40           H  
ATOM    884 HD22 ASN A  58     -15.896  14.927  -3.559  1.00 98.40           H  
ATOM    885  OD1 ASN A  58     -17.121  13.826  -1.793  1.00 98.40           O  
ATOM    886  N   PRO A  59     -18.366   9.175  -2.071  1.00 98.29           N  
ATOM    887  CA  PRO A  59     -19.072   7.913  -2.284  1.00 98.29           C  
ATOM    888  HA  PRO A  59     -18.473   7.101  -1.871  1.00 98.29           H  
ATOM    889  C   PRO A  59     -19.371   7.637  -3.763  1.00 98.29           C  
ATOM    890  CB  PRO A  59     -20.367   8.046  -1.476  1.00 98.29           C  
ATOM    891  HB2 PRO A  59     -20.741   7.082  -1.131  1.00 98.29           H  
ATOM    892  HB3 PRO A  59     -21.132   8.558  -2.060  1.00 98.29           H  
ATOM    893  O   PRO A  59     -19.977   8.465  -4.444  1.00 98.29           O  
ATOM    894  CG  PRO A  59     -19.937   8.943  -0.322  1.00 98.29           C  
ATOM    895  HG2 PRO A  59     -20.784   9.434   0.157  1.00 98.29           H  
ATOM    896  HG3 PRO A  59     -19.366   8.349   0.392  1.00 98.29           H  
ATOM    897  CD  PRO A  59     -19.013   9.939  -1.013  1.00 98.29           C  
ATOM    898  HD2 PRO A  59     -19.603  10.746  -1.448  1.00 98.29           H  
ATOM    899  HD3 PRO A  59     -18.291  10.334  -0.298  1.00 98.29           H  
ATOM    900  N   GLY A  60     -18.964   6.465  -4.253  1.00 98.00           N  
ATOM    901  H   GLY A  60     -18.396   5.872  -3.665  1.00 98.00           H  
ATOM    902  CA  GLY A  60     -19.133   6.037  -5.644  1.00 98.00           C  
ATOM    903  HA2 GLY A  60     -18.978   4.960  -5.694  1.00 98.00           H  
ATOM    904  HA3 GLY A  60     -20.151   6.259  -5.965  1.00 98.00           H  
ATOM    905  C   GLY A  60     -18.171   6.688  -6.645  1.00 98.00           C  
ATOM    906  O   GLY A  60     -18.264   6.400  -7.837  1.00 98.00           O  
ATOM    907  N   GLU A  61     -17.262   7.553  -6.191  1.00 98.49           N  
ATOM    908  H   GLU A  61     -17.214   7.737  -5.200  1.00 98.49           H  
ATOM    909  CA  GLU A  61     -16.290   8.237  -7.041  1.00 98.49           C  
ATOM    910  HA  GLU A  61     -16.766   8.442  -8.000  1.00 98.49           H  
ATOM    911  C   GLU A  61     -15.056   7.360  -7.307  1.00 98.49           C  
ATOM    912  CB  GLU A  61     -15.921   9.591  -6.408  1.00 98.49           C  
ATOM    913  HB2 GLU A  61     -15.296   9.413  -5.533  1.00 98.49           H  
ATOM    914  HB3 GLU A  61     -16.840  10.083  -6.090  1.00 98.49           H  
ATOM    915  O   GLU A  61     -14.605   6.595  -6.446  1.00 98.49           O  
ATOM    916  CG  GLU A  61     -15.177  10.541  -7.358  1.00 98.49           C  
ATOM    917  HG2 GLU A  61     -14.224  10.092  -7.638  1.00 98.49           H  
ATOM    918  HG3 GLU A  61     -15.774  10.656  -8.263  1.00 98.49           H  
ATOM    919  CD  GLU A  61     -14.918  11.929  -6.741  1.00 98.49           C  
ATOM    920  OE1 GLU A  61     -14.653  12.868  -7.522  1.00 98.49           O  
ATOM    921  OE2 GLU A  61     -15.019  12.081  -5.498  1.00 98.49           O  
ATOM    922  N   GLU A  62     -14.487   7.507  -8.506  1.00 98.40           N  
ATOM    923  H   GLU A  62     -14.889   8.176  -9.146  1.00 98.40           H  
ATOM    924  CA  GLU A  62     -13.158   7.012  -8.859  1.00 98.40           C  
ATOM    925  HA  GLU A  62     -12.721   6.562  -7.967  1.00 98.40           H  
ATOM    926  C   GLU A  62     -12.283   8.203  -9.274  1.00 98.40           C  
ATOM    927  CB  GLU A  62     -13.245   5.905  -9.930  1.00 98.40           C  
ATOM    928  HB2 GLU A  62     -13.914   5.132  -9.554  1.00 98.40           H  
ATOM    929  HB3 GLU A  62     -13.674   6.317 -10.844  1.00 98.40           H  
ATOM    930  O   GLU A  62     -12.655   8.981 -10.153  1.00 98.40           O  
ATOM    931  CG  GLU A  62     -11.884   5.249 -10.257  1.00 98.40           C  
ATOM    932  HG2 GLU A  62     -11.256   5.973 -10.777  1.00 98.40           H  
ATOM    933  HG3 GLU A  62     -11.391   4.997  -9.318  1.00 98.40           H  
ATOM    934  CD  GLU A  62     -11.989   3.961 -11.110  1.00 98.40           C  
ATOM    935  OE1 GLU A  62     -11.006   3.171 -11.134  1.00 98.40           O  
ATOM    936  OE2 GLU A  62     -13.053   3.707 -11.718  1.00 98.40           O  
ATOM    937  N   VAL A  63     -11.125   8.354  -8.633  1.00 98.28           N  
ATOM    938  H   VAL A  63     -10.880   7.657  -7.944  1.00 98.28           H  
ATOM    939  CA  VAL A  63     -10.162   9.435  -8.877  1.00 98.28           C  
ATOM    940  HA  VAL A  63     -10.524  10.052  -9.700  1.00 98.28           H  
ATOM    941  C   VAL A  63      -8.824   8.837  -9.287  1.00 98.28           C  
ATOM    942  CB  VAL A  63      -9.997  10.350  -7.644  1.00 98.28           C  
ATOM    943  HB  VAL A  63      -9.611   9.766  -6.808  1.00 98.28           H  
ATOM    944  O   VAL A  63      -8.357   7.877  -8.681  1.00 98.28           O  
ATOM    945  CG1 VAL A  63      -9.011  11.492  -7.938  1.00 98.28           C  
ATOM    946 HG11 VAL A  63      -7.994  11.106  -8.014  1.00 98.28           H  
ATOM    947 HG12 VAL A  63      -9.045  12.231  -7.138  1.00 98.28           H  
ATOM    948 HG13 VAL A  63      -9.286  11.988  -8.869  1.00 98.28           H  
ATOM    949  CG2 VAL A  63     -11.327  10.979  -7.218  1.00 98.28           C  
ATOM    950 HG21 VAL A  63     -11.183  11.636  -6.360  1.00 98.28           H  
ATOM    951 HG22 VAL A  63     -12.030  10.199  -6.927  1.00 98.28           H  
ATOM    952 HG23 VAL A  63     -11.761  11.552  -8.038  1.00 98.28           H  
ATOM    953  N   GLU A  64      -8.170   9.426 -10.285  1.00 97.94           N  
ATOM    954  H   GLU A  64      -8.589  10.230 -10.731  1.00 97.94           H  
ATOM    955  CA  GLU A  64      -6.800   9.077 -10.663  1.00 97.94           C  
ATOM    956  HA  GLU A  64      -6.506   8.175 -10.126  1.00 97.94           H  
ATOM    957  C   GLU A  64      -5.829  10.191 -10.255  1.00 97.94           C  
ATOM    958  CB  GLU A  64      -6.723   8.735 -12.161  1.00 97.94           C  
ATOM    959  HB2 GLU A  64      -7.500   8.007 -12.395  1.00 97.94           H  
ATOM    960  HB3 GLU A  64      -6.904   9.634 -12.751  1.00 97.94           H  
ATOM    961  O   GLU A  64      -6.035  11.369 -10.551  1.00 97.94           O  
ATOM    962  CG  GLU A  64      -5.361   8.134 -12.545  1.00 97.94           C  
ATOM    963  HG2 GLU A  64      -4.576   8.862 -12.338  1.00 97.94           H  
ATOM    964  HG3 GLU A  64      -5.170   7.261 -11.921  1.00 97.94           H  
ATOM    965  CD  GLU A  64      -5.297   7.724 -14.026  1.00 97.94           C  
ATOM    966  OE1 GLU A  64      -4.711   8.488 -14.821  1.00 97.94           O  
ATOM    967  OE2 GLU A  64      -5.767   6.607 -14.367  1.00 97.94           O  
ATOM    968  N   VAL A  65      -4.740   9.809  -9.593  1.00 96.33           N  
ATOM    969  H   VAL A  65      -4.664   8.833  -9.343  1.00 96.33           H  
ATOM    970  CA  VAL A  65      -3.607  10.675  -9.264  1.00 96.33           C  
ATOM    971  HA  VAL A  65      -3.822  11.692  -9.591  1.00 96.33           H  
ATOM    972  C   VAL A  65      -2.388  10.163 -10.008  1.00 96.33           C  
ATOM    973  CB  VAL A  65      -3.326  10.701  -7.754  1.00 96.33           C  
ATOM    974  HB  VAL A  65      -2.980   9.721  -7.427  1.00 96.33           H  
ATOM    975  O   VAL A  65      -2.053   8.987  -9.911  1.00 96.33           O  
ATOM    976  CG1 VAL A  65      -2.241  11.735  -7.429  1.00 96.33           C  
ATOM    977 HG11 VAL A  65      -1.313  11.491  -7.945  1.00 96.33           H  
ATOM    978 HG12 VAL A  65      -2.032  11.717  -6.360  1.00 96.33           H  
ATOM    979 HG13 VAL A  65      -2.566  12.731  -7.731  1.00 96.33           H  
ATOM    980  CG2 VAL A  65      -4.579  11.057  -6.956  1.00 96.33           C  
ATOM    981 HG21 VAL A  65      -5.330  10.275  -7.068  1.00 96.33           H  
ATOM    982 HG22 VAL A  65      -4.991  12.002  -7.310  1.00 96.33           H  
ATOM    983 HG23 VAL A  65      -4.323  11.125  -5.899  1.00 96.33           H  
ATOM    984  N   THR A  66      -1.698  11.040 -10.729  1.00 93.45           N  
ATOM    985  H   THR A  66      -1.981  12.009 -10.728  1.00 93.45           H  
ATOM    986  CA  THR A  66      -0.457  10.685 -11.425  1.00 93.45           C  
ATOM    987  HA  THR A  66      -0.283   9.611 -11.352  1.00 93.45           H  
ATOM    988  C   THR A  66       0.727  11.386 -10.777  1.00 93.45           C  
ATOM    989  CB  THR A  66      -0.544  11.010 -12.920  1.00 93.45           C  
ATOM    990  HB  THR A  66      -0.742  12.073 -13.056  1.00 93.45           H  
ATOM    991  O   THR A  66       0.694  12.597 -10.573  1.00 93.45           O  
ATOM    992  CG2 THR A  66       0.728  10.628 -13.681  1.00 93.45           C  
ATOM    993 HG21 THR A  66       1.552  11.277 -13.385  1.00 93.45           H  
ATOM    994 HG22 THR A  66       0.560  10.749 -14.751  1.00 93.45           H  
ATOM    995 HG23 THR A  66       0.991   9.591 -13.473  1.00 93.45           H  
ATOM    996  OG1 THR A  66      -1.578  10.264 -13.517  1.00 93.45           O  
ATOM    997  HG1 THR A  66      -2.409  10.442 -13.073  1.00 93.45           H  
ATOM    998  N   PHE A  67       1.778  10.618 -10.512  1.00 90.61           N  
ATOM    999  H   PHE A  67       1.697   9.628 -10.698  1.00 90.61           H  
ATOM   1000  CA  PHE A  67       3.103  11.089 -10.134  1.00 90.61           C  
ATOM   1001  HA  PHE A  67       3.074  12.158  -9.922  1.00 90.61           H  
ATOM   1002  C   PHE A  67       4.046  10.839 -11.308  1.00 90.61           C  
ATOM   1003  CB  PHE A  67       3.580  10.363  -8.873  1.00 90.61           C  
ATOM   1004  HB2 PHE A  67       3.631   9.293  -9.073  1.00 90.61           H  
ATOM   1005  HB3 PHE A  67       4.588  10.702  -8.636  1.00 90.61           H  
ATOM   1006  O   PHE A  67       3.951   9.809 -11.977  1.00 90.61           O  
ATOM   1007  CG  PHE A  67       2.691  10.596  -7.670  1.00 90.61           C  
ATOM   1008  CD1 PHE A  67       3.030  11.584  -6.730  1.00 90.61           C  
ATOM   1009  HD1 PHE A  67       3.931  12.164  -6.862  1.00 90.61           H  
ATOM   1010  CD2 PHE A  67       1.508   9.850  -7.506  1.00 90.61           C  
ATOM   1011  HD2 PHE A  67       1.237   9.101  -8.235  1.00 90.61           H  
ATOM   1012  CE1 PHE A  67       2.195  11.825  -5.626  1.00 90.61           C  
ATOM   1013  HE1 PHE A  67       2.465  12.582  -4.905  1.00 90.61           H  
ATOM   1014  CE2 PHE A  67       0.672  10.090  -6.404  1.00 90.61           C  
ATOM   1015  HE2 PHE A  67      -0.239   9.521  -6.288  1.00 90.61           H  
ATOM   1016  CZ  PHE A  67       1.016  11.079  -5.466  1.00 90.61           C  
ATOM   1017  HZ  PHE A  67       0.374  11.269  -4.618  1.00 90.61           H  
ATOM   1018  N   SER A  68       4.937  11.787 -11.582  1.00 85.84           N  
ATOM   1019  H   SER A  68       4.995  12.591 -10.974  1.00 85.84           H  
ATOM   1020  CA  SER A  68       5.953  11.652 -12.629  1.00 85.84           C  
ATOM   1021  HA  SER A  68       5.909  10.648 -13.050  1.00 85.84           H  
ATOM   1022  C   SER A  68       7.346  11.814 -12.034  1.00 85.84           C  
ATOM   1023  CB  SER A  68       5.707  12.619 -13.791  1.00 85.84           C  
ATOM   1024  HB2 SER A  68       6.461  12.464 -14.563  1.00 85.84           H  
ATOM   1025  HB3 SER A  68       5.766  13.646 -13.432  1.00 85.84           H  
ATOM   1026  O   SER A  68       7.589  12.611 -11.119  1.00 85.84           O  
ATOM   1027  OG  SER A  68       4.419  12.377 -14.333  1.00 85.84           O  
ATOM   1028  HG  SER A  68       3.982  11.776 -13.726  1.00 85.84           H  
ATOM   1029  N   ALA A  69       8.262  11.010 -12.536  1.00 71.39           N  
ATOM   1030  H   ALA A  69       7.992  10.350 -13.252  1.00 71.39           H  
ATOM   1031  CA  ALA A  69       9.606  10.872 -12.042  1.00 71.39           C  
ATOM   1032  HA  ALA A  69       9.941  11.783 -11.547  1.00 71.39           H  
ATOM   1033  C   ALA A  69      10.527  10.547 -13.204  1.00 71.39           C  
ATOM   1034  CB  ALA A  69       9.614   9.703 -11.063  1.00 71.39           C  
ATOM   1035  HB1 ALA A  69      10.647   9.541 -10.754  1.00 71.39           H  
ATOM   1036  HB2 ALA A  69       9.274   8.792 -11.557  1.00 71.39           H  
ATOM   1037  HB3 ALA A  69       8.962   9.895 -10.211  1.00 71.39           H  
ATOM   1038  O   ALA A  69      10.417   9.473 -13.772  1.00 71.39           O  
ATOM   1039  N   ASN A  70      11.510  11.399 -13.485  1.00 66.95           N  
ATOM   1040  H   ASN A  70      11.566  12.278 -12.991  1.00 66.95           H  
ATOM   1041  CA  ASN A  70      12.533  11.088 -14.492  1.00 66.95           C  
ATOM   1042  HA  ASN A  70      12.031  10.797 -15.414  1.00 66.95           H  
ATOM   1043  C   ASN A  70      13.436   9.894 -14.099  1.00 66.95           C  
ATOM   1044  CB  ASN A  70      13.362  12.355 -14.762  1.00 66.95           C  
ATOM   1045  HB2 ASN A  70      14.145  12.116 -15.482  1.00 66.95           H  
ATOM   1046  HB3 ASN A  70      13.846  12.666 -13.836  1.00 66.95           H  
ATOM   1047  O   ASN A  70      14.390   9.601 -14.813  1.00 66.95           O  
ATOM   1048  CG  ASN A  70      12.557  13.504 -15.337  1.00 66.95           C  
ATOM   1049  ND2 ASN A  70      12.979  14.722 -15.093  1.00 66.95           N  
ATOM   1050 HD21 ASN A  70      12.437  15.461 -15.517  1.00 66.95           H  
ATOM   1051 HD22 ASN A  70      13.844  14.867 -14.592  1.00 66.95           H  
ATOM   1052  OD1 ASN A  70      11.549  13.357 -15.998  1.00 66.95           O  
ATOM   1053  N   ASP A  71      13.152   9.239 -12.971  1.00 64.00           N  
ATOM   1054  H   ASP A  71      12.263   9.428 -12.531  1.00 64.00           H  
ATOM   1055  CA  ASP A  71      13.882   8.114 -12.413  1.00 64.00           C  
ATOM   1056  HA  ASP A  71      14.566   7.724 -13.167  1.00 64.00           H  
ATOM   1057  C   ASP A  71      12.889   7.023 -11.952  1.00 64.00           C  
ATOM   1058  CB  ASP A  71      14.732   8.617 -11.240  1.00 64.00           C  
ATOM   1059  HB2 ASP A  71      14.087   8.929 -10.418  1.00 64.00           H  
ATOM   1060  HB3 ASP A  71      15.302   9.486 -11.569  1.00 64.00           H  
ATOM   1061  O   ASP A  71      12.040   7.307 -11.098  1.00 64.00           O  
ATOM   1062  CG  ASP A  71      15.711   7.554 -10.742  1.00 64.00           C  
ATOM   1063  OD1 ASP A  71      15.442   6.354 -10.977  1.00 64.00           O  
ATOM   1064  OD2 ASP A  71      16.728   7.975 -10.167  1.00 64.00           O  
ATOM   1065  N   PRO A  72      12.962   5.786 -12.481  1.00 58.56           N  
ATOM   1066  CA  PRO A  72      12.127   4.675 -12.022  1.00 58.56           C  
ATOM   1067  HA  PRO A  72      11.077   4.945 -12.133  1.00 58.56           H  
ATOM   1068  C   PRO A  72      12.355   4.293 -10.545  1.00 58.56           C  
ATOM   1069  CB  PRO A  72      12.445   3.517 -12.975  1.00 58.56           C  
ATOM   1070  HB2 PRO A  72      12.403   2.549 -12.476  1.00 58.56           H  
ATOM   1071  HB3 PRO A  72      11.744   3.540 -13.809  1.00 58.56           H  
ATOM   1072  O   PRO A  72      11.422   3.808  -9.904  1.00 58.56           O  
ATOM   1073  CG  PRO A  72      13.850   3.828 -13.487  1.00 58.56           C  
ATOM   1074  HG2 PRO A  72      14.587   3.472 -12.766  1.00 58.56           H  
ATOM   1075  HG3 PRO A  72      14.033   3.394 -14.469  1.00 58.56           H  
ATOM   1076  CD  PRO A  72      13.878   5.349 -13.525  1.00 58.56           C  
ATOM   1077  HD2 PRO A  72      14.898   5.688 -13.348  1.00 58.56           H  
ATOM   1078  HD3 PRO A  72      13.522   5.706 -14.491  1.00 58.56           H  
ATOM   1079  N   HIS A  73      13.532   4.564  -9.966  1.00 65.11           N  
ATOM   1080  H   HIS A  73      14.256   5.018 -10.504  1.00 65.11           H  
ATOM   1081  CA  HIS A  73      13.826   4.347  -8.540  1.00 65.11           C  
ATOM   1082  HA  HIS A  73      13.496   3.345  -8.265  1.00 65.11           H  
ATOM   1083  C   HIS A  73      13.078   5.330  -7.623  1.00 65.11           C  
ATOM   1084  CB  HIS A  73      15.343   4.423  -8.314  1.00 65.11           C  
ATOM   1085  HB2 HIS A  73      15.704   5.420  -8.567  1.00 65.11           H  
ATOM   1086  HB3 HIS A  73      15.557   4.255  -7.259  1.00 65.11           H  
ATOM   1087  O   HIS A  73      12.938   5.100  -6.413  1.00 65.11           O  
ATOM   1088  CG  HIS A  73      16.109   3.401  -9.113  1.00 65.11           C  
ATOM   1089  CD2 HIS A  73      16.943   3.637 -10.172  1.00 65.11           C  
ATOM   1090  HD2 HIS A  73      17.186   4.608 -10.577  1.00 65.11           H  
ATOM   1091  ND1 HIS A  73      16.083   2.044  -8.906  1.00 65.11           N  
ATOM   1092  HD1 HIS A  73      15.636   1.582  -8.127  1.00 65.11           H  
ATOM   1093  CE1 HIS A  73      16.885   1.473  -9.818  1.00 65.11           C  
ATOM   1094  HE1 HIS A  73      17.099   0.416  -9.876  1.00 65.11           H  
ATOM   1095  NE2 HIS A  73      17.415   2.397 -10.633  1.00 65.11           N  
ATOM   1096  N   LYS A  74      12.473   6.388  -8.196  1.00 64.13           N  
ATOM   1097  H   LYS A  74      12.613   6.532  -9.185  1.00 64.13           H  
ATOM   1098  CA  LYS A  74      11.704   7.373  -7.426  1.00 64.13           C  
ATOM   1099  HA  LYS A  74      12.408   7.685  -6.654  1.00 64.13           H  
ATOM   1100  C   LYS A  74      10.459   6.779  -6.749  1.00 64.13           C  
ATOM   1101  CB  LYS A  74      11.368   8.615  -8.267  1.00 64.13           C  
ATOM   1102  HB2 LYS A  74      12.291   9.020  -8.684  1.00 64.13           H  
ATOM   1103  HB3 LYS A  74      10.719   8.273  -9.074  1.00 64.13           H  
ATOM   1104  O   LYS A  74       9.873   7.412  -5.874  1.00 64.13           O  
ATOM   1105  CG  LYS A  74      10.630   9.721  -7.474  1.00 64.13           C  
ATOM   1106  HG2 LYS A  74       9.597   9.391  -7.361  1.00 64.13           H  
ATOM   1107  HG3 LYS A  74      11.070   9.803  -6.480  1.00 64.13           H  
ATOM   1108  CD  LYS A  74      10.594  11.140  -8.081  1.00 64.13           C  
ATOM   1109  HD2 LYS A  74      10.478  11.100  -9.164  1.00 64.13           H  
ATOM   1110  HD3 LYS A  74      11.536  11.647  -7.870  1.00 64.13           H  
ATOM   1111  CE  LYS A  74       9.419  11.925  -7.455  1.00 64.13           C  
ATOM   1112  HE2 LYS A  74       9.738  12.343  -6.501  1.00 64.13           H  
ATOM   1113  HE3 LYS A  74       8.626  11.211  -7.233  1.00 64.13           H  
ATOM   1114  NZ  LYS A  74       8.835  12.992  -8.322  1.00 64.13           N  
ATOM   1115  HZ1 LYS A  74       7.991  13.357  -7.906  1.00 64.13           H  
ATOM   1116  HZ2 LYS A  74       9.467  13.768  -8.459  1.00 64.13           H  
ATOM   1117  HZ3 LYS A  74       8.529  12.638  -9.217  1.00 64.13           H  
ATOM   1118  N   PHE A  75      10.037   5.578  -7.131  1.00 73.12           N  
ATOM   1119  H   PHE A  75      10.550   5.103  -7.860  1.00 73.12           H  
ATOM   1120  CA  PHE A  75       8.849   4.937  -6.580  1.00 73.12           C  
ATOM   1121  HA  PHE A  75       8.310   5.661  -5.968  1.00 73.12           H  
ATOM   1122  C   PHE A  75       9.155   3.785  -5.614  1.00 73.12           C  
ATOM   1123  CB  PHE A  75       7.909   4.547  -7.720  1.00 73.12           C  
ATOM   1124  HB2 PHE A  75       6.996   4.179  -7.251  1.00 73.12           H  
ATOM   1125  HB3 PHE A  75       8.358   3.729  -8.283  1.00 73.12           H  
ATOM   1126  O   PHE A  75       8.293   2.937  -5.399  1.00 73.12           O  
ATOM   1127  CG  PHE A  75       7.525   5.671  -8.668  1.00 73.12           C  
ATOM   1128  CD1 PHE A  75       6.971   6.860  -8.168  1.00 73.12           C  
ATOM   1129  HD1 PHE A  75       6.829   6.950  -7.101  1.00 73.12           H  
ATOM   1130  CD2 PHE A  75       7.730   5.537 -10.052  1.00 73.12           C  
ATOM   1131  HD2 PHE A  75       8.179   4.638 -10.450  1.00 73.12           H  
ATOM   1132  CE1 PHE A  75       6.625   7.915  -9.032  1.00 73.12           C  
ATOM   1133  HE1 PHE A  75       6.214   8.830  -8.632  1.00 73.12           H  
ATOM   1134  CE2 PHE A  75       7.378   6.583 -10.923  1.00 73.12           C  
ATOM   1135  HE2 PHE A  75       7.560   6.478 -11.982  1.00 73.12           H  
ATOM   1136  CZ  PHE A  75       6.824   7.772 -10.416  1.00 73.12           C  
ATOM   1137  HZ  PHE A  75       6.574   8.575 -11.094  1.00 73.12           H  
ATOM   1138  N   ASN A  76      10.343   3.752  -4.998  1.00 76.79           N  
ATOM   1139  H   ASN A  76      11.058   4.403  -5.288  1.00 76.79           H  
ATOM   1140  CA  ASN A  76      10.727   2.666  -4.088  1.00 76.79           C  
ATOM   1141  HA  ASN A  76      10.586   1.724  -4.618  1.00 76.79           H  
ATOM   1142  C   ASN A  76       9.846   2.553  -2.830  1.00 76.79           C  
ATOM   1143  CB  ASN A  76      12.225   2.790  -3.726  1.00 76.79           C  
ATOM   1144  HB2 ASN A  76      12.392   2.363  -2.737  1.00 76.79           H  
ATOM   1145  HB3 ASN A  76      12.532   3.836  -3.698  1.00 76.79           H  
ATOM   1146  O   ASN A  76       9.709   1.447  -2.301  1.00 76.79           O  
ATOM   1147  CG  ASN A  76      13.143   2.028  -4.673  1.00 76.79           C  
ATOM   1148  ND2 ASN A  76      14.435   2.083  -4.447  1.00 76.79           N  
ATOM   1149 HD21 ASN A  76      14.840   2.678  -3.739  1.00 76.79           H  
ATOM   1150 HD22 ASN A  76      15.052   1.605  -5.088  1.00 76.79           H  
ATOM   1151  OD1 ASN A  76      12.716   1.366  -5.605  1.00 76.79           O  
ATOM   1152  N   ARG A  77       9.249   3.654  -2.329  1.00 85.43           N  
ATOM   1153  H   ARG A  77       9.422   4.535  -2.791  1.00 85.43           H  
ATOM   1154  CA  ARG A  77       8.406   3.615  -1.113  1.00 85.43           C  
ATOM   1155  HA  ARG A  77       8.046   2.590  -1.022  1.00 85.43           H  
ATOM   1156  C   ARG A  77       7.136   4.472  -1.184  1.00 85.43           C  
ATOM   1157  CB  ARG A  77       9.220   3.904   0.163  1.00 85.43           C  
ATOM   1158  HB2 ARG A  77       9.594   4.927   0.118  1.00 85.43           H  
ATOM   1159  HB3 ARG A  77       8.553   3.826   1.022  1.00 85.43           H  
ATOM   1160  O   ARG A  77       7.062   5.510  -0.515  1.00 85.43           O  
ATOM   1161  CG  ARG A  77      10.382   2.917   0.376  1.00 85.43           C  
ATOM   1162  HG2 ARG A  77      11.060   2.973  -0.476  1.00 85.43           H  
ATOM   1163  HG3 ARG A  77       9.996   1.899   0.427  1.00 85.43           H  
ATOM   1164  CD  ARG A  77      11.229   3.205   1.618  1.00 85.43           C  
ATOM   1165  HD2 ARG A  77      12.161   2.650   1.514  1.00 85.43           H  
ATOM   1166  HD3 ARG A  77      11.478   4.266   1.643  1.00 85.43           H  
ATOM   1167  NE  ARG A  77      10.591   2.785   2.881  1.00 85.43           N  
ATOM   1168  HE  ARG A  77      10.136   1.884   2.894  1.00 85.43           H  
ATOM   1169  NH1 ARG A  77      11.332   4.515   4.199  1.00 85.43           N  
ATOM   1170 HH11 ARG A  77      11.772   4.904   3.378  1.00 85.43           H  
ATOM   1171 HH12 ARG A  77      11.575   4.844   5.122  1.00 85.43           H  
ATOM   1172  NH2 ARG A  77      10.329   2.768   5.134  1.00 85.43           N  
ATOM   1173 HH21 ARG A  77       9.967   1.832   5.022  1.00 85.43           H  
ATOM   1174 HH22 ARG A  77      10.533   3.113   6.061  1.00 85.43           H  
ATOM   1175  CZ  ARG A  77      10.743   3.357   4.057  1.00 85.43           C  
ATOM   1176  N   PRO A  78       6.122   4.084  -1.977  1.00 91.50           N  
ATOM   1177  CA  PRO A  78       4.833   4.744  -1.934  1.00 91.50           C  
ATOM   1178  HA  PRO A  78       4.972   5.825  -1.951  1.00 91.50           H  
ATOM   1179  C   PRO A  78       4.094   4.359  -0.648  1.00 91.50           C  
ATOM   1180  CB  PRO A  78       4.109   4.330  -3.211  1.00 91.50           C  
ATOM   1181  HB2 PRO A  78       3.026   4.310  -3.083  1.00 91.50           H  
ATOM   1182  HB3 PRO A  78       4.383   5.012  -4.016  1.00 91.50           H  
ATOM   1183  O   PRO A  78       4.080   3.208  -0.209  1.00 91.50           O  
ATOM   1184  CG  PRO A  78       4.676   2.946  -3.508  1.00 91.50           C  
ATOM   1185  HG2 PRO A  78       4.721   2.767  -4.583  1.00 91.50           H  
ATOM   1186  HG3 PRO A  78       4.043   2.201  -3.026  1.00 91.50           H  
ATOM   1187  CD  PRO A  78       6.082   2.961  -2.898  1.00 91.50           C  
ATOM   1188  HD2 PRO A  78       6.298   2.018  -2.395  1.00 91.50           H  
ATOM   1189  HD3 PRO A  78       6.813   3.138  -3.687  1.00 91.50           H  
ATOM   1190  N   GLN A  79       3.467   5.357  -0.045  1.00 94.59           N  
ATOM   1191  H   GLN A  79       3.553   6.277  -0.452  1.00 94.59           H  
ATOM   1192  CA  GLN A  79       2.695   5.262   1.180  1.00 94.59           C  
ATOM   1193  HA  GLN A  79       2.561   4.213   1.444  1.00 94.59           H  
ATOM   1194  C   GLN A  79       1.320   5.884   0.940  1.00 94.59           C  
ATOM   1195  CB  GLN A  79       3.475   5.952   2.308  1.00 94.59           C  
ATOM   1196  HB2 GLN A  79       4.382   5.381   2.507  1.00 94.59           H  
ATOM   1197  HB3 GLN A  79       3.776   6.939   1.959  1.00 94.59           H  
ATOM   1198  O   GLN A  79       1.204   6.999   0.430  1.00 94.59           O  
ATOM   1199  CG  GLN A  79       2.689   6.115   3.621  1.00 94.59           C  
ATOM   1200  HG2 GLN A  79       1.727   6.583   3.414  1.00 94.59           H  
ATOM   1201  HG3 GLN A  79       2.492   5.140   4.067  1.00 94.59           H  
ATOM   1202  CD  GLN A  79       3.411   7.011   4.627  1.00 94.59           C  
ATOM   1203  NE2 GLN A  79       2.719   7.503   5.624  1.00 94.59           N  
ATOM   1204 HE21 GLN A  79       3.258   7.954   6.349  1.00 94.59           H  
ATOM   1205 HE22 GLN A  79       1.883   7.000   5.884  1.00 94.59           H  
ATOM   1206  OE1 GLN A  79       4.580   7.356   4.524  1.00 94.59           O  
ATOM   1207  N   PHE A  80       0.283   5.179   1.368  1.00 97.23           N  
ATOM   1208  H   PHE A  80       0.461   4.264   1.758  1.00 97.23           H  
ATOM   1209  CA  PHE A  80      -1.105   5.609   1.302  1.00 97.23           C  
ATOM   1210  HA  PHE A  80      -1.166   6.616   0.890  1.00 97.23           H  
ATOM   1211  C   PHE A  80      -1.663   5.618   2.721  1.00 97.23           C  
ATOM   1212  CB  PHE A  80      -1.896   4.665   0.380  1.00 97.23           C  
ATOM   1213  HB2 PHE A  80      -2.070   3.723   0.899  1.00 97.23           H  
ATOM   1214  HB3 PHE A  80      -2.872   5.108   0.180  1.00 97.23           H  
ATOM   1215  O   PHE A  80      -1.677   4.588   3.387  1.00 97.23           O  
ATOM   1216  CG  PHE A  80      -1.204   4.366  -0.936  1.00 97.23           C  
ATOM   1217  CD1 PHE A  80      -1.263   5.293  -1.989  1.00 97.23           C  
ATOM   1218  HD1 PHE A  80      -1.837   6.200  -1.868  1.00 97.23           H  
ATOM   1219  CD2 PHE A  80      -0.450   3.186  -1.090  1.00 97.23           C  
ATOM   1220  HD2 PHE A  80      -0.379   2.478  -0.277  1.00 97.23           H  
ATOM   1221  CE1 PHE A  80      -0.569   5.049  -3.186  1.00 97.23           C  
ATOM   1222  HE1 PHE A  80      -0.604   5.772  -3.988  1.00 97.23           H  
ATOM   1223  CE2 PHE A  80       0.241   2.939  -2.290  1.00 97.23           C  
ATOM   1224  HE2 PHE A  80       0.831   2.040  -2.395  1.00 97.23           H  
ATOM   1225  CZ  PHE A  80       0.184   3.874  -3.337  1.00 97.23           C  
ATOM   1226  HZ  PHE A  80       0.731   3.698  -4.252  1.00 97.23           H  
ATOM   1227  N   THR A  81      -2.105   6.774   3.200  1.00 98.13           N  
ATOM   1228  H   THR A  81      -2.064   7.587   2.602  1.00 98.13           H  
ATOM   1229  CA  THR A  81      -2.895   6.884   4.432  1.00 98.13           C  
ATOM   1230  HA  THR A  81      -2.852   5.952   4.997  1.00 98.13           H  
ATOM   1231  C   THR A  81      -4.333   7.139   4.025  1.00 98.13           C  
ATOM   1232  CB  THR A  81      -2.385   8.001   5.343  1.00 98.13           C  
ATOM   1233  HB  THR A  81      -2.596   8.965   4.879  1.00 98.13           H  
ATOM   1234  O   THR A  81      -4.596   8.101   3.310  1.00 98.13           O  
ATOM   1235  CG2 THR A  81      -3.033   7.978   6.721  1.00 98.13           C  
ATOM   1236 HG21 THR A  81      -2.667   8.830   7.294  1.00 98.13           H  
ATOM   1237 HG22 THR A  81      -2.795   7.046   7.233  1.00 98.13           H  
ATOM   1238 HG23 THR A  81      -4.115   8.075   6.630  1.00 98.13           H  
ATOM   1239  OG1 THR A  81      -0.991   7.861   5.517  1.00 98.13           O  
ATOM   1240  HG1 THR A  81      -0.641   7.744   4.631  1.00 98.13           H  
ATOM   1241  N   ILE A  82      -5.238   6.262   4.433  1.00 98.16           N  
ATOM   1242  H   ILE A  82      -4.943   5.521   5.054  1.00 98.16           H  
ATOM   1243  CA  ILE A  82      -6.659   6.328   4.118  1.00 98.16           C  
ATOM   1244  HA  ILE A  82      -6.845   7.127   3.401  1.00 98.16           H  
ATOM   1245  C   ILE A  82      -7.397   6.668   5.406  1.00 98.16           C  
ATOM   1246  CB  ILE A  82      -7.147   5.000   3.497  1.00 98.16           C  
ATOM   1247  HB  ILE A  82      -7.004   4.194   4.217  1.00 98.16           H  
ATOM   1248  O   ILE A  82      -7.280   5.939   6.390  1.00 98.16           O  
ATOM   1249  CG1 ILE A  82      -6.406   4.643   2.185  1.00 98.16           C  
ATOM   1250 HG12 ILE A  82      -7.086   4.130   1.505  1.00 98.16           H  
ATOM   1251 HG13 ILE A  82      -6.076   5.556   1.688  1.00 98.16           H  
ATOM   1252  CG2 ILE A  82      -8.645   5.090   3.187  1.00 98.16           C  
ATOM   1253 HG21 ILE A  82      -9.005   4.142   2.788  1.00 98.16           H  
ATOM   1254 HG22 ILE A  82      -8.797   5.879   2.449  1.00 98.16           H  
ATOM   1255 HG23 ILE A  82      -9.218   5.314   4.087  1.00 98.16           H  
ATOM   1256  CD1 ILE A  82      -5.205   3.710   2.387  1.00 98.16           C  
ATOM   1257 HD11 ILE A  82      -5.537   2.772   2.832  1.00 98.16           H  
ATOM   1258 HD12 ILE A  82      -4.748   3.496   1.421  1.00 98.16           H  
ATOM   1259 HD13 ILE A  82      -4.458   4.170   3.034  1.00 98.16           H  
ATOM   1260  N   GLU A  83      -8.153   7.758   5.380  1.00 97.66           N  
ATOM   1261  H   GLU A  83      -8.173   8.312   4.536  1.00 97.66           H  
ATOM   1262  CA  GLU A  83      -8.892   8.304   6.512  1.00 97.66           C  
ATOM   1263  HA  GLU A  83      -8.792   7.616   7.351  1.00 97.66           H  
ATOM   1264  C   GLU A  83     -10.380   8.422   6.171  1.00 97.66           C  
ATOM   1265  CB  GLU A  83      -8.302   9.657   6.956  1.00 97.66           C  
ATOM   1266  HB2 GLU A  83      -8.850   9.990   7.837  1.00 97.66           H  
ATOM   1267  HB3 GLU A  83      -8.425  10.392   6.161  1.00 97.66           H  
ATOM   1268  O   GLU A  83     -10.760   8.839   5.076  1.00 97.66           O  
ATOM   1269  CG  GLU A  83      -6.808   9.526   7.302  1.00 97.66           C  
ATOM   1270  HG2 GLU A  83      -6.700   8.667   7.965  1.00 97.66           H  
ATOM   1271  HG3 GLU A  83      -6.247   9.313   6.391  1.00 97.66           H  
ATOM   1272  CD  GLU A  83      -6.170  10.741   7.993  1.00 97.66           C  
ATOM   1273  OE1 GLU A  83      -4.947  10.623   8.278  1.00 97.66           O  
ATOM   1274  OE2 GLU A  83      -6.899  11.690   8.353  1.00 97.66           O  
ATOM   1275  N   TRP A  84     -11.249   8.050   7.106  1.00 94.72           N  
ATOM   1276  H   TRP A  84     -10.887   7.730   7.994  1.00 94.72           H  
ATOM   1277  CA  TRP A  84     -12.699   8.148   6.951  1.00 94.72           C  
ATOM   1278  HA  TRP A  84     -12.915   8.858   6.153  1.00 94.72           H  
ATOM   1279  C   TRP A  84     -13.365   8.703   8.213  1.00 94.72           C  
ATOM   1280  CB  TRP A  84     -13.284   6.793   6.524  1.00 94.72           C  
ATOM   1281  HB2 TRP A  84     -12.790   6.491   5.600  1.00 94.72           H  
ATOM   1282  HB3 TRP A  84     -14.342   6.920   6.294  1.00 94.72           H  
ATOM   1283  O   TRP A  84     -12.775   8.780   9.296  1.00 94.72           O  
ATOM   1284  CG  TRP A  84     -13.139   5.669   7.501  1.00 94.72           C  
ATOM   1285  CD1 TRP A  84     -14.014   5.341   8.477  1.00 94.72           C  
ATOM   1286  HD1 TRP A  84     -14.937   5.864   8.680  1.00 94.72           H  
ATOM   1287  CD2 TRP A  84     -12.034   4.723   7.621  1.00 94.72           C  
ATOM   1288  CE2 TRP A  84     -12.328   3.816   8.681  1.00 94.72           C  
ATOM   1289  CE3 TRP A  84     -10.797   4.564   6.962  1.00 94.72           C  
ATOM   1290  HE3 TRP A  84     -10.537   5.240   6.162  1.00 94.72           H  
ATOM   1291  NE1 TRP A  84     -13.544   4.244   9.172  1.00 94.72           N  
ATOM   1292  HE1 TRP A  84     -14.024   3.831   9.960  1.00 94.72           H  
ATOM   1293  CH2 TRP A  84     -10.196   2.704   8.429  1.00 94.72           C  
ATOM   1294  HH2 TRP A  84      -9.481   1.956   8.739  1.00 94.72           H  
ATOM   1295  CZ2 TRP A  84     -11.428   2.822   9.094  1.00 94.72           C  
ATOM   1296  HZ2 TRP A  84     -11.671   2.165   9.916  1.00 94.72           H  
ATOM   1297  CZ3 TRP A  84      -9.888   3.569   7.363  1.00 94.72           C  
ATOM   1298  HZ3 TRP A  84      -8.937   3.484   6.858  1.00 94.72           H  
ATOM   1299  N   GLY A  85     -14.628   9.112   8.068  1.00 88.93           N  
ATOM   1300  H   GLY A  85     -15.053   9.019   7.156  1.00 88.93           H  
ATOM   1301  CA  GLY A  85     -15.414   9.681   9.161  1.00 88.93           C  
ATOM   1302  HA2 GLY A  85     -16.437   9.847   8.824  1.00 88.93           H  
ATOM   1303  HA3 GLY A  85     -14.980  10.644   9.432  1.00 88.93           H  
ATOM   1304  C   GLY A  85     -15.456   8.784  10.406  1.00 88.93           C  
ATOM   1305  O   GLY A  85     -15.503   7.562  10.308  1.00 88.93           O  
ATOM   1306  N   GLY A  86     -15.459   9.401  11.592  1.00 85.49           N  
ATOM   1307  H   GLY A  86     -15.417  10.410  11.609  1.00 85.49           H  
ATOM   1308  CA  GLY A  86     -15.463   8.678  12.871  1.00 85.49           C  
ATOM   1309  HA2 GLY A  86     -15.962   9.294  13.620  1.00 85.49           H  
ATOM   1310  HA3 GLY A  86     -16.028   7.752  12.769  1.00 85.49           H  
ATOM   1311  C   GLY A  86     -14.075   8.320  13.419  1.00 85.49           C  
ATOM   1312  O   GLY A  86     -13.992   7.563  14.381  1.00 85.49           O  
ATOM   1313  N   GLY A  87     -13.000   8.877  12.846  1.00 87.77           N  
ATOM   1314  H   GLY A  87     -13.128   9.414  12.001  1.00 87.77           H  
ATOM   1315  CA  GLY A  87     -11.623   8.681  13.324  1.00 87.77           C  
ATOM   1316  HA2 GLY A  87     -11.019   9.535  13.017  1.00 87.77           H  
ATOM   1317  HA3 GLY A  87     -11.612   8.623  14.412  1.00 87.77           H  
ATOM   1318  C   GLY A  87     -10.951   7.424  12.775  1.00 87.77           C  
ATOM   1319  O   GLY A  87      -9.996   6.926  13.366  1.00 87.77           O  
ATOM   1320  N   GLY A  88     -11.463   6.881  11.673  1.00 95.15           N  
ATOM   1321  H   GLY A  88     -12.180   7.377  11.163  1.00 95.15           H  
ATOM   1322  CA  GLY A  88     -10.877   5.711  11.051  1.00 95.15           C  
ATOM   1323  HA2 GLY A  88     -11.644   5.238  10.439  1.00 95.15           H  
ATOM   1324  HA3 GLY A  88     -10.565   5.014  11.829  1.00 95.15           H  
ATOM   1325  C   GLY A  88      -9.686   6.067  10.176  1.00 95.15           C  
ATOM   1326  O   GLY A  88      -9.785   6.967   9.348  1.00 95.15           O  
ATOM   1327  N   ARG A  89      -8.559   5.379  10.380  1.00 97.63           N  
ATOM   1328  H   ARG A  89      -8.545   4.691  11.119  1.00 97.63           H  
ATOM   1329  CA  ARG A  89      -7.302   5.618   9.673  1.00 97.63           C  
ATOM   1330  HA  ARG A  89      -7.530   6.023   8.687  1.00 97.63           H  
ATOM   1331  C   ARG A  89      -6.524   4.317   9.499  1.00 97.63           C  
ATOM   1332  CB  ARG A  89      -6.519   6.683  10.454  1.00 97.63           C  
ATOM   1333  HB2 ARG A  89      -6.367   6.343  11.479  1.00 97.63           H  
ATOM   1334  HB3 ARG A  89      -7.129   7.586  10.486  1.00 97.63           H  
ATOM   1335  O   ARG A  89      -6.199   3.658  10.485  1.00 97.63           O  
ATOM   1336  CG  ARG A  89      -5.159   7.034   9.842  1.00 97.63           C  
ATOM   1337  HG2 ARG A  89      -5.254   7.181   8.766  1.00 97.63           H  
ATOM   1338  HG3 ARG A  89      -4.458   6.220  10.027  1.00 97.63           H  
ATOM   1339  CD  ARG A  89      -4.642   8.323  10.497  1.00 97.63           C  
ATOM   1340  HD2 ARG A  89      -4.668   8.214  11.582  1.00 97.63           H  
ATOM   1341  HD3 ARG A  89      -5.317   9.139  10.239  1.00 97.63           H  
ATOM   1342  NE  ARG A  89      -3.288   8.658  10.028  1.00 97.63           N  
ATOM   1343  HE  ARG A  89      -3.273   9.220   9.189  1.00 97.63           H  
ATOM   1344  NH1 ARG A  89      -2.143   7.754  11.777  1.00 97.63           N  
ATOM   1345 HH11 ARG A  89      -3.023   7.772  12.273  1.00 97.63           H  
ATOM   1346 HH12 ARG A  89      -1.562   6.958  11.997  1.00 97.63           H  
ATOM   1347  NH2 ARG A  89      -1.048   8.221   9.888  1.00 97.63           N  
ATOM   1348 HH21 ARG A  89      -0.268   7.703  10.267  1.00 97.63           H  
ATOM   1349 HH22 ARG A  89      -1.087   8.448   8.905  1.00 97.63           H  
ATOM   1350  CZ  ARG A  89      -2.161   8.228  10.565  1.00 97.63           C  
ATOM   1351  N   VAL A  90      -6.187   3.973   8.260  1.00 98.23           N  
ATOM   1352  H   VAL A  90      -6.483   4.578   7.508  1.00 98.23           H  
ATOM   1353  CA  VAL A  90      -5.244   2.890   7.947  1.00 98.23           C  
ATOM   1354  HA  VAL A  90      -4.789   2.556   8.879  1.00 98.23           H  
ATOM   1355  C   VAL A  90      -4.119   3.420   7.074  1.00 98.23           C  
ATOM   1356  CB  VAL A  90      -5.931   1.660   7.323  1.00 98.23           C  
ATOM   1357  HB  VAL A  90      -6.830   1.440   7.900  1.00 98.23           H  
ATOM   1358  O   VAL A  90      -4.314   4.290   6.227  1.00 98.23           O  
ATOM   1359  CG1 VAL A  90      -6.338   1.876   5.867  1.00 98.23           C  
ATOM   1360 HG11 VAL A  90      -5.482   2.147   5.249  1.00 98.23           H  
ATOM   1361 HG12 VAL A  90      -7.101   2.652   5.810  1.00 98.23           H  
ATOM   1362 HG13 VAL A  90      -6.736   0.937   5.482  1.00 98.23           H  
ATOM   1363  CG2 VAL A  90      -5.045   0.406   7.371  1.00 98.23           C  
ATOM   1364 HG21 VAL A  90      -4.130   0.551   6.796  1.00 98.23           H  
ATOM   1365 HG22 VAL A  90      -5.580  -0.443   6.946  1.00 98.23           H  
ATOM   1366 HG23 VAL A  90      -4.794   0.172   8.405  1.00 98.23           H  
ATOM   1367  N   GLU A  91      -2.935   2.869   7.264  1.00 98.35           N  
ATOM   1368  H   GLU A  91      -2.835   2.184   7.999  1.00 98.35           H  
ATOM   1369  CA  GLU A  91      -1.766   3.172   6.467  1.00 98.35           C  
ATOM   1370  HA  GLU A  91      -2.017   3.930   5.725  1.00 98.35           H  
ATOM   1371  C   GLU A  91      -1.281   1.926   5.724  1.00 98.35           C  
ATOM   1372  CB  GLU A  91      -0.712   3.767   7.396  1.00 98.35           C  
ATOM   1373  HB2 GLU A  91      -1.148   4.600   7.947  1.00 98.35           H  
ATOM   1374  HB3 GLU A  91      -0.370   3.007   8.098  1.00 98.35           H  
ATOM   1375  O   GLU A  91      -1.139   0.857   6.315  1.00 98.35           O  
ATOM   1376  CG  GLU A  91       0.462   4.275   6.581  1.00 98.35           C  
ATOM   1377  HG2 GLU A  91       0.898   3.449   6.019  1.00 98.35           H  
ATOM   1378  HG3 GLU A  91       0.110   5.022   5.868  1.00 98.35           H  
ATOM   1379  CD  GLU A  91       1.549   4.893   7.443  1.00 98.35           C  
ATOM   1380  OE1 GLU A  91       2.607   5.159   6.855  1.00 98.35           O  
ATOM   1381  OE2 GLU A  91       1.423   5.165   8.654  1.00 98.35           O  
ATOM   1382  N   VAL A  92      -0.995   2.084   4.433  1.00 98.15           N  
ATOM   1383  H   VAL A  92      -1.181   2.990   4.027  1.00 98.15           H  
ATOM   1384  CA  VAL A  92      -0.366   1.089   3.562  1.00 98.15           C  
ATOM   1385  HA  VAL A  92      -0.175   0.176   4.125  1.00 98.15           H  
ATOM   1386  C   VAL A  92       0.963   1.663   3.080  1.00 98.15           C  
ATOM   1387  CB  VAL A  92      -1.276   0.743   2.364  1.00 98.15           C  
ATOM   1388  HB  VAL A  92      -1.413   1.630   1.747  1.00 98.15           H  
ATOM   1389  O   VAL A  92       0.978   2.624   2.313  1.00 98.15           O  
ATOM   1390  CG1 VAL A  92      -0.649  -0.354   1.493  1.00 98.15           C  
ATOM   1391 HG11 VAL A  92      -1.312  -0.585   0.659  1.00 98.15           H  
ATOM   1392 HG12 VAL A  92      -0.489  -1.255   2.084  1.00 98.15           H  
ATOM   1393 HG13 VAL A  92       0.303  -0.017   1.082  1.00 98.15           H  
ATOM   1394  CG2 VAL A  92      -2.668   0.275   2.808  1.00 98.15           C  
ATOM   1395 HG21 VAL A  92      -3.250  -0.045   1.943  1.00 98.15           H  
ATOM   1396 HG22 VAL A  92      -3.200   1.094   3.292  1.00 98.15           H  
ATOM   1397 HG23 VAL A  92      -2.581  -0.551   3.514  1.00 98.15           H  
ATOM   1398  N   ARG A  93       2.084   1.084   3.510  1.00 95.63           N  
ATOM   1399  H   ARG A  93       1.990   0.309   4.152  1.00 95.63           H  
ATOM   1400  CA  ARG A  93       3.425   1.388   2.987  1.00 95.63           C  
ATOM   1401  HA  ARG A  93       3.398   2.285   2.368  1.00 95.63           H  
ATOM   1402  C   ARG A  93       3.889   0.239   2.113  1.00 95.63           C  
ATOM   1403  CB  ARG A  93       4.438   1.597   4.118  1.00 95.63           C  
ATOM   1404  HB2 ARG A  93       4.457   0.697   4.733  1.00 95.63           H  
ATOM   1405  HB3 ARG A  93       5.426   1.725   3.677  1.00 95.63           H  
ATOM   1406  O   ARG A  93       3.853  -0.907   2.552  1.00 95.63           O  
ATOM   1407  CG  ARG A  93       4.148   2.801   5.013  1.00 95.63           C  
ATOM   1408  HG2 ARG A  93       4.209   3.713   4.418  1.00 95.63           H  
ATOM   1409  HG3 ARG A  93       3.153   2.709   5.447  1.00 95.63           H  
ATOM   1410  CD  ARG A  93       5.189   2.860   6.139  1.00 95.63           C  
ATOM   1411  HD2 ARG A  93       5.159   1.918   6.686  1.00 95.63           H  
ATOM   1412  HD3 ARG A  93       6.182   2.989   5.707  1.00 95.63           H  
ATOM   1413  NE  ARG A  93       4.895   3.976   7.044  1.00 95.63           N  
ATOM   1414  HE  ARG A  93       4.235   4.650   6.682  1.00 95.63           H  
ATOM   1415  NH1 ARG A  93       5.641   3.138   9.036  1.00 95.63           N  
ATOM   1416 HH11 ARG A  93       6.017   2.349   8.531  1.00 95.63           H  
ATOM   1417 HH12 ARG A  93       5.526   3.065  10.037  1.00 95.63           H  
ATOM   1418  NH2 ARG A  93       4.296   4.924   9.009  1.00 95.63           N  
ATOM   1419 HH21 ARG A  93       3.514   5.297   8.490  1.00 95.63           H  
ATOM   1420 HH22 ARG A  93       4.159   4.842  10.006  1.00 95.63           H  
ATOM   1421  CZ  ARG A  93       4.960   4.016   8.357  1.00 95.63           C  
ATOM   1422  N   VAL A  94       4.351   0.543   0.911  1.00 92.89           N  
ATOM   1423  H   VAL A  94       4.370   1.511   0.622  1.00 92.89           H  
ATOM   1424  CA  VAL A  94       4.976  -0.433   0.017  1.00 92.89           C  
ATOM   1425  HA  VAL A  94       4.818  -1.441   0.401  1.00 92.89           H  
ATOM   1426  C   VAL A  94       6.471  -0.160  -0.010  1.00 92.89           C  
ATOM   1427  CB  VAL A  94       4.364  -0.367  -1.388  1.00 92.89           C  
ATOM   1428  HB  VAL A  94       4.645   0.585  -1.841  1.00 92.89           H  
ATOM   1429  O   VAL A  94       6.876   0.996  -0.024  1.00 92.89           O  
ATOM   1430  CG1 VAL A  94       4.884  -1.494  -2.281  1.00 92.89           C  
ATOM   1431 HG11 VAL A  94       5.958  -1.388  -2.438  1.00 92.89           H  
ATOM   1432 HG12 VAL A  94       4.682  -2.458  -1.815  1.00 92.89           H  
ATOM   1433 HG13 VAL A  94       4.399  -1.454  -3.256  1.00 92.89           H  
ATOM   1434  CG2 VAL A  94       2.831  -0.459  -1.351  1.00 92.89           C  
ATOM   1435 HG21 VAL A  94       2.441  -0.460  -2.369  1.00 92.89           H  
ATOM   1436 HG22 VAL A  94       2.414   0.405  -0.834  1.00 92.89           H  
ATOM   1437 HG23 VAL A  94       2.525  -1.370  -0.837  1.00 92.89           H  
ATOM   1438  N   GLU A  95       7.284  -1.205   0.003  1.00 88.96           N  
ATOM   1439  H   GLU A  95       6.885  -2.127   0.110  1.00 88.96           H  
ATOM   1440  CA  GLU A  95       8.739  -1.124  -0.085  1.00 88.96           C  
ATOM   1441  HA  GLU A  95       9.033  -0.134  -0.432  1.00 88.96           H  
ATOM   1442  C   GLU A  95       9.223  -2.151  -1.105  1.00 88.96           C  
ATOM   1443  CB  GLU A  95       9.396  -1.372   1.285  1.00 88.96           C  
ATOM   1444  HB2 GLU A  95       9.232  -2.410   1.575  1.00 88.96           H  
ATOM   1445  HB3 GLU A  95      10.469  -1.205   1.191  1.00 88.96           H  
ATOM   1446  O   GLU A  95       8.907  -3.340  -0.990  1.00 88.96           O  
ATOM   1447  CG  GLU A  95       8.844  -0.456   2.388  1.00 88.96           C  
ATOM   1448  HG2 GLU A  95       7.777  -0.640   2.516  1.00 88.96           H  
ATOM   1449  HG3 GLU A  95       8.968   0.580   2.074  1.00 88.96           H  
ATOM   1450  CD  GLU A  95       9.509  -0.647   3.754  1.00 88.96           C  
ATOM   1451  OE1 GLU A  95       9.431   0.333   4.537  1.00 88.96           O  
ATOM   1452  OE2 GLU A  95      10.064  -1.726   4.047  1.00 88.96           O  
ATOM   1453  N   PHE A  96       9.974  -1.696  -2.103  1.00 85.21           N  
ATOM   1454  H   PHE A  96      10.175  -0.708  -2.159  1.00 85.21           H  
ATOM   1455  CA  PHE A  96      10.583  -2.562  -3.107  1.00 85.21           C  
ATOM   1456  HA  PHE A  96      10.077  -3.527  -3.110  1.00 85.21           H  
ATOM   1457  C   PHE A  96      12.053  -2.808  -2.759  1.00 85.21           C  
ATOM   1458  CB  PHE A  96      10.391  -1.948  -4.500  1.00 85.21           C  
ATOM   1459  HB2 PHE A  96      10.862  -2.598  -5.236  1.00 85.21           H  
ATOM   1460  HB3 PHE A  96      10.900  -0.985  -4.540  1.00 85.21           H  
ATOM   1461  O   PHE A  96      12.822  -1.867  -2.593  1.00 85.21           O  
ATOM   1462  CG  PHE A  96       8.932  -1.765  -4.880  1.00 85.21           C  
ATOM   1463  CD1 PHE A  96       8.154  -2.877  -5.245  1.00 85.21           C  
ATOM   1464  HD1 PHE A  96       8.597  -3.862  -5.264  1.00 85.21           H  
ATOM   1465  CD2 PHE A  96       8.336  -0.490  -4.834  1.00 85.21           C  
ATOM   1466  HD2 PHE A  96       8.926   0.371  -4.557  1.00 85.21           H  
ATOM   1467  CE1 PHE A  96       6.792  -2.707  -5.550  1.00 85.21           C  
ATOM   1468  HE1 PHE A  96       6.177  -3.568  -5.763  1.00 85.21           H  
ATOM   1469  CE2 PHE A  96       6.984  -0.318  -5.171  1.00 85.21           C  
ATOM   1470  HE2 PHE A  96       6.556   0.674  -5.162  1.00 85.21           H  
ATOM   1471  CZ  PHE A  96       6.209  -1.430  -5.534  1.00 85.21           C  
ATOM   1472  HZ  PHE A  96       5.166  -1.308  -5.786  1.00 85.21           H  
ATOM   1473  N   GLU A  97      12.445  -4.077  -2.653  1.00 81.09           N  
ATOM   1474  H   GLU A  97      11.759  -4.799  -2.819  1.00 81.09           H  
ATOM   1475  CA  GLU A  97      13.824  -4.506  -2.403  1.00 81.09           C  
ATOM   1476  HA  GLU A  97      14.513  -3.674  -2.550  1.00 81.09           H  
ATOM   1477  C   GLU A  97      14.188  -5.614  -3.395  1.00 81.09           C  
ATOM   1478  CB  GLU A  97      14.002  -5.028  -0.966  1.00 81.09           C  
ATOM   1479  HB2 GLU A  97      13.209  -5.743  -0.746  1.00 81.09           H  
ATOM   1480  HB3 GLU A  97      14.955  -5.554  -0.923  1.00 81.09           H  
ATOM   1481  O   GLU A  97      13.891  -6.789  -3.168  1.00 81.09           O  
ATOM   1482  CG  GLU A  97      14.022  -3.952   0.128  1.00 81.09           C  
ATOM   1483  HG2 GLU A  97      13.062  -3.434   0.134  1.00 81.09           H  
ATOM   1484  HG3 GLU A  97      14.806  -3.230  -0.100  1.00 81.09           H  
ATOM   1485  CD  GLU A  97      14.280  -4.558   1.523  1.00 81.09           C  
ATOM   1486  OE1 GLU A  97      14.179  -3.837   2.539  1.00 81.09           O  
ATOM   1487  OE2 GLU A  97      14.500  -5.789   1.665  1.00 81.09           O  
ATOM   1488  N   GLY A  98      14.825  -5.246  -4.509  1.00 79.23           N  
ATOM   1489  H   GLY A  98      14.990  -4.263  -4.669  1.00 79.23           H  
ATOM   1490  CA  GLY A  98      15.215  -6.200  -5.548  1.00 79.23           C  
ATOM   1491  HA2 GLY A  98      15.946  -6.898  -5.140  1.00 79.23           H  
ATOM   1492  HA3 GLY A  98      15.676  -5.664  -6.378  1.00 79.23           H  
ATOM   1493  C   GLY A  98      14.018  -6.984  -6.096  1.00 79.23           C  
ATOM   1494  O   GLY A  98      13.162  -6.431  -6.780  1.00 79.23           O  
ATOM   1495  N   ASP A  99      13.962  -8.280  -5.788  1.00 84.89           N  
ATOM   1496  H   ASP A  99      14.633  -8.650  -5.130  1.00 84.89           H  
ATOM   1497  CA  ASP A  99      12.910  -9.214  -6.206  1.00 84.89           C  
ATOM   1498  HA  ASP A  99      12.475  -8.845  -7.135  1.00 84.89           H  
ATOM   1499  C   ASP A  99      11.749  -9.333  -5.196  1.00 84.89           C  
ATOM   1500  CB  ASP A  99      13.562 -10.572  -6.521  1.00 84.89           C  
ATOM   1501  HB2 ASP A  99      12.832 -11.202  -7.029  1.00 84.89           H  
ATOM   1502  HB3 ASP A  99      14.393 -10.418  -7.209  1.00 84.89           H  
ATOM   1503  O   ASP A  99      10.874 -10.198  -5.332  1.00 84.89           O  
ATOM   1504  CG  ASP A  99      14.068 -11.343  -5.294  1.00 84.89           C  
ATOM   1505  OD1 ASP A  99      14.376 -10.717  -4.252  1.00 84.89           O  
ATOM   1506  OD2 ASP A  99      14.152 -12.587  -5.387  1.00 84.89           O  
ATOM   1507  N   LYS A 100      11.716  -8.469  -4.172  1.00 89.08           N  
ATOM   1508  H   LYS A 100      12.475  -7.808  -4.098  1.00 89.08           H  
ATOM   1509  CA  LYS A 100      10.703  -8.470  -3.110  1.00 89.08           C  
ATOM   1510  HA  LYS A 100       9.987  -9.265  -3.319  1.00 89.08           H  
ATOM   1511  C   LYS A 100       9.917  -7.171  -3.061  1.00 89.08           C  
ATOM   1512  CB  LYS A 100      11.345  -8.756  -1.745  1.00 89.08           C  
ATOM   1513  HB2 LYS A 100      12.109  -8.004  -1.543  1.00 89.08           H  
ATOM   1514  HB3 LYS A 100      10.583  -8.695  -0.969  1.00 89.08           H  
ATOM   1515  O   LYS A 100      10.460  -6.082  -3.213  1.00 89.08           O  
ATOM   1516  CG  LYS A 100      11.970 -10.151  -1.719  1.00 89.08           C  
ATOM   1517  HG2 LYS A 100      12.707 -10.222  -2.519  1.00 89.08           H  
ATOM   1518  HG3 LYS A 100      11.196 -10.900  -1.887  1.00 89.08           H  
ATOM   1519  CD  LYS A 100      12.678 -10.429  -0.396  1.00 89.08           C  
ATOM   1520  HD2 LYS A 100      13.373  -9.614  -0.193  1.00 89.08           H  
ATOM   1521  HD3 LYS A 100      11.947 -10.507   0.408  1.00 89.08           H  
ATOM   1522  CE  LYS A 100      13.450 -11.738  -0.566  1.00 89.08           C  
ATOM   1523  HE2 LYS A 100      14.043 -11.656  -1.477  1.00 89.08           H  
ATOM   1524  HE3 LYS A 100      12.744 -12.556  -0.712  1.00 89.08           H  
ATOM   1525  NZ  LYS A 100      14.336 -11.993   0.592  1.00 89.08           N  
ATOM   1526  HZ1 LYS A 100      14.977 -11.218   0.683  1.00 89.08           H  
ATOM   1527  HZ2 LYS A 100      13.798 -12.094   1.440  1.00 89.08           H  
ATOM   1528  HZ3 LYS A 100      14.879 -12.827   0.419  1.00 89.08           H  
ATOM   1529  N   MET A 101       8.637  -7.308  -2.734  1.00 91.73           N  
ATOM   1530  H   MET A 101       8.284  -8.248  -2.627  1.00 91.73           H  
ATOM   1531  CA  MET A 101       7.771  -6.206  -2.335  1.00 91.73           C  
ATOM   1532  HA  MET A 101       8.342  -5.277  -2.328  1.00 91.73           H  
ATOM   1533  C   MET A 101       7.256  -6.478  -0.921  1.00 91.73           C  
ATOM   1534  CB  MET A 101       6.635  -6.046  -3.350  1.00 91.73           C  
ATOM   1535  HB2 MET A 101       7.057  -5.918  -4.347  1.00 91.73           H  
ATOM   1536  HB3 MET A 101       6.016  -6.943  -3.346  1.00 91.73           H  
ATOM   1537  O   MET A 101       6.536  -7.457  -0.701  1.00 91.73           O  
ATOM   1538  CG  MET A 101       5.774  -4.822  -3.026  1.00 91.73           C  
ATOM   1539  HG2 MET A 101       5.488  -4.841  -1.974  1.00 91.73           H  
ATOM   1540  HG3 MET A 101       6.381  -3.929  -3.178  1.00 91.73           H  
ATOM   1541  SD  MET A 101       4.260  -4.673  -4.013  1.00 91.73           S  
ATOM   1542  CE  MET A 101       3.319  -5.988  -3.232  1.00 91.73           C  
ATOM   1543  HE1 MET A 101       3.622  -6.944  -3.659  1.00 91.73           H  
ATOM   1544  HE2 MET A 101       2.256  -5.801  -3.385  1.00 91.73           H  
ATOM   1545  HE3 MET A 101       3.524  -6.000  -2.161  1.00 91.73           H  
ATOM   1546  N   ARG A 102       7.608  -5.620   0.037  1.00 93.42           N  
ATOM   1547  H   ARG A 102       8.174  -4.827  -0.229  1.00 93.42           H  
ATOM   1548  CA  ARG A 102       7.040  -5.632   1.389  1.00 93.42           C  
ATOM   1549  HA  ARG A 102       6.622  -6.616   1.601  1.00 93.42           H  
ATOM   1550  C   ARG A 102       5.904  -4.625   1.475  1.00 93.42           C  
ATOM   1551  CB  ARG A 102       8.103  -5.338   2.456  1.00 93.42           C  
ATOM   1552  HB2 ARG A 102       7.610  -5.312   3.428  1.00 93.42           H  
ATOM   1553  HB3 ARG A 102       8.541  -4.357   2.275  1.00 93.42           H  
ATOM   1554  O   ARG A 102       6.029  -3.493   1.025  1.00 93.42           O  
ATOM   1555  CG  ARG A 102       9.217  -6.387   2.501  1.00 93.42           C  
ATOM   1556  HG2 ARG A 102       9.817  -6.324   1.592  1.00 93.42           H  
ATOM   1557  HG3 ARG A 102       8.781  -7.383   2.579  1.00 93.42           H  
ATOM   1558  CD  ARG A 102      10.103  -6.122   3.720  1.00 93.42           C  
ATOM   1559  HD2 ARG A 102      10.444  -5.088   3.667  1.00 93.42           H  
ATOM   1560  HD3 ARG A 102       9.509  -6.234   4.627  1.00 93.42           H  
ATOM   1561  NE  ARG A 102      11.240  -7.058   3.769  1.00 93.42           N  
ATOM   1562  HE  ARG A 102      11.021  -8.038   3.662  1.00 93.42           H  
ATOM   1563  NH1 ARG A 102      12.858  -5.511   4.248  1.00 93.42           N  
ATOM   1564 HH11 ARG A 102      13.650  -5.093   3.780  1.00 93.42           H  
ATOM   1565 HH12 ARG A 102      12.136  -4.839   4.462  1.00 93.42           H  
ATOM   1566  NH2 ARG A 102      13.443  -7.507   3.474  1.00 93.42           N  
ATOM   1567 HH21 ARG A 102      13.155  -8.333   2.969  1.00 93.42           H  
ATOM   1568 HH22 ARG A 102      14.199  -6.975   3.067  1.00 93.42           H  
ATOM   1569  CZ  ARG A 102      12.505  -6.698   3.861  1.00 93.42           C  
ATOM   1570  N   VAL A 103       4.795  -5.041   2.064  1.00 96.43           N  
ATOM   1571  H   VAL A 103       4.758  -6.002   2.373  1.00 96.43           H  
ATOM   1572  CA  VAL A 103       3.631  -4.201   2.340  1.00 96.43           C  
ATOM   1573  HA  VAL A 103       3.810  -3.194   1.964  1.00 96.43           H  
ATOM   1574  C   VAL A 103       3.459  -4.150   3.846  1.00 96.43           C  
ATOM   1575  CB  VAL A 103       2.361  -4.735   1.657  1.00 96.43           C  
ATOM   1576  HB  VAL A 103       2.117  -5.719   2.058  1.00 96.43           H  
ATOM   1577  O   VAL A 103       3.171  -5.173   4.463  1.00 96.43           O  
ATOM   1578  CG1 VAL A 103       1.171  -3.800   1.902  1.00 96.43           C  
ATOM   1579 HG11 VAL A 103       0.982  -3.700   2.970  1.00 96.43           H  
ATOM   1580 HG12 VAL A 103       1.380  -2.815   1.484  1.00 96.43           H  
ATOM   1581 HG13 VAL A 103       0.274  -4.210   1.438  1.00 96.43           H  
ATOM   1582  CG2 VAL A 103       2.563  -4.878   0.145  1.00 96.43           C  
ATOM   1583 HG21 VAL A 103       2.821  -3.914  -0.294  1.00 96.43           H  
ATOM   1584 HG22 VAL A 103       1.655  -5.266  -0.317  1.00 96.43           H  
ATOM   1585 HG23 VAL A 103       3.369  -5.586  -0.044  1.00 96.43           H  
ATOM   1586  N   ARG A 104       3.628  -2.971   4.439  1.00 97.61           N  
ATOM   1587  H   ARG A 104       3.840  -2.177   3.853  1.00 97.61           H  
ATOM   1588  CA  ARG A 104       3.331  -2.732   5.852  1.00 97.61           C  
ATOM   1589  HA  ARG A 104       3.271  -3.686   6.375  1.00 97.61           H  
ATOM   1590  C   ARG A 104       1.976  -2.070   5.979  1.00 97.61           C  
ATOM   1591  CB  ARG A 104       4.427  -1.913   6.532  1.00 97.61           C  
ATOM   1592  HB2 ARG A 104       4.126  -1.713   7.560  1.00 97.61           H  
ATOM   1593  HB3 ARG A 104       4.563  -0.962   6.017  1.00 97.61           H  
ATOM   1594  O   ARG A 104       1.720  -1.040   5.356  1.00 97.61           O  
ATOM   1595  CG  ARG A 104       5.744  -2.685   6.541  1.00 97.61           C  
ATOM   1596  HG2 ARG A 104       6.098  -2.850   5.523  1.00 97.61           H  
ATOM   1597  HG3 ARG A 104       5.584  -3.648   7.027  1.00 97.61           H  
ATOM   1598  CD  ARG A 104       6.795  -1.907   7.319  1.00 97.61           C  
ATOM   1599  HD2 ARG A 104       7.055  -1.000   6.774  1.00 97.61           H  
ATOM   1600  HD3 ARG A 104       6.388  -1.648   8.297  1.00 97.61           H  
ATOM   1601  NE  ARG A 104       7.982  -2.745   7.486  1.00 97.61           N  
ATOM   1602  HE  ARG A 104       7.990  -3.643   7.024  1.00 97.61           H  
ATOM   1603  NH1 ARG A 104       9.035  -1.540   9.121  1.00 97.61           N  
ATOM   1604 HH11 ARG A 104       9.794  -1.465   9.782  1.00 97.61           H  
ATOM   1605 HH12 ARG A 104       8.185  -1.002   9.211  1.00 97.61           H  
ATOM   1606  NH2 ARG A 104       9.929  -3.445   8.303  1.00 97.61           N  
ATOM   1607 HH21 ARG A 104       9.700  -4.294   7.807  1.00 97.61           H  
ATOM   1608 HH22 ARG A 104      10.753  -3.379   8.884  1.00 97.61           H  
ATOM   1609  CZ  ARG A 104       8.990  -2.552   8.295  1.00 97.61           C  
ATOM   1610  N   LEU A 105       1.124  -2.680   6.782  1.00 98.59           N  
ATOM   1611  H   LEU A 105       1.441  -3.512   7.261  1.00 98.59           H  
ATOM   1612  CA  LEU A 105      -0.224  -2.234   7.072  1.00 98.59           C  
ATOM   1613  HA  LEU A 105      -0.494  -1.395   6.431  1.00 98.59           H  
ATOM   1614  C   LEU A 105      -0.269  -1.802   8.528  1.00 98.59           C  
ATOM   1615  CB  LEU A 105      -1.209  -3.386   6.836  1.00 98.59           C  
ATOM   1616  HB2 LEU A 105      -2.212  -3.007   7.029  1.00 98.59           H  
ATOM   1617  HB3 LEU A 105      -0.998  -4.173   7.560  1.00 98.59           H  
ATOM   1618  O   LEU A 105       0.065  -2.604   9.391  1.00 98.59           O  
ATOM   1619  CG  LEU A 105      -1.182  -4.009   5.434  1.00 98.59           C  
ATOM   1620  HG  LEU A 105      -0.179  -4.360   5.191  1.00 98.59           H  
ATOM   1621  CD1 LEU A 105      -2.121  -5.214   5.431  1.00 98.59           C  
ATOM   1622 HD11 LEU A 105      -2.202  -5.632   4.428  1.00 98.59           H  
ATOM   1623 HD12 LEU A 105      -3.112  -4.917   5.773  1.00 98.59           H  
ATOM   1624 HD13 LEU A 105      -1.732  -5.978   6.104  1.00 98.59           H  
ATOM   1625  CD2 LEU A 105      -1.632  -3.011   4.371  1.00 98.59           C  
ATOM   1626 HD21 LEU A 105      -2.625  -2.633   4.617  1.00 98.59           H  
ATOM   1627 HD22 LEU A 105      -1.654  -3.496   3.395  1.00 98.59           H  
ATOM   1628 HD23 LEU A 105      -0.928  -2.180   4.332  1.00 98.59           H  
ATOM   1629  N   ARG A 106      -0.704  -0.578   8.811  1.00 98.58           N  
ATOM   1630  H   ARG A 106      -0.953   0.028   8.043  1.00 98.58           H  
ATOM   1631  CA  ARG A 106      -0.899  -0.102  10.183  1.00 98.58           C  
ATOM   1632  HA  ARG A 106      -0.787  -0.934  10.878  1.00 98.58           H  
ATOM   1633  C   ARG A 106      -2.309   0.428  10.352  1.00 98.58           C  
ATOM   1634  CB  ARG A 106       0.176   0.930  10.526  1.00 98.58           C  
ATOM   1635  HB2 ARG A 106       1.153   0.449  10.476  1.00 98.58           H  
ATOM   1636  HB3 ARG A 106       0.149   1.742   9.800  1.00 98.58           H  
ATOM   1637  O   ARG A 106      -2.726   1.311   9.606  1.00 98.58           O  
ATOM   1638  CG  ARG A 106      -0.032   1.507  11.927  1.00 98.58           C  
ATOM   1639  HG2 ARG A 106      -0.979   2.043  11.971  1.00 98.58           H  
ATOM   1640  HG3 ARG A 106      -0.035   0.704  12.664  1.00 98.58           H  
ATOM   1641  CD  ARG A 106       1.097   2.480  12.236  1.00 98.58           C  
ATOM   1642  HD2 ARG A 106       2.029   1.918  12.307  1.00 98.58           H  
ATOM   1643  HD3 ARG A 106       1.172   3.209  11.428  1.00 98.58           H  
ATOM   1644  NE  ARG A 106       0.798   3.184  13.483  1.00 98.58           N  
ATOM   1645  HE  ARG A 106      -0.172   3.424  13.633  1.00 98.58           H  
ATOM   1646  NH1 ARG A 106       2.914   3.346  14.343  1.00 98.58           N  
ATOM   1647 HH11 ARG A 106       3.499   3.512  15.149  1.00 98.58           H  
ATOM   1648 HH12 ARG A 106       3.219   2.723  13.609  1.00 98.58           H  
ATOM   1649  NH2 ARG A 106       1.118   4.116  15.477  1.00 98.58           N  
ATOM   1650 HH21 ARG A 106       0.111   4.191  15.466  1.00 98.58           H  
ATOM   1651 HH22 ARG A 106       1.668   4.371  16.285  1.00 98.58           H  
ATOM   1652  CZ  ARG A 106       1.625   3.549  14.426  1.00 98.58           C  
ATOM   1653  N   ASN A 107      -3.031  -0.097  11.333  1.00 98.51           N  
ATOM   1654  H   ASN A 107      -2.608  -0.794  11.929  1.00 98.51           H  
ATOM   1655  CA  ASN A 107      -4.386   0.341  11.632  1.00 98.51           C  
ATOM   1656  HA  ASN A 107      -4.784   0.920  10.799  1.00 98.51           H  
ATOM   1657  C   ASN A 107      -4.389   1.253  12.864  1.00 98.51           C  
ATOM   1658  CB  ASN A 107      -5.274  -0.898  11.789  1.00 98.51           C  
ATOM   1659  HB2 ASN A 107      -4.906  -1.489  12.627  1.00 98.51           H  
ATOM   1660  HB3 ASN A 107      -5.229  -1.500  10.882  1.00 98.51           H  
ATOM   1661  O   ASN A 107      -4.265   0.784  13.992  1.00 98.51           O  
ATOM   1662  CG  ASN A 107      -6.719  -0.539  12.049  1.00 98.51           C  
ATOM   1663  ND2 ASN A 107      -7.543  -1.499  12.379  1.00 98.51           N  
ATOM   1664 HD21 ASN A 107      -8.512  -1.264  12.542  1.00 98.51           H  
ATOM   1665 HD22 ASN A 107      -7.223  -2.457  12.367  1.00 98.51           H  
ATOM   1666  OD1 ASN A 107      -7.132   0.602  11.928  1.00 98.51           O  
ATOM   1667  N   ASP A 108      -4.570   2.554  12.646  1.00 97.90           N  
ATOM   1668  H   ASP A 108      -4.772   2.860  11.705  1.00 97.90           H  
ATOM   1669  CA  ASP A 108      -4.721   3.546  13.716  1.00 97.90           C  
ATOM   1670  HA  ASP A 108      -4.351   3.122  14.649  1.00 97.90           H  
ATOM   1671  C   ASP A 108      -6.212   3.888  13.970  1.00 97.90           C  
ATOM   1672  CB  ASP A 108      -3.855   4.789  13.416  1.00 97.90           C  
ATOM   1673  HB2 ASP A 108      -4.092   5.565  14.144  1.00 97.90           H  
ATOM   1674  HB3 ASP A 108      -4.128   5.174  12.434  1.00 97.90           H  
ATOM   1675  O   ASP A 108      -6.516   4.882  14.627  1.00 97.90           O  
ATOM   1676  CG  ASP A 108      -2.327   4.584  13.475  1.00 97.90           C  
ATOM   1677  OD1 ASP A 108      -1.790   3.899  14.379  1.00 97.90           O  
ATOM   1678  OD2 ASP A 108      -1.624   5.233  12.664  1.00 97.90           O  
ATOM   1679  N   SER A 109      -7.154   3.085  13.454  1.00 96.20           N  
ATOM   1680  H   SER A 109      -6.852   2.283  12.921  1.00 96.20           H  
ATOM   1681  CA  SER A 109      -8.590   3.213  13.739  1.00 96.20           C  
ATOM   1682  HA  SER A 109      -8.806   4.269  13.904  1.00 96.20           H  
ATOM   1683  C   SER A 109      -9.011   2.464  15.008  1.00 96.20           C  
ATOM   1684  CB  SER A 109      -9.439   2.768  12.543  1.00 96.20           C  
ATOM   1685  HB2 SER A 109      -9.013   3.149  11.615  1.00 96.20           H  
ATOM   1686  HB3 SER A 109     -10.448   3.162  12.668  1.00 96.20           H  
ATOM   1687  O   SER A 109      -8.262   1.670  15.576  1.00 96.20           O  
ATOM   1688  OG  SER A 109      -9.560   1.379  12.452  1.00 96.20           O  
ATOM   1689  HG  SER A 109      -8.691   1.028  12.243  1.00 96.20           H  
ATOM   1690  N   SER A 110     -10.250   2.692  15.450  1.00 94.98           N  
ATOM   1691  H   SER A 110     -10.836   3.344  14.948  1.00 94.98           H  
ATOM   1692  CA  SER A 110     -10.851   2.014  16.605  1.00 94.98           C  
ATOM   1693  HA  SER A 110     -10.075   1.849  17.353  1.00 94.98           H  
ATOM   1694  C   SER A 110     -11.457   0.640  16.291  1.00 94.98           C  
ATOM   1695  CB  SER A 110     -11.909   2.930  17.223  1.00 94.98           C  
ATOM   1696  HB2 SER A 110     -12.380   2.432  18.070  1.00 94.98           H  
ATOM   1697  HB3 SER A 110     -11.426   3.842  17.574  1.00 94.98           H  
ATOM   1698  O   SER A 110     -11.895  -0.049  17.213  1.00 94.98           O  
ATOM   1699  OG  SER A 110     -12.886   3.263  16.253  1.00 94.98           O  
ATOM   1700  HG  SER A 110     -13.430   3.983  16.581  1.00 94.98           H  
ATOM   1701  N   THR A 111     -11.487   0.217  15.023  1.00 94.63           N  
ATOM   1702  H   THR A 111     -11.056   0.788  14.311  1.00 94.63           H  
ATOM   1703  CA  THR A 111     -12.085  -1.056  14.589  1.00 94.63           C  
ATOM   1704  HA  THR A 111     -12.335  -1.645  15.472  1.00 94.63           H  
ATOM   1705  C   THR A 111     -11.113  -1.867  13.735  1.00 94.63           C  
ATOM   1706  CB  THR A 111     -13.383  -0.838  13.796  1.00 94.63           C  
ATOM   1707  HB  THR A 111     -13.739  -1.802  13.432  1.00 94.63           H  
ATOM   1708  O   THR A 111     -10.292  -1.279  13.036  1.00 94.63           O  
ATOM   1709  CG2 THR A 111     -14.478  -0.215  14.663  1.00 94.63           C  
ATOM   1710 HG21 THR A 111     -15.391  -0.122  14.075  1.00 94.63           H  
ATOM   1711 HG22 THR A 111     -14.172   0.775  14.998  1.00 94.63           H  
ATOM   1712 HG23 THR A 111     -14.669  -0.848  15.529  1.00 94.63           H  
ATOM   1713  OG1 THR A 111     -13.174   0.016  12.693  1.00 94.63           O  
ATOM   1714  HG1 THR A 111     -12.388  -0.282  12.228  1.00 94.63           H  
ATOM   1715  N   PRO A 112     -11.189  -3.208  13.729  1.00 97.60           N  
ATOM   1716  CA  PRO A 112     -10.419  -4.007  12.782  1.00 97.60           C  
ATOM   1717  HA  PRO A 112      -9.358  -3.875  12.994  1.00 97.60           H  
ATOM   1718  C   PRO A 112     -10.704  -3.594  11.333  1.00 97.60           C  
ATOM   1719  CB  PRO A 112     -10.806  -5.465  13.044  1.00 97.60           C  
ATOM   1720  HB2 PRO A 112      -9.952  -6.133  12.931  1.00 97.60           H  
ATOM   1721  HB3 PRO A 112     -11.615  -5.766  12.379  1.00 97.60           H  
ATOM   1722  O   PRO A 112     -11.839  -3.250  10.992  1.00 97.60           O  
ATOM   1723  CG  PRO A 112     -11.318  -5.444  14.484  1.00 97.60           C  
ATOM   1724  HG2 PRO A 112     -12.030  -6.247  14.671  1.00 97.60           H  
ATOM   1725  HG3 PRO A 112     -10.476  -5.512  15.172  1.00 97.60           H  
ATOM   1726  CD  PRO A 112     -11.972  -4.068  14.601  1.00 97.60           C  
ATOM   1727  HD2 PRO A 112     -11.942  -3.734  15.638  1.00 97.60           H  
ATOM   1728  HD3 PRO A 112     -12.999  -4.113  14.239  1.00 97.60           H  
ATOM   1729  N   VAL A 113      -9.671  -3.645  10.495  1.00 98.29           N  
ATOM   1730  H   VAL A 113      -8.773  -3.937  10.854  1.00 98.29           H  
ATOM   1731  CA  VAL A 113      -9.780  -3.472   9.041  1.00 98.29           C  
ATOM   1732  HA  VAL A 113     -10.824  -3.308   8.775  1.00 98.29           H  
ATOM   1733  C   VAL A 113      -9.342  -4.759   8.355  1.00 98.29           C  
ATOM   1734  CB  VAL A 113      -8.986  -2.255   8.520  1.00 98.29           C  
ATOM   1735  HB  VAL A 113      -9.123  -2.206   7.440  1.00 98.29           H  
ATOM   1736  O   VAL A 113      -8.414  -5.424   8.813  1.00 98.29           O  
ATOM   1737  CG1 VAL A 113      -9.502  -0.930   9.108  1.00 98.29           C  
ATOM   1738 HG11 VAL A 113      -8.697  -0.359   9.571  1.00 98.29           H  
ATOM   1739 HG12 VAL A 113     -10.274  -1.102   9.858  1.00 98.29           H  
ATOM   1740 HG13 VAL A 113      -9.930  -0.334   8.301  1.00 98.29           H  
ATOM   1741  CG2 VAL A 113      -7.478  -2.367   8.775  1.00 98.29           C  
ATOM   1742 HG21 VAL A 113      -7.067  -3.215   8.227  1.00 98.29           H  
ATOM   1743 HG22 VAL A 113      -7.289  -2.498   9.841  1.00 98.29           H  
ATOM   1744 HG23 VAL A 113      -6.980  -1.460   8.432  1.00 98.29           H  
ATOM   1745  N   GLU A 114      -9.992  -5.113   7.258  1.00 98.52           N  
ATOM   1746  H   GLU A 114     -10.716  -4.500   6.912  1.00 98.52           H  
ATOM   1747  CA  GLU A 114      -9.565  -6.186   6.370  1.00 98.52           C  
ATOM   1748  HA  GLU A 114      -8.805  -6.785   6.872  1.00 98.52           H  
ATOM   1749  C   GLU A 114      -8.923  -5.578   5.123  1.00 98.52           C  
ATOM   1750  CB  GLU A 114     -10.742  -7.125   6.068  1.00 98.52           C  
ATOM   1751  HB2 GLU A 114     -11.154  -7.466   7.018  1.00 98.52           H  
ATOM   1752  HB3 GLU A 114     -11.520  -6.593   5.521  1.00 98.52           H  
ATOM   1753  O   GLU A 114      -9.459  -4.658   4.508  1.00 98.52           O  
ATOM   1754  CG  GLU A 114     -10.282  -8.346   5.261  1.00 98.52           C  
ATOM   1755  HG2 GLU A 114     -10.117  -8.051   4.225  1.00 98.52           H  
ATOM   1756  HG3 GLU A 114      -9.327  -8.690   5.657  1.00 98.52           H  
ATOM   1757  CD  GLU A 114     -11.288  -9.502   5.343  1.00 98.52           C  
ATOM   1758  OE1 GLU A 114     -12.000  -9.760   4.351  1.00 98.52           O  
ATOM   1759  OE2 GLU A 114     -11.266 -10.198   6.383  1.00 98.52           O  
ATOM   1760  N   VAL A 115      -7.737  -6.060   4.763  1.00 98.61           N  
ATOM   1761  H   VAL A 115      -7.316  -6.773   5.341  1.00 98.61           H  
ATOM   1762  CA  VAL A 115      -6.993  -5.592   3.595  1.00 98.61           C  
ATOM   1763  HA  VAL A 115      -7.590  -4.833   3.089  1.00 98.61           H  
ATOM   1764  C   VAL A 115      -6.791  -6.752   2.634  1.00 98.61           C  
ATOM   1765  CB  VAL A 115      -5.663  -4.917   3.976  1.00 98.61           C  
ATOM   1766  HB  VAL A 115      -4.978  -5.661   4.382  1.00 98.61           H  
ATOM   1767  O   VAL A 115      -6.082  -7.715   2.935  1.00 98.61           O  
ATOM   1768  CG1 VAL A 115      -5.026  -4.278   2.732  1.00 98.61           C  
ATOM   1769 HG11 VAL A 115      -4.809  -5.041   1.984  1.00 98.61           H  
ATOM   1770 HG12 VAL A 115      -4.094  -3.785   3.005  1.00 98.61           H  
ATOM   1771 HG13 VAL A 115      -5.708  -3.543   2.303  1.00 98.61           H  
ATOM   1772  CG2 VAL A 115      -5.863  -3.810   5.023  1.00 98.61           C  
ATOM   1773 HG21 VAL A 115      -6.193  -4.249   5.965  1.00 98.61           H  
ATOM   1774 HG22 VAL A 115      -6.618  -3.103   4.680  1.00 98.61           H  
ATOM   1775 HG23 VAL A 115      -4.926  -3.284   5.204  1.00 98.61           H  
ATOM   1776  N   HIS A 116      -7.377  -6.639   1.445  1.00 98.39           N  
ATOM   1777  H   HIS A 116      -7.974  -5.838   1.297  1.00 98.39           H  
ATOM   1778  CA  HIS A 116      -7.128  -7.540   0.328  1.00 98.39           C  
ATOM   1779  HA  HIS A 116      -6.788  -8.498   0.722  1.00 98.39           H  
ATOM   1780  C   HIS A 116      -6.039  -6.956  -0.566  1.00 98.39           C  
ATOM   1781  CB  HIS A 116      -8.397  -7.815  -0.479  1.00 98.39           C  
ATOM   1782  HB2 HIS A 116      -8.204  -8.650  -1.152  1.00 98.39           H  
ATOM   1783  HB3 HIS A 116      -8.634  -6.950  -1.097  1.00 98.39           H  
ATOM   1784  O   HIS A 116      -6.215  -5.916  -1.202  1.00 98.39           O  
ATOM   1785  CG  HIS A 116      -9.593  -8.147   0.361  1.00 98.39           C  
ATOM   1786  CD2 HIS A 116     -10.583  -7.277   0.729  1.00 98.39           C  
ATOM   1787  HD2 HIS A 116     -10.651  -6.226   0.489  1.00 98.39           H  
ATOM   1788  ND1 HIS A 116      -9.900  -9.378   0.897  1.00 98.39           N  
ATOM   1789  HD1 HIS A 116      -9.301 -10.188   0.967  1.00 98.39           H  
ATOM   1790  CE1 HIS A 116     -11.065  -9.251   1.555  1.00 98.39           C  
ATOM   1791  HE1 HIS A 116     -11.563 -10.032   2.112  1.00 98.39           H  
ATOM   1792  NE2 HIS A 116     -11.515  -7.996   1.460  1.00 98.39           N  
ATOM   1793  N   ILE A 117      -4.915  -7.652  -0.642  1.00 98.36           N  
ATOM   1794  H   ILE A 117      -4.852  -8.496  -0.091  1.00 98.36           H  
ATOM   1795  CA  ILE A 117      -3.764  -7.290  -1.457  1.00 98.36           C  
ATOM   1796  HA  ILE A 117      -3.877  -6.261  -1.799  1.00 98.36           H  
ATOM   1797  C   ILE A 117      -3.727  -8.217  -2.669  1.00 98.36           C  
ATOM   1798  CB  ILE A 117      -2.458  -7.376  -0.640  1.00 98.36           C  
ATOM   1799  HB  ILE A 117      -2.263  -8.426  -0.422  1.00 98.36           H  
ATOM   1800  O   ILE A 117      -3.793  -9.440  -2.520  1.00 98.36           O  
ATOM   1801  CG1 ILE A 117      -2.524  -6.618   0.705  1.00 98.36           C  
ATOM   1802 HG12 ILE A 117      -3.457  -6.835   1.226  1.00 98.36           H  
ATOM   1803 HG13 ILE A 117      -2.484  -5.544   0.522  1.00 98.36           H  
ATOM   1804  CG2 ILE A 117      -1.318  -6.821  -1.512  1.00 98.36           C  
ATOM   1805 HG21 ILE A 117      -1.161  -7.470  -2.374  1.00 98.36           H  
ATOM   1806 HG22 ILE A 117      -1.564  -5.819  -1.864  1.00 98.36           H  
ATOM   1807 HG23 ILE A 117      -0.379  -6.772  -0.961  1.00 98.36           H  
ATOM   1808  CD1 ILE A 117      -1.396  -7.007   1.665  1.00 98.36           C  
ATOM   1809 HD11 ILE A 117      -0.416  -6.908   1.199  1.00 98.36           H  
ATOM   1810 HD12 ILE A 117      -1.421  -6.349   2.534  1.00 98.36           H  
ATOM   1811 HD13 ILE A 117      -1.539  -8.037   1.993  1.00 98.36           H  
ATOM   1812  N   LYS A 118      -3.584  -7.651  -3.867  1.00 96.59           N  
ATOM   1813  H   LYS A 118      -3.553  -6.642  -3.903  1.00 96.59           H  
ATOM   1814  CA  LYS A 118      -3.376  -8.394  -5.113  1.00 96.59           C  
ATOM   1815  HA  LYS A 118      -3.228  -9.447  -4.873  1.00 96.59           H  
ATOM   1816  C   LYS A 118      -2.111  -7.909  -5.815  1.00 96.59           C  
ATOM   1817  CB  LYS A 118      -4.626  -8.283  -5.992  1.00 96.59           C  
ATOM   1818  HB2 LYS A 118      -5.480  -8.687  -5.449  1.00 96.59           H  
ATOM   1819  HB3 LYS A 118      -4.820  -7.231  -6.205  1.00 96.59           H  
ATOM   1820  O   LYS A 118      -1.949  -6.713  -6.042  1.00 96.59           O  
ATOM   1821  CG  LYS A 118      -4.456  -9.049  -7.310  1.00 96.59           C  
ATOM   1822  HG2 LYS A 118      -3.570  -8.688  -7.832  1.00 96.59           H  
ATOM   1823  HG3 LYS A 118      -4.331 -10.111  -7.102  1.00 96.59           H  
ATOM   1824  CD  LYS A 118      -5.657  -8.838  -8.232  1.00 96.59           C  
ATOM   1825  HD2 LYS A 118      -5.773  -7.770  -8.416  1.00 96.59           H  
ATOM   1826  HD3 LYS A 118      -6.562  -9.227  -7.765  1.00 96.59           H  
ATOM   1827  CE  LYS A 118      -5.367  -9.567  -9.547  1.00 96.59           C  
ATOM   1828  HE2 LYS A 118      -5.370 -10.644  -9.379  1.00 96.59           H  
ATOM   1829  HE3 LYS A 118      -4.355  -9.309  -9.860  1.00 96.59           H  
ATOM   1830  NZ  LYS A 118      -6.325  -9.179 -10.609  1.00 96.59           N  
ATOM   1831  HZ1 LYS A 118      -7.276  -9.404 -10.355  1.00 96.59           H  
ATOM   1832  HZ2 LYS A 118      -6.259  -8.182 -10.761  1.00 96.59           H  
ATOM   1833  HZ3 LYS A 118      -6.074  -9.640 -11.471  1.00 96.59           H  
ATOM   1834  N   VAL A 119      -1.245  -8.853  -6.184  1.00 94.21           N  
ATOM   1835  H   VAL A 119      -1.476  -9.810  -5.963  1.00 94.21           H  
ATOM   1836  CA  VAL A 119       0.056  -8.606  -6.826  1.00 94.21           C  
ATOM   1837  HA  VAL A 119       0.065  -7.611  -7.271  1.00 94.21           H  
ATOM   1838  C   VAL A 119       0.267  -9.643  -7.923  1.00 94.21           C  
ATOM   1839  CB  VAL A 119       1.198  -8.685  -5.799  1.00 94.21           C  
ATOM   1840  HB  VAL A 119       1.272  -9.703  -5.416  1.00 94.21           H  
ATOM   1841  O   VAL A 119       0.543 -10.815  -7.648  1.00 94.21           O  
ATOM   1842  CG1 VAL A 119       2.535  -8.296  -6.430  1.00 94.21           C  
ATOM   1843 HG11 VAL A 119       2.795  -8.990  -7.230  1.00 94.21           H  
ATOM   1844 HG12 VAL A 119       2.483  -7.285  -6.833  1.00 94.21           H  
ATOM   1845 HG13 VAL A 119       3.315  -8.341  -5.670  1.00 94.21           H  
ATOM   1846  CG2 VAL A 119       0.952  -7.760  -4.611  1.00 94.21           C  
ATOM   1847 HG21 VAL A 119       1.727  -7.942  -3.867  1.00 94.21           H  
ATOM   1848 HG22 VAL A 119       0.938  -6.719  -4.932  1.00 94.21           H  
ATOM   1849 HG23 VAL A 119       0.009  -8.010  -4.125  1.00 94.21           H  
ATOM   1850  N   GLY A 120       0.090  -9.232  -9.180  1.00 90.45           N  
ATOM   1851  H   GLY A 120      -0.084  -8.252  -9.353  1.00 90.45           H  
ATOM   1852  CA  GLY A 120      -0.065 -10.176 -10.287  1.00 90.45           C  
ATOM   1853  HA2 GLY A 120      -0.279  -9.637 -11.210  1.00 90.45           H  
ATOM   1854  HA3 GLY A 120       0.861 -10.735 -10.422  1.00 90.45           H  
ATOM   1855  C   GLY A 120      -1.219 -11.149 -10.009  1.00 90.45           C  
ATOM   1856  O   GLY A 120      -2.352 -10.722  -9.760  1.00 90.45           O  
ATOM   1857  N   ASP A 121      -0.912 -12.447 -10.000  1.00 90.01           N  
ATOM   1858  H   ASP A 121       0.010 -12.725 -10.304  1.00 90.01           H  
ATOM   1859  CA  ASP A 121      -1.873 -13.522  -9.711  1.00 90.01           C  
ATOM   1860  HA  ASP A 121      -2.863 -13.208 -10.041  1.00 90.01           H  
ATOM   1861  C   ASP A 121      -1.993 -13.870  -8.219  1.00 90.01           C  
ATOM   1862  CB  ASP A 121      -1.488 -14.766 -10.522  1.00 90.01           C  
ATOM   1863  HB2 ASP A 121      -0.483 -15.081 -10.238  1.00 90.01           H  
ATOM   1864  HB3 ASP A 121      -2.178 -15.576 -10.285  1.00 90.01           H  
ATOM   1865  O   ASP A 121      -2.912 -14.586  -7.815  1.00 90.01           O  
ATOM   1866  CG  ASP A 121      -1.549 -14.511 -12.028  1.00 90.01           C  
ATOM   1867  OD1 ASP A 121      -2.472 -13.778 -12.455  1.00 90.01           O  
ATOM   1868  OD2 ASP A 121      -0.658 -15.039 -12.725  1.00 90.01           O  
ATOM   1869  N   GLU A 122      -1.093 -13.359  -7.376  1.00 93.96           N  
ATOM   1870  H   GLU A 122      -0.450 -12.659  -7.718  1.00 93.96           H  
ATOM   1871  CA  GLU A 122      -1.103 -13.645  -5.944  1.00 93.96           C  
ATOM   1872  HA  GLU A 122      -1.438 -14.674  -5.816  1.00 93.96           H  
ATOM   1873  C   GLU A 122      -2.090 -12.733  -5.212  1.00 93.96           C  
ATOM   1874  CB  GLU A 122       0.318 -13.558  -5.374  1.00 93.96           C  
ATOM   1875  HB2 GLU A 122       0.981 -14.104  -6.045  1.00 93.96           H  
ATOM   1876  HB3 GLU A 122       0.638 -12.516  -5.337  1.00 93.96           H  
ATOM   1877  O   GLU A 122      -2.160 -11.527  -5.466  1.00 93.96           O  
ATOM   1878  CG  GLU A 122       0.412 -14.181  -3.971  1.00 93.96           C  
ATOM   1879  HG2 GLU A 122       0.000 -15.190  -4.009  1.00 93.96           H  
ATOM   1880  HG3 GLU A 122      -0.199 -13.597  -3.282  1.00 93.96           H  
ATOM   1881  CD  GLU A 122       1.850 -14.253  -3.433  1.00 93.96           C  
ATOM   1882  OE1 GLU A 122       1.975 -14.571  -2.221  1.00 93.96           O  
ATOM   1883  OE2 GLU A 122       2.790 -13.993  -4.234  1.00 93.96           O  
ATOM   1884  N   LYS A 123      -2.852 -13.314  -4.281  1.00 96.27           N  
ATOM   1885  H   LYS A 123      -2.714 -14.298  -4.101  1.00 96.27           H  
ATOM   1886  CA  LYS A 123      -3.796 -12.597  -3.422  1.00 96.27           C  
ATOM   1887  HA  LYS A 123      -3.640 -11.526  -3.545  1.00 96.27           H  
ATOM   1888  C   LYS A 123      -3.535 -12.941  -1.962  1.00 96.27           C  
ATOM   1889  CB  LYS A 123      -5.246 -12.921  -3.802  1.00 96.27           C  
ATOM   1890  HB2 LYS A 123      -5.403 -13.995  -3.706  1.00 96.27           H  
ATOM   1891  HB3 LYS A 123      -5.908 -12.415  -3.100  1.00 96.27           H  
ATOM   1892  O   LYS A 123      -3.376 -14.113  -1.621  1.00 96.27           O  
ATOM   1893  CG  LYS A 123      -5.609 -12.477  -5.226  1.00 96.27           C  
ATOM   1894  HG2 LYS A 123      -4.962 -12.977  -5.946  1.00 96.27           H  
ATOM   1895  HG3 LYS A 123      -5.482 -11.398  -5.316  1.00 96.27           H  
ATOM   1896  CD  LYS A 123      -7.065 -12.852  -5.518  1.00 96.27           C  
ATOM   1897  HD2 LYS A 123      -7.194 -13.920  -5.337  1.00 96.27           H  
ATOM   1898  HD3 LYS A 123      -7.719 -12.296  -4.846  1.00 96.27           H  
ATOM   1899  CE  LYS A 123      -7.422 -12.540  -6.972  1.00 96.27           C  
ATOM   1900  HE2 LYS A 123      -7.321 -11.466  -7.129  1.00 96.27           H  
ATOM   1901  HE3 LYS A 123      -6.706 -13.051  -7.615  1.00 96.27           H  
ATOM   1902  NZ  LYS A 123      -8.804 -12.991  -7.277  1.00 96.27           N  
ATOM   1903  HZ1 LYS A 123      -9.467 -12.520  -6.678  1.00 96.27           H  
ATOM   1904  HZ2 LYS A 123      -9.043 -12.816  -8.242  1.00 96.27           H  
ATOM   1905  HZ3 LYS A 123      -8.883 -13.983  -7.106  1.00 96.27           H  
ATOM   1906  N   ARG A 124      -3.542 -11.933  -1.096  1.00 97.94           N  
ATOM   1907  H   ARG A 124      -3.687 -11.004  -1.465  1.00 97.94           H  
ATOM   1908  CA  ARG A 124      -3.463 -12.080   0.362  1.00 97.94           C  
ATOM   1909  HA  ARG A 124      -3.617 -13.123   0.639  1.00 97.94           H  
ATOM   1910  C   ARG A 124      -4.578 -11.267   0.996  1.00 97.94           C  
ATOM   1911  CB  ARG A 124      -2.090 -11.612   0.874  1.00 97.94           C  
ATOM   1912  HB2 ARG A 124      -2.103 -11.595   1.964  1.00 97.94           H  
ATOM   1913  HB3 ARG A 124      -1.922 -10.588   0.538  1.00 97.94           H  
ATOM   1914  O   ARG A 124      -4.793 -10.131   0.598  1.00 97.94           O  
ATOM   1915  CG  ARG A 124      -0.905 -12.475   0.413  1.00 97.94           C  
ATOM   1916  HG2 ARG A 124      -0.889 -12.548  -0.675  1.00 97.94           H  
ATOM   1917  HG3 ARG A 124       0.013 -11.981   0.731  1.00 97.94           H  
ATOM   1918  CD  ARG A 124      -0.937 -13.881   1.021  1.00 97.94           C  
ATOM   1919  HD2 ARG A 124      -1.128 -13.788   2.090  1.00 97.94           H  
ATOM   1920  HD3 ARG A 124      -1.749 -14.450   0.566  1.00 97.94           H  
ATOM   1921  NE  ARG A 124       0.339 -14.577   0.777  1.00 97.94           N  
ATOM   1922  HE  ARG A 124       0.735 -14.488  -0.147  1.00 97.94           H  
ATOM   1923  NH1 ARG A 124       0.679 -15.458   2.884  1.00 97.94           N  
ATOM   1924 HH11 ARG A 124      -0.196 -15.060   3.193  1.00 97.94           H  
ATOM   1925 HH12 ARG A 124       1.281 -15.948   3.531  1.00 97.94           H  
ATOM   1926  NH2 ARG A 124       2.199 -15.744   1.260  1.00 97.94           N  
ATOM   1927 HH21 ARG A 124       2.818 -16.225   1.897  1.00 97.94           H  
ATOM   1928 HH22 ARG A 124       2.500 -15.539   0.318  1.00 97.94           H  
ATOM   1929  CZ  ARG A 124       1.059 -15.257   1.647  1.00 97.94           C  
ATOM   1930  N   THR A 125      -5.264 -11.847   1.971  1.00 98.40           N  
ATOM   1931  H   THR A 125      -4.977 -12.757   2.300  1.00 98.40           H  
ATOM   1932  CA  THR A 125      -6.215 -11.118   2.817  1.00 98.40           C  
ATOM   1933  HA  THR A 125      -6.315 -10.089   2.473  1.00 98.40           H  
ATOM   1934  C   THR A 125      -5.651 -11.095   4.222  1.00 98.40           C  
ATOM   1935  CB  THR A 125      -7.617 -11.735   2.782  1.00 98.40           C  
ATOM   1936  HB  THR A 125      -7.579 -12.763   3.143  1.00 98.40           H  
ATOM   1937  O   THR A 125      -5.188 -12.128   4.709  1.00 98.40           O  
ATOM   1938  CG2 THR A 125      -8.613 -10.947   3.623  1.00 98.40           C  
ATOM   1939 HG21 THR A 125      -9.622 -11.329   3.464  1.00 98.40           H  
ATOM   1940 HG22 THR A 125      -8.588  -9.892   3.353  1.00 98.40           H  
ATOM   1941 HG23 THR A 125      -8.383 -11.048   4.684  1.00 98.40           H  
ATOM   1942  OG1 THR A 125      -8.075 -11.734   1.442  1.00 98.40           O  
ATOM   1943  HG1 THR A 125      -7.795 -12.567   1.056  1.00 98.40           H  
ATOM   1944  N   VAL A 126      -5.634  -9.917   4.833  1.00 98.00           N  
ATOM   1945  H   VAL A 126      -5.999  -9.110   4.347  1.00 98.00           H  
ATOM   1946  CA  VAL A 126      -5.067  -9.692   6.161  1.00 98.00           C  
ATOM   1947  HA  VAL A 126      -4.941 -10.644   6.677  1.00 98.00           H  
ATOM   1948  C   VAL A 126      -6.029  -8.839   6.964  1.00 98.00           C  
ATOM   1949  CB  VAL A 126      -3.692  -9.008   6.060  1.00 98.00           C  
ATOM   1950  HB  VAL A 126      -3.795  -8.047   5.557  1.00 98.00           H  
ATOM   1951  O   VAL A 126      -6.391  -7.748   6.535  1.00 98.00           O  
ATOM   1952  CG1 VAL A 126      -3.072  -8.769   7.438  1.00 98.00           C  
ATOM   1953 HG11 VAL A 126      -3.711  -8.123   8.040  1.00 98.00           H  
ATOM   1954 HG12 VAL A 126      -2.118  -8.255   7.316  1.00 98.00           H  
ATOM   1955 HG13 VAL A 126      -2.922  -9.712   7.964  1.00 98.00           H  
ATOM   1956  CG2 VAL A 126      -2.719  -9.877   5.254  1.00 98.00           C  
ATOM   1957 HG21 VAL A 126      -1.705  -9.501   5.394  1.00 98.00           H  
ATOM   1958 HG22 VAL A 126      -2.757 -10.906   5.610  1.00 98.00           H  
ATOM   1959 HG23 VAL A 126      -2.974  -9.839   4.195  1.00 98.00           H  
ATOM   1960  N   THR A 127      -6.411  -9.317   8.140  1.00 98.53           N  
ATOM   1961  H   THR A 127      -6.112 -10.237   8.429  1.00 98.53           H  
ATOM   1962  CA  THR A 127      -7.085  -8.489   9.139  1.00 98.53           C  
ATOM   1963  HA  THR A 127      -7.700  -7.743   8.636  1.00 98.53           H  
ATOM   1964  C   THR A 127      -6.028  -7.780   9.979  1.00 98.53           C  
ATOM   1965  CB  THR A 127      -8.002  -9.331  10.030  1.00 98.53           C  
ATOM   1966  HB  THR A 127      -7.389  -9.965  10.670  1.00 98.53           H  
ATOM   1967  O   THR A 127      -5.089  -8.422  10.443  1.00 98.53           O  
ATOM   1968  CG2 THR A 127      -8.897  -8.467  10.915  1.00 98.53           C  
ATOM   1969 HG21 THR A 127      -8.291  -7.927  11.643  1.00 98.53           H  
ATOM   1970 HG22 THR A 127      -9.600  -9.103  11.453  1.00 98.53           H  
ATOM   1971 HG23 THR A 127      -9.451  -7.753  10.305  1.00 98.53           H  
ATOM   1972  OG1 THR A 127      -8.825 -10.176   9.254  1.00 98.53           O  
ATOM   1973  HG1 THR A 127      -9.423  -9.658   8.709  1.00 98.53           H  
ATOM   1974  N   VAL A 128      -6.178  -6.472  10.174  1.00 98.57           N  
ATOM   1975  H   VAL A 128      -6.967  -6.016   9.739  1.00 98.57           H  
ATOM   1976  CA  VAL A 128      -5.287  -5.646  10.997  1.00 98.57           C  
ATOM   1977  HA  VAL A 128      -4.514  -6.273  11.440  1.00 98.57           H  
ATOM   1978  C   VAL A 128      -6.115  -5.045  12.126  1.00 98.57           C  
ATOM   1979  CB  VAL A 128      -4.585  -4.559  10.159  1.00 98.57           C  
ATOM   1980  HB  VAL A 128      -5.313  -3.804   9.863  1.00 98.57           H  
ATOM   1981  O   VAL A 128      -7.032  -4.251  11.891  1.00 98.57           O  
ATOM   1982  CG1 VAL A 128      -3.477  -3.873  10.966  1.00 98.57           C  
ATOM   1983 HG11 VAL A 128      -3.015  -3.082  10.377  1.00 98.57           H  
ATOM   1984 HG12 VAL A 128      -2.713  -4.597  11.248  1.00 98.57           H  
ATOM   1985 HG13 VAL A 128      -3.885  -3.437  11.878  1.00 98.57           H  
ATOM   1986  CG2 VAL A 128      -3.951  -5.124   8.882  1.00 98.57           C  
ATOM   1987 HG21 VAL A 128      -3.242  -5.911   9.139  1.00 98.57           H  
ATOM   1988 HG22 VAL A 128      -4.718  -5.526   8.221  1.00 98.57           H  
ATOM   1989 HG23 VAL A 128      -3.432  -4.324   8.354  1.00 98.57           H  
ATOM   1990  N   ASN A 129      -5.832  -5.448  13.360  1.00 98.37           N  
ATOM   1991  H   ASN A 129      -5.046  -6.066  13.501  1.00 98.37           H  
ATOM   1992  CA  ASN A 129      -6.557  -4.986  14.541  1.00 98.37           C  
ATOM   1993  HA  ASN A 129      -7.622  -5.013  14.308  1.00 98.37           H  
ATOM   1994  C   ASN A 129      -6.180  -3.540  14.911  1.00 98.37           C  
ATOM   1995  CB  ASN A 129      -6.297  -5.955  15.702  1.00 98.37           C  
ATOM   1996  HB2 ASN A 129      -6.780  -5.597  16.611  1.00 98.37           H  
ATOM   1997  HB3 ASN A 129      -5.226  -6.013  15.896  1.00 98.37           H  
ATOM   1998  O   ASN A 129      -5.132  -3.049  14.492  1.00 98.37           O  
ATOM   1999  CG  ASN A 129      -6.843  -7.333  15.404  1.00 98.37           C  
ATOM   2000  ND2 ASN A 129      -5.982  -8.299  15.209  1.00 98.37           N  
ATOM   2001 HD21 ASN A 129      -6.343  -9.186  14.889  1.00 98.37           H  
ATOM   2002 HD22 ASN A 129      -5.027  -8.036  15.010  1.00 98.37           H  
ATOM   2003  OD1 ASN A 129      -8.045  -7.537  15.320  1.00 98.37           O  
ATOM   2004  N   PRO A 130      -7.004  -2.840  15.710  1.00 98.24           N  
ATOM   2005  CA  PRO A 130      -6.667  -1.514  16.226  1.00 98.24           C  
ATOM   2006  HA  PRO A 130      -6.703  -0.797  15.405  1.00 98.24           H  
ATOM   2007  C   PRO A 130      -5.286  -1.466  16.895  1.00 98.24           C  
ATOM   2008  CB  PRO A 130      -7.777  -1.189  17.229  1.00 98.24           C  
ATOM   2009  HB2 PRO A 130      -7.549  -1.619  18.204  1.00 98.24           H  
ATOM   2010  HB3 PRO A 130      -7.951  -0.118  17.323  1.00 98.24           H  
ATOM   2011  O   PRO A 130      -5.003  -2.248  17.803  1.00 98.24           O  
ATOM   2012  CG  PRO A 130      -8.975  -1.919  16.632  1.00 98.24           C  
ATOM   2013  HG2 PRO A 130      -9.758  -2.098  17.368  1.00 98.24           H  
ATOM   2014  HG3 PRO A 130      -9.351  -1.346  15.784  1.00 98.24           H  
ATOM   2015  CD  PRO A 130      -8.344  -3.216  16.136  1.00 98.24           C  
ATOM   2016  HD2 PRO A 130      -8.931  -3.624  15.313  1.00 98.24           H  
ATOM   2017  HD3 PRO A 130      -8.285  -3.931  16.957  1.00 98.24           H  
ATOM   2018  N   GLY A 131      -4.437  -0.537  16.457  1.00 98.13           N  
ATOM   2019  H   GLY A 131      -4.704   0.014  15.654  1.00 98.13           H  
ATOM   2020  CA  GLY A 131      -3.067  -0.355  16.944  1.00 98.13           C  
ATOM   2021  HA2 GLY A 131      -2.724   0.634  16.641  1.00 98.13           H  
ATOM   2022  HA3 GLY A 131      -3.065  -0.408  18.033  1.00 98.13           H  
ATOM   2023  C   GLY A 131      -2.052  -1.377  16.422  1.00 98.13           C  
ATOM   2024  O   GLY A 131      -0.883  -1.307  16.802  1.00 98.13           O  
ATOM   2025  N   GLU A 132      -2.467  -2.319  15.574  1.00 98.49           N  
ATOM   2026  H   GLU A 132      -3.431  -2.316  15.273  1.00 98.49           H  
ATOM   2027  CA  GLU A 132      -1.599  -3.352  15.013  1.00 98.49           C  
ATOM   2028  HA  GLU A 132      -0.847  -3.601  15.762  1.00 98.49           H  
ATOM   2029  C   GLU A 132      -0.863  -2.854  13.760  1.00 98.49           C  
ATOM   2030  CB  GLU A 132      -2.420  -4.625  14.746  1.00 98.49           C  
ATOM   2031  HB2 GLU A 132      -3.085  -4.446  13.901  1.00 98.49           H  
ATOM   2032  HB3 GLU A 132      -3.023  -4.836  15.629  1.00 98.49           H  
ATOM   2033  O   GLU A 132      -1.397  -2.082  12.955  1.00 98.49           O  
ATOM   2034  CG  GLU A 132      -1.567  -5.865  14.441  1.00 98.49           C  
ATOM   2035  HG2 GLU A 132      -0.845  -5.992  15.247  1.00 98.49           H  
ATOM   2036  HG3 GLU A 132      -1.015  -5.699  13.516  1.00 98.49           H  
ATOM   2037  CD  GLU A 132      -2.407  -7.149  14.302  1.00 98.49           C  
ATOM   2038  OE1 GLU A 132      -1.821  -8.242  14.447  1.00 98.49           O  
ATOM   2039  OE2 GLU A 132      -3.643  -7.056  14.092  1.00 98.49           O  
ATOM   2040  N   GLU A 133       0.366  -3.339  13.587  1.00 98.47           N  
ATOM   2041  H   GLU A 133       0.721  -3.998  14.265  1.00 98.47           H  
ATOM   2042  CA  GLU A 133       1.125  -3.240  12.344  1.00 98.47           C  
ATOM   2043  HA  GLU A 133       0.491  -2.746  11.607  1.00 98.47           H  
ATOM   2044  C   GLU A 133       1.440  -4.655  11.841  1.00 98.47           C  
ATOM   2045  CB  GLU A 133       2.374  -2.356  12.531  1.00 98.47           C  
ATOM   2046  HB2 GLU A 133       2.040  -1.395  12.923  1.00 98.47           H  
ATOM   2047  HB3 GLU A 133       3.040  -2.815  13.262  1.00 98.47           H  
ATOM   2048  O   GLU A 133       1.999  -5.470  12.576  1.00 98.47           O  
ATOM   2049  CG  GLU A 133       3.152  -2.107  11.220  1.00 98.47           C  
ATOM   2050  HG2 GLU A 133       3.586  -3.048  10.884  1.00 98.47           H  
ATOM   2051  HG3 GLU A 133       2.446  -1.776  10.458  1.00 98.47           H  
ATOM   2052  CD  GLU A 133       4.270  -1.043  11.331  1.00 98.47           C  
ATOM   2053  OE1 GLU A 133       5.000  -0.840  10.326  1.00 98.47           O  
ATOM   2054  OE2 GLU A 133       4.383  -0.364  12.381  1.00 98.47           O  
ATOM   2055  N   VAL A 134       1.076  -4.951  10.593  1.00 98.29           N  
ATOM   2056  H   VAL A 134       0.647  -4.218  10.047  1.00 98.29           H  
ATOM   2057  CA  VAL A 134       1.303  -6.247   9.941  1.00 98.29           C  
ATOM   2058  HA  VAL A 134       1.858  -6.890  10.624  1.00 98.29           H  
ATOM   2059  C   VAL A 134       2.150  -6.047   8.693  1.00 98.29           C  
ATOM   2060  CB  VAL A 134      -0.019  -6.968   9.600  1.00 98.29           C  
ATOM   2061  HB  VAL A 134      -0.593  -6.365   8.896  1.00 98.29           H  
ATOM   2062  O   VAL A 134       1.903  -5.139   7.902  1.00 98.29           O  
ATOM   2063  CG1 VAL A 134       0.260  -8.338   8.960  1.00 98.29           C  
ATOM   2064 HG11 VAL A 134       0.655  -8.213   7.952  1.00 98.29           H  
ATOM   2065 HG12 VAL A 134       0.975  -8.892   9.568  1.00 98.29           H  
ATOM   2066 HG13 VAL A 134      -0.660  -8.921   8.907  1.00 98.29           H  
ATOM   2067  CG2 VAL A 134      -0.876  -7.206  10.847  1.00 98.29           C  
ATOM   2068 HG21 VAL A 134      -1.794  -7.733  10.587  1.00 98.29           H  
ATOM   2069 HG22 VAL A 134      -1.153  -6.251  11.294  1.00 98.29           H  
ATOM   2070 HG23 VAL A 134      -0.326  -7.790  11.585  1.00 98.29           H  
ATOM   2071  N   GLU A 135       3.130  -6.922   8.482  1.00 97.94           N  
ATOM   2072  H   GLU A 135       3.268  -7.665   9.152  1.00 97.94           H  
ATOM   2073  CA  GLU A 135       3.947  -6.946   7.268  1.00 97.94           C  
ATOM   2074  HA  GLU A 135       3.748  -6.043   6.692  1.00 97.94           H  
ATOM   2075  C   GLU A 135       3.580  -8.150   6.388  1.00 97.94           C  
ATOM   2076  CB  GLU A 135       5.440  -6.912   7.635  1.00 97.94           C  
ATOM   2077  HB2 GLU A 135       5.613  -6.089   8.328  1.00 97.94           H  
ATOM   2078  HB3 GLU A 135       5.716  -7.844   8.129  1.00 97.94           H  
ATOM   2079  O   GLU A 135       3.489  -9.286   6.855  1.00 97.94           O  
ATOM   2080  CG  GLU A 135       6.329  -6.703   6.400  1.00 97.94           C  
ATOM   2081  HG2 GLU A 135       6.172  -7.524   5.700  1.00 97.94           H  
ATOM   2082  HG3 GLU A 135       6.029  -5.784   5.896  1.00 97.94           H  
ATOM   2083  CD  GLU A 135       7.819  -6.622   6.765  1.00 97.94           C  
ATOM   2084  OE1 GLU A 135       8.522  -7.630   6.536  1.00 97.94           O  
ATOM   2085  OE2 GLU A 135       8.274  -5.534   7.205  1.00 97.94           O  
ATOM   2086  N   VAL A 136       3.398  -7.905   5.091  1.00 97.01           N  
ATOM   2087  H   VAL A 136       3.441  -6.942   4.789  1.00 97.01           H  
ATOM   2088  CA  VAL A 136       3.142  -8.923   4.068  1.00 97.01           C  
ATOM   2089  HA  VAL A 136       3.190  -9.911   4.526  1.00 97.01           H  
ATOM   2090  C   VAL A 136       4.220  -8.818   3.003  1.00 97.01           C  
ATOM   2091  CB  VAL A 136       1.751  -8.757   3.431  1.00 97.01           C  
ATOM   2092  HB  VAL A 136       1.729  -7.847   2.830  1.00 97.01           H  
ATOM   2093  O   VAL A 136       4.406  -7.761   2.410  1.00 97.01           O  
ATOM   2094  CG1 VAL A 136       1.420  -9.948   2.519  1.00 97.01           C  
ATOM   2095 HG11 VAL A 136       2.153 -10.026   1.716  1.00 97.01           H  
ATOM   2096 HG12 VAL A 136       0.438  -9.798   2.070  1.00 97.01           H  
ATOM   2097 HG13 VAL A 136       1.416 -10.872   3.097  1.00 97.01           H  
ATOM   2098  CG2 VAL A 136       0.648  -8.651   4.484  1.00 97.01           C  
ATOM   2099 HG21 VAL A 136       0.788  -7.754   5.088  1.00 97.01           H  
ATOM   2100 HG22 VAL A 136       0.664  -9.524   5.136  1.00 97.01           H  
ATOM   2101 HG23 VAL A 136      -0.317  -8.564   3.985  1.00 97.01           H  
ATOM   2102  N   THR A 137       4.926  -9.913   2.732  1.00 95.40           N  
ATOM   2103  H   THR A 137       4.704 -10.771   3.218  1.00 95.40           H  
ATOM   2104  CA  THR A 137       5.979  -9.942   1.709  1.00 95.40           C  
ATOM   2105  HA  THR A 137       6.188  -8.927   1.370  1.00 95.40           H  
ATOM   2106  C   THR A 137       5.536 -10.747   0.495  1.00 95.40           C  
ATOM   2107  CB  THR A 137       7.296 -10.484   2.276  1.00 95.40           C  
ATOM   2108  HB  THR A 137       7.151 -11.502   2.637  1.00 95.40           H  
ATOM   2109  O   THR A 137       5.021 -11.857   0.632  1.00 95.40           O  
ATOM   2110  CG2 THR A 137       8.433 -10.464   1.252  1.00 95.40           C  
ATOM   2111 HG21 THR A 137       8.533  -9.467   0.824  1.00 95.40           H  
ATOM   2112 HG22 THR A 137       8.239 -11.182   0.454  1.00 95.40           H  
ATOM   2113 HG23 THR A 137       9.368 -10.739   1.742  1.00 95.40           H  
ATOM   2114  OG1 THR A 137       7.746  -9.675   3.336  1.00 95.40           O  
ATOM   2115  HG1 THR A 137       7.064  -9.588   4.006  1.00 95.40           H  
ATOM   2116  N   PHE A 138       5.798 -10.201  -0.688  1.00 93.32           N  
ATOM   2117  H   PHE A 138       6.197  -9.273  -0.699  1.00 93.32           H  
ATOM   2118  CA  PHE A 138       5.662 -10.859  -1.981  1.00 93.32           C  
ATOM   2119  HA  PHE A 138       5.237 -11.854  -1.846  1.00 93.32           H  
ATOM   2120  C   PHE A 138       7.040 -10.996  -2.624  1.00 93.32           C  
ATOM   2121  CB  PHE A 138       4.721 -10.049  -2.882  1.00 93.32           C  
ATOM   2122  HB2 PHE A 138       5.146  -9.058  -3.039  1.00 93.32           H  
ATOM   2123  HB3 PHE A 138       4.661 -10.538  -3.854  1.00 93.32           H  
ATOM   2124  O   PHE A 138       7.878 -10.103  -2.498  1.00 93.32           O  
ATOM   2125  CG  PHE A 138       3.321  -9.896  -2.325  1.00 93.32           C  
ATOM   2126  CD1 PHE A 138       2.306 -10.784  -2.722  1.00 93.32           C  
ATOM   2127  HD1 PHE A 138       2.525 -11.570  -3.429  1.00 93.32           H  
ATOM   2128  CD2 PHE A 138       3.037  -8.878  -1.395  1.00 93.32           C  
ATOM   2129  HD2 PHE A 138       3.817  -8.204  -1.074  1.00 93.32           H  
ATOM   2130  CE1 PHE A 138       1.009 -10.654  -2.197  1.00 93.32           C  
ATOM   2131  HE1 PHE A 138       0.231 -11.333  -2.512  1.00 93.32           H  
ATOM   2132  CE2 PHE A 138       1.744  -8.754  -0.862  1.00 93.32           C  
ATOM   2133  HE2 PHE A 138       1.539  -7.982  -0.134  1.00 93.32           H  
ATOM   2134  CZ  PHE A 138       0.731  -9.641  -1.263  1.00 93.32           C  
ATOM   2135  HZ  PHE A 138      -0.264  -9.544  -0.853  1.00 93.32           H  
ATOM   2136  N   SER A 139       7.259 -12.090  -3.350  1.00 90.39           N  
ATOM   2137  H   SER A 139       6.527 -12.782  -3.417  1.00 90.39           H  
ATOM   2138  CA  SER A 139       8.468 -12.300  -4.150  1.00 90.39           C  
ATOM   2139  HA  SER A 139       9.097 -11.411  -4.100  1.00 90.39           H  
ATOM   2140  C   SER A 139       8.104 -12.504  -5.617  1.00 90.39           C  
ATOM   2141  CB  SER A 139       9.302 -13.468  -3.613  1.00 90.39           C  
ATOM   2142  HB2 SER A 139       8.704 -14.379  -3.611  1.00 90.39           H  
ATOM   2143  HB3 SER A 139      10.173 -13.614  -4.252  1.00 90.39           H  
ATOM   2144  O   SER A 139       7.065 -13.098  -5.946  1.00 90.39           O  
ATOM   2145  OG  SER A 139       9.734 -13.178  -2.297  1.00 90.39           O  
ATOM   2146  HG  SER A 139      10.224 -12.354  -2.350  1.00 90.39           H  
ATOM   2147  N   ALA A 140       8.950 -11.991  -6.502  1.00 78.06           N  
ATOM   2148  H   ALA A 140       9.750 -11.465  -6.178  1.00 78.06           H  
ATOM   2149  CA  ALA A 140       8.781 -12.103  -7.937  1.00 78.06           C  
ATOM   2150  HA  ALA A 140       8.200 -12.997  -8.166  1.00 78.06           H  
ATOM   2151  C   ALA A 140      10.139 -12.208  -8.630  1.00 78.06           C  
ATOM   2152  CB  ALA A 140       8.019 -10.877  -8.442  1.00 78.06           C  
ATOM   2153  HB1 ALA A 140       8.668 -10.001  -8.435  1.00 78.06           H  
ATOM   2154  HB2 ALA A 140       7.694 -11.060  -9.466  1.00 78.06           H  
ATOM   2155  HB3 ALA A 140       7.165 -10.664  -7.800  1.00 78.06           H  
ATOM   2156  O   ALA A 140      10.936 -11.284  -8.571  1.00 78.06           O  
ATOM   2157  N   ASN A 141      10.355 -13.296  -9.372  1.00 76.66           N  
ATOM   2158  H   ASN A 141       9.701 -14.065  -9.331  1.00 76.66           H  
ATOM   2159  CA  ASN A 141      11.511 -13.395 -10.272  1.00 76.66           C  
ATOM   2160  HA  ASN A 141      12.421 -13.177  -9.713  1.00 76.66           H  
ATOM   2161  C   ASN A 141      11.429 -12.379 -11.427  1.00 76.66           C  
ATOM   2162  CB  ASN A 141      11.586 -14.822 -10.839  1.00 76.66           C  
ATOM   2163  HB2 ASN A 141      12.418 -14.872 -11.541  1.00 76.66           H  
ATOM   2164  HB3 ASN A 141      10.669 -15.038 -11.388  1.00 76.66           H  
ATOM   2165  O   ASN A 141      12.432 -12.098 -12.073  1.00 76.66           O  
ATOM   2166  CG  ASN A 141      11.815 -15.890  -9.789  1.00 76.66           C  
ATOM   2167  ND2 ASN A 141      11.376 -17.100 -10.043  1.00 76.66           N  
ATOM   2168 HD21 ASN A 141      10.964 -17.320 -10.939  1.00 76.66           H  
ATOM   2169 HD22 ASN A 141      11.584 -17.786  -9.332  1.00 76.66           H  
ATOM   2170  OD1 ASN A 141      12.368 -15.683  -8.730  1.00 76.66           O  
ATOM   2171  N   ASP A 142      10.225 -11.870 -11.698  1.00 72.81           N  
ATOM   2172  H   ASP A 142       9.463 -12.110 -11.080  1.00 72.81           H  
ATOM   2173  CA  ASP A 142       9.949 -10.829 -12.678  1.00 72.81           C  
ATOM   2174  HA  ASP A 142      10.849 -10.611 -13.253  1.00 72.81           H  
ATOM   2175  C   ASP A 142       9.467  -9.556 -11.954  1.00 72.81           C  
ATOM   2176  CB  ASP A 142       8.910 -11.346 -13.685  1.00 72.81           C  
ATOM   2177  HB2 ASP A 142       9.300 -12.245 -14.162  1.00 72.81           H  
ATOM   2178  HB3 ASP A 142       7.994 -11.614 -13.158  1.00 72.81           H  
ATOM   2179  O   ASP A 142       8.341  -9.549 -11.436  1.00 72.81           O  
ATOM   2180  CG  ASP A 142       8.581 -10.318 -14.771  1.00 72.81           C  
ATOM   2181  OD1 ASP A 142       9.159  -9.209 -14.734  1.00 72.81           O  
ATOM   2182  OD2 ASP A 142       7.725 -10.641 -15.621  1.00 72.81           O  
ATOM   2183  N   PRO A 143      10.270  -8.474 -11.929  1.00 69.61           N  
ATOM   2184  CA  PRO A 143       9.877  -7.190 -11.354  1.00 69.61           C  
ATOM   2185  HA  PRO A 143       9.751  -7.314 -10.278  1.00 69.61           H  
ATOM   2186  C   PRO A 143       8.577  -6.628 -11.945  1.00 69.61           C  
ATOM   2187  CB  PRO A 143      11.053  -6.244 -11.620  1.00 69.61           C  
ATOM   2188  HB2 PRO A 143      11.183  -5.528 -10.809  1.00 69.61           H  
ATOM   2189  HB3 PRO A 143      10.909  -5.722 -12.566  1.00 69.61           H  
ATOM   2190  O   PRO A 143       7.840  -5.940 -11.242  1.00 69.61           O  
ATOM   2191  CG  PRO A 143      12.251  -7.182 -11.743  1.00 69.61           C  
ATOM   2192  HG2 PRO A 143      12.618  -7.440 -10.750  1.00 69.61           H  
ATOM   2193  HG3 PRO A 143      13.047  -6.748 -12.348  1.00 69.61           H  
ATOM   2194  CD  PRO A 143      11.646  -8.416 -12.401  1.00 69.61           C  
ATOM   2195  HD2 PRO A 143      12.210  -9.301 -12.109  1.00 69.61           H  
ATOM   2196  HD3 PRO A 143      11.651  -8.301 -13.485  1.00 69.61           H  
ATOM   2197  N   HIS A 144       8.220  -6.974 -13.190  1.00 76.48           N  
ATOM   2198  H   HIS A 144       8.804  -7.604 -13.720  1.00 76.48           H  
ATOM   2199  CA  HIS A 144       6.961  -6.538 -13.800  1.00 76.48           C  
ATOM   2200  HA  HIS A 144       6.934  -5.449 -13.764  1.00 76.48           H  
ATOM   2201  C   HIS A 144       5.722  -7.041 -13.047  1.00 76.48           C  
ATOM   2202  CB  HIS A 144       6.895  -6.978 -15.268  1.00 76.48           C  
ATOM   2203  HB2 HIS A 144       5.932  -6.672 -15.678  1.00 76.48           H  
ATOM   2204  HB3 HIS A 144       6.942  -8.065 -15.330  1.00 76.48           H  
ATOM   2205  O   HIS A 144       4.664  -6.410 -13.128  1.00 76.48           O  
ATOM   2206  CG  HIS A 144       7.969  -6.371 -16.130  1.00 76.48           C  
ATOM   2207  CD2 HIS A 144       8.899  -7.031 -16.888  1.00 76.48           C  
ATOM   2208  HD2 HIS A 144       9.006  -8.103 -16.966  1.00 76.48           H  
ATOM   2209  ND1 HIS A 144       8.177  -5.025 -16.308  1.00 76.48           N  
ATOM   2210  HD1 HIS A 144       7.690  -4.292 -15.813  1.00 76.48           H  
ATOM   2211  CE1 HIS A 144       9.210  -4.873 -17.152  1.00 76.48           C  
ATOM   2212  HE1 HIS A 144       9.630  -3.926 -17.458  1.00 76.48           H  
ATOM   2213  NE2 HIS A 144       9.675  -6.067 -17.547  1.00 76.48           N  
ATOM   2214  N   LYS A 145       5.833  -8.119 -12.253  1.00 81.58           N  
ATOM   2215  H   LYS A 145       6.733  -8.577 -12.206  1.00 81.58           H  
ATOM   2216  CA  LYS A 145       4.752  -8.583 -11.361  1.00 81.58           C  
ATOM   2217  HA  LYS A 145       3.876  -8.802 -11.972  1.00 81.58           H  
ATOM   2218  C   LYS A 145       4.341  -7.496 -10.358  1.00 81.58           C  
ATOM   2219  CB  LYS A 145       5.203  -9.869 -10.640  1.00 81.58           C  
ATOM   2220  HB2 LYS A 145       5.582 -10.575 -11.379  1.00 81.58           H  
ATOM   2221  HB3 LYS A 145       6.013  -9.607  -9.960  1.00 81.58           H  
ATOM   2222  O   LYS A 145       3.181  -7.451  -9.944  1.00 81.58           O  
ATOM   2223  CG  LYS A 145       4.073 -10.549  -9.839  1.00 81.58           C  
ATOM   2224  HG2 LYS A 145       3.719  -9.853  -9.078  1.00 81.58           H  
ATOM   2225  HG3 LYS A 145       3.244 -10.779 -10.508  1.00 81.58           H  
ATOM   2226  CD  LYS A 145       4.519 -11.842  -9.131  1.00 81.58           C  
ATOM   2227  HD2 LYS A 145       4.700 -12.622  -9.871  1.00 81.58           H  
ATOM   2228  HD3 LYS A 145       5.451 -11.643  -8.602  1.00 81.58           H  
ATOM   2229  CE  LYS A 145       3.483 -12.322  -8.094  1.00 81.58           C  
ATOM   2230  HE2 LYS A 145       2.602 -12.704  -8.609  1.00 81.58           H  
ATOM   2231  HE3 LYS A 145       3.163 -11.456  -7.514  1.00 81.58           H  
ATOM   2232  NZ  LYS A 145       4.035 -13.350  -7.158  1.00 81.58           N  
ATOM   2233  HZ1 LYS A 145       3.427 -13.504  -6.366  1.00 81.58           H  
ATOM   2234  HZ2 LYS A 145       4.915 -13.052  -6.763  1.00 81.58           H  
ATOM   2235  HZ3 LYS A 145       4.186 -14.236  -7.617  1.00 81.58           H  
ATOM   2236  N   PHE A 146       5.265  -6.609  -9.994  1.00 85.79           N  
ATOM   2237  H   PHE A 146       6.188  -6.684 -10.395  1.00 85.79           H  
ATOM   2238  CA  PHE A 146       5.043  -5.505  -9.067  1.00 85.79           C  
ATOM   2239  HA  PHE A 146       4.259  -5.781  -8.361  1.00 85.79           H  
ATOM   2240  C   PHE A 146       4.549  -4.219  -9.735  1.00 85.79           C  
ATOM   2241  CB  PHE A 146       6.331  -5.260  -8.279  1.00 85.79           C  
ATOM   2242  HB2 PHE A 146       6.152  -4.426  -7.601  1.00 85.79           H  
ATOM   2243  HB3 PHE A 146       7.105  -4.933  -8.973  1.00 85.79           H  
ATOM   2244  O   PHE A 146       4.277  -3.252  -9.032  1.00 85.79           O  
ATOM   2245  CG  PHE A 146       6.856  -6.434  -7.469  1.00 85.79           C  
ATOM   2246  CD1 PHE A 146       5.980  -7.331  -6.824  1.00 85.79           C  
ATOM   2247  HD1 PHE A 146       4.913  -7.176  -6.884  1.00 85.79           H  
ATOM   2248  CD2 PHE A 146       8.244  -6.619  -7.346  1.00 85.79           C  
ATOM   2249  HD2 PHE A 146       8.928  -5.935  -7.825  1.00 85.79           H  
ATOM   2250  CE1 PHE A 146       6.484  -8.411  -6.079  1.00 85.79           C  
ATOM   2251  HE1 PHE A 146       5.810  -9.090  -5.579  1.00 85.79           H  
ATOM   2252  CE2 PHE A 146       8.750  -7.690  -6.592  1.00 85.79           C  
ATOM   2253  HE2 PHE A 146       9.819  -7.818  -6.503  1.00 85.79           H  
ATOM   2254  CZ  PHE A 146       7.873  -8.586  -5.957  1.00 85.79           C  
ATOM   2255  HZ  PHE A 146       8.277  -9.396  -5.369  1.00 85.79           H  
ATOM   2256  N   ASN A 147       4.355  -4.196 -11.059  1.00 89.54           N  
ATOM   2257  H   ASN A 147       4.652  -4.990 -11.608  1.00 89.54           H  
ATOM   2258  CA  ASN A 147       3.937  -2.980 -11.762  1.00 89.54           C  
ATOM   2259  HA  ASN A 147       4.563  -2.159 -11.411  1.00 89.54           H  
ATOM   2260  C   ASN A 147       2.483  -2.581 -11.484  1.00 89.54           C  
ATOM   2261  CB  ASN A 147       4.173  -3.123 -13.275  1.00 89.54           C  
ATOM   2262  HB2 ASN A 147       3.647  -2.316 -13.785  1.00 89.54           H  
ATOM   2263  HB3 ASN A 147       3.779  -4.072 -13.639  1.00 89.54           H  
ATOM   2264  O   ASN A 147       2.118  -1.437 -11.735  1.00 89.54           O  
ATOM   2265  CG  ASN A 147       5.635  -2.995 -13.657  1.00 89.54           C  
ATOM   2266  ND2 ASN A 147       5.944  -2.932 -14.930  1.00 89.54           N  
ATOM   2267 HD21 ASN A 147       5.201  -2.843 -15.608  1.00 89.54           H  
ATOM   2268 HD22 ASN A 147       6.865  -2.546 -15.082  1.00 89.54           H  
ATOM   2269  OD1 ASN A 147       6.529  -2.908 -12.844  1.00 89.54           O  
ATOM   2270  N   ARG A 148       1.631  -3.508 -11.021  1.00 92.98           N  
ATOM   2271  H   ARG A 148       2.012  -4.419 -10.811  1.00 92.98           H  
ATOM   2272  CA  ARG A 148       0.191  -3.260 -10.827  1.00 92.98           C  
ATOM   2273  HA  ARG A 148       0.048  -2.181 -10.774  1.00 92.98           H  
ATOM   2274  C   ARG A 148      -0.365  -3.799  -9.499  1.00 92.98           C  
ATOM   2275  CB  ARG A 148      -0.615  -3.762 -12.038  1.00 92.98           C  
ATOM   2276  HB2 ARG A 148      -1.674  -3.610 -11.832  1.00 92.98           H  
ATOM   2277  HB3 ARG A 148      -0.439  -4.831 -12.162  1.00 92.98           H  
ATOM   2278  O   ARG A 148      -1.261  -4.650  -9.531  1.00 92.98           O  
ATOM   2279  CG  ARG A 148      -0.293  -3.040 -13.353  1.00 92.98           C  
ATOM   2280  HG2 ARG A 148      -0.474  -1.971 -13.238  1.00 92.98           H  
ATOM   2281  HG3 ARG A 148       0.751  -3.201 -13.623  1.00 92.98           H  
ATOM   2282  CD  ARG A 148      -1.190  -3.606 -14.460  1.00 92.98           C  
ATOM   2283  HD2 ARG A 148      -2.236  -3.464 -14.189  1.00 92.98           H  
ATOM   2284  HD3 ARG A 148      -1.009  -4.678 -14.536  1.00 92.98           H  
ATOM   2285  NE  ARG A 148      -0.908  -2.991 -15.768  1.00 92.98           N  
ATOM   2286  HE  ARG A 148      -0.147  -3.383 -16.303  1.00 92.98           H  
ATOM   2287  NH1 ARG A 148      -2.434  -1.278 -15.665  1.00 92.98           N  
ATOM   2288 HH11 ARG A 148      -2.597  -0.317 -15.931  1.00 92.98           H  
ATOM   2289 HH12 ARG A 148      -2.670  -1.533 -14.717  1.00 92.98           H  
ATOM   2290  NH2 ARG A 148      -1.034  -1.419 -17.394  1.00 92.98           N  
ATOM   2291 HH21 ARG A 148      -0.221  -1.805 -17.853  1.00 92.98           H  
ATOM   2292 HH22 ARG A 148      -1.154  -0.421 -17.488  1.00 92.98           H  
ATOM   2293  CZ  ARG A 148      -1.469  -1.908 -16.273  1.00 92.98           C  
ATOM   2294  N   PRO A 149       0.160  -3.391  -8.330  1.00 95.20           N  
ATOM   2295  CA  PRO A 149      -0.381  -3.842  -7.064  1.00 95.20           C  
ATOM   2296  HA  PRO A 149      -0.530  -4.922  -7.089  1.00 95.20           H  
ATOM   2297  C   PRO A 149      -1.725  -3.157  -6.798  1.00 95.20           C  
ATOM   2298  CB  PRO A 149       0.684  -3.521  -6.019  1.00 95.20           C  
ATOM   2299  HB2 PRO A 149       0.258  -3.364  -5.028  1.00 95.20           H  
ATOM   2300  HB3 PRO A 149       1.422  -4.323  -5.993  1.00 95.20           H  
ATOM   2301  O   PRO A 149      -1.958  -1.998  -7.152  1.00 95.20           O  
ATOM   2302  CG  PRO A 149       1.334  -2.257  -6.572  1.00 95.20           C  
ATOM   2303  HG2 PRO A 149       0.775  -1.394  -6.208  1.00 95.20           H  
ATOM   2304  HG3 PRO A 149       2.378  -2.184  -6.268  1.00 95.20           H  
ATOM   2305  CD  PRO A 149       1.197  -2.398  -8.095  1.00 95.20           C  
ATOM   2306  HD2 PRO A 149       0.945  -1.442  -8.555  1.00 95.20           H  
ATOM   2307  HD3 PRO A 149       2.136  -2.767  -8.506  1.00 95.20           H  
ATOM   2308  N   GLN A 150      -2.620  -3.894  -6.157  1.00 97.75           N  
ATOM   2309  H   GLN A 150      -2.371  -4.842  -5.915  1.00 97.75           H  
ATOM   2310  CA  GLN A 150      -3.937  -3.419  -5.768  1.00 97.75           C  
ATOM   2311  HA  GLN A 150      -3.988  -2.338  -5.900  1.00 97.75           H  
ATOM   2312  C   GLN A 150      -4.167  -3.718  -4.290  1.00 97.75           C  
ATOM   2313  CB  GLN A 150      -4.985  -4.061  -6.686  1.00 97.75           C  
ATOM   2314  HB2 GLN A 150      -4.844  -3.681  -7.698  1.00 97.75           H  
ATOM   2315  HB3 GLN A 150      -4.814  -5.137  -6.704  1.00 97.75           H  
ATOM   2316  O   GLN A 150      -3.905  -4.827  -3.822  1.00 97.75           O  
ATOM   2317  CG  GLN A 150      -6.436  -3.805  -6.252  1.00 97.75           C  
ATOM   2318  HG2 GLN A 150      -6.564  -4.103  -5.212  1.00 97.75           H  
ATOM   2319  HG3 GLN A 150      -6.668  -2.742  -6.328  1.00 97.75           H  
ATOM   2320  CD  GLN A 150      -7.439  -4.609  -7.070  1.00 97.75           C  
ATOM   2321  NE2 GLN A 150      -8.639  -4.755  -6.571  1.00 97.75           N  
ATOM   2322 HE21 GLN A 150      -9.354  -4.979  -7.249  1.00 97.75           H  
ATOM   2323 HE22 GLN A 150      -8.913  -4.168  -5.796  1.00 97.75           H  
ATOM   2324  OE1 GLN A 150      -7.170  -5.164  -8.129  1.00 97.75           O  
ATOM   2325  N   PHE A 151      -4.723  -2.740  -3.586  1.00 98.47           N  
ATOM   2326  H   PHE A 151      -4.888  -1.857  -4.049  1.00 98.47           H  
ATOM   2327  CA  PHE A 151      -5.098  -2.816  -2.183  1.00 98.47           C  
ATOM   2328  HA  PHE A 151      -4.927  -3.824  -1.805  1.00 98.47           H  
ATOM   2329  C   PHE A 151      -6.582  -2.485  -2.073  1.00 98.47           C  
ATOM   2330  CB  PHE A 151      -4.234  -1.845  -1.364  1.00 98.47           C  
ATOM   2331  HB2 PHE A 151      -4.554  -0.822  -1.562  1.00 98.47           H  
ATOM   2332  HB3 PHE A 151      -4.401  -2.034  -0.303  1.00 98.47           H  
ATOM   2333  O   PHE A 151      -7.022  -1.440  -2.538  1.00 98.47           O  
ATOM   2334  CG  PHE A 151      -2.751  -1.955  -1.664  1.00 98.47           C  
ATOM   2335  CD1 PHE A 151      -1.984  -2.939  -1.022  1.00 98.47           C  
ATOM   2336  HD1 PHE A 151      -2.443  -3.566  -0.272  1.00 98.47           H  
ATOM   2337  CD2 PHE A 151      -2.152  -1.119  -2.626  1.00 98.47           C  
ATOM   2338  HD2 PHE A 151      -2.739  -0.363  -3.128  1.00 98.47           H  
ATOM   2339  CE1 PHE A 151      -0.628  -3.104  -1.351  1.00 98.47           C  
ATOM   2340  HE1 PHE A 151      -0.041  -3.866  -0.861  1.00 98.47           H  
ATOM   2341  CE2 PHE A 151      -0.794  -1.278  -2.951  1.00 98.47           C  
ATOM   2342  HE2 PHE A 151      -0.337  -0.639  -3.693  1.00 98.47           H  
ATOM   2343  CZ  PHE A 151      -0.033  -2.277  -2.318  1.00 98.47           C  
ATOM   2344  HZ  PHE A 151       1.007  -2.410  -2.575  1.00 98.47           H  
ATOM   2345  N   THR A 152      -7.372  -3.375  -1.492  1.00 98.46           N  
ATOM   2346  H   THR A 152      -6.959  -4.228  -1.143  1.00 98.46           H  
ATOM   2347  CA  THR A 152      -8.756  -3.088  -1.104  1.00 98.46           C  
ATOM   2348  HA  THR A 152      -9.065  -2.105  -1.460  1.00 98.46           H  
ATOM   2349  C   THR A 152      -8.810  -3.091   0.408  1.00 98.46           C  
ATOM   2350  CB  THR A 152      -9.726  -4.120  -1.675  1.00 98.46           C  
ATOM   2351  HB  THR A 152      -9.496  -5.096  -1.248  1.00 98.46           H  
ATOM   2352  O   THR A 152      -8.466  -4.097   1.016  1.00 98.46           O  
ATOM   2353  CG2 THR A 152     -11.174  -3.781  -1.358  1.00 98.46           C  
ATOM   2354 HG21 THR A 152     -11.307  -3.627  -0.287  1.00 98.46           H  
ATOM   2355 HG22 THR A 152     -11.801  -4.628  -1.635  1.00 98.46           H  
ATOM   2356 HG23 THR A 152     -11.472  -2.874  -1.885  1.00 98.46           H  
ATOM   2357  OG1 THR A 152      -9.563  -4.178  -3.078  1.00 98.46           O  
ATOM   2358  HG1 THR A 152      -8.610  -4.182  -3.200  1.00 98.46           H  
ATOM   2359  N   ILE A 153      -9.201  -1.969   0.992  1.00 98.23           N  
ATOM   2360  H   ILE A 153      -9.502  -1.202   0.407  1.00 98.23           H  
ATOM   2361  CA  ILE A 153      -9.335  -1.781   2.428  1.00 98.23           C  
ATOM   2362  HA  ILE A 153      -8.866  -2.608   2.961  1.00 98.23           H  
ATOM   2363  C   ILE A 153     -10.823  -1.778   2.744  1.00 98.23           C  
ATOM   2364  CB  ILE A 153      -8.671  -0.466   2.883  1.00 98.23           C  
ATOM   2365  HB  ILE A 153      -9.180   0.368   2.399  1.00 98.23           H  
ATOM   2366  O   ILE A 153     -11.568  -0.953   2.209  1.00 98.23           O  
ATOM   2367  CG1 ILE A 153      -7.159  -0.381   2.552  1.00 98.23           C  
ATOM   2368 HG12 ILE A 153      -6.691  -1.351   2.721  1.00 98.23           H  
ATOM   2369 HG13 ILE A 153      -6.694   0.330   3.234  1.00 98.23           H  
ATOM   2370  CG2 ILE A 153      -8.855  -0.300   4.403  1.00 98.23           C  
ATOM   2371 HG21 ILE A 153      -8.680   0.743   4.669  1.00 98.23           H  
ATOM   2372 HG22 ILE A 153      -8.178  -0.958   4.948  1.00 98.23           H  
ATOM   2373 HG23 ILE A 153      -9.874  -0.521   4.722  1.00 98.23           H  
ATOM   2374  CD1 ILE A 153      -6.825   0.111   1.135  1.00 98.23           C  
ATOM   2375 HD11 ILE A 153      -7.340   1.050   0.937  1.00 98.23           H  
ATOM   2376 HD12 ILE A 153      -5.750   0.279   1.060  1.00 98.23           H  
ATOM   2377 HD13 ILE A 153      -7.106  -0.625   0.381  1.00 98.23           H  
ATOM   2378  N   GLU A 154     -11.232  -2.668   3.634  1.00 97.71           N  
ATOM   2379  H   GLU A 154     -10.561  -3.327   4.004  1.00 97.71           H  
ATOM   2380  CA  GLU A 154     -12.592  -2.801   4.134  1.00 97.71           C  
ATOM   2381  HA  GLU A 154     -13.201  -2.001   3.713  1.00 97.71           H  
ATOM   2382  C   GLU A 154     -12.587  -2.615   5.656  1.00 97.71           C  
ATOM   2383  CB  GLU A 154     -13.214  -4.135   3.670  1.00 97.71           C  
ATOM   2384  HB2 GLU A 154     -12.678  -4.972   4.117  1.00 97.71           H  
ATOM   2385  HB3 GLU A 154     -14.253  -4.157   3.998  1.00 97.71           H  
ATOM   2386  O   GLU A 154     -11.704  -3.087   6.369  1.00 97.71           O  
ATOM   2387  CG  GLU A 154     -13.152  -4.243   2.132  1.00 97.71           C  
ATOM   2388  HG2 GLU A 154     -12.113  -4.369   1.827  1.00 97.71           H  
ATOM   2389  HG3 GLU A 154     -13.503  -3.293   1.729  1.00 97.71           H  
ATOM   2390  CD  GLU A 154     -13.981  -5.357   1.474  1.00 97.71           C  
ATOM   2391  OE1 GLU A 154     -13.932  -5.398   0.211  1.00 97.71           O  
ATOM   2392  OE2 GLU A 154     -14.744  -6.050   2.179  1.00 97.71           O  
ATOM   2393  N   TRP A 155     -13.555  -1.873   6.168  1.00 94.51           N  
ATOM   2394  H   TRP A 155     -14.261  -1.513   5.541  1.00 94.51           H  
ATOM   2395  CA  TRP A 155     -13.761  -1.617   7.597  1.00 94.51           C  
ATOM   2396  HA  TRP A 155     -13.302  -2.404   8.196  1.00 94.51           H  
ATOM   2397  C   TRP A 155     -15.257  -1.589   7.854  1.00 94.51           C  
ATOM   2398  CB  TRP A 155     -13.162  -0.254   7.974  1.00 94.51           C  
ATOM   2399  HB2 TRP A 155     -13.207  -0.141   9.057  1.00 94.51           H  
ATOM   2400  HB3 TRP A 155     -12.109  -0.249   7.690  1.00 94.51           H  
ATOM   2401  O   TRP A 155     -15.959  -1.195   6.935  1.00 94.51           O  
ATOM   2402  CG  TRP A 155     -13.824   0.941   7.342  1.00 94.51           C  
ATOM   2403  CD1 TRP A 155     -14.877   1.625   7.845  1.00 94.51           C  
ATOM   2404  HD1 TRP A 155     -15.363   1.390   8.780  1.00 94.51           H  
ATOM   2405  CD2 TRP A 155     -13.504   1.586   6.073  1.00 94.51           C  
ATOM   2406  CE2 TRP A 155     -14.387   2.693   5.895  1.00 94.51           C  
ATOM   2407  CE3 TRP A 155     -12.561   1.344   5.054  1.00 94.51           C  
ATOM   2408  HE3 TRP A 155     -11.887   0.506   5.156  1.00 94.51           H  
ATOM   2409  NE1 TRP A 155     -15.209   2.666   6.998  1.00 94.51           N  
ATOM   2410  HE1 TRP A 155     -15.860   3.396   7.251  1.00 94.51           H  
ATOM   2411  CH2 TRP A 155     -13.356   3.276   3.796  1.00 94.51           C  
ATOM   2412  HH2 TRP A 155     -13.282   3.935   2.943  1.00 94.51           H  
ATOM   2413  CZ2 TRP A 155     -14.321   3.536   4.779  1.00 94.51           C  
ATOM   2414  HZ2 TRP A 155     -14.978   4.388   4.689  1.00 94.51           H  
ATOM   2415  CZ3 TRP A 155     -12.485   2.179   3.925  1.00 94.51           C  
ATOM   2416  HZ3 TRP A 155     -11.743   1.981   3.166  1.00 94.51           H  
ATOM   2417  N   GLY A 156     -15.727  -1.896   9.070  1.00 85.47           N  
ATOM   2418  H   GLY A 156     -15.067  -2.253   9.746  1.00 85.47           H  
ATOM   2419  CA  GLY A 156     -17.137  -1.732   9.497  1.00 85.47           C  
ATOM   2420  HA2 GLY A 156     -17.394  -2.524  10.200  1.00 85.47           H  
ATOM   2421  HA3 GLY A 156     -17.262  -0.768   9.990  1.00 85.47           H  
ATOM   2422  C   GLY A 156     -18.170  -1.803   8.370  1.00 85.47           C  
ATOM   2423  O   GLY A 156     -18.847  -0.776   8.129  1.00 85.47           O  
ATOM   2424  OXT GLY A 156     -18.215  -2.855   7.710  1.00 85.47           O  
TER    2425      GLY A 156                                                       
END   
