# Supplementary material for: Single-chain dimers from de novo immunoglobulins as robust scaffolds for multiple binding loops
Source: Nat Commun. 2023 Sep 23;14:5939. doi: 10.1038/s41467-023-41717-5 (PMC10517939; doi:10.1038/s41467-023-41717-5)
Supplement: Supplementary file 3 — Supplementary Data 1 [file 41467_2023_41717_MOESM3_ESM.zip › design_models/scIg+EF/scIg12+EF2c/ranked_4.pdb]

ATOM      1  N   GLY A   1      -5.723   0.379  15.761  1.00 84.81           N  
ATOM      2  H   GLY A   1      -6.514   0.330  16.387  1.00 84.81           H  
ATOM      3  H2  GLY A   1      -5.007   0.954  16.182  1.00 84.81           H  
ATOM      4  H3  GLY A   1      -6.011   0.886  14.936  1.00 84.81           H  
ATOM      5  CA  GLY A   1      -5.200  -0.965  15.393  1.00 84.81           C  
ATOM      6  HA2 GLY A   1      -5.993  -1.535  14.910  1.00 84.81           H  
ATOM      7  HA3 GLY A   1      -4.864  -1.484  16.291  1.00 84.81           H  
ATOM      8  C   GLY A   1      -4.033  -0.850  14.420  1.00 84.81           C  
ATOM      9  O   GLY A   1      -3.893   0.198  13.812  1.00 84.81           O  
ATOM     10  N   ARG A   2      -3.193  -1.886  14.256  1.00 91.19           N  
ATOM     11  H   ARG A   2      -3.347  -2.748  14.759  1.00 91.19           H  
ATOM     12  CA  ARG A   2      -1.993  -1.831  13.392  1.00 91.19           C  
ATOM     13  HA  ARG A   2      -1.995  -0.898  12.828  1.00 91.19           H  
ATOM     14  C   ARG A   2      -1.943  -2.962  12.363  1.00 91.19           C  
ATOM     15  CB  ARG A   2      -0.741  -1.815  14.285  1.00 91.19           C  
ATOM     16  HB2 ARG A   2      -0.792  -2.651  14.982  1.00 91.19           H  
ATOM     17  HB3 ARG A   2      -0.734  -0.889  14.859  1.00 91.19           H  
ATOM     18  O   ARG A   2      -2.139  -4.121  12.720  1.00 91.19           O  
ATOM     19  CG  ARG A   2       0.569  -1.917  13.490  1.00 91.19           C  
ATOM     20  HG2 ARG A   2       0.627  -1.109  12.761  1.00 91.19           H  
ATOM     21  HG3 ARG A   2       0.604  -2.874  12.969  1.00 91.19           H  
ATOM     22  CD  ARG A   2       1.764  -1.844  14.436  1.00 91.19           C  
ATOM     23  HD2 ARG A   2       1.564  -2.463  15.310  1.00 91.19           H  
ATOM     24  HD3 ARG A   2       1.883  -0.809  14.759  1.00 91.19           H  
ATOM     25  NE  ARG A   2       2.986  -2.341  13.781  1.00 91.19           N  
ATOM     26  HE  ARG A   2       2.862  -2.987  13.015  1.00 91.19           H  
ATOM     27  NH1 ARG A   2       4.449  -1.408  15.251  1.00 91.19           N  
ATOM     28 HH11 ARG A   2       3.690  -0.803  15.532  1.00 91.19           H  
ATOM     29 HH12 ARG A   2       5.387  -1.185  15.553  1.00 91.19           H  
ATOM     30  NH2 ARG A   2       5.220  -2.729  13.605  1.00 91.19           N  
ATOM     31 HH21 ARG A   2       6.149  -2.658  13.994  1.00 91.19           H  
ATOM     32 HH22 ARG A   2       5.043  -3.399  12.870  1.00 91.19           H  
ATOM     33  CZ  ARG A   2       4.213  -2.162  14.214  1.00 91.19           C  
ATOM     34  N   VAL A   3      -1.603  -2.622  11.119  1.00 93.35           N  
ATOM     35  H   VAL A   3      -1.479  -1.641  10.917  1.00 93.35           H  
ATOM     36  CA  VAL A   3      -1.286  -3.575  10.042  1.00 93.35           C  
ATOM     37  HA  VAL A   3      -1.232  -4.580  10.460  1.00 93.35           H  
ATOM     38  C   VAL A   3       0.075  -3.240   9.452  1.00 93.35           C  
ATOM     39  CB  VAL A   3      -2.366  -3.585   8.947  1.00 93.35           C  
ATOM     40  HB  VAL A   3      -2.529  -2.565   8.600  1.00 93.35           H  
ATOM     41  O   VAL A   3       0.370  -2.086   9.150  1.00 93.35           O  
ATOM     42  CG1 VAL A   3      -1.993  -4.465   7.743  1.00 93.35           C  
ATOM     43 HG11 VAL A   3      -1.686  -5.454   8.082  1.00 93.35           H  
ATOM     44 HG12 VAL A   3      -2.853  -4.573   7.084  1.00 93.35           H  
ATOM     45 HG13 VAL A   3      -1.178  -4.009   7.180  1.00 93.35           H  
ATOM     46  CG2 VAL A   3      -3.682  -4.128   9.503  1.00 93.35           C  
ATOM     47 HG21 VAL A   3      -3.858  -3.788  10.524  1.00 93.35           H  
ATOM     48 HG22 VAL A   3      -3.680  -5.218   9.511  1.00 93.35           H  
ATOM     49 HG23 VAL A   3      -4.499  -3.757   8.884  1.00 93.35           H  
ATOM     50  N   GLU A   4       0.911  -4.252   9.277  1.00 95.56           N  
ATOM     51  H   GLU A   4       0.601  -5.179   9.531  1.00 95.56           H  
ATOM     52  CA  GLU A   4       2.214  -4.123   8.636  1.00 95.56           C  
ATOM     53  HA  GLU A   4       2.444  -3.069   8.484  1.00 95.56           H  
ATOM     54  C   GLU A   4       2.197  -4.791   7.258  1.00 95.56           C  
ATOM     55  CB  GLU A   4       3.280  -4.682   9.584  1.00 95.56           C  
ATOM     56  HB2 GLU A   4       3.091  -5.738   9.773  1.00 95.56           H  
ATOM     57  HB3 GLU A   4       3.209  -4.139  10.526  1.00 95.56           H  
ATOM     58  O   GLU A   4       1.821  -5.955   7.131  1.00 95.56           O  
ATOM     59  CG  GLU A   4       4.693  -4.515   9.023  1.00 95.56           C  
ATOM     60  HG2 GLU A   4       4.799  -5.138   8.135  1.00 95.56           H  
ATOM     61  HG3 GLU A   4       4.838  -3.476   8.727  1.00 95.56           H  
ATOM     62  CD  GLU A   4       5.786  -4.890  10.027  1.00 95.56           C  
ATOM     63  OE1 GLU A   4       6.953  -4.959   9.585  1.00 95.56           O  
ATOM     64  OE2 GLU A   4       5.555  -5.026  11.247  1.00 95.56           O  
ATOM     65  N   VAL A   5       2.624  -4.050   6.234  1.00 95.21           N  
ATOM     66  H   VAL A   5       2.903  -3.099   6.431  1.00 95.21           H  
ATOM     67  CA  VAL A   5       2.774  -4.498   4.847  1.00 95.21           C  
ATOM     68  HA  VAL A   5       2.457  -5.538   4.770  1.00 95.21           H  
ATOM     69  C   VAL A   5       4.245  -4.397   4.462  1.00 95.21           C  
ATOM     70  CB  VAL A   5       1.908  -3.669   3.876  1.00 95.21           C  
ATOM     71  HB  VAL A   5       2.281  -2.645   3.847  1.00 95.21           H  
ATOM     72  O   VAL A   5       4.823  -3.310   4.440  1.00 95.21           O  
ATOM     73  CG1 VAL A   5       1.979  -4.227   2.447  1.00 95.21           C  
ATOM     74 HG11 VAL A   5       1.607  -5.251   2.425  1.00 95.21           H  
ATOM     75 HG12 VAL A   5       1.372  -3.611   1.784  1.00 95.21           H  
ATOM     76 HG13 VAL A   5       3.005  -4.205   2.079  1.00 95.21           H  
ATOM     77  CG2 VAL A   5       0.443  -3.616   4.319  1.00 95.21           C  
ATOM     78 HG21 VAL A   5      -0.170  -3.213   3.512  1.00 95.21           H  
ATOM     79 HG22 VAL A   5       0.346  -2.968   5.190  1.00 95.21           H  
ATOM     80 HG23 VAL A   5       0.086  -4.612   4.582  1.00 95.21           H  
ATOM     81  N   ARG A   6       4.871  -5.525   4.134  1.00 95.29           N  
ATOM     82  H   ARG A   6       4.339  -6.383   4.179  1.00 95.29           H  
ATOM     83  CA  ARG A   6       6.230  -5.568   3.579  1.00 95.29           C  
ATOM     84  HA  ARG A   6       6.660  -4.567   3.553  1.00 95.29           H  
ATOM     85  C   ARG A   6       6.163  -6.066   2.151  1.00 95.29           C  
ATOM     86  CB  ARG A   6       7.144  -6.466   4.414  1.00 95.29           C  
ATOM     87  HB2 ARG A   6       6.727  -7.473   4.434  1.00 95.29           H  
ATOM     88  HB3 ARG A   6       8.120  -6.513   3.931  1.00 95.29           H  
ATOM     89  O   ARG A   6       5.645  -7.155   1.918  1.00 95.29           O  
ATOM     90  CG  ARG A   6       7.328  -5.973   5.852  1.00 95.29           C  
ATOM     91  HG2 ARG A   6       6.362  -5.903   6.351  1.00 95.29           H  
ATOM     92  HG3 ARG A   6       7.807  -4.994   5.840  1.00 95.29           H  
ATOM     93  CD  ARG A   6       8.214  -6.967   6.605  1.00 95.29           C  
ATOM     94  HD2 ARG A   6       7.743  -7.949   6.561  1.00 95.29           H  
ATOM     95  HD3 ARG A   6       9.188  -7.015   6.119  1.00 95.29           H  
ATOM     96  NE  ARG A   6       8.377  -6.565   8.005  1.00 95.29           N  
ATOM     97  HE  ARG A   6       7.893  -5.731   8.304  1.00 95.29           H  
ATOM     98  NH1 ARG A   6       9.356  -8.462   8.825  1.00 95.29           N  
ATOM     99 HH11 ARG A   6       9.247  -8.866   7.905  1.00 95.29           H  
ATOM    100 HH12 ARG A   6       9.548  -9.052   9.622  1.00 95.29           H  
ATOM    101  NH2 ARG A   6       8.769  -6.815  10.215  1.00 95.29           N  
ATOM    102 HH21 ARG A   6       8.943  -7.407  11.015  1.00 95.29           H  
ATOM    103 HH22 ARG A   6       8.142  -6.029  10.307  1.00 95.29           H  
ATOM    104  CZ  ARG A   6       8.847  -7.277   9.005  1.00 95.29           C  
ATOM    105  N   VAL A   7       6.708  -5.294   1.223  1.00 92.47           N  
ATOM    106  H   VAL A   7       7.157  -4.431   1.495  1.00 92.47           H  
ATOM    107  CA  VAL A   7       6.820  -5.697  -0.180  1.00 92.47           C  
ATOM    108  HA  VAL A   7       6.218  -6.590  -0.346  1.00 92.47           H  
ATOM    109  C   VAL A   7       8.275  -6.047  -0.460  1.00 92.47           C  
ATOM    110  CB  VAL A   7       6.282  -4.616  -1.130  1.00 92.47           C  
ATOM    111  HB  VAL A   7       6.968  -3.769  -1.127  1.00 92.47           H  
ATOM    112  O   VAL A   7       9.174  -5.354   0.004  1.00 92.47           O  
ATOM    113  CG1 VAL A   7       6.181  -5.146  -2.562  1.00 92.47           C  
ATOM    114 HG11 VAL A   7       5.753  -4.384  -3.214  1.00 92.47           H  
ATOM    115 HG12 VAL A   7       7.170  -5.399  -2.944  1.00 92.47           H  
ATOM    116 HG13 VAL A   7       5.549  -6.034  -2.594  1.00 92.47           H  
ATOM    117  CG2 VAL A   7       4.889  -4.123  -0.703  1.00 92.47           C  
ATOM    118 HG21 VAL A   7       4.507  -3.412  -1.437  1.00 92.47           H  
ATOM    119 HG22 VAL A   7       4.202  -4.965  -0.629  1.00 92.47           H  
ATOM    120 HG23 VAL A   7       4.946  -3.614   0.259  1.00 92.47           H  
ATOM    121  N   GLU A   8       8.512  -7.134  -1.180  1.00 91.05           N  
ATOM    122  H   GLU A   8       7.727  -7.704  -1.461  1.00 91.05           H  
ATOM    123  CA  GLU A   8       9.839  -7.579  -1.600  1.00 91.05           C  
ATOM    124  HA  GLU A   8      10.555  -6.771  -1.453  1.00 91.05           H  
ATOM    125  C   GLU A   8       9.814  -7.928  -3.088  1.00 91.05           C  
ATOM    126  CB  GLU A   8      10.287  -8.754  -0.717  1.00 91.05           C  
ATOM    127  HB2 GLU A   8      10.337  -8.400   0.313  1.00 91.05           H  
ATOM    128  HB3 GLU A   8       9.542  -9.548  -0.767  1.00 91.05           H  
ATOM    129  O   GLU A   8       9.029  -8.775  -3.513  1.00 91.05           O  
ATOM    130  CG  GLU A   8      11.659  -9.328  -1.102  1.00 91.05           C  
ATOM    131  HG2 GLU A   8      11.577  -9.854  -2.053  1.00 91.05           H  
ATOM    132  HG3 GLU A   8      12.359  -8.502  -1.228  1.00 91.05           H  
ATOM    133  CD  GLU A   8      12.192 -10.292  -0.028  1.00 91.05           C  
ATOM    134  OE1 GLU A   8      13.387 -10.166   0.324  1.00 91.05           O  
ATOM    135  OE2 GLU A   8      11.398 -11.097   0.516  1.00 91.05           O  
ATOM    136  N   PHE A   9      10.673  -7.273  -3.868  1.00 86.82           N  
ATOM    137  H   PHE A   9      11.263  -6.572  -3.445  1.00 86.82           H  
ATOM    138  CA  PHE A   9      10.875  -7.543  -5.289  1.00 86.82           C  
ATOM    139  HA  PHE A   9      10.038  -8.129  -5.668  1.00 86.82           H  
ATOM    140  C   PHE A   9      12.158  -8.363  -5.468  1.00 86.82           C  
ATOM    141  CB  PHE A   9      10.905  -6.228  -6.085  1.00 86.82           C  
ATOM    142  HB2 PHE A   9      10.991  -6.465  -7.145  1.00 86.82           H  
ATOM    143  HB3 PHE A   9      11.797  -5.666  -5.807  1.00 86.82           H  
ATOM    144  O   PHE A   9      13.249  -7.921  -5.099  1.00 86.82           O  
ATOM    145  CG  PHE A   9       9.688  -5.340  -5.883  1.00 86.82           C  
ATOM    146  CD1 PHE A   9       8.522  -5.514  -6.651  1.00 86.82           C  
ATOM    147  HD1 PHE A   9       8.476  -6.286  -7.406  1.00 86.82           H  
ATOM    148  CD2 PHE A   9       9.716  -4.337  -4.899  1.00 86.82           C  
ATOM    149  HD2 PHE A   9      10.598  -4.201  -4.289  1.00 86.82           H  
ATOM    150  CE1 PHE A   9       7.405  -4.689  -6.412  1.00 86.82           C  
ATOM    151  HE1 PHE A   9       6.480  -4.837  -6.950  1.00 86.82           H  
ATOM    152  CE2 PHE A   9       8.619  -3.496  -4.685  1.00 86.82           C  
ATOM    153  HE2 PHE A   9       8.674  -2.716  -3.940  1.00 86.82           H  
ATOM    154  CZ  PHE A   9       7.460  -3.676  -5.443  1.00 86.82           C  
ATOM    155  HZ  PHE A   9       6.609  -3.038  -5.255  1.00 86.82           H  
ATOM    156  N   GLU A  10      12.027  -9.563  -6.029  1.00 84.36           N  
ATOM    157  H   GLU A  10      11.106  -9.843  -6.334  1.00 84.36           H  
ATOM    158  CA  GLU A  10      13.121 -10.510  -6.256  1.00 84.36           C  
ATOM    159  HA  GLU A  10      14.076  -9.996  -6.145  1.00 84.36           H  
ATOM    160  C   GLU A  10      13.028 -11.044  -7.691  1.00 84.36           C  
ATOM    161  CB  GLU A  10      13.077 -11.636  -5.200  1.00 84.36           C  
ATOM    162  HB2 GLU A  10      13.042 -11.189  -4.207  1.00 84.36           H  
ATOM    163  HB3 GLU A  10      12.173 -12.229  -5.339  1.00 84.36           H  
ATOM    164  O   GLU A  10      12.283 -11.982  -7.973  1.00 84.36           O  
ATOM    165  CG  GLU A  10      14.316 -12.546  -5.283  1.00 84.36           C  
ATOM    166  HG2 GLU A  10      14.429 -12.896  -6.309  1.00 84.36           H  
ATOM    167  HG3 GLU A  10      15.196 -11.949  -5.042  1.00 84.36           H  
ATOM    168  CD  GLU A  10      14.274 -13.782  -4.357  1.00 84.36           C  
ATOM    169  OE1 GLU A  10      15.231 -14.583  -4.441  1.00 84.36           O  
ATOM    170  OE2 GLU A  10      13.290 -13.988  -3.595  1.00 84.36           O  
ATOM    171  N   GLY A  11      13.772 -10.421  -8.611  1.00 81.20           N  
ATOM    172  H   GLY A  11      14.289  -9.600  -8.332  1.00 81.20           H  
ATOM    173  CA  GLY A  11      13.759 -10.779 -10.029  1.00 81.20           C  
ATOM    174  HA2 GLY A  11      14.110 -11.805 -10.146  1.00 81.20           H  
ATOM    175  HA3 GLY A  11      14.430 -10.119 -10.579  1.00 81.20           H  
ATOM    176  C   GLY A  11      12.365 -10.649 -10.639  1.00 81.20           C  
ATOM    177  O   GLY A  11      11.867  -9.549 -10.845  1.00 81.20           O  
ATOM    178  N   ASP A  12      11.751 -11.790 -10.924  1.00 82.80           N  
ATOM    179  H   ASP A  12      12.176 -12.653 -10.618  1.00 82.80           H  
ATOM    180  CA  ASP A  12      10.463 -11.942 -11.597  1.00 82.80           C  
ATOM    181  HA  ASP A  12      10.263 -11.042 -12.179  1.00 82.80           H  
ATOM    182  C   ASP A  12       9.290 -12.107 -10.597  1.00 82.80           C  
ATOM    183  CB  ASP A  12      10.665 -13.104 -12.588  1.00 82.80           C  
ATOM    184  HB2 ASP A  12       9.995 -13.011 -13.443  1.00 82.80           H  
ATOM    185  HB3 ASP A  12      11.663 -13.029 -13.021  1.00 82.80           H  
ATOM    186  O   ASP A  12       8.146 -12.377 -10.977  1.00 82.80           O  
ATOM    187  CG  ASP A  12      10.522 -14.501 -11.979  1.00 82.80           C  
ATOM    188  OD1 ASP A  12      11.005 -14.705 -10.838  1.00 82.80           O  
ATOM    189  OD2 ASP A  12       9.992 -15.400 -12.667  1.00 82.80           O  
ATOM    190  N   LYS A  13       9.560 -11.934  -9.294  1.00 88.12           N  
ATOM    191  H   LYS A  13      10.520 -11.737  -9.048  1.00 88.12           H  
ATOM    192  CA  LYS A  13       8.601 -12.121  -8.198  1.00 88.12           C  
ATOM    193  HA  LYS A  13       7.626 -12.360  -8.623  1.00 88.12           H  
ATOM    194  C   LYS A  13       8.425 -10.870  -7.354  1.00 88.12           C  
ATOM    195  CB  LYS A  13       9.044 -13.287  -7.305  1.00 88.12           C  
ATOM    196  HB2 LYS A  13       8.424 -13.320  -6.410  1.00 88.12           H  
ATOM    197  HB3 LYS A  13      10.080 -13.130  -7.004  1.00 88.12           H  
ATOM    198  O   LYS A  13       9.388 -10.189  -7.010  1.00 88.12           O  
ATOM    199  CG  LYS A  13       8.904 -14.615  -8.048  1.00 88.12           C  
ATOM    200  HG2 LYS A  13       9.342 -14.525  -9.042  1.00 88.12           H  
ATOM    201  HG3 LYS A  13       7.845 -14.850  -8.162  1.00 88.12           H  
ATOM    202  CD  LYS A  13       9.602 -15.748  -7.305  1.00 88.12           C  
ATOM    203  HD2 LYS A  13      10.619 -15.439  -7.063  1.00 88.12           H  
ATOM    204  HD3 LYS A  13       9.055 -15.989  -6.394  1.00 88.12           H  
ATOM    205  CE  LYS A  13       9.642 -16.939  -8.260  1.00 88.12           C  
ATOM    206  HE2 LYS A  13      10.093 -16.597  -9.192  1.00 88.12           H  
ATOM    207  HE3 LYS A  13       8.623 -17.252  -8.488  1.00 88.12           H  
ATOM    208  NZ  LYS A  13      10.437 -18.046  -7.691  1.00 88.12           N  
ATOM    209  HZ1 LYS A  13      10.497 -18.791  -8.371  1.00 88.12           H  
ATOM    210  HZ2 LYS A  13      11.371 -17.704  -7.516  1.00 88.12           H  
ATOM    211  HZ3 LYS A  13      10.021 -18.378  -6.833  1.00 88.12           H  
ATOM    212  N   MET A  14       7.188 -10.664  -6.912  1.00 90.40           N  
ATOM    213  H   MET A  14       6.465 -11.286  -7.246  1.00 90.40           H  
ATOM    214  CA  MET A  14       6.846  -9.738  -5.839  1.00 90.40           C  
ATOM    215  HA  MET A  14       7.757  -9.275  -5.460  1.00 90.40           H  
ATOM    216  C   MET A  14       6.176 -10.510  -4.700  1.00 90.40           C  
ATOM    217  CB  MET A  14       5.958  -8.614  -6.381  1.00 90.40           C  
ATOM    218  HB2 MET A  14       5.021  -9.041  -6.737  1.00 90.40           H  
ATOM    219  HB3 MET A  14       6.465  -8.133  -7.217  1.00 90.40           H  
ATOM    220  O   MET A  14       5.140 -11.148  -4.899  1.00 90.40           O  
ATOM    221  CG  MET A  14       5.671  -7.551  -5.315  1.00 90.40           C  
ATOM    222  HG2 MET A  14       5.381  -8.033  -4.382  1.00 90.40           H  
ATOM    223  HG3 MET A  14       6.591  -6.999  -5.124  1.00 90.40           H  
ATOM    224  SD  MET A  14       4.367  -6.372  -5.753  1.00 90.40           S  
ATOM    225  CE  MET A  14       2.959  -7.486  -5.603  1.00 90.40           C  
ATOM    226  HE1 MET A  14       3.100  -8.143  -4.745  1.00 90.40           H  
ATOM    227  HE2 MET A  14       2.048  -6.905  -5.456  1.00 90.40           H  
ATOM    228  HE3 MET A  14       2.895  -8.098  -6.503  1.00 90.40           H  
ATOM    229  N   ARG A  15       6.747 -10.439  -3.497  1.00 93.57           N  
ATOM    230  H   ARG A  15       7.590  -9.889  -3.415  1.00 93.57           H  
ATOM    231  CA  ARG A  15       6.150 -10.972  -2.267  1.00 93.57           C  
ATOM    232  HA  ARG A  15       5.328 -11.643  -2.513  1.00 93.57           H  
ATOM    233  C   ARG A  15       5.579  -9.832  -1.438  1.00 93.57           C  
ATOM    234  CB  ARG A  15       7.182 -11.761  -1.453  1.00 93.57           C  
ATOM    235  HB2 ARG A  15       8.039 -11.121  -1.245  1.00 93.57           H  
ATOM    236  HB3 ARG A  15       6.727 -12.039  -0.502  1.00 93.57           H  
ATOM    237  O   ARG A  15       6.252  -8.833  -1.209  1.00 93.57           O  
ATOM    238  CG  ARG A  15       7.666 -13.037  -2.151  1.00 93.57           C  
ATOM    239  HG2 ARG A  15       6.812 -13.680  -2.367  1.00 93.57           H  
ATOM    240  HG3 ARG A  15       8.179 -12.789  -3.080  1.00 93.57           H  
ATOM    241  CD  ARG A  15       8.632 -13.762  -1.208  1.00 93.57           C  
ATOM    242  HD2 ARG A  15       9.473 -13.102  -1.001  1.00 93.57           H  
ATOM    243  HD3 ARG A  15       8.120 -13.953  -0.265  1.00 93.57           H  
ATOM    244  NE  ARG A  15       9.077 -15.054  -1.762  1.00 93.57           N  
ATOM    245  HE  ARG A  15       8.342 -15.730  -1.913  1.00 93.57           H  
ATOM    246  NH1 ARG A  15      11.347 -14.676  -1.689  1.00 93.57           N  
ATOM    247 HH11 ARG A  15      11.182 -13.793  -1.226  1.00 93.57           H  
ATOM    248 HH12 ARG A  15      12.162 -14.665  -2.286  1.00 93.57           H  
ATOM    249  NH2 ARG A  15      10.590 -16.559  -2.565  1.00 93.57           N  
ATOM    250 HH21 ARG A  15       9.844 -17.216  -2.745  1.00 93.57           H  
ATOM    251 HH22 ARG A  15      11.567 -16.753  -2.731  1.00 93.57           H  
ATOM    252  CZ  ARG A  15      10.325 -15.418  -2.000  1.00 93.57           C  
ATOM    253  N   VAL A  16       4.354  -9.999  -0.958  1.00 94.56           N  
ATOM    254  H   VAL A  16       3.857 -10.839  -1.219  1.00 94.56           H  
ATOM    255  CA  VAL A  16       3.694  -9.087  -0.023  1.00 94.56           C  
ATOM    256  HA  VAL A  16       4.354  -8.248   0.194  1.00 94.56           H  
ATOM    257  C   VAL A  16       3.434  -9.851   1.263  1.00 94.56           C  
ATOM    258  CB  VAL A  16       2.391  -8.506  -0.600  1.00 94.56           C  
ATOM    259  HB  VAL A  16       1.659  -9.303  -0.735  1.00 94.56           H  
ATOM    260  O   VAL A  16       2.628 -10.777   1.280  1.00 94.56           O  
ATOM    261  CG1 VAL A  16       1.808  -7.451   0.348  1.00 94.56           C  
ATOM    262 HG11 VAL A  16       0.904  -7.021  -0.083  1.00 94.56           H  
ATOM    263 HG12 VAL A  16       2.536  -6.658   0.515  1.00 94.56           H  
ATOM    264 HG13 VAL A  16       1.548  -7.907   1.303  1.00 94.56           H  
ATOM    265  CG2 VAL A  16       2.633  -7.845  -1.960  1.00 94.56           C  
ATOM    266 HG21 VAL A  16       2.922  -8.610  -2.680  1.00 94.56           H  
ATOM    267 HG22 VAL A  16       1.721  -7.361  -2.310  1.00 94.56           H  
ATOM    268 HG23 VAL A  16       3.426  -7.101  -1.881  1.00 94.56           H  
ATOM    269  N   ARG A  17       4.120  -9.475   2.340  1.00 96.53           N  
ATOM    270  H   ARG A  17       4.744  -8.687   2.242  1.00 96.53           H  
ATOM    271  CA  ARG A  17       3.867 -10.000   3.685  1.00 96.53           C  
ATOM    272  HA  ARG A  17       3.331 -10.946   3.611  1.00 96.53           H  
ATOM    273  C   ARG A  17       2.979  -9.039   4.443  1.00 96.53           C  
ATOM    274  CB  ARG A  17       5.160 -10.256   4.455  1.00 96.53           C  
ATOM    275  HB2 ARG A  17       5.737  -9.334   4.523  1.00 96.53           H  
ATOM    276  HB3 ARG A  17       4.908 -10.584   5.463  1.00 96.53           H  
ATOM    277  O   ARG A  17       3.266  -7.844   4.497  1.00 96.53           O  
ATOM    278  CG  ARG A  17       5.997 -11.336   3.780  1.00 96.53           C  
ATOM    279  HG2 ARG A  17       5.409 -12.251   3.707  1.00 96.53           H  
ATOM    280  HG3 ARG A  17       6.289 -11.016   2.780  1.00 96.53           H  
ATOM    281  CD  ARG A  17       7.248 -11.610   4.605  1.00 96.53           C  
ATOM    282  HD2 ARG A  17       6.954 -11.937   5.602  1.00 96.53           H  
ATOM    283  HD3 ARG A  17       7.843 -10.698   4.671  1.00 96.53           H  
ATOM    284  NE  ARG A  17       8.014 -12.663   3.946  1.00 96.53           N  
ATOM    285  HE  ARG A  17       7.541 -13.170   3.211  1.00 96.53           H  
ATOM    286  NH1 ARG A  17       9.885 -12.691   5.257  1.00 96.53           N  
ATOM    287 HH11 ARG A  17       9.352 -12.166   5.936  1.00 96.53           H  
ATOM    288 HH12 ARG A  17      10.759 -13.144   5.484  1.00 96.53           H  
ATOM    289  NH2 ARG A  17       9.698 -14.027   3.444  1.00 96.53           N  
ATOM    290 HH21 ARG A  17       9.061 -14.373   2.741  1.00 96.53           H  
ATOM    291 HH22 ARG A  17      10.655 -14.344   3.495  1.00 96.53           H  
ATOM    292  CZ  ARG A  17       9.210 -13.110   4.222  1.00 96.53           C  
ATOM    293  N   LEU A  18       1.930  -9.582   5.032  1.00 96.04           N  
ATOM    294  H   LEU A  18       1.797 -10.579   4.937  1.00 96.04           H  
ATOM    295  CA  LEU A  18       0.923  -8.863   5.786  1.00 96.04           C  
ATOM    296  HA  LEU A  18       1.153  -7.798   5.810  1.00 96.04           H  
ATOM    297  C   LEU A  18       0.908  -9.408   7.204  1.00 96.04           C  
ATOM    298  CB  LEU A  18      -0.446  -9.065   5.129  1.00 96.04           C  
ATOM    299  HB2 LEU A  18      -0.693 -10.126   5.182  1.00 96.04           H  
ATOM    300  HB3 LEU A  18      -1.191  -8.517   5.706  1.00 96.04           H  
ATOM    301  O   LEU A  18       0.828 -10.619   7.388  1.00 96.04           O  
ATOM    302  CG  LEU A  18      -0.523  -8.620   3.662  1.00 96.04           C  
ATOM    303  HG  LEU A  18       0.269  -9.087   3.077  1.00 96.04           H  
ATOM    304  CD1 LEU A  18      -1.852  -9.088   3.094  1.00 96.04           C  
ATOM    305 HD11 LEU A  18      -1.880 -10.177   3.132  1.00 96.04           H  
ATOM    306 HD12 LEU A  18      -2.676  -8.692   3.688  1.00 96.04           H  
ATOM    307 HD13 LEU A  18      -1.958  -8.760   2.060  1.00 96.04           H  
ATOM    308  CD2 LEU A  18      -0.418  -7.105   3.522  1.00 96.04           C  
ATOM    309 HD21 LEU A  18       0.560  -6.783   3.879  1.00 96.04           H  
ATOM    310 HD22 LEU A  18      -1.198  -6.619   4.109  1.00 96.04           H  
ATOM    311 HD23 LEU A  18      -0.518  -6.822   2.475  1.00 96.04           H  
ATOM    312  N   ARG A  19       0.941  -8.524   8.195  1.00 96.23           N  
ATOM    313  H   ARG A  19       1.055  -7.550   7.956  1.00 96.23           H  
ATOM    314  CA  ARG A  19       0.782  -8.888   9.603  1.00 96.23           C  
ATOM    315  HA  ARG A  19       0.424  -9.915   9.675  1.00 96.23           H  
ATOM    316  C   ARG A  19      -0.270  -8.002  10.247  1.00 96.23           C  
ATOM    317  CB  ARG A  19       2.149  -8.825  10.291  1.00 96.23           C  
ATOM    318  HB2 ARG A  19       2.806  -9.570   9.840  1.00 96.23           H  
ATOM    319  HB3 ARG A  19       2.588  -7.839  10.142  1.00 96.23           H  
ATOM    320  O   ARG A  19      -0.182  -6.777  10.157  1.00 96.23           O  
ATOM    321  CG  ARG A  19       2.037  -9.097  11.790  1.00 96.23           C  
ATOM    322  HG2 ARG A  19       1.554 -10.058  11.961  1.00 96.23           H  
ATOM    323  HG3 ARG A  19       1.444  -8.308  12.253  1.00 96.23           H  
ATOM    324  CD  ARG A  19       3.421  -9.103  12.428  1.00 96.23           C  
ATOM    325  HD2 ARG A  19       3.975  -8.226  12.094  1.00 96.23           H  
ATOM    326  HD3 ARG A  19       3.949 -10.009  12.128  1.00 96.23           H  
ATOM    327  NE  ARG A  19       3.258  -9.043  13.878  1.00 96.23           N  
ATOM    328  HE  ARG A  19       2.381  -8.667  14.210  1.00 96.23           H  
ATOM    329  NH1 ARG A  19       5.367  -9.597  14.561  1.00 96.23           N  
ATOM    330 HH11 ARG A  19       5.994  -9.827  15.319  1.00 96.23           H  
ATOM    331 HH12 ARG A  19       5.558  -9.845  13.600  1.00 96.23           H  
ATOM    332  NH2 ARG A  19       3.750  -9.068  16.043  1.00 96.23           N  
ATOM    333 HH21 ARG A  19       4.351  -9.180  16.847  1.00 96.23           H  
ATOM    334 HH22 ARG A  19       2.818  -8.687  16.119  1.00 96.23           H  
ATOM    335  CZ  ARG A  19       4.140  -9.239  14.819  1.00 96.23           C  
ATOM    336  N   ASN A  20      -1.251  -8.623  10.894  1.00 94.82           N  
ATOM    337  H   ASN A  20      -1.240  -9.632  10.933  1.00 94.82           H  
ATOM    338  CA  ASN A  20      -2.327  -7.923  11.585  1.00 94.82           C  
ATOM    339  HA  ASN A  20      -2.337  -6.873  11.292  1.00 94.82           H  
ATOM    340  C   ASN A  20      -2.108  -7.972  13.105  1.00 94.82           C  
ATOM    341  CB  ASN A  20      -3.664  -8.531  11.140  1.00 94.82           C  
ATOM    342  HB2 ASN A  20      -3.683  -9.586  11.415  1.00 94.82           H  
ATOM    343  HB3 ASN A  20      -3.766  -8.444  10.059  1.00 94.82           H  
ATOM    344  O   ASN A  20      -2.389  -8.977  13.753  1.00 94.82           O  
ATOM    345  CG  ASN A  20      -4.853  -7.854  11.783  1.00 94.82           C  
ATOM    346  ND2 ASN A  20      -6.031  -8.386  11.595  1.00 94.82           N  
ATOM    347 HD21 ASN A  20      -6.136  -9.178  10.978  1.00 94.82           H  
ATOM    348 HD22 ASN A  20      -6.833  -7.933  12.009  1.00 94.82           H  
ATOM    349  OD1 ASN A  20      -4.741  -6.838  12.450  1.00 94.82           O  
ATOM    350  N   ASP A  21      -1.637  -6.865  13.677  1.00 93.35           N  
ATOM    351  H   ASP A  21      -1.516  -6.044  13.101  1.00 93.35           H  
ATOM    352  CA  ASP A  21      -1.428  -6.700  15.123  1.00 93.35           C  
ATOM    353  HA  ASP A  21      -1.312  -7.684  15.578  1.00 93.35           H  
ATOM    354  C   ASP A  21      -2.647  -6.052  15.813  1.00 93.35           C  
ATOM    355  CB  ASP A  21      -0.130  -5.915  15.382  1.00 93.35           C  
ATOM    356  HB2 ASP A  21      -0.070  -5.651  16.438  1.00 93.35           H  
ATOM    357  HB3 ASP A  21      -0.154  -4.989  14.807  1.00 93.35           H  
ATOM    358  O   ASP A  21      -2.538  -5.435  16.874  1.00 93.35           O  
ATOM    359  CG  ASP A  21       1.148  -6.691  15.052  1.00 93.35           C  
ATOM    360  OD1 ASP A  21       1.263  -7.890  15.408  1.00 93.35           O  
ATOM    361  OD2 ASP A  21       2.089  -6.071  14.512  1.00 93.35           O  
ATOM    362  N   SER A  22      -3.824  -6.136  15.198  1.00 89.51           N  
ATOM    363  H   SER A  22      -3.877  -6.653  14.332  1.00 89.51           H  
ATOM    364  CA  SER A  22      -5.064  -5.585  15.736  1.00 89.51           C  
ATOM    365  HA  SER A  22      -4.828  -4.872  16.526  1.00 89.51           H  
ATOM    366  C   SER A  22      -5.980  -6.640  16.344  1.00 89.51           C  
ATOM    367  CB  SER A  22      -5.762  -4.823  14.638  1.00 89.51           C  
ATOM    368  HB2 SER A  22      -6.355  -4.028  15.089  1.00 89.51           H  
ATOM    369  HB3 SER A  22      -4.988  -4.405  13.994  1.00 89.51           H  
ATOM    370  O   SER A  22      -5.723  -7.837  16.261  1.00 89.51           O  
ATOM    371  OG  SER A  22      -6.596  -5.666  13.888  1.00 89.51           O  
ATOM    372  HG  SER A  22      -6.043  -6.144  13.266  1.00 89.51           H  
ATOM    373  N   SER A  23      -7.072  -6.186  16.959  1.00 89.96           N  
ATOM    374  H   SER A  23      -7.267  -5.195  16.960  1.00 89.96           H  
ATOM    375  CA  SER A  23      -8.094  -7.050  17.549  1.00 89.96           C  
ATOM    376  HA  SER A  23      -7.616  -7.954  17.928  1.00 89.96           H  
ATOM    377  C   SER A  23      -9.175  -7.507  16.565  1.00 89.96           C  
ATOM    378  CB  SER A  23      -8.737  -6.330  18.736  1.00 89.96           C  
ATOM    379  HB2 SER A  23      -9.551  -6.936  19.135  1.00 89.96           H  
ATOM    380  HB3 SER A  23      -7.990  -6.189  19.517  1.00 89.96           H  
ATOM    381  O   SER A  23     -10.021  -8.316  16.948  1.00 89.96           O  
ATOM    382  OG  SER A  23      -9.233  -5.064  18.334  1.00 89.96           O  
ATOM    383  HG  SER A  23      -9.850  -4.745  18.997  1.00 89.96           H  
ATOM    384  N   THR A  24      -9.179  -7.019  15.322  1.00 89.99           N  
ATOM    385  H   THR A  24      -8.431  -6.411  15.020  1.00 89.99           H  
ATOM    386  CA  THR A  24     -10.200  -7.343  14.317  1.00 89.99           C  
ATOM    387  HA  THR A  24     -10.854  -8.114  14.725  1.00 89.99           H  
ATOM    388  C   THR A  24      -9.568  -7.897  13.040  1.00 89.99           C  
ATOM    389  CB  THR A  24     -11.089  -6.134  13.985  1.00 89.99           C  
ATOM    390  HB  THR A  24     -11.752  -6.399  13.161  1.00 89.99           H  
ATOM    391  O   THR A  24      -8.440  -7.540  12.706  1.00 89.99           O  
ATOM    392  CG2 THR A  24     -11.942  -5.713  15.181  1.00 89.99           C  
ATOM    393 HG21 THR A  24     -12.539  -6.559  15.523  1.00 89.99           H  
ATOM    394 HG22 THR A  24     -12.608  -4.902  14.887  1.00 89.99           H  
ATOM    395 HG23 THR A  24     -11.302  -5.372  15.996  1.00 89.99           H  
ATOM    396  OG1 THR A  24     -10.327  -5.011  13.617  1.00 89.99           O  
ATOM    397  HG1 THR A  24     -10.875  -4.446  13.068  1.00 89.99           H  
ATOM    398  N   PRO A  25     -10.254  -8.787  12.301  1.00 92.70           N  
ATOM    399  CA  PRO A  25      -9.804  -9.175  10.971  1.00 92.70           C  
ATOM    400  HA  PRO A  25      -8.827  -9.650  11.058  1.00 92.70           H  
ATOM    401  C   PRO A  25      -9.700  -7.959  10.045  1.00 92.70           C  
ATOM    402  CB  PRO A  25     -10.818 -10.199  10.456  1.00 92.70           C  
ATOM    403  HB2 PRO A  25     -11.584  -9.706   9.857  1.00 92.70           H  
ATOM    404  HB3 PRO A  25     -10.334 -10.989   9.882  1.00 92.70           H  
ATOM    405  O   PRO A  25     -10.530  -7.047  10.104  1.00 92.70           O  
ATOM    406  CG  PRO A  25     -11.452 -10.743  11.735  1.00 92.70           C  
ATOM    407  HG2 PRO A  25     -10.821 -11.530  12.147  1.00 92.70           H  
ATOM    408  HG3 PRO A  25     -12.462 -11.114  11.560  1.00 92.70           H  
ATOM    409  CD  PRO A  25     -11.445  -9.534  12.668  1.00 92.70           C  
ATOM    410  HD2 PRO A  25     -12.328  -8.920  12.491  1.00 92.70           H  
ATOM    411  HD3 PRO A  25     -11.412  -9.873  13.703  1.00 92.70           H  
ATOM    412  N   VAL A  26      -8.690  -7.978   9.180  1.00 93.70           N  
ATOM    413  H   VAL A  26      -8.057  -8.766   9.195  1.00 93.70           H  
ATOM    414  CA  VAL A  26      -8.440  -6.941   8.177  1.00 93.70           C  
ATOM    415  HA  VAL A  26      -9.225  -6.186   8.210  1.00 93.70           H  
ATOM    416  C   VAL A  26      -8.470  -7.585   6.803  1.00 93.70           C  
ATOM    417  CB  VAL A  26      -7.098  -6.241   8.444  1.00 93.70           C  
ATOM    418  HB  VAL A  26      -6.304  -6.986   8.496  1.00 93.70           H  
ATOM    419  O   VAL A  26      -7.833  -8.615   6.590  1.00 93.70           O  
ATOM    420  CG1 VAL A  26      -6.757  -5.239   7.339  1.00 93.70           C  
ATOM    421 HG11 VAL A  26      -7.524  -4.466   7.281  1.00 93.70           H  
ATOM    422 HG12 VAL A  26      -6.680  -5.738   6.373  1.00 93.70           H  
ATOM    423 HG13 VAL A  26      -5.791  -4.782   7.551  1.00 93.70           H  
ATOM    424  CG2 VAL A  26      -7.152  -5.478   9.773  1.00 93.70           C  
ATOM    425 HG21 VAL A  26      -7.908  -4.695   9.713  1.00 93.70           H  
ATOM    426 HG22 VAL A  26      -7.410  -6.146  10.595  1.00 93.70           H  
ATOM    427 HG23 VAL A  26      -6.184  -5.029   9.997  1.00 93.70           H  
ATOM    428  N   GLU A  27      -9.197  -6.985   5.871  1.00 94.49           N  
ATOM    429  H   GLU A  27      -9.622  -6.093   6.078  1.00 94.49           H  
ATOM    430  CA  GLU A  27      -9.167  -7.373   4.468  1.00 94.49           C  
ATOM    431  HA  GLU A  27      -8.838  -8.409   4.395  1.00 94.49           H  
ATOM    432  C   GLU A  27      -8.146  -6.511   3.721  1.00 94.49           C  
ATOM    433  CB  GLU A  27     -10.582  -7.317   3.876  1.00 94.49           C  
ATOM    434  HB2 GLU A  27     -11.235  -7.926   4.501  1.00 94.49           H  
ATOM    435  HB3 GLU A  27     -10.952  -6.292   3.880  1.00 94.49           H  
ATOM    436  O   GLU A  27      -8.099  -5.292   3.862  1.00 94.49           O  
ATOM    437  CG  GLU A  27     -10.610  -7.876   2.449  1.00 94.49           C  
ATOM    438  HG2 GLU A  27      -9.991  -8.773   2.412  1.00 94.49           H  
ATOM    439  HG3 GLU A  27     -10.169  -7.151   1.766  1.00 94.49           H  
ATOM    440  CD  GLU A  27     -12.034  -8.239   2.006  1.00 94.49           C  
ATOM    441  OE1 GLU A  27     -12.780  -7.352   1.552  1.00 94.49           O  
ATOM    442  OE2 GLU A  27     -12.359  -9.446   2.086  1.00 94.49           O  
ATOM    443  N   VAL A  28      -7.279  -7.150   2.941  1.00 94.28           N  
ATOM    444  H   VAL A  28      -7.321  -8.158   2.904  1.00 94.28           H  
ATOM    445  CA  VAL A  28      -6.277  -6.469   2.123  1.00 94.28           C  
ATOM    446  HA  VAL A  28      -6.422  -5.392   2.206  1.00 94.28           H  
ATOM    447  C   VAL A  28      -6.498  -6.854   0.669  1.00 94.28           C  
ATOM    448  CB  VAL A  28      -4.843  -6.765   2.598  1.00 94.28           C  
ATOM    449  HB  VAL A  28      -4.620  -7.821   2.445  1.00 94.28           H  
ATOM    450  O   VAL A  28      -6.388  -8.024   0.292  1.00 94.28           O  
ATOM    451  CG1 VAL A  28      -3.833  -5.930   1.798  1.00 94.28           C  
ATOM    452 HG11 VAL A  28      -3.870  -6.205   0.744  1.00 94.28           H  
ATOM    453 HG12 VAL A  28      -2.824  -6.110   2.169  1.00 94.28           H  
ATOM    454 HG13 VAL A  28      -4.068  -4.869   1.893  1.00 94.28           H  
ATOM    455  CG2 VAL A  28      -4.655  -6.439   4.087  1.00 94.28           C  
ATOM    456 HG21 VAL A  28      -5.264  -7.111   4.692  1.00 94.28           H  
ATOM    457 HG22 VAL A  28      -4.960  -5.411   4.281  1.00 94.28           H  
ATOM    458 HG23 VAL A  28      -3.612  -6.568   4.377  1.00 94.28           H  
ATOM    459  N   HIS A  29      -6.780  -5.860  -0.165  1.00 94.39           N  
ATOM    460  H   HIS A  29      -6.872  -4.932   0.224  1.00 94.39           H  
ATOM    461  CA  HIS A  29      -6.830  -6.006  -1.613  1.00 94.39           C  
ATOM    462  HA  HIS A  29      -6.997  -7.054  -1.860  1.00 94.39           H  
ATOM    463  C   HIS A  29      -5.499  -5.561  -2.198  1.00 94.39           C  
ATOM    464  CB  HIS A  29      -7.982  -5.203  -2.222  1.00 94.39           C  
ATOM    465  HB2 HIS A  29      -7.744  -4.140  -2.173  1.00 94.39           H  
ATOM    466  HB3 HIS A  29      -8.085  -5.472  -3.273  1.00 94.39           H  
ATOM    467  O   HIS A  29      -5.102  -4.411  -2.050  1.00 94.39           O  
ATOM    468  CG  HIS A  29      -9.296  -5.421  -1.533  1.00 94.39           C  
ATOM    469  CD2 HIS A  29      -9.826  -4.599  -0.578  1.00 94.39           C  
ATOM    470  HD2 HIS A  29      -9.389  -3.691  -0.191  1.00 94.39           H  
ATOM    471  ND1 HIS A  29     -10.175  -6.471  -1.711  1.00 94.39           N  
ATOM    472  HD1 HIS A  29     -10.039  -7.314  -2.250  1.00 94.39           H  
ATOM    473  CE1 HIS A  29     -11.210  -6.278  -0.876  1.00 94.39           C  
ATOM    474  HE1 HIS A  29     -12.047  -6.945  -0.732  1.00 94.39           H  
ATOM    475  NE2 HIS A  29     -11.037  -5.146  -0.189  1.00 94.39           N  
ATOM    476  N   ILE A  30      -4.813  -6.455  -2.894  1.00 93.08           N  
ATOM    477  H   ILE A  30      -5.210  -7.378  -3.004  1.00 93.08           H  
ATOM    478  CA  ILE A  30      -3.554  -6.160  -3.571  1.00 93.08           C  
ATOM    479  HA  ILE A  30      -3.204  -5.168  -3.285  1.00 93.08           H  
ATOM    480  C   ILE A  30      -3.839  -6.156  -5.065  1.00 93.08           C  
ATOM    481  CB  ILE A  30      -2.456  -7.165  -3.178  1.00 93.08           C  
ATOM    482  HB  ILE A  30      -2.745  -8.147  -3.554  1.00 93.08           H  
ATOM    483  O   ILE A  30      -4.356  -7.136  -5.602  1.00 93.08           O  
ATOM    484  CG1 ILE A  30      -2.280  -7.273  -1.645  1.00 93.08           C  
ATOM    485 HG12 ILE A  30      -1.778  -6.383  -1.265  1.00 93.08           H  
ATOM    486 HG13 ILE A  30      -3.252  -7.348  -1.156  1.00 93.08           H  
ATOM    487  CG2 ILE A  30      -1.135  -6.730  -3.841  1.00 93.08           C  
ATOM    488 HG21 ILE A  30      -1.226  -6.749  -4.927  1.00 93.08           H  
ATOM    489 HG22 ILE A  30      -0.873  -5.719  -3.528  1.00 93.08           H  
ATOM    490 HG23 ILE A  30      -0.321  -7.400  -3.567  1.00 93.08           H  
ATOM    491  CD1 ILE A  30      -1.503  -8.524  -1.227  1.00 93.08           C  
ATOM    492 HD11 ILE A  30      -0.502  -8.522  -1.658  1.00 93.08           H  
ATOM    493 HD12 ILE A  30      -2.038  -9.414  -1.559  1.00 93.08           H  
ATOM    494 HD13 ILE A  30      -1.412  -8.549  -0.142  1.00 93.08           H  
ATOM    495  N   LYS A  31      -3.508  -5.055  -5.732  1.00 90.47           N  
ATOM    496  H   LYS A  31      -3.052  -4.319  -5.213  1.00 90.47           H  
ATOM    497  CA  LYS A  31      -3.604  -4.886  -7.178  1.00 90.47           C  
ATOM    498  HA  LYS A  31      -3.946  -5.817  -7.630  1.00 90.47           H  
ATOM    499  C   LYS A  31      -2.216  -4.582  -7.721  1.00 90.47           C  
ATOM    500  CB  LYS A  31      -4.617  -3.778  -7.502  1.00 90.47           C  
ATOM    501  HB2 LYS A  31      -4.287  -2.843  -7.050  1.00 90.47           H  
ATOM    502  HB3 LYS A  31      -5.585  -4.044  -7.077  1.00 90.47           H  
ATOM    503  O   LYS A  31      -1.557  -3.650  -7.276  1.00 90.47           O  
ATOM    504  CG  LYS A  31      -4.766  -3.591  -9.018  1.00 90.47           C  
ATOM    505  HG2 LYS A  31      -5.171  -4.506  -9.451  1.00 90.47           H  
ATOM    506  HG3 LYS A  31      -3.787  -3.403  -9.457  1.00 90.47           H  
ATOM    507  CD  LYS A  31      -5.671  -2.406  -9.380  1.00 90.47           C  
ATOM    508  HD2 LYS A  31      -6.666  -2.546  -8.959  1.00 90.47           H  
ATOM    509  HD3 LYS A  31      -5.231  -1.492  -8.982  1.00 90.47           H  
ATOM    510  CE  LYS A  31      -5.729  -2.342 -10.910  1.00 90.47           C  
ATOM    511  HE2 LYS A  31      -4.707  -2.403 -11.283  1.00 90.47           H  
ATOM    512  HE3 LYS A  31      -6.262  -3.218 -11.278  1.00 90.47           H  
ATOM    513  NZ  LYS A  31      -6.353  -1.113 -11.444  1.00 90.47           N  
ATOM    514  HZ1 LYS A  31      -5.825  -0.308 -11.137  1.00 90.47           H  
ATOM    515  HZ2 LYS A  31      -7.309  -1.009 -11.137  1.00 90.47           H  
ATOM    516  HZ3 LYS A  31      -6.317  -1.151 -12.453  1.00 90.47           H  
ATOM    517  N   VAL A  32      -1.793  -5.334  -8.725  1.00 87.33           N  
ATOM    518  H   VAL A  32      -2.364  -6.107  -9.033  1.00 87.33           H  
ATOM    519  CA  VAL A  32      -0.480  -5.166  -9.343  1.00 87.33           C  
ATOM    520  HA  VAL A  32       0.029  -4.297  -8.927  1.00 87.33           H  
ATOM    521  C   VAL A  32      -0.678  -4.941 -10.825  1.00 87.33           C  
ATOM    522  CB  VAL A  32       0.403  -6.385  -9.082  1.00 87.33           C  
ATOM    523  HB  VAL A  32      -0.016  -7.251  -9.595  1.00 87.33           H  
ATOM    524  O   VAL A  32      -1.224  -5.792 -11.525  1.00 87.33           O  
ATOM    525  CG1 VAL A  32       1.824  -6.146  -9.590  1.00 87.33           C  
ATOM    526 HG11 VAL A  32       1.823  -5.888 -10.649  1.00 87.33           H  
ATOM    527 HG12 VAL A  32       2.314  -5.355  -9.023  1.00 87.33           H  
ATOM    528 HG13 VAL A  32       2.369  -7.083  -9.480  1.00 87.33           H  
ATOM    529  CG2 VAL A  32       0.477  -6.702  -7.589  1.00 87.33           C  
ATOM    530 HG21 VAL A  32       1.077  -7.604  -7.467  1.00 87.33           H  
ATOM    531 HG22 VAL A  32       0.910  -5.861  -7.047  1.00 87.33           H  
ATOM    532 HG23 VAL A  32      -0.512  -6.932  -7.192  1.00 87.33           H  
ATOM    533  N   SER A  33      -0.259  -3.772 -11.292  1.00 82.46           N  
ATOM    534  H   SER A  33       0.185  -3.127 -10.654  1.00 82.46           H  
ATOM    535  CA  SER A  33      -0.172  -3.462 -12.715  1.00 82.46           C  
ATOM    536  HA  SER A  33      -0.579  -4.290 -13.294  1.00 82.46           H  
ATOM    537  C   SER A  33       1.281  -3.302 -13.119  1.00 82.46           C  
ATOM    538  CB  SER A  33      -0.979  -2.216 -13.083  1.00 82.46           C  
ATOM    539  HB2 SER A  33      -2.041  -2.434 -12.968  1.00 82.46           H  
ATOM    540  HB3 SER A  33      -0.795  -1.965 -14.127  1.00 82.46           H  
ATOM    541  O   SER A  33       2.097  -2.800 -12.341  1.00 82.46           O  
ATOM    542  OG  SER A  33      -0.652  -1.109 -12.262  1.00 82.46           O  
ATOM    543  HG  SER A  33       0.273  -1.179 -12.013  1.00 82.46           H  
ATOM    544  N   GLY A  34       1.548  -3.681 -14.360  1.00 76.22           N  
ATOM    545  H   GLY A  34       0.794  -3.987 -14.959  1.00 76.22           H  
ATOM    546  CA  GLY A  34       2.870  -3.690 -14.942  1.00 76.22           C  
ATOM    547  HA2 GLY A  34       3.618  -3.339 -14.231  1.00 76.22           H  
ATOM    548  HA3 GLY A  34       3.061  -4.725 -15.226  1.00 76.22           H  
ATOM    549  C   GLY A  34       2.962  -2.869 -16.204  1.00 76.22           C  
ATOM    550  O   GLY A  34       1.998  -2.838 -16.965  1.00 76.22           O  
ATOM    551  N   ASP A  35       4.126  -2.265 -16.395  1.00 74.84           N  
ATOM    552  H   ASP A  35       4.877  -2.431 -15.741  1.00 74.84           H  
ATOM    553  CA  ASP A  35       4.571  -1.751 -17.682  1.00 74.84           C  
ATOM    554  HA  ASP A  35       3.769  -1.236 -18.212  1.00 74.84           H  
ATOM    555  C   ASP A  35       5.030  -2.964 -18.512  1.00 74.84           C  
ATOM    556  CB  ASP A  35       5.690  -0.743 -17.385  1.00 74.84           C  
ATOM    557  HB2 ASP A  35       5.277   0.096 -16.825  1.00 74.84           H  
ATOM    558  HB3 ASP A  35       6.440  -1.221 -16.754  1.00 74.84           H  
ATOM    559  O   ASP A  35       5.945  -3.686 -18.105  1.00 74.84           O  
ATOM    560  CG  ASP A  35       6.384  -0.219 -18.634  1.00 74.84           C  
ATOM    561  OD1 ASP A  35       5.996  -0.657 -19.732  1.00 74.84           O  
ATOM    562  OD2 ASP A  35       7.391   0.499 -18.434  1.00 74.84           O  
ATOM    563  N   LYS A  36       4.303  -3.283 -19.587  1.00 71.88           N  
ATOM    564  H   LYS A  36       3.605  -2.620 -19.892  1.00 71.88           H  
ATOM    565  CA  LYS A  36       4.561  -4.449 -20.444  1.00 71.88           C  
ATOM    566  HA  LYS A  36       5.095  -5.206 -19.870  1.00 71.88           H  
ATOM    567  C   LYS A  36       5.474  -4.120 -21.624  1.00 71.88           C  
ATOM    568  CB  LYS A  36       3.248  -5.031 -20.993  1.00 71.88           C  
ATOM    569  HB2 LYS A  36       3.511  -5.846 -21.668  1.00 71.88           H  
ATOM    570  HB3 LYS A  36       2.745  -4.271 -21.590  1.00 71.88           H  
ATOM    571  O   LYS A  36       5.922  -5.063 -22.279  1.00 71.88           O  
ATOM    572  CG  LYS A  36       2.275  -5.584 -19.942  1.00 71.88           C  
ATOM    573  HG2 LYS A  36       1.901  -4.776 -19.313  1.00 71.88           H  
ATOM    574  HG3 LYS A  36       2.796  -6.312 -19.319  1.00 71.88           H  
ATOM    575  CD  LYS A  36       1.112  -6.273 -20.676  1.00 71.88           C  
ATOM    576  HD2 LYS A  36       0.570  -5.537 -21.270  1.00 71.88           H  
ATOM    577  HD3 LYS A  36       1.536  -7.002 -21.367  1.00 71.88           H  
ATOM    578  CE  LYS A  36       0.152  -7.028 -19.750  1.00 71.88           C  
ATOM    579  HE2 LYS A  36       0.720  -7.517 -18.958  1.00 71.88           H  
ATOM    580  HE3 LYS A  36      -0.343  -7.805 -20.334  1.00 71.88           H  
ATOM    581  NZ  LYS A  36      -0.895  -6.164 -19.170  1.00 71.88           N  
ATOM    582  HZ1 LYS A  36      -0.511  -5.523 -18.490  1.00 71.88           H  
ATOM    583  HZ2 LYS A  36      -1.367  -5.644 -19.896  1.00 71.88           H  
ATOM    584  HZ3 LYS A  36      -1.586  -6.761 -18.739  1.00 71.88           H  
ATOM    585  N   ASP A  37       5.684  -2.847 -21.945  1.00 71.14           N  
ATOM    586  H   ASP A  37       5.335  -2.116 -21.341  1.00 71.14           H  
ATOM    587  CA  ASP A  37       6.488  -2.416 -23.094  1.00 71.14           C  
ATOM    588  HA  ASP A  37       6.802  -3.305 -23.640  1.00 71.14           H  
ATOM    589  C   ASP A  37       7.814  -1.740 -22.696  1.00 71.14           C  
ATOM    590  CB  ASP A  37       5.622  -1.616 -24.083  1.00 71.14           C  
ATOM    591  HB2 ASP A  37       4.796  -2.252 -24.401  1.00 71.14           H  
ATOM    592  HB3 ASP A  37       6.220  -1.398 -24.967  1.00 71.14           H  
ATOM    593  O   ASP A  37       8.694  -1.572 -23.545  1.00 71.14           O  
ATOM    594  CG  ASP A  37       5.055  -0.301 -23.548  1.00 71.14           C  
ATOM    595  OD1 ASP A  37       5.660   0.234 -22.605  1.00 71.14           O  
ATOM    596  OD2 ASP A  37       4.056   0.152 -24.160  1.00 71.14           O  
ATOM    597  N   GLY A  38       8.010  -1.488 -21.399  1.00 67.20           N  
ATOM    598  H   GLY A  38       7.180  -1.434 -20.826  1.00 67.20           H  
ATOM    599  CA  GLY A  38       9.239  -0.978 -20.802  1.00 67.20           C  
ATOM    600  HA2 GLY A  38       9.190  -1.142 -19.726  1.00 67.20           H  
ATOM    601  HA3 GLY A  38      10.095  -1.517 -21.210  1.00 67.20           H  
ATOM    602  C   GLY A  38       9.447   0.517 -21.034  1.00 67.20           C  
ATOM    603  O   GLY A  38      10.585   0.987 -20.932  1.00 67.20           O  
ATOM    604  N   ASP A  39       8.394   1.257 -21.388  1.00 68.45           N  
ATOM    605  H   ASP A  39       7.483   0.822 -21.425  1.00 68.45           H  
ATOM    606  CA  ASP A  39       8.461   2.685 -21.698  1.00 68.45           C  
ATOM    607  HA  ASP A  39       9.425   2.860 -22.175  1.00 68.45           H  
ATOM    608  C   ASP A  39       8.444   3.596 -20.452  1.00 68.45           C  
ATOM    609  CB  ASP A  39       7.391   3.035 -22.750  1.00 68.45           C  
ATOM    610  HB2 ASP A  39       7.378   2.266 -23.523  1.00 68.45           H  
ATOM    611  HB3 ASP A  39       7.704   3.962 -23.232  1.00 68.45           H  
ATOM    612  O   ASP A  39       8.667   4.809 -20.552  1.00 68.45           O  
ATOM    613  CG  ASP A  39       5.965   3.247 -22.219  1.00 68.45           C  
ATOM    614  OD1 ASP A  39       5.725   3.001 -21.018  1.00 68.45           O  
ATOM    615  OD2 ASP A  39       5.175   3.881 -22.963  1.00 68.45           O  
ATOM    616  N   GLY A  40       8.253   3.008 -19.269  1.00 65.07           N  
ATOM    617  H   GLY A  40       8.000   2.030 -19.288  1.00 65.07           H  
ATOM    618  CA  GLY A  40       8.153   3.691 -17.986  1.00 65.07           C  
ATOM    619  HA2 GLY A  40       8.537   3.022 -17.216  1.00 65.07           H  
ATOM    620  HA3 GLY A  40       8.759   4.597 -18.007  1.00 65.07           H  
ATOM    621  C   GLY A  40       6.724   4.079 -17.596  1.00 65.07           C  
ATOM    622  O   GLY A  40       6.541   4.706 -16.548  1.00 65.07           O  
ATOM    623  N   TYR A  41       5.714   3.709 -18.383  1.00 70.69           N  
ATOM    624  H   TYR A  41       5.924   3.202 -19.232  1.00 70.69           H  
ATOM    625  CA  TYR A  41       4.311   4.051 -18.184  1.00 70.69           C  
ATOM    626  HA  TYR A  41       4.219   4.572 -17.231  1.00 70.69           H  
ATOM    627  C   TYR A  41       3.420   2.805 -18.093  1.00 70.69           C  
ATOM    628  CB  TYR A  41       3.837   5.024 -19.278  1.00 70.69           C  
ATOM    629  HB2 TYR A  41       2.788   5.265 -19.108  1.00 70.69           H  
ATOM    630  HB3 TYR A  41       3.894   4.534 -20.250  1.00 70.69           H  
ATOM    631  O   TYR A  41       3.790   1.684 -18.403  1.00 70.69           O  
ATOM    632  CG  TYR A  41       4.620   6.323 -19.323  1.00 70.69           C  
ATOM    633  CD1 TYR A  41       4.267   7.396 -18.480  1.00 70.69           C  
ATOM    634  HD1 TYR A  41       3.430   7.294 -17.806  1.00 70.69           H  
ATOM    635  CD2 TYR A  41       5.734   6.438 -20.173  1.00 70.69           C  
ATOM    636  HD2 TYR A  41       6.014   5.600 -20.794  1.00 70.69           H  
ATOM    637  CE1 TYR A  41       5.026   8.583 -18.493  1.00 70.69           C  
ATOM    638  HE1 TYR A  41       4.781   9.405 -17.838  1.00 70.69           H  
ATOM    639  CE2 TYR A  41       6.510   7.611 -20.176  1.00 70.69           C  
ATOM    640  HE2 TYR A  41       7.386   7.653 -20.806  1.00 70.69           H  
ATOM    641  OH  TYR A  41       6.900   9.822 -19.333  1.00 70.69           O  
ATOM    642  HH  TYR A  41       7.688   9.682 -19.863  1.00 70.69           H  
ATOM    643  CZ  TYR A  41       6.153   8.686 -19.336  1.00 70.69           C  
ATOM    644  N   ILE A  42       2.204   2.998 -17.574  1.00 75.71           N  
ATOM    645  H   ILE A  42       1.935   3.951 -17.374  1.00 75.71           H  
ATOM    646  CA  ILE A  42       1.166   1.962 -17.568  1.00 75.71           C  
ATOM    647  HA  ILE A  42       1.503   1.099 -18.142  1.00 75.71           H  
ATOM    648  C   ILE A  42      -0.044   2.542 -18.282  1.00 75.71           C  
ATOM    649  CB  ILE A  42       0.844   1.483 -16.138  1.00 75.71           C  
ATOM    650  HB  ILE A  42       0.518   2.351 -15.564  1.00 75.71           H  
ATOM    651  O   ILE A  42      -0.723   3.432 -17.755  1.00 75.71           O  
ATOM    652  CG1 ILE A  42       2.111   0.906 -15.468  1.00 75.71           C  
ATOM    653 HG12 ILE A  42       2.814   1.717 -15.280  1.00 75.71           H  
ATOM    654 HG13 ILE A  42       2.591   0.206 -16.152  1.00 75.71           H  
ATOM    655  CG2 ILE A  42      -0.299   0.450 -16.133  1.00 75.71           C  
ATOM    656 HG21 ILE A  42      -0.627   0.235 -15.116  1.00 75.71           H  
ATOM    657 HG22 ILE A  42       0.064  -0.470 -16.593  1.00 75.71           H  
ATOM    658 HG23 ILE A  42      -1.157   0.817 -16.696  1.00 75.71           H  
ATOM    659  CD1 ILE A  42       1.856   0.180 -14.146  1.00 75.71           C  
ATOM    660 HD11 ILE A  42       1.152   0.749 -13.540  1.00 75.71           H  
ATOM    661 HD12 ILE A  42       2.798   0.045 -13.613  1.00 75.71           H  
ATOM    662 HD13 ILE A  42       1.433  -0.803 -14.353  1.00 75.71           H  
ATOM    663  N   SER A  43      -0.329   2.024 -19.468  1.00 80.99           N  
ATOM    664  H   SER A  43       0.294   1.315 -19.829  1.00 80.99           H  
ATOM    665  CA  SER A  43      -1.510   2.361 -20.251  1.00 80.99           C  
ATOM    666  HA  SER A  43      -1.518   3.442 -20.390  1.00 80.99           H  
ATOM    667  C   SER A  43      -2.804   1.953 -19.537  1.00 80.99           C  
ATOM    668  CB  SER A  43      -1.429   1.707 -21.637  1.00 80.99           C  
ATOM    669  HB2 SER A  43      -0.460   1.917 -22.090  1.00 80.99           H  
ATOM    670  HB3 SER A  43      -2.211   2.113 -22.277  1.00 80.99           H  
ATOM    671  O   SER A  43      -2.838   1.115 -18.630  1.00 80.99           O  
ATOM    672  OG  SER A  43      -1.605   0.312 -21.516  1.00 80.99           O  
ATOM    673  HG  SER A  43      -0.740   0.008 -21.229  1.00 80.99           H  
ATOM    674  N   ALA A  44      -3.932   2.510 -19.985  1.00 81.08           N  
ATOM    675  H   ALA A  44      -3.871   3.207 -20.713  1.00 81.08           H  
ATOM    676  CA  ALA A  44      -5.247   2.127 -19.467  1.00 81.08           C  
ATOM    677  HA  ALA A  44      -5.275   2.343 -18.399  1.00 81.08           H  
ATOM    678  C   ALA A  44      -5.534   0.621 -19.643  1.00 81.08           C  
ATOM    679  CB  ALA A  44      -6.310   2.981 -20.167  1.00 81.08           C  
ATOM    680  HB1 ALA A  44      -6.300   2.790 -21.240  1.00 81.08           H  
ATOM    681  HB2 ALA A  44      -7.294   2.732 -19.770  1.00 81.08           H  
ATOM    682  HB3 ALA A  44      -6.114   4.037 -19.986  1.00 81.08           H  
ATOM    683  O   ALA A  44      -6.171   0.015 -18.782  1.00 81.08           O  
ATOM    684  N   ALA A  45      -5.035   0.015 -20.726  1.00 80.87           N  
ATOM    685  H   ALA A  45      -4.430   0.542 -21.340  1.00 80.87           H  
ATOM    686  CA  ALA A  45      -5.174  -1.415 -20.985  1.00 80.87           C  
ATOM    687  HA  ALA A  45      -6.222  -1.697 -20.879  1.00 80.87           H  
ATOM    688  C   ALA A  45      -4.368  -2.253 -19.980  1.00 80.87           C  
ATOM    689  CB  ALA A  45      -4.738  -1.684 -22.430  1.00 80.87           C  
ATOM    690  HB1 ALA A  45      -5.355  -1.107 -23.119  1.00 80.87           H  
ATOM    691  HB2 ALA A  45      -3.693  -1.409 -22.566  1.00 80.87           H  
ATOM    692  HB3 ALA A  45      -4.854  -2.744 -22.655  1.00 80.87           H  
ATOM    693  O   ALA A  45      -4.868  -3.243 -19.449  1.00 80.87           O  
ATOM    694  N   GLU A  46      -3.150  -1.831 -19.647  1.00 78.70           N  
ATOM    695  H   GLU A  46      -2.759  -1.026 -20.115  1.00 78.70           H  
ATOM    696  CA  GLU A  46      -2.311  -2.520 -18.663  1.00 78.70           C  
ATOM    697  HA  GLU A  46      -2.309  -3.590 -18.870  1.00 78.70           H  
ATOM    698  C   GLU A  46      -2.809  -2.338 -17.230  1.00 78.70           C  
ATOM    699  CB  GLU A  46      -0.890  -1.992 -18.770  1.00 78.70           C  
ATOM    700  HB2 GLU A  46      -0.300  -2.395 -17.947  1.00 78.70           H  
ATOM    701  HB3 GLU A  46      -0.928  -0.907 -18.681  1.00 78.70           H  
ATOM    702  O   GLU A  46      -2.752  -3.270 -16.430  1.00 78.70           O  
ATOM    703  CG  GLU A  46      -0.247  -2.411 -20.091  1.00 78.70           C  
ATOM    704  HG2 GLU A  46      -0.956  -2.317 -20.914  1.00 78.70           H  
ATOM    705  HG3 GLU A  46       0.037  -3.462 -20.027  1.00 78.70           H  
ATOM    706  CD  GLU A  46       0.948  -1.520 -20.380  1.00 78.70           C  
ATOM    707  OE1 GLU A  46       2.032  -2.093 -20.553  1.00 78.70           O  
ATOM    708  OE2 GLU A  46       0.694  -0.298 -20.442  1.00 78.70           O  
ATOM    709  N   ALA A  47      -3.372  -1.171 -16.913  1.00 77.93           N  
ATOM    710  H   ALA A  47      -3.311  -0.421 -17.586  1.00 77.93           H  
ATOM    711  CA  ALA A  47      -4.039  -0.931 -15.638  1.00 77.93           C  
ATOM    712  HA  ALA A  47      -3.362  -1.228 -14.837  1.00 77.93           H  
ATOM    713  C   ALA A  47      -5.341  -1.746 -15.479  1.00 77.93           C  
ATOM    714  CB  ALA A  47      -4.312   0.572 -15.521  1.00 77.93           C  
ATOM    715  HB1 ALA A  47      -4.991   0.887 -16.314  1.00 77.93           H  
ATOM    716  HB2 ALA A  47      -4.760   0.794 -14.553  1.00 77.93           H  
ATOM    717  HB3 ALA A  47      -3.378   1.125 -15.621  1.00 77.93           H  
ATOM    718  O   ALA A  47      -5.758  -2.015 -14.340  1.00 77.93           O  
ATOM    719  N   ALA A  48      -5.990  -2.099 -16.596  1.00 78.28           N  
ATOM    720  H   ALA A  48      -5.616  -1.782 -17.479  1.00 78.28           H  
ATOM    721  CA  ALA A  48      -7.176  -2.954 -16.644  1.00 78.28           C  
ATOM    722  HA  ALA A  48      -7.829  -2.693 -15.811  1.00 78.28           H  
ATOM    723  C   ALA A  48      -6.823  -4.442 -16.492  1.00 78.28           C  
ATOM    724  CB  ALA A  48      -7.942  -2.679 -17.944  1.00 78.28           C  
ATOM    725  HB1 ALA A  48      -7.333  -2.945 -18.808  1.00 78.28           H  
ATOM    726  HB2 ALA A  48      -8.853  -3.276 -17.963  1.00 78.28           H  
ATOM    727  HB3 ALA A  48      -8.207  -1.623 -18.004  1.00 78.28           H  
ATOM    728  O   ALA A  48      -7.539  -5.159 -15.796  1.00 78.28           O  
ATOM    729  N   ASP A  49      -5.693  -4.872 -17.053  1.00 79.84           N  
ATOM    730  H   ASP A  49      -5.197  -4.231 -17.655  1.00 79.84           H  
ATOM    731  CA  ASP A  49      -5.137  -6.232 -16.948  1.00 79.84           C  
ATOM    732  HA  ASP A  49      -5.964  -6.941 -16.910  1.00 79.84           H  
ATOM    733  C   ASP A  49      -4.306  -6.454 -15.665  1.00 79.84           C  
ATOM    734  CB  ASP A  49      -4.345  -6.509 -18.231  1.00 79.84           C  
ATOM    735  HB2 ASP A  49      -3.479  -5.848 -18.254  1.00 79.84           H  
ATOM    736  HB3 ASP A  49      -4.969  -6.269 -19.091  1.00 79.84           H  
ATOM    737  O   ASP A  49      -3.379  -7.259 -15.614  1.00 79.84           O  
ATOM    738  CG  ASP A  49      -3.895  -7.965 -18.370  1.00 79.84           C  
ATOM    739  OD1 ASP A  49      -4.741  -8.862 -18.170  1.00 79.84           O  
ATOM    740  OD2 ASP A  49      -2.710  -8.137 -18.754  1.00 79.84           O  
ATOM    741  N   ALA A  50      -4.594  -5.695 -14.609  1.00 85.20           N  
ATOM    742  H   ALA A  50      -5.380  -5.065 -14.685  1.00 85.20           H  
ATOM    743  CA  ALA A  50      -3.893  -5.828 -13.341  1.00 85.20           C  
ATOM    744  HA  ALA A  50      -2.821  -5.844 -13.536  1.00 85.20           H  
ATOM    745  C   ALA A  50      -4.280  -7.130 -12.623  1.00 85.20           C  
ATOM    746  CB  ALA A  50      -4.219  -4.611 -12.486  1.00 85.20           C  
ATOM    747  HB1 ALA A  50      -5.290  -4.621 -12.283  1.00 85.20           H  
ATOM    748  HB2 ALA A  50      -3.943  -3.705 -13.025  1.00 85.20           H  
ATOM    749  HB3 ALA A  50      -3.659  -4.670 -11.552  1.00 85.20           H  
ATOM    750  O   ALA A  50      -5.471  -7.410 -12.444  1.00 85.20           O  
ATOM    751  N   GLU A  51      -3.291  -7.872 -12.117  1.00 87.88           N  
ATOM    752  H   GLU A  51      -2.341  -7.545 -12.215  1.00 87.88           H  
ATOM    753  CA  GLU A  51      -3.559  -9.016 -11.244  1.00 87.88           C  
ATOM    754  HA  GLU A  51      -4.360  -9.593 -11.707  1.00 87.88           H  
ATOM    755  C   GLU A  51      -4.055  -8.510  -9.885  1.00 87.88           C  
ATOM    756  CB  GLU A  51      -2.344  -9.955 -11.110  1.00 87.88           C  
ATOM    757  HB2 GLU A  51      -1.561  -9.463 -10.534  1.00 87.88           H  
ATOM    758  HB3 GLU A  51      -1.964 -10.181 -12.107  1.00 87.88           H  
ATOM    759  O   GLU A  51      -3.511  -7.558  -9.316  1.00 87.88           O  
ATOM    760  CG  GLU A  51      -2.760 -11.272 -10.417  1.00 87.88           C  
ATOM    761  HG2 GLU A  51      -3.578 -11.717 -10.983  1.00 87.88           H  
ATOM    762  HG3 GLU A  51      -3.143 -11.038  -9.424  1.00 87.88           H  
ATOM    763  CD  GLU A  51      -1.646 -12.323 -10.259  1.00 87.88           C  
ATOM    764  OE1 GLU A  51      -1.860 -13.258  -9.436  1.00 87.88           O  
ATOM    765  OE2 GLU A  51      -0.600 -12.195 -10.928  1.00 87.88           O  
ATOM    766  N   LYS A  52      -5.110  -9.140  -9.360  1.00 90.93           N  
ATOM    767  H   LYS A  52      -5.476  -9.942  -9.852  1.00 90.93           H  
ATOM    768  CA  LYS A  52      -5.718  -8.789  -8.075  1.00 90.93           C  
ATOM    769  HA  LYS A  52      -5.115  -8.013  -7.603  1.00 90.93           H  
ATOM    770  C   LYS A  52      -5.732  -9.991  -7.145  1.00 90.93           C  
ATOM    771  CB  LYS A  52      -7.137  -8.240  -8.263  1.00 90.93           C  
ATOM    772  HB2 LYS A  52      -7.575  -8.060  -7.281  1.00 90.93           H  
ATOM    773  HB3 LYS A  52      -7.737  -8.993  -8.773  1.00 90.93           H  
ATOM    774  O   LYS A  52      -6.084 -11.095  -7.555  1.00 90.93           O  
ATOM    775  CG  LYS A  52      -7.166  -6.931  -9.062  1.00 90.93           C  
ATOM    776  HG2 LYS A  52      -6.696  -7.081 -10.033  1.00 90.93           H  
ATOM    777  HG3 LYS A  52      -6.623  -6.160  -8.515  1.00 90.93           H  
ATOM    778  CD  LYS A  52      -8.618  -6.494  -9.273  1.00 90.93           C  
ATOM    779  HD2 LYS A  52      -9.061  -6.239  -8.311  1.00 90.93           H  
ATOM    780  HD3 LYS A  52      -9.171  -7.325  -9.712  1.00 90.93           H  
ATOM    781  CE  LYS A  52      -8.680  -5.295 -10.220  1.00 90.93           C  
ATOM    782  HE2 LYS A  52      -8.134  -5.554 -11.128  1.00 90.93           H  
ATOM    783  HE3 LYS A  52      -8.178  -4.452  -9.745  1.00 90.93           H  
ATOM    784  NZ  LYS A  52     -10.088  -4.961 -10.547  1.00 90.93           N  
ATOM    785  HZ1 LYS A  52     -10.139  -4.191 -11.198  1.00 90.93           H  
ATOM    786  HZ2 LYS A  52     -10.605  -4.733  -9.710  1.00 90.93           H  
ATOM    787  HZ3 LYS A  52     -10.530  -5.759 -10.981  1.00 90.93           H  
ATOM    788  N   ARG A  53      -5.420  -9.760  -5.874  1.00 93.74           N  
ATOM    789  H   ARG A  53      -5.132  -8.822  -5.634  1.00 93.74           H  
ATOM    790  CA  ARG A  53      -5.588 -10.723  -4.781  1.00 93.74           C  
ATOM    791  HA  ARG A  53      -6.209 -11.551  -5.123  1.00 93.74           H  
ATOM    792  C   ARG A  53      -6.336 -10.052  -3.643  1.00 93.74           C  
ATOM    793  CB  ARG A  53      -4.222 -11.269  -4.326  1.00 93.74           C  
ATOM    794  HB2 ARG A  53      -4.366 -11.938  -3.478  1.00 93.74           H  
ATOM    795  HB3 ARG A  53      -3.611 -10.434  -3.983  1.00 93.74           H  
ATOM    796  O   ARG A  53      -6.187  -8.856  -3.415  1.00 93.74           O  
ATOM    797  CG  ARG A  53      -3.453 -12.021  -5.426  1.00 93.74           C  
ATOM    798  HG2 ARG A  53      -3.347 -11.386  -6.305  1.00 93.74           H  
ATOM    799  HG3 ARG A  53      -2.454 -12.249  -5.055  1.00 93.74           H  
ATOM    800  CD  ARG A  53      -4.126 -13.332  -5.836  1.00 93.74           C  
ATOM    801  HD2 ARG A  53      -4.205 -13.968  -4.954  1.00 93.74           H  
ATOM    802  HD3 ARG A  53      -5.126 -13.126  -6.218  1.00 93.74           H  
ATOM    803  NE  ARG A  53      -3.348 -14.003  -6.890  1.00 93.74           N  
ATOM    804  HE  ARG A  53      -2.871 -13.428  -7.569  1.00 93.74           H  
ATOM    805  NH1 ARG A  53      -3.782 -16.196  -6.337  1.00 93.74           N  
ATOM    806 HH11 ARG A  53      -3.632 -17.177  -6.524  1.00 93.74           H  
ATOM    807 HH12 ARG A  53      -4.345 -15.883  -5.559  1.00 93.74           H  
ATOM    808  NH2 ARG A  53      -2.468 -15.668  -8.089  1.00 93.74           N  
ATOM    809 HH21 ARG A  53      -2.079 -14.931  -8.661  1.00 93.74           H  
ATOM    810 HH22 ARG A  53      -2.274 -16.635  -8.307  1.00 93.74           H  
ATOM    811  CZ  ARG A  53      -3.207 -15.294  -7.091  1.00 93.74           C  
ATOM    812  N   THR A  54      -7.159 -10.812  -2.941  1.00 94.76           N  
ATOM    813  H   THR A  54      -7.226 -11.798  -3.152  1.00 94.76           H  
ATOM    814  CA  THR A  54      -7.828 -10.363  -1.719  1.00 94.76           C  
ATOM    815  HA  THR A  54      -7.394  -9.421  -1.382  1.00 94.76           H  
ATOM    816  C   THR A  54      -7.560 -11.392  -0.645  1.00 94.76           C  
ATOM    817  CB  THR A  54      -9.324 -10.125  -1.940  1.00 94.76           C  
ATOM    818  HB  THR A  54      -9.797 -11.033  -2.313  1.00 94.76           H  
ATOM    819  O   THR A  54      -7.628 -12.593  -0.910  1.00 94.76           O  
ATOM    820  CG2 THR A  54     -10.039  -9.663  -0.674  1.00 94.76           C  
ATOM    821 HG21 THR A  54     -10.080 -10.470   0.058  1.00 94.76           H  
ATOM    822 HG22 THR A  54      -9.526  -8.809  -0.232  1.00 94.76           H  
ATOM    823 HG23 THR A  54     -11.065  -9.380  -0.909  1.00 94.76           H  
ATOM    824  OG1 THR A  54      -9.434  -9.102  -2.911  1.00 94.76           O  
ATOM    825  HG1 THR A  54      -8.541  -8.785  -3.065  1.00 94.76           H  
ATOM    826  N   VAL A  55      -7.184 -10.913   0.532  1.00 94.98           N  
ATOM    827  H   VAL A  55      -7.120  -9.913   0.661  1.00 94.98           H  
ATOM    828  CA  VAL A  55      -6.809 -11.751   1.663  1.00 94.98           C  
ATOM    829  HA  VAL A  55      -7.262 -12.735   1.539  1.00 94.98           H  
ATOM    830  C   VAL A  55      -7.363 -11.147   2.939  1.00 94.98           C  
ATOM    831  CB  VAL A  55      -5.284 -11.947   1.707  1.00 94.98           C  
ATOM    832  HB  VAL A  55      -4.993 -12.431   0.775  1.00 94.98           H  
ATOM    833  O   VAL A  55      -7.201  -9.957   3.195  1.00 94.98           O  
ATOM    834  CG1 VAL A  55      -4.477 -10.651   1.812  1.00 94.98           C  
ATOM    835 HG11 VAL A  55      -4.620 -10.193   2.790  1.00 94.98           H  
ATOM    836 HG12 VAL A  55      -4.774  -9.948   1.034  1.00 94.98           H  
ATOM    837 HG13 VAL A  55      -3.422 -10.887   1.669  1.00 94.98           H  
ATOM    838  CG2 VAL A  55      -4.857 -12.868   2.847  1.00 94.98           C  
ATOM    839 HG21 VAL A  55      -5.346 -13.838   2.757  1.00 94.98           H  
ATOM    840 HG22 VAL A  55      -3.777 -13.000   2.788  1.00 94.98           H  
ATOM    841 HG23 VAL A  55      -5.098 -12.430   3.816  1.00 94.98           H  
ATOM    842  N   THR A  56      -8.009 -11.980   3.742  1.00 95.28           N  
ATOM    843  H   THR A  56      -8.136 -12.942   3.461  1.00 95.28           H  
ATOM    844  CA  THR A  56      -8.373 -11.637   5.113  1.00 95.28           C  
ATOM    845  HA  THR A  56      -8.493 -10.557   5.204  1.00 95.28           H  
ATOM    846  C   THR A  56      -7.246 -12.092   6.030  1.00 95.28           C  
ATOM    847  CB  THR A  56      -9.695 -12.297   5.517  1.00 95.28           C  
ATOM    848  HB  THR A  56      -9.546 -13.373   5.597  1.00 95.28           H  
ATOM    849  O   THR A  56      -6.859 -13.257   5.986  1.00 95.28           O  
ATOM    850  CG2 THR A  56     -10.204 -11.776   6.859  1.00 95.28           C  
ATOM    851 HG21 THR A  56      -9.512 -12.058   7.653  1.00 95.28           H  
ATOM    852 HG22 THR A  56     -10.299 -10.691   6.829  1.00 95.28           H  
ATOM    853 HG23 THR A  56     -11.177 -12.218   7.073  1.00 95.28           H  
ATOM    854  OG1 THR A  56     -10.697 -12.070   4.549  1.00 95.28           O  
ATOM    855  HG1 THR A  56     -10.817 -11.129   4.402  1.00 95.28           H  
ATOM    856  N   VAL A  57      -6.721 -11.184   6.847  1.00 95.05           N  
ATOM    857  H   VAL A  57      -7.078 -10.240   6.796  1.00 95.05           H  
ATOM    858  CA  VAL A  57      -5.671 -11.455   7.834  1.00 95.05           C  
ATOM    859  HA  VAL A  57      -5.295 -12.469   7.700  1.00 95.05           H  
ATOM    860  C   VAL A  57      -6.299 -11.354   9.220  1.00 95.05           C  
ATOM    861  CB  VAL A  57      -4.483 -10.484   7.668  1.00 95.05           C  
ATOM    862  HB  VAL A  57      -4.788  -9.483   7.974  1.00 95.05           H  
ATOM    863  O   VAL A  57      -6.749 -10.279   9.630  1.00 95.05           O  
ATOM    864  CG1 VAL A  57      -3.296 -10.924   8.532  1.00 95.05           C  
ATOM    865 HG11 VAL A  57      -3.592 -10.989   9.579  1.00 95.05           H  
ATOM    866 HG12 VAL A  57      -2.944 -11.906   8.216  1.00 95.05           H  
ATOM    867 HG13 VAL A  57      -2.478 -10.210   8.442  1.00 95.05           H  
ATOM    868  CG2 VAL A  57      -3.993 -10.405   6.214  1.00 95.05           C  
ATOM    869 HG21 VAL A  57      -3.116  -9.760   6.158  1.00 95.05           H  
ATOM    870 HG22 VAL A  57      -3.735 -11.401   5.854  1.00 95.05           H  
ATOM    871 HG23 VAL A  57      -4.768  -9.979   5.576  1.00 95.05           H  
ATOM    872  N   ASN A  58      -6.377 -12.468   9.940  1.00 95.28           N  
ATOM    873  H   ASN A  58      -5.971 -13.316   9.570  1.00 95.28           H  
ATOM    874  CA  ASN A  58      -6.963 -12.522  11.277  1.00 95.28           C  
ATOM    875  HA  ASN A  58      -7.895 -11.958  11.253  1.00 95.28           H  
ATOM    876  C   ASN A  58      -6.041 -11.881  12.334  1.00 95.28           C  
ATOM    877  CB  ASN A  58      -7.303 -13.979  11.625  1.00 95.28           C  
ATOM    878  HB2 ASN A  58      -6.401 -14.588  11.571  1.00 95.28           H  
ATOM    879  HB3 ASN A  58      -7.687 -14.049  12.643  1.00 95.28           H  
ATOM    880  O   ASN A  58      -4.842 -11.725  12.099  1.00 95.28           O  
ATOM    881  CG  ASN A  58      -8.361 -14.539  10.701  1.00 95.28           C  
ATOM    882  ND2 ASN A  58      -7.996 -15.465   9.851  1.00 95.28           N  
ATOM    883 HD21 ASN A  58      -8.668 -15.741   9.149  1.00 95.28           H  
ATOM    884 HD22 ASN A  58      -7.007 -15.561   9.671  1.00 95.28           H  
ATOM    885  OD1 ASN A  58      -9.511 -14.127  10.727  1.00 95.28           O  
ATOM    886  N   PRO A  59      -6.569 -11.514  13.516  1.00 94.58           N  
ATOM    887  CA  PRO A  59      -5.762 -11.021  14.633  1.00 94.58           C  
ATOM    888  HA  PRO A  59      -5.400 -10.022  14.391  1.00 94.58           H  
ATOM    889  C   PRO A  59      -4.576 -11.936  14.969  1.00 94.58           C  
ATOM    890  CB  PRO A  59      -6.743 -10.936  15.807  1.00 94.58           C  
ATOM    891  HB2 PRO A  59      -6.453 -10.185  16.542  1.00 94.58           H  
ATOM    892  HB3 PRO A  59      -6.846 -11.907  16.290  1.00 94.58           H  
ATOM    893  O   PRO A  59      -4.758 -13.121  15.246  1.00 94.58           O  
ATOM    894  CG  PRO A  59      -8.053 -10.588  15.109  1.00 94.58           C  
ATOM    895  HG2 PRO A  59      -8.922 -10.823  15.723  1.00 94.58           H  
ATOM    896  HG3 PRO A  59      -8.042  -9.535  14.826  1.00 94.58           H  
ATOM    897  CD  PRO A  59      -7.984 -11.455  13.857  1.00 94.58           C  
ATOM    898  HD2 PRO A  59      -8.572 -10.999  13.061  1.00 94.58           H  
ATOM    899  HD3 PRO A  59      -8.353 -12.455  14.083  1.00 94.58           H  
ATOM    900  N   GLY A  60      -3.362 -11.380  14.964  1.00 94.85           N  
ATOM    901  H   GLY A  60      -3.272 -10.422  14.659  1.00 94.85           H  
ATOM    902  CA  GLY A  60      -2.117 -12.107  15.234  1.00 94.85           C  
ATOM    903  HA2 GLY A  60      -1.335 -11.379  15.451  1.00 94.85           H  
ATOM    904  HA3 GLY A  60      -2.256 -12.743  16.108  1.00 94.85           H  
ATOM    905  C   GLY A  60      -1.618 -12.990  14.085  1.00 94.85           C  
ATOM    906  O   GLY A  60      -0.601 -13.665  14.247  1.00 94.85           O  
ATOM    907  N   GLU A  61      -2.304 -13.000  12.940  1.00 96.41           N  
ATOM    908  H   GLU A  61      -3.121 -12.412  12.857  1.00 96.41           H  
ATOM    909  CA  GLU A  61      -1.912 -13.762  11.756  1.00 96.41           C  
ATOM    910  HA  GLU A  61      -1.460 -14.695  12.093  1.00 96.41           H  
ATOM    911  C   GLU A  61      -0.864 -13.007  10.921  1.00 96.41           C  
ATOM    912  CB  GLU A  61      -3.166 -14.125  10.939  1.00 96.41           C  
ATOM    913  HB2 GLU A  61      -3.925 -14.502  11.625  1.00 96.41           H  
ATOM    914  HB3 GLU A  61      -3.545 -13.225  10.455  1.00 96.41           H  
ATOM    915  O   GLU A  61      -0.879 -11.774  10.813  1.00 96.41           O  
ATOM    916  CG  GLU A  61      -2.922 -15.196   9.864  1.00 96.41           C  
ATOM    917  HG2 GLU A  61      -2.501 -16.078  10.347  1.00 96.41           H  
ATOM    918  HG3 GLU A  61      -2.188 -14.822   9.150  1.00 96.41           H  
ATOM    919  CD  GLU A  61      -4.199 -15.598   9.101  1.00 96.41           C  
ATOM    920  OE1 GLU A  61      -4.130 -16.584   8.339  1.00 96.41           O  
ATOM    921  OE2 GLU A  61      -5.261 -14.956   9.298  1.00 96.41           O  
ATOM    922  N   GLU A  62       0.035 -13.771  10.300  1.00 96.74           N  
ATOM    923  H   GLU A  62      -0.039 -14.773  10.399  1.00 96.74           H  
ATOM    924  CA  GLU A  62       0.940 -13.306   9.250  1.00 96.74           C  
ATOM    925  HA  GLU A  62       0.729 -12.255   9.053  1.00 96.74           H  
ATOM    926  C   GLU A  62       0.659 -14.103   7.970  1.00 96.74           C  
ATOM    927  CB  GLU A  62       2.408 -13.406   9.713  1.00 96.74           C  
ATOM    928  HB2 GLU A  62       2.665 -14.448   9.898  1.00 96.74           H  
ATOM    929  HB3 GLU A  62       2.504 -12.854  10.648  1.00 96.74           H  
ATOM    930  O   GLU A  62       0.661 -15.334   7.990  1.00 96.74           O  
ATOM    931  CG  GLU A  62       3.391 -12.813   8.683  1.00 96.74           C  
ATOM    932  HG2 GLU A  62       3.065 -11.804   8.432  1.00 96.74           H  
ATOM    933  HG3 GLU A  62       3.349 -13.411   7.773  1.00 96.74           H  
ATOM    934  CD  GLU A  62       4.850 -12.735   9.178  1.00 96.74           C  
ATOM    935  OE1 GLU A  62       5.769 -12.969   8.354  1.00 96.74           O  
ATOM    936  OE2 GLU A  62       5.076 -12.343  10.350  1.00 96.74           O  
ATOM    937  N   VAL A  63       0.418 -13.404   6.858  1.00 96.55           N  
ATOM    938  H   VAL A  63       0.469 -12.397   6.914  1.00 96.55           H  
ATOM    939  CA  VAL A  63       0.124 -14.007   5.550  1.00 96.55           C  
ATOM    940  HA  VAL A  63       0.276 -15.083   5.625  1.00 96.55           H  
ATOM    941  C   VAL A  63       1.093 -13.476   4.499  1.00 96.55           C  
ATOM    942  CB  VAL A  63      -1.342 -13.782   5.120  1.00 96.55           C  
ATOM    943  HB  VAL A  63      -1.525 -12.716   4.981  1.00 96.55           H  
ATOM    944  O   VAL A  63       1.360 -12.277   4.434  1.00 96.55           O  
ATOM    945  CG1 VAL A  63      -1.617 -14.509   3.795  1.00 96.55           C  
ATOM    946 HG11 VAL A  63      -1.187 -15.510   3.823  1.00 96.55           H  
ATOM    947 HG12 VAL A  63      -1.191 -13.951   2.961  1.00 96.55           H  
ATOM    948 HG13 VAL A  63      -2.690 -14.625   3.641  1.00 96.55           H  
ATOM    949  CG2 VAL A  63      -2.338 -14.311   6.158  1.00 96.55           C  
ATOM    950 HG21 VAL A  63      -2.216 -13.773   7.097  1.00 96.55           H  
ATOM    951 HG22 VAL A  63      -2.174 -15.373   6.341  1.00 96.55           H  
ATOM    952 HG23 VAL A  63      -3.363 -14.163   5.818  1.00 96.55           H  
ATOM    953  N   GLU A  64       1.599 -14.360   3.639  1.00 96.53           N  
ATOM    954  H   GLU A  64       1.322 -15.328   3.727  1.00 96.53           H  
ATOM    955  CA  GLU A  64       2.413 -13.999   2.475  1.00 96.53           C  
ATOM    956  HA  GLU A  64       2.654 -12.938   2.530  1.00 96.53           H  
ATOM    957  C   GLU A  64       1.620 -14.225   1.180  1.00 96.53           C  
ATOM    958  CB  GLU A  64       3.754 -14.761   2.493  1.00 96.53           C  
ATOM    959  HB2 GLU A  64       3.569 -15.828   2.370  1.00 96.53           H  
ATOM    960  HB3 GLU A  64       4.233 -14.602   3.459  1.00 96.53           H  
ATOM    961  O   GLU A  64       1.097 -15.311   0.930  1.00 96.53           O  
ATOM    962  CG  GLU A  64       4.713 -14.278   1.390  1.00 96.53           C  
ATOM    963  HG2 GLU A  64       4.849 -13.201   1.487  1.00 96.53           H  
ATOM    964  HG3 GLU A  64       4.259 -14.460   0.416  1.00 96.53           H  
ATOM    965  CD  GLU A  64       6.089 -14.970   1.441  1.00 96.53           C  
ATOM    966  OE1 GLU A  64       6.279 -15.964   0.708  1.00 96.53           O  
ATOM    967  OE2 GLU A  64       7.000 -14.456   2.144  1.00 96.53           O  
ATOM    968  N   VAL A  65       1.556 -13.199   0.332  1.00 94.44           N  
ATOM    969  H   VAL A  65       1.979 -12.328   0.621  1.00 94.44           H  
ATOM    970  CA  VAL A  65       0.975 -13.251  -1.012  1.00 94.44           C  
ATOM    971  HA  VAL A  65       0.509 -14.225  -1.162  1.00 94.44           H  
ATOM    972  C   VAL A  65       2.099 -13.087  -2.028  1.00 94.44           C  
ATOM    973  CB  VAL A  65      -0.114 -12.175  -1.201  1.00 94.44           C  
ATOM    974  HB  VAL A  65       0.339 -11.185  -1.142  1.00 94.44           H  
ATOM    975  O   VAL A  65       2.845 -12.113  -1.976  1.00 94.44           O  
ATOM    976  CG1 VAL A  65      -0.791 -12.321  -2.571  1.00 94.44           C  
ATOM    977 HG11 VAL A  65      -1.262 -13.300  -2.654  1.00 94.44           H  
ATOM    978 HG12 VAL A  65      -0.062 -12.202  -3.372  1.00 94.44           H  
ATOM    979 HG13 VAL A  65      -1.550 -11.547  -2.687  1.00 94.44           H  
ATOM    980  CG2 VAL A  65      -1.204 -12.275  -0.125  1.00 94.44           C  
ATOM    981 HG21 VAL A  65      -0.782 -12.047   0.854  1.00 94.44           H  
ATOM    982 HG22 VAL A  65      -1.998 -11.555  -0.325  1.00 94.44           H  
ATOM    983 HG23 VAL A  65      -1.623 -13.280  -0.104  1.00 94.44           H  
ATOM    984  N   THR A  66       2.224 -14.026  -2.964  1.00 92.67           N  
ATOM    985  H   THR A  66       1.555 -14.783  -2.986  1.00 92.67           H  
ATOM    986  CA  THR A  66       3.240 -13.969  -4.025  1.00 92.67           C  
ATOM    987  HA  THR A  66       3.929 -13.148  -3.828  1.00 92.67           H  
ATOM    988  C   THR A  66       2.594 -13.710  -5.380  1.00 92.67           C  
ATOM    989  CB  THR A  66       4.090 -15.246  -4.065  1.00 92.67           C  
ATOM    990  HB  THR A  66       3.449 -16.111  -4.234  1.00 92.67           H  
ATOM    991  O   THR A  66       1.641 -14.388  -5.759  1.00 92.67           O  
ATOM    992  CG2 THR A  66       5.179 -15.204  -5.140  1.00 92.67           C  
ATOM    993 HG21 THR A  66       5.829 -16.073  -5.033  1.00 92.67           H  
ATOM    994 HG22 THR A  66       5.772 -14.296  -5.036  1.00 92.67           H  
ATOM    995 HG23 THR A  66       4.730 -15.233  -6.133  1.00 92.67           H  
ATOM    996  OG1 THR A  66       4.780 -15.412  -2.847  1.00 92.67           O  
ATOM    997  HG1 THR A  66       4.151 -15.441  -2.122  1.00 92.67           H  
ATOM    998  N   PHE A  67       3.169 -12.768  -6.118  1.00 89.98           N  
ATOM    999  H   PHE A  67       3.938 -12.255  -5.711  1.00 89.98           H  
ATOM   1000  CA  PHE A  67       2.913 -12.515  -7.530  1.00 89.98           C  
ATOM   1001  HA  PHE A  67       2.072 -13.118  -7.873  1.00 89.98           H  
ATOM   1002  C   PHE A  67       4.158 -12.908  -8.324  1.00 89.98           C  
ATOM   1003  CB  PHE A  67       2.562 -11.041  -7.739  1.00 89.98           C  
ATOM   1004  HB2 PHE A  67       3.395 -10.430  -7.392  1.00 89.98           H  
ATOM   1005  HB3 PHE A  67       2.445 -10.866  -8.809  1.00 89.98           H  
ATOM   1006  O   PHE A  67       5.287 -12.710  -7.868  1.00 89.98           O  
ATOM   1007  CG  PHE A  67       1.301 -10.589  -7.032  1.00 89.98           C  
ATOM   1008  CD1 PHE A  67       0.105 -10.453  -7.758  1.00 89.98           C  
ATOM   1009  HD1 PHE A  67       0.086 -10.679  -8.814  1.00 89.98           H  
ATOM   1010  CD2 PHE A  67       1.324 -10.291  -5.656  1.00 89.98           C  
ATOM   1011  HD2 PHE A  67       2.239 -10.399  -5.094  1.00 89.98           H  
ATOM   1012  CE1 PHE A  67      -1.059  -9.999  -7.116  1.00 89.98           C  
ATOM   1013  HE1 PHE A  67      -1.966  -9.861  -7.686  1.00 89.98           H  
ATOM   1014  CE2 PHE A  67       0.157  -9.852  -5.010  1.00 89.98           C  
ATOM   1015  HE2 PHE A  67       0.179  -9.631  -3.953  1.00 89.98           H  
ATOM   1016  CZ  PHE A  67      -1.032  -9.698  -5.744  1.00 89.98           C  
ATOM   1017  HZ  PHE A  67      -1.928  -9.337  -5.261  1.00 89.98           H  
ATOM   1018  N   SER A  68       3.969 -13.483  -9.507  1.00 86.11           N  
ATOM   1019  H   SER A  68       3.030 -13.580  -9.864  1.00 86.11           H  
ATOM   1020  CA  SER A  68       5.067 -13.878 -10.393  1.00 86.11           C  
ATOM   1021  HA  SER A  68       5.989 -13.387 -10.083  1.00 86.11           H  
ATOM   1022  C   SER A  68       4.762 -13.418 -11.806  1.00 86.11           C  
ATOM   1023  CB  SER A  68       5.312 -15.389 -10.358  1.00 86.11           C  
ATOM   1024  HB2 SER A  68       6.167 -15.629 -10.991  1.00 86.11           H  
ATOM   1025  HB3 SER A  68       4.433 -15.916 -10.729  1.00 86.11           H  
ATOM   1026  O   SER A  68       3.659 -13.614 -12.311  1.00 86.11           O  
ATOM   1027  OG  SER A  68       5.582 -15.793  -9.027  1.00 86.11           O  
ATOM   1028  HG  SER A  68       5.786 -14.992  -8.540  1.00 86.11           H  
ATOM   1029  N   ALA A  69       5.745 -12.803 -12.439  1.00 75.99           N  
ATOM   1030  H   ALA A  69       6.640 -12.698 -11.982  1.00 75.99           H  
ATOM   1031  CA  ALA A  69       5.632 -12.235 -13.762  1.00 75.99           C  
ATOM   1032  HA  ALA A  69       4.712 -12.556 -14.251  1.00 75.99           H  
ATOM   1033  C   ALA A  69       6.825 -12.681 -14.591  1.00 75.99           C  
ATOM   1034  CB  ALA A  69       5.630 -10.713 -13.613  1.00 75.99           C  
ATOM   1035  HB1 ALA A  69       5.824 -10.257 -14.583  1.00 75.99           H  
ATOM   1036  HB2 ALA A  69       4.682 -10.370 -13.198  1.00 75.99           H  
ATOM   1037  HB3 ALA A  69       6.443 -10.406 -12.955  1.00 75.99           H  
ATOM   1038  O   ALA A  69       7.943 -12.463 -14.175  1.00 75.99           O  
ATOM   1039  N   ASN A  70       6.612 -13.183 -15.809  1.00 71.52           N  
ATOM   1040  H   ASN A  70       5.675 -13.466 -16.058  1.00 71.52           H  
ATOM   1041  CA  ASN A  70       7.721 -13.517 -16.721  1.00 71.52           C  
ATOM   1042  HA  ASN A  70       8.386 -14.214 -16.212  1.00 71.52           H  
ATOM   1043  C   ASN A  70       8.591 -12.301 -17.127  1.00 71.52           C  
ATOM   1044  CB  ASN A  70       7.147 -14.197 -17.979  1.00 71.52           C  
ATOM   1045  HB2 ASN A  70       6.495 -13.494 -18.496  1.00 71.52           H  
ATOM   1046  HB3 ASN A  70       7.971 -14.442 -18.650  1.00 71.52           H  
ATOM   1047  O   ASN A  70       9.561 -12.472 -17.858  1.00 71.52           O  
ATOM   1048  CG  ASN A  70       6.396 -15.484 -17.702  1.00 71.52           C  
ATOM   1049  ND2 ASN A  70       5.428 -15.814 -18.524  1.00 71.52           N  
ATOM   1050 HD21 ASN A  70       5.290 -15.298 -19.382  1.00 71.52           H  
ATOM   1051 HD22 ASN A  70       4.981 -16.697 -18.323  1.00 71.52           H  
ATOM   1052  OD1 ASN A  70       6.628 -16.207 -16.755  1.00 71.52           O  
ATOM   1053  N   ASP A  71       8.212 -11.093 -16.700  1.00 67.40           N  
ATOM   1054  H   ASP A  71       7.530 -11.063 -15.956  1.00 67.40           H  
ATOM   1055  CA  ASP A  71       8.915  -9.837 -16.933  1.00 67.40           C  
ATOM   1056  HA  ASP A  71       9.928 -10.048 -17.275  1.00 67.40           H  
ATOM   1057  C   ASP A  71       8.945  -9.015 -15.619  1.00 67.40           C  
ATOM   1058  CB  ASP A  71       8.228  -9.092 -18.083  1.00 67.40           C  
ATOM   1059  HB2 ASP A  71       8.253  -9.733 -18.964  1.00 67.40           H  
ATOM   1060  HB3 ASP A  71       7.179  -8.917 -17.843  1.00 67.40           H  
ATOM   1061  O   ASP A  71       7.875  -8.673 -15.100  1.00 67.40           O  
ATOM   1062  CG  ASP A  71       8.900  -7.764 -18.438  1.00 67.40           C  
ATOM   1063  OD1 ASP A  71       9.757  -7.293 -17.654  1.00 67.40           O  
ATOM   1064  OD2 ASP A  71       8.534  -7.256 -19.511  1.00 67.40           O  
ATOM   1065  N   PRO A  72      10.135  -8.701 -15.068  1.00 64.10           N  
ATOM   1066  CA  PRO A  72      10.310  -7.879 -13.866  1.00 64.10           C  
ATOM   1067  HA  PRO A  72       9.898  -8.413 -13.010  1.00 64.10           H  
ATOM   1068  C   PRO A  72       9.674  -6.482 -13.938  1.00 64.10           C  
ATOM   1069  CB  PRO A  72      11.828  -7.740 -13.697  1.00 64.10           C  
ATOM   1070  HB2 PRO A  72      12.184  -6.859 -14.231  1.00 64.10           H  
ATOM   1071  HB3 PRO A  72      12.116  -7.680 -12.648  1.00 64.10           H  
ATOM   1072  O   PRO A  72       9.257  -5.949 -12.907  1.00 64.10           O  
ATOM   1073  CG  PRO A  72      12.387  -8.984 -14.377  1.00 64.10           C  
ATOM   1074  HG2 PRO A  72      12.325  -9.835 -13.698  1.00 64.10           H  
ATOM   1075  HG3 PRO A  72      13.411  -8.834 -14.720  1.00 64.10           H  
ATOM   1076  CD  PRO A  72      11.424  -9.183 -15.537  1.00 64.10           C  
ATOM   1077  HD2 PRO A  72      11.391 -10.241 -15.795  1.00 64.10           H  
ATOM   1078  HD3 PRO A  72      11.745  -8.589 -16.393  1.00 64.10           H  
ATOM   1079  N   HIS A  73       9.545  -5.892 -15.134  1.00 65.15           N  
ATOM   1080  H   HIS A  73       9.843  -6.384 -15.964  1.00 65.15           H  
ATOM   1081  CA  HIS A  73       8.925  -4.574 -15.327  1.00 65.15           C  
ATOM   1082  HA  HIS A  73       9.364  -3.883 -14.607  1.00 65.15           H  
ATOM   1083  C   HIS A  73       7.413  -4.584 -15.044  1.00 65.15           C  
ATOM   1084  CB  HIS A  73       9.262  -4.049 -16.731  1.00 65.15           C  
ATOM   1085  HB2 HIS A  73       8.714  -3.124 -16.907  1.00 65.15           H  
ATOM   1086  HB3 HIS A  73       8.942  -4.767 -17.485  1.00 65.15           H  
ATOM   1087  O   HIS A  73       6.794  -3.534 -14.832  1.00 65.15           O  
ATOM   1088  CG  HIS A  73      10.737  -3.764 -16.886  1.00 65.15           C  
ATOM   1089  CD2 HIS A  73      11.680  -4.562 -17.478  1.00 65.15           C  
ATOM   1090  HD2 HIS A  73      11.490  -5.514 -17.953  1.00 65.15           H  
ATOM   1091  ND1 HIS A  73      11.389  -2.650 -16.413  1.00 65.15           N  
ATOM   1092  HD1 HIS A  73      10.939  -1.823 -16.047  1.00 65.15           H  
ATOM   1093  CE1 HIS A  73      12.693  -2.774 -16.709  1.00 65.15           C  
ATOM   1094  HE1 HIS A  73      13.446  -2.028 -16.503  1.00 65.15           H  
ATOM   1095  NE2 HIS A  73      12.928  -3.933 -17.343  1.00 65.15           N  
ATOM   1096  N   LYS A  74       6.816  -5.775 -14.872  1.00 69.25           N  
ATOM   1097  H   LYS A  74       7.365  -6.607 -15.037  1.00 69.25           H  
ATOM   1098  CA  LYS A  74       5.403  -5.907 -14.508  1.00 69.25           C  
ATOM   1099  HA  LYS A  74       4.893  -5.260 -15.223  1.00 69.25           H  
ATOM   1100  C   LYS A  74       5.034  -5.412 -13.107  1.00 69.25           C  
ATOM   1101  CB  LYS A  74       4.888  -7.334 -14.689  1.00 69.25           C  
ATOM   1102  HB2 LYS A  74       5.522  -8.018 -14.123  1.00 69.25           H  
ATOM   1103  HB3 LYS A  74       3.878  -7.396 -14.284  1.00 69.25           H  
ATOM   1104  O   LYS A  74       3.852  -5.391 -12.769  1.00 69.25           O  
ATOM   1105  CG  LYS A  74       4.830  -7.737 -16.161  1.00 69.25           C  
ATOM   1106  HG2 LYS A  74       5.836  -7.992 -16.494  1.00 69.25           H  
ATOM   1107  HG3 LYS A  74       4.465  -6.905 -16.763  1.00 69.25           H  
ATOM   1108  CD  LYS A  74       3.880  -8.923 -16.346  1.00 69.25           C  
ATOM   1109  HD2 LYS A  74       2.856  -8.568 -16.234  1.00 69.25           H  
ATOM   1110  HD3 LYS A  74       4.060  -9.684 -15.586  1.00 69.25           H  
ATOM   1111  CE  LYS A  74       4.072  -9.527 -17.733  1.00 69.25           C  
ATOM   1112  HE2 LYS A  74       5.118  -9.813 -17.844  1.00 69.25           H  
ATOM   1113  HE3 LYS A  74       3.867  -8.759 -18.478  1.00 69.25           H  
ATOM   1114  NZ  LYS A  74       3.182 -10.698 -17.913  1.00 69.25           N  
ATOM   1115  HZ1 LYS A  74       3.308 -11.081 -18.838  1.00 69.25           H  
ATOM   1116  HZ2 LYS A  74       3.395 -11.401 -17.220  1.00 69.25           H  
ATOM   1117  HZ3 LYS A  74       2.218 -10.418 -17.798  1.00 69.25           H  
ATOM   1118  N   PHE A  75       6.001  -5.014 -12.288  1.00 73.46           N  
ATOM   1119  H   PHE A  75       6.955  -5.097 -12.611  1.00 73.46           H  
ATOM   1120  CA  PHE A  75       5.763  -4.570 -10.916  1.00 73.46           C  
ATOM   1121  HA  PHE A  75       4.733  -4.801 -10.645  1.00 73.46           H  
ATOM   1122  C   PHE A  75       5.880  -3.048 -10.719  1.00 73.46           C  
ATOM   1123  CB  PHE A  75       6.657  -5.393  -9.983  1.00 73.46           C  
ATOM   1124  HB2 PHE A  75       6.494  -5.036  -8.966  1.00 73.46           H  
ATOM   1125  HB3 PHE A  75       7.702  -5.214 -10.235  1.00 73.46           H  
ATOM   1126  O   PHE A  75       5.996  -2.594  -9.586  1.00 73.46           O  
ATOM   1127  CG  PHE A  75       6.366  -6.882  -9.999  1.00 73.46           C  
ATOM   1128  CD1 PHE A  75       5.123  -7.355  -9.550  1.00 73.46           C  
ATOM   1129  HD1 PHE A  75       4.418  -6.646  -9.140  1.00 73.46           H  
ATOM   1130  CD2 PHE A  75       7.322  -7.793 -10.475  1.00 73.46           C  
ATOM   1131  HD2 PHE A  75       8.281  -7.442 -10.827  1.00 73.46           H  
ATOM   1132  CE1 PHE A  75       4.809  -8.724  -9.623  1.00 73.46           C  
ATOM   1133  HE1 PHE A  75       3.835  -9.069  -9.307  1.00 73.46           H  
ATOM   1134  CE2 PHE A  75       7.026  -9.165 -10.511  1.00 73.46           C  
ATOM   1135  HE2 PHE A  75       7.766  -9.853 -10.893  1.00 73.46           H  
ATOM   1136  CZ  PHE A  75       5.768  -9.635 -10.096  1.00 73.46           C  
ATOM   1137  HZ  PHE A  75       5.544 -10.690 -10.150  1.00 73.46           H  
ATOM   1138  N   ASN A  76       5.822  -2.249 -11.794  1.00 71.96           N  
ATOM   1139  H   ASN A  76       5.775  -2.688 -12.703  1.00 71.96           H  
ATOM   1140  CA  ASN A  76       6.145  -0.815 -11.762  1.00 71.96           C  
ATOM   1141  HA  ASN A  76       7.097  -0.726 -11.239  1.00 71.96           H  
ATOM   1142  C   ASN A  76       5.143   0.077 -10.979  1.00 71.96           C  
ATOM   1143  CB  ASN A  76       6.369  -0.340 -13.218  1.00 71.96           C  
ATOM   1144  HB2 ASN A  76       5.412  -0.146 -13.703  1.00 71.96           H  
ATOM   1145  HB3 ASN A  76       6.887  -1.113 -13.786  1.00 71.96           H  
ATOM   1146  O   ASN A  76       5.475   1.200 -10.600  1.00 71.96           O  
ATOM   1147  CG  ASN A  76       7.237   0.906 -13.311  1.00 71.96           C  
ATOM   1148  ND2 ASN A  76       7.305   1.543 -14.455  1.00 71.96           N  
ATOM   1149 HD21 ASN A  76       7.849   2.394 -14.463  1.00 71.96           H  
ATOM   1150 HD22 ASN A  76       6.873   1.195 -15.300  1.00 71.96           H  
ATOM   1151  OD1 ASN A  76       7.886   1.298 -12.360  1.00 71.96           O  
ATOM   1152  N   ARG A  77       3.916  -0.395 -10.691  1.00 76.25           N  
ATOM   1153  H   ARG A  77       3.680  -1.316 -11.033  1.00 76.25           H  
ATOM   1154  CA  ARG A  77       2.938   0.348  -9.864  1.00 76.25           C  
ATOM   1155  HA  ARG A  77       3.505   0.993  -9.193  1.00 76.25           H  
ATOM   1156  C   ARG A  77       2.092  -0.563  -8.961  1.00 76.25           C  
ATOM   1157  CB  ARG A  77       2.053   1.266 -10.728  1.00 76.25           C  
ATOM   1158  HB2 ARG A  77       1.336   1.747 -10.062  1.00 76.25           H  
ATOM   1159  HB3 ARG A  77       1.496   0.652 -11.436  1.00 76.25           H  
ATOM   1160  O   ARG A  77       0.906  -0.773  -9.247  1.00 76.25           O  
ATOM   1161  CG  ARG A  77       2.831   2.375 -11.472  1.00 76.25           C  
ATOM   1162  HG2 ARG A  77       3.348   2.984 -10.731  1.00 76.25           H  
ATOM   1163  HG3 ARG A  77       3.583   1.927 -12.121  1.00 76.25           H  
ATOM   1164  CD  ARG A  77       2.002   3.309 -12.367  1.00 76.25           C  
ATOM   1165  HD2 ARG A  77       2.596   4.202 -12.561  1.00 76.25           H  
ATOM   1166  HD3 ARG A  77       1.840   2.826 -13.331  1.00 76.25           H  
ATOM   1167  NE  ARG A  77       0.730   3.703 -11.743  1.00 76.25           N  
ATOM   1168  HE  ARG A  77       0.814   4.334 -10.959  1.00 76.25           H  
ATOM   1169  NH1 ARG A  77      -0.713   2.636 -13.183  1.00 76.25           N  
ATOM   1170 HH11 ARG A  77       0.020   2.635 -13.878  1.00 76.25           H  
ATOM   1171 HH12 ARG A  77      -1.586   2.166 -13.374  1.00 76.25           H  
ATOM   1172  NH2 ARG A  77      -1.403   3.180 -11.160  1.00 76.25           N  
ATOM   1173 HH21 ARG A  77      -1.162   3.464 -10.221  1.00 76.25           H  
ATOM   1174 HH22 ARG A  77      -2.238   2.640 -11.338  1.00 76.25           H  
ATOM   1175  CZ  ARG A  77      -0.450   3.193 -12.037  1.00 76.25           C  
ATOM   1176  N   PRO A  78       2.664  -1.149  -7.896  1.00 84.46           N  
ATOM   1177  CA  PRO A  78       1.892  -1.951  -6.967  1.00 84.46           C  
ATOM   1178  HA  PRO A  78       1.283  -2.666  -7.520  1.00 84.46           H  
ATOM   1179  C   PRO A  78       0.970  -1.057  -6.138  1.00 84.46           C  
ATOM   1180  CB  PRO A  78       2.898  -2.725  -6.121  1.00 84.46           C  
ATOM   1181  HB2 PRO A  78       2.590  -2.792  -5.077  1.00 84.46           H  
ATOM   1182  HB3 PRO A  78       3.014  -3.725  -6.539  1.00 84.46           H  
ATOM   1183  O   PRO A  78       1.341   0.017  -5.664  1.00 84.46           O  
ATOM   1184  CG  PRO A  78       4.215  -1.964  -6.273  1.00 84.46           C  
ATOM   1185  HG2 PRO A  78       4.470  -1.444  -5.350  1.00 84.46           H  
ATOM   1186  HG3 PRO A  78       5.000  -2.667  -6.553  1.00 84.46           H  
ATOM   1187  CD  PRO A  78       4.023  -0.970  -7.416  1.00 84.46           C  
ATOM   1188  HD2 PRO A  78       4.746  -1.161  -8.210  1.00 84.46           H  
ATOM   1189  HD3 PRO A  78       4.167   0.045  -7.047  1.00 84.46           H  
ATOM   1190  N   GLN A  79      -0.253  -1.527  -5.950  1.00 87.77           N  
ATOM   1191  H   GLN A  79      -0.507  -2.404  -6.380  1.00 87.77           H  
ATOM   1192  CA  GLN A  79      -1.284  -0.873  -5.165  1.00 87.77           C  
ATOM   1193  HA  GLN A  79      -0.861  -0.025  -4.627  1.00 87.77           H  
ATOM   1194  C   GLN A  79      -1.819  -1.864  -4.138  1.00 87.77           C  
ATOM   1195  CB  GLN A  79      -2.370  -0.354  -6.120  1.00 87.77           C  
ATOM   1196  HB2 GLN A  79      -2.712  -1.173  -6.753  1.00 87.77           H  
ATOM   1197  HB3 GLN A  79      -1.931   0.412  -6.760  1.00 87.77           H  
ATOM   1198  O   GLN A  79      -2.068  -3.030  -4.446  1.00 87.77           O  
ATOM   1199  CG  GLN A  79      -3.579   0.241  -5.386  1.00 87.77           C  
ATOM   1200  HG2 GLN A  79      -3.248   1.068  -4.757  1.00 87.77           H  
ATOM   1201  HG3 GLN A  79      -4.028  -0.516  -4.744  1.00 87.77           H  
ATOM   1202  CD  GLN A  79      -4.668   0.754  -6.322  1.00 87.77           C  
ATOM   1203  NE2 GLN A  79      -5.801   1.095  -5.760  1.00 87.77           N  
ATOM   1204 HE21 GLN A  79      -5.867   0.965  -4.760  1.00 87.77           H  
ATOM   1205 HE22 GLN A  79      -6.138   2.004  -6.044  1.00 87.77           H  
ATOM   1206  OE1 GLN A  79      -4.535   0.830  -7.541  1.00 87.77           O  
ATOM   1207  N   PHE A  80      -2.050  -1.397  -2.921  1.00 90.70           N  
ATOM   1208  H   PHE A  80      -1.825  -0.437  -2.702  1.00 90.70           H  
ATOM   1209  CA  PHE A  80      -2.790  -2.153  -1.928  1.00 90.70           C  
ATOM   1210  HA  PHE A  80      -3.360  -2.920  -2.451  1.00 90.70           H  
ATOM   1211  C   PHE A  80      -3.814  -1.266  -1.230  1.00 90.70           C  
ATOM   1212  CB  PHE A  80      -1.840  -2.883  -0.972  1.00 90.70           C  
ATOM   1213  HB2 PHE A  80      -1.299  -3.640  -1.539  1.00 90.70           H  
ATOM   1214  HB3 PHE A  80      -2.435  -3.413  -0.228  1.00 90.70           H  
ATOM   1215  O   PHE A  80      -3.576  -0.097  -0.941  1.00 90.70           O  
ATOM   1216  CG  PHE A  80      -0.829  -2.002  -0.268  1.00 90.70           C  
ATOM   1217  CD1 PHE A  80       0.399  -1.698  -0.888  1.00 90.70           C  
ATOM   1218  HD1 PHE A  80       0.609  -2.061  -1.883  1.00 90.70           H  
ATOM   1219  CD2 PHE A  80      -1.103  -1.519   1.023  1.00 90.70           C  
ATOM   1220  HD2 PHE A  80      -2.048  -1.743   1.497  1.00 90.70           H  
ATOM   1221  CE1 PHE A  80       1.355  -0.920  -0.213  1.00 90.70           C  
ATOM   1222  HE1 PHE A  80       2.293  -0.674  -0.689  1.00 90.70           H  
ATOM   1223  CE2 PHE A  80      -0.136  -0.769   1.709  1.00 90.70           C  
ATOM   1224  HE2 PHE A  80      -0.338  -0.415   2.709  1.00 90.70           H  
ATOM   1225  CZ  PHE A  80       1.089  -0.472   1.091  1.00 90.70           C  
ATOM   1226  HZ  PHE A  80       1.818   0.127   1.616  1.00 90.70           H  
ATOM   1227  N   THR A  81      -4.979  -1.837  -0.974  1.00 92.25           N  
ATOM   1228  H   THR A  81      -5.103  -2.801  -1.250  1.00 92.25           H  
ATOM   1229  CA  THR A  81      -6.072  -1.219  -0.234  1.00 92.25           C  
ATOM   1230  HA  THR A  81      -5.793  -0.212   0.076  1.00 92.25           H  
ATOM   1231  C   THR A  81      -6.300  -2.056   1.009  1.00 92.25           C  
ATOM   1232  CB  THR A  81      -7.339  -1.128  -1.092  1.00 92.25           C  
ATOM   1233  HB  THR A  81      -7.670  -2.130  -1.363  1.00 92.25           H  
ATOM   1234  O   THR A  81      -6.465  -3.270   0.910  1.00 92.25           O  
ATOM   1235  CG2 THR A  81      -8.475  -0.409  -0.371  1.00 92.25           C  
ATOM   1236 HG21 THR A  81      -9.346  -0.360  -1.025  1.00 92.25           H  
ATOM   1237 HG22 THR A  81      -8.171   0.598  -0.084  1.00 92.25           H  
ATOM   1238 HG23 THR A  81      -8.762  -0.963   0.523  1.00 92.25           H  
ATOM   1239  OG1 THR A  81      -7.074  -0.395  -2.272  1.00 92.25           O  
ATOM   1240  HG1 THR A  81      -6.912   0.512  -2.001  1.00 92.25           H  
ATOM   1241  N   ILE A  82      -6.272  -1.413   2.170  1.00 90.74           N  
ATOM   1242  H   ILE A  82      -6.165  -0.409   2.166  1.00 90.74           H  
ATOM   1243  CA  ILE A  82      -6.501  -2.056   3.460  1.00 90.74           C  
ATOM   1244  HA  ILE A  82      -6.521  -3.138   3.334  1.00 90.74           H  
ATOM   1245  C   ILE A  82      -7.866  -1.619   3.959  1.00 90.74           C  
ATOM   1246  CB  ILE A  82      -5.379  -1.723   4.460  1.00 90.74           C  
ATOM   1247  HB  ILE A  82      -5.382  -0.650   4.654  1.00 90.74           H  
ATOM   1248  O   ILE A  82      -8.096  -0.425   4.166  1.00 90.74           O  
ATOM   1249  CG1 ILE A  82      -4.019  -2.098   3.836  1.00 90.74           C  
ATOM   1250 HG12 ILE A  82      -3.789  -1.372   3.056  1.00 90.74           H  
ATOM   1251 HG13 ILE A  82      -4.082  -3.085   3.379  1.00 90.74           H  
ATOM   1252  CG2 ILE A  82      -5.629  -2.447   5.792  1.00 90.74           C  
ATOM   1253 HG21 ILE A  82      -4.893  -2.155   6.542  1.00 90.74           H  
ATOM   1254 HG22 ILE A  82      -5.569  -3.522   5.624  1.00 90.74           H  
ATOM   1255 HG23 ILE A  82      -6.615  -2.205   6.189  1.00 90.74           H  
ATOM   1256  CD1 ILE A  82      -2.855  -2.105   4.819  1.00 90.74           C  
ATOM   1257 HD11 ILE A  82      -1.924  -2.008   4.261  1.00 90.74           H  
ATOM   1258 HD12 ILE A  82      -2.959  -1.288   5.533  1.00 90.74           H  
ATOM   1259 HD13 ILE A  82      -2.844  -3.050   5.361  1.00 90.74           H  
ATOM   1260  N   GLU A  83      -8.744  -2.594   4.151  1.00 90.00           N  
ATOM   1261  H   GLU A  83      -8.464  -3.548   3.973  1.00 90.00           H  
ATOM   1262  CA  GLU A  83     -10.106  -2.419   4.624  1.00 90.00           C  
ATOM   1263  HA  GLU A  83     -10.285  -1.351   4.749  1.00 90.00           H  
ATOM   1264  C   GLU A  83     -10.278  -3.085   5.996  1.00 90.00           C  
ATOM   1265  CB  GLU A  83     -11.132  -2.899   3.579  1.00 90.00           C  
ATOM   1266  HB2 GLU A  83     -11.020  -3.970   3.410  1.00 90.00           H  
ATOM   1267  HB3 GLU A  83     -12.126  -2.704   3.982  1.00 90.00           H  
ATOM   1268  O   GLU A  83     -10.007  -4.269   6.204  1.00 90.00           O  
ATOM   1269  CG  GLU A  83     -10.969  -2.150   2.239  1.00 90.00           C  
ATOM   1270  HG2 GLU A  83     -10.811  -1.094   2.459  1.00 90.00           H  
ATOM   1271  HG3 GLU A  83     -10.074  -2.517   1.738  1.00 90.00           H  
ATOM   1272  CD  GLU A  83     -12.162  -2.252   1.269  1.00 90.00           C  
ATOM   1273  OE1 GLU A  83     -12.125  -1.513   0.243  1.00 90.00           O  
ATOM   1274  OE2 GLU A  83     -13.160  -2.930   1.588  1.00 90.00           O  
ATOM   1275  N   TRP A  84     -10.719  -2.295   6.966  1.00 81.51           N  
ATOM   1276  H   TRP A  84     -10.967  -1.349   6.712  1.00 81.51           H  
ATOM   1277  CA  TRP A  84     -11.017  -2.723   8.325  1.00 81.51           C  
ATOM   1278  HA  TRP A  84     -10.498  -3.657   8.539  1.00 81.51           H  
ATOM   1279  C   TRP A  84     -12.516  -2.948   8.488  1.00 81.51           C  
ATOM   1280  CB  TRP A  84     -10.526  -1.661   9.311  1.00 81.51           C  
ATOM   1281  HB2 TRP A  84     -10.907  -1.903  10.303  1.00 81.51           H  
ATOM   1282  HB3 TRP A  84     -10.945  -0.694   9.034  1.00 81.51           H  
ATOM   1283  O   TRP A  84     -13.339  -2.176   7.981  1.00 81.51           O  
ATOM   1284  CG  TRP A  84      -9.042  -1.528   9.408  1.00 81.51           C  
ATOM   1285  CD1 TRP A  84      -8.235  -0.883   8.536  1.00 81.51           C  
ATOM   1286  HD1 TRP A  84      -8.577  -0.378   7.644  1.00 81.51           H  
ATOM   1287  CD2 TRP A  84      -8.172  -2.023  10.457  1.00 81.51           C  
ATOM   1288  CE2 TRP A  84      -6.833  -1.640  10.159  1.00 81.51           C  
ATOM   1289  CE3 TRP A  84      -8.400  -2.726  11.651  1.00 81.51           C  
ATOM   1290  HE3 TRP A  84      -9.406  -3.024  11.909  1.00 81.51           H  
ATOM   1291  NE1 TRP A  84      -6.928  -0.952   8.974  1.00 81.51           N  
ATOM   1292  HE1 TRP A  84      -6.167  -0.474   8.514  1.00 81.51           H  
ATOM   1293  CH2 TRP A  84      -6.020  -2.651  12.178  1.00 81.51           C  
ATOM   1294  HH2 TRP A  84      -5.180  -2.885  12.815  1.00 81.51           H  
ATOM   1295  CZ2 TRP A  84      -5.762  -1.939  11.003  1.00 81.51           C  
ATOM   1296  HZ2 TRP A  84      -4.764  -1.615  10.751  1.00 81.51           H  
ATOM   1297  CZ3 TRP A  84      -7.340  -3.020  12.512  1.00 81.51           C  
ATOM   1298  HZ3 TRP A  84      -7.590  -3.526  13.432  1.00 81.51           H  
ATOM   1299  N   GLY A  85     -12.888  -3.948   9.291  1.00 69.99           N  
ATOM   1300  H   GLY A  85     -12.182  -4.575   9.650  1.00 69.99           H  
ATOM   1301  CA  GLY A  85     -14.267  -4.074   9.761  1.00 69.99           C  
ATOM   1302  HA2 GLY A  85     -14.338  -4.888  10.483  1.00 69.99           H  
ATOM   1303  HA3 GLY A  85     -14.912  -4.298   8.912  1.00 69.99           H  
ATOM   1304  C   GLY A  85     -14.729  -2.774  10.436  1.00 69.99           C  
ATOM   1305  O   GLY A  85     -14.061  -2.284  11.343  1.00 69.99           O  
ATOM   1306  N   GLY A  86     -15.857  -2.210   9.988  1.00 68.70           N  
ATOM   1307  H   GLY A  86     -16.337  -2.660   9.222  1.00 68.70           H  
ATOM   1308  CA  GLY A  86     -16.377  -0.924  10.483  1.00 68.70           C  
ATOM   1309  HA2 GLY A  86     -17.427  -1.055  10.743  1.00 68.70           H  
ATOM   1310  HA3 GLY A  86     -15.848  -0.629  11.390  1.00 68.70           H  
ATOM   1311  C   GLY A  86     -16.291   0.252   9.501  1.00 68.70           C  
ATOM   1312  O   GLY A  86     -16.571   1.378   9.900  1.00 68.70           O  
ATOM   1313  N   GLY A  87     -15.955   0.007   8.227  1.00 74.72           N  
ATOM   1314  H   GLY A  87     -15.627  -0.918   7.985  1.00 74.72           H  
ATOM   1315  CA  GLY A  87     -15.963   1.029   7.167  1.00 74.72           C  
ATOM   1316  HA2 GLY A  87     -16.753   1.755   7.357  1.00 74.72           H  
ATOM   1317  HA3 GLY A  87     -16.163   0.543   6.212  1.00 74.72           H  
ATOM   1318  C   GLY A  87     -14.647   1.789   7.028  1.00 74.72           C  
ATOM   1319  O   GLY A  87     -14.605   2.851   6.412  1.00 74.72           O  
ATOM   1320  N   GLY A  88     -13.579   1.260   7.621  1.00 84.89           N  
ATOM   1321  H   GLY A  88     -13.653   0.344   8.042  1.00 84.89           H  
ATOM   1322  CA  GLY A  88     -12.272   1.865   7.528  1.00 84.89           C  
ATOM   1323  HA2 GLY A  88     -12.396   2.948   7.558  1.00 84.89           H  
ATOM   1324  HA3 GLY A  88     -11.685   1.542   8.388  1.00 84.89           H  
ATOM   1325  C   GLY A  88     -11.525   1.459   6.256  1.00 84.89           C  
ATOM   1326  O   GLY A  88     -11.350   0.267   6.042  1.00 84.89           O  
ATOM   1327  N   ARG A  89     -11.046   2.410   5.441  1.00 92.28           N  
ATOM   1328  H   ARG A  89     -11.187   3.380   5.684  1.00 92.28           H  
ATOM   1329  CA  ARG A  89     -10.304   2.135   4.208  1.00 92.28           C  
ATOM   1330  HA  ARG A  89      -9.900   1.124   4.257  1.00 92.28           H  
ATOM   1331  C   ARG A  89      -9.135   3.094   3.971  1.00 92.28           C  
ATOM   1332  CB  ARG A  89     -11.311   2.170   3.060  1.00 92.28           C  
ATOM   1333  HB2 ARG A  89     -11.815   3.136   3.052  1.00 92.28           H  
ATOM   1334  HB3 ARG A  89     -12.056   1.392   3.225  1.00 92.28           H  
ATOM   1335  O   ARG A  89      -9.318   4.302   3.835  1.00 92.28           O  
ATOM   1336  CG  ARG A  89     -10.645   1.943   1.704  1.00 92.28           C  
ATOM   1337  HG2 ARG A  89     -10.066   1.020   1.711  1.00 92.28           H  
ATOM   1338  HG3 ARG A  89      -9.993   2.784   1.467  1.00 92.28           H  
ATOM   1339  CD  ARG A  89     -11.746   1.859   0.658  1.00 92.28           C  
ATOM   1340  HD2 ARG A  89     -12.295   0.929   0.812  1.00 92.28           H  
ATOM   1341  HD3 ARG A  89     -12.434   2.692   0.799  1.00 92.28           H  
ATOM   1342  NE  ARG A  89     -11.188   1.950  -0.696  1.00 92.28           N  
ATOM   1343  HE  ARG A  89     -10.493   2.668  -0.844  1.00 92.28           H  
ATOM   1344  NH1 ARG A  89     -12.637   0.477  -1.667  1.00 92.28           N  
ATOM   1345 HH11 ARG A  89     -12.979  -0.020  -2.477  1.00 92.28           H  
ATOM   1346 HH12 ARG A  89     -12.648  -0.057  -0.810  1.00 92.28           H  
ATOM   1347  NH2 ARG A  89     -11.227   1.653  -2.939  1.00 92.28           N  
ATOM   1348 HH21 ARG A  89     -11.604   1.194  -3.756  1.00 92.28           H  
ATOM   1349 HH22 ARG A  89     -10.507   2.357  -3.014  1.00 92.28           H  
ATOM   1350  CZ  ARG A  89     -11.689   1.360  -1.757  1.00 92.28           C  
ATOM   1351  N   VAL A  90      -7.935   2.536   3.808  1.00 93.66           N  
ATOM   1352  H   VAL A  90      -7.867   1.532   3.894  1.00 93.66           H  
ATOM   1353  CA  VAL A  90      -6.758   3.276   3.327  1.00 93.66           C  
ATOM   1354  HA  VAL A  90      -7.080   4.281   3.054  1.00 93.66           H  
ATOM   1355  C   VAL A  90      -6.209   2.642   2.055  1.00 93.66           C  
ATOM   1356  CB  VAL A  90      -5.704   3.465   4.434  1.00 93.66           C  
ATOM   1357  HB  VAL A  90      -6.202   3.930   5.285  1.00 93.66           H  
ATOM   1358  O   VAL A  90      -6.007   1.430   1.976  1.00 93.66           O  
ATOM   1359  CG1 VAL A  90      -5.085   2.156   4.924  1.00 93.66           C  
ATOM   1360 HG11 VAL A  90      -5.865   1.504   5.318  1.00 93.66           H  
ATOM   1361 HG12 VAL A  90      -4.552   1.655   4.115  1.00 93.66           H  
ATOM   1362 HG13 VAL A  90      -4.379   2.396   5.719  1.00 93.66           H  
ATOM   1363  CG2 VAL A  90      -4.572   4.406   4.007  1.00 93.66           C  
ATOM   1364 HG21 VAL A  90      -4.989   5.365   3.699  1.00 93.66           H  
ATOM   1365 HG22 VAL A  90      -4.008   3.979   3.177  1.00 93.66           H  
ATOM   1366 HG23 VAL A  90      -3.896   4.581   4.844  1.00 93.66           H  
ATOM   1367  N   GLU A  91      -5.977   3.464   1.040  1.00 94.82           N  
ATOM   1368  H   GLU A  91      -6.163   4.448   1.172  1.00 94.82           H  
ATOM   1369  CA  GLU A  91      -5.317   3.070  -0.200  1.00 94.82           C  
ATOM   1370  HA  GLU A  91      -5.316   1.983  -0.283  1.00 94.82           H  
ATOM   1371  C   GLU A  91      -3.861   3.531  -0.175  1.00 94.82           C  
ATOM   1372  CB  GLU A  91      -6.095   3.623  -1.405  1.00 94.82           C  
ATOM   1373  HB2 GLU A  91      -6.121   4.711  -1.344  1.00 94.82           H  
ATOM   1374  HB3 GLU A  91      -7.116   3.246  -1.345  1.00 94.82           H  
ATOM   1375  O   GLU A  91      -3.569   4.691   0.117  1.00 94.82           O  
ATOM   1376  CG  GLU A  91      -5.492   3.212  -2.761  1.00 94.82           C  
ATOM   1377  HG2 GLU A  91      -5.459   2.123  -2.809  1.00 94.82           H  
ATOM   1378  HG3 GLU A  91      -4.469   3.582  -2.825  1.00 94.82           H  
ATOM   1379  CD  GLU A  91      -6.285   3.741  -3.971  1.00 94.82           C  
ATOM   1380  OE1 GLU A  91      -5.720   3.717  -5.092  1.00 94.82           O  
ATOM   1381  OE2 GLU A  91      -7.487   4.046  -3.826  1.00 94.82           O  
ATOM   1382  N   VAL A  92      -2.955   2.616  -0.509  1.00 94.40           N  
ATOM   1383  H   VAL A  92      -3.262   1.671  -0.694  1.00 94.40           H  
ATOM   1384  CA  VAL A  92      -1.546   2.902  -0.752  1.00 94.40           C  
ATOM   1385  HA  VAL A  92      -1.377   3.973  -0.637  1.00 94.40           H  
ATOM   1386  C   VAL A  92      -1.202   2.501  -2.176  1.00 94.40           C  
ATOM   1387  CB  VAL A  92      -0.628   2.179   0.236  1.00 94.40           C  
ATOM   1388  HB  VAL A  92      -0.716   1.111   0.037  1.00 94.40           H  
ATOM   1389  O   VAL A  92      -1.392   1.356  -2.591  1.00 94.40           O  
ATOM   1390  CG1 VAL A  92       0.832   2.609   0.016  1.00 94.40           C  
ATOM   1391 HG11 VAL A  92       1.203   2.203  -0.925  1.00 94.40           H  
ATOM   1392 HG12 VAL A  92       0.901   3.696  -0.012  1.00 94.40           H  
ATOM   1393 HG13 VAL A  92       1.468   2.241   0.821  1.00 94.40           H  
ATOM   1394  CG2 VAL A  92      -1.037   2.443   1.691  1.00 94.40           C  
ATOM   1395 HG21 VAL A  92      -1.264   3.499   1.833  1.00 94.40           H  
ATOM   1396 HG22 VAL A  92      -1.930   1.865   1.928  1.00 94.40           H  
ATOM   1397 HG23 VAL A  92      -0.233   2.148   2.365  1.00 94.40           H  
ATOM   1398  N   ARG A  93      -0.660   3.448  -2.931  1.00 92.70           N  
ATOM   1399  H   ARG A  93      -0.568   4.369  -2.527  1.00 92.70           H  
ATOM   1400  CA  ARG A  93      -0.203   3.244  -4.302  1.00 92.70           C  
ATOM   1401  HA  ARG A  93      -0.280   2.190  -4.568  1.00 92.70           H  
ATOM   1402  C   ARG A  93       1.261   3.628  -4.397  1.00 92.70           C  
ATOM   1403  CB  ARG A  93      -1.124   4.039  -5.227  1.00 92.70           C  
ATOM   1404  HB2 ARG A  93      -1.187   5.066  -4.867  1.00 92.70           H  
ATOM   1405  HB3 ARG A  93      -2.122   3.604  -5.168  1.00 92.70           H  
ATOM   1406  O   ARG A  93       1.627   4.751  -4.067  1.00 92.70           O  
ATOM   1407  CG  ARG A  93      -0.669   4.056  -6.690  1.00 92.70           C  
ATOM   1408  HG2 ARG A  93       0.269   4.605  -6.775  1.00 92.70           H  
ATOM   1409  HG3 ARG A  93      -0.535   3.039  -7.060  1.00 92.70           H  
ATOM   1410  CD  ARG A  93      -1.759   4.765  -7.496  1.00 92.70           C  
ATOM   1411  HD2 ARG A  93      -2.628   4.110  -7.549  1.00 92.70           H  
ATOM   1412  HD3 ARG A  93      -2.047   5.673  -6.967  1.00 92.70           H  
ATOM   1413  NE  ARG A  93      -1.311   5.139  -8.846  1.00 92.70           N  
ATOM   1414  HE  ARG A  93      -0.322   5.288  -8.987  1.00 92.70           H  
ATOM   1415  NH1 ARG A  93      -3.351   5.814  -9.649  1.00 92.70           N  
ATOM   1416 HH11 ARG A  93      -3.891   6.314 -10.341  1.00 92.70           H  
ATOM   1417 HH12 ARG A  93      -3.766   5.559  -8.764  1.00 92.70           H  
ATOM   1418  NH2 ARG A  93      -1.521   6.098 -10.887  1.00 92.70           N  
ATOM   1419 HH21 ARG A  93      -2.041   6.599 -11.593  1.00 92.70           H  
ATOM   1420 HH22 ARG A  93      -0.517   6.197 -10.856  1.00 92.70           H  
ATOM   1421  CZ  ARG A  93      -2.064   5.684  -9.783  1.00 92.70           C  
ATOM   1422  N   VAL A  94       2.083   2.692  -4.849  1.00 90.13           N  
ATOM   1423  H   VAL A  94       1.702   1.800  -5.131  1.00 90.13           H  
ATOM   1424  CA  VAL A  94       3.519   2.881  -5.043  1.00 90.13           C  
ATOM   1425  HA  VAL A  94       3.835   3.806  -4.561  1.00 90.13           H  
ATOM   1426  C   VAL A  94       3.786   3.006  -6.536  1.00 90.13           C  
ATOM   1427  CB  VAL A  94       4.314   1.728  -4.408  1.00 90.13           C  
ATOM   1428  HB  VAL A  94       4.093   0.802  -4.939  1.00 90.13           H  
ATOM   1429  O   VAL A  94       3.195   2.278  -7.329  1.00 90.13           O  
ATOM   1430  CG1 VAL A  94       5.821   1.988  -4.475  1.00 90.13           C  
ATOM   1431 HG11 VAL A  94       6.364   1.181  -3.982  1.00 90.13           H  
ATOM   1432 HG12 VAL A  94       6.059   2.933  -3.988  1.00 90.13           H  
ATOM   1433 HG13 VAL A  94       6.152   2.027  -5.513  1.00 90.13           H  
ATOM   1434  CG2 VAL A  94       3.935   1.527  -2.933  1.00 90.13           C  
ATOM   1435 HG21 VAL A  94       2.894   1.216  -2.851  1.00 90.13           H  
ATOM   1436 HG22 VAL A  94       4.080   2.455  -2.379  1.00 90.13           H  
ATOM   1437 HG23 VAL A  94       4.552   0.738  -2.504  1.00 90.13           H  
ATOM   1438  N   GLU A  95       4.643   3.939  -6.926  1.00 85.58           N  
ATOM   1439  H   GLU A  95       5.028   4.564  -6.232  1.00 85.58           H  
ATOM   1440  CA  GLU A  95       5.056   4.159  -8.312  1.00 85.58           C  
ATOM   1441  HA  GLU A  95       4.814   3.282  -8.913  1.00 85.58           H  
ATOM   1442  C   GLU A  95       6.566   4.355  -8.359  1.00 85.58           C  
ATOM   1443  CB  GLU A  95       4.347   5.386  -8.917  1.00 85.58           C  
ATOM   1444  HB2 GLU A  95       4.562   5.414  -9.985  1.00 85.58           H  
ATOM   1445  HB3 GLU A  95       4.736   6.296  -8.460  1.00 85.58           H  
ATOM   1446  O   GLU A  95       7.105   5.128  -7.562  1.00 85.58           O  
ATOM   1447  CG  GLU A  95       2.828   5.342  -8.712  1.00 85.58           C  
ATOM   1448  HG2 GLU A  95       2.463   4.356  -9.001  1.00 85.58           H  
ATOM   1449  HG3 GLU A  95       2.596   5.486  -7.657  1.00 85.58           H  
ATOM   1450  CD  GLU A  95       2.071   6.396  -9.514  1.00 85.58           C  
ATOM   1451  OE1 GLU A  95       0.993   6.000 -10.033  1.00 85.58           O  
ATOM   1452  OE2 GLU A  95       2.475   7.574  -9.564  1.00 85.58           O  
ATOM   1453  N   PHE A  96       7.240   3.678  -9.285  1.00 80.29           N  
ATOM   1454  H   PHE A  96       6.757   3.058  -9.918  1.00 80.29           H  
ATOM   1455  CA  PHE A  96       8.674   3.847  -9.499  1.00 80.29           C  
ATOM   1456  HA  PHE A  96       9.090   4.433  -8.680  1.00 80.29           H  
ATOM   1457  C   PHE A  96       8.919   4.633 -10.791  1.00 80.29           C  
ATOM   1458  CB  PHE A  96       9.388   2.491  -9.464  1.00 80.29           C  
ATOM   1459  HB2 PHE A  96       9.141   1.930 -10.365  1.00 80.29           H  
ATOM   1460  HB3 PHE A  96      10.464   2.666  -9.483  1.00 80.29           H  
ATOM   1461  O   PHE A  96       8.308   4.375 -11.823  1.00 80.29           O  
ATOM   1462  CG  PHE A  96       9.053   1.642  -8.250  1.00 80.29           C  
ATOM   1463  CD1 PHE A  96       9.664   1.902  -7.011  1.00 80.29           C  
ATOM   1464  HD1 PHE A  96      10.381   2.705  -6.923  1.00 80.29           H  
ATOM   1465  CD2 PHE A  96       8.107   0.604  -8.352  1.00 80.29           C  
ATOM   1466  HD2 PHE A  96       7.640   0.401  -9.304  1.00 80.29           H  
ATOM   1467  CE1 PHE A  96       9.317   1.129  -5.888  1.00 80.29           C  
ATOM   1468  HE1 PHE A  96       9.741   1.347  -4.919  1.00 80.29           H  
ATOM   1469  CE2 PHE A  96       7.790  -0.187  -7.234  1.00 80.29           C  
ATOM   1470  HE2 PHE A  96       7.094  -1.006  -7.339  1.00 80.29           H  
ATOM   1471  CZ  PHE A  96       8.401   0.074  -5.999  1.00 80.29           C  
ATOM   1472  HZ  PHE A  96       8.164  -0.531  -5.136  1.00 80.29           H  
ATOM   1473  N   GLU A  97       9.808   5.620 -10.730  1.00 78.92           N  
ATOM   1474  H   GLU A  97      10.269   5.789  -9.847  1.00 78.92           H  
ATOM   1475  CA  GLU A  97      10.195   6.453 -11.870  1.00 78.92           C  
ATOM   1476  HA  GLU A  97       9.960   5.932 -12.798  1.00 78.92           H  
ATOM   1477  C   GLU A  97      11.711   6.669 -11.808  1.00 78.92           C  
ATOM   1478  CB  GLU A  97       9.397   7.775 -11.861  1.00 78.92           C  
ATOM   1479  HB2 GLU A  97       9.709   8.383 -11.012  1.00 78.92           H  
ATOM   1480  HB3 GLU A  97       8.338   7.548 -11.740  1.00 78.92           H  
ATOM   1481  O   GLU A  97      12.199   7.578 -11.135  1.00 78.92           O  
ATOM   1482  CG  GLU A  97       9.572   8.576 -13.165  1.00 78.92           C  
ATOM   1483  HG2 GLU A  97       9.117   8.017 -13.982  1.00 78.92           H  
ATOM   1484  HG3 GLU A  97      10.637   8.668 -13.378  1.00 78.92           H  
ATOM   1485  CD  GLU A  97       8.958   9.992 -13.109  1.00 78.92           C  
ATOM   1486  OE1 GLU A  97       9.442  10.875 -13.851  1.00 78.92           O  
ATOM   1487  OE2 GLU A  97       8.053  10.272 -12.277  1.00 78.92           O  
ATOM   1488  N   GLY A  98      12.469   5.785 -12.466  1.00 77.55           N  
ATOM   1489  H   GLY A  98      12.008   5.023 -12.941  1.00 77.55           H  
ATOM   1490  CA  GLY A  98      13.933   5.824 -12.474  1.00 77.55           C  
ATOM   1491  HA2 GLY A  98      14.263   6.761 -12.922  1.00 77.55           H  
ATOM   1492  HA3 GLY A  98      14.311   5.000 -13.079  1.00 77.55           H  
ATOM   1493  C   GLY A  98      14.535   5.698 -11.071  1.00 77.55           C  
ATOM   1494  O   GLY A  98      14.534   4.623 -10.476  1.00 77.55           O  
ATOM   1495  N   ASP A  99      15.064   6.806 -10.552  1.00 84.91           N  
ATOM   1496  H   ASP A  99      14.933   7.678 -11.044  1.00 84.91           H  
ATOM   1497  CA  ASP A  99      15.685   6.920  -9.230  1.00 84.91           C  
ATOM   1498  HA  ASP A  99      16.066   5.939  -8.944  1.00 84.91           H  
ATOM   1499  C   ASP A  99      14.701   7.346  -8.125  1.00 84.91           C  
ATOM   1500  CB  ASP A  99      16.895   7.867  -9.325  1.00 84.91           C  
ATOM   1501  HB2 ASP A  99      17.534   7.548 -10.148  1.00 84.91           H  
ATOM   1502  HB3 ASP A  99      17.478   7.782  -8.408  1.00 84.91           H  
ATOM   1503  O   ASP A  99      15.115   7.590  -6.988  1.00 84.91           O  
ATOM   1504  CG  ASP A  99      16.536   9.348  -9.515  1.00 84.91           C  
ATOM   1505  OD1 ASP A  99      15.485   9.653 -10.126  1.00 84.91           O  
ATOM   1506  OD2 ASP A  99      17.327  10.200  -9.054  1.00 84.91           O  
ATOM   1507  N   LYS A 100      13.398   7.428  -8.426  1.00 87.91           N  
ATOM   1508  H   LYS A 100      13.130   7.255  -9.384  1.00 87.91           H  
ATOM   1509  CA  LYS A 100      12.354   7.860  -7.488  1.00 87.91           C  
ATOM   1510  HA  LYS A 100      12.825   8.097  -6.534  1.00 87.91           H  
ATOM   1511  C   LYS A 100      11.321   6.776  -7.219  1.00 87.91           C  
ATOM   1512  CB  LYS A 100      11.669   9.129  -8.004  1.00 87.91           C  
ATOM   1513  HB2 LYS A 100      11.290   8.942  -9.009  1.00 87.91           H  
ATOM   1514  HB3 LYS A 100      10.827   9.377  -7.358  1.00 87.91           H  
ATOM   1515  O   LYS A 100      10.907   6.054  -8.120  1.00 87.91           O  
ATOM   1516  CG  LYS A 100      12.642  10.311  -8.020  1.00 87.91           C  
ATOM   1517  HG2 LYS A 100      12.891  10.592  -6.997  1.00 87.91           H  
ATOM   1518  HG3 LYS A 100      13.558  10.020  -8.535  1.00 87.91           H  
ATOM   1519  CD  LYS A 100      12.032  11.501  -8.754  1.00 87.91           C  
ATOM   1520  HD2 LYS A 100      11.650  11.157  -9.715  1.00 87.91           H  
ATOM   1521  HD3 LYS A 100      11.221  11.928  -8.164  1.00 87.91           H  
ATOM   1522  CE  LYS A 100      13.143  12.522  -8.986  1.00 87.91           C  
ATOM   1523  HE2 LYS A 100      13.440  12.957  -8.032  1.00 87.91           H  
ATOM   1524  HE3 LYS A 100      14.001  11.984  -9.389  1.00 87.91           H  
ATOM   1525  NZ  LYS A 100      12.707  13.555  -9.949  1.00 87.91           N  
ATOM   1526  HZ1 LYS A 100      13.481  14.166 -10.169  1.00 87.91           H  
ATOM   1527  HZ2 LYS A 100      11.923  14.081  -9.591  1.00 87.91           H  
ATOM   1528  HZ3 LYS A 100      12.434  13.091 -10.804  1.00 87.91           H  
ATOM   1529  N   MET A 101      10.829   6.755  -5.984  1.00 89.80           N  
ATOM   1530  H   MET A 101      11.245   7.386  -5.314  1.00 89.80           H  
ATOM   1531  CA  MET A 101       9.621   6.039  -5.587  1.00 89.80           C  
ATOM   1532  HA  MET A 101       9.182   5.561  -6.463  1.00 89.80           H  
ATOM   1533  C   MET A 101       8.617   7.038  -5.013  1.00 89.80           C  
ATOM   1534  CB  MET A 101       9.967   4.934  -4.584  1.00 89.80           C  
ATOM   1535  HB2 MET A 101      10.403   5.384  -3.692  1.00 89.80           H  
ATOM   1536  HB3 MET A 101      10.701   4.265  -5.034  1.00 89.80           H  
ATOM   1537  O   MET A 101       8.896   7.691  -4.005  1.00 89.80           O  
ATOM   1538  CG  MET A 101       8.734   4.110  -4.194  1.00 89.80           C  
ATOM   1539  HG2 MET A 101       8.397   3.562  -5.074  1.00 89.80           H  
ATOM   1540  HG3 MET A 101       7.924   4.778  -3.901  1.00 89.80           H  
ATOM   1541  SD  MET A 101       8.998   2.933  -2.838  1.00 89.80           S  
ATOM   1542  CE  MET A 101       9.089   4.113  -1.484  1.00 89.80           C  
ATOM   1543  HE1 MET A 101       8.318   4.874  -1.607  1.00 89.80           H  
ATOM   1544  HE2 MET A 101       8.920   3.591  -0.542  1.00 89.80           H  
ATOM   1545  HE3 MET A 101      10.065   4.597  -1.500  1.00 89.80           H  
ATOM   1546  N   ARG A 102       7.442   7.145  -5.634  1.00 92.49           N  
ATOM   1547  H   ARG A 102       7.278   6.540  -6.425  1.00 92.49           H  
ATOM   1548  CA  ARG A 102       6.307   7.918  -5.118  1.00 92.49           C  
ATOM   1549  HA  ARG A 102       6.660   8.634  -4.376  1.00 92.49           H  
ATOM   1550  C   ARG A 102       5.327   6.985  -4.420  1.00 92.49           C  
ATOM   1551  CB  ARG A 102       5.611   8.709  -6.236  1.00 92.49           C  
ATOM   1552  HB2 ARG A 102       4.742   9.207  -5.807  1.00 92.49           H  
ATOM   1553  HB3 ARG A 102       5.260   8.021  -7.005  1.00 92.49           H  
ATOM   1554  O   ARG A 102       4.937   5.961  -4.968  1.00 92.49           O  
ATOM   1555  CG  ARG A 102       6.513   9.771  -6.880  1.00 92.49           C  
ATOM   1556  HG2 ARG A 102       7.312   9.285  -7.440  1.00 92.49           H  
ATOM   1557  HG3 ARG A 102       6.949  10.398  -6.102  1.00 92.49           H  
ATOM   1558  CD  ARG A 102       5.676  10.644  -7.824  1.00 92.49           C  
ATOM   1559  HD2 ARG A 102       5.188   9.997  -8.551  1.00 92.49           H  
ATOM   1560  HD3 ARG A 102       4.896  11.136  -7.243  1.00 92.49           H  
ATOM   1561  NE  ARG A 102       6.492  11.686  -8.482  1.00 92.49           N  
ATOM   1562  HE  ARG A 102       6.928  12.354  -7.863  1.00 92.49           H  
ATOM   1563  NH1 ARG A 102       6.032  11.129 -10.663  1.00 92.49           N  
ATOM   1564 HH11 ARG A 102       5.346  10.461 -10.342  1.00 92.49           H  
ATOM   1565 HH12 ARG A 102       6.556  10.878 -11.489  1.00 92.49           H  
ATOM   1566  NH2 ARG A 102       7.587  12.621 -10.265  1.00 92.49           N  
ATOM   1567 HH21 ARG A 102       8.172  13.162  -9.645  1.00 92.49           H  
ATOM   1568 HH22 ARG A 102       7.824  12.444 -11.230  1.00 92.49           H  
ATOM   1569  CZ  ARG A 102       6.684  11.819  -9.783  1.00 92.49           C  
ATOM   1570  N   VAL A 103       4.919   7.350  -3.213  1.00 94.60           N  
ATOM   1571  H   VAL A 103       5.321   8.187  -2.815  1.00 94.60           H  
ATOM   1572  CA  VAL A 103       3.885   6.668  -2.433  1.00 94.60           C  
ATOM   1573  HA  VAL A 103       3.549   5.776  -2.961  1.00 94.60           H  
ATOM   1574  C   VAL A 103       2.716   7.623  -2.283  1.00 94.60           C  
ATOM   1575  CB  VAL A 103       4.398   6.234  -1.050  1.00 94.60           C  
ATOM   1576  HB  VAL A 103       4.676   7.116  -0.473  1.00 94.60           H  
ATOM   1577  O   VAL A 103       2.848   8.658  -1.638  1.00 94.60           O  
ATOM   1578  CG1 VAL A 103       3.310   5.474  -0.281  1.00 94.60           C  
ATOM   1579 HG11 VAL A 103       3.645   5.280   0.738  1.00 94.60           H  
ATOM   1580 HG12 VAL A 103       3.084   4.534  -0.785  1.00 94.60           H  
ATOM   1581 HG13 VAL A 103       2.399   6.068  -0.211  1.00 94.60           H  
ATOM   1582  CG2 VAL A 103       5.635   5.339  -1.170  1.00 94.60           C  
ATOM   1583 HG21 VAL A 103       6.439   5.907  -1.638  1.00 94.60           H  
ATOM   1584 HG22 VAL A 103       5.411   4.464  -1.781  1.00 94.60           H  
ATOM   1585 HG23 VAL A 103       5.967   5.024  -0.181  1.00 94.60           H  
ATOM   1586  N   ARG A 104       1.569   7.272  -2.854  1.00 95.93           N  
ATOM   1587  H   ARG A 104       1.545   6.396  -3.356  1.00 95.93           H  
ATOM   1588  CA  ARG A 104       0.307   7.981  -2.648  1.00 95.93           C  
ATOM   1589  HA  ARG A 104       0.506   8.981  -2.264  1.00 95.93           H  
ATOM   1590  C   ARG A 104      -0.514   7.255  -1.603  1.00 95.93           C  
ATOM   1591  CB  ARG A 104      -0.456   8.127  -3.962  1.00 95.93           C  
ATOM   1592  HB2 ARG A 104      -0.613   7.146  -4.411  1.00 95.93           H  
ATOM   1593  HB3 ARG A 104      -1.425   8.584  -3.759  1.00 95.93           H  
ATOM   1594  O   ARG A 104      -0.704   6.043  -1.698  1.00 95.93           O  
ATOM   1595  CG  ARG A 104       0.325   9.016  -4.926  1.00 95.93           C  
ATOM   1596  HG2 ARG A 104       0.510   9.981  -4.454  1.00 95.93           H  
ATOM   1597  HG3 ARG A 104       1.278   8.553  -5.181  1.00 95.93           H  
ATOM   1598  CD  ARG A 104      -0.479   9.233  -6.199  1.00 95.93           C  
ATOM   1599  HD2 ARG A 104      -0.644   8.276  -6.694  1.00 95.93           H  
ATOM   1600  HD3 ARG A 104      -1.436   9.683  -5.935  1.00 95.93           H  
ATOM   1601  NE  ARG A 104       0.268  10.127  -7.081  1.00 95.93           N  
ATOM   1602  HE  ARG A 104       1.174  10.440  -6.765  1.00 95.93           H  
ATOM   1603  NH1 ARG A 104      -1.414  10.660  -8.539  1.00 95.93           N  
ATOM   1604 HH11 ARG A 104      -2.057  10.280  -7.860  1.00 95.93           H  
ATOM   1605 HH12 ARG A 104      -1.748  11.296  -9.249  1.00 95.93           H  
ATOM   1606  NH2 ARG A 104       0.655  11.543  -8.752  1.00 95.93           N  
ATOM   1607 HH21 ARG A 104       1.508  11.730  -8.245  1.00 95.93           H  
ATOM   1608 HH22 ARG A 104       0.398  12.084  -9.566  1.00 95.93           H  
ATOM   1609  CZ  ARG A 104      -0.174  10.755  -8.139  1.00 95.93           C  
ATOM   1610  N   LEU A 105      -0.980   8.007  -0.620  1.00 96.40           N  
ATOM   1611  H   LEU A 105      -0.763   8.993  -0.638  1.00 96.40           H  
ATOM   1612  CA  LEU A 105      -1.810   7.547   0.479  1.00 96.40           C  
ATOM   1613  HA  LEU A 105      -1.972   6.471   0.411  1.00 96.40           H  
ATOM   1614  C   LEU A 105      -3.149   8.262   0.390  1.00 96.40           C  
ATOM   1615  CB  LEU A 105      -1.129   7.880   1.815  1.00 96.40           C  
ATOM   1616  HB2 LEU A 105      -1.066   8.964   1.903  1.00 96.40           H  
ATOM   1617  HB3 LEU A 105      -1.770   7.513   2.617  1.00 96.40           H  
ATOM   1618  O   LEU A 105      -3.168   9.488   0.331  1.00 96.40           O  
ATOM   1619  CG  LEU A 105       0.281   7.305   2.011  1.00 96.40           C  
ATOM   1620  HG  LEU A 105       0.932   7.610   1.192  1.00 96.40           H  
ATOM   1621  CD1 LEU A 105       0.866   7.853   3.310  1.00 96.40           C  
ATOM   1622 HD11 LEU A 105       0.994   8.932   3.223  1.00 96.40           H  
ATOM   1623 HD12 LEU A 105       0.193   7.645   4.141  1.00 96.40           H  
ATOM   1624 HD13 LEU A 105       1.836   7.397   3.509  1.00 96.40           H  
ATOM   1625  CD2 LEU A 105       0.254   5.781   2.083  1.00 96.40           C  
ATOM   1626 HD21 LEU A 105      -0.407   5.458   2.887  1.00 96.40           H  
ATOM   1627 HD22 LEU A 105      -0.112   5.392   1.133  1.00 96.40           H  
ATOM   1628 HD23 LEU A 105       1.260   5.399   2.253  1.00 96.40           H  
ATOM   1629  N   ARG A 106      -4.252   7.520   0.424  1.00 96.17           N  
ATOM   1630  H   ARG A 106      -4.151   6.515   0.433  1.00 96.17           H  
ATOM   1631  CA  ARG A 106      -5.600   8.089   0.473  1.00 96.17           C  
ATOM   1632  HA  ARG A 106      -5.537   9.156   0.686  1.00 96.17           H  
ATOM   1633  C   ARG A 106      -6.394   7.453   1.599  1.00 96.17           C  
ATOM   1634  CB  ARG A 106      -6.261   7.934  -0.898  1.00 96.17           C  
ATOM   1635  HB2 ARG A 106      -6.240   6.887  -1.199  1.00 96.17           H  
ATOM   1636  HB3 ARG A 106      -5.700   8.517  -1.629  1.00 96.17           H  
ATOM   1637  O   ARG A 106      -6.489   6.229   1.676  1.00 96.17           O  
ATOM   1638  CG  ARG A 106      -7.711   8.416  -0.878  1.00 96.17           C  
ATOM   1639  HG2 ARG A 106      -7.758   9.447  -0.526  1.00 96.17           H  
ATOM   1640  HG3 ARG A 106      -8.296   7.781  -0.213  1.00 96.17           H  
ATOM   1641  CD  ARG A 106      -8.298   8.331  -2.279  1.00 96.17           C  
ATOM   1642  HD2 ARG A 106      -7.832   9.091  -2.906  1.00 96.17           H  
ATOM   1643  HD3 ARG A 106      -8.099   7.342  -2.693  1.00 96.17           H  
ATOM   1644  NE  ARG A 106      -9.742   8.531  -2.192  1.00 96.17           N  
ATOM   1645  HE  ARG A 106     -10.173   8.298  -1.309  1.00 96.17           H  
ATOM   1646  NH1 ARG A 106     -10.198   8.957  -4.387  1.00 96.17           N  
ATOM   1647 HH11 ARG A 106      -9.201   8.917  -4.547  1.00 96.17           H  
ATOM   1648 HH12 ARG A 106     -10.851   9.227  -5.108  1.00 96.17           H  
ATOM   1649  NH2 ARG A 106     -11.837   8.899  -2.828  1.00 96.17           N  
ATOM   1650 HH21 ARG A 106     -12.025   8.650  -1.867  1.00 96.17           H  
ATOM   1651 HH22 ARG A 106     -12.572   9.049  -3.504  1.00 96.17           H  
ATOM   1652  CZ  ARG A 106     -10.584   8.799  -3.150  1.00 96.17           C  
ATOM   1653  N   ASN A 107      -6.960   8.288   2.462  1.00 95.07           N  
ATOM   1654  H   ASN A 107      -6.852   9.281   2.315  1.00 95.07           H  
ATOM   1655  CA  ASN A 107      -7.769   7.843   3.588  1.00 95.07           C  
ATOM   1656  HA  ASN A 107      -7.637   6.773   3.746  1.00 95.07           H  
ATOM   1657  C   ASN A 107      -9.260   8.082   3.303  1.00 95.07           C  
ATOM   1658  CB  ASN A 107      -7.264   8.561   4.847  1.00 95.07           C  
ATOM   1659  HB2 ASN A 107      -7.379   9.637   4.709  1.00 95.07           H  
ATOM   1660  HB3 ASN A 107      -6.210   8.332   5.006  1.00 95.07           H  
ATOM   1661  O   ASN A 107      -9.752   9.199   3.439  1.00 95.07           O  
ATOM   1662  CG  ASN A 107      -8.029   8.154   6.082  1.00 95.07           C  
ATOM   1663  ND2 ASN A 107      -7.828   8.827   7.183  1.00 95.07           N  
ATOM   1664 HD21 ASN A 107      -7.117   9.544   7.211  1.00 95.07           H  
ATOM   1665 HD22 ASN A 107      -8.333   8.531   8.006  1.00 95.07           H  
ATOM   1666  OD1 ASN A 107      -8.798   7.210   6.074  1.00 95.07           O  
ATOM   1667  N   ASP A 108      -9.993   7.026   2.951  1.00 93.00           N  
ATOM   1668  H   ASP A 108      -9.561   6.113   2.960  1.00 93.00           H  
ATOM   1669  CA  ASP A 108     -11.441   7.075   2.683  1.00 93.00           C  
ATOM   1670  HA  ASP A 108     -11.706   8.090   2.388  1.00 93.00           H  
ATOM   1671  C   ASP A 108     -12.280   6.778   3.942  1.00 93.00           C  
ATOM   1672  CB  ASP A 108     -11.792   6.155   1.501  1.00 93.00           C  
ATOM   1673  HB2 ASP A 108     -12.875   6.054   1.428  1.00 93.00           H  
ATOM   1674  HB3 ASP A 108     -11.376   5.164   1.683  1.00 93.00           H  
ATOM   1675  O   ASP A 108     -13.417   6.311   3.869  1.00 93.00           O  
ATOM   1676  CG  ASP A 108     -11.311   6.681   0.147  1.00 93.00           C  
ATOM   1677  OD1 ASP A 108     -11.504   7.884  -0.164  1.00 93.00           O  
ATOM   1678  OD2 ASP A 108     -10.815   5.862  -0.655  1.00 93.00           O  
ATOM   1679  N   SER A 109     -11.714   7.042   5.115  1.00 90.37           N  
ATOM   1680  H   SER A 109     -10.791   7.451   5.107  1.00 90.37           H  
ATOM   1681  CA  SER A 109     -12.260   6.645   6.417  1.00 90.37           C  
ATOM   1682  HA  SER A 109     -13.116   5.987   6.265  1.00 90.37           H  
ATOM   1683  C   SER A 109     -12.716   7.854   7.213  1.00 90.37           C  
ATOM   1684  CB  SER A 109     -11.221   5.882   7.227  1.00 90.37           C  
ATOM   1685  HB2 SER A 109     -11.724   5.213   7.926  1.00 90.37           H  
ATOM   1686  HB3 SER A 109     -10.592   6.574   7.786  1.00 90.37           H  
ATOM   1687  O   SER A 109     -12.346   8.986   6.917  1.00 90.37           O  
ATOM   1688  OG  SER A 109     -10.423   5.157   6.329  1.00 90.37           O  
ATOM   1689  HG  SER A 109      -9.742   5.765   6.032  1.00 90.37           H  
ATOM   1690  N   SER A 110     -13.485   7.625   8.276  1.00 90.91           N  
ATOM   1691  H   SER A 110     -13.764   6.680   8.496  1.00 90.91           H  
ATOM   1692  CA  SER A 110     -13.967   8.696   9.157  1.00 90.91           C  
ATOM   1693  HA  SER A 110     -14.202   9.568   8.546  1.00 90.91           H  
ATOM   1694  C   SER A 110     -12.947   9.163  10.204  1.00 90.91           C  
ATOM   1695  CB  SER A 110     -15.261   8.246   9.834  1.00 90.91           C  
ATOM   1696  HB2 SER A 110     -15.602   9.016  10.527  1.00 90.91           H  
ATOM   1697  HB3 SER A 110     -16.026   8.090   9.074  1.00 90.91           H  
ATOM   1698  O   SER A 110     -13.195  10.154  10.890  1.00 90.91           O  
ATOM   1699  OG  SER A 110     -15.041   7.034  10.531  1.00 90.91           O  
ATOM   1700  HG  SER A 110     -15.858   6.748  10.947  1.00 90.91           H  
ATOM   1701  N   THR A 111     -11.805   8.483  10.332  1.00 90.96           N  
ATOM   1702  H   THR A 111     -11.659   7.676   9.742  1.00 90.96           H  
ATOM   1703  CA  THR A 111     -10.755   8.775  11.320  1.00 90.96           C  
ATOM   1704  HA  THR A 111     -11.024   9.685  11.856  1.00 90.96           H  
ATOM   1705  C   THR A 111      -9.396   8.982  10.652  1.00 90.96           C  
ATOM   1706  CB  THR A 111     -10.630   7.647  12.355  1.00 90.96           C  
ATOM   1707  HB  THR A 111      -9.790   7.857  13.017  1.00 90.96           H  
ATOM   1708  O   THR A 111      -9.135   8.350   9.626  1.00 90.96           O  
ATOM   1709  CG2 THR A 111     -11.898   7.528  13.201  1.00 90.96           C  
ATOM   1710 HG21 THR A 111     -12.114   8.482  13.682  1.00 90.96           H  
ATOM   1711 HG22 THR A 111     -12.742   7.234  12.578  1.00 90.96           H  
ATOM   1712 HG23 THR A 111     -11.743   6.769  13.968  1.00 90.96           H  
ATOM   1713  OG1 THR A 111     -10.424   6.404  11.723  1.00 90.96           O  
ATOM   1714  HG1 THR A 111      -9.552   6.400  11.323  1.00 90.96           H  
ATOM   1715  N   PRO A 112      -8.503   9.816  11.219  1.00 93.31           N  
ATOM   1716  CA  PRO A 112      -7.121   9.910  10.757  1.00 93.31           C  
ATOM   1717  HA  PRO A 112      -7.124  10.286   9.733  1.00 93.31           H  
ATOM   1718  C   PRO A 112      -6.401   8.558  10.800  1.00 93.31           C  
ATOM   1719  CB  PRO A 112      -6.435  10.934  11.667  1.00 93.31           C  
ATOM   1720  HB2 PRO A 112      -5.942  10.430  12.498  1.00 93.31           H  
ATOM   1721  HB3 PRO A 112      -5.721  11.547  11.116  1.00 93.31           H  
ATOM   1722  O   PRO A 112      -6.652   7.739  11.686  1.00 93.31           O  
ATOM   1723  CG  PRO A 112      -7.594  11.770  12.203  1.00 93.31           C  
ATOM   1724  HG2 PRO A 112      -7.359  12.216  13.169  1.00 93.31           H  
ATOM   1725  HG3 PRO A 112      -7.855  12.541  11.477  1.00 93.31           H  
ATOM   1726  CD  PRO A 112      -8.730  10.754  12.308  1.00 93.31           C  
ATOM   1727  HD2 PRO A 112      -9.686  11.269  12.213  1.00 93.31           H  
ATOM   1728  HD3 PRO A 112      -8.670  10.227  13.260  1.00 93.31           H  
ATOM   1729  N   VAL A 113      -5.489   8.354   9.852  1.00 93.97           N  
ATOM   1730  H   VAL A 113      -5.352   9.073   9.156  1.00 93.97           H  
ATOM   1731  CA  VAL A 113      -4.627   7.168   9.761  1.00 93.97           C  
ATOM   1732  HA  VAL A 113      -4.785   6.524  10.626  1.00 93.97           H  
ATOM   1733  C   VAL A 113      -3.178   7.628   9.777  1.00 93.97           C  
ATOM   1734  CB  VAL A 113      -4.946   6.354   8.492  1.00 93.97           C  
ATOM   1735  HB  VAL A 113      -4.855   6.998   7.618  1.00 93.97           H  
ATOM   1736  O   VAL A 113      -2.810   8.529   9.026  1.00 93.97           O  
ATOM   1737  CG1 VAL A 113      -4.002   5.159   8.312  1.00 93.97           C  
ATOM   1738 HG11 VAL A 113      -2.979   5.507   8.164  1.00 93.97           H  
ATOM   1739 HG12 VAL A 113      -4.034   4.524   9.197  1.00 93.97           H  
ATOM   1740 HG13 VAL A 113      -4.300   4.585   7.435  1.00 93.97           H  
ATOM   1741  CG2 VAL A 113      -6.379   5.811   8.548  1.00 93.97           C  
ATOM   1742 HG21 VAL A 113      -6.501   5.183   9.430  1.00 93.97           H  
ATOM   1743 HG22 VAL A 113      -7.097   6.629   8.608  1.00 93.97           H  
ATOM   1744 HG23 VAL A 113      -6.599   5.236   7.649  1.00 93.97           H  
ATOM   1745  N   GLU A 114      -2.349   7.017  10.613  1.00 95.36           N  
ATOM   1746  H   GLU A 114      -2.690   6.238  11.158  1.00 95.36           H  
ATOM   1747  CA  GLU A 114      -0.906   7.231  10.608  1.00 95.36           C  
ATOM   1748  HA  GLU A 114      -0.694   8.182  10.119  1.00 95.36           H  
ATOM   1749  C   GLU A 114      -0.221   6.135   9.787  1.00 95.36           C  
ATOM   1750  CB  GLU A 114      -0.376   7.358  12.044  1.00 95.36           C  
ATOM   1751  HB2 GLU A 114      -0.930   8.156  12.538  1.00 95.36           H  
ATOM   1752  HB3 GLU A 114      -0.544   6.430  12.591  1.00 95.36           H  
ATOM   1753  O   GLU A 114      -0.484   4.944   9.948  1.00 95.36           O  
ATOM   1754  CG  GLU A 114       1.118   7.707  12.058  1.00 95.36           C  
ATOM   1755  HG2 GLU A 114       1.308   8.467  11.300  1.00 95.36           H  
ATOM   1756  HG3 GLU A 114       1.697   6.825  11.786  1.00 95.36           H  
ATOM   1757  CD  GLU A 114       1.576   8.254  13.417  1.00 95.36           C  
ATOM   1758  OE1 GLU A 114       2.297   7.543  14.145  1.00 95.36           O  
ATOM   1759  OE2 GLU A 114       1.294   9.445  13.675  1.00 95.36           O  
ATOM   1760  N   VAL A 115       0.649   6.534   8.864  1.00 95.94           N  
ATOM   1761  H   VAL A 115       0.788   7.527   8.740  1.00 95.94           H  
ATOM   1762  CA  VAL A 115       1.394   5.623   7.998  1.00 95.94           C  
ATOM   1763  HA  VAL A 115       1.175   4.598   8.297  1.00 95.94           H  
ATOM   1764  C   VAL A 115       2.884   5.857   8.194  1.00 95.94           C  
ATOM   1765  CB  VAL A 115       0.978   5.756   6.521  1.00 95.94           C  
ATOM   1766  HB  VAL A 115       1.285   6.730   6.140  1.00 95.94           H  
ATOM   1767  O   VAL A 115       3.407   6.936   7.902  1.00 95.94           O  
ATOM   1768  CG1 VAL A 115       1.661   4.662   5.685  1.00 95.94           C  
ATOM   1769 HG11 VAL A 115       1.269   4.669   4.668  1.00 95.94           H  
ATOM   1770 HG12 VAL A 115       2.735   4.847   5.643  1.00 95.94           H  
ATOM   1771 HG13 VAL A 115       1.482   3.684   6.132  1.00 95.94           H  
ATOM   1772  CG2 VAL A 115      -0.543   5.627   6.346  1.00 95.94           C  
ATOM   1773 HG21 VAL A 115      -0.806   5.590   5.289  1.00 95.94           H  
ATOM   1774 HG22 VAL A 115      -0.902   4.729   6.848  1.00 95.94           H  
ATOM   1775 HG23 VAL A 115      -1.036   6.493   6.788  1.00 95.94           H  
ATOM   1776  N   HIS A 116       3.586   4.825   8.655  1.00 96.04           N  
ATOM   1777  H   HIS A 116       3.075   3.992   8.909  1.00 96.04           H  
ATOM   1778  CA  HIS A 116       5.041   4.788   8.696  1.00 96.04           C  
ATOM   1779  HA  HIS A 116       5.421   5.810   8.704  1.00 96.04           H  
ATOM   1780  C   HIS A 116       5.572   4.069   7.462  1.00 96.04           C  
ATOM   1781  CB  HIS A 116       5.556   4.104   9.962  1.00 96.04           C  
ATOM   1782  HB2 HIS A 116       6.632   4.266  10.028  1.00 96.04           H  
ATOM   1783  HB3 HIS A 116       5.397   3.029   9.882  1.00 96.04           H  
ATOM   1784  O   HIS A 116       5.297   2.891   7.247  1.00 96.04           O  
ATOM   1785  CG  HIS A 116       4.923   4.600  11.226  1.00 96.04           C  
ATOM   1786  CD2 HIS A 116       3.950   3.968  11.950  1.00 96.04           C  
ATOM   1787  HD2 HIS A 116       3.470   3.029  11.719  1.00 96.04           H  
ATOM   1788  ND1 HIS A 116       5.221   5.778  11.870  1.00 96.04           N  
ATOM   1789  HD1 HIS A 116       5.776   6.540  11.506  1.00 96.04           H  
ATOM   1790  CE1 HIS A 116       4.449   5.847  12.968  1.00 96.04           C  
ATOM   1791  HE1 HIS A 116       4.405   6.670  13.666  1.00 96.04           H  
ATOM   1792  NE2 HIS A 116       3.691   4.751  13.063  1.00 96.04           N  
ATOM   1793  N   ILE A 117       6.378   4.764   6.674  1.00 96.34           N  
ATOM   1794  H   ILE A 117       6.561   5.726   6.924  1.00 96.34           H  
ATOM   1795  CA  ILE A 117       7.014   4.245   5.471  1.00 96.34           C  
ATOM   1796  HA  ILE A 117       6.595   3.267   5.233  1.00 96.34           H  
ATOM   1797  C   ILE A 117       8.505   4.089   5.756  1.00 96.34           C  
ATOM   1798  CB  ILE A 117       6.762   5.171   4.264  1.00 96.34           C  
ATOM   1799  HB  ILE A 117       7.330   6.087   4.421  1.00 96.34           H  
ATOM   1800  O   ILE A 117       9.151   5.027   6.229  1.00 96.34           O  
ATOM   1801  CG1 ILE A 117       5.274   5.565   4.106  1.00 96.34           C  
ATOM   1802 HG12 ILE A 117       4.689   4.694   3.812  1.00 96.34           H  
ATOM   1803 HG13 ILE A 117       4.879   5.935   5.053  1.00 96.34           H  
ATOM   1804  CG2 ILE A 117       7.283   4.464   2.997  1.00 96.34           C  
ATOM   1805 HG21 ILE A 117       8.356   4.290   3.070  1.00 96.34           H  
ATOM   1806 HG22 ILE A 117       7.112   5.074   2.109  1.00 96.34           H  
ATOM   1807 HG23 ILE A 117       6.776   3.508   2.865  1.00 96.34           H  
ATOM   1808  CD1 ILE A 117       5.059   6.691   3.092  1.00 96.34           C  
ATOM   1809 HD11 ILE A 117       5.657   7.557   3.377  1.00 96.34           H  
ATOM   1810 HD12 ILE A 117       5.336   6.373   2.087  1.00 96.34           H  
ATOM   1811 HD13 ILE A 117       4.007   6.975   3.084  1.00 96.34           H  
ATOM   1812  N   LYS A 118       9.064   2.920   5.450  1.00 94.31           N  
ATOM   1813  H   LYS A 118       8.459   2.198   5.086  1.00 94.31           H  
ATOM   1814  CA  LYS A 118      10.497   2.641   5.537  1.00 94.31           C  
ATOM   1815  HA  LYS A 118      11.023   3.574   5.743  1.00 94.31           H  
ATOM   1816  C   LYS A 118      11.017   2.115   4.202  1.00 94.31           C  
ATOM   1817  CB  LYS A 118      10.763   1.683   6.704  1.00 94.31           C  
ATOM   1818  HB2 LYS A 118      10.397   2.136   7.625  1.00 94.31           H  
ATOM   1819  HB3 LYS A 118      10.215   0.757   6.536  1.00 94.31           H  
ATOM   1820  O   LYS A 118      10.476   1.155   3.659  1.00 94.31           O  
ATOM   1821  CG  LYS A 118      12.259   1.377   6.852  1.00 94.31           C  
ATOM   1822  HG2 LYS A 118      12.795   2.290   7.110  1.00 94.31           H  
ATOM   1823  HG3 LYS A 118      12.651   0.997   5.908  1.00 94.31           H  
ATOM   1824  CD  LYS A 118      12.501   0.314   7.922  1.00 94.31           C  
ATOM   1825  HD2 LYS A 118      12.177   0.681   8.896  1.00 94.31           H  
ATOM   1826  HD3 LYS A 118      11.934  -0.580   7.661  1.00 94.31           H  
ATOM   1827  CE  LYS A 118      13.998  -0.002   7.926  1.00 94.31           C  
ATOM   1828  HE2 LYS A 118      14.305  -0.168   6.894  1.00 94.31           H  
ATOM   1829  HE3 LYS A 118      14.558   0.865   8.276  1.00 94.31           H  
ATOM   1830  NZ  LYS A 118      14.303  -1.208   8.725  1.00 94.31           N  
ATOM   1831  HZ1 LYS A 118      14.046  -1.087   9.694  1.00 94.31           H  
ATOM   1832  HZ2 LYS A 118      15.288  -1.415   8.647  1.00 94.31           H  
ATOM   1833  HZ3 LYS A 118      13.785  -1.988   8.345  1.00 94.31           H  
ATOM   1834  N   VAL A 119      12.098   2.721   3.718  1.00 92.18           N  
ATOM   1835  H   VAL A 119      12.479   3.493   4.245  1.00 92.18           H  
ATOM   1836  CA  VAL A 119      12.765   2.380   2.453  1.00 92.18           C  
ATOM   1837  HA  VAL A 119      12.445   1.396   2.112  1.00 92.18           H  
ATOM   1838  C   VAL A 119      14.268   2.362   2.706  1.00 92.18           C  
ATOM   1839  CB  VAL A 119      12.423   3.406   1.361  1.00 92.18           C  
ATOM   1840  HB  VAL A 119      12.844   4.375   1.632  1.00 92.18           H  
ATOM   1841  O   VAL A 119      14.889   3.407   2.895  1.00 92.18           O  
ATOM   1842  CG1 VAL A 119      12.995   2.983   0.006  1.00 92.18           C  
ATOM   1843 HG11 VAL A 119      12.560   2.036  -0.314  1.00 92.18           H  
ATOM   1844 HG12 VAL A 119      14.079   2.884   0.060  1.00 92.18           H  
ATOM   1845 HG13 VAL A 119      12.764   3.759  -0.723  1.00 92.18           H  
ATOM   1846  CG2 VAL A 119      10.916   3.590   1.201  1.00 92.18           C  
ATOM   1847 HG21 VAL A 119      10.452   2.668   0.850  1.00 92.18           H  
ATOM   1848 HG22 VAL A 119      10.459   3.904   2.139  1.00 92.18           H  
ATOM   1849 HG23 VAL A 119      10.757   4.409   0.500  1.00 92.18           H  
ATOM   1850  N   GLY A 120      14.856   1.167   2.789  1.00 87.73           N  
ATOM   1851  H   GLY A 120      14.308   0.340   2.596  1.00 87.73           H  
ATOM   1852  CA  GLY A 120      16.222   1.014   3.296  1.00 87.73           C  
ATOM   1853  HA2 GLY A 120      16.486  -0.042   3.338  1.00 87.73           H  
ATOM   1854  HA3 GLY A 120      16.915   1.517   2.621  1.00 87.73           H  
ATOM   1855  C   GLY A 120      16.359   1.608   4.707  1.00 87.73           C  
ATOM   1856  O   GLY A 120      15.694   1.152   5.642  1.00 87.73           O  
ATOM   1857  N   ASP A 121      17.198   2.637   4.842  1.00 88.31           N  
ATOM   1858  H   ASP A 121      17.719   2.938   4.031  1.00 88.31           H  
ATOM   1859  CA  ASP A 121      17.439   3.359   6.101  1.00 88.31           C  
ATOM   1860  HA  ASP A 121      17.233   2.691   6.937  1.00 88.31           H  
ATOM   1861  C   ASP A 121      16.546   4.597   6.286  1.00 88.31           C  
ATOM   1862  CB  ASP A 121      18.919   3.756   6.181  1.00 88.31           C  
ATOM   1863  HB2 ASP A 121      19.157   4.419   5.349  1.00 88.31           H  
ATOM   1864  HB3 ASP A 121      19.093   4.301   7.109  1.00 88.31           H  
ATOM   1865  O   ASP A 121      16.442   5.124   7.397  1.00 88.31           O  
ATOM   1866  CG  ASP A 121      19.840   2.537   6.157  1.00 88.31           C  
ATOM   1867  OD1 ASP A 121      19.549   1.578   6.911  1.00 88.31           O  
ATOM   1868  OD2 ASP A 121      20.807   2.574   5.366  1.00 88.31           O  
ATOM   1869  N   GLU A 122      15.878   5.064   5.227  1.00 92.39           N  
ATOM   1870  H   GLU A 122      15.874   4.528   4.371  1.00 92.39           H  
ATOM   1871  CA  GLU A 122      15.003   6.233   5.300  1.00 92.39           C  
ATOM   1872  HA  GLU A 122      15.476   6.949   5.971  1.00 92.39           H  
ATOM   1873  C   GLU A 122      13.643   5.856   5.899  1.00 92.39           C  
ATOM   1874  CB  GLU A 122      14.876   6.919   3.928  1.00 92.39           C  
ATOM   1875  HB2 GLU A 122      14.280   6.299   3.259  1.00 92.39           H  
ATOM   1876  HB3 GLU A 122      15.876   7.036   3.509  1.00 92.39           H  
ATOM   1877  O   GLU A 122      13.061   4.817   5.574  1.00 92.39           O  
ATOM   1878  CG  GLU A 122      14.230   8.310   4.070  1.00 92.39           C  
ATOM   1879  HG2 GLU A 122      13.211   8.191   4.439  1.00 92.39           H  
ATOM   1880  HG3 GLU A 122      14.784   8.875   4.820  1.00 92.39           H  
ATOM   1881  CD  GLU A 122      14.188   9.134   2.774  1.00 92.39           C  
ATOM   1882  OE1 GLU A 122      13.559  10.223   2.826  1.00 92.39           O  
ATOM   1883  OE2 GLU A 122      14.782   8.706   1.764  1.00 92.39           O  
ATOM   1884  N   LYS A 123      13.130   6.717   6.785  1.00 94.71           N  
ATOM   1885  H   LYS A 123      13.642   7.569   6.965  1.00 94.71           H  
ATOM   1886  CA  LYS A 123      11.817   6.577   7.421  1.00 94.71           C  
ATOM   1887  HA  LYS A 123      11.262   5.790   6.912  1.00 94.71           H  
ATOM   1888  C   LYS A 123      11.021   7.870   7.286  1.00 94.71           C  
ATOM   1889  CB  LYS A 123      11.956   6.199   8.901  1.00 94.71           C  
ATOM   1890  HB2 LYS A 123      12.541   6.967   9.406  1.00 94.71           H  
ATOM   1891  HB3 LYS A 123      10.961   6.180   9.346  1.00 94.71           H  
ATOM   1892  O   LYS A 123      11.558   8.952   7.524  1.00 94.71           O  
ATOM   1893  CG  LYS A 123      12.614   4.830   9.118  1.00 94.71           C  
ATOM   1894  HG2 LYS A 123      13.614   4.827   8.684  1.00 94.71           H  
ATOM   1895  HG3 LYS A 123      12.012   4.056   8.642  1.00 94.71           H  
ATOM   1896  CD  LYS A 123      12.717   4.556  10.621  1.00 94.71           C  
ATOM   1897  HD2 LYS A 123      11.714   4.500  11.043  1.00 94.71           H  
ATOM   1898  HD3 LYS A 123      13.254   5.382  11.089  1.00 94.71           H  
ATOM   1899  CE  LYS A 123      13.468   3.251  10.882  1.00 94.71           C  
ATOM   1900  HE2 LYS A 123      14.435   3.311  10.382  1.00 94.71           H  
ATOM   1901  HE3 LYS A 123      12.902   2.433  10.439  1.00 94.71           H  
ATOM   1902  NZ  LYS A 123      13.650   3.043  12.340  1.00 94.71           N  
ATOM   1903  HZ1 LYS A 123      12.754   3.001  12.804  1.00 94.71           H  
ATOM   1904  HZ2 LYS A 123      14.167   2.197  12.530  1.00 94.71           H  
ATOM   1905  HZ3 LYS A 123      14.163   3.821  12.731  1.00 94.71           H  
ATOM   1906  N   ARG A 124       9.734   7.751   6.970  1.00 96.33           N  
ATOM   1907  H   ARG A 124       9.384   6.822   6.786  1.00 96.33           H  
ATOM   1908  CA  ARG A 124       8.765   8.855   6.952  1.00 96.33           C  
ATOM   1909  HA  ARG A 124       9.183   9.719   7.468  1.00 96.33           H  
ATOM   1910  C   ARG A 124       7.517   8.436   7.719  1.00 96.33           C  
ATOM   1911  CB  ARG A 124       8.418   9.241   5.500  1.00 96.33           C  
ATOM   1912  HB2 ARG A 124       7.991   8.372   5.001  1.00 96.33           H  
ATOM   1913  HB3 ARG A 124       7.652  10.017   5.512  1.00 96.33           H  
ATOM   1914  O   ARG A 124       7.051   7.319   7.541  1.00 96.33           O  
ATOM   1915  CG  ARG A 124       9.610   9.742   4.666  1.00 96.33           C  
ATOM   1916  HG2 ARG A 124       9.282   9.876   3.635  1.00 96.33           H  
ATOM   1917  HG3 ARG A 124      10.405   8.996   4.669  1.00 96.33           H  
ATOM   1918  CD  ARG A 124      10.162  11.075   5.175  1.00 96.33           C  
ATOM   1919  HD2 ARG A 124       9.383  11.834   5.099  1.00 96.33           H  
ATOM   1920  HD3 ARG A 124      10.454  10.963   6.219  1.00 96.33           H  
ATOM   1921  NE  ARG A 124      11.336  11.489   4.392  1.00 96.33           N  
ATOM   1922  HE  ARG A 124      11.621  10.913   3.612  1.00 96.33           H  
ATOM   1923  NH1 ARG A 124      12.033  13.214   5.735  1.00 96.33           N  
ATOM   1924 HH11 ARG A 124      12.685  13.964   5.913  1.00 96.33           H  
ATOM   1925 HH12 ARG A 124      11.248  13.030   6.345  1.00 96.33           H  
ATOM   1926  NH2 ARG A 124      13.171  12.688   3.883  1.00 96.33           N  
ATOM   1927 HH21 ARG A 124      13.864  13.401   4.061  1.00 96.33           H  
ATOM   1928 HH22 ARG A 124      13.368  11.949   3.223  1.00 96.33           H  
ATOM   1929  CZ  ARG A 124      12.167  12.468   4.673  1.00 96.33           C  
ATOM   1930  N   THR A 125       6.989   9.329   8.546  1.00 96.44           N  
ATOM   1931  H   THR A 125       7.403  10.248   8.605  1.00 96.44           H  
ATOM   1932  CA  THR A 125       5.687   9.162   9.204  1.00 96.44           C  
ATOM   1933  HA  THR A 125       5.262   8.187   8.965  1.00 96.44           H  
ATOM   1934  C   THR A 125       4.761  10.239   8.673  1.00 96.44           C  
ATOM   1935  CB  THR A 125       5.785   9.268  10.731  1.00 96.44           C  
ATOM   1936  HB  THR A 125       6.170  10.251  11.003  1.00 96.44           H  
ATOM   1937  O   THR A 125       5.161  11.403   8.611  1.00 96.44           O  
ATOM   1938  CG2 THR A 125       4.434   9.061  11.414  1.00 96.44           C  
ATOM   1939 HG21 THR A 125       3.772   9.902  11.210  1.00 96.44           H  
ATOM   1940 HG22 THR A 125       3.958   8.150  11.053  1.00 96.44           H  
ATOM   1941 HG23 THR A 125       4.554   8.997  12.496  1.00 96.44           H  
ATOM   1942  OG1 THR A 125       6.658   8.286  11.250  1.00 96.44           O  
ATOM   1943  HG1 THR A 125       6.626   8.408  12.202  1.00 96.44           H  
ATOM   1944  N   VAL A 126       3.553   9.851   8.280  1.00 96.42           N  
ATOM   1945  H   VAL A 126       3.312   8.871   8.329  1.00 96.42           H  
ATOM   1946  CA  VAL A 126       2.540  10.758   7.743  1.00 96.42           C  
ATOM   1947  HA  VAL A 126       2.799  11.789   7.985  1.00 96.42           H  
ATOM   1948  C   VAL A 126       1.201  10.439   8.381  1.00 96.42           C  
ATOM   1949  CB  VAL A 126       2.449  10.629   6.213  1.00 96.42           C  
ATOM   1950  HB  VAL A 126       2.175   9.607   5.950  1.00 96.42           H  
ATOM   1951  O   VAL A 126       0.774   9.289   8.374  1.00 96.42           O  
ATOM   1952  CG1 VAL A 126       1.405  11.576   5.617  1.00 96.42           C  
ATOM   1953 HG11 VAL A 126       1.679  12.616   5.792  1.00 96.42           H  
ATOM   1954 HG12 VAL A 126       1.331  11.382   4.547  1.00 96.42           H  
ATOM   1955 HG13 VAL A 126       0.419  11.386   6.041  1.00 96.42           H  
ATOM   1956  CG2 VAL A 126       3.796  10.953   5.555  1.00 96.42           C  
ATOM   1957 HG21 VAL A 126       3.655  11.039   4.477  1.00 96.42           H  
ATOM   1958 HG22 VAL A 126       4.177  11.902   5.934  1.00 96.42           H  
ATOM   1959 HG23 VAL A 126       4.514  10.158   5.757  1.00 96.42           H  
ATOM   1960  N   THR A 127       0.523  11.460   8.890  1.00 96.37           N  
ATOM   1961  H   THR A 127       0.937  12.382   8.886  1.00 96.37           H  
ATOM   1962  CA  THR A 127      -0.890  11.371   9.256  1.00 96.37           C  
ATOM   1963  HA  THR A 127      -1.141  10.342   9.515  1.00 96.37           H  
ATOM   1964  C   THR A 127      -1.727  11.801   8.056  1.00 96.37           C  
ATOM   1965  CB  THR A 127      -1.203  12.253  10.469  1.00 96.37           C  
ATOM   1966  HB  THR A 127      -1.125  13.299  10.174  1.00 96.37           H  
ATOM   1967  O   THR A 127      -1.501  12.880   7.516  1.00 96.37           O  
ATOM   1968  CG2 THR A 127      -2.609  12.004  11.011  1.00 96.37           C  
ATOM   1969 HG21 THR A 127      -2.740  10.947  11.243  1.00 96.37           H  
ATOM   1970 HG22 THR A 127      -2.757  12.593  11.916  1.00 96.37           H  
ATOM   1971 HG23 THR A 127      -3.350  12.309  10.272  1.00 96.37           H  
ATOM   1972  OG1 THR A 127      -0.277  12.032  11.514  1.00 96.37           O  
ATOM   1973  HG1 THR A 127      -0.330  11.127  11.831  1.00 96.37           H  
ATOM   1974  N   VAL A 128      -2.675  10.964   7.641  1.00 96.04           N  
ATOM   1975  H   VAL A 128      -2.772  10.083   8.124  1.00 96.04           H  
ATOM   1976  CA  VAL A 128      -3.603  11.225   6.534  1.00 96.04           C  
ATOM   1977  HA  VAL A 128      -3.329  12.157   6.039  1.00 96.04           H  
ATOM   1978  C   VAL A 128      -5.001  11.388   7.121  1.00 96.04           C  
ATOM   1979  CB  VAL A 128      -3.554  10.098   5.483  1.00 96.04           C  
ATOM   1980  HB  VAL A 128      -3.989   9.191   5.904  1.00 96.04           H  
ATOM   1981  O   VAL A 128      -5.563  10.448   7.693  1.00 96.04           O  
ATOM   1982  CG1 VAL A 128      -4.340  10.487   4.227  1.00 96.04           C  
ATOM   1983 HG11 VAL A 128      -4.339   9.666   3.510  1.00 96.04           H  
ATOM   1984 HG12 VAL A 128      -5.372  10.725   4.483  1.00 96.04           H  
ATOM   1985 HG13 VAL A 128      -3.895  11.365   3.759  1.00 96.04           H  
ATOM   1986  CG2 VAL A 128      -2.119   9.773   5.045  1.00 96.04           C  
ATOM   1987 HG21 VAL A 128      -2.143   9.017   4.260  1.00 96.04           H  
ATOM   1988 HG22 VAL A 128      -1.547   9.375   5.883  1.00 96.04           H  
ATOM   1989 HG23 VAL A 128      -1.634  10.673   4.667  1.00 96.04           H  
ATOM   1990  N   ASN A 129      -5.559  12.589   7.029  1.00 95.58           N  
ATOM   1991  H   ASN A 129      -5.058  13.310   6.529  1.00 95.58           H  
ATOM   1992  CA  ASN A 129      -6.879  12.922   7.553  1.00 95.58           C  
ATOM   1993  HA  ASN A 129      -6.949  12.514   8.561  1.00 95.58           H  
ATOM   1994  C   ASN A 129      -8.008  12.307   6.704  1.00 95.58           C  
ATOM   1995  CB  ASN A 129      -7.013  14.450   7.645  1.00 95.58           C  
ATOM   1996  HB2 ASN A 129      -6.846  14.892   6.663  1.00 95.58           H  
ATOM   1997  HB3 ASN A 129      -8.018  14.728   7.962  1.00 95.58           H  
ATOM   1998  O   ASN A 129      -7.785  11.932   5.554  1.00 95.58           O  
ATOM   1999  CG  ASN A 129      -6.042  15.038   8.645  1.00 95.58           C  
ATOM   2000  ND2 ASN A 129      -5.067  15.779   8.186  1.00 95.58           N  
ATOM   2001 HD21 ASN A 129      -4.845  15.683   7.206  1.00 95.58           H  
ATOM   2002 HD22 ASN A 129      -4.348  16.059   8.838  1.00 95.58           H  
ATOM   2003  OD1 ASN A 129      -6.149  14.813   9.841  1.00 95.58           O  
ATOM   2004  N   PRO A 130      -9.237  12.211   7.242  1.00 95.34           N  
ATOM   2005  CA  PRO A 130     -10.413  11.792   6.479  1.00 95.34           C  
ATOM   2006  HA  PRO A 130     -10.343  10.721   6.286  1.00 95.34           H  
ATOM   2007  C   PRO A 130     -10.577  12.551   5.155  1.00 95.34           C  
ATOM   2008  CB  PRO A 130     -11.593  12.064   7.419  1.00 95.34           C  
ATOM   2009  HB2 PRO A 130     -11.893  13.110   7.364  1.00 95.34           H  
ATOM   2010  HB3 PRO A 130     -12.451  11.424   7.214  1.00 95.34           H  
ATOM   2011  O   PRO A 130     -10.667  13.779   5.146  1.00 95.34           O  
ATOM   2012  CG  PRO A 130     -10.979  11.797   8.789  1.00 95.34           C  
ATOM   2013  HG2 PRO A 130     -10.883  10.721   8.938  1.00 95.34           H  
ATOM   2014  HG3 PRO A 130     -11.552  12.258   9.594  1.00 95.34           H  
ATOM   2015  CD  PRO A 130      -9.596  12.420   8.639  1.00 95.34           C  
ATOM   2016  HD2 PRO A 130      -9.652  13.488   8.852  1.00 95.34           H  
ATOM   2017  HD3 PRO A 130      -8.894  11.930   9.314  1.00 95.34           H  
ATOM   2018  N   GLY A 131     -10.632  11.819   4.040  1.00 95.35           N  
ATOM   2019  H   GLY A 131     -10.475  10.824   4.111  1.00 95.35           H  
ATOM   2020  CA  GLY A 131     -10.752  12.367   2.685  1.00 95.35           C  
ATOM   2021  HA2 GLY A 131     -11.534  13.127   2.673  1.00 95.35           H  
ATOM   2022  HA3 GLY A 131     -11.041  11.559   2.013  1.00 95.35           H  
ATOM   2023  C   GLY A 131      -9.474  13.001   2.124  1.00 95.35           C  
ATOM   2024  O   GLY A 131      -9.512  13.548   1.023  1.00 95.35           O  
ATOM   2025  N   GLU A 132      -8.359  12.953   2.856  1.00 96.66           N  
ATOM   2026  H   GLU A 132      -8.377  12.471   3.743  1.00 96.66           H  
ATOM   2027  CA  GLU A 132      -7.073  13.493   2.418  1.00 96.66           C  
ATOM   2028  HA  GLU A 132      -7.268  14.391   1.832  1.00 96.66           H  
ATOM   2029  C   GLU A 132      -6.327  12.499   1.517  1.00 96.66           C  
ATOM   2030  CB  GLU A 132      -6.239  13.915   3.642  1.00 96.66           C  
ATOM   2031  HB2 GLU A 132      -5.924  13.021   4.179  1.00 96.66           H  
ATOM   2032  HB3 GLU A 132      -6.872  14.516   4.295  1.00 96.66           H  
ATOM   2033  O   GLU A 132      -6.365  11.279   1.718  1.00 96.66           O  
ATOM   2034  CG  GLU A 132      -4.989  14.740   3.291  1.00 96.66           C  
ATOM   2035  HG2 GLU A 132      -4.322  14.132   2.680  1.00 96.66           H  
ATOM   2036  HG3 GLU A 132      -5.301  15.599   2.696  1.00 96.66           H  
ATOM   2037  CD  GLU A 132      -4.219  15.233   4.530  1.00 96.66           C  
ATOM   2038  OE1 GLU A 132      -3.398  16.161   4.378  1.00 96.66           O  
ATOM   2039  OE2 GLU A 132      -4.470  14.724   5.648  1.00 96.66           O  
ATOM   2040  N   GLU A 133      -5.612  13.048   0.534  1.00 96.98           N  
ATOM   2041  H   GLU A 133      -5.600  14.055   0.456  1.00 96.98           H  
ATOM   2042  CA  GLU A 133      -4.615  12.340  -0.262  1.00 96.98           C  
ATOM   2043  HA  GLU A 133      -4.571  11.308   0.084  1.00 96.98           H  
ATOM   2044  C   GLU A 133      -3.245  12.991  -0.034  1.00 96.98           C  
ATOM   2045  CB  GLU A 133      -5.025  12.309  -1.747  1.00 96.98           C  
ATOM   2046  HB2 GLU A 133      -6.029  11.890  -1.814  1.00 96.98           H  
ATOM   2047  HB3 GLU A 133      -5.048  13.324  -2.143  1.00 96.98           H  
ATOM   2048  O   GLU A 133      -3.094  14.203  -0.198  1.00 96.98           O  
ATOM   2049  CG  GLU A 133      -4.072  11.450  -2.598  1.00 96.98           C  
ATOM   2050  HG2 GLU A 133      -3.989  10.463  -2.144  1.00 96.98           H  
ATOM   2051  HG3 GLU A 133      -3.081  11.903  -2.588  1.00 96.98           H  
ATOM   2052  CD  GLU A 133      -4.550  11.280  -4.053  1.00 96.98           C  
ATOM   2053  OE1 GLU A 133      -3.767  11.602  -4.981  1.00 96.98           O  
ATOM   2054  OE2 GLU A 133      -5.674  10.758  -4.252  1.00 96.98           O  
ATOM   2055  N   VAL A 134      -2.247  12.190   0.343  1.00 97.14           N  
ATOM   2056  H   VAL A 134      -2.444  11.203   0.426  1.00 97.14           H  
ATOM   2057  CA  VAL A 134      -0.868  12.640   0.578  1.00 97.14           C  
ATOM   2058  HA  VAL A 134      -0.794  13.692   0.301  1.00 97.14           H  
ATOM   2059  C   VAL A 134       0.091  11.860  -0.314  1.00 97.14           C  
ATOM   2060  CB  VAL A 134      -0.460  12.528   2.063  1.00 97.14           C  
ATOM   2061  HB  VAL A 134      -0.491  11.484   2.373  1.00 97.14           H  
ATOM   2062  O   VAL A 134       0.016  10.636  -0.400  1.00 97.14           O  
ATOM   2063  CG1 VAL A 134       0.967  13.061   2.264  1.00 97.14           C  
ATOM   2064 HG11 VAL A 134       1.074  14.028   1.773  1.00 97.14           H  
ATOM   2065 HG12 VAL A 134       1.695  12.361   1.854  1.00 97.14           H  
ATOM   2066 HG13 VAL A 134       1.174  13.205   3.325  1.00 97.14           H  
ATOM   2067  CG2 VAL A 134      -1.393  13.333   2.975  1.00 97.14           C  
ATOM   2068 HG21 VAL A 134      -1.423  14.378   2.667  1.00 97.14           H  
ATOM   2069 HG22 VAL A 134      -1.062  13.275   4.012  1.00 97.14           H  
ATOM   2070 HG23 VAL A 134      -2.402  12.924   2.922  1.00 97.14           H  
ATOM   2071  N   GLU A 135       1.031  12.561  -0.948  1.00 96.85           N  
ATOM   2072  H   GLU A 135       1.050  13.563  -0.825  1.00 96.85           H  
ATOM   2073  CA  GLU A 135       2.120  11.956  -1.717  1.00 96.85           C  
ATOM   2074  HA  GLU A 135       1.913  10.893  -1.836  1.00 96.85           H  
ATOM   2075  C   GLU A 135       3.454  12.090  -0.964  1.00 96.85           C  
ATOM   2076  CB  GLU A 135       2.171  12.553  -3.137  1.00 96.85           C  
ATOM   2077  HB2 GLU A 135       2.475  13.598  -3.082  1.00 96.85           H  
ATOM   2078  HB3 GLU A 135       1.173  12.505  -3.573  1.00 96.85           H  
ATOM   2079  O   GLU A 135       3.845  13.178  -0.542  1.00 96.85           O  
ATOM   2080  CG  GLU A 135       3.136  11.783  -4.054  1.00 96.85           C  
ATOM   2081  HG2 GLU A 135       4.143  11.835  -3.639  1.00 96.85           H  
ATOM   2082  HG3 GLU A 135       2.847  10.733  -4.071  1.00 96.85           H  
ATOM   2083  CD  GLU A 135       3.152  12.332  -5.492  1.00 96.85           C  
ATOM   2084  OE1 GLU A 135       4.002  13.207  -5.769  1.00 96.85           O  
ATOM   2085  OE2 GLU A 135       2.377  11.822  -6.345  1.00 96.85           O  
ATOM   2086  N   VAL A 136       4.174  10.977  -0.814  1.00 95.82           N  
ATOM   2087  H   VAL A 136       3.773  10.117  -1.158  1.00 95.82           H  
ATOM   2088  CA  VAL A 136       5.517  10.907  -0.227  1.00 95.82           C  
ATOM   2089  HA  VAL A 136       5.817  11.905   0.095  1.00 95.82           H  
ATOM   2090  C   VAL A 136       6.487  10.423  -1.294  1.00 95.82           C  
ATOM   2091  CB  VAL A 136       5.563   9.979   1.001  1.00 95.82           C  
ATOM   2092  HB  VAL A 136       5.415   8.946   0.686  1.00 95.82           H  
ATOM   2093  O   VAL A 136       6.299   9.352  -1.863  1.00 95.82           O  
ATOM   2094  CG1 VAL A 136       6.923  10.081   1.709  1.00 95.82           C  
ATOM   2095 HG11 VAL A 136       7.091  11.104   2.047  1.00 95.82           H  
ATOM   2096 HG12 VAL A 136       6.940   9.412   2.570  1.00 95.82           H  
ATOM   2097 HG13 VAL A 136       7.726   9.789   1.033  1.00 95.82           H  
ATOM   2098  CG2 VAL A 136       4.475  10.324   2.020  1.00 95.82           C  
ATOM   2099 HG21 VAL A 136       3.490  10.140   1.593  1.00 95.82           H  
ATOM   2100 HG22 VAL A 136       4.582   9.691   2.901  1.00 95.82           H  
ATOM   2101 HG23 VAL A 136       4.549  11.375   2.302  1.00 95.82           H  
ATOM   2102  N   THR A 137       7.541  11.193  -1.563  1.00 94.14           N  
ATOM   2103  H   THR A 137       7.677  12.038  -1.027  1.00 94.14           H  
ATOM   2104  CA  THR A 137       8.563  10.829  -2.555  1.00 94.14           C  
ATOM   2105  HA  THR A 137       8.229   9.958  -3.119  1.00 94.14           H  
ATOM   2106  C   THR A 137       9.874  10.460  -1.872  1.00 94.14           C  
ATOM   2107  CB  THR A 137       8.776  11.950  -3.580  1.00 94.14           C  
ATOM   2108  HB  THR A 137       9.109  12.856  -3.073  1.00 94.14           H  
ATOM   2109  O   THR A 137      10.352  11.187  -1.003  1.00 94.14           O  
ATOM   2110  CG2 THR A 137       9.789  11.574  -4.665  1.00 94.14           C  
ATOM   2111 HG21 THR A 137      10.790  11.498  -4.239  1.00 94.14           H  
ATOM   2112 HG22 THR A 137       9.516  10.619  -5.115  1.00 94.14           H  
ATOM   2113 HG23 THR A 137       9.800  12.344  -5.436  1.00 94.14           H  
ATOM   2114  OG1 THR A 137       7.578  12.220  -4.269  1.00 94.14           O  
ATOM   2115  HG1 THR A 137       6.884  12.441  -3.643  1.00 94.14           H  
ATOM   2116  N   PHE A 138      10.468   9.357  -2.314  1.00 92.51           N  
ATOM   2117  H   PHE A 138       9.989   8.818  -3.022  1.00 92.51           H  
ATOM   2118  CA  PHE A 138      11.810   8.907  -1.961  1.00 92.51           C  
ATOM   2119  HA  PHE A 138      12.238   9.560  -1.201  1.00 92.51           H  
ATOM   2120  C   PHE A 138      12.692   8.954  -3.207  1.00 92.51           C  
ATOM   2121  CB  PHE A 138      11.748   7.481  -1.404  1.00 92.51           C  
ATOM   2122  HB2 PHE A 138      11.313   6.825  -2.158  1.00 92.51           H  
ATOM   2123  HB3 PHE A 138      12.766   7.138  -1.217  1.00 92.51           H  
ATOM   2124  O   PHE A 138      12.228   8.613  -4.294  1.00 92.51           O  
ATOM   2125  CG  PHE A 138      10.949   7.347  -0.127  1.00 92.51           C  
ATOM   2126  CD1 PHE A 138      11.611   7.336   1.113  1.00 92.51           C  
ATOM   2127  HD1 PHE A 138      12.688   7.412   1.147  1.00 92.51           H  
ATOM   2128  CD2 PHE A 138       9.546   7.243  -0.174  1.00 92.51           C  
ATOM   2129  HD2 PHE A 138       9.033   7.260  -1.124  1.00 92.51           H  
ATOM   2130  CE1 PHE A 138      10.876   7.223   2.304  1.00 92.51           C  
ATOM   2131  HE1 PHE A 138      11.391   7.203   3.253  1.00 92.51           H  
ATOM   2132  CE2 PHE A 138       8.809   7.140   1.017  1.00 92.51           C  
ATOM   2133  HE2 PHE A 138       7.731   7.081   0.975  1.00 92.51           H  
ATOM   2134  CZ  PHE A 138       9.475   7.130   2.255  1.00 92.51           C  
ATOM   2135  HZ  PHE A 138       8.910   7.050   3.172  1.00 92.51           H  
ATOM   2136  N   SER A 139      13.962   9.323  -3.041  1.00 90.07           N  
ATOM   2137  H   SER A 139      14.288   9.546  -2.111  1.00 90.07           H  
ATOM   2138  CA  SER A 139      14.954   9.310  -4.120  1.00 90.07           C  
ATOM   2139  HA  SER A 139      14.514   8.872  -5.016  1.00 90.07           H  
ATOM   2140  C   SER A 139      16.155   8.466  -3.714  1.00 90.07           C  
ATOM   2141  CB  SER A 139      15.425  10.717  -4.491  1.00 90.07           C  
ATOM   2142  HB2 SER A 139      16.122  10.639  -5.326  1.00 90.07           H  
ATOM   2143  HB3 SER A 139      15.945  11.161  -3.642  1.00 90.07           H  
ATOM   2144  O   SER A 139      16.670   8.598  -2.602  1.00 90.07           O  
ATOM   2145  OG  SER A 139      14.352  11.559  -4.870  1.00 90.07           O  
ATOM   2146  HG  SER A 139      14.725  12.265  -5.402  1.00 90.07           H  
ATOM   2147  N   ALA A 140      16.632   7.616  -4.615  1.00 82.38           N  
ATOM   2148  H   ALA A 140      16.183   7.560  -5.518  1.00 82.38           H  
ATOM   2149  CA  ALA A 140      17.747   6.722  -4.369  1.00 82.38           C  
ATOM   2150  HA  ALA A 140      18.322   7.078  -3.514  1.00 82.38           H  
ATOM   2151  C   ALA A 140      18.679   6.659  -5.580  1.00 82.38           C  
ATOM   2152  CB  ALA A 140      17.192   5.335  -4.032  1.00 82.38           C  
ATOM   2153  HB1 ALA A 140      16.621   5.369  -3.103  1.00 82.38           H  
ATOM   2154  HB2 ALA A 140      18.013   4.624  -3.948  1.00 82.38           H  
ATOM   2155  HB3 ALA A 140      16.543   4.993  -4.838  1.00 82.38           H  
ATOM   2156  O   ALA A 140      18.283   6.229  -6.653  1.00 82.38           O  
ATOM   2157  N   ASN A 141      19.965   6.953  -5.361  1.00 77.94           N  
ATOM   2158  H   ASN A 141      20.206   7.439  -4.509  1.00 77.94           H  
ATOM   2159  CA  ASN A 141      21.018   6.740  -6.368  1.00 77.94           C  
ATOM   2160  HA  ASN A 141      20.740   7.264  -7.283  1.00 77.94           H  
ATOM   2161  C   ASN A 141      21.213   5.253  -6.740  1.00 77.94           C  
ATOM   2162  CB  ASN A 141      22.346   7.309  -5.836  1.00 77.94           C  
ATOM   2163  HB2 ASN A 141      23.121   7.136  -6.583  1.00 77.94           H  
ATOM   2164  HB3 ASN A 141      22.627   6.772  -4.931  1.00 77.94           H  
ATOM   2165  O   ASN A 141      21.950   4.946  -7.670  1.00 77.94           O  
ATOM   2166  CG  ASN A 141      22.322   8.798  -5.552  1.00 77.94           C  
ATOM   2167  ND2 ASN A 141      23.194   9.272  -4.694  1.00 77.94           N  
ATOM   2168 HD21 ASN A 141      23.932   8.685  -4.334  1.00 77.94           H  
ATOM   2169 HD22 ASN A 141      23.166  10.275  -4.579  1.00 77.94           H  
ATOM   2170  OD1 ASN A 141      21.530   9.564  -6.057  1.00 77.94           O  
ATOM   2171  N   ASP A 142      20.605   4.346  -5.973  1.00 78.81           N  
ATOM   2172  H   ASP A 142      19.913   4.691  -5.323  1.00 78.81           H  
ATOM   2173  CA  ASP A 142      20.582   2.908  -6.210  1.00 78.81           C  
ATOM   2174  HA  ASP A 142      21.031   2.677  -7.176  1.00 78.81           H  
ATOM   2175  C   ASP A 142      19.116   2.433  -6.187  1.00 78.81           C  
ATOM   2176  CB  ASP A 142      21.438   2.200  -5.150  1.00 78.81           C  
ATOM   2177  HB2 ASP A 142      22.471   2.530  -5.254  1.00 78.81           H  
ATOM   2178  HB3 ASP A 142      21.094   2.486  -4.156  1.00 78.81           H  
ATOM   2179  O   ASP A 142      18.523   2.372  -5.101  1.00 78.81           O  
ATOM   2180  CG  ASP A 142      21.393   0.674  -5.278  1.00 78.81           C  
ATOM   2181  OD1 ASP A 142      20.813   0.175  -6.268  1.00 78.81           O  
ATOM   2182  OD2 ASP A 142      21.915   0.022  -4.348  1.00 78.81           O  
ATOM   2183  N   PRO A 143      18.526   2.096  -7.350  1.00 72.40           N  
ATOM   2184  CA  PRO A 143      17.158   1.591  -7.446  1.00 72.40           C  
ATOM   2185  HA  PRO A 143      16.475   2.378  -7.127  1.00 72.40           H  
ATOM   2186  C   PRO A 143      16.897   0.339  -6.598  1.00 72.40           C  
ATOM   2187  CB  PRO A 143      16.931   1.309  -8.936  1.00 72.40           C  
ATOM   2188  HB2 PRO A 143      17.218   0.284  -9.172  1.00 72.40           H  
ATOM   2189  HB3 PRO A 143      15.896   1.490  -9.226  1.00 72.40           H  
ATOM   2190  O   PRO A 143      15.765   0.130  -6.167  1.00 72.40           O  
ATOM   2191  CG  PRO A 143      17.889   2.274  -9.629  1.00 72.40           C  
ATOM   2192  HG2 PRO A 143      18.168   1.927 -10.624  1.00 72.40           H  
ATOM   2193  HG3 PRO A 143      17.439   3.266  -9.678  1.00 72.40           H  
ATOM   2194  CD  PRO A 143      19.081   2.297  -8.680  1.00 72.40           C  
ATOM   2195  HD2 PRO A 143      19.596   3.255  -8.761  1.00 72.40           H  
ATOM   2196  HD3 PRO A 143      19.761   1.478  -8.916  1.00 72.40           H  
ATOM   2197  N   HIS A 144      17.925  -0.454  -6.256  1.00 76.90           N  
ATOM   2198  H   HIS A 144      18.859  -0.225  -6.565  1.00 76.90           H  
ATOM   2199  CA  HIS A 144      17.764  -1.609  -5.365  1.00 76.90           C  
ATOM   2200  HA  HIS A 144      17.002  -2.260  -5.793  1.00 76.90           H  
ATOM   2201  C   HIS A 144      17.277  -1.222  -3.962  1.00 76.90           C  
ATOM   2202  CB  HIS A 144      19.077  -2.396  -5.262  1.00 76.90           C  
ATOM   2203  HB2 HIS A 144      19.872  -1.747  -4.896  1.00 76.90           H  
ATOM   2204  HB3 HIS A 144      18.950  -3.193  -4.529  1.00 76.90           H  
ATOM   2205  O   HIS A 144      16.703  -2.058  -3.259  1.00 76.90           O  
ATOM   2206  CG  HIS A 144      19.497  -3.038  -6.557  1.00 76.90           C  
ATOM   2207  CD2 HIS A 144      20.633  -2.792  -7.280  1.00 76.90           C  
ATOM   2208  HD2 HIS A 144      21.406  -2.082  -7.026  1.00 76.90           H  
ATOM   2209  ND1 HIS A 144      18.793  -4.013  -7.221  1.00 76.90           N  
ATOM   2210  HD1 HIS A 144      17.882  -4.358  -6.954  1.00 76.90           H  
ATOM   2211  CE1 HIS A 144      19.484  -4.346  -8.324  1.00 76.90           C  
ATOM   2212  HE1 HIS A 144      19.169  -5.069  -9.062  1.00 76.90           H  
ATOM   2213  NE2 HIS A 144      20.621  -3.639  -8.397  1.00 76.90           N  
ATOM   2214  N   LYS A 145      17.424   0.046  -3.549  1.00 80.05           N  
ATOM   2215  H   LYS A 145      17.886   0.693  -4.172  1.00 80.05           H  
ATOM   2216  CA  LYS A 145      16.836   0.555  -2.297  1.00 80.05           C  
ATOM   2217  HA  LYS A 145      17.182  -0.067  -1.471  1.00 80.05           H  
ATOM   2218  C   LYS A 145      15.310   0.468  -2.276  1.00 80.05           C  
ATOM   2219  CB  LYS A 145      17.263   2.006  -2.052  1.00 80.05           C  
ATOM   2220  HB2 LYS A 145      16.708   2.383  -1.193  1.00 80.05           H  
ATOM   2221  HB3 LYS A 145      17.004   2.617  -2.917  1.00 80.05           H  
ATOM   2222  O   LYS A 145      14.725   0.378  -1.197  1.00 80.05           O  
ATOM   2223  CG  LYS A 145      18.762   2.117  -1.753  1.00 80.05           C  
ATOM   2224  HG2 LYS A 145      19.336   1.910  -2.656  1.00 80.05           H  
ATOM   2225  HG3 LYS A 145      19.035   1.388  -0.990  1.00 80.05           H  
ATOM   2226  CD  LYS A 145      19.087   3.519  -1.235  1.00 80.05           C  
ATOM   2227  HD2 LYS A 145      18.743   4.267  -1.950  1.00 80.05           H  
ATOM   2228  HD3 LYS A 145      18.568   3.675  -0.290  1.00 80.05           H  
ATOM   2229  CE  LYS A 145      20.592   3.668  -1.033  1.00 80.05           C  
ATOM   2230  HE2 LYS A 145      21.084   3.531  -1.996  1.00 80.05           H  
ATOM   2231  HE3 LYS A 145      20.935   2.873  -0.370  1.00 80.05           H  
ATOM   2232  NZ  LYS A 145      20.908   4.997  -0.460  1.00 80.05           N  
ATOM   2233  HZ1 LYS A 145      20.561   5.728  -1.065  1.00 80.05           H  
ATOM   2234  HZ2 LYS A 145      20.462   5.096   0.441  1.00 80.05           H  
ATOM   2235  HZ3 LYS A 145      21.906   5.099  -0.342  1.00 80.05           H  
ATOM   2236  N   PHE A 146      14.675   0.456  -3.444  1.00 83.68           N  
ATOM   2237  H   PHE A 146      15.218   0.526  -4.292  1.00 83.68           H  
ATOM   2238  CA  PHE A 146      13.232   0.333  -3.601  1.00 83.68           C  
ATOM   2239  HA  PHE A 146      12.736   0.773  -2.736  1.00 83.68           H  
ATOM   2240  C   PHE A 146      12.740  -1.116  -3.656  1.00 83.68           C  
ATOM   2241  CB  PHE A 146      12.818   1.119  -4.845  1.00 83.68           C  
ATOM   2242  HB2 PHE A 146      11.741   1.006  -4.975  1.00 83.68           H  
ATOM   2243  HB3 PHE A 146      13.282   0.661  -5.718  1.00 83.68           H  
ATOM   2244  O   PHE A 146      11.534  -1.336  -3.679  1.00 83.68           O  
ATOM   2245  CG  PHE A 146      13.137   2.602  -4.823  1.00 83.68           C  
ATOM   2246  CD1 PHE A 146      12.970   3.368  -3.652  1.00 83.68           C  
ATOM   2247  HD1 PHE A 146      12.574   2.906  -2.759  1.00 83.68           H  
ATOM   2248  CD2 PHE A 146      13.595   3.224  -5.995  1.00 83.68           C  
ATOM   2249  HD2 PHE A 146      13.715   2.652  -6.904  1.00 83.68           H  
ATOM   2250  CE1 PHE A 146      13.293   4.736  -3.643  1.00 83.68           C  
ATOM   2251  HE1 PHE A 146      13.173   5.318  -2.742  1.00 83.68           H  
ATOM   2252  CE2 PHE A 146      13.896   4.593  -5.994  1.00 83.68           C  
ATOM   2253  HE2 PHE A 146      14.247   5.055  -6.905  1.00 83.68           H  
ATOM   2254  CZ  PHE A 146      13.747   5.352  -4.821  1.00 83.68           C  
ATOM   2255  HZ  PHE A 146      13.977   6.407  -4.833  1.00 83.68           H  
ATOM   2256  N   ASN A 147      13.631  -2.115  -3.592  1.00 85.84           N  
ATOM   2257  H   ASN A 147      14.616  -1.892  -3.633  1.00 85.84           H  
ATOM   2258  CA  ASN A 147      13.234  -3.522  -3.678  1.00 85.84           C  
ATOM   2259  HA  ASN A 147      12.536  -3.612  -4.511  1.00 85.84           H  
ATOM   2260  C   ASN A 147      12.512  -4.037  -2.423  1.00 85.84           C  
ATOM   2261  CB  ASN A 147      14.450  -4.405  -4.009  1.00 85.84           C  
ATOM   2262  HB2 ASN A 147      14.175  -5.450  -3.866  1.00 85.84           H  
ATOM   2263  HB3 ASN A 147      15.283  -4.179  -3.343  1.00 85.84           H  
ATOM   2264  O   ASN A 147      11.965  -5.137  -2.449  1.00 85.84           O  
ATOM   2265  CG  ASN A 147      14.901  -4.271  -5.451  1.00 85.84           C  
ATOM   2266  ND2 ASN A 147      15.871  -5.042  -5.878  1.00 85.84           N  
ATOM   2267 HD21 ASN A 147      16.184  -5.796  -5.284  1.00 85.84           H  
ATOM   2268 HD22 ASN A 147      15.901  -5.088  -6.887  1.00 85.84           H  
ATOM   2269  OD1 ASN A 147      14.379  -3.512  -6.241  1.00 85.84           O  
ATOM   2270  N   ARG A 148      12.552  -3.300  -1.303  1.00 89.80           N  
ATOM   2271  H   ARG A 148      12.991  -2.392  -1.365  1.00 89.80           H  
ATOM   2272  CA  ARG A 148      12.017  -3.755  -0.007  1.00 89.80           C  
ATOM   2273  HA  ARG A 148      11.255  -4.509  -0.208  1.00 89.80           H  
ATOM   2274  C   ARG A 148      11.294  -2.654   0.787  1.00 89.80           C  
ATOM   2275  CB  ARG A 148      13.126  -4.447   0.810  1.00 89.80           C  
ATOM   2276  HB2 ARG A 148      13.927  -3.733   1.002  1.00 89.80           H  
ATOM   2277  HB3 ARG A 148      12.705  -4.762   1.764  1.00 89.80           H  
ATOM   2278  O   ARG A 148      11.716  -2.364   1.912  1.00 89.80           O  
ATOM   2279  CG  ARG A 148      13.706  -5.686   0.105  1.00 89.80           C  
ATOM   2280  HG2 ARG A 148      12.911  -6.405  -0.091  1.00 89.80           H  
ATOM   2281  HG3 ARG A 148      14.154  -5.394  -0.844  1.00 89.80           H  
ATOM   2282  CD  ARG A 148      14.810  -6.350   0.925  1.00 89.80           C  
ATOM   2283  HD2 ARG A 148      15.562  -5.599   1.169  1.00 89.80           H  
ATOM   2284  HD3 ARG A 148      15.269  -7.121   0.306  1.00 89.80           H  
ATOM   2285  NE  ARG A 148      14.282  -6.978   2.145  1.00 89.80           N  
ATOM   2286  HE  ARG A 148      13.310  -7.250   2.107  1.00 89.80           H  
ATOM   2287  NH1 ARG A 148      16.297  -7.286   3.193  1.00 89.80           N  
ATOM   2288 HH11 ARG A 148      16.740  -6.901   2.371  1.00 89.80           H  
ATOM   2289 HH12 ARG A 148      16.848  -7.703   3.930  1.00 89.80           H  
ATOM   2290  NH2 ARG A 148      14.418  -8.026   4.153  1.00 89.80           N  
ATOM   2291 HH21 ARG A 148      13.446  -8.275   4.035  1.00 89.80           H  
ATOM   2292 HH22 ARG A 148      14.977  -8.468   4.868  1.00 89.80           H  
ATOM   2293  CZ  ARG A 148      14.999  -7.421   3.157  1.00 89.80           C  
ATOM   2294  N   PRO A 149      10.259  -1.987   0.240  1.00 92.26           N  
ATOM   2295  CA  PRO A 149       9.535  -0.974   0.986  1.00 92.26           C  
ATOM   2296  HA  PRO A 149      10.238  -0.299   1.475  1.00 92.26           H  
ATOM   2297  C   PRO A 149       8.655  -1.636   2.055  1.00 92.26           C  
ATOM   2298  CB  PRO A 149       8.744  -0.182  -0.054  1.00 92.26           C  
ATOM   2299  HB2 PRO A 149       7.845   0.270   0.366  1.00 92.26           H  
ATOM   2300  HB3 PRO A 149       9.384   0.583  -0.493  1.00 92.26           H  
ATOM   2301  O   PRO A 149       8.052  -2.694   1.853  1.00 92.26           O  
ATOM   2302  CG  PRO A 149       8.420  -1.236  -1.107  1.00 92.26           C  
ATOM   2303  HG2 PRO A 149       7.511  -1.755  -0.804  1.00 92.26           H  
ATOM   2304  HG3 PRO A 149       8.295  -0.793  -2.095  1.00 92.26           H  
ATOM   2305  CD  PRO A 149       9.626  -2.182  -1.059  1.00 92.26           C  
ATOM   2306  HD2 PRO A 149      10.331  -1.894  -1.839  1.00 92.26           H  
ATOM   2307  HD3 PRO A 149       9.311  -3.214  -1.211  1.00 92.26           H  
ATOM   2308  N   GLN A 150       8.587  -0.992   3.213  1.00 94.71           N  
ATOM   2309  H   GLN A 150       9.119  -0.140   3.315  1.00 94.71           H  
ATOM   2310  CA  GLN A 150       7.766  -1.410   4.340  1.00 94.71           C  
ATOM   2311  HA  GLN A 150       7.164  -2.274   4.058  1.00 94.71           H  
ATOM   2312  C   GLN A 150       6.808  -0.283   4.714  1.00 94.71           C  
ATOM   2313  CB  GLN A 150       8.685  -1.835   5.495  1.00 94.71           C  
ATOM   2314  HB2 GLN A 150       9.221  -2.737   5.197  1.00 94.71           H  
ATOM   2315  HB3 GLN A 150       9.420  -1.049   5.667  1.00 94.71           H  
ATOM   2316  O   GLN A 150       7.215   0.871   4.847  1.00 94.71           O  
ATOM   2317  CG  GLN A 150       7.935  -2.110   6.806  1.00 94.71           C  
ATOM   2318  HG2 GLN A 150       7.384  -1.218   7.103  1.00 94.71           H  
ATOM   2319  HG3 GLN A 150       7.212  -2.913   6.659  1.00 94.71           H  
ATOM   2320  CD  GLN A 150       8.855  -2.472   7.969  1.00 94.71           C  
ATOM   2321  NE2 GLN A 150       8.311  -2.580   9.154  1.00 94.71           N  
ATOM   2322 HE21 GLN A 150       8.862  -3.033   9.869  1.00 94.71           H  
ATOM   2323 HE22 GLN A 150       7.304  -2.622   9.221  1.00 94.71           H  
ATOM   2324  OE1 GLN A 150      10.065  -2.643   7.863  1.00 94.71           O  
ATOM   2325  N   PHE A 151       5.552  -0.647   4.937  1.00 95.77           N  
ATOM   2326  H   PHE A 151       5.299  -1.615   4.799  1.00 95.77           H  
ATOM   2327  CA  PHE A 151       4.485   0.239   5.370  1.00 95.77           C  
ATOM   2328  HA  PHE A 151       4.884   1.238   5.544  1.00 95.77           H  
ATOM   2329  C   PHE A 151       3.904  -0.303   6.672  1.00 95.77           C  
ATOM   2330  CB  PHE A 151       3.417   0.345   4.274  1.00 95.77           C  
ATOM   2331  HB2 PHE A 151       2.686   1.099   4.568  1.00 95.77           H  
ATOM   2332  HB3 PHE A 151       2.885  -0.604   4.198  1.00 95.77           H  
ATOM   2333  O   PHE A 151       3.507  -1.462   6.745  1.00 95.77           O  
ATOM   2334  CG  PHE A 151       3.975   0.695   2.909  1.00 95.77           C  
ATOM   2335  CD1 PHE A 151       4.066   2.039   2.516  1.00 95.77           C  
ATOM   2336  HD1 PHE A 151       3.710   2.817   3.175  1.00 95.77           H  
ATOM   2337  CD2 PHE A 151       4.416  -0.322   2.037  1.00 95.77           C  
ATOM   2338  HD2 PHE A 151       4.338  -1.358   2.332  1.00 95.77           H  
ATOM   2339  CE1 PHE A 151       4.627   2.369   1.271  1.00 95.77           C  
ATOM   2340  HE1 PHE A 151       4.727   3.404   0.980  1.00 95.77           H  
ATOM   2341  CE2 PHE A 151       4.961   0.009   0.785  1.00 95.77           C  
ATOM   2342  HE2 PHE A 151       5.302  -0.771   0.121  1.00 95.77           H  
ATOM   2343  CZ  PHE A 151       5.079   1.358   0.408  1.00 95.77           C  
ATOM   2344  HZ  PHE A 151       5.525   1.620  -0.540  1.00 95.77           H  
ATOM   2345  N   THR A 152       3.839   0.531   7.699  1.00 95.63           N  
ATOM   2346  H   THR A 152       4.218   1.460   7.587  1.00 95.63           H  
ATOM   2347  CA  THR A 152       3.076   0.251   8.914  1.00 95.63           C  
ATOM   2348  HA  THR A 152       2.677  -0.763   8.890  1.00 95.63           H  
ATOM   2349  C   THR A 152       1.922   1.229   8.951  1.00 95.63           C  
ATOM   2350  CB  THR A 152       3.924   0.389  10.178  1.00 95.63           C  
ATOM   2351  HB  THR A 152       4.227   1.429  10.295  1.00 95.63           H  
ATOM   2352  O   THR A 152       2.140   2.436   8.927  1.00 95.63           O  
ATOM   2353  CG2 THR A 152       3.154  -0.027  11.424  1.00 95.63           C  
ATOM   2354 HG21 THR A 152       3.785   0.086  12.306  1.00 95.63           H  
ATOM   2355 HG22 THR A 152       2.824  -1.061  11.324  1.00 95.63           H  
ATOM   2356 HG23 THR A 152       2.283   0.613  11.560  1.00 95.63           H  
ATOM   2357  OG1 THR A 152       5.080  -0.422  10.121  1.00 95.63           O  
ATOM   2358  HG1 THR A 152       5.589  -0.194  10.903  1.00 95.63           H  
ATOM   2359  N   ILE A 153       0.708   0.703   8.973  1.00 93.48           N  
ATOM   2360  H   ILE A 153       0.617  -0.301   9.020  1.00 93.48           H  
ATOM   2361  CA  ILE A 153      -0.527   1.471   8.936  1.00 93.48           C  
ATOM   2362  HA  ILE A 153      -0.313   2.526   8.766  1.00 93.48           H  
ATOM   2363  C   ILE A 153      -1.174   1.348  10.305  1.00 93.48           C  
ATOM   2364  CB  ILE A 153      -1.383   0.965   7.761  1.00 93.48           C  
ATOM   2365  HB  ILE A 153      -1.378  -0.124   7.770  1.00 93.48           H  
ATOM   2366  O   ILE A 153      -1.580   0.260  10.723  1.00 93.48           O  
ATOM   2367  CG1 ILE A 153      -0.739   1.467   6.450  1.00 93.48           C  
ATOM   2368 HG12 ILE A 153      -0.963   2.526   6.322  1.00 93.48           H  
ATOM   2369 HG13 ILE A 153       0.345   1.364   6.498  1.00 93.48           H  
ATOM   2370  CG2 ILE A 153      -2.839   1.433   7.856  1.00 93.48           C  
ATOM   2371 HG21 ILE A 153      -3.282   1.051   8.776  1.00 93.48           H  
ATOM   2372 HG22 ILE A 153      -2.893   2.522   7.836  1.00 93.48           H  
ATOM   2373 HG23 ILE A 153      -3.408   0.998   7.034  1.00 93.48           H  
ATOM   2374  CD1 ILE A 153      -1.190   0.723   5.202  1.00 93.48           C  
ATOM   2375 HD11 ILE A 153      -0.869  -0.316   5.282  1.00 93.48           H  
ATOM   2376 HD12 ILE A 153      -0.696   1.171   4.340  1.00 93.48           H  
ATOM   2377 HD13 ILE A 153      -2.268   0.805   5.065  1.00 93.48           H  
ATOM   2378  N   GLU A 154      -1.232   2.472  11.002  1.00 90.83           N  
ATOM   2379  H   GLU A 154      -0.881   3.324  10.587  1.00 90.83           H  
ATOM   2380  CA  GLU A 154      -1.782   2.605  12.338  1.00 90.83           C  
ATOM   2381  HA  GLU A 154      -2.043   1.614  12.708  1.00 90.83           H  
ATOM   2382  C   GLU A 154      -3.064   3.426  12.279  1.00 90.83           C  
ATOM   2383  CB  GLU A 154      -0.756   3.173  13.330  1.00 90.83           C  
ATOM   2384  HB2 GLU A 154      -0.473   4.186  13.041  1.00 90.83           H  
ATOM   2385  HB3 GLU A 154      -1.230   3.200  14.311  1.00 90.83           H  
ATOM   2386  O   GLU A 154      -3.139   4.537  11.758  1.00 90.83           O  
ATOM   2387  CG  GLU A 154       0.502   2.286  13.384  1.00 90.83           C  
ATOM   2388  HG2 GLU A 154       1.097   2.465  12.489  1.00 90.83           H  
ATOM   2389  HG3 GLU A 154       0.184   1.244  13.363  1.00 90.83           H  
ATOM   2390  CD  GLU A 154       1.392   2.474  14.624  1.00 90.83           C  
ATOM   2391  OE1 GLU A 154       2.346   1.655  14.746  1.00 90.83           O  
ATOM   2392  OE2 GLU A 154       1.052   3.291  15.505  1.00 90.83           O  
ATOM   2393  N   TRP A 155      -4.109   2.813  12.794  1.00 81.74           N  
ATOM   2394  H   TRP A 155      -3.958   1.905  13.209  1.00 81.74           H  
ATOM   2395  CA  TRP A 155      -5.432   3.380  12.929  1.00 81.74           C  
ATOM   2396  HA  TRP A 155      -5.523   4.293  12.340  1.00 81.74           H  
ATOM   2397  C   TRP A 155      -5.666   3.724  14.389  1.00 81.74           C  
ATOM   2398  CB  TRP A 155      -6.426   2.352  12.408  1.00 81.74           C  
ATOM   2399  HB2 TRP A 155      -6.156   1.352  12.747  1.00 81.74           H  
ATOM   2400  HB3 TRP A 155      -7.405   2.582  12.829  1.00 81.74           H  
ATOM   2401  O   TRP A 155      -5.232   2.956  15.256  1.00 81.74           O  
ATOM   2402  CG  TRP A 155      -6.539   2.352  10.926  1.00 81.74           C  
ATOM   2403  CD1 TRP A 155      -5.549   2.193  10.018  1.00 81.74           C  
ATOM   2404  HD1 TRP A 155      -4.512   2.030  10.273  1.00 81.74           H  
ATOM   2405  CD2 TRP A 155      -7.731   2.638  10.177  1.00 81.74           C  
ATOM   2406  CE2 TRP A 155      -7.402   2.610   8.790  1.00 81.74           C  
ATOM   2407  CE3 TRP A 155      -9.042   2.958  10.574  1.00 81.74           C  
ATOM   2408  HE3 TRP A 155      -9.297   3.010  11.623  1.00 81.74           H  
ATOM   2409  NE1 TRP A 155      -6.057   2.337   8.742  1.00 81.74           N  
ATOM   2410  HE1 TRP A 155      -5.490   2.354   7.907  1.00 81.74           H  
ATOM   2411  CH2 TRP A 155      -9.640   3.164   8.270  1.00 81.74           C  
ATOM   2412  HH2 TRP A 155     -10.415   3.359   7.544  1.00 81.74           H  
ATOM   2413  CZ2 TRP A 155      -8.355   2.866   7.817  1.00 81.74           C  
ATOM   2414  HZ2 TRP A 155      -8.114   2.856   6.764  1.00 81.74           H  
ATOM   2415  CZ3 TRP A 155     -10.006   3.231   9.613  1.00 81.74           C  
ATOM   2416  HZ3 TRP A 155     -11.014   3.491   9.903  1.00 81.74           H  
ATOM   2417  N   GLY A 156      -6.353   4.844  14.634  1.00 67.33           N  
ATOM   2418  H   GLY A 156      -6.653   5.402  13.847  1.00 67.33           H  
ATOM   2419  CA  GLY A 156      -6.785   5.263  15.973  1.00 67.33           C  
ATOM   2420  HA2 GLY A 156      -5.917   5.578  16.552  1.00 67.33           H  
ATOM   2421  HA3 GLY A 156      -7.478   6.101  15.896  1.00 67.33           H  
ATOM   2422  C   GLY A 156      -7.487   4.171  16.774  1.00 67.33           C  
ATOM   2423  O   GLY A 156      -8.021   3.208  16.170  1.00 67.33           O  
ATOM   2424  OXT GLY A 156      -7.447   4.319  18.010  1.00 67.33           O  
TER    2425      GLY A 156                                                       
END   
