# Supplementary material for: Single-chain dimers from de novo immunoglobulins as robust scaffolds for multiple binding loops
Source: Nat Commun. 2023 Sep 23;14:5939. doi: 10.1038/s41467-023-41717-5 (PMC10517939; doi:10.1038/s41467-023-41717-5)
Supplement: Supplementary file 3 — Supplementary Data 1 [file 41467_2023_41717_MOESM3_ESM.zip › design_models/scIg+EF/scIg12+EF2c/ranked_5.pdb]

ATOM      1  N   GLY A   1     -17.303  -1.927   5.382  1.00 83.64           N  
ATOM      2  H   GLY A   1     -17.995  -1.946   6.117  1.00 83.64           H  
ATOM      3  H2  GLY A   1     -16.489  -2.427   5.709  1.00 83.64           H  
ATOM      4  H3  GLY A   1     -17.655  -2.473   4.608  1.00 83.64           H  
ATOM      5  CA  GLY A   1     -16.930  -0.557   4.947  1.00 83.64           C  
ATOM      6  HA2 GLY A   1     -17.832  -0.011   4.673  1.00 83.64           H  
ATOM      7  HA3 GLY A   1     -16.419  -0.048   5.764  1.00 83.64           H  
ATOM      8  C   GLY A   1     -16.001  -0.586   3.737  1.00 83.64           C  
ATOM      9  O   GLY A   1     -15.651  -1.669   3.291  1.00 83.64           O  
ATOM     10  N   ARG A   2     -15.628   0.578   3.180  1.00 89.16           N  
ATOM     11  H   ARG A   2     -15.946   1.451   3.576  1.00 89.16           H  
ATOM     12  CA  ARG A   2     -14.767   0.683   1.987  1.00 89.16           C  
ATOM     13  HA  ARG A   2     -14.189  -0.235   1.880  1.00 89.16           H  
ATOM     14  C   ARG A   2     -13.772   1.835   2.101  1.00 89.16           C  
ATOM     15  CB  ARG A   2     -15.649   0.838   0.736  1.00 89.16           C  
ATOM     16  HB2 ARG A   2     -16.371   1.634   0.914  1.00 89.16           H  
ATOM     17  HB3 ARG A   2     -16.197  -0.091   0.580  1.00 89.16           H  
ATOM     18  O   ARG A   2     -14.169   2.955   2.424  1.00 89.16           O  
ATOM     19  CG  ARG A   2     -14.860   1.173  -0.542  1.00 89.16           C  
ATOM     20  HG2 ARG A   2     -14.356   2.132  -0.427  1.00 89.16           H  
ATOM     21  HG3 ARG A   2     -14.119   0.400  -0.746  1.00 89.16           H  
ATOM     22  CD  ARG A   2     -15.834   1.286  -1.708  1.00 89.16           C  
ATOM     23  HD2 ARG A   2     -16.276   0.304  -1.882  1.00 89.16           H  
ATOM     24  HD3 ARG A   2     -16.633   1.973  -1.433  1.00 89.16           H  
ATOM     25  NE  ARG A   2     -15.171   1.815  -2.910  1.00 89.16           N  
ATOM     26  HE  ARG A   2     -14.558   2.604  -2.767  1.00 89.16           H  
ATOM     27  NH1 ARG A   2     -16.304   0.529  -4.419  1.00 89.16           N  
ATOM     28 HH11 ARG A   2     -16.339  -0.208  -3.729  1.00 89.16           H  
ATOM     29 HH12 ARG A   2     -16.494   0.233  -5.366  1.00 89.16           H  
ATOM     30  NH2 ARG A   2     -14.958   2.164  -5.139  1.00 89.16           N  
ATOM     31 HH21 ARG A   2     -15.164   1.891  -6.089  1.00 89.16           H  
ATOM     32 HH22 ARG A   2     -14.313   2.911  -4.926  1.00 89.16           H  
ATOM     33  CZ  ARG A   2     -15.484   1.500  -4.147  1.00 89.16           C  
ATOM     34  N   VAL A   3     -12.515   1.570   1.756  1.00 89.68           N  
ATOM     35  H   VAL A   3     -12.284   0.617   1.510  1.00 89.68           H  
ATOM     36  CA  VAL A   3     -11.464   2.582   1.590  1.00 89.68           C  
ATOM     37  HA  VAL A   3     -11.921   3.572   1.603  1.00 89.68           H  
ATOM     38  C   VAL A   3     -10.796   2.411   0.239  1.00 89.68           C  
ATOM     39  CB  VAL A   3     -10.438   2.533   2.735  1.00 89.68           C  
ATOM     40  HB  VAL A   3     -10.156   1.495   2.915  1.00 89.68           H  
ATOM     41  O   VAL A   3     -10.461   1.305  -0.183  1.00 89.68           O  
ATOM     42  CG1 VAL A   3      -9.161   3.347   2.471  1.00 89.68           C  
ATOM     43 HG11 VAL A   3      -8.583   2.887   1.669  1.00 89.68           H  
ATOM     44 HG12 VAL A   3      -8.540   3.357   3.367  1.00 89.68           H  
ATOM     45 HG13 VAL A   3      -9.413   4.371   2.196  1.00 89.68           H  
ATOM     46  CG2 VAL A   3     -11.070   3.105   4.005  1.00 89.68           C  
ATOM     47 HG21 VAL A   3     -11.119   4.193   3.952  1.00 89.68           H  
ATOM     48 HG22 VAL A   3     -10.463   2.803   4.858  1.00 89.68           H  
ATOM     49 HG23 VAL A   3     -12.082   2.724   4.140  1.00 89.68           H  
ATOM     50  N   GLU A   4     -10.585   3.528  -0.439  1.00 92.80           N  
ATOM     51  H   GLU A   4     -10.870   4.403  -0.023  1.00 92.80           H  
ATOM     52  CA  GLU A   4      -9.852   3.582  -1.691  1.00 92.80           C  
ATOM     53  HA  GLU A   4      -9.637   2.571  -2.035  1.00 92.80           H  
ATOM     54  C   GLU A   4      -8.515   4.294  -1.491  1.00 92.80           C  
ATOM     55  CB  GLU A   4     -10.738   4.240  -2.750  1.00 92.80           C  
ATOM     56  HB2 GLU A   4     -11.035   5.235  -2.416  1.00 92.80           H  
ATOM     57  HB3 GLU A   4     -11.631   3.632  -2.889  1.00 92.80           H  
ATOM     58  O   GLU A   4      -8.459   5.392  -0.938  1.00 92.80           O  
ATOM     59  CG  GLU A   4      -9.999   4.351  -4.078  1.00 92.80           C  
ATOM     60  HG2 GLU A   4      -9.163   5.043  -3.974  1.00 92.80           H  
ATOM     61  HG3 GLU A   4      -9.596   3.372  -4.340  1.00 92.80           H  
ATOM     62  CD  GLU A   4     -10.888   4.843  -5.214  1.00 92.80           C  
ATOM     63  OE1 GLU A   4     -10.500   4.591  -6.371  1.00 92.80           O  
ATOM     64  OE2 GLU A   4     -11.909   5.536  -5.042  1.00 92.80           O  
ATOM     65  N   VAL A   5      -7.446   3.672  -1.984  1.00 91.95           N  
ATOM     66  H   VAL A   5      -7.573   2.754  -2.385  1.00 91.95           H  
ATOM     67  CA  VAL A   5      -6.093   4.220  -2.021  1.00 91.95           C  
ATOM     68  HA  VAL A   5      -6.126   5.241  -1.639  1.00 91.95           H  
ATOM     69  C   VAL A   5      -5.610   4.268  -3.461  1.00 91.95           C  
ATOM     70  CB  VAL A   5      -5.129   3.436  -1.115  1.00 91.95           C  
ATOM     71  HB  VAL A   5      -5.014   2.415  -1.479  1.00 91.95           H  
ATOM     72  O   VAL A   5      -5.476   3.243  -4.130  1.00 91.95           O  
ATOM     73  CG1 VAL A   5      -3.749   4.110  -1.120  1.00 91.95           C  
ATOM     74 HG11 VAL A   5      -3.088   3.640  -0.392  1.00 91.95           H  
ATOM     75 HG12 VAL A   5      -3.852   5.166  -0.869  1.00 91.95           H  
ATOM     76 HG13 VAL A   5      -3.287   4.016  -2.103  1.00 91.95           H  
ATOM     77  CG2 VAL A   5      -5.702   3.387   0.309  1.00 91.95           C  
ATOM     78 HG21 VAL A   5      -4.906   3.374   1.053  1.00 91.95           H  
ATOM     79 HG22 VAL A   5      -6.327   2.501   0.420  1.00 91.95           H  
ATOM     80 HG23 VAL A   5      -6.319   4.263   0.508  1.00 91.95           H  
ATOM     81  N   ARG A   6      -5.337   5.474  -3.950  1.00 93.43           N  
ATOM     82  H   ARG A   6      -5.474   6.264  -3.335  1.00 93.43           H  
ATOM     83  CA  ARG A   6      -4.726   5.708  -5.261  1.00 93.43           C  
ATOM     84  HA  ARG A   6      -4.622   4.770  -5.805  1.00 93.43           H  
ATOM     85  C   ARG A   6      -3.338   6.267  -5.049  1.00 93.43           C  
ATOM     86  CB  ARG A   6      -5.576   6.669  -6.097  1.00 93.43           C  
ATOM     87  HB2 ARG A   6      -5.702   7.601  -5.546  1.00 93.43           H  
ATOM     88  HB3 ARG A   6      -5.049   6.888  -7.025  1.00 93.43           H  
ATOM     89  O   ARG A   6      -3.190   7.303  -4.404  1.00 93.43           O  
ATOM     90  CG  ARG A   6      -6.954   6.095  -6.432  1.00 93.43           C  
ATOM     91  HG2 ARG A   6      -7.480   5.829  -5.515  1.00 93.43           H  
ATOM     92  HG3 ARG A   6      -6.831   5.208  -7.054  1.00 93.43           H  
ATOM     93  CD  ARG A   6      -7.771   7.138  -7.194  1.00 93.43           C  
ATOM     94  HD2 ARG A   6      -7.282   7.352  -8.144  1.00 93.43           H  
ATOM     95  HD3 ARG A   6      -7.809   8.048  -6.596  1.00 93.43           H  
ATOM     96  NE  ARG A   6      -9.136   6.655  -7.433  1.00 93.43           N  
ATOM     97  HE  ARG A   6      -9.358   5.718  -7.129  1.00 93.43           H  
ATOM     98  NH1 ARG A   6     -10.119   8.625  -8.059  1.00 93.43           N  
ATOM     99 HH11 ARG A   6      -9.224   9.076  -7.935  1.00 93.43           H  
ATOM    100 HH12 ARG A   6     -10.961   9.177  -8.144  1.00 93.43           H  
ATOM    101  NH2 ARG A   6     -11.372   6.809  -7.699  1.00 93.43           N  
ATOM    102 HH21 ARG A   6     -12.205   7.379  -7.676  1.00 93.43           H  
ATOM    103 HH22 ARG A   6     -11.399   5.951  -7.166  1.00 93.43           H  
ATOM    104  CZ  ARG A   6     -10.200   7.364  -7.742  1.00 93.43           C  
ATOM    105  N   VAL A   7      -2.342   5.599  -5.608  1.00 90.06           N  
ATOM    106  H   VAL A   7      -2.536   4.771  -6.152  1.00 90.06           H  
ATOM    107  CA  VAL A   7      -0.968   6.089  -5.604  1.00 90.06           C  
ATOM    108  HA  VAL A   7      -0.882   6.913  -4.895  1.00 90.06           H  
ATOM    109  C   VAL A   7      -0.654   6.622  -6.993  1.00 90.06           C  
ATOM    110  CB  VAL A   7       0.017   5.007  -5.144  1.00 90.06           C  
ATOM    111  HB  VAL A   7       0.063   4.228  -5.906  1.00 90.06           H  
ATOM    112  O   VAL A   7      -1.045   6.023  -7.991  1.00 90.06           O  
ATOM    113  CG1 VAL A   7       1.419   5.587  -4.959  1.00 90.06           C  
ATOM    114 HG11 VAL A   7       1.389   6.417  -4.253  1.00 90.06           H  
ATOM    115 HG12 VAL A   7       1.816   5.937  -5.912  1.00 90.06           H  
ATOM    116 HG13 VAL A   7       2.090   4.820  -4.573  1.00 90.06           H  
ATOM    117  CG2 VAL A   7      -0.414   4.368  -3.814  1.00 90.06           C  
ATOM    118 HG21 VAL A   7       0.346   3.662  -3.477  1.00 90.06           H  
ATOM    119 HG22 VAL A   7      -0.547   5.137  -3.053  1.00 90.06           H  
ATOM    120 HG23 VAL A   7      -1.347   3.818  -3.943  1.00 90.06           H  
ATOM    121  N   GLU A   8       0.024   7.756  -7.063  1.00 89.09           N  
ATOM    122  H   GLU A   8       0.240   8.240  -6.203  1.00 89.09           H  
ATOM    123  CA  GLU A   8       0.528   8.333  -8.302  1.00 89.09           C  
ATOM    124  HA  GLU A   8       0.467   7.587  -9.094  1.00 89.09           H  
ATOM    125  C   GLU A   8       1.994   8.716  -8.131  1.00 89.09           C  
ATOM    126  CB  GLU A   8      -0.343   9.522  -8.730  1.00 89.09           C  
ATOM    127  HB2 GLU A   8      -1.355   9.161  -8.912  1.00 89.09           H  
ATOM    128  HB3 GLU A   8      -0.375  10.263  -7.931  1.00 89.09           H  
ATOM    129  O   GLU A   8       2.338   9.499  -7.246  1.00 89.09           O  
ATOM    130  CG  GLU A   8       0.191  10.177 -10.012  1.00 89.09           C  
ATOM    131  HG2 GLU A   8       1.134  10.678  -9.797  1.00 89.09           H  
ATOM    132  HG3 GLU A   8       0.385   9.393 -10.745  1.00 89.09           H  
ATOM    133  CD  GLU A   8      -0.781  11.194 -10.618  1.00 89.09           C  
ATOM    134  OE1 GLU A   8      -0.811  11.259 -11.873  1.00 89.09           O  
ATOM    135  OE2 GLU A   8      -1.519  11.868  -9.863  1.00 89.09           O  
ATOM    136  N   PHE A   9       2.839   8.176  -9.002  1.00 83.61           N  
ATOM    137  H   PHE A   9       2.473   7.518  -9.675  1.00 83.61           H  
ATOM    138  CA  PHE A   9       4.244   8.530  -9.133  1.00 83.61           C  
ATOM    139  HA  PHE A   9       4.583   9.012  -8.217  1.00 83.61           H  
ATOM    140  C   PHE A   9       4.403   9.514 -10.294  1.00 83.61           C  
ATOM    141  CB  PHE A   9       5.078   7.258  -9.325  1.00 83.61           C  
ATOM    142  HB2 PHE A   9       6.130   7.536  -9.392  1.00 83.61           H  
ATOM    143  HB3 PHE A   9       4.804   6.786 -10.268  1.00 83.61           H  
ATOM    144  O   PHE A   9       4.091   9.192 -11.443  1.00 83.61           O  
ATOM    145  CG  PHE A   9       4.910   6.261  -8.196  1.00 83.61           C  
ATOM    146  CD1 PHE A   9       5.571   6.472  -6.978  1.00 83.61           C  
ATOM    147  HD1 PHE A   9       6.212   7.333  -6.858  1.00 83.61           H  
ATOM    148  CD2 PHE A   9       4.056   5.152  -8.337  1.00 83.61           C  
ATOM    149  HD2 PHE A   9       3.526   4.981  -9.263  1.00 83.61           H  
ATOM    150  CE1 PHE A   9       5.382   5.573  -5.915  1.00 83.61           C  
ATOM    151  HE1 PHE A   9       5.891   5.744  -4.978  1.00 83.61           H  
ATOM    152  CE2 PHE A   9       3.859   4.258  -7.278  1.00 83.61           C  
ATOM    153  HE2 PHE A   9       3.200   3.411  -7.402  1.00 83.61           H  
ATOM    154  CZ  PHE A   9       4.511   4.478  -6.061  1.00 83.61           C  
ATOM    155  HZ  PHE A   9       4.311   3.812  -5.235  1.00 83.61           H  
ATOM    156  N   GLU A  10       4.883  10.719  -9.996  1.00 79.88           N  
ATOM    157  H   GLU A  10       5.135  10.904  -9.036  1.00 79.88           H  
ATOM    158  CA  GLU A  10       5.133  11.777 -10.975  1.00 79.88           C  
ATOM    159  HA  GLU A  10       5.160  11.346 -11.976  1.00 79.88           H  
ATOM    160  C   GLU A  10       6.497  12.411 -10.689  1.00 79.88           C  
ATOM    161  CB  GLU A  10       3.999  12.821 -10.946  1.00 79.88           C  
ATOM    162  HB2 GLU A  10       3.988  13.313  -9.973  1.00 79.88           H  
ATOM    163  HB3 GLU A  10       3.044  12.315 -11.086  1.00 79.88           H  
ATOM    164  O   GLU A  10       6.648  13.181  -9.741  1.00 79.88           O  
ATOM    165  CG  GLU A  10       4.167  13.871 -12.061  1.00 79.88           C  
ATOM    166  HG2 GLU A  10       5.161  14.312 -11.992  1.00 79.88           H  
ATOM    167  HG3 GLU A  10       4.100  13.361 -13.023  1.00 79.88           H  
ATOM    168  CD  GLU A  10       3.137  15.017 -12.020  1.00 79.88           C  
ATOM    169  OE1 GLU A  10       3.074  15.767 -13.017  1.00 79.88           O  
ATOM    170  OE2 GLU A  10       2.440  15.206 -10.990  1.00 79.88           O  
ATOM    171  N   GLY A  11       7.497  12.083 -11.510  1.00 73.93           N  
ATOM    172  H   GLY A  11       7.333  11.383 -12.220  1.00 73.93           H  
ATOM    173  CA  GLY A  11       8.857  12.590 -11.340  1.00 73.93           C  
ATOM    174  HA2 GLY A  11       8.854  13.674 -11.458  1.00 73.93           H  
ATOM    175  HA3 GLY A  11       9.508  12.159 -12.101  1.00 73.93           H  
ATOM    176  C   GLY A  11       9.431  12.234  -9.969  1.00 73.93           C  
ATOM    177  O   GLY A  11       9.640  11.066  -9.659  1.00 73.93           O  
ATOM    178  N   ASP A  12       9.673  13.255  -9.154  1.00 74.76           N  
ATOM    179  H   ASP A  12       9.369  14.179  -9.426  1.00 74.76           H  
ATOM    180  CA  ASP A  12      10.252  13.174  -7.815  1.00 74.76           C  
ATOM    181  HA  ASP A  12      10.825  12.250  -7.738  1.00 74.76           H  
ATOM    182  C   ASP A  12       9.192  13.137  -6.700  1.00 74.76           C  
ATOM    183  CB  ASP A  12      11.234  14.345  -7.657  1.00 74.76           C  
ATOM    184  HB2 ASP A  12      11.896  14.373  -8.523  1.00 74.76           H  
ATOM    185  HB3 ASP A  12      11.864  14.151  -6.789  1.00 74.76           H  
ATOM    186  O   ASP A  12       9.485  13.448  -5.542  1.00 74.76           O  
ATOM    187  CG  ASP A  12      10.552  15.720  -7.511  1.00 74.76           C  
ATOM    188  OD1 ASP A  12       9.423  15.903  -8.035  1.00 74.76           O  
ATOM    189  OD2 ASP A  12      11.164  16.637  -6.923  1.00 74.76           O  
ATOM    190  N   LYS A  13       7.941  12.784  -7.027  1.00 82.06           N  
ATOM    191  H   LYS A  13       7.745  12.604  -8.001  1.00 82.06           H  
ATOM    192  CA  LYS A  13       6.814  12.783  -6.083  1.00 82.06           C  
ATOM    193  HA  LYS A  13       7.207  12.869  -5.070  1.00 82.06           H  
ATOM    194  C   LYS A  13       6.006  11.499  -6.133  1.00 82.06           C  
ATOM    195  CB  LYS A  13       5.904  13.991  -6.346  1.00 82.06           C  
ATOM    196  HB2 LYS A  13       4.996  13.903  -5.751  1.00 82.06           H  
ATOM    197  HB3 LYS A  13       5.629  14.006  -7.401  1.00 82.06           H  
ATOM    198  O   LYS A  13       5.700  10.977  -7.203  1.00 82.06           O  
ATOM    199  CG  LYS A  13       6.618  15.290  -5.965  1.00 82.06           C  
ATOM    200  HG2 LYS A  13       6.721  15.341  -4.881  1.00 82.06           H  
ATOM    201  HG3 LYS A  13       7.615  15.297  -6.404  1.00 82.06           H  
ATOM    202  CD  LYS A  13       5.871  16.518  -6.472  1.00 82.06           C  
ATOM    203  HD2 LYS A  13       4.952  16.660  -5.903  1.00 82.06           H  
ATOM    204  HD3 LYS A  13       5.647  16.384  -7.530  1.00 82.06           H  
ATOM    205  CE  LYS A  13       6.826  17.696  -6.294  1.00 82.06           C  
ATOM    206  HE2 LYS A  13       7.018  17.844  -5.232  1.00 82.06           H  
ATOM    207  HE3 LYS A  13       7.774  17.423  -6.759  1.00 82.06           H  
ATOM    208  NZ  LYS A  13       6.297  18.921  -6.927  1.00 82.06           N  
ATOM    209  HZ1 LYS A  13       6.990  19.652  -6.850  1.00 82.06           H  
ATOM    210  HZ2 LYS A  13       6.164  18.730  -7.910  1.00 82.06           H  
ATOM    211  HZ3 LYS A  13       5.427  19.204  -6.499  1.00 82.06           H  
ATOM    212  N   MET A  14       5.560  11.080  -4.954  1.00 85.81           N  
ATOM    213  H   MET A  14       5.882  11.576  -4.136  1.00 85.81           H  
ATOM    214  CA  MET A  14       4.485  10.114  -4.775  1.00 85.81           C  
ATOM    215  HA  MET A  14       4.167   9.746  -5.750  1.00 85.81           H  
ATOM    216  C   MET A  14       3.306  10.800  -4.093  1.00 85.81           C  
ATOM    217  CB  MET A  14       4.979   8.908  -3.978  1.00 85.81           C  
ATOM    218  HB2 MET A  14       5.307   9.234  -2.991  1.00 85.81           H  
ATOM    219  HB3 MET A  14       5.817   8.465  -4.517  1.00 85.81           H  
ATOM    220  O   MET A  14       3.418  11.278  -2.961  1.00 85.81           O  
ATOM    221  CG  MET A  14       3.899   7.836  -3.827  1.00 85.81           C  
ATOM    222  HG2 MET A  14       2.984   8.284  -3.440  1.00 85.81           H  
ATOM    223  HG3 MET A  14       3.677   7.440  -4.818  1.00 85.81           H  
ATOM    224  SD  MET A  14       4.348   6.457  -2.742  1.00 85.81           S  
ATOM    225  CE  MET A  14       4.195   7.287  -1.154  1.00 85.81           C  
ATOM    226  HE1 MET A  14       4.013   6.535  -0.386  1.00 85.81           H  
ATOM    227  HE2 MET A  14       3.352   7.977  -1.176  1.00 85.81           H  
ATOM    228  HE3 MET A  14       5.109   7.844  -0.949  1.00 85.81           H  
ATOM    229  N   ARG A  15       2.159  10.825  -4.766  1.00 89.83           N  
ATOM    230  H   ARG A  15       2.146  10.401  -5.682  1.00 89.83           H  
ATOM    231  CA  ARG A  15       0.886  11.261  -4.189  1.00 89.83           C  
ATOM    232  HA  ARG A  15       1.068  11.838  -3.283  1.00 89.83           H  
ATOM    233  C   ARG A  15       0.068  10.043  -3.803  1.00 89.83           C  
ATOM    234  CB  ARG A  15       0.112  12.149  -5.168  1.00 89.83           C  
ATOM    235  HB2 ARG A  15      -0.836  12.420  -4.703  1.00 89.83           H  
ATOM    236  HB3 ARG A  15      -0.102  11.590  -6.079  1.00 89.83           H  
ATOM    237  O   ARG A  15      -0.137   9.153  -4.619  1.00 89.83           O  
ATOM    238  CG  ARG A  15       0.868  13.432  -5.533  1.00 89.83           C  
ATOM    239  HG2 ARG A  15       1.195  13.936  -4.623  1.00 89.83           H  
ATOM    240  HG3 ARG A  15       1.738  13.188  -6.143  1.00 89.83           H  
ATOM    241  CD  ARG A  15      -0.070  14.354  -6.318  1.00 89.83           C  
ATOM    242  HD2 ARG A  15      -0.446  13.815  -7.188  1.00 89.83           H  
ATOM    243  HD3 ARG A  15      -0.926  14.598  -5.689  1.00 89.83           H  
ATOM    244  NE  ARG A  15       0.597  15.610  -6.706  1.00 89.83           N  
ATOM    245  HE  ARG A  15       0.773  16.255  -5.949  1.00 89.83           H  
ATOM    246  NH1 ARG A  15       0.641  15.248  -8.977  1.00 89.83           N  
ATOM    247 HH11 ARG A  15       0.130  14.383  -8.875  1.00 89.83           H  
ATOM    248 HH12 ARG A  15       1.184  15.342  -9.823  1.00 89.83           H  
ATOM    249  NH2 ARG A  15       1.622  17.044  -8.163  1.00 89.83           N  
ATOM    250 HH21 ARG A  15       1.839  17.684  -7.412  1.00 89.83           H  
ATOM    251 HH22 ARG A  15       1.917  17.171  -9.120  1.00 89.83           H  
ATOM    252  CZ  ARG A  15       0.944  15.958  -7.933  1.00 89.83           C  
ATOM    253  N   VAL A  16      -0.423  10.022  -2.573  1.00 91.33           N  
ATOM    254  H   VAL A  16      -0.168  10.772  -1.947  1.00 91.33           H  
ATOM    255  CA  VAL A  16      -1.357   9.013  -2.075  1.00 91.33           C  
ATOM    256  HA  VAL A  16      -1.513   8.249  -2.837  1.00 91.33           H  
ATOM    257  C   VAL A  16      -2.680   9.706  -1.805  1.00 91.33           C  
ATOM    258  CB  VAL A  16      -0.826   8.306  -0.816  1.00 91.33           C  
ATOM    259  HB  VAL A  16      -0.765   9.015   0.009  1.00 91.33           H  
ATOM    260  O   VAL A  16      -2.768  10.543  -0.910  1.00 91.33           O  
ATOM    261  CG1 VAL A  16      -1.762   7.160  -0.419  1.00 91.33           C  
ATOM    262 HG11 VAL A  16      -2.747   7.549  -0.163  1.00 91.33           H  
ATOM    263 HG12 VAL A  16      -1.364   6.633   0.448  1.00 91.33           H  
ATOM    264 HG13 VAL A  16      -1.855   6.456  -1.246  1.00 91.33           H  
ATOM    265  CG2 VAL A  16       0.572   7.724  -1.051  1.00 91.33           C  
ATOM    266 HG21 VAL A  16       1.275   8.538  -1.231  1.00 91.33           H  
ATOM    267 HG22 VAL A  16       0.899   7.170  -0.172  1.00 91.33           H  
ATOM    268 HG23 VAL A  16       0.563   7.057  -1.913  1.00 91.33           H  
ATOM    269  N   ARG A  17      -3.708   9.376  -2.583  1.00 94.64           N  
ATOM    270  H   ARG A  17      -3.553   8.669  -3.287  1.00 94.64           H  
ATOM    271  CA  ARG A  17      -5.083   9.816  -2.338  1.00 94.64           C  
ATOM    272  HA  ARG A  17      -5.079  10.689  -1.686  1.00 94.64           H  
ATOM    273  C   ARG A  17      -5.838   8.722  -1.618  1.00 94.64           C  
ATOM    274  CB  ARG A  17      -5.796  10.201  -3.633  1.00 94.64           C  
ATOM    275  HB2 ARG A  17      -6.842  10.414  -3.409  1.00 94.64           H  
ATOM    276  HB3 ARG A  17      -5.751   9.374  -4.341  1.00 94.64           H  
ATOM    277  O   ARG A  17      -5.844   7.578  -2.067  1.00 94.64           O  
ATOM    278  CG  ARG A  17      -5.161  11.441  -4.250  1.00 94.64           C  
ATOM    279  HG2 ARG A  17      -4.126  11.236  -4.523  1.00 94.64           H  
ATOM    280  HG3 ARG A  17      -5.185  12.254  -3.523  1.00 94.64           H  
ATOM    281  CD  ARG A  17      -5.940  11.860  -5.490  1.00 94.64           C  
ATOM    282  HD2 ARG A  17      -5.920  11.050  -6.220  1.00 94.64           H  
ATOM    283  HD3 ARG A  17      -6.970  12.080  -5.210  1.00 94.64           H  
ATOM    284  NE  ARG A  17      -5.314  13.056  -6.043  1.00 94.64           N  
ATOM    285  HE  ARG A  17      -4.639  13.524  -5.457  1.00 94.64           H  
ATOM    286  NH1 ARG A  17      -6.569  13.334  -7.931  1.00 94.64           N  
ATOM    287 HH11 ARG A  17      -6.785  13.883  -8.751  1.00 94.64           H  
ATOM    288 HH12 ARG A  17      -7.206  12.647  -7.552  1.00 94.64           H  
ATOM    289  NH2 ARG A  17      -4.870  14.738  -7.424  1.00 94.64           N  
ATOM    290 HH21 ARG A  17      -4.236  15.020  -6.690  1.00 94.64           H  
ATOM    291 HH22 ARG A  17      -4.978  15.276  -8.272  1.00 94.64           H  
ATOM    292  CZ  ARG A  17      -5.591  13.696  -7.148  1.00 94.64           C  
ATOM    293  N   LEU A  18      -6.468   9.101  -0.520  1.00 92.93           N  
ATOM    294  H   LEU A  18      -6.412  10.074  -0.256  1.00 92.93           H  
ATOM    295  CA  LEU A  18      -7.251   8.243   0.346  1.00 92.93           C  
ATOM    296  HA  LEU A  18      -7.209   7.210   0.002  1.00 92.93           H  
ATOM    297  C   LEU A  18      -8.691   8.728   0.317  1.00 92.93           C  
ATOM    298  CB  LEU A  18      -6.705   8.326   1.777  1.00 92.93           C  
ATOM    299  HB2 LEU A  18      -7.303   7.666   2.406  1.00 92.93           H  
ATOM    300  HB3 LEU A  18      -6.843   9.346   2.136  1.00 92.93           H  
ATOM    301  O   LEU A  18      -8.934   9.912   0.534  1.00 92.93           O  
ATOM    302  CG  LEU A  18      -5.224   7.959   1.947  1.00 92.93           C  
ATOM    303  HG  LEU A  18      -4.604   8.557   1.279  1.00 92.93           H  
ATOM    304  CD1 LEU A  18      -4.809   8.273   3.381  1.00 92.93           C  
ATOM    305 HD11 LEU A  18      -5.487   7.786   4.082  1.00 92.93           H  
ATOM    306 HD12 LEU A  18      -4.850   9.350   3.545  1.00 92.93           H  
ATOM    307 HD13 LEU A  18      -3.794   7.923   3.570  1.00 92.93           H  
ATOM    308  CD2 LEU A  18      -4.982   6.481   1.655  1.00 92.93           C  
ATOM    309 HD21 LEU A  18      -5.608   5.862   2.297  1.00 92.93           H  
ATOM    310 HD22 LEU A  18      -5.222   6.285   0.610  1.00 92.93           H  
ATOM    311 HD23 LEU A  18      -3.933   6.236   1.821  1.00 92.93           H  
ATOM    312  N   ARG A  19      -9.640   7.825   0.105  1.00 94.45           N  
ATOM    313  H   ARG A  19      -9.358   6.879  -0.108  1.00 94.45           H  
ATOM    314  CA  ARG A  19     -11.067   8.124   0.215  1.00 94.45           C  
ATOM    315  HA  ARG A  19     -11.200   9.100   0.682  1.00 94.45           H  
ATOM    316  C   ARG A  19     -11.738   7.103   1.119  1.00 94.45           C  
ATOM    317  CB  ARG A  19     -11.669   8.199  -1.189  1.00 94.45           C  
ATOM    318  HB2 ARG A  19     -11.465   7.272  -1.725  1.00 94.45           H  
ATOM    319  HB3 ARG A  19     -11.203   9.023  -1.728  1.00 94.45           H  
ATOM    320  O   ARG A  19     -11.575   5.900   0.917  1.00 94.45           O  
ATOM    321  CG  ARG A  19     -13.178   8.425  -1.137  1.00 94.45           C  
ATOM    322  HG2 ARG A  19     -13.403   9.324  -0.564  1.00 94.45           H  
ATOM    323  HG3 ARG A  19     -13.656   7.567  -0.662  1.00 94.45           H  
ATOM    324  CD  ARG A  19     -13.726   8.571  -2.549  1.00 94.45           C  
ATOM    325  HD2 ARG A  19     -13.345   7.759  -3.169  1.00 94.45           H  
ATOM    326  HD3 ARG A  19     -13.404   9.529  -2.957  1.00 94.45           H  
ATOM    327  NE  ARG A  19     -15.182   8.484  -2.491  1.00 94.45           N  
ATOM    328  HE  ARG A  19     -15.568   7.989  -1.699  1.00 94.45           H  
ATOM    329  NH1 ARG A  19     -15.706   9.300  -4.556  1.00 94.45           N  
ATOM    330 HH11 ARG A  19     -14.727   9.535  -4.645  1.00 94.45           H  
ATOM    331 HH12 ARG A  19     -16.406   9.637  -5.201  1.00 94.45           H  
ATOM    332  NH2 ARG A  19     -17.308   8.603  -3.123  1.00 94.45           N  
ATOM    333 HH21 ARG A  19     -18.060   8.788  -3.771  1.00 94.45           H  
ATOM    334 HH22 ARG A  19     -17.454   8.114  -2.251  1.00 94.45           H  
ATOM    335  CZ  ARG A  19     -16.058   8.802  -3.403  1.00 94.45           C  
ATOM    336  N   ASN A  20     -12.490   7.589   2.102  1.00 91.79           N  
ATOM    337  H   ASN A  20     -12.586   8.591   2.185  1.00 91.79           H  
ATOM    338  CA  ASN A  20     -13.231   6.748   3.036  1.00 91.79           C  
ATOM    339  HA  ASN A  20     -12.895   5.714   2.954  1.00 91.79           H  
ATOM    340  C   ASN A  20     -14.728   6.774   2.704  1.00 91.79           C  
ATOM    341  CB  ASN A  20     -12.926   7.218   4.465  1.00 91.79           C  
ATOM    342  HB2 ASN A  20     -11.856   7.137   4.658  1.00 91.79           H  
ATOM    343  HB3 ASN A  20     -13.224   8.262   4.558  1.00 91.79           H  
ATOM    344  O   ASN A  20     -15.426   7.737   3.014  1.00 91.79           O  
ATOM    345  CG  ASN A  20     -13.658   6.421   5.524  1.00 91.79           C  
ATOM    346  ND2 ASN A  20     -13.637   6.877   6.749  1.00 91.79           N  
ATOM    347 HD21 ASN A  20     -14.095   6.340   7.471  1.00 91.79           H  
ATOM    348 HD22 ASN A  20     -13.070   7.685   6.963  1.00 91.79           H  
ATOM    349  OD1 ASN A  20     -14.231   5.370   5.279  1.00 91.79           O  
ATOM    350  N   ASP A  21     -15.225   5.688   2.116  1.00 91.64           N  
ATOM    351  H   ASP A  21     -14.609   4.904   1.955  1.00 91.64           H  
ATOM    352  CA  ASP A  21     -16.650   5.486   1.831  1.00 91.64           C  
ATOM    353  HA  ASP A  21     -17.154   6.452   1.848  1.00 91.64           H  
ATOM    354  C   ASP A  21     -17.336   4.623   2.919  1.00 91.64           C  
ATOM    355  CB  ASP A  21     -16.827   4.909   0.413  1.00 91.64           C  
ATOM    356  HB2 ASP A  21     -17.879   4.671   0.256  1.00 91.64           H  
ATOM    357  HB3 ASP A  21     -16.264   3.978   0.343  1.00 91.64           H  
ATOM    358  O   ASP A  21     -18.413   4.066   2.704  1.00 91.64           O  
ATOM    359  CG  ASP A  21     -16.403   5.846  -0.729  1.00 91.64           C  
ATOM    360  OD1 ASP A  21     -16.793   7.041  -0.747  1.00 91.64           O  
ATOM    361  OD2 ASP A  21     -15.747   5.355  -1.674  1.00 91.64           O  
ATOM    362  N   SER A  22     -16.717   4.468   4.097  1.00 86.80           N  
ATOM    363  H   SER A  22     -15.838   4.948   4.231  1.00 86.80           H  
ATOM    364  CA  SER A  22     -17.312   3.796   5.259  1.00 86.80           C  
ATOM    365  HA  SER A  22     -18.050   3.082   4.894  1.00 86.80           H  
ATOM    366  C   SER A  22     -18.061   4.769   6.181  1.00 86.80           C  
ATOM    367  CB  SER A  22     -16.253   2.987   6.020  1.00 86.80           C  
ATOM    368  HB2 SER A  22     -16.754   2.197   6.580  1.00 86.80           H  
ATOM    369  HB3 SER A  22     -15.559   2.526   5.316  1.00 86.80           H  
ATOM    370  O   SER A  22     -17.991   5.986   6.034  1.00 86.80           O  
ATOM    371  OG  SER A  22     -15.540   3.783   6.931  1.00 86.80           O  
ATOM    372  HG  SER A  22     -15.000   4.388   6.419  1.00 86.80           H  
ATOM    373  N   SER A  23     -18.786   4.231   7.165  1.00 88.39           N  
ATOM    374  H   SER A  23     -18.819   3.226   7.263  1.00 88.39           H  
ATOM    375  CA  SER A  23     -19.557   5.014   8.140  1.00 88.39           C  
ATOM    376  HA  SER A  23     -19.950   5.901   7.643  1.00 88.39           H  
ATOM    377  C   SER A  23     -18.746   5.507   9.344  1.00 88.39           C  
ATOM    378  CB  SER A  23     -20.748   4.178   8.615  1.00 88.39           C  
ATOM    379  HB2 SER A  23     -21.323   4.731   9.358  1.00 88.39           H  
ATOM    380  HB3 SER A  23     -21.393   3.969   7.762  1.00 88.39           H  
ATOM    381  O   SER A  23     -19.297   6.191  10.203  1.00 88.39           O  
ATOM    382  OG  SER A  23     -20.301   2.950   9.163  1.00 88.39           O  
ATOM    383  HG  SER A  23     -19.994   3.103  10.060  1.00 88.39           H  
ATOM    384  N   THR A  24     -17.464   5.148   9.451  1.00 85.47           N  
ATOM    385  H   THR A  24     -17.038   4.633   8.694  1.00 85.47           H  
ATOM    386  CA  THR A  24     -16.600   5.488  10.594  1.00 85.47           C  
ATOM    387  HA  THR A  24     -17.111   6.221  11.219  1.00 85.47           H  
ATOM    388  C   THR A  24     -15.280   6.094  10.125  1.00 85.47           C  
ATOM    389  CB  THR A  24     -16.299   4.259  11.464  1.00 85.47           C  
ATOM    390  HB  THR A  24     -15.547   4.524  12.207  1.00 85.47           H  
ATOM    391  O   THR A  24     -14.807   5.721   9.052  1.00 85.47           O  
ATOM    392  CG2 THR A  24     -17.549   3.767  12.194  1.00 85.47           C  
ATOM    393 HG21 THR A  24     -17.974   4.576  12.788  1.00 85.47           H  
ATOM    394 HG22 THR A  24     -17.276   2.944  12.855  1.00 85.47           H  
ATOM    395 HG23 THR A  24     -18.289   3.413  11.476  1.00 85.47           H  
ATOM    396  OG1 THR A  24     -15.819   3.190  10.682  1.00 85.47           O  
ATOM    397  HG1 THR A  24     -15.097   3.513  10.139  1.00 85.47           H  
ATOM    398  N   PRO A  25     -14.645   6.993  10.900  1.00 87.29           N  
ATOM    399  CA  PRO A  25     -13.302   7.468  10.581  1.00 87.29           C  
ATOM    400  HA  PRO A  25     -13.343   8.011   9.637  1.00 87.29           H  
ATOM    401  C   PRO A  25     -12.301   6.315  10.455  1.00 87.29           C  
ATOM    402  CB  PRO A  25     -12.911   8.436  11.701  1.00 87.29           C  
ATOM    403  HB2 PRO A  25     -12.356   7.911  12.478  1.00 87.29           H  
ATOM    404  HB3 PRO A  25     -12.331   9.277  11.320  1.00 87.29           H  
ATOM    405  O   PRO A  25     -12.388   5.321  11.179  1.00 87.29           O  
ATOM    406  CG  PRO A  25     -14.256   8.891  12.263  1.00 87.29           C  
ATOM    407  HG2 PRO A  25     -14.177   9.195  13.307  1.00 87.29           H  
ATOM    408  HG3 PRO A  25     -14.647   9.708  11.656  1.00 87.29           H  
ATOM    409  CD  PRO A  25     -15.140   7.656  12.097  1.00 87.29           C  
ATOM    410  HD2 PRO A  25     -16.181   7.964  11.991  1.00 87.29           H  
ATOM    411  HD3 PRO A  25     -15.021   6.994  12.955  1.00 87.29           H  
ATOM    412  N   VAL A  26     -11.348   6.468   9.541  1.00 84.34           N  
ATOM    413  H   VAL A  26     -11.357   7.306   8.977  1.00 84.34           H  
ATOM    414  CA  VAL A  26     -10.301   5.487   9.244  1.00 84.34           C  
ATOM    415  HA  VAL A  26     -10.368   4.644   9.932  1.00 84.34           H  
ATOM    416  C   VAL A  26      -8.940   6.148   9.438  1.00 84.34           C  
ATOM    417  CB  VAL A  26     -10.490   4.949   7.811  1.00 84.34           C  
ATOM    418  HB  VAL A  26     -10.661   5.790   7.139  1.00 84.34           H  
ATOM    419  O   VAL A  26      -8.670   7.179   8.836  1.00 84.34           O  
ATOM    420  CG1 VAL A  26      -9.249   4.205   7.310  1.00 84.34           C  
ATOM    421 HG11 VAL A  26      -8.667   4.884   6.687  1.00 84.34           H  
ATOM    422 HG12 VAL A  26      -9.521   3.339   6.707  1.00 84.34           H  
ATOM    423 HG13 VAL A  26      -8.616   3.880   8.135  1.00 84.34           H  
ATOM    424  CG2 VAL A  26     -11.724   4.038   7.731  1.00 84.34           C  
ATOM    425 HG21 VAL A  26     -12.613   4.576   8.062  1.00 84.34           H  
ATOM    426 HG22 VAL A  26     -11.886   3.723   6.700  1.00 84.34           H  
ATOM    427 HG23 VAL A  26     -11.592   3.159   8.362  1.00 84.34           H  
ATOM    428  N   GLU A  27      -8.083   5.575  10.282  1.00 86.14           N  
ATOM    429  H   GLU A  27      -8.328   4.700  10.723  1.00 86.14           H  
ATOM    430  CA  GLU A  27      -6.707   6.046  10.477  1.00 86.14           C  
ATOM    431  HA  GLU A  27      -6.633   7.096  10.194  1.00 86.14           H  
ATOM    432  C   GLU A  27      -5.739   5.259   9.595  1.00 86.14           C  
ATOM    433  CB  GLU A  27      -6.317   5.948  11.959  1.00 86.14           C  
ATOM    434  HB2 GLU A  27      -6.396   4.916  12.301  1.00 86.14           H  
ATOM    435  HB3 GLU A  27      -7.008   6.561  12.539  1.00 86.14           H  
ATOM    436  O   GLU A  27      -5.502   4.089   9.850  1.00 86.14           O  
ATOM    437  CG  GLU A  27      -4.889   6.461  12.180  1.00 86.14           C  
ATOM    438  HG2 GLU A  27      -4.801   7.445  11.718  1.00 86.14           H  
ATOM    439  HG3 GLU A  27      -4.174   5.801  11.690  1.00 86.14           H  
ATOM    440  CD  GLU A  27      -4.550   6.569  13.670  1.00 86.14           C  
ATOM    441  OE1 GLU A  27      -4.106   5.569  14.269  1.00 86.14           O  
ATOM    442  OE2 GLU A  27      -4.714   7.687  14.207  1.00 86.14           O  
ATOM    443  N   VAL A  28      -5.156   5.913   8.593  1.00 86.57           N  
ATOM    444  H   VAL A  28      -5.374   6.893   8.478  1.00 86.57           H  
ATOM    445  CA  VAL A  28      -4.234   5.310   7.628  1.00 86.57           C  
ATOM    446  HA  VAL A  28      -4.349   4.227   7.669  1.00 86.57           H  
ATOM    447  C   VAL A  28      -2.787   5.659   7.978  1.00 86.57           C  
ATOM    448  CB  VAL A  28      -4.585   5.765   6.198  1.00 86.57           C  
ATOM    449  HB  VAL A  28      -4.494   6.849   6.132  1.00 86.57           H  
ATOM    450  O   VAL A  28      -2.422   6.836   8.031  1.00 86.57           O  
ATOM    451  CG1 VAL A  28      -3.628   5.143   5.174  1.00 86.57           C  
ATOM    452 HG11 VAL A  28      -3.559   4.067   5.332  1.00 86.57           H  
ATOM    453 HG12 VAL A  28      -3.974   5.344   4.160  1.00 86.57           H  
ATOM    454 HG13 VAL A  28      -2.634   5.574   5.291  1.00 86.57           H  
ATOM    455  CG2 VAL A  28      -6.024   5.382   5.835  1.00 86.57           C  
ATOM    456 HG21 VAL A  28      -6.195   4.326   6.047  1.00 86.57           H  
ATOM    457 HG22 VAL A  28      -6.219   5.577   4.780  1.00 86.57           H  
ATOM    458 HG23 VAL A  28      -6.713   5.984   6.427  1.00 86.57           H  
ATOM    459  N   HIS A  29      -1.943   4.639   8.158  1.00 86.89           N  
ATOM    460  H   HIS A  29      -2.332   3.707   8.162  1.00 86.89           H  
ATOM    461  CA  HIS A  29      -0.509   4.777   8.441  1.00 86.89           C  
ATOM    462  HA  HIS A  29      -0.302   5.795   8.773  1.00 86.89           H  
ATOM    463  C   HIS A  29       0.361   4.502   7.213  1.00 86.89           C  
ATOM    464  CB  HIS A  29      -0.098   3.831   9.572  1.00 86.89           C  
ATOM    465  HB2 HIS A  29       0.973   3.931   9.747  1.00 86.89           H  
ATOM    466  HB3 HIS A  29      -0.291   2.801   9.272  1.00 86.89           H  
ATOM    467  O   HIS A  29       0.813   3.383   6.990  1.00 86.89           O  
ATOM    468  CG  HIS A  29      -0.800   4.085  10.868  1.00 86.89           C  
ATOM    469  CD2 HIS A  29      -1.629   3.211  11.505  1.00 86.89           C  
ATOM    470  HD2 HIS A  29      -1.882   2.216  11.170  1.00 86.89           H  
ATOM    471  ND1 HIS A  29      -0.680   5.192  11.673  1.00 86.89           N  
ATOM    472  HD1 HIS A  29      -0.211   6.056  11.439  1.00 86.89           H  
ATOM    473  CE1 HIS A  29      -1.446   4.990  12.760  1.00 86.89           C  
ATOM    474  HE1 HIS A  29      -1.627   5.697  13.556  1.00 86.89           H  
ATOM    475  NE2 HIS A  29      -2.016   3.786  12.706  1.00 86.89           N  
ATOM    476  N   ILE A  30       0.685   5.537   6.449  1.00 85.88           N  
ATOM    477  H   ILE A  30       0.398   6.459   6.745  1.00 85.88           H  
ATOM    478  CA  ILE A  30       1.538   5.415   5.270  1.00 85.88           C  
ATOM    479  HA  ILE A  30       1.322   4.460   4.791  1.00 85.88           H  
ATOM    480  C   ILE A  30       3.004   5.431   5.708  1.00 85.88           C  
ATOM    481  CB  ILE A  30       1.242   6.525   4.244  1.00 85.88           C  
ATOM    482  HB  ILE A  30       1.619   7.468   4.641  1.00 85.88           H  
ATOM    483  O   ILE A  30       3.518   6.447   6.177  1.00 85.88           O  
ATOM    484  CG1 ILE A  30      -0.270   6.695   3.975  1.00 85.88           C  
ATOM    485 HG12 ILE A  30      -0.802   6.823   4.917  1.00 85.88           H  
ATOM    486 HG13 ILE A  30      -0.660   5.810   3.471  1.00 85.88           H  
ATOM    487  CG2 ILE A  30       1.986   6.194   2.935  1.00 85.88           C  
ATOM    488 HG21 ILE A  30       3.049   6.044   3.124  1.00 85.88           H  
ATOM    489 HG22 ILE A  30       1.577   5.286   2.491  1.00 85.88           H  
ATOM    490 HG23 ILE A  30       1.892   7.007   2.216  1.00 85.88           H  
ATOM    491  CD1 ILE A  30      -0.588   7.942   3.148  1.00 85.88           C  
ATOM    492 HD11 ILE A  30      -0.202   8.826   3.656  1.00 85.88           H  
ATOM    493 HD12 ILE A  30      -0.143   7.873   2.155  1.00 85.88           H  
ATOM    494 HD13 ILE A  30      -1.667   8.041   3.032  1.00 85.88           H  
ATOM    495  N   LYS A  31       3.694   4.310   5.522  1.00 83.20           N  
ATOM    496  H   LYS A  31       3.187   3.508   5.175  1.00 83.20           H  
ATOM    497  CA  LYS A  31       5.159   4.244   5.518  1.00 83.20           C  
ATOM    498  HA  LYS A  31       5.563   5.091   6.073  1.00 83.20           H  
ATOM    499  C   LYS A  31       5.643   4.370   4.072  1.00 83.20           C  
ATOM    500  CB  LYS A  31       5.589   2.940   6.206  1.00 83.20           C  
ATOM    501  HB2 LYS A  31       5.092   2.871   7.174  1.00 83.20           H  
ATOM    502  HB3 LYS A  31       5.272   2.094   5.596  1.00 83.20           H  
ATOM    503  O   LYS A  31       4.946   3.932   3.169  1.00 83.20           O  
ATOM    504  CG  LYS A  31       7.105   2.869   6.426  1.00 83.20           C  
ATOM    505  HG2 LYS A  31       7.425   3.716   7.032  1.00 83.20           H  
ATOM    506  HG3 LYS A  31       7.602   2.921   5.458  1.00 83.20           H  
ATOM    507  CD  LYS A  31       7.523   1.561   7.111  1.00 83.20           C  
ATOM    508  HD2 LYS A  31       7.205   0.726   6.487  1.00 83.20           H  
ATOM    509  HD3 LYS A  31       7.056   1.479   8.093  1.00 83.20           H  
ATOM    510  CE  LYS A  31       9.052   1.567   7.236  1.00 83.20           C  
ATOM    511  HE2 LYS A  31       9.354   2.292   7.991  1.00 83.20           H  
ATOM    512  HE3 LYS A  31       9.456   1.906   6.282  1.00 83.20           H  
ATOM    513  NZ  LYS A  31       9.636   0.238   7.525  1.00 83.20           N  
ATOM    514  HZ1 LYS A  31       9.285  -0.162   8.384  1.00 83.20           H  
ATOM    515  HZ2 LYS A  31      10.641   0.330   7.562  1.00 83.20           H  
ATOM    516  HZ3 LYS A  31       9.431  -0.390   6.762  1.00 83.20           H  
ATOM    517  N   VAL A  32       6.789   5.002   3.841  1.00 81.92           N  
ATOM    518  H   VAL A  32       7.214   5.522   4.595  1.00 81.92           H  
ATOM    519  CA  VAL A  32       7.418   5.077   2.519  1.00 81.92           C  
ATOM    520  HA  VAL A  32       7.075   4.237   1.916  1.00 81.92           H  
ATOM    521  C   VAL A  32       8.923   4.978   2.688  1.00 81.92           C  
ATOM    522  CB  VAL A  32       7.066   6.374   1.767  1.00 81.92           C  
ATOM    523  HB  VAL A  32       7.556   7.222   2.245  1.00 81.92           H  
ATOM    524  O   VAL A  32       9.560   5.854   3.271  1.00 81.92           O  
ATOM    525  CG1 VAL A  32       7.533   6.291   0.308  1.00 81.92           C  
ATOM    526 HG11 VAL A  32       7.034   5.464  -0.198  1.00 81.92           H  
ATOM    527 HG12 VAL A  32       7.285   7.221  -0.204  1.00 81.92           H  
ATOM    528 HG13 VAL A  32       8.612   6.147   0.256  1.00 81.92           H  
ATOM    529  CG2 VAL A  32       5.563   6.644   1.770  1.00 81.92           C  
ATOM    530 HG21 VAL A  32       5.359   7.559   1.213  1.00 81.92           H  
ATOM    531 HG22 VAL A  32       5.221   6.817   2.791  1.00 81.92           H  
ATOM    532 HG23 VAL A  32       5.028   5.796   1.343  1.00 81.92           H  
ATOM    533  N   SER A  33       9.493   3.900   2.171  1.00 77.79           N  
ATOM    534  H   SER A  33       8.905   3.213   1.720  1.00 77.79           H  
ATOM    535  CA  SER A  33      10.934   3.727   1.995  1.00 77.79           C  
ATOM    536  HA  SER A  33      11.466   4.570   2.437  1.00 77.79           H  
ATOM    537  C   SER A  33      11.266   3.700   0.511  1.00 77.79           C  
ATOM    538  CB  SER A  33      11.428   2.457   2.690  1.00 77.79           C  
ATOM    539  HB2 SER A  33      12.466   2.265   2.419  1.00 77.79           H  
ATOM    540  HB3 SER A  33      11.378   2.604   3.769  1.00 77.79           H  
ATOM    541  O   SER A  33      10.418   3.345  -0.304  1.00 77.79           O  
ATOM    542  OG  SER A  33      10.627   1.340   2.348  1.00 77.79           O  
ATOM    543  HG  SER A  33      10.762   1.139   1.419  1.00 77.79           H  
ATOM    544  N   GLY A  34      12.499   4.065   0.192  1.00 72.03           N  
ATOM    545  H   GLY A  34      13.176   4.248   0.919  1.00 72.03           H  
ATOM    546  CA  GLY A  34      13.014   4.084  -1.165  1.00 72.03           C  
ATOM    547  HA2 GLY A  34      12.375   3.518  -1.843  1.00 72.03           H  
ATOM    548  HA3 GLY A  34      13.081   5.120  -1.497  1.00 72.03           H  
ATOM    549  C   GLY A  34      14.423   3.547  -1.217  1.00 72.03           C  
ATOM    550  O   GLY A  34      15.186   3.775  -0.276  1.00 72.03           O  
ATOM    551  N   ASP A  35      14.721   2.877  -2.319  1.00 69.35           N  
ATOM    552  H   ASP A  35      13.994   2.746  -3.007  1.00 69.35           H  
ATOM    553  CA  ASP A  35      16.073   2.601  -2.795  1.00 69.35           C  
ATOM    554  HA  ASP A  35      16.680   2.121  -2.027  1.00 69.35           H  
ATOM    555  C   ASP A  35      16.727   3.946  -3.182  1.00 69.35           C  
ATOM    556  CB  ASP A  35      15.891   1.619  -3.964  1.00 69.35           C  
ATOM    557  HB2 ASP A  35      15.543   0.663  -3.573  1.00 69.35           H  
ATOM    558  HB3 ASP A  35      15.112   2.003  -4.623  1.00 69.35           H  
ATOM    559  O   ASP A  35      16.257   4.634  -4.092  1.00 69.35           O  
ATOM    560  CG  ASP A  35      17.130   1.386  -4.812  1.00 69.35           C  
ATOM    561  OD1 ASP A  35      18.192   1.912  -4.442  1.00 69.35           O  
ATOM    562  OD2 ASP A  35      16.937   0.789  -5.904  1.00 69.35           O  
ATOM    563  N   LYS A  36      17.716   4.393  -2.398  1.00 66.12           N  
ATOM    564  H   LYS A  36      18.101   3.752  -1.719  1.00 66.12           H  
ATOM    565  CA  LYS A  36      18.371   5.703  -2.548  1.00 66.12           C  
ATOM    566  HA  LYS A  36      17.681   6.400  -3.024  1.00 66.12           H  
ATOM    567  C   LYS A  36      19.594   5.657  -3.461  1.00 66.12           C  
ATOM    568  CB  LYS A  36      18.818   6.259  -1.186  1.00 66.12           C  
ATOM    569  HB2 LYS A  36      19.530   5.564  -0.740  1.00 66.12           H  
ATOM    570  HB3 LYS A  36      19.351   7.190  -1.376  1.00 66.12           H  
ATOM    571  O   LYS A  36      20.066   6.724  -3.844  1.00 66.12           O  
ATOM    572  CG  LYS A  36      17.699   6.553  -0.177  1.00 66.12           C  
ATOM    573  HG2 LYS A  36      16.940   7.179  -0.647  1.00 66.12           H  
ATOM    574  HG3 LYS A  36      17.244   5.621   0.157  1.00 66.12           H  
ATOM    575  CD  LYS A  36      18.320   7.302   1.014  1.00 66.12           C  
ATOM    576  HD2 LYS A  36      18.803   8.200   0.629  1.00 66.12           H  
ATOM    577  HD3 LYS A  36      19.093   6.681   1.468  1.00 66.12           H  
ATOM    578  CE  LYS A  36      17.307   7.743   2.075  1.00 66.12           C  
ATOM    579  HE2 LYS A  36      17.751   8.562   2.641  1.00 66.12           H  
ATOM    580  HE3 LYS A  36      16.408   8.119   1.585  1.00 66.12           H  
ATOM    581  NZ  LYS A  36      16.974   6.662   3.026  1.00 66.12           N  
ATOM    582  HZ1 LYS A  36      16.376   5.964   2.608  1.00 66.12           H  
ATOM    583  HZ2 LYS A  36      17.821   6.216   3.351  1.00 66.12           H  
ATOM    584  HZ3 LYS A  36      16.546   7.072   3.844  1.00 66.12           H  
ATOM    585  N   ASP A  37      20.153   4.483  -3.739  1.00 66.73           N  
ATOM    586  H   ASP A  37      19.711   3.631  -3.426  1.00 66.73           H  
ATOM    587  CA  ASP A  37      21.338   4.334  -4.592  1.00 66.73           C  
ATOM    588  HA  ASP A  37      21.741   5.326  -4.799  1.00 66.73           H  
ATOM    589  C   ASP A  37      21.014   3.762  -5.983  1.00 66.73           C  
ATOM    590  CB  ASP A  37      22.450   3.587  -3.837  1.00 66.73           C  
ATOM    591  HB2 ASP A  37      22.670   4.138  -2.923  1.00 66.73           H  
ATOM    592  HB3 ASP A  37      23.351   3.602  -4.450  1.00 66.73           H  
ATOM    593  O   ASP A  37      21.857   3.811  -6.884  1.00 66.73           O  
ATOM    594  CG  ASP A  37      22.140   2.135  -3.472  1.00 66.73           C  
ATOM    595  OD1 ASP A  37      21.160   1.600  -4.018  1.00 66.73           O  
ATOM    596  OD2 ASP A  37      22.943   1.589  -2.679  1.00 66.73           O  
ATOM    597  N   GLY A  38      19.771   3.323  -6.189  1.00 62.97           N  
ATOM    598  H   GLY A  38      19.233   3.098  -5.365  1.00 62.97           H  
ATOM    599  CA  GLY A  38      19.260   2.805  -7.449  1.00 62.97           C  
ATOM    600  HA2 GLY A  38      18.172   2.784  -7.392  1.00 62.97           H  
ATOM    601  HA3 GLY A  38      19.568   3.458  -8.265  1.00 62.97           H  
ATOM    602  C   GLY A  38      19.738   1.386  -7.750  1.00 62.97           C  
ATOM    603  O   GLY A  38      19.659   0.964  -8.909  1.00 62.97           O  
ATOM    604  N   ASP A  39      20.253   0.655  -6.756  1.00 65.15           N  
ATOM    605  H   ASP A  39      20.257   1.031  -5.818  1.00 65.15           H  
ATOM    606  CA  ASP A  39      20.788  -0.696  -6.937  1.00 65.15           C  
ATOM    607  HA  ASP A  39      21.363  -0.688  -7.863  1.00 65.15           H  
ATOM    608  C   ASP A  39      19.695  -1.765  -7.121  1.00 65.15           C  
ATOM    609  CB  ASP A  39      21.781  -1.030  -5.806  1.00 65.15           C  
ATOM    610  HB2 ASP A  39      22.430  -1.823  -6.176  1.00 65.15           H  
ATOM    611  HB3 ASP A  39      22.418  -0.167  -5.617  1.00 65.15           H  
ATOM    612  O   ASP A  39      19.969  -2.904  -7.517  1.00 65.15           O  
ATOM    613  CG  ASP A  39      21.163  -1.517  -4.483  1.00 65.15           C  
ATOM    614  OD1 ASP A  39      19.927  -1.433  -4.322  1.00 65.15           O  
ATOM    615  OD2 ASP A  39      21.905  -2.190  -3.725  1.00 65.15           O  
ATOM    616  N   GLY A  40      18.436  -1.392  -6.897  1.00 62.42           N  
ATOM    617  H   GLY A  40      18.294  -0.474  -6.500  1.00 62.42           H  
ATOM    618  CA  GLY A  40      17.317  -2.306  -6.930  1.00 62.42           C  
ATOM    619  HA2 GLY A  40      16.411  -1.709  -7.029  1.00 62.42           H  
ATOM    620  HA3 GLY A  40      17.418  -2.973  -7.786  1.00 62.42           H  
ATOM    621  C   GLY A  40      17.200  -3.141  -5.659  1.00 62.42           C  
ATOM    622  O   GLY A  40      16.770  -4.293  -5.750  1.00 62.42           O  
ATOM    623  N   TYR A  41      17.507  -2.595  -4.489  1.00 65.52           N  
ATOM    624  H   TYR A  41      18.091  -1.771  -4.495  1.00 65.52           H  
ATOM    625  CA  TYR A  41      17.242  -3.165  -3.172  1.00 65.52           C  
ATOM    626  HA  TYR A  41      16.351  -3.789  -3.236  1.00 65.52           H  
ATOM    627  C   TYR A  41      16.952  -2.042  -2.163  1.00 65.52           C  
ATOM    628  CB  TYR A  41      18.418  -4.056  -2.727  1.00 65.52           C  
ATOM    629  HB2 TYR A  41      19.329  -3.458  -2.705  1.00 65.52           H  
ATOM    630  HB3 TYR A  41      18.237  -4.401  -1.709  1.00 65.52           H  
ATOM    631  O   TYR A  41      17.405  -0.919  -2.296  1.00 65.52           O  
ATOM    632  CG  TYR A  41      18.635  -5.273  -3.616  1.00 65.52           C  
ATOM    633  CD1 TYR A  41      17.839  -6.425  -3.450  1.00 65.52           C  
ATOM    634  HD1 TYR A  41      17.116  -6.460  -2.648  1.00 65.52           H  
ATOM    635  CD2 TYR A  41      19.574  -5.216  -4.664  1.00 65.52           C  
ATOM    636  HD2 TYR A  41      20.156  -4.318  -4.804  1.00 65.52           H  
ATOM    637  CE1 TYR A  41      17.969  -7.512  -4.339  1.00 65.52           C  
ATOM    638  HE1 TYR A  41      17.350  -8.388  -4.217  1.00 65.52           H  
ATOM    639  CE2 TYR A  41      19.708  -6.299  -5.555  1.00 65.52           C  
ATOM    640  HE2 TYR A  41      20.407  -6.232  -6.376  1.00 65.52           H  
ATOM    641  OH  TYR A  41      19.015  -8.488  -6.267  1.00 65.52           O  
ATOM    642  HH  TYR A  41      18.343  -9.154  -6.106  1.00 65.52           H  
ATOM    643  CZ  TYR A  41      18.903  -7.445  -5.398  1.00 65.52           C  
ATOM    644  N   ILE A  42      16.139  -2.332  -1.139  1.00 71.99           N  
ATOM    645  H   ILE A  42      15.821  -3.285  -1.036  1.00 71.99           H  
ATOM    646  CA  ILE A  42      16.018  -1.444   0.027  1.00 71.99           C  
ATOM    647  HA  ILE A  42      16.457  -0.471  -0.196  1.00 71.99           H  
ATOM    648  C   ILE A  42      16.853  -2.072   1.131  1.00 71.99           C  
ATOM    649  CB  ILE A  42      14.550  -1.197   0.440  1.00 71.99           C  
ATOM    650  HB  ILE A  42      14.055  -2.157   0.588  1.00 71.99           H  
ATOM    651  O   ILE A  42      16.494  -3.122   1.676  1.00 71.99           O  
ATOM    652  CG1 ILE A  42      13.837  -0.422  -0.685  1.00 71.99           C  
ATOM    653 HG12 ILE A  42      14.353   0.526  -0.833  1.00 71.99           H  
ATOM    654 HG13 ILE A  42      13.903  -0.982  -1.618  1.00 71.99           H  
ATOM    655  CG2 ILE A  42      14.474  -0.391   1.754  1.00 71.99           C  
ATOM    656 HG21 ILE A  42      13.450  -0.351   2.125  1.00 71.99           H  
ATOM    657 HG22 ILE A  42      14.847   0.620   1.587  1.00 71.99           H  
ATOM    658 HG23 ILE A  42      15.075  -0.868   2.528  1.00 71.99           H  
ATOM    659  CD1 ILE A  42      12.360  -0.128  -0.422  1.00 71.99           C  
ATOM    660 HD11 ILE A  42      12.227   0.415   0.514  1.00 71.99           H  
ATOM    661 HD12 ILE A  42      12.012   0.530  -1.218  1.00 71.99           H  
ATOM    662 HD13 ILE A  42      11.783  -1.053  -0.410  1.00 71.99           H  
ATOM    663  N   SER A  43      17.966  -1.435   1.469  1.00 73.66           N  
ATOM    664  H   SER A  43      18.214  -0.603   0.952  1.00 73.66           H  
ATOM    665  CA  SER A  43      18.800  -1.831   2.595  1.00 73.66           C  
ATOM    666  HA  SER A  43      19.063  -2.880   2.461  1.00 73.66           H  
ATOM    667  C   SER A  43      18.049  -1.683   3.925  1.00 73.66           C  
ATOM    668  CB  SER A  43      20.098  -1.018   2.605  1.00 73.66           C  
ATOM    669  HB2 SER A  43      20.564  -1.054   1.620  1.00 73.66           H  
ATOM    670  HB3 SER A  43      20.787  -1.440   3.337  1.00 73.66           H  
ATOM    671  O   SER A  43      17.090  -0.919   4.069  1.00 73.66           O  
ATOM    672  OG  SER A  43      19.815   0.319   2.946  1.00 73.66           O  
ATOM    673  HG  SER A  43      19.482   0.690   2.126  1.00 73.66           H  
ATOM    674  N   ALA A  44      18.518  -2.377   4.965  1.00 76.93           N  
ATOM    675  H   ALA A  44      19.284  -3.017   4.815  1.00 76.93           H  
ATOM    676  CA  ALA A  44      17.947  -2.239   6.307  1.00 76.93           C  
ATOM    677  HA  ALA A  44      16.897  -2.529   6.267  1.00 76.93           H  
ATOM    678  C   ALA A  44      18.004  -0.787   6.827  1.00 76.93           C  
ATOM    679  CB  ALA A  44      18.685  -3.196   7.248  1.00 76.93           C  
ATOM    680  HB1 ALA A  44      18.243  -3.141   8.242  1.00 76.93           H  
ATOM    681  HB2 ALA A  44      18.597  -4.218   6.879  1.00 76.93           H  
ATOM    682  HB3 ALA A  44      19.739  -2.923   7.311  1.00 76.93           H  
ATOM    683  O   ALA A  44      17.094  -0.350   7.532  1.00 76.93           O  
ATOM    684  N   ALA A  45      19.045  -0.034   6.455  1.00 77.86           N  
ATOM    685  H   ALA A  45      19.707  -0.418   5.796  1.00 77.86           H  
ATOM    686  CA  ALA A  45      19.183   1.377   6.803  1.00 77.86           C  
ATOM    687  HA  ALA A  45      19.036   1.496   7.877  1.00 77.86           H  
ATOM    688  C   ALA A  45      18.126   2.244   6.098  1.00 77.86           C  
ATOM    689  CB  ALA A  45      20.608   1.823   6.458  1.00 77.86           C  
ATOM    690  HB1 ALA A  45      20.811   1.649   5.401  1.00 77.86           H  
ATOM    691  HB2 ALA A  45      21.329   1.270   7.060  1.00 77.86           H  
ATOM    692  HB3 ALA A  45      20.716   2.888   6.663  1.00 77.86           H  
ATOM    693  O   ALA A  45      17.504   3.091   6.735  1.00 77.86           O  
ATOM    694  N   GLU A  46      17.858   2.004   4.815  1.00 75.87           N  
ATOM    695  H   GLU A  46      18.393   1.308   4.315  1.00 75.87           H  
ATOM    696  CA  GLU A  46      16.829   2.736   4.065  1.00 75.87           C  
ATOM    697  HA  GLU A  46      16.961   3.807   4.215  1.00 75.87           H  
ATOM    698  C   GLU A  46      15.412   2.387   4.514  1.00 75.87           C  
ATOM    699  CB  GLU A  46      16.963   2.423   2.581  1.00 75.87           C  
ATOM    700  HB2 GLU A  46      16.106   2.833   2.045  1.00 75.87           H  
ATOM    701  HB3 GLU A  46      16.957   1.339   2.468  1.00 75.87           H  
ATOM    702  O   GLU A  46      14.558   3.269   4.601  1.00 75.87           O  
ATOM    703  CG  GLU A  46      18.241   3.041   2.011  1.00 75.87           C  
ATOM    704  HG2 GLU A  46      18.083   4.112   1.882  1.00 75.87           H  
ATOM    705  HG3 GLU A  46      19.071   2.919   2.707  1.00 75.87           H  
ATOM    706  CD  GLU A  46      18.609   2.371   0.697  1.00 75.87           C  
ATOM    707  OE1 GLU A  46      18.890   3.127  -0.244  1.00 75.87           O  
ATOM    708  OE2 GLU A  46      18.640   1.121   0.722  1.00 75.87           O  
ATOM    709  N   ALA A  47      15.168   1.123   4.867  1.00 75.56           N  
ATOM    710  H   ALA A  47      15.886   0.436   4.687  1.00 75.56           H  
ATOM    711  CA  ALA A  47      13.907   0.691   5.460  1.00 75.56           C  
ATOM    712  HA  ALA A  47      13.092   1.001   4.806  1.00 75.56           H  
ATOM    713  C   ALA A  47      13.663   1.310   6.851  1.00 75.56           C  
ATOM    714  CB  ALA A  47      13.915  -0.839   5.544  1.00 75.56           C  
ATOM    715  HB1 ALA A  47      12.970  -1.191   5.957  1.00 75.56           H  
ATOM    716  HB2 ALA A  47      14.734  -1.173   6.181  1.00 75.56           H  
ATOM    717  HB3 ALA A  47      14.042  -1.268   4.551  1.00 75.56           H  
ATOM    718  O   ALA A  47      12.503   1.488   7.254  1.00 75.56           O  
ATOM    719  N   ALA A  48      14.739   1.601   7.595  1.00 74.75           N  
ATOM    720  H   ALA A  48      15.648   1.366   7.222  1.00 74.75           H  
ATOM    721  CA  ALA A  48      14.698   2.274   8.892  1.00 74.75           C  
ATOM    722  HA  ALA A  48      13.857   1.879   9.463  1.00 74.75           H  
ATOM    723  C   ALA A  48      14.479   3.791   8.755  1.00 74.75           C  
ATOM    724  CB  ALA A  48      15.983   1.949   9.663  1.00 74.75           C  
ATOM    725  HB1 ALA A  48      15.943   2.409  10.650  1.00 74.75           H  
ATOM    726  HB2 ALA A  48      16.087   0.869   9.776  1.00 74.75           H  
ATOM    727  HB3 ALA A  48      16.851   2.337   9.129  1.00 74.75           H  
ATOM    728  O   ALA A  48      13.727   4.361   9.543  1.00 74.75           O  
ATOM    729  N   ASP A  49      15.054   4.413   7.724  1.00 77.30           N  
ATOM    730  H   ASP A  49      15.701   3.878   7.162  1.00 77.30           H  
ATOM    731  CA  ASP A  49      14.901   5.833   7.364  1.00 77.30           C  
ATOM    732  HA  ASP A  49      14.811   6.412   8.284  1.00 77.30           H  
ATOM    733  C   ASP A  49      13.625   6.124   6.539  1.00 77.30           C  
ATOM    734  CB  ASP A  49      16.190   6.286   6.663  1.00 77.30           C  
ATOM    735  HB2 ASP A  49      17.043   6.021   7.287  1.00 77.30           H  
ATOM    736  HB3 ASP A  49      16.285   5.748   5.720  1.00 77.30           H  
ATOM    737  O   ASP A  49      13.550   7.059   5.743  1.00 77.30           O  
ATOM    738  CG  ASP A  49      16.242   7.794   6.408  1.00 77.30           C  
ATOM    739  OD1 ASP A  49      15.964   8.560   7.354  1.00 77.30           O  
ATOM    740  OD2 ASP A  49      16.607   8.147   5.257  1.00 77.30           O  
ATOM    741  N   ALA A  50      12.599   5.287   6.686  1.00 80.01           N  
ATOM    742  H   ALA A  50      12.698   4.535   7.353  1.00 80.01           H  
ATOM    743  CA  ALA A  50      11.334   5.472   5.989  1.00 80.01           C  
ATOM    744  HA  ALA A  50      11.544   5.603   4.927  1.00 80.01           H  
ATOM    745  C   ALA A  50      10.590   6.718   6.497  1.00 80.01           C  
ATOM    746  CB  ALA A  50      10.493   4.212   6.165  1.00 80.01           C  
ATOM    747  HB1 ALA A  50      10.246   4.098   7.220  1.00 80.01           H  
ATOM    748  HB2 ALA A  50      11.060   3.347   5.820  1.00 80.01           H  
ATOM    749  HB3 ALA A  50       9.579   4.308   5.578  1.00 80.01           H  
ATOM    750  O   ALA A  50      10.400   6.883   7.707  1.00 80.01           O  
ATOM    751  N   GLU A  51      10.074   7.539   5.578  1.00 83.95           N  
ATOM    752  H   GLU A  51      10.148   7.266   4.609  1.00 83.95           H  
ATOM    753  CA  GLU A  51       9.136   8.607   5.930  1.00 83.95           C  
ATOM    754  HA  GLU A  51       9.541   9.132   6.795  1.00 83.95           H  
ATOM    755  C   GLU A  51       7.801   7.970   6.329  1.00 83.95           C  
ATOM    756  CB  GLU A  51       8.982   9.635   4.790  1.00 83.95           C  
ATOM    757  HB2 GLU A  51       9.977   9.930   4.459  1.00 83.95           H  
ATOM    758  HB3 GLU A  51       8.461   9.171   3.952  1.00 83.95           H  
ATOM    759  O   GLU A  51       7.318   7.039   5.682  1.00 83.95           O  
ATOM    760  CG  GLU A  51       8.213  10.898   5.245  1.00 83.95           C  
ATOM    761  HG2 GLU A  51       7.221  10.602   5.584  1.00 83.95           H  
ATOM    762  HG3 GLU A  51       8.735  11.330   6.099  1.00 83.95           H  
ATOM    763  CD  GLU A  51       8.063  11.982   4.156  1.00 83.95           C  
ATOM    764  OE1 GLU A  51       7.089  12.782   4.244  1.00 83.95           O  
ATOM    765  OE2 GLU A  51       8.897  12.003   3.222  1.00 83.95           O  
ATOM    766  N   LYS A  52       7.203   8.448   7.420  1.00 85.48           N  
ATOM    767  H   LYS A  52       7.619   9.241   7.889  1.00 85.48           H  
ATOM    768  CA  LYS A  52       5.926   7.942   7.932  1.00 85.48           C  
ATOM    769  HA  LYS A  52       5.512   7.220   7.228  1.00 85.48           H  
ATOM    770  C   LYS A  52       4.939   9.087   8.050  1.00 85.48           C  
ATOM    771  CB  LYS A  52       6.106   7.248   9.287  1.00 85.48           C  
ATOM    772  HB2 LYS A  52       5.128   6.943   9.659  1.00 85.48           H  
ATOM    773  HB3 LYS A  52       6.531   7.963   9.991  1.00 85.48           H  
ATOM    774  O   LYS A  52       5.289  10.145   8.570  1.00 85.48           O  
ATOM    775  CG  LYS A  52       7.010   6.011   9.204  1.00 85.48           C  
ATOM    776  HG2 LYS A  52       7.978   6.289   8.786  1.00 85.48           H  
ATOM    777  HG3 LYS A  52       6.547   5.263   8.561  1.00 85.48           H  
ATOM    778  CD  LYS A  52       7.224   5.428  10.603  1.00 85.48           C  
ATOM    779  HD2 LYS A  52       6.281   5.028  10.975  1.00 85.48           H  
ATOM    780  HD3 LYS A  52       7.565   6.221  11.267  1.00 85.48           H  
ATOM    781  CE  LYS A  52       8.283   4.327  10.548  1.00 85.48           C  
ATOM    782  HE2 LYS A  52       9.174   4.740  10.077  1.00 85.48           H  
ATOM    783  HE3 LYS A  52       7.911   3.516   9.922  1.00 85.48           H  
ATOM    784  NZ  LYS A  52       8.607   3.838  11.910  1.00 85.48           N  
ATOM    785  HZ1 LYS A  52       9.340   3.144  11.876  1.00 85.48           H  
ATOM    786  HZ2 LYS A  52       8.939   4.608  12.474  1.00 85.48           H  
ATOM    787  HZ3 LYS A  52       7.788   3.445  12.351  1.00 85.48           H  
ATOM    788  N   ARG A  53       3.699   8.861   7.628  1.00 88.07           N  
ATOM    789  H   ARG A  53       3.502   7.972   7.190  1.00 88.07           H  
ATOM    790  CA  ARG A  53       2.580   9.774   7.861  1.00 88.07           C  
ATOM    791  HA  ARG A  53       2.841  10.453   8.673  1.00 88.07           H  
ATOM    792  C   ARG A  53       1.354   9.001   8.305  1.00 88.07           C  
ATOM    793  CB  ARG A  53       2.285  10.613   6.614  1.00 88.07           C  
ATOM    794  HB2 ARG A  53       2.097   9.961   5.761  1.00 88.07           H  
ATOM    795  HB3 ARG A  53       1.390  11.206   6.800  1.00 88.07           H  
ATOM    796  O   ARG A  53       1.015   7.980   7.721  1.00 88.07           O  
ATOM    797  CG  ARG A  53       3.455  11.558   6.313  1.00 88.07           C  
ATOM    798  HG2 ARG A  53       4.316  10.987   5.967  1.00 88.07           H  
ATOM    799  HG3 ARG A  53       3.728  12.112   7.212  1.00 88.07           H  
ATOM    800  CD  ARG A  53       3.042  12.545   5.236  1.00 88.07           C  
ATOM    801  HD2 ARG A  53       2.205  13.145   5.593  1.00 88.07           H  
ATOM    802  HD3 ARG A  53       2.747  11.959   4.366  1.00 88.07           H  
ATOM    803  NE  ARG A  53       4.159  13.402   4.831  1.00 88.07           N  
ATOM    804  HE  ARG A  53       5.096  13.080   5.027  1.00 88.07           H  
ATOM    805  NH1 ARG A  53       2.965  14.773   3.421  1.00 88.07           N  
ATOM    806 HH11 ARG A  53       2.100  14.455   3.833  1.00 88.07           H  
ATOM    807 HH12 ARG A  53       3.004  15.292   2.555  1.00 88.07           H  
ATOM    808  NH2 ARG A  53       5.201  14.712   3.353  1.00 88.07           N  
ATOM    809 HH21 ARG A  53       6.027  14.195   3.620  1.00 88.07           H  
ATOM    810 HH22 ARG A  53       5.164  15.106   2.424  1.00 88.07           H  
ATOM    811  CZ  ARG A  53       4.094  14.310   3.887  1.00 88.07           C  
ATOM    812  N   THR A  54       0.688   9.533   9.317  1.00 88.81           N  
ATOM    813  H   THR A  54       1.018  10.401   9.713  1.00 88.81           H  
ATOM    814  CA  THR A  54      -0.605   9.044   9.789  1.00 88.81           C  
ATOM    815  HA  THR A  54      -0.849   8.098   9.307  1.00 88.81           H  
ATOM    816  C   THR A  54      -1.658  10.073   9.429  1.00 88.81           C  
ATOM    817  CB  THR A  54      -0.593   8.809  11.300  1.00 88.81           C  
ATOM    818  HB  THR A  54      -0.379   9.748  11.811  1.00 88.81           H  
ATOM    819  O   THR A  54      -1.448  11.265   9.658  1.00 88.81           O  
ATOM    820  CG2 THR A  54      -1.925   8.264  11.805  1.00 88.81           C  
ATOM    821 HG21 THR A  54      -2.236   7.406  11.208  1.00 88.81           H  
ATOM    822 HG22 THR A  54      -2.696   9.031  11.738  1.00 88.81           H  
ATOM    823 HG23 THR A  54      -1.846   7.972  12.852  1.00 88.81           H  
ATOM    824  OG1 THR A  54       0.409   7.874  11.642  1.00 88.81           O  
ATOM    825  HG1 THR A  54       0.402   7.825  12.601  1.00 88.81           H  
ATOM    826  N   VAL A  55      -2.773   9.623   8.866  1.00 90.31           N  
ATOM    827  H   VAL A  55      -2.859   8.634   8.678  1.00 90.31           H  
ATOM    828  CA  VAL A  55      -3.891  10.484   8.485  1.00 90.31           C  
ATOM    829  HA  VAL A  55      -3.815  11.443   8.998  1.00 90.31           H  
ATOM    830  C   VAL A  55      -5.195   9.830   8.906  1.00 90.31           C  
ATOM    831  CB  VAL A  55      -3.873  10.747   6.969  1.00 90.31           C  
ATOM    832  HB  VAL A  55      -3.863   9.796   6.437  1.00 90.31           H  
ATOM    833  O   VAL A  55      -5.460   8.688   8.547  1.00 90.31           O  
ATOM    834  CG1 VAL A  55      -5.088  11.544   6.494  1.00 90.31           C  
ATOM    835 HG11 VAL A  55      -5.094  12.545   6.927  1.00 90.31           H  
ATOM    836 HG12 VAL A  55      -5.053  11.600   5.406  1.00 90.31           H  
ATOM    837 HG13 VAL A  55      -6.017  11.034   6.750  1.00 90.31           H  
ATOM    838  CG2 VAL A  55      -2.620  11.541   6.576  1.00 90.31           C  
ATOM    839 HG21 VAL A  55      -2.515  12.413   7.221  1.00 90.31           H  
ATOM    840 HG22 VAL A  55      -1.734  10.913   6.664  1.00 90.31           H  
ATOM    841 HG23 VAL A  55      -2.716  11.882   5.545  1.00 90.31           H  
ATOM    842  N   THR A  56      -6.033  10.568   9.626  1.00 90.69           N  
ATOM    843  H   THR A  56      -5.753  11.490   9.927  1.00 90.69           H  
ATOM    844  CA  THR A  56      -7.435  10.194   9.823  1.00 90.69           C  
ATOM    845  HA  THR A  56      -7.518   9.108   9.876  1.00 90.69           H  
ATOM    846  C   THR A  56      -8.253  10.694   8.637  1.00 90.69           C  
ATOM    847  CB  THR A  56      -7.992  10.768  11.131  1.00 90.69           C  
ATOM    848  HB  THR A  56      -8.060  11.852  11.048  1.00 90.69           H  
ATOM    849  O   THR A  56      -8.218  11.880   8.329  1.00 90.69           O  
ATOM    850  CG2 THR A  56      -9.376  10.211  11.463  1.00 90.69           C  
ATOM    851 HG21 THR A  56      -9.699  10.595  12.431  1.00 90.69           H  
ATOM    852 HG22 THR A  56      -9.349   9.122  11.497  1.00 90.69           H  
ATOM    853 HG23 THR A  56     -10.098  10.531  10.712  1.00 90.69           H  
ATOM    854  OG1 THR A  56      -7.132  10.468  12.209  1.00 90.69           O  
ATOM    855  HG1 THR A  56      -7.082   9.517  12.334  1.00 90.69           H  
ATOM    856  N   VAL A  57      -8.990   9.796   7.989  1.00 91.57           N  
ATOM    857  H   VAL A  57      -8.907   8.830   8.272  1.00 91.57           H  
ATOM    858  CA  VAL A  57      -9.916  10.089   6.892  1.00 91.57           C  
ATOM    859  HA  VAL A  57      -9.820  11.135   6.602  1.00 91.57           H  
ATOM    860  C   VAL A  57     -11.335   9.855   7.407  1.00 91.57           C  
ATOM    861  CB  VAL A  57      -9.610   9.218   5.656  1.00 91.57           C  
ATOM    862  HB  VAL A  57      -9.889   8.185   5.862  1.00 91.57           H  
ATOM    863  O   VAL A  57     -11.719   8.723   7.717  1.00 91.57           O  
ATOM    864  CG1 VAL A  57     -10.402   9.708   4.439  1.00 91.57           C  
ATOM    865 HG11 VAL A  57     -11.469   9.730   4.661  1.00 91.57           H  
ATOM    866 HG12 VAL A  57     -10.234   9.048   3.588  1.00 91.57           H  
ATOM    867 HG13 VAL A  57     -10.093  10.718   4.168  1.00 91.57           H  
ATOM    868  CG2 VAL A  57      -8.123   9.233   5.274  1.00 91.57           C  
ATOM    869 HG21 VAL A  57      -7.976   8.644   4.368  1.00 91.57           H  
ATOM    870 HG22 VAL A  57      -7.521   8.788   6.067  1.00 91.57           H  
ATOM    871 HG23 VAL A  57      -7.794  10.257   5.099  1.00 91.57           H  
ATOM    872  N   ASN A  58     -12.120  10.917   7.553  1.00 92.70           N  
ATOM    873  H   ASN A  58     -11.770  11.820   7.267  1.00 92.70           H  
ATOM    874  CA  ASN A  58     -13.495  10.849   8.045  1.00 92.70           C  
ATOM    875  HA  ASN A  58     -13.506  10.187   8.911  1.00 92.70           H  
ATOM    876  C   ASN A  58     -14.456  10.269   6.987  1.00 92.70           C  
ATOM    877  CB  ASN A  58     -13.930  12.243   8.519  1.00 92.70           C  
ATOM    878  HB2 ASN A  58     -13.849  12.953   7.696  1.00 92.70           H  
ATOM    879  HB3 ASN A  58     -14.971  12.229   8.841  1.00 92.70           H  
ATOM    880  O   ASN A  58     -14.121  10.232   5.804  1.00 92.70           O  
ATOM    881  CG  ASN A  58     -13.098  12.713   9.692  1.00 92.70           C  
ATOM    882  ND2 ASN A  58     -12.258  13.696   9.490  1.00 92.70           N  
ATOM    883 HD21 ASN A  58     -12.019  13.909   8.532  1.00 92.70           H  
ATOM    884 HD22 ASN A  58     -11.617  13.931  10.234  1.00 92.70           H  
ATOM    885  OD1 ASN A  58     -13.185  12.174  10.785  1.00 92.70           O  
ATOM    886  N   PRO A  59     -15.659   9.808   7.379  1.00 92.87           N  
ATOM    887  CA  PRO A  59     -16.675   9.345   6.433  1.00 92.87           C  
ATOM    888  HA  PRO A  59     -16.338   8.410   5.984  1.00 92.87           H  
ATOM    889  C   PRO A  59     -16.972  10.372   5.334  1.00 92.87           C  
ATOM    890  CB  PRO A  59     -17.919   9.077   7.286  1.00 92.87           C  
ATOM    891  HB2 PRO A  59     -18.495   9.992   7.424  1.00 92.87           H  
ATOM    892  HB3 PRO A  59     -18.553   8.298   6.861  1.00 92.87           H  
ATOM    893  O   PRO A  59     -17.313  11.518   5.628  1.00 92.87           O  
ATOM    894  CG  PRO A  59     -17.311   8.664   8.620  1.00 92.87           C  
ATOM    895  HG2 PRO A  59     -16.945   7.641   8.539  1.00 92.87           H  
ATOM    896  HG3 PRO A  59     -18.015   8.770   9.446  1.00 92.87           H  
ATOM    897  CD  PRO A  59     -16.129   9.619   8.744  1.00 92.87           C  
ATOM    898  HD2 PRO A  59     -15.360   9.183   9.381  1.00 92.87           H  
ATOM    899  HD3 PRO A  59     -16.469  10.571   9.151  1.00 92.87           H  
ATOM    900  N   GLY A  60     -16.860   9.958   4.072  1.00 93.41           N  
ATOM    901  H   GLY A  60     -16.500   9.030   3.900  1.00 93.41           H  
ATOM    902  CA  GLY A  60     -17.062  10.813   2.899  1.00 93.41           C  
ATOM    903  HA2 GLY A  60     -17.971  11.400   3.034  1.00 93.41           H  
ATOM    904  HA3 GLY A  60     -17.187  10.173   2.026  1.00 93.41           H  
ATOM    905  C   GLY A  60     -15.915  11.787   2.604  1.00 93.41           C  
ATOM    906  O   GLY A  60     -16.024  12.569   1.661  1.00 93.41           O  
ATOM    907  N   GLU A  61     -14.833  11.761   3.384  1.00 94.95           N  
ATOM    908  H   GLU A  61     -14.784  11.080   4.130  1.00 94.95           H  
ATOM    909  CA  GLU A  61     -13.653  12.598   3.174  1.00 94.95           C  
ATOM    910  HA  GLU A  61     -13.986  13.559   2.783  1.00 94.95           H  
ATOM    911  C   GLU A  61     -12.705  11.973   2.140  1.00 94.95           C  
ATOM    912  CB  GLU A  61     -12.955  12.865   4.520  1.00 94.95           C  
ATOM    913  HB2 GLU A  61     -13.712  13.152   5.249  1.00 94.95           H  
ATOM    914  HB3 GLU A  61     -12.473  11.946   4.854  1.00 94.95           H  
ATOM    915  O   GLU A  61     -12.553  10.749   2.044  1.00 94.95           O  
ATOM    916  CG  GLU A  61     -11.895  13.978   4.462  1.00 94.95           C  
ATOM    917  HG2 GLU A  61     -12.365  14.880   4.070  1.00 94.95           H  
ATOM    918  HG3 GLU A  61     -11.105  13.681   3.773  1.00 94.95           H  
ATOM    919  CD  GLU A  61     -11.264  14.288   5.832  1.00 94.95           C  
ATOM    920  OE1 GLU A  61     -10.559  15.313   5.929  1.00 94.95           O  
ATOM    921  OE2 GLU A  61     -11.509  13.530   6.802  1.00 94.95           O  
ATOM    922  N   GLU A  62     -12.037  12.844   1.385  1.00 95.92           N  
ATOM    923  H   GLU A  62     -12.181  13.830   1.551  1.00 95.92           H  
ATOM    924  CA  GLU A  62     -10.893  12.506   0.546  1.00 95.92           C  
ATOM    925  HA  GLU A  62     -10.672  11.446   0.678  1.00 95.92           H  
ATOM    926  C   GLU A  62      -9.682  13.315   1.024  1.00 95.92           C  
ATOM    927  CB  GLU A  62     -11.230  12.729  -0.941  1.00 95.92           C  
ATOM    928  HB2 GLU A  62     -11.424  13.787  -1.119  1.00 95.92           H  
ATOM    929  HB3 GLU A  62     -12.136  12.167  -1.165  1.00 95.92           H  
ATOM    930  O   GLU A  62      -9.755  14.539   1.139  1.00 95.92           O  
ATOM    931  CG  GLU A  62     -10.107  12.251  -1.884  1.00 95.92           C  
ATOM    932  HG2 GLU A  62      -9.860  11.220  -1.633  1.00 95.92           H  
ATOM    933  HG3 GLU A  62      -9.219  12.858  -1.707  1.00 95.92           H  
ATOM    934  CD  GLU A  62     -10.469  12.304  -3.384  1.00 95.92           C  
ATOM    935  OE1 GLU A  62      -9.525  12.316  -4.216  1.00 95.92           O  
ATOM    936  OE2 GLU A  62     -11.674  12.256  -3.730  1.00 95.92           O  
ATOM    937  N   VAL A  63      -8.570  12.634   1.306  1.00 95.14           N  
ATOM    938  H   VAL A  63      -8.576  11.636   1.148  1.00 95.14           H  
ATOM    939  CA  VAL A  63      -7.316  13.253   1.754  1.00 95.14           C  
ATOM    940  HA  VAL A  63      -7.436  14.336   1.722  1.00 95.14           H  
ATOM    941  C   VAL A  63      -6.189  12.885   0.798  1.00 95.14           C  
ATOM    942  CB  VAL A  63      -6.957  12.880   3.208  1.00 95.14           C  
ATOM    943  HB  VAL A  63      -6.766  11.809   3.277  1.00 95.14           H  
ATOM    944  O   VAL A  63      -6.044  11.729   0.406  1.00 95.14           O  
ATOM    945  CG1 VAL A  63      -5.693  13.642   3.641  1.00 95.14           C  
ATOM    946 HG11 VAL A  63      -5.778  14.692   3.360  1.00 95.14           H  
ATOM    947 HG12 VAL A  63      -4.809  13.208   3.172  1.00 95.14           H  
ATOM    948 HG13 VAL A  63      -5.577  13.607   4.724  1.00 95.14           H  
ATOM    949  CG2 VAL A  63      -8.077  13.240   4.191  1.00 95.14           C  
ATOM    950 HG21 VAL A  63      -7.790  12.987   5.211  1.00 95.14           H  
ATOM    951 HG22 VAL A  63      -8.304  14.305   4.139  1.00 95.14           H  
ATOM    952 HG23 VAL A  63      -8.981  12.681   3.947  1.00 95.14           H  
ATOM    953  N   GLU A  64      -5.357  13.863   0.443  1.00 95.19           N  
ATOM    954  H   GLU A  64      -5.514  14.788   0.815  1.00 95.19           H  
ATOM    955  CA  GLU A  64      -4.142  13.647  -0.344  1.00 95.19           C  
ATOM    956  HA  GLU A  64      -4.139  12.621  -0.712  1.00 95.19           H  
ATOM    957  C   GLU A  64      -2.894  13.828   0.527  1.00 95.19           C  
ATOM    958  CB  GLU A  64      -4.127  14.559  -1.584  1.00 95.19           C  
ATOM    959  HB2 GLU A  64      -5.060  14.427  -2.131  1.00 95.19           H  
ATOM    960  HB3 GLU A  64      -4.052  15.600  -1.269  1.00 95.19           H  
ATOM    961  O   GLU A  64      -2.731  14.826   1.230  1.00 95.19           O  
ATOM    962  CG  GLU A  64      -2.954  14.223  -2.521  1.00 95.19           C  
ATOM    963  HG2 GLU A  64      -3.020  13.175  -2.814  1.00 95.19           H  
ATOM    964  HG3 GLU A  64      -2.015  14.352  -1.983  1.00 95.19           H  
ATOM    965  CD  GLU A  64      -2.927  15.101  -3.783  1.00 95.19           C  
ATOM    966  OE1 GLU A  64      -2.058  15.997  -3.851  1.00 95.19           O  
ATOM    967  OE2 GLU A  64      -3.704  14.826  -4.734  1.00 95.19           O  
ATOM    968  N   VAL A  65      -1.976  12.869   0.437  1.00 91.60           N  
ATOM    969  H   VAL A  65      -2.201  12.057  -0.120  1.00 91.60           H  
ATOM    970  CA  VAL A  65      -0.678  12.889   1.102  1.00 91.60           C  
ATOM    971  HA  VAL A  65      -0.581  13.813   1.672  1.00 91.60           H  
ATOM    972  C   VAL A  65       0.411  12.848   0.041  1.00 91.60           C  
ATOM    973  CB  VAL A  65      -0.542  11.712   2.081  1.00 91.60           C  
ATOM    974  HB  VAL A  65      -0.491  10.772   1.533  1.00 91.60           H  
ATOM    975  O   VAL A  65       0.527  11.878  -0.700  1.00 91.60           O  
ATOM    976  CG1 VAL A  65       0.732  11.876   2.907  1.00 91.60           C  
ATOM    977 HG11 VAL A  65       1.606  11.913   2.257  1.00 91.60           H  
ATOM    978 HG12 VAL A  65       0.666  12.787   3.501  1.00 91.60           H  
ATOM    979 HG13 VAL A  65       0.836  11.018   3.572  1.00 91.60           H  
ATOM    980  CG2 VAL A  65      -1.717  11.647   3.059  1.00 91.60           C  
ATOM    981 HG21 VAL A  65      -1.540  10.872   3.805  1.00 91.60           H  
ATOM    982 HG22 VAL A  65      -1.853  12.613   3.545  1.00 91.60           H  
ATOM    983 HG23 VAL A  65      -2.631  11.388   2.525  1.00 91.60           H  
ATOM    984  N   THR A  66       1.226  13.898  -0.034  1.00 90.34           N  
ATOM    985  H   THR A  66       1.053  14.688   0.572  1.00 90.34           H  
ATOM    986  CA  THR A  66       2.361  13.953  -0.966  1.00 90.34           C  
ATOM    987  HA  THR A  66       2.243  13.182  -1.728  1.00 90.34           H  
ATOM    988  C   THR A  66       3.674  13.692  -0.242  1.00 90.34           C  
ATOM    989  CB  THR A  66       2.416  15.287  -1.718  1.00 90.34           C  
ATOM    990  HB  THR A  66       2.509  16.109  -1.008  1.00 90.34           H  
ATOM    991  O   THR A  66       4.007  14.391   0.719  1.00 90.34           O  
ATOM    992  CG2 THR A  66       3.575  15.345  -2.718  1.00 90.34           C  
ATOM    993 HG21 THR A  66       3.545  14.476  -3.374  1.00 90.34           H  
ATOM    994 HG22 THR A  66       4.531  15.366  -2.195  1.00 90.34           H  
ATOM    995 HG23 THR A  66       3.493  16.251  -3.319  1.00 90.34           H  
ATOM    996  OG1 THR A  66       1.253  15.469  -2.489  1.00 90.34           O  
ATOM    997  HG1 THR A  66       0.465  15.429  -1.941  1.00 90.34           H  
ATOM    998  N   PHE A  67       4.431  12.729  -0.755  1.00 84.40           N  
ATOM    999  H   PHE A  67       4.067  12.216  -1.546  1.00 84.40           H  
ATOM   1000  CA  PHE A  67       5.825  12.473  -0.427  1.00 84.40           C  
ATOM   1001  HA  PHE A  67       6.098  12.989   0.494  1.00 84.40           H  
ATOM   1002  C   PHE A  67       6.682  13.007  -1.571  1.00 84.40           C  
ATOM   1003  CB  PHE A  67       6.040  10.971  -0.218  1.00 84.40           C  
ATOM   1004  HB2 PHE A  67       7.100  10.789  -0.039  1.00 84.40           H  
ATOM   1005  HB3 PHE A  67       5.765  10.440  -1.130  1.00 84.40           H  
ATOM   1006  O   PHE A  67       6.392  12.739  -2.737  1.00 84.40           O  
ATOM   1007  CG  PHE A  67       5.240  10.406   0.936  1.00 84.40           C  
ATOM   1008  CD1 PHE A  67       5.846  10.237   2.192  1.00 84.40           C  
ATOM   1009  HD1 PHE A  67       6.889  10.485   2.320  1.00 84.40           H  
ATOM   1010  CD2 PHE A  67       3.884  10.066   0.762  1.00 84.40           C  
ATOM   1011  HD2 PHE A  67       3.412  10.193  -0.201  1.00 84.40           H  
ATOM   1012  CE1 PHE A  67       5.104   9.729   3.272  1.00 84.40           C  
ATOM   1013  HE1 PHE A  67       5.582   9.573   4.228  1.00 84.40           H  
ATOM   1014  CE2 PHE A  67       3.142   9.559   1.841  1.00 84.40           C  
ATOM   1015  HE2 PHE A  67       2.104   9.294   1.700  1.00 84.40           H  
ATOM   1016  CZ  PHE A  67       3.753   9.389   3.096  1.00 84.40           C  
ATOM   1017  HZ  PHE A  67       3.193   8.973   3.920  1.00 84.40           H  
ATOM   1018  N   SER A  68       7.734  13.746  -1.237  1.00 78.25           N  
ATOM   1019  H   SER A  68       7.949  13.881  -0.259  1.00 78.25           H  
ATOM   1020  CA  SER A  68       8.722  14.202  -2.211  1.00 78.25           C  
ATOM   1021  HA  SER A  68       8.403  13.944  -3.221  1.00 78.25           H  
ATOM   1022  C   SER A  68      10.037  13.500  -1.937  1.00 78.25           C  
ATOM   1023  CB  SER A  68       8.926  15.716  -2.182  1.00 78.25           C  
ATOM   1024  HB2 SER A  68       9.327  16.006  -1.211  1.00 78.25           H  
ATOM   1025  HB3 SER A  68       9.649  15.985  -2.953  1.00 78.25           H  
ATOM   1026  O   SER A  68      10.481  13.371  -0.792  1.00 78.25           O  
ATOM   1027  OG  SER A  68       7.716  16.417  -2.416  1.00 78.25           O  
ATOM   1028  HG  SER A  68       7.944  17.349  -2.448  1.00 78.25           H  
ATOM   1029  N   ALA A  69      10.676  13.059  -3.000  1.00 63.43           N  
ATOM   1030  H   ALA A  69      10.289  13.246  -3.914  1.00 63.43           H  
ATOM   1031  CA  ALA A  69      12.047  12.631  -2.964  1.00 63.43           C  
ATOM   1032  HA  ALA A  69      12.363  12.427  -1.941  1.00 63.43           H  
ATOM   1033  C   ALA A  69      12.920  13.738  -3.541  1.00 63.43           C  
ATOM   1034  CB  ALA A  69      12.138  11.354  -3.767  1.00 63.43           C  
ATOM   1035  HB1 ALA A  69      11.409  10.631  -3.402  1.00 63.43           H  
ATOM   1036  HB2 ALA A  69      11.925  11.560  -4.816  1.00 63.43           H  
ATOM   1037  HB3 ALA A  69      13.152  10.967  -3.663  1.00 63.43           H  
ATOM   1038  O   ALA A  69      12.527  14.398  -4.488  1.00 63.43           O  
ATOM   1039  N   ASN A  70      14.134  13.906  -3.022  1.00 60.88           N  
ATOM   1040  H   ASN A  70      14.428  13.339  -2.240  1.00 60.88           H  
ATOM   1041  CA  ASN A  70      15.153  14.650  -3.768  1.00 60.88           C  
ATOM   1042  HA  ASN A  70      14.693  15.523  -4.232  1.00 60.88           H  
ATOM   1043  C   ASN A  70      15.728  13.803  -4.926  1.00 60.88           C  
ATOM   1044  CB  ASN A  70      16.233  15.143  -2.793  1.00 60.88           C  
ATOM   1045  HB2 ASN A  70      17.013  15.652  -3.360  1.00 60.88           H  
ATOM   1046  HB3 ASN A  70      16.687  14.286  -2.296  1.00 60.88           H  
ATOM   1047  O   ASN A  70      16.608  14.270  -5.641  1.00 60.88           O  
ATOM   1048  CG  ASN A  70      15.706  16.128  -1.762  1.00 60.88           C  
ATOM   1049  ND2 ASN A  70      16.186  16.052  -0.542  1.00 60.88           N  
ATOM   1050 HD21 ASN A  70      16.931  15.405  -0.327  1.00 60.88           H  
ATOM   1051 HD22 ASN A  70      15.834  16.741   0.107  1.00 60.88           H  
ATOM   1052  OD1 ASN A  70      14.869  16.976  -2.009  1.00 60.88           O  
ATOM   1053  N   ASP A  71      15.247  12.563  -5.084  1.00 53.94           N  
ATOM   1054  H   ASP A  71      14.465  12.279  -4.512  1.00 53.94           H  
ATOM   1055  CA  ASP A  71      15.678  11.581  -6.072  1.00 53.94           C  
ATOM   1056  HA  ASP A  71      16.205  12.093  -6.876  1.00 53.94           H  
ATOM   1057  C   ASP A  71      14.454  10.809  -6.619  1.00 53.94           C  
ATOM   1058  CB  ASP A  71      16.674  10.619  -5.406  1.00 53.94           C  
ATOM   1059  HB2 ASP A  71      16.175  10.058  -4.615  1.00 53.94           H  
ATOM   1060  HB3 ASP A  71      17.472  11.205  -4.951  1.00 53.94           H  
ATOM   1061  O   ASP A  71      13.794  10.111  -5.845  1.00 53.94           O  
ATOM   1062  CG  ASP A  71      17.295   9.641  -6.405  1.00 53.94           C  
ATOM   1063  OD1 ASP A  71      16.734   9.491  -7.514  1.00 53.94           O  
ATOM   1064  OD2 ASP A  71      18.339   9.073  -6.051  1.00 53.94           O  
ATOM   1065  N   PRO A  72      14.126  10.888  -7.922  1.00 50.24           N  
ATOM   1066  CA  PRO A  72      13.023  10.124  -8.513  1.00 50.24           C  
ATOM   1067  HA  PRO A  72      12.083  10.423  -8.049  1.00 50.24           H  
ATOM   1068  C   PRO A  72      13.159   8.598  -8.332  1.00 50.24           C  
ATOM   1069  CB  PRO A  72      13.002  10.538  -9.989  1.00 50.24           C  
ATOM   1070  HB2 PRO A  72      12.702   9.720 -10.644  1.00 50.24           H  
ATOM   1071  HB3 PRO A  72      12.329  11.387 -10.113  1.00 50.24           H  
ATOM   1072  O   PRO A  72      12.145   7.899  -8.330  1.00 50.24           O  
ATOM   1073  CG  PRO A  72      14.433  10.992 -10.268  1.00 50.24           C  
ATOM   1074  HG2 PRO A  72      15.059  10.125 -10.476  1.00 50.24           H  
ATOM   1075  HG3 PRO A  72      14.482  11.709 -11.088  1.00 50.24           H  
ATOM   1076  CD  PRO A  72      14.856  11.617  -8.946  1.00 50.24           C  
ATOM   1077  HD2 PRO A  72      14.567  12.668  -8.918  1.00 50.24           H  
ATOM   1078  HD3 PRO A  72      15.936  11.516  -8.837  1.00 50.24           H  
ATOM   1079  N   HIS A  73      14.369   8.073  -8.097  1.00 49.77           N  
ATOM   1080  H   HIS A  73      15.177   8.679  -8.072  1.00 49.77           H  
ATOM   1081  CA  HIS A  73      14.601   6.663  -7.773  1.00 49.77           C  
ATOM   1082  HA  HIS A  73      14.010   6.057  -8.460  1.00 49.77           H  
ATOM   1083  C   HIS A  73      14.148   6.277  -6.359  1.00 49.77           C  
ATOM   1084  CB  HIS A  73      16.076   6.304  -8.001  1.00 49.77           C  
ATOM   1085  HB2 HIS A  73      16.713   6.911  -7.358  1.00 49.77           H  
ATOM   1086  HB3 HIS A  73      16.235   5.262  -7.722  1.00 49.77           H  
ATOM   1087  O   HIS A  73      13.852   5.113  -6.125  1.00 49.77           O  
ATOM   1088  CG  HIS A  73      16.491   6.476  -9.440  1.00 49.77           C  
ATOM   1089  CD2 HIS A  73      17.255   7.483  -9.969  1.00 49.77           C  
ATOM   1090  HD2 HIS A  73      17.701   8.294  -9.413  1.00 49.77           H  
ATOM   1091  ND1 HIS A  73      16.133   5.649 -10.477  1.00 49.77           N  
ATOM   1092  HD1 HIS A  73      15.643   4.771 -10.380  1.00 49.77           H  
ATOM   1093  CE1 HIS A  73      16.664   6.145 -11.606  1.00 49.77           C  
ATOM   1094  HE1 HIS A  73      16.579   5.689 -12.581  1.00 49.77           H  
ATOM   1095  NE2 HIS A  73      17.345   7.272 -11.355  1.00 49.77           N  
ATOM   1096  N   LYS A  74      13.931   7.228  -5.440  1.00 52.16           N  
ATOM   1097  H   LYS A  74      14.156   8.180  -5.689  1.00 52.16           H  
ATOM   1098  CA  LYS A  74      13.425   6.940  -4.081  1.00 52.16           C  
ATOM   1099  HA  LYS A  74      14.091   6.206  -3.629  1.00 52.16           H  
ATOM   1100  C   LYS A  74      12.010   6.344  -4.079  1.00 52.16           C  
ATOM   1101  CB  LYS A  74      13.448   8.238  -3.274  1.00 52.16           C  
ATOM   1102  HB2 LYS A  74      14.378   8.768  -3.477  1.00 52.16           H  
ATOM   1103  HB3 LYS A  74      12.608   8.826  -3.645  1.00 52.16           H  
ATOM   1104  O   LYS A  74      11.573   5.795  -3.075  1.00 52.16           O  
ATOM   1105  CG  LYS A  74      13.309   8.079  -1.749  1.00 52.16           C  
ATOM   1106  HG2 LYS A  74      12.409   7.513  -1.510  1.00 52.16           H  
ATOM   1107  HG3 LYS A  74      14.177   7.542  -1.365  1.00 52.16           H  
ATOM   1108  CD  LYS A  74      13.200   9.447  -1.060  1.00 52.16           C  
ATOM   1109  HD2 LYS A  74      12.319   9.956  -1.452  1.00 52.16           H  
ATOM   1110  HD3 LYS A  74      14.092  10.036  -1.273  1.00 52.16           H  
ATOM   1111  CE  LYS A  74      13.017   9.284   0.452  1.00 52.16           C  
ATOM   1112  HE2 LYS A  74      13.924   8.848   0.871  1.00 52.16           H  
ATOM   1113  HE3 LYS A  74      12.204   8.577   0.618  1.00 52.16           H  
ATOM   1114  NZ  LYS A  74      12.697  10.575   1.119  1.00 52.16           N  
ATOM   1115  HZ1 LYS A  74      13.448  11.242   1.012  1.00 52.16           H  
ATOM   1116  HZ2 LYS A  74      12.529  10.433   2.104  1.00 52.16           H  
ATOM   1117  HZ3 LYS A  74      11.853  10.978   0.736  1.00 52.16           H  
ATOM   1118  N   PHE A  75      11.255   6.467  -5.168  1.00 54.24           N  
ATOM   1119  H   PHE A  75      11.639   6.947  -5.969  1.00 54.24           H  
ATOM   1120  CA  PHE A  75       9.957   5.795  -5.292  1.00 54.24           C  
ATOM   1121  HA  PHE A  75       9.600   5.527  -4.297  1.00 54.24           H  
ATOM   1122  C   PHE A  75      10.033   4.459  -6.022  1.00 54.24           C  
ATOM   1123  CB  PHE A  75       8.926   6.749  -5.870  1.00 54.24           C  
ATOM   1124  HB2 PHE A  75       9.247   7.076  -6.859  1.00 54.24           H  
ATOM   1125  HB3 PHE A  75       7.990   6.202  -5.978  1.00 54.24           H  
ATOM   1126  O   PHE A  75       9.014   3.800  -6.227  1.00 54.24           O  
ATOM   1127  CG  PHE A  75       8.690   7.939  -4.969  1.00 54.24           C  
ATOM   1128  CD1 PHE A  75       8.175   7.760  -3.669  1.00 54.24           C  
ATOM   1129  HD1 PHE A  75       7.902   6.773  -3.326  1.00 54.24           H  
ATOM   1130  CD2 PHE A  75       9.062   9.218  -5.404  1.00 54.24           C  
ATOM   1131  HD2 PHE A  75       9.486   9.362  -6.387  1.00 54.24           H  
ATOM   1132  CE1 PHE A  75       8.023   8.863  -2.810  1.00 54.24           C  
ATOM   1133  HE1 PHE A  75       7.632   8.726  -1.813  1.00 54.24           H  
ATOM   1134  CE2 PHE A  75       8.916  10.307  -4.537  1.00 54.24           C  
ATOM   1135  HE2 PHE A  75       9.254  11.283  -4.854  1.00 54.24           H  
ATOM   1136  CZ  PHE A  75       8.394  10.141  -3.248  1.00 54.24           C  
ATOM   1137  HZ  PHE A  75       8.310  10.991  -2.587  1.00 54.24           H  
ATOM   1138  N   ASN A  76      11.243   4.005  -6.336  1.00 50.11           N  
ATOM   1139  H   ASN A  76      12.051   4.579  -6.141  1.00 50.11           H  
ATOM   1140  CA  ASN A  76      11.507   2.604  -6.565  1.00 50.11           C  
ATOM   1141  HA  ASN A  76      10.819   2.233  -7.325  1.00 50.11           H  
ATOM   1142  C   ASN A  76      11.253   1.876  -5.231  1.00 50.11           C  
ATOM   1143  CB  ASN A  76      12.951   2.471  -7.087  1.00 50.11           C  
ATOM   1144  HB2 ASN A  76      13.652   2.614  -6.264  1.00 50.11           H  
ATOM   1145  HB3 ASN A  76      13.145   3.249  -7.825  1.00 50.11           H  
ATOM   1146  O   ASN A  76      12.038   1.973  -4.292  1.00 50.11           O  
ATOM   1147  CG  ASN A  76      13.268   1.158  -7.763  1.00 50.11           C  
ATOM   1148  ND2 ASN A  76      14.532   0.812  -7.863  1.00 50.11           N  
ATOM   1149 HD21 ASN A  76      14.789   0.009  -8.419  1.00 50.11           H  
ATOM   1150 HD22 ASN A  76      15.249   1.280  -7.328  1.00 50.11           H  
ATOM   1151  OD1 ASN A  76      12.395   0.434  -8.222  1.00 50.11           O  
ATOM   1152  N   ARG A  77      10.144   1.128  -5.168  1.00 53.12           N  
ATOM   1153  H   ARG A  77       9.517   1.243  -5.951  1.00 53.12           H  
ATOM   1154  CA  ARG A  77       9.776   0.155  -4.103  1.00 53.12           C  
ATOM   1155  HA  ARG A  77       8.976  -0.485  -4.475  1.00 53.12           H  
ATOM   1156  C   ARG A  77       9.177   0.750  -2.818  1.00 53.12           C  
ATOM   1157  CB  ARG A  77      10.959  -0.787  -3.822  1.00 53.12           C  
ATOM   1158  HB2 ARG A  77      10.620  -1.618  -3.204  1.00 53.12           H  
ATOM   1159  HB3 ARG A  77      11.728  -0.251  -3.264  1.00 53.12           H  
ATOM   1160  O   ARG A  77       9.621   0.411  -1.723  1.00 53.12           O  
ATOM   1161  CG  ARG A  77      11.590  -1.339  -5.096  1.00 53.12           C  
ATOM   1162  HG2 ARG A  77      11.845  -0.556  -5.811  1.00 53.12           H  
ATOM   1163  HG3 ARG A  77      10.882  -2.024  -5.563  1.00 53.12           H  
ATOM   1164  CD  ARG A  77      12.873  -2.069  -4.776  1.00 53.12           C  
ATOM   1165  HD2 ARG A  77      13.576  -1.379  -4.309  1.00 53.12           H  
ATOM   1166  HD3 ARG A  77      12.645  -2.879  -4.084  1.00 53.12           H  
ATOM   1167  NE  ARG A  77      13.444  -2.566  -6.028  1.00 53.12           N  
ATOM   1168  HE  ARG A  77      13.362  -1.960  -6.831  1.00 53.12           H  
ATOM   1169  NH1 ARG A  77      14.225  -4.536  -5.187  1.00 53.12           N  
ATOM   1170 HH11 ARG A  77      13.848  -4.259  -4.292  1.00 53.12           H  
ATOM   1171 HH12 ARG A  77      15.075  -5.078  -5.232  1.00 53.12           H  
ATOM   1172  NH2 ARG A  77      14.568  -4.037  -7.338  1.00 53.12           N  
ATOM   1173 HH21 ARG A  77      14.599  -3.327  -8.056  1.00 53.12           H  
ATOM   1174 HH22 ARG A  77      15.297  -4.735  -7.299  1.00 53.12           H  
ATOM   1175  CZ  ARG A  77      14.049  -3.719  -6.186  1.00 53.12           C  
ATOM   1176  N   PRO A  78       8.112   1.565  -2.900  1.00 56.52           N  
ATOM   1177  CA  PRO A  78       7.464   2.091  -1.716  1.00 56.52           C  
ATOM   1178  HA  PRO A  78       8.203   2.517  -1.037  1.00 56.52           H  
ATOM   1179  C   PRO A  78       6.702   0.978  -1.002  1.00 56.52           C  
ATOM   1180  CB  PRO A  78       6.548   3.205  -2.211  1.00 56.52           C  
ATOM   1181  HB2 PRO A  78       7.116   4.133  -2.268  1.00 56.52           H  
ATOM   1182  HB3 PRO A  78       5.670   3.337  -1.579  1.00 56.52           H  
ATOM   1183  O   PRO A  78       5.619   0.570  -1.417  1.00 56.52           O  
ATOM   1184  CG  PRO A  78       6.180   2.759  -3.620  1.00 56.52           C  
ATOM   1185  HG2 PRO A  78       5.207   2.269  -3.630  1.00 56.52           H  
ATOM   1186  HG3 PRO A  78       6.210   3.628  -4.277  1.00 56.52           H  
ATOM   1187  CD  PRO A  78       7.269   1.785  -4.053  1.00 56.52           C  
ATOM   1188  HD2 PRO A  78       6.815   0.836  -4.339  1.00 56.52           H  
ATOM   1189  HD3 PRO A  78       7.835   2.211  -4.881  1.00 56.52           H  
ATOM   1190  N   GLN A  79       7.237   0.542   0.133  1.00 57.53           N  
ATOM   1191  H   GLN A  79       8.182   0.817   0.358  1.00 57.53           H  
ATOM   1192  CA  GLN A  79       6.451  -0.191   1.112  1.00 57.53           C  
ATOM   1193  HA  GLN A  79       5.827  -0.923   0.600  1.00 57.53           H  
ATOM   1194  C   GLN A  79       5.558   0.805   1.848  1.00 57.53           C  
ATOM   1195  CB  GLN A  79       7.378  -0.941   2.082  1.00 57.53           C  
ATOM   1196  HB2 GLN A  79       8.104  -0.249   2.509  1.00 57.53           H  
ATOM   1197  HB3 GLN A  79       7.915  -1.715   1.532  1.00 57.53           H  
ATOM   1198  O   GLN A  79       6.069   1.556   2.676  1.00 57.53           O  
ATOM   1199  CG  GLN A  79       6.570  -1.592   3.219  1.00 57.53           C  
ATOM   1200  HG2 GLN A  79       6.071  -0.824   3.809  1.00 57.53           H  
ATOM   1201  HG3 GLN A  79       5.789  -2.227   2.802  1.00 57.53           H  
ATOM   1202  CD  GLN A  79       7.404  -2.404   4.198  1.00 57.53           C  
ATOM   1203  NE2 GLN A  79       6.770  -3.230   5.004  1.00 57.53           N  
ATOM   1204 HE21 GLN A  79       7.320  -3.737   5.683  1.00 57.53           H  
ATOM   1205 HE22 GLN A  79       5.762  -3.294   5.004  1.00 57.53           H  
ATOM   1206  OE1 GLN A  79       8.612  -2.270   4.336  1.00 57.53           O  
ATOM   1207  N   PHE A  80       4.250   0.756   1.594  1.00 61.47           N  
ATOM   1208  H   PHE A  80       3.919   0.140   0.866  1.00 61.47           H  
ATOM   1209  CA  PHE A  80       3.237   1.389   2.437  1.00 61.47           C  
ATOM   1210  HA  PHE A  80       3.743   1.953   3.220  1.00 61.47           H  
ATOM   1211  C   PHE A  80       2.419   0.348   3.208  1.00 61.47           C  
ATOM   1212  CB  PHE A  80       2.414   2.403   1.624  1.00 61.47           C  
ATOM   1213  HB2 PHE A  80       1.695   2.882   2.288  1.00 61.47           H  
ATOM   1214  HB3 PHE A  80       3.087   3.185   1.273  1.00 61.47           H  
ATOM   1215  O   PHE A  80       2.562  -0.851   3.000  1.00 61.47           O  
ATOM   1216  CG  PHE A  80       1.674   1.842   0.427  1.00 61.47           C  
ATOM   1217  CD1 PHE A  80       2.313   1.772  -0.825  1.00 61.47           C  
ATOM   1218  HD1 PHE A  80       3.332   2.110  -0.936  1.00 61.47           H  
ATOM   1219  CD2 PHE A  80       0.348   1.393   0.567  1.00 61.47           C  
ATOM   1220  HD2 PHE A  80      -0.139   1.427   1.530  1.00 61.47           H  
ATOM   1221  CE1 PHE A  80       1.632   1.241  -1.931  1.00 61.47           C  
ATOM   1222  HE1 PHE A  80       2.130   1.171  -2.887  1.00 61.47           H  
ATOM   1223  CE2 PHE A  80      -0.331   0.854  -0.538  1.00 61.47           C  
ATOM   1224  HE2 PHE A  80      -1.332   0.464  -0.427  1.00 61.47           H  
ATOM   1225  CZ  PHE A  80       0.318   0.772  -1.777  1.00 61.47           C  
ATOM   1226  HZ  PHE A  80      -0.188   0.305  -2.609  1.00 61.47           H  
ATOM   1227  N   THR A  81       1.630   0.819   4.168  1.00 59.53           N  
ATOM   1228  H   THR A  81       1.546   1.821   4.270  1.00 59.53           H  
ATOM   1229  CA  THR A  81       0.717   0.038   5.013  1.00 59.53           C  
ATOM   1230  HA  THR A  81       0.476  -0.903   4.518  1.00 59.53           H  
ATOM   1231  C   THR A  81      -0.564   0.877   5.139  1.00 59.53           C  
ATOM   1232  CB  THR A  81       1.362  -0.263   6.384  1.00 59.53           C  
ATOM   1233  HB  THR A  81       1.568   0.684   6.882  1.00 59.53           H  
ATOM   1234  O   THR A  81      -0.500   2.101   5.052  1.00 59.53           O  
ATOM   1235  CG2 THR A  81       0.476  -1.102   7.303  1.00 59.53           C  
ATOM   1236 HG21 THR A  81      -0.359  -0.498   7.657  1.00 59.53           H  
ATOM   1237 HG22 THR A  81       1.046  -1.427   8.174  1.00 59.53           H  
ATOM   1238 HG23 THR A  81       0.081  -1.974   6.783  1.00 59.53           H  
ATOM   1239  OG1 THR A  81       2.595  -0.945   6.233  1.00 59.53           O  
ATOM   1240  HG1 THR A  81       2.423  -1.855   5.978  1.00 59.53           H  
ATOM   1241  N   ILE A  82      -1.747   0.265   5.249  1.00 62.08           N  
ATOM   1242  H   ILE A  82      -1.786  -0.739   5.354  1.00 62.08           H  
ATOM   1243  CA  ILE A  82      -3.027   0.991   5.369  1.00 62.08           C  
ATOM   1244  HA  ILE A  82      -2.843   2.019   5.682  1.00 62.08           H  
ATOM   1245  C   ILE A  82      -3.850   0.317   6.462  1.00 62.08           C  
ATOM   1246  CB  ILE A  82      -3.810   1.021   4.029  1.00 62.08           C  
ATOM   1247  HB  ILE A  82      -3.979  -0.013   3.729  1.00 62.08           H  
ATOM   1248  O   ILE A  82      -4.588  -0.616   6.183  1.00 62.08           O  
ATOM   1249  CG1 ILE A  82      -3.055   1.735   2.887  1.00 62.08           C  
ATOM   1250 HG12 ILE A  82      -3.235   2.809   2.927  1.00 62.08           H  
ATOM   1251 HG13 ILE A  82      -1.980   1.573   2.972  1.00 62.08           H  
ATOM   1252  CG2 ILE A  82      -5.188   1.708   4.182  1.00 62.08           C  
ATOM   1253 HG21 ILE A  82      -5.076   2.748   4.490  1.00 62.08           H  
ATOM   1254 HG22 ILE A  82      -5.802   1.195   4.922  1.00 62.08           H  
ATOM   1255 HG23 ILE A  82      -5.737   1.680   3.240  1.00 62.08           H  
ATOM   1256  CD1 ILE A  82      -3.476   1.180   1.524  1.00 62.08           C  
ATOM   1257 HD11 ILE A  82      -3.139   0.147   1.440  1.00 62.08           H  
ATOM   1258 HD12 ILE A  82      -4.560   1.185   1.407  1.00 62.08           H  
ATOM   1259 HD13 ILE A  82      -3.005   1.759   0.730  1.00 62.08           H  
ATOM   1260  N   GLU A  83      -3.730   0.786   7.700  1.00 62.95           N  
ATOM   1261  H   GLU A  83      -3.117   1.569   7.877  1.00 62.95           H  
ATOM   1262  CA  GLU A  83      -4.520   0.268   8.828  1.00 62.95           C  
ATOM   1263  HA  GLU A  83      -4.726  -0.786   8.643  1.00 62.95           H  
ATOM   1264  C   GLU A  83      -5.888   0.984   8.919  1.00 62.95           C  
ATOM   1265  CB  GLU A  83      -3.701   0.349  10.134  1.00 62.95           C  
ATOM   1266  HB2 GLU A  83      -4.237  -0.210  10.901  1.00 62.95           H  
ATOM   1267  HB3 GLU A  83      -3.653   1.393  10.444  1.00 62.95           H  
ATOM   1268  O   GLU A  83      -6.078   2.022   8.287  1.00 62.95           O  
ATOM   1269  CG  GLU A  83      -2.271  -0.232   9.991  1.00 62.95           C  
ATOM   1270  HG2 GLU A  83      -1.705   0.411   9.317  1.00 62.95           H  
ATOM   1271  HG3 GLU A  83      -2.349  -1.218   9.533  1.00 62.95           H  
ATOM   1272  CD  GLU A  83      -1.462  -0.369  11.300  1.00 62.95           C  
ATOM   1273  OE1 GLU A  83      -0.304  -0.835  11.229  1.00 62.95           O  
ATOM   1274  OE2 GLU A  83      -1.984  -0.072  12.401  1.00 62.95           O  
ATOM   1275  N   TRP A  84      -6.868   0.424   9.648  1.00 64.30           N  
ATOM   1276  H   TRP A  84      -6.722  -0.485  10.064  1.00 64.30           H  
ATOM   1277  CA  TRP A  84      -8.109   1.121  10.028  1.00 64.30           C  
ATOM   1278  HA  TRP A  84      -7.835   2.128  10.343  1.00 64.30           H  
ATOM   1279  C   TRP A  84      -8.852   0.432  11.178  1.00 64.30           C  
ATOM   1280  CB  TRP A  84      -9.083   1.232   8.845  1.00 64.30           C  
ATOM   1281  HB2 TRP A  84      -8.564   1.749   8.037  1.00 64.30           H  
ATOM   1282  HB3 TRP A  84      -9.933   1.844   9.149  1.00 64.30           H  
ATOM   1283  O   TRP A  84      -8.867  -0.784  11.276  1.00 64.30           O  
ATOM   1284  CG  TRP A  84      -9.599  -0.031   8.243  1.00 64.30           C  
ATOM   1285  CD1 TRP A  84     -10.653  -0.772   8.653  1.00 64.30           C  
ATOM   1286  HD1 TRP A  84     -11.267  -0.553   9.514  1.00 64.30           H  
ATOM   1287  CD2 TRP A  84      -9.048  -0.719   7.091  1.00 64.30           C  
ATOM   1288  CE2 TRP A  84      -9.815  -1.895   6.856  1.00 64.30           C  
ATOM   1289  CE3 TRP A  84      -7.954  -0.461   6.244  1.00 64.30           C  
ATOM   1290  HE3 TRP A  84      -7.337   0.407   6.427  1.00 64.30           H  
ATOM   1291  NE1 TRP A  84     -10.783  -1.879   7.835  1.00 64.30           N  
ATOM   1292  HE1 TRP A  84     -11.484  -2.595   7.959  1.00 64.30           H  
ATOM   1293  CH2 TRP A  84      -8.399  -2.500   5.010  1.00 64.30           C  
ATOM   1294  HH2 TRP A  84      -8.073  -3.208   4.263  1.00 64.30           H  
ATOM   1295  CZ2 TRP A  84      -9.507  -2.785   5.824  1.00 64.30           C  
ATOM   1296  HZ2 TRP A  84     -10.090  -3.682   5.681  1.00 64.30           H  
ATOM   1297  CZ3 TRP A  84      -7.630  -1.345   5.207  1.00 64.30           C  
ATOM   1298  HZ3 TRP A  84      -6.756  -1.165   4.599  1.00 64.30           H  
ATOM   1299  N   GLY A  85      -9.589   1.204  11.982  1.00 54.15           N  
ATOM   1300  H   GLY A  85      -9.503   2.205  11.880  1.00 54.15           H  
ATOM   1301  CA  GLY A  85     -10.643   0.684  12.859  1.00 54.15           C  
ATOM   1302  HA2 GLY A  85     -11.335   1.498  13.075  1.00 54.15           H  
ATOM   1303  HA3 GLY A  85     -11.200  -0.086  12.325  1.00 54.15           H  
ATOM   1304  C   GLY A  85     -10.174   0.073  14.186  1.00 54.15           C  
ATOM   1305  O   GLY A  85      -9.135  -0.574  14.301  1.00 54.15           O  
ATOM   1306  N   GLY A  86     -10.985   0.263  15.229  1.00 48.87           N  
ATOM   1307  H   GLY A  86     -11.837   0.788  15.088  1.00 48.87           H  
ATOM   1308  CA  GLY A  86     -10.811  -0.437  16.497  1.00 48.87           C  
ATOM   1309  HA2 GLY A  86      -9.798  -0.282  16.869  1.00 48.87           H  
ATOM   1310  HA3 GLY A  86     -11.519  -0.052  17.231  1.00 48.87           H  
ATOM   1311  C   GLY A  86     -11.064  -1.933  16.315  1.00 48.87           C  
ATOM   1312  O   GLY A  86     -12.211  -2.363  16.366  1.00 48.87           O  
ATOM   1313  N   GLY A  87     -10.003  -2.713  16.101  1.00 49.86           N  
ATOM   1314  H   GLY A  87      -9.122  -2.258  15.905  1.00 49.86           H  
ATOM   1315  CA  GLY A  87     -10.049  -4.176  16.175  1.00 49.86           C  
ATOM   1316  HA2 GLY A  87     -11.085  -4.509  16.234  1.00 49.86           H  
ATOM   1317  HA3 GLY A  87      -9.554  -4.486  17.095  1.00 49.86           H  
ATOM   1318  C   GLY A  87      -9.405  -4.961  15.031  1.00 49.86           C  
ATOM   1319  O   GLY A  87      -9.467  -6.187  15.086  1.00 49.86           O  
ATOM   1320  N   GLY A  88      -8.784  -4.336  14.024  1.00 61.84           N  
ATOM   1321  H   GLY A  88      -8.801  -3.330  13.936  1.00 61.84           H  
ATOM   1322  CA  GLY A  88      -8.165  -5.122  12.955  1.00 61.84           C  
ATOM   1323  HA2 GLY A  88      -8.978  -5.580  12.393  1.00 61.84           H  
ATOM   1324  HA3 GLY A  88      -7.550  -5.909  13.392  1.00 61.84           H  
ATOM   1325  C   GLY A  88      -7.327  -4.340  11.959  1.00 61.84           C  
ATOM   1326  O   GLY A  88      -7.771  -3.322  11.455  1.00 61.84           O  
ATOM   1327  N   ARG A  89      -6.118  -4.818  11.655  1.00 75.30           N  
ATOM   1328  H   ARG A  89      -5.855  -5.720  12.025  1.00 75.30           H  
ATOM   1329  CA  ARG A  89      -5.213  -4.175  10.690  1.00 75.30           C  
ATOM   1330  HA  ARG A  89      -5.534  -3.148  10.515  1.00 75.30           H  
ATOM   1331  C   ARG A  89      -5.273  -4.901   9.355  1.00 75.30           C  
ATOM   1332  CB  ARG A  89      -3.774  -4.147  11.227  1.00 75.30           C  
ATOM   1333  HB2 ARG A  89      -3.421  -5.163  11.407  1.00 75.30           H  
ATOM   1334  HB3 ARG A  89      -3.129  -3.703  10.469  1.00 75.30           H  
ATOM   1335  O   ARG A  89      -5.284  -6.124   9.337  1.00 75.30           O  
ATOM   1336  CG  ARG A  89      -3.634  -3.341  12.518  1.00 75.30           C  
ATOM   1337  HG2 ARG A  89      -4.331  -3.695  13.278  1.00 75.30           H  
ATOM   1338  HG3 ARG A  89      -3.849  -2.295  12.298  1.00 75.30           H  
ATOM   1339  CD  ARG A  89      -2.208  -3.484  13.047  1.00 75.30           C  
ATOM   1340  HD2 ARG A  89      -2.103  -4.456  13.530  1.00 75.30           H  
ATOM   1341  HD3 ARG A  89      -1.513  -3.422  12.210  1.00 75.30           H  
ATOM   1342  NE  ARG A  89      -1.910  -2.389  13.973  1.00 75.30           N  
ATOM   1343  HE  ARG A  89      -2.251  -1.489  13.668  1.00 75.30           H  
ATOM   1344  NH1 ARG A  89      -0.034  -3.281  14.929  1.00 75.30           N  
ATOM   1345 HH11 ARG A  89      -0.107  -4.024  14.249  1.00 75.30           H  
ATOM   1346 HH12 ARG A  89       0.779  -3.176  15.519  1.00 75.30           H  
ATOM   1347  NH2 ARG A  89      -0.778  -1.258  15.553  1.00 75.30           N  
ATOM   1348 HH21 ARG A  89      -1.347  -0.472  15.271  1.00 75.30           H  
ATOM   1349 HH22 ARG A  89       0.044  -1.115  16.122  1.00 75.30           H  
ATOM   1350  CZ  ARG A  89      -0.912  -2.322  14.820  1.00 75.30           C  
ATOM   1351  N   VAL A  90      -5.251  -4.174   8.247  1.00 82.26           N  
ATOM   1352  H   VAL A  90      -5.234  -3.167   8.316  1.00 82.26           H  
ATOM   1353  CA  VAL A  90      -4.892  -4.744   6.945  1.00 82.26           C  
ATOM   1354  HA  VAL A  90      -4.699  -5.812   7.054  1.00 82.26           H  
ATOM   1355  C   VAL A  90      -3.596  -4.083   6.506  1.00 82.26           C  
ATOM   1356  CB  VAL A  90      -6.018  -4.590   5.917  1.00 82.26           C  
ATOM   1357  HB  VAL A  90      -6.216  -3.523   5.813  1.00 82.26           H  
ATOM   1358  O   VAL A  90      -3.382  -2.899   6.723  1.00 82.26           O  
ATOM   1359  CG1 VAL A  90      -5.665  -5.154   4.532  1.00 82.26           C  
ATOM   1360 HG11 VAL A  90      -5.405  -6.209   4.615  1.00 82.26           H  
ATOM   1361 HG12 VAL A  90      -4.821  -4.609   4.109  1.00 82.26           H  
ATOM   1362 HG13 VAL A  90      -6.512  -5.046   3.855  1.00 82.26           H  
ATOM   1363  CG2 VAL A  90      -7.283  -5.313   6.397  1.00 82.26           C  
ATOM   1364 HG21 VAL A  90      -7.663  -4.848   7.306  1.00 82.26           H  
ATOM   1365 HG22 VAL A  90      -7.070  -6.364   6.590  1.00 82.26           H  
ATOM   1366 HG23 VAL A  90      -8.048  -5.235   5.624  1.00 82.26           H  
ATOM   1367  N   GLU A  91      -2.683  -4.840   5.926  1.00 86.75           N  
ATOM   1368  H   GLU A  91      -2.875  -5.825   5.813  1.00 86.75           H  
ATOM   1369  CA  GLU A  91      -1.441  -4.314   5.376  1.00 86.75           C  
ATOM   1370  HA  GLU A  91      -1.393  -3.238   5.544  1.00 86.75           H  
ATOM   1371  C   GLU A  91      -1.442  -4.537   3.868  1.00 86.75           C  
ATOM   1372  CB  GLU A  91      -0.236  -4.927   6.105  1.00 86.75           C  
ATOM   1373  HB2 GLU A  91      -0.284  -4.636   7.154  1.00 86.75           H  
ATOM   1374  HB3 GLU A  91      -0.298  -6.014   6.039  1.00 86.75           H  
ATOM   1375  O   GLU A  91      -1.726  -5.637   3.399  1.00 86.75           O  
ATOM   1376  CG  GLU A  91       1.114  -4.476   5.519  1.00 86.75           C  
ATOM   1377  HG2 GLU A  91       1.194  -4.853   4.500  1.00 86.75           H  
ATOM   1378  HG3 GLU A  91       1.132  -3.388   5.457  1.00 86.75           H  
ATOM   1379  CD  GLU A  91       2.346  -4.957   6.310  1.00 86.75           C  
ATOM   1380  OE1 GLU A  91       3.459  -4.476   5.967  1.00 86.75           O  
ATOM   1381  OE2 GLU A  91       2.204  -5.793   7.230  1.00 86.75           O  
ATOM   1382  N   VAL A  92      -1.124  -3.484   3.113  1.00 88.26           N  
ATOM   1383  H   VAL A  92      -0.906  -2.612   3.575  1.00 88.26           H  
ATOM   1384  CA  VAL A  92      -0.903  -3.536   1.664  1.00 88.26           C  
ATOM   1385  HA  VAL A  92      -1.001  -4.563   1.311  1.00 88.26           H  
ATOM   1386  C   VAL A  92       0.516  -3.071   1.398  1.00 88.26           C  
ATOM   1387  CB  VAL A  92      -1.903  -2.661   0.884  1.00 88.26           C  
ATOM   1388  HB  VAL A  92      -1.772  -1.618   1.176  1.00 88.26           H  
ATOM   1389  O   VAL A  92       0.761  -1.875   1.296  1.00 88.26           O  
ATOM   1390  CG1 VAL A  92      -1.666  -2.771  -0.631  1.00 88.26           C  
ATOM   1391 HG11 VAL A  92      -2.401  -2.162  -1.158  1.00 88.26           H  
ATOM   1392 HG12 VAL A  92      -0.676  -2.400  -0.894  1.00 88.26           H  
ATOM   1393 HG13 VAL A  92      -1.760  -3.808  -0.953  1.00 88.26           H  
ATOM   1394  CG2 VAL A  92      -3.357  -3.041   1.183  1.00 88.26           C  
ATOM   1395 HG21 VAL A  92      -4.035  -2.465   0.553  1.00 88.26           H  
ATOM   1396 HG22 VAL A  92      -3.589  -2.823   2.226  1.00 88.26           H  
ATOM   1397 HG23 VAL A  92      -3.511  -4.106   1.010  1.00 88.26           H  
ATOM   1398  N   ARG A  93       1.444  -4.015   1.281  1.00 86.48           N  
ATOM   1399  H   ARG A  93       1.141  -4.977   1.345  1.00 86.48           H  
ATOM   1400  CA  ARG A  93       2.856  -3.752   1.006  1.00 86.48           C  
ATOM   1401  HA  ARG A  93       3.081  -2.724   1.287  1.00 86.48           H  
ATOM   1402  C   ARG A  93       3.134  -3.905  -0.481  1.00 86.48           C  
ATOM   1403  CB  ARG A  93       3.691  -4.677   1.897  1.00 86.48           C  
ATOM   1404  HB2 ARG A  93       3.618  -4.303   2.918  1.00 86.48           H  
ATOM   1405  HB3 ARG A  93       3.264  -5.679   1.882  1.00 86.48           H  
ATOM   1406  O   ARG A  93       2.850  -4.951  -1.056  1.00 86.48           O  
ATOM   1407  CG  ARG A  93       5.166  -4.765   1.488  1.00 86.48           C  
ATOM   1408  HG2 ARG A  93       5.259  -5.321   0.556  1.00 86.48           H  
ATOM   1409  HG3 ARG A  93       5.579  -3.767   1.339  1.00 86.48           H  
ATOM   1410  CD  ARG A  93       5.932  -5.503   2.585  1.00 86.48           C  
ATOM   1411  HD2 ARG A  93       5.694  -5.048   3.547  1.00 86.48           H  
ATOM   1412  HD3 ARG A  93       5.594  -6.539   2.610  1.00 86.48           H  
ATOM   1413  NE  ARG A  93       7.382  -5.461   2.352  1.00 86.48           N  
ATOM   1414  HE  ARG A  93       7.709  -5.374   1.401  1.00 86.48           H  
ATOM   1415  NH1 ARG A  93       8.076  -6.175   4.414  1.00 86.48           N  
ATOM   1416 HH11 ARG A  93       7.105  -6.252   4.680  1.00 86.48           H  
ATOM   1417 HH12 ARG A  93       8.826  -6.449   5.032  1.00 86.48           H  
ATOM   1418  NH2 ARG A  93       9.572  -5.700   2.817  1.00 86.48           N  
ATOM   1419 HH21 ARG A  93      10.353  -5.935   3.413  1.00 86.48           H  
ATOM   1420 HH22 ARG A  93       9.681  -5.674   1.813  1.00 86.48           H  
ATOM   1421  CZ  ARG A  93       8.336  -5.763   3.204  1.00 86.48           C  
ATOM   1422  N   VAL A  94       3.727  -2.885  -1.091  1.00 85.47           N  
ATOM   1423  H   VAL A  94       3.943  -2.053  -0.560  1.00 85.47           H  
ATOM   1424  CA  VAL A  94       4.110  -2.901  -2.507  1.00 85.47           C  
ATOM   1425  HA  VAL A  94       3.741  -3.819  -2.964  1.00 85.47           H  
ATOM   1426  C   VAL A  94       5.627  -2.918  -2.637  1.00 85.47           C  
ATOM   1427  CB  VAL A  94       3.464  -1.741  -3.281  1.00 85.47           C  
ATOM   1428  HB  VAL A  94       3.776  -0.789  -2.851  1.00 85.47           H  
ATOM   1429  O   VAL A  94       6.338  -2.176  -1.969  1.00 85.47           O  
ATOM   1430  CG1 VAL A  94       3.843  -1.761  -4.767  1.00 85.47           C  
ATOM   1431 HG11 VAL A  94       4.911  -1.578  -4.887  1.00 85.47           H  
ATOM   1432 HG12 VAL A  94       3.309  -0.976  -5.301  1.00 85.47           H  
ATOM   1433 HG13 VAL A  94       3.594  -2.729  -5.201  1.00 85.47           H  
ATOM   1434  CG2 VAL A  94       1.937  -1.849  -3.198  1.00 85.47           C  
ATOM   1435 HG21 VAL A  94       1.606  -1.732  -2.166  1.00 85.47           H  
ATOM   1436 HG22 VAL A  94       1.608  -2.821  -3.568  1.00 85.47           H  
ATOM   1437 HG23 VAL A  94       1.485  -1.059  -3.797  1.00 85.47           H  
ATOM   1438  N   GLU A  95       6.123  -3.786  -3.507  1.00 79.99           N  
ATOM   1439  H   GLU A  95       5.483  -4.405  -3.985  1.00 79.99           H  
ATOM   1440  CA  GLU A  95       7.535  -3.915  -3.841  1.00 79.99           C  
ATOM   1441  HA  GLU A  95       8.079  -3.040  -3.487  1.00 79.99           H  
ATOM   1442  C   GLU A  95       7.678  -3.997  -5.357  1.00 79.99           C  
ATOM   1443  CB  GLU A  95       8.141  -5.163  -3.183  1.00 79.99           C  
ATOM   1444  HB2 GLU A  95       7.618  -6.048  -3.546  1.00 79.99           H  
ATOM   1445  HB3 GLU A  95       9.189  -5.233  -3.474  1.00 79.99           H  
ATOM   1446  O   GLU A  95       6.884  -4.648  -6.030  1.00 79.99           O  
ATOM   1447  CG  GLU A  95       8.054  -5.117  -1.652  1.00 79.99           C  
ATOM   1448  HG2 GLU A  95       7.008  -5.088  -1.344  1.00 79.99           H  
ATOM   1449  HG3 GLU A  95       8.533  -4.201  -1.305  1.00 79.99           H  
ATOM   1450  CD  GLU A  95       8.714  -6.318  -0.969  1.00 79.99           C  
ATOM   1451  OE1 GLU A  95       8.983  -6.175   0.247  1.00 79.99           O  
ATOM   1452  OE2 GLU A  95       8.923  -7.373  -1.606  1.00 79.99           O  
ATOM   1453  N   PHE A  96       8.707  -3.363  -5.903  1.00 77.49           N  
ATOM   1454  H   PHE A  96       9.376  -2.909  -5.298  1.00 77.49           H  
ATOM   1455  CA  PHE A  96       9.063  -3.483  -7.315  1.00 77.49           C  
ATOM   1456  HA  PHE A  96       8.273  -4.023  -7.838  1.00 77.49           H  
ATOM   1457  C   PHE A  96      10.341  -4.321  -7.447  1.00 77.49           C  
ATOM   1458  CB  PHE A  96       9.145  -2.091  -7.963  1.00 77.49           C  
ATOM   1459  HB2 PHE A  96       9.444  -2.216  -9.004  1.00 77.49           H  
ATOM   1460  HB3 PHE A  96       9.917  -1.492  -7.480  1.00 77.49           H  
ATOM   1461  O   PHE A  96      11.230  -4.214  -6.614  1.00 77.49           O  
ATOM   1462  CG  PHE A  96       7.824  -1.336  -7.937  1.00 77.49           C  
ATOM   1463  CD1 PHE A  96       6.816  -1.671  -8.849  1.00 77.49           C  
ATOM   1464  HD1 PHE A  96       6.980  -2.457  -9.570  1.00 77.49           H  
ATOM   1465  CD2 PHE A  96       7.582  -0.305  -7.014  1.00 77.49           C  
ATOM   1466  HD2 PHE A  96       8.375  -0.010  -6.343  1.00 77.49           H  
ATOM   1467  CE1 PHE A  96       5.587  -0.999  -8.805  1.00 77.49           C  
ATOM   1468  HE1 PHE A  96       4.801  -1.301  -9.482  1.00 77.49           H  
ATOM   1469  CE2 PHE A  96       6.360   0.391  -6.993  1.00 77.49           C  
ATOM   1470  HE2 PHE A  96       6.198   1.234  -6.338  1.00 77.49           H  
ATOM   1471  CZ  PHE A  96       5.349   0.033  -7.887  1.00 77.49           C  
ATOM   1472  HZ  PHE A  96       4.406   0.559  -7.887  1.00 77.49           H  
ATOM   1473  N   GLU A  97      10.451  -5.173  -8.461  1.00 74.14           N  
ATOM   1474  H   GLU A  97       9.679  -5.235  -9.109  1.00 74.14           H  
ATOM   1475  CA  GLU A  97      11.676  -5.913  -8.789  1.00 74.14           C  
ATOM   1476  HA  GLU A  97      12.537  -5.378  -8.390  1.00 74.14           H  
ATOM   1477  C   GLU A  97      11.812  -5.976 -10.310  1.00 74.14           C  
ATOM   1478  CB  GLU A  97      11.679  -7.326  -8.170  1.00 74.14           C  
ATOM   1479  HB2 GLU A  97      10.877  -7.918  -8.612  1.00 74.14           H  
ATOM   1480  HB3 GLU A  97      11.498  -7.248  -7.098  1.00 74.14           H  
ATOM   1481  O   GLU A  97      11.108  -6.743 -10.966  1.00 74.14           O  
ATOM   1482  CG  GLU A  97      13.036  -8.029  -8.395  1.00 74.14           C  
ATOM   1483  HG2 GLU A  97      13.302  -7.966  -9.450  1.00 74.14           H  
ATOM   1484  HG3 GLU A  97      13.799  -7.493  -7.830  1.00 74.14           H  
ATOM   1485  CD  GLU A  97      13.055  -9.514  -7.991  1.00 74.14           C  
ATOM   1486  OE1 GLU A  97      14.012 -10.226  -8.350  1.00 74.14           O  
ATOM   1487  OE2 GLU A  97      12.096  -9.991  -7.342  1.00 74.14           O  
ATOM   1488  N   GLY A  98      12.699  -5.155 -10.876  1.00 72.84           N  
ATOM   1489  H   GLY A  98      13.211  -4.508 -10.294  1.00 72.84           H  
ATOM   1490  CA  GLY A  98      12.856  -5.051 -12.326  1.00 72.84           C  
ATOM   1491  HA2 GLY A  98      13.195  -6.009 -12.721  1.00 72.84           H  
ATOM   1492  HA3 GLY A  98      13.603  -4.294 -12.563  1.00 72.84           H  
ATOM   1493  C   GLY A  98      11.543  -4.659 -13.006  1.00 72.84           C  
ATOM   1494  O   GLY A  98      11.030  -3.564 -12.798  1.00 72.84           O  
ATOM   1495  N   ASP A  99      10.994  -5.573 -13.801  1.00 79.89           N  
ATOM   1496  H   ASP A  99      11.408  -6.493 -13.845  1.00 79.89           H  
ATOM   1497  CA  ASP A  99       9.737  -5.430 -14.538  1.00 79.89           C  
ATOM   1498  HA  ASP A  99       9.577  -4.373 -14.748  1.00 79.89           H  
ATOM   1499  C   ASP A  99       8.502  -5.915 -13.752  1.00 79.89           C  
ATOM   1500  CB  ASP A  99       9.887  -6.150 -15.889  1.00 79.89           C  
ATOM   1501  HB2 ASP A  99       9.022  -5.914 -16.509  1.00 79.89           H  
ATOM   1502  HB3 ASP A  99      10.769  -5.763 -16.400  1.00 79.89           H  
ATOM   1503  O   ASP A  99       7.405  -6.016 -14.307  1.00 79.89           O  
ATOM   1504  CG  ASP A  99      10.002  -7.679 -15.792  1.00 79.89           C  
ATOM   1505  OD1 ASP A  99      10.475  -8.197 -14.752  1.00 79.89           O  
ATOM   1506  OD2 ASP A  99       9.626  -8.350 -16.776  1.00 79.89           O  
ATOM   1507  N   LYS A 100       8.654  -6.226 -12.459  1.00 85.00           N  
ATOM   1508  H   LYS A 100       9.584  -6.161 -12.071  1.00 85.00           H  
ATOM   1509  CA  LYS A 100       7.588  -6.777 -11.613  1.00 85.00           C  
ATOM   1510  HA  LYS A 100       6.708  -6.928 -12.239  1.00 85.00           H  
ATOM   1511  C   LYS A 100       7.175  -5.829 -10.502  1.00 85.00           C  
ATOM   1512  CB  LYS A 100       7.993  -8.141 -11.036  1.00 85.00           C  
ATOM   1513  HB2 LYS A 100       7.168  -8.538 -10.444  1.00 85.00           H  
ATOM   1514  HB3 LYS A 100       8.861  -8.020 -10.388  1.00 85.00           H  
ATOM   1515  O   LYS A 100       8.010  -5.165  -9.898  1.00 85.00           O  
ATOM   1516  CG  LYS A 100       8.322  -9.125 -12.159  1.00 85.00           C  
ATOM   1517  HG2 LYS A 100       7.462  -9.219 -12.822  1.00 85.00           H  
ATOM   1518  HG3 LYS A 100       9.166  -8.735 -12.728  1.00 85.00           H  
ATOM   1519  CD  LYS A 100       8.720 -10.498 -11.629  1.00 85.00           C  
ATOM   1520  HD2 LYS A 100       7.883 -10.957 -11.104  1.00 85.00           H  
ATOM   1521  HD3 LYS A 100       9.569 -10.378 -10.956  1.00 85.00           H  
ATOM   1522  CE  LYS A 100       9.122 -11.332 -12.846  1.00 85.00           C  
ATOM   1523  HE2 LYS A 100       9.788 -10.725 -13.460  1.00 85.00           H  
ATOM   1524  HE3 LYS A 100       8.236 -11.540 -13.444  1.00 85.00           H  
ATOM   1525  NZ  LYS A 100       9.806 -12.577 -12.437  1.00 85.00           N  
ATOM   1526  HZ1 LYS A 100      10.106 -13.079 -13.261  1.00 85.00           H  
ATOM   1527  HZ2 LYS A 100      10.628 -12.334 -11.903  1.00 85.00           H  
ATOM   1528  HZ3 LYS A 100       9.193 -13.154 -11.880  1.00 85.00           H  
ATOM   1529  N   MET A 101       5.890  -5.865 -10.167  1.00 86.67           N  
ATOM   1530  H   MET A 101       5.287  -6.450 -10.728  1.00 86.67           H  
ATOM   1531  CA  MET A 101       5.339  -5.307  -8.936  1.00 86.67           C  
ATOM   1532  HA  MET A 101       6.135  -4.838  -8.359  1.00 86.67           H  
ATOM   1533  C   MET A 101       4.725  -6.435  -8.109  1.00 86.67           C  
ATOM   1534  CB  MET A 101       4.299  -4.231  -9.263  1.00 86.67           C  
ATOM   1535  HB2 MET A 101       4.744  -3.495  -9.933  1.00 86.67           H  
ATOM   1536  HB3 MET A 101       3.450  -4.686  -9.773  1.00 86.67           H  
ATOM   1537  O   MET A 101       3.773  -7.076  -8.555  1.00 86.67           O  
ATOM   1538  CG  MET A 101       3.820  -3.538  -7.981  1.00 86.67           C  
ATOM   1539  HG2 MET A 101       4.676  -3.060  -7.503  1.00 86.67           H  
ATOM   1540  HG3 MET A 101       3.445  -4.285  -7.282  1.00 86.67           H  
ATOM   1541  SD  MET A 101       2.521  -2.296  -8.218  1.00 86.67           S  
ATOM   1542  CE  MET A 101       1.168  -3.427  -8.546  1.00 86.67           C  
ATOM   1543  HE1 MET A 101       1.245  -3.779  -9.575  1.00 86.67           H  
ATOM   1544  HE2 MET A 101       1.232  -4.281  -7.872  1.00 86.67           H  
ATOM   1545  HE3 MET A 101       0.226  -2.908  -8.367  1.00 86.67           H  
ATOM   1546  N   ARG A 102       5.243  -6.669  -6.904  1.00 88.55           N  
ATOM   1547  H   ARG A 102       5.978  -6.051  -6.590  1.00 88.55           H  
ATOM   1548  CA  ARG A 102       4.654  -7.562  -5.905  1.00 88.55           C  
ATOM   1549  HA  ARG A 102       3.994  -8.278  -6.395  1.00 88.55           H  
ATOM   1550  C   ARG A 102       3.814  -6.754  -4.924  1.00 88.55           C  
ATOM   1551  CB  ARG A 102       5.734  -8.350  -5.153  1.00 88.55           C  
ATOM   1552  HB2 ARG A 102       5.236  -8.957  -4.396  1.00 88.55           H  
ATOM   1553  HB3 ARG A 102       6.405  -7.659  -4.644  1.00 88.55           H  
ATOM   1554  O   ARG A 102       4.278  -5.762  -4.372  1.00 88.55           O  
ATOM   1555  CG  ARG A 102       6.555  -9.273  -6.060  1.00 88.55           C  
ATOM   1556  HG2 ARG A 102       5.886  -9.843  -6.705  1.00 88.55           H  
ATOM   1557  HG3 ARG A 102       7.232  -8.681  -6.675  1.00 88.55           H  
ATOM   1558  CD  ARG A 102       7.357 -10.242  -5.185  1.00 88.55           C  
ATOM   1559  HD2 ARG A 102       7.973  -9.671  -4.491  1.00 88.55           H  
ATOM   1560  HD3 ARG A 102       6.660 -10.830  -4.587  1.00 88.55           H  
ATOM   1561  NE  ARG A 102       8.166 -11.166  -6.001  1.00 88.55           N  
ATOM   1562  HE  ARG A 102       7.656 -11.922  -6.434  1.00 88.55           H  
ATOM   1563  NH1 ARG A 102      10.213 -10.264  -5.513  1.00 88.55           N  
ATOM   1564 HH11 ARG A 102      11.123 -10.079  -5.911  1.00 88.55           H  
ATOM   1565 HH12 ARG A 102       9.807  -9.628  -4.841  1.00 88.55           H  
ATOM   1566  NH2 ARG A 102      10.089 -11.825  -7.055  1.00 88.55           N  
ATOM   1567 HH21 ARG A 102       9.601 -12.517  -7.605  1.00 88.55           H  
ATOM   1568 HH22 ARG A 102      11.024 -11.505  -7.263  1.00 88.55           H  
ATOM   1569  CZ  ARG A 102       9.470 -11.093  -6.178  1.00 88.55           C  
ATOM   1570  N   VAL A 103       2.589  -7.200  -4.692  1.00 90.81           N  
ATOM   1571  H   VAL A 103       2.277  -8.005  -5.215  1.00 90.81           H  
ATOM   1572  CA  VAL A 103       1.672  -6.670  -3.683  1.00 90.81           C  
ATOM   1573  HA  VAL A 103       2.116  -5.800  -3.200  1.00 90.81           H  
ATOM   1574  C   VAL A 103       1.454  -7.761  -2.649  1.00 90.81           C  
ATOM   1575  CB  VAL A 103       0.328  -6.239  -4.298  1.00 90.81           C  
ATOM   1576  HB  VAL A 103      -0.196  -7.116  -4.677  1.00 90.81           H  
ATOM   1577  O   VAL A 103       0.881  -8.799  -2.971  1.00 90.81           O  
ATOM   1578  CG1 VAL A 103      -0.557  -5.572  -3.237  1.00 90.81           C  
ATOM   1579 HG11 VAL A 103      -0.711  -6.245  -2.394  1.00 90.81           H  
ATOM   1580 HG12 VAL A 103      -1.536  -5.344  -3.659  1.00 90.81           H  
ATOM   1581 HG13 VAL A 103      -0.089  -4.657  -2.875  1.00 90.81           H  
ATOM   1582  CG2 VAL A 103       0.523  -5.273  -5.472  1.00 90.81           C  
ATOM   1583 HG21 VAL A 103      -0.445  -4.941  -5.846  1.00 90.81           H  
ATOM   1584 HG22 VAL A 103       1.040  -5.793  -6.279  1.00 90.81           H  
ATOM   1585 HG23 VAL A 103       1.115  -4.413  -5.161  1.00 90.81           H  
ATOM   1586  N   ARG A 104       1.900  -7.537  -1.418  1.00 91.40           N  
ATOM   1587  H   ARG A 104       2.332  -6.643  -1.232  1.00 91.40           H  
ATOM   1588  CA  ARG A 104       1.616  -8.403  -0.273  1.00 91.40           C  
ATOM   1589  HA  ARG A 104       1.294  -9.384  -0.622  1.00 91.40           H  
ATOM   1590  C   ARG A 104       0.471  -7.817   0.525  1.00 91.40           C  
ATOM   1591  CB  ARG A 104       2.858  -8.600   0.594  1.00 91.40           C  
ATOM   1592  HB2 ARG A 104       3.273  -7.633   0.878  1.00 91.40           H  
ATOM   1593  HB3 ARG A 104       2.578  -9.146   1.495  1.00 91.40           H  
ATOM   1594  O   ARG A 104       0.504  -6.648   0.903  1.00 91.40           O  
ATOM   1595  CG  ARG A 104       3.909  -9.403  -0.167  1.00 91.40           C  
ATOM   1596  HG2 ARG A 104       3.472 -10.347  -0.493  1.00 91.40           H  
ATOM   1597  HG3 ARG A 104       4.252  -8.844  -1.037  1.00 91.40           H  
ATOM   1598  CD  ARG A 104       5.093  -9.699   0.742  1.00 91.40           C  
ATOM   1599  HD2 ARG A 104       5.540  -8.759   1.066  1.00 91.40           H  
ATOM   1600  HD3 ARG A 104       4.745 -10.258   1.610  1.00 91.40           H  
ATOM   1601  NE  ARG A 104       6.071 -10.497   0.003  1.00 91.40           N  
ATOM   1602  HE  ARG A 104       5.755 -10.941  -0.848  1.00 91.40           H  
ATOM   1603  NH1 ARG A 104       7.768 -10.449   1.533  1.00 91.40           N  
ATOM   1604 HH11 ARG A 104       7.108 -10.052   2.187  1.00 91.40           H  
ATOM   1605 HH12 ARG A 104       8.718 -10.678   1.785  1.00 91.40           H  
ATOM   1606  NH2 ARG A 104       8.026 -11.457  -0.470  1.00 91.40           N  
ATOM   1607 HH21 ARG A 104       7.549 -11.775  -1.302  1.00 91.40           H  
ATOM   1608 HH22 ARG A 104       9.006 -11.637  -0.302  1.00 91.40           H  
ATOM   1609  CZ  ARG A 104       7.293 -10.786   0.365  1.00 91.40           C  
ATOM   1610  N   LEU A 105      -0.539  -8.637   0.749  1.00 92.07           N  
ATOM   1611  H   LEU A 105      -0.467  -9.584   0.405  1.00 92.07           H  
ATOM   1612  CA  LEU A 105      -1.735  -8.307   1.494  1.00 92.07           C  
ATOM   1613  HA  LEU A 105      -1.734  -7.251   1.763  1.00 92.07           H  
ATOM   1614  C   LEU A 105      -1.749  -9.154   2.753  1.00 92.07           C  
ATOM   1615  CB  LEU A 105      -2.977  -8.604   0.645  1.00 92.07           C  
ATOM   1616  HB2 LEU A 105      -3.850  -8.310   1.227  1.00 92.07           H  
ATOM   1617  HB3 LEU A 105      -3.028  -9.679   0.472  1.00 92.07           H  
ATOM   1618  O   LEU A 105      -1.684 -10.372   2.646  1.00 92.07           O  
ATOM   1619  CG  LEU A 105      -3.035  -7.897  -0.715  1.00 92.07           C  
ATOM   1620  HG  LEU A 105      -2.151  -8.131  -1.308  1.00 92.07           H  
ATOM   1621  CD1 LEU A 105      -4.261  -8.408  -1.469  1.00 92.07           C  
ATOM   1622 HD11 LEU A 105      -4.400  -7.846  -2.394  1.00 92.07           H  
ATOM   1623 HD12 LEU A 105      -5.152  -8.302  -0.850  1.00 92.07           H  
ATOM   1624 HD13 LEU A 105      -4.124  -9.462  -1.708  1.00 92.07           H  
ATOM   1625  CD2 LEU A 105      -3.138  -6.383  -0.552  1.00 92.07           C  
ATOM   1626 HD21 LEU A 105      -3.223  -5.910  -1.530  1.00 92.07           H  
ATOM   1627 HD22 LEU A 105      -4.007  -6.138   0.058  1.00 92.07           H  
ATOM   1628 HD23 LEU A 105      -2.237  -6.012  -0.063  1.00 92.07           H  
ATOM   1629  N   ARG A 106      -1.877  -8.540   3.923  1.00 91.56           N  
ATOM   1630  H   ARG A 106      -1.909  -7.531   3.934  1.00 91.56           H  
ATOM   1631  CA  ARG A 106      -2.048  -9.267   5.183  1.00 91.56           C  
ATOM   1632  HA  ARG A 106      -2.224 -10.323   4.979  1.00 91.56           H  
ATOM   1633  C   ARG A 106      -3.272  -8.749   5.909  1.00 91.56           C  
ATOM   1634  CB  ARG A 106      -0.761  -9.168   6.005  1.00 91.56           C  
ATOM   1635  HB2 ARG A 106       0.047  -9.651   5.456  1.00 91.56           H  
ATOM   1636  HB3 ARG A 106      -0.500  -8.120   6.154  1.00 91.56           H  
ATOM   1637  O   ARG A 106      -3.444  -7.539   6.022  1.00 91.56           O  
ATOM   1638  CG  ARG A 106      -0.909  -9.834   7.371  1.00 91.56           C  
ATOM   1639  HG2 ARG A 106      -1.656  -9.301   7.959  1.00 91.56           H  
ATOM   1640  HG3 ARG A 106      -1.217 -10.873   7.248  1.00 91.56           H  
ATOM   1641  CD  ARG A 106       0.421  -9.782   8.107  1.00 91.56           C  
ATOM   1642  HD2 ARG A 106       0.796  -8.759   8.097  1.00 91.56           H  
ATOM   1643  HD3 ARG A 106       1.133 -10.438   7.606  1.00 91.56           H  
ATOM   1644  NE  ARG A 106       0.211 -10.209   9.488  1.00 91.56           N  
ATOM   1645  HE  ARG A 106      -0.744 -10.221   9.817  1.00 91.56           H  
ATOM   1646  NH1 ARG A 106       2.374 -10.121  10.215  1.00 91.56           N  
ATOM   1647 HH11 ARG A 106       3.056 -10.228  10.952  1.00 91.56           H  
ATOM   1648 HH12 ARG A 106       2.625  -9.870   9.270  1.00 91.56           H  
ATOM   1649  NH2 ARG A 106       0.680 -10.614  11.625  1.00 91.56           N  
ATOM   1650 HH21 ARG A 106      -0.324 -10.544  11.706  1.00 91.56           H  
ATOM   1651 HH22 ARG A 106       1.282 -10.564  12.434  1.00 91.56           H  
ATOM   1652  CZ  ARG A 106       1.102 -10.316  10.435  1.00 91.56           C  
ATOM   1653  N   ASN A 107      -4.114  -9.650   6.395  1.00 90.08           N  
ATOM   1654  H   ASN A 107      -3.906 -10.630   6.262  1.00 90.08           H  
ATOM   1655  CA  ASN A 107      -5.309  -9.289   7.145  1.00 90.08           C  
ATOM   1656  HA  ASN A 107      -5.439  -8.207   7.154  1.00 90.08           H  
ATOM   1657  C   ASN A 107      -5.179  -9.737   8.604  1.00 90.08           C  
ATOM   1658  CB  ASN A 107      -6.527  -9.888   6.433  1.00 90.08           C  
ATOM   1659  HB2 ASN A 107      -6.579  -9.512   5.411  1.00 90.08           H  
ATOM   1660  HB3 ASN A 107      -6.416 -10.972   6.409  1.00 90.08           H  
ATOM   1661  O   ASN A 107      -5.410 -10.892   8.934  1.00 90.08           O  
ATOM   1662  CG  ASN A 107      -7.826  -9.555   7.130  1.00 90.08           C  
ATOM   1663  ND2 ASN A 107      -8.904 -10.189   6.755  1.00 90.08           N  
ATOM   1664 HD21 ASN A 107      -8.865 -10.818   5.966  1.00 90.08           H  
ATOM   1665 HD22 ASN A 107      -9.772  -9.958   7.217  1.00 90.08           H  
ATOM   1666  OD1 ASN A 107      -7.897  -8.702   7.999  1.00 90.08           O  
ATOM   1667  N   ASP A 108      -4.852  -8.805   9.489  1.00 87.59           N  
ATOM   1668  H   ASP A 108      -4.730  -7.859   9.158  1.00 87.59           H  
ATOM   1669  CA  ASP A 108      -4.862  -8.982  10.944  1.00 87.59           C  
ATOM   1670  HA  ASP A 108      -4.766 -10.043  11.175  1.00 87.59           H  
ATOM   1671  C   ASP A 108      -6.188  -8.499  11.577  1.00 87.59           C  
ATOM   1672  CB  ASP A 108      -3.661  -8.257  11.572  1.00 87.59           C  
ATOM   1673  HB2 ASP A 108      -3.746  -7.199  11.323  1.00 87.59           H  
ATOM   1674  HB3 ASP A 108      -3.715  -8.349  12.656  1.00 87.59           H  
ATOM   1675  O   ASP A 108      -6.242  -8.197  12.772  1.00 87.59           O  
ATOM   1676  CG  ASP A 108      -2.281  -8.763  11.152  1.00 87.59           C  
ATOM   1677  OD1 ASP A 108      -2.041  -9.995  11.135  1.00 87.59           O  
ATOM   1678  OD2 ASP A 108      -1.379  -7.920  10.970  1.00 87.59           O  
ATOM   1679  N   SER A 109      -7.262  -8.361  10.795  1.00 83.24           N  
ATOM   1680  H   SER A 109      -7.174  -8.594   9.816  1.00 83.24           H  
ATOM   1681  CA  SER A 109      -8.609  -8.107  11.313  1.00 83.24           C  
ATOM   1682  HA  SER A 109      -8.511  -7.600  12.273  1.00 83.24           H  
ATOM   1683  C   SER A 109      -9.362  -9.397  11.632  1.00 83.24           C  
ATOM   1684  CB  SER A 109      -9.400  -7.174  10.386  1.00 83.24           C  
ATOM   1685  HB2 SER A 109     -10.194  -6.696  10.960  1.00 83.24           H  
ATOM   1686  HB3 SER A 109      -8.745  -6.401   9.985  1.00 83.24           H  
ATOM   1687  O   SER A 109      -8.938 -10.498  11.288  1.00 83.24           O  
ATOM   1688  OG  SER A 109     -10.000  -7.885   9.340  1.00 83.24           O  
ATOM   1689  HG  SER A 109      -9.302  -8.204   8.764  1.00 83.24           H  
ATOM   1690  N   SER A 110     -10.492  -9.267  12.327  1.00 86.36           N  
ATOM   1691  H   SER A 110     -10.811  -8.343  12.582  1.00 86.36           H  
ATOM   1692  CA  SER A 110     -11.350 -10.397  12.695  1.00 86.36           C  
ATOM   1693  HA  SER A 110     -10.716 -11.256  12.916  1.00 86.36           H  
ATOM   1694  C   SER A 110     -12.310 -10.835  11.585  1.00 86.36           C  
ATOM   1695  CB  SER A 110     -12.124 -10.050  13.966  1.00 86.36           C  
ATOM   1696  HB2 SER A 110     -12.779 -10.879  14.235  1.00 86.36           H  
ATOM   1697  HB3 SER A 110     -11.415  -9.883  14.777  1.00 86.36           H  
ATOM   1698  O   SER A 110     -12.992 -11.849  11.746  1.00 86.36           O  
ATOM   1699  OG  SER A 110     -12.891  -8.875  13.772  1.00 86.36           O  
ATOM   1700  HG  SER A 110     -13.284  -8.614  14.608  1.00 86.36           H  
ATOM   1701  N   THR A 111     -12.376 -10.109  10.466  1.00 86.98           N  
ATOM   1702  H   THR A 111     -11.763  -9.314  10.353  1.00 86.98           H  
ATOM   1703  CA  THR A 111     -13.273 -10.398   9.341  1.00 86.98           C  
ATOM   1704  HA  THR A 111     -13.756 -11.358   9.526  1.00 86.98           H  
ATOM   1705  C   THR A 111     -12.500 -10.508   8.026  1.00 86.98           C  
ATOM   1706  CB  THR A 111     -14.391  -9.351   9.215  1.00 86.98           C  
ATOM   1707  HB  THR A 111     -14.985  -9.574   8.328  1.00 86.98           H  
ATOM   1708  O   THR A 111     -11.442  -9.899   7.877  1.00 86.98           O  
ATOM   1709  CG2 THR A 111     -15.314  -9.357  10.434  1.00 86.98           C  
ATOM   1710 HG21 THR A 111     -14.763  -9.050  11.322  1.00 86.98           H  
ATOM   1711 HG22 THR A 111     -16.139  -8.665  10.269  1.00 86.98           H  
ATOM   1712 HG23 THR A 111     -15.714 -10.359  10.587  1.00 86.98           H  
ATOM   1713  OG1 THR A 111     -13.877  -8.048   9.103  1.00 86.98           O  
ATOM   1714  HG1 THR A 111     -14.603  -7.456   8.894  1.00 86.98           H  
ATOM   1715  N   PRO A 112     -12.970 -11.302   7.049  1.00 90.93           N  
ATOM   1716  CA  PRO A 112     -12.376 -11.300   5.717  1.00 90.93           C  
ATOM   1717  HA  PRO A 112     -11.332 -11.600   5.796  1.00 90.93           H  
ATOM   1718  C   PRO A 112     -12.459  -9.913   5.073  1.00 90.93           C  
ATOM   1719  CB  PRO A 112     -13.144 -12.346   4.904  1.00 90.93           C  
ATOM   1720  HB2 PRO A 112     -13.945 -11.871   4.338  1.00 90.93           H  
ATOM   1721  HB3 PRO A 112     -12.484 -12.899   4.237  1.00 90.93           H  
ATOM   1722  O   PRO A 112     -13.452  -9.201   5.244  1.00 90.93           O  
ATOM   1723  CG  PRO A 112     -13.755 -13.253   5.971  1.00 90.93           C  
ATOM   1724  HG2 PRO A 112     -13.025 -14.003   6.275  1.00 90.93           H  
ATOM   1725  HG3 PRO A 112     -14.669 -13.731   5.620  1.00 90.93           H  
ATOM   1726  CD  PRO A 112     -14.027 -12.296   7.130  1.00 90.93           C  
ATOM   1727  HD2 PRO A 112     -14.994 -11.810   6.994  1.00 90.93           H  
ATOM   1728  HD3 PRO A 112     -14.001 -12.846   8.071  1.00 90.93           H  
ATOM   1729  N   VAL A 113     -11.436  -9.565   4.295  1.00 90.14           N  
ATOM   1730  H   VAL A 113     -10.660 -10.204   4.197  1.00 90.14           H  
ATOM   1731  CA  VAL A 113     -11.410  -8.343   3.484  1.00 90.14           C  
ATOM   1732  HA  VAL A 113     -12.367  -7.831   3.584  1.00 90.14           H  
ATOM   1733  C   VAL A 113     -11.265  -8.697   2.014  1.00 90.14           C  
ATOM   1734  CB  VAL A 113     -10.333  -7.347   3.951  1.00 90.14           C  
ATOM   1735  HB  VAL A 113     -10.444  -6.433   3.367  1.00 90.14           H  
ATOM   1736  O   VAL A 113     -10.588  -9.662   1.664  1.00 90.14           O  
ATOM   1737  CG1 VAL A 113     -10.561  -6.993   5.427  1.00 90.14           C  
ATOM   1738 HG11 VAL A 113     -10.245  -7.811   6.074  1.00 90.14           H  
ATOM   1739 HG12 VAL A 113     -10.007  -6.092   5.692  1.00 90.14           H  
ATOM   1740 HG13 VAL A 113     -11.620  -6.808   5.604  1.00 90.14           H  
ATOM   1741  CG2 VAL A 113      -8.897  -7.858   3.765  1.00 90.14           C  
ATOM   1742 HG21 VAL A 113      -8.695  -8.034   2.709  1.00 90.14           H  
ATOM   1743 HG22 VAL A 113      -8.190  -7.116   4.135  1.00 90.14           H  
ATOM   1744 HG23 VAL A 113      -8.760  -8.788   4.317  1.00 90.14           H  
ATOM   1745  N   GLU A 114     -11.895  -7.919   1.147  1.00 93.50           N  
ATOM   1746  H   GLU A 114     -12.414  -7.126   1.497  1.00 93.50           H  
ATOM   1747  CA  GLU A 114     -11.734  -8.016  -0.297  1.00 93.50           C  
ATOM   1748  HA  GLU A 114     -11.196  -8.934  -0.537  1.00 93.50           H  
ATOM   1749  C   GLU A 114     -10.889  -6.844  -0.790  1.00 93.50           C  
ATOM   1750  CB  GLU A 114     -13.104  -8.114  -0.982  1.00 93.50           C  
ATOM   1751  HB2 GLU A 114     -13.648  -8.945  -0.534  1.00 93.50           H  
ATOM   1752  HB3 GLU A 114     -13.672  -7.197  -0.824  1.00 93.50           H  
ATOM   1753  O   GLU A 114     -11.165  -5.684  -0.492  1.00 93.50           O  
ATOM   1754  CG  GLU A 114     -12.946  -8.376  -2.484  1.00 93.50           C  
ATOM   1755  HG2 GLU A 114     -12.154  -9.111  -2.633  1.00 93.50           H  
ATOM   1756  HG3 GLU A 114     -12.631  -7.458  -2.980  1.00 93.50           H  
ATOM   1757  CD  GLU A 114     -14.236  -8.917  -3.114  1.00 93.50           C  
ATOM   1758  OE1 GLU A 114     -14.942  -8.155  -3.806  1.00 93.50           O  
ATOM   1759  OE2 GLU A 114     -14.464 -10.140  -2.974  1.00 93.50           O  
ATOM   1760  N   VAL A 115      -9.825  -7.145  -1.531  1.00 93.69           N  
ATOM   1761  H   VAL A 115      -9.627  -8.120  -1.701  1.00 93.69           H  
ATOM   1762  CA  VAL A 115      -8.905  -6.150  -2.076  1.00 93.69           C  
ATOM   1763  HA  VAL A 115      -9.215  -5.160  -1.743  1.00 93.69           H  
ATOM   1764  C   VAL A 115      -8.983  -6.183  -3.594  1.00 93.69           C  
ATOM   1765  CB  VAL A 115      -7.467  -6.359  -1.568  1.00 93.69           C  
ATOM   1766  HB  VAL A 115      -7.079  -7.302  -1.955  1.00 93.69           H  
ATOM   1767  O   VAL A 115      -8.592  -7.162  -4.235  1.00 93.69           O  
ATOM   1768  CG1 VAL A 115      -6.568  -5.213  -2.055  1.00 93.69           C  
ATOM   1769 HG11 VAL A 115      -6.507  -5.220  -3.144  1.00 93.69           H  
ATOM   1770 HG12 VAL A 115      -5.563  -5.335  -1.652  1.00 93.69           H  
ATOM   1771 HG13 VAL A 115      -6.972  -4.255  -1.726  1.00 93.69           H  
ATOM   1772  CG2 VAL A 115      -7.403  -6.398  -0.034  1.00 93.69           C  
ATOM   1773 HG21 VAL A 115      -7.840  -5.489   0.379  1.00 93.69           H  
ATOM   1774 HG22 VAL A 115      -6.370  -6.485   0.301  1.00 93.69           H  
ATOM   1775 HG23 VAL A 115      -7.954  -7.261   0.341  1.00 93.69           H  
ATOM   1776  N   HIS A 116      -9.451  -5.088  -4.187  1.00 94.79           N  
ATOM   1777  H   HIS A 116      -9.790  -4.347  -3.590  1.00 94.79           H  
ATOM   1778  CA  HIS A 116      -9.398  -4.855  -5.624  1.00 94.79           C  
ATOM   1779  HA  HIS A 116      -9.342  -5.818  -6.132  1.00 94.79           H  
ATOM   1780  C   HIS A 116      -8.148  -4.050  -5.962  1.00 94.79           C  
ATOM   1781  CB  HIS A 116     -10.655  -4.148  -6.136  1.00 94.79           C  
ATOM   1782  HB2 HIS A 116     -10.655  -4.175  -7.226  1.00 94.79           H  
ATOM   1783  HB3 HIS A 116     -10.623  -3.100  -5.836  1.00 94.79           H  
ATOM   1784  O   HIS A 116      -8.006  -2.891  -5.573  1.00 94.79           O  
ATOM   1785  CG  HIS A 116     -11.942  -4.736  -5.635  1.00 94.79           C  
ATOM   1786  CD2 HIS A 116     -12.614  -4.326  -4.516  1.00 94.79           C  
ATOM   1787  HD2 HIS A 116     -12.314  -3.549  -3.828  1.00 94.79           H  
ATOM   1788  ND1 HIS A 116     -12.677  -5.757  -6.205  1.00 94.79           N  
ATOM   1789  HD1 HIS A 116     -12.430  -6.358  -6.979  1.00 94.79           H  
ATOM   1790  CE1 HIS A 116     -13.764  -5.951  -5.439  1.00 94.79           C  
ATOM   1791  HE1 HIS A 116     -14.522  -6.704  -5.594  1.00 94.79           H  
ATOM   1792  NE2 HIS A 116     -13.769  -5.083  -4.423  1.00 94.79           N  
ATOM   1793  N   ILE A 117      -7.254  -4.664  -6.723  1.00 94.78           N  
ATOM   1794  H   ILE A 117      -7.451  -5.613  -7.006  1.00 94.78           H  
ATOM   1795  CA  ILE A 117      -6.008  -4.074  -7.192  1.00 94.78           C  
ATOM   1796  HA  ILE A 117      -5.815  -3.157  -6.635  1.00 94.78           H  
ATOM   1797  C   ILE A 117      -6.169  -3.738  -8.670  1.00 94.78           C  
ATOM   1798  CB  ILE A 117      -4.817  -5.028  -6.965  1.00 94.78           C  
ATOM   1799  HB  ILE A 117      -4.910  -5.858  -7.666  1.00 94.78           H  
ATOM   1800  O   ILE A 117      -6.586  -4.587  -9.462  1.00 94.78           O  
ATOM   1801  CG1 ILE A 117      -4.777  -5.621  -5.538  1.00 94.78           C  
ATOM   1802 HG12 ILE A 117      -4.562  -4.834  -4.815  1.00 94.78           H  
ATOM   1803 HG13 ILE A 117      -5.742  -6.061  -5.288  1.00 94.78           H  
ATOM   1804  CG2 ILE A 117      -3.521  -4.259  -7.277  1.00 94.78           C  
ATOM   1805 HG21 ILE A 117      -2.642  -4.883  -7.119  1.00 94.78           H  
ATOM   1806 HG22 ILE A 117      -3.447  -3.377  -6.641  1.00 94.78           H  
ATOM   1807 HG23 ILE A 117      -3.513  -3.941  -8.320  1.00 94.78           H  
ATOM   1808  CD1 ILE A 117      -3.748  -6.747  -5.389  1.00 94.78           C  
ATOM   1809 HD11 ILE A 117      -3.941  -7.523  -6.130  1.00 94.78           H  
ATOM   1810 HD12 ILE A 117      -2.733  -6.370  -5.512  1.00 94.78           H  
ATOM   1811 HD13 ILE A 117      -3.829  -7.184  -4.394  1.00 94.78           H  
ATOM   1812  N   LYS A 118      -5.802  -2.519  -9.059  1.00 93.91           N  
ATOM   1813  H   LYS A 118      -5.498  -1.874  -8.344  1.00 93.91           H  
ATOM   1814  CA  LYS A 118      -5.709  -2.097 -10.456  1.00 93.91           C  
ATOM   1815  HA  LYS A 118      -5.832  -2.971 -11.096  1.00 93.91           H  
ATOM   1816  C   LYS A 118      -4.328  -1.518 -10.742  1.00 93.91           C  
ATOM   1817  CB  LYS A 118      -6.842  -1.117 -10.773  1.00 93.91           C  
ATOM   1818  HB2 LYS A 118      -6.753  -0.250 -10.118  1.00 93.91           H  
ATOM   1819  HB3 LYS A 118      -7.799  -1.599 -10.576  1.00 93.91           H  
ATOM   1820  O   LYS A 118      -3.854  -0.651 -10.011  1.00 93.91           O  
ATOM   1821  CG  LYS A 118      -6.796  -0.661 -12.237  1.00 93.91           C  
ATOM   1822  HG2 LYS A 118      -5.802  -0.282 -12.477  1.00 93.91           H  
ATOM   1823  HG3 LYS A 118      -7.016  -1.503 -12.893  1.00 93.91           H  
ATOM   1824  CD  LYS A 118      -7.790   0.470 -12.485  1.00 93.91           C  
ATOM   1825  HD2 LYS A 118      -8.809   0.125 -12.307  1.00 93.91           H  
ATOM   1826  HD3 LYS A 118      -7.557   1.287 -11.803  1.00 93.91           H  
ATOM   1827  CE  LYS A 118      -7.613   0.942 -13.929  1.00 93.91           C  
ATOM   1828  HE2 LYS A 118      -7.974   0.176 -14.615  1.00 93.91           H  
ATOM   1829  HE3 LYS A 118      -6.545   1.050 -14.120  1.00 93.91           H  
ATOM   1830  NZ  LYS A 118      -8.285   2.240 -14.154  1.00 93.91           N  
ATOM   1831  HZ1 LYS A 118      -8.103   2.552 -15.097  1.00 93.91           H  
ATOM   1832  HZ2 LYS A 118      -9.279   2.179 -13.987  1.00 93.91           H  
ATOM   1833  HZ3 LYS A 118      -7.894   2.920 -13.517  1.00 93.91           H  
ATOM   1834  N   VAL A 119      -3.718  -1.980 -11.830  1.00 90.90           N  
ATOM   1835  H   VAL A 119      -4.196  -2.682 -12.377  1.00 90.90           H  
ATOM   1836  CA  VAL A 119      -2.368  -1.602 -12.268  1.00 90.90           C  
ATOM   1837  HA  VAL A 119      -2.079  -0.655 -11.811  1.00 90.90           H  
ATOM   1838  C   VAL A 119      -2.386  -1.449 -13.782  1.00 90.90           C  
ATOM   1839  CB  VAL A 119      -1.343  -2.675 -11.870  1.00 90.90           C  
ATOM   1840  HB  VAL A 119      -1.518  -3.583 -12.447  1.00 90.90           H  
ATOM   1841  O   VAL A 119      -2.514  -2.434 -14.507  1.00 90.90           O  
ATOM   1842  CG1 VAL A 119       0.079  -2.185 -12.141  1.00 90.90           C  
ATOM   1843 HG11 VAL A 119       0.778  -2.967 -11.847  1.00 90.90           H  
ATOM   1844 HG12 VAL A 119       0.218  -1.982 -13.203  1.00 90.90           H  
ATOM   1845 HG13 VAL A 119       0.283  -1.280 -11.568  1.00 90.90           H  
ATOM   1846  CG2 VAL A 119      -1.461  -3.047 -10.395  1.00 90.90           C  
ATOM   1847 HG21 VAL A 119      -1.269  -2.179  -9.764  1.00 90.90           H  
ATOM   1848 HG22 VAL A 119      -2.452  -3.449 -10.187  1.00 90.90           H  
ATOM   1849 HG23 VAL A 119      -0.771  -3.866 -10.191  1.00 90.90           H  
ATOM   1850  N   GLY A 120      -2.328  -0.211 -14.273  1.00 87.36           N  
ATOM   1851  H   GLY A 120      -2.172   0.562 -13.641  1.00 87.36           H  
ATOM   1852  CA  GLY A 120      -2.619   0.070 -15.680  1.00 87.36           C  
ATOM   1853  HA2 GLY A 120      -2.613   1.146 -15.852  1.00 87.36           H  
ATOM   1854  HA3 GLY A 120      -1.848  -0.383 -16.303  1.00 87.36           H  
ATOM   1855  C   GLY A 120      -3.996  -0.483 -16.080  1.00 87.36           C  
ATOM   1856  O   GLY A 120      -5.020  -0.090 -15.509  1.00 87.36           O  
ATOM   1857  N   ASP A 121      -4.001  -1.418 -17.031  1.00 88.09           N  
ATOM   1858  H   ASP A 121      -3.120  -1.680 -17.450  1.00 88.09           H  
ATOM   1859  CA  ASP A 121      -5.207  -2.093 -17.532  1.00 88.09           C  
ATOM   1860  HA  ASP A 121      -6.064  -1.434 -17.394  1.00 88.09           H  
ATOM   1861  C   ASP A 121      -5.531  -3.406 -16.800  1.00 88.09           C  
ATOM   1862  CB  ASP A 121      -5.055  -2.342 -19.038  1.00 88.09           C  
ATOM   1863  HB2 ASP A 121      -5.945  -2.849 -19.409  1.00 88.09           H  
ATOM   1864  HB3 ASP A 121      -4.197  -2.993 -19.207  1.00 88.09           H  
ATOM   1865  O   ASP A 121      -6.628  -3.949 -16.951  1.00 88.09           O  
ATOM   1866  CG  ASP A 121      -4.882  -1.039 -19.818  1.00 88.09           C  
ATOM   1867  OD1 ASP A 121      -5.639  -0.083 -19.527  1.00 88.09           O  
ATOM   1868  OD2 ASP A 121      -3.976  -1.013 -20.680  1.00 88.09           O  
ATOM   1869  N   GLU A 122      -4.609  -3.921 -15.986  1.00 92.44           N  
ATOM   1870  H   GLU A 122      -3.772  -3.390 -15.792  1.00 92.44           H  
ATOM   1871  CA  GLU A 122      -4.809  -5.163 -15.247  1.00 92.44           C  
ATOM   1872  HA  GLU A 122      -5.399  -5.836 -15.868  1.00 92.44           H  
ATOM   1873  C   GLU A 122      -5.596  -4.921 -13.959  1.00 92.44           C  
ATOM   1874  CB  GLU A 122      -3.478  -5.867 -14.958  1.00 92.44           C  
ATOM   1875  HB2 GLU A 122      -3.680  -6.705 -14.292  1.00 92.44           H  
ATOM   1876  HB3 GLU A 122      -2.791  -5.183 -14.459  1.00 92.44           H  
ATOM   1877  O   GLU A 122      -5.390  -3.937 -13.243  1.00 92.44           O  
ATOM   1878  CG  GLU A 122      -2.846  -6.399 -16.251  1.00 92.44           C  
ATOM   1879  HG2 GLU A 122      -3.571  -7.031 -16.764  1.00 92.44           H  
ATOM   1880  HG3 GLU A 122      -2.610  -5.560 -16.906  1.00 92.44           H  
ATOM   1881  CD  GLU A 122      -1.581  -7.218 -15.976  1.00 92.44           C  
ATOM   1882  OE1 GLU A 122      -0.577  -6.962 -16.675  1.00 92.44           O  
ATOM   1883  OE2 GLU A 122      -1.645  -8.107 -15.092  1.00 92.44           O  
ATOM   1884  N   LYS A 123      -6.503  -5.851 -13.652  1.00 94.65           N  
ATOM   1885  H   LYS A 123      -6.593  -6.646 -14.268  1.00 94.65           H  
ATOM   1886  CA  LYS A 123      -7.292  -5.863 -12.418  1.00 94.65           C  
ATOM   1887  HA  LYS A 123      -6.869  -5.136 -11.725  1.00 94.65           H  
ATOM   1888  C   LYS A 123      -7.206  -7.235 -11.764  1.00 94.65           C  
ATOM   1889  CB  LYS A 123      -8.753  -5.482 -12.691  1.00 94.65           C  
ATOM   1890  HB2 LYS A 123      -9.314  -5.583 -11.762  1.00 94.65           H  
ATOM   1891  HB3 LYS A 123      -9.169  -6.176 -13.420  1.00 94.65           H  
ATOM   1892  O   LYS A 123      -7.341  -8.255 -12.440  1.00 94.65           O  
ATOM   1893  CG  LYS A 123      -8.910  -4.044 -13.204  1.00 94.65           C  
ATOM   1894  HG2 LYS A 123      -8.517  -3.349 -12.461  1.00 94.65           H  
ATOM   1895  HG3 LYS A 123      -8.361  -3.921 -14.138  1.00 94.65           H  
ATOM   1896  CD  LYS A 123     -10.391  -3.748 -13.451  1.00 94.65           C  
ATOM   1897  HD2 LYS A 123     -10.787  -4.498 -14.137  1.00 94.65           H  
ATOM   1898  HD3 LYS A 123     -10.930  -3.811 -12.506  1.00 94.65           H  
ATOM   1899  CE  LYS A 123     -10.568  -2.358 -14.063  1.00 94.65           C  
ATOM   1900  HE2 LYS A 123     -10.188  -1.620 -13.357  1.00 94.65           H  
ATOM   1901  HE3 LYS A 123      -9.965  -2.307 -14.970  1.00 94.65           H  
ATOM   1902  NZ  LYS A 123     -11.997  -2.106 -14.375  1.00 94.65           N  
ATOM   1903  HZ1 LYS A 123     -12.554  -2.160 -13.534  1.00 94.65           H  
ATOM   1904  HZ2 LYS A 123     -12.334  -2.809 -15.016  1.00 94.65           H  
ATOM   1905  HZ3 LYS A 123     -12.125  -1.199 -14.802  1.00 94.65           H  
ATOM   1906  N   ARG A 124      -7.024  -7.263 -10.447  1.00 96.42           N  
ATOM   1907  H   ARG A 124      -6.924  -6.376  -9.974  1.00 96.42           H  
ATOM   1908  CA  ARG A 124      -7.083  -8.474  -9.620  1.00 96.42           C  
ATOM   1909  HA  ARG A 124      -7.551  -9.281 -10.183  1.00 96.42           H  
ATOM   1910  C   ARG A 124      -7.964  -8.205  -8.411  1.00 96.42           C  
ATOM   1911  CB  ARG A 124      -5.671  -8.903  -9.184  1.00 96.42           C  
ATOM   1912  HB2 ARG A 124      -5.752  -9.695  -8.439  1.00 96.42           H  
ATOM   1913  HB3 ARG A 124      -5.184  -8.057  -8.701  1.00 96.42           H  
ATOM   1914  O   ARG A 124      -7.905  -7.125  -7.837  1.00 96.42           O  
ATOM   1915  CG  ARG A 124      -4.772  -9.402 -10.329  1.00 96.42           C  
ATOM   1916  HG2 ARG A 124      -3.763  -9.527  -9.939  1.00 96.42           H  
ATOM   1917  HG3 ARG A 124      -4.735  -8.662 -11.128  1.00 96.42           H  
ATOM   1918  CD  ARG A 124      -5.244 -10.748 -10.891  1.00 96.42           C  
ATOM   1919  HD2 ARG A 124      -6.201 -10.608 -11.395  1.00 96.42           H  
ATOM   1920  HD3 ARG A 124      -5.372 -11.443 -10.061  1.00 96.42           H  
ATOM   1921  NE  ARG A 124      -4.263 -11.296 -11.844  1.00 96.42           N  
ATOM   1922  HE  ARG A 124      -3.510 -10.683 -12.121  1.00 96.42           H  
ATOM   1923  NH1 ARG A 124      -5.202 -13.378 -12.088  1.00 96.42           N  
ATOM   1924 HH11 ARG A 124      -5.926 -13.111 -11.437  1.00 96.42           H  
ATOM   1925 HH12 ARG A 124      -5.172 -14.311 -12.474  1.00 96.42           H  
ATOM   1926  NH2 ARG A 124      -3.326 -12.862 -13.192  1.00 96.42           N  
ATOM   1927 HH21 ARG A 124      -2.609 -12.195 -13.439  1.00 96.42           H  
ATOM   1928 HH22 ARG A 124      -3.304 -13.791 -13.588  1.00 96.42           H  
ATOM   1929  CZ  ARG A 124      -4.270 -12.507 -12.368  1.00 96.42           C  
ATOM   1930  N   THR A 125      -8.767  -9.184  -8.026  1.00 96.62           N  
ATOM   1931  H   THR A 125      -8.749 -10.067  -8.515  1.00 96.62           H  
ATOM   1932  CA  THR A 125      -9.545  -9.144  -6.786  1.00 96.62           C  
ATOM   1933  HA  THR A 125      -9.276  -8.257  -6.213  1.00 96.62           H  
ATOM   1934  C   THR A 125      -9.159 -10.346  -5.955  1.00 96.62           C  
ATOM   1935  CB  THR A 125     -11.051  -9.067  -7.056  1.00 96.62           C  
ATOM   1936  HB  THR A 125     -11.374  -9.918  -7.656  1.00 96.62           H  
ATOM   1937  O   THR A 125      -9.063 -11.453  -6.487  1.00 96.62           O  
ATOM   1938  CG2 THR A 125     -11.868  -9.006  -5.770  1.00 96.62           C  
ATOM   1939 HG21 THR A 125     -12.920  -8.844  -6.005  1.00 96.62           H  
ATOM   1940 HG22 THR A 125     -11.795  -9.947  -5.225  1.00 96.62           H  
ATOM   1941 HG23 THR A 125     -11.518  -8.196  -5.129  1.00 96.62           H  
ATOM   1942  OG1 THR A 125     -11.273  -7.866  -7.768  1.00 96.62           O  
ATOM   1943  HG1 THR A 125     -10.695  -7.222  -7.352  1.00 96.62           H  
ATOM   1944  N   VAL A 126      -8.867 -10.100  -4.684  1.00 95.94           N  
ATOM   1945  H   VAL A 126      -8.946  -9.155  -4.337  1.00 95.94           H  
ATOM   1946  CA  VAL A 126      -8.385 -11.107  -3.744  1.00 95.94           C  
ATOM   1947  HA  VAL A 126      -8.573 -12.106  -4.136  1.00 95.94           H  
ATOM   1948  C   VAL A 126      -9.145 -10.950  -2.442  1.00 95.94           C  
ATOM   1949  CB  VAL A 126      -6.873 -10.951  -3.508  1.00 95.94           C  
ATOM   1950  HB  VAL A 126      -6.665  -9.952  -3.125  1.00 95.94           H  
ATOM   1951  O   VAL A 126      -9.184  -9.861  -1.877  1.00 95.94           O  
ATOM   1952  CG1 VAL A 126      -6.341 -11.972  -2.501  1.00 95.94           C  
ATOM   1953 HG11 VAL A 126      -5.283 -11.776  -2.327  1.00 95.94           H  
ATOM   1954 HG12 VAL A 126      -6.844 -11.864  -1.540  1.00 95.94           H  
ATOM   1955 HG13 VAL A 126      -6.481 -12.990  -2.866  1.00 95.94           H  
ATOM   1956  CG2 VAL A 126      -6.094 -11.141  -4.816  1.00 95.94           C  
ATOM   1957 HG21 VAL A 126      -5.031 -11.220  -4.589  1.00 95.94           H  
ATOM   1958 HG22 VAL A 126      -6.256 -10.288  -5.474  1.00 95.94           H  
ATOM   1959 HG23 VAL A 126      -6.416 -12.058  -5.310  1.00 95.94           H  
ATOM   1960  N   THR A 127      -9.715 -12.044  -1.955  1.00 95.93           N  
ATOM   1961  H   THR A 127      -9.673 -12.905  -2.482  1.00 95.93           H  
ATOM   1962  CA  THR A 127     -10.200 -12.134  -0.580  1.00 95.93           C  
ATOM   1963  HA  THR A 127     -10.564 -11.158  -0.258  1.00 95.93           H  
ATOM   1964  C   THR A 127      -9.041 -12.560   0.313  1.00 95.93           C  
ATOM   1965  CB  THR A 127     -11.355 -13.134  -0.466  1.00 95.93           C  
ATOM   1966  HB  THR A 127     -10.966 -14.140  -0.622  1.00 95.93           H  
ATOM   1967  O   THR A 127      -8.353 -13.525  -0.007  1.00 95.93           O  
ATOM   1968  CG2 THR A 127     -12.033 -13.081   0.901  1.00 95.93           C  
ATOM   1969 HG21 THR A 127     -12.365 -12.065   1.116  1.00 95.93           H  
ATOM   1970 HG22 THR A 127     -11.338 -13.405   1.676  1.00 95.93           H  
ATOM   1971 HG23 THR A 127     -12.893 -13.750   0.905  1.00 95.93           H  
ATOM   1972  OG1 THR A 127     -12.333 -12.892  -1.457  1.00 95.93           O  
ATOM   1973  HG1 THR A 127     -12.720 -12.021  -1.340  1.00 95.93           H  
ATOM   1974  N   VAL A 128      -8.829 -11.849   1.418  1.00 94.08           N  
ATOM   1975  H   VAL A 128      -9.429 -11.057   1.596  1.00 94.08           H  
ATOM   1976  CA  VAL A 128      -7.813 -12.165   2.427  1.00 94.08           C  
ATOM   1977  HA  VAL A 128      -7.280 -13.071   2.140  1.00 94.08           H  
ATOM   1978  C   VAL A 128      -8.537 -12.433   3.741  1.00 94.08           C  
ATOM   1979  CB  VAL A 128      -6.777 -11.032   2.565  1.00 94.08           C  
ATOM   1980  HB  VAL A 128      -7.241 -10.172   3.047  1.00 94.08           H  
ATOM   1981  O   VAL A 128      -9.178 -11.543   4.306  1.00 94.08           O  
ATOM   1982  CG1 VAL A 128      -5.582 -11.484   3.410  1.00 94.08           C  
ATOM   1983 HG11 VAL A 128      -4.884 -10.659   3.552  1.00 94.08           H  
ATOM   1984 HG12 VAL A 128      -5.917 -11.831   4.388  1.00 94.08           H  
ATOM   1985 HG13 VAL A 128      -5.062 -12.307   2.920  1.00 94.08           H  
ATOM   1986  CG2 VAL A 128      -6.230 -10.570   1.207  1.00 94.08           C  
ATOM   1987 HG21 VAL A 128      -5.794 -11.417   0.677  1.00 94.08           H  
ATOM   1988 HG22 VAL A 128      -5.465  -9.811   1.370  1.00 94.08           H  
ATOM   1989 HG23 VAL A 128      -7.025 -10.130   0.606  1.00 94.08           H  
ATOM   1990  N   ASN A 129      -8.492 -13.673   4.214  1.00 94.33           N  
ATOM   1991  H   ASN A 129      -7.934 -14.355   3.720  1.00 94.33           H  
ATOM   1992  CA  ASN A 129      -9.151 -14.098   5.446  1.00 94.33           C  
ATOM   1993  HA  ASN A 129     -10.150 -13.664   5.461  1.00 94.33           H  
ATOM   1994  C   ASN A 129      -8.394 -13.612   6.697  1.00 94.33           C  
ATOM   1995  CB  ASN A 129      -9.293 -15.627   5.431  1.00 94.33           C  
ATOM   1996  HB2 ASN A 129      -8.309 -16.083   5.330  1.00 94.33           H  
ATOM   1997  HB3 ASN A 129      -9.726 -15.977   6.368  1.00 94.33           H  
ATOM   1998  O   ASN A 129      -7.217 -13.267   6.607  1.00 94.33           O  
ATOM   1999  CG  ASN A 129     -10.193 -16.092   4.307  1.00 94.33           C  
ATOM   2000  ND2 ASN A 129      -9.640 -16.716   3.299  1.00 94.33           N  
ATOM   2001 HD21 ASN A 129      -8.640 -16.627   3.189  1.00 94.33           H  
ATOM   2002 HD22 ASN A 129     -10.220 -16.914   2.496  1.00 94.33           H  
ATOM   2003  OD1 ASN A 129     -11.395 -15.874   4.322  1.00 94.33           O  
ATOM   2004  N   PRO A 130      -9.032 -13.598   7.882  1.00 92.26           N  
ATOM   2005  CA  PRO A 130      -8.354 -13.299   9.142  1.00 92.26           C  
ATOM   2006  HA  PRO A 130      -8.090 -12.242   9.157  1.00 92.26           H  
ATOM   2007  C   PRO A 130      -7.097 -14.153   9.359  1.00 92.26           C  
ATOM   2008  CB  PRO A 130      -9.400 -13.577  10.226  1.00 92.26           C  
ATOM   2009  HB2 PRO A 130      -9.410 -14.635  10.488  1.00 92.26           H  
ATOM   2010  HB3 PRO A 130      -9.243 -12.973  11.120  1.00 92.26           H  
ATOM   2011  O   PRO A 130      -7.157 -15.382   9.317  1.00 92.26           O  
ATOM   2012  CG  PRO A 130     -10.701 -13.230   9.513  1.00 92.26           C  
ATOM   2013  HG2 PRO A 130     -11.569 -13.686   9.990  1.00 92.26           H  
ATOM   2014  HG3 PRO A 130     -10.799 -12.146   9.463  1.00 92.26           H  
ATOM   2015  CD  PRO A 130     -10.455 -13.788   8.115  1.00 92.26           C  
ATOM   2016  HD2 PRO A 130     -11.057 -13.244   7.386  1.00 92.26           H  
ATOM   2017  HD3 PRO A 130     -10.696 -14.851   8.095  1.00 92.26           H  
ATOM   2018  N   GLY A 131      -5.966 -13.498   9.611  1.00 92.17           N  
ATOM   2019  H   GLY A 131      -5.985 -12.490   9.547  1.00 92.17           H  
ATOM   2020  CA  GLY A 131      -4.650 -14.115   9.784  1.00 92.17           C  
ATOM   2021  HA2 GLY A 131      -3.989 -13.387  10.255  1.00 92.17           H  
ATOM   2022  HA3 GLY A 131      -4.743 -14.979  10.441  1.00 92.17           H  
ATOM   2023  C   GLY A 131      -3.975 -14.579   8.489  1.00 92.17           C  
ATOM   2024  O   GLY A 131      -2.890 -15.156   8.557  1.00 92.17           O  
ATOM   2025  N   GLU A 132      -4.591 -14.360   7.326  1.00 95.15           N  
ATOM   2026  H   GLU A 132      -5.464 -13.853   7.322  1.00 95.15           H  
ATOM   2027  CA  GLU A 132      -4.037 -14.746   6.029  1.00 95.15           C  
ATOM   2028  HA  GLU A 132      -3.447 -15.651   6.171  1.00 95.15           H  
ATOM   2029  C   GLU A 132      -3.099 -13.666   5.474  1.00 95.15           C  
ATOM   2030  CB  GLU A 132      -5.177 -15.092   5.054  1.00 95.15           C  
ATOM   2031  HB2 GLU A 132      -5.868 -15.765   5.561  1.00 95.15           H  
ATOM   2032  HB3 GLU A 132      -5.705 -14.176   4.789  1.00 95.15           H  
ATOM   2033  O   GLU A 132      -3.300 -12.462   5.666  1.00 95.15           O  
ATOM   2034  CG  GLU A 132      -4.710 -15.771   3.756  1.00 95.15           C  
ATOM   2035  HG2 GLU A 132      -4.094 -16.631   4.020  1.00 95.15           H  
ATOM   2036  HG3 GLU A 132      -4.094 -15.073   3.190  1.00 95.15           H  
ATOM   2037  CD  GLU A 132      -5.879 -16.234   2.867  1.00 95.15           C  
ATOM   2038  OE1 GLU A 132      -5.654 -17.125   2.022  1.00 95.15           O  
ATOM   2039  OE2 GLU A 132      -7.018 -15.737   3.049  1.00 95.15           O  
ATOM   2040  N   GLU A 133      -2.085 -14.122   4.740  1.00 94.35           N  
ATOM   2041  H   GLU A 133      -2.003 -15.118   4.598  1.00 94.35           H  
ATOM   2042  CA  GLU A 133      -1.234 -13.293   3.895  1.00 94.35           C  
ATOM   2043  HA  GLU A 133      -1.625 -12.276   3.915  1.00 94.35           H  
ATOM   2044  C   GLU A 133      -1.302 -13.815   2.454  1.00 94.35           C  
ATOM   2045  CB  GLU A 133       0.199 -13.249   4.454  1.00 94.35           C  
ATOM   2046  HB2 GLU A 133       0.144 -12.929   5.495  1.00 94.35           H  
ATOM   2047  HB3 GLU A 133       0.634 -14.248   4.419  1.00 94.35           H  
ATOM   2048  O   GLU A 133      -1.136 -15.011   2.210  1.00 94.35           O  
ATOM   2049  CG  GLU A 133       1.106 -12.270   3.683  1.00 94.35           C  
ATOM   2050  HG2 GLU A 133       1.180 -12.602   2.648  1.00 94.35           H  
ATOM   2051  HG3 GLU A 133       0.638 -11.286   3.685  1.00 94.35           H  
ATOM   2052  CD  GLU A 133       2.525 -12.135   4.271  1.00 94.35           C  
ATOM   2053  OE1 GLU A 133       3.421 -11.672   3.521  1.00 94.35           O  
ATOM   2054  OE2 GLU A 133       2.723 -12.448   5.468  1.00 94.35           O  
ATOM   2055  N   VAL A 134      -1.547 -12.921   1.496  1.00 95.72           N  
ATOM   2056  H   VAL A 134      -1.641 -11.955   1.774  1.00 95.72           H  
ATOM   2057  CA  VAL A 134      -1.628 -13.232   0.064  1.00 95.72           C  
ATOM   2058  HA  VAL A 134      -1.310 -14.263  -0.085  1.00 95.72           H  
ATOM   2059  C   VAL A 134      -0.677 -12.332  -0.716  1.00 95.72           C  
ATOM   2060  CB  VAL A 134      -3.067 -13.108  -0.480  1.00 95.72           C  
ATOM   2061  HB  VAL A 134      -3.404 -12.075  -0.395  1.00 95.72           H  
ATOM   2062  O   VAL A 134      -0.653 -11.119  -0.523  1.00 95.72           O  
ATOM   2063  CG1 VAL A 134      -3.103 -13.521  -1.960  1.00 95.72           C  
ATOM   2064 HG11 VAL A 134      -2.574 -14.465  -2.093  1.00 95.72           H  
ATOM   2065 HG12 VAL A 134      -2.641 -12.753  -2.579  1.00 95.72           H  
ATOM   2066 HG13 VAL A 134      -4.132 -13.671  -2.289  1.00 95.72           H  
ATOM   2067  CG2 VAL A 134      -4.054 -14.001   0.281  1.00 95.72           C  
ATOM   2068 HG21 VAL A 134      -5.054 -13.919  -0.145  1.00 95.72           H  
ATOM   2069 HG22 VAL A 134      -3.733 -15.042   0.247  1.00 95.72           H  
ATOM   2070 HG23 VAL A 134      -4.109 -13.688   1.324  1.00 95.72           H  
ATOM   2071  N   GLU A 135       0.075 -12.911  -1.651  1.00 94.98           N  
ATOM   2072  H   GLU A 135       0.000 -13.910  -1.779  1.00 94.98           H  
ATOM   2073  CA  GLU A 135       0.933 -12.168  -2.577  1.00 94.98           C  
ATOM   2074  HA  GLU A 135       0.992 -11.132  -2.243  1.00 94.98           H  
ATOM   2075  C   GLU A 135       0.335 -12.165  -3.993  1.00 94.98           C  
ATOM   2076  CB  GLU A 135       2.369 -12.722  -2.536  1.00 94.98           C  
ATOM   2077  HB2 GLU A 135       2.699 -12.768  -1.498  1.00 94.98           H  
ATOM   2078  HB3 GLU A 135       2.383 -13.731  -2.950  1.00 94.98           H  
ATOM   2079  O   GLU A 135      -0.047 -13.204  -4.533  1.00 94.98           O  
ATOM   2080  CG  GLU A 135       3.349 -11.833  -3.319  1.00 94.98           C  
ATOM   2081  HG2 GLU A 135       3.307 -10.820  -2.919  1.00 94.98           H  
ATOM   2082  HG3 GLU A 135       3.032 -11.783  -4.361  1.00 94.98           H  
ATOM   2083  CD  GLU A 135       4.801 -12.341  -3.259  1.00 94.98           C  
ATOM   2084  OE1 GLU A 135       5.258 -12.900  -4.282  1.00 94.98           O  
ATOM   2085  OE2 GLU A 135       5.498 -12.075  -2.245  1.00 94.98           O  
ATOM   2086  N   VAL A 136       0.288 -10.990  -4.622  1.00 94.50           N  
ATOM   2087  H   VAL A 136       0.577 -10.174  -4.101  1.00 94.50           H  
ATOM   2088  CA  VAL A 136      -0.131 -10.792  -6.014  1.00 94.50           C  
ATOM   2089  HA  VAL A 136      -0.349 -11.762  -6.462  1.00 94.50           H  
ATOM   2090  C   VAL A 136       1.010 -10.143  -6.781  1.00 94.50           C  
ATOM   2091  CB  VAL A 136      -1.401  -9.927  -6.114  1.00 94.50           C  
ATOM   2092  HB  VAL A 136      -1.177  -8.909  -5.792  1.00 94.50           H  
ATOM   2093  O   VAL A 136       1.479  -9.072  -6.410  1.00 94.50           O  
ATOM   2094  CG1 VAL A 136      -1.918  -9.876  -7.560  1.00 94.50           C  
ATOM   2095 HG11 VAL A 136      -1.167  -9.437  -8.216  1.00 94.50           H  
ATOM   2096 HG12 VAL A 136      -2.812  -9.255  -7.603  1.00 94.50           H  
ATOM   2097 HG13 VAL A 136      -2.158 -10.882  -7.905  1.00 94.50           H  
ATOM   2098  CG2 VAL A 136      -2.532 -10.464  -5.235  1.00 94.50           C  
ATOM   2099 HG21 VAL A 136      -2.752 -11.500  -5.493  1.00 94.50           H  
ATOM   2100 HG22 VAL A 136      -2.246 -10.413  -4.184  1.00 94.50           H  
ATOM   2101 HG23 VAL A 136      -3.420  -9.846  -5.368  1.00 94.50           H  
ATOM   2102  N   THR A 137       1.448 -10.764  -7.875  1.00 93.08           N  
ATOM   2103  H   THR A 137       0.999 -11.622  -8.160  1.00 93.08           H  
ATOM   2104  CA  THR A 137       2.504 -10.211  -8.735  1.00 93.08           C  
ATOM   2105  HA  THR A 137       2.952  -9.347  -8.244  1.00 93.08           H  
ATOM   2106  C   THR A 137       1.928  -9.739 -10.066  1.00 93.08           C  
ATOM   2107  CB  THR A 137       3.640 -11.217  -8.950  1.00 93.08           C  
ATOM   2108  HB  THR A 137       3.251 -12.113  -9.434  1.00 93.08           H  
ATOM   2109  O   THR A 137       1.175 -10.464 -10.715  1.00 93.08           O  
ATOM   2110  CG2 THR A 137       4.787 -10.645  -9.787  1.00 93.08           C  
ATOM   2111 HG21 THR A 137       4.461 -10.485 -10.815  1.00 93.08           H  
ATOM   2112 HG22 THR A 137       5.122  -9.699  -9.361  1.00 93.08           H  
ATOM   2113 HG23 THR A 137       5.619 -11.349  -9.793  1.00 93.08           H  
ATOM   2114  OG1 THR A 137       4.227 -11.572  -7.720  1.00 93.08           O  
ATOM   2115  HG1 THR A 137       3.558 -11.903  -7.116  1.00 93.08           H  
ATOM   2116  N   PHE A 138       2.335  -8.545 -10.485  1.00 90.79           N  
ATOM   2117  H   PHE A 138       2.935  -8.016  -9.869  1.00 90.79           H  
ATOM   2118  CA  PHE A 138       2.114  -7.982 -11.813  1.00 90.79           C  
ATOM   2119  HA  PHE A 138       1.451  -8.629 -12.387  1.00 90.79           H  
ATOM   2120  C   PHE A 138       3.453  -7.894 -12.545  1.00 90.79           C  
ATOM   2121  CB  PHE A 138       1.453  -6.604 -11.691  1.00 90.79           C  
ATOM   2122  HB2 PHE A 138       1.341  -6.180 -12.688  1.00 90.79           H  
ATOM   2123  HB3 PHE A 138       2.110  -5.943 -11.126  1.00 90.79           H  
ATOM   2124  O   PHE A 138       4.489  -7.676 -11.916  1.00 90.79           O  
ATOM   2125  CG  PHE A 138       0.096  -6.637 -11.019  1.00 90.79           C  
ATOM   2126  CD1 PHE A 138      -1.073  -6.705 -11.800  1.00 90.79           C  
ATOM   2127  HD1 PHE A 138      -1.005  -6.735 -12.877  1.00 90.79           H  
ATOM   2128  CD2 PHE A 138       0.001  -6.620  -9.614  1.00 90.79           C  
ATOM   2129  HD2 PHE A 138       0.896  -6.587  -9.011  1.00 90.79           H  
ATOM   2130  CE1 PHE A 138      -2.333  -6.730 -11.178  1.00 90.79           C  
ATOM   2131  HE1 PHE A 138      -3.226  -6.757 -11.785  1.00 90.79           H  
ATOM   2132  CE2 PHE A 138      -1.258  -6.663  -8.992  1.00 90.79           C  
ATOM   2133  HE2 PHE A 138      -1.322  -6.662  -7.914  1.00 90.79           H  
ATOM   2134  CZ  PHE A 138      -2.425  -6.707  -9.775  1.00 90.79           C  
ATOM   2135  HZ  PHE A 138      -3.393  -6.716  -9.296  1.00 90.79           H  
ATOM   2136  N   SER A 139       3.447  -8.058 -13.865  1.00 88.08           N  
ATOM   2137  H   SER A 139       2.566  -8.188 -14.342  1.00 88.08           H  
ATOM   2138  CA  SER A 139       4.642  -7.917 -14.704  1.00 88.08           C  
ATOM   2139  HA  SER A 139       5.449  -7.468 -14.125  1.00 88.08           H  
ATOM   2140  C   SER A 139       4.336  -6.982 -15.861  1.00 88.08           C  
ATOM   2141  CB  SER A 139       5.140  -9.272 -15.218  1.00 88.08           C  
ATOM   2142  HB2 SER A 139       6.062  -9.124 -15.781  1.00 88.08           H  
ATOM   2143  HB3 SER A 139       4.390  -9.720 -15.871  1.00 88.08           H  
ATOM   2144  O   SER A 139       3.305  -7.118 -16.516  1.00 88.08           O  
ATOM   2145  OG  SER A 139       5.390 -10.133 -14.121  1.00 88.08           O  
ATOM   2146  HG  SER A 139       5.620  -9.563 -13.383  1.00 88.08           H  
ATOM   2147  N   ALA A 140       5.218  -6.025 -16.115  1.00 77.73           N  
ATOM   2148  H   ALA A 140       6.061  -5.967 -15.561  1.00 77.73           H  
ATOM   2149  CA  ALA A 140       5.027  -5.027 -17.147  1.00 77.73           C  
ATOM   2150  HA  ALA A 140       4.252  -5.357 -17.839  1.00 77.73           H  
ATOM   2151  C   ALA A 140       6.315  -4.819 -17.941  1.00 77.73           C  
ATOM   2152  CB  ALA A 140       4.551  -3.727 -16.491  1.00 77.73           C  
ATOM   2153  HB1 ALA A 140       4.430  -2.960 -17.256  1.00 77.73           H  
ATOM   2154  HB2 ALA A 140       3.606  -3.888 -15.972  1.00 77.73           H  
ATOM   2155  HB3 ALA A 140       5.299  -3.375 -15.781  1.00 77.73           H  
ATOM   2156  O   ALA A 140       7.311  -4.352 -17.406  1.00 77.73           O  
ATOM   2157  N   ASN A 141       6.247  -5.051 -19.256  1.00 75.72           N  
ATOM   2158  H   ASN A 141       5.463  -5.580 -19.610  1.00 75.72           H  
ATOM   2159  CA  ASN A 141       7.328  -4.681 -20.182  1.00 75.72           C  
ATOM   2160  HA  ASN A 141       8.244  -5.192 -19.885  1.00 75.72           H  
ATOM   2161  C   ASN A 141       7.620  -3.167 -20.179  1.00 75.72           C  
ATOM   2162  CB  ASN A 141       6.936  -5.107 -21.609  1.00 75.72           C  
ATOM   2163  HB2 ASN A 141       7.727  -4.796 -22.292  1.00 75.72           H  
ATOM   2164  HB3 ASN A 141       6.021  -4.592 -21.898  1.00 75.72           H  
ATOM   2165  O   ASN A 141       8.677  -2.744 -20.633  1.00 75.72           O  
ATOM   2166  CG  ASN A 141       6.752  -6.601 -21.785  1.00 75.72           C  
ATOM   2167  ND2 ASN A 141       5.942  -7.012 -22.732  1.00 75.72           N  
ATOM   2168 HD21 ASN A 141       5.535  -6.357 -23.385  1.00 75.72           H  
ATOM   2169 HD22 ASN A 141       5.882  -8.016 -22.827  1.00 75.72           H  
ATOM   2170  OD1 ASN A 141       7.302  -7.428 -21.090  1.00 75.72           O  
ATOM   2171  N   ASP A 142       6.659  -2.365 -19.714  1.00 74.89           N  
ATOM   2172  H   ASP A 142       5.875  -2.807 -19.256  1.00 74.89           H  
ATOM   2173  CA  ASP A 142       6.783  -0.925 -19.519  1.00 74.89           C  
ATOM   2174  HA  ASP A 142       7.766  -0.587 -19.847  1.00 74.89           H  
ATOM   2175  C   ASP A 142       6.590  -0.596 -18.026  1.00 74.89           C  
ATOM   2176  CB  ASP A 142       5.763  -0.198 -20.405  1.00 74.89           C  
ATOM   2177  HB2 ASP A 142       4.762  -0.568 -20.184  1.00 74.89           H  
ATOM   2178  HB3 ASP A 142       5.982  -0.422 -21.449  1.00 74.89           H  
ATOM   2179  O   ASP A 142       5.455  -0.668 -17.535  1.00 74.89           O  
ATOM   2180  CG  ASP A 142       5.792   1.322 -20.211  1.00 74.89           C  
ATOM   2181  OD1 ASP A 142       6.684   1.818 -19.486  1.00 74.89           O  
ATOM   2182  OD2 ASP A 142       4.885   1.973 -20.770  1.00 74.89           O  
ATOM   2183  N   PRO A 143       7.659  -0.216 -17.303  1.00 70.97           N  
ATOM   2184  CA  PRO A 143       7.583   0.180 -15.900  1.00 70.97           C  
ATOM   2185  HA  PRO A 143       7.260  -0.681 -15.314  1.00 70.97           H  
ATOM   2186  C   PRO A 143       6.620   1.345 -15.636  1.00 70.97           C  
ATOM   2187  CB  PRO A 143       9.015   0.552 -15.501  1.00 70.97           C  
ATOM   2188  HB2 PRO A 143       9.226   0.285 -14.465  1.00 70.97           H  
ATOM   2189  HB3 PRO A 143       9.185   1.617 -15.660  1.00 70.97           H  
ATOM   2190  O   PRO A 143       6.071   1.432 -14.540  1.00 70.97           O  
ATOM   2191  CG  PRO A 143       9.880  -0.243 -16.475  1.00 70.97           C  
ATOM   2192  HG2 PRO A 143      10.855   0.221 -16.628  1.00 70.97           H  
ATOM   2193  HG3 PRO A 143       9.991  -1.266 -16.116  1.00 70.97           H  
ATOM   2194  CD  PRO A 143       9.044  -0.237 -17.749  1.00 70.97           C  
ATOM   2195  HD2 PRO A 143       9.266  -1.128 -18.336  1.00 70.97           H  
ATOM   2196  HD3 PRO A 143       9.251   0.663 -18.327  1.00 70.97           H  
ATOM   2197  N   HIS A 144       6.327   2.204 -16.624  1.00 75.47           N  
ATOM   2198  H   HIS A 144       6.735   2.074 -17.539  1.00 75.47           H  
ATOM   2199  CA  HIS A 144       5.369   3.303 -16.454  1.00 75.47           C  
ATOM   2200  HA  HIS A 144       5.688   3.900 -15.600  1.00 75.47           H  
ATOM   2201  C   HIS A 144       3.946   2.819 -16.144  1.00 75.47           C  
ATOM   2202  CB  HIS A 144       5.357   4.200 -17.697  1.00 75.47           C  
ATOM   2203  HB2 HIS A 144       4.594   4.967 -17.566  1.00 75.47           H  
ATOM   2204  HB3 HIS A 144       5.082   3.613 -18.573  1.00 75.47           H  
ATOM   2205  O   HIS A 144       3.152   3.574 -15.576  1.00 75.47           O  
ATOM   2206  CG  HIS A 144       6.665   4.901 -17.945  1.00 75.47           C  
ATOM   2207  CD2 HIS A 144       7.435   4.842 -19.076  1.00 75.47           C  
ATOM   2208  HD2 HIS A 144       7.217   4.258 -19.958  1.00 75.47           H  
ATOM   2209  ND1 HIS A 144       7.301   5.738 -17.061  1.00 75.47           N  
ATOM   2210  HD1 HIS A 144       7.037   5.877 -16.096  1.00 75.47           H  
ATOM   2211  CE1 HIS A 144       8.424   6.185 -17.646  1.00 75.47           C  
ATOM   2212  HE1 HIS A 144       9.154   6.830 -17.180  1.00 75.47           H  
ATOM   2213  NE2 HIS A 144       8.544   5.677 -18.881  1.00 75.47           N  
ATOM   2214  N   LYS A 145       3.616   1.550 -16.430  1.00 79.57           N  
ATOM   2215  H   LYS A 145       4.312   0.973 -16.880  1.00 79.57           H  
ATOM   2216  CA  LYS A 145       2.346   0.938 -15.997  1.00 79.57           C  
ATOM   2217  HA  LYS A 145       1.518   1.530 -16.387  1.00 79.57           H  
ATOM   2218  C   LYS A 145       2.183   0.921 -14.477  1.00 79.57           C  
ATOM   2219  CB  LYS A 145       2.239  -0.495 -16.526  1.00 79.57           C  
ATOM   2220  HB2 LYS A 145       1.351  -0.952 -16.087  1.00 79.57           H  
ATOM   2221  HB3 LYS A 145       3.108  -1.071 -16.208  1.00 79.57           H  
ATOM   2222  O   LYS A 145       1.055   0.911 -13.983  1.00 79.57           O  
ATOM   2223  CG  LYS A 145       2.108  -0.540 -18.052  1.00 79.57           C  
ATOM   2224  HG2 LYS A 145       1.334   0.157 -18.374  1.00 79.57           H  
ATOM   2225  HG3 LYS A 145       3.053  -0.258 -18.516  1.00 79.57           H  
ATOM   2226  CD  LYS A 145       1.713  -1.954 -18.482  1.00 79.57           C  
ATOM   2227  HD2 LYS A 145       0.727  -2.180 -18.075  1.00 79.57           H  
ATOM   2228  HD3 LYS A 145       2.426  -2.674 -18.082  1.00 79.57           H  
ATOM   2229  CE  LYS A 145       1.678  -2.068 -20.004  1.00 79.57           C  
ATOM   2230  HE2 LYS A 145       2.682  -1.892 -20.389  1.00 79.57           H  
ATOM   2231  HE3 LYS A 145       1.026  -1.288 -20.398  1.00 79.57           H  
ATOM   2232  NZ  LYS A 145       1.180  -3.407 -20.400  1.00 79.57           N  
ATOM   2233  HZ1 LYS A 145       1.747  -4.133 -19.986  1.00 79.57           H  
ATOM   2234  HZ2 LYS A 145       0.236  -3.534 -20.063  1.00 79.57           H  
ATOM   2235  HZ3 LYS A 145       1.177  -3.505 -21.406  1.00 79.57           H  
ATOM   2236  N   PHE A 146       3.290   0.951 -13.744  1.00 81.90           N  
ATOM   2237  H   PHE A 146       4.183   0.964 -14.216  1.00 81.90           H  
ATOM   2238  CA  PHE A 146       3.319   0.979 -12.290  1.00 81.90           C  
ATOM   2239  HA  PHE A 146       2.452   0.444 -11.903  1.00 81.90           H  
ATOM   2240  C   PHE A 146       3.225   2.386 -11.694  1.00 81.90           C  
ATOM   2241  CB  PHE A 146       4.580   0.256 -11.819  1.00 81.90           C  
ATOM   2242  HB2 PHE A 146       4.588   0.323 -10.731  1.00 81.90           H  
ATOM   2243  HB3 PHE A 146       5.452   0.813 -12.161  1.00 81.90           H  
ATOM   2244  O   PHE A 146       3.174   2.513 -10.475  1.00 81.90           O  
ATOM   2245  CG  PHE A 146       4.715  -1.200 -12.250  1.00 81.90           C  
ATOM   2246  CD1 PHE A 146       3.591  -2.045 -12.327  1.00 81.90           C  
ATOM   2247  HD1 PHE A 146       2.618  -1.664 -12.054  1.00 81.90           H  
ATOM   2248  CD2 PHE A 146       5.981  -1.718 -12.577  1.00 81.90           C  
ATOM   2249  HD2 PHE A 146       6.855  -1.085 -12.521  1.00 81.90           H  
ATOM   2250  CE1 PHE A 146       3.719  -3.381 -12.747  1.00 81.90           C  
ATOM   2251  HE1 PHE A 146       2.849  -4.018 -12.813  1.00 81.90           H  
ATOM   2252  CE2 PHE A 146       6.117  -3.058 -12.980  1.00 81.90           C  
ATOM   2253  HE2 PHE A 146       7.093  -3.445 -13.232  1.00 81.90           H  
ATOM   2254  CZ  PHE A 146       4.988  -3.891 -13.065  1.00 81.90           C  
ATOM   2255  HZ  PHE A 146       5.103  -4.918 -13.379  1.00 81.90           H  
ATOM   2256  N   ASN A 147       3.124   3.441 -12.512  1.00 84.53           N  
ATOM   2257  H   ASN A 147       3.235   3.300 -13.506  1.00 84.53           H  
ATOM   2258  CA  ASN A 147       3.059   4.815 -12.008  1.00 84.53           C  
ATOM   2259  HA  ASN A 147       3.864   4.941 -11.284  1.00 84.53           H  
ATOM   2260  C   ASN A 147       1.743   5.145 -11.288  1.00 84.53           C  
ATOM   2261  CB  ASN A 147       3.310   5.813 -13.149  1.00 84.53           C  
ATOM   2262  HB2 ASN A 147       2.694   5.568 -14.014  1.00 84.53           H  
ATOM   2263  HB3 ASN A 147       3.035   6.811 -12.808  1.00 84.53           H  
ATOM   2264  O   ASN A 147       1.668   6.164 -10.607  1.00 84.53           O  
ATOM   2265  CG  ASN A 147       4.766   5.891 -13.564  1.00 84.53           C  
ATOM   2266  ND2 ASN A 147       5.095   6.775 -14.475  1.00 84.53           N  
ATOM   2267 HD21 ASN A 147       4.394   7.417 -14.817  1.00 84.53           H  
ATOM   2268 HD22 ASN A 147       6.083   6.976 -14.520  1.00 84.53           H  
ATOM   2269  OD1 ASN A 147       5.641   5.207 -13.072  1.00 84.53           O  
ATOM   2270  N   ARG A 148       0.685   4.343 -11.467  1.00 88.38           N  
ATOM   2271  H   ARG A 148       0.825   3.508 -12.017  1.00 88.38           H  
ATOM   2272  CA  ARG A 148      -0.653   4.636 -10.926  1.00 88.38           C  
ATOM   2273  HA  ARG A 148      -0.533   5.305 -10.073  1.00 88.38           H  
ATOM   2274  C   ARG A 148      -1.377   3.405 -10.365  1.00 88.38           C  
ATOM   2275  CB  ARG A 148      -1.495   5.386 -11.974  1.00 88.38           C  
ATOM   2276  HB2 ARG A 148      -1.553   4.790 -12.885  1.00 88.38           H  
ATOM   2277  HB3 ARG A 148      -2.502   5.519 -11.580  1.00 88.38           H  
ATOM   2278  O   ARG A 148      -2.438   3.049 -10.890  1.00 88.38           O  
ATOM   2279  CG  ARG A 148      -0.934   6.775 -12.301  1.00 88.38           C  
ATOM   2280  HG2 ARG A 148       0.061   6.693 -12.739  1.00 88.38           H  
ATOM   2281  HG3 ARG A 148      -0.878   7.362 -11.384  1.00 88.38           H  
ATOM   2282  CD  ARG A 148      -1.841   7.481 -13.304  1.00 88.38           C  
ATOM   2283  HD2 ARG A 148      -1.828   6.921 -14.238  1.00 88.38           H  
ATOM   2284  HD3 ARG A 148      -2.856   7.500 -12.907  1.00 88.38           H  
ATOM   2285  NE  ARG A 148      -1.389   8.860 -13.538  1.00 88.38           N  
ATOM   2286  HE  ARG A 148      -0.768   9.279 -12.860  1.00 88.38           H  
ATOM   2287  NH1 ARG A 148      -2.779   9.381 -15.281  1.00 88.38           N  
ATOM   2288 HH11 ARG A 148      -3.070  10.049 -15.981  1.00 88.38           H  
ATOM   2289 HH12 ARG A 148      -3.135   8.437 -15.250  1.00 88.38           H  
ATOM   2290  NH2 ARG A 148      -1.347  10.901 -14.490  1.00 88.38           N  
ATOM   2291 HH21 ARG A 148      -1.677  11.608 -15.131  1.00 88.38           H  
ATOM   2292 HH22 ARG A 148      -0.886  11.202 -13.643  1.00 88.38           H  
ATOM   2293  CZ  ARG A 148      -1.837   9.703 -14.440  1.00 88.38           C  
ATOM   2294  N   PRO A 149      -0.829   2.703  -9.357  1.00 89.64           N  
ATOM   2295  CA  PRO A 149      -1.520   1.574  -8.767  1.00 89.64           C  
ATOM   2296  HA  PRO A 149      -1.931   0.941  -9.553  1.00 89.64           H  
ATOM   2297  C   PRO A 149      -2.666   2.072  -7.877  1.00 89.64           C  
ATOM   2298  CB  PRO A 149      -0.446   0.784  -8.025  1.00 89.64           C  
ATOM   2299  HB2 PRO A 149      -0.859   0.203  -7.201  1.00 89.64           H  
ATOM   2300  HB3 PRO A 149       0.072   0.129  -8.726  1.00 89.64           H  
ATOM   2301  O   PRO A 149      -2.576   3.096  -7.194  1.00 89.64           O  
ATOM   2302  CG  PRO A 149       0.513   1.871  -7.548  1.00 89.64           C  
ATOM   2303  HG2 PRO A 149       0.164   2.240  -6.584  1.00 89.64           H  
ATOM   2304  HG3 PRO A 149       1.532   1.494  -7.461  1.00 89.64           H  
ATOM   2305  CD  PRO A 149       0.405   2.961  -8.623  1.00 89.64           C  
ATOM   2306  HD2 PRO A 149       1.252   2.879  -9.304  1.00 89.64           H  
ATOM   2307  HD3 PRO A 149       0.398   3.951  -8.167  1.00 89.64           H  
ATOM   2308  N   GLN A 150      -3.766   1.332  -7.898  1.00 92.92           N  
ATOM   2309  H   GLN A 150      -3.777   0.515  -8.491  1.00 92.92           H  
ATOM   2310  CA  GLN A 150      -4.971   1.628  -7.136  1.00 92.92           C  
ATOM   2311  HA  GLN A 150      -4.770   2.425  -6.421  1.00 92.92           H  
ATOM   2312  C   GLN A 150      -5.386   0.388  -6.352  1.00 92.92           C  
ATOM   2313  CB  GLN A 150      -6.051   2.121  -8.109  1.00 92.92           C  
ATOM   2314  HB2 GLN A 150      -5.727   3.073  -8.529  1.00 92.92           H  
ATOM   2315  HB3 GLN A 150      -6.117   1.404  -8.927  1.00 92.92           H  
ATOM   2316  O   GLN A 150      -5.442  -0.714  -6.897  1.00 92.92           O  
ATOM   2317  CG  GLN A 150      -7.452   2.303  -7.502  1.00 92.92           C  
ATOM   2318  HG2 GLN A 150      -7.775   1.372  -7.037  1.00 92.92           H  
ATOM   2319  HG3 GLN A 150      -7.431   3.072  -6.729  1.00 92.92           H  
ATOM   2320  CD  GLN A 150      -8.493   2.661  -8.565  1.00 92.92           C  
ATOM   2321  NE2 GLN A 150      -9.725   2.889  -8.202  1.00 92.92           N  
ATOM   2322 HE21 GLN A 150      -9.946   3.118  -7.243  1.00 92.92           H  
ATOM   2323 HE22 GLN A 150     -10.376   3.165  -8.923  1.00 92.92           H  
ATOM   2324  OE1 GLN A 150      -8.257   2.715  -9.765  1.00 92.92           O  
ATOM   2325  N   PHE A 151      -5.721   0.598  -5.086  1.00 92.70           N  
ATOM   2326  H   PHE A 151      -5.644   1.537  -4.720  1.00 92.70           H  
ATOM   2327  CA  PHE A 151      -6.160  -0.421  -4.146  1.00 92.70           C  
ATOM   2328  HA  PHE A 151      -6.284  -1.373  -4.662  1.00 92.70           H  
ATOM   2329  C   PHE A 151      -7.502   0.023  -3.581  1.00 92.70           C  
ATOM   2330  CB  PHE A 151      -5.105  -0.608  -3.045  1.00 92.70           C  
ATOM   2331  HB2 PHE A 151      -5.395  -1.449  -2.415  1.00 92.70           H  
ATOM   2332  HB3 PHE A 151      -5.081   0.280  -2.413  1.00 92.70           H  
ATOM   2333  O   PHE A 151      -7.628   1.122  -3.054  1.00 92.70           O  
ATOM   2334  CG  PHE A 151      -3.713  -0.846  -3.595  1.00 92.70           C  
ATOM   2335  CD1 PHE A 151      -3.278  -2.152  -3.877  1.00 92.70           C  
ATOM   2336  HD1 PHE A 151      -3.908  -2.995  -3.632  1.00 92.70           H  
ATOM   2337  CD2 PHE A 151      -2.886   0.250  -3.905  1.00 92.70           C  
ATOM   2338  HD2 PHE A 151      -3.218   1.256  -3.695  1.00 92.70           H  
ATOM   2339  CE1 PHE A 151      -2.023  -2.360  -4.473  1.00 92.70           C  
ATOM   2340  HE1 PHE A 151      -1.686  -3.363  -4.690  1.00 92.70           H  
ATOM   2341  CE2 PHE A 151      -1.649   0.041  -4.535  1.00 92.70           C  
ATOM   2342  HE2 PHE A 151      -1.028   0.887  -4.791  1.00 92.70           H  
ATOM   2343  CZ  PHE A 151      -1.210  -1.265  -4.808  1.00 92.70           C  
ATOM   2344  HZ  PHE A 151      -0.255  -1.430  -5.283  1.00 92.70           H  
ATOM   2345  N   THR A 152      -8.530  -0.798  -3.720  1.00 92.65           N  
ATOM   2346  H   THR A 152      -8.383  -1.679  -4.192  1.00 92.65           H  
ATOM   2347  CA  THR A 152      -9.801  -0.608  -3.016  1.00 92.65           C  
ATOM   2348  HA  THR A 152      -9.797   0.319  -2.443  1.00 92.65           H  
ATOM   2349  C   THR A 152      -9.942  -1.759  -2.050  1.00 92.65           C  
ATOM   2350  CB  THR A 152     -10.981  -0.555  -3.987  1.00 92.65           C  
ATOM   2351  HB  THR A 152     -11.059  -1.504  -4.518  1.00 92.65           H  
ATOM   2352  O   THR A 152      -9.929  -2.905  -2.493  1.00 92.65           O  
ATOM   2353  CG2 THR A 152     -12.305  -0.265  -3.289  1.00 92.65           C  
ATOM   2354 HG21 THR A 152     -12.542  -1.063  -2.585  1.00 92.65           H  
ATOM   2355 HG22 THR A 152     -13.103  -0.223  -4.031  1.00 92.65           H  
ATOM   2356 HG23 THR A 152     -12.248   0.681  -2.752  1.00 92.65           H  
ATOM   2357  OG1 THR A 152     -10.745   0.477  -4.920  1.00 92.65           O  
ATOM   2358  HG1 THR A 152      -9.790   0.521  -5.009  1.00 92.65           H  
ATOM   2359  N   ILE A 153     -10.034  -1.458  -0.759  1.00 89.75           N  
ATOM   2360  H   ILE A 153     -10.082  -0.490  -0.476  1.00 89.75           H  
ATOM   2361  CA  ILE A 153     -10.260  -2.468   0.262  1.00 89.75           C  
ATOM   2362  HA  ILE A 153     -10.182  -3.441  -0.223  1.00 89.75           H  
ATOM   2363  C   ILE A 153     -11.685  -2.343   0.780  1.00 89.75           C  
ATOM   2364  CB  ILE A 153      -9.220  -2.463   1.403  1.00 89.75           C  
ATOM   2365  HB  ILE A 153      -9.425  -1.639   2.087  1.00 89.75           H  
ATOM   2366  O   ILE A 153     -12.112  -1.268   1.209  1.00 89.75           O  
ATOM   2367  CG1 ILE A 153      -7.748  -2.346   0.927  1.00 89.75           C  
ATOM   2368 HG12 ILE A 153      -7.632  -2.852  -0.031  1.00 89.75           H  
ATOM   2369 HG13 ILE A 153      -7.093  -2.841   1.643  1.00 89.75           H  
ATOM   2370  CG2 ILE A 153      -9.446  -3.791   2.161  1.00 89.75           C  
ATOM   2371 HG21 ILE A 153     -10.163  -3.640   2.968  1.00 89.75           H  
ATOM   2372 HG22 ILE A 153      -9.840  -4.572   1.510  1.00 89.75           H  
ATOM   2373 HG23 ILE A 153      -8.518  -4.203   2.557  1.00 89.75           H  
ATOM   2374  CD1 ILE A 153      -7.235  -0.902   0.811  1.00 89.75           C  
ATOM   2375 HD11 ILE A 153      -7.804  -0.343   0.068  1.00 89.75           H  
ATOM   2376 HD12 ILE A 153      -6.188  -0.914   0.511  1.00 89.75           H  
ATOM   2377 HD13 ILE A 153      -7.319  -0.402   1.777  1.00 89.75           H  
ATOM   2378  N   GLU A 154     -12.407  -3.452   0.727  1.00 89.42           N  
ATOM   2379  H   GLU A 154     -11.981  -4.284   0.346  1.00 89.42           H  
ATOM   2380  CA  GLU A 154     -13.779  -3.590   1.184  1.00 89.42           C  
ATOM   2381  HA  GLU A 154     -14.102  -2.643   1.616  1.00 89.42           H  
ATOM   2382  C   GLU A 154     -13.839  -4.643   2.298  1.00 89.42           C  
ATOM   2383  CB  GLU A 154     -14.727  -3.893   0.003  1.00 89.42           C  
ATOM   2384  HB2 GLU A 154     -14.491  -4.871  -0.416  1.00 89.42           H  
ATOM   2385  HB3 GLU A 154     -15.745  -3.912   0.392  1.00 89.42           H  
ATOM   2386  O   GLU A 154     -13.142  -5.656   2.280  1.00 89.42           O  
ATOM   2387  CG  GLU A 154     -14.629  -2.824  -1.109  1.00 89.42           C  
ATOM   2388  HG2 GLU A 154     -14.631  -1.845  -0.631  1.00 89.42           H  
ATOM   2389  HG3 GLU A 154     -13.675  -2.936  -1.624  1.00 89.42           H  
ATOM   2390  CD  GLU A 154     -15.759  -2.839  -2.159  1.00 89.42           C  
ATOM   2391  OE1 GLU A 154     -15.841  -1.837  -2.927  1.00 89.42           O  
ATOM   2392  OE2 GLU A 154     -16.603  -3.757  -2.137  1.00 89.42           O  
ATOM   2393  N   TRP A 155     -14.665  -4.388   3.302  1.00 84.48           N  
ATOM   2394  H   TRP A 155     -15.212  -3.540   3.256  1.00 84.48           H  
ATOM   2395  CA  TRP A 155     -14.965  -5.313   4.393  1.00 84.48           C  
ATOM   2396  HA  TRP A 155     -14.732  -6.330   4.078  1.00 84.48           H  
ATOM   2397  C   TRP A 155     -16.460  -5.257   4.697  1.00 84.48           C  
ATOM   2398  CB  TRP A 155     -14.099  -4.987   5.621  1.00 84.48           C  
ATOM   2399  HB2 TRP A 155     -13.054  -5.067   5.323  1.00 84.48           H  
ATOM   2400  HB3 TRP A 155     -14.273  -5.750   6.380  1.00 84.48           H  
ATOM   2401  O   TRP A 155     -17.134  -4.308   4.288  1.00 84.48           O  
ATOM   2402  CG  TRP A 155     -14.285  -3.637   6.251  1.00 84.48           C  
ATOM   2403  CD1 TRP A 155     -15.056  -3.368   7.330  1.00 84.48           C  
ATOM   2404  HD1 TRP A 155     -15.647  -4.101   7.860  1.00 84.48           H  
ATOM   2405  CD2 TRP A 155     -13.650  -2.374   5.885  1.00 84.48           C  
ATOM   2406  CE2 TRP A 155     -14.075  -1.374   6.813  1.00 84.48           C  
ATOM   2407  CE3 TRP A 155     -12.752  -1.974   4.873  1.00 84.48           C  
ATOM   2408  HE3 TRP A 155     -12.399  -2.703   4.158  1.00 84.48           H  
ATOM   2409  NE1 TRP A 155     -14.931  -2.035   7.669  1.00 84.48           N  
ATOM   2410  HE1 TRP A 155     -15.326  -1.653   8.517  1.00 84.48           H  
ATOM   2411  CH2 TRP A 155     -12.704   0.304   5.751  1.00 84.48           C  
ATOM   2412  HH2 TRP A 155     -12.287   1.300   5.741  1.00 84.48           H  
ATOM   2413  CZ2 TRP A 155     -13.622  -0.050   6.751  1.00 84.48           C  
ATOM   2414  HZ2 TRP A 155     -13.925   0.675   7.492  1.00 84.48           H  
ATOM   2415  CZ3 TRP A 155     -12.282  -0.649   4.806  1.00 84.48           C  
ATOM   2416  HZ3 TRP A 155     -11.558  -0.378   4.051  1.00 84.48           H  
ATOM   2417  N   GLY A 156     -16.980  -6.250   5.418  1.00 68.48           N  
ATOM   2418  H   GLY A 156     -16.366  -6.991   5.723  1.00 68.48           H  
ATOM   2419  CA  GLY A 156     -18.317  -6.171   6.020  1.00 68.48           C  
ATOM   2420  HA2 GLY A 156     -18.591  -7.128   6.465  1.00 68.48           H  
ATOM   2421  HA3 GLY A 156     -19.056  -5.887   5.271  1.00 68.48           H  
ATOM   2422  C   GLY A 156     -18.330  -5.125   7.120  1.00 68.48           C  
ATOM   2423  O   GLY A 156     -17.791  -5.449   8.197  1.00 68.48           O  
ATOM   2424  OXT GLY A 156     -18.774  -3.987   6.834  1.00 68.48           O  
TER    2425      GLY A 156                                                       
END   
