# Supplementary material for: Single-chain dimers from de novo immunoglobulins as robust scaffolds for multiple binding loops
Source: Nat Commun. 2023 Sep 23;14:5939. doi: 10.1038/s41467-023-41717-5 (PMC10517939; doi:10.1038/s41467-023-41717-5)
Supplement: Supplementary file 3 — Supplementary Data 1 [file 41467_2023_41717_MOESM3_ESM.zip › design_models/scIg+EF/scIg12+EF4/ranked_2.pdb]

ATOM      1  N   GLY A   1     -13.907  -0.943   7.958  1.00 94.70           N  
ATOM      2  H   GLY A   1     -13.000  -0.912   8.402  1.00 94.70           H  
ATOM      3  H2  GLY A   1     -14.556  -0.460   8.563  1.00 94.70           H  
ATOM      4  H3  GLY A   1     -14.163  -1.919   7.931  1.00 94.70           H  
ATOM      5  CA  GLY A   1     -13.836  -0.361   6.591  1.00 94.70           C  
ATOM      6  HA2 GLY A   1     -13.416   0.644   6.650  1.00 94.70           H  
ATOM      7  HA3 GLY A   1     -14.838  -0.323   6.163  1.00 94.70           H  
ATOM      8  C   GLY A   1     -12.954  -1.202   5.676  1.00 94.70           C  
ATOM      9  O   GLY A   1     -12.400  -2.183   6.149  1.00 94.70           O  
ATOM     10  N   ARG A   2     -12.840  -0.862   4.381  1.00 97.59           N  
ATOM     11  H   ARG A   2     -13.317  -0.045   4.028  1.00 97.59           H  
ATOM     12  CA  ARG A   2     -12.060  -1.635   3.395  1.00 97.59           C  
ATOM     13  HA  ARG A   2     -11.354  -2.277   3.921  1.00 97.59           H  
ATOM     14  C   ARG A   2     -11.253  -0.731   2.466  1.00 97.59           C  
ATOM     15  CB  ARG A   2     -13.012  -2.543   2.599  1.00 97.59           C  
ATOM     16  HB2 ARG A   2     -13.822  -1.937   2.194  1.00 97.59           H  
ATOM     17  HB3 ARG A   2     -13.442  -3.278   3.279  1.00 97.59           H  
ATOM     18  O   ARG A   2     -11.810   0.195   1.881  1.00 97.59           O  
ATOM     19  CG  ARG A   2     -12.325  -3.281   1.438  1.00 97.59           C  
ATOM     20  HG2 ARG A   2     -11.945  -2.561   0.714  1.00 97.59           H  
ATOM     21  HG3 ARG A   2     -11.499  -3.885   1.811  1.00 97.59           H  
ATOM     22  CD  ARG A   2     -13.346  -4.170   0.737  1.00 97.59           C  
ATOM     23  HD2 ARG A   2     -14.209  -3.565   0.462  1.00 97.59           H  
ATOM     24  HD3 ARG A   2     -13.678  -4.934   1.440  1.00 97.59           H  
ATOM     25  NE  ARG A   2     -12.783  -4.760  -0.488  1.00 97.59           N  
ATOM     26  HE  ARG A   2     -12.276  -4.129  -1.092  1.00 97.59           H  
ATOM     27  NH1 ARG A   2     -13.739  -6.822  -0.260  1.00 97.59           N  
ATOM     28 HH11 ARG A   2     -13.832  -7.782  -0.559  1.00 97.59           H  
ATOM     29 HH12 ARG A   2     -13.681  -6.712   0.742  1.00 97.59           H  
ATOM     30  NH2 ARG A   2     -12.554  -6.353  -2.090  1.00 97.59           N  
ATOM     31 HH21 ARG A   2     -11.970  -5.708  -2.602  1.00 97.59           H  
ATOM     32 HH22 ARG A   2     -12.709  -7.300  -2.403  1.00 97.59           H  
ATOM     33  CZ  ARG A   2     -13.034  -5.970  -0.940  1.00 97.59           C  
ATOM     34  N   VAL A   3      -9.974  -1.050   2.280  1.00 98.26           N  
ATOM     35  H   VAL A   3      -9.603  -1.823   2.814  1.00 98.26           H  
ATOM     36  CA  VAL A   3      -9.088  -0.421   1.287  1.00 98.26           C  
ATOM     37  HA  VAL A   3      -9.688   0.180   0.604  1.00 98.26           H  
ATOM     38  C   VAL A   3      -8.391  -1.486   0.467  1.00 98.26           C  
ATOM     39  CB  VAL A   3      -8.056   0.507   1.949  1.00 98.26           C  
ATOM     40  HB  VAL A   3      -7.638   0.000   2.818  1.00 98.26           H  
ATOM     41  O   VAL A   3      -7.920  -2.491   0.992  1.00 98.26           O  
ATOM     42  CG1 VAL A   3      -6.893   0.942   1.042  1.00 98.26           C  
ATOM     43 HG11 VAL A   3      -6.260   0.087   0.802  1.00 98.26           H  
ATOM     44 HG12 VAL A   3      -7.274   1.380   0.119  1.00 98.26           H  
ATOM     45 HG13 VAL A   3      -6.278   1.679   1.559  1.00 98.26           H  
ATOM     46  CG2 VAL A   3      -8.750   1.785   2.410  1.00 98.26           C  
ATOM     47 HG21 VAL A   3      -9.746   1.572   2.800  1.00 98.26           H  
ATOM     48 HG22 VAL A   3      -8.150   2.221   3.208  1.00 98.26           H  
ATOM     49 HG23 VAL A   3      -8.854   2.490   1.586  1.00 98.26           H  
ATOM     50  N   GLU A   4      -8.288  -1.241  -0.828  1.00 98.61           N  
ATOM     51  H   GLU A   4      -8.696  -0.390  -1.189  1.00 98.61           H  
ATOM     52  CA  GLU A   4      -7.560  -2.083  -1.756  1.00 98.61           C  
ATOM     53  HA  GLU A   4      -7.195  -2.969  -1.236  1.00 98.61           H  
ATOM     54  C   GLU A   4      -6.345  -1.339  -2.319  1.00 98.61           C  
ATOM     55  CB  GLU A   4      -8.537  -2.555  -2.830  1.00 98.61           C  
ATOM     56  HB2 GLU A   4      -8.932  -1.691  -3.364  1.00 98.61           H  
ATOM     57  HB3 GLU A   4      -9.362  -3.085  -2.352  1.00 98.61           H  
ATOM     58  O   GLU A   4      -6.459  -0.212  -2.797  1.00 98.61           O  
ATOM     59  CG  GLU A   4      -7.859  -3.490  -3.820  1.00 98.61           C  
ATOM     60  HG2 GLU A   4      -7.404  -4.317  -3.275  1.00 98.61           H  
ATOM     61  HG3 GLU A   4      -7.068  -2.951  -4.341  1.00 98.61           H  
ATOM     62  CD  GLU A   4      -8.834  -4.044  -4.854  1.00 98.61           C  
ATOM     63  OE1 GLU A   4      -8.472  -5.056  -5.483  1.00 98.61           O  
ATOM     64  OE2 GLU A   4      -9.918  -3.504  -5.139  1.00 98.61           O  
ATOM     65  N   VAL A   5      -5.189  -1.999  -2.288  1.00 98.65           N  
ATOM     66  H   VAL A   5      -5.185  -2.901  -1.834  1.00 98.65           H  
ATOM     67  CA  VAL A   5      -3.928  -1.568  -2.894  1.00 98.65           C  
ATOM     68  HA  VAL A   5      -4.058  -0.588  -3.352  1.00 98.65           H  
ATOM     69  C   VAL A   5      -3.565  -2.582  -3.975  1.00 98.65           C  
ATOM     70  CB  VAL A   5      -2.805  -1.468  -1.838  1.00 98.65           C  
ATOM     71  HB  VAL A   5      -2.594  -2.464  -1.448  1.00 98.65           H  
ATOM     72  O   VAL A   5      -3.255  -3.733  -3.670  1.00 98.65           O  
ATOM     73  CG1 VAL A   5      -1.513  -0.916  -2.455  1.00 98.65           C  
ATOM     74 HG11 VAL A   5      -1.684   0.083  -2.856  1.00 98.65           H  
ATOM     75 HG12 VAL A   5      -0.734  -0.864  -1.694  1.00 98.65           H  
ATOM     76 HG13 VAL A   5      -1.161  -1.570  -3.253  1.00 98.65           H  
ATOM     77  CG2 VAL A   5      -3.198  -0.586  -0.646  1.00 98.65           C  
ATOM     78 HG21 VAL A   5      -2.351  -0.468   0.029  1.00 98.65           H  
ATOM     79 HG22 VAL A   5      -4.012  -1.053  -0.091  1.00 98.65           H  
ATOM     80 HG23 VAL A   5      -3.526   0.394  -0.994  1.00 98.65           H  
ATOM     81  N   ARG A   6      -3.600  -2.177  -5.244  1.00 98.48           N  
ATOM     82  H   ARG A   6      -3.872  -1.220  -5.418  1.00 98.48           H  
ATOM     83  CA  ARG A   6      -3.117  -2.978  -6.379  1.00 98.48           C  
ATOM     84  HA  ARG A   6      -2.901  -3.998  -6.060  1.00 98.48           H  
ATOM     85  C   ARG A   6      -1.826  -2.376  -6.891  1.00 98.48           C  
ATOM     86  CB  ARG A   6      -4.148  -3.022  -7.512  1.00 98.48           C  
ATOM     87  HB2 ARG A   6      -3.705  -3.533  -8.368  1.00 98.48           H  
ATOM     88  HB3 ARG A   6      -4.382  -2.000  -7.810  1.00 98.48           H  
ATOM     89  O   ARG A   6      -1.805  -1.201  -7.246  1.00 98.48           O  
ATOM     90  CG  ARG A   6      -5.442  -3.739  -7.133  1.00 98.48           C  
ATOM     91  HG2 ARG A   6      -5.885  -3.260  -6.260  1.00 98.48           H  
ATOM     92  HG3 ARG A   6      -5.222  -4.782  -6.908  1.00 98.48           H  
ATOM     93  CD  ARG A   6      -6.431  -3.671  -8.300  1.00 98.48           C  
ATOM     94  HD2 ARG A   6      -6.010  -4.191  -9.160  1.00 98.48           H  
ATOM     95  HD3 ARG A   6      -6.593  -2.624  -8.555  1.00 98.48           H  
ATOM     96  NE  ARG A   6      -7.706  -4.289  -7.924  1.00 98.48           N  
ATOM     97  HE  ARG A   6      -7.740  -4.752  -7.027  1.00 98.48           H  
ATOM     98  NH1 ARG A   6      -9.065  -3.449  -9.563  1.00 98.48           N  
ATOM     99 HH11 ARG A   6      -9.995  -3.165  -9.835  1.00 98.48           H  
ATOM    100 HH12 ARG A   6      -8.259  -2.988  -9.960  1.00 98.48           H  
ATOM    101  NH2 ARG A   6      -9.946  -4.517  -7.808  1.00 98.48           N  
ATOM    102 HH21 ARG A   6      -9.780  -4.676  -6.825  1.00 98.48           H  
ATOM    103 HH22 ARG A   6     -10.862  -4.161  -8.044  1.00 98.48           H  
ATOM    104  CZ  ARG A   6      -8.897  -4.093  -8.443  1.00 98.48           C  
ATOM    105  N   VAL A   7      -0.776  -3.177  -6.968  1.00 97.36           N  
ATOM    106  H   VAL A   7      -0.865  -4.143  -6.686  1.00 97.36           H  
ATOM    107  CA  VAL A   7       0.503  -2.757  -7.539  1.00 97.36           C  
ATOM    108  HA  VAL A   7       0.496  -1.678  -7.691  1.00 97.36           H  
ATOM    109  C   VAL A   7       0.668  -3.424  -8.899  1.00 97.36           C  
ATOM    110  CB  VAL A   7       1.666  -3.068  -6.585  1.00 97.36           C  
ATOM    111  HB  VAL A   7       1.805  -4.148  -6.546  1.00 97.36           H  
ATOM    112  O   VAL A   7       0.267  -4.570  -9.076  1.00 97.36           O  
ATOM    113  CG1 VAL A   7       2.973  -2.435  -7.066  1.00 97.36           C  
ATOM    114 HG11 VAL A   7       2.844  -1.361  -7.200  1.00 97.36           H  
ATOM    115 HG12 VAL A   7       3.765  -2.610  -6.338  1.00 97.36           H  
ATOM    116 HG13 VAL A   7       3.284  -2.878  -8.012  1.00 97.36           H  
ATOM    117  CG2 VAL A   7       1.392  -2.574  -5.157  1.00 97.36           C  
ATOM    118 HG21 VAL A   7       0.527  -3.085  -4.736  1.00 97.36           H  
ATOM    119 HG22 VAL A   7       2.250  -2.806  -4.526  1.00 97.36           H  
ATOM    120 HG23 VAL A   7       1.213  -1.498  -5.160  1.00 97.36           H  
ATOM    121  N   GLU A   8       1.230  -2.711  -9.864  1.00 94.75           N  
ATOM    122  H   GLU A   8       1.450  -1.744  -9.673  1.00 94.75           H  
ATOM    123  CA  GLU A   8       1.630  -3.229 -11.170  1.00 94.75           C  
ATOM    124  HA  GLU A   8       1.617  -4.319 -11.150  1.00 94.75           H  
ATOM    125  C   GLU A   8       3.059  -2.762 -11.455  1.00 94.75           C  
ATOM    126  CB  GLU A   8       0.626  -2.773 -12.245  1.00 94.75           C  
ATOM    127  HB2 GLU A   8      -0.365  -3.128 -11.964  1.00 94.75           H  
ATOM    128  HB3 GLU A   8       0.604  -1.683 -12.269  1.00 94.75           H  
ATOM    129  O   GLU A   8       3.313  -1.559 -11.526  1.00 94.75           O  
ATOM    130  CG  GLU A   8       0.945  -3.299 -13.656  1.00 94.75           C  
ATOM    131  HG2 GLU A   8       1.913  -2.911 -13.974  1.00 94.75           H  
ATOM    132  HG3 GLU A   8       1.013  -4.386 -13.610  1.00 94.75           H  
ATOM    133  CD  GLU A   8      -0.118  -2.899 -14.702  1.00 94.75           C  
ATOM    134  OE1 GLU A   8      -0.416  -3.733 -15.594  1.00 94.75           O  
ATOM    135  OE2 GLU A   8      -0.703  -1.795 -14.613  1.00 94.75           O  
ATOM    136  N   PHE A   9       3.986  -3.707 -11.602  1.00 90.21           N  
ATOM    137  H   PHE A   9       3.710  -4.673 -11.499  1.00 90.21           H  
ATOM    138  CA  PHE A   9       5.359  -3.446 -12.033  1.00 90.21           C  
ATOM    139  HA  PHE A   9       5.613  -2.406 -11.831  1.00 90.21           H  
ATOM    140  C   PHE A   9       5.468  -3.678 -13.544  1.00 90.21           C  
ATOM    141  CB  PHE A   9       6.344  -4.321 -11.247  1.00 90.21           C  
ATOM    142  HB2 PHE A   9       7.356  -4.072 -11.565  1.00 90.21           H  
ATOM    143  HB3 PHE A   9       6.175  -5.366 -11.509  1.00 90.21           H  
ATOM    144  O   PHE A   9       5.061  -4.726 -14.050  1.00 90.21           O  
ATOM    145  CG  PHE A   9       6.261  -4.176  -9.737  1.00 90.21           C  
ATOM    146  CD1 PHE A   9       6.988  -3.175  -9.066  1.00 90.21           C  
ATOM    147  HD1 PHE A   9       7.604  -2.486  -9.625  1.00 90.21           H  
ATOM    148  CD2 PHE A   9       5.470  -5.068  -8.992  1.00 90.21           C  
ATOM    149  HD2 PHE A   9       4.902  -5.837  -9.495  1.00 90.21           H  
ATOM    150  CE1 PHE A   9       6.927  -3.094  -7.661  1.00 90.21           C  
ATOM    151  HE1 PHE A   9       7.486  -2.341  -7.125  1.00 90.21           H  
ATOM    152  CE2 PHE A   9       5.422  -4.996  -7.595  1.00 90.21           C  
ATOM    153  HE2 PHE A   9       4.844  -5.719  -7.038  1.00 90.21           H  
ATOM    154  CZ  PHE A   9       6.157  -4.010  -6.929  1.00 90.21           C  
ATOM    155  HZ  PHE A   9       6.141  -3.974  -5.850  1.00 90.21           H  
ATOM    156  N   GLU A  10       6.003  -2.694 -14.261  1.00 86.77           N  
ATOM    157  H   GLU A  10       6.324  -1.868 -13.775  1.00 86.77           H  
ATOM    158  CA  GLU A  10       6.163  -2.698 -15.715  1.00 86.77           C  
ATOM    159  HA  GLU A  10       6.160  -3.724 -16.082  1.00 86.77           H  
ATOM    160  C   GLU A  10       7.522  -2.072 -16.059  1.00 86.77           C  
ATOM    161  CB  GLU A  10       4.974  -1.950 -16.359  1.00 86.77           C  
ATOM    162  HB2 GLU A  10       4.997  -0.903 -16.055  1.00 86.77           H  
ATOM    163  HB3 GLU A  10       4.046  -2.387 -15.989  1.00 86.77           H  
ATOM    164  O   GLU A  10       7.622  -0.861 -16.255  1.00 86.77           O  
ATOM    165  CG  GLU A  10       4.965  -2.042 -17.895  1.00 86.77           C  
ATOM    166  HG2 GLU A  10       5.913  -1.666 -18.281  1.00 86.77           H  
ATOM    167  HG3 GLU A  10       4.888  -3.094 -18.172  1.00 86.77           H  
ATOM    168  CD  GLU A  10       3.818  -1.257 -18.572  1.00 86.77           C  
ATOM    169  OE1 GLU A  10       3.669  -1.392 -19.805  1.00 86.77           O  
ATOM    170  OE2 GLU A  10       3.074  -0.481 -17.908  1.00 86.77           O  
ATOM    171  N   GLY A  11       8.577  -2.893 -16.081  1.00 81.27           N  
ATOM    172  H   GLY A  11       8.449  -3.868 -15.848  1.00 81.27           H  
ATOM    173  CA  GLY A  11       9.944  -2.453 -16.372  1.00 81.27           C  
ATOM    174  HA2 GLY A  11      10.625  -3.296 -16.260  1.00 81.27           H  
ATOM    175  HA3 GLY A  11      10.000  -2.106 -17.403  1.00 81.27           H  
ATOM    176  C   GLY A  11      10.415  -1.335 -15.436  1.00 81.27           C  
ATOM    177  O   GLY A  11      10.621  -1.544 -14.243  1.00 81.27           O  
ATOM    178  N   ASP A  12      10.555  -0.129 -15.984  1.00 86.20           N  
ATOM    179  H   ASP A  12      10.235   0.006 -16.932  1.00 86.20           H  
ATOM    180  CA  ASP A  12      11.009   1.076 -15.284  1.00 86.20           C  
ATOM    181  HA  ASP A  12      11.744   0.775 -14.537  1.00 86.20           H  
ATOM    182  C   ASP A  12       9.893   1.822 -14.529  1.00 86.20           C  
ATOM    183  CB  ASP A  12      11.730   1.992 -16.288  1.00 86.20           C  
ATOM    184  HB2 ASP A  12      12.464   1.406 -16.842  1.00 86.20           H  
ATOM    185  HB3 ASP A  12      12.275   2.753 -15.730  1.00 86.20           H  
ATOM    186  O   ASP A  12      10.133   2.891 -13.955  1.00 86.20           O  
ATOM    187  CG  ASP A  12      10.804   2.706 -17.285  1.00 86.20           C  
ATOM    188  OD1 ASP A  12       9.679   2.222 -17.553  1.00 86.20           O  
ATOM    189  OD2 ASP A  12      11.209   3.776 -17.791  1.00 86.20           O  
ATOM    190  N   LYS A  13       8.672   1.268 -14.492  1.00 91.62           N  
ATOM    191  H   LYS A  13       8.537   0.419 -15.021  1.00 91.62           H  
ATOM    192  CA  LYS A  13       7.503   1.864 -13.833  1.00 91.62           C  
ATOM    193  HA  LYS A  13       7.825   2.763 -13.307  1.00 91.62           H  
ATOM    194  C   LYS A  13       6.869   0.952 -12.793  1.00 91.62           C  
ATOM    195  CB  LYS A  13       6.466   2.267 -14.887  1.00 91.62           C  
ATOM    196  HB2 LYS A  13       5.530   2.542 -14.401  1.00 91.62           H  
ATOM    197  HB3 LYS A  13       6.281   1.415 -15.542  1.00 91.62           H  
ATOM    198  O   LYS A  13       6.762  -0.258 -12.966  1.00 91.62           O  
ATOM    199  CG  LYS A  13       6.965   3.464 -15.699  1.00 91.62           C  
ATOM    200  HG2 LYS A  13       8.001   3.305 -15.998  1.00 91.62           H  
ATOM    201  HG3 LYS A  13       6.917   4.358 -15.078  1.00 91.62           H  
ATOM    202  CD  LYS A  13       6.122   3.668 -16.952  1.00 91.62           C  
ATOM    203  HD2 LYS A  13       6.044   2.717 -17.480  1.00 91.62           H  
ATOM    204  HD3 LYS A  13       5.128   4.025 -16.682  1.00 91.62           H  
ATOM    205  CE  LYS A  13       6.852   4.676 -17.835  1.00 91.62           C  
ATOM    206  HE2 LYS A  13       6.883   5.643 -17.333  1.00 91.62           H  
ATOM    207  HE3 LYS A  13       7.878   4.328 -17.952  1.00 91.62           H  
ATOM    208  NZ  LYS A  13       6.205   4.770 -19.158  1.00 91.62           N  
ATOM    209  HZ1 LYS A  13       6.231   3.852 -19.578  1.00 91.62           H  
ATOM    210  HZ2 LYS A  13       5.245   5.075 -19.073  1.00 91.62           H  
ATOM    211  HZ3 LYS A  13       6.735   5.393 -19.751  1.00 91.62           H  
ATOM    212  N   MET A  14       6.338   1.580 -11.748  1.00 94.06           N  
ATOM    213  H   MET A  14       6.492   2.575 -11.677  1.00 94.06           H  
ATOM    214  CA  MET A  14       5.428   0.951 -10.796  1.00 94.06           C  
ATOM    215  HA  MET A  14       5.159  -0.042 -11.158  1.00 94.06           H  
ATOM    216  C   MET A  14       4.154   1.791 -10.686  1.00 94.06           C  
ATOM    217  CB  MET A  14       6.128   0.777  -9.443  1.00 94.06           C  
ATOM    218  HB2 MET A  14       7.067   0.242  -9.584  1.00 94.06           H  
ATOM    219  HB3 MET A  14       6.351   1.759  -9.028  1.00 94.06           H  
ATOM    220  O   MET A  14       4.214   2.962 -10.308  1.00 94.06           O  
ATOM    221  CG  MET A  14       5.251  -0.020  -8.469  1.00 94.06           C  
ATOM    222  HG2 MET A  14       5.197  -1.051  -8.820  1.00 94.06           H  
ATOM    223  HG3 MET A  14       4.237   0.379  -8.479  1.00 94.06           H  
ATOM    224  SD  MET A  14       5.826  -0.026  -6.752  1.00 94.06           S  
ATOM    225  CE  MET A  14       5.507   1.702  -6.382  1.00 94.06           C  
ATOM    226  HE1 MET A  14       5.365   1.815  -5.308  1.00 94.06           H  
ATOM    227  HE2 MET A  14       6.341   2.303  -6.745  1.00 94.06           H  
ATOM    228  HE3 MET A  14       4.600   2.024  -6.893  1.00 94.06           H  
ATOM    229  N   ARG A  15       2.998   1.197 -10.991  1.00 97.04           N  
ATOM    230  H   ARG A  15       3.031   0.228 -11.272  1.00 97.04           H  
ATOM    231  CA  ARG A  15       1.678   1.808 -10.777  1.00 97.04           C  
ATOM    232  HA  ARG A  15       1.796   2.882 -10.634  1.00 97.04           H  
ATOM    233  C   ARG A  15       1.051   1.244  -9.512  1.00 97.04           C  
ATOM    234  CB  ARG A  15       0.750   1.602 -11.984  1.00 97.04           C  
ATOM    235  HB2 ARG A  15       0.547   0.538 -12.105  1.00 97.04           H  
ATOM    236  HB3 ARG A  15      -0.194   2.107 -11.781  1.00 97.04           H  
ATOM    237  O   ARG A  15       1.057   0.036  -9.298  1.00 97.04           O  
ATOM    238  CG  ARG A  15       1.330   2.150 -13.293  1.00 97.04           C  
ATOM    239  HG2 ARG A  15       2.204   1.562 -13.571  1.00 97.04           H  
ATOM    240  HG3 ARG A  15       1.627   3.191 -13.159  1.00 97.04           H  
ATOM    241  CD  ARG A  15       0.285   2.060 -14.410  1.00 97.04           C  
ATOM    242  HD2 ARG A  15      -0.513   2.774 -14.209  1.00 97.04           H  
ATOM    243  HD3 ARG A  15      -0.144   1.058 -14.399  1.00 97.04           H  
ATOM    244  NE  ARG A  15       0.890   2.356 -15.724  1.00 97.04           N  
ATOM    245  HE  ARG A  15       1.432   3.204 -15.803  1.00 97.04           H  
ATOM    246  NH1 ARG A  15       0.194   0.476 -16.875  1.00 97.04           N  
ATOM    247 HH11 ARG A  15      -0.230   0.109 -16.035  1.00 97.04           H  
ATOM    248 HH12 ARG A  15       0.565  -0.218 -17.508  1.00 97.04           H  
ATOM    249  NH2 ARG A  15       1.609   1.862 -17.821  1.00 97.04           N  
ATOM    250 HH21 ARG A  15       2.409   1.247 -17.794  1.00 97.04           H  
ATOM    251 HH22 ARG A  15       1.177   1.610 -18.698  1.00 97.04           H  
ATOM    252  CZ  ARG A  15       0.870   1.584 -16.793  1.00 97.04           C  
ATOM    253  N   VAL A  16       0.490   2.113  -8.685  1.00 98.27           N  
ATOM    254  H   VAL A  16       0.563   3.093  -8.916  1.00 98.27           H  
ATOM    255  CA  VAL A  16      -0.231   1.757  -7.462  1.00 98.27           C  
ATOM    256  HA  VAL A  16      -0.283   0.673  -7.367  1.00 98.27           H  
ATOM    257  C   VAL A  16      -1.639   2.311  -7.580  1.00 98.27           C  
ATOM    258  CB  VAL A  16       0.467   2.304  -6.203  1.00 98.27           C  
ATOM    259  HB  VAL A  16       0.452   3.393  -6.219  1.00 98.27           H  
ATOM    260  O   VAL A  16      -1.820   3.526  -7.583  1.00 98.27           O  
ATOM    261  CG1 VAL A  16      -0.256   1.822  -4.938  1.00 98.27           C  
ATOM    262 HG11 VAL A  16      -1.293   2.157  -4.944  1.00 98.27           H  
ATOM    263 HG12 VAL A  16      -0.235   0.733  -4.884  1.00 98.27           H  
ATOM    264 HG13 VAL A  16       0.223   2.237  -4.052  1.00 98.27           H  
ATOM    265  CG2 VAL A  16       1.930   1.854  -6.131  1.00 98.27           C  
ATOM    266 HG21 VAL A  16       2.465   2.230  -7.003  1.00 98.27           H  
ATOM    267 HG22 VAL A  16       2.404   2.269  -5.241  1.00 98.27           H  
ATOM    268 HG23 VAL A  16       1.992   0.766  -6.111  1.00 98.27           H  
ATOM    269  N   ARG A  17      -2.636   1.434  -7.673  1.00 98.61           N  
ATOM    270  H   ARG A  17      -2.400   0.453  -7.633  1.00 98.61           H  
ATOM    271  CA  ARG A  17      -4.050   1.810  -7.599  1.00 98.61           C  
ATOM    272  HA  ARG A  17      -4.152   2.872  -7.821  1.00 98.61           H  
ATOM    273  C   ARG A  17      -4.557   1.596  -6.189  1.00 98.61           C  
ATOM    274  CB  ARG A  17      -4.909   1.049  -8.608  1.00 98.61           C  
ATOM    275  HB2 ARG A  17      -5.947   1.355  -8.485  1.00 98.61           H  
ATOM    276  HB3 ARG A  17      -4.839  -0.022  -8.419  1.00 98.61           H  
ATOM    277  O   ARG A  17      -4.393   0.516  -5.623  1.00 98.61           O  
ATOM    278  CG  ARG A  17      -4.475   1.344 -10.041  1.00 98.61           C  
ATOM    279  HG2 ARG A  17      -4.524   2.418 -10.222  1.00 98.61           H  
ATOM    280  HG3 ARG A  17      -3.453   0.999 -10.197  1.00 98.61           H  
ATOM    281  CD  ARG A  17      -5.401   0.630 -11.019  1.00 98.61           C  
ATOM    282  HD2 ARG A  17      -5.438  -0.431 -10.770  1.00 98.61           H  
ATOM    283  HD3 ARG A  17      -6.400   1.058 -10.940  1.00 98.61           H  
ATOM    284  NE  ARG A  17      -4.878   0.803 -12.373  1.00 98.61           N  
ATOM    285  HE  ARG A  17      -4.169   1.513 -12.489  1.00 98.61           H  
ATOM    286  NH1 ARG A  17      -6.425  -0.414 -13.527  1.00 98.61           N  
ATOM    287 HH11 ARG A  17      -6.797  -0.706 -14.420  1.00 98.61           H  
ATOM    288 HH12 ARG A  17      -7.005  -0.366 -12.701  1.00 98.61           H  
ATOM    289  NH2 ARG A  17      -4.648   0.501 -14.575  1.00 98.61           N  
ATOM    290 HH21 ARG A  17      -4.904   0.109 -15.470  1.00 98.61           H  
ATOM    291 HH22 ARG A  17      -3.887   1.160 -14.489  1.00 98.61           H  
ATOM    292  CZ  ARG A  17      -5.321   0.281 -13.487  1.00 98.61           C  
ATOM    293  N   LEU A  18      -5.177   2.629  -5.650  1.00 98.75           N  
ATOM    294  H   LEU A  18      -5.269   3.466  -6.206  1.00 98.75           H  
ATOM    295  CA  LEU A  18      -5.765   2.663  -4.326  1.00 98.75           C  
ATOM    296  HA  LEU A  18      -5.557   1.737  -3.790  1.00 98.75           H  
ATOM    297  C   LEU A  18      -7.268   2.831  -4.483  1.00 98.75           C  
ATOM    298  CB  LEU A  18      -5.182   3.844  -3.541  1.00 98.75           C  
ATOM    299  HB2 LEU A  18      -5.485   4.767  -4.036  1.00 98.75           H  
ATOM    300  HB3 LEU A  18      -5.623   3.836  -2.544  1.00 98.75           H  
ATOM    301  O   LEU A  18      -7.696   3.763  -5.153  1.00 98.75           O  
ATOM    302  CG  LEU A  18      -3.653   3.860  -3.405  1.00 98.75           C  
ATOM    303  HG  LEU A  18      -3.181   3.834  -4.387  1.00 98.75           H  
ATOM    304  CD1 LEU A  18      -3.247   5.163  -2.720  1.00 98.75           C  
ATOM    305 HD11 LEU A  18      -2.181   5.154  -2.488  1.00 98.75           H  
ATOM    306 HD12 LEU A  18      -3.810   5.293  -1.796  1.00 98.75           H  
ATOM    307 HD13 LEU A  18      -3.461   6.002  -3.381  1.00 98.75           H  
ATOM    308  CD2 LEU A  18      -3.150   2.674  -2.584  1.00 98.75           C  
ATOM    309 HD21 LEU A  18      -2.068   2.737  -2.469  1.00 98.75           H  
ATOM    310 HD22 LEU A  18      -3.392   1.747  -3.102  1.00 98.75           H  
ATOM    311 HD23 LEU A  18      -3.624   2.677  -1.603  1.00 98.75           H  
ATOM    312  N   ARG A  19      -8.062   1.973  -3.851  1.00 98.70           N  
ATOM    313  H   ARG A  19      -7.629   1.216  -3.341  1.00 98.70           H  
ATOM    314  CA  ARG A  19      -9.521   2.098  -3.816  1.00 98.70           C  
ATOM    315  HA  ARG A  19      -9.820   3.059  -4.235  1.00 98.70           H  
ATOM    316  C   ARG A  19      -9.996   2.065  -2.374  1.00 98.70           C  
ATOM    317  CB  ARG A  19     -10.134   0.995  -4.682  1.00 98.70           C  
ATOM    318  HB2 ARG A  19      -9.815   0.024  -4.304  1.00 98.70           H  
ATOM    319  HB3 ARG A  19      -9.773   1.104  -5.705  1.00 98.70           H  
ATOM    320  O   ARG A  19      -9.653   1.141  -1.637  1.00 98.70           O  
ATOM    321  CG  ARG A  19     -11.660   1.048  -4.686  1.00 98.70           C  
ATOM    322  HG2 ARG A  19     -12.041   0.964  -3.668  1.00 98.70           H  
ATOM    323  HG3 ARG A  19     -11.995   1.992  -5.118  1.00 98.70           H  
ATOM    324  CD  ARG A  19     -12.203  -0.120  -5.504  1.00 98.70           C  
ATOM    325  HD2 ARG A  19     -11.864  -0.035  -6.536  1.00 98.70           H  
ATOM    326  HD3 ARG A  19     -11.820  -1.051  -5.087  1.00 98.70           H  
ATOM    327  NE  ARG A  19     -13.661  -0.127  -5.406  1.00 98.70           N  
ATOM    328  HE  ARG A  19     -14.027  -0.324  -4.485  1.00 98.70           H  
ATOM    329  NH1 ARG A  19     -14.168   0.751  -7.478  1.00 98.70           N  
ATOM    330 HH11 ARG A  19     -14.822   1.256  -8.060  1.00 98.70           H  
ATOM    331 HH12 ARG A  19     -13.187   0.795  -7.710  1.00 98.70           H  
ATOM    332  NH2 ARG A  19     -15.741   0.502  -5.871  1.00 98.70           N  
ATOM    333 HH21 ARG A  19     -15.857   0.383  -4.875  1.00 98.70           H  
ATOM    334 HH22 ARG A  19     -16.406   1.046  -6.404  1.00 98.70           H  
ATOM    335  CZ  ARG A  19     -14.513   0.366  -6.272  1.00 98.70           C  
ATOM    336  N   ASN A  20     -10.775   3.063  -1.973  1.00 98.48           N  
ATOM    337  H   ASN A  20     -11.030   3.775  -2.642  1.00 98.48           H  
ATOM    338  CA  ASN A  20     -11.326   3.153  -0.625  1.00 98.48           C  
ATOM    339  HA  ASN A  20     -10.847   2.425   0.029  1.00 98.48           H  
ATOM    340  C   ASN A  20     -12.825   2.831  -0.648  1.00 98.48           C  
ATOM    341  CB  ASN A  20     -11.016   4.549  -0.067  1.00 98.48           C  
ATOM    342  HB2 ASN A  20      -9.938   4.708  -0.047  1.00 98.48           H  
ATOM    343  HB3 ASN A  20     -11.470   5.294  -0.720  1.00 98.48           H  
ATOM    344  O   ASN A  20     -13.637   3.666  -1.031  1.00 98.48           O  
ATOM    345  CG  ASN A  20     -11.552   4.759   1.334  1.00 98.48           C  
ATOM    346  ND2 ASN A  20     -11.542   5.976   1.811  1.00 98.48           N  
ATOM    347 HD21 ASN A  20     -11.907   6.132   2.740  1.00 98.48           H  
ATOM    348 HD22 ASN A  20     -11.116   6.720   1.278  1.00 98.48           H  
ATOM    349  OD1 ASN A  20     -11.966   3.839   2.024  1.00 98.48           O  
ATOM    350  N   ASP A  21     -13.198   1.635  -0.200  1.00 98.08           N  
ATOM    351  H   ASP A  21     -12.490   1.020   0.175  1.00 98.08           H  
ATOM    352  CA  ASP A  21     -14.596   1.212  -0.046  1.00 98.08           C  
ATOM    353  HA  ASP A  21     -15.228   1.857  -0.657  1.00 98.08           H  
ATOM    354  C   ASP A  21     -15.088   1.389   1.413  1.00 98.08           C  
ATOM    355  CB  ASP A  21     -14.785  -0.223  -0.580  1.00 98.08           C  
ATOM    356  HB2 ASP A  21     -15.817  -0.529  -0.406  1.00 98.08           H  
ATOM    357  HB3 ASP A  21     -14.143  -0.893  -0.009  1.00 98.08           H  
ATOM    358  O   ASP A  21     -16.067   0.773   1.836  1.00 98.08           O  
ATOM    359  CG  ASP A  21     -14.501  -0.408  -2.084  1.00 98.08           C  
ATOM    360  OD1 ASP A  21     -15.140   0.246  -2.949  1.00 98.08           O  
ATOM    361  OD2 ASP A  21     -13.678  -1.290  -2.418  1.00 98.08           O  
ATOM    362  N   SER A  22     -14.405   2.208   2.223  1.00 95.80           N  
ATOM    363  H   SER A  22     -13.606   2.692   1.839  1.00 95.80           H  
ATOM    364  CA  SER A  22     -14.843   2.577   3.575  1.00 95.80           C  
ATOM    365  HA  SER A  22     -15.462   1.768   3.962  1.00 95.80           H  
ATOM    366  C   SER A  22     -15.718   3.839   3.587  1.00 95.80           C  
ATOM    367  CB  SER A  22     -13.639   2.698   4.516  1.00 95.80           C  
ATOM    368  HB2 SER A  22     -13.980   2.548   5.541  1.00 95.80           H  
ATOM    369  HB3 SER A  22     -12.900   1.933   4.279  1.00 95.80           H  
ATOM    370  O   SER A  22     -15.874   4.527   2.581  1.00 95.80           O  
ATOM    371  OG  SER A  22     -13.044   3.963   4.440  1.00 95.80           O  
ATOM    372  HG  SER A  22     -12.597   4.027   3.593  1.00 95.80           H  
ATOM    373  N   SER A  23     -16.305   4.158   4.744  1.00 95.23           N  
ATOM    374  H   SER A  23     -16.153   3.572   5.552  1.00 95.23           H  
ATOM    375  CA  SER A  23     -17.153   5.342   4.935  1.00 95.23           C  
ATOM    376  HA  SER A  23     -17.677   5.550   4.002  1.00 95.23           H  
ATOM    377  C   SER A  23     -16.383   6.617   5.302  1.00 95.23           C  
ATOM    378  CB  SER A  23     -18.207   5.037   6.002  1.00 95.23           C  
ATOM    379  HB2 SER A  23     -18.813   4.194   5.670  1.00 95.23           H  
ATOM    380  HB3 SER A  23     -18.859   5.900   6.140  1.00 95.23           H  
ATOM    381  O   SER A  23     -17.003   7.664   5.479  1.00 95.23           O  
ATOM    382  OG  SER A  23     -17.582   4.703   7.229  1.00 95.23           O  
ATOM    383  HG  SER A  23     -17.311   5.514   7.665  1.00 95.23           H  
ATOM    384  N   THR A  24     -15.059   6.550   5.464  1.00 95.30           N  
ATOM    385  H   THR A  24     -14.577   5.687   5.258  1.00 95.30           H  
ATOM    386  CA  THR A  24     -14.208   7.688   5.849  1.00 95.30           C  
ATOM    387  HA  THR A  24     -14.799   8.601   5.774  1.00 95.30           H  
ATOM    388  C   THR A  24     -13.014   7.829   4.902  1.00 95.30           C  
ATOM    389  CB  THR A  24     -13.713   7.575   7.301  1.00 95.30           C  
ATOM    390  HB  THR A  24     -13.002   8.377   7.498  1.00 95.30           H  
ATOM    391  O   THR A  24     -12.616   6.854   4.266  1.00 95.30           O  
ATOM    392  CG2 THR A  24     -14.862   7.687   8.303  1.00 95.30           C  
ATOM    393 HG21 THR A  24     -15.537   6.838   8.196  1.00 95.30           H  
ATOM    394 HG22 THR A  24     -15.414   8.611   8.126  1.00 95.30           H  
ATOM    395 HG23 THR A  24     -14.464   7.701   9.318  1.00 95.30           H  
ATOM    396  OG1 THR A  24     -13.088   6.337   7.540  1.00 95.30           O  
ATOM    397  HG1 THR A  24     -12.648   6.370   8.392  1.00 95.30           H  
ATOM    398  N   PRO A  25     -12.434   9.033   4.754  1.00 97.13           N  
ATOM    399  CA  PRO A  25     -11.192   9.192   4.008  1.00 97.13           C  
ATOM    400  HA  PRO A  25     -11.362   8.884   2.977  1.00 97.13           H  
ATOM    401  C   PRO A  25     -10.062   8.352   4.609  1.00 97.13           C  
ATOM    402  CB  PRO A  25     -10.862  10.687   4.036  1.00 97.13           C  
ATOM    403  HB2 PRO A  25     -10.186  10.908   4.862  1.00 97.13           H  
ATOM    404  HB3 PRO A  25     -10.431  11.019   3.091  1.00 97.13           H  
ATOM    405  O   PRO A  25      -9.984   8.171   5.829  1.00 97.13           O  
ATOM    406  CG  PRO A  25     -12.215  11.343   4.301  1.00 97.13           C  
ATOM    407  HG2 PRO A  25     -12.107  12.311   4.791  1.00 97.13           H  
ATOM    408  HG3 PRO A  25     -12.760  11.448   3.363  1.00 97.13           H  
ATOM    409  CD  PRO A  25     -12.922  10.329   5.198  1.00 97.13           C  
ATOM    410  HD2 PRO A  25     -14.001  10.425   5.076  1.00 97.13           H  
ATOM    411  HD3 PRO A  25     -12.635  10.489   6.238  1.00 97.13           H  
ATOM    412  N   VAL A  26      -9.182   7.875   3.735  1.00 98.09           N  
ATOM    413  H   VAL A  26      -9.327   8.068   2.754  1.00 98.09           H  
ATOM    414  CA  VAL A  26      -7.987   7.103   4.083  1.00 98.09           C  
ATOM    415  HA  VAL A  26      -7.891   7.020   5.166  1.00 98.09           H  
ATOM    416  C   VAL A  26      -6.773   7.847   3.551  1.00 98.09           C  
ATOM    417  CB  VAL A  26      -8.086   5.687   3.495  1.00 98.09           C  
ATOM    418  HB  VAL A  26      -8.304   5.766   2.430  1.00 98.09           H  
ATOM    419  O   VAL A  26      -6.770   8.275   2.399  1.00 98.09           O  
ATOM    420  CG1 VAL A  26      -6.790   4.886   3.657  1.00 98.09           C  
ATOM    421 HG11 VAL A  26      -6.882   3.942   3.120  1.00 98.09           H  
ATOM    422 HG12 VAL A  26      -6.590   4.697   4.712  1.00 98.09           H  
ATOM    423 HG13 VAL A  26      -5.943   5.420   3.226  1.00 98.09           H  
ATOM    424  CG2 VAL A  26      -9.226   4.910   4.171  1.00 98.09           C  
ATOM    425 HG21 VAL A  26      -8.951   4.651   5.193  1.00 98.09           H  
ATOM    426 HG22 VAL A  26      -9.448   4.005   3.606  1.00 98.09           H  
ATOM    427 HG23 VAL A  26     -10.141   5.503   4.199  1.00 98.09           H  
ATOM    428  N   GLU A  27      -5.740   7.993   4.368  1.00 98.33           N  
ATOM    429  H   GLU A  27      -5.775   7.542   5.271  1.00 98.33           H  
ATOM    430  CA  GLU A  27      -4.440   8.502   3.944  1.00 98.33           C  
ATOM    431  HA  GLU A  27      -4.556   9.034   3.000  1.00 98.33           H  
ATOM    432  C   GLU A  27      -3.491   7.326   3.698  1.00 98.33           C  
ATOM    433  CB  GLU A  27      -3.913   9.522   4.965  1.00 98.33           C  
ATOM    434  HB2 GLU A  27      -4.673  10.291   5.099  1.00 98.33           H  
ATOM    435  HB3 GLU A  27      -3.734   9.037   5.925  1.00 98.33           H  
ATOM    436  O   GLU A  27      -3.340   6.438   4.534  1.00 98.33           O  
ATOM    437  CG  GLU A  27      -2.622  10.186   4.472  1.00 98.33           C  
ATOM    438  HG2 GLU A  27      -2.732  10.418   3.413  1.00 98.33           H  
ATOM    439  HG3 GLU A  27      -1.795   9.482   4.565  1.00 98.33           H  
ATOM    440  CD  GLU A  27      -2.314  11.486   5.229  1.00 98.33           C  
ATOM    441  OE1 GLU A  27      -1.463  11.478   6.140  1.00 98.33           O  
ATOM    442  OE2 GLU A  27      -2.874  12.526   4.816  1.00 98.33           O  
ATOM    443  N   VAL A  28      -2.869   7.289   2.520  1.00 98.51           N  
ATOM    444  H   VAL A  28      -3.080   8.012   1.847  1.00 98.51           H  
ATOM    445  CA  VAL A  28      -1.910   6.254   2.138  1.00 98.51           C  
ATOM    446  HA  VAL A  28      -1.808   5.551   2.964  1.00 98.51           H  
ATOM    447  C   VAL A  28      -0.553   6.897   1.896  1.00 98.51           C  
ATOM    448  CB  VAL A  28      -2.382   5.438   0.922  1.00 98.51           C  
ATOM    449  HB  VAL A  28      -2.421   6.082   0.044  1.00 98.51           H  
ATOM    450  O   VAL A  28      -0.378   7.684   0.963  1.00 98.51           O  
ATOM    451  CG1 VAL A  28      -1.409   4.281   0.649  1.00 98.51           C  
ATOM    452 HG11 VAL A  28      -0.423   4.671   0.395  1.00 98.51           H  
ATOM    453 HG12 VAL A  28      -1.770   3.682  -0.188  1.00 98.51           H  
ATOM    454 HG13 VAL A  28      -1.325   3.649   1.533  1.00 98.51           H  
ATOM    455  CG2 VAL A  28      -3.776   4.836   1.154  1.00 98.51           C  
ATOM    456 HG21 VAL A  28      -3.786   4.275   2.088  1.00 98.51           H  
ATOM    457 HG22 VAL A  28      -4.046   4.174   0.331  1.00 98.51           H  
ATOM    458 HG23 VAL A  28      -4.516   5.634   1.209  1.00 98.51           H  
ATOM    459  N   HIS A  29       0.429   6.522   2.709  1.00 98.36           N  
ATOM    460  H   HIS A  29       0.193   5.904   3.473  1.00 98.36           H  
ATOM    461  CA  HIS A  29       1.831   6.855   2.488  1.00 98.36           C  
ATOM    462  HA  HIS A  29       1.886   7.764   1.889  1.00 98.36           H  
ATOM    463  C   HIS A  29       2.511   5.718   1.734  1.00 98.36           C  
ATOM    464  CB  HIS A  29       2.559   7.139   3.800  1.00 98.36           C  
ATOM    465  HB2 HIS A  29       2.716   6.205   4.340  1.00 98.36           H  
ATOM    466  HB3 HIS A  29       3.543   7.548   3.569  1.00 98.36           H  
ATOM    467  O   HIS A  29       2.637   4.604   2.240  1.00 98.36           O  
ATOM    468  CG  HIS A  29       1.838   8.101   4.695  1.00 98.36           C  
ATOM    469  CD2 HIS A  29       1.064   7.773   5.774  1.00 98.36           C  
ATOM    470  HD2 HIS A  29       0.843   6.782   6.141  1.00 98.36           H  
ATOM    471  ND1 HIS A  29       1.829   9.473   4.576  1.00 98.36           N  
ATOM    472  HD1 HIS A  29       2.164  10.011   3.790  1.00 98.36           H  
ATOM    473  CE1 HIS A  29       1.075   9.960   5.577  1.00 98.36           C  
ATOM    474  HE1 HIS A  29       0.823  10.998   5.739  1.00 98.36           H  
ATOM    475  NE2 HIS A  29       0.620   8.959   6.336  1.00 98.36           N  
ATOM    476  N   ILE A  30       2.979   6.011   0.529  1.00 98.33           N  
ATOM    477  H   ILE A  30       2.847   6.954   0.193  1.00 98.33           H  
ATOM    478  CA  ILE A  30       3.685   5.078  -0.339  1.00 98.33           C  
ATOM    479  HA  ILE A  30       3.575   4.066   0.051  1.00 98.33           H  
ATOM    480  C   ILE A  30       5.163   5.459  -0.332  1.00 98.33           C  
ATOM    481  CB  ILE A  30       3.105   5.103  -1.767  1.00 98.33           C  
ATOM    482  HB  ILE A  30       3.388   6.051  -2.226  1.00 98.33           H  
ATOM    483  O   ILE A  30       5.509   6.601  -0.643  1.00 98.33           O  
ATOM    484  CG1 ILE A  30       1.561   5.024  -1.803  1.00 98.33           C  
ATOM    485 HG12 ILE A  30       1.227   4.065  -1.407  1.00 98.33           H  
ATOM    486 HG13 ILE A  30       1.137   5.814  -1.183  1.00 98.33           H  
ATOM    487  CG2 ILE A  30       3.748   3.952  -2.560  1.00 98.33           C  
ATOM    488 HG21 ILE A  30       3.547   3.000  -2.069  1.00 98.33           H  
ATOM    489 HG22 ILE A  30       4.828   4.091  -2.614  1.00 98.33           H  
ATOM    490 HG23 ILE A  30       3.374   3.915  -3.583  1.00 98.33           H  
ATOM    491  CD1 ILE A  30       0.984   5.225  -3.207  1.00 98.33           C  
ATOM    492 HD11 ILE A  30       1.375   6.148  -3.637  1.00 98.33           H  
ATOM    493 HD12 ILE A  30      -0.102   5.298  -3.148  1.00 98.33           H  
ATOM    494 HD13 ILE A  30       1.237   4.386  -3.857  1.00 98.33           H  
ATOM    495  N   LYS A  31       6.039   4.512  -0.002  1.00 97.63           N  
ATOM    496  H   LYS A  31       5.672   3.605   0.248  1.00 97.63           H  
ATOM    497  CA  LYS A  31       7.494   4.667  -0.085  1.00 97.63           C  
ATOM    498  HA  LYS A  31       7.724   5.646  -0.506  1.00 97.63           H  
ATOM    499  C   LYS A  31       8.078   3.623  -1.028  1.00 97.63           C  
ATOM    500  CB  LYS A  31       8.110   4.598   1.316  1.00 97.63           C  
ATOM    501  HB2 LYS A  31       7.674   5.379   1.939  1.00 97.63           H  
ATOM    502  HB3 LYS A  31       7.873   3.632   1.760  1.00 97.63           H  
ATOM    503  O   LYS A  31       7.776   2.439  -0.902  1.00 97.63           O  
ATOM    504  CG  LYS A  31       9.633   4.781   1.263  1.00 97.63           C  
ATOM    505  HG2 LYS A  31       9.871   5.789   0.921  1.00 97.63           H  
ATOM    506  HG3 LYS A  31      10.070   4.065   0.567  1.00 97.63           H  
ATOM    507  CD  LYS A  31      10.265   4.533   2.630  1.00 97.63           C  
ATOM    508  HD2 LYS A  31       9.895   5.257   3.356  1.00 97.63           H  
ATOM    509  HD3 LYS A  31       9.999   3.527   2.952  1.00 97.63           H  
ATOM    510  CE  LYS A  31      11.784   4.641   2.473  1.00 97.63           C  
ATOM    511  HE2 LYS A  31      12.065   5.681   2.310  1.00 97.63           H  
ATOM    512  HE3 LYS A  31      12.073   4.098   1.573  1.00 97.63           H  
ATOM    513  NZ  LYS A  31      12.482   4.061   3.642  1.00 97.63           N  
ATOM    514  HZ1 LYS A  31      13.480   4.089   3.490  1.00 97.63           H  
ATOM    515  HZ2 LYS A  31      12.240   4.536   4.500  1.00 97.63           H  
ATOM    516  HZ3 LYS A  31      12.212   3.092   3.729  1.00 97.63           H  
ATOM    517  N   VAL A  32       8.934   4.073  -1.940  1.00 93.80           N  
ATOM    518  H   VAL A  32       9.134   5.063  -1.959  1.00 93.80           H  
ATOM    519  CA  VAL A  32       9.546   3.247  -2.985  1.00 93.80           C  
ATOM    520  HA  VAL A  32       9.571   2.205  -2.665  1.00 93.80           H  
ATOM    521  C   VAL A  32      10.971   3.738  -3.212  1.00 93.80           C  
ATOM    522  CB  VAL A  32       8.748   3.343  -4.294  1.00 93.80           C  
ATOM    523  HB  VAL A  32       8.937   4.305  -4.770  1.00 93.80           H  
ATOM    524  O   VAL A  32      11.178   4.845  -3.710  1.00 93.80           O  
ATOM    525  CG1 VAL A  32       9.196   2.230  -5.228  1.00 93.80           C  
ATOM    526 HG11 VAL A  32       8.668   2.329  -6.176  1.00 93.80           H  
ATOM    527 HG12 VAL A  32      10.270   2.321  -5.394  1.00 93.80           H  
ATOM    528 HG13 VAL A  32       8.978   1.253  -4.796  1.00 93.80           H  
ATOM    529  CG2 VAL A  32       7.237   3.231  -4.101  1.00 93.80           C  
ATOM    530 HG21 VAL A  32       6.881   3.993  -3.408  1.00 93.80           H  
ATOM    531 HG22 VAL A  32       6.959   2.239  -3.748  1.00 93.80           H  
ATOM    532 HG23 VAL A  32       6.761   3.482  -5.049  1.00 93.80           H  
ATOM    533  N   GLY A  33      11.964   2.959  -2.785  1.00 90.43           N  
ATOM    534  H   GLY A  33      11.754   2.026  -2.460  1.00 90.43           H  
ATOM    535  CA  GLY A  33      13.343   3.444  -2.698  1.00 90.43           C  
ATOM    536  HA2 GLY A  33      13.716   3.632  -3.705  1.00 90.43           H  
ATOM    537  HA3 GLY A  33      13.974   2.687  -2.234  1.00 90.43           H  
ATOM    538  C   GLY A  33      13.427   4.734  -1.867  1.00 90.43           C  
ATOM    539  O   GLY A  33      13.035   4.755  -0.693  1.00 90.43           O  
ATOM    540  N   ASP A  34      13.902   5.811  -2.497  1.00 90.84           N  
ATOM    541  H   ASP A  34      14.202   5.709  -3.456  1.00 90.84           H  
ATOM    542  CA  ASP A  34      14.024   7.147  -1.895  1.00 90.84           C  
ATOM    543  HA  ASP A  34      14.197   7.036  -0.824  1.00 90.84           H  
ATOM    544  C   ASP A  34      12.767   8.017  -2.067  1.00 90.84           C  
ATOM    545  CB  ASP A  34      15.245   7.861  -2.493  1.00 90.84           C  
ATOM    546  HB2 ASP A  34      15.343   8.847  -2.037  1.00 90.84           H  
ATOM    547  HB3 ASP A  34      15.087   7.997  -3.563  1.00 90.84           H  
ATOM    548  O   ASP A  34      12.622   9.043  -1.398  1.00 90.84           O  
ATOM    549  CG  ASP A  34      16.543   7.092  -2.253  1.00 90.84           C  
ATOM    550  OD1 ASP A  34      16.746   6.646  -1.101  1.00 90.84           O  
ATOM    551  OD2 ASP A  34      17.303   6.944  -3.240  1.00 90.84           O  
ATOM    552  N   GLU A  35      11.840   7.620  -2.942  1.00 94.69           N  
ATOM    553  H   GLU A  35      11.928   6.712  -3.375  1.00 94.69           H  
ATOM    554  CA  GLU A  35      10.628   8.386  -3.213  1.00 94.69           C  
ATOM    555  HA  GLU A  35      10.880   9.444  -3.138  1.00 94.69           H  
ATOM    556  C   GLU A  35       9.535   8.113  -2.181  1.00 94.69           C  
ATOM    557  CB  GLU A  35      10.103   8.152  -4.634  1.00 94.69           C  
ATOM    558  HB2 GLU A  35       9.133   8.643  -4.701  1.00 94.69           H  
ATOM    559  HB3 GLU A  35       9.966   7.087  -4.819  1.00 94.69           H  
ATOM    560  O   GLU A  35       9.344   6.990  -1.703  1.00 94.69           O  
ATOM    561  CG  GLU A  35      11.047   8.756  -5.685  1.00 94.69           C  
ATOM    562  HG2 GLU A  35      11.328   9.759  -5.366  1.00 94.69           H  
ATOM    563  HG3 GLU A  35      11.953   8.152  -5.733  1.00 94.69           H  
ATOM    564  CD  GLU A  35      10.411   8.860  -7.080  1.00 94.69           C  
ATOM    565  OE1 GLU A  35      11.196   8.885  -8.051  1.00 94.69           O  
ATOM    566  OE2 GLU A  35       9.164   8.994  -7.165  1.00 94.69           O  
ATOM    567  N   LYS A  36       8.785   9.168  -1.852  1.00 96.73           N  
ATOM    568  H   LYS A  36       8.979  10.046  -2.313  1.00 96.73           H  
ATOM    569  CA  LYS A  36       7.632   9.121  -0.953  1.00 96.73           C  
ATOM    570  HA  LYS A  36       7.320   8.083  -0.835  1.00 96.73           H  
ATOM    571  C   LYS A  36       6.471   9.897  -1.559  1.00 96.73           C  
ATOM    572  CB  LYS A  36       7.989   9.683   0.429  1.00 96.73           C  
ATOM    573  HB2 LYS A  36       8.336  10.710   0.312  1.00 96.73           H  
ATOM    574  HB3 LYS A  36       7.088   9.694   1.042  1.00 96.73           H  
ATOM    575  O   LYS A  36       6.657  11.012  -2.045  1.00 96.73           O  
ATOM    576  CG  LYS A  36       9.065   8.859   1.149  1.00 96.73           C  
ATOM    577  HG2 LYS A  36       9.975   8.834   0.550  1.00 96.73           H  
ATOM    578  HG3 LYS A  36       8.703   7.842   1.297  1.00 96.73           H  
ATOM    579  CD  LYS A  36       9.382   9.494   2.504  1.00 96.73           C  
ATOM    580  HD2 LYS A  36       9.657  10.537   2.345  1.00 96.73           H  
ATOM    581  HD3 LYS A  36       8.496   9.450   3.137  1.00 96.73           H  
ATOM    582  CE  LYS A  36      10.544   8.758   3.171  1.00 96.73           C  
ATOM    583  HE2 LYS A  36      10.241   7.726   3.351  1.00 96.73           H  
ATOM    584  HE3 LYS A  36      11.384   8.750   2.476  1.00 96.73           H  
ATOM    585  NZ  LYS A  36      10.927   9.428   4.437  1.00 96.73           N  
ATOM    586  HZ1 LYS A  36      10.148   9.440   5.079  1.00 96.73           H  
ATOM    587  HZ2 LYS A  36      11.713   8.967   4.872  1.00 96.73           H  
ATOM    588  HZ3 LYS A  36      11.190  10.385   4.247  1.00 96.73           H  
ATOM    589  N   ARG A  37       5.270   9.332  -1.489  1.00 97.99           N  
ATOM    590  H   ARG A  37       5.214   8.406  -1.090  1.00 97.99           H  
ATOM    591  CA  ARG A  37       4.012   9.988  -1.865  1.00 97.99           C  
ATOM    592  HA  ARG A  37       4.174  11.060  -1.973  1.00 97.99           H  
ATOM    593  C   ARG A  37       3.000   9.789  -0.747  1.00 97.99           C  
ATOM    594  CB  ARG A  37       3.483   9.413  -3.193  1.00 97.99           C  
ATOM    595  HB2 ARG A  37       3.339   8.339  -3.072  1.00 97.99           H  
ATOM    596  HB3 ARG A  37       2.506   9.848  -3.406  1.00 97.99           H  
ATOM    597  O   ARG A  37       2.896   8.691  -0.216  1.00 97.99           O  
ATOM    598  CG  ARG A  37       4.400   9.646  -4.405  1.00 97.99           C  
ATOM    599  HG2 ARG A  37       5.405   9.282  -4.189  1.00 97.99           H  
ATOM    600  HG3 ARG A  37       4.008   9.072  -5.245  1.00 97.99           H  
ATOM    601  CD  ARG A  37       4.471  11.118  -4.820  1.00 97.99           C  
ATOM    602  HD2 ARG A  37       3.459  11.470  -5.016  1.00 97.99           H  
ATOM    603  HD3 ARG A  37       4.903  11.700  -4.006  1.00 97.99           H  
ATOM    604  NE  ARG A  37       5.305  11.283  -6.024  1.00 97.99           N  
ATOM    605  HE  ARG A  37       5.931  10.524  -6.250  1.00 97.99           H  
ATOM    606  NH1 ARG A  37       4.568  13.369  -6.644  1.00 97.99           N  
ATOM    607 HH11 ARG A  37       3.931  13.363  -5.860  1.00 97.99           H  
ATOM    608 HH12 ARG A  37       4.590  14.142  -7.294  1.00 97.99           H  
ATOM    609  NH2 ARG A  37       6.137  12.325  -7.855  1.00 97.99           N  
ATOM    610 HH21 ARG A  37       6.167  13.097  -8.505  1.00 97.99           H  
ATOM    611 HH22 ARG A  37       6.741  11.529  -8.005  1.00 97.99           H  
ATOM    612  CZ  ARG A  37       5.330  12.324  -6.833  1.00 97.99           C  
ATOM    613  N   THR A  38       2.253  10.835  -0.421  1.00 98.31           N  
ATOM    614  H   THR A  38       2.375  11.702  -0.925  1.00 98.31           H  
ATOM    615  CA  THR A  38       1.082  10.754   0.459  1.00 98.31           C  
ATOM    616  HA  THR A  38       0.985   9.751   0.873  1.00 98.31           H  
ATOM    617  C   THR A  38      -0.144  11.052  -0.386  1.00 98.31           C  
ATOM    618  CB  THR A  38       1.173  11.736   1.633  1.00 98.31           C  
ATOM    619  HB  THR A  38       1.224  12.756   1.253  1.00 98.31           H  
ATOM    620  O   THR A  38      -0.144  12.038  -1.125  1.00 98.31           O  
ATOM    621  CG2 THR A  38      -0.020  11.615   2.575  1.00 98.31           C  
ATOM    622 HG21 THR A  38       0.126  12.231   3.463  1.00 98.31           H  
ATOM    623 HG22 THR A  38      -0.929  11.960   2.083  1.00 98.31           H  
ATOM    624 HG23 THR A  38      -0.159  10.578   2.880  1.00 98.31           H  
ATOM    625  OG1 THR A  38       2.327  11.486   2.411  1.00 98.31           O  
ATOM    626  HG1 THR A  38       2.276  12.116   3.134  1.00 98.31           H  
ATOM    627  N   VAL A  39      -1.158  10.197  -0.305  1.00 97.99           N  
ATOM    628  H   VAL A  39      -1.066   9.388   0.293  1.00 97.99           H  
ATOM    629  CA  VAL A  39      -2.404  10.331  -1.061  1.00 97.99           C  
ATOM    630  HA  VAL A  39      -2.474  11.332  -1.485  1.00 97.99           H  
ATOM    631  C   VAL A  39      -3.581  10.135  -0.124  1.00 97.99           C  
ATOM    632  CB  VAL A  39      -2.457   9.315  -2.216  1.00 97.99           C  
ATOM    633  HB  VAL A  39      -2.368   8.303  -1.821  1.00 97.99           H  
ATOM    634  O   VAL A  39      -3.671   9.112   0.546  1.00 97.99           O  
ATOM    635  CG1 VAL A  39      -3.762   9.409  -3.013  1.00 97.99           C  
ATOM    636 HG11 VAL A  39      -3.871  10.398  -3.457  1.00 97.99           H  
ATOM    637 HG12 VAL A  39      -4.620   9.209  -2.372  1.00 97.99           H  
ATOM    638 HG13 VAL A  39      -3.760   8.650  -3.795  1.00 97.99           H  
ATOM    639  CG2 VAL A  39      -1.296   9.567  -3.185  1.00 97.99           C  
ATOM    640 HG21 VAL A  39      -1.216  10.632  -3.403  1.00 97.99           H  
ATOM    641 HG22 VAL A  39      -1.492   9.041  -4.120  1.00 97.99           H  
ATOM    642 HG23 VAL A  39      -0.364   9.207  -2.752  1.00 97.99           H  
ATOM    643  N   THR A  40      -4.498  11.094  -0.105  1.00 98.23           N  
ATOM    644  H   THR A  40      -4.359  11.930  -0.655  1.00 98.23           H  
ATOM    645  CA  THR A  40      -5.806  10.921   0.529  1.00 98.23           C  
ATOM    646  HA  THR A  40      -5.713  10.229   1.366  1.00 98.23           H  
ATOM    647  C   THR A  40      -6.773  10.337  -0.496  1.00 98.23           C  
ATOM    648  CB  THR A  40      -6.342  12.250   1.074  1.00 98.23           C  
ATOM    649  HB  THR A  40      -6.604  12.896   0.237  1.00 98.23           H  
ATOM    650  O   THR A  40      -6.899  10.877  -1.591  1.00 98.23           O  
ATOM    651  CG2 THR A  40      -7.581  12.055   1.946  1.00 98.23           C  
ATOM    652 HG21 THR A  40      -7.879  13.013   2.372  1.00 98.23           H  
ATOM    653 HG22 THR A  40      -8.404  11.674   1.341  1.00 98.23           H  
ATOM    654 HG23 THR A  40      -7.367  11.353   2.751  1.00 98.23           H  
ATOM    655  OG1 THR A  40      -5.361  12.917   1.843  1.00 98.23           O  
ATOM    656  HG1 THR A  40      -5.120  12.392   2.609  1.00 98.23           H  
ATOM    657  N   VAL A  41      -7.452   9.248  -0.144  1.00 98.36           N  
ATOM    658  H   VAL A  41      -7.264   8.850   0.766  1.00 98.36           H  
ATOM    659  CA  VAL A  41      -8.466   8.583  -0.970  1.00 98.36           C  
ATOM    660  HA  VAL A  41      -8.547   9.092  -1.930  1.00 98.36           H  
ATOM    661  C   VAL A  41      -9.805   8.700  -0.250  1.00 98.36           C  
ATOM    662  CB  VAL A  41      -8.093   7.111  -1.243  1.00 98.36           C  
ATOM    663  HB  VAL A  41      -8.188   6.536  -0.323  1.00 98.36           H  
ATOM    664  O   VAL A  41      -9.986   8.160   0.846  1.00 98.36           O  
ATOM    665  CG1 VAL A  41      -9.019   6.503  -2.303  1.00 98.36           C  
ATOM    666 HG11 VAL A  41      -8.915   7.038  -3.247  1.00 98.36           H  
ATOM    667 HG12 VAL A  41      -8.774   5.453  -2.463  1.00 98.36           H  
ATOM    668 HG13 VAL A  41     -10.059   6.573  -1.982  1.00 98.36           H  
ATOM    669  CG2 VAL A  41      -6.651   6.956  -1.748  1.00 98.36           C  
ATOM    670 HG21 VAL A  41      -5.944   7.265  -0.977  1.00 98.36           H  
ATOM    671 HG22 VAL A  41      -6.459   5.909  -1.984  1.00 98.36           H  
ATOM    672 HG23 VAL A  41      -6.503   7.562  -2.641  1.00 98.36           H  
ATOM    673  N   ASN A  42     -10.746   9.438  -0.830  1.00 98.23           N  
ATOM    674  H   ASN A  42     -10.562   9.833  -1.742  1.00 98.23           H  
ATOM    675  CA  ASN A  42     -12.067   9.655  -0.244  1.00 98.23           C  
ATOM    676  HA  ASN A  42     -11.926   9.896   0.810  1.00 98.23           H  
ATOM    677  C   ASN A  42     -12.944   8.390  -0.331  1.00 98.23           C  
ATOM    678  CB  ASN A  42     -12.725  10.865  -0.921  1.00 98.23           C  
ATOM    679  HB2 ASN A  42     -13.737  11.012  -0.544  1.00 98.23           H  
ATOM    680  HB3 ASN A  42     -12.795  10.690  -1.995  1.00 98.23           H  
ATOM    681  O   ASN A  42     -12.655   7.489  -1.119  1.00 98.23           O  
ATOM    682  CG  ASN A  42     -11.948  12.135  -0.654  1.00 98.23           C  
ATOM    683  ND2 ASN A  42     -11.312  12.682  -1.659  1.00 98.23           N  
ATOM    684 HD21 ASN A  42     -10.699  13.459  -1.454  1.00 98.23           H  
ATOM    685 HD22 ASN A  42     -11.149  12.110  -2.474  1.00 98.23           H  
ATOM    686  OD1 ASN A  42     -11.890  12.621   0.465  1.00 98.23           O  
ATOM    687  N   PRO A  43     -14.029   8.297   0.460  1.00 98.13           N  
ATOM    688  CA  PRO A  43     -14.999   7.206   0.349  1.00 98.13           C  
ATOM    689  HA  PRO A  43     -14.541   6.288   0.716  1.00 98.13           H  
ATOM    690  C   PRO A  43     -15.499   7.000  -1.089  1.00 98.13           C  
ATOM    691  CB  PRO A  43     -16.148   7.606   1.280  1.00 98.13           C  
ATOM    692  HB2 PRO A  43     -16.849   8.263   0.765  1.00 98.13           H  
ATOM    693  HB3 PRO A  43     -16.673   6.741   1.684  1.00 98.13           H  
ATOM    694  O   PRO A  43     -16.018   7.928  -1.708  1.00 98.13           O  
ATOM    695  CG  PRO A  43     -15.427   8.398   2.362  1.00 98.13           C  
ATOM    696  HG2 PRO A  43     -16.100   9.053   2.916  1.00 98.13           H  
ATOM    697  HG3 PRO A  43     -14.922   7.696   3.026  1.00 98.13           H  
ATOM    698  CD  PRO A  43     -14.391   9.178   1.562  1.00 98.13           C  
ATOM    699  HD2 PRO A  43     -14.842  10.091   1.172  1.00 98.13           H  
ATOM    700  HD3 PRO A  43     -13.532   9.412   2.191  1.00 98.13           H  
ATOM    701  N   GLY A  44     -15.357   5.781  -1.611  1.00 98.25           N  
ATOM    702  H   GLY A  44     -14.849   5.091  -1.077  1.00 98.25           H  
ATOM    703  CA  GLY A  44     -15.744   5.394  -2.971  1.00 98.25           C  
ATOM    704  HA2 GLY A  44     -16.726   5.812  -3.194  1.00 98.25           H  
ATOM    705  HA3 GLY A  44     -15.810   4.306  -3.012  1.00 98.25           H  
ATOM    706  C   GLY A  44     -14.783   5.840  -4.079  1.00 98.25           C  
ATOM    707  O   GLY A  44     -15.034   5.539  -5.246  1.00 98.25           O  
ATOM    708  N   GLU A  45     -13.703   6.547  -3.742  1.00 98.49           N  
ATOM    709  H   GLU A  45     -13.525   6.728  -2.764  1.00 98.49           H  
ATOM    710  CA  GLU A  45     -12.709   7.028  -4.700  1.00 98.49           C  
ATOM    711  HA  GLU A  45     -13.232   7.303  -5.616  1.00 98.49           H  
ATOM    712  C   GLU A  45     -11.691   5.935  -5.058  1.00 98.49           C  
ATOM    713  CB  GLU A  45     -12.039   8.301  -4.154  1.00 98.49           C  
ATOM    714  HB2 GLU A  45     -12.821   8.978  -3.809  1.00 98.49           H  
ATOM    715  HB3 GLU A  45     -11.409   8.031  -3.306  1.00 98.49           H  
ATOM    716  O   GLU A  45     -11.339   5.073  -4.244  1.00 98.49           O  
ATOM    717  CG  GLU A  45     -11.179   9.049  -5.185  1.00 98.49           C  
ATOM    718  HG2 GLU A  45     -10.350   8.411  -5.490  1.00 98.49           H  
ATOM    719  HG3 GLU A  45     -11.793   9.250  -6.063  1.00 98.49           H  
ATOM    720  CD  GLU A  45     -10.609  10.374  -4.645  1.00 98.49           C  
ATOM    721  OE1 GLU A  45     -10.200  11.211  -5.476  1.00 98.49           O  
ATOM    722  OE2 GLU A  45     -10.610  10.579  -3.405  1.00 98.49           O  
ATOM    723  N   GLU A  46     -11.195   6.001  -6.294  1.00 98.55           N  
ATOM    724  H   GLU A  46     -11.486   6.766  -6.886  1.00 98.55           H  
ATOM    725  CA  GLU A  46     -10.050   5.234  -6.773  1.00 98.55           C  
ATOM    726  HA  GLU A  46      -9.634   4.688  -5.927  1.00 98.55           H  
ATOM    727  C   GLU A  46      -8.984   6.206  -7.297  1.00 98.55           C  
ATOM    728  CB  GLU A  46     -10.503   4.197  -7.818  1.00 98.55           C  
ATOM    729  HB2 GLU A  46     -10.918   4.710  -8.685  1.00 98.55           H  
ATOM    730  HB3 GLU A  46     -11.291   3.596  -7.364  1.00 98.55           H  
ATOM    731  O   GLU A  46      -9.282   7.069  -8.123  1.00 98.55           O  
ATOM    732  CG  GLU A  46      -9.370   3.258  -8.278  1.00 98.55           C  
ATOM    733  HG2 GLU A  46      -8.896   2.828  -7.396  1.00 98.55           H  
ATOM    734  HG3 GLU A  46      -8.619   3.845  -8.807  1.00 98.55           H  
ATOM    735  CD  GLU A  46      -9.842   2.098  -9.183  1.00 98.55           C  
ATOM    736  OE1 GLU A  46      -8.977   1.504  -9.876  1.00 98.55           O  
ATOM    737  OE2 GLU A  46     -11.046   1.736  -9.140  1.00 98.55           O  
ATOM    738  N   VAL A  47      -7.747   6.076  -6.815  1.00 98.48           N  
ATOM    739  H   VAL A  47      -7.577   5.323  -6.163  1.00 98.48           H  
ATOM    740  CA  VAL A  47      -6.607   6.928  -7.188  1.00 98.48           C  
ATOM    741  HA  VAL A  47      -6.911   7.585  -8.002  1.00 98.48           H  
ATOM    742  C   VAL A  47      -5.459   6.060  -7.691  1.00 98.48           C  
ATOM    743  CB  VAL A  47      -6.148   7.823  -6.016  1.00 98.48           C  
ATOM    744  HB  VAL A  47      -5.825   7.195  -5.185  1.00 98.48           H  
ATOM    745  O   VAL A  47      -5.126   5.047  -7.079  1.00 98.48           O  
ATOM    746  CG1 VAL A  47      -4.972   8.717  -6.437  1.00 98.48           C  
ATOM    747 HG11 VAL A  47      -4.070   8.121  -6.577  1.00 98.48           H  
ATOM    748 HG12 VAL A  47      -4.777   9.467  -5.671  1.00 98.48           H  
ATOM    749 HG13 VAL A  47      -5.214   9.237  -7.365  1.00 98.48           H  
ATOM    750  CG2 VAL A  47      -7.272   8.740  -5.521  1.00 98.48           C  
ATOM    751 HG21 VAL A  47      -8.096   8.139  -5.133  1.00 98.48           H  
ATOM    752 HG22 VAL A  47      -7.647   9.361  -6.334  1.00 98.48           H  
ATOM    753 HG23 VAL A  47      -6.917   9.381  -4.714  1.00 98.48           H  
ATOM    754  N   GLU A  48      -4.815   6.469  -8.784  1.00 98.46           N  
ATOM    755  H   GLU A  48      -5.113   7.326  -9.227  1.00 98.46           H  
ATOM    756  CA  GLU A  48      -3.602   5.830  -9.303  1.00 98.46           C  
ATOM    757  HA  GLU A  48      -3.440   4.899  -8.761  1.00 98.46           H  
ATOM    758  C   GLU A  48      -2.374   6.721  -9.067  1.00 98.46           C  
ATOM    759  CB  GLU A  48      -3.783   5.448 -10.784  1.00 98.46           C  
ATOM    760  HB2 GLU A  48      -3.870   6.353 -11.386  1.00 98.46           H  
ATOM    761  HB3 GLU A  48      -4.704   4.874 -10.888  1.00 98.46           H  
ATOM    762  O   GLU A  48      -2.376   7.912  -9.379  1.00 98.46           O  
ATOM    763  CG  GLU A  48      -2.615   4.595 -11.307  1.00 98.46           C  
ATOM    764  HG2 GLU A  48      -2.495   3.724 -10.663  1.00 98.46           H  
ATOM    765  HG3 GLU A  48      -1.692   5.173 -11.247  1.00 98.46           H  
ATOM    766  CD  GLU A  48      -2.826   4.131 -12.758  1.00 98.46           C  
ATOM    767  OE1 GLU A  48      -2.373   4.851 -13.672  1.00 98.46           O  
ATOM    768  OE2 GLU A  48      -3.381   3.019 -12.961  1.00 98.46           O  
ATOM    769  N   VAL A  49      -1.302   6.130  -8.539  1.00 97.97           N  
ATOM    770  H   VAL A  49      -1.390   5.159  -8.275  1.00 97.97           H  
ATOM    771  CA  VAL A  49       0.003   6.768  -8.336  1.00 97.97           C  
ATOM    772  HA  VAL A  49      -0.042   7.798  -8.687  1.00 97.97           H  
ATOM    773  C   VAL A  49       1.041   6.011  -9.148  1.00 97.97           C  
ATOM    774  CB  VAL A  49       0.411   6.781  -6.852  1.00 97.97           C  
ATOM    775  HB  VAL A  49       0.620   5.763  -6.522  1.00 97.97           H  
ATOM    776  O   VAL A  49       1.151   4.795  -9.027  1.00 97.97           O  
ATOM    777  CG1 VAL A  49       1.671   7.632  -6.632  1.00 97.97           C  
ATOM    778 HG11 VAL A  49       1.488   8.659  -6.950  1.00 97.97           H  
ATOM    779 HG12 VAL A  49       2.509   7.222  -7.195  1.00 97.97           H  
ATOM    780 HG13 VAL A  49       1.936   7.625  -5.575  1.00 97.97           H  
ATOM    781  CG2 VAL A  49      -0.695   7.348  -5.963  1.00 97.97           C  
ATOM    782 HG21 VAL A  49      -0.349   7.362  -4.930  1.00 97.97           H  
ATOM    783 HG22 VAL A  49      -1.579   6.711  -6.007  1.00 97.97           H  
ATOM    784 HG23 VAL A  49      -0.962   8.352  -6.292  1.00 97.97           H  
ATOM    785  N   THR A  50       1.826   6.719  -9.955  1.00 97.26           N  
ATOM    786  H   THR A  50       1.729   7.725  -9.975  1.00 97.26           H  
ATOM    787  CA  THR A  50       2.901   6.114 -10.752  1.00 97.26           C  
ATOM    788  HA  THR A  50       2.865   5.030 -10.648  1.00 97.26           H  
ATOM    789  C   THR A  50       4.264   6.575 -10.252  1.00 97.26           C  
ATOM    790  CB  THR A  50       2.722   6.406 -12.247  1.00 97.26           C  
ATOM    791  HB  THR A  50       2.724   7.483 -12.416  1.00 97.26           H  
ATOM    792  O   THR A  50       4.469   7.763  -9.997  1.00 97.26           O  
ATOM    793  CG2 THR A  50       3.797   5.753 -13.116  1.00 97.26           C  
ATOM    794 HG21 THR A  50       3.540   5.880 -14.168  1.00 97.26           H  
ATOM    795 HG22 THR A  50       3.865   4.689 -12.890  1.00 97.26           H  
ATOM    796 HG23 THR A  50       4.765   6.222 -12.941  1.00 97.26           H  
ATOM    797  OG1 THR A  50       1.501   5.866 -12.696  1.00 97.26           O  
ATOM    798  HG1 THR A  50       0.772   6.252 -12.203  1.00 97.26           H  
ATOM    799  N   PHE A  51       5.191   5.629 -10.150  1.00 95.14           N  
ATOM    800  H   PHE A  51       4.917   4.681 -10.365  1.00 95.14           H  
ATOM    801  CA  PHE A  51       6.608   5.838  -9.876  1.00 95.14           C  
ATOM    802  HA  PHE A  51       6.800   6.895  -9.691  1.00 95.14           H  
ATOM    803  C   PHE A  51       7.421   5.400 -11.092  1.00 95.14           C  
ATOM    804  CB  PHE A  51       7.029   5.043  -8.635  1.00 95.14           C  
ATOM    805  HB2 PHE A  51       6.858   3.982  -8.818  1.00 95.14           H  
ATOM    806  HB3 PHE A  51       8.100   5.177  -8.483  1.00 95.14           H  
ATOM    807  O   PHE A  51       7.038   4.457 -11.790  1.00 95.14           O  
ATOM    808  CG  PHE A  51       6.303   5.447  -7.370  1.00 95.14           C  
ATOM    809  CD1 PHE A  51       6.916   6.328  -6.461  1.00 95.14           C  
ATOM    810  HD1 PHE A  51       7.901   6.721  -6.667  1.00 95.14           H  
ATOM    811  CD2 PHE A  51       5.012   4.951  -7.107  1.00 95.14           C  
ATOM    812  HD2 PHE A  51       4.535   4.284  -7.810  1.00 95.14           H  
ATOM    813  CE1 PHE A  51       6.248   6.696  -5.282  1.00 95.14           C  
ATOM    814  HE1 PHE A  51       6.738   7.350  -4.577  1.00 95.14           H  
ATOM    815  CE2 PHE A  51       4.335   5.335  -5.938  1.00 95.14           C  
ATOM    816  HE2 PHE A  51       3.339   4.962  -5.749  1.00 95.14           H  
ATOM    817  CZ  PHE A  51       4.956   6.204  -5.025  1.00 95.14           C  
ATOM    818  HZ  PHE A  51       4.443   6.492  -4.120  1.00 95.14           H  
ATOM    819  N   SER A  52       8.552   6.060 -11.323  1.00 93.07           N  
ATOM    820  H   SER A  52       8.844   6.783 -10.681  1.00 93.07           H  
ATOM    821  CA  SER A  52       9.484   5.717 -12.396  1.00 93.07           C  
ATOM    822  HA  SER A  52       9.261   4.714 -12.759  1.00 93.07           H  
ATOM    823  C   SER A  52      10.907   5.714 -11.863  1.00 93.07           C  
ATOM    824  CB  SER A  52       9.357   6.681 -13.576  1.00 93.07           C  
ATOM    825  HB2 SER A  52      10.136   6.463 -14.306  1.00 93.07           H  
ATOM    826  HB3 SER A  52       9.466   7.708 -13.227  1.00 93.07           H  
ATOM    827  O   SER A  52      11.283   6.594 -11.093  1.00 93.07           O  
ATOM    828  OG  SER A  52       8.092   6.517 -14.185  1.00 93.07           O  
ATOM    829  HG  SER A  52       7.977   5.571 -14.303  1.00 93.07           H  
ATOM    830  N   ALA A  53      11.701   4.729 -12.264  1.00 85.64           N  
ATOM    831  H   ALA A  53      11.343   4.032 -12.900  1.00 85.64           H  
ATOM    832  CA  ALA A  53      13.078   4.597 -11.825  1.00 85.64           C  
ATOM    833  HA  ALA A  53      13.463   5.575 -11.537  1.00 85.64           H  
ATOM    834  C   ALA A  53      13.945   4.055 -12.959  1.00 85.64           C  
ATOM    835  CB  ALA A  53      13.135   3.673 -10.602  1.00 85.64           C  
ATOM    836  HB1 ALA A  53      12.712   2.701 -10.856  1.00 85.64           H  
ATOM    837  HB2 ALA A  53      14.172   3.520 -10.302  1.00 85.64           H  
ATOM    838  HB3 ALA A  53      12.571   4.107  -9.776  1.00 85.64           H  
ATOM    839  O   ALA A  53      13.625   3.040 -13.560  1.00 85.64           O  
ATOM    840  N   ASN A  54      15.109   4.675 -13.168  1.00 82.68           N  
ATOM    841  H   ASN A  54      15.260   5.570 -12.726  1.00 82.68           H  
ATOM    842  CA  ASN A  54      16.130   4.163 -14.095  1.00 82.68           C  
ATOM    843  HA  ASN A  54      15.674   3.985 -15.069  1.00 82.68           H  
ATOM    844  C   ASN A  54      16.751   2.833 -13.629  1.00 82.68           C  
ATOM    845  CB  ASN A  54      17.250   5.209 -14.230  1.00 82.68           C  
ATOM    846  HB2 ASN A  54      17.713   5.363 -13.255  1.00 82.68           H  
ATOM    847  HB3 ASN A  54      18.011   4.819 -14.906  1.00 82.68           H  
ATOM    848  O   ASN A  54      17.516   2.218 -14.362  1.00 82.68           O  
ATOM    849  CG  ASN A  54      16.797   6.542 -14.787  1.00 82.68           C  
ATOM    850  ND2 ASN A  54      17.526   7.597 -14.510  1.00 82.68           N  
ATOM    851 HD21 ASN A  54      18.416   7.499 -14.043  1.00 82.68           H  
ATOM    852 HD22 ASN A  54      17.204   8.453 -14.939  1.00 82.68           H  
ATOM    853  OD1 ASN A  54      15.794   6.685 -15.453  1.00 82.68           O  
ATOM    854  N   ASP A  55      16.503   2.449 -12.377  1.00 80.99           N  
ATOM    855  H   ASP A  55      15.763   2.928 -11.885  1.00 80.99           H  
ATOM    856  CA  ASP A  55      16.947   1.189 -11.802  1.00 80.99           C  
ATOM    857  HA  ASP A  55      17.376   0.568 -12.589  1.00 80.99           H  
ATOM    858  C   ASP A  55      15.728   0.482 -11.182  1.00 80.99           C  
ATOM    859  CB  ASP A  55      18.065   1.453 -10.781  1.00 80.99           C  
ATOM    860  HB2 ASP A  55      18.812   2.099 -11.242  1.00 80.99           H  
ATOM    861  HB3 ASP A  55      17.667   1.972  -9.909  1.00 80.99           H  
ATOM    862  O   ASP A  55      15.228   0.958 -10.152  1.00 80.99           O  
ATOM    863  CG  ASP A  55      18.745   0.156 -10.348  1.00 80.99           C  
ATOM    864  OD1 ASP A  55      18.074  -0.891 -10.361  1.00 80.99           O  
ATOM    865  OD2 ASP A  55      19.969   0.212 -10.087  1.00 80.99           O  
ATOM    866  N   PRO A  56      15.235  -0.618 -11.784  1.00 77.44           N  
ATOM    867  CA  PRO A  56      14.059  -1.332 -11.294  1.00 77.44           C  
ATOM    868  HA  PRO A  56      13.212  -0.648 -11.231  1.00 77.44           H  
ATOM    869  C   PRO A  56      14.281  -1.942  -9.903  1.00 77.44           C  
ATOM    870  CB  PRO A  56      13.756  -2.397 -12.353  1.00 77.44           C  
ATOM    871  HB2 PRO A  56      13.328  -3.303 -11.925  1.00 77.44           H  
ATOM    872  HB3 PRO A  56      13.080  -1.979 -13.099  1.00 77.44           H  
ATOM    873  O   PRO A  56      13.314  -2.151  -9.169  1.00 77.44           O  
ATOM    874  CG  PRO A  56      15.113  -2.665 -13.000  1.00 77.44           C  
ATOM    875  HG2 PRO A  56      15.012  -3.035 -14.020  1.00 77.44           H  
ATOM    876  HG3 PRO A  56      15.677  -3.373 -12.392  1.00 77.44           H  
ATOM    877  CD  PRO A  56      15.786  -1.297 -12.953  1.00 77.44           C  
ATOM    878  HD2 PRO A  56      15.541  -0.733 -13.854  1.00 77.44           H  
ATOM    879  HD3 PRO A  56      16.864  -1.436 -12.872  1.00 77.44           H  
ATOM    880  N   HIS A  57      15.532  -2.125  -9.453  1.00 80.25           N  
ATOM    881  H   HIS A  57      16.317  -1.912 -10.053  1.00 80.25           H  
ATOM    882  CA  HIS A  57      15.813  -2.560  -8.082  1.00 80.25           C  
ATOM    883  HA  HIS A  57      15.297  -3.504  -7.909  1.00 80.25           H  
ATOM    884  C   HIS A  57      15.288  -1.584  -7.028  1.00 80.25           C  
ATOM    885  CB  HIS A  57      17.312  -2.790  -7.869  1.00 80.25           C  
ATOM    886  HB2 HIS A  57      17.473  -3.075  -6.829  1.00 80.25           H  
ATOM    887  HB3 HIS A  57      17.853  -1.859  -8.038  1.00 80.25           H  
ATOM    888  O   HIS A  57      15.056  -1.994  -5.894  1.00 80.25           O  
ATOM    889  CG  HIS A  57      17.895  -3.878  -8.730  1.00 80.25           C  
ATOM    890  CD2 HIS A  57      18.915  -3.750  -9.629  1.00 80.25           C  
ATOM    891  HD2 HIS A  57      19.450  -2.841  -9.863  1.00 80.25           H  
ATOM    892  ND1 HIS A  57      17.529  -5.203  -8.734  1.00 80.25           N  
ATOM    893  HD1 HIS A  57      16.730  -5.609  -8.269  1.00 80.25           H  
ATOM    894  CE1 HIS A  57      18.294  -5.856  -9.623  1.00 80.25           C  
ATOM    895  HE1 HIS A  57      18.197  -6.895  -9.902  1.00 80.25           H  
ATOM    896  NE2 HIS A  57      19.175  -5.010 -10.164  1.00 80.25           N  
ATOM    897  N   LYS A  58      15.024  -0.317  -7.376  1.00 84.58           N  
ATOM    898  H   LYS A  58      15.195  -0.043  -8.333  1.00 84.58           H  
ATOM    899  CA  LYS A  58      14.382   0.640  -6.456  1.00 84.58           C  
ATOM    900  HA  LYS A  58      14.934   0.639  -5.516  1.00 84.58           H  
ATOM    901  C   LYS A  58      12.946   0.254  -6.091  1.00 84.58           C  
ATOM    902  CB  LYS A  58      14.413   2.049  -7.058  1.00 84.58           C  
ATOM    903  HB2 LYS A  58      13.914   2.048  -8.026  1.00 84.58           H  
ATOM    904  HB3 LYS A  58      13.868   2.719  -6.393  1.00 84.58           H  
ATOM    905  O   LYS A  58      12.424   0.742  -5.089  1.00 84.58           O  
ATOM    906  CG  LYS A  58      15.850   2.563  -7.207  1.00 84.58           C  
ATOM    907  HG2 LYS A  58      16.379   2.433  -6.264  1.00 84.58           H  
ATOM    908  HG3 LYS A  58      16.369   2.000  -7.982  1.00 84.58           H  
ATOM    909  CD  LYS A  58      15.838   4.050  -7.565  1.00 84.58           C  
ATOM    910  HD2 LYS A  58      15.266   4.207  -8.479  1.00 84.58           H  
ATOM    911  HD3 LYS A  58      15.359   4.596  -6.751  1.00 84.58           H  
ATOM    912  CE  LYS A  58      17.266   4.557  -7.757  1.00 84.58           C  
ATOM    913  HE2 LYS A  58      17.663   4.134  -8.680  1.00 84.58           H  
ATOM    914  HE3 LYS A  58      17.878   4.192  -6.932  1.00 84.58           H  
ATOM    915  NZ  LYS A  58      17.294   6.038  -7.787  1.00 84.58           N  
ATOM    916  HZ1 LYS A  58      18.230   6.374  -7.963  1.00 84.58           H  
ATOM    917  HZ2 LYS A  58      17.001   6.399  -6.891  1.00 84.58           H  
ATOM    918  HZ3 LYS A  58      16.662   6.393  -8.491  1.00 84.58           H  
ATOM    919  N   PHE A  59      12.314  -0.613  -6.878  1.00 88.37           N  
ATOM    920  H   PHE A  59      12.799  -0.964  -7.692  1.00 88.37           H  
ATOM    921  CA  PHE A  59      10.940  -1.067  -6.688  1.00 88.37           C  
ATOM    922  HA  PHE A  59      10.389  -0.326  -6.109  1.00 88.37           H  
ATOM    923  C   PHE A  59      10.822  -2.372  -5.896  1.00 88.37           C  
ATOM    924  CB  PHE A  59      10.273  -1.191  -8.062  1.00 88.37           C  
ATOM    925  HB2 PHE A  59       9.238  -1.502  -7.916  1.00 88.37           H  
ATOM    926  HB3 PHE A  59      10.768  -1.985  -8.621  1.00 88.37           H  
ATOM    927  O   PHE A  59       9.710  -2.837  -5.680  1.00 88.37           O  
ATOM    928  CG  PHE A  59      10.223   0.057  -8.918  1.00 88.37           C  
ATOM    929  CD1 PHE A  59      10.232   1.346  -8.355  1.00 88.37           C  
ATOM    930  HD1 PHE A  59      10.398   1.464  -7.294  1.00 88.37           H  
ATOM    931  CD2 PHE A  59      10.119  -0.081 -10.308  1.00 88.37           C  
ATOM    932  HD2 PHE A  59      10.139  -1.058 -10.768  1.00 88.37           H  
ATOM    933  CE1 PHE A  59      10.062   2.489  -9.150  1.00 88.37           C  
ATOM    934  HE1 PHE A  59      10.057   3.473  -8.706  1.00 88.37           H  
ATOM    935  CE2 PHE A  59       9.982   1.057 -11.109  1.00 88.37           C  
ATOM    936  HE2 PHE A  59       9.912   0.924 -12.178  1.00 88.37           H  
ATOM    937  CZ  PHE A  59       9.919   2.337 -10.536  1.00 88.37           C  
ATOM    938  HZ  PHE A  59       9.779   3.197 -11.173  1.00 88.37           H  
ATOM    939  N   ASN A  60      11.930  -2.957  -5.430  1.00 88.93           N  
ATOM    940  H   ASN A  60      12.823  -2.525  -5.624  1.00 88.93           H  
ATOM    941  CA  ASN A  60      11.936  -4.266  -4.766  1.00 88.93           C  
ATOM    942  HA  ASN A  60      11.324  -4.950  -5.354  1.00 88.93           H  
ATOM    943  C   ASN A  60      11.369  -4.275  -3.343  1.00 88.93           C  
ATOM    944  CB  ASN A  60      13.366  -4.803  -4.781  1.00 88.93           C  
ATOM    945  HB2 ASN A  60      13.339  -5.864  -4.532  1.00 88.93           H  
ATOM    946  HB3 ASN A  60      13.745  -4.679  -5.796  1.00 88.93           H  
ATOM    947  O   ASN A  60      11.067  -5.339  -2.802  1.00 88.93           O  
ATOM    948  CG  ASN A  60      14.349  -4.103  -3.853  1.00 88.93           C  
ATOM    949  ND2 ASN A  60      15.481  -4.707  -3.582  1.00 88.93           N  
ATOM    950 HD21 ASN A  60      15.672  -5.603  -4.009  1.00 88.93           H  
ATOM    951 HD22 ASN A  60      16.212  -4.117  -3.212  1.00 88.93           H  
ATOM    952  OD1 ASN A  60      14.139  -3.012  -3.349  1.00 88.93           O  
ATOM    953  N   ARG A  61      11.277  -3.097  -2.719  1.00 94.12           N  
ATOM    954  H   ARG A  61      11.633  -2.299  -3.226  1.00 94.12           H  
ATOM    955  CA  ARG A  61      10.869  -2.919  -1.323  1.00 94.12           C  
ATOM    956  HA  ARG A  61      10.401  -3.848  -0.999  1.00 94.12           H  
ATOM    957  C   ARG A  61       9.803  -1.830  -1.160  1.00 94.12           C  
ATOM    958  CB  ARG A  61      12.106  -2.686  -0.437  1.00 94.12           C  
ATOM    959  HB2 ARG A  61      11.783  -2.428   0.572  1.00 94.12           H  
ATOM    960  HB3 ARG A  61      12.666  -1.845  -0.844  1.00 94.12           H  
ATOM    961  O   ARG A  61      10.039  -0.869  -0.419  1.00 94.12           O  
ATOM    962  CG  ARG A  61      13.023  -3.913  -0.328  1.00 94.12           C  
ATOM    963  HG2 ARG A  61      13.238  -4.318  -1.317  1.00 94.12           H  
ATOM    964  HG3 ARG A  61      12.529  -4.688   0.259  1.00 94.12           H  
ATOM    965  CD  ARG A  61      14.346  -3.513   0.336  1.00 94.12           C  
ATOM    966  HD2 ARG A  61      14.741  -2.642  -0.188  1.00 94.12           H  
ATOM    967  HD3 ARG A  61      14.167  -3.232   1.374  1.00 94.12           H  
ATOM    968  NE  ARG A  61      15.348  -4.592   0.241  1.00 94.12           N  
ATOM    969  HE  ARG A  61      15.821  -4.683  -0.647  1.00 94.12           H  
ATOM    970  NH1 ARG A  61      14.926  -5.650   2.235  1.00 94.12           N  
ATOM    971 HH11 ARG A  61      14.875  -6.589   2.603  1.00 94.12           H  
ATOM    972 HH12 ARG A  61      14.173  -5.003   2.420  1.00 94.12           H  
ATOM    973  NH2 ARG A  61      16.319  -6.579   0.794  1.00 94.12           N  
ATOM    974 HH21 ARG A  61      16.077  -7.447   1.251  1.00 94.12           H  
ATOM    975 HH22 ARG A  61      16.720  -6.698  -0.126  1.00 94.12           H  
ATOM    976  CZ  ARG A  61      15.544  -5.580   1.092  1.00 94.12           C  
ATOM    977  N   PRO A  62       8.662  -1.895  -1.872  1.00 96.35           N  
ATOM    978  CA  PRO A  62       7.626  -0.898  -1.703  1.00 96.35           C  
ATOM    979  HA  PRO A  62       8.059   0.100  -1.772  1.00 96.35           H  
ATOM    980  C   PRO A  62       6.971  -1.076  -0.333  1.00 96.35           C  
ATOM    981  CB  PRO A  62       6.658  -1.094  -2.864  1.00 96.35           C  
ATOM    982  HB2 PRO A  62       7.038  -0.577  -3.745  1.00 96.35           H  
ATOM    983  HB3 PRO A  62       5.650  -0.758  -2.623  1.00 96.35           H  
ATOM    984  O   PRO A  62       6.770  -2.188   0.167  1.00 96.35           O  
ATOM    985  CG  PRO A  62       6.725  -2.598  -3.091  1.00 96.35           C  
ATOM    986  HG2 PRO A  62       6.007  -3.085  -2.432  1.00 96.35           H  
ATOM    987  HG3 PRO A  62       6.508  -2.837  -4.133  1.00 96.35           H  
ATOM    988  CD  PRO A  62       8.167  -2.973  -2.716  1.00 96.35           C  
ATOM    989  HD2 PRO A  62       8.770  -3.034  -3.622  1.00 96.35           H  
ATOM    990  HD3 PRO A  62       8.205  -3.929  -2.194  1.00 96.35           H  
ATOM    991  N   GLN A  63       6.639   0.049   0.276  1.00 98.17           N  
ATOM    992  H   GLN A  63       6.859   0.920  -0.185  1.00 98.17           H  
ATOM    993  CA  GLN A  63       6.013   0.119   1.584  1.00 98.17           C  
ATOM    994  HA  GLN A  63       5.699  -0.877   1.897  1.00 98.17           H  
ATOM    995  C   GLN A  63       4.775   1.003   1.485  1.00 98.17           C  
ATOM    996  CB  GLN A  63       7.056   0.631   2.583  1.00 98.17           C  
ATOM    997  HB2 GLN A  63       7.501   1.535   2.169  1.00 98.17           H  
ATOM    998  HB3 GLN A  63       7.846  -0.116   2.672  1.00 98.17           H  
ATOM    999  O   GLN A  63       4.837   2.115   0.960  1.00 98.17           O  
ATOM   1000  CG  GLN A  63       6.524   0.955   3.988  1.00 98.17           C  
ATOM   1001  HG2 GLN A  63       6.183   0.047   4.486  1.00 98.17           H  
ATOM   1002  HG3 GLN A  63       5.674   1.632   3.910  1.00 98.17           H  
ATOM   1003  CD  GLN A  63       7.583   1.652   4.843  1.00 98.17           C  
ATOM   1004  NE2 GLN A  63       7.222   2.199   5.971  1.00 98.17           N  
ATOM   1005 HE21 GLN A  63       7.975   2.557   6.541  1.00 98.17           H  
ATOM   1006 HE22 GLN A  63       6.444   1.774   6.455  1.00 98.17           H  
ATOM   1007  OE1 GLN A  63       8.756   1.778   4.515  1.00 98.17           O  
ATOM   1008  N   PHE A  64       3.669   0.516   2.033  1.00 98.54           N  
ATOM   1009  H   PHE A  64       3.703  -0.414   2.426  1.00 98.54           H  
ATOM   1010  CA  PHE A  64       2.395   1.213   2.107  1.00 98.54           C  
ATOM   1011  HA  PHE A  64       2.488   2.205   1.665  1.00 98.54           H  
ATOM   1012  C   PHE A  64       2.020   1.354   3.577  1.00 98.54           C  
ATOM   1013  CB  PHE A  64       1.326   0.441   1.318  1.00 98.54           C  
ATOM   1014  HB2 PHE A  64       0.432   1.060   1.240  1.00 98.54           H  
ATOM   1015  HB3 PHE A  64       1.050  -0.456   1.871  1.00 98.54           H  
ATOM   1016  O   PHE A  64       1.945   0.362   4.295  1.00 98.54           O  
ATOM   1017  CG  PHE A  64       1.771   0.033  -0.073  1.00 98.54           C  
ATOM   1018  CD1 PHE A  64       1.702   0.957  -1.128  1.00 98.54           C  
ATOM   1019  HD1 PHE A  64       1.283   1.937  -0.953  1.00 98.54           H  
ATOM   1020  CD2 PHE A  64       2.311  -1.248  -0.301  1.00 98.54           C  
ATOM   1021  HD2 PHE A  64       2.381  -1.959   0.509  1.00 98.54           H  
ATOM   1022  CE1 PHE A  64       2.189   0.612  -2.400  1.00 98.54           C  
ATOM   1023  HE1 PHE A  64       2.154   1.330  -3.205  1.00 98.54           H  
ATOM   1024  CE2 PHE A  64       2.795  -1.594  -1.575  1.00 98.54           C  
ATOM   1025  HE2 PHE A  64       3.225  -2.571  -1.741  1.00 98.54           H  
ATOM   1026  CZ  PHE A  64       2.745  -0.658  -2.622  1.00 98.54           C  
ATOM   1027  HZ  PHE A  64       3.146  -0.905  -3.593  1.00 98.54           H  
ATOM   1028  N   THR A  65       1.805   2.576   4.044  1.00 98.55           N  
ATOM   1029  H   THR A  65       1.904   3.355   3.408  1.00 98.55           H  
ATOM   1030  CA  THR A  65       1.186   2.839   5.348  1.00 98.55           C  
ATOM   1031  HA  THR A  65       1.092   1.918   5.924  1.00 98.55           H  
ATOM   1032  C   THR A  65      -0.205   3.383   5.085  1.00 98.55           C  
ATOM   1033  CB  THR A  65       2.020   3.820   6.174  1.00 98.55           C  
ATOM   1034  HB  THR A  65       2.029   4.789   5.676  1.00 98.55           H  
ATOM   1035  O   THR A  65      -0.330   4.423   4.448  1.00 98.55           O  
ATOM   1036  CG2 THR A  65       1.485   4.001   7.589  1.00 98.55           C  
ATOM   1037 HG21 THR A  65       2.105   4.726   8.116  1.00 98.55           H  
ATOM   1038 HG22 THR A  65       0.466   4.386   7.559  1.00 98.55           H  
ATOM   1039 HG23 THR A  65       1.493   3.049   8.120  1.00 98.55           H  
ATOM   1040  OG1 THR A  65       3.345   3.340   6.269  1.00 98.55           O  
ATOM   1041  HG1 THR A  65       3.524   2.917   5.426  1.00 98.55           H  
ATOM   1042  N   ILE A  66      -1.226   2.651   5.515  1.00 98.38           N  
ATOM   1043  H   ILE A  66      -1.025   1.826   6.063  1.00 98.38           H  
ATOM   1044  CA  ILE A  66      -2.637   2.982   5.336  1.00 98.38           C  
ATOM   1045  HA  ILE A  66      -2.738   3.797   4.620  1.00 98.38           H  
ATOM   1046  C   ILE A  66      -3.168   3.458   6.685  1.00 98.38           C  
ATOM   1047  CB  ILE A  66      -3.427   1.760   4.803  1.00 98.38           C  
ATOM   1048  HB  ILE A  66      -3.401   0.963   5.546  1.00 98.38           H  
ATOM   1049  O   ILE A  66      -3.169   2.691   7.647  1.00 98.38           O  
ATOM   1050  CG1 ILE A  66      -2.880   1.213   3.460  1.00 98.38           C  
ATOM   1051 HG12 ILE A  66      -3.699   0.799   2.872  1.00 98.38           H  
ATOM   1052 HG13 ILE A  66      -2.441   2.026   2.882  1.00 98.38           H  
ATOM   1053  CG2 ILE A  66      -4.897   2.148   4.587  1.00 98.38           C  
ATOM   1054 HG21 ILE A  66      -4.952   2.918   3.817  1.00 98.38           H  
ATOM   1055 HG22 ILE A  66      -5.339   2.524   5.509  1.00 98.38           H  
ATOM   1056 HG23 ILE A  66      -5.473   1.278   4.271  1.00 98.38           H  
ATOM   1057  CD1 ILE A  66      -1.852   0.085   3.623  1.00 98.38           C  
ATOM   1058 HD11 ILE A  66      -2.288  -0.733   4.197  1.00 98.38           H  
ATOM   1059 HD12 ILE A  66      -0.957   0.442   4.132  1.00 98.38           H  
ATOM   1060 HD13 ILE A  66      -1.567  -0.289   2.640  1.00 98.38           H  
ATOM   1061  N   GLU A  67      -3.615   4.707   6.748  1.00 98.14           N  
ATOM   1062  H   GLU A  67      -3.553   5.288   5.925  1.00 98.14           H  
ATOM   1063  CA  GLU A  67      -4.163   5.345   7.944  1.00 98.14           C  
ATOM   1064  HA  GLU A  67      -4.169   4.627   8.764  1.00 98.14           H  
ATOM   1065  C   GLU A  67      -5.614   5.772   7.691  1.00 98.14           C  
ATOM   1066  CB  GLU A  67      -3.289   6.537   8.387  1.00 98.14           C  
ATOM   1067  HB2 GLU A  67      -3.331   7.323   7.633  1.00 98.14           H  
ATOM   1068  HB3 GLU A  67      -3.704   6.922   9.318  1.00 98.14           H  
ATOM   1069  O   GLU A  67      -5.942   6.310   6.633  1.00 98.14           O  
ATOM   1070  CG  GLU A  67      -1.820   6.131   8.617  1.00 98.14           C  
ATOM   1071  HG2 GLU A  67      -1.354   5.924   7.654  1.00 98.14           H  
ATOM   1072  HG3 GLU A  67      -1.818   5.205   9.192  1.00 98.14           H  
ATOM   1073  CD  GLU A  67      -0.961   7.166   9.370  1.00 98.14           C  
ATOM   1074  OE1 GLU A  67       0.177   6.783   9.764  1.00 98.14           O  
ATOM   1075  OE2 GLU A  67      -1.449   8.279   9.652  1.00 98.14           O  
ATOM   1076  N   TRP A  68      -6.510   5.533   8.647  1.00 95.46           N  
ATOM   1077  H   TRP A  68      -6.200   5.095   9.503  1.00 95.46           H  
ATOM   1078  CA  TRP A  68      -7.926   5.892   8.525  1.00 95.46           C  
ATOM   1079  HA  TRP A  68      -8.041   6.588   7.695  1.00 95.46           H  
ATOM   1080  C   TRP A  68      -8.451   6.618   9.764  1.00 95.46           C  
ATOM   1081  CB  TRP A  68      -8.762   4.652   8.183  1.00 95.46           C  
ATOM   1082  HB2 TRP A  68      -8.363   4.220   7.265  1.00 95.46           H  
ATOM   1083  HB3 TRP A  68      -9.789   4.956   7.978  1.00 95.46           H  
ATOM   1084  O   TRP A  68      -7.888   6.558  10.863  1.00 95.46           O  
ATOM   1085  CG  TRP A  68      -8.778   3.565   9.209  1.00 95.46           C  
ATOM   1086  CD1 TRP A  68      -9.660   3.438  10.225  1.00 95.46           C  
ATOM   1087  HD1 TRP A  68     -10.474   4.120  10.425  1.00 95.46           H  
ATOM   1088  CD2 TRP A  68      -7.871   2.430   9.320  1.00 95.46           C  
ATOM   1089  CE2 TRP A  68      -8.294   1.628  10.420  1.00 95.46           C  
ATOM   1090  CE3 TRP A  68      -6.733   1.998   8.607  1.00 95.46           C  
ATOM   1091  HE3 TRP A  68      -6.375   2.589   7.776  1.00 95.46           H  
ATOM   1092  NE1 TRP A  68      -9.371   2.302  10.952  1.00 95.46           N  
ATOM   1093  HE1 TRP A  68      -9.911   1.989  11.746  1.00 95.46           H  
ATOM   1094  CH2 TRP A  68      -6.501   0.055  10.066  1.00 95.46           C  
ATOM   1095  HH2 TRP A  68      -5.993  -0.857  10.343  1.00 95.46           H  
ATOM   1096  CZ2 TRP A  68      -7.628   0.455  10.796  1.00 95.46           C  
ATOM   1097  HZ2 TRP A  68      -7.978  -0.134  11.631  1.00 95.46           H  
ATOM   1098  CZ3 TRP A  68      -6.051   0.824   8.977  1.00 95.46           C  
ATOM   1099  HZ3 TRP A  68      -5.180   0.514   8.419  1.00 95.46           H  
ATOM   1100  N   GLY A  69      -9.574   7.321   9.581  1.00 87.06           N  
ATOM   1101  H   GLY A  69      -9.948   7.370   8.644  1.00 87.06           H  
ATOM   1102  CA  GLY A  69     -10.249   8.039  10.662  1.00 87.06           C  
ATOM   1103  HA2 GLY A  69      -9.607   8.858  10.986  1.00 87.06           H  
ATOM   1104  HA3 GLY A  69     -11.186   8.458  10.295  1.00 87.06           H  
ATOM   1105  C   GLY A  69     -10.557   7.134  11.863  1.00 87.06           C  
ATOM   1106  O   GLY A  69     -11.035   6.017  11.697  1.00 87.06           O  
ATOM   1107  N   GLY A  70     -10.296   7.627  13.076  1.00 81.12           N  
ATOM   1108  H   GLY A  70      -9.909   8.558  13.139  1.00 81.12           H  
ATOM   1109  CA  GLY A  70     -10.385   6.835  14.313  1.00 81.12           C  
ATOM   1110  HA2 GLY A  70     -10.825   7.452  15.096  1.00 81.12           H  
ATOM   1111  HA3 GLY A  70     -11.035   5.973  14.161  1.00 81.12           H  
ATOM   1112  C   GLY A  70      -9.038   6.316  14.830  1.00 81.12           C  
ATOM   1113  O   GLY A  70      -9.010   5.665  15.869  1.00 81.12           O  
ATOM   1114  N   GLY A  71      -7.929   6.641  14.151  1.00 82.77           N  
ATOM   1115  H   GLY A  71      -8.026   7.069  13.242  1.00 82.77           H  
ATOM   1116  CA  GLY A  71      -6.568   6.344  14.613  1.00 82.77           C  
ATOM   1117  HA2 GLY A  71      -5.882   7.068  14.174  1.00 82.77           H  
ATOM   1118  HA3 GLY A  71      -6.518   6.436  15.698  1.00 82.77           H  
ATOM   1119  C   GLY A  71      -6.066   4.952  14.235  1.00 82.77           C  
ATOM   1120  O   GLY A  71      -5.105   4.469  14.827  1.00 82.77           O  
ATOM   1121  N   GLY A  72      -6.717   4.288  13.279  1.00 93.53           N  
ATOM   1122  H   GLY A  72      -7.433   4.768  12.752  1.00 93.53           H  
ATOM   1123  CA  GLY A  72      -6.249   3.003  12.789  1.00 93.53           C  
ATOM   1124  HA2 GLY A  72      -7.087   2.437  12.383  1.00 93.53           H  
ATOM   1125  HA3 GLY A  72      -5.839   2.436  13.625  1.00 93.53           H  
ATOM   1126  C   GLY A  72      -5.164   3.165  11.729  1.00 93.53           C  
ATOM   1127  O   GLY A  72      -5.258   4.031  10.859  1.00 93.53           O  
ATOM   1128  N   ARG A  73      -4.124   2.336  11.835  1.00 97.63           N  
ATOM   1129  H   ARG A  73      -4.112   1.680  12.603  1.00 97.63           H  
ATOM   1130  CA  ARG A  73      -2.954   2.343  10.962  1.00 97.63           C  
ATOM   1131  HA  ARG A  73      -3.221   2.799  10.009  1.00 97.63           H  
ATOM   1132  C   ARG A  73      -2.486   0.917  10.705  1.00 97.63           C  
ATOM   1133  CB  ARG A  73      -1.862   3.197  11.620  1.00 97.63           C  
ATOM   1134  HB2 ARG A  73      -2.189   4.237  11.622  1.00 97.63           H  
ATOM   1135  HB3 ARG A  73      -1.741   2.877  12.655  1.00 97.63           H  
ATOM   1136  O   ARG A  73      -2.287   0.152  11.648  1.00 97.63           O  
ATOM   1137  CG  ARG A  73      -0.505   3.094  10.912  1.00 97.63           C  
ATOM   1138  HG2 ARG A  73      -0.139   2.069  10.957  1.00 97.63           H  
ATOM   1139  HG3 ARG A  73      -0.595   3.399   9.870  1.00 97.63           H  
ATOM   1140  CD  ARG A  73       0.489   3.993  11.638  1.00 97.63           C  
ATOM   1141  HD2 ARG A  73       0.174   5.029  11.510  1.00 97.63           H  
ATOM   1142  HD3 ARG A  73       0.463   3.760  12.703  1.00 97.63           H  
ATOM   1143  NE  ARG A  73       1.856   3.766  11.150  1.00 97.63           N  
ATOM   1144  HE  ARG A  73       2.162   2.804  11.142  1.00 97.63           H  
ATOM   1145  NH1 ARG A  73       2.484   5.967  11.030  1.00 97.63           N  
ATOM   1146 HH11 ARG A  73       1.517   6.216  10.879  1.00 97.63           H  
ATOM   1147 HH12 ARG A  73       3.131   6.679  10.723  1.00 97.63           H  
ATOM   1148  NH2 ARG A  73       3.949   4.368  10.524  1.00 97.63           N  
ATOM   1149 HH21 ARG A  73       4.148   3.387  10.391  1.00 97.63           H  
ATOM   1150 HH22 ARG A  73       4.609   5.090  10.273  1.00 97.63           H  
ATOM   1151  CZ  ARG A  73       2.751   4.701  10.912  1.00 97.63           C  
ATOM   1152  N   VAL A  74      -2.261   0.586   9.439  1.00 98.32           N  
ATOM   1153  H   VAL A  74      -2.466   1.277   8.731  1.00 98.32           H  
ATOM   1154  CA  VAL A  74      -1.657  -0.681   9.009  1.00 98.32           C  
ATOM   1155  HA  VAL A  74      -1.255  -1.200   9.879  1.00 98.32           H  
ATOM   1156  C   VAL A  74      -0.506  -0.394   8.070  1.00 98.32           C  
ATOM   1157  CB  VAL A  74      -2.687  -1.611   8.348  1.00 98.32           C  
ATOM   1158  HB  VAL A  74      -3.243  -1.041   7.603  1.00 98.32           H  
ATOM   1159  O   VAL A  74      -0.600   0.440   7.172  1.00 98.32           O  
ATOM   1160  CG1 VAL A  74      -2.078  -2.842   7.657  1.00 98.32           C  
ATOM   1161 HG11 VAL A  74      -2.874  -3.499   7.308  1.00 98.32           H  
ATOM   1162 HG12 VAL A  74      -1.487  -2.537   6.793  1.00 98.32           H  
ATOM   1163 HG13 VAL A  74      -1.442  -3.389   8.354  1.00 98.32           H  
ATOM   1164  CG2 VAL A  74      -3.666  -2.130   9.400  1.00 98.32           C  
ATOM   1165 HG21 VAL A  74      -3.893  -1.360  10.138  1.00 98.32           H  
ATOM   1166 HG22 VAL A  74      -3.252  -2.989   9.927  1.00 98.32           H  
ATOM   1167 HG23 VAL A  74      -4.596  -2.400   8.899  1.00 98.32           H  
ATOM   1168  N   GLU A  75       0.583  -1.119   8.260  1.00 98.58           N  
ATOM   1169  H   GLU A  75       0.588  -1.790   9.015  1.00 98.58           H  
ATOM   1170  CA  GLU A  75       1.741  -1.069   7.392  1.00 98.58           C  
ATOM   1171  HA  GLU A  75       1.623  -0.258   6.673  1.00 98.58           H  
ATOM   1172  C   GLU A  75       1.883  -2.377   6.609  1.00 98.58           C  
ATOM   1173  CB  GLU A  75       2.961  -0.742   8.247  1.00 98.58           C  
ATOM   1174  HB2 GLU A  75       2.777   0.185   8.791  1.00 98.58           H  
ATOM   1175  HB3 GLU A  75       3.126  -1.549   8.961  1.00 98.58           H  
ATOM   1176  O   GLU A  75       1.855  -3.464   7.184  1.00 98.58           O  
ATOM   1177  CG  GLU A  75       4.202  -0.568   7.384  1.00 98.58           C  
ATOM   1178  HG2 GLU A  75       4.009   0.195   6.630  1.00 98.58           H  
ATOM   1179  HG3 GLU A  75       4.422  -1.505   6.873  1.00 98.58           H  
ATOM   1180  CD  GLU A  75       5.415  -0.162   8.211  1.00 98.58           C  
ATOM   1181  OE1 GLU A  75       6.376   0.346   7.602  1.00 98.58           O  
ATOM   1182  OE2 GLU A  75       5.514  -0.387   9.432  1.00 98.58           O  
ATOM   1183  N   VAL A  76       2.070  -2.257   5.295  1.00 98.64           N  
ATOM   1184  H   VAL A  76       2.041  -1.325   4.907  1.00 98.64           H  
ATOM   1185  CA  VAL A  76       2.382  -3.348   4.371  1.00 98.64           C  
ATOM   1186  HA  VAL A  76       2.413  -4.292   4.917  1.00 98.64           H  
ATOM   1187  C   VAL A  76       3.760  -3.077   3.778  1.00 98.64           C  
ATOM   1188  CB  VAL A  76       1.318  -3.469   3.259  1.00 98.64           C  
ATOM   1189  HB  VAL A  76       1.341  -2.570   2.643  1.00 98.64           H  
ATOM   1190  O   VAL A  76       3.936  -2.136   3.004  1.00 98.64           O  
ATOM   1191  CG1 VAL A  76       1.601  -4.675   2.354  1.00 98.64           C  
ATOM   1192 HG11 VAL A  76       0.845  -4.732   1.571  1.00 98.64           H  
ATOM   1193 HG12 VAL A  76       1.578  -5.595   2.938  1.00 98.64           H  
ATOM   1194 HG13 VAL A  76       2.575  -4.573   1.875  1.00 98.64           H  
ATOM   1195  CG2 VAL A  76      -0.102  -3.606   3.822  1.00 98.64           C  
ATOM   1196 HG21 VAL A  76      -0.385  -2.693   4.347  1.00 98.64           H  
ATOM   1197 HG22 VAL A  76      -0.152  -4.442   4.520  1.00 98.64           H  
ATOM   1198 HG23 VAL A  76      -0.812  -3.766   3.011  1.00 98.64           H  
ATOM   1199  N   ARG A  77       4.750  -3.895   4.130  1.00 98.34           N  
ATOM   1200  H   ARG A  77       4.532  -4.630   4.788  1.00 98.34           H  
ATOM   1201  CA  ARG A  77       6.094  -3.875   3.541  1.00 98.34           C  
ATOM   1202  HA  ARG A  77       6.228  -2.990   2.920  1.00 98.34           H  
ATOM   1203  C   ARG A  77       6.258  -5.093   2.656  1.00 98.34           C  
ATOM   1204  CB  ARG A  77       7.165  -3.883   4.636  1.00 98.34           C  
ATOM   1205  HB2 ARG A  77       6.963  -4.719   5.305  1.00 98.34           H  
ATOM   1206  HB3 ARG A  77       8.141  -4.034   4.176  1.00 98.34           H  
ATOM   1207  O   ARG A  77       6.159  -6.219   3.134  1.00 98.34           O  
ATOM   1208  CG  ARG A  77       7.205  -2.599   5.462  1.00 98.34           C  
ATOM   1209  HG2 ARG A  77       7.506  -1.765   4.826  1.00 98.34           H  
ATOM   1210  HG3 ARG A  77       6.220  -2.405   5.886  1.00 98.34           H  
ATOM   1211  CD  ARG A  77       8.219  -2.771   6.594  1.00 98.34           C  
ATOM   1212  HD2 ARG A  77       9.218  -2.879   6.170  1.00 98.34           H  
ATOM   1213  HD3 ARG A  77       7.966  -3.678   7.144  1.00 98.34           H  
ATOM   1214  NE  ARG A  77       8.188  -1.626   7.509  1.00 98.34           N  
ATOM   1215  HE  ARG A  77       7.624  -0.832   7.240  1.00 98.34           H  
ATOM   1216  NH1 ARG A  77       9.189  -2.583   9.334  1.00 98.34           N  
ATOM   1217 HH11 ARG A  77       9.222  -3.458   8.830  1.00 98.34           H  
ATOM   1218 HH12 ARG A  77       9.286  -2.609  10.339  1.00 98.34           H  
ATOM   1219  NH2 ARG A  77       8.268  -0.556   9.495  1.00 98.34           N  
ATOM   1220 HH21 ARG A  77       7.460  -0.061   9.146  1.00 98.34           H  
ATOM   1221 HH22 ARG A  77       8.320  -0.624  10.502  1.00 98.34           H  
ATOM   1222  CZ  ARG A  77       8.562  -1.590   8.770  1.00 98.34           C  
ATOM   1223  N   VAL A  78       6.534  -4.873   1.383  1.00 97.37           N  
ATOM   1224  H   VAL A  78       6.640  -3.924   1.055  1.00 97.37           H  
ATOM   1225  CA  VAL A  78       6.823  -5.952   0.440  1.00 97.37           C  
ATOM   1226  HA  VAL A  78       6.499  -6.905   0.858  1.00 97.37           H  
ATOM   1227  C   VAL A  78       8.327  -6.013   0.232  1.00 97.37           C  
ATOM   1228  CB  VAL A  78       6.060  -5.749  -0.875  1.00 97.37           C  
ATOM   1229  HB  VAL A  78       6.466  -4.867  -1.371  1.00 97.37           H  
ATOM   1230  O   VAL A  78       9.001  -4.991   0.257  1.00 97.37           O  
ATOM   1231  CG1 VAL A  78       6.207  -6.941  -1.826  1.00 97.37           C  
ATOM   1232 HG11 VAL A  78       5.855  -7.851  -1.341  1.00 97.37           H  
ATOM   1233 HG12 VAL A  78       7.249  -7.065  -2.118  1.00 97.37           H  
ATOM   1234 HG13 VAL A  78       5.623  -6.765  -2.730  1.00 97.37           H  
ATOM   1235  CG2 VAL A  78       4.563  -5.513  -0.636  1.00 97.37           C  
ATOM   1236 HG21 VAL A  78       4.123  -6.368  -0.122  1.00 97.37           H  
ATOM   1237 HG22 VAL A  78       4.070  -5.360  -1.596  1.00 97.37           H  
ATOM   1238 HG23 VAL A  78       4.406  -4.612  -0.044  1.00 97.37           H  
ATOM   1239  N   GLU A  79       8.858  -7.208   0.042  1.00 94.53           N  
ATOM   1240  H   GLU A  79       8.267  -8.017   0.168  1.00 94.53           H  
ATOM   1241  CA  GLU A  79      10.234  -7.459  -0.367  1.00 94.53           C  
ATOM   1242  HA  GLU A  79      10.640  -6.589  -0.883  1.00 94.53           H  
ATOM   1243  C   GLU A  79      10.219  -8.651  -1.318  1.00 94.53           C  
ATOM   1244  CB  GLU A  79      11.077  -7.721   0.889  1.00 94.53           C  
ATOM   1245  HB2 GLU A  79      11.059  -6.817   1.496  1.00 94.53           H  
ATOM   1246  HB3 GLU A  79      10.619  -8.526   1.464  1.00 94.53           H  
ATOM   1247  O   GLU A  79       9.719  -9.709  -0.944  1.00 94.53           O  
ATOM   1248  CG  GLU A  79      12.540  -8.091   0.609  1.00 94.53           C  
ATOM   1249  HG2 GLU A  79      12.987  -7.313  -0.010  1.00 94.53           H  
ATOM   1250  HG3 GLU A  79      12.577  -9.035   0.064  1.00 94.53           H  
ATOM   1251  CD  GLU A  79      13.354  -8.232   1.909  1.00 94.53           C  
ATOM   1252  OE1 GLU A  79      14.591  -8.384   1.826  1.00 94.53           O  
ATOM   1253  OE2 GLU A  79      12.808  -8.058   3.027  1.00 94.53           O  
ATOM   1254  N   PHE A  80      10.736  -8.513  -2.536  1.00 89.06           N  
ATOM   1255  H   PHE A  80      11.120  -7.627  -2.831  1.00 89.06           H  
ATOM   1256  CA  PHE A  80      10.829  -9.642  -3.464  1.00 89.06           C  
ATOM   1257  HA  PHE A  80      10.693 -10.559  -2.891  1.00 89.06           H  
ATOM   1258  C   PHE A  80      12.215  -9.768  -4.091  1.00 89.06           C  
ATOM   1259  CB  PHE A  80       9.700  -9.602  -4.502  1.00 89.06           C  
ATOM   1260  HB2 PHE A  80       9.753 -10.506  -5.108  1.00 89.06           H  
ATOM   1261  HB3 PHE A  80       8.744  -9.623  -3.979  1.00 89.06           H  
ATOM   1262  O   PHE A  80      12.890  -8.773  -4.352  1.00 89.06           O  
ATOM   1263  CG  PHE A  80       9.729  -8.396  -5.417  1.00 89.06           C  
ATOM   1264  CD1 PHE A  80       9.060  -7.215  -5.045  1.00 89.06           C  
ATOM   1265  HD1 PHE A  80       8.539  -7.161  -4.101  1.00 89.06           H  
ATOM   1266  CD2 PHE A  80      10.425  -8.452  -6.640  1.00 89.06           C  
ATOM   1267  HD2 PHE A  80      10.951  -9.350  -6.930  1.00 89.06           H  
ATOM   1268  CE1 PHE A  80       9.068  -6.101  -5.902  1.00 89.06           C  
ATOM   1269  HE1 PHE A  80       8.548  -5.196  -5.627  1.00 89.06           H  
ATOM   1270  CE2 PHE A  80      10.439  -7.334  -7.492  1.00 89.06           C  
ATOM   1271  HE2 PHE A  80      10.961  -7.383  -8.436  1.00 89.06           H  
ATOM   1272  CZ  PHE A  80       9.755  -6.162  -7.127  1.00 89.06           C  
ATOM   1273  HZ  PHE A  80       9.751  -5.309  -7.789  1.00 89.06           H  
ATOM   1274  N   GLU A  81      12.626 -11.018  -4.295  1.00 82.38           N  
ATOM   1275  H   GLU A  81      11.980 -11.765  -4.082  1.00 82.38           H  
ATOM   1276  CA  GLU A  81      13.904 -11.430  -4.879  1.00 82.38           C  
ATOM   1277  HA  GLU A  81      14.267 -10.625  -5.518  1.00 82.38           H  
ATOM   1278  C   GLU A  81      13.694 -12.723  -5.702  1.00 82.38           C  
ATOM   1279  CB  GLU A  81      14.953 -11.688  -3.781  1.00 82.38           C  
ATOM   1280  HB2 GLU A  81      14.540 -12.394  -3.060  1.00 82.38           H  
ATOM   1281  HB3 GLU A  81      15.831 -12.141  -4.241  1.00 82.38           H  
ATOM   1282  O   GLU A  81      12.919 -13.574  -5.265  1.00 82.38           O  
ATOM   1283  CG  GLU A  81      15.401 -10.408  -3.052  1.00 82.38           C  
ATOM   1284  HG2 GLU A  81      15.809  -9.715  -3.788  1.00 82.38           H  
ATOM   1285  HG3 GLU A  81      14.533  -9.941  -2.587  1.00 82.38           H  
ATOM   1286  CD  GLU A  81      16.440 -10.650  -1.944  1.00 82.38           C  
ATOM   1287  OE1 GLU A  81      17.051  -9.642  -1.511  1.00 82.38           O  
ATOM   1288  OE2 GLU A  81      16.559 -11.805  -1.466  1.00 82.38           O  
ATOM   1289  N   PRO A  82      14.369 -12.917  -6.852  1.00 74.47           N  
ATOM   1290  CA  PRO A  82      15.191 -11.921  -7.520  1.00 74.47           C  
ATOM   1291  HA  PRO A  82      15.936 -11.514  -6.837  1.00 74.47           H  
ATOM   1292  C   PRO A  82      14.315 -10.785  -8.058  1.00 74.47           C  
ATOM   1293  CB  PRO A  82      15.909 -12.673  -8.645  1.00 74.47           C  
ATOM   1294  HB2 PRO A  82      16.786 -13.183  -8.247  1.00 74.47           H  
ATOM   1295  HB3 PRO A  82      16.191 -12.023  -9.473  1.00 74.47           H  
ATOM   1296  O   PRO A  82      13.097 -10.908  -8.197  1.00 74.47           O  
ATOM   1297  CG  PRO A  82      14.863 -13.701  -9.060  1.00 74.47           C  
ATOM   1298  HG2 PRO A  82      14.140 -13.232  -9.728  1.00 74.47           H  
ATOM   1299  HG3 PRO A  82      15.314 -14.574  -9.530  1.00 74.47           H  
ATOM   1300  CD  PRO A  82      14.186 -14.059  -7.738  1.00 74.47           C  
ATOM   1301  HD2 PRO A  82      14.656 -14.943  -7.306  1.00 74.47           H  
ATOM   1302  HD3 PRO A  82      13.125 -14.232  -7.918  1.00 74.47           H  
ATOM   1303  N   ILE A  83      14.957  -9.660  -8.326  1.00 67.19           N  
ATOM   1304  H   ILE A  83      15.966  -9.684  -8.296  1.00 67.19           H  
ATOM   1305  CA  ILE A  83      14.375  -8.611  -9.159  1.00 67.19           C  
ATOM   1306  HA  ILE A  83      13.287  -8.647  -9.123  1.00 67.19           H  
ATOM   1307  C   ILE A  83      14.843  -8.931 -10.571  1.00 67.19           C  
ATOM   1308  CB  ILE A  83      14.852  -7.235  -8.679  1.00 67.19           C  
ATOM   1309  HB  ILE A  83      15.935  -7.236  -8.801  1.00 67.19           H  
ATOM   1310  O   ILE A  83      15.957  -9.431 -10.726  1.00 67.19           O  
ATOM   1311  CG1 ILE A  83      14.504  -7.022  -7.189  1.00 67.19           C  
ATOM   1312 HG12 ILE A  83      14.263  -7.963  -6.694  1.00 67.19           H  
ATOM   1313 HG13 ILE A  83      13.606  -6.409  -7.104  1.00 67.19           H  
ATOM   1314  CG2 ILE A  83      14.267  -6.083  -9.515  1.00 67.19           C  
ATOM   1315 HG21 ILE A  83      14.581  -5.118  -9.117  1.00 67.19           H  
ATOM   1316 HG22 ILE A  83      13.178  -6.130  -9.518  1.00 67.19           H  
ATOM   1317 HG23 ILE A  83      14.626  -6.147 -10.542  1.00 67.19           H  
ATOM   1318  CD1 ILE A  83      15.668  -6.402  -6.414  1.00 67.19           C  
ATOM   1319 HD11 ILE A  83      15.494  -6.573  -5.352  1.00 67.19           H  
ATOM   1320 HD12 ILE A  83      15.757  -5.337  -6.627  1.00 67.19           H  
ATOM   1321 HD13 ILE A  83      16.600  -6.910  -6.664  1.00 67.19           H  
ATOM   1322  N   GLU A  84      13.996  -8.682 -11.565  1.00 66.36           N  
ATOM   1323  H   GLU A  84      13.100  -8.260 -11.366  1.00 66.36           H  
ATOM   1324  CA  GLU A  84      14.399  -8.764 -12.968  1.00 66.36           C  
ATOM   1325  HA  GLU A  84      14.498  -9.813 -13.245  1.00 66.36           H  
ATOM   1326  C   GLU A  84      15.759  -8.080 -13.176  1.00 66.36           C  
ATOM   1327  CB  GLU A  84      13.295  -8.133 -13.823  1.00 66.36           C  
ATOM   1328  HB2 GLU A  84      13.238  -7.066 -13.610  1.00 66.36           H  
ATOM   1329  HB3 GLU A  84      12.352  -8.594 -13.530  1.00 66.36           H  
ATOM   1330  O   GLU A  84      16.034  -7.037 -12.571  1.00 66.36           O  
ATOM   1331  CG  GLU A  84      13.492  -8.345 -15.331  1.00 66.36           C  
ATOM   1332  HG2 GLU A  84      14.399  -7.829 -15.646  1.00 66.36           H  
ATOM   1333  HG3 GLU A  84      13.624  -9.411 -15.517  1.00 66.36           H  
ATOM   1334  CD  GLU A  84      12.299  -7.832 -16.158  1.00 66.36           C  
ATOM   1335  OE1 GLU A  84      12.416  -7.822 -17.402  1.00 66.36           O  
ATOM   1336  OE2 GLU A  84      11.247  -7.483 -15.565  1.00 66.36           O  
ATOM   1337  N   ASP A  85      16.620  -8.731 -13.959  1.00 56.45           N  
ATOM   1338  H   ASP A  85      16.320  -9.550 -14.468  1.00 56.45           H  
ATOM   1339  CA  ASP A  85      18.012  -8.335 -14.117  1.00 56.45           C  
ATOM   1340  HA  ASP A  85      18.473  -8.360 -13.129  1.00 56.45           H  
ATOM   1341  C   ASP A  85      18.119  -6.898 -14.656  1.00 56.45           C  
ATOM   1342  CB  ASP A  85      18.757  -9.358 -14.995  1.00 56.45           C  
ATOM   1343  HB2 ASP A  85      18.418  -9.263 -16.026  1.00 56.45           H  
ATOM   1344  HB3 ASP A  85      18.508 -10.361 -14.647  1.00 56.45           H  
ATOM   1345  O   ASP A  85      17.467  -6.507 -15.630  1.00 56.45           O  
ATOM   1346  CG  ASP A  85      20.284  -9.195 -14.943  1.00 56.45           C  
ATOM   1347  OD1 ASP A  85      20.744  -8.153 -14.415  1.00 56.45           O  
ATOM   1348  OD2 ASP A  85      20.980 -10.131 -15.374  1.00 56.45           O  
ATOM   1349  N   LYS A  86      18.979  -6.112 -14.003  1.00 47.02           N  
ATOM   1350  H   LYS A  86      19.588  -6.610 -13.370  1.00 47.02           H  
ATOM   1351  CA  LYS A  86      19.389  -4.764 -14.402  1.00 47.02           C  
ATOM   1352  HA  LYS A  86      18.534  -4.093 -14.333  1.00 47.02           H  
ATOM   1353  C   LYS A  86      19.916  -4.724 -15.833  1.00 47.02           C  
ATOM   1354  CB  LYS A  86      20.509  -4.342 -13.448  1.00 47.02           C  
ATOM   1355  HB2 LYS A  86      20.164  -4.474 -12.422  1.00 47.02           H  
ATOM   1356  HB3 LYS A  86      21.367  -4.996 -13.603  1.00 47.02           H  
ATOM   1357  O   LYS A  86      19.813  -3.675 -16.473  1.00 47.02           O  
ATOM   1358  CG  LYS A  86      20.938  -2.884 -13.627  1.00 47.02           C  
ATOM   1359  HG2 LYS A  86      21.277  -2.708 -14.648  1.00 47.02           H  
ATOM   1360  HG3 LYS A  86      20.088  -2.237 -13.410  1.00 47.02           H  
ATOM   1361  CD  LYS A  86      22.103  -2.584 -12.681  1.00 47.02           C  
ATOM   1362  HD2 LYS A  86      22.931  -3.247 -12.928  1.00 47.02           H  
ATOM   1363  HD3 LYS A  86      21.801  -2.776 -11.651  1.00 47.02           H  
ATOM   1364  CE  LYS A  86      22.567  -1.137 -12.834  1.00 47.02           C  
ATOM   1365  HE2 LYS A  86      22.803  -0.967 -13.884  1.00 47.02           H  
ATOM   1366  HE3 LYS A  86      23.474  -1.003 -12.245  1.00 47.02           H  
ATOM   1367  NZ  LYS A  86      21.510  -0.203 -12.375  1.00 47.02           N  
ATOM   1368  HZ1 LYS A  86      21.235  -0.361 -11.416  1.00 47.02           H  
ATOM   1369  HZ2 LYS A  86      20.667  -0.372 -12.904  1.00 47.02           H  
ATOM   1370  HZ3 LYS A  86      21.776   0.766 -12.473  1.00 47.02           H  
ATOM   1371  N   ASP A  87      20.479  -5.829 -16.314  1.00 52.07           N  
ATOM   1372  H   ASP A  87      20.590  -6.620 -15.696  1.00 52.07           H  
ATOM   1373  CA  ASP A  87      21.107  -5.911 -17.631  1.00 52.07           C  
ATOM   1374  HA  ASP A  87      21.773  -5.055 -17.736  1.00 52.07           H  
ATOM   1375  C   ASP A  87      20.096  -5.775 -18.785  1.00 52.07           C  
ATOM   1376  CB  ASP A  87      21.988  -7.173 -17.696  1.00 52.07           C  
ATOM   1377  HB2 ASP A  87      21.398  -8.043 -17.408  1.00 52.07           H  
ATOM   1378  HB3 ASP A  87      22.312  -7.315 -18.727  1.00 52.07           H  
ATOM   1379  O   ASP A  87      20.488  -5.610 -19.942  1.00 52.07           O  
ATOM   1380  CG  ASP A  87      23.252  -7.075 -16.813  1.00 52.07           C  
ATOM   1381  OD1 ASP A  87      23.519  -5.977 -16.255  1.00 52.07           O  
ATOM   1382  OD2 ASP A  87      24.051  -8.039 -16.810  1.00 52.07           O  
ATOM   1383  N   GLY A  88      18.791  -5.726 -18.477  1.00 53.81           N  
ATOM   1384  H   GLY A  88      18.528  -5.913 -17.520  1.00 53.81           H  
ATOM   1385  CA  GLY A  88      17.744  -5.317 -19.414  1.00 53.81           C  
ATOM   1386  HA2 GLY A  88      18.029  -4.373 -19.879  1.00 53.81           H  
ATOM   1387  HA3 GLY A  88      16.817  -5.173 -18.859  1.00 53.81           H  
ATOM   1388  C   GLY A  88      17.476  -6.332 -20.522  1.00 53.81           C  
ATOM   1389  O   GLY A  88      16.691  -6.050 -21.428  1.00 53.81           O  
ATOM   1390  N   ASP A  89      18.104  -7.507 -20.457  1.00 59.82           N  
ATOM   1391  H   ASP A  89      18.759  -7.671 -19.705  1.00 59.82           H  
ATOM   1392  CA  ASP A  89      17.768  -8.642 -21.309  1.00 59.82           C  
ATOM   1393  HA  ASP A  89      17.485  -8.252 -22.287  1.00 59.82           H  
ATOM   1394  C   ASP A  89      16.541  -9.415 -20.789  1.00 59.82           C  
ATOM   1395  CB  ASP A  89      19.013  -9.518 -21.533  1.00 59.82           C  
ATOM   1396  HB2 ASP A  89      19.852  -8.879 -21.809  1.00 59.82           H  
ATOM   1397  HB3 ASP A  89      18.809 -10.170 -22.382  1.00 59.82           H  
ATOM   1398  O   ASP A  89      15.965 -10.211 -21.530  1.00 59.82           O  
ATOM   1399  CG  ASP A  89      19.423 -10.397 -20.347  1.00 59.82           C  
ATOM   1400  OD1 ASP A  89      18.831 -10.230 -19.258  1.00 59.82           O  
ATOM   1401  OD2 ASP A  89      20.283 -11.270 -20.596  1.00 59.82           O  
ATOM   1402  N   GLY A  90      16.105  -9.129 -19.554  1.00 60.59           N  
ATOM   1403  H   GLY A  90      16.698  -8.535 -18.993  1.00 60.59           H  
ATOM   1404  CA  GLY A  90      14.942  -9.736 -18.908  1.00 60.59           C  
ATOM   1405  HA2 GLY A  90      14.654  -9.122 -18.056  1.00 60.59           H  
ATOM   1406  HA3 GLY A  90      14.108  -9.758 -19.610  1.00 60.59           H  
ATOM   1407  C   GLY A  90      15.186 -11.162 -18.407  1.00 60.59           C  
ATOM   1408  O   GLY A  90      14.232 -11.839 -18.017  1.00 60.59           O  
ATOM   1409  N   TYR A  91      16.433 -11.647 -18.407  1.00 61.39           N  
ATOM   1410  H   TYR A  91      17.199 -11.055 -18.696  1.00 61.39           H  
ATOM   1411  CA  TYR A  91      16.748 -13.031 -18.069  1.00 61.39           C  
ATOM   1412  HA  TYR A  91      15.822 -13.600 -17.986  1.00 61.39           H  
ATOM   1413  C   TYR A  91      17.453 -13.148 -16.723  1.00 61.39           C  
ATOM   1414  CB  TYR A  91      17.554 -13.695 -19.190  1.00 61.39           C  
ATOM   1415  HB2 TYR A  91      18.414 -13.072 -19.433  1.00 61.39           H  
ATOM   1416  HB3 TYR A  91      17.938 -14.648 -18.826  1.00 61.39           H  
ATOM   1417  O   TYR A  91      18.666 -13.058 -16.606  1.00 61.39           O  
ATOM   1418  CG  TYR A  91      16.742 -13.974 -20.438  1.00 61.39           C  
ATOM   1419  CD1 TYR A  91      15.786 -15.008 -20.441  1.00 61.39           C  
ATOM   1420  HD1 TYR A  91      15.636 -15.590 -19.544  1.00 61.39           H  
ATOM   1421  CD2 TYR A  91      16.928 -13.185 -21.586  1.00 61.39           C  
ATOM   1422  HD2 TYR A  91      17.640 -12.374 -21.561  1.00 61.39           H  
ATOM   1423  CE1 TYR A  91      15.011 -15.250 -21.592  1.00 61.39           C  
ATOM   1424  HE1 TYR A  91      14.262 -16.028 -21.579  1.00 61.39           H  
ATOM   1425  CE2 TYR A  91      16.159 -13.422 -22.740  1.00 61.39           C  
ATOM   1426  HE2 TYR A  91      16.279 -12.787 -23.606  1.00 61.39           H  
ATOM   1427  OH  TYR A  91      14.445 -14.686 -23.851  1.00 61.39           O  
ATOM   1428  HH  TYR A  91      13.761 -15.330 -23.653  1.00 61.39           H  
ATOM   1429  CZ  TYR A  91      15.198 -14.452 -22.743  1.00 61.39           C  
ATOM   1430  N   ILE A  92      16.689 -13.521 -15.702  1.00 72.90           N  
ATOM   1431  H   ILE A  92      15.691 -13.561 -15.849  1.00 72.90           H  
ATOM   1432  CA  ILE A  92      17.273 -14.243 -14.570  1.00 72.90           C  
ATOM   1433  HA  ILE A  92      18.219 -13.773 -14.301  1.00 72.90           H  
ATOM   1434  C   ILE A  92      17.583 -15.686 -14.991  1.00 72.90           C  
ATOM   1435  CB  ILE A  92      16.361 -14.173 -13.343  1.00 72.90           C  
ATOM   1436  HB  ILE A  92      16.840 -14.738 -12.543  1.00 72.90           H  
ATOM   1437  O   ILE A  92      16.894 -16.273 -15.834  1.00 72.90           O  
ATOM   1438  CG1 ILE A  92      15.001 -14.819 -13.660  1.00 72.90           C  
ATOM   1439 HG12 ILE A  92      14.474 -14.250 -14.426  1.00 72.90           H  
ATOM   1440 HG13 ILE A  92      15.145 -15.839 -14.017  1.00 72.90           H  
ATOM   1441  CG2 ILE A  92      16.230 -12.712 -12.869  1.00 72.90           C  
ATOM   1442 HG21 ILE A  92      15.642 -12.130 -13.579  1.00 72.90           H  
ATOM   1443 HG22 ILE A  92      17.221 -12.263 -12.795  1.00 72.90           H  
ATOM   1444 HG23 ILE A  92      15.768 -12.658 -11.883  1.00 72.90           H  
ATOM   1445  CD1 ILE A  92      14.140 -14.886 -12.422  1.00 72.90           C  
ATOM   1446 HD11 ILE A  92      13.904 -13.870 -12.107  1.00 72.90           H  
ATOM   1447 HD12 ILE A  92      14.682 -15.389 -11.621  1.00 72.90           H  
ATOM   1448 HD13 ILE A  92      13.232 -15.435 -12.670  1.00 72.90           H  
ATOM   1449  N   SER A  93      18.592 -16.308 -14.385  1.00 76.36           N  
ATOM   1450  H   SER A  93      19.125 -15.811 -13.685  1.00 76.36           H  
ATOM   1451  CA  SER A  93      18.852 -17.727 -14.625  1.00 76.36           C  
ATOM   1452  HA  SER A  93      18.979 -17.859 -15.699  1.00 76.36           H  
ATOM   1453  C   SER A  93      17.662 -18.586 -14.173  1.00 76.36           C  
ATOM   1454  CB  SER A  93      20.148 -18.167 -13.943  1.00 76.36           C  
ATOM   1455  HB2 SER A  93      20.956 -17.491 -14.225  1.00 76.36           H  
ATOM   1456  HB3 SER A  93      20.404 -19.175 -14.272  1.00 76.36           H  
ATOM   1457  O   SER A  93      16.923 -18.239 -13.252  1.00 76.36           O  
ATOM   1458  OG  SER A  93      19.995 -18.161 -12.543  1.00 76.36           O  
ATOM   1459  HG  SER A  93      20.012 -17.232 -12.303  1.00 76.36           H  
ATOM   1460  N   ALA A  94      17.489 -19.772 -14.765  1.00 77.74           N  
ATOM   1461  H   ALA A  94      18.056 -19.999 -15.570  1.00 77.74           H  
ATOM   1462  CA  ALA A  94      16.430 -20.699 -14.346  1.00 77.74           C  
ATOM   1463  HA  ALA A  94      15.465 -20.216 -14.503  1.00 77.74           H  
ATOM   1464  C   ALA A  94      16.522 -21.075 -12.851  1.00 77.74           C  
ATOM   1465  CB  ALA A  94      16.504 -21.950 -15.229  1.00 77.74           C  
ATOM   1466  HB1 ALA A  94      15.695 -22.629 -14.959  1.00 77.74           H  
ATOM   1467  HB2 ALA A  94      17.459 -22.456 -15.088  1.00 77.74           H  
ATOM   1468  HB3 ALA A  94      16.390 -21.669 -16.276  1.00 77.74           H  
ATOM   1469  O   ALA A  94      15.503 -21.336 -12.213  1.00 77.74           O  
ATOM   1470  N   ALA A  95      17.735 -21.090 -12.288  1.00 81.25           N  
ATOM   1471  H   ALA A  95      18.519 -20.769 -12.839  1.00 81.25           H  
ATOM   1472  CA  ALA A  95      17.959 -21.333 -10.866  1.00 81.25           C  
ATOM   1473  HA  ALA A  95      17.395 -22.217 -10.565  1.00 81.25           H  
ATOM   1474  C   ALA A  95      17.470 -20.164  -9.996  1.00 81.25           C  
ATOM   1475  CB  ALA A  95      19.451 -21.609 -10.651  1.00 81.25           C  
ATOM   1476  HB1 ALA A  95      20.036 -20.737 -10.944  1.00 81.25           H  
ATOM   1477  HB2 ALA A  95      19.761 -22.469 -11.244  1.00 81.25           H  
ATOM   1478  HB3 ALA A  95      19.632 -21.817  -9.597  1.00 81.25           H  
ATOM   1479  O   ALA A  95      16.852 -20.396  -8.959  1.00 81.25           O  
ATOM   1480  N   GLU A  96      17.697 -18.922 -10.427  1.00 82.14           N  
ATOM   1481  H   GLU A  96      18.204 -18.778 -11.289  1.00 82.14           H  
ATOM   1482  CA  GLU A  96      17.176 -17.726  -9.756  1.00 82.14           C  
ATOM   1483  HA  GLU A  96      17.410 -17.765  -8.692  1.00 82.14           H  
ATOM   1484  C   GLU A  96      15.657 -17.631  -9.883  1.00 82.14           C  
ATOM   1485  CB  GLU A  96      17.829 -16.479 -10.353  1.00 82.14           C  
ATOM   1486  HB2 GLU A  96      17.295 -15.587 -10.025  1.00 82.14           H  
ATOM   1487  HB3 GLU A  96      17.756 -16.544 -11.439  1.00 82.14           H  
ATOM   1488  O   GLU A  96      14.978 -17.353  -8.895  1.00 82.14           O  
ATOM   1489  CG  GLU A  96      19.289 -16.354  -9.908  1.00 82.14           C  
ATOM   1490  HG2 GLU A  96      19.780 -17.326  -9.961  1.00 82.14           H  
ATOM   1491  HG3 GLU A  96      19.309 -16.035  -8.866  1.00 82.14           H  
ATOM   1492  CD  GLU A  96      20.060 -15.374 -10.788  1.00 82.14           C  
ATOM   1493  OE1 GLU A  96      20.796 -14.549 -10.213  1.00 82.14           O  
ATOM   1494  OE2 GLU A  96      19.960 -15.554 -12.026  1.00 82.14           O  
ATOM   1495  N   ALA A  97      15.109 -17.955 -11.058  1.00 81.39           N  
ATOM   1496  H   ALA A  97      15.723 -18.114 -11.844  1.00 81.39           H  
ATOM   1497  CA  ALA A  97      13.667 -18.021 -11.274  1.00 81.39           C  
ATOM   1498  HA  ALA A  97      13.231 -17.050 -11.039  1.00 81.39           H  
ATOM   1499  C   ALA A  97      13.006 -19.040 -10.341  1.00 81.39           C  
ATOM   1500  CB  ALA A  97      13.392 -18.350 -12.746  1.00 81.39           C  
ATOM   1501  HB1 ALA A  97      13.920 -17.655 -13.398  1.00 81.39           H  
ATOM   1502  HB2 ALA A  97      13.722 -19.364 -12.973  1.00 81.39           H  
ATOM   1503  HB3 ALA A  97      12.323 -18.273 -12.943  1.00 81.39           H  
ATOM   1504  O   ALA A  97      12.002 -18.734  -9.706  1.00 81.39           O  
ATOM   1505  N   ALA A  98      13.607 -20.225 -10.191  1.00 83.00           N  
ATOM   1506  H   ALA A  98      14.416 -20.422 -10.762  1.00 83.00           H  
ATOM   1507  CA  ALA A  98      13.140 -21.266  -9.275  1.00 83.00           C  
ATOM   1508  HA  ALA A  98      12.084 -21.457  -9.468  1.00 83.00           H  
ATOM   1509  C   ALA A  98      13.261 -20.883  -7.787  1.00 83.00           C  
ATOM   1510  CB  ALA A  98      13.923 -22.547  -9.578  1.00 83.00           C  
ATOM   1511  HB1 ALA A  98      13.779 -22.828 -10.621  1.00 83.00           H  
ATOM   1512  HB2 ALA A  98      14.985 -22.386  -9.391  1.00 83.00           H  
ATOM   1513  HB3 ALA A  98      13.563 -23.353  -8.939  1.00 83.00           H  
ATOM   1514  O   ALA A  98      12.625 -21.502  -6.934  1.00 83.00           O  
ATOM   1515  N   ALA A  99      14.080 -19.882  -7.459  1.00 85.69           N  
ATOM   1516  H   ALA A  99      14.582 -19.411  -8.198  1.00 85.69           H  
ATOM   1517  CA  ALA A  99      14.278 -19.394  -6.100  1.00 85.69           C  
ATOM   1518  HA  ALA A  99      13.965 -20.171  -5.402  1.00 85.69           H  
ATOM   1519  C   ALA A  99      13.430 -18.153  -5.770  1.00 85.69           C  
ATOM   1520  CB  ALA A  99      15.778 -19.161  -5.887  1.00 85.69           C  
ATOM   1521  HB1 ALA A  99      15.967 -18.871  -4.854  1.00 85.69           H  
ATOM   1522  HB2 ALA A  99      16.331 -20.073  -6.113  1.00 85.69           H  
ATOM   1523  HB3 ALA A  99      16.122 -18.365  -6.547  1.00 85.69           H  
ATOM   1524  O   ALA A  99      13.555 -17.633  -4.656  1.00 85.69           O  
ATOM   1525  N   ALA A 100      12.578 -17.688  -6.695  1.00 90.46           N  
ATOM   1526  H   ALA A 100      12.499 -18.167  -7.580  1.00 90.46           H  
ATOM   1527  CA  ALA A 100      11.866 -16.429  -6.548  1.00 90.46           C  
ATOM   1528  HA  ALA A 100      12.628 -15.678  -6.339  1.00 90.46           H  
ATOM   1529  C   ALA A 100      10.895 -16.440  -5.359  1.00 90.46           C  
ATOM   1530  CB  ALA A 100      11.190 -16.040  -7.871  1.00 90.46           C  
ATOM   1531  HB1 ALA A 100      11.903 -16.127  -8.690  1.00 90.46           H  
ATOM   1532  HB2 ALA A 100      10.337 -16.689  -8.071  1.00 90.46           H  
ATOM   1533  HB3 ALA A 100      10.842 -15.008  -7.818  1.00 90.46           H  
ATOM   1534  O   ALA A 100      10.044 -17.324  -5.211  1.00 90.46           O  
ATOM   1535  N   LYS A 101      11.013 -15.422  -4.503  1.00 93.99           N  
ATOM   1536  H   LYS A 101      11.722 -14.733  -4.712  1.00 93.99           H  
ATOM   1537  CA  LYS A 101      10.221 -15.223  -3.290  1.00 93.99           C  
ATOM   1538  HA  LYS A 101       9.350 -15.877  -3.336  1.00 93.99           H  
ATOM   1539  C   LYS A 101       9.716 -13.792  -3.176  1.00 93.99           C  
ATOM   1540  CB  LYS A 101      11.059 -15.584  -2.055  1.00 93.99           C  
ATOM   1541  HB2 LYS A 101      10.530 -15.271  -1.155  1.00 93.99           H  
ATOM   1542  HB3 LYS A 101      12.010 -15.054  -2.104  1.00 93.99           H  
ATOM   1543  O   LYS A 101      10.446 -12.845  -3.447  1.00 93.99           O  
ATOM   1544  CG  LYS A 101      11.303 -17.092  -1.978  1.00 93.99           C  
ATOM   1545  HG2 LYS A 101      11.727 -17.448  -2.918  1.00 93.99           H  
ATOM   1546  HG3 LYS A 101      10.350 -17.596  -1.817  1.00 93.99           H  
ATOM   1547  CD  LYS A 101      12.263 -17.452  -0.847  1.00 93.99           C  
ATOM   1548  HD2 LYS A 101      13.188 -16.889  -0.973  1.00 93.99           H  
ATOM   1549  HD3 LYS A 101      11.806 -17.212   0.113  1.00 93.99           H  
ATOM   1550  CE  LYS A 101      12.547 -18.950  -0.958  1.00 93.99           C  
ATOM   1551  HE2 LYS A 101      11.607 -19.492  -0.857  1.00 93.99           H  
ATOM   1552  HE3 LYS A 101      12.928 -19.143  -1.961  1.00 93.99           H  
ATOM   1553  NZ  LYS A 101      13.528 -19.396   0.056  1.00 93.99           N  
ATOM   1554  HZ1 LYS A 101      13.710 -20.382  -0.064  1.00 93.99           H  
ATOM   1555  HZ2 LYS A 101      13.174 -19.228   0.987  1.00 93.99           H  
ATOM   1556  HZ3 LYS A 101      14.395 -18.896  -0.081  1.00 93.99           H  
ATOM   1557  N   MET A 102       8.498 -13.651  -2.662  1.00 95.49           N  
ATOM   1558  H   MET A 102       7.976 -14.494  -2.472  1.00 95.49           H  
ATOM   1559  CA  MET A 102       7.953 -12.386  -2.169  1.00 95.49           C  
ATOM   1560  HA  MET A 102       8.702 -11.600  -2.265  1.00 95.49           H  
ATOM   1561  C   MET A 102       7.611 -12.542  -0.690  1.00 95.49           C  
ATOM   1562  CB  MET A 102       6.737 -11.969  -3.008  1.00 95.49           C  
ATOM   1563  HB2 MET A 102       7.064 -11.796  -4.034  1.00 95.49           H  
ATOM   1564  HB3 MET A 102       6.004 -12.775  -3.016  1.00 95.49           H  
ATOM   1565  O   MET A 102       6.827 -13.414  -0.323  1.00 95.49           O  
ATOM   1566  CG  MET A 102       6.062 -10.701  -2.463  1.00 95.49           C  
ATOM   1567  HG2 MET A 102       6.785  -9.885  -2.447  1.00 95.49           H  
ATOM   1568  HG3 MET A 102       5.741 -10.888  -1.438  1.00 95.49           H  
ATOM   1569  SD  MET A 102       4.598 -10.180  -3.397  1.00 95.49           S  
ATOM   1570  CE  MET A 102       5.414  -9.389  -4.804  1.00 95.49           C  
ATOM   1571  HE1 MET A 102       6.294  -9.969  -5.083  1.00 95.49           H  
ATOM   1572  HE2 MET A 102       5.741  -8.386  -4.526  1.00 95.49           H  
ATOM   1573  HE3 MET A 102       4.726  -9.321  -5.646  1.00 95.49           H  
ATOM   1574  N   ARG A 103       8.180 -11.689   0.158  1.00 97.04           N  
ATOM   1575  H   ARG A 103       8.792 -10.989  -0.237  1.00 97.04           H  
ATOM   1576  CA  ARG A 103       7.836 -11.540   1.572  1.00 97.04           C  
ATOM   1577  HA  ARG A 103       7.269 -12.408   1.908  1.00 97.04           H  
ATOM   1578  C   ARG A 103       6.959 -10.308   1.737  1.00 97.04           C  
ATOM   1579  CB  ARG A 103       9.100 -11.426   2.435  1.00 97.04           C  
ATOM   1580  HB2 ARG A 103       8.801 -11.298   3.475  1.00 97.04           H  
ATOM   1581  HB3 ARG A 103       9.662 -10.544   2.130  1.00 97.04           H  
ATOM   1582  O   ARG A 103       7.292  -9.233   1.247  1.00 97.04           O  
ATOM   1583  CG  ARG A 103      10.007 -12.657   2.331  1.00 97.04           C  
ATOM   1584  HG2 ARG A 103       9.451 -13.548   2.620  1.00 97.04           H  
ATOM   1585  HG3 ARG A 103      10.358 -12.769   1.305  1.00 97.04           H  
ATOM   1586  CD  ARG A 103      11.214 -12.487   3.259  1.00 97.04           C  
ATOM   1587  HD2 ARG A 103      10.858 -12.456   4.289  1.00 97.04           H  
ATOM   1588  HD3 ARG A 103      11.701 -11.534   3.053  1.00 97.04           H  
ATOM   1589  NE  ARG A 103      12.169 -13.601   3.115  1.00 97.04           N  
ATOM   1590  HE  ARG A 103      11.978 -14.392   3.714  1.00 97.04           H  
ATOM   1591  NH1 ARG A 103      13.607 -12.632   1.586  1.00 97.04           N  
ATOM   1592 HH11 ARG A 103      14.433 -12.647   1.005  1.00 97.04           H  
ATOM   1593 HH12 ARG A 103      13.054 -11.787   1.586  1.00 97.04           H  
ATOM   1594  NH2 ARG A 103      14.033 -14.671   2.361  1.00 97.04           N  
ATOM   1595 HH21 ARG A 103      13.877 -15.394   3.048  1.00 97.04           H  
ATOM   1596 HH22 ARG A 103      14.885 -14.615   1.821  1.00 97.04           H  
ATOM   1597  CZ  ARG A 103      13.253 -13.626   2.355  1.00 97.04           C  
ATOM   1598  N   VAL A 104       5.851 -10.462   2.443  1.00 98.27           N  
ATOM   1599  H   VAL A 104       5.626 -11.392   2.767  1.00 98.27           H  
ATOM   1600  CA  VAL A 104       4.934  -9.382   2.802  1.00 98.27           C  
ATOM   1601  HA  VAL A 104       5.314  -8.433   2.422  1.00 98.27           H  
ATOM   1602  C   VAL A 104       4.889  -9.316   4.319  1.00 98.27           C  
ATOM   1603  CB  VAL A 104       3.534  -9.599   2.202  1.00 98.27           C  
ATOM   1604  HB  VAL A 104       3.086 -10.494   2.633  1.00 98.27           H  
ATOM   1605  O   VAL A 104       4.358 -10.219   4.961  1.00 98.27           O  
ATOM   1606  CG1 VAL A 104       2.634  -8.397   2.511  1.00 98.27           C  
ATOM   1607 HG11 VAL A 104       3.070  -7.487   2.097  1.00 98.27           H  
ATOM   1608 HG12 VAL A 104       1.645  -8.547   2.080  1.00 98.27           H  
ATOM   1609 HG13 VAL A 104       2.520  -8.280   3.589  1.00 98.27           H  
ATOM   1610  CG2 VAL A 104       3.595  -9.786   0.679  1.00 98.27           C  
ATOM   1611 HG21 VAL A 104       2.591  -9.946   0.285  1.00 98.27           H  
ATOM   1612 HG22 VAL A 104       4.040  -8.910   0.207  1.00 98.27           H  
ATOM   1613 HG23 VAL A 104       4.186 -10.667   0.431  1.00 98.27           H  
ATOM   1614  N   ARG A 105       5.468  -8.263   4.891  1.00 98.56           N  
ATOM   1615  H   ARG A 105       5.851  -7.555   4.280  1.00 98.56           H  
ATOM   1616  CA  ARG A 105       5.410  -7.966   6.321  1.00 98.56           C  
ATOM   1617  HA  ARG A 105       5.191  -8.881   6.872  1.00 98.56           H  
ATOM   1618  C   ARG A 105       4.258  -7.009   6.586  1.00 98.56           C  
ATOM   1619  CB  ARG A 105       6.761  -7.436   6.820  1.00 98.56           C  
ATOM   1620  HB2 ARG A 105       6.626  -7.009   7.814  1.00 98.56           H  
ATOM   1621  HB3 ARG A 105       7.134  -6.665   6.146  1.00 98.56           H  
ATOM   1622  O   ARG A 105       4.192  -5.931   5.998  1.00 98.56           O  
ATOM   1623  CG  ARG A 105       7.789  -8.570   6.907  1.00 98.56           C  
ATOM   1624  HG2 ARG A 105       7.947  -9.023   5.928  1.00 98.56           H  
ATOM   1625  HG3 ARG A 105       7.386  -9.335   7.570  1.00 98.56           H  
ATOM   1626  CD  ARG A 105       9.125  -8.104   7.495  1.00 98.56           C  
ATOM   1627  HD2 ARG A 105       8.970  -7.211   8.100  1.00 98.56           H  
ATOM   1628  HD3 ARG A 105       9.472  -8.900   8.154  1.00 98.56           H  
ATOM   1629  NE  ARG A 105      10.165  -7.881   6.464  1.00 98.56           N  
ATOM   1630  HE  ARG A 105       9.956  -8.205   5.531  1.00 98.56           H  
ATOM   1631  NH1 ARG A 105      11.805  -7.301   7.938  1.00 98.56           N  
ATOM   1632 HH11 ARG A 105      11.108  -7.389   8.663  1.00 98.56           H  
ATOM   1633 HH12 ARG A 105      12.783  -7.182   8.161  1.00 98.56           H  
ATOM   1634  NH2 ARG A 105      12.343  -7.594   5.786  1.00 98.56           N  
ATOM   1635 HH21 ARG A 105      13.319  -7.465   6.013  1.00 98.56           H  
ATOM   1636 HH22 ARG A 105      12.148  -7.850   4.829  1.00 98.56           H  
ATOM   1637  CZ  ARG A 105      11.428  -7.596   6.721  1.00 98.56           C  
ATOM   1638  N   LEU A 106       3.350  -7.434   7.450  1.00 98.79           N  
ATOM   1639  H   LEU A 106       3.505  -8.330   7.887  1.00 98.79           H  
ATOM   1640  CA  LEU A 106       2.159  -6.711   7.862  1.00 98.79           C  
ATOM   1641  HA  LEU A 106       2.017  -5.824   7.244  1.00 98.79           H  
ATOM   1642  C   LEU A 106       2.321  -6.299   9.315  1.00 98.79           C  
ATOM   1643  CB  LEU A 106       0.930  -7.622   7.735  1.00 98.79           C  
ATOM   1644  HB2 LEU A 106       0.055  -7.049   8.039  1.00 98.79           H  
ATOM   1645  HB3 LEU A 106       1.045  -8.450   8.436  1.00 98.79           H  
ATOM   1646  O   LEU A 106       2.639  -7.148  10.140  1.00 98.79           O  
ATOM   1647  CG  LEU A 106       0.675  -8.215   6.344  1.00 98.79           C  
ATOM   1648  HG  LEU A 106       1.540  -8.785   6.006  1.00 98.79           H  
ATOM   1649  CD1 LEU A 106      -0.515  -9.166   6.457  1.00 98.79           C  
ATOM   1650 HD11 LEU A 106      -1.350  -8.668   6.950  1.00 98.79           H  
ATOM   1651 HD12 LEU A 106      -0.229 -10.037   7.047  1.00 98.79           H  
ATOM   1652 HD13 LEU A 106      -0.840  -9.490   5.468  1.00 98.79           H  
ATOM   1653  CD2 LEU A 106       0.367  -7.127   5.317  1.00 98.79           C  
ATOM   1654 HD21 LEU A 106       1.236  -6.480   5.200  1.00 98.79           H  
ATOM   1655 HD22 LEU A 106       0.138  -7.582   4.353  1.00 98.79           H  
ATOM   1656 HD23 LEU A 106      -0.483  -6.533   5.653  1.00 98.79           H  
ATOM   1657  N   ARG A 107       2.051  -5.040   9.643  1.00 98.64           N  
ATOM   1658  H   ARG A 107       1.824  -4.393   8.902  1.00 98.64           H  
ATOM   1659  CA  ARG A 107       2.016  -4.566  11.028  1.00 98.64           C  
ATOM   1660  HA  ARG A 107       2.018  -5.418  11.708  1.00 98.64           H  
ATOM   1661  C   ARG A 107       0.731  -3.794  11.278  1.00 98.64           C  
ATOM   1662  CB  ARG A 107       3.280  -3.749  11.301  1.00 98.64           C  
ATOM   1663  HB2 ARG A 107       3.347  -2.938  10.576  1.00 98.64           H  
ATOM   1664  HB3 ARG A 107       4.149  -4.395  11.176  1.00 98.64           H  
ATOM   1665  O   ARG A 107       0.406  -2.886  10.516  1.00 98.64           O  
ATOM   1666  CG  ARG A 107       3.300  -3.154  12.708  1.00 98.64           C  
ATOM   1667  HG2 ARG A 107       3.245  -3.950  13.451  1.00 98.64           H  
ATOM   1668  HG3 ARG A 107       2.455  -2.478  12.839  1.00 98.64           H  
ATOM   1669  CD  ARG A 107       4.593  -2.367  12.883  1.00 98.64           C  
ATOM   1670  HD2 ARG A 107       4.686  -1.650  12.068  1.00 98.64           H  
ATOM   1671  HD3 ARG A 107       5.434  -3.060  12.844  1.00 98.64           H  
ATOM   1672  NE  ARG A 107       4.544  -1.635  14.147  1.00 98.64           N  
ATOM   1673  HE  ARG A 107       3.695  -1.114  14.315  1.00 98.64           H  
ATOM   1674  NH1 ARG A 107       6.579  -2.226  15.027  1.00 98.64           N  
ATOM   1675 HH11 ARG A 107       7.165  -2.311  15.845  1.00 98.64           H  
ATOM   1676 HH12 ARG A 107       6.695  -2.867  14.256  1.00 98.64           H  
ATOM   1677  NH2 ARG A 107       5.107  -0.964  16.190  1.00 98.64           N  
ATOM   1678 HH21 ARG A 107       5.677  -0.976  17.024  1.00 98.64           H  
ATOM   1679 HH22 ARG A 107       4.172  -0.584  16.183  1.00 98.64           H  
ATOM   1680  CZ  ARG A 107       5.427  -1.613  15.112  1.00 98.64           C  
ATOM   1681  N   ASN A 108       0.011  -4.155  12.334  1.00 98.44           N  
ATOM   1682  H   ASN A 108       0.357  -4.898  12.925  1.00 98.44           H  
ATOM   1683  CA  ASN A 108      -1.218  -3.476  12.732  1.00 98.44           C  
ATOM   1684  HA  ASN A 108      -1.568  -2.827  11.929  1.00 98.44           H  
ATOM   1685  C   ASN A 108      -0.952  -2.590  13.955  1.00 98.44           C  
ATOM   1686  CB  ASN A 108      -2.301  -4.537  12.977  1.00 98.44           C  
ATOM   1687  HB2 ASN A 108      -1.959  -5.210  13.763  1.00 98.44           H  
ATOM   1688  HB3 ASN A 108      -2.468  -5.112  12.066  1.00 98.44           H  
ATOM   1689  O   ASN A 108      -0.822  -3.088  15.069  1.00 98.44           O  
ATOM   1690  CG  ASN A 108      -3.623  -3.938  13.409  1.00 98.44           C  
ATOM   1691  ND2 ASN A 108      -4.541  -4.750  13.863  1.00 98.44           N  
ATOM   1692 HD21 ASN A 108      -4.384  -5.747  13.830  1.00 98.44           H  
ATOM   1693 HD22 ASN A 108      -5.424  -4.360  14.160  1.00 98.44           H  
ATOM   1694  OD1 ASN A 108      -3.855  -2.743  13.320  1.00 98.44           O  
ATOM   1695  N   ASP A 109      -0.898  -1.275  13.751  1.00 97.71           N  
ATOM   1696  H   ASP A 109      -1.091  -0.921  12.825  1.00 97.71           H  
ATOM   1697  CA  ASP A 109      -0.760  -0.283  14.826  1.00 97.71           C  
ATOM   1698  HA  ASP A 109      -0.347  -0.772  15.708  1.00 97.71           H  
ATOM   1699  C   ASP A 109      -2.130   0.294  15.257  1.00 97.71           C  
ATOM   1700  CB  ASP A 109       0.239   0.816  14.413  1.00 97.71           C  
ATOM   1701  HB2 ASP A 109      -0.116   1.278  13.491  1.00 97.71           H  
ATOM   1702  HB3 ASP A 109       0.251   1.589  15.181  1.00 97.71           H  
ATOM   1703  O   ASP A 109      -2.189   1.286  15.982  1.00 97.71           O  
ATOM   1704  CG  ASP A 109       1.693   0.350  14.219  1.00 97.71           C  
ATOM   1705  OD1 ASP A 109       2.277  -0.315  15.114  1.00 97.71           O  
ATOM   1706  OD2 ASP A 109       2.292   0.735  13.190  1.00 97.71           O  
ATOM   1707  N   SER A 110      -3.246  -0.300  14.815  1.00 95.82           N  
ATOM   1708  H   SER A 110      -3.148  -1.123  14.238  1.00 95.82           H  
ATOM   1709  CA  SER A 110      -4.594   0.065  15.267  1.00 95.82           C  
ATOM   1710  HA  SER A 110      -4.602   1.137  15.463  1.00 95.82           H  
ATOM   1711  C   SER A 110      -4.981  -0.630  16.581  1.00 95.82           C  
ATOM   1712  CB  SER A 110      -5.629  -0.190  14.165  1.00 95.82           C  
ATOM   1713  HB2 SER A 110      -5.221   0.099  13.197  1.00 95.82           H  
ATOM   1714  HB3 SER A 110      -6.511   0.418  14.366  1.00 95.82           H  
ATOM   1715  O   SER A 110      -4.278  -1.504  17.086  1.00 95.82           O  
ATOM   1716  OG  SER A 110      -6.035  -1.532  14.122  1.00 95.82           O  
ATOM   1717  HG  SER A 110      -5.285  -2.049  13.819  1.00 95.82           H  
ATOM   1718  N   SER A 111      -6.127  -0.247  17.148  1.00 95.14           N  
ATOM   1719  H   SER A 111      -6.682   0.466  16.696  1.00 95.14           H  
ATOM   1720  CA  SER A 111      -6.669  -0.817  18.389  1.00 95.14           C  
ATOM   1721  HA  SER A 111      -5.838  -1.138  19.017  1.00 95.14           H  
ATOM   1722  C   SER A 111      -7.560  -2.049  18.187  1.00 95.14           C  
ATOM   1723  CB  SER A 111      -7.431   0.270  19.148  1.00 95.14           C  
ATOM   1724  HB2 SER A 111      -6.734   1.060  19.430  1.00 95.14           H  
ATOM   1725  HB3 SER A 111      -7.872  -0.150  20.051  1.00 95.14           H  
ATOM   1726  O   SER A 111      -7.980  -2.655  19.174  1.00 95.14           O  
ATOM   1727  OG  SER A 111      -8.444   0.816  18.323  1.00 95.14           O  
ATOM   1728  HG  SER A 111      -8.867   1.547  18.780  1.00 95.14           H  
ATOM   1729  N   THR A 112      -7.845  -2.448  16.943  1.00 95.50           N  
ATOM   1730  H   THR A 112      -7.438  -1.949  16.165  1.00 95.50           H  
ATOM   1731  CA  THR A 112      -8.667  -3.626  16.621  1.00 95.50           C  
ATOM   1732  HA  THR A 112      -8.858  -4.178  17.541  1.00 95.50           H  
ATOM   1733  C   THR A 112      -7.942  -4.559  15.655  1.00 95.50           C  
ATOM   1734  CB  THR A 112     -10.033  -3.238  16.032  1.00 95.50           C  
ATOM   1735  HB  THR A 112     -10.579  -4.147  15.780  1.00 95.50           H  
ATOM   1736  O   THR A 112      -7.086  -4.104  14.898  1.00 95.50           O  
ATOM   1737  CG2 THR A 112     -10.869  -2.450  17.041  1.00 95.50           C  
ATOM   1738 HG21 THR A 112     -11.850  -2.238  16.614  1.00 95.50           H  
ATOM   1739 HG22 THR A 112     -10.995  -3.037  17.951  1.00 95.50           H  
ATOM   1740 HG23 THR A 112     -10.377  -1.508  17.282  1.00 95.50           H  
ATOM   1741  OG1 THR A 112      -9.894  -2.457  14.868  1.00 95.50           O  
ATOM   1742  HG1 THR A 112      -9.430  -2.978  14.208  1.00 95.50           H  
ATOM   1743  N   PRO A 113      -8.259  -5.863  15.633  1.00 97.56           N  
ATOM   1744  CA  PRO A 113      -7.734  -6.754  14.606  1.00 97.56           C  
ATOM   1745  HA  PRO A 113      -6.651  -6.808  14.716  1.00 97.56           H  
ATOM   1746  C   PRO A 113      -8.073  -6.259  13.195  1.00 97.56           C  
ATOM   1747  CB  PRO A 113      -8.336  -8.131  14.894  1.00 97.56           C  
ATOM   1748  HB2 PRO A 113      -7.626  -8.931  14.681  1.00 97.56           H  
ATOM   1749  HB3 PRO A 113      -9.253  -8.269  14.321  1.00 97.56           H  
ATOM   1750  O   PRO A 113      -9.125  -5.657  12.971  1.00 97.56           O  
ATOM   1751  CG  PRO A 113      -8.675  -8.063  16.383  1.00 97.56           C  
ATOM   1752  HG2 PRO A 113      -7.785  -8.279  16.973  1.00 97.56           H  
ATOM   1753  HG3 PRO A 113      -9.484  -8.744  16.646  1.00 97.56           H  
ATOM   1754  CD  PRO A 113      -9.079  -6.603  16.577  1.00 97.56           C  
ATOM   1755  HD2 PRO A 113     -10.131  -6.472  16.326  1.00 97.56           H  
ATOM   1756  HD3 PRO A 113      -8.889  -6.302  17.607  1.00 97.56           H  
ATOM   1757  N   VAL A 114      -7.170  -6.528  12.259  1.00 98.19           N  
ATOM   1758  H   VAL A 114      -6.325  -7.009  12.533  1.00 98.19           H  
ATOM   1759  CA  VAL A 114      -7.318  -6.217  10.834  1.00 98.19           C  
ATOM   1760  HA  VAL A 114      -8.302  -5.792  10.636  1.00 98.19           H  
ATOM   1761  C   VAL A 114      -7.197  -7.516  10.053  1.00 98.19           C  
ATOM   1762  CB  VAL A 114      -6.252  -5.197  10.402  1.00 98.19           C  
ATOM   1763  HB  VAL A 114      -5.275  -5.555  10.726  1.00 98.19           H  
ATOM   1764  O   VAL A 114      -6.312  -8.323  10.331  1.00 98.19           O  
ATOM   1765  CG1 VAL A 114      -6.199  -4.993   8.885  1.00 98.19           C  
ATOM   1766 HG11 VAL A 114      -5.340  -4.366   8.643  1.00 98.19           H  
ATOM   1767 HG12 VAL A 114      -7.116  -4.522   8.532  1.00 98.19           H  
ATOM   1768 HG13 VAL A 114      -6.056  -5.940   8.364  1.00 98.19           H  
ATOM   1769  CG2 VAL A 114      -6.516  -3.835  11.059  1.00 98.19           C  
ATOM   1770 HG21 VAL A 114      -7.448  -3.411  10.685  1.00 98.19           H  
ATOM   1771 HG22 VAL A 114      -6.593  -3.939  12.142  1.00 98.19           H  
ATOM   1772 HG23 VAL A 114      -5.692  -3.153  10.850  1.00 98.19           H  
ATOM   1773  N   GLU A 115      -8.061  -7.718   9.067  1.00 98.48           N  
ATOM   1774  H   GLU A 115      -8.715  -6.983   8.840  1.00 98.48           H  
ATOM   1775  CA  GLU A 115      -7.945  -8.810   8.107  1.00 98.48           C  
ATOM   1776  HA  GLU A 115      -7.308  -9.586   8.530  1.00 98.48           H  
ATOM   1777  C   GLU A 115      -7.271  -8.303   6.828  1.00 98.48           C  
ATOM   1778  CB  GLU A 115      -9.320  -9.451   7.871  1.00 98.48           C  
ATOM   1779  HB2 GLU A 115      -9.733  -9.732   8.840  1.00 98.48           H  
ATOM   1780  HB3 GLU A 115      -9.994  -8.735   7.400  1.00 98.48           H  
ATOM   1781  O   GLU A 115      -7.645  -7.276   6.265  1.00 98.48           O  
ATOM   1782  CG  GLU A 115      -9.210 -10.709   7.002  1.00 98.48           C  
ATOM   1783  HG2 GLU A 115      -8.347 -11.288   7.330  1.00 98.48           H  
ATOM   1784  HG3 GLU A 115      -9.030 -10.419   5.967  1.00 98.48           H  
ATOM   1785  CD  GLU A 115     -10.464 -11.589   7.108  1.00 98.48           C  
ATOM   1786  OE1 GLU A 115     -11.343 -11.505   6.228  1.00 98.48           O  
ATOM   1787  OE2 GLU A 115     -10.496 -12.416   8.046  1.00 98.48           O  
ATOM   1788  N   VAL A 116      -6.234  -9.005   6.373  1.00 98.72           N  
ATOM   1789  H   VAL A 116      -5.929  -9.801   6.912  1.00 98.72           H  
ATOM   1790  CA  VAL A 116      -5.503  -8.673   5.149  1.00 98.72           C  
ATOM   1791  HA  VAL A 116      -5.968  -7.800   4.692  1.00 98.72           H  
ATOM   1792  C   VAL A 116      -5.615  -9.831   4.169  1.00 98.72           C  
ATOM   1793  CB  VAL A 116      -4.037  -8.295   5.425  1.00 98.72           C  
ATOM   1794  HB  VAL A 116      -3.497  -9.167   5.794  1.00 98.72           H  
ATOM   1795  O   VAL A 116      -5.109 -10.929   4.416  1.00 98.72           O  
ATOM   1796  CG1 VAL A 116      -3.367  -7.805   4.132  1.00 98.72           C  
ATOM   1797 HG11 VAL A 116      -3.909  -6.945   3.737  1.00 98.72           H  
ATOM   1798 HG12 VAL A 116      -3.362  -8.598   3.385  1.00 98.72           H  
ATOM   1799 HG13 VAL A 116      -2.337  -7.515   4.336  1.00 98.72           H  
ATOM   1800  CG2 VAL A 116      -3.923  -7.172   6.466  1.00 98.72           C  
ATOM   1801 HG21 VAL A 116      -2.887  -6.849   6.568  1.00 98.72           H  
ATOM   1802 HG22 VAL A 116      -4.265  -7.532   7.437  1.00 98.72           H  
ATOM   1803 HG23 VAL A 116      -4.538  -6.323   6.167  1.00 98.72           H  
ATOM   1804  N   HIS A 117      -6.235  -9.574   3.021  1.00 98.68           N  
ATOM   1805  H   HIS A 117      -6.650  -8.660   2.909  1.00 98.68           H  
ATOM   1806  CA  HIS A 117      -6.247 -10.491   1.889  1.00 98.68           C  
ATOM   1807  HA  HIS A 117      -6.070 -11.500   2.262  1.00 98.68           H  
ATOM   1808  C   HIS A 117      -5.132 -10.118   0.919  1.00 98.68           C  
ATOM   1809  CB  HIS A 117      -7.601 -10.517   1.180  1.00 98.68           C  
ATOM   1810  HB2 HIS A 117      -7.621 -11.364   0.495  1.00 98.68           H  
ATOM   1811  HB3 HIS A 117      -7.714  -9.612   0.583  1.00 98.68           H  
ATOM   1812  O   HIS A 117      -5.127  -9.031   0.341  1.00 98.68           O  
ATOM   1813  CG  HIS A 117      -8.773 -10.620   2.110  1.00 98.68           C  
ATOM   1814  CD2 HIS A 117      -9.502  -9.563   2.583  1.00 98.68           C  
ATOM   1815  HD2 HIS A 117      -9.338  -8.516   2.379  1.00 98.68           H  
ATOM   1816  ND1 HIS A 117      -9.321 -11.771   2.638  1.00 98.68           N  
ATOM   1817  HD1 HIS A 117      -8.951 -12.710   2.611  1.00 98.68           H  
ATOM   1818  CE1 HIS A 117     -10.364 -11.408   3.403  1.00 98.68           C  
ATOM   1819  HE1 HIS A 117     -10.981 -12.073   3.988  1.00 98.68           H  
ATOM   1820  NE2 HIS A 117     -10.515 -10.080   3.373  1.00 98.68           N  
ATOM   1821  N   ILE A 118      -4.197 -11.037   0.718  1.00 98.60           N  
ATOM   1822  H   ILE A 118      -4.293 -11.918   1.201  1.00 98.60           H  
ATOM   1823  CA  ILE A 118      -3.056 -10.862  -0.171  1.00 98.60           C  
ATOM   1824  HA  ILE A 118      -3.011  -9.826  -0.507  1.00 98.60           H  
ATOM   1825  C   ILE A 118      -3.255 -11.767  -1.380  1.00 98.60           C  
ATOM   1826  CB  ILE A 118      -1.732 -11.181   0.549  1.00 98.60           C  
ATOM   1827  HB  ILE A 118      -1.698 -12.257   0.723  1.00 98.60           H  
ATOM   1828  O   ILE A 118      -3.459 -12.972  -1.219  1.00 98.60           O  
ATOM   1829  CG1 ILE A 118      -1.597 -10.490   1.923  1.00 98.60           C  
ATOM   1830 HG12 ILE A 118      -1.533  -9.409   1.800  1.00 98.60           H  
ATOM   1831 HG13 ILE A 118      -2.469 -10.714   2.538  1.00 98.60           H  
ATOM   1832  CG2 ILE A 118      -0.577 -10.796  -0.392  1.00 98.60           C  
ATOM   1833 HG21 ILE A 118      -0.625 -11.397  -1.300  1.00 98.60           H  
ATOM   1834 HG22 ILE A 118       0.392 -10.981   0.071  1.00 98.60           H  
ATOM   1835 HG23 ILE A 118      -0.650  -9.744  -0.667  1.00 98.60           H  
ATOM   1836  CD1 ILE A 118      -0.380 -10.995   2.702  1.00 98.60           C  
ATOM   1837 HD11 ILE A 118      -0.408 -10.609   3.721  1.00 98.60           H  
ATOM   1838 HD12 ILE A 118       0.547 -10.661   2.236  1.00 98.60           H  
ATOM   1839 HD13 ILE A 118      -0.397 -12.084   2.740  1.00 98.60           H  
ATOM   1840  N   LYS A 119      -3.167 -11.210  -2.586  1.00 98.27           N  
ATOM   1841  H   LYS A 119      -3.005 -10.214  -2.628  1.00 98.27           H  
ATOM   1842  CA  LYS A 119      -3.142 -11.966  -3.838  1.00 98.27           C  
ATOM   1843  HA  LYS A 119      -3.187 -13.032  -3.613  1.00 98.27           H  
ATOM   1844  C   LYS A 119      -1.825 -11.710  -4.563  1.00 98.27           C  
ATOM   1845  CB  LYS A 119      -4.370 -11.610  -4.682  1.00 98.27           C  
ATOM   1846  HB2 LYS A 119      -5.273 -11.806  -4.103  1.00 98.27           H  
ATOM   1847  HB3 LYS A 119      -4.338 -10.547  -4.919  1.00 98.27           H  
ATOM   1848  O   LYS A 119      -1.476 -10.558  -4.805  1.00 98.27           O  
ATOM   1849  CG  LYS A 119      -4.419 -12.420  -5.984  1.00 98.27           C  
ATOM   1850  HG2 LYS A 119      -4.569 -13.474  -5.752  1.00 98.27           H  
ATOM   1851  HG3 LYS A 119      -3.477 -12.311  -6.521  1.00 98.27           H  
ATOM   1852  CD  LYS A 119      -5.542 -11.923  -6.895  1.00 98.27           C  
ATOM   1853  HD2 LYS A 119      -6.507 -12.042  -6.404  1.00 98.27           H  
ATOM   1854  HD3 LYS A 119      -5.372 -10.868  -7.110  1.00 98.27           H  
ATOM   1855  CE  LYS A 119      -5.485 -12.733  -8.192  1.00 98.27           C  
ATOM   1856  HE2 LYS A 119      -4.448 -12.761  -8.528  1.00 98.27           H  
ATOM   1857  HE3 LYS A 119      -5.773 -13.765  -7.994  1.00 98.27           H  
ATOM   1858  NZ  LYS A 119      -6.327 -12.126  -9.248  1.00 98.27           N  
ATOM   1859  HZ1 LYS A 119      -5.997 -11.188  -9.424  1.00 98.27           H  
ATOM   1860  HZ2 LYS A 119      -7.298 -12.079  -8.973  1.00 98.27           H  
ATOM   1861  HZ3 LYS A 119      -6.225 -12.654 -10.103  1.00 98.27           H  
ATOM   1862  N   VAL A 120      -1.130 -12.782  -4.931  1.00 95.99           N  
ATOM   1863  H   VAL A 120      -1.516 -13.692  -4.720  1.00 95.99           H  
ATOM   1864  CA  VAL A 120       0.133 -12.751  -5.679  1.00 95.99           C  
ATOM   1865  HA  VAL A 120       0.254 -11.781  -6.162  1.00 95.99           H  
ATOM   1866  C   VAL A 120       0.062 -13.830  -6.756  1.00 95.99           C  
ATOM   1867  CB  VAL A 120       1.339 -12.977  -4.748  1.00 95.99           C  
ATOM   1868  HB  VAL A 120       1.258 -13.958  -4.279  1.00 95.99           H  
ATOM   1869  O   VAL A 120      -0.024 -15.017  -6.447  1.00 95.99           O  
ATOM   1870  CG1 VAL A 120       2.644 -12.918  -5.535  1.00 95.99           C  
ATOM   1871 HG11 VAL A 120       2.740 -11.955  -6.037  1.00 95.99           H  
ATOM   1872 HG12 VAL A 120       3.486 -13.052  -4.855  1.00 95.99           H  
ATOM   1873 HG13 VAL A 120       2.667 -13.723  -6.270  1.00 95.99           H  
ATOM   1874  CG2 VAL A 120       1.422 -11.918  -3.645  1.00 95.99           C  
ATOM   1875 HG21 VAL A 120       0.559 -12.015  -2.986  1.00 95.99           H  
ATOM   1876 HG22 VAL A 120       1.445 -10.917  -4.077  1.00 95.99           H  
ATOM   1877 HG23 VAL A 120       2.318 -12.077  -3.046  1.00 95.99           H  
ATOM   1878  N   GLY A 121       0.035 -13.423  -8.026  1.00 91.98           N  
ATOM   1879  H   GLY A 121       0.194 -12.447  -8.235  1.00 91.98           H  
ATOM   1880  CA  GLY A 121      -0.284 -14.327  -9.132  1.00 91.98           C  
ATOM   1881  HA2 GLY A 121       0.504 -15.075  -9.219  1.00 91.98           H  
ATOM   1882  HA3 GLY A 121      -0.329 -13.767 -10.066  1.00 91.98           H  
ATOM   1883  C   GLY A 121      -1.635 -15.025  -8.913  1.00 91.98           C  
ATOM   1884  O   GLY A 121      -2.668 -14.368  -8.737  1.00 91.98           O  
ATOM   1885  N   ASP A 122      -1.609 -16.358  -8.895  1.00 92.77           N  
ATOM   1886  H   ASP A 122      -0.729 -16.823  -9.065  1.00 92.77           H  
ATOM   1887  CA  ASP A 122      -2.782 -17.208  -8.650  1.00 92.77           C  
ATOM   1888  HA  ASP A 122      -3.673 -16.699  -9.019  1.00 92.77           H  
ATOM   1889  C   ASP A 122      -3.011 -17.513  -7.160  1.00 92.77           C  
ATOM   1890  CB  ASP A 122      -2.633 -18.515  -9.443  1.00 92.77           C  
ATOM   1891  HB2 ASP A 122      -3.517 -19.132  -9.283  1.00 92.77           H  
ATOM   1892  HB3 ASP A 122      -1.766 -19.059  -9.068  1.00 92.77           H  
ATOM   1893  O   ASP A 122      -4.087 -17.977  -6.775  1.00 92.77           O  
ATOM   1894  CG  ASP A 122      -2.477 -18.266 -10.943  1.00 92.77           C  
ATOM   1895  OD1 ASP A 122      -3.276 -17.464 -11.480  1.00 92.77           O  
ATOM   1896  OD2 ASP A 122      -1.538 -18.863 -11.522  1.00 92.77           O  
ATOM   1897  N   GLU A 123      -2.022 -17.244  -6.303  1.00 96.79           N  
ATOM   1898  H   GLU A 123      -1.210 -16.741  -6.632  1.00 96.79           H  
ATOM   1899  CA  GLU A 123      -2.110 -17.527  -4.875  1.00 96.79           C  
ATOM   1900  HA  GLU A 123      -2.673 -18.452  -4.752  1.00 96.79           H  
ATOM   1901  C   GLU A 123      -2.867 -16.435  -4.122  1.00 96.79           C  
ATOM   1902  CB  GLU A 123      -0.728 -17.752  -4.247  1.00 96.79           C  
ATOM   1903  HB2 GLU A 123      -0.059 -16.929  -4.498  1.00 96.79           H  
ATOM   1904  HB3 GLU A 123      -0.862 -17.765  -3.165  1.00 96.79           H  
ATOM   1905  O   GLU A 123      -2.740 -15.238  -4.393  1.00 96.79           O  
ATOM   1906  CG  GLU A 123      -0.111 -19.086  -4.686  1.00 96.79           C  
ATOM   1907  HG2 GLU A 123       0.163 -19.019  -5.739  1.00 96.79           H  
ATOM   1908  HG3 GLU A 123      -0.859 -19.871  -4.582  1.00 96.79           H  
ATOM   1909  CD  GLU A 123       1.112 -19.468  -3.839  1.00 96.79           C  
ATOM   1910  OE1 GLU A 123       2.089 -19.963  -4.437  1.00 96.79           O  
ATOM   1911  OE2 GLU A 123       1.046 -19.313  -2.591  1.00 96.79           O  
ATOM   1912  N   LYS A 124      -3.642 -16.865  -3.122  1.00 97.95           N  
ATOM   1913  H   LYS A 124      -3.663 -17.858  -2.936  1.00 97.95           H  
ATOM   1914  CA  LYS A 124      -4.346 -15.991  -2.185  1.00 97.95           C  
ATOM   1915  HA  LYS A 124      -3.977 -14.973  -2.312  1.00 97.95           H  
ATOM   1916  C   LYS A 124      -4.051 -16.422  -0.757  1.00 97.95           C  
ATOM   1917  CB  LYS A 124      -5.856 -15.995  -2.449  1.00 97.95           C  
ATOM   1918  HB2 LYS A 124      -6.225 -17.018  -2.368  1.00 97.95           H  
ATOM   1919  HB3 LYS A 124      -6.343 -15.393  -1.683  1.00 97.95           H  
ATOM   1920  O   LYS A 124      -4.088 -17.611  -0.442  1.00 97.95           O  
ATOM   1921  CG  LYS A 124      -6.221 -15.426  -3.827  1.00 97.95           C  
ATOM   1922  HG2 LYS A 124      -5.879 -14.394  -3.896  1.00 97.95           H  
ATOM   1923  HG3 LYS A 124      -5.746 -16.017  -4.610  1.00 97.95           H  
ATOM   1924  CD  LYS A 124      -7.740 -15.479  -4.012  1.00 97.95           C  
ATOM   1925  HD2 LYS A 124      -8.213 -14.835  -3.270  1.00 97.95           H  
ATOM   1926  HD3 LYS A 124      -8.076 -16.504  -3.859  1.00 97.95           H  
ATOM   1927  CE  LYS A 124      -8.123 -15.024  -5.420  1.00 97.95           C  
ATOM   1928  HE2 LYS A 124      -7.581 -15.641  -6.136  1.00 97.95           H  
ATOM   1929  HE3 LYS A 124      -7.802 -13.990  -5.547  1.00 97.95           H  
ATOM   1930  NZ  LYS A 124      -9.586 -15.152  -5.627  1.00 97.95           N  
ATOM   1931  HZ1 LYS A 124      -9.852 -14.874  -6.561  1.00 97.95           H  
ATOM   1932  HZ2 LYS A 124     -10.086 -14.586  -4.957  1.00 97.95           H  
ATOM   1933  HZ3 LYS A 124      -9.867 -16.113  -5.490  1.00 97.95           H  
ATOM   1934  N   ARG A 125      -3.807 -15.454   0.118  1.00 98.28           N  
ATOM   1935  H   ARG A 125      -3.784 -14.508  -0.236  1.00 98.28           H  
ATOM   1936  CA  ARG A 125      -3.686 -15.642   1.566  1.00 98.28           C  
ATOM   1937  HA  ARG A 125      -4.015 -16.646   1.831  1.00 98.28           H  
ATOM   1938  C   ARG A 125      -4.623 -14.673   2.268  1.00 98.28           C  
ATOM   1939  CB  ARG A 125      -2.225 -15.452   2.013  1.00 98.28           C  
ATOM   1940  HB2 ARG A 125      -2.169 -15.516   3.100  1.00 98.28           H  
ATOM   1941  HB3 ARG A 125      -1.900 -14.451   1.728  1.00 98.28           H  
ATOM   1942  O   ARG A 125      -4.863 -13.574   1.780  1.00 98.28           O  
ATOM   1943  CG  ARG A 125      -1.247 -16.474   1.406  1.00 98.28           C  
ATOM   1944  HG2 ARG A 125      -1.335 -16.473   0.320  1.00 98.28           H  
ATOM   1945  HG3 ARG A 125      -0.231 -16.172   1.660  1.00 98.28           H  
ATOM   1946  CD  ARG A 125      -1.470 -17.896   1.929  1.00 98.28           C  
ATOM   1947  HD2 ARG A 125      -2.472 -18.228   1.659  1.00 98.28           H  
ATOM   1948  HD3 ARG A 125      -1.376 -17.881   3.014  1.00 98.28           H  
ATOM   1949  NE  ARG A 125      -0.487 -18.825   1.345  1.00 98.28           N  
ATOM   1950  HE  ARG A 125      -0.052 -18.546   0.477  1.00 98.28           H  
ATOM   1951  NH1 ARG A 125      -0.642 -20.499   2.913  1.00 98.28           N  
ATOM   1952 HH11 ARG A 125      -1.314 -19.944   3.423  1.00 98.28           H  
ATOM   1953 HH12 ARG A 125      -0.340 -21.399   3.255  1.00 98.28           H  
ATOM   1954  NH2 ARG A 125       0.736 -20.716   1.155  1.00 98.28           N  
ATOM   1955 HH21 ARG A 125       1.090 -20.367   0.276  1.00 98.28           H  
ATOM   1956 HH22 ARG A 125       1.040 -21.621   1.484  1.00 98.28           H  
ATOM   1957  CZ  ARG A 125      -0.137 -20.007   1.811  1.00 98.28           C  
ATOM   1958  N   THR A 126      -5.170 -15.088   3.398  1.00 98.52           N  
ATOM   1959  H   THR A 126      -4.919 -15.995   3.765  1.00 98.52           H  
ATOM   1960  CA  THR A 126      -5.934 -14.222   4.300  1.00 98.52           C  
ATOM   1961  HA  THR A 126      -5.841 -13.181   3.992  1.00 98.52           H  
ATOM   1962  C   THR A 126      -5.311 -14.351   5.674  1.00 98.52           C  
ATOM   1963  CB  THR A 126      -7.425 -14.571   4.295  1.00 98.52           C  
ATOM   1964  HB  THR A 126      -7.566 -15.615   4.573  1.00 98.52           H  
ATOM   1965  O   THR A 126      -5.035 -15.466   6.117  1.00 98.52           O  
ATOM   1966  CG2 THR A 126      -8.236 -13.680   5.231  1.00 98.52           C  
ATOM   1967 HG21 THR A 126      -9.301 -13.870   5.097  1.00 98.52           H  
ATOM   1968 HG22 THR A 126      -7.988 -13.892   6.271  1.00 98.52           H  
ATOM   1969 HG23 THR A 126      -8.036 -12.628   5.027  1.00 98.52           H  
ATOM   1970  OG1 THR A 126      -7.884 -14.368   2.972  1.00 98.52           O  
ATOM   1971  HG1 THR A 126      -7.128 -14.040   2.479  1.00 98.52           H  
ATOM   1972  N   VAL A 127      -5.006 -13.213   6.286  1.00 98.36           N  
ATOM   1973  H   VAL A 127      -5.237 -12.339   5.836  1.00 98.36           H  
ATOM   1974  CA  VAL A 127      -4.286 -13.132   7.553  1.00 98.36           C  
ATOM   1975  HA  VAL A 127      -4.279 -14.105   8.045  1.00 98.36           H  
ATOM   1976  C   VAL A 127      -5.006 -12.145   8.451  1.00 98.36           C  
ATOM   1977  CB  VAL A 127      -2.829 -12.686   7.326  1.00 98.36           C  
ATOM   1978  HB  VAL A 127      -2.817 -11.707   6.848  1.00 98.36           H  
ATOM   1979  O   VAL A 127      -5.217 -11.002   8.059  1.00 98.36           O  
ATOM   1980  CG1 VAL A 127      -2.046 -12.591   8.638  1.00 98.36           C  
ATOM   1981 HG11 VAL A 127      -1.043 -12.218   8.429  1.00 98.36           H  
ATOM   1982 HG12 VAL A 127      -2.517 -11.881   9.317  1.00 98.36           H  
ATOM   1983 HG13 VAL A 127      -1.987 -13.565   9.125  1.00 98.36           H  
ATOM   1984  CG2 VAL A 127      -2.095 -13.678   6.416  1.00 98.36           C  
ATOM   1985 HG21 VAL A 127      -2.452 -13.580   5.391  1.00 98.36           H  
ATOM   1986 HG22 VAL A 127      -1.027 -13.463   6.446  1.00 98.36           H  
ATOM   1987 HG23 VAL A 127      -2.256 -14.697   6.770  1.00 98.36           H  
ATOM   1988  N   THR A 128      -5.346 -12.571   9.660  1.00 98.52           N  
ATOM   1989  H   THR A 128      -5.177 -13.533   9.917  1.00 98.52           H  
ATOM   1990  CA  THR A 128      -5.749 -11.655  10.727  1.00 98.52           C  
ATOM   1991  HA  THR A 128      -6.261 -10.795  10.297  1.00 98.52           H  
ATOM   1992  C   THR A 128      -4.496 -11.180  11.454  1.00 98.52           C  
ATOM   1993  CB  THR A 128      -6.710 -12.336  11.708  1.00 98.52           C  
ATOM   1994  HB  THR A 128      -6.170 -13.108  12.256  1.00 98.52           H  
ATOM   1995  O   THR A 128      -3.697 -12.006  11.888  1.00 98.52           O  
ATOM   1996  CG2 THR A 128      -7.303 -11.350  12.710  1.00 98.52           C  
ATOM   1997 HG21 THR A 128      -8.036 -11.863  13.333  1.00 98.52           H  
ATOM   1998 HG22 THR A 128      -7.788 -10.527  12.186  1.00 98.52           H  
ATOM   1999 HG23 THR A 128      -6.517 -10.956  13.355  1.00 98.52           H  
ATOM   2000  OG1 THR A 128      -7.775 -12.957  11.019  1.00 98.52           O  
ATOM   2001  HG1 THR A 128      -8.274 -12.303  10.524  1.00 98.52           H  
ATOM   2002  N   VAL A 129      -4.323  -9.866  11.581  1.00 98.57           N  
ATOM   2003  H   VAL A 129      -5.013  -9.258  11.164  1.00 98.57           H  
ATOM   2004  CA  VAL A 129      -3.213  -9.231  12.301  1.00 98.57           C  
ATOM   2005  HA  VAL A 129      -2.523  -9.995  12.658  1.00 98.57           H  
ATOM   2006  C   VAL A 129      -3.794  -8.507  13.512  1.00 98.57           C  
ATOM   2007  CB  VAL A 129      -2.425  -8.269  11.387  1.00 98.57           C  
ATOM   2008  HB  VAL A 129      -3.038  -7.395  11.166  1.00 98.57           H  
ATOM   2009  O   VAL A 129      -4.555  -7.545  13.367  1.00 98.57           O  
ATOM   2010  CG1 VAL A 129      -1.134  -7.805  12.072  1.00 98.57           C  
ATOM   2011 HG11 VAL A 129      -1.360  -7.319  13.021  1.00 98.57           H  
ATOM   2012 HG12 VAL A 129      -0.485  -8.658  12.271  1.00 98.57           H  
ATOM   2013 HG13 VAL A 129      -0.602  -7.097  11.436  1.00 98.57           H  
ATOM   2014  CG2 VAL A 129      -2.029  -8.915  10.052  1.00 98.57           C  
ATOM   2015 HG21 VAL A 129      -1.431  -8.213   9.471  1.00 98.57           H  
ATOM   2016 HG22 VAL A 129      -1.447  -9.818  10.237  1.00 98.57           H  
ATOM   2017 HG23 VAL A 129      -2.918  -9.166   9.474  1.00 98.57           H  
ATOM   2018  N   ASN A 130      -3.485  -8.981  14.715  1.00 98.36           N  
ATOM   2019  H   ASN A 130      -2.828  -9.746  14.785  1.00 98.36           H  
ATOM   2020  CA  ASN A 130      -3.982  -8.393  15.957  1.00 98.36           C  
ATOM   2021  HA  ASN A 130      -5.052  -8.222  15.838  1.00 98.36           H  
ATOM   2022  C   ASN A 130      -3.310  -7.037  16.255  1.00 98.36           C  
ATOM   2023  CB  ASN A 130      -3.786  -9.392  17.105  1.00 98.36           C  
ATOM   2024  HB2 ASN A 130      -4.104  -8.952  18.051  1.00 98.36           H  
ATOM   2025  HB3 ASN A 130      -2.729  -9.641  17.196  1.00 98.36           H  
ATOM   2026  O   ASN A 130      -2.245  -6.745  15.710  1.00 98.36           O  
ATOM   2027  CG  ASN A 130      -4.595 -10.652  16.892  1.00 98.36           C  
ATOM   2028  ND2 ASN A 130      -3.943 -11.760  16.649  1.00 98.36           N  
ATOM   2029 HD21 ASN A 130      -2.986 -11.669  16.339  1.00 98.36           H  
ATOM   2030 HD22 ASN A 130      -4.485 -12.569  16.379  1.00 98.36           H  
ATOM   2031  OD1 ASN A 130      -5.817 -10.638  16.918  1.00 98.36           O  
ATOM   2032  N   PRO A 131      -3.898  -6.196  17.124  1.00 98.06           N  
ATOM   2033  CA  PRO A 131      -3.271  -4.951  17.571  1.00 98.06           C  
ATOM   2034  HA  PRO A 131      -3.268  -4.240  16.745  1.00 98.06           H  
ATOM   2035  C   PRO A 131      -1.840  -5.156  18.087  1.00 98.06           C  
ATOM   2036  CB  PRO A 131      -4.186  -4.429  18.683  1.00 98.06           C  
ATOM   2037  HB2 PRO A 131      -3.934  -4.892  19.637  1.00 98.06           H  
ATOM   2038  HB3 PRO A 131      -4.150  -3.343  18.775  1.00 98.06           H  
ATOM   2039  O   PRO A 131      -1.608  -5.967  18.984  1.00 98.06           O  
ATOM   2040  CG  PRO A 131      -5.553  -4.925  18.233  1.00 98.06           C  
ATOM   2041  HG2 PRO A 131      -6.273  -4.955  19.051  1.00 98.06           H  
ATOM   2042  HG3 PRO A 131      -5.902  -4.292  17.417  1.00 98.06           H  
ATOM   2043  CD  PRO A 131      -5.230  -6.316  17.699  1.00 98.06           C  
ATOM   2044  HD2 PRO A 131      -5.214  -7.030  18.522  1.00 98.06           H  
ATOM   2045  HD3 PRO A 131      -5.968  -6.609  16.952  1.00 98.06           H  
ATOM   2046  N   GLY A 132      -0.885  -4.412  17.529  1.00 97.99           N  
ATOM   2047  H   GLY A 132      -1.136  -3.821  16.749  1.00 97.99           H  
ATOM   2048  CA  GLY A 132       0.541  -4.487  17.859  1.00 97.99           C  
ATOM   2049  HA2 GLY A 132       0.655  -4.509  18.943  1.00 97.99           H  
ATOM   2050  HA3 GLY A 132       1.029  -3.591  17.476  1.00 97.99           H  
ATOM   2051  C   GLY A 132       1.283  -5.699  17.284  1.00 97.99           C  
ATOM   2052  O   GLY A 132       2.484  -5.831  17.521  1.00 97.99           O  
ATOM   2053  N   GLU A 133       0.603  -6.578  16.546  1.00 98.52           N  
ATOM   2054  H   GLU A 133      -0.374  -6.402  16.356  1.00 98.52           H  
ATOM   2055  CA  GLU A 133       1.201  -7.754  15.918  1.00 98.52           C  
ATOM   2056  HA  GLU A 133       1.954  -8.153  16.598  1.00 98.52           H  
ATOM   2057  C   GLU A 133       1.906  -7.388  14.604  1.00 98.52           C  
ATOM   2058  CB  GLU A 133       0.132  -8.845  15.723  1.00 98.52           C  
ATOM   2059  HB2 GLU A 133      -0.564  -8.522  14.950  1.00 98.52           H  
ATOM   2060  HB3 GLU A 133      -0.411  -8.961  16.661  1.00 98.52           H  
ATOM   2061  O   GLU A 133       1.466  -6.514  13.848  1.00 98.52           O  
ATOM   2062  CG  GLU A 133       0.702 -10.216  15.325  1.00 98.52           C  
ATOM   2063  HG2 GLU A 133       1.444 -10.507  16.069  1.00 98.52           H  
ATOM   2064  HG3 GLU A 133       1.207 -10.126  14.363  1.00 98.52           H  
ATOM   2065  CD  GLU A 133      -0.374 -11.313  15.221  1.00 98.52           C  
ATOM   2066  OE1 GLU A 133       0.015 -12.496  15.123  1.00 98.52           O  
ATOM   2067  OE2 GLU A 133      -1.587 -10.990  15.276  1.00 98.52           O  
ATOM   2068  N   GLU A 134       2.996  -8.101  14.324  1.00 98.56           N  
ATOM   2069  H   GLU A 134       3.267  -8.834  14.964  1.00 98.56           H  
ATOM   2070  CA  GLU A 134       3.660  -8.114  13.025  1.00 98.56           C  
ATOM   2071  HA  GLU A 134       3.082  -7.483  12.350  1.00 98.56           H  
ATOM   2072  C   GLU A 134       3.647  -9.547  12.477  1.00 98.56           C  
ATOM   2073  CB  GLU A 134       5.069  -7.499  13.133  1.00 98.56           C  
ATOM   2074  HB2 GLU A 134       5.694  -8.124  13.771  1.00 98.56           H  
ATOM   2075  HB3 GLU A 134       4.966  -6.521  13.602  1.00 98.56           H  
ATOM   2076  O   GLU A 134       4.054 -10.483  13.167  1.00 98.56           O  
ATOM   2077  CG  GLU A 134       5.760  -7.312  11.765  1.00 98.56           C  
ATOM   2078  HG2 GLU A 134       5.963  -8.294  11.337  1.00 98.56           H  
ATOM   2079  HG3 GLU A 134       5.071  -6.794  11.099  1.00 98.56           H  
ATOM   2080  CD  GLU A 134       7.072  -6.496  11.814  1.00 98.56           C  
ATOM   2081  OE1 GLU A 134       7.752  -6.409  10.759  1.00 98.56           O  
ATOM   2082  OE2 GLU A 134       7.393  -5.895  12.869  1.00 98.56           O  
ATOM   2083  N   VAL A 135       3.174  -9.722  11.242  1.00 98.49           N  
ATOM   2084  H   VAL A 135       2.886  -8.899  10.732  1.00 98.49           H  
ATOM   2085  CA  VAL A 135       3.077 -11.022  10.562  1.00 98.49           C  
ATOM   2086  HA  VAL A 135       3.551 -11.781  11.184  1.00 98.49           H  
ATOM   2087  C   VAL A 135       3.829 -10.963   9.239  1.00 98.49           C  
ATOM   2088  CB  VAL A 135       1.612 -11.455  10.339  1.00 98.49           C  
ATOM   2089  HB  VAL A 135       1.107 -10.724   9.707  1.00 98.49           H  
ATOM   2090  O   VAL A 135       3.649 -10.032   8.459  1.00 98.49           O  
ATOM   2091  CG1 VAL A 135       1.552 -12.825   9.645  1.00 98.49           C  
ATOM   2092 HG11 VAL A 135       2.195 -13.534  10.167  1.00 98.49           H  
ATOM   2093 HG12 VAL A 135       0.534 -13.215   9.670  1.00 98.49           H  
ATOM   2094 HG13 VAL A 135       1.869 -12.740   8.606  1.00 98.49           H  
ATOM   2095  CG2 VAL A 135       0.841 -11.565  11.659  1.00 98.49           C  
ATOM   2096 HG21 VAL A 135       0.796 -10.590  12.143  1.00 98.49           H  
ATOM   2097 HG22 VAL A 135       1.332 -12.266  12.334  1.00 98.49           H  
ATOM   2098 HG23 VAL A 135      -0.181 -11.899  11.481  1.00 98.49           H  
ATOM   2099  N   GLU A 136       4.638 -11.981   8.947  1.00 98.53           N  
ATOM   2100  H   GLU A 136       4.730 -12.732   9.616  1.00 98.53           H  
ATOM   2101  CA  GLU A 136       5.272 -12.155   7.638  1.00 98.53           C  
ATOM   2102  HA  GLU A 136       5.161 -11.232   7.070  1.00 98.53           H  
ATOM   2103  C   GLU A 136       4.584 -13.271   6.843  1.00 98.53           C  
ATOM   2104  CB  GLU A 136       6.784 -12.391   7.790  1.00 98.53           C  
ATOM   2105  HB2 GLU A 136       6.961 -13.342   8.293  1.00 98.53           H  
ATOM   2106  HB3 GLU A 136       7.205 -11.592   8.400  1.00 98.53           H  
ATOM   2107  O   GLU A 136       4.416 -14.392   7.321  1.00 98.53           O  
ATOM   2108  CG  GLU A 136       7.486 -12.395   6.422  1.00 98.53           C  
ATOM   2109  HG2 GLU A 136       7.209 -11.491   5.879  1.00 98.53           H  
ATOM   2110  HG3 GLU A 136       7.133 -13.245   5.838  1.00 98.53           H  
ATOM   2111  CD  GLU A 136       9.014 -12.459   6.544  1.00 98.53           C  
ATOM   2112  OE1 GLU A 136       9.572 -13.564   6.350  1.00 98.53           O  
ATOM   2113  OE2 GLU A 136       9.628 -11.384   6.743  1.00 98.53           O  
ATOM   2114  N   VAL A 137       4.219 -12.974   5.596  1.00 98.20           N  
ATOM   2115  H   VAL A 137       4.342 -12.020   5.289  1.00 98.20           H  
ATOM   2116  CA  VAL A 137       3.671 -13.932   4.632  1.00 98.20           C  
ATOM   2117  HA  VAL A 137       3.541 -14.898   5.120  1.00 98.20           H  
ATOM   2118  C   VAL A 137       4.659 -14.087   3.487  1.00 98.20           C  
ATOM   2119  CB  VAL A 137       2.299 -13.480   4.102  1.00 98.20           C  
ATOM   2120  HB  VAL A 137       2.420 -12.588   3.486  1.00 98.20           H  
ATOM   2121  O   VAL A 137       5.044 -13.101   2.867  1.00 98.20           O  
ATOM   2122  CG1 VAL A 137       1.655 -14.580   3.247  1.00 98.20           C  
ATOM   2123 HG11 VAL A 137       0.687 -14.236   2.882  1.00 98.20           H  
ATOM   2124 HG12 VAL A 137       1.515 -15.482   3.843  1.00 98.20           H  
ATOM   2125 HG13 VAL A 137       2.282 -14.807   2.385  1.00 98.20           H  
ATOM   2126  CG2 VAL A 137       1.337 -13.145   5.244  1.00 98.20           C  
ATOM   2127 HG21 VAL A 137       1.245 -13.995   5.920  1.00 98.20           H  
ATOM   2128 HG22 VAL A 137       1.701 -12.283   5.803  1.00 98.20           H  
ATOM   2129 HG23 VAL A 137       0.362 -12.885   4.832  1.00 98.20           H  
ATOM   2130  N   THR A 138       5.062 -15.320   3.184  1.00 97.37           N  
ATOM   2131  H   THR A 138       4.682 -16.099   3.702  1.00 97.37           H  
ATOM   2132  CA  THR A 138       5.970 -15.607   2.065  1.00 97.37           C  
ATOM   2133  HA  THR A 138       6.351 -14.668   1.663  1.00 97.37           H  
ATOM   2134  C   THR A 138       5.237 -16.329   0.939  1.00 97.37           C  
ATOM   2135  CB  THR A 138       7.200 -16.399   2.525  1.00 97.37           C  
ATOM   2136  HB  THR A 138       6.884 -17.336   2.985  1.00 97.37           H  
ATOM   2137  O   THR A 138       4.538 -17.313   1.177  1.00 97.37           O  
ATOM   2138  CG2 THR A 138       8.178 -16.698   1.386  1.00 97.37           C  
ATOM   2139 HG21 THR A 138       9.085 -17.143   1.794  1.00 97.37           H  
ATOM   2140 HG22 THR A 138       8.433 -15.775   0.863  1.00 97.37           H  
ATOM   2141 HG23 THR A 138       7.733 -17.402   0.682  1.00 97.37           H  
ATOM   2142  OG1 THR A 138       7.944 -15.650   3.457  1.00 97.37           O  
ATOM   2143  HG1 THR A 138       7.381 -15.389   4.190  1.00 97.37           H  
ATOM   2144  N   PHE A 139       5.453 -15.862  -0.286  1.00 96.23           N  
ATOM   2145  H   PHE A 139       6.020 -15.031  -0.370  1.00 96.23           H  
ATOM   2146  CA  PHE A 139       5.059 -16.501  -1.537  1.00 96.23           C  
ATOM   2147  HA  PHE A 139       4.427 -17.365  -1.331  1.00 96.23           H  
ATOM   2148  C   PHE A 139       6.312 -16.978  -2.265  1.00 96.23           C  
ATOM   2149  CB  PHE A 139       4.263 -15.520  -2.404  1.00 96.23           C  
ATOM   2150  HB2 PHE A 139       4.891 -14.660  -2.640  1.00 96.23           H  
ATOM   2151  HB3 PHE A 139       4.011 -16.007  -3.346  1.00 96.23           H  
ATOM   2152  O   PHE A 139       7.377 -16.365  -2.151  1.00 96.23           O  
ATOM   2153  CG  PHE A 139       2.990 -15.033  -1.748  1.00 96.23           C  
ATOM   2154  CD1 PHE A 139       1.768 -15.666  -2.037  1.00 96.23           C  
ATOM   2155  HD1 PHE A 139       1.737 -16.493  -2.730  1.00 96.23           H  
ATOM   2156  CD2 PHE A 139       3.030 -13.964  -0.832  1.00 96.23           C  
ATOM   2157  HD2 PHE A 139       3.967 -13.477  -0.606  1.00 96.23           H  
ATOM   2158  CE1 PHE A 139       0.585 -15.217  -1.428  1.00 96.23           C  
ATOM   2159  HE1 PHE A 139      -0.355 -15.686  -1.682  1.00 96.23           H  
ATOM   2160  CE2 PHE A 139       1.852 -13.538  -0.197  1.00 96.23           C  
ATOM   2161  HE2 PHE A 139       1.892 -12.728   0.516  1.00 96.23           H  
ATOM   2162  CZ  PHE A 139       0.628 -14.161  -0.503  1.00 96.23           C  
ATOM   2163  HZ  PHE A 139      -0.283 -13.821  -0.032  1.00 96.23           H  
ATOM   2164  N   SER A 140       6.205 -18.070  -3.012  1.00 93.70           N  
ATOM   2165  H   SER A 140       5.302 -18.508  -3.122  1.00 93.70           H  
ATOM   2166  CA  SER A 140       7.286 -18.571  -3.861  1.00 93.70           C  
ATOM   2167  HA  SER A 140       8.047 -17.800  -3.976  1.00 93.70           H  
ATOM   2168  C   SER A 140       6.737 -18.871  -5.244  1.00 93.70           C  
ATOM   2169  CB  SER A 140       7.958 -19.804  -3.250  1.00 93.70           C  
ATOM   2170  HB2 SER A 140       7.227 -20.604  -3.134  1.00 93.70           H  
ATOM   2171  HB3 SER A 140       8.761 -20.141  -3.905  1.00 93.70           H  
ATOM   2172  O   SER A 140       5.616 -19.349  -5.380  1.00 93.70           O  
ATOM   2173  OG  SER A 140       8.495 -19.455  -1.985  1.00 93.70           O  
ATOM   2174  HG  SER A 140       8.334 -18.514  -1.883  1.00 93.70           H  
ATOM   2175  N   ALA A 141       7.519 -18.577  -6.271  1.00 89.40           N  
ATOM   2176  H   ALA A 141       8.451 -18.225  -6.105  1.00 89.40           H  
ATOM   2177  CA  ALA A 141       7.156 -18.846  -7.651  1.00 89.40           C  
ATOM   2178  HA  ALA A 141       6.395 -19.625  -7.685  1.00 89.40           H  
ATOM   2179  C   ALA A 141       8.384 -19.355  -8.401  1.00 89.40           C  
ATOM   2180  CB  ALA A 141       6.583 -17.568  -8.278  1.00 89.40           C  
ATOM   2181  HB1 ALA A 141       5.677 -17.268  -7.750  1.00 89.40           H  
ATOM   2182  HB2 ALA A 141       6.351 -17.742  -9.329  1.00 89.40           H  
ATOM   2183  HB3 ALA A 141       7.316 -16.765  -8.218  1.00 89.40           H  
ATOM   2184  O   ALA A 141       9.502 -18.995  -8.065  1.00 89.40           O  
ATOM   2185  N   ASN A 142       8.162 -20.158  -9.442  1.00 86.48           N  
ATOM   2186  H   ASN A 142       7.214 -20.445  -9.640  1.00 86.48           H  
ATOM   2187  CA  ASN A 142       9.222 -20.546 -10.382  1.00 86.48           C  
ATOM   2188  HA  ASN A 142      10.174 -20.560  -9.851  1.00 86.48           H  
ATOM   2189  C   ASN A 142       9.384 -19.530 -11.530  1.00 86.48           C  
ATOM   2190  CB  ASN A 142       8.938 -21.962 -10.909  1.00 86.48           C  
ATOM   2191  HB2 ASN A 142       7.991 -21.960 -11.448  1.00 86.48           H  
ATOM   2192  HB3 ASN A 142       9.725 -22.238 -11.611  1.00 86.48           H  
ATOM   2193  O   ASN A 142      10.099 -19.790 -12.492  1.00 86.48           O  
ATOM   2194  CG  ASN A 142       8.909 -23.023  -9.825  1.00 86.48           C  
ATOM   2195  ND2 ASN A 142       8.184 -24.095 -10.041  1.00 86.48           N  
ATOM   2196 HD21 ASN A 142       7.742 -24.240 -10.938  1.00 86.48           H  
ATOM   2197 HD22 ASN A 142       8.226 -24.789  -9.310  1.00 86.48           H  
ATOM   2198  OD1 ASN A 142       9.516 -22.931  -8.777  1.00 86.48           O  
ATOM   2199  N   ASP A 143       8.640 -18.427 -11.457  1.00 85.53           N  
ATOM   2200  H   ASP A 143       8.157 -18.259 -10.586  1.00 85.53           H  
ATOM   2201  CA  ASP A 143       8.620 -17.322 -12.408  1.00 85.53           C  
ATOM   2202  HA  ASP A 143       9.585 -17.241 -12.909  1.00 85.53           H  
ATOM   2203  C   ASP A 143       8.307 -16.033 -11.619  1.00 85.53           C  
ATOM   2204  CB  ASP A 143       7.562 -17.593 -13.489  1.00 85.53           C  
ATOM   2205  HB2 ASP A 143       6.611 -17.827 -13.009  1.00 85.53           H  
ATOM   2206  HB3 ASP A 143       7.866 -18.462 -14.071  1.00 85.53           H  
ATOM   2207  O   ASP A 143       7.172 -15.874 -11.147  1.00 85.53           O  
ATOM   2208  CG  ASP A 143       7.360 -16.407 -14.437  1.00 85.53           C  
ATOM   2209  OD1 ASP A 143       8.148 -15.440 -14.354  1.00 85.53           O  
ATOM   2210  OD2 ASP A 143       6.361 -16.459 -15.186  1.00 85.53           O  
ATOM   2211  N   PRO A 144       9.282 -15.127 -11.429  1.00 85.23           N  
ATOM   2212  CA  PRO A 144       9.064 -13.883 -10.702  1.00 85.23           C  
ATOM   2213  HA  PRO A 144       8.651 -14.128  -9.723  1.00 85.23           H  
ATOM   2214  C   PRO A 144       8.084 -12.928 -11.382  1.00 85.23           C  
ATOM   2215  CB  PRO A 144      10.422 -13.221 -10.489  1.00 85.23           C  
ATOM   2216  HB2 PRO A 144      10.433 -12.194 -10.853  1.00 85.23           H  
ATOM   2217  HB3 PRO A 144      10.677 -13.233  -9.429  1.00 85.23           H  
ATOM   2218  O   PRO A 144       7.542 -12.074 -10.687  1.00 85.23           O  
ATOM   2219  CG  PRO A 144      11.407 -14.068 -11.268  1.00 85.23           C  
ATOM   2220  HG2 PRO A 144      11.765 -13.477 -12.111  1.00 85.23           H  
ATOM   2221  HG3 PRO A 144      12.223 -14.371 -10.611  1.00 85.23           H  
ATOM   2222  CD  PRO A 144      10.671 -15.293 -11.797  1.00 85.23           C  
ATOM   2223  HD2 PRO A 144      10.771 -15.343 -12.882  1.00 85.23           H  
ATOM   2224  HD3 PRO A 144      11.073 -16.196 -11.337  1.00 85.23           H  
ATOM   2225  N   HIS A 145       7.735 -13.087 -12.666  1.00 84.76           N  
ATOM   2226  H   HIS A 145       8.162 -13.808 -13.229  1.00 84.76           H  
ATOM   2227  CA  HIS A 145       6.678 -12.266 -13.273  1.00 84.76           C  
ATOM   2228  HA  HIS A 145       6.944 -11.217 -13.141  1.00 84.76           H  
ATOM   2229  C   HIS A 145       5.313 -12.474 -12.599  1.00 84.76           C  
ATOM   2230  CB  HIS A 145       6.573 -12.545 -14.774  1.00 84.76           C  
ATOM   2231  HB2 HIS A 145       6.354 -13.600 -14.935  1.00 84.76           H  
ATOM   2232  HB3 HIS A 145       5.742 -11.968 -15.180  1.00 84.76           H  
ATOM   2233  O   HIS A 145       4.449 -11.592 -12.643  1.00 84.76           O  
ATOM   2234  CG  HIS A 145       7.811 -12.167 -15.543  1.00 84.76           C  
ATOM   2235  CD2 HIS A 145       8.587 -13.009 -16.291  1.00 84.76           C  
ATOM   2236  HD2 HIS A 145       8.431 -14.069 -16.424  1.00 84.76           H  
ATOM   2237  ND1 HIS A 145       8.363 -10.907 -15.648  1.00 84.76           N  
ATOM   2238  HD1 HIS A 145       8.098 -10.081 -15.132  1.00 84.76           H  
ATOM   2239  CE1 HIS A 145       9.445 -10.987 -16.443  1.00 84.76           C  
ATOM   2240  HE1 HIS A 145      10.111 -10.171 -16.681  1.00 84.76           H  
ATOM   2241  NE2 HIS A 145       9.607 -12.250 -16.867  1.00 84.76           N  
ATOM   2242  N   LYS A 146       5.116 -13.590 -11.880  1.00 88.72           N  
ATOM   2243  H   LYS A 146       5.858 -14.276 -11.873  1.00 88.72           H  
ATOM   2244  CA  LYS A 146       3.935 -13.795 -11.021  1.00 88.72           C  
ATOM   2245  HA  LYS A 146       3.040 -13.667 -11.629  1.00 88.72           H  
ATOM   2246  C   LYS A 146       3.829 -12.765  -9.891  1.00 88.72           C  
ATOM   2247  CB  LYS A 146       3.946 -15.212 -10.437  1.00 88.72           C  
ATOM   2248  HB2 LYS A 146       4.859 -15.371  -9.864  1.00 88.72           H  
ATOM   2249  HB3 LYS A 146       3.096 -15.307  -9.762  1.00 88.72           H  
ATOM   2250  O   LYS A 146       2.739 -12.547  -9.363  1.00 88.72           O  
ATOM   2251  CG  LYS A 146       3.828 -16.274 -11.538  1.00 88.72           C  
ATOM   2252  HG2 LYS A 146       4.762 -16.340 -12.096  1.00 88.72           H  
ATOM   2253  HG3 LYS A 146       3.029 -15.994 -12.224  1.00 88.72           H  
ATOM   2254  CD  LYS A 146       3.492 -17.634 -10.925  1.00 88.72           C  
ATOM   2255  HD2 LYS A 146       2.531 -17.556 -10.415  1.00 88.72           H  
ATOM   2256  HD3 LYS A 146       4.258 -17.917 -10.204  1.00 88.72           H  
ATOM   2257  CE  LYS A 146       3.406 -18.682 -12.033  1.00 88.72           C  
ATOM   2258  HE2 LYS A 146       4.414 -18.898 -12.387  1.00 88.72           H  
ATOM   2259  HE3 LYS A 146       2.851 -18.257 -12.870  1.00 88.72           H  
ATOM   2260  NZ  LYS A 146       2.724 -19.907 -11.551  1.00 88.72           N  
ATOM   2261  HZ1 LYS A 146       2.721 -20.611 -12.274  1.00 88.72           H  
ATOM   2262  HZ2 LYS A 146       3.175 -20.265 -10.721  1.00 88.72           H  
ATOM   2263  HZ3 LYS A 146       1.763 -19.691 -11.329  1.00 88.72           H  
ATOM   2264  N   PHE A 147       4.935 -12.118  -9.536  1.00 91.24           N  
ATOM   2265  H   PHE A 147       5.796 -12.339 -10.016  1.00 91.24           H  
ATOM   2266  CA  PHE A 147       5.011 -11.076  -8.519  1.00 91.24           C  
ATOM   2267  HA  PHE A 147       4.244 -11.249  -7.764  1.00 91.24           H  
ATOM   2268  C   PHE A 147       4.743  -9.673  -9.066  1.00 91.24           C  
ATOM   2269  CB  PHE A 147       6.379 -11.155  -7.832  1.00 91.24           C  
ATOM   2270  HB2 PHE A 147       7.151 -10.919  -8.565  1.00 91.24           H  
ATOM   2271  HB3 PHE A 147       6.444 -10.359  -7.090  1.00 91.24           H  
ATOM   2272  O   PHE A 147       4.665  -8.745  -8.270  1.00 91.24           O  
ATOM   2273  CG  PHE A 147       6.730 -12.472  -7.159  1.00 91.24           C  
ATOM   2274  CD1 PHE A 147       5.750 -13.413  -6.780  1.00 91.24           C  
ATOM   2275  HD1 PHE A 147       4.709 -13.228  -7.002  1.00 91.24           H  
ATOM   2276  CD2 PHE A 147       8.081 -12.762  -6.918  1.00 91.24           C  
ATOM   2277  HD2 PHE A 147       8.846 -12.061  -7.217  1.00 91.24           H  
ATOM   2278  CE1 PHE A 147       6.108 -14.617  -6.149  1.00 91.24           C  
ATOM   2279  HE1 PHE A 147       5.349 -15.332  -5.868  1.00 91.24           H  
ATOM   2280  CE2 PHE A 147       8.443 -13.970  -6.307  1.00 91.24           C  
ATOM   2281  HE2 PHE A 147       9.492 -14.172  -6.149  1.00 91.24           H  
ATOM   2282  CZ  PHE A 147       7.463 -14.896  -5.912  1.00 91.24           C  
ATOM   2283  HZ  PHE A 147       7.757 -15.824  -5.443  1.00 91.24           H  
ATOM   2284  N   ASN A 148       4.529  -9.501 -10.379  1.00 90.60           N  
ATOM   2285  H   ASN A 148       4.681 -10.284 -10.997  1.00 90.60           H  
ATOM   2286  CA  ASN A 148       4.359  -8.176 -10.988  1.00 90.60           C  
ATOM   2287  HA  ASN A 148       5.155  -7.538 -10.605  1.00 90.60           H  
ATOM   2288  C   ASN A 148       3.031  -7.491 -10.641  1.00 90.60           C  
ATOM   2289  CB  ASN A 148       4.539  -8.263 -12.517  1.00 90.60           C  
ATOM   2290  HB2 ASN A 148       4.194  -7.333 -12.969  1.00 90.60           H  
ATOM   2291  HB3 ASN A 148       3.953  -9.085 -12.929  1.00 90.60           H  
ATOM   2292  O   ASN A 148       2.874  -6.302 -10.908  1.00 90.60           O  
ATOM   2293  CG  ASN A 148       5.993  -8.420 -12.922  1.00 90.60           C  
ATOM   2294  ND2 ASN A 148       6.296  -8.415 -14.197  1.00 90.60           N  
ATOM   2295 HD21 ASN A 148       5.595  -8.204 -14.893  1.00 90.60           H  
ATOM   2296 HD22 ASN A 148       7.279  -8.282 -14.385  1.00 90.60           H  
ATOM   2297  OD1 ASN A 148       6.883  -8.515 -12.103  1.00 90.60           O  
ATOM   2298  N   ARG A 149       2.053  -8.224 -10.093  1.00 94.73           N  
ATOM   2299  H   ARG A 149       2.269  -9.187  -9.877  1.00 94.73           H  
ATOM   2300  CA  ARG A 149       0.706  -7.703  -9.809  1.00 94.73           C  
ATOM   2301  HA  ARG A 149       0.761  -6.615  -9.818  1.00 94.73           H  
ATOM   2302  C   ARG A 149       0.194  -8.070  -8.409  1.00 94.73           C  
ATOM   2303  CB  ARG A 149      -0.274  -8.115 -10.922  1.00 94.73           C  
ATOM   2304  HB2 ARG A 149      -1.265  -7.736 -10.672  1.00 94.73           H  
ATOM   2305  HB3 ARG A 149      -0.321  -9.203 -10.959  1.00 94.73           H  
ATOM   2306  O   ARG A 149      -0.860  -8.708  -8.313  1.00 94.73           O  
ATOM   2307  CG  ARG A 149       0.098  -7.578 -12.312  1.00 94.73           C  
ATOM   2308  HG2 ARG A 149       0.076  -6.488 -12.305  1.00 94.73           H  
ATOM   2309  HG3 ARG A 149       1.098  -7.914 -12.588  1.00 94.73           H  
ATOM   2310  CD  ARG A 149      -0.899  -8.121 -13.344  1.00 94.73           C  
ATOM   2311  HD2 ARG A 149      -0.898  -9.209 -13.285  1.00 94.73           H  
ATOM   2312  HD3 ARG A 149      -1.902  -7.773 -13.097  1.00 94.73           H  
ATOM   2313  NE  ARG A 149      -0.526  -7.732 -14.717  1.00 94.73           N  
ATOM   2314  HE  ARG A 149       0.246  -8.231 -15.135  1.00 94.73           H  
ATOM   2315  NH1 ARG A 149      -1.927  -5.926 -14.956  1.00 94.73           N  
ATOM   2316 HH11 ARG A 149      -1.843  -4.978 -15.296  1.00 94.73           H  
ATOM   2317 HH12 ARG A 149      -2.282  -6.077 -14.023  1.00 94.73           H  
ATOM   2318  NH2 ARG A 149      -0.387  -6.300 -16.483  1.00 94.73           N  
ATOM   2319 HH21 ARG A 149      -0.441  -5.302 -16.628  1.00 94.73           H  
ATOM   2320 HH22 ARG A 149       0.446  -6.761 -16.821  1.00 94.73           H  
ATOM   2321  CZ  ARG A 149      -0.963  -6.682 -15.386  1.00 94.73           C  
ATOM   2322  N   PRO A 150       0.922  -7.758  -7.321  1.00 97.15           N  
ATOM   2323  CA  PRO A 150       0.445  -8.074  -5.992  1.00 97.15           C  
ATOM   2324  HA  PRO A 150       0.096  -9.106  -5.965  1.00 97.15           H  
ATOM   2325  C   PRO A 150      -0.707  -7.135  -5.625  1.00 97.15           C  
ATOM   2326  CB  PRO A 150       1.657  -7.945  -5.076  1.00 97.15           C  
ATOM   2327  HB2 PRO A 150       2.242  -8.864  -5.119  1.00 97.15           H  
ATOM   2328  HB3 PRO A 150       1.373  -7.719  -4.048  1.00 97.15           H  
ATOM   2329  O   PRO A 150      -0.740  -5.955  -5.988  1.00 97.15           O  
ATOM   2330  CG  PRO A 150       2.447  -6.813  -5.722  1.00 97.15           C  
ATOM   2331  HG2 PRO A 150       2.088  -5.866  -5.320  1.00 97.15           H  
ATOM   2332  HG3 PRO A 150       3.515  -6.922  -5.536  1.00 97.15           H  
ATOM   2333  CD  PRO A 150       2.117  -6.931  -7.220  1.00 97.15           C  
ATOM   2334  HD2 PRO A 150       2.947  -7.408  -7.741  1.00 97.15           H  
ATOM   2335  HD3 PRO A 150       1.947  -5.949  -7.661  1.00 97.15           H  
ATOM   2336  N   GLN A 151      -1.669  -7.677  -4.896  1.00 98.41           N  
ATOM   2337  H   GLN A 151      -1.586  -8.655  -4.656  1.00 98.41           H  
ATOM   2338  CA  GLN A 151      -2.851  -6.964  -4.444  1.00 98.41           C  
ATOM   2339  HA  GLN A 151      -2.708  -5.893  -4.583  1.00 98.41           H  
ATOM   2340  C   GLN A 151      -3.047  -7.227  -2.956  1.00 98.41           C  
ATOM   2341  CB  GLN A 151      -4.042  -7.403  -5.305  1.00 98.41           C  
ATOM   2342  HB2 GLN A 151      -3.883  -7.048  -6.324  1.00 98.41           H  
ATOM   2343  HB3 GLN A 151      -4.046  -8.493  -5.334  1.00 98.41           H  
ATOM   2344  O   GLN A 151      -3.000  -8.372  -2.505  1.00 98.41           O  
ATOM   2345  CG  GLN A 151      -5.424  -6.929  -4.828  1.00 98.41           C  
ATOM   2346  HG2 GLN A 151      -5.550  -7.169  -3.772  1.00 98.41           H  
ATOM   2347  HG3 GLN A 151      -5.515  -5.848  -4.938  1.00 98.41           H  
ATOM   2348  CD  GLN A 151      -6.551  -7.631  -5.586  1.00 98.41           C  
ATOM   2349  NE2 GLN A 151      -7.768  -7.546  -5.119  1.00 98.41           N  
ATOM   2350 HE21 GLN A 151      -7.993  -6.691  -4.631  1.00 98.41           H  
ATOM   2351 HE22 GLN A 151      -8.487  -7.929  -5.717  1.00 98.41           H  
ATOM   2352  OE1 GLN A 151      -6.380  -8.322  -6.582  1.00 98.41           O  
ATOM   2353  N   PHE A 152      -3.314  -6.161  -2.213  1.00 98.60           N  
ATOM   2354  H   PHE A 152      -3.317  -5.257  -2.663  1.00 98.60           H  
ATOM   2355  CA  PHE A 152      -3.566  -6.182  -0.781  1.00 98.60           C  
ATOM   2356  HA  PHE A 152      -3.568  -7.210  -0.418  1.00 98.60           H  
ATOM   2357  C   PHE A 152      -4.937  -5.565  -0.539  1.00 98.60           C  
ATOM   2358  CB  PHE A 152      -2.454  -5.419  -0.043  1.00 98.60           C  
ATOM   2359  HB2 PHE A 152      -2.531  -5.629   1.023  1.00 98.60           H  
ATOM   2360  HB3 PHE A 152      -2.604  -4.347  -0.172  1.00 98.60           H  
ATOM   2361  O   PHE A 152      -5.183  -4.428  -0.925  1.00 98.60           O  
ATOM   2362  CG  PHE A 152      -1.058  -5.771  -0.522  1.00 98.60           C  
ATOM   2363  CD1 PHE A 152      -0.452  -6.962  -0.089  1.00 98.60           C  
ATOM   2364  HD1 PHE A 152      -0.959  -7.593   0.626  1.00 98.60           H  
ATOM   2365  CD2 PHE A 152      -0.397  -4.949  -1.455  1.00 98.60           C  
ATOM   2366  HD2 PHE A 152      -0.862  -4.039  -1.804  1.00 98.60           H  
ATOM   2367  CE1 PHE A 152       0.801  -7.338  -0.600  1.00 98.60           C  
ATOM   2368  HE1 PHE A 152       1.261  -8.262  -0.281  1.00 98.60           H  
ATOM   2369  CE2 PHE A 152       0.859  -5.325  -1.962  1.00 98.60           C  
ATOM   2370  HE2 PHE A 152       1.355  -4.700  -2.690  1.00 98.60           H  
ATOM   2371  CZ  PHE A 152       1.452  -6.527  -1.541  1.00 98.60           C  
ATOM   2372  HZ  PHE A 152       2.401  -6.839  -1.951  1.00 98.60           H  
ATOM   2373  N   THR A 153      -5.850  -6.311   0.069  1.00 98.64           N  
ATOM   2374  H   THR A 153      -5.593  -7.245   0.354  1.00 98.64           H  
ATOM   2375  CA  THR A 153      -7.119  -5.774   0.568  1.00 98.64           C  
ATOM   2376  HA  THR A 153      -7.254  -4.744   0.238  1.00 98.64           H  
ATOM   2377  C   THR A 153      -7.057  -5.786   2.082  1.00 98.64           C  
ATOM   2378  CB  THR A 153      -8.315  -6.576   0.052  1.00 98.64           C  
ATOM   2379  HB  THR A 153      -8.266  -7.591   0.448  1.00 98.64           H  
ATOM   2380  O   THR A 153      -6.866  -6.846   2.669  1.00 98.64           O  
ATOM   2381  CG2 THR A 153      -9.649  -5.953   0.443  1.00 98.64           C  
ATOM   2382 HG21 THR A 153      -9.735  -4.953   0.019  1.00 98.64           H  
ATOM   2383 HG22 THR A 153     -10.458  -6.586   0.079  1.00 98.64           H  
ATOM   2384 HG23 THR A 153      -9.734  -5.892   1.528  1.00 98.64           H  
ATOM   2385  OG1 THR A 153      -8.258  -6.625  -1.358  1.00 98.64           O  
ATOM   2386  HG1 THR A 153      -7.327  -6.721  -1.570  1.00 98.64           H  
ATOM   2387  N   ILE A 154      -7.164  -4.612   2.690  1.00 98.31           N  
ATOM   2388  H   ILE A 154      -7.361  -3.799   2.123  1.00 98.31           H  
ATOM   2389  CA  ILE A 154      -7.107  -4.402   4.130  1.00 98.31           C  
ATOM   2390  HA  ILE A 154      -6.756  -5.308   4.623  1.00 98.31           H  
ATOM   2391  C   ILE A 154      -8.532  -4.123   4.594  1.00 98.31           C  
ATOM   2392  CB  ILE A 154      -6.138  -3.247   4.483  1.00 98.31           C  
ATOM   2393  HB  ILE A 154      -6.517  -2.316   4.061  1.00 98.31           H  
ATOM   2394  O   ILE A 154      -9.147  -3.150   4.150  1.00 98.31           O  
ATOM   2395  CG1 ILE A 154      -4.688  -3.475   3.982  1.00 98.31           C  
ATOM   2396 HG12 ILE A 154      -4.001  -2.908   4.610  1.00 98.31           H  
ATOM   2397 HG13 ILE A 154      -4.426  -4.529   4.083  1.00 98.31           H  
ATOM   2398  CG2 ILE A 154      -6.071  -3.084   6.008  1.00 98.31           C  
ATOM   2399 HG21 ILE A 154      -7.062  -2.915   6.429  1.00 98.31           H  
ATOM   2400 HG22 ILE A 154      -5.643  -3.989   6.440  1.00 98.31           H  
ATOM   2401 HG23 ILE A 154      -5.447  -2.229   6.269  1.00 98.31           H  
ATOM   2402  CD1 ILE A 154      -4.424  -3.017   2.540  1.00 98.31           C  
ATOM   2403 HD11 ILE A 154      -3.357  -3.089   2.332  1.00 98.31           H  
ATOM   2404 HD12 ILE A 154      -4.735  -1.980   2.418  1.00 98.31           H  
ATOM   2405 HD13 ILE A 154      -4.954  -3.642   1.822  1.00 98.31           H  
ATOM   2406  N   GLU A 155      -9.046  -4.972   5.475  1.00 97.87           N  
ATOM   2407  H   GLU A 155      -8.493  -5.763   5.772  1.00 97.87           H  
ATOM   2408  CA  GLU A 155     -10.376  -4.869   6.064  1.00 97.87           C  
ATOM   2409  HA  GLU A 155     -10.855  -3.968   5.682  1.00 97.87           H  
ATOM   2410  C   GLU A 155     -10.265  -4.717   7.586  1.00 97.87           C  
ATOM   2411  CB  GLU A 155     -11.274  -6.054   5.651  1.00 97.87           C  
ATOM   2412  HB2 GLU A 155     -10.865  -6.983   6.047  1.00 97.87           H  
ATOM   2413  HB3 GLU A 155     -12.257  -5.886   6.090  1.00 97.87           H  
ATOM   2414  O   GLU A 155      -9.514  -5.420   8.261  1.00 97.87           O  
ATOM   2415  CG  GLU A 155     -11.415  -6.169   4.118  1.00 97.87           C  
ATOM   2416  HG2 GLU A 155     -11.567  -5.165   3.723  1.00 97.87           H  
ATOM   2417  HG3 GLU A 155     -10.478  -6.545   3.706  1.00 97.87           H  
ATOM   2418  CD  GLU A 155     -12.576  -7.052   3.616  1.00 97.87           C  
ATOM   2419  OE1 GLU A 155     -12.806  -7.039   2.372  1.00 97.87           O  
ATOM   2420  OE2 GLU A 155     -13.319  -7.618   4.443  1.00 97.87           O  
ATOM   2421  N   TRP A 156     -11.008  -3.767   8.138  1.00 94.95           N  
ATOM   2422  H   TRP A 156     -11.625  -3.246   7.531  1.00 94.95           H  
ATOM   2423  CA  TRP A 156     -11.103  -3.519   9.577  1.00 94.95           C  
ATOM   2424  HA  TRP A 156     -10.681  -4.367  10.116  1.00 94.95           H  
ATOM   2425  C   TRP A 156     -12.568  -3.413   9.999  1.00 94.95           C  
ATOM   2426  CB  TRP A 156     -10.282  -2.275   9.950  1.00 94.95           C  
ATOM   2427  HB2 TRP A 156     -10.280  -2.169  11.035  1.00 94.95           H  
ATOM   2428  HB3 TRP A 156      -9.250  -2.446   9.647  1.00 94.95           H  
ATOM   2429  O   TRP A 156     -13.452  -3.295   9.144  1.00 94.95           O  
ATOM   2430  CG  TRP A 156     -10.722  -0.976   9.345  1.00 94.95           C  
ATOM   2431  CD1 TRP A 156     -11.540  -0.071   9.928  1.00 94.95           C  
ATOM   2432  HD1 TRP A 156     -11.986  -0.190  10.904  1.00 94.95           H  
ATOM   2433  CD2 TRP A 156     -10.338  -0.398   8.062  1.00 94.95           C  
ATOM   2434  CE2 TRP A 156     -10.966   0.878   7.939  1.00 94.95           C  
ATOM   2435  CE3 TRP A 156      -9.529  -0.824   6.988  1.00 94.95           C  
ATOM   2436  HE3 TRP A 156      -9.045  -1.787   7.046  1.00 94.95           H  
ATOM   2437  NE1 TRP A 156     -11.694   1.022   9.099  1.00 94.95           N  
ATOM   2438  HE1 TRP A 156     -12.149   1.873   9.399  1.00 94.95           H  
ATOM   2439  CH2 TRP A 156      -9.961   1.252   5.780  1.00 94.95           C  
ATOM   2440  HH2 TRP A 156      -9.783   1.901   4.935  1.00 94.95           H  
ATOM   2441  CZ2 TRP A 156     -10.791   1.699   6.818  1.00 94.95           C  
ATOM   2442  HZ2 TRP A 156     -11.246   2.676   6.769  1.00 94.95           H  
ATOM   2443  CZ3 TRP A 156      -9.342  -0.009   5.856  1.00 94.95           C  
ATOM   2444  HZ3 TRP A 156      -8.704  -0.350   5.054  1.00 94.95           H  
ATOM   2445  N   GLY A 157     -12.810  -3.449  11.313  1.00 87.20           N  
ATOM   2446  H   GLY A 157     -12.023  -3.548  11.937  1.00 87.20           H  
ATOM   2447  CA  GLY A 157     -14.141  -3.278  11.910  1.00 87.20           C  
ATOM   2448  HA2 GLY A 157     -14.793  -4.085  11.575  1.00 87.20           H  
ATOM   2449  HA3 GLY A 157     -14.070  -3.324  12.997  1.00 87.20           H  
ATOM   2450  C   GLY A 157     -14.848  -1.970  11.562  1.00 87.20           C  
ATOM   2451  O   GLY A 157     -14.221  -1.049  10.980  1.00 87.20           O  
ATOM   2452  OXT GLY A 157     -16.051  -1.931  11.874  1.00 87.20           O  
TER    2453      GLY A 157                                                       
END   
