# Supplementary material for: Single-chain dimers from de novo immunoglobulins as robust scaffolds for multiple binding loops
Source: Nat Commun. 2023 Sep 23;14:5939. doi: 10.1038/s41467-023-41717-5 (PMC10517939; doi:10.1038/s41467-023-41717-5)
Supplement: Supplementary file 3 — Supplementary Data 1 [file 41467_2023_41717_MOESM3_ESM.zip › design_models/scIg+EF/scIg12+EF4/ranked_3.pdb]

ATOM      1  N   GLY A   1     -11.751   2.982  11.247  1.00 95.04           N  
ATOM      2  H   GLY A   1     -11.858   3.982  11.155  1.00 95.04           H  
ATOM      3  H2  GLY A   1     -12.455   2.643  11.887  1.00 95.04           H  
ATOM      4  H3  GLY A   1     -11.970   2.600  10.338  1.00 95.04           H  
ATOM      5  CA  GLY A   1     -10.366   2.617  11.642  1.00 95.04           C  
ATOM      6  HA2 GLY A   1     -10.260   1.533  11.602  1.00 95.04           H  
ATOM      7  HA3 GLY A   1     -10.177   2.974  12.654  1.00 95.04           H  
ATOM      8  C   GLY A   1      -9.333   3.241  10.710  1.00 95.04           C  
ATOM      9  O   GLY A   1      -9.726   3.935   9.785  1.00 95.04           O  
ATOM     10  N   ARG A   2      -8.028   3.036  10.957  1.00 97.97           N  
ATOM     11  H   ARG A   2      -7.749   2.457  11.736  1.00 97.97           H  
ATOM     12  CA  ARG A   2      -6.931   3.595  10.145  1.00 97.97           C  
ATOM     13  HA  ARG A   2      -7.307   3.831   9.149  1.00 97.97           H  
ATOM     14  C   ARG A   2      -5.783   2.599   9.986  1.00 97.97           C  
ATOM     15  CB  ARG A   2      -6.444   4.905  10.788  1.00 97.97           C  
ATOM     16  HB2 ARG A   2      -6.229   4.721  11.841  1.00 97.97           H  
ATOM     17  HB3 ARG A   2      -7.250   5.637  10.731  1.00 97.97           H  
ATOM     18  O   ARG A   2      -5.303   2.065  10.984  1.00 97.97           O  
ATOM     19  CG  ARG A   2      -5.188   5.498  10.125  1.00 97.97           C  
ATOM     20  HG2 ARG A   2      -4.351   4.806  10.223  1.00 97.97           H  
ATOM     21  HG3 ARG A   2      -5.375   5.689   9.068  1.00 97.97           H  
ATOM     22  CD  ARG A   2      -4.825   6.801  10.835  1.00 97.97           C  
ATOM     23  HD2 ARG A   2      -5.662   7.488  10.714  1.00 97.97           H  
ATOM     24  HD3 ARG A   2      -4.692   6.596  11.897  1.00 97.97           H  
ATOM     25  NE  ARG A   2      -3.576   7.377  10.305  1.00 97.97           N  
ATOM     26  HE  ARG A   2      -2.817   6.731  10.144  1.00 97.97           H  
ATOM     27  NH1 ARG A   2      -4.261   9.560  10.313  1.00 97.97           N  
ATOM     28 HH11 ARG A   2      -4.886   9.699   9.532  1.00 97.97           H  
ATOM     29 HH12 ARG A   2      -4.912   9.285  11.035  1.00 97.97           H  
ATOM     30  NH2 ARG A   2      -2.292   9.060   9.454  1.00 97.97           N  
ATOM     31 HH21 ARG A   2      -2.239  10.049   9.260  1.00 97.97           H  
ATOM     32 HH22 ARG A   2      -1.578   8.394   9.195  1.00 97.97           H  
ATOM     33  CZ  ARG A   2      -3.383   8.649  10.028  1.00 97.97           C  
ATOM     34  N   VAL A   3      -5.314   2.402   8.755  1.00 98.41           N  
ATOM     35  H   VAL A   3      -5.781   2.875   7.995  1.00 98.41           H  
ATOM     36  CA  VAL A   3      -4.115   1.610   8.430  1.00 98.41           C  
ATOM     37  HA  VAL A   3      -3.561   1.416   9.348  1.00 98.41           H  
ATOM     38  C   VAL A   3      -3.204   2.402   7.510  1.00 98.41           C  
ATOM     39  CB  VAL A   3      -4.482   0.252   7.804  1.00 98.41           C  
ATOM     40  HB  VAL A   3      -5.260   0.402   7.055  1.00 98.41           H  
ATOM     41  O   VAL A   3      -3.664   3.029   6.560  1.00 98.41           O  
ATOM     42  CG1 VAL A   3      -3.309  -0.488   7.141  1.00 98.41           C  
ATOM     43 HG11 VAL A   3      -2.970   0.055   6.259  1.00 98.41           H  
ATOM     44 HG12 VAL A   3      -2.480  -0.590   7.842  1.00 98.41           H  
ATOM     45 HG13 VAL A   3      -3.629  -1.480   6.821  1.00 98.41           H  
ATOM     46  CG2 VAL A   3      -5.009  -0.676   8.895  1.00 98.41           C  
ATOM     47 HG21 VAL A   3      -5.747  -0.166   9.514  1.00 98.41           H  
ATOM     48 HG22 VAL A   3      -5.462  -1.547   8.422  1.00 98.41           H  
ATOM     49 HG23 VAL A   3      -4.192  -0.991   9.544  1.00 98.41           H  
ATOM     50  N   GLU A   4      -1.906   2.343   7.774  1.00 98.64           N  
ATOM     51  H   GLU A   4      -1.604   1.793   8.566  1.00 98.64           H  
ATOM     52  CA  GLU A   4      -0.875   2.923   6.923  1.00 98.64           C  
ATOM     53  HA  GLU A   4      -1.348   3.490   6.121  1.00 98.64           H  
ATOM     54  C   GLU A   4      -0.028   1.821   6.278  1.00 98.64           C  
ATOM     55  CB  GLU A   4      -0.043   3.915   7.745  1.00 98.64           C  
ATOM     56  HB2 GLU A   4       0.521   3.372   8.504  1.00 98.64           H  
ATOM     57  HB3 GLU A   4      -0.716   4.616   8.237  1.00 98.64           H  
ATOM     58  O   GLU A   4       0.462   0.920   6.958  1.00 98.64           O  
ATOM     59  CG  GLU A   4       0.925   4.708   6.861  1.00 98.64           C  
ATOM     60  HG2 GLU A   4       1.626   4.017   6.392  1.00 98.64           H  
ATOM     61  HG3 GLU A   4       0.358   5.196   6.069  1.00 98.64           H  
ATOM     62  CD  GLU A   4       1.718   5.768   7.633  1.00 98.64           C  
ATOM     63  OE1 GLU A   4       2.397   6.597   6.985  1.00 98.64           O  
ATOM     64  OE2 GLU A   4       1.783   5.768   8.881  1.00 98.64           O  
ATOM     65  N   VAL A   5       0.166   1.922   4.965  1.00 98.64           N  
ATOM     66  H   VAL A   5      -0.318   2.667   4.486  1.00 98.64           H  
ATOM     67  CA  VAL A   5       1.058   1.094   4.151  1.00 98.64           C  
ATOM     68  HA  VAL A   5       1.515   0.327   4.776  1.00 98.64           H  
ATOM     69  C   VAL A   5       2.147   2.002   3.592  1.00 98.64           C  
ATOM     70  CB  VAL A   5       0.293   0.395   3.005  1.00 98.64           C  
ATOM     71  HB  VAL A   5      -0.082   1.149   2.314  1.00 98.64           H  
ATOM     72  O   VAL A   5       1.882   2.851   2.741  1.00 98.64           O  
ATOM     73  CG1 VAL A   5       1.217  -0.548   2.221  1.00 98.64           C  
ATOM     74 HG11 VAL A   5       2.041   0.009   1.774  1.00 98.64           H  
ATOM     75 HG12 VAL A   5       1.618  -1.318   2.880  1.00 98.64           H  
ATOM     76 HG13 VAL A   5       0.658  -1.026   1.416  1.00 98.64           H  
ATOM     77  CG2 VAL A   5      -0.915  -0.403   3.510  1.00 98.64           C  
ATOM     78 HG21 VAL A   5      -1.367  -0.958   2.688  1.00 98.64           H  
ATOM     79 HG22 VAL A   5      -0.611  -1.096   4.295  1.00 98.64           H  
ATOM     80 HG23 VAL A   5      -1.665   0.277   3.914  1.00 98.64           H  
ATOM     81  N   ARG A   6       3.387   1.837   4.053  1.00 98.42           N  
ATOM     82  H   ARG A   6       3.531   1.123   4.752  1.00 98.42           H  
ATOM     83  CA  ARG A   6       4.561   2.524   3.497  1.00 98.42           C  
ATOM     84  HA  ARG A   6       4.241   3.301   2.802  1.00 98.42           H  
ATOM     85  C   ARG A   6       5.391   1.526   2.720  1.00 98.42           C  
ATOM     86  CB  ARG A   6       5.414   3.170   4.592  1.00 98.42           C  
ATOM     87  HB2 ARG A   6       5.810   2.387   5.239  1.00 98.42           H  
ATOM     88  HB3 ARG A   6       6.255   3.674   4.117  1.00 98.42           H  
ATOM     89  O   ARG A   6       5.803   0.513   3.278  1.00 98.42           O  
ATOM     90  CG  ARG A   6       4.649   4.178   5.451  1.00 98.42           C  
ATOM     91  HG2 ARG A   6       4.245   4.971   4.822  1.00 98.42           H  
ATOM     92  HG3 ARG A   6       3.831   3.675   5.967  1.00 98.42           H  
ATOM     93  CD  ARG A   6       5.601   4.765   6.494  1.00 98.42           C  
ATOM     94  HD2 ARG A   6       6.477   5.180   5.995  1.00 98.42           H  
ATOM     95  HD3 ARG A   6       5.915   3.962   7.162  1.00 98.42           H  
ATOM     96  NE  ARG A   6       4.931   5.822   7.254  1.00 98.42           N  
ATOM     97  HE  ARG A   6       4.062   6.169   6.873  1.00 98.42           H  
ATOM     98  NH1 ARG A   6       6.143   5.782   9.197  1.00 98.42           N  
ATOM     99 HH11 ARG A   6       6.165   5.973  10.189  1.00 98.42           H  
ATOM    100 HH12 ARG A   6       6.679   5.014   8.821  1.00 98.42           H  
ATOM    101  NH2 ARG A   6       4.277   7.006   9.052  1.00 98.42           N  
ATOM    102 HH21 ARG A   6       3.382   7.000   8.584  1.00 98.42           H  
ATOM    103 HH22 ARG A   6       4.226   7.078  10.058  1.00 98.42           H  
ATOM    104  CZ  ARG A   6       5.129   6.204   8.496  1.00 98.42           C  
ATOM    105  N   VAL A   7       5.666   1.830   1.462  1.00 97.17           N  
ATOM    106  H   VAL A   7       5.315   2.692   1.069  1.00 97.17           H  
ATOM    107  CA  VAL A   7       6.533   1.005   0.623  1.00 97.17           C  
ATOM    108  HA  VAL A   7       6.733   0.061   1.129  1.00 97.17           H  
ATOM    109  C   VAL A   7       7.858   1.728   0.437  1.00 97.17           C  
ATOM    110  CB  VAL A   7       5.857   0.662  -0.712  1.00 97.17           C  
ATOM    111  HB  VAL A   7       5.799   1.566  -1.318  1.00 97.17           H  
ATOM    112  O   VAL A   7       7.886   2.951   0.327  1.00 97.17           O  
ATOM    113  CG1 VAL A   7       6.655  -0.387  -1.488  1.00 97.17           C  
ATOM    114 HG11 VAL A   7       6.118  -0.674  -2.392  1.00 97.17           H  
ATOM    115 HG12 VAL A   7       7.623   0.015  -1.787  1.00 97.17           H  
ATOM    116 HG13 VAL A   7       6.810  -1.274  -0.873  1.00 97.17           H  
ATOM    117  CG2 VAL A   7       4.431   0.124  -0.514  1.00 97.17           C  
ATOM    118 HG21 VAL A   7       3.794   0.886  -0.066  1.00 97.17           H  
ATOM    119 HG22 VAL A   7       4.004  -0.133  -1.484  1.00 97.17           H  
ATOM    120 HG23 VAL A   7       4.448  -0.759   0.125  1.00 97.17           H  
ATOM    121  N   GLU A   8       8.954   0.984   0.418  1.00 94.41           N  
ATOM    122  H   GLU A   8       8.864  -0.002   0.621  1.00 94.41           H  
ATOM    123  CA  GLU A   8      10.283   1.469   0.068  1.00 94.41           C  
ATOM    124  HA  GLU A   8      10.191   2.437  -0.424  1.00 94.41           H  
ATOM    125  C   GLU A   8      10.936   0.494  -0.913  1.00 94.41           C  
ATOM    126  CB  GLU A   8      11.116   1.678   1.341  1.00 94.41           C  
ATOM    127  HB2 GLU A   8      10.615   2.426   1.956  1.00 94.41           H  
ATOM    128  HB3 GLU A   8      11.174   0.746   1.904  1.00 94.41           H  
ATOM    129  O   GLU A   8      11.099  -0.686  -0.600  1.00 94.41           O  
ATOM    130  CG  GLU A   8      12.536   2.169   1.022  1.00 94.41           C  
ATOM    131  HG2 GLU A   8      12.464   2.971   0.288  1.00 94.41           H  
ATOM    132  HG3 GLU A   8      13.109   1.355   0.578  1.00 94.41           H  
ATOM    133  CD  GLU A   8      13.280   2.697   2.256  1.00 94.41           C  
ATOM    134  OE1 GLU A   8      14.074   3.654   2.064  1.00 94.41           O  
ATOM    135  OE2 GLU A   8      13.012   2.237   3.389  1.00 94.41           O  
ATOM    136  N   PHE A   9      11.309   0.993  -2.090  1.00 89.62           N  
ATOM    137  H   PHE A   9      11.109   1.963  -2.284  1.00 89.62           H  
ATOM    138  CA  PHE A   9      12.057   0.250  -3.102  1.00 89.62           C  
ATOM    139  HA  PHE A   9      11.967  -0.819  -2.909  1.00 89.62           H  
ATOM    140  C   PHE A   9      13.541   0.628  -3.019  1.00 89.62           C  
ATOM    141  CB  PHE A   9      11.472   0.516  -4.497  1.00 89.62           C  
ATOM    142  HB2 PHE A   9      11.641   1.561  -4.758  1.00 89.62           H  
ATOM    143  HB3 PHE A   9      12.018  -0.088  -5.222  1.00 89.62           H  
ATOM    144  O   PHE A   9      13.903   1.801  -3.145  1.00 89.62           O  
ATOM    145  CG  PHE A   9       9.988   0.213  -4.636  1.00 89.62           C  
ATOM    146  CD1 PHE A   9       9.538  -1.082  -4.953  1.00 89.62           C  
ATOM    147  HD1 PHE A   9      10.247  -1.884  -5.093  1.00 89.62           H  
ATOM    148  CD2 PHE A   9       9.044   1.241  -4.464  1.00 89.62           C  
ATOM    149  HD2 PHE A   9       9.371   2.239  -4.214  1.00 89.62           H  
ATOM    150  CE1 PHE A   9       8.157  -1.323  -5.099  1.00 89.62           C  
ATOM    151  HE1 PHE A   9       7.790  -2.311  -5.337  1.00 89.62           H  
ATOM    152  CE2 PHE A   9       7.674   1.004  -4.627  1.00 89.62           C  
ATOM    153  HE2 PHE A   9       6.971   1.816  -4.523  1.00 89.62           H  
ATOM    154  CZ  PHE A   9       7.230  -0.283  -4.950  1.00 89.62           C  
ATOM    155  HZ  PHE A   9       6.175  -0.470  -5.088  1.00 89.62           H  
ATOM    156  N   GLU A  10      14.401  -0.366  -2.806  1.00 85.75           N  
ATOM    157  H   GLU A  10      14.037  -1.305  -2.737  1.00 85.75           H  
ATOM    158  CA  GLU A  10      15.851  -0.211  -2.678  1.00 85.75           C  
ATOM    159  HA  GLU A  10      16.156   0.748  -3.095  1.00 85.75           H  
ATOM    160  C   GLU A  10      16.549  -1.323  -3.470  1.00 85.75           C  
ATOM    161  CB  GLU A  10      16.247  -0.224  -1.188  1.00 85.75           C  
ATOM    162  HB2 GLU A  10      15.667   0.534  -0.661  1.00 85.75           H  
ATOM    163  HB3 GLU A  10      16.003  -1.197  -0.762  1.00 85.75           H  
ATOM    164  O   GLU A  10      16.738  -2.432  -2.973  1.00 85.75           O  
ATOM    165  CG  GLU A  10      17.743   0.079  -0.981  1.00 85.75           C  
ATOM    166  HG2 GLU A  10      17.939   1.092  -1.332  1.00 85.75           H  
ATOM    167  HG3 GLU A  10      18.338  -0.602  -1.589  1.00 85.75           H  
ATOM    168  CD  GLU A  10      18.210  -0.055   0.483  1.00 85.75           C  
ATOM    169  OE1 GLU A  10      19.328   0.423   0.778  1.00 85.75           O  
ATOM    170  OE2 GLU A  10      17.500  -0.673   1.322  1.00 85.75           O  
ATOM    171  N   GLY A  11      16.927  -1.025  -4.716  1.00 80.75           N  
ATOM    172  H   GLY A  11      16.664  -0.130  -5.104  1.00 80.75           H  
ATOM    173  CA  GLY A  11      17.609  -1.980  -5.590  1.00 80.75           C  
ATOM    174  HA2 GLY A  11      18.565  -2.255  -5.145  1.00 80.75           H  
ATOM    175  HA3 GLY A  11      17.797  -1.522  -6.560  1.00 80.75           H  
ATOM    176  C   GLY A  11      16.780  -3.245  -5.820  1.00 80.75           C  
ATOM    177  O   GLY A  11      15.709  -3.195  -6.417  1.00 80.75           O  
ATOM    178  N   ASP A  12      17.283  -4.374  -5.327  1.00 85.54           N  
ATOM    179  H   ASP A  12      18.100  -4.325  -4.735  1.00 85.54           H  
ATOM    180  CA  ASP A  12      16.675  -5.702  -5.433  1.00 85.54           C  
ATOM    181  HA  ASP A  12      16.132  -5.759  -6.376  1.00 85.54           H  
ATOM    182  C   ASP A  12      15.660  -6.007  -4.315  1.00 85.54           C  
ATOM    183  CB  ASP A  12      17.801  -6.750  -5.483  1.00 85.54           C  
ATOM    184  HB2 ASP A  12      18.505  -6.480  -6.269  1.00 85.54           H  
ATOM    185  HB3 ASP A  12      17.369  -7.715  -5.750  1.00 85.54           H  
ATOM    186  O   ASP A  12      15.159  -7.131  -4.223  1.00 85.54           O  
ATOM    187  CG  ASP A  12      18.569  -6.925  -4.163  1.00 85.54           C  
ATOM    188  OD1 ASP A  12      18.704  -5.943  -3.394  1.00 85.54           O  
ATOM    189  OD2 ASP A  12      19.046  -8.051  -3.903  1.00 85.54           O  
ATOM    190  N   LYS A  13      15.341  -5.022  -3.464  1.00 91.53           N  
ATOM    191  H   LYS A  13      15.811  -4.136  -3.580  1.00 91.53           H  
ATOM    192  CA  LYS A  13      14.449  -5.179  -2.311  1.00 91.53           C  
ATOM    193  HA  LYS A  13      14.041  -6.190  -2.329  1.00 91.53           H  
ATOM    194  C   LYS A  13      13.269  -4.224  -2.343  1.00 91.53           C  
ATOM    195  CB  LYS A  13      15.235  -5.006  -1.007  1.00 91.53           C  
ATOM    196  HB2 LYS A  13      15.765  -4.054  -1.034  1.00 91.53           H  
ATOM    197  HB3 LYS A  13      14.543  -4.998  -0.164  1.00 91.53           H  
ATOM    198  O   LYS A  13      13.393  -3.048  -2.679  1.00 91.53           O  
ATOM    199  CG  LYS A  13      16.224  -6.157  -0.817  1.00 91.53           C  
ATOM    200  HG2 LYS A  13      15.673  -7.083  -0.655  1.00 91.53           H  
ATOM    201  HG3 LYS A  13      16.834  -6.268  -1.713  1.00 91.53           H  
ATOM    202  CD  LYS A  13      17.144  -5.890   0.369  1.00 91.53           C  
ATOM    203  HD2 LYS A  13      16.575  -5.927   1.298  1.00 91.53           H  
ATOM    204  HD3 LYS A  13      17.600  -4.907   0.246  1.00 91.53           H  
ATOM    205  CE  LYS A  13      18.229  -6.963   0.344  1.00 91.53           C  
ATOM    206  HE2 LYS A  13      18.671  -6.961  -0.652  1.00 91.53           H  
ATOM    207  HE3 LYS A  13      17.767  -7.938   0.498  1.00 91.53           H  
ATOM    208  NZ  LYS A  13      19.264  -6.685   1.362  1.00 91.53           N  
ATOM    209  HZ1 LYS A  13      18.863  -6.685   2.289  1.00 91.53           H  
ATOM    210  HZ2 LYS A  13      20.001  -7.372   1.286  1.00 91.53           H  
ATOM    211  HZ3 LYS A  13      19.661  -5.778   1.163  1.00 91.53           H  
ATOM    212  N   MET A  14      12.140  -4.721  -1.851  1.00 93.88           N  
ATOM    213  H   MET A  14      12.134  -5.700  -1.606  1.00 93.88           H  
ATOM    214  CA  MET A  14      10.977  -3.916  -1.503  1.00 93.88           C  
ATOM    215  HA  MET A  14      11.220  -2.861  -1.629  1.00 93.88           H  
ATOM    216  C   MET A  14      10.612  -4.163  -0.039  1.00 93.88           C  
ATOM    217  CB  MET A  14       9.822  -4.237  -2.456  1.00 93.88           C  
ATOM    218  HB2 MET A  14       9.519  -5.274  -2.310  1.00 93.88           H  
ATOM    219  HB3 MET A  14      10.155  -4.117  -3.487  1.00 93.88           H  
ATOM    220  O   MET A  14      10.323  -5.296   0.353  1.00 93.88           O  
ATOM    221  CG  MET A  14       8.635  -3.299  -2.213  1.00 93.88           C  
ATOM    222  HG2 MET A  14       8.901  -2.304  -2.569  1.00 93.88           H  
ATOM    223  HG3 MET A  14       8.444  -3.217  -1.143  1.00 93.88           H  
ATOM    224  SD  MET A  14       7.089  -3.810  -3.006  1.00 93.88           S  
ATOM    225  CE  MET A  14       6.793  -5.271  -2.003  1.00 93.88           C  
ATOM    226  HE1 MET A  14       7.177  -5.111  -0.996  1.00 93.88           H  
ATOM    227  HE2 MET A  14       7.324  -6.116  -2.443  1.00 93.88           H  
ATOM    228  HE3 MET A  14       5.720  -5.456  -1.945  1.00 93.88           H  
ATOM    229  N   ARG A  15      10.601  -3.106   0.774  1.00 96.99           N  
ATOM    230  H   ARG A  15      10.822  -2.206   0.371  1.00 96.99           H  
ATOM    231  CA  ARG A  15      10.147  -3.145   2.170  1.00 96.99           C  
ATOM    232  HA  ARG A  15      10.079  -4.181   2.500  1.00 96.99           H  
ATOM    233  C   ARG A  15       8.755  -2.543   2.267  1.00 96.99           C  
ATOM    234  CB  ARG A  15      11.131  -2.426   3.104  1.00 96.99           C  
ATOM    235  HB2 ARG A  15      10.776  -2.526   4.129  1.00 96.99           H  
ATOM    236  HB3 ARG A  15      11.160  -1.366   2.850  1.00 96.99           H  
ATOM    237  O   ARG A  15       8.502  -1.467   1.736  1.00 96.99           O  
ATOM    238  CG  ARG A  15      12.550  -3.002   3.009  1.00 96.99           C  
ATOM    239  HG2 ARG A  15      12.945  -2.808   2.012  1.00 96.99           H  
ATOM    240  HG3 ARG A  15      12.528  -4.078   3.178  1.00 96.99           H  
ATOM    241  CD  ARG A  15      13.469  -2.346   4.042  1.00 96.99           C  
ATOM    242  HD2 ARG A  15      13.249  -2.757   5.027  1.00 96.99           H  
ATOM    243  HD3 ARG A  15      13.267  -1.275   4.051  1.00 96.99           H  
ATOM    244  NE  ARG A  15      14.886  -2.565   3.695  1.00 96.99           N  
ATOM    245  HE  ARG A  15      15.080  -3.130   2.881  1.00 96.99           H  
ATOM    246  NH1 ARG A  15      15.781  -1.148   5.249  1.00 96.99           N  
ATOM    247 HH11 ARG A  15      14.846  -1.040   5.613  1.00 96.99           H  
ATOM    248 HH12 ARG A  15      16.521  -0.506   5.493  1.00 96.99           H  
ATOM    249  NH2 ARG A  15      17.093  -2.014   3.673  1.00 96.99           N  
ATOM    250 HH21 ARG A  15      17.102  -1.902   2.670  1.00 96.99           H  
ATOM    251 HH22 ARG A  15      17.845  -1.463   4.063  1.00 96.99           H  
ATOM    252  CZ  ARG A  15      15.914  -1.925   4.213  1.00 96.99           C  
ATOM    253  N   VAL A  16       7.860  -3.230   2.960  1.00 98.19           N  
ATOM    254  H   VAL A  16       8.140  -4.127   3.330  1.00 98.19           H  
ATOM    255  CA  VAL A  16       6.485  -2.803   3.215  1.00 98.19           C  
ATOM    256  HA  VAL A  16       6.309  -1.826   2.765  1.00 98.19           H  
ATOM    257  C   VAL A  16       6.316  -2.694   4.720  1.00 98.19           C  
ATOM    258  CB  VAL A  16       5.462  -3.788   2.619  1.00 98.19           C  
ATOM    259  HB  VAL A  16       5.553  -4.753   3.118  1.00 98.19           H  
ATOM    260  O   VAL A  16       6.361  -3.704   5.417  1.00 98.19           O  
ATOM    261  CG1 VAL A  16       4.031  -3.272   2.810  1.00 98.19           C  
ATOM    262 HG11 VAL A  16       3.819  -3.124   3.869  1.00 98.19           H  
ATOM    263 HG12 VAL A  16       3.899  -2.326   2.284  1.00 98.19           H  
ATOM    264 HG13 VAL A  16       3.320  -4.003   2.426  1.00 98.19           H  
ATOM    265  CG2 VAL A  16       5.703  -4.007   1.123  1.00 98.19           C  
ATOM    266 HG21 VAL A  16       4.982  -4.726   0.732  1.00 98.19           H  
ATOM    267 HG22 VAL A  16       5.619  -3.065   0.581  1.00 98.19           H  
ATOM    268 HG23 VAL A  16       6.700  -4.422   0.975  1.00 98.19           H  
ATOM    269  N   ARG A  17       6.122  -1.479   5.227  1.00 98.55           N  
ATOM    270  H   ARG A  17       6.071  -0.706   4.579  1.00 98.55           H  
ATOM    271  CA  ARG A  17       5.753  -1.238   6.623  1.00 98.55           C  
ATOM    272  HA  ARG A  17       5.997  -2.115   7.223  1.00 98.55           H  
ATOM    273  C   ARG A  17       4.259  -1.030   6.717  1.00 98.55           C  
ATOM    274  CB  ARG A  17       6.500  -0.047   7.219  1.00 98.55           C  
ATOM    275  HB2 ARG A  17       6.137   0.123   8.232  1.00 98.55           H  
ATOM    276  HB3 ARG A  17       6.307   0.845   6.624  1.00 98.55           H  
ATOM    277  O   ARG A  17       3.696  -0.212   5.991  1.00 98.55           O  
ATOM    278  CG  ARG A  17       7.998  -0.319   7.270  1.00 98.55           C  
ATOM    279  HG2 ARG A  17       8.389  -0.468   6.264  1.00 98.55           H  
ATOM    280  HG3 ARG A  17       8.179  -1.215   7.864  1.00 98.55           H  
ATOM    281  CD  ARG A  17       8.709   0.861   7.917  1.00 98.55           C  
ATOM    282  HD2 ARG A  17       8.527   1.762   7.331  1.00 98.55           H  
ATOM    283  HD3 ARG A  17       8.330   0.992   8.931  1.00 98.55           H  
ATOM    284  NE  ARG A  17      10.138   0.568   7.956  1.00 98.55           N  
ATOM    285  HE  ARG A  17      10.401  -0.381   7.728  1.00 98.55           H  
ATOM    286  NH1 ARG A  17      10.905   2.462   8.975  1.00 98.55           N  
ATOM    287 HH11 ARG A  17       9.939   2.686   9.167  1.00 98.55           H  
ATOM    288 HH12 ARG A  17      11.668   2.953   9.419  1.00 98.55           H  
ATOM    289  NH2 ARG A  17      12.303   0.780   8.403  1.00 98.55           N  
ATOM    290 HH21 ARG A  17      12.321  -0.198   8.149  1.00 98.55           H  
ATOM    291 HH22 ARG A  17      13.111   1.242   8.795  1.00 98.55           H  
ATOM    292  CZ  ARG A  17      11.112   1.292   8.437  1.00 98.55           C  
ATOM    293  N   LEU A  18       3.646  -1.765   7.624  1.00 98.74           N  
ATOM    294  H   LEU A  18       4.203  -2.402   8.175  1.00 98.74           H  
ATOM    295  CA  LEU A  18       2.224  -1.744   7.897  1.00 98.74           C  
ATOM    296  HA  LEU A  18       1.710  -1.067   7.215  1.00 98.74           H  
ATOM    297  C   LEU A  18       2.027  -1.277   9.324  1.00 98.74           C  
ATOM    298  CB  LEU A  18       1.656  -3.154   7.735  1.00 98.74           C  
ATOM    299  HB2 LEU A  18       0.586  -3.117   7.942  1.00 98.74           H  
ATOM    300  HB3 LEU A  18       2.120  -3.797   8.483  1.00 98.74           H  
ATOM    301  O   LEU A  18       2.616  -1.854  10.231  1.00 98.74           O  
ATOM    302  CG  LEU A  18       1.877  -3.779   6.354  1.00 98.74           C  
ATOM    303  HG  LEU A  18       2.936  -3.786   6.098  1.00 98.74           H  
ATOM    304  CD1 LEU A  18       1.404  -5.217   6.439  1.00 98.74           C  
ATOM    305 HD11 LEU A  18       0.377  -5.257   6.801  1.00 98.74           H  
ATOM    306 HD12 LEU A  18       2.048  -5.740   7.146  1.00 98.74           H  
ATOM    307 HD13 LEU A  18       1.460  -5.694   5.460  1.00 98.74           H  
ATOM    308  CD2 LEU A  18       1.102  -3.050   5.263  1.00 98.74           C  
ATOM    309 HD21 LEU A  18       0.043  -3.020   5.518  1.00 98.74           H  
ATOM    310 HD22 LEU A  18       1.237  -3.561   4.310  1.00 98.74           H  
ATOM    311 HD23 LEU A  18       1.481  -2.032   5.171  1.00 98.74           H  
ATOM    312  N   ARG A  19       1.181  -0.277   9.531  1.00 98.67           N  
ATOM    313  H   ARG A  19       0.753   0.160   8.727  1.00 98.67           H  
ATOM    314  CA  ARG A  19       0.811   0.191  10.864  1.00 98.67           C  
ATOM    315  HA  ARG A  19       1.194  -0.496  11.618  1.00 98.67           H  
ATOM    316  C   ARG A  19      -0.700   0.208  10.997  1.00 98.67           C  
ATOM    317  CB  ARG A  19       1.460   1.555  11.101  1.00 98.67           C  
ATOM    318  HB2 ARG A  19       1.163   2.241  10.308  1.00 98.67           H  
ATOM    319  HB3 ARG A  19       2.544   1.438  11.076  1.00 98.67           H  
ATOM    320  O   ARG A  19      -1.384   0.759  10.137  1.00 98.67           O  
ATOM    321  CG  ARG A  19       1.049   2.144  12.448  1.00 98.67           C  
ATOM    322  HG2 ARG A  19      -0.022   2.343  12.448  1.00 98.67           H  
ATOM    323  HG3 ARG A  19       1.289   1.449  13.253  1.00 98.67           H  
ATOM    324  CD  ARG A  19       1.796   3.452  12.664  1.00 98.67           C  
ATOM    325  HD2 ARG A  19       1.704   4.071  11.772  1.00 98.67           H  
ATOM    326  HD3 ARG A  19       2.846   3.228  12.848  1.00 98.67           H  
ATOM    327  NE  ARG A  19       1.192   4.160  13.793  1.00 98.67           N  
ATOM    328  HE  ARG A  19       0.194   4.047  13.905  1.00 98.67           H  
ATOM    329  NH1 ARG A  19       3.014   5.315  14.540  1.00 98.67           N  
ATOM    330 HH11 ARG A  19       3.554   4.776  13.879  1.00 98.67           H  
ATOM    331 HH12 ARG A  19       3.454   5.834  15.286  1.00 98.67           H  
ATOM    332  NH2 ARG A  19       1.017   5.450  15.593  1.00 98.67           N  
ATOM    333 HH21 ARG A  19       0.061   5.126  15.568  1.00 98.67           H  
ATOM    334 HH22 ARG A  19       1.361   6.067  16.315  1.00 98.67           H  
ATOM    335  CZ  ARG A  19       1.756   4.981  14.635  1.00 98.67           C  
ATOM    336  N   ASN A  20      -1.209  -0.385  12.071  1.00 98.56           N  
ATOM    337  H   ASN A  20      -0.576  -0.806  12.736  1.00 98.56           H  
ATOM    338  CA  ASN A  20      -2.636  -0.420  12.364  1.00 98.56           C  
ATOM    339  HA  ASN A  20      -3.204  -0.071  11.502  1.00 98.56           H  
ATOM    340  C   ASN A  20      -2.960   0.515  13.535  1.00 98.56           C  
ATOM    341  CB  ASN A  20      -3.044  -1.875  12.624  1.00 98.56           C  
ATOM    342  HB2 ASN A  20      -2.470  -2.252  13.471  1.00 98.56           H  
ATOM    343  HB3 ASN A  20      -2.817  -2.481  11.747  1.00 98.56           H  
ATOM    344  O   ASN A  20      -2.714   0.187  14.692  1.00 98.56           O  
ATOM    345  CG  ASN A  20      -4.518  -2.026  12.941  1.00 98.56           C  
ATOM    346  ND2 ASN A  20      -4.927  -3.180  13.400  1.00 98.56           N  
ATOM    347 HD21 ASN A  20      -4.278  -3.952  13.449  1.00 98.56           H  
ATOM    348 HD22 ASN A  20      -5.910  -3.299  13.600  1.00 98.56           H  
ATOM    349  OD1 ASN A  20      -5.325  -1.127  12.760  1.00 98.56           O  
ATOM    350  N   ASP A  21      -3.560   1.664  13.233  1.00 98.25           N  
ATOM    351  H   ASP A  21      -3.804   1.837  12.268  1.00 98.25           H  
ATOM    352  CA  ASP A  21      -4.060   2.622  14.225  1.00 98.25           C  
ATOM    353  HA  ASP A  21      -3.568   2.434  15.179  1.00 98.25           H  
ATOM    354  C   ASP A  21      -5.578   2.447  14.476  1.00 98.25           C  
ATOM    355  CB  ASP A  21      -3.692   4.058  13.806  1.00 98.25           C  
ATOM    356  HB2 ASP A  21      -4.125   4.758  14.521  1.00 98.25           H  
ATOM    357  HB3 ASP A  21      -4.139   4.261  12.833  1.00 98.25           H  
ATOM    358  O   ASP A  21      -6.243   3.345  14.994  1.00 98.25           O  
ATOM    359  CG  ASP A  21      -2.185   4.351  13.740  1.00 98.25           C  
ATOM    360  OD1 ASP A  21      -1.457   4.185  14.751  1.00 98.25           O  
ATOM    361  OD2 ASP A  21      -1.733   4.851  12.687  1.00 98.25           O  
ATOM    362  N   SER A  22      -6.168   1.310  14.085  1.00 96.63           N  
ATOM    363  H   SER A  22      -5.588   0.598  13.666  1.00 96.63           H  
ATOM    364  CA  SER A  22      -7.563   0.969  14.388  1.00 96.63           C  
ATOM    365  HA  SER A  22      -8.119   1.899  14.501  1.00 96.63           H  
ATOM    366  C   SER A  22      -7.708   0.212  15.716  1.00 96.63           C  
ATOM    367  CB  SER A  22      -8.204   0.218  13.215  1.00 96.63           C  
ATOM    368  HB2 SER A  22      -7.850   0.629  12.269  1.00 96.63           H  
ATOM    369  HB3 SER A  22      -9.285   0.346  13.269  1.00 96.63           H  
ATOM    370  O   SER A  22      -6.733  -0.219  16.326  1.00 96.63           O  
ATOM    371  OG  SER A  22      -7.935  -1.155  13.253  1.00 96.63           O  
ATOM    372  HG  SER A  22      -6.999  -1.270  13.070  1.00 96.63           H  
ATOM    373  N   SER A  23      -8.949   0.042  16.177  1.00 95.59           N  
ATOM    374  H   SER A  23      -9.731   0.390  15.642  1.00 95.59           H  
ATOM    375  CA  SER A  23      -9.277  -0.692  17.407  1.00 95.59           C  
ATOM    376  HA  SER A  23      -8.496  -0.512  18.146  1.00 95.59           H  
ATOM    377  C   SER A  23      -9.371  -2.212  17.222  1.00 95.59           C  
ATOM    378  CB  SER A  23     -10.596  -0.159  17.973  1.00 95.59           C  
ATOM    379  HB2 SER A  23     -10.458   0.877  18.283  1.00 95.59           H  
ATOM    380  HB3 SER A  23     -10.890  -0.749  18.841  1.00 95.59           H  
ATOM    381  O   SER A  23      -9.551  -2.933  18.203  1.00 95.59           O  
ATOM    382  OG  SER A  23     -11.608  -0.218  16.982  1.00 95.59           O  
ATOM    383  HG  SER A  23     -12.453   0.000  17.381  1.00 95.59           H  
ATOM    384  N   THR A  24      -9.258  -2.715  15.990  1.00 95.53           N  
ATOM    385  H   THR A  24      -9.048  -2.086  15.228  1.00 95.53           H  
ATOM    386  CA  THR A  24      -9.388  -4.141  15.656  1.00 95.53           C  
ATOM    387  HA  THR A  24      -9.452  -4.714  16.581  1.00 95.53           H  
ATOM    388  C   THR A  24      -8.180  -4.634  14.865  1.00 95.53           C  
ATOM    389  CB  THR A  24     -10.662  -4.421  14.847  1.00 95.53           C  
ATOM    390  HB  THR A  24     -10.670  -5.472  14.557  1.00 95.53           H  
ATOM    391  O   THR A  24      -7.582  -3.847  14.133  1.00 95.53           O  
ATOM    392  CG2 THR A  24     -11.921  -4.134  15.664  1.00 95.53           C  
ATOM    393 HG21 THR A  24     -12.799  -4.427  15.088  1.00 95.53           H  
ATOM    394 HG22 THR A  24     -11.897  -4.701  16.595  1.00 95.53           H  
ATOM    395 HG23 THR A  24     -11.987  -3.070  15.891  1.00 95.53           H  
ATOM    396  OG1 THR A  24     -10.716  -3.629  13.680  1.00 95.53           O  
ATOM    397  HG1 THR A  24      -9.853  -3.648  13.261  1.00 95.53           H  
ATOM    398  N   PRO A  25      -7.810  -5.922  14.953  1.00 97.74           N  
ATOM    399  CA  PRO A  25      -6.810  -6.487  14.054  1.00 97.74           C  
ATOM    400  HA  PRO A  25      -5.855  -5.994  14.238  1.00 97.74           H  
ATOM    401  C   PRO A  25      -7.209  -6.297  12.587  1.00 97.74           C  
ATOM    402  CB  PRO A  25      -6.695  -7.969  14.422  1.00 97.74           C  
ATOM    403  HB2 PRO A  25      -7.342  -8.567  13.780  1.00 97.74           H  
ATOM    404  HB3 PRO A  25      -5.665  -8.319  14.357  1.00 97.74           H  
ATOM    405  O   PRO A  25      -8.397  -6.333  12.253  1.00 97.74           O  
ATOM    406  CG  PRO A  25      -7.220  -8.025  15.856  1.00 97.74           C  
ATOM    407  HG2 PRO A  25      -7.635  -9.004  16.096  1.00 97.74           H  
ATOM    408  HG3 PRO A  25      -6.417  -7.773  16.549  1.00 97.74           H  
ATOM    409  CD  PRO A  25      -8.288  -6.933  15.882  1.00 97.74           C  
ATOM    410  HD2 PRO A  25      -9.237  -7.334  15.526  1.00 97.74           H  
ATOM    411  HD3 PRO A  25      -8.391  -6.541  16.894  1.00 97.74           H  
ATOM    412  N   VAL A  26      -6.210  -6.116  11.729  1.00 98.22           N  
ATOM    413  H   VAL A  26      -5.264  -6.089  12.081  1.00 98.22           H  
ATOM    414  CA  VAL A  26      -6.377  -6.082  10.272  1.00 98.22           C  
ATOM    415  HA  VAL A  26      -7.418  -6.296  10.028  1.00 98.22           H  
ATOM    416  C   VAL A  26      -5.543  -7.184   9.642  1.00 98.22           C  
ATOM    417  CB  VAL A  26      -6.051  -4.704   9.668  1.00 98.22           C  
ATOM    418  HB  VAL A  26      -6.268  -4.738   8.600  1.00 98.22           H  
ATOM    419  O   VAL A  26      -4.450  -7.489  10.120  1.00 98.22           O  
ATOM    420  CG1 VAL A  26      -6.944  -3.631  10.300  1.00 98.22           C  
ATOM    421 HG11 VAL A  26      -6.666  -3.458  11.339  1.00 98.22           H  
ATOM    422 HG12 VAL A  26      -6.847  -2.698   9.744  1.00 98.22           H  
ATOM    423 HG13 VAL A  26      -7.984  -3.956  10.269  1.00 98.22           H  
ATOM    424  CG2 VAL A  26      -4.580  -4.305   9.841  1.00 98.22           C  
ATOM    425 HG21 VAL A  26      -4.330  -4.265  10.901  1.00 98.22           H  
ATOM    426 HG22 VAL A  26      -3.934  -5.026   9.342  1.00 98.22           H  
ATOM    427 HG23 VAL A  26      -4.401  -3.329   9.390  1.00 98.22           H  
ATOM    428  N   GLU A  27      -6.047  -7.783   8.574  1.00 98.40           N  
ATOM    429  H   GLU A  27      -6.925  -7.447   8.203  1.00 98.40           H  
ATOM    430  CA  GLU A  27      -5.298  -8.721   7.748  1.00 98.40           C  
ATOM    431  HA  GLU A  27      -4.395  -9.026   8.278  1.00 98.40           H  
ATOM    432  C   GLU A  27      -4.861  -8.011   6.468  1.00 98.40           C  
ATOM    433  CB  GLU A  27      -6.121  -9.995   7.507  1.00 98.40           C  
ATOM    434  HB2 GLU A  27      -7.029  -9.760   6.951  1.00 98.40           H  
ATOM    435  HB3 GLU A  27      -6.403 -10.404   8.478  1.00 98.40           H  
ATOM    436  O   GLU A  27      -5.659  -7.359   5.797  1.00 98.40           O  
ATOM    437  CG  GLU A  27      -5.304 -11.045   6.748  1.00 98.40           C  
ATOM    438  HG2 GLU A  27      -5.237 -10.759   5.698  1.00 98.40           H  
ATOM    439  HG3 GLU A  27      -4.290 -11.052   7.148  1.00 98.40           H  
ATOM    440  CD  GLU A  27      -5.897 -12.454   6.890  1.00 98.40           C  
ATOM    441  OE1 GLU A  27      -6.638 -12.901   5.992  1.00 98.40           O  
ATOM    442  OE2 GLU A  27      -5.523 -13.127   7.877  1.00 98.40           O  
ATOM    443  N   VAL A  28      -3.574  -8.095   6.142  1.00 98.58           N  
ATOM    444  H   VAL A  28      -2.953  -8.604   6.755  1.00 98.58           H  
ATOM    445  CA  VAL A  28      -3.011  -7.492   4.935  1.00 98.58           C  
ATOM    446  HA  VAL A  28      -3.815  -7.002   4.386  1.00 98.58           H  
ATOM    447  C   VAL A  28      -2.441  -8.589   4.052  1.00 98.58           C  
ATOM    448  CB  VAL A  28      -1.976  -6.398   5.249  1.00 98.58           C  
ATOM    449  HB  VAL A  28      -1.101  -6.848   5.719  1.00 98.58           H  
ATOM    450  O   VAL A  28      -1.474  -9.262   4.417  1.00 98.58           O  
ATOM    451  CG1 VAL A  28      -1.536  -5.700   3.953  1.00 98.58           C  
ATOM    452 HG11 VAL A  28      -2.402  -5.276   3.445  1.00 98.58           H  
ATOM    453 HG12 VAL A  28      -1.047  -6.412   3.288  1.00 98.58           H  
ATOM    454 HG13 VAL A  28      -0.829  -4.903   4.182  1.00 98.58           H  
ATOM    455  CG2 VAL A  28      -2.548  -5.332   6.194  1.00 98.58           C  
ATOM    456 HG21 VAL A  28      -1.840  -4.513   6.320  1.00 98.58           H  
ATOM    457 HG22 VAL A  28      -3.484  -4.943   5.791  1.00 98.58           H  
ATOM    458 HG23 VAL A  28      -2.741  -5.772   7.173  1.00 98.58           H  
ATOM    459  N   HIS A  29      -3.014  -8.740   2.862  1.00 98.40           N  
ATOM    460  H   HIS A  29      -3.823  -8.170   2.661  1.00 98.40           H  
ATOM    461  CA  HIS A  29      -2.478  -9.584   1.803  1.00 98.40           C  
ATOM    462  HA  HIS A  29      -1.853 -10.357   2.251  1.00 98.40           H  
ATOM    463  C   HIS A  29      -1.629  -8.741   0.861  1.00 98.40           C  
ATOM    464  CB  HIS A  29      -3.586 -10.292   1.027  1.00 98.40           C  
ATOM    465  HB2 HIS A  29      -4.103  -9.574   0.390  1.00 98.40           H  
ATOM    466  HB3 HIS A  29      -3.131 -11.037   0.374  1.00 98.40           H  
ATOM    467  O   HIS A  29      -2.122  -7.819   0.212  1.00 98.40           O  
ATOM    468  CG  HIS A  29      -4.591 -10.976   1.902  1.00 98.40           C  
ATOM    469  CD2 HIS A  29      -5.831 -10.503   2.234  1.00 98.40           C  
ATOM    470  HD2 HIS A  29      -6.277  -9.567   1.931  1.00 98.40           H  
ATOM    471  ND1 HIS A  29      -4.425 -12.187   2.533  1.00 98.40           N  
ATOM    472  HD1 HIS A  29      -3.562 -12.704   2.624  1.00 98.40           H  
ATOM    473  CE1 HIS A  29      -5.553 -12.446   3.218  1.00 98.40           C  
ATOM    474  HE1 HIS A  29      -5.727 -13.297   3.860  1.00 98.40           H  
ATOM    475  NE2 HIS A  29      -6.434 -11.458   3.038  1.00 98.40           N  
ATOM    476  N   ILE A  30      -0.355  -9.084   0.760  1.00 98.25           N  
ATOM    477  H   ILE A  30      -0.034  -9.856   1.326  1.00 98.25           H  
ATOM    478  CA  ILE A  30       0.623  -8.429  -0.095  1.00 98.25           C  
ATOM    479  HA  ILE A  30       0.193  -7.515  -0.505  1.00 98.25           H  
ATOM    480  C   ILE A  30       0.955  -9.385  -1.237  1.00 98.25           C  
ATOM    481  CB  ILE A  30       1.885  -8.050   0.708  1.00 98.25           C  
ATOM    482  HB  ILE A  30       2.402  -8.974   0.970  1.00 98.25           H  
ATOM    483  O   ILE A  30       1.339 -10.530  -0.994  1.00 98.25           O  
ATOM    484  CG1 ILE A  30       1.587  -7.301   2.028  1.00 98.25           C  
ATOM    485 HG12 ILE A  30       1.243  -6.288   1.815  1.00 98.25           H  
ATOM    486 HG13 ILE A  30       0.805  -7.814   2.587  1.00 98.25           H  
ATOM    487  CG2 ILE A  30       2.791  -7.212  -0.209  1.00 98.25           C  
ATOM    488 HG21 ILE A  30       3.164  -7.840  -1.019  1.00 98.25           H  
ATOM    489 HG22 ILE A  30       2.235  -6.377  -0.635  1.00 98.25           H  
ATOM    490 HG23 ILE A  30       3.655  -6.824   0.329  1.00 98.25           H  
ATOM    491  CD1 ILE A  30       2.807  -7.239   2.953  1.00 98.25           C  
ATOM    492 HD11 ILE A  30       2.522  -6.788   3.903  1.00 98.25           H  
ATOM    493 HD12 ILE A  30       3.170  -8.249   3.144  1.00 98.25           H  
ATOM    494 HD13 ILE A  30       3.606  -6.641   2.514  1.00 98.25           H  
ATOM    495  N   LYS A  31       0.834  -8.924  -2.480  1.00 97.21           N  
ATOM    496  H   LYS A  31       0.495  -7.979  -2.598  1.00 97.21           H  
ATOM    497  CA  LYS A  31       1.261  -9.657  -3.674  1.00 97.21           C  
ATOM    498  HA  LYS A  31       1.771 -10.570  -3.366  1.00 97.21           H  
ATOM    499  C   LYS A  31       2.264  -8.829  -4.465  1.00 97.21           C  
ATOM    500  CB  LYS A  31       0.044 -10.056  -4.512  1.00 97.21           C  
ATOM    501  HB2 LYS A  31      -0.503  -9.157  -4.796  1.00 97.21           H  
ATOM    502  HB3 LYS A  31      -0.615 -10.684  -3.913  1.00 97.21           H  
ATOM    503  O   LYS A  31       2.022  -7.657  -4.741  1.00 97.21           O  
ATOM    504  CG  LYS A  31       0.467 -10.820  -5.775  1.00 97.21           C  
ATOM    505  HG2 LYS A  31       1.215 -10.249  -6.325  1.00 97.21           H  
ATOM    506  HG3 LYS A  31       0.899 -11.782  -5.499  1.00 97.21           H  
ATOM    507  CD  LYS A  31      -0.717 -11.030  -6.714  1.00 97.21           C  
ATOM    508  HD2 LYS A  31      -1.130 -10.053  -6.963  1.00 97.21           H  
ATOM    509  HD3 LYS A  31      -1.483 -11.639  -6.233  1.00 97.21           H  
ATOM    510  CE  LYS A  31      -0.194 -11.704  -7.984  1.00 97.21           C  
ATOM    511  HE2 LYS A  31       0.730 -11.206  -8.278  1.00 97.21           H  
ATOM    512  HE3 LYS A  31       0.067 -12.741  -7.773  1.00 97.21           H  
ATOM    513  NZ  LYS A  31      -1.180 -11.600  -9.084  1.00 97.21           N  
ATOM    514  HZ1 LYS A  31      -0.787 -11.994  -9.927  1.00 97.21           H  
ATOM    515  HZ2 LYS A  31      -1.366 -10.623  -9.257  1.00 97.21           H  
ATOM    516  HZ3 LYS A  31      -2.051 -12.054  -8.851  1.00 97.21           H  
ATOM    517  N   VAL A  32       3.369  -9.465  -4.840  1.00 92.74           N  
ATOM    518  H   VAL A  32       3.472 -10.434  -4.573  1.00 92.74           H  
ATOM    519  CA  VAL A  32       4.510  -8.841  -5.515  1.00 92.74           C  
ATOM    520  HA  VAL A  32       4.196  -7.941  -6.043  1.00 92.74           H  
ATOM    521  C   VAL A  32       5.081  -9.845  -6.507  1.00 92.74           C  
ATOM    522  CB  VAL A  32       5.581  -8.474  -4.484  1.00 92.74           C  
ATOM    523  HB  VAL A  32       5.953  -9.382  -4.009  1.00 92.74           H  
ATOM    524  O   VAL A  32       5.640 -10.866  -6.105  1.00 92.74           O  
ATOM    525  CG1 VAL A  32       6.743  -7.756  -5.152  1.00 92.74           C  
ATOM    526 HG11 VAL A  32       6.394  -6.844  -5.637  1.00 92.74           H  
ATOM    527 HG12 VAL A  32       7.227  -8.400  -5.886  1.00 92.74           H  
ATOM    528 HG13 VAL A  32       7.473  -7.514  -4.380  1.00 92.74           H  
ATOM    529  CG2 VAL A  32       5.051  -7.563  -3.381  1.00 92.74           C  
ATOM    530 HG21 VAL A  32       4.857  -6.561  -3.762  1.00 92.74           H  
ATOM    531 HG22 VAL A  32       4.142  -7.968  -2.936  1.00 92.74           H  
ATOM    532 HG23 VAL A  32       5.786  -7.564  -2.576  1.00 92.74           H  
ATOM    533  N   GLY A  33       4.896  -9.598  -7.804  1.00 89.16           N  
ATOM    534  H   GLY A  33       4.510  -8.709  -8.087  1.00 89.16           H  
ATOM    535  CA  GLY A  33       5.150 -10.613  -8.826  1.00 89.16           C  
ATOM    536  HA2 GLY A  33       4.816 -10.253  -9.799  1.00 89.16           H  
ATOM    537  HA3 GLY A  33       6.222 -10.805  -8.880  1.00 89.16           H  
ATOM    538  C   GLY A  33       4.405 -11.916  -8.504  1.00 89.16           C  
ATOM    539  O   GLY A  33       3.173 -11.927  -8.388  1.00 89.16           O  
ATOM    540  N   ASP A  34       5.170 -12.991  -8.312  1.00 89.68           N  
ATOM    541  H   ASP A  34       6.167 -12.894  -8.436  1.00 89.68           H  
ATOM    542  CA  ASP A  34       4.663 -14.323  -7.957  1.00 89.68           C  
ATOM    543  HA  ASP A  34       3.652 -14.431  -8.348  1.00 89.68           H  
ATOM    544  C   ASP A  34       4.595 -14.576  -6.440  1.00 89.68           C  
ATOM    545  CB  ASP A  34       5.535 -15.390  -8.632  1.00 89.68           C  
ATOM    546  HB2 ASP A  34       5.136 -16.377  -8.398  1.00 89.68           H  
ATOM    547  HB3 ASP A  34       6.545 -15.329  -8.228  1.00 89.68           H  
ATOM    548  O   ASP A  34       3.963 -15.542  -6.004  1.00 89.68           O  
ATOM    549  CG  ASP A  34       5.576 -15.232 -10.152  1.00 89.68           C  
ATOM    550  OD1 ASP A  34       4.487 -15.048 -10.743  1.00 89.68           O  
ATOM    551  OD2 ASP A  34       6.708 -15.275 -10.689  1.00 89.68           O  
ATOM    552  N   GLU A  35       5.217 -13.726  -5.617  1.00 94.24           N  
ATOM    553  H   GLU A  35       5.603 -12.871  -5.993  1.00 94.24           H  
ATOM    554  CA  GLU A  35       5.215 -13.885  -4.162  1.00 94.24           C  
ATOM    555  HA  GLU A  35       5.231 -14.956  -3.960  1.00 94.24           H  
ATOM    556  C   GLU A  35       3.926 -13.319  -3.555  1.00 94.24           C  
ATOM    557  CB  GLU A  35       6.490 -13.299  -3.518  1.00 94.24           C  
ATOM    558  HB2 GLU A  35       7.349 -13.616  -4.109  1.00 94.24           H  
ATOM    559  HB3 GLU A  35       6.437 -12.211  -3.529  1.00 94.24           H  
ATOM    560  O   GLU A  35       3.412 -12.271  -3.960  1.00 94.24           O  
ATOM    561  CG  GLU A  35       6.677 -13.803  -2.067  1.00 94.24           C  
ATOM    562  HG2 GLU A  35       6.646 -14.892  -2.076  1.00 94.24           H  
ATOM    563  HG3 GLU A  35       5.835 -13.460  -1.466  1.00 94.24           H  
ATOM    564  CD  GLU A  35       7.984 -13.359  -1.376  1.00 94.24           C  
ATOM    565  OE1 GLU A  35       8.074 -13.535  -0.128  1.00 94.24           O  
ATOM    566  OE2 GLU A  35       8.890 -12.856  -2.070  1.00 94.24           O  
ATOM    567  N   LYS A  36       3.399 -14.025  -2.552  1.00 96.37           N  
ATOM    568  H   LYS A  36       3.893 -14.851  -2.247  1.00 96.37           H  
ATOM    569  CA  LYS A  36       2.248 -13.603  -1.753  1.00 96.37           C  
ATOM    570  HA  LYS A  36       2.043 -12.550  -1.947  1.00 96.37           H  
ATOM    571  C   LYS A  36       2.571 -13.765  -0.278  1.00 96.37           C  
ATOM    572  CB  LYS A  36       1.002 -14.425  -2.101  1.00 96.37           C  
ATOM    573  HB2 LYS A  36       1.219 -15.480  -1.934  1.00 96.37           H  
ATOM    574  HB3 LYS A  36       0.196 -14.131  -1.429  1.00 96.37           H  
ATOM    575  O   LYS A  36       3.060 -14.820   0.122  1.00 96.37           O  
ATOM    576  CG  LYS A  36       0.533 -14.225  -3.546  1.00 96.37           C  
ATOM    577  HG2 LYS A  36       0.277 -13.177  -3.702  1.00 96.37           H  
ATOM    578  HG3 LYS A  36       1.326 -14.512  -4.236  1.00 96.37           H  
ATOM    579  CD  LYS A  36      -0.696 -15.100  -3.802  1.00 96.37           C  
ATOM    580  HD2 LYS A  36      -1.513 -14.766  -3.163  1.00 96.37           H  
ATOM    581  HD3 LYS A  36      -0.448 -16.132  -3.555  1.00 96.37           H  
ATOM    582  CE  LYS A  36      -1.108 -15.014  -5.271  1.00 96.37           C  
ATOM    583  HE2 LYS A  36      -0.244 -15.280  -5.881  1.00 96.37           H  
ATOM    584  HE3 LYS A  36      -1.381 -13.983  -5.495  1.00 96.37           H  
ATOM    585  NZ  LYS A  36      -2.238 -15.935  -5.547  1.00 96.37           N  
ATOM    586  HZ1 LYS A  36      -2.498 -15.912  -6.522  1.00 96.37           H  
ATOM    587  HZ2 LYS A  36      -1.968 -16.880  -5.315  1.00 96.37           H  
ATOM    588  HZ3 LYS A  36      -3.038 -15.690  -4.980  1.00 96.37           H  
ATOM    589  N   ARG A  37       2.238 -12.763   0.533  1.00 97.81           N  
ATOM    590  H   ARG A  37       1.842 -11.932   0.118  1.00 97.81           H  
ATOM    591  CA  ARG A  37       2.296 -12.843   1.996  1.00 97.81           C  
ATOM    592  HA  ARG A  37       2.378 -13.891   2.288  1.00 97.81           H  
ATOM    593  C   ARG A  37       1.016 -12.320   2.614  1.00 97.81           C  
ATOM    594  CB  ARG A  37       3.519 -12.099   2.547  1.00 97.81           C  
ATOM    595  HB2 ARG A  37       3.489 -11.048   2.258  1.00 97.81           H  
ATOM    596  HB3 ARG A  37       3.485 -12.156   3.635  1.00 97.81           H  
ATOM    597  O   ARG A  37       0.480 -11.321   2.156  1.00 97.81           O  
ATOM    598  CG  ARG A  37       4.814 -12.745   2.042  1.00 97.81           C  
ATOM    599  HG2 ARG A  37       5.102 -12.296   1.091  1.00 97.81           H  
ATOM    600  HG3 ARG A  37       4.667 -13.815   1.895  1.00 97.81           H  
ATOM    601  CD  ARG A  37       5.934 -12.585   3.058  1.00 97.81           C  
ATOM    602  HD2 ARG A  37       5.645 -13.084   3.983  1.00 97.81           H  
ATOM    603  HD3 ARG A  37       6.088 -11.523   3.250  1.00 97.81           H  
ATOM    604  NE  ARG A  37       7.171 -13.157   2.523  1.00 97.81           N  
ATOM    605  HE  ARG A  37       7.309 -13.118   1.523  1.00 97.81           H  
ATOM    606  NH1 ARG A  37       8.176 -13.834   4.478  1.00 97.81           N  
ATOM    607 HH11 ARG A  37       7.384 -13.486   4.999  1.00 97.81           H  
ATOM    608 HH12 ARG A  37       8.984 -14.233   4.937  1.00 97.81           H  
ATOM    609  NH2 ARG A  37       9.195 -14.070   2.477  1.00 97.81           N  
ATOM    610 HH21 ARG A  37      10.057 -14.407   2.881  1.00 97.81           H  
ATOM    611 HH22 ARG A  37       9.114 -13.918   1.482  1.00 97.81           H  
ATOM    612  CZ  ARG A  37       8.175 -13.687   3.179  1.00 97.81           C  
ATOM    613  N   THR A  38       0.566 -12.986   3.666  1.00 98.17           N  
ATOM    614  H   THR A  38       1.090 -13.781   4.002  1.00 98.17           H  
ATOM    615  CA  THR A  38      -0.532 -12.523   4.513  1.00 98.17           C  
ATOM    616  HA  THR A  38      -0.969 -11.611   4.105  1.00 98.17           H  
ATOM    617  C   THR A  38       0.043 -12.225   5.885  1.00 98.17           C  
ATOM    618  CB  THR A  38      -1.646 -13.569   4.619  1.00 98.17           C  
ATOM    619  HB  THR A  38      -1.253 -14.474   5.081  1.00 98.17           H  
ATOM    620  O   THR A  38       0.788 -13.045   6.423  1.00 98.17           O  
ATOM    621  CG2 THR A  38      -2.826 -13.063   5.440  1.00 98.17           C  
ATOM    622 HG21 THR A  38      -3.161 -12.097   5.064  1.00 98.17           H  
ATOM    623 HG22 THR A  38      -3.653 -13.771   5.399  1.00 98.17           H  
ATOM    624 HG23 THR A  38      -2.541 -12.953   6.487  1.00 98.17           H  
ATOM    625  OG1 THR A  38      -2.152 -13.898   3.341  1.00 98.17           O  
ATOM    626  HG1 THR A  38      -2.831 -14.556   3.508  1.00 98.17           H  
ATOM    627  N   VAL A  39      -0.281 -11.061   6.435  1.00 97.98           N  
ATOM    628  H   VAL A  39      -0.865 -10.420   5.917  1.00 97.98           H  
ATOM    629  CA  VAL A  39       0.132 -10.659   7.779  1.00 97.98           C  
ATOM    630  HA  VAL A  39       0.452 -11.544   8.331  1.00 97.98           H  
ATOM    631  C   VAL A  39      -1.053 -10.079   8.530  1.00 97.98           C  
ATOM    632  CB  VAL A  39       1.320  -9.679   7.759  1.00 97.98           C  
ATOM    633  HB  VAL A  39       1.516  -9.361   8.783  1.00 97.98           H  
ATOM    634  O   VAL A  39      -1.795  -9.257   7.998  1.00 97.98           O  
ATOM    635  CG1 VAL A  39       2.591 -10.362   7.239  1.00 97.98           C  
ATOM    636 HG11 VAL A  39       3.447  -9.707   7.404  1.00 97.98           H  
ATOM    637 HG12 VAL A  39       2.756 -11.291   7.784  1.00 97.98           H  
ATOM    638 HG13 VAL A  39       2.497 -10.580   6.175  1.00 97.98           H  
ATOM    639  CG2 VAL A  39       1.082  -8.434   6.905  1.00 97.98           C  
ATOM    640 HG21 VAL A  39       0.774  -8.701   5.894  1.00 97.98           H  
ATOM    641 HG22 VAL A  39       2.015  -7.873   6.847  1.00 97.98           H  
ATOM    642 HG23 VAL A  39       0.316  -7.812   7.368  1.00 97.98           H  
ATOM    643  N   THR A  40      -1.226 -10.504   9.775  1.00 98.29           N  
ATOM    644  H   THR A  40      -0.605 -11.205  10.153  1.00 98.29           H  
ATOM    645  CA  THR A  40      -2.156  -9.868  10.705  1.00 98.29           C  
ATOM    646  HA  THR A  40      -2.981  -9.424  10.149  1.00 98.29           H  
ATOM    647  C   THR A  40      -1.408  -8.771  11.449  1.00 98.29           C  
ATOM    648  CB  THR A  40      -2.743 -10.882  11.692  1.00 98.29           C  
ATOM    649  HB  THR A  40      -1.952 -11.228  12.356  1.00 98.29           H  
ATOM    650  O   THR A  40      -0.324  -9.021  11.971  1.00 98.29           O  
ATOM    651  CG2 THR A  40      -3.865 -10.284  12.538  1.00 98.29           C  
ATOM    652 HG21 THR A  40      -4.299 -11.064  13.164  1.00 98.29           H  
ATOM    653 HG22 THR A  40      -4.638  -9.865  11.893  1.00 98.29           H  
ATOM    654 HG23 THR A  40      -3.468  -9.502  13.185  1.00 98.29           H  
ATOM    655  OG1 THR A  40      -3.259 -12.006  11.011  1.00 98.29           O  
ATOM    656  HG1 THR A  40      -3.940 -11.733  10.392  1.00 98.29           H  
ATOM    657  N   VAL A  41      -1.979  -7.571  11.501  1.00 98.52           N  
ATOM    658  H   VAL A  41      -2.862  -7.445  11.027  1.00 98.52           H  
ATOM    659  CA  VAL A  41      -1.434  -6.428  12.240  1.00 98.52           C  
ATOM    660  HA  VAL A  41      -0.497  -6.714  12.718  1.00 98.52           H  
ATOM    661  C   VAL A  41      -2.430  -6.067  13.336  1.00 98.52           C  
ATOM    662  CB  VAL A  41      -1.137  -5.237  11.305  1.00 98.52           C  
ATOM    663  HB  VAL A  41      -2.077  -4.795  10.973  1.00 98.52           H  
ATOM    664  O   VAL A  41      -3.556  -5.643  13.059  1.00 98.52           O  
ATOM    665  CG1 VAL A  41      -0.330  -4.159  12.034  1.00 98.52           C  
ATOM    666 HG11 VAL A  41      -0.164  -3.304  11.379  1.00 98.52           H  
ATOM    667 HG12 VAL A  41      -0.864  -3.820  12.922  1.00 98.52           H  
ATOM    668 HG13 VAL A  41       0.635  -4.557  12.347  1.00 98.52           H  
ATOM    669  CG2 VAL A  41      -0.349  -5.652  10.054  1.00 98.52           C  
ATOM    670 HG21 VAL A  41      -0.094  -4.767   9.472  1.00 98.52           H  
ATOM    671 HG22 VAL A  41       0.564  -6.171  10.347  1.00 98.52           H  
ATOM    672 HG23 VAL A  41      -0.953  -6.310   9.429  1.00 98.52           H  
ATOM    673  N   ASN A  42      -2.054  -6.278  14.593  1.00 98.33           N  
ATOM    674  H   ASN A  42      -1.112  -6.597  14.770  1.00 98.33           H  
ATOM    675  CA  ASN A  42      -2.912  -6.014  15.746  1.00 98.33           C  
ATOM    676  HA  ASN A  42      -3.897  -6.427  15.533  1.00 98.33           H  
ATOM    677  C   ASN A  42      -3.069  -4.501  16.002  1.00 98.33           C  
ATOM    678  CB  ASN A  42      -2.345  -6.750  16.968  1.00 98.33           C  
ATOM    679  HB2 ASN A  42      -1.321  -6.425  17.152  1.00 98.33           H  
ATOM    680  HB3 ASN A  42      -2.928  -6.519  17.860  1.00 98.33           H  
ATOM    681  O   ASN A  42      -2.284  -3.701  15.492  1.00 98.33           O  
ATOM    682  CG  ASN A  42      -2.380  -8.251  16.775  1.00 98.33           C  
ATOM    683  ND2 ASN A  42      -1.242  -8.877  16.621  1.00 98.33           N  
ATOM    684 HD21 ASN A  42      -1.276  -9.855  16.369  1.00 98.33           H  
ATOM    685 HD22 ASN A  42      -0.434  -8.319  16.386  1.00 98.33           H  
ATOM    686  OD1 ASN A  42      -3.440  -8.857  16.731  1.00 98.33           O  
ATOM    687  N   PRO A  43      -4.072  -4.078  16.793  1.00 98.41           N  
ATOM    688  CA  PRO A  43      -4.226  -2.679  17.191  1.00 98.41           C  
ATOM    689  HA  PRO A  43      -4.517  -2.095  16.318  1.00 98.41           H  
ATOM    690  C   PRO A  43      -2.945  -2.096  17.803  1.00 98.41           C  
ATOM    691  CB  PRO A  43      -5.374  -2.679  18.205  1.00 98.41           C  
ATOM    692  HB2 PRO A  43      -5.002  -2.891  19.208  1.00 98.41           H  
ATOM    693  HB3 PRO A  43      -5.927  -1.739  18.203  1.00 98.41           H  
ATOM    694  O   PRO A  43      -2.412  -2.642  18.769  1.00 98.41           O  
ATOM    695  CG  PRO A  43      -6.227  -3.849  17.735  1.00 98.41           C  
ATOM    696  HG2 PRO A  43      -6.881  -4.227  18.521  1.00 98.41           H  
ATOM    697  HG3 PRO A  43      -6.799  -3.533  16.863  1.00 98.41           H  
ATOM    698  CD  PRO A  43      -5.177  -4.871  17.315  1.00 98.41           C  
ATOM    699  HD2 PRO A  43      -5.588  -5.541  16.560  1.00 98.41           H  
ATOM    700  HD3 PRO A  43      -4.849  -5.433  18.189  1.00 98.41           H  
ATOM    701  N   GLY A  44      -2.462  -0.982  17.252  1.00 98.12           N  
ATOM    702  H   GLY A  44      -2.898  -0.632  16.411  1.00 98.12           H  
ATOM    703  CA  GLY A  44      -1.237  -0.301  17.683  1.00 98.12           C  
ATOM    704  HA2 GLY A  44      -1.226  -0.240  18.771  1.00 98.12           H  
ATOM    705  HA3 GLY A  44      -1.246   0.710  17.276  1.00 98.12           H  
ATOM    706  C   GLY A  44       0.068  -0.969  17.235  1.00 98.12           C  
ATOM    707  O   GLY A  44       1.141  -0.474  17.578  1.00 98.12           O  
ATOM    708  N   GLU A  45      -0.000  -2.074  16.491  1.00 98.34           N  
ATOM    709  H   GLU A  45      -0.907  -2.420  16.211  1.00 98.34           H  
ATOM    710  CA  GLU A  45       1.170  -2.793  15.990  1.00 98.34           C  
ATOM    711  HA  GLU A  45       1.960  -2.713  16.737  1.00 98.34           H  
ATOM    712  C   GLU A  45       1.702  -2.173  14.687  1.00 98.34           C  
ATOM    713  CB  GLU A  45       0.832  -4.287  15.840  1.00 98.34           C  
ATOM    714  HB2 GLU A  45       0.349  -4.622  16.758  1.00 98.34           H  
ATOM    715  HB3 GLU A  45       0.136  -4.411  15.011  1.00 98.34           H  
ATOM    716  O   GLU A  45       0.950  -1.643  13.860  1.00 98.34           O  
ATOM    717  CG  GLU A  45       2.057  -5.182  15.587  1.00 98.34           C  
ATOM    718  HG2 GLU A  45       2.790  -4.990  16.370  1.00 98.34           H  
ATOM    719  HG3 GLU A  45       2.504  -4.913  14.630  1.00 98.34           H  
ATOM    720  CD  GLU A  45       1.714  -6.682  15.568  1.00 98.34           C  
ATOM    721  OE1 GLU A  45       2.648  -7.495  15.726  1.00 98.34           O  
ATOM    722  OE2 GLU A  45       0.514  -7.031  15.435  1.00 98.34           O  
ATOM    723  N   GLU A  46       3.018  -2.278  14.501  1.00 98.37           N  
ATOM    724  H   GLU A  46       3.562  -2.765  15.199  1.00 98.37           H  
ATOM    725  CA  GLU A  46       3.705  -2.016  13.240  1.00 98.37           C  
ATOM    726  HA  GLU A  46       2.946  -1.800  12.487  1.00 98.37           H  
ATOM    727  C   GLU A  46       4.465  -3.280  12.812  1.00 98.37           C  
ATOM    728  CB  GLU A  46       4.606  -0.769  13.358  1.00 98.37           C  
ATOM    729  HB2 GLU A  46       5.396  -0.956  14.086  1.00 98.37           H  
ATOM    730  HB3 GLU A  46       3.991   0.054  13.720  1.00 98.37           H  
ATOM    731  O   GLU A  46       5.230  -3.845  13.594  1.00 98.37           O  
ATOM    732  CG  GLU A  46       5.242  -0.355  12.014  1.00 98.37           C  
ATOM    733  HG2 GLU A  46       4.451  -0.256  11.271  1.00 98.37           H  
ATOM    734  HG3 GLU A  46       5.911  -1.149  11.683  1.00 98.37           H  
ATOM    735  CD  GLU A  46       6.018   0.980  12.061  1.00 98.37           C  
ATOM    736  OE1 GLU A  46       6.995   1.126  11.281  1.00 98.37           O  
ATOM    737  OE2 GLU A  46       5.602   1.908  12.798  1.00 98.37           O  
ATOM    738  N   VAL A  47       4.254  -3.728  11.573  1.00 98.39           N  
ATOM    739  H   VAL A  47       3.637  -3.186  10.984  1.00 98.39           H  
ATOM    740  CA  VAL A  47       4.878  -4.923  10.987  1.00 98.39           C  
ATOM    741  HA  VAL A  47       5.599  -5.332  11.694  1.00 98.39           H  
ATOM    742  C   VAL A  47       5.628  -4.528   9.719  1.00 98.39           C  
ATOM    743  CB  VAL A  47       3.831  -6.021  10.697  1.00 98.39           C  
ATOM    744  HB  VAL A  47       3.061  -5.614  10.042  1.00 98.39           H  
ATOM    745  O   VAL A  47       5.091  -3.824   8.866  1.00 98.39           O  
ATOM    746  CG1 VAL A  47       4.446  -7.248  10.008  1.00 98.39           C  
ATOM    747 HG11 VAL A  47       4.827  -6.981   9.022  1.00 98.39           H  
ATOM    748 HG12 VAL A  47       3.682  -8.015   9.878  1.00 98.39           H  
ATOM    749 HG13 VAL A  47       5.256  -7.652  10.616  1.00 98.39           H  
ATOM    750  CG2 VAL A  47       3.163  -6.508  11.989  1.00 98.39           C  
ATOM    751 HG21 VAL A  47       2.637  -5.683  12.469  1.00 98.39           H  
ATOM    752 HG22 VAL A  47       2.436  -7.291  11.773  1.00 98.39           H  
ATOM    753 HG23 VAL A  47       3.908  -6.895  12.684  1.00 98.39           H  
ATOM    754  N   GLU A  48       6.860  -5.012   9.562  1.00 98.31           N  
ATOM    755  H   GLU A  48       7.240  -5.609  10.282  1.00 98.31           H  
ATOM    756  CA  GLU A  48       7.643  -4.853   8.333  1.00 98.31           C  
ATOM    757  HA  GLU A  48       7.133  -4.140   7.684  1.00 98.31           H  
ATOM    758  C   GLU A  48       7.730  -6.185   7.576  1.00 98.31           C  
ATOM    759  CB  GLU A  48       9.028  -4.247   8.641  1.00 98.31           C  
ATOM    760  HB2 GLU A  48       9.620  -4.962   9.212  1.00 98.31           H  
ATOM    761  HB3 GLU A  48       8.891  -3.351   9.246  1.00 98.31           H  
ATOM    762  O   GLU A  48       8.073  -7.223   8.142  1.00 98.31           O  
ATOM    763  CG  GLU A  48       9.791  -3.856   7.362  1.00 98.31           C  
ATOM    764  HG2 GLU A  48       9.174  -3.176   6.776  1.00 98.31           H  
ATOM    765  HG3 GLU A  48       9.953  -4.748   6.757  1.00 98.31           H  
ATOM    766  CD  GLU A  48      11.150  -3.186   7.649  1.00 98.31           C  
ATOM    767  OE1 GLU A  48      12.182  -3.881   7.549  1.00 98.31           O  
ATOM    768  OE2 GLU A  48      11.188  -1.949   7.887  1.00 98.31           O  
ATOM    769  N   VAL A  49       7.445  -6.152   6.274  1.00 97.79           N  
ATOM    770  H   VAL A  49       7.133  -5.273   5.886  1.00 97.79           H  
ATOM    771  CA  VAL A  49       7.576  -7.285   5.354  1.00 97.79           C  
ATOM    772  HA  VAL A  49       7.975  -8.141   5.898  1.00 97.79           H  
ATOM    773  C   VAL A  49       8.558  -6.905   4.257  1.00 97.79           C  
ATOM    774  CB  VAL A  49       6.217  -7.696   4.757  1.00 97.79           C  
ATOM    775  HB  VAL A  49       5.844  -6.903   4.108  1.00 97.79           H  
ATOM    776  O   VAL A  49       8.384  -5.890   3.589  1.00 97.79           O  
ATOM    777  CG1 VAL A  49       6.366  -8.979   3.932  1.00 97.79           C  
ATOM    778 HG11 VAL A  49       5.400  -9.257   3.512  1.00 97.79           H  
ATOM    779 HG12 VAL A  49       6.733  -9.783   4.570  1.00 97.79           H  
ATOM    780 HG13 VAL A  49       7.063  -8.826   3.108  1.00 97.79           H  
ATOM    781  CG2 VAL A  49       5.173  -7.963   5.848  1.00 97.79           C  
ATOM    782 HG21 VAL A  49       5.560  -8.684   6.569  1.00 97.79           H  
ATOM    783 HG22 VAL A  49       4.935  -7.036   6.369  1.00 97.79           H  
ATOM    784 HG23 VAL A  49       4.253  -8.345   5.406  1.00 97.79           H  
ATOM    785  N   THR A  50       9.588  -7.722   4.051  1.00 96.75           N  
ATOM    786  H   THR A  50       9.655  -8.571   4.594  1.00 96.75           H  
ATOM    787  CA  THR A  50      10.587  -7.498   2.998  1.00 96.75           C  
ATOM    788  HA  THR A  50      10.412  -6.530   2.529  1.00 96.75           H  
ATOM    789  C   THR A  50      10.467  -8.561   1.914  1.00 96.75           C  
ATOM    790  CB  THR A  50      12.007  -7.449   3.573  1.00 96.75           C  
ATOM    791  HB  THR A  50      12.233  -8.387   4.080  1.00 96.75           H  
ATOM    792  O   THR A  50      10.393  -9.752   2.216  1.00 96.75           O  
ATOM    793  CG2 THR A  50      13.072  -7.181   2.508  1.00 96.75           C  
ATOM    794 HG21 THR A  50      14.037  -7.022   2.990  1.00 96.75           H  
ATOM    795 HG22 THR A  50      13.158  -8.034   1.835  1.00 96.75           H  
ATOM    796 HG23 THR A  50      12.808  -6.295   1.930  1.00 96.75           H  
ATOM    797  OG1 THR A  50      12.118  -6.386   4.491  1.00 96.75           O  
ATOM    798  HG1 THR A  50      11.495  -6.509   5.212  1.00 96.75           H  
ATOM    799  N   PHE A  51      10.493  -8.111   0.665  1.00 93.92           N  
ATOM    800  H   PHE A  51      10.554  -7.112   0.527  1.00 93.92           H  
ATOM    801  CA  PHE A  51      10.577  -8.921  -0.543  1.00 93.92           C  
ATOM    802  HA  PHE A  51      10.494  -9.979  -0.293  1.00 93.92           H  
ATOM    803  C   PHE A  51      11.929  -8.673  -1.206  1.00 93.92           C  
ATOM    804  CB  PHE A  51       9.434  -8.554  -1.498  1.00 93.92           C  
ATOM    805  HB2 PHE A  51       9.508  -7.496  -1.752  1.00 93.92           H  
ATOM    806  HB3 PHE A  51       9.560  -9.122  -2.419  1.00 93.92           H  
ATOM    807  O   PHE A  51      12.413  -7.539  -1.204  1.00 93.92           O  
ATOM    808  CG  PHE A  51       8.052  -8.829  -0.943  1.00 93.92           C  
ATOM    809  CD1 PHE A  51       7.364  -9.990  -1.330  1.00 93.92           C  
ATOM    810  HD1 PHE A  51       7.813 -10.661  -2.047  1.00 93.92           H  
ATOM    811  CD2 PHE A  51       7.456  -7.935  -0.033  1.00 93.92           C  
ATOM    812  HD2 PHE A  51       7.980  -7.040   0.269  1.00 93.92           H  
ATOM    813  CE1 PHE A  51       6.096 -10.273  -0.797  1.00 93.92           C  
ATOM    814  HE1 PHE A  51       5.569 -11.163  -1.109  1.00 93.92           H  
ATOM    815  CE2 PHE A  51       6.188  -8.217   0.502  1.00 93.92           C  
ATOM    816  HE2 PHE A  51       5.744  -7.535   1.212  1.00 93.92           H  
ATOM    817  CZ  PHE A  51       5.513  -9.392   0.127  1.00 93.92           C  
ATOM    818  HZ  PHE A  51       4.539  -9.613   0.539  1.00 93.92           H  
ATOM    819  N   SER A  52      12.505  -9.714  -1.802  1.00 92.15           N  
ATOM    820  H   SER A  52      12.019 -10.600  -1.815  1.00 92.15           H  
ATOM    821  CA  SER A  52      13.734  -9.616  -2.591  1.00 92.15           C  
ATOM    822  HA  SER A  52      13.972  -8.567  -2.765  1.00 92.15           H  
ATOM    823  C   SER A  52      13.530 -10.302  -3.935  1.00 92.15           C  
ATOM    824  CB  SER A  52      14.932 -10.254  -1.885  1.00 92.15           C  
ATOM    825  HB2 SER A  52      15.822 -10.083  -2.492  1.00 92.15           H  
ATOM    826  HB3 SER A  52      14.768 -11.328  -1.805  1.00 92.15           H  
ATOM    827  O   SER A  52      12.949 -11.387  -3.994  1.00 92.15           O  
ATOM    828  OG  SER A  52      15.153  -9.727  -0.589  1.00 92.15           O  
ATOM    829  HG  SER A  52      15.993 -10.081  -0.287  1.00 92.15           H  
ATOM    830  N   ALA A  53      14.029  -9.703  -5.009  1.00 83.97           N  
ATOM    831  H   ALA A  53      14.509  -8.820  -4.905  1.00 83.97           H  
ATOM    832  CA  ALA A  53      13.932 -10.262  -6.347  1.00 83.97           C  
ATOM    833  HA  ALA A  53      13.791 -11.341  -6.280  1.00 83.97           H  
ATOM    834  C   ALA A  53      15.216 -10.000  -7.132  1.00 83.97           C  
ATOM    835  CB  ALA A  53      12.712  -9.657  -7.051  1.00 83.97           C  
ATOM    836  HB1 ALA A  53      12.653 -10.040  -8.070  1.00 83.97           H  
ATOM    837  HB2 ALA A  53      11.800  -9.906  -6.508  1.00 83.97           H  
ATOM    838  HB3 ALA A  53      12.814  -8.573  -7.102  1.00 83.97           H  
ATOM    839  O   ALA A  53      15.687  -8.873  -7.192  1.00 83.97           O  
ATOM    840  N   ASN A  54      15.731 -11.032  -7.808  1.00 80.91           N  
ATOM    841  H   ASN A  54      15.363 -11.957  -7.639  1.00 80.91           H  
ATOM    842  CA  ASN A  54      16.854 -10.877  -8.746  1.00 80.91           C  
ATOM    843  HA  ASN A  54      17.695 -10.413  -8.231  1.00 80.91           H  
ATOM    844  C   ASN A  54      16.500  -9.981  -9.944  1.00 80.91           C  
ATOM    845  CB  ASN A  54      17.268 -12.261  -9.274  1.00 80.91           C  
ATOM    846  HB2 ASN A  54      16.421 -12.716  -9.788  1.00 80.91           H  
ATOM    847  HB3 ASN A  54      18.068 -12.128 -10.002  1.00 80.91           H  
ATOM    848  O   ASN A  54      17.388  -9.500 -10.637  1.00 80.91           O  
ATOM    849  CG  ASN A  54      17.780 -13.209  -8.210  1.00 80.91           C  
ATOM    850  ND2 ASN A  54      17.721 -14.494  -8.465  1.00 80.91           N  
ATOM    851 HD21 ASN A  54      17.446 -14.818  -9.381  1.00 80.91           H  
ATOM    852 HD22 ASN A  54      18.116 -15.090  -7.751  1.00 80.91           H  
ATOM    853  OD1 ASN A  54      18.221 -12.843  -7.139  1.00 80.91           O  
ATOM    854  N   ASP A  55      15.203  -9.821 -10.200  1.00 77.24           N  
ATOM    855  H   ASP A  55      14.548 -10.167  -9.513  1.00 77.24           H  
ATOM    856  CA  ASP A  55      14.647  -8.953 -11.222  1.00 77.24           C  
ATOM    857  HA  ASP A  55      15.447  -8.471 -11.782  1.00 77.24           H  
ATOM    858  C   ASP A  55      13.764  -7.895 -10.530  1.00 77.24           C  
ATOM    859  CB  ASP A  55      13.869  -9.819 -12.221  1.00 77.24           C  
ATOM    860  HB2 ASP A  55      13.158 -10.442 -11.679  1.00 77.24           H  
ATOM    861  HB3 ASP A  55      14.568 -10.476 -12.739  1.00 77.24           H  
ATOM    862  O   ASP A  55      12.678  -8.243 -10.043  1.00 77.24           O  
ATOM    863  CG  ASP A  55      13.111  -8.988 -13.252  1.00 77.24           C  
ATOM    864  OD1 ASP A  55      13.310  -7.756 -13.265  1.00 77.24           O  
ATOM    865  OD2 ASP A  55      12.282  -9.606 -13.951  1.00 77.24           O  
ATOM    866  N   PRO A  56      14.204  -6.624 -10.454  1.00 74.25           N  
ATOM    867  CA  PRO A  56      13.440  -5.558  -9.817  1.00 74.25           C  
ATOM    868  HA  PRO A  56      13.185  -5.853  -8.800  1.00 74.25           H  
ATOM    869  C   PRO A  56      12.134  -5.238 -10.558  1.00 74.25           C  
ATOM    870  CB  PRO A  56      14.388  -4.355  -9.762  1.00 74.25           C  
ATOM    871  HB2 PRO A  56      14.964  -4.394  -8.837  1.00 74.25           H  
ATOM    872  HB3 PRO A  56      13.859  -3.405  -9.837  1.00 74.25           H  
ATOM    873  O   PRO A  56      11.216  -4.704  -9.936  1.00 74.25           O  
ATOM    874  CG  PRO A  56      15.324  -4.582 -10.947  1.00 74.25           C  
ATOM    875  HG2 PRO A  56      16.291  -4.101 -10.800  1.00 74.25           H  
ATOM    876  HG3 PRO A  56      14.851  -4.221 -11.861  1.00 74.25           H  
ATOM    877  CD  PRO A  56      15.448  -6.101 -11.005  1.00 74.25           C  
ATOM    878  HD2 PRO A  56      15.590  -6.407 -12.041  1.00 74.25           H  
ATOM    879  HD3 PRO A  56      16.286  -6.431 -10.391  1.00 74.25           H  
ATOM    880  N   HIS A  57      11.968  -5.634 -11.828  1.00 77.76           N  
ATOM    881  H   HIS A  57      12.706  -6.134 -12.304  1.00 77.76           H  
ATOM    882  CA  HIS A  57      10.707  -5.450 -12.557  1.00 77.76           C  
ATOM    883  HA  HIS A  57      10.442  -4.395 -12.487  1.00 77.76           H  
ATOM    884  C   HIS A  57       9.550  -6.249 -11.935  1.00 77.76           C  
ATOM    885  CB  HIS A  57      10.881  -5.795 -14.046  1.00 77.76           C  
ATOM    886  HB2 HIS A  57       9.926  -5.659 -14.552  1.00 77.76           H  
ATOM    887  HB3 HIS A  57      11.155  -6.845 -14.156  1.00 77.76           H  
ATOM    888  O   HIS A  57       8.376  -5.906 -12.112  1.00 77.76           O  
ATOM    889  CG  HIS A  57      11.901  -4.928 -14.744  1.00 77.76           C  
ATOM    890  CD2 HIS A  57      13.172  -5.278 -15.116  1.00 77.76           C  
ATOM    891  HD2 HIS A  57      13.637  -6.246 -14.997  1.00 77.76           H  
ATOM    892  ND1 HIS A  57      11.719  -3.621 -15.139  1.00 77.76           N  
ATOM    893  HD1 HIS A  57      10.838  -3.135 -15.227  1.00 77.76           H  
ATOM    894  CE1 HIS A  57      12.861  -3.186 -15.691  1.00 77.76           C  
ATOM    895  HE1 HIS A  57      13.013  -2.208 -16.124  1.00 77.76           H  
ATOM    896  NE2 HIS A  57      13.774  -4.162 -15.702  1.00 77.76           N  
ATOM    897  N   LYS A  58       9.847  -7.260 -11.104  1.00 81.00           N  
ATOM    898  H   LYS A  58      10.822  -7.501 -10.997  1.00 81.00           H  
ATOM    899  CA  LYS A  58       8.838  -7.956 -10.285  1.00 81.00           C  
ATOM    900  HA  LYS A  58       8.055  -8.325 -10.948  1.00 81.00           H  
ATOM    901  C   LYS A  58       8.141  -7.035  -9.280  1.00 81.00           C  
ATOM    902  CB  LYS A  58       9.478  -9.143  -9.558  1.00 81.00           C  
ATOM    903  HB2 LYS A  58       8.727  -9.598  -8.913  1.00 81.00           H  
ATOM    904  HB3 LYS A  58      10.303  -8.797  -8.935  1.00 81.00           H  
ATOM    905  O   LYS A  58       7.028  -7.339  -8.845  1.00 81.00           O  
ATOM    906  CG  LYS A  58       9.977 -10.192 -10.558  1.00 81.00           C  
ATOM    907  HG2 LYS A  58       9.182 -10.413 -11.271  1.00 81.00           H  
ATOM    908  HG3 LYS A  58      10.837  -9.806 -11.105  1.00 81.00           H  
ATOM    909  CD  LYS A  58      10.360 -11.483  -9.837  1.00 81.00           C  
ATOM    910  HD2 LYS A  58       9.475 -11.886  -9.344  1.00 81.00           H  
ATOM    911  HD3 LYS A  58      11.131 -11.283  -9.093  1.00 81.00           H  
ATOM    912  CE  LYS A  58      10.881 -12.478 -10.872  1.00 81.00           C  
ATOM    913  HE2 LYS A  58      11.850 -12.133 -11.233  1.00 81.00           H  
ATOM    914  HE3 LYS A  58      10.202 -12.475 -11.725  1.00 81.00           H  
ATOM    915  NZ  LYS A  58      10.970 -13.843 -10.305  1.00 81.00           N  
ATOM    916  HZ1 LYS A  58      11.354 -14.471 -10.996  1.00 81.00           H  
ATOM    917  HZ2 LYS A  58      11.545 -13.846  -9.474  1.00 81.00           H  
ATOM    918  HZ3 LYS A  58      10.042 -14.170 -10.075  1.00 81.00           H  
ATOM    919  N   PHE A  59       8.758  -5.905  -8.942  1.00 86.00           N  
ATOM    920  H   PHE A  59       9.669  -5.719  -9.335  1.00 86.00           H  
ATOM    921  CA  PHE A  59       8.204  -4.888  -8.056  1.00 86.00           C  
ATOM    922  HA  PHE A  59       7.559  -5.375  -7.325  1.00 86.00           H  
ATOM    923  C   PHE A  59       7.308  -3.872  -8.767  1.00 86.00           C  
ATOM    924  CB  PHE A  59       9.349  -4.200  -7.304  1.00 86.00           C  
ATOM    925  HB2 PHE A  59       9.957  -3.641  -8.015  1.00 86.00           H  
ATOM    926  HB3 PHE A  59       8.925  -3.470  -6.613  1.00 86.00           H  
ATOM    927  O   PHE A  59       6.765  -2.999  -8.100  1.00 86.00           O  
ATOM    928  CG  PHE A  59      10.232  -5.123  -6.490  1.00 86.00           C  
ATOM    929  CD1 PHE A  59       9.658  -6.126  -5.696  1.00 86.00           C  
ATOM    930  HD1 PHE A  59       8.581  -6.189  -5.652  1.00 86.00           H  
ATOM    931  CD2 PHE A  59      11.626  -4.971  -6.507  1.00 86.00           C  
ATOM    932  HD2 PHE A  59      12.084  -4.200  -7.108  1.00 86.00           H  
ATOM    933  CE1 PHE A  59      10.456  -7.008  -4.950  1.00 86.00           C  
ATOM    934  HE1 PHE A  59      10.003  -7.784  -4.351  1.00 86.00           H  
ATOM    935  CE2 PHE A  59      12.430  -5.834  -5.746  1.00 86.00           C  
ATOM    936  HE2 PHE A  59      13.503  -5.717  -5.781  1.00 86.00           H  
ATOM    937  CZ  PHE A  59      11.850  -6.850  -4.967  1.00 86.00           C  
ATOM    938  HZ  PHE A  59      12.481  -7.500  -4.380  1.00 86.00           H  
ATOM    939  N   ASN A  60       7.088  -3.993 -10.082  1.00 87.23           N  
ATOM    940  H   ASN A  60       7.612  -4.681 -10.604  1.00 87.23           H  
ATOM    941  CA  ASN A  60       6.342  -2.980 -10.831  1.00 87.23           C  
ATOM    942  HA  ASN A  60       6.746  -2.020 -10.509  1.00 87.23           H  
ATOM    943  C   ASN A  60       4.830  -2.970 -10.584  1.00 87.23           C  
ATOM    944  CB  ASN A  60       6.614  -3.138 -12.326  1.00 87.23           C  
ATOM    945  HB2 ASN A  60       6.512  -4.182 -12.622  1.00 87.23           H  
ATOM    946  HB3 ASN A  60       5.898  -2.546 -12.895  1.00 87.23           H  
ATOM    947  O   ASN A  60       4.134  -2.038 -10.992  1.00 87.23           O  
ATOM    948  CG  ASN A  60       7.979  -2.616 -12.698  1.00 87.23           C  
ATOM    949  ND2 ASN A  60       8.540  -3.141 -13.744  1.00 87.23           N  
ATOM    950 HD21 ASN A  60       9.315  -2.626 -14.138  1.00 87.23           H  
ATOM    951 HD22 ASN A  60       8.123  -3.907 -14.253  1.00 87.23           H  
ATOM    952  OD1 ASN A  60       8.526  -1.719 -12.089  1.00 87.23           O  
ATOM    953  N   ARG A  61       4.300  -4.044  -9.991  1.00 92.66           N  
ATOM    954  H   ARG A  61       4.943  -4.758  -9.680  1.00 92.66           H  
ATOM    955  CA  ARG A  61       2.860  -4.233  -9.794  1.00 92.66           C  
ATOM    956  HA  ARG A  61       2.384  -3.255  -9.859  1.00 92.66           H  
ATOM    957  C   ARG A  61       2.516  -4.755  -8.397  1.00 92.66           C  
ATOM    958  CB  ARG A  61       2.279  -5.096 -10.926  1.00 92.66           C  
ATOM    959  HB2 ARG A  61       1.222  -5.268 -10.726  1.00 92.66           H  
ATOM    960  HB3 ARG A  61       2.792  -6.058 -10.947  1.00 92.66           H  
ATOM    961  O   ARG A  61       1.933  -5.838  -8.291  1.00 92.66           O  
ATOM    962  CG  ARG A  61       2.399  -4.417 -12.297  1.00 92.66           C  
ATOM    963  HG2 ARG A  61       1.873  -3.462 -12.274  1.00 92.66           H  
ATOM    964  HG3 ARG A  61       3.445  -4.246 -12.549  1.00 92.66           H  
ATOM    965  CD  ARG A  61       1.790  -5.313 -13.372  1.00 92.66           C  
ATOM    966  HD2 ARG A  61       0.769  -5.560 -13.080  1.00 92.66           H  
ATOM    967  HD3 ARG A  61       2.377  -6.228 -13.442  1.00 92.66           H  
ATOM    968  NE  ARG A  61       1.770  -4.636 -14.678  1.00 92.66           N  
ATOM    969  HE  ARG A  61       2.083  -3.677 -14.715  1.00 92.66           H  
ATOM    970  NH1 ARG A  61       0.598  -6.241 -15.835  1.00 92.66           N  
ATOM    971 HH11 ARG A  61       0.160  -6.462 -16.719  1.00 92.66           H  
ATOM    972 HH12 ARG A  61       0.633  -6.871 -15.047  1.00 92.66           H  
ATOM    973  NH2 ARG A  61       1.102  -4.365 -16.836  1.00 92.66           N  
ATOM    974 HH21 ARG A  61       1.992  -4.171 -17.272  1.00 92.66           H  
ATOM    975 HH22 ARG A  61       0.702  -3.459 -16.637  1.00 92.66           H  
ATOM    976  CZ  ARG A  61       1.176  -5.081 -15.764  1.00 92.66           C  
ATOM    977  N   PRO A  62       2.914  -4.061  -7.314  1.00 95.43           N  
ATOM    978  CA  PRO A  62       2.575  -4.501  -5.979  1.00 95.43           C  
ATOM    979  HA  PRO A  62       2.802  -5.562  -5.872  1.00 95.43           H  
ATOM    980  C   PRO A  62       1.081  -4.276  -5.735  1.00 95.43           C  
ATOM    981  CB  PRO A  62       3.476  -3.711  -5.035  1.00 95.43           C  
ATOM    982  HB2 PRO A  62       3.032  -3.585  -4.048  1.00 95.43           H  
ATOM    983  HB3 PRO A  62       4.445  -4.206  -4.959  1.00 95.43           H  
ATOM    984  O   PRO A  62       0.481  -3.286  -6.163  1.00 95.43           O  
ATOM    985  CG  PRO A  62       3.644  -2.383  -5.764  1.00 95.43           C  
ATOM    986  HG2 PRO A  62       2.829  -1.722  -5.468  1.00 95.43           H  
ATOM    987  HG3 PRO A  62       4.606  -1.927  -5.532  1.00 95.43           H  
ATOM    988  CD  PRO A  62       3.549  -2.752  -7.251  1.00 95.43           C  
ATOM    989  HD2 PRO A  62       4.553  -2.815  -7.670  1.00 95.43           H  
ATOM    990  HD3 PRO A  62       2.977  -2.010  -7.809  1.00 95.43           H  
ATOM    991  N   GLN A  63       0.480  -5.227  -5.038  1.00 97.93           N  
ATOM    992  H   GLN A  63       1.032  -6.021  -4.746  1.00 97.93           H  
ATOM    993  CA  GLN A  63      -0.930  -5.224  -4.689  1.00 97.93           C  
ATOM    994  HA  GLN A  63      -1.362  -4.249  -4.914  1.00 97.93           H  
ATOM    995  C   GLN A  63      -1.063  -5.472  -3.190  1.00 97.93           C  
ATOM    996  CB  GLN A  63      -1.640  -6.273  -5.552  1.00 97.93           C  
ATOM    997  HB2 GLN A  63      -1.597  -5.952  -6.592  1.00 97.93           H  
ATOM    998  HB3 GLN A  63      -1.081  -7.206  -5.470  1.00 97.93           H  
ATOM    999  O   GLN A  63      -0.477  -6.413  -2.653  1.00 97.93           O  
ATOM   1000  CG  GLN A  63      -3.106  -6.552  -5.182  1.00 97.93           C  
ATOM   1001  HG2 GLN A  63      -3.716  -5.666  -5.358  1.00 97.93           H  
ATOM   1002  HG3 GLN A  63      -3.177  -6.801  -4.123  1.00 97.93           H  
ATOM   1003  CD  GLN A  63      -3.670  -7.738  -5.965  1.00 97.93           C  
ATOM   1004  NE2 GLN A  63      -4.867  -8.172  -5.687  1.00 97.93           N  
ATOM   1005 HE21 GLN A  63      -5.531  -7.522  -5.292  1.00 97.93           H  
ATOM   1006 HE22 GLN A  63      -5.230  -8.905  -6.280  1.00 97.93           H  
ATOM   1007  OE1 GLN A  63      -3.047  -8.354  -6.821  1.00 97.93           O  
ATOM   1008  N   PHE A  64      -1.871  -4.647  -2.538  1.00 98.45           N  
ATOM   1009  H   PHE A  64      -2.300  -3.894  -3.057  1.00 98.45           H  
ATOM   1010  CA  PHE A  64      -2.195  -4.735  -1.122  1.00 98.45           C  
ATOM   1011  HA  PHE A  64      -1.700  -5.601  -0.684  1.00 98.45           H  
ATOM   1012  C   PHE A  64      -3.705  -4.900  -0.992  1.00 98.45           C  
ATOM   1013  CB  PHE A  64      -1.693  -3.483  -0.388  1.00 98.45           C  
ATOM   1014  HB2 PHE A  64      -1.796  -3.641   0.686  1.00 98.45           H  
ATOM   1015  HB3 PHE A  64      -2.324  -2.635  -0.652  1.00 98.45           H  
ATOM   1016  O   PHE A  64      -4.465  -4.104  -1.533  1.00 98.45           O  
ATOM   1017  CG  PHE A  64      -0.251  -3.132  -0.702  1.00 98.45           C  
ATOM   1018  CD1 PHE A  64       0.789  -3.804  -0.041  1.00 98.45           C  
ATOM   1019  HD1 PHE A  64       0.554  -4.532   0.721  1.00 98.45           H  
ATOM   1020  CD2 PHE A  64       0.050  -2.182  -1.697  1.00 98.45           C  
ATOM   1021  HD2 PHE A  64      -0.746  -1.673  -2.220  1.00 98.45           H  
ATOM   1022  CE1 PHE A  64       2.126  -3.540  -0.382  1.00 98.45           C  
ATOM   1023  HE1 PHE A  64       2.924  -4.072   0.115  1.00 98.45           H  
ATOM   1024  CE2 PHE A  64       1.389  -1.915  -2.035  1.00 98.45           C  
ATOM   1025  HE2 PHE A  64       1.616  -1.197  -2.809  1.00 98.45           H  
ATOM   1026  CZ  PHE A  64       2.427  -2.601  -1.381  1.00 98.45           C  
ATOM   1027  HZ  PHE A  64       3.456  -2.418  -1.655  1.00 98.45           H  
ATOM   1028  N   THR A  65      -4.156  -5.933  -0.295  1.00 98.54           N  
ATOM   1029  H   THR A  65      -3.482  -6.568   0.108  1.00 98.54           H  
ATOM   1030  CA  THR A  65      -5.551  -6.060   0.139  1.00 98.54           C  
ATOM   1031  HA  THR A  65      -6.162  -5.261  -0.280  1.00 98.54           H  
ATOM   1032  C   THR A  65      -5.569  -5.942   1.650  1.00 98.54           C  
ATOM   1033  CB  THR A  65      -6.161  -7.392  -0.298  1.00 98.54           C  
ATOM   1034  HB  THR A  65      -5.632  -8.203   0.204  1.00 98.54           H  
ATOM   1035  O   THR A  65      -4.902  -6.725   2.316  1.00 98.54           O  
ATOM   1036  CG2 THR A  65      -7.642  -7.492   0.044  1.00 98.54           C  
ATOM   1037 HG21 THR A  65      -7.955  -8.531  -0.060  1.00 98.54           H  
ATOM   1038 HG22 THR A  65      -7.821  -7.209   1.081  1.00 98.54           H  
ATOM   1039 HG23 THR A  65      -8.227  -6.843  -0.608  1.00 98.54           H  
ATOM   1040  OG1 THR A  65      -6.023  -7.542  -1.695  1.00 98.54           O  
ATOM   1041  HG1 THR A  65      -5.184  -7.130  -1.915  1.00 98.54           H  
ATOM   1042  N   ILE A  66      -6.298  -4.962   2.172  1.00 98.39           N  
ATOM   1043  H   ILE A  66      -6.845  -4.388   1.547  1.00 98.39           H  
ATOM   1044  CA  ILE A  66      -6.460  -4.713   3.601  1.00 98.39           C  
ATOM   1045  HA  ILE A  66      -5.756  -5.328   4.162  1.00 98.39           H  
ATOM   1046  C   ILE A  66      -7.874  -5.137   3.979  1.00 98.39           C  
ATOM   1047  CB  ILE A  66      -6.190  -3.231   3.954  1.00 98.39           C  
ATOM   1048  HB  ILE A  66      -6.942  -2.606   3.471  1.00 98.39           H  
ATOM   1049  O   ILE A  66      -8.842  -4.611   3.429  1.00 98.39           O  
ATOM   1050  CG1 ILE A  66      -4.785  -2.737   3.524  1.00 98.39           C  
ATOM   1051 HG12 ILE A  66      -4.056  -3.534   3.670  1.00 98.39           H  
ATOM   1052 HG13 ILE A  66      -4.492  -1.905   4.164  1.00 98.39           H  
ATOM   1053  CG2 ILE A  66      -6.327  -3.035   5.476  1.00 98.39           C  
ATOM   1054 HG21 ILE A  66      -7.332  -3.295   5.808  1.00 98.39           H  
ATOM   1055 HG22 ILE A  66      -5.610  -3.664   6.005  1.00 98.39           H  
ATOM   1056 HG23 ILE A  66      -6.155  -1.991   5.738  1.00 98.39           H  
ATOM   1057  CD1 ILE A  66      -4.698  -2.219   2.080  1.00 98.39           C  
ATOM   1058 HD11 ILE A  66      -5.463  -1.460   1.910  1.00 98.39           H  
ATOM   1059 HD12 ILE A  66      -4.823  -3.026   1.359  1.00 98.39           H  
ATOM   1060 HD13 ILE A  66      -3.718  -1.769   1.920  1.00 98.39           H  
ATOM   1061  N   GLU A  67      -7.982  -6.070   4.916  1.00 98.13           N  
ATOM   1062  H   GLU A  67      -7.138  -6.477   5.292  1.00 98.13           H  
ATOM   1063  CA  GLU A  67      -9.237  -6.602   5.438  1.00 98.13           C  
ATOM   1064  HA  GLU A  67     -10.063  -6.090   4.944  1.00 98.13           H  
ATOM   1065  C   GLU A  67      -9.354  -6.330   6.940  1.00 98.13           C  
ATOM   1066  CB  GLU A  67      -9.378  -8.103   5.130  1.00 98.13           C  
ATOM   1067  HB2 GLU A  67     -10.340  -8.435   5.520  1.00 98.13           H  
ATOM   1068  HB3 GLU A  67      -8.583  -8.656   5.630  1.00 98.13           H  
ATOM   1069  O   GLU A  67      -8.373  -6.398   7.684  1.00 98.13           O  
ATOM   1070  CG  GLU A  67      -9.319  -8.381   3.619  1.00 98.13           C  
ATOM   1071  HG2 GLU A  67     -10.014  -7.704   3.124  1.00 98.13           H  
ATOM   1072  HG3 GLU A  67      -8.317  -8.155   3.255  1.00 98.13           H  
ATOM   1073  CD  GLU A  67      -9.678  -9.817   3.210  1.00 98.13           C  
ATOM   1074  OE1 GLU A  67      -9.535 -10.094   1.991  1.00 98.13           O  
ATOM   1075  OE2 GLU A  67     -10.233 -10.580   4.026  1.00 98.13           O  
ATOM   1076  N   TRP A  68     -10.559  -6.014   7.406  1.00 96.27           N  
ATOM   1077  H   TRP A  68     -11.330  -5.977   6.754  1.00 96.27           H  
ATOM   1078  CA  TRP A  68     -10.850  -5.790   8.822  1.00 96.27           C  
ATOM   1079  HA  TRP A  68     -10.109  -6.325   9.415  1.00 96.27           H  
ATOM   1080  C   TRP A  68     -12.217  -6.357   9.214  1.00 96.27           C  
ATOM   1081  CB  TRP A  68     -10.718  -4.297   9.158  1.00 96.27           C  
ATOM   1082  HB2 TRP A  68      -9.721  -3.972   8.863  1.00 96.27           H  
ATOM   1083  HB3 TRP A  68     -10.793  -4.167  10.238  1.00 96.27           H  
ATOM   1084  O   TRP A  68     -13.033  -6.757   8.378  1.00 96.27           O  
ATOM   1085  CG  TRP A  68     -11.697  -3.380   8.497  1.00 96.27           C  
ATOM   1086  CD1 TRP A  68     -12.899  -3.006   8.991  1.00 96.27           C  
ATOM   1087  HD1 TRP A  68     -13.313  -3.342   9.931  1.00 96.27           H  
ATOM   1088  CD2 TRP A  68     -11.572  -2.723   7.202  1.00 96.27           C  
ATOM   1089  CE2 TRP A  68     -12.730  -1.918   6.997  1.00 96.27           C  
ATOM   1090  CE3 TRP A  68     -10.608  -2.746   6.170  1.00 96.27           C  
ATOM   1091  HE3 TRP A  68      -9.725  -3.357   6.286  1.00 96.27           H  
ATOM   1092  NE1 TRP A  68     -13.513  -2.141   8.109  1.00 96.27           N  
ATOM   1093  HE1 TRP A  68     -14.427  -1.741   8.263  1.00 96.27           H  
ATOM   1094  CH2 TRP A  68     -11.954  -1.218   4.827  1.00 96.27           C  
ATOM   1095  HH2 TRP A  68     -12.097  -0.630   3.933  1.00 96.27           H  
ATOM   1096  CZ2 TRP A  68     -12.934  -1.178   5.827  1.00 96.27           C  
ATOM   1097  HZ2 TRP A  68     -13.825  -0.582   5.700  1.00 96.27           H  
ATOM   1098  CZ3 TRP A  68     -10.797  -2.001   4.992  1.00 96.27           C  
ATOM   1099  HZ3 TRP A  68     -10.049  -2.033   4.213  1.00 96.27           H  
ATOM   1100  N   GLY A  69     -12.469  -6.412  10.525  1.00 90.53           N  
ATOM   1101  H   GLY A  69     -11.763  -6.061  11.157  1.00 90.53           H  
ATOM   1102  CA  GLY A  69     -13.708  -6.955  11.081  1.00 90.53           C  
ATOM   1103  HA2 GLY A  69     -13.720  -6.802  12.160  1.00 90.53           H  
ATOM   1104  HA3 GLY A  69     -13.730  -8.028  10.886  1.00 90.53           H  
ATOM   1105  C   GLY A  69     -14.972  -6.317  10.489  1.00 90.53           C  
ATOM   1106  O   GLY A  69     -14.997  -5.135  10.159  1.00 90.53           O  
ATOM   1107  N   GLY A  70     -16.043  -7.107  10.372  1.00 84.79           N  
ATOM   1108  H   GLY A  70     -15.964  -8.072  10.659  1.00 84.79           H  
ATOM   1109  CA  GLY A  70     -17.318  -6.650   9.800  1.00 84.79           C  
ATOM   1110  HA2 GLY A  70     -18.126  -7.258  10.208  1.00 84.79           H  
ATOM   1111  HA3 GLY A  70     -17.497  -5.615  10.089  1.00 84.79           H  
ATOM   1112  C   GLY A  70     -17.406  -6.727   8.271  1.00 84.79           C  
ATOM   1113  O   GLY A  70     -18.366  -6.215   7.706  1.00 84.79           O  
ATOM   1114  N   GLY A  71     -16.446  -7.379   7.604  1.00 89.14           N  
ATOM   1115  H   GLY A  71     -15.637  -7.703   8.115  1.00 89.14           H  
ATOM   1116  CA  GLY A  71     -16.444  -7.554   6.145  1.00 89.14           C  
ATOM   1117  HA2 GLY A  71     -17.463  -7.703   5.787  1.00 89.14           H  
ATOM   1118  HA3 GLY A  71     -15.858  -8.439   5.897  1.00 89.14           H  
ATOM   1119  C   GLY A  71     -15.843  -6.374   5.384  1.00 89.14           C  
ATOM   1120  O   GLY A  71     -16.101  -6.210   4.195  1.00 89.14           O  
ATOM   1121  N   GLY A  72     -15.066  -5.530   6.062  1.00 94.62           N  
ATOM   1122  H   GLY A  72     -14.804  -5.757   7.011  1.00 94.62           H  
ATOM   1123  CA  GLY A  72     -14.387  -4.425   5.415  1.00 94.62           C  
ATOM   1124  HA2 GLY A  72     -14.053  -3.733   6.188  1.00 94.62           H  
ATOM   1125  HA3 GLY A  72     -15.087  -3.912   4.756  1.00 94.62           H  
ATOM   1126  C   GLY A  72     -13.180  -4.897   4.616  1.00 94.62           C  
ATOM   1127  O   GLY A  72     -12.353  -5.642   5.136  1.00 94.62           O  
ATOM   1128  N   ARG A  73     -13.096  -4.481   3.350  1.00 97.89           N  
ATOM   1129  H   ARG A  73     -13.846  -3.912   2.982  1.00 97.89           H  
ATOM   1130  CA  ARG A  73     -12.031  -4.861   2.421  1.00 97.89           C  
ATOM   1131  HA  ARG A  73     -11.130  -5.090   2.989  1.00 97.89           H  
ATOM   1132  C   ARG A  73     -11.728  -3.714   1.466  1.00 97.89           C  
ATOM   1133  CB  ARG A  73     -12.468  -6.131   1.675  1.00 97.89           C  
ATOM   1134  HB2 ARG A  73     -12.583  -6.936   2.400  1.00 97.89           H  
ATOM   1135  HB3 ARG A  73     -13.439  -5.955   1.213  1.00 97.89           H  
ATOM   1136  O   ARG A  73     -12.627  -3.223   0.785  1.00 97.89           O  
ATOM   1137  CG  ARG A  73     -11.470  -6.578   0.596  1.00 97.89           C  
ATOM   1138  HG2 ARG A  73     -11.349  -5.793  -0.151  1.00 97.89           H  
ATOM   1139  HG3 ARG A  73     -10.503  -6.786   1.054  1.00 97.89           H  
ATOM   1140  CD  ARG A  73     -11.995  -7.835  -0.100  1.00 97.89           C  
ATOM   1141  HD2 ARG A  73     -12.169  -8.597   0.660  1.00 97.89           H  
ATOM   1142  HD3 ARG A  73     -12.947  -7.602  -0.577  1.00 97.89           H  
ATOM   1143  NE  ARG A  73     -11.047  -8.305  -1.128  1.00 97.89           N  
ATOM   1144  HE  ARG A  73     -10.843  -7.650  -1.870  1.00 97.89           H  
ATOM   1145  NH1 ARG A  73     -10.703 -10.424  -0.313  1.00 97.89           N  
ATOM   1146 HH11 ARG A  73      -9.990 -10.613   0.378  1.00 97.89           H  
ATOM   1147 HH12 ARG A  73     -11.548 -10.294   0.224  1.00 97.89           H  
ATOM   1148  NH2 ARG A  73      -9.397  -9.669  -1.916  1.00 97.89           N  
ATOM   1149 HH21 ARG A  73      -8.896 -10.533  -1.765  1.00 97.89           H  
ATOM   1150 HH22 ARG A  73      -9.000  -8.899  -2.436  1.00 97.89           H  
ATOM   1151  CZ  ARG A  73     -10.395  -9.452  -1.113  1.00 97.89           C  
ATOM   1152  N   VAL A  74     -10.458  -3.331   1.379  1.00 98.33           N  
ATOM   1153  H   VAL A  74      -9.792  -3.776   1.994  1.00 98.33           H  
ATOM   1154  CA  VAL A  74      -9.950  -2.371   0.390  1.00 98.33           C  
ATOM   1155  HA  VAL A  74     -10.721  -2.194  -0.360  1.00 98.33           H  
ATOM   1156  C   VAL A  74      -8.754  -2.963  -0.324  1.00 98.33           C  
ATOM   1157  CB  VAL A  74      -9.600  -1.015   1.026  1.00 98.33           C  
ATOM   1158  HB  VAL A  74      -9.005  -1.182   1.923  1.00 98.33           H  
ATOM   1159  O   VAL A  74      -7.865  -3.548   0.291  1.00 98.33           O  
ATOM   1160  CG1 VAL A  74      -8.829  -0.064   0.096  1.00 98.33           C  
ATOM   1161 HG11 VAL A  74      -8.715   0.908   0.575  1.00 98.33           H  
ATOM   1162 HG12 VAL A  74      -7.833  -0.459  -0.106  1.00 98.33           H  
ATOM   1163 HG13 VAL A  74      -9.365   0.063  -0.844  1.00 98.33           H  
ATOM   1164  CG2 VAL A  74     -10.891  -0.296   1.407  1.00 98.33           C  
ATOM   1165 HG21 VAL A  74     -11.413   0.038   0.510  1.00 98.33           H  
ATOM   1166 HG22 VAL A  74     -11.557  -0.972   1.944  1.00 98.33           H  
ATOM   1167 HG23 VAL A  74     -10.646   0.555   2.042  1.00 98.33           H  
ATOM   1168  N   GLU A  75      -8.721  -2.782  -1.633  1.00 98.57           N  
ATOM   1169  H   GLU A  75      -9.485  -2.284  -2.067  1.00 98.57           H  
ATOM   1170  CA  GLU A  75      -7.616  -3.187  -2.480  1.00 98.57           C  
ATOM   1171  HA  GLU A  75      -6.900  -3.764  -1.895  1.00 98.57           H  
ATOM   1172  C   GLU A  75      -6.895  -1.961  -3.043  1.00 98.57           C  
ATOM   1173  CB  GLU A  75      -8.167  -4.103  -3.567  1.00 98.57           C  
ATOM   1174  HB2 GLU A  75      -8.858  -3.536  -4.191  1.00 98.57           H  
ATOM   1175  HB3 GLU A  75      -8.703  -4.930  -3.101  1.00 98.57           H  
ATOM   1176  O   GLU A  75      -7.524  -1.055  -3.584  1.00 98.57           O  
ATOM   1177  CG  GLU A  75      -7.049  -4.670  -4.432  1.00 98.57           C  
ATOM   1178  HG2 GLU A  75      -6.340  -5.202  -3.798  1.00 98.57           H  
ATOM   1179  HG3 GLU A  75      -6.522  -3.856  -4.929  1.00 98.57           H  
ATOM   1180  CD  GLU A  75      -7.595  -5.621  -5.490  1.00 98.57           C  
ATOM   1181  OE1 GLU A  75      -6.813  -6.470  -5.962  1.00 98.57           O  
ATOM   1182  OE2 GLU A  75      -8.743  -5.516  -5.960  1.00 98.57           O  
ATOM   1183  N   VAL A  76      -5.567  -1.965  -2.943  1.00 98.64           N  
ATOM   1184  H   VAL A  76      -5.144  -2.740  -2.453  1.00 98.64           H  
ATOM   1185  CA  VAL A  76      -4.652  -0.993  -3.543  1.00 98.64           C  
ATOM   1186  HA  VAL A  76      -5.226  -0.236  -4.078  1.00 98.64           H  
ATOM   1187  C   VAL A  76      -3.765  -1.739  -4.534  1.00 98.64           C  
ATOM   1188  CB  VAL A  76      -3.797  -0.286  -2.469  1.00 98.64           C  
ATOM   1189  HB  VAL A  76      -3.130  -1.014  -2.007  1.00 98.64           H  
ATOM   1190  O   VAL A  76      -2.950  -2.573  -4.139  1.00 98.64           O  
ATOM   1191  CG1 VAL A  76      -2.931   0.816  -3.094  1.00 98.64           C  
ATOM   1192 HG11 VAL A  76      -3.564   1.569  -3.562  1.00 98.64           H  
ATOM   1193 HG12 VAL A  76      -2.325   1.291  -2.322  1.00 98.64           H  
ATOM   1194 HG13 VAL A  76      -2.257   0.395  -3.841  1.00 98.64           H  
ATOM   1195  CG2 VAL A  76      -4.647   0.333  -1.352  1.00 98.64           C  
ATOM   1196 HG21 VAL A  76      -5.407   0.990  -1.775  1.00 98.64           H  
ATOM   1197 HG22 VAL A  76      -5.141  -0.454  -0.781  1.00 98.64           H  
ATOM   1198 HG23 VAL A  76      -4.014   0.901  -0.670  1.00 98.64           H  
ATOM   1199  N   ARG A  77      -3.905  -1.451  -5.828  1.00 98.18           N  
ATOM   1200  H   ARG A  77      -4.608  -0.771  -6.078  1.00 98.18           H  
ATOM   1201  CA  ARG A  77      -3.021  -1.955  -6.889  1.00 98.18           C  
ATOM   1202  HA  ARG A  77      -2.335  -2.702  -6.489  1.00 98.18           H  
ATOM   1203  C   ARG A  77      -2.191  -0.806  -7.422  1.00 98.18           C  
ATOM   1204  CB  ARG A  77      -3.827  -2.583  -8.030  1.00 98.18           C  
ATOM   1205  HB2 ARG A  77      -4.528  -1.838  -8.405  1.00 98.18           H  
ATOM   1206  HB3 ARG A  77      -3.144  -2.848  -8.837  1.00 98.18           H  
ATOM   1207  O   ARG A  77      -2.747   0.201  -7.854  1.00 98.18           O  
ATOM   1208  CG  ARG A  77      -4.607  -3.831  -7.617  1.00 98.18           C  
ATOM   1209  HG2 ARG A  77      -3.909  -4.622  -7.343  1.00 98.18           H  
ATOM   1210  HG3 ARG A  77      -5.255  -3.597  -6.772  1.00 98.18           H  
ATOM   1211  CD  ARG A  77      -5.467  -4.292  -8.795  1.00 98.18           C  
ATOM   1212  HD2 ARG A  77      -6.075  -3.448  -9.122  1.00 98.18           H  
ATOM   1213  HD3 ARG A  77      -4.818  -4.600  -9.614  1.00 98.18           H  
ATOM   1214  NE  ARG A  77      -6.346  -5.405  -8.412  1.00 98.18           N  
ATOM   1215  HE  ARG A  77      -6.172  -5.856  -7.525  1.00 98.18           H  
ATOM   1216  NH1 ARG A  77      -7.978  -5.145 -10.006  1.00 98.18           N  
ATOM   1217 HH11 ARG A  77      -7.525  -4.292 -10.301  1.00 98.18           H  
ATOM   1218 HH12 ARG A  77      -8.935  -5.302 -10.285  1.00 98.18           H  
ATOM   1219  NH2 ARG A  77      -8.213  -6.670  -8.394  1.00 98.18           N  
ATOM   1220 HH21 ARG A  77      -9.190  -6.744  -8.639  1.00 98.18           H  
ATOM   1221 HH22 ARG A  77      -8.014  -6.761  -7.408  1.00 98.18           H  
ATOM   1222  CZ  ARG A  77      -7.501  -5.740  -8.948  1.00 98.18           C  
ATOM   1223  N   VAL A  78      -0.880  -0.969  -7.417  1.00 96.74           N  
ATOM   1224  H   VAL A  78      -0.488  -1.831  -7.067  1.00 96.74           H  
ATOM   1225  CA  VAL A  78       0.044   0.011  -7.986  1.00 96.74           C  
ATOM   1226  HA  VAL A  78      -0.491   0.938  -8.194  1.00 96.74           H  
ATOM   1227  C   VAL A  78       0.578  -0.535  -9.302  1.00 96.74           C  
ATOM   1228  CB  VAL A  78       1.167   0.348  -6.996  1.00 96.74           C  
ATOM   1229  HB  VAL A  78       1.780  -0.543  -6.862  1.00 96.74           H  
ATOM   1230  O   VAL A  78       0.812  -1.733  -9.422  1.00 96.74           O  
ATOM   1231  CG1 VAL A  78       2.065   1.476  -7.507  1.00 96.74           C  
ATOM   1232 HG11 VAL A  78       2.816   1.727  -6.759  1.00 96.74           H  
ATOM   1233 HG12 VAL A  78       2.590   1.167  -8.411  1.00 96.74           H  
ATOM   1234 HG13 VAL A  78       1.464   2.359  -7.724  1.00 96.74           H  
ATOM   1235  CG2 VAL A  78       0.619   0.759  -5.623  1.00 96.74           C  
ATOM   1236 HG21 VAL A  78       0.049  -0.056  -5.178  1.00 96.74           H  
ATOM   1237 HG22 VAL A  78      -0.021   1.637  -5.720  1.00 96.74           H  
ATOM   1238 HG23 VAL A  78       1.452   0.981  -4.956  1.00 96.74           H  
ATOM   1239  N   GLU A  79       0.764   0.332 -10.285  1.00 93.48           N  
ATOM   1240  H   GLU A  79       0.455   1.284 -10.150  1.00 93.48           H  
ATOM   1241  CA  GLU A  79       1.440   0.027 -11.542  1.00 93.48           C  
ATOM   1242  HA  GLU A  79       2.039  -0.876 -11.421  1.00 93.48           H  
ATOM   1243  C   GLU A  79       2.380   1.179 -11.903  1.00 93.48           C  
ATOM   1244  CB  GLU A  79       0.392  -0.241 -12.636  1.00 93.48           C  
ATOM   1245  HB2 GLU A  79      -0.214  -1.092 -12.325  1.00 93.48           H  
ATOM   1246  HB3 GLU A  79      -0.258   0.628 -12.735  1.00 93.48           H  
ATOM   1247  O   GLU A  79       1.960   2.339 -11.915  1.00 93.48           O  
ATOM   1248  CG  GLU A  79       1.021  -0.560 -14.001  1.00 93.48           C  
ATOM   1249  HG2 GLU A  79       1.510   0.332 -14.392  1.00 93.48           H  
ATOM   1250  HG3 GLU A  79       1.781  -1.329 -13.858  1.00 93.48           H  
ATOM   1251  CD  GLU A  79      -0.009  -1.060 -15.028  1.00 93.48           C  
ATOM   1252  OE1 GLU A  79       0.372  -1.948 -15.833  1.00 93.48           O  
ATOM   1253  OE2 GLU A  79      -1.182  -0.621 -14.988  1.00 93.48           O  
ATOM   1254  N   PHE A  80       3.641   0.866 -12.203  1.00 88.26           N  
ATOM   1255  H   PHE A  80       3.937  -0.097 -12.133  1.00 88.26           H  
ATOM   1256  CA  PHE A  80       4.614   1.837 -12.708  1.00 88.26           C  
ATOM   1257  HA  PHE A  80       4.259   2.842 -12.480  1.00 88.26           H  
ATOM   1258  C   PHE A  80       4.743   1.725 -14.230  1.00 88.26           C  
ATOM   1259  CB  PHE A  80       5.967   1.676 -12.001  1.00 88.26           C  
ATOM   1260  HB2 PHE A  80       6.411   0.726 -12.299  1.00 88.26           H  
ATOM   1261  HB3 PHE A  80       6.635   2.466 -12.344  1.00 88.26           H  
ATOM   1262  O   PHE A  80       4.802   0.624 -14.771  1.00 88.26           O  
ATOM   1263  CG  PHE A  80       5.887   1.731 -10.484  1.00 88.26           C  
ATOM   1264  CD1 PHE A  80       5.875   2.950  -9.786  1.00 88.26           C  
ATOM   1265  HD1 PHE A  80       5.929   3.885 -10.325  1.00 88.26           H  
ATOM   1266  CD2 PHE A  80       5.787   0.536  -9.762  1.00 88.26           C  
ATOM   1267  HD2 PHE A  80       5.753  -0.387 -10.321  1.00 88.26           H  
ATOM   1268  CE1 PHE A  80       5.763   2.940  -8.382  1.00 88.26           C  
ATOM   1269  HE1 PHE A  80       5.689   3.861  -7.824  1.00 88.26           H  
ATOM   1270  CE2 PHE A  80       5.723   0.518  -8.362  1.00 88.26           C  
ATOM   1271  HE2 PHE A  80       5.687  -0.422  -7.831  1.00 88.26           H  
ATOM   1272  CZ  PHE A  80       5.712   1.734  -7.668  1.00 88.26           C  
ATOM   1273  HZ  PHE A  80       5.650   1.745  -6.589  1.00 88.26           H  
ATOM   1274  N   GLU A  81       4.797   2.860 -14.924  1.00 83.10           N  
ATOM   1275  H   GLU A  81       4.766   3.727 -14.408  1.00 83.10           H  
ATOM   1276  CA  GLU A  81       5.091   2.950 -16.356  1.00 83.10           C  
ATOM   1277  HA  GLU A  81       5.292   1.944 -16.724  1.00 83.10           H  
ATOM   1278  C   GLU A  81       6.318   3.857 -16.586  1.00 83.10           C  
ATOM   1279  CB  GLU A  81       3.894   3.498 -17.154  1.00 83.10           C  
ATOM   1280  HB2 GLU A  81       3.603   4.458 -16.728  1.00 83.10           H  
ATOM   1281  HB3 GLU A  81       4.218   3.670 -18.180  1.00 83.10           H  
ATOM   1282  O   GLU A  81       6.403   4.898 -15.935  1.00 83.10           O  
ATOM   1283  CG  GLU A  81       2.670   2.569 -17.198  1.00 83.10           C  
ATOM   1284  HG2 GLU A  81       2.320   2.390 -16.181  1.00 83.10           H  
ATOM   1285  HG3 GLU A  81       2.975   1.615 -17.629  1.00 83.10           H  
ATOM   1286  CD  GLU A  81       1.505   3.152 -18.024  1.00 83.10           C  
ATOM   1287  OE1 GLU A  81       0.618   2.380 -18.460  1.00 83.10           O  
ATOM   1288  OE2 GLU A  81       1.391   4.395 -18.196  1.00 83.10           O  
ATOM   1289  N   PRO A  82       7.218   3.534 -17.536  1.00 72.85           N  
ATOM   1290  CA  PRO A  82       7.267   2.253 -18.235  1.00 72.85           C  
ATOM   1291  HA  PRO A  82       6.301   2.038 -18.692  1.00 72.85           H  
ATOM   1292  C   PRO A  82       7.633   1.113 -17.273  1.00 72.85           C  
ATOM   1293  CB  PRO A  82       8.298   2.427 -19.347  1.00 72.85           C  
ATOM   1294  HB2 PRO A  82       7.812   2.842 -20.230  1.00 72.85           H  
ATOM   1295  HB3 PRO A  82       8.805   1.494 -19.594  1.00 72.85           H  
ATOM   1296  O   PRO A  82       8.363   1.303 -16.307  1.00 72.85           O  
ATOM   1297  CG  PRO A  82       9.261   3.458 -18.770  1.00 72.85           C  
ATOM   1298  HG2 PRO A  82       9.721   4.031 -19.575  1.00 72.85           H  
ATOM   1299  HG3 PRO A  82      10.014   2.958 -18.161  1.00 72.85           H  
ATOM   1300  CD  PRO A  82       8.381   4.343 -17.883  1.00 72.85           C  
ATOM   1301  HD2 PRO A  82       8.929   4.647 -16.991  1.00 72.85           H  
ATOM   1302  HD3 PRO A  82       8.060   5.224 -18.439  1.00 72.85           H  
ATOM   1303  N   ILE A  83       7.076  -0.071 -17.535  1.00 62.67           N  
ATOM   1304  H   ILE A  83       6.461  -0.153 -18.332  1.00 62.67           H  
ATOM   1305  CA  ILE A  83       7.325  -1.280 -16.732  1.00 62.67           C  
ATOM   1306  HA  ILE A  83       7.296  -1.024 -15.673  1.00 62.67           H  
ATOM   1307  C   ILE A  83       8.722  -1.832 -17.040  1.00 62.67           C  
ATOM   1308  CB  ILE A  83       6.224  -2.330 -17.028  1.00 62.67           C  
ATOM   1309  HB  ILE A  83       6.238  -2.531 -18.099  1.00 62.67           H  
ATOM   1310  O   ILE A  83       9.387  -2.396 -16.178  1.00 62.67           O  
ATOM   1311  CG1 ILE A  83       4.833  -1.778 -16.645  1.00 62.67           C  
ATOM   1312 HG12 ILE A  83       4.751  -1.737 -15.559  1.00 62.67           H  
ATOM   1313 HG13 ILE A  83       4.701  -0.770 -17.040  1.00 62.67           H  
ATOM   1314  CG2 ILE A  83       6.447  -3.667 -16.293  1.00 62.67           C  
ATOM   1315 HG21 ILE A  83       5.743  -4.418 -16.650  1.00 62.67           H  
ATOM   1316 HG22 ILE A  83       6.320  -3.529 -15.219  1.00 62.67           H  
ATOM   1317 HG23 ILE A  83       7.442  -4.061 -16.499  1.00 62.67           H  
ATOM   1318  CD1 ILE A  83       3.673  -2.609 -17.182  1.00 62.67           C  
ATOM   1319 HD11 ILE A  83       3.764  -2.721 -18.263  1.00 62.67           H  
ATOM   1320 HD12 ILE A  83       2.741  -2.091 -16.957  1.00 62.67           H  
ATOM   1321 HD13 ILE A  83       3.671  -3.590 -16.707  1.00 62.67           H  
ATOM   1322  N   GLU A  84       9.183  -1.665 -18.271  1.00 63.34           N  
ATOM   1323  H   GLU A  84       8.662  -1.101 -18.927  1.00 63.34           H  
ATOM   1324  CA  GLU A  84      10.421  -2.251 -18.764  1.00 63.34           C  
ATOM   1325  HA  GLU A  84      10.942  -2.781 -17.967  1.00 63.34           H  
ATOM   1326  C   GLU A  84      11.344  -1.150 -19.264  1.00 63.34           C  
ATOM   1327  CB  GLU A  84      10.110  -3.272 -19.868  1.00 63.34           C  
ATOM   1328  HB2 GLU A  84      11.042  -3.589 -20.337  1.00 63.34           H  
ATOM   1329  HB3 GLU A  84       9.482  -2.796 -20.620  1.00 63.34           H  
ATOM   1330  O   GLU A  84      10.902  -0.194 -19.912  1.00 63.34           O  
ATOM   1331  CG  GLU A  84       9.402  -4.515 -19.298  1.00 63.34           C  
ATOM   1332  HG2 GLU A  84      10.075  -5.010 -18.599  1.00 63.34           H  
ATOM   1333  HG3 GLU A  84       8.520  -4.198 -18.741  1.00 63.34           H  
ATOM   1334  CD  GLU A  84       8.940  -5.518 -20.367  1.00 63.34           C  
ATOM   1335  OE1 GLU A  84       8.461  -6.601 -19.955  1.00 63.34           O  
ATOM   1336  OE2 GLU A  84       8.946  -5.174 -21.571  1.00 63.34           O  
ATOM   1337  N   ASP A  85      12.627  -1.338 -18.987  1.00 57.85           N  
ATOM   1338  H   ASP A  85      12.886  -2.163 -18.465  1.00 57.85           H  
ATOM   1339  CA  ASP A  85      13.662  -0.872 -19.888  1.00 57.85           C  
ATOM   1340  HA  ASP A  85      13.524   0.182 -20.130  1.00 57.85           H  
ATOM   1341  C   ASP A  85      13.540  -1.700 -21.181  1.00 57.85           C  
ATOM   1342  CB  ASP A  85      15.010  -1.033 -19.180  1.00 57.85           C  
ATOM   1343  HB2 ASP A  85      15.138  -0.226 -18.458  1.00 57.85           H  
ATOM   1344  HB3 ASP A  85      15.022  -1.979 -18.640  1.00 57.85           H  
ATOM   1345  O   ASP A  85      13.654  -2.928 -21.161  1.00 57.85           O  
ATOM   1346  CG  ASP A  85      16.151  -1.023 -20.181  1.00 57.85           C  
ATOM   1347  OD1 ASP A  85      15.989  -0.375 -21.236  1.00 57.85           O  
ATOM   1348  OD2 ASP A  85      17.061  -1.838 -19.951  1.00 57.85           O  
ATOM   1349  N   LYS A  86      13.231  -1.038 -22.300  1.00 54.98           N  
ATOM   1350  H   LYS A  86      13.296  -0.031 -22.273  1.00 54.98           H  
ATOM   1351  CA  LYS A  86      13.069  -1.720 -23.595  1.00 54.98           C  
ATOM   1352  HA  LYS A  86      12.481  -2.625 -23.445  1.00 54.98           H  
ATOM   1353  C   LYS A  86      14.400  -2.191 -24.179  1.00 54.98           C  
ATOM   1354  CB  LYS A  86      12.373  -0.811 -24.609  1.00 54.98           C  
ATOM   1355  HB2 LYS A  86      12.368  -1.312 -25.577  1.00 54.98           H  
ATOM   1356  HB3 LYS A  86      12.937   0.117 -24.705  1.00 54.98           H  
ATOM   1357  O   LYS A  86      14.379  -3.028 -25.083  1.00 54.98           O  
ATOM   1358  CG  LYS A  86      10.930  -0.505 -24.211  1.00 54.98           C  
ATOM   1359  HG2 LYS A  86      10.387  -1.432 -24.025  1.00 54.98           H  
ATOM   1360  HG3 LYS A  86      10.946   0.086 -23.295  1.00 54.98           H  
ATOM   1361  CD  LYS A  86      10.252   0.264 -25.354  1.00 54.98           C  
ATOM   1362  HD2 LYS A  86      10.055  -0.426 -26.175  1.00 54.98           H  
ATOM   1363  HD3 LYS A  86      10.923   1.042 -25.717  1.00 54.98           H  
ATOM   1364  CE  LYS A  86       8.946   0.908 -24.898  1.00 54.98           C  
ATOM   1365  HE2 LYS A  86       8.479   1.387 -25.758  1.00 54.98           H  
ATOM   1366  HE3 LYS A  86       8.284   0.132 -24.515  1.00 54.98           H  
ATOM   1367  NZ  LYS A  86       9.240   1.914 -23.847  1.00 54.98           N  
ATOM   1368  HZ1 LYS A  86      10.005   2.530 -24.082  1.00 54.98           H  
ATOM   1369  HZ2 LYS A  86       8.442   2.449 -23.537  1.00 54.98           H  
ATOM   1370  HZ3 LYS A  86       9.666   1.469 -23.047  1.00 54.98           H  
ATOM   1371  N   ASP A  87      15.516  -1.666 -23.685  1.00 57.40           N  
ATOM   1372  H   ASP A  87      15.467  -1.027 -22.904  1.00 57.40           H  
ATOM   1373  CA  ASP A  87      16.853  -1.928 -24.204  1.00 57.40           C  
ATOM   1374  HA  ASP A  87      16.766  -2.223 -25.249  1.00 57.40           H  
ATOM   1375  C   ASP A  87      17.525  -3.114 -23.481  1.00 57.40           C  
ATOM   1376  CB  ASP A  87      17.661  -0.614 -24.178  1.00 57.40           C  
ATOM   1377  HB2 ASP A  87      18.662  -0.819 -24.558  1.00 57.40           H  
ATOM   1378  HB3 ASP A  87      17.762  -0.267 -23.150  1.00 57.40           H  
ATOM   1379  O   ASP A  87      18.510  -3.668 -23.977  1.00 57.40           O  
ATOM   1380  CG  ASP A  87      17.041   0.504 -25.047  1.00 57.40           C  
ATOM   1381  OD1 ASP A  87      16.320   0.180 -26.026  1.00 57.40           O  
ATOM   1382  OD2 ASP A  87      17.344   1.698 -24.814  1.00 57.40           O  
ATOM   1383  N   GLY A  88      16.940  -3.584 -22.371  1.00 54.87           N  
ATOM   1384  H   GLY A  88      16.227  -3.002 -21.955  1.00 54.87           H  
ATOM   1385  CA  GLY A  88      17.370  -4.771 -21.629  1.00 54.87           C  
ATOM   1386  HA2 GLY A  88      17.464  -5.610 -22.319  1.00 54.87           H  
ATOM   1387  HA3 GLY A  88      16.606  -5.003 -20.887  1.00 54.87           H  
ATOM   1388  C   GLY A  88      18.701  -4.603 -20.890  1.00 54.87           C  
ATOM   1389  O   GLY A  88      19.309  -5.603 -20.498  1.00 54.87           O  
ATOM   1390  N   ASP A  89      19.168  -3.367 -20.717  1.00 59.02           N  
ATOM   1391  H   ASP A  89      18.531  -2.607 -20.910  1.00 59.02           H  
ATOM   1392  CA  ASP A  89      20.383  -3.006 -19.987  1.00 59.02           C  
ATOM   1393  HA  ASP A  89      21.046  -3.870 -20.018  1.00 59.02           H  
ATOM   1394  C   ASP A  89      20.134  -2.732 -18.487  1.00 59.02           C  
ATOM   1395  CB  ASP A  89      21.122  -1.873 -20.728  1.00 59.02           C  
ATOM   1396  HB2 ASP A  89      21.179  -2.125 -21.787  1.00 59.02           H  
ATOM   1397  HB3 ASP A  89      22.145  -1.849 -20.352  1.00 59.02           H  
ATOM   1398  O   ASP A  89      21.085  -2.603 -17.710  1.00 59.02           O  
ATOM   1399  CG  ASP A  89      20.544  -0.459 -20.584  1.00 59.02           C  
ATOM   1400  OD1 ASP A  89      19.556  -0.296 -19.848  1.00 59.02           O  
ATOM   1401  OD2 ASP A  89      21.193   0.469 -21.119  1.00 59.02           O  
ATOM   1402  N   GLY A  90      18.868  -2.729 -18.063  1.00 57.95           N  
ATOM   1403  H   GLY A  90      18.174  -2.660 -18.793  1.00 57.95           H  
ATOM   1404  CA  GLY A  90      18.433  -2.470 -16.694  1.00 57.95           C  
ATOM   1405  HA2 GLY A  90      19.164  -2.880 -15.996  1.00 57.95           H  
ATOM   1406  HA3 GLY A  90      17.476  -2.969 -16.537  1.00 57.95           H  
ATOM   1407  C   GLY A  90      18.245  -0.985 -16.375  1.00 57.95           C  
ATOM   1408  O   GLY A  90      17.984  -0.647 -15.216  1.00 57.95           O  
ATOM   1409  N   TYR A  91      18.354  -0.098 -17.366  1.00 58.80           N  
ATOM   1410  H   TYR A  91      18.583  -0.426 -18.294  1.00 58.80           H  
ATOM   1411  CA  TYR A  91      18.202   1.344 -17.231  1.00 58.80           C  
ATOM   1412  HA  TYR A  91      17.921   1.581 -16.205  1.00 58.80           H  
ATOM   1413  C   TYR A  91      17.105   1.864 -18.157  1.00 58.80           C  
ATOM   1414  CB  TYR A  91      19.527   2.059 -17.531  1.00 58.80           C  
ATOM   1415  HB2 TYR A  91      19.852   1.823 -18.544  1.00 58.80           H  
ATOM   1416  HB3 TYR A  91      19.348   3.133 -17.504  1.00 58.80           H  
ATOM   1417  O   TYR A  91      17.155   1.735 -19.368  1.00 58.80           O  
ATOM   1418  CG  TYR A  91      20.644   1.740 -16.559  1.00 58.80           C  
ATOM   1419  CD1 TYR A  91      20.736   2.451 -15.348  1.00 58.80           C  
ATOM   1420  HD1 TYR A  91      20.002   3.212 -15.124  1.00 58.80           H  
ATOM   1421  CD2 TYR A  91      21.576   0.730 -16.859  1.00 58.80           C  
ATOM   1422  HD2 TYR A  91      21.473   0.172 -17.778  1.00 58.80           H  
ATOM   1423  CE1 TYR A  91      21.765   2.158 -14.435  1.00 58.80           C  
ATOM   1424  HE1 TYR A  91      21.824   2.699 -13.502  1.00 58.80           H  
ATOM   1425  CE2 TYR A  91      22.610   0.434 -15.951  1.00 58.80           C  
ATOM   1426  HE2 TYR A  91      23.310  -0.359 -16.172  1.00 58.80           H  
ATOM   1427  OH  TYR A  91      23.697   0.872 -13.851  1.00 58.80           O  
ATOM   1428  HH  TYR A  91      23.577   1.388 -13.050  1.00 58.80           H  
ATOM   1429  CZ  TYR A  91      22.705   1.148 -14.739  1.00 58.80           C  
ATOM   1430  N   ILE A  92      16.127   2.570 -17.597  1.00 67.88           N  
ATOM   1431  H   ILE A  92      16.114   2.676 -16.592  1.00 67.88           H  
ATOM   1432  CA  ILE A  92      15.223   3.375 -18.424  1.00 67.88           C  
ATOM   1433  HA  ILE A  92      14.933   2.776 -19.287  1.00 67.88           H  
ATOM   1434  C   ILE A  92      15.976   4.588 -18.975  1.00 67.88           C  
ATOM   1435  CB  ILE A  92      13.932   3.745 -17.670  1.00 67.88           C  
ATOM   1436  HB  ILE A  92      13.358   4.430 -18.293  1.00 67.88           H  
ATOM   1437  O   ILE A  92      16.729   5.255 -18.256  1.00 67.88           O  
ATOM   1438  CG1 ILE A  92      14.229   4.437 -16.322  1.00 67.88           C  
ATOM   1439 HG12 ILE A  92      14.817   5.339 -16.493  1.00 67.88           H  
ATOM   1440 HG13 ILE A  92      14.812   3.766 -15.692  1.00 67.88           H  
ATOM   1441  CG2 ILE A  92      13.104   2.458 -17.488  1.00 67.88           C  
ATOM   1442 HG21 ILE A  92      12.095   2.681 -17.140  1.00 67.88           H  
ATOM   1443 HG22 ILE A  92      13.008   1.944 -18.444  1.00 67.88           H  
ATOM   1444 HG23 ILE A  92      13.592   1.783 -16.784  1.00 67.88           H  
ATOM   1445  CD1 ILE A  92      12.979   4.827 -15.535  1.00 67.88           C  
ATOM   1446 HD11 ILE A  92      12.278   3.997 -15.455  1.00 67.88           H  
ATOM   1447 HD12 ILE A  92      13.290   5.053 -14.515  1.00 67.88           H  
ATOM   1448 HD13 ILE A  92      12.482   5.675 -16.005  1.00 67.88           H  
ATOM   1449  N   SER A  93      15.755   4.911 -20.249  1.00 67.98           N  
ATOM   1450  H   SER A  93      15.170   4.304 -20.806  1.00 67.98           H  
ATOM   1451  CA  SER A  93      16.340   6.107 -20.858  1.00 67.98           C  
ATOM   1452  HA  SER A  93      17.423   6.026 -20.771  1.00 67.98           H  
ATOM   1453  C   SER A  93      15.887   7.382 -20.127  1.00 67.98           C  
ATOM   1454  CB  SER A  93      15.984   6.161 -22.347  1.00 67.98           C  
ATOM   1455  HB2 SER A  93      16.290   5.233 -22.829  1.00 67.98           H  
ATOM   1456  HB3 SER A  93      16.515   6.991 -22.814  1.00 67.98           H  
ATOM   1457  O   SER A  93      14.822   7.426 -19.513  1.00 67.98           O  
ATOM   1458  OG  SER A  93      14.592   6.343 -22.515  1.00 67.98           O  
ATOM   1459  HG  SER A  93      14.213   5.473 -22.373  1.00 67.98           H  
ATOM   1460  N   ALA A  94      16.644   8.482 -20.222  1.00 66.67           N  
ATOM   1461  H   ALA A  94      17.549   8.407 -20.664  1.00 66.67           H  
ATOM   1462  CA  ALA A  94      16.249   9.752 -19.591  1.00 66.67           C  
ATOM   1463  HA  ALA A  94      16.182   9.595 -18.515  1.00 66.67           H  
ATOM   1464  C   ALA A  94      14.871  10.261 -20.071  1.00 66.67           C  
ATOM   1465  CB  ALA A  94      17.338  10.796 -19.865  1.00 66.67           C  
ATOM   1466  HB1 ALA A  94      18.291  10.446 -19.467  1.00 66.67           H  
ATOM   1467  HB2 ALA A  94      17.075  11.732 -19.372  1.00 66.67           H  
ATOM   1468  HB3 ALA A  94      17.434  10.969 -20.937  1.00 66.67           H  
ATOM   1469  O   ALA A  94      14.136  10.889 -19.310  1.00 66.67           O  
ATOM   1470  N   ALA A  95      14.505   9.976 -21.325  1.00 70.21           N  
ATOM   1471  H   ALA A  95      15.111   9.384 -21.875  1.00 70.21           H  
ATOM   1472  CA  ALA A  95      13.189  10.303 -21.869  1.00 70.21           C  
ATOM   1473  HA  ALA A  95      12.959  11.344 -21.640  1.00 70.21           H  
ATOM   1474  C   ALA A  95      12.076   9.440 -21.250  1.00 70.21           C  
ATOM   1475  CB  ALA A  95      13.245  10.137 -23.391  1.00 70.21           C  
ATOM   1476  HB1 ALA A  95      12.278  10.398 -23.821  1.00 70.21           H  
ATOM   1477  HB2 ALA A  95      13.477   9.102 -23.645  1.00 70.21           H  
ATOM   1478  HB3 ALA A  95      14.010  10.791 -23.809  1.00 70.21           H  
ATOM   1479  O   ALA A  95      10.994   9.946 -20.962  1.00 70.21           O  
ATOM   1480  N   GLU A  96      12.343   8.157 -21.008  1.00 72.28           N  
ATOM   1481  H   GLU A  96      13.250   7.785 -21.251  1.00 72.28           H  
ATOM   1482  CA  GLU A  96      11.422   7.248 -20.320  1.00 72.28           C  
ATOM   1483  HA  GLU A  96      10.427   7.331 -20.757  1.00 72.28           H  
ATOM   1484  C   GLU A  96      11.281   7.582 -18.838  1.00 72.28           C  
ATOM   1485  CB  GLU A  96      11.923   5.816 -20.497  1.00 72.28           C  
ATOM   1486  HB2 GLU A  96      13.005   5.798 -20.367  1.00 72.28           H  
ATOM   1487  HB3 GLU A  96      11.490   5.174 -19.731  1.00 72.28           H  
ATOM   1488  O   GLU A  96      10.163   7.623 -18.329  1.00 72.28           O  
ATOM   1489  CG  GLU A  96      11.525   5.303 -21.886  1.00 72.28           C  
ATOM   1490  HG2 GLU A  96      10.440   5.200 -21.919  1.00 72.28           H  
ATOM   1491  HG3 GLU A  96      11.808   6.032 -22.645  1.00 72.28           H  
ATOM   1492  CD  GLU A  96      12.187   3.971 -22.221  1.00 72.28           C  
ATOM   1493  OE1 GLU A  96      11.462   3.126 -22.816  1.00 72.28           O  
ATOM   1494  OE2 GLU A  96      13.402   3.886 -21.937  1.00 72.28           O  
ATOM   1495  N   ALA A  97      12.386   7.922 -18.173  1.00 71.89           N  
ATOM   1496  H   ALA A  97      13.274   7.803 -18.639  1.00 71.89           H  
ATOM   1497  CA  ALA A  97      12.385   8.470 -16.823  1.00 71.89           C  
ATOM   1498  HA  ALA A  97      11.935   7.747 -16.142  1.00 71.89           H  
ATOM   1499  C   ALA A  97      11.546   9.754 -16.734  1.00 71.89           C  
ATOM   1500  CB  ALA A  97      13.843   8.706 -16.412  1.00 71.89           C  
ATOM   1501  HB1 ALA A  97      14.314   9.415 -17.093  1.00 71.89           H  
ATOM   1502  HB2 ALA A  97      14.394   7.766 -16.441  1.00 71.89           H  
ATOM   1503  HB3 ALA A  97      13.889   9.114 -15.402  1.00 71.89           H  
ATOM   1504  O   ALA A  97      10.774   9.920 -15.793  1.00 71.89           O  
ATOM   1505  N   ALA A  98      11.628  10.630 -17.741  1.00 74.56           N  
ATOM   1506  H   ALA A  98      12.322  10.474 -18.458  1.00 74.56           H  
ATOM   1507  CA  ALA A  98      10.812  11.841 -17.812  1.00 74.56           C  
ATOM   1508  HA  ALA A  98      10.886  12.344 -16.848  1.00 74.56           H  
ATOM   1509  C   ALA A  98       9.319  11.562 -18.077  1.00 74.56           C  
ATOM   1510  CB  ALA A  98      11.403  12.773 -18.874  1.00 74.56           C  
ATOM   1511  HB1 ALA A  98      12.456  12.954 -18.661  1.00 74.56           H  
ATOM   1512  HB2 ALA A  98      11.304  12.325 -19.863  1.00 74.56           H  
ATOM   1513  HB3 ALA A  98      10.868  13.723 -18.857  1.00 74.56           H  
ATOM   1514  O   ALA A  98       8.466  12.391 -17.763  1.00 74.56           O  
ATOM   1515  N   ALA A  99       8.994  10.406 -18.658  1.00 80.56           N  
ATOM   1516  H   ALA A  99       9.741   9.771 -18.899  1.00 80.56           H  
ATOM   1517  CA  ALA A  99       7.629   9.965 -18.927  1.00 80.56           C  
ATOM   1518  HA  ALA A  99       6.984  10.841 -18.987  1.00 80.56           H  
ATOM   1519  C   ALA A  99       7.055   9.073 -17.814  1.00 80.56           C  
ATOM   1520  CB  ALA A  99       7.611   9.274 -20.297  1.00 80.56           C  
ATOM   1521  HB1 ALA A  99       6.590   9.005 -20.565  1.00 80.56           H  
ATOM   1522  HB2 ALA A  99       8.019   9.944 -21.054  1.00 80.56           H  
ATOM   1523  HB3 ALA A  99       8.219   8.370 -20.258  1.00 80.56           H  
ATOM   1524  O   ALA A  99       5.951   8.543 -17.983  1.00 80.56           O  
ATOM   1525  N   ALA A 100       7.781   8.898 -16.704  1.00 85.04           N  
ATOM   1526  H   ALA A 100       8.671   9.369 -16.617  1.00 85.04           H  
ATOM   1527  CA  ALA A 100       7.437   7.933 -15.680  1.00 85.04           C  
ATOM   1528  HA  ALA A 100       7.349   6.975 -16.192  1.00 85.04           H  
ATOM   1529  C   ALA A 100       6.092   8.266 -15.016  1.00 85.04           C  
ATOM   1530  CB  ALA A 100       8.587   7.805 -14.674  1.00 85.04           C  
ATOM   1531  HB1 ALA A 100       8.382   6.990 -13.980  1.00 85.04           H  
ATOM   1532  HB2 ALA A 100       9.510   7.575 -15.206  1.00 85.04           H  
ATOM   1533  HB3 ALA A 100       8.711   8.739 -14.126  1.00 85.04           H  
ATOM   1534  O   ALA A 100       5.834   9.396 -14.579  1.00 85.04           O  
ATOM   1535  N   LYS A 101       5.234   7.251 -14.904  1.00 91.90           N  
ATOM   1536  H   LYS A 101       5.541   6.351 -15.245  1.00 91.90           H  
ATOM   1537  CA  LYS A 101       3.930   7.333 -14.244  1.00 91.90           C  
ATOM   1538  HA  LYS A 101       3.855   8.300 -13.746  1.00 91.90           H  
ATOM   1539  C   LYS A 101       3.794   6.265 -13.178  1.00 91.90           C  
ATOM   1540  CB  LYS A 101       2.780   7.215 -15.250  1.00 91.90           C  
ATOM   1541  HB2 LYS A 101       2.863   6.265 -15.778  1.00 91.90           H  
ATOM   1542  HB3 LYS A 101       1.835   7.221 -14.707  1.00 91.90           H  
ATOM   1543  O   LYS A 101       4.272   5.148 -13.339  1.00 91.90           O  
ATOM   1544  CG  LYS A 101       2.766   8.363 -16.260  1.00 91.90           C  
ATOM   1545  HG2 LYS A 101       3.712   8.389 -16.800  1.00 91.90           H  
ATOM   1546  HG3 LYS A 101       2.627   9.309 -15.736  1.00 91.90           H  
ATOM   1547  CD  LYS A 101       1.634   8.150 -17.262  1.00 91.90           C  
ATOM   1548  HD2 LYS A 101       1.761   7.176 -17.734  1.00 91.90           H  
ATOM   1549  HD3 LYS A 101       0.677   8.180 -16.741  1.00 91.90           H  
ATOM   1550  CE  LYS A 101       1.701   9.248 -18.320  1.00 91.90           C  
ATOM   1551  HE2 LYS A 101       1.552  10.213 -17.835  1.00 91.90           H  
ATOM   1552  HE3 LYS A 101       2.702   9.238 -18.750  1.00 91.90           H  
ATOM   1553  NZ  LYS A 101       0.684   9.011 -19.369  1.00 91.90           N  
ATOM   1554  HZ1 LYS A 101      -0.243   9.019 -18.968  1.00 91.90           H  
ATOM   1555  HZ2 LYS A 101       0.757   9.709 -20.096  1.00 91.90           H  
ATOM   1556  HZ3 LYS A 101       0.848   8.100 -19.775  1.00 91.90           H  
ATOM   1557  N   MET A 102       3.047   6.594 -12.134  1.00 94.29           N  
ATOM   1558  H   MET A 102       2.697   7.541 -12.089  1.00 94.29           H  
ATOM   1559  CA  MET A 102       2.529   5.622 -11.184  1.00 94.29           C  
ATOM   1560  HA  MET A 102       2.822   4.618 -11.492  1.00 94.29           H  
ATOM   1561  C   MET A 102       1.004   5.701 -11.185  1.00 94.29           C  
ATOM   1562  CB  MET A 102       3.132   5.869  -9.799  1.00 94.29           C  
ATOM   1563  HB2 MET A 102       4.219   5.907  -9.874  1.00 94.29           H  
ATOM   1564  HB3 MET A 102       2.776   6.823  -9.411  1.00 94.29           H  
ATOM   1565  O   MET A 102       0.433   6.754 -10.894  1.00 94.29           O  
ATOM   1566  CG  MET A 102       2.749   4.733  -8.847  1.00 94.29           C  
ATOM   1567  HG2 MET A 102       3.215   3.815  -9.204  1.00 94.29           H  
ATOM   1568  HG3 MET A 102       1.670   4.583  -8.870  1.00 94.29           H  
ATOM   1569  SD  MET A 102       3.237   4.988  -7.124  1.00 94.29           S  
ATOM   1570  CE  MET A 102       2.091   6.314  -6.754  1.00 94.29           C  
ATOM   1571  HE1 MET A 102       2.491   7.245  -7.156  1.00 94.29           H  
ATOM   1572  HE2 MET A 102       1.949   6.363  -5.674  1.00 94.29           H  
ATOM   1573  HE3 MET A 102       1.129   6.115  -7.226  1.00 94.29           H  
ATOM   1574  N   ARG A 103       0.342   4.589 -11.502  1.00 96.36           N  
ATOM   1575  H   ARG A 103       0.885   3.764 -11.714  1.00 96.36           H  
ATOM   1576  CA  ARG A 103      -1.111   4.433 -11.394  1.00 96.36           C  
ATOM   1577  HA  ARG A 103      -1.582   5.414 -11.327  1.00 96.36           H  
ATOM   1578  C   ARG A 103      -1.441   3.674 -10.122  1.00 96.36           C  
ATOM   1579  CB  ARG A 103      -1.684   3.714 -12.620  1.00 96.36           C  
ATOM   1580  HB2 ARG A 103      -2.757   3.586 -12.475  1.00 96.36           H  
ATOM   1581  HB3 ARG A 103      -1.231   2.727 -12.712  1.00 96.36           H  
ATOM   1582  O   ARG A 103      -0.861   2.629  -9.851  1.00 96.36           O  
ATOM   1583  CG  ARG A 103      -1.452   4.498 -13.915  1.00 96.36           C  
ATOM   1584  HG2 ARG A 103      -0.388   4.505 -14.152  1.00 96.36           H  
ATOM   1585  HG3 ARG A 103      -1.799   5.524 -13.791  1.00 96.36           H  
ATOM   1586  CD  ARG A 103      -2.222   3.836 -15.057  1.00 96.36           C  
ATOM   1587  HD2 ARG A 103      -1.919   2.790 -15.105  1.00 96.36           H  
ATOM   1588  HD3 ARG A 103      -3.290   3.878 -14.842  1.00 96.36           H  
ATOM   1589  NE  ARG A 103      -1.955   4.517 -16.334  1.00 96.36           N  
ATOM   1590  HE  ARG A 103      -1.863   5.523 -16.312  1.00 96.36           H  
ATOM   1591  NH1 ARG A 103      -1.976   2.662 -17.687  1.00 96.36           N  
ATOM   1592 HH11 ARG A 103      -1.215   2.253 -18.210  1.00 96.36           H  
ATOM   1593 HH12 ARG A 103      -2.259   2.119 -16.884  1.00 96.36           H  
ATOM   1594  NH2 ARG A 103      -1.309   4.587 -18.510  1.00 96.36           N  
ATOM   1595 HH21 ARG A 103      -0.351   4.835 -18.310  1.00 96.36           H  
ATOM   1596 HH22 ARG A 103      -1.290   4.010 -19.339  1.00 96.36           H  
ATOM   1597  CZ  ARG A 103      -1.788   3.932 -17.500  1.00 96.36           C  
ATOM   1598  N   VAL A 104      -2.387   4.196  -9.357  1.00 98.05           N  
ATOM   1599  H   VAL A 104      -2.773   5.089  -9.627  1.00 98.05           H  
ATOM   1600  CA  VAL A 104      -2.911   3.577  -8.141  1.00 98.05           C  
ATOM   1601  HA  VAL A 104      -2.405   2.630  -7.958  1.00 98.05           H  
ATOM   1602  C   VAL A 104      -4.387   3.311  -8.373  1.00 98.05           C  
ATOM   1603  CB  VAL A 104      -2.694   4.473  -6.908  1.00 98.05           C  
ATOM   1604  HB  VAL A 104      -3.278   5.387  -7.012  1.00 98.05           H  
ATOM   1605  O   VAL A 104      -5.171   4.253  -8.466  1.00 98.05           O  
ATOM   1606  CG1 VAL A 104      -3.134   3.754  -5.629  1.00 98.05           C  
ATOM   1607 HG11 VAL A 104      -2.989   4.405  -4.767  1.00 98.05           H  
ATOM   1608 HG12 VAL A 104      -2.552   2.842  -5.493  1.00 98.05           H  
ATOM   1609 HG13 VAL A 104      -4.191   3.496  -5.686  1.00 98.05           H  
ATOM   1610  CG2 VAL A 104      -1.222   4.870  -6.758  1.00 98.05           C  
ATOM   1611 HG21 VAL A 104      -0.915   5.456  -7.624  1.00 98.05           H  
ATOM   1612 HG22 VAL A 104      -0.596   3.981  -6.680  1.00 98.05           H  
ATOM   1613 HG23 VAL A 104      -1.095   5.491  -5.871  1.00 98.05           H  
ATOM   1614  N   ARG A 105      -4.767   2.040  -8.480  1.00 98.45           N  
ATOM   1615  H   ARG A 105      -4.059   1.328  -8.368  1.00 98.45           H  
ATOM   1616  CA  ARG A 105      -6.169   1.618  -8.520  1.00 98.45           C  
ATOM   1617  HA  ARG A 105      -6.792   2.460  -8.820  1.00 98.45           H  
ATOM   1618  C   ARG A 105      -6.609   1.206  -7.133  1.00 98.45           C  
ATOM   1619  CB  ARG A 105      -6.403   0.492  -9.524  1.00 98.45           C  
ATOM   1620  HB2 ARG A 105      -5.737  -0.344  -9.311  1.00 98.45           H  
ATOM   1621  HB3 ARG A 105      -7.435   0.152  -9.436  1.00 98.45           H  
ATOM   1622  O   ARG A 105      -5.959   0.386  -6.485  1.00 98.45           O  
ATOM   1623  CG  ARG A 105      -6.167   0.982 -10.948  1.00 98.45           C  
ATOM   1624  HG2 ARG A 105      -5.126   1.280 -11.073  1.00 98.45           H  
ATOM   1625  HG3 ARG A 105      -6.813   1.837 -11.145  1.00 98.45           H  
ATOM   1626  CD  ARG A 105      -6.500  -0.129 -11.935  1.00 98.45           C  
ATOM   1627  HD2 ARG A 105      -5.860  -0.989 -11.739  1.00 98.45           H  
ATOM   1628  HD3 ARG A 105      -7.546  -0.410 -11.816  1.00 98.45           H  
ATOM   1629  NE  ARG A 105      -6.273   0.369 -13.290  1.00 98.45           N  
ATOM   1630  HE  ARG A 105      -6.145   1.366 -13.389  1.00 98.45           H  
ATOM   1631  NH1 ARG A 105      -6.577  -1.562 -14.475  1.00 98.45           N  
ATOM   1632 HH11 ARG A 105      -6.592  -2.038 -15.366  1.00 98.45           H  
ATOM   1633 HH12 ARG A 105      -6.931  -1.979 -13.626  1.00 98.45           H  
ATOM   1634  NH2 ARG A 105      -6.002   0.371 -15.496  1.00 98.45           N  
ATOM   1635 HH21 ARG A 105      -5.931  -0.062 -16.406  1.00 98.45           H  
ATOM   1636 HH22 ARG A 105      -5.889   1.366 -15.366  1.00 98.45           H  
ATOM   1637  CZ  ARG A 105      -6.280  -0.293 -14.417  1.00 98.45           C  
ATOM   1638  N   LEU A 106      -7.710   1.788  -6.704  1.00 98.73           N  
ATOM   1639  H   LEU A 106      -8.174   2.439  -7.321  1.00 98.73           H  
ATOM   1640  CA  LEU A 106      -8.325   1.569  -5.413  1.00 98.73           C  
ATOM   1641  HA  LEU A 106      -7.709   0.908  -4.804  1.00 98.73           H  
ATOM   1642  C   LEU A 106      -9.683   0.939  -5.638  1.00 98.73           C  
ATOM   1643  CB  LEU A 106      -8.493   2.908  -4.693  1.00 98.73           C  
ATOM   1644  HB2 LEU A 106      -9.174   3.526  -5.278  1.00 98.73           H  
ATOM   1645  HB3 LEU A 106      -8.959   2.718  -3.726  1.00 98.73           H  
ATOM   1646  O   LEU A 106     -10.461   1.462  -6.428  1.00 98.73           O  
ATOM   1647  CG  LEU A 106      -7.192   3.687  -4.477  1.00 98.73           C  
ATOM   1648  HG  LEU A 106      -6.674   3.845  -5.423  1.00 98.73           H  
ATOM   1649  CD1 LEU A 106      -7.575   5.045  -3.917  1.00 98.73           C  
ATOM   1650 HD11 LEU A 106      -6.683   5.616  -3.659  1.00 98.73           H  
ATOM   1651 HD12 LEU A 106      -8.148   5.575  -4.677  1.00 98.73           H  
ATOM   1652 HD13 LEU A 106      -8.192   4.927  -3.026  1.00 98.73           H  
ATOM   1653  CD2 LEU A 106      -6.254   2.979  -3.505  1.00 98.73           C  
ATOM   1654 HD21 LEU A 106      -6.769   2.795  -2.562  1.00 98.73           H  
ATOM   1655 HD22 LEU A 106      -5.372   3.593  -3.328  1.00 98.73           H  
ATOM   1656 HD23 LEU A 106      -5.939   2.029  -3.936  1.00 98.73           H  
ATOM   1657  N   ARG A 107      -9.988  -0.133  -4.918  1.00 98.58           N  
ATOM   1658  H   ARG A 107      -9.282  -0.512  -4.303  1.00 98.58           H  
ATOM   1659  CA  ARG A 107     -11.319  -0.734  -4.917  1.00 98.58           C  
ATOM   1660  HA  ARG A 107     -12.025  -0.060  -5.402  1.00 98.58           H  
ATOM   1661  C   ARG A 107     -11.793  -0.921  -3.487  1.00 98.58           C  
ATOM   1662  CB  ARG A 107     -11.283  -2.031  -5.728  1.00 98.58           C  
ATOM   1663  HB2 ARG A 107     -10.525  -2.699  -5.320  1.00 98.58           H  
ATOM   1664  HB3 ARG A 107     -11.020  -1.793  -6.759  1.00 98.58           H  
ATOM   1665  O   ARG A 107     -11.057  -1.461  -2.662  1.00 98.58           O  
ATOM   1666  CG  ARG A 107     -12.635  -2.742  -5.705  1.00 98.58           C  
ATOM   1667  HG2 ARG A 107     -13.416  -2.073  -6.067  1.00 98.58           H  
ATOM   1668  HG3 ARG A 107     -12.866  -3.047  -4.685  1.00 98.58           H  
ATOM   1669  CD  ARG A 107     -12.579  -3.984  -6.586  1.00 98.58           C  
ATOM   1670  HD2 ARG A 107     -12.530  -3.679  -7.631  1.00 98.58           H  
ATOM   1671  HD3 ARG A 107     -11.694  -4.564  -6.326  1.00 98.58           H  
ATOM   1672  NE  ARG A 107     -13.772  -4.792  -6.331  1.00 98.58           N  
ATOM   1673  HE  ARG A 107     -14.242  -4.624  -5.453  1.00 98.58           H  
ATOM   1674  NH1 ARG A 107     -13.586  -6.320  -8.017  1.00 98.58           N  
ATOM   1675 HH11 ARG A 107     -13.968  -7.117  -8.507  1.00 98.58           H  
ATOM   1676 HH12 ARG A 107     -12.859  -5.731  -8.397  1.00 98.58           H  
ATOM   1677  NH2 ARG A 107     -15.207  -6.486  -6.461  1.00 98.58           N  
ATOM   1678 HH21 ARG A 107     -15.482  -6.143  -5.551  1.00 98.58           H  
ATOM   1679 HH22 ARG A 107     -15.558  -7.362  -6.821  1.00 98.58           H  
ATOM   1680  CZ  ARG A 107     -14.179  -5.866  -6.949  1.00 98.58           C  
ATOM   1681  N   ASN A 108     -13.013  -0.480  -3.205  1.00 98.47           N  
ATOM   1682  H   ASN A 108     -13.557  -0.056  -3.944  1.00 98.47           H  
ATOM   1683  CA  ASN A 108     -13.641  -0.644  -1.901  1.00 98.47           C  
ATOM   1684  HA  ASN A 108     -12.906  -0.981  -1.169  1.00 98.47           H  
ATOM   1685  C   ASN A 108     -14.740  -1.709  -1.976  1.00 98.47           C  
ATOM   1686  CB  ASN A 108     -14.161   0.720  -1.435  1.00 98.47           C  
ATOM   1687  HB2 ASN A 108     -13.332   1.424  -1.361  1.00 98.47           H  
ATOM   1688  HB3 ASN A 108     -14.873   1.090  -2.172  1.00 98.47           H  
ATOM   1689  O   ASN A 108     -15.804  -1.473  -2.540  1.00 98.47           O  
ATOM   1690  CG  ASN A 108     -14.854   0.653  -0.092  1.00 98.47           C  
ATOM   1691  ND2 ASN A 108     -15.557   1.689   0.280  1.00 98.47           N  
ATOM   1692 HD21 ASN A 108     -15.536   2.526  -0.285  1.00 98.47           H  
ATOM   1693 HD22 ASN A 108     -16.004   1.669   1.186  1.00 98.47           H  
ATOM   1694  OD1 ASN A 108     -14.753  -0.311   0.650  1.00 98.47           O  
ATOM   1695  N   ASP A 109     -14.490  -2.867  -1.370  1.00 97.91           N  
ATOM   1696  H   ASP A 109     -13.627  -2.963  -0.855  1.00 97.91           H  
ATOM   1697  CA  ASP A 109     -15.458  -3.962  -1.245  1.00 97.91           C  
ATOM   1698  HA  ASP A 109     -16.262  -3.815  -1.966  1.00 97.91           H  
ATOM   1699  C   ASP A 109     -16.131  -3.984   0.145  1.00 97.91           C  
ATOM   1700  CB  ASP A 109     -14.777  -5.298  -1.588  1.00 97.91           C  
ATOM   1701  HB2 ASP A 109     -13.892  -5.406  -0.961  1.00 97.91           H  
ATOM   1702  HB3 ASP A 109     -15.455  -6.119  -1.352  1.00 97.91           H  
ATOM   1703  O   ASP A 109     -16.796  -4.956   0.500  1.00 97.91           O  
ATOM   1704  CG  ASP A 109     -14.372  -5.457  -3.058  1.00 97.91           C  
ATOM   1705  OD1 ASP A 109     -15.182  -5.160  -3.973  1.00 97.91           O  
ATOM   1706  OD2 ASP A 109     -13.263  -5.980  -3.307  1.00 97.91           O  
ATOM   1707  N   SER A 110     -15.968  -2.929   0.952  1.00 96.27           N  
ATOM   1708  H   SER A 110     -15.431  -2.147   0.604  1.00 96.27           H  
ATOM   1709  CA  SER A 110     -16.676  -2.767   2.226  1.00 96.27           C  
ATOM   1710  HA  SER A 110     -16.809  -3.755   2.665  1.00 96.27           H  
ATOM   1711  C   SER A 110     -18.072  -2.160   2.044  1.00 96.27           C  
ATOM   1712  CB  SER A 110     -15.842  -1.948   3.218  1.00 96.27           C  
ATOM   1713  HB2 SER A 110     -14.796  -2.248   3.163  1.00 96.27           H  
ATOM   1714  HB3 SER A 110     -16.211  -2.139   4.226  1.00 96.27           H  
ATOM   1715  O   SER A 110     -18.433  -1.660   0.980  1.00 96.27           O  
ATOM   1716  OG  SER A 110     -15.945  -0.568   2.986  1.00 96.27           O  
ATOM   1717  HG  SER A 110     -15.514  -0.388   2.147  1.00 96.27           H  
ATOM   1718  N   SER A 111     -18.871  -2.165   3.112  1.00 95.56           N  
ATOM   1719  H   SER A 111     -18.548  -2.603   3.962  1.00 95.56           H  
ATOM   1720  CA  SER A 111     -20.216  -1.577   3.127  1.00 95.56           C  
ATOM   1721  HA  SER A 111     -20.680  -1.747   2.156  1.00 95.56           H  
ATOM   1722  C   SER A 111     -20.246  -0.063   3.375  1.00 95.56           C  
ATOM   1723  CB  SER A 111     -21.060  -2.296   4.180  1.00 95.56           C  
ATOM   1724  HB2 SER A 111     -21.123  -3.353   3.923  1.00 95.56           H  
ATOM   1725  HB3 SER A 111     -22.068  -1.882   4.196  1.00 95.56           H  
ATOM   1726  O   SER A 111     -21.325   0.527   3.387  1.00 95.56           O  
ATOM   1727  OG  SER A 111     -20.468  -2.170   5.461  1.00 95.56           O  
ATOM   1728  HG  SER A 111     -20.545  -1.260   5.755  1.00 95.56           H  
ATOM   1729  N   THR A 112     -19.099   0.575   3.617  1.00 95.51           N  
ATOM   1730  H   THR A 112     -18.232   0.064   3.532  1.00 95.51           H  
ATOM   1731  CA  THR A 112     -18.997   2.007   3.944  1.00 95.51           C  
ATOM   1732  HA  THR A 112     -19.963   2.481   3.771  1.00 95.51           H  
ATOM   1733  C   THR A 112     -17.961   2.694   3.063  1.00 95.51           C  
ATOM   1734  CB  THR A 112     -18.620   2.232   5.414  1.00 95.51           C  
ATOM   1735  HB  THR A 112     -18.421   3.292   5.573  1.00 95.51           H  
ATOM   1736  O   THR A 112     -16.991   2.050   2.674  1.00 95.51           O  
ATOM   1737  CG2 THR A 112     -19.752   1.802   6.347  1.00 95.51           C  
ATOM   1738 HG21 THR A 112     -19.502   2.091   7.368  1.00 95.51           H  
ATOM   1739 HG22 THR A 112     -20.681   2.290   6.054  1.00 95.51           H  
ATOM   1740 HG23 THR A 112     -19.878   0.720   6.305  1.00 95.51           H  
ATOM   1741  OG1 THR A 112     -17.473   1.492   5.768  1.00 95.51           O  
ATOM   1742  HG1 THR A 112     -16.801   1.636   5.098  1.00 95.51           H  
ATOM   1743  N   PRO A 113     -18.107   3.992   2.750  1.00 97.81           N  
ATOM   1744  CA  PRO A 113     -17.040   4.729   2.086  1.00 97.81           C  
ATOM   1745  HA  PRO A 113     -16.890   4.305   1.093  1.00 97.81           H  
ATOM   1746  C   PRO A 113     -15.730   4.650   2.877  1.00 97.81           C  
ATOM   1747  CB  PRO A 113     -17.536   6.170   1.953  1.00 97.81           C  
ATOM   1748  HB2 PRO A 113     -17.187   6.769   2.794  1.00 97.81           H  
ATOM   1749  HB3 PRO A 113     -17.218   6.617   1.011  1.00 97.81           H  
ATOM   1750  O   PRO A 113     -15.742   4.622   4.110  1.00 97.81           O  
ATOM   1751  CG  PRO A 113     -19.056   6.033   2.027  1.00 97.81           C  
ATOM   1752  HG2 PRO A 113     -19.448   5.787   1.040  1.00 97.81           H  
ATOM   1753  HG3 PRO A 113     -19.525   6.941   2.406  1.00 97.81           H  
ATOM   1754  CD  PRO A 113     -19.258   4.851   2.974  1.00 97.81           C  
ATOM   1755  HD2 PRO A 113     -19.258   5.199   4.007  1.00 97.81           H  
ATOM   1756  HD3 PRO A 113     -20.195   4.346   2.737  1.00 97.81           H  
ATOM   1757  N   VAL A 114     -14.613   4.634   2.156  1.00 98.27           N  
ATOM   1758  H   VAL A 114     -14.686   4.645   1.149  1.00 98.27           H  
ATOM   1759  CA  VAL A 114     -13.266   4.729   2.729  1.00 98.27           C  
ATOM   1760  HA  VAL A 114     -13.343   4.858   3.809  1.00 98.27           H  
ATOM   1761  C   VAL A 114     -12.572   5.965   2.187  1.00 98.27           C  
ATOM   1762  CB  VAL A 114     -12.429   3.461   2.488  1.00 98.27           C  
ATOM   1763  HB  VAL A 114     -11.470   3.585   2.991  1.00 98.27           H  
ATOM   1764  O   VAL A 114     -12.779   6.343   1.034  1.00 98.27           O  
ATOM   1765  CG1 VAL A 114     -13.130   2.243   3.101  1.00 98.27           C  
ATOM   1766 HG11 VAL A 114     -14.037   1.999   2.548  1.00 98.27           H  
ATOM   1767 HG12 VAL A 114     -13.402   2.459   4.134  1.00 98.27           H  
ATOM   1768 HG13 VAL A 114     -12.458   1.385   3.084  1.00 98.27           H  
ATOM   1769  CG2 VAL A 114     -12.154   3.198   1.002  1.00 98.27           C  
ATOM   1770 HG21 VAL A 114     -11.523   2.316   0.888  1.00 98.27           H  
ATOM   1771 HG22 VAL A 114     -13.093   3.043   0.471  1.00 98.27           H  
ATOM   1772 HG23 VAL A 114     -11.624   4.042   0.560  1.00 98.27           H  
ATOM   1773  N   GLU A 115     -11.741   6.593   3.004  1.00 98.49           N  
ATOM   1774  H   GLU A 115     -11.580   6.206   3.923  1.00 98.49           H  
ATOM   1775  CA  GLU A 115     -10.853   7.666   2.576  1.00 98.49           C  
ATOM   1776  HA  GLU A 115     -11.180   8.037   1.604  1.00 98.49           H  
ATOM   1777  C   GLU A 115      -9.441   7.106   2.406  1.00 98.49           C  
ATOM   1778  CB  GLU A 115     -10.943   8.848   3.553  1.00 98.49           C  
ATOM   1779  HB2 GLU A 115     -11.992   9.128   3.649  1.00 98.49           H  
ATOM   1780  HB3 GLU A 115     -10.569   8.557   4.535  1.00 98.49           H  
ATOM   1781  O   GLU A 115      -8.919   6.417   3.282  1.00 98.49           O  
ATOM   1782  CG  GLU A 115     -10.156  10.055   3.032  1.00 98.49           C  
ATOM   1783  HG2 GLU A 115      -9.090   9.874   3.169  1.00 98.49           H  
ATOM   1784  HG3 GLU A 115     -10.333  10.153   1.961  1.00 98.49           H  
ATOM   1785  CD  GLU A 115     -10.576  11.364   3.715  1.00 98.49           C  
ATOM   1786  OE1 GLU A 115      -9.799  11.903   4.529  1.00 98.49           O  
ATOM   1787  OE2 GLU A 115     -11.641  11.893   3.328  1.00 98.49           O  
ATOM   1788  N   VAL A 116      -8.825   7.364   1.255  1.00 98.71           N  
ATOM   1789  H   VAL A 116      -9.322   7.894   0.553  1.00 98.71           H  
ATOM   1790  CA  VAL A 116      -7.462   6.929   0.954  1.00 98.71           C  
ATOM   1791  HA  VAL A 116      -7.067   6.398   1.820  1.00 98.71           H  
ATOM   1792  C   VAL A 116      -6.592   8.152   0.716  1.00 98.71           C  
ATOM   1793  CB  VAL A 116      -7.405   5.941  -0.224  1.00 98.71           C  
ATOM   1794  HB  VAL A 116      -7.700   6.450  -1.142  1.00 98.71           H  
ATOM   1795  O   VAL A 116      -6.788   8.899  -0.246  1.00 98.71           O  
ATOM   1796  CG1 VAL A 116      -5.976   5.405  -0.393  1.00 98.71           C  
ATOM   1797 HG11 VAL A 116      -5.646   4.926   0.529  1.00 98.71           H  
ATOM   1798 HG12 VAL A 116      -5.947   4.677  -1.203  1.00 98.71           H  
ATOM   1799 HG13 VAL A 116      -5.293   6.219  -0.636  1.00 98.71           H  
ATOM   1800  CG2 VAL A 116      -8.339   4.742  -0.007  1.00 98.71           C  
ATOM   1801 HG21 VAL A 116      -8.212   4.011  -0.806  1.00 98.71           H  
ATOM   1802 HG22 VAL A 116      -9.376   5.077  -0.012  1.00 98.71           H  
ATOM   1803 HG23 VAL A 116      -8.123   4.272   0.952  1.00 98.71           H  
ATOM   1804  N   HIS A 117      -5.591   8.332   1.572  1.00 98.65           N  
ATOM   1805  H   HIS A 117      -5.524   7.692   2.351  1.00 98.65           H  
ATOM   1806  CA  HIS A 117      -4.534   9.317   1.392  1.00 98.65           C  
ATOM   1807  HA  HIS A 117      -4.900  10.118   0.749  1.00 98.65           H  
ATOM   1808  C   HIS A 117      -3.330   8.660   0.736  1.00 98.65           C  
ATOM   1809  CB  HIS A 117      -4.123   9.950   2.717  1.00 98.65           C  
ATOM   1810  HB2 HIS A 117      -3.466  10.794   2.507  1.00 98.65           H  
ATOM   1811  HB3 HIS A 117      -3.553   9.228   3.302  1.00 98.65           H  
ATOM   1812  O   HIS A 117      -2.729   7.740   1.287  1.00 98.65           O  
ATOM   1813  CG  HIS A 117      -5.277  10.430   3.540  1.00 98.65           C  
ATOM   1814  CD2 HIS A 117      -5.859   9.763   4.582  1.00 98.65           C  
ATOM   1815  HD2 HIS A 117      -5.600   8.783   4.955  1.00 98.65           H  
ATOM   1816  ND1 HIS A 117      -5.935  11.628   3.389  1.00 98.65           N  
ATOM   1817  HD1 HIS A 117      -5.872  12.251   2.597  1.00 98.65           H  
ATOM   1818  CE1 HIS A 117      -6.876  11.693   4.346  1.00 98.65           C  
ATOM   1819  HE1 HIS A 117      -7.586  12.496   4.481  1.00 98.65           H  
ATOM   1820  NE2 HIS A 117      -6.840  10.591   5.102  1.00 98.65           N  
ATOM   1821  N   ILE A 118      -2.950   9.164  -0.427  1.00 98.51           N  
ATOM   1822  H   ILE A 118      -3.495   9.925  -0.808  1.00 98.51           H  
ATOM   1823  CA  ILE A 118      -1.818   8.688  -1.206  1.00 98.51           C  
ATOM   1824  HA  ILE A 118      -1.427   7.776  -0.755  1.00 98.51           H  
ATOM   1825  C   ILE A 118      -0.741   9.766  -1.170  1.00 98.51           C  
ATOM   1826  CB  ILE A 118      -2.240   8.362  -2.652  1.00 98.51           C  
ATOM   1827  HB  ILE A 118      -2.459   9.303  -3.157  1.00 98.51           H  
ATOM   1828  O   ILE A 118      -1.005  10.920  -1.514  1.00 98.51           O  
ATOM   1829  CG1 ILE A 118      -3.504   7.476  -2.746  1.00 98.51           C  
ATOM   1830 HG12 ILE A 118      -3.275   6.458  -2.432  1.00 98.51           H  
ATOM   1831 HG13 ILE A 118      -4.290   7.861  -2.097  1.00 98.51           H  
ATOM   1832  CG2 ILE A 118      -1.048   7.681  -3.348  1.00 98.51           C  
ATOM   1833 HG21 ILE A 118      -0.199   8.363  -3.388  1.00 98.51           H  
ATOM   1834 HG22 ILE A 118      -0.752   6.790  -2.795  1.00 98.51           H  
ATOM   1835 HG23 ILE A 118      -1.296   7.400  -4.372  1.00 98.51           H  
ATOM   1836  CD1 ILE A 118      -4.092   7.455  -4.160  1.00 98.51           C  
ATOM   1837 HD11 ILE A 118      -4.334   8.473  -4.465  1.00 98.51           H  
ATOM   1838 HD12 ILE A 118      -5.007   6.863  -4.167  1.00 98.51           H  
ATOM   1839 HD13 ILE A 118      -3.395   7.014  -4.872  1.00 98.51           H  
ATOM   1840  N   LYS A 119       0.479   9.397  -0.788  1.00 97.94           N  
ATOM   1841  H   LYS A 119       0.607   8.436  -0.505  1.00 97.94           H  
ATOM   1842  CA  LYS A 119       1.659  10.260  -0.876  1.00 97.94           C  
ATOM   1843  HA  LYS A 119       1.373  11.207  -1.333  1.00 97.94           H  
ATOM   1844  C   LYS A 119       2.710   9.623  -1.773  1.00 97.94           C  
ATOM   1845  CB  LYS A 119       2.201  10.556   0.522  1.00 97.94           C  
ATOM   1846  HB2 LYS A 119       2.506   9.616   0.981  1.00 97.94           H  
ATOM   1847  HB3 LYS A 119       1.414  11.004   1.130  1.00 97.94           H  
ATOM   1848  O   LYS A 119       3.045   8.454  -1.602  1.00 97.94           O  
ATOM   1849  CG  LYS A 119       3.408  11.503   0.465  1.00 97.94           C  
ATOM   1850  HG2 LYS A 119       3.096  12.484   0.109  1.00 97.94           H  
ATOM   1851  HG3 LYS A 119       4.162  11.105  -0.215  1.00 97.94           H  
ATOM   1852  CD  LYS A 119       4.052  11.625   1.841  1.00 97.94           C  
ATOM   1853  HD2 LYS A 119       3.362  12.091   2.544  1.00 97.94           H  
ATOM   1854  HD3 LYS A 119       4.301  10.622   2.186  1.00 97.94           H  
ATOM   1855  CE  LYS A 119       5.335  12.442   1.704  1.00 97.94           C  
ATOM   1856  HE2 LYS A 119       5.885  12.067   0.841  1.00 97.94           H  
ATOM   1857  HE3 LYS A 119       5.091  13.483   1.490  1.00 97.94           H  
ATOM   1858  NZ  LYS A 119       6.171  12.314   2.918  1.00 97.94           N  
ATOM   1859  HZ1 LYS A 119       7.042  12.806   2.780  1.00 97.94           H  
ATOM   1860  HZ2 LYS A 119       5.690  12.662   3.735  1.00 97.94           H  
ATOM   1861  HZ3 LYS A 119       6.376  11.336   3.062  1.00 97.94           H  
ATOM   1862  N   VAL A 120       3.254  10.421  -2.687  1.00 95.03           N  
ATOM   1863  H   VAL A 120       2.926  11.374  -2.736  1.00 95.03           H  
ATOM   1864  CA  VAL A 120       4.219   9.995  -3.705  1.00 95.03           C  
ATOM   1865  HA  VAL A 120       4.724   9.085  -3.382  1.00 95.03           H  
ATOM   1866  C   VAL A 120       5.243  11.104  -3.894  1.00 95.03           C  
ATOM   1867  CB  VAL A 120       3.508   9.719  -5.037  1.00 95.03           C  
ATOM   1868  HB  VAL A 120       3.168  10.658  -5.474  1.00 95.03           H  
ATOM   1869  O   VAL A 120       4.918  12.175  -4.405  1.00 95.03           O  
ATOM   1870  CG1 VAL A 120       4.475   9.050  -6.007  1.00 95.03           C  
ATOM   1871 HG11 VAL A 120       3.982   8.915  -6.970  1.00 95.03           H  
ATOM   1872 HG12 VAL A 120       4.792   8.080  -5.624  1.00 95.03           H  
ATOM   1873 HG13 VAL A 120       5.343   9.691  -6.158  1.00 95.03           H  
ATOM   1874  CG2 VAL A 120       2.281   8.839  -4.838  1.00 95.03           C  
ATOM   1875 HG21 VAL A 120       1.543   9.373  -4.239  1.00 95.03           H  
ATOM   1876 HG22 VAL A 120       2.555   7.904  -4.350  1.00 95.03           H  
ATOM   1877 HG23 VAL A 120       1.799   8.679  -5.803  1.00 95.03           H  
ATOM   1878  N   GLY A 121       6.473  10.882  -3.431  1.00 90.75           N  
ATOM   1879  H   GLY A 121       6.717   9.961  -3.096  1.00 90.75           H  
ATOM   1880  CA  GLY A 121       7.445  11.964  -3.284  1.00 90.75           C  
ATOM   1881  HA2 GLY A 121       7.726  12.331  -4.271  1.00 90.75           H  
ATOM   1882  HA3 GLY A 121       8.341  11.594  -2.786  1.00 90.75           H  
ATOM   1883  C   GLY A 121       6.858  13.111  -2.449  1.00 90.75           C  
ATOM   1884  O   GLY A 121       6.493  12.920  -1.284  1.00 90.75           O  
ATOM   1885  N   ASP A 122       6.730  14.281  -3.074  1.00 91.55           N  
ATOM   1886  H   ASP A 122       7.053  14.351  -4.028  1.00 91.55           H  
ATOM   1887  CA  ASP A 122       6.151  15.487  -2.468  1.00 91.55           C  
ATOM   1888  HA  ASP A 122       6.278  15.436  -1.387  1.00 91.55           H  
ATOM   1889  C   ASP A 122       4.645  15.651  -2.743  1.00 91.55           C  
ATOM   1890  CB  ASP A 122       6.926  16.717  -2.963  1.00 91.55           C  
ATOM   1891  HB2 ASP A 122       6.769  16.826  -4.036  1.00 91.55           H  
ATOM   1892  HB3 ASP A 122       6.534  17.607  -2.471  1.00 91.55           H  
ATOM   1893  O   ASP A 122       3.982  16.457  -2.087  1.00 91.55           O  
ATOM   1894  CG  ASP A 122       8.423  16.616  -2.668  1.00 91.55           C  
ATOM   1895  OD1 ASP A 122       8.764  16.282  -1.510  1.00 91.55           O  
ATOM   1896  OD2 ASP A 122       9.203  16.847  -3.622  1.00 91.55           O  
ATOM   1897  N   GLU A 123       4.082  14.893  -3.691  1.00 95.55           N  
ATOM   1898  H   GLU A 123       4.620  14.141  -4.097  1.00 95.55           H  
ATOM   1899  CA  GLU A 123       2.666  14.977  -4.050  1.00 95.55           C  
ATOM   1900  HA  GLU A 123       2.380  16.027  -3.994  1.00 95.55           H  
ATOM   1901  C   GLU A 123       1.805  14.201  -3.046  1.00 95.55           C  
ATOM   1902  CB  GLU A 123       2.433  14.522  -5.505  1.00 95.55           C  
ATOM   1903  HB2 GLU A 123       3.192  14.987  -6.134  1.00 95.55           H  
ATOM   1904  HB3 GLU A 123       2.540  13.439  -5.570  1.00 95.55           H  
ATOM   1905  O   GLU A 123       2.168  13.118  -2.577  1.00 95.55           O  
ATOM   1906  CG  GLU A 123       1.041  14.941  -6.025  1.00 95.55           C  
ATOM   1907  HG2 GLU A 123       0.937  16.019  -5.904  1.00 95.55           H  
ATOM   1908  HG3 GLU A 123       0.278  14.466  -5.408  1.00 95.55           H  
ATOM   1909  CD  GLU A 123       0.774  14.581  -7.500  1.00 95.55           C  
ATOM   1910  OE1 GLU A 123      -0.423  14.538  -7.884  1.00 95.55           O  
ATOM   1911  OE2 GLU A 123       1.736  14.328  -8.252  1.00 95.55           O  
ATOM   1912  N   LYS A 124       0.636  14.760  -2.720  1.00 97.43           N  
ATOM   1913  H   LYS A 124       0.380  15.622  -3.180  1.00 97.43           H  
ATOM   1914  CA  LYS A 124      -0.380  14.130  -1.876  1.00 97.43           C  
ATOM   1915  HA  LYS A 124      -0.131  13.078  -1.741  1.00 97.43           H  
ATOM   1916  C   LYS A 124      -1.734  14.214  -2.563  1.00 97.43           C  
ATOM   1917  CB  LYS A 124      -0.455  14.803  -0.502  1.00 97.43           C  
ATOM   1918  HB2 LYS A 124      -0.680  15.861  -0.641  1.00 97.43           H  
ATOM   1919  HB3 LYS A 124      -1.273  14.351   0.060  1.00 97.43           H  
ATOM   1920  O   LYS A 124      -2.087  15.271  -3.084  1.00 97.43           O  
ATOM   1921  CG  LYS A 124       0.836  14.660   0.312  1.00 97.43           C  
ATOM   1922  HG2 LYS A 124       1.669  15.106  -0.231  1.00 97.43           H  
ATOM   1923  HG3 LYS A 124       1.039  13.603   0.485  1.00 97.43           H  
ATOM   1924  CD  LYS A 124       0.666  15.379   1.652  1.00 97.43           C  
ATOM   1925  HD2 LYS A 124       0.379  16.413   1.461  1.00 97.43           H  
ATOM   1926  HD3 LYS A 124      -0.123  14.889   2.222  1.00 97.43           H  
ATOM   1927  CE  LYS A 124       1.975  15.353   2.440  1.00 97.43           C  
ATOM   1928  HE2 LYS A 124       2.754  15.794   1.819  1.00 97.43           H  
ATOM   1929  HE3 LYS A 124       2.238  14.314   2.637  1.00 97.43           H  
ATOM   1930  NZ  LYS A 124       1.830  16.111   3.707  1.00 97.43           N  
ATOM   1931  HZ1 LYS A 124       2.695  16.123   4.228  1.00 97.43           H  
ATOM   1932  HZ2 LYS A 124       1.103  15.703   4.277  1.00 97.43           H  
ATOM   1933  HZ3 LYS A 124       1.566  17.065   3.504  1.00 97.43           H  
ATOM   1934  N   ARG A 125      -2.510  13.135  -2.510  1.00 98.01           N  
ATOM   1935  H   ARG A 125      -2.134  12.306  -2.073  1.00 98.01           H  
ATOM   1936  CA  ARG A 125      -3.910  13.106  -2.944  1.00 98.01           C  
ATOM   1937  HA  ARG A 125      -4.286  14.127  -3.012  1.00 98.01           H  
ATOM   1938  C   ARG A 125      -4.758  12.387  -1.911  1.00 98.01           C  
ATOM   1939  CB  ARG A 125      -4.039  12.449  -4.324  1.00 98.01           C  
ATOM   1940  HB2 ARG A 125      -5.097  12.362  -4.569  1.00 98.01           H  
ATOM   1941  HB3 ARG A 125      -3.607  11.448  -4.300  1.00 98.01           H  
ATOM   1942  O   ARG A 125      -4.325  11.384  -1.361  1.00 98.01           O  
ATOM   1943  CG  ARG A 125      -3.346  13.293  -5.403  1.00 98.01           C  
ATOM   1944  HG2 ARG A 125      -3.688  14.326  -5.341  1.00 98.01           H  
ATOM   1945  HG3 ARG A 125      -2.266  13.265  -5.261  1.00 98.01           H  
ATOM   1946  CD  ARG A 125      -3.683  12.746  -6.782  1.00 98.01           C  
ATOM   1947  HD2 ARG A 125      -4.761  12.792  -6.938  1.00 98.01           H  
ATOM   1948  HD3 ARG A 125      -3.343  11.711  -6.814  1.00 98.01           H  
ATOM   1949  NE  ARG A 125      -2.977  13.479  -7.834  1.00 98.01           N  
ATOM   1950  HE  ARG A 125      -2.117  13.945  -7.584  1.00 98.01           H  
ATOM   1951  NH1 ARG A 125      -4.139  12.693  -9.657  1.00 98.01           N  
ATOM   1952 HH11 ARG A 125      -4.878  12.364  -9.051  1.00 98.01           H  
ATOM   1953 HH12 ARG A 125      -4.151  12.556 -10.658  1.00 98.01           H  
ATOM   1954  NH2 ARG A 125      -2.181  13.746  -9.904  1.00 98.01           N  
ATOM   1955 HH21 ARG A 125      -1.388  14.132  -9.412  1.00 98.01           H  
ATOM   1956 HH22 ARG A 125      -2.006  13.242 -10.762  1.00 98.01           H  
ATOM   1957  CZ  ARG A 125      -3.119  13.310  -9.128  1.00 98.01           C  
ATOM   1958  N   THR A 126      -5.959  12.894  -1.683  1.00 98.28           N  
ATOM   1959  H   THR A 126      -6.256  13.703  -2.209  1.00 98.28           H  
ATOM   1960  CA  THR A 126      -6.983  12.232  -0.874  1.00 98.28           C  
ATOM   1961  HA  THR A 126      -6.593  11.309  -0.445  1.00 98.28           H  
ATOM   1962  C   THR A 126      -8.143  11.897  -1.793  1.00 98.28           C  
ATOM   1963  CB  THR A 126      -7.462  13.120   0.279  1.00 98.28           C  
ATOM   1964  HB  THR A 126      -7.917  14.024  -0.124  1.00 98.28           H  
ATOM   1965  O   THR A 126      -8.569  12.755  -2.569  1.00 98.28           O  
ATOM   1966  CG2 THR A 126      -8.477  12.408   1.166  1.00 98.28           C  
ATOM   1967 HG21 THR A 126      -9.405  12.236   0.621  1.00 98.28           H  
ATOM   1968 HG22 THR A 126      -8.717  13.016   2.038  1.00 98.28           H  
ATOM   1969 HG23 THR A 126      -8.080  11.449   1.498  1.00 98.28           H  
ATOM   1970  OG1 THR A 126      -6.388  13.492   1.119  1.00 98.28           O  
ATOM   1971  HG1 THR A 126      -6.795  14.028   1.804  1.00 98.28           H  
ATOM   1972  N   VAL A 127      -8.635  10.666  -1.725  1.00 98.16           N  
ATOM   1973  H   VAL A 127      -8.214  10.003  -1.090  1.00 98.16           H  
ATOM   1974  CA  VAL A 127      -9.798  10.217  -2.491  1.00 98.16           C  
ATOM   1975  HA  VAL A 127     -10.346  11.089  -2.847  1.00 98.16           H  
ATOM   1976  C   VAL A 127     -10.741   9.442  -1.588  1.00 98.16           C  
ATOM   1977  CB  VAL A 127      -9.402   9.390  -3.729  1.00 98.16           C  
ATOM   1978  HB  VAL A 127     -10.315   9.033  -4.206  1.00 98.16           H  
ATOM   1979  O   VAL A 127     -10.310   8.602  -0.802  1.00 98.16           O  
ATOM   1980  CG1 VAL A 127      -8.654  10.251  -4.755  1.00 98.16           C  
ATOM   1981 HG11 VAL A 127      -9.234  11.149  -4.969  1.00 98.16           H  
ATOM   1982 HG12 VAL A 127      -8.532   9.689  -5.681  1.00 98.16           H  
ATOM   1983 HG13 VAL A 127      -7.675  10.537  -4.370  1.00 98.16           H  
ATOM   1984  CG2 VAL A 127      -8.520   8.181  -3.413  1.00 98.16           C  
ATOM   1985 HG21 VAL A 127      -9.087   7.453  -2.831  1.00 98.16           H  
ATOM   1986 HG22 VAL A 127      -7.630   8.476  -2.858  1.00 98.16           H  
ATOM   1987 HG23 VAL A 127      -8.214   7.721  -4.352  1.00 98.16           H  
ATOM   1988  N   THR A 128     -12.032   9.718  -1.710  1.00 98.43           N  
ATOM   1989  H   THR A 128     -12.329  10.437  -2.355  1.00 98.43           H  
ATOM   1990  CA  THR A 128     -13.076   8.880  -1.125  1.00 98.43           C  
ATOM   1991  HA  THR A 128     -12.699   8.410  -0.216  1.00 98.43           H  
ATOM   1992  C   THR A 128     -13.437   7.800  -2.136  1.00 98.43           C  
ATOM   1993  CB  THR A 128     -14.311   9.706  -0.753  1.00 98.43           C  
ATOM   1994  HB  THR A 128     -14.775  10.081  -1.665  1.00 98.43           H  
ATOM   1995  O   THR A 128     -13.669   8.114  -3.300  1.00 98.43           O  
ATOM   1996  CG2 THR A 128     -15.344   8.892   0.023  1.00 98.43           C  
ATOM   1997 HG21 THR A 128     -16.159   9.545   0.336  1.00 98.43           H  
ATOM   1998 HG22 THR A 128     -14.884   8.442   0.902  1.00 98.43           H  
ATOM   1999 HG23 THR A 128     -15.755   8.108  -0.613  1.00 98.43           H  
ATOM   2000  OG1 THR A 128     -13.947  10.817   0.039  1.00 98.43           O  
ATOM   2001  HG1 THR A 128     -13.529  10.514   0.849  1.00 98.43           H  
ATOM   2002  N   VAL A 129     -13.484   6.544  -1.698  1.00 98.60           N  
ATOM   2003  H   VAL A 129     -13.253   6.371  -0.730  1.00 98.60           H  
ATOM   2004  CA  VAL A 129     -13.895   5.398  -2.515  1.00 98.60           C  
ATOM   2005  HA  VAL A 129     -14.146   5.738  -3.520  1.00 98.60           H  
ATOM   2006  C   VAL A 129     -15.153   4.811  -1.886  1.00 98.60           C  
ATOM   2007  CB  VAL A 129     -12.766   4.354  -2.643  1.00 98.60           C  
ATOM   2008  HB  VAL A 129     -12.637   3.840  -1.691  1.00 98.60           H  
ATOM   2009  O   VAL A 129     -15.119   4.272  -0.776  1.00 98.60           O  
ATOM   2010  CG1 VAL A 129     -13.107   3.310  -3.712  1.00 98.60           C  
ATOM   2011 HG11 VAL A 129     -14.051   2.820  -3.478  1.00 98.60           H  
ATOM   2012 HG12 VAL A 129     -12.325   2.553  -3.764  1.00 98.60           H  
ATOM   2013 HG13 VAL A 129     -13.203   3.786  -4.688  1.00 98.60           H  
ATOM   2014  CG2 VAL A 129     -11.418   4.988  -3.017  1.00 98.60           C  
ATOM   2015 HG21 VAL A 129     -11.072   5.638  -2.213  1.00 98.60           H  
ATOM   2016 HG22 VAL A 129     -10.674   4.205  -3.165  1.00 98.60           H  
ATOM   2017 HG23 VAL A 129     -11.522   5.569  -3.932  1.00 98.60           H  
ATOM   2018  N   ASN A 130     -16.290   4.959  -2.556  1.00 98.34           N  
ATOM   2019  H   ASN A 130     -16.253   5.385  -3.471  1.00 98.34           H  
ATOM   2020  CA  ASN A 130     -17.584   4.476  -2.084  1.00 98.34           C  
ATOM   2021  HA  ASN A 130     -17.689   4.771  -1.039  1.00 98.34           H  
ATOM   2022  C   ASN A 130     -17.683   2.940  -2.165  1.00 98.34           C  
ATOM   2023  CB  ASN A 130     -18.698   5.166  -2.886  1.00 98.34           C  
ATOM   2024  HB2 ASN A 130     -19.675   4.781  -2.594  1.00 98.34           H  
ATOM   2025  HB3 ASN A 130     -18.567   4.958  -3.948  1.00 98.34           H  
ATOM   2026  O   ASN A 130     -16.900   2.307  -2.873  1.00 98.34           O  
ATOM   2027  CG  ASN A 130     -18.711   6.661  -2.654  1.00 98.34           C  
ATOM   2028  ND2 ASN A 130     -18.348   7.438  -3.642  1.00 98.34           N  
ATOM   2029 HD21 ASN A 130     -18.241   8.422  -3.443  1.00 98.34           H  
ATOM   2030 HD22 ASN A 130     -17.826   7.015  -4.396  1.00 98.34           H  
ATOM   2031  OD1 ASN A 130     -19.024   7.132  -1.572  1.00 98.34           O  
ATOM   2032  N   PRO A 131     -18.641   2.313  -1.459  1.00 98.26           N  
ATOM   2033  CA  PRO A 131     -18.888   0.875  -1.566  1.00 98.26           C  
ATOM   2034  HA  PRO A 131     -18.050   0.338  -1.122  1.00 98.26           H  
ATOM   2035  C   PRO A 131     -19.091   0.417  -3.015  1.00 98.26           C  
ATOM   2036  CB  PRO A 131     -20.148   0.629  -0.731  1.00 98.26           C  
ATOM   2037  HB2 PRO A 131     -21.044   0.811  -1.324  1.00 98.26           H  
ATOM   2038  HB3 PRO A 131     -20.176  -0.376  -0.311  1.00 98.26           H  
ATOM   2039  O   PRO A 131     -19.946   0.950  -3.724  1.00 98.26           O  
ATOM   2040  CG  PRO A 131     -20.034   1.703   0.342  1.00 98.26           C  
ATOM   2041  HG2 PRO A 131     -20.990   1.912   0.823  1.00 98.26           H  
ATOM   2042  HG3 PRO A 131     -19.282   1.393   1.068  1.00 98.26           H  
ATOM   2043  CD  PRO A 131     -19.514   2.895  -0.452  1.00 98.26           C  
ATOM   2044  HD2 PRO A 131     -20.349   3.404  -0.934  1.00 98.26           H  
ATOM   2045  HD3 PRO A 131     -18.976   3.577   0.207  1.00 98.26           H  
ATOM   2046  N   GLY A 132     -18.317  -0.578  -3.449  1.00 97.70           N  
ATOM   2047  H   GLY A 132     -17.583  -0.914  -2.843  1.00 97.70           H  
ATOM   2048  CA  GLY A 132     -18.342  -1.117  -4.811  1.00 97.70           C  
ATOM   2049  HA2 GLY A 132     -17.812  -2.069  -4.813  1.00 97.70           H  
ATOM   2050  HA3 GLY A 132     -19.375  -1.290  -5.110  1.00 97.70           H  
ATOM   2051  C   GLY A 132     -17.688  -0.222  -5.870  1.00 97.70           C  
ATOM   2052  O   GLY A 132     -17.705  -0.579  -7.047  1.00 97.70           O  
ATOM   2053  N   GLU A 133     -17.125   0.924  -5.483  1.00 98.25           N  
ATOM   2054  H   GLU A 133     -17.112   1.155  -4.500  1.00 98.25           H  
ATOM   2055  CA  GLU A 133     -16.437   1.838  -6.391  1.00 98.25           C  
ATOM   2056  HA  GLU A 133     -16.959   1.819  -7.348  1.00 98.25           H  
ATOM   2057  C   GLU A 133     -14.990   1.393  -6.639  1.00 98.25           C  
ATOM   2058  CB  GLU A 133     -16.520   3.277  -5.851  1.00 98.25           C  
ATOM   2059  HB2 GLU A 133     -17.555   3.481  -5.577  1.00 98.25           H  
ATOM   2060  HB3 GLU A 133     -15.895   3.357  -4.962  1.00 98.25           H  
ATOM   2061  O   GLU A 133     -14.306   0.868  -5.753  1.00 98.25           O  
ATOM   2062  CG  GLU A 133     -16.068   4.344  -6.862  1.00 98.25           C  
ATOM   2063  HG2 GLU A 133     -16.640   4.212  -7.780  1.00 98.25           H  
ATOM   2064  HG3 GLU A 133     -15.014   4.191  -7.094  1.00 98.25           H  
ATOM   2065  CD  GLU A 133     -16.257   5.783  -6.349  1.00 98.25           C  
ATOM   2066  OE1 GLU A 133     -16.228   6.710  -7.185  1.00 98.25           O  
ATOM   2067  OE2 GLU A 133     -16.474   5.972  -5.128  1.00 98.25           O  
ATOM   2068  N   GLU A 134     -14.519   1.652  -7.859  1.00 98.25           N  
ATOM   2069  H   GLU A 134     -15.125   2.122  -8.516  1.00 98.25           H  
ATOM   2070  CA  GLU A 134     -13.110   1.595  -8.227  1.00 98.25           C  
ATOM   2071  HA  GLU A 134     -12.546   1.324  -7.335  1.00 98.25           H  
ATOM   2072  C   GLU A 134     -12.657   2.988  -8.683  1.00 98.25           C  
ATOM   2073  CB  GLU A 134     -12.863   0.493  -9.276  1.00 98.25           C  
ATOM   2074  HB2 GLU A 134     -13.285  -0.435  -8.890  1.00 98.25           H  
ATOM   2075  HB3 GLU A 134     -13.378   0.750 -10.203  1.00 98.25           H  
ATOM   2076  O   GLU A 134     -13.299   3.615  -9.527  1.00 98.25           O  
ATOM   2077  CG  GLU A 134     -11.365   0.264  -9.569  1.00 98.25           C  
ATOM   2078  HG2 GLU A 134     -10.955   1.161 -10.034  1.00 98.25           H  
ATOM   2079  HG3 GLU A 134     -10.848   0.115  -8.621  1.00 98.25           H  
ATOM   2080  CD  GLU A 134     -11.062  -0.955 -10.467  1.00 98.25           C  
ATOM   2081  OE1 GLU A 134      -9.864  -1.164 -10.791  1.00 98.25           O  
ATOM   2082  OE2 GLU A 134     -11.991  -1.728 -10.799  1.00 98.25           O  
ATOM   2083  N   VAL A 135     -11.550   3.476  -8.123  1.00 98.39           N  
ATOM   2084  H   VAL A 135     -11.067   2.885  -7.461  1.00 98.39           H  
ATOM   2085  CA  VAL A 135     -10.961   4.786  -8.430  1.00 98.39           C  
ATOM   2086  HA  VAL A 135     -11.516   5.246  -9.248  1.00 98.39           H  
ATOM   2087  C   VAL A 135      -9.522   4.589  -8.886  1.00 98.39           C  
ATOM   2088  CB  VAL A 135     -11.039   5.739  -7.217  1.00 98.39           C  
ATOM   2089  HB  VAL A 135     -10.548   5.272  -6.363  1.00 98.39           H  
ATOM   2090  O   VAL A 135      -8.749   3.892  -8.233  1.00 98.39           O  
ATOM   2091  CG1 VAL A 135     -10.347   7.084  -7.488  1.00 98.39           C  
ATOM   2092 HG11 VAL A 135     -10.477   7.741  -6.628  1.00 98.39           H  
ATOM   2093 HG12 VAL A 135      -9.278   6.938  -7.645  1.00 98.39           H  
ATOM   2094 HG13 VAL A 135     -10.785   7.558  -8.367  1.00 98.39           H  
ATOM   2095  CG2 VAL A 135     -12.493   6.040  -6.838  1.00 98.39           C  
ATOM   2096 HG21 VAL A 135     -12.998   5.119  -6.548  1.00 98.39           H  
ATOM   2097 HG22 VAL A 135     -13.028   6.476  -7.681  1.00 98.39           H  
ATOM   2098 HG23 VAL A 135     -12.537   6.728  -5.993  1.00 98.39           H  
ATOM   2099  N   GLU A 136      -9.131   5.241  -9.981  1.00 98.32           N  
ATOM   2100  H   GLU A 136      -9.803   5.817 -10.466  1.00 98.32           H  
ATOM   2101  CA  GLU A 136      -7.738   5.292 -10.430  1.00 98.32           C  
ATOM   2102  HA  GLU A 136      -7.157   4.577  -9.848  1.00 98.32           H  
ATOM   2103  C   GLU A 136      -7.141   6.682 -10.179  1.00 98.32           C  
ATOM   2104  CB  GLU A 136      -7.612   4.856 -11.901  1.00 98.32           C  
ATOM   2105  HB2 GLU A 136      -8.092   5.594 -12.544  1.00 98.32           H  
ATOM   2106  HB3 GLU A 136      -8.119   3.900 -12.031  1.00 98.32           H  
ATOM   2107  O   GLU A 136      -7.713   7.709 -10.548  1.00 98.32           O  
ATOM   2108  CG  GLU A 136      -6.140   4.690 -12.318  1.00 98.32           C  
ATOM   2109  HG2 GLU A 136      -5.662   3.966 -11.657  1.00 98.32           H  
ATOM   2110  HG3 GLU A 136      -5.620   5.639 -12.188  1.00 98.32           H  
ATOM   2111  CD  GLU A 136      -5.983   4.228 -13.776  1.00 98.32           C  
ATOM   2112  OE1 GLU A 136      -5.658   5.088 -14.622  1.00 98.32           O  
ATOM   2113  OE2 GLU A 136      -6.100   3.003 -14.043  1.00 98.32           O  
ATOM   2114  N   VAL A 137      -5.954   6.716  -9.579  1.00 98.04           N  
ATOM   2115  H   VAL A 137      -5.569   5.839  -9.256  1.00 98.04           H  
ATOM   2116  CA  VAL A 137      -5.180   7.930  -9.326  1.00 98.04           C  
ATOM   2117  HA  VAL A 137      -5.713   8.785  -9.745  1.00 98.04           H  
ATOM   2118  C   VAL A 137      -3.831   7.808 -10.022  1.00 98.04           C  
ATOM   2119  CB  VAL A 137      -5.015   8.175  -7.816  1.00 98.04           C  
ATOM   2120  HB  VAL A 137      -4.382   7.401  -7.381  1.00 98.04           H  
ATOM   2121  O   VAL A 137      -3.069   6.887  -9.747  1.00 98.04           O  
ATOM   2122  CG1 VAL A 137      -4.360   9.535  -7.579  1.00 98.04           C  
ATOM   2123 HG11 VAL A 137      -4.213   9.674  -6.508  1.00 98.04           H  
ATOM   2124 HG12 VAL A 137      -5.007  10.324  -7.963  1.00 98.04           H  
ATOM   2125 HG13 VAL A 137      -3.387   9.582  -8.068  1.00 98.04           H  
ATOM   2126  CG2 VAL A 137      -6.360   8.179  -7.078  1.00 98.04           C  
ATOM   2127 HG21 VAL A 137      -7.055   8.865  -7.562  1.00 98.04           H  
ATOM   2128 HG22 VAL A 137      -6.790   7.177  -7.090  1.00 98.04           H  
ATOM   2129 HG23 VAL A 137      -6.225   8.471  -6.037  1.00 98.04           H  
ATOM   2130  N   THR A 138      -3.519   8.744 -10.919  1.00 96.96           N  
ATOM   2131  H   THR A 138      -4.192   9.472 -11.109  1.00 96.96           H  
ATOM   2132  CA  THR A 138      -2.241   8.764 -11.649  1.00 96.96           C  
ATOM   2133  HA  THR A 138      -1.715   7.825 -11.474  1.00 96.96           H  
ATOM   2134  C   THR A 138      -1.338   9.896 -11.167  1.00 96.96           C  
ATOM   2135  CB  THR A 138      -2.456   8.853 -13.165  1.00 96.96           C  
ATOM   2136  HB  THR A 138      -3.008   9.761 -13.406  1.00 96.96           H  
ATOM   2137  O   THR A 138      -1.763  11.054 -11.100  1.00 96.96           O  
ATOM   2138  CG2 THR A 138      -1.142   8.835 -13.952  1.00 96.96           C  
ATOM   2139 HG21 THR A 138      -0.544   7.974 -13.655  1.00 96.96           H  
ATOM   2140 HG22 THR A 138      -1.359   8.771 -15.018  1.00 96.96           H  
ATOM   2141 HG23 THR A 138      -0.574   9.747 -13.769  1.00 96.96           H  
ATOM   2142  OG1 THR A 138      -3.172   7.737 -13.633  1.00 96.96           O  
ATOM   2143  HG1 THR A 138      -4.028   7.670 -13.203  1.00 96.96           H  
ATOM   2144  N   PHE A 139      -0.080   9.551 -10.905  1.00 94.91           N  
ATOM   2145  H   PHE A 139       0.159   8.573 -10.986  1.00 94.91           H  
ATOM   2146  CA  PHE A 139       1.029  10.453 -10.613  1.00 94.91           C  
ATOM   2147  HA  PHE A 139       0.661  11.470 -10.481  1.00 94.91           H  
ATOM   2148  C   PHE A 139       2.015  10.431 -11.778  1.00 94.91           C  
ATOM   2149  CB  PHE A 139       1.720  10.019  -9.314  1.00 94.91           C  
ATOM   2150  HB2 PHE A 139       2.097   9.003  -9.431  1.00 94.91           H  
ATOM   2151  HB3 PHE A 139       2.579  10.668  -9.141  1.00 94.91           H  
ATOM   2152  O   PHE A 139       2.250   9.376 -12.367  1.00 94.91           O  
ATOM   2153  CG  PHE A 139       0.815  10.072  -8.102  1.00 94.91           C  
ATOM   2154  CD1 PHE A 139       0.855  11.187  -7.249  1.00 94.91           C  
ATOM   2155  HD1 PHE A 139       1.558  11.983  -7.445  1.00 94.91           H  
ATOM   2156  CD2 PHE A 139      -0.083   9.020  -7.836  1.00 94.91           C  
ATOM   2157  HD2 PHE A 139      -0.117   8.157  -8.485  1.00 94.91           H  
ATOM   2158  CE1 PHE A 139      -0.007  11.264  -6.142  1.00 94.91           C  
ATOM   2159  HE1 PHE A 139       0.036  12.119  -5.485  1.00 94.91           H  
ATOM   2160  CE2 PHE A 139      -0.948   9.097  -6.731  1.00 94.91           C  
ATOM   2161  HE2 PHE A 139      -1.641   8.291  -6.539  1.00 94.91           H  
ATOM   2162  CZ  PHE A 139      -0.912  10.220  -5.886  1.00 94.91           C  
ATOM   2163  HZ  PHE A 139      -1.570  10.278  -5.032  1.00 94.91           H  
ATOM   2164  N   SER A 140       2.611  11.581 -12.079  1.00 92.15           N  
ATOM   2165  H   SER A 140       2.426  12.389 -11.502  1.00 92.15           H  
ATOM   2166  CA  SER A 140       3.673  11.715 -13.079  1.00 92.15           C  
ATOM   2167  HA  SER A 140       3.968  10.735 -13.453  1.00 92.15           H  
ATOM   2168  C   SER A 140       4.879  12.371 -12.426  1.00 92.15           C  
ATOM   2169  CB  SER A 140       3.228  12.562 -14.274  1.00 92.15           C  
ATOM   2170  HB2 SER A 140       2.992  13.568 -13.927  1.00 92.15           H  
ATOM   2171  HB3 SER A 140       4.051  12.624 -14.987  1.00 92.15           H  
ATOM   2172  O   SER A 140       4.728  13.318 -11.653  1.00 92.15           O  
ATOM   2173  OG  SER A 140       2.093  12.019 -14.926  1.00 92.15           O  
ATOM   2174  HG  SER A 140       1.837  12.641 -15.612  1.00 92.15           H  
ATOM   2175  N   ALA A 141       6.075  11.903 -12.754  1.00 85.78           N  
ATOM   2176  H   ALA A 141       6.155  11.139 -13.410  1.00 85.78           H  
ATOM   2177  CA  ALA A 141       7.309  12.494 -12.268  1.00 85.78           C  
ATOM   2178  HA  ALA A 141       7.120  13.516 -11.941  1.00 85.78           H  
ATOM   2179  C   ALA A 141       8.336  12.549 -13.397  1.00 85.78           C  
ATOM   2180  CB  ALA A 141       7.816  11.688 -11.067  1.00 85.78           C  
ATOM   2181  HB1 ALA A 141       7.075  11.700 -10.268  1.00 85.78           H  
ATOM   2182  HB2 ALA A 141       8.003  10.657 -11.366  1.00 85.78           H  
ATOM   2183  HB3 ALA A 141       8.752  12.114 -10.703  1.00 85.78           H  
ATOM   2184  O   ALA A 141       8.442  11.620 -14.184  1.00 85.78           O  
ATOM   2185  N   ASN A 142       9.133  13.620 -13.422  1.00 82.07           N  
ATOM   2186  H   ASN A 142       8.945  14.385 -12.789  1.00 82.07           H  
ATOM   2187  CA  ASN A 142      10.300  13.703 -14.306  1.00 82.07           C  
ATOM   2188  HA  ASN A 142      10.030  13.253 -15.261  1.00 82.07           H  
ATOM   2189  C   ASN A 142      11.511  12.922 -13.755  1.00 82.07           C  
ATOM   2190  CB  ASN A 142      10.666  15.178 -14.543  1.00 82.07           C  
ATOM   2191  HB2 ASN A 142      11.535  15.221 -15.199  1.00 82.07           H  
ATOM   2192  HB3 ASN A 142      10.938  15.635 -13.592  1.00 82.07           H  
ATOM   2193  O   ASN A 142      12.570  12.913 -14.371  1.00 82.07           O  
ATOM   2194  CG  ASN A 142       9.568  15.987 -15.205  1.00 82.07           C  
ATOM   2195  ND2 ASN A 142       9.524  17.273 -14.952  1.00 82.07           N  
ATOM   2196 HD21 ASN A 142       8.806  17.774 -15.456  1.00 82.07           H  
ATOM   2197 HD22 ASN A 142      10.272  17.720 -14.440  1.00 82.07           H  
ATOM   2198  OD1 ASN A 142       8.730  15.511 -15.942  1.00 82.07           O  
ATOM   2199  N   ASP A 143      11.366  12.358 -12.554  1.00 80.32           N  
ATOM   2200  H   ASP A 143      10.431  12.322 -12.173  1.00 80.32           H  
ATOM   2201  CA  ASP A 143      12.355  11.533 -11.872  1.00 80.32           C  
ATOM   2202  HA  ASP A 143      13.103  11.209 -12.596  1.00 80.32           H  
ATOM   2203  C   ASP A 143      11.626  10.326 -11.247  1.00 80.32           C  
ATOM   2204  CB  ASP A 143      13.097  12.360 -10.813  1.00 80.32           C  
ATOM   2205  HB2 ASP A 143      13.665  13.144 -11.315  1.00 80.32           H  
ATOM   2206  HB3 ASP A 143      12.370  12.840 -10.159  1.00 80.32           H  
ATOM   2207  O   ASP A 143      10.856  10.510 -10.293  1.00 80.32           O  
ATOM   2208  CG  ASP A 143      14.059  11.522  -9.960  1.00 80.32           C  
ATOM   2209  OD1 ASP A 143      14.276  10.333 -10.282  1.00 80.32           O  
ATOM   2210  OD2 ASP A 143      14.524  12.081  -8.944  1.00 80.32           O  
ATOM   2211  N   PRO A 144      11.839   9.105 -11.762  1.00 79.80           N  
ATOM   2212  CA  PRO A 144      11.183   7.890 -11.288  1.00 79.80           C  
ATOM   2213  HA  PRO A 144      10.102   8.014 -11.335  1.00 79.80           H  
ATOM   2214  C   PRO A 144      11.562   7.546  -9.843  1.00 79.80           C  
ATOM   2215  CB  PRO A 144      11.607   6.793 -12.273  1.00 79.80           C  
ATOM   2216  HB2 PRO A 144      10.891   6.743 -13.093  1.00 79.80           H  
ATOM   2217  HB3 PRO A 144      11.701   5.818 -11.794  1.00 79.80           H  
ATOM   2218  O   PRO A 144      10.771   6.909  -9.151  1.00 79.80           O  
ATOM   2219  CG  PRO A 144      12.947   7.299 -12.802  1.00 79.80           C  
ATOM   2220  HG2 PRO A 144      13.166   6.959 -13.814  1.00 79.80           H  
ATOM   2221  HG3 PRO A 144      13.748   7.032 -12.113  1.00 79.80           H  
ATOM   2222  CD  PRO A 144      12.768   8.800 -12.831  1.00 79.80           C  
ATOM   2223  HD2 PRO A 144      13.740   9.271 -12.682  1.00 79.80           H  
ATOM   2224  HD3 PRO A 144      12.328   9.106 -13.780  1.00 79.80           H  
ATOM   2225  N   HIS A 145      12.693   8.036  -9.316  1.00 81.50           N  
ATOM   2226  H   HIS A 145      13.299   8.617  -9.878  1.00 81.50           H  
ATOM   2227  CA  HIS A 145      13.055   7.826  -7.910  1.00 81.50           C  
ATOM   2228  HA  HIS A 145      13.041   6.754  -7.713  1.00 81.50           H  
ATOM   2229  C   HIS A 145      12.060   8.469  -6.935  1.00 81.50           C  
ATOM   2230  CB  HIS A 145      14.470   8.347  -7.646  1.00 81.50           C  
ATOM   2231  HB2 HIS A 145      14.533   9.403  -7.908  1.00 81.50           H  
ATOM   2232  HB3 HIS A 145      14.683   8.259  -6.581  1.00 81.50           H  
ATOM   2233  O   HIS A 145      11.967   8.049  -5.778  1.00 81.50           O  
ATOM   2234  CG  HIS A 145      15.524   7.573  -8.387  1.00 81.50           C  
ATOM   2235  CD2 HIS A 145      16.356   8.038  -9.370  1.00 81.50           C  
ATOM   2236  HD2 HIS A 145      16.372   9.043  -9.765  1.00 81.50           H  
ATOM   2237  ND1 HIS A 145      15.819   6.245  -8.194  1.00 81.50           N  
ATOM   2238  HD1 HIS A 145      15.313   5.614  -7.589  1.00 81.50           H  
ATOM   2239  CE1 HIS A 145      16.810   5.913  -9.039  1.00 81.50           C  
ATOM   2240  HE1 HIS A 145      17.235   4.926  -9.146  1.00 81.50           H  
ATOM   2241  NE2 HIS A 145      17.181   6.977  -9.764  1.00 81.50           N  
ATOM   2242  N   LYS A 146      11.240   9.430  -7.388  1.00 86.11           N  
ATOM   2243  H   LYS A 146      11.348   9.725  -8.348  1.00 86.11           H  
ATOM   2244  CA  LYS A 146      10.122   9.969  -6.592  1.00 86.11           C  
ATOM   2245  HA  LYS A 146      10.511  10.316  -5.635  1.00 86.11           H  
ATOM   2246  C   LYS A 146       9.065   8.915  -6.260  1.00 86.11           C  
ATOM   2247  CB  LYS A 146       9.469  11.145  -7.325  1.00 86.11           C  
ATOM   2248  HB2 LYS A 146       8.603  11.470  -6.748  1.00 86.11           H  
ATOM   2249  HB3 LYS A 146       9.124  10.827  -8.309  1.00 86.11           H  
ATOM   2250  O   LYS A 146       8.319   9.079  -5.294  1.00 86.11           O  
ATOM   2251  CG  LYS A 146      10.444  12.320  -7.461  1.00 86.11           C  
ATOM   2252  HG2 LYS A 146      11.229  12.074  -8.175  1.00 86.11           H  
ATOM   2253  HG3 LYS A 146      10.902  12.518  -6.492  1.00 86.11           H  
ATOM   2254  CD  LYS A 146       9.701  13.575  -7.918  1.00 86.11           C  
ATOM   2255  HD2 LYS A 146       9.238  13.399  -8.889  1.00 86.11           H  
ATOM   2256  HD3 LYS A 146       8.930  13.811  -7.185  1.00 86.11           H  
ATOM   2257  CE  LYS A 146      10.696  14.731  -8.016  1.00 86.11           C  
ATOM   2258  HE2 LYS A 146      11.316  14.730  -7.119  1.00 86.11           H  
ATOM   2259  HE3 LYS A 146      11.353  14.554  -8.867  1.00 86.11           H  
ATOM   2260  NZ  LYS A 146       9.992  16.029  -8.137  1.00 86.11           N  
ATOM   2261  HZ1 LYS A 146       9.340  16.010  -8.908  1.00 86.11           H  
ATOM   2262  HZ2 LYS A 146      10.662  16.773  -8.272  1.00 86.11           H  
ATOM   2263  HZ3 LYS A 146       9.489  16.219  -7.282  1.00 86.11           H  
ATOM   2264  N   PHE A 147       9.019   7.831  -7.027  1.00 89.32           N  
ATOM   2265  H   PHE A 147       9.657   7.763  -7.807  1.00 89.32           H  
ATOM   2266  CA  PHE A 147       8.118   6.705  -6.826  1.00 89.32           C  
ATOM   2267  HA  PHE A 147       7.206   7.052  -6.341  1.00 89.32           H  
ATOM   2268  C   PHE A 147       8.686   5.626  -5.901  1.00 89.32           C  
ATOM   2269  CB  PHE A 147       7.742   6.137  -8.196  1.00 89.32           C  
ATOM   2270  HB2 PHE A 147       7.036   5.323  -8.030  1.00 89.32           H  
ATOM   2271  HB3 PHE A 147       8.625   5.693  -8.654  1.00 89.32           H  
ATOM   2272  O   PHE A 147       7.967   4.687  -5.580  1.00 89.32           O  
ATOM   2273  CG  PHE A 147       7.091   7.093  -9.181  1.00 89.32           C  
ATOM   2274  CD1 PHE A 147       6.325   8.190  -8.745  1.00 89.32           C  
ATOM   2275  HD1 PHE A 147       6.242   8.396  -7.688  1.00 89.32           H  
ATOM   2276  CD2 PHE A 147       7.225   6.855 -10.557  1.00 89.32           C  
ATOM   2277  HD2 PHE A 147       7.813   6.020 -10.909  1.00 89.32           H  
ATOM   2278  CE1 PHE A 147       5.680   9.034  -9.664  1.00 89.32           C  
ATOM   2279  HE1 PHE A 147       5.096   9.874  -9.319  1.00 89.32           H  
ATOM   2280  CE2 PHE A 147       6.586   7.698 -11.479  1.00 89.32           C  
ATOM   2281  HE2 PHE A 147       6.687   7.498 -12.535  1.00 89.32           H  
ATOM   2282  CZ  PHE A 147       5.807   8.780 -11.038  1.00 89.32           C  
ATOM   2283  HZ  PHE A 147       5.313   9.412 -11.762  1.00 89.32           H  
ATOM   2284  N   ASN A 148       9.921   5.768  -5.399  1.00 89.44           N  
ATOM   2285  H   ASN A 148      10.498   6.524  -5.740  1.00 89.44           H  
ATOM   2286  CA  ASN A 148      10.551   4.745  -4.557  1.00 89.44           C  
ATOM   2287  HA  ASN A 148      10.403   3.785  -5.050  1.00 89.44           H  
ATOM   2288  C   ASN A 148       9.942   4.629  -3.151  1.00 89.44           C  
ATOM   2289  CB  ASN A 148      12.070   4.984  -4.464  1.00 89.44           C  
ATOM   2290  HB2 ASN A 148      12.285   6.030  -4.245  1.00 89.44           H  
ATOM   2291  HB3 ASN A 148      12.473   4.378  -3.653  1.00 89.44           H  
ATOM   2292  O   ASN A 148      10.259   3.683  -2.433  1.00 89.44           O  
ATOM   2293  CG  ASN A 148      12.809   4.560  -5.719  1.00 89.44           C  
ATOM   2294  ND2 ASN A 148      14.119   4.573  -5.704  1.00 89.44           N  
ATOM   2295 HD21 ASN A 148      14.518   4.011  -6.442  1.00 89.44           H  
ATOM   2296 HD22 ASN A 148      14.599   4.720  -4.827  1.00 89.44           H  
ATOM   2297  OD1 ASN A 148      12.243   4.172  -6.719  1.00 89.44           O  
ATOM   2298  N   ARG A 149       9.120   5.595  -2.720  1.00 94.31           N  
ATOM   2299  H   ARG A 149       8.882   6.324  -3.377  1.00 94.31           H  
ATOM   2300  CA  ARG A 149       8.561   5.637  -1.359  1.00 94.31           C  
ATOM   2301  HA  ARG A 149       8.606   4.624  -0.957  1.00 94.31           H  
ATOM   2302  C   ARG A 149       7.075   6.016  -1.306  1.00 94.31           C  
ATOM   2303  CB  ARG A 149       9.433   6.520  -0.451  1.00 94.31           C  
ATOM   2304  HB2 ARG A 149       8.955   6.595   0.525  1.00 94.31           H  
ATOM   2305  HB3 ARG A 149       9.506   7.519  -0.882  1.00 94.31           H  
ATOM   2306  O   ARG A 149       6.742   7.022  -0.668  1.00 94.31           O  
ATOM   2307  CG  ARG A 149      10.839   5.944  -0.238  1.00 94.31           C  
ATOM   2308  HG2 ARG A 149      10.759   4.947   0.196  1.00 94.31           H  
ATOM   2309  HG3 ARG A 149      11.377   5.884  -1.184  1.00 94.31           H  
ATOM   2310  CD  ARG A 149      11.623   6.852   0.708  1.00 94.31           C  
ATOM   2311  HD2 ARG A 149      11.044   6.991   1.621  1.00 94.31           H  
ATOM   2312  HD3 ARG A 149      11.767   7.816   0.221  1.00 94.31           H  
ATOM   2313  NE  ARG A 149      12.927   6.267   1.057  1.00 94.31           N  
ATOM   2314  HE  ARG A 149      13.067   5.279   0.901  1.00 94.31           H  
ATOM   2315  NH1 ARG A 149      13.835   8.094   2.103  1.00 94.31           N  
ATOM   2316 HH11 ARG A 149      13.014   8.623   1.847  1.00 94.31           H  
ATOM   2317 HH12 ARG A 149      14.631   8.513   2.562  1.00 94.31           H  
ATOM   2318  NH2 ARG A 149      14.987   6.187   1.969  1.00 94.31           N  
ATOM   2319 HH21 ARG A 149      15.776   6.569   2.473  1.00 94.31           H  
ATOM   2320 HH22 ARG A 149      14.905   5.184   1.889  1.00 94.31           H  
ATOM   2321  CZ  ARG A 149      13.911   6.855   1.702  1.00 94.31           C  
ATOM   2322  N   PRO A 150       6.172   5.287  -1.987  1.00 96.88           N  
ATOM   2323  CA  PRO A 150       4.758   5.598  -1.926  1.00 96.88           C  
ATOM   2324  HA  PRO A 150       4.613   6.666  -2.087  1.00 96.88           H  
ATOM   2325  C   PRO A 150       4.198   5.213  -0.552  1.00 96.88           C  
ATOM   2326  CB  PRO A 150       4.118   4.839  -3.085  1.00 96.88           C  
ATOM   2327  HB2 PRO A 150       3.070   4.608  -2.895  1.00 96.88           H  
ATOM   2328  HB3 PRO A 150       4.220   5.422  -4.000  1.00 96.88           H  
ATOM   2329  O   PRO A 150       4.621   4.238   0.078  1.00 96.88           O  
ATOM   2330  CG  PRO A 150       4.978   3.584  -3.185  1.00 96.88           C  
ATOM   2331  HG2 PRO A 150       5.002   3.201  -4.205  1.00 96.88           H  
ATOM   2332  HG3 PRO A 150       4.571   2.833  -2.508  1.00 96.88           H  
ATOM   2333  CD  PRO A 150       6.368   4.043  -2.719  1.00 96.88           C  
ATOM   2334  HD2 PRO A 150       6.839   3.288  -2.089  1.00 96.88           H  
ATOM   2335  HD3 PRO A 150       6.998   4.227  -3.590  1.00 96.88           H  
ATOM   2336  N   GLN A 151       3.247   6.007  -0.075  1.00 98.26           N  
ATOM   2337  H   GLN A 151       2.954   6.793  -0.637  1.00 98.26           H  
ATOM   2338  CA  GLN A 151       2.553   5.774   1.187  1.00 98.26           C  
ATOM   2339  HA  GLN A 151       2.790   4.771   1.543  1.00 98.26           H  
ATOM   2340  C   GLN A 151       1.050   5.839   0.949  1.00 98.26           C  
ATOM   2341  CB  GLN A 151       2.993   6.774   2.272  1.00 98.26           C  
ATOM   2342  HB2 GLN A 151       2.609   7.764   2.025  1.00 98.26           H  
ATOM   2343  HB3 GLN A 151       2.551   6.470   3.221  1.00 98.26           H  
ATOM   2344  O   GLN A 151       0.569   6.748   0.270  1.00 98.26           O  
ATOM   2345  CG  GLN A 151       4.519   6.846   2.437  1.00 98.26           C  
ATOM   2346  HG2 GLN A 151       4.976   7.182   1.506  1.00 98.26           H  
ATOM   2347  HG3 GLN A 151       4.894   5.845   2.650  1.00 98.26           H  
ATOM   2348  CD  GLN A 151       4.980   7.800   3.534  1.00 98.26           C  
ATOM   2349  NE2 GLN A 151       6.147   7.564   4.092  1.00 98.26           N  
ATOM   2350 HE21 GLN A 151       6.674   6.754   3.798  1.00 98.26           H  
ATOM   2351 HE22 GLN A 151       6.374   8.113   4.909  1.00 98.26           H  
ATOM   2352  OE1 GLN A 151       4.374   8.804   3.876  1.00 98.26           O  
ATOM   2353  N   PHE A 152       0.326   4.890   1.528  1.00 98.59           N  
ATOM   2354  H   PHE A 152       0.806   4.172   2.052  1.00 98.59           H  
ATOM   2355  CA  PHE A 152      -1.124   4.790   1.456  1.00 98.59           C  
ATOM   2356  HA  PHE A 152      -1.529   5.665   0.948  1.00 98.59           H  
ATOM   2357  C   PHE A 152      -1.670   4.740   2.878  1.00 98.59           C  
ATOM   2358  CB  PHE A 152      -1.535   3.545   0.653  1.00 98.59           C  
ATOM   2359  HB2 PHE A 152      -2.601   3.608   0.434  1.00 98.59           H  
ATOM   2360  HB3 PHE A 152      -1.388   2.656   1.267  1.00 98.59           H  
ATOM   2361  O   PHE A 152      -1.341   3.828   3.631  1.00 98.59           O  
ATOM   2362  CG  PHE A 152      -0.773   3.363  -0.644  1.00 98.59           C  
ATOM   2363  CD1 PHE A 152      -1.129   4.115  -1.776  1.00 98.59           C  
ATOM   2364  HD1 PHE A 152      -1.965   4.795  -1.724  1.00 98.59           H  
ATOM   2365  CD2 PHE A 152       0.319   2.475  -0.709  1.00 98.59           C  
ATOM   2366  HD2 PHE A 152       0.606   1.904   0.161  1.00 98.59           H  
ATOM   2367  CE1 PHE A 152      -0.394   3.986  -2.967  1.00 98.59           C  
ATOM   2368  HE1 PHE A 152      -0.665   4.566  -3.836  1.00 98.59           H  
ATOM   2369  CE2 PHE A 152       1.052   2.345  -1.901  1.00 98.59           C  
ATOM   2370  HE2 PHE A 152       1.894   1.669  -1.946  1.00 98.59           H  
ATOM   2371  CZ  PHE A 152       0.699   3.107  -3.028  1.00 98.59           C  
ATOM   2372  HZ  PHE A 152       1.273   3.027  -3.939  1.00 98.59           H  
ATOM   2373  N   THR A 153      -2.508   5.699   3.246  1.00 98.63           N  
ATOM   2374  H   THR A 153      -2.714   6.438   2.589  1.00 98.63           H  
ATOM   2375  CA  THR A 153      -3.256   5.667   4.504  1.00 98.63           C  
ATOM   2376  HA  THR A 153      -2.909   4.843   5.127  1.00 98.63           H  
ATOM   2377  C   THR A 153      -4.717   5.447   4.168  1.00 98.63           C  
ATOM   2378  CB  THR A 153      -3.081   6.953   5.313  1.00 98.63           C  
ATOM   2379  HB  THR A 153      -3.535   7.783   4.770  1.00 98.63           H  
ATOM   2380  O   THR A 153      -5.299   6.257   3.453  1.00 98.63           O  
ATOM   2381  CG2 THR A 153      -3.727   6.863   6.693  1.00 98.63           C  
ATOM   2382 HG21 THR A 153      -4.792   6.654   6.596  1.00 98.63           H  
ATOM   2383 HG22 THR A 153      -3.620   7.817   7.211  1.00 98.63           H  
ATOM   2384 HG23 THR A 153      -3.259   6.067   7.272  1.00 98.63           H  
ATOM   2385  OG1 THR A 153      -1.715   7.235   5.519  1.00 98.63           O  
ATOM   2386  HG1 THR A 153      -1.650   8.163   5.754  1.00 98.63           H  
ATOM   2387  N   ILE A 154      -5.290   4.355   4.661  1.00 98.36           N  
ATOM   2388  H   ILE A 154      -4.744   3.768   5.274  1.00 98.36           H  
ATOM   2389  CA  ILE A 154      -6.689   3.991   4.465  1.00 98.36           C  
ATOM   2390  HA  ILE A 154      -7.125   4.630   3.696  1.00 98.36           H  
ATOM   2391  C   ILE A 154      -7.420   4.259   5.775  1.00 98.36           C  
ATOM   2392  CB  ILE A 154      -6.842   2.523   4.001  1.00 98.36           C  
ATOM   2393  HB  ILE A 154      -6.510   1.857   4.798  1.00 98.36           H  
ATOM   2394  O   ILE A 154      -7.055   3.701   6.812  1.00 98.36           O  
ATOM   2395  CG1 ILE A 154      -6.039   2.198   2.716  1.00 98.36           C  
ATOM   2396 HG12 ILE A 154      -6.523   1.373   2.193  1.00 98.36           H  
ATOM   2397 HG13 ILE A 154      -6.052   3.060   2.048  1.00 98.36           H  
ATOM   2398  CG2 ILE A 154      -8.330   2.229   3.727  1.00 98.36           C  
ATOM   2399 HG21 ILE A 154      -8.706   2.886   2.942  1.00 98.36           H  
ATOM   2400 HG22 ILE A 154      -8.926   2.385   4.626  1.00 98.36           H  
ATOM   2401 HG23 ILE A 154      -8.459   1.191   3.421  1.00 98.36           H  
ATOM   2402  CD1 ILE A 154      -4.586   1.760   2.958  1.00 98.36           C  
ATOM   2403 HD11 ILE A 154      -4.567   0.896   3.623  1.00 98.36           H  
ATOM   2404 HD12 ILE A 154      -4.134   1.480   2.007  1.00 98.36           H  
ATOM   2405 HD13 ILE A 154      -3.992   2.563   3.395  1.00 98.36           H  
ATOM   2406  N   GLU A 155      -8.445   5.100   5.721  1.00 98.03           N  
ATOM   2407  H   GLU A 155      -8.662   5.536   4.837  1.00 98.03           H  
ATOM   2408  CA  GLU A 155      -9.311   5.445   6.841  1.00 98.03           C  
ATOM   2409  HA  GLU A 155      -8.990   4.874   7.712  1.00 98.03           H  
ATOM   2410  C   GLU A 155     -10.758   5.029   6.535  1.00 98.03           C  
ATOM   2411  CB  GLU A 155      -9.179   6.937   7.217  1.00 98.03           C  
ATOM   2412  HB2 GLU A 155      -9.822   7.121   8.077  1.00 98.03           H  
ATOM   2413  HB3 GLU A 155      -9.517   7.557   6.386  1.00 98.03           H  
ATOM   2414  O   GLU A 155     -11.253   5.157   5.415  1.00 98.03           O  
ATOM   2415  CG  GLU A 155      -7.727   7.318   7.583  1.00 98.03           C  
ATOM   2416  HG2 GLU A 155      -7.349   6.559   8.268  1.00 98.03           H  
ATOM   2417  HG3 GLU A 155      -7.114   7.283   6.682  1.00 98.03           H  
ATOM   2418  CD  GLU A 155      -7.543   8.695   8.253  1.00 98.03           C  
ATOM   2419  OE1 GLU A 155      -6.398   8.955   8.728  1.00 98.03           O  
ATOM   2420  OE2 GLU A 155      -8.530   9.438   8.411  1.00 98.03           O  
ATOM   2421  N   TRP A 156     -11.441   4.491   7.538  1.00 95.62           N  
ATOM   2422  H   TRP A 156     -10.982   4.439   8.436  1.00 95.62           H  
ATOM   2423  CA  TRP A 156     -12.848   4.087   7.476  1.00 95.62           C  
ATOM   2424  HA  TRP A 156     -13.340   4.641   6.677  1.00 95.62           H  
ATOM   2425  C   TRP A 156     -13.559   4.452   8.781  1.00 95.62           C  
ATOM   2426  CB  TRP A 156     -12.952   2.589   7.147  1.00 95.62           C  
ATOM   2427  HB2 TRP A 156     -14.000   2.335   6.991  1.00 95.62           H  
ATOM   2428  HB3 TRP A 156     -12.442   2.418   6.199  1.00 95.62           H  
ATOM   2429  O   TRP A 156     -12.904   4.842   9.753  1.00 95.62           O  
ATOM   2430  CG  TRP A 156     -12.371   1.635   8.146  1.00 95.62           C  
ATOM   2431  CD1 TRP A 156     -13.051   1.000   9.127  1.00 95.62           C  
ATOM   2432  HD1 TRP A 156     -14.107   1.121   9.317  1.00 95.62           H  
ATOM   2433  CD2 TRP A 156     -11.003   1.143   8.230  1.00 95.62           C  
ATOM   2434  CE2 TRP A 156     -10.929   0.193   9.293  1.00 95.62           C  
ATOM   2435  CE3 TRP A 156      -9.818   1.400   7.511  1.00 95.62           C  
ATOM   2436  HE3 TRP A 156      -9.839   2.120   6.706  1.00 95.62           H  
ATOM   2437  NE1 TRP A 156     -12.200   0.163   9.821  1.00 95.62           N  
ATOM   2438  HE1 TRP A 156     -12.532  -0.517  10.490  1.00 95.62           H  
ATOM   2439  CH2 TRP A 156      -8.603  -0.236   8.846  1.00 95.62           C  
ATOM   2440  HH2 TRP A 156      -7.705  -0.806   9.036  1.00 95.62           H  
ATOM   2441  CZ2 TRP A 156      -9.751  -0.490   9.610  1.00 95.62           C  
ATOM   2442  HZ2 TRP A 156      -9.736  -1.238  10.389  1.00 95.62           H  
ATOM   2443  CZ3 TRP A 156      -8.627   0.718   7.814  1.00 95.62           C  
ATOM   2444  HZ3 TRP A 156      -7.738   0.910   7.232  1.00 95.62           H  
ATOM   2445  N   GLY A 157     -14.888   4.317   8.804  1.00 87.98           N  
ATOM   2446  H   GLY A 157     -15.343   3.978   7.968  1.00 87.98           H  
ATOM   2447  CA  GLY A 157     -15.719   4.541   9.997  1.00 87.98           C  
ATOM   2448  HA2 GLY A 157     -16.764   4.335   9.767  1.00 87.98           H  
ATOM   2449  HA3 GLY A 157     -15.632   5.583  10.306  1.00 87.98           H  
ATOM   2450  C   GLY A 157     -15.352   3.690  11.210  1.00 87.98           C  
ATOM   2451  O   GLY A 157     -14.624   2.677  11.065  1.00 87.98           O  
ATOM   2452  OXT GLY A 157     -15.789   4.103  12.298  1.00 87.98           O  
TER    2453      GLY A 157                                                       
END   
