# Supplementary material for: Single-chain dimers from de novo immunoglobulins as robust scaffolds for multiple binding loops
Source: Nat Commun. 2023 Sep 23;14:5939. doi: 10.1038/s41467-023-41717-5 (PMC10517939; doi:10.1038/s41467-023-41717-5)
Supplement: Supplementary file 3 — Supplementary Data 1 [file 41467_2023_41717_MOESM3_ESM.zip › design_models/scIg+EF/scIg12+EF4/ranked_1.pdb]

ATOM      1  N   GLY A   1      -5.933  -3.635  14.911  1.00 95.67           N  
ATOM      2  H   GLY A   1      -5.129  -4.091  15.319  1.00 95.67           H  
ATOM      3  H2  GLY A   1      -6.634  -3.518  15.628  1.00 95.67           H  
ATOM      4  H3  GLY A   1      -5.619  -2.711  14.650  1.00 95.67           H  
ATOM      5  CA  GLY A   1      -6.427  -4.371  13.717  1.00 95.67           C  
ATOM      6  HA2 GLY A   1      -6.834  -5.332  14.031  1.00 95.67           H  
ATOM      7  HA3 GLY A   1      -7.201  -3.780  13.229  1.00 95.67           H  
ATOM      8  C   GLY A   1      -5.308  -4.628  12.713  1.00 95.67           C  
ATOM      9  O   GLY A   1      -4.185  -4.228  12.984  1.00 95.67           O  
ATOM     10  N   ARG A   2      -5.584  -5.310  11.588  1.00 98.06           N  
ATOM     11  H   ARG A   2      -6.528  -5.620  11.407  1.00 98.06           H  
ATOM     12  CA  ARG A   2      -4.585  -5.651  10.556  1.00 98.06           C  
ATOM     13  HA  ARG A   2      -3.739  -4.970  10.645  1.00 98.06           H  
ATOM     14  C   ARG A   2      -5.147  -5.510   9.139  1.00 98.06           C  
ATOM     15  CB  ARG A   2      -4.064  -7.078  10.805  1.00 98.06           C  
ATOM     16  HB2 ARG A   2      -4.916  -7.755  10.874  1.00 98.06           H  
ATOM     17  HB3 ARG A   2      -3.541  -7.093  11.761  1.00 98.06           H  
ATOM     18  O   ARG A   2      -6.214  -6.047   8.853  1.00 98.06           O  
ATOM     19  CG  ARG A   2      -3.113  -7.594   9.711  1.00 98.06           C  
ATOM     20  HG2 ARG A   2      -2.254  -6.931   9.615  1.00 98.06           H  
ATOM     21  HG3 ARG A   2      -3.637  -7.642   8.756  1.00 98.06           H  
ATOM     22  CD  ARG A   2      -2.644  -9.003  10.072  1.00 98.06           C  
ATOM     23  HD2 ARG A   2      -3.520  -9.627  10.246  1.00 98.06           H  
ATOM     24  HD3 ARG A   2      -2.079  -8.951  11.003  1.00 98.06           H  
ATOM     25  NE  ARG A   2      -1.853  -9.606   8.984  1.00 98.06           N  
ATOM     26  HE  ARG A   2      -2.266  -9.554   8.064  1.00 98.06           H  
ATOM     27  NH1 ARG A   2      -0.190 -10.507  10.284  1.00 98.06           N  
ATOM     28 HH11 ARG A   2       0.711 -10.954  10.369  1.00 98.06           H  
ATOM     29 HH12 ARG A   2      -0.329  -9.757  10.946  1.00 98.06           H  
ATOM     30  NH2 ARG A   2      -0.213 -10.891   8.090  1.00 98.06           N  
ATOM     31 HH21 ARG A   2      -0.634 -10.738   7.185  1.00 98.06           H  
ATOM     32 HH22 ARG A   2       0.657 -11.392   8.201  1.00 98.06           H  
ATOM     33  CZ  ARG A   2      -0.763 -10.331   9.131  1.00 98.06           C  
ATOM     34  N   VAL A   3      -4.395  -4.858   8.253  1.00 98.51           N  
ATOM     35  H   VAL A   3      -3.540  -4.438   8.588  1.00 98.51           H  
ATOM     36  CA  VAL A   3      -4.673  -4.780   6.808  1.00 98.51           C  
ATOM     37  HA  VAL A   3      -5.444  -5.508   6.556  1.00 98.51           H  
ATOM     38  C   VAL A   3      -3.432  -5.146   6.015  1.00 98.51           C  
ATOM     39  CB  VAL A   3      -5.190  -3.388   6.400  1.00 98.51           C  
ATOM     40  HB  VAL A   3      -4.590  -2.625   6.896  1.00 98.51           H  
ATOM     41  O   VAL A   3      -2.327  -4.704   6.324  1.00 98.51           O  
ATOM     42  CG1 VAL A   3      -5.174  -3.108   4.888  1.00 98.51           C  
ATOM     43 HG11 VAL A   3      -5.653  -2.151   4.683  1.00 98.51           H  
ATOM     44 HG12 VAL A   3      -4.147  -3.053   4.526  1.00 98.51           H  
ATOM     45 HG13 VAL A   3      -5.705  -3.895   4.351  1.00 98.51           H  
ATOM     46  CG2 VAL A   3      -6.643  -3.246   6.843  1.00 98.51           C  
ATOM     47 HG21 VAL A   3      -6.770  -3.599   7.867  1.00 98.51           H  
ATOM     48 HG22 VAL A   3      -7.289  -3.849   6.205  1.00 98.51           H  
ATOM     49 HG23 VAL A   3      -6.925  -2.196   6.776  1.00 98.51           H  
ATOM     50  N   GLU A   4      -3.623  -5.927   4.961  1.00 98.71           N  
ATOM     51  H   GLU A   4      -4.563  -6.237   4.761  1.00 98.71           H  
ATOM     52  CA  GLU A   4      -2.585  -6.278   4.004  1.00 98.71           C  
ATOM     53  HA  GLU A   4      -1.628  -5.895   4.358  1.00 98.71           H  
ATOM     54  C   GLU A   4      -2.874  -5.635   2.642  1.00 98.71           C  
ATOM     55  CB  GLU A   4      -2.468  -7.804   3.939  1.00 98.71           C  
ATOM     56  HB2 GLU A   4      -2.346  -8.191   4.951  1.00 98.71           H  
ATOM     57  HB3 GLU A   4      -3.379  -8.219   3.509  1.00 98.71           H  
ATOM     58  O   GLU A   4      -3.973  -5.752   2.103  1.00 98.71           O  
ATOM     59  CG  GLU A   4      -1.267  -8.246   3.103  1.00 98.71           C  
ATOM     60  HG2 GLU A   4      -0.363  -7.803   3.522  1.00 98.71           H  
ATOM     61  HG3 GLU A   4      -1.382  -7.872   2.086  1.00 98.71           H  
ATOM     62  CD  GLU A   4      -1.096  -9.767   3.050  1.00 98.71           C  
ATOM     63  OE1 GLU A   4      -0.114 -10.216   2.429  1.00 98.71           O  
ATOM     64  OE2 GLU A   4      -1.901 -10.566   3.566  1.00 98.71           O  
ATOM     65  N   VAL A   5      -1.861  -4.979   2.078  1.00 98.64           N  
ATOM     66  H   VAL A   5      -1.005  -4.904   2.609  1.00 98.64           H  
ATOM     67  CA  VAL A   5      -1.851  -4.403   0.733  1.00 98.64           C  
ATOM     68  HA  VAL A   5      -2.819  -4.563   0.259  1.00 98.64           H  
ATOM     69  C   VAL A   5      -0.776  -5.127  -0.070  1.00 98.64           C  
ATOM     70  CB  VAL A   5      -1.577  -2.885   0.771  1.00 98.64           C  
ATOM     71  HB  VAL A   5      -0.569  -2.716   1.150  1.00 98.64           H  
ATOM     72  O   VAL A   5       0.413  -5.005   0.229  1.00 98.64           O  
ATOM     73  CG1 VAL A   5      -1.664  -2.270  -0.633  1.00 98.64           C  
ATOM     74 HG11 VAL A   5      -0.921  -2.718  -1.292  1.00 98.64           H  
ATOM     75 HG12 VAL A   5      -1.465  -1.199  -0.579  1.00 98.64           H  
ATOM     76 HG13 VAL A   5      -2.658  -2.425  -1.052  1.00 98.64           H  
ATOM     77  CG2 VAL A   5      -2.546  -2.141   1.698  1.00 98.64           C  
ATOM     78 HG21 VAL A   5      -2.375  -2.441   2.732  1.00 98.64           H  
ATOM     79 HG22 VAL A   5      -3.577  -2.373   1.431  1.00 98.64           H  
ATOM     80 HG23 VAL A   5      -2.385  -1.066   1.626  1.00 98.64           H  
ATOM     81  N   ARG A   6      -1.174  -5.883  -1.093  1.00 98.38           N  
ATOM     82  H   ARG A   6      -2.166  -5.943  -1.269  1.00 98.38           H  
ATOM     83  CA  ARG A   6      -0.256  -6.509  -2.055  1.00 98.38           C  
ATOM     84  HA  ARG A   6       0.775  -6.405  -1.717  1.00 98.38           H  
ATOM     85  C   ARG A   6      -0.377  -5.796  -3.385  1.00 98.38           C  
ATOM     86  CB  ARG A   6      -0.564  -7.997  -2.239  1.00 98.38           C  
ATOM     87  HB2 ARG A   6       0.098  -8.396  -3.008  1.00 98.38           H  
ATOM     88  HB3 ARG A   6      -1.592  -8.103  -2.587  1.00 98.38           H  
ATOM     89  O   ARG A   6      -1.477  -5.696  -3.922  1.00 98.38           O  
ATOM     90  CG  ARG A   6      -0.384  -8.817  -0.963  1.00 98.38           C  
ATOM     91  HG2 ARG A   6       0.652  -8.749  -0.631  1.00 98.38           H  
ATOM     92  HG3 ARG A   6      -1.043  -8.437  -0.183  1.00 98.38           H  
ATOM     93  CD  ARG A   6      -0.734 -10.280  -1.249  1.00 98.38           C  
ATOM     94  HD2 ARG A   6      -1.764 -10.326  -1.604  1.00 98.38           H  
ATOM     95  HD3 ARG A   6      -0.067 -10.665  -2.021  1.00 98.38           H  
ATOM     96  NE  ARG A   6      -0.591 -11.078  -0.030  1.00 98.38           N  
ATOM     97  HE  ARG A   6      -0.153 -10.619   0.757  1.00 98.38           H  
ATOM     98  NH1 ARG A   6      -1.831 -12.918  -0.578  1.00 98.38           N  
ATOM     99 HH11 ARG A   6      -2.410 -13.682  -0.261  1.00 98.38           H  
ATOM    100 HH12 ARG A   6      -1.977 -12.510  -1.490  1.00 98.38           H  
ATOM    101  NH2 ARG A   6      -1.143 -12.608   1.530  1.00 98.38           N  
ATOM    102 HH21 ARG A   6      -0.876 -11.887   2.185  1.00 98.38           H  
ATOM    103 HH22 ARG A   6      -1.787 -13.308   1.868  1.00 98.38           H  
ATOM    104  CZ  ARG A   6      -1.179 -12.206   0.296  1.00 98.38           C  
ATOM    105  N   VAL A   7       0.743  -5.341  -3.921  1.00 96.95           N  
ATOM    106  H   VAL A   7       1.620  -5.478  -3.438  1.00 96.95           H  
ATOM    107  CA  VAL A   7       0.792  -4.701  -5.234  1.00 96.95           C  
ATOM    108  HA  VAL A   7      -0.223  -4.535  -5.595  1.00 96.95           H  
ATOM    109  C   VAL A   7       1.488  -5.643  -6.204  1.00 96.95           C  
ATOM    110  CB  VAL A   7       1.476  -3.329  -5.159  1.00 96.95           C  
ATOM    111  HB  VAL A   7       2.540  -3.477  -4.975  1.00 96.95           H  
ATOM    112  O   VAL A   7       2.437  -6.322  -5.829  1.00 96.95           O  
ATOM    113  CG1 VAL A   7       1.317  -2.557  -6.470  1.00 96.95           C  
ATOM    114 HG11 VAL A   7       0.261  -2.464  -6.725  1.00 96.95           H  
ATOM    115 HG12 VAL A   7       1.836  -3.071  -7.279  1.00 96.95           H  
ATOM    116 HG13 VAL A   7       1.748  -1.561  -6.371  1.00 96.95           H  
ATOM    117  CG2 VAL A   7       0.912  -2.461  -4.025  1.00 96.95           C  
ATOM    118 HG21 VAL A   7      -0.162  -2.326  -4.155  1.00 96.95           H  
ATOM    119 HG22 VAL A   7       1.106  -2.924  -3.058  1.00 96.95           H  
ATOM    120 HG23 VAL A   7       1.408  -1.490  -4.030  1.00 96.95           H  
ATOM    121  N   GLU A   8       1.012  -5.699  -7.439  1.00 94.93           N  
ATOM    122  H   GLU A   8       0.171  -5.182  -7.653  1.00 94.93           H  
ATOM    123  CA  GLU A   8       1.638  -6.430  -8.532  1.00 94.93           C  
ATOM    124  HA  GLU A   8       2.667  -6.670  -8.263  1.00 94.93           H  
ATOM    125  C   GLU A   8       1.667  -5.551  -9.782  1.00 94.93           C  
ATOM    126  CB  GLU A   8       0.907  -7.762  -8.753  1.00 94.93           C  
ATOM    127  HB2 GLU A   8      -0.158  -7.578  -8.895  1.00 94.93           H  
ATOM    128  HB3 GLU A   8       1.037  -8.371  -7.859  1.00 94.93           H  
ATOM    129  O   GLU A   8       0.621  -5.100 -10.251  1.00 94.93           O  
ATOM    130  CG  GLU A   8       1.450  -8.532  -9.963  1.00 94.93           C  
ATOM    131  HG2 GLU A   8       1.097  -8.047 -10.873  1.00 94.93           H  
ATOM    132  HG3 GLU A   8       2.539  -8.485  -9.946  1.00 94.93           H  
ATOM    133  CD  GLU A   8       1.006  -9.999  -9.957  1.00 94.93           C  
ATOM    134  OE1 GLU A   8       1.907 -10.856 -10.140  1.00 94.93           O  
ATOM    135  OE2 GLU A   8      -0.182 -10.273  -9.655  1.00 94.93           O  
ATOM    136  N   PHE A   9       2.864  -5.313 -10.315  1.00 90.49           N  
ATOM    137  H   PHE A   9       3.679  -5.682  -9.846  1.00 90.49           H  
ATOM    138  CA  PHE A   9       3.075  -4.582 -11.563  1.00 90.49           C  
ATOM    139  HA  PHE A   9       2.176  -4.014 -11.803  1.00 90.49           H  
ATOM    140  C   PHE A   9       3.333  -5.565 -12.712  1.00 90.49           C  
ATOM    141  CB  PHE A   9       4.217  -3.570 -11.399  1.00 90.49           C  
ATOM    142  HB2 PHE A   9       5.147  -4.110 -11.222  1.00 90.49           H  
ATOM    143  HB3 PHE A   9       4.333  -3.026 -12.337  1.00 90.49           H  
ATOM    144  O   PHE A   9       4.270  -6.365 -12.665  1.00 90.49           O  
ATOM    145  CG  PHE A   9       4.013  -2.562 -10.281  1.00 90.49           C  
ATOM    146  CD1 PHE A   9       3.272  -1.386 -10.495  1.00 90.49           C  
ATOM    147  HD1 PHE A   9       2.832  -1.190 -11.461  1.00 90.49           H  
ATOM    148  CD2 PHE A   9       4.573  -2.797  -9.013  1.00 90.49           C  
ATOM    149  HD2 PHE A   9       5.135  -3.701  -8.830  1.00 90.49           H  
ATOM    150  CE1 PHE A   9       3.115  -0.463  -9.443  1.00 90.49           C  
ATOM    151  HE1 PHE A   9       2.540   0.441  -9.581  1.00 90.49           H  
ATOM    152  CE2 PHE A   9       4.427  -1.873  -7.972  1.00 90.49           C  
ATOM    153  HE2 PHE A   9       4.881  -2.066  -7.012  1.00 90.49           H  
ATOM    154  CZ  PHE A   9       3.700  -0.699  -8.192  1.00 90.49           C  
ATOM    155  HZ  PHE A   9       3.588   0.020  -7.393  1.00 90.49           H  
ATOM    156  N   GLU A  10       2.510  -5.485 -13.755  1.00 87.51           N  
ATOM    157  H   GLU A  10       1.784  -4.783 -13.728  1.00 87.51           H  
ATOM    158  CA  GLU A  10       2.581  -6.307 -14.966  1.00 87.51           C  
ATOM    159  HA  GLU A  10       3.537  -6.829 -15.014  1.00 87.51           H  
ATOM    160  C   GLU A  10       2.471  -5.401 -16.198  1.00 87.51           C  
ATOM    161  CB  GLU A  10       1.457  -7.360 -14.985  1.00 87.51           C  
ATOM    162  HB2 GLU A  10       1.391  -7.764 -15.995  1.00 87.51           H  
ATOM    163  HB3 GLU A  10       0.510  -6.873 -14.749  1.00 87.51           H  
ATOM    164  O   GLU A  10       1.375  -5.134 -16.690  1.00 87.51           O  
ATOM    165  CG  GLU A  10       1.665  -8.544 -14.032  1.00 87.51           C  
ATOM    166  HG2 GLU A  10       1.766  -8.165 -13.015  1.00 87.51           H  
ATOM    167  HG3 GLU A  10       2.593  -9.050 -14.300  1.00 87.51           H  
ATOM    168  CD  GLU A  10       0.498  -9.554 -14.092  1.00 87.51           C  
ATOM    169  OE1 GLU A  10       0.467 -10.502 -13.282  1.00 87.51           O  
ATOM    170  OE2 GLU A  10      -0.449  -9.408 -14.907  1.00 87.51           O  
ATOM    171  N   GLY A  11       3.610  -4.916 -16.700  1.00 84.53           N  
ATOM    172  H   GLY A  11       4.471  -5.090 -16.201  1.00 84.53           H  
ATOM    173  CA  GLY A  11       3.658  -4.064 -17.890  1.00 84.53           C  
ATOM    174  HA2 GLY A  11       3.264  -4.615 -18.744  1.00 84.53           H  
ATOM    175  HA3 GLY A  11       4.691  -3.792 -18.103  1.00 84.53           H  
ATOM    176  C   GLY A  11       2.856  -2.772 -17.715  1.00 84.53           C  
ATOM    177  O   GLY A  11       3.256  -1.883 -16.968  1.00 84.53           O  
ATOM    178  N   ASP A  12       1.724  -2.679 -18.409  1.00 88.25           N  
ATOM    179  H   ASP A  12       1.389  -3.493 -18.903  1.00 88.25           H  
ATOM    180  CA  ASP A  12       0.804  -1.538 -18.399  1.00 88.25           C  
ATOM    181  HA  ASP A  12       1.379  -0.633 -18.205  1.00 88.25           H  
ATOM    182  C   ASP A  12      -0.274  -1.624 -17.303  1.00 88.25           C  
ATOM    183  CB  ASP A  12       0.181  -1.394 -19.797  1.00 88.25           C  
ATOM    184  HB2 ASP A  12      -0.343  -0.440 -19.848  1.00 88.25           H  
ATOM    185  HB3 ASP A  12       0.977  -1.370 -20.542  1.00 88.25           H  
ATOM    186  O   ASP A  12      -1.160  -0.766 -17.232  1.00 88.25           O  
ATOM    187  CG  ASP A  12      -0.818  -2.501 -20.168  1.00 88.25           C  
ATOM    188  OD1 ASP A  12      -0.707  -3.633 -19.640  1.00 88.25           O  
ATOM    189  OD2 ASP A  12      -1.712  -2.227 -20.997  1.00 88.25           O  
ATOM    190  N   LYS A  13      -0.205  -2.634 -16.425  1.00 92.76           N  
ATOM    191  H   LYS A  13       0.521  -3.321 -16.565  1.00 92.76           H  
ATOM    192  CA  LYS A  13      -1.177  -2.868 -15.351  1.00 92.76           C  
ATOM    193  HA  LYS A  13      -1.903  -2.056 -15.361  1.00 92.76           H  
ATOM    194  C   LYS A  13      -0.536  -2.867 -13.975  1.00 92.76           C  
ATOM    195  CB  LYS A  13      -1.924  -4.184 -15.598  1.00 92.76           C  
ATOM    196  HB2 LYS A  13      -2.538  -4.427 -14.731  1.00 92.76           H  
ATOM    197  HB3 LYS A  13      -1.199  -4.984 -15.749  1.00 92.76           H  
ATOM    198  O   LYS A  13       0.547  -3.408 -13.766  1.00 92.76           O  
ATOM    199  CG  LYS A  13      -2.830  -4.055 -16.825  1.00 92.76           C  
ATOM    200  HG2 LYS A  13      -3.636  -3.356 -16.600  1.00 92.76           H  
ATOM    201  HG3 LYS A  13      -2.257  -3.659 -17.663  1.00 92.76           H  
ATOM    202  CD  LYS A  13      -3.421  -5.400 -17.235  1.00 92.76           C  
ATOM    203  HD2 LYS A  13      -2.614  -6.126 -17.334  1.00 92.76           H  
ATOM    204  HD3 LYS A  13      -4.142  -5.732 -16.488  1.00 92.76           H  
ATOM    205  CE  LYS A  13      -4.090  -5.185 -18.591  1.00 92.76           C  
ATOM    206  HE2 LYS A  13      -4.890  -4.452 -18.483  1.00 92.76           H  
ATOM    207  HE3 LYS A  13      -3.346  -4.756 -19.261  1.00 92.76           H  
ATOM    208  NZ  LYS A  13      -4.599  -6.457 -19.148  1.00 92.76           N  
ATOM    209  HZ1 LYS A  13      -3.823  -7.097 -19.245  1.00 92.76           H  
ATOM    210  HZ2 LYS A  13      -5.308  -6.853 -18.549  1.00 92.76           H  
ATOM    211  HZ3 LYS A  13      -4.975  -6.283 -20.069  1.00 92.76           H  
ATOM    212  N   MET A  14      -1.290  -2.350 -13.011  1.00 94.94           N  
ATOM    213  H   MET A  14      -2.169  -1.931 -13.280  1.00 94.94           H  
ATOM    214  CA  MET A  14      -1.016  -2.520 -11.589  1.00 94.94           C  
ATOM    215  HA  MET A  14      -0.175  -3.202 -11.463  1.00 94.94           H  
ATOM    216  C   MET A  14      -2.245  -3.132 -10.918  1.00 94.94           C  
ATOM    217  CB  MET A  14      -0.616  -1.179 -10.968  1.00 94.94           C  
ATOM    218  HB2 MET A  14      -1.451  -0.483 -11.047  1.00 94.94           H  
ATOM    219  HB3 MET A  14       0.233  -0.767 -11.515  1.00 94.94           H  
ATOM    220  O   MET A  14      -3.329  -2.545 -10.954  1.00 94.94           O  
ATOM    221  CG  MET A  14      -0.214  -1.342  -9.498  1.00 94.94           C  
ATOM    222  HG2 MET A  14       0.719  -1.903  -9.458  1.00 94.94           H  
ATOM    223  HG3 MET A  14      -0.968  -1.929  -8.974  1.00 94.94           H  
ATOM    224  SD  MET A  14       0.002   0.211  -8.588  1.00 94.94           S  
ATOM    225  CE  MET A  14      -1.723   0.696  -8.504  1.00 94.94           C  
ATOM    226  HE1 MET A  14      -1.857   1.411  -7.693  1.00 94.94           H  
ATOM    227  HE2 MET A  14      -2.341  -0.179  -8.306  1.00 94.94           H  
ATOM    228  HE3 MET A  14      -2.016   1.118  -9.466  1.00 94.94           H  
ATOM    229  N   ARG A  15      -2.084  -4.300 -10.294  1.00 97.32           N  
ATOM    230  H   ARG A  15      -1.158  -4.703 -10.288  1.00 97.32           H  
ATOM    231  CA  ARG A  15      -3.107  -4.920  -9.442  1.00 97.32           C  
ATOM    232  HA  ARG A  15      -4.077  -4.472  -9.657  1.00 97.32           H  
ATOM    233  C   ARG A  15      -2.794  -4.640  -7.981  1.00 97.32           C  
ATOM    234  CB  ARG A  15      -3.228  -6.429  -9.695  1.00 97.32           C  
ATOM    235  HB2 ARG A  15      -2.287  -6.919  -9.447  1.00 97.32           H  
ATOM    236  HB3 ARG A  15      -4.000  -6.822  -9.033  1.00 97.32           H  
ATOM    237  O   ARG A  15      -1.649  -4.748  -7.554  1.00 97.32           O  
ATOM    238  CG  ARG A  15      -3.605  -6.772 -11.142  1.00 97.32           C  
ATOM    239  HG2 ARG A  15      -4.454  -6.166 -11.458  1.00 97.32           H  
ATOM    240  HG3 ARG A  15      -2.754  -6.559 -11.790  1.00 97.32           H  
ATOM    241  CD  ARG A  15      -3.973  -8.257 -11.252  1.00 97.32           C  
ATOM    242  HD2 ARG A  15      -4.934  -8.421 -10.765  1.00 97.32           H  
ATOM    243  HD3 ARG A  15      -3.225  -8.843 -10.717  1.00 97.32           H  
ATOM    244  NE  ARG A  15      -4.063  -8.682 -12.663  1.00 97.32           N  
ATOM    245  HE  ARG A  15      -4.805  -8.266 -13.207  1.00 97.32           H  
ATOM    246  NH1 ARG A  15      -2.308 -10.186 -12.668  1.00 97.32           N  
ATOM    247 HH11 ARG A  15      -1.476 -10.473 -13.165  1.00 97.32           H  
ATOM    248 HH12 ARG A  15      -2.168 -10.099 -11.672  1.00 97.32           H  
ATOM    249  NH2 ARG A  15      -3.185  -9.517 -14.585  1.00 97.32           N  
ATOM    250 HH21 ARG A  15      -2.267  -9.770 -14.920  1.00 97.32           H  
ATOM    251 HH22 ARG A  15      -3.711  -8.834 -15.111  1.00 97.32           H  
ATOM    252  CZ  ARG A  15      -3.207  -9.475 -13.287  1.00 97.32           C  
ATOM    253  N   VAL A  16      -3.819  -4.301  -7.214  1.00 98.19           N  
ATOM    254  H   VAL A  16      -4.722  -4.194  -7.653  1.00 98.19           H  
ATOM    255  CA  VAL A  16      -3.745  -4.079  -5.771  1.00 98.19           C  
ATOM    256  HA  VAL A  16      -2.742  -4.314  -5.415  1.00 98.19           H  
ATOM    257  C   VAL A  16      -4.739  -5.017  -5.113  1.00 98.19           C  
ATOM    258  CB  VAL A  16      -4.046  -2.618  -5.394  1.00 98.19           C  
ATOM    259  HB  VAL A  16      -5.081  -2.382  -5.641  1.00 98.19           H  
ATOM    260  O   VAL A  16      -5.941  -4.882  -5.329  1.00 98.19           O  
ATOM    261  CG1 VAL A  16      -3.836  -2.398  -3.891  1.00 98.19           C  
ATOM    262 HG11 VAL A  16      -4.493  -3.053  -3.318  1.00 98.19           H  
ATOM    263 HG12 VAL A  16      -2.801  -2.609  -3.622  1.00 98.19           H  
ATOM    264 HG13 VAL A  16      -4.076  -1.368  -3.625  1.00 98.19           H  
ATOM    265  CG2 VAL A  16      -3.145  -1.645  -6.160  1.00 98.19           C  
ATOM    266 HG21 VAL A  16      -2.097  -1.848  -5.941  1.00 98.19           H  
ATOM    267 HG22 VAL A  16      -3.390  -0.618  -5.887  1.00 98.19           H  
ATOM    268 HG23 VAL A  16      -3.320  -1.758  -7.230  1.00 98.19           H  
ATOM    269  N   ARG A  17      -4.251  -5.958  -4.310  1.00 98.63           N  
ATOM    270  H   ARG A  17      -3.251  -5.980  -4.170  1.00 98.63           H  
ATOM    271  CA  ARG A  17      -5.089  -6.796  -3.449  1.00 98.63           C  
ATOM    272  HA  ARG A  17      -6.123  -6.751  -3.790  1.00 98.63           H  
ATOM    273  C   ARG A  17      -5.059  -6.247  -2.039  1.00 98.63           C  
ATOM    274  CB  ARG A  17      -4.661  -8.262  -3.479  1.00 98.63           C  
ATOM    275  HB2 ARG A  17      -5.271  -8.821  -2.770  1.00 98.63           H  
ATOM    276  HB3 ARG A  17      -3.615  -8.350  -3.183  1.00 98.63           H  
ATOM    277  O   ARG A  17      -3.986  -6.025  -1.478  1.00 98.63           O  
ATOM    278  CG  ARG A  17      -4.853  -8.856  -4.870  1.00 98.63           C  
ATOM    279  HG2 ARG A  17      -4.239  -8.320  -5.593  1.00 98.63           H  
ATOM    280  HG3 ARG A  17      -5.902  -8.769  -5.154  1.00 98.63           H  
ATOM    281  CD  ARG A  17      -4.457 -10.328  -4.868  1.00 98.63           C  
ATOM    282  HD2 ARG A  17      -5.091 -10.868  -4.165  1.00 98.63           H  
ATOM    283  HD3 ARG A  17      -3.412 -10.418  -4.569  1.00 98.63           H  
ATOM    284  NE  ARG A  17      -4.646 -10.858  -6.216  1.00 98.63           N  
ATOM    285  HE  ARG A  17      -5.227 -10.309  -6.835  1.00 98.63           H  
ATOM    286  NH1 ARG A  17      -3.620 -12.889  -6.006  1.00 98.63           N  
ATOM    287 HH11 ARG A  17      -3.351 -13.765  -6.430  1.00 98.63           H  
ATOM    288 HH12 ARG A  17      -3.617 -12.736  -5.008  1.00 98.63           H  
ATOM    289  NH2 ARG A  17      -4.483 -12.202  -7.979  1.00 98.63           N  
ATOM    290 HH21 ARG A  17      -5.054 -11.499  -8.426  1.00 98.63           H  
ATOM    291 HH22 ARG A  17      -4.143 -13.008  -8.484  1.00 98.63           H  
ATOM    292  CZ  ARG A  17      -4.235 -11.989  -6.724  1.00 98.63           C  
ATOM    293  N   LEU A  18      -6.241  -6.039  -1.492  1.00 98.73           N  
ATOM    294  H   LEU A  18      -7.061  -6.271  -2.034  1.00 98.73           H  
ATOM    295  CA  LEU A  18      -6.472  -5.525  -0.157  1.00 98.73           C  
ATOM    296  HA  LEU A  18      -5.531  -5.251   0.321  1.00 98.73           H  
ATOM    297  C   LEU A  18      -7.148  -6.615   0.652  1.00 98.73           C  
ATOM    298  CB  LEU A  18      -7.385  -4.296  -0.238  1.00 98.73           C  
ATOM    299  HB2 LEU A  18      -8.350  -4.610  -0.636  1.00 98.73           H  
ATOM    300  HB3 LEU A  18      -7.545  -3.927   0.775  1.00 98.73           H  
ATOM    301  O   LEU A  18      -8.188  -7.110   0.233  1.00 98.73           O  
ATOM    302  CG  LEU A  18      -6.864  -3.145  -1.108  1.00 98.73           C  
ATOM    303  HG  LEU A  18      -6.668  -3.492  -2.123  1.00 98.73           H  
ATOM    304  CD1 LEU A  18      -7.949  -2.073  -1.175  1.00 98.73           C  
ATOM    305 HD11 LEU A  18      -8.284  -1.817  -0.169  1.00 98.73           H  
ATOM    306 HD12 LEU A  18      -8.800  -2.453  -1.739  1.00 98.73           H  
ATOM    307 HD13 LEU A  18      -7.567  -1.176  -1.661  1.00 98.73           H  
ATOM    308  CD2 LEU A  18      -5.584  -2.547  -0.531  1.00 98.73           C  
ATOM    309 HD21 LEU A  18      -4.797  -3.301  -0.536  1.00 98.73           H  
ATOM    310 HD22 LEU A  18      -5.760  -2.213   0.491  1.00 98.73           H  
ATOM    311 HD23 LEU A  18      -5.262  -1.703  -1.142  1.00 98.73           H  
ATOM    312  N   ARG A  19      -6.595  -6.958   1.808  1.00 98.69           N  
ATOM    313  H   ARG A  19      -5.724  -6.518   2.070  1.00 98.69           H  
ATOM    314  CA  ARG A  19      -7.210  -7.899   2.743  1.00 98.69           C  
ATOM    315  HA  ARG A  19      -8.219  -8.143   2.409  1.00 98.69           H  
ATOM    316  C   ARG A  19      -7.337  -7.249   4.109  1.00 98.69           C  
ATOM    317  CB  ARG A  19      -6.398  -9.195   2.748  1.00 98.69           C  
ATOM    318  HB2 ARG A  19      -5.357  -8.971   2.978  1.00 98.69           H  
ATOM    319  HB3 ARG A  19      -6.447  -9.645   1.757  1.00 98.69           H  
ATOM    320  O   ARG A  19      -6.356  -6.722   4.634  1.00 98.69           O  
ATOM    321  CG  ARG A  19      -6.932 -10.187   3.778  1.00 98.69           C  
ATOM    322  HG2 ARG A  19      -7.986 -10.392   3.590  1.00 98.69           H  
ATOM    323  HG3 ARG A  19      -6.818  -9.770   4.778  1.00 98.69           H  
ATOM    324  CD  ARG A  19      -6.136 -11.482   3.690  1.00 98.69           C  
ATOM    325  HD2 ARG A  19      -5.071 -11.250   3.692  1.00 98.69           H  
ATOM    326  HD3 ARG A  19      -6.400 -11.992   2.763  1.00 98.69           H  
ATOM    327  NE  ARG A  19      -6.445 -12.304   4.859  1.00 98.69           N  
ATOM    328  HE  ARG A  19      -6.701 -11.804   5.698  1.00 98.69           H  
ATOM    329  NH1 ARG A  19      -5.883 -14.357   4.042  1.00 98.69           N  
ATOM    330 HH11 ARG A  19      -5.925 -15.362   4.136  1.00 98.69           H  
ATOM    331 HH12 ARG A  19      -5.771 -13.902   3.147  1.00 98.69           H  
ATOM    332  NH2 ARG A  19      -6.698 -14.105   6.136  1.00 98.69           N  
ATOM    333 HH21 ARG A  19      -7.007 -13.417   6.808  1.00 98.69           H  
ATOM    334 HH22 ARG A  19      -6.680 -15.093   6.341  1.00 98.69           H  
ATOM    335  CZ  ARG A  19      -6.333 -13.595   5.001  1.00 98.69           C  
ATOM    336  N   ASN A  20      -8.536  -7.290   4.678  1.00 98.49           N  
ATOM    337  H   ASN A  20      -9.287  -7.755   4.189  1.00 98.49           H  
ATOM    338  CA  ASN A  20      -8.812  -6.744   6.001  1.00 98.49           C  
ATOM    339  HA  ASN A  20      -7.968  -6.145   6.344  1.00 98.49           H  
ATOM    340  C   ASN A  20      -9.009  -7.879   7.011  1.00 98.49           C  
ATOM    341  CB  ASN A  20     -10.027  -5.813   5.902  1.00 98.49           C  
ATOM    342  HB2 ASN A  20      -9.821  -5.012   5.192  1.00 98.49           H  
ATOM    343  HB3 ASN A  20     -10.880  -6.389   5.545  1.00 98.49           H  
ATOM    344  O   ASN A  20     -10.058  -8.513   7.047  1.00 98.49           O  
ATOM    345  CG  ASN A  20     -10.397  -5.190   7.233  1.00 98.49           C  
ATOM    346  ND2 ASN A  20     -11.551  -4.583   7.322  1.00 98.49           N  
ATOM    347 HD21 ASN A  20     -12.121  -4.472   6.495  1.00 98.49           H  
ATOM    348 HD22 ASN A  20     -11.811  -4.165   8.203  1.00 98.49           H  
ATOM    349  OD1 ASN A  20      -9.650  -5.221   8.201  1.00 98.49           O  
ATOM    350  N   ASP A  21      -8.013  -8.104   7.864  1.00 98.29           N  
ATOM    351  H   ASP A  21      -7.209  -7.493   7.839  1.00 98.29           H  
ATOM    352  CA  ASP A  21      -8.081  -9.073   8.965  1.00 98.29           C  
ATOM    353  HA  ASP A  21      -8.875  -9.791   8.759  1.00 98.29           H  
ATOM    354  C   ASP A  21      -8.449  -8.394  10.306  1.00 98.29           C  
ATOM    355  CB  ASP A  21      -6.766  -9.869   9.048  1.00 98.29           C  
ATOM    356  HB2 ASP A  21      -6.802 -10.523   9.919  1.00 98.29           H  
ATOM    357  HB3 ASP A  21      -5.944  -9.169   9.193  1.00 98.29           H  
ATOM    358  O   ASP A  21      -8.272  -8.973  11.379  1.00 98.29           O  
ATOM    359  CG  ASP A  21      -6.472 -10.754   7.828  1.00 98.29           C  
ATOM    360  OD1 ASP A  21      -7.295 -11.628   7.459  1.00 98.29           O  
ATOM    361  OD2 ASP A  21      -5.355 -10.643   7.279  1.00 98.29           O  
ATOM    362  N   SER A  22      -8.933  -7.146  10.283  1.00 96.81           N  
ATOM    363  H   SER A  22      -9.073  -6.709   9.383  1.00 96.81           H  
ATOM    364  CA  SER A  22      -9.430  -6.448  11.473  1.00 96.81           C  
ATOM    365  HA  SER A  22      -8.872  -6.816  12.334  1.00 96.81           H  
ATOM    366  C   SER A  22     -10.910  -6.746  11.754  1.00 96.81           C  
ATOM    367  CB  SER A  22      -9.142  -4.946  11.376  1.00 96.81           C  
ATOM    368  HB2 SER A  22      -8.167  -4.781  10.918  1.00 96.81           H  
ATOM    369  HB3 SER A  22      -9.137  -4.524  12.380  1.00 96.81           H  
ATOM    370  O   SER A  22     -11.608  -7.369  10.957  1.00 96.81           O  
ATOM    371  OG  SER A  22     -10.118  -4.272  10.635  1.00 96.81           O  
ATOM    372  HG  SER A  22     -10.033  -4.538   9.717  1.00 96.81           H  
ATOM    373  N   SER A  23     -11.403  -6.301  12.912  1.00 96.05           N  
ATOM    374  H   SER A  23     -10.812  -5.766  13.531  1.00 96.05           H  
ATOM    375  CA  SER A  23     -12.800  -6.475  13.333  1.00 96.05           C  
ATOM    376  HA  SER A  23     -13.167  -7.428  12.952  1.00 96.05           H  
ATOM    377  C   SER A  23     -13.752  -5.394  12.809  1.00 96.05           C  
ATOM    378  CB  SER A  23     -12.864  -6.524  14.861  1.00 96.05           C  
ATOM    379  HB2 SER A  23     -12.333  -7.409  15.212  1.00 96.05           H  
ATOM    380  HB3 SER A  23     -13.904  -6.588  15.183  1.00 96.05           H  
ATOM    381  O   SER A  23     -14.959  -5.492  13.033  1.00 96.05           O  
ATOM    382  OG  SER A  23     -12.259  -5.367  15.414  1.00 96.05           O  
ATOM    383  HG  SER A  23     -12.413  -5.358  16.362  1.00 96.05           H  
ATOM    384  N   THR A  24     -13.242  -4.366  12.127  1.00 95.97           N  
ATOM    385  H   THR A  24     -12.254  -4.355  11.914  1.00 95.97           H  
ATOM    386  CA  THR A  24     -14.032  -3.247  11.600  1.00 95.97           C  
ATOM    387  HA  THR A  24     -15.088  -3.492  11.706  1.00 95.97           H  
ATOM    388  C   THR A  24     -13.752  -3.023  10.113  1.00 95.97           C  
ATOM    389  CB  THR A  24     -13.781  -1.951  12.387  1.00 95.97           C  
ATOM    390  HB  THR A  24     -14.318  -1.134  11.905  1.00 95.97           H  
ATOM    391  O   THR A  24     -12.689  -3.400   9.620  1.00 95.97           O  
ATOM    392  CG2 THR A  24     -14.264  -2.063  13.834  1.00 95.97           C  
ATOM    393 HG21 THR A  24     -15.314  -2.353  13.848  1.00 95.97           H  
ATOM    394 HG22 THR A  24     -14.153  -1.101  14.334  1.00 95.97           H  
ATOM    395 HG23 THR A  24     -13.680  -2.813  14.367  1.00 95.97           H  
ATOM    396  OG1 THR A  24     -12.412  -1.631  12.438  1.00 95.97           O  
ATOM    397  HG1 THR A  24     -12.319  -0.751  12.810  1.00 95.97           H  
ATOM    398  N   PRO A  25     -14.695  -2.442   9.351  1.00 97.90           N  
ATOM    399  CA  PRO A  25     -14.419  -2.045   7.976  1.00 97.90           C  
ATOM    400  HA  PRO A  25     -14.161  -2.933   7.399  1.00 97.90           H  
ATOM    401  C   PRO A  25     -13.266  -1.041   7.908  1.00 97.90           C  
ATOM    402  CB  PRO A  25     -15.722  -1.452   7.432  1.00 97.90           C  
ATOM    403  HB2 PRO A  25     -15.721  -0.368   7.550  1.00 97.90           H  
ATOM    404  HB3 PRO A  25     -15.879  -1.720   6.388  1.00 97.90           H  
ATOM    405  O   PRO A  25     -13.121  -0.190   8.792  1.00 97.90           O  
ATOM    406  CG  PRO A  25     -16.795  -2.056   8.337  1.00 97.90           C  
ATOM    407  HG2 PRO A  25     -17.677  -1.419   8.400  1.00 97.90           H  
ATOM    408  HG3 PRO A  25     -17.065  -3.047   7.970  1.00 97.90           H  
ATOM    409  CD  PRO A  25     -16.086  -2.178   9.684  1.00 97.90           C  
ATOM    410  HD2 PRO A  25     -16.157  -1.236  10.228  1.00 97.90           H  
ATOM    411  HD3 PRO A  25     -16.532  -2.990  10.258  1.00 97.90           H  
ATOM    412  N   VAL A  26     -12.485  -1.126   6.835  1.00 98.39           N  
ATOM    413  H   VAL A  26     -12.671  -1.850   6.155  1.00 98.39           H  
ATOM    414  CA  VAL A  26     -11.435  -0.156   6.507  1.00 98.39           C  
ATOM    415  HA  VAL A  26     -11.437   0.639   7.254  1.00 98.39           H  
ATOM    416  C   VAL A  26     -11.741   0.499   5.172  1.00 98.39           C  
ATOM    417  CB  VAL A  26     -10.029  -0.778   6.521  1.00 98.39           C  
ATOM    418  HB  VAL A  26      -9.304   0.013   6.325  1.00 98.39           H  
ATOM    419  O   VAL A  26     -12.247  -0.154   4.260  1.00 98.39           O  
ATOM    420  CG1 VAL A  26      -9.730  -1.356   7.909  1.00 98.39           C  
ATOM    421 HG11 VAL A  26      -9.986  -0.623   8.674  1.00 98.39           H  
ATOM    422 HG12 VAL A  26     -10.316  -2.258   8.087  1.00 98.39           H  
ATOM    423 HG13 VAL A  26      -8.669  -1.591   7.992  1.00 98.39           H  
ATOM    424  CG2 VAL A  26      -9.843  -1.867   5.456  1.00 98.39           C  
ATOM    425 HG21 VAL A  26     -10.562  -2.670   5.614  1.00 98.39           H  
ATOM    426 HG22 VAL A  26      -9.985  -1.446   4.461  1.00 98.39           H  
ATOM    427 HG23 VAL A  26      -8.831  -2.270   5.505  1.00 98.39           H  
ATOM    428  N   GLU A  27     -11.431   1.780   5.049  1.00 98.57           N  
ATOM    429  H   GLU A  27     -10.965   2.240   5.818  1.00 98.57           H  
ATOM    430  CA  GLU A  27     -11.493   2.509   3.789  1.00 98.57           C  
ATOM    431  HA  GLU A  27     -12.060   1.924   3.064  1.00 98.57           H  
ATOM    432  C   GLU A  27     -10.076   2.677   3.246  1.00 98.57           C  
ATOM    433  CB  GLU A  27     -12.247   3.832   3.977  1.00 98.57           C  
ATOM    434  HB2 GLU A  27     -13.205   3.607   4.445  1.00 98.57           H  
ATOM    435  HB3 GLU A  27     -11.687   4.496   4.636  1.00 98.57           H  
ATOM    436  O   GLU A  27      -9.171   3.133   3.944  1.00 98.57           O  
ATOM    437  CG  GLU A  27     -12.500   4.527   2.633  1.00 98.57           C  
ATOM    438  HG2 GLU A  27     -12.804   3.778   1.901  1.00 98.57           H  
ATOM    439  HG3 GLU A  27     -11.570   4.971   2.277  1.00 98.57           H  
ATOM    440  CD  GLU A  27     -13.610   5.584   2.734  1.00 98.57           C  
ATOM    441  OE1 GLU A  27     -13.329   6.782   2.531  1.00 98.57           O  
ATOM    442  OE2 GLU A  27     -14.776   5.166   2.917  1.00 98.57           O  
ATOM    443  N   VAL A  28      -9.861   2.262   2.000  1.00 98.61           N  
ATOM    444  H   VAL A  28     -10.629   1.841   1.497  1.00 98.61           H  
ATOM    445  CA  VAL A  28      -8.568   2.364   1.331  1.00 98.61           C  
ATOM    446  HA  VAL A  28      -7.851   2.812   2.019  1.00 98.61           H  
ATOM    447  C   VAL A  28      -8.704   3.285   0.131  1.00 98.61           C  
ATOM    448  CB  VAL A  28      -7.998   0.989   0.945  1.00 98.61           C  
ATOM    449  HB  VAL A  28      -8.633   0.531   0.187  1.00 98.61           H  
ATOM    450  O   VAL A  28      -9.394   2.969  -0.842  1.00 98.61           O  
ATOM    451  CG1 VAL A  28      -6.580   1.154   0.377  1.00 98.61           C  
ATOM    452 HG11 VAL A  28      -6.154   0.176   0.151  1.00 98.61           H  
ATOM    453 HG12 VAL A  28      -6.608   1.739  -0.542  1.00 98.61           H  
ATOM    454 HG13 VAL A  28      -5.945   1.661   1.104  1.00 98.61           H  
ATOM    455  CG2 VAL A  28      -7.919   0.049   2.157  1.00 98.61           C  
ATOM    456 HG21 VAL A  28      -7.366   0.530   2.964  1.00 98.61           H  
ATOM    457 HG22 VAL A  28      -7.425  -0.883   1.885  1.00 98.61           H  
ATOM    458 HG23 VAL A  28      -8.924  -0.185   2.508  1.00 98.61           H  
ATOM    459  N   HIS A  29      -8.003   4.414   0.177  1.00 98.46           N  
ATOM    460  H   HIS A  29      -7.481   4.606   1.021  1.00 98.46           H  
ATOM    461  CA  HIS A  29      -7.844   5.309  -0.960  1.00 98.46           C  
ATOM    462  HA  HIS A  29      -8.684   5.159  -1.639  1.00 98.46           H  
ATOM    463  C   HIS A  29      -6.549   4.978  -1.688  1.00 98.46           C  
ATOM    464  CB  HIS A  29      -7.864   6.778  -0.542  1.00 98.46           C  
ATOM    465  HB2 HIS A  29      -6.924   7.025  -0.048  1.00 98.46           H  
ATOM    466  HB3 HIS A  29      -7.933   7.394  -1.438  1.00 98.46           H  
ATOM    467  O   HIS A  29      -5.462   5.060  -1.120  1.00 98.46           O  
ATOM    468  CG  HIS A  29      -8.995   7.137   0.375  1.00 98.46           C  
ATOM    469  CD2 HIS A  29      -8.934   7.172   1.742  1.00 98.46           C  
ATOM    470  HD2 HIS A  29      -8.087   6.920   2.363  1.00 98.46           H  
ATOM    471  ND1 HIS A  29     -10.269   7.517   0.009  1.00 98.46           N  
ATOM    472  HD1 HIS A  29     -10.704   7.446  -0.900  1.00 98.46           H  
ATOM    473  CE1 HIS A  29     -10.950   7.789   1.133  1.00 98.46           C  
ATOM    474  HE1 HIS A  29     -11.987   8.085   1.184  1.00 98.46           H  
ATOM    475  NE2 HIS A  29     -10.164   7.615   2.201  1.00 98.46           N  
ATOM    476  N   ILE A  30      -6.660   4.640  -2.965  1.00 98.21           N  
ATOM    477  H   ILE A  30      -7.584   4.630  -3.373  1.00 98.21           H  
ATOM    478  CA  ILE A  30      -5.529   4.307  -3.823  1.00 98.21           C  
ATOM    479  HA  ILE A  30      -4.618   4.267  -3.227  1.00 98.21           H  
ATOM    480  C   ILE A  30      -5.394   5.413  -4.863  1.00 98.21           C  
ATOM    481  CB  ILE A  30      -5.719   2.929  -4.486  1.00 98.21           C  
ATOM    482  HB  ILE A  30      -6.518   3.031  -5.220  1.00 98.21           H  
ATOM    483  O   ILE A  30      -6.356   5.715  -5.572  1.00 98.21           O  
ATOM    484  CG1 ILE A  30      -6.152   1.819  -3.502  1.00 98.21           C  
ATOM    485 HG12 ILE A  30      -7.026   2.144  -2.937  1.00 98.21           H  
ATOM    486 HG13 ILE A  30      -5.350   1.610  -2.795  1.00 98.21           H  
ATOM    487  CG2 ILE A  30      -4.409   2.564  -5.208  1.00 98.21           C  
ATOM    488 HG21 ILE A  30      -4.478   1.588  -5.687  1.00 98.21           H  
ATOM    489 HG22 ILE A  30      -4.190   3.295  -5.986  1.00 98.21           H  
ATOM    490 HG23 ILE A  30      -3.581   2.554  -4.498  1.00 98.21           H  
ATOM    491  CD1 ILE A  30      -6.561   0.526  -4.215  1.00 98.21           C  
ATOM    492 HD11 ILE A  30      -6.972  -0.177  -3.491  1.00 98.21           H  
ATOM    493 HD12 ILE A  30      -5.702   0.057  -4.695  1.00 98.21           H  
ATOM    494 HD13 ILE A  30      -7.323   0.742  -4.964  1.00 98.21           H  
ATOM    495  N   LYS A  31      -4.208   6.009  -4.971  1.00 96.94           N  
ATOM    496  H   LYS A  31      -3.473   5.702  -4.350  1.00 96.94           H  
ATOM    497  CA  LYS A  31      -3.882   7.018  -5.982  1.00 96.94           C  
ATOM    498  HA  LYS A  31      -4.734   7.139  -6.652  1.00 96.94           H  
ATOM    499  C   LYS A  31      -2.705   6.554  -6.832  1.00 96.94           C  
ATOM    500  CB  LYS A  31      -3.621   8.365  -5.303  1.00 96.94           C  
ATOM    501  HB2 LYS A  31      -4.509   8.661  -4.745  1.00 96.94           H  
ATOM    502  HB3 LYS A  31      -2.795   8.255  -4.601  1.00 96.94           H  
ATOM    503  O   LYS A  31      -1.674   6.151  -6.299  1.00 96.94           O  
ATOM    504  CG  LYS A  31      -3.280   9.453  -6.330  1.00 96.94           C  
ATOM    505  HG2 LYS A  31      -2.434   9.135  -6.939  1.00 96.94           H  
ATOM    506  HG3 LYS A  31      -4.134   9.623  -6.985  1.00 96.94           H  
ATOM    507  CD  LYS A  31      -2.885  10.756  -5.638  1.00 96.94           C  
ATOM    508  HD2 LYS A  31      -3.713  11.131  -5.037  1.00 96.94           H  
ATOM    509  HD3 LYS A  31      -2.029  10.559  -4.993  1.00 96.94           H  
ATOM    510  CE  LYS A  31      -2.500  11.765  -6.724  1.00 96.94           C  
ATOM    511  HE2 LYS A  31      -1.857  11.260  -7.445  1.00 96.94           H  
ATOM    512  HE3 LYS A  31      -3.390  12.077  -7.270  1.00 96.94           H  
ATOM    513  NZ  LYS A  31      -1.780  12.924  -6.147  1.00 96.94           N  
ATOM    514  HZ1 LYS A  31      -1.503  13.557  -6.884  1.00 96.94           H  
ATOM    515  HZ2 LYS A  31      -0.938  12.593  -5.698  1.00 96.94           H  
ATOM    516  HZ3 LYS A  31      -2.334  13.407  -5.454  1.00 96.94           H  
ATOM    517  N   VAL A  32      -2.866   6.655  -8.149  1.00 93.83           N  
ATOM    518  H   VAL A  32      -3.748   7.007  -8.492  1.00 93.83           H  
ATOM    519  CA  VAL A  32      -1.905   6.180  -9.150  1.00 93.83           C  
ATOM    520  HA  VAL A  32      -0.909   6.112  -8.713  1.00 93.83           H  
ATOM    521  C   VAL A  32      -1.885   7.167 -10.309  1.00 93.83           C  
ATOM    522  CB  VAL A  32      -2.316   4.795  -9.665  1.00 93.83           C  
ATOM    523  HB  VAL A  32      -3.244   4.875 -10.232  1.00 93.83           H  
ATOM    524  O   VAL A  32      -2.841   7.250 -11.079  1.00 93.83           O  
ATOM    525  CG1 VAL A  32      -1.231   4.222 -10.568  1.00 93.83           C  
ATOM    526 HG11 VAL A  32      -1.563   3.238 -10.901  1.00 93.83           H  
ATOM    527 HG12 VAL A  32      -0.293   4.133 -10.021  1.00 93.83           H  
ATOM    528 HG13 VAL A  32      -1.085   4.851 -11.446  1.00 93.83           H  
ATOM    529  CG2 VAL A  32      -2.565   3.805  -8.531  1.00 93.83           C  
ATOM    530 HG21 VAL A  32      -1.646   3.614  -7.976  1.00 93.83           H  
ATOM    531 HG22 VAL A  32      -3.339   4.174  -7.858  1.00 93.83           H  
ATOM    532 HG23 VAL A  32      -2.979   2.897  -8.968  1.00 93.83           H  
ATOM    533  N   GLY A  33      -0.823   7.969 -10.406  1.00 89.37           N  
ATOM    534  H   GLY A  33      -0.038   7.822  -9.788  1.00 89.37           H  
ATOM    535  CA  GLY A  33      -0.824   9.141 -11.283  1.00 89.37           C  
ATOM    536  HA2 GLY A  33       0.085   9.721 -11.128  1.00 89.37           H  
ATOM    537  HA3 GLY A  33      -0.854   8.814 -12.322  1.00 89.37           H  
ATOM    538  C   GLY A  33      -2.034  10.042 -10.990  1.00 89.37           C  
ATOM    539  O   GLY A  33      -2.187  10.546  -9.871  1.00 89.37           O  
ATOM    540  N   ASP A  34      -2.904  10.198 -11.990  1.00 89.11           N  
ATOM    541  H   ASP A  34      -2.696   9.758 -12.875  1.00 89.11           H  
ATOM    542  CA  ASP A  34      -4.139  10.988 -11.906  1.00 89.11           C  
ATOM    543  HA  ASP A  34      -4.001  11.782 -11.172  1.00 89.11           H  
ATOM    544  C   ASP A  34      -5.367  10.169 -11.471  1.00 89.11           C  
ATOM    545  CB  ASP A  34      -4.406  11.654 -13.262  1.00 89.11           C  
ATOM    546  HB2 ASP A  34      -5.290  12.288 -13.182  1.00 89.11           H  
ATOM    547  HB3 ASP A  34      -4.611  10.881 -14.003  1.00 89.11           H  
ATOM    548  O   ASP A  34      -6.379  10.747 -11.067  1.00 89.11           O  
ATOM    549  CG  ASP A  34      -3.230  12.513 -13.725  1.00 89.11           C  
ATOM    550  OD1 ASP A  34      -2.764  13.340 -12.908  1.00 89.11           O  
ATOM    551  OD2 ASP A  34      -2.793  12.292 -14.879  1.00 89.11           O  
ATOM    552  N   GLU A  35      -5.302   8.833 -11.529  1.00 94.10           N  
ATOM    553  H   GLU A  35      -4.413   8.391 -11.715  1.00 94.10           H  
ATOM    554  CA  GLU A  35      -6.421   7.974 -11.141  1.00 94.10           C  
ATOM    555  HA  GLU A  35      -7.332   8.470 -11.474  1.00 94.10           H  
ATOM    556  C   GLU A  35      -6.496   7.841  -9.615  1.00 94.10           C  
ATOM    557  CB  GLU A  35      -6.380   6.606 -11.855  1.00 94.10           C  
ATOM    558  HB2 GLU A  35      -6.200   6.778 -12.917  1.00 94.10           H  
ATOM    559  HB3 GLU A  35      -5.566   6.004 -11.451  1.00 94.10           H  
ATOM    560  O   GLU A  35      -5.486   7.706  -8.916  1.00 94.10           O  
ATOM    561  CG  GLU A  35      -7.721   5.852 -11.694  1.00 94.10           C  
ATOM    562  HG2 GLU A  35      -7.879   5.644 -10.636  1.00 94.10           H  
ATOM    563  HG3 GLU A  35      -8.526   6.511 -12.019  1.00 94.10           H  
ATOM    564  CD  GLU A  35      -7.838   4.522 -12.466  1.00 94.10           C  
ATOM    565  OE1 GLU A  35      -8.833   3.790 -12.203  1.00 94.10           O  
ATOM    566  OE2 GLU A  35      -6.955   4.233 -13.300  1.00 94.10           O  
ATOM    567  N   LYS A  36      -7.725   7.870  -9.093  1.00 95.98           N  
ATOM    568  H   LYS A  36      -8.506   7.949  -9.728  1.00 95.98           H  
ATOM    569  CA  LYS A  36      -8.030   7.652  -7.680  1.00 95.98           C  
ATOM    570  HA  LYS A  36      -7.150   7.239  -7.186  1.00 95.98           H  
ATOM    571  C   LYS A  36      -9.160   6.641  -7.553  1.00 95.98           C  
ATOM    572  CB  LYS A  36      -8.403   8.970  -6.990  1.00 95.98           C  
ATOM    573  HB2 LYS A  36      -8.695   8.753  -5.962  1.00 95.98           H  
ATOM    574  HB3 LYS A  36      -9.259   9.405  -7.505  1.00 95.98           H  
ATOM    575  O   LYS A  36     -10.182   6.765  -8.226  1.00 95.98           O  
ATOM    576  CG  LYS A  36      -7.248   9.980  -6.972  1.00 95.98           C  
ATOM    577  HG2 LYS A  36      -6.411   9.561  -6.414  1.00 95.98           H  
ATOM    578  HG3 LYS A  36      -6.930  10.198  -7.992  1.00 95.98           H  
ATOM    579  CD  LYS A  36      -7.712  11.277  -6.308  1.00 95.98           C  
ATOM    580  HD2 LYS A  36      -8.610  11.627  -6.817  1.00 95.98           H  
ATOM    581  HD3 LYS A  36      -7.950  11.080  -5.262  1.00 95.98           H  
ATOM    582  CE  LYS A  36      -6.625  12.347  -6.409  1.00 95.98           C  
ATOM    583  HE2 LYS A  36      -5.747  12.000  -5.863  1.00 95.98           H  
ATOM    584  HE3 LYS A  36      -6.356  12.458  -7.459  1.00 95.98           H  
ATOM    585  NZ  LYS A  36      -7.116  13.636  -5.861  1.00 95.98           N  
ATOM    586  HZ1 LYS A  36      -6.422  14.364  -5.953  1.00 95.98           H  
ATOM    587  HZ2 LYS A  36      -7.371  13.533  -4.890  1.00 95.98           H  
ATOM    588  HZ3 LYS A  36      -7.940  13.924  -6.368  1.00 95.98           H  
ATOM    589  N   ARG A  37      -8.995   5.672  -6.659  1.00 97.66           N  
ATOM    590  H   ARG A  37      -8.120   5.654  -6.155  1.00 97.66           H  
ATOM    591  CA  ARG A  37     -10.023   4.699  -6.271  1.00 97.66           C  
ATOM    592  HA  ARG A  37     -10.976   4.968  -6.726  1.00 97.66           H  
ATOM    593  C   ARG A  37     -10.201   4.752  -4.763  1.00 97.66           C  
ATOM    594  CB  ARG A  37      -9.626   3.286  -6.729  1.00 97.66           C  
ATOM    595  HB2 ARG A  37     -10.331   2.560  -6.325  1.00 97.66           H  
ATOM    596  HB3 ARG A  37      -8.649   3.054  -6.304  1.00 97.66           H  
ATOM    597  O   ARG A  37      -9.252   5.010  -4.030  1.00 97.66           O  
ATOM    598  CG  ARG A  37      -9.549   3.106  -8.254  1.00 97.66           C  
ATOM    599  HG2 ARG A  37      -8.944   2.223  -8.461  1.00 97.66           H  
ATOM    600  HG3 ARG A  37      -9.054   3.961  -8.716  1.00 97.66           H  
ATOM    601  CD  ARG A  37     -10.916   2.885  -8.902  1.00 97.66           C  
ATOM    602  HD2 ARG A  37     -11.374   2.002  -8.457  1.00 97.66           H  
ATOM    603  HD3 ARG A  37     -11.546   3.754  -8.713  1.00 97.66           H  
ATOM    604  NE  ARG A  37     -10.754   2.711 -10.353  1.00 97.66           N  
ATOM    605  HE  ARG A  37      -9.985   3.193 -10.796  1.00 97.66           H  
ATOM    606  NH1 ARG A  37     -12.483   1.250 -10.793  1.00 97.66           N  
ATOM    607 HH11 ARG A  37     -12.731   1.252  -9.814  1.00 97.66           H  
ATOM    608 HH12 ARG A  37     -12.976   0.680 -11.465  1.00 97.66           H  
ATOM    609  NH2 ARG A  37     -11.103   1.978 -12.424  1.00 97.66           N  
ATOM    610 HH21 ARG A  37     -10.278   2.521 -12.637  1.00 97.66           H  
ATOM    611 HH22 ARG A  37     -11.511   1.371 -13.120  1.00 97.66           H  
ATOM    612  CZ  ARG A  37     -11.461   1.972 -11.177  1.00 97.66           C  
ATOM    613  N   THR A  38     -11.415   4.518  -4.296  1.00 98.19           N  
ATOM    614  H   THR A  38     -12.160   4.293  -4.939  1.00 98.19           H  
ATOM    615  CA  THR A  38     -11.713   4.346  -2.873  1.00 98.19           C  
ATOM    616  HA  THR A  38     -10.788   4.222  -2.309  1.00 98.19           H  
ATOM    617  C   THR A  38     -12.511   3.070  -2.727  1.00 98.19           C  
ATOM    618  CB  THR A  38     -12.439   5.563  -2.294  1.00 98.19           C  
ATOM    619  HB  THR A  38     -13.366   5.741  -2.840  1.00 98.19           H  
ATOM    620  O   THR A  38     -13.448   2.844  -3.494  1.00 98.19           O  
ATOM    621  CG2 THR A  38     -12.745   5.404  -0.808  1.00 98.19           C  
ATOM    622 HG21 THR A  38     -13.491   4.625  -0.654  1.00 98.19           H  
ATOM    623 HG22 THR A  38     -13.149   6.335  -0.411  1.00 98.19           H  
ATOM    624 HG23 THR A  38     -11.841   5.146  -0.257  1.00 98.19           H  
ATOM    625  OG1 THR A  38     -11.572   6.669  -2.464  1.00 98.19           O  
ATOM    626  HG1 THR A  38     -10.760   6.311  -2.829  1.00 98.19           H  
ATOM    627  N   VAL A  39     -12.081   2.213  -1.808  1.00 98.05           N  
ATOM    628  H   VAL A  39     -11.282   2.463  -1.243  1.00 98.05           H  
ATOM    629  CA  VAL A  39     -12.668   0.896  -1.583  1.00 98.05           C  
ATOM    630  HA  VAL A  39     -13.649   0.839  -2.055  1.00 98.05           H  
ATOM    631  C   VAL A  39     -12.845   0.699  -0.091  1.00 98.05           C  
ATOM    632  CB  VAL A  39     -11.780  -0.214  -2.174  1.00 98.05           C  
ATOM    633  HB  VAL A  39     -10.795  -0.180  -1.709  1.00 98.05           H  
ATOM    634  O   VAL A  39     -11.890   0.830   0.669  1.00 98.05           O  
ATOM    635  CG1 VAL A  39     -12.374  -1.606  -1.944  1.00 98.05           C  
ATOM    636 HG11 VAL A  39     -12.504  -1.800  -0.880  1.00 98.05           H  
ATOM    637 HG12 VAL A  39     -13.337  -1.706  -2.446  1.00 98.05           H  
ATOM    638 HG13 VAL A  39     -11.676  -2.353  -2.322  1.00 98.05           H  
ATOM    639  CG2 VAL A  39     -11.611  -0.028  -3.687  1.00 98.05           C  
ATOM    640 HG21 VAL A  39     -11.153  -0.923  -4.108  1.00 98.05           H  
ATOM    641 HG22 VAL A  39     -10.970   0.831  -3.888  1.00 98.05           H  
ATOM    642 HG23 VAL A  39     -12.584   0.120  -4.154  1.00 98.05           H  
ATOM    643  N   THR A  40     -14.057   0.350   0.318  1.00 98.33           N  
ATOM    644  H   THR A  40     -14.813   0.295  -0.349  1.00 98.33           H  
ATOM    645  CA  THR A  40     -14.310  -0.167   1.659  1.00 98.33           C  
ATOM    646  HA  THR A  40     -13.617   0.296   2.361  1.00 98.33           H  
ATOM    647  C   THR A  40     -14.081  -1.673   1.643  1.00 98.33           C  
ATOM    648  CB  THR A  40     -15.733   0.158   2.120  1.00 98.33           C  
ATOM    649  HB  THR A  40     -16.440  -0.413   1.518  1.00 98.33           H  
ATOM    650  O   THR A  40     -14.658  -2.366   0.810  1.00 98.33           O  
ATOM    651  CG2 THR A  40     -15.952  -0.185   3.591  1.00 98.33           C  
ATOM    652 HG21 THR A  40     -15.868  -1.262   3.739  1.00 98.33           H  
ATOM    653 HG22 THR A  40     -15.213   0.324   4.210  1.00 98.33           H  
ATOM    654 HG23 THR A  40     -16.952   0.129   3.891  1.00 98.33           H  
ATOM    655  OG1 THR A  40     -16.016   1.529   1.936  1.00 98.33           O  
ATOM    656  HG1 THR A  40     -15.461   2.063   2.509  1.00 98.33           H  
ATOM    657  N   VAL A  41     -13.247  -2.175   2.551  1.00 98.49           N  
ATOM    658  H   VAL A  41     -12.806  -1.533   3.193  1.00 98.49           H  
ATOM    659  CA  VAL A  41     -12.965  -3.607   2.712  1.00 98.49           C  
ATOM    660  HA  VAL A  41     -13.488  -4.171   1.939  1.00 98.49           H  
ATOM    661  C   VAL A  41     -13.509  -4.038   4.068  1.00 98.49           C  
ATOM    662  CB  VAL A  41     -11.460  -3.909   2.572  1.00 98.49           C  
ATOM    663  HB  VAL A  41     -10.927  -3.502   3.432  1.00 98.49           H  
ATOM    664  O   VAL A  41     -13.049  -3.568   5.114  1.00 98.49           O  
ATOM    665  CG1 VAL A  41     -11.204  -5.418   2.514  1.00 98.49           C  
ATOM    666 HG11 VAL A  41     -11.594  -5.904   3.409  1.00 98.49           H  
ATOM    667 HG12 VAL A  41     -11.699  -5.853   1.645  1.00 98.49           H  
ATOM    668 HG13 VAL A  41     -10.135  -5.618   2.448  1.00 98.49           H  
ATOM    669  CG2 VAL A  41     -10.854  -3.285   1.307  1.00 98.49           C  
ATOM    670 HG21 VAL A  41     -10.907  -2.197   1.358  1.00 98.49           H  
ATOM    671 HG22 VAL A  41     -11.394  -3.635   0.428  1.00 98.49           H  
ATOM    672 HG23 VAL A  41      -9.806  -3.573   1.226  1.00 98.49           H  
ATOM    673  N   ASN A  42     -14.522  -4.900   4.070  1.00 98.42           N  
ATOM    674  H   ASN A  42     -14.837  -5.293   3.195  1.00 98.42           H  
ATOM    675  CA  ASN A  42     -15.161  -5.362   5.299  1.00 98.42           C  
ATOM    676  HA  ASN A  42     -15.327  -4.493   5.935  1.00 98.42           H  
ATOM    677  C   ASN A  42     -14.264  -6.351   6.069  1.00 98.42           C  
ATOM    678  CB  ASN A  42     -16.530  -5.965   4.960  1.00 98.42           C  
ATOM    679  HB2 ASN A  42     -17.002  -6.373   5.853  1.00 98.42           H  
ATOM    680  HB3 ASN A  42     -16.404  -6.784   4.251  1.00 98.42           H  
ATOM    681  O   ASN A  42     -13.322  -6.904   5.500  1.00 98.42           O  
ATOM    682  CG  ASN A  42     -17.461  -4.919   4.388  1.00 98.42           C  
ATOM    683  ND2 ASN A  42     -17.757  -5.001   3.116  1.00 98.42           N  
ATOM    684 HD21 ASN A  42     -18.270  -4.235   2.705  1.00 98.42           H  
ATOM    685 HD22 ASN A  42     -17.178  -5.596   2.541  1.00 98.42           H  
ATOM    686  OD1 ASN A  42     -17.894  -4.008   5.080  1.00 98.42           O  
ATOM    687  N   PRO A  43     -14.536  -6.598   7.363  1.00 98.48           N  
ATOM    688  CA  PRO A  43     -13.836  -7.622   8.136  1.00 98.48           C  
ATOM    689  HA  PRO A  43     -12.814  -7.290   8.317  1.00 98.48           H  
ATOM    690  C   PRO A  43     -13.824  -8.988   7.439  1.00 98.48           C  
ATOM    691  CB  PRO A  43     -14.591  -7.693   9.468  1.00 98.48           C  
ATOM    692  HB2 PRO A  43     -13.951  -8.007  10.292  1.00 98.48           H  
ATOM    693  HB3 PRO A  43     -15.451  -8.357   9.390  1.00 98.48           H  
ATOM    694  O   PRO A  43     -14.877  -9.517   7.084  1.00 98.48           O  
ATOM    695  CG  PRO A  43     -15.082  -6.262   9.635  1.00 98.48           C  
ATOM    696  HG2 PRO A  43     -15.920  -6.193  10.329  1.00 98.48           H  
ATOM    697  HG3 PRO A  43     -14.243  -5.645   9.958  1.00 98.48           H  
ATOM    698  CD  PRO A  43     -15.479  -5.885   8.213  1.00 98.48           C  
ATOM    699  HD2 PRO A  43     -15.410  -4.805   8.078  1.00 98.48           H  
ATOM    700  HD3 PRO A  43     -16.493  -6.232   8.016  1.00 98.48           H  
ATOM    701  N   GLY A  44     -12.634  -9.565   7.263  1.00 98.18           N  
ATOM    702  H   GLY A  44     -11.807  -9.036   7.498  1.00 98.18           H  
ATOM    703  CA  GLY A  44     -12.414 -10.850   6.594  1.00 98.18           C  
ATOM    704  HA2 GLY A  44     -11.415 -11.203   6.848  1.00 98.18           H  
ATOM    705  HA3 GLY A  44     -13.143 -11.573   6.960  1.00 98.18           H  
ATOM    706  C   GLY A  44     -12.516 -10.813   5.064  1.00 98.18           C  
ATOM    707  O   GLY A  44     -12.364 -11.857   4.431  1.00 98.18           O  
ATOM    708  N   GLU A  45     -12.778  -9.650   4.464  1.00 98.36           N  
ATOM    709  H   GLU A  45     -12.862  -8.816   5.027  1.00 98.36           H  
ATOM    710  CA  GLU A  45     -12.897  -9.491   3.015  1.00 98.36           C  
ATOM    711  HA  GLU A  45     -13.337 -10.403   2.612  1.00 98.36           H  
ATOM    712  C   GLU A  45     -11.523  -9.307   2.351  1.00 98.36           C  
ATOM    713  CB  GLU A  45     -13.867  -8.338   2.700  1.00 98.36           C  
ATOM    714  HB2 GLU A  45     -14.760  -8.465   3.311  1.00 98.36           H  
ATOM    715  HB3 GLU A  45     -13.393  -7.393   2.966  1.00 98.36           H  
ATOM    716  O   GLU A  45     -10.600  -8.705   2.914  1.00 98.36           O  
ATOM    717  CG  GLU A  45     -14.299  -8.273   1.226  1.00 98.36           C  
ATOM    718  HG2 GLU A  45     -14.720  -9.240   0.949  1.00 98.36           H  
ATOM    719  HG3 GLU A  45     -13.421  -8.097   0.606  1.00 98.36           H  
ATOM    720  CD  GLU A  45     -15.334  -7.167   0.945  1.00 98.36           C  
ATOM    721  OE1 GLU A  45     -15.894  -7.175  -0.172  1.00 98.36           O  
ATOM    722  OE2 GLU A  45     -15.596  -6.327   1.843  1.00 98.36           O  
ATOM    723  N   GLU A  46     -11.411  -9.811   1.121  1.00 98.47           N  
ATOM    724  H   GLU A  46     -12.220 -10.253   0.710  1.00 98.47           H  
ATOM    725  CA  GLU A  46     -10.316  -9.516   0.202  1.00 98.47           C  
ATOM    726  HA  GLU A  46      -9.664  -8.787   0.683  1.00 98.47           H  
ATOM    727  C   GLU A  46     -10.894  -8.884  -1.073  1.00 98.47           C  
ATOM    728  CB  GLU A  46      -9.472 -10.778  -0.070  1.00 98.47           C  
ATOM    729  HB2 GLU A  46      -9.155 -11.184   0.891  1.00 98.47           H  
ATOM    730  HB3 GLU A  46     -10.081 -11.526  -0.576  1.00 98.47           H  
ATOM    731  O   GLU A  46     -11.789  -9.451  -1.699  1.00 98.47           O  
ATOM    732  CG  GLU A  46      -8.219 -10.483  -0.919  1.00 98.47           C  
ATOM    733  HG2 GLU A  46      -7.667  -9.666  -0.455  1.00 98.47           H  
ATOM    734  HG3 GLU A  46      -8.534 -10.149  -1.907  1.00 98.47           H  
ATOM    735  CD  GLU A  46      -7.261 -11.686  -1.063  1.00 98.47           C  
ATOM    736  OE1 GLU A  46      -6.723 -11.885  -2.181  1.00 98.47           O  
ATOM    737  OE2 GLU A  46      -6.974 -12.364  -0.044  1.00 98.47           O  
ATOM    738  N   VAL A  47     -10.385  -7.712  -1.456  1.00 98.43           N  
ATOM    739  H   VAL A  47      -9.629  -7.330  -0.906  1.00 98.43           H  
ATOM    740  CA  VAL A  47     -10.805  -6.973  -2.655  1.00 98.43           C  
ATOM    741  HA  VAL A  47     -11.526  -7.578  -3.203  1.00 98.43           H  
ATOM    742  C   VAL A  47      -9.604  -6.744  -3.565  1.00 98.43           C  
ATOM    743  CB  VAL A  47     -11.498  -5.638  -2.305  1.00 98.43           C  
ATOM    744  HB  VAL A  47     -10.802  -4.997  -1.764  1.00 98.43           H  
ATOM    745  O   VAL A  47      -8.525  -6.372  -3.108  1.00 98.43           O  
ATOM    746  CG1 VAL A  47     -11.947  -4.908  -3.582  1.00 98.43           C  
ATOM    747 HG11 VAL A  47     -12.623  -4.090  -3.332  1.00 98.43           H  
ATOM    748 HG12 VAL A  47     -12.487  -5.597  -4.232  1.00 98.43           H  
ATOM    749 HG13 VAL A  47     -11.085  -4.503  -4.112  1.00 98.43           H  
ATOM    750  CG2 VAL A  47     -12.740  -5.853  -1.434  1.00 98.43           C  
ATOM    751 HG21 VAL A  47     -12.453  -6.307  -0.485  1.00 98.43           H  
ATOM    752 HG22 VAL A  47     -13.450  -6.511  -1.933  1.00 98.43           H  
ATOM    753 HG23 VAL A  47     -13.226  -4.902  -1.216  1.00 98.43           H  
ATOM    754  N   GLU A  48      -9.796  -6.921  -4.871  1.00 98.40           N  
ATOM    755  H   GLU A  48     -10.713  -7.198  -5.190  1.00 98.40           H  
ATOM    756  CA  GLU A  48      -8.794  -6.609  -5.891  1.00 98.40           C  
ATOM    757  HA  GLU A  48      -7.848  -6.392  -5.394  1.00 98.40           H  
ATOM    758  C   GLU A  48      -9.197  -5.357  -6.685  1.00 98.40           C  
ATOM    759  CB  GLU A  48      -8.546  -7.835  -6.789  1.00 98.40           C  
ATOM    760  HB2 GLU A  48      -9.437  -8.035  -7.386  1.00 98.40           H  
ATOM    761  HB3 GLU A  48      -8.352  -8.701  -6.156  1.00 98.40           H  
ATOM    762  O   GLU A  48     -10.330  -5.229  -7.150  1.00 98.40           O  
ATOM    763  CG  GLU A  48      -7.340  -7.633  -7.720  1.00 98.40           C  
ATOM    764  HG2 GLU A  48      -7.529  -6.781  -8.373  1.00 98.40           H  
ATOM    765  HG3 GLU A  48      -6.463  -7.392  -7.119  1.00 98.40           H  
ATOM    766  CD  GLU A  48      -7.040  -8.872  -8.581  1.00 98.40           C  
ATOM    767  OE1 GLU A  48      -7.462  -8.880  -9.757  1.00 98.40           O  
ATOM    768  OE2 GLU A  48      -6.311  -9.781  -8.104  1.00 98.40           O  
ATOM    769  N   VAL A  49      -8.250  -4.437  -6.870  1.00 97.71           N  
ATOM    770  H   VAL A  49      -7.357  -4.594  -6.426  1.00 97.71           H  
ATOM    771  CA  VAL A  49      -8.389  -3.232  -7.694  1.00 97.71           C  
ATOM    772  HA  VAL A  49      -9.370  -3.236  -8.169  1.00 97.71           H  
ATOM    773  C   VAL A  49      -7.320  -3.259  -8.775  1.00 97.71           C  
ATOM    774  CB  VAL A  49      -8.268  -1.944  -6.859  1.00 97.71           C  
ATOM    775  HB  VAL A  49      -7.248  -1.845  -6.486  1.00 97.71           H  
ATOM    776  O   VAL A  49      -6.142  -3.435  -8.480  1.00 97.71           O  
ATOM    777  CG1 VAL A  49      -8.602  -0.706  -7.705  1.00 97.71           C  
ATOM    778 HG11 VAL A  49      -9.620  -0.776  -8.086  1.00 97.71           H  
ATOM    779 HG12 VAL A  49      -8.509   0.190  -7.091  1.00 97.71           H  
ATOM    780 HG13 VAL A  49      -7.909  -0.616  -8.541  1.00 97.71           H  
ATOM    781  CG2 VAL A  49      -9.216  -1.952  -5.658  1.00 97.71           C  
ATOM    782 HG21 VAL A  49      -9.132  -1.006  -5.122  1.00 97.71           H  
ATOM    783 HG22 VAL A  49      -8.942  -2.751  -4.969  1.00 97.71           H  
ATOM    784 HG23 VAL A  49     -10.242  -2.107  -5.990  1.00 97.71           H  
ATOM    785  N   THR A  50      -7.715  -3.061 -10.030  1.00 96.67           N  
ATOM    786  H   THR A  50      -8.690  -2.869 -10.211  1.00 96.67           H  
ATOM    787  CA  THR A  50      -6.779  -3.004 -11.160  1.00 96.67           C  
ATOM    788  HA  THR A  50      -5.772  -3.236 -10.813  1.00 96.67           H  
ATOM    789  C   THR A  50      -6.746  -1.604 -11.758  1.00 96.67           C  
ATOM    790  CB  THR A  50      -7.122  -4.052 -12.225  1.00 96.67           C  
ATOM    791  HB  THR A  50      -8.136  -3.890 -12.590  1.00 96.67           H  
ATOM    792  O   THR A  50      -7.791  -1.011 -12.018  1.00 96.67           O  
ATOM    793  CG2 THR A  50      -6.148  -4.039 -13.405  1.00 96.67           C  
ATOM    794 HG21 THR A  50      -6.361  -4.884 -14.060  1.00 96.67           H  
ATOM    795 HG22 THR A  50      -6.263  -3.120 -13.979  1.00 96.67           H  
ATOM    796 HG23 THR A  50      -5.122  -4.114 -13.043  1.00 96.67           H  
ATOM    797  OG1 THR A  50      -7.025  -5.347 -11.679  1.00 96.67           O  
ATOM    798  HG1 THR A  50      -7.622  -5.433 -10.933  1.00 96.67           H  
ATOM    799  N   PHE A  51      -5.534  -1.120 -12.013  1.00 94.76           N  
ATOM    800  H   PHE A  51      -4.740  -1.682 -11.743  1.00 94.76           H  
ATOM    801  CA  PHE A  51      -5.233   0.106 -12.741  1.00 94.76           C  
ATOM    802  HA  PHE A  51      -6.152   0.654 -12.947  1.00 94.76           H  
ATOM    803  C   PHE A  51      -4.567  -0.249 -14.068  1.00 94.76           C  
ATOM    804  CB  PHE A  51      -4.318   1.000 -11.900  1.00 94.76           C  
ATOM    805  HB2 PHE A  51      -4.053   1.878 -12.489  1.00 94.76           H  
ATOM    806  HB3 PHE A  51      -3.397   0.460 -11.679  1.00 94.76           H  
ATOM    807  O   PHE A  51      -3.857  -1.254 -14.172  1.00 94.76           O  
ATOM    808  CG  PHE A  51      -4.942   1.457 -10.602  1.00 94.76           C  
ATOM    809  CD1 PHE A  51      -5.531   2.730 -10.524  1.00 94.76           C  
ATOM    810  HD1 PHE A  51      -5.519   3.383 -11.385  1.00 94.76           H  
ATOM    811  CD2 PHE A  51      -4.954   0.605  -9.481  1.00 94.76           C  
ATOM    812  HD2 PHE A  51      -4.507  -0.376  -9.540  1.00 94.76           H  
ATOM    813  CE1 PHE A  51      -6.133   3.155  -9.329  1.00 94.76           C  
ATOM    814  HE1 PHE A  51      -6.575   4.139  -9.270  1.00 94.76           H  
ATOM    815  CE2 PHE A  51      -5.564   1.024  -8.289  1.00 94.76           C  
ATOM    816  HE2 PHE A  51      -5.587   0.362  -7.436  1.00 94.76           H  
ATOM    817  CZ  PHE A  51      -6.152   2.298  -8.217  1.00 94.76           C  
ATOM    818  HZ  PHE A  51      -6.626   2.625  -7.303  1.00 94.76           H  
ATOM    819  N   SER A  52      -4.778   0.579 -15.085  1.00 92.68           N  
ATOM    820  H   SER A  52      -5.338   1.407 -14.940  1.00 92.68           H  
ATOM    821  CA  SER A  52      -4.122   0.434 -16.385  1.00 92.68           C  
ATOM    822  HA  SER A  52      -3.248  -0.208 -16.276  1.00 92.68           H  
ATOM    823  C   SER A  52      -3.636   1.792 -16.868  1.00 92.68           C  
ATOM    824  CB  SER A  52      -5.048  -0.222 -17.414  1.00 92.68           C  
ATOM    825  HB2 SER A  52      -5.909   0.420 -17.602  1.00 92.68           H  
ATOM    826  HB3 SER A  52      -4.501  -0.371 -18.345  1.00 92.68           H  
ATOM    827  O   SER A  52      -4.350   2.787 -16.746  1.00 92.68           O  
ATOM    828  OG  SER A  52      -5.487  -1.475 -16.919  1.00 92.68           O  
ATOM    829  HG  SER A  52      -4.885  -1.707 -16.208  1.00 92.68           H  
ATOM    830  N   ALA A  53      -2.421   1.842 -17.402  1.00 83.75           N  
ATOM    831  H   ALA A  53      -1.881   0.992 -17.486  1.00 83.75           H  
ATOM    832  CA  ALA A  53      -1.806   3.076 -17.858  1.00 83.75           C  
ATOM    833  HA  ALA A  53      -2.578   3.828 -18.023  1.00 83.75           H  
ATOM    834  C   ALA A  53      -1.072   2.854 -19.180  1.00 83.75           C  
ATOM    835  CB  ALA A  53      -0.859   3.595 -16.769  1.00 83.75           C  
ATOM    836  HB1 ALA A  53      -1.412   3.784 -15.849  1.00 83.75           H  
ATOM    837  HB2 ALA A  53      -0.382   4.514 -17.107  1.00 83.75           H  
ATOM    838  HB3 ALA A  53      -0.080   2.858 -16.574  1.00 83.75           H  
ATOM    839  O   ALA A  53      -0.212   1.991 -19.280  1.00 83.75           O  
ATOM    840  N   ASN A  54      -1.353   3.709 -20.167  1.00 80.06           N  
ATOM    841  H   ASN A  54      -2.155   4.315 -20.066  1.00 80.06           H  
ATOM    842  CA  ASN A  54      -0.610   3.726 -21.435  1.00 80.06           C  
ATOM    843  HA  ASN A  54      -0.630   2.729 -21.875  1.00 80.06           H  
ATOM    844  C   ASN A  54       0.868   4.114 -21.248  1.00 80.06           C  
ATOM    845  CB  ASN A  54      -1.279   4.726 -22.395  1.00 80.06           C  
ATOM    846  HB2 ASN A  54      -0.714   4.742 -23.327  1.00 80.06           H  
ATOM    847  HB3 ASN A  54      -1.235   5.724 -21.958  1.00 80.06           H  
ATOM    848  O   ASN A  54       1.681   3.880 -22.133  1.00 80.06           O  
ATOM    849  CG  ASN A  54      -2.716   4.390 -22.741  1.00 80.06           C  
ATOM    850  ND2 ASN A  54      -3.498   5.374 -23.119  1.00 80.06           N  
ATOM    851 HD21 ASN A  54      -4.433   5.095 -23.379  1.00 80.06           H  
ATOM    852 HD22 ASN A  54      -3.120   6.295 -23.285  1.00 80.06           H  
ATOM    853  OD1 ASN A  54      -3.180   3.271 -22.665  1.00 80.06           O  
ATOM    854  N   ASP A  55       1.186   4.745 -20.116  1.00 75.79           N  
ATOM    855  H   ASP A  55       0.470   4.806 -19.406  1.00 75.79           H  
ATOM    856  CA  ASP A  55       2.539   5.065 -19.681  1.00 75.79           C  
ATOM    857  HA  ASP A  55       3.264   4.723 -20.419  1.00 75.79           H  
ATOM    858  C   ASP A  55       2.796   4.367 -18.332  1.00 75.79           C  
ATOM    859  CB  ASP A  55       2.704   6.587 -19.594  1.00 75.79           C  
ATOM    860  HB2 ASP A  55       1.926   6.999 -18.951  1.00 75.79           H  
ATOM    861  HB3 ASP A  55       2.576   7.012 -20.590  1.00 75.79           H  
ATOM    862  O   ASP A  55       2.238   4.799 -17.312  1.00 75.79           O  
ATOM    863  CG  ASP A  55       4.075   7.002 -19.052  1.00 75.79           C  
ATOM    864  OD1 ASP A  55       4.933   6.113 -18.858  1.00 75.79           O  
ATOM    865  OD2 ASP A  55       4.218   8.212 -18.781  1.00 75.79           O  
ATOM    866  N   PRO A  56       3.620   3.304 -18.302  1.00 74.14           N  
ATOM    867  CA  PRO A  56       3.971   2.593 -17.078  1.00 74.14           C  
ATOM    868  HA  PRO A  56       3.065   2.153 -16.661  1.00 74.14           H  
ATOM    869  C   PRO A  56       4.626   3.483 -16.016  1.00 74.14           C  
ATOM    870  CB  PRO A  56       4.921   1.471 -17.511  1.00 74.14           C  
ATOM    871  HB2 PRO A  56       4.779   0.572 -16.911  1.00 74.14           H  
ATOM    872  HB3 PRO A  56       5.955   1.809 -17.449  1.00 74.14           H  
ATOM    873  O   PRO A  56       4.502   3.189 -14.829  1.00 74.14           O  
ATOM    874  CG  PRO A  56       4.560   1.236 -18.975  1.00 74.14           C  
ATOM    875  HG2 PRO A  56       5.394   0.817 -19.538  1.00 74.14           H  
ATOM    876  HG3 PRO A  56       3.686   0.586 -19.037  1.00 74.14           H  
ATOM    877  CD  PRO A  56       4.194   2.633 -19.458  1.00 74.14           C  
ATOM    878  HD2 PRO A  56       3.482   2.559 -20.280  1.00 74.14           H  
ATOM    879  HD3 PRO A  56       5.090   3.165 -19.777  1.00 74.14           H  
ATOM    880  N   HIS A  57       5.249   4.611 -16.386  1.00 76.97           N  
ATOM    881  H   HIS A  57       5.284   4.872 -17.361  1.00 76.97           H  
ATOM    882  CA  HIS A  57       5.835   5.540 -15.414  1.00 76.97           C  
ATOM    883  HA  HIS A  57       6.527   4.979 -14.785  1.00 76.97           H  
ATOM    884  C   HIS A  57       4.791   6.164 -14.478  1.00 76.97           C  
ATOM    885  CB  HIS A  57       6.623   6.638 -16.136  1.00 76.97           C  
ATOM    886  HB2 HIS A  57       5.952   7.213 -16.774  1.00 76.97           H  
ATOM    887  HB3 HIS A  57       7.031   7.322 -15.392  1.00 76.97           H  
ATOM    888  O   HIS A  57       5.134   6.628 -13.387  1.00 76.97           O  
ATOM    889  CG  HIS A  57       7.774   6.116 -16.955  1.00 76.97           C  
ATOM    890  CD2 HIS A  57       7.981   6.310 -18.293  1.00 76.97           C  
ATOM    891  HD2 HIS A  57       7.334   6.858 -18.963  1.00 76.97           H  
ATOM    892  ND1 HIS A  57       8.827   5.363 -16.485  1.00 76.97           N  
ATOM    893  HD1 HIS A  57       8.891   4.937 -15.572  1.00 76.97           H  
ATOM    894  CE1 HIS A  57       9.659   5.126 -17.513  1.00 76.97           C  
ATOM    895  HE1 HIS A  57      10.561   4.534 -17.465  1.00 76.97           H  
ATOM    896  NE2 HIS A  57       9.185   5.684 -18.633  1.00 76.97           N  
ATOM    897  N   LYS A  58       3.497   6.115 -14.830  1.00 78.91           N  
ATOM    898  H   LYS A  58       3.272   5.717 -15.731  1.00 78.91           H  
ATOM    899  CA  LYS A  58       2.402   6.499 -13.922  1.00 78.91           C  
ATOM    900  HA  LYS A  58       2.589   7.511 -13.563  1.00 78.91           H  
ATOM    901  C   LYS A  58       2.324   5.617 -12.673  1.00 78.91           C  
ATOM    902  CB  LYS A  58       1.065   6.472 -14.669  1.00 78.91           C  
ATOM    903  HB2 LYS A  58       0.268   6.686 -13.957  1.00 78.91           H  
ATOM    904  HB3 LYS A  58       0.895   5.480 -15.088  1.00 78.91           H  
ATOM    905  O   LYS A  58       1.804   6.059 -11.648  1.00 78.91           O  
ATOM    906  CG  LYS A  58       1.030   7.526 -15.782  1.00 78.91           C  
ATOM    907  HG2 LYS A  58       1.337   8.489 -15.373  1.00 78.91           H  
ATOM    908  HG3 LYS A  58       1.722   7.253 -16.579  1.00 78.91           H  
ATOM    909  CD  LYS A  58      -0.384   7.663 -16.349  1.00 78.91           C  
ATOM    910  HD2 LYS A  58      -0.728   6.702 -16.731  1.00 78.91           H  
ATOM    911  HD3 LYS A  58      -1.047   7.994 -15.550  1.00 78.91           H  
ATOM    912  CE  LYS A  58      -0.372   8.694 -17.478  1.00 78.91           C  
ATOM    913  HE2 LYS A  58       0.226   9.548 -17.159  1.00 78.91           H  
ATOM    914  HE3 LYS A  58       0.124   8.257 -18.345  1.00 78.91           H  
ATOM    915  NZ  LYS A  58      -1.746   9.142 -17.811  1.00 78.91           N  
ATOM    916  HZ1 LYS A  58      -2.139   9.640 -17.025  1.00 78.91           H  
ATOM    917  HZ2 LYS A  58      -1.720   9.784 -18.590  1.00 78.91           H  
ATOM    918  HZ3 LYS A  58      -2.338   8.354 -18.033  1.00 78.91           H  
ATOM    919  N   PHE A  59       2.876   4.407 -12.737  1.00 84.67           N  
ATOM    920  H   PHE A  59       3.284   4.109 -13.611  1.00 84.67           H  
ATOM    921  CA  PHE A  59       2.987   3.483 -11.614  1.00 84.67           C  
ATOM    922  HA  PHE A  59       2.119   3.606 -10.967  1.00 84.67           H  
ATOM    923  C   PHE A  59       4.205   3.738 -10.724  1.00 84.67           C  
ATOM    924  CB  PHE A  59       2.990   2.050 -12.155  1.00 84.67           C  
ATOM    925  HB2 PHE A  59       3.112   1.356 -11.324  1.00 84.67           H  
ATOM    926  HB3 PHE A  59       3.869   1.912 -12.784  1.00 84.67           H  
ATOM    927  O   PHE A  59       4.353   3.054  -9.718  1.00 84.67           O  
ATOM    928  CG  PHE A  59       1.747   1.650 -12.922  1.00 84.67           C  
ATOM    929  CD1 PHE A  59       0.468   1.964 -12.432  1.00 84.67           C  
ATOM    930  HD1 PHE A  59       0.381   2.431 -11.462  1.00 84.67           H  
ATOM    931  CD2 PHE A  59       1.871   0.958 -14.134  1.00 84.67           C  
ATOM    932  HD2 PHE A  59       2.846   0.700 -14.519  1.00 84.67           H  
ATOM    933  CE1 PHE A  59      -0.683   1.644 -13.173  1.00 84.67           C  
ATOM    934  HE1 PHE A  59      -1.664   1.901 -12.800  1.00 84.67           H  
ATOM    935  CE2 PHE A  59       0.724   0.616 -14.863  1.00 84.67           C  
ATOM    936  HE2 PHE A  59       0.845   0.107 -15.808  1.00 84.67           H  
ATOM    937  CZ  PHE A  59      -0.553   0.959 -14.390  1.00 84.67           C  
ATOM    938  HZ  PHE A  59      -1.428   0.689 -14.963  1.00 84.67           H  
ATOM    939  N   ASN A  60       5.048   4.736 -11.023  1.00 87.09           N  
ATOM    940  H   ASN A  60       4.932   5.231 -11.895  1.00 87.09           H  
ATOM    941  CA  ASN A  60       6.270   4.975 -10.248  1.00 87.09           C  
ATOM    942  HA  ASN A  60       6.764   4.010 -10.140  1.00 87.09           H  
ATOM    943  C   ASN A  60       6.018   5.545  -8.841  1.00 87.09           C  
ATOM    944  CB  ASN A  60       7.227   5.892 -11.025  1.00 87.09           C  
ATOM    945  HB2 ASN A  60       6.699   6.771 -11.394  1.00 87.09           H  
ATOM    946  HB3 ASN A  60       8.015   6.229 -10.350  1.00 87.09           H  
ATOM    947  O   ASN A  60       6.930   5.573  -8.014  1.00 87.09           O  
ATOM    948  CG  ASN A  60       7.925   5.191 -12.172  1.00 87.09           C  
ATOM    949  ND2 ASN A  60       8.739   5.901 -12.915  1.00 87.09           N  
ATOM    950 HD21 ASN A  60       8.888   6.882 -12.727  1.00 87.09           H  
ATOM    951 HD22 ASN A  60       9.331   5.371 -13.539  1.00 87.09           H  
ATOM    952  OD1 ASN A  60       7.794   4.005 -12.405  1.00 87.09           O  
ATOM    953  N   ARG A  61       4.814   6.076  -8.591  1.00 93.43           N  
ATOM    954  H   ARG A  61       4.116   5.985  -9.316  1.00 93.43           H  
ATOM    955  CA  ARG A  61       4.472   6.796  -7.357  1.00 93.43           C  
ATOM    956  HA  ARG A  61       5.180   6.491  -6.586  1.00 93.43           H  
ATOM    957  C   ARG A  61       3.082   6.436  -6.812  1.00 93.43           C  
ATOM    958  CB  ARG A  61       4.642   8.313  -7.557  1.00 93.43           C  
ATOM    959  HB2 ARG A  61       4.362   8.820  -6.634  1.00 93.43           H  
ATOM    960  HB3 ARG A  61       3.963   8.636  -8.346  1.00 93.43           H  
ATOM    961  O   ARG A  61       2.243   7.333  -6.684  1.00 93.43           O  
ATOM    962  CG  ARG A  61       6.070   8.747  -7.917  1.00 93.43           C  
ATOM    963  HG2 ARG A  61       6.750   8.500  -7.102  1.00 93.43           H  
ATOM    964  HG3 ARG A  61       6.398   8.241  -8.826  1.00 93.43           H  
ATOM    965  CD  ARG A  61       6.082  10.258  -8.177  1.00 93.43           C  
ATOM    966  HD2 ARG A  61       5.801  10.780  -7.263  1.00 93.43           H  
ATOM    967  HD3 ARG A  61       5.333  10.486  -8.936  1.00 93.43           H  
ATOM    968  NE  ARG A  61       7.395  10.710  -8.675  1.00 93.43           N  
ATOM    969  HE  ARG A  61       7.674  10.378  -9.587  1.00 93.43           H  
ATOM    970  NH1 ARG A  61       8.113  11.823  -6.796  1.00 93.43           N  
ATOM    971 HH11 ARG A  61       8.949  11.832  -6.229  1.00 93.43           H  
ATOM    972 HH12 ARG A  61       7.236  11.621  -6.336  1.00 93.43           H  
ATOM    973  NH2 ARG A  61       9.535  11.441  -8.431  1.00 93.43           N  
ATOM    974 HH21 ARG A  61       9.798  10.992  -9.297  1.00 93.43           H  
ATOM    975 HH22 ARG A  61      10.225  11.430  -7.694  1.00 93.43           H  
ATOM    976  CZ  ARG A  61       8.322  11.343  -7.984  1.00 93.43           C  
ATOM    977  N   PRO A  62       2.768   5.152  -6.556  1.00 95.65           N  
ATOM    978  CA  PRO A  62       1.478   4.791  -6.007  1.00 95.65           C  
ATOM    979  HA  PRO A  62       0.684   5.282  -6.569  1.00 95.65           H  
ATOM    980  C   PRO A  62       1.407   5.226  -4.542  1.00 95.65           C  
ATOM    981  CB  PRO A  62       1.351   3.281  -6.192  1.00 95.65           C  
ATOM    982  HB2 PRO A  62       0.687   2.827  -5.457  1.00 95.65           H  
ATOM    983  HB3 PRO A  62       1.012   3.063  -7.204  1.00 95.65           H  
ATOM    984  O   PRO A  62       2.385   5.178  -3.789  1.00 95.65           O  
ATOM    985  CG  PRO A  62       2.794   2.819  -6.026  1.00 95.65           C  
ATOM    986  HG2 PRO A  62       2.977   1.891  -6.567  1.00 95.65           H  
ATOM    987  HG3 PRO A  62       2.991   2.685  -4.963  1.00 95.65           H  
ATOM    988  CD  PRO A  62       3.622   3.976  -6.601  1.00 95.65           C  
ATOM    989  HD2 PRO A  62       3.868   3.756  -7.640  1.00 95.65           H  
ATOM    990  HD3 PRO A  62       4.541   4.129  -6.035  1.00 95.65           H  
ATOM    991  N   GLN A  63       0.218   5.651  -4.144  1.00 97.93           N  
ATOM    992  H   GLN A  63      -0.531   5.680  -4.821  1.00 97.93           H  
ATOM    993  CA  GLN A  63      -0.082   6.065  -2.786  1.00 97.93           C  
ATOM    994  HA  GLN A  63       0.753   5.810  -2.133  1.00 97.93           H  
ATOM    995  C   GLN A  63      -1.310   5.311  -2.287  1.00 97.93           C  
ATOM    996  CB  GLN A  63      -0.249   7.589  -2.760  1.00 97.93           C  
ATOM    997  HB2 GLN A  63       0.716   8.051  -2.967  1.00 97.93           H  
ATOM    998  HB3 GLN A  63      -0.944   7.884  -3.547  1.00 97.93           H  
ATOM    999  O   GLN A  63      -2.325   5.231  -2.981  1.00 97.93           O  
ATOM   1000  CG  GLN A  63      -0.779   8.102  -1.417  1.00 97.93           C  
ATOM   1001  HG2 GLN A  63      -1.719   7.604  -1.181  1.00 97.93           H  
ATOM   1002  HG3 GLN A  63      -0.069   7.871  -0.623  1.00 97.93           H  
ATOM   1003  CD  GLN A  63      -1.050   9.598  -1.422  1.00 97.93           C  
ATOM   1004  NE2 GLN A  63      -1.970  10.026  -0.590  1.00 97.93           N  
ATOM   1005 HE21 GLN A  63      -1.639  10.854  -0.115  1.00 97.93           H  
ATOM   1006 HE22 GLN A  63      -2.377   9.330   0.018  1.00 97.93           H  
ATOM   1007  OE1 GLN A  63      -0.467  10.390  -2.155  1.00 97.93           O  
ATOM   1008  N   PHE A  64      -1.219   4.821  -1.057  1.00 98.52           N  
ATOM   1009  H   PHE A  64      -0.344   4.928  -0.563  1.00 98.52           H  
ATOM   1010  CA  PHE A  64      -2.291   4.148  -0.342  1.00 98.52           C  
ATOM   1011  HA  PHE A  64      -3.196   4.145  -0.950  1.00 98.52           H  
ATOM   1012  C   PHE A  64      -2.561   4.913   0.950  1.00 98.52           C  
ATOM   1013  CB  PHE A  64      -1.901   2.689  -0.064  1.00 98.52           C  
ATOM   1014  HB2 PHE A  64      -1.137   2.661   0.712  1.00 98.52           H  
ATOM   1015  HB3 PHE A  64      -2.773   2.161   0.324  1.00 98.52           H  
ATOM   1016  O   PHE A  64      -1.654   5.102   1.756  1.00 98.52           O  
ATOM   1017  CG  PHE A  64      -1.377   1.955  -1.283  1.00 98.52           C  
ATOM   1018  CD1 PHE A  64      -2.276   1.349  -2.175  1.00 98.52           C  
ATOM   1019  HD1 PHE A  64      -3.334   1.363  -1.958  1.00 98.52           H  
ATOM   1020  CD2 PHE A  64       0.005   1.926  -1.557  1.00 98.52           C  
ATOM   1021  HD2 PHE A  64       0.701   2.398  -0.878  1.00 98.52           H  
ATOM   1022  CE1 PHE A  64      -1.801   0.736  -3.346  1.00 98.52           C  
ATOM   1023  HE1 PHE A  64      -2.496   0.283  -4.037  1.00 98.52           H  
ATOM   1024  CE2 PHE A  64       0.480   1.311  -2.729  1.00 98.52           C  
ATOM   1025  HE2 PHE A  64       1.539   1.305  -2.942  1.00 98.52           H  
ATOM   1026  CZ  PHE A  64      -0.426   0.726  -3.629  1.00 98.52           C  
ATOM   1027  HZ  PHE A  64      -0.068   0.273  -4.542  1.00 98.52           H  
ATOM   1028  N   THR A  65      -3.798   5.342   1.159  1.00 98.63           N  
ATOM   1029  H   THR A  65      -4.490   5.187   0.440  1.00 98.63           H  
ATOM   1030  CA  THR A  65      -4.260   5.858   2.448  1.00 98.63           C  
ATOM   1031  HA  THR A  65      -3.422   5.972   3.136  1.00 98.63           H  
ATOM   1032  C   THR A  65      -5.227   4.838   3.022  1.00 98.63           C  
ATOM   1033  CB  THR A  65      -4.939   7.225   2.312  1.00 98.63           C  
ATOM   1034  HB  THR A  65      -5.872   7.107   1.762  1.00 98.63           H  
ATOM   1035  O   THR A  65      -6.241   4.550   2.391  1.00 98.63           O  
ATOM   1036  CG2 THR A  65      -5.254   7.842   3.672  1.00 98.63           C  
ATOM   1037 HG21 THR A  65      -5.896   7.174   4.247  1.00 98.63           H  
ATOM   1038 HG22 THR A  65      -4.334   8.012   4.231  1.00 98.63           H  
ATOM   1039 HG23 THR A  65      -5.791   8.781   3.539  1.00 98.63           H  
ATOM   1040  OG1 THR A  65      -4.123   8.158   1.628  1.00 98.63           O  
ATOM   1041  HG1 THR A  65      -4.601   8.989   1.679  1.00 98.63           H  
ATOM   1042  N   ILE A  66      -4.896   4.276   4.180  1.00 98.55           N  
ATOM   1043  H   ILE A  66      -4.058   4.595   4.645  1.00 98.55           H  
ATOM   1044  CA  ILE A  66      -5.707   3.289   4.887  1.00 98.55           C  
ATOM   1045  HA  ILE A  66      -6.517   2.948   4.242  1.00 98.55           H  
ATOM   1046  C   ILE A  66      -6.322   3.987   6.094  1.00 98.55           C  
ATOM   1047  CB  ILE A  66      -4.873   2.053   5.304  1.00 98.55           C  
ATOM   1048  HB  ILE A  66      -4.115   2.359   6.025  1.00 98.55           H  
ATOM   1049  O   ILE A  66      -5.592   4.464   6.964  1.00 98.55           O  
ATOM   1050  CG1 ILE A  66      -4.170   1.355   4.113  1.00 98.55           C  
ATOM   1051 HG12 ILE A  66      -4.017   0.303   4.356  1.00 98.55           H  
ATOM   1052 HG13 ILE A  66      -4.811   1.396   3.232  1.00 98.55           H  
ATOM   1053  CG2 ILE A  66      -5.790   1.026   5.996  1.00 98.55           C  
ATOM   1054 HG21 ILE A  66      -6.246   1.458   6.887  1.00 98.55           H  
ATOM   1055 HG22 ILE A  66      -6.581   0.706   5.318  1.00 98.55           H  
ATOM   1056 HG23 ILE A  66      -5.211   0.158   6.312  1.00 98.55           H  
ATOM   1057  CD1 ILE A  66      -2.784   1.923   3.766  1.00 98.55           C  
ATOM   1058 HD11 ILE A  66      -2.857   2.938   3.376  1.00 98.55           H  
ATOM   1059 HD12 ILE A  66      -2.321   1.296   3.004  1.00 98.55           H  
ATOM   1060 HD13 ILE A  66      -2.151   1.921   4.653  1.00 98.55           H  
ATOM   1061  N   GLU A  67      -7.647   4.037   6.140  1.00 98.43           N  
ATOM   1062  H   GLU A  67      -8.176   3.649   5.372  1.00 98.43           H  
ATOM   1063  CA  GLU A  67      -8.425   4.636   7.218  1.00 98.43           C  
ATOM   1064  HA  GLU A  67      -7.737   5.024   7.969  1.00 98.43           H  
ATOM   1065  C   GLU A  67      -9.291   3.569   7.897  1.00 98.43           C  
ATOM   1066  CB  GLU A  67      -9.257   5.832   6.711  1.00 98.43           C  
ATOM   1067  HB2 GLU A  67     -10.011   5.483   6.006  1.00 98.43           H  
ATOM   1068  HB3 GLU A  67      -9.758   6.276   7.571  1.00 98.43           H  
ATOM   1069  O   GLU A  67      -9.868   2.696   7.244  1.00 98.43           O  
ATOM   1070  CG  GLU A  67      -8.376   6.899   6.029  1.00 98.43           C  
ATOM   1071  HG2 GLU A  67      -7.509   7.075   6.666  1.00 98.43           H  
ATOM   1072  HG3 GLU A  67      -8.013   6.503   5.080  1.00 98.43           H  
ATOM   1073  CD  GLU A  67      -9.054   8.258   5.766  1.00 98.43           C  
ATOM   1074  OE1 GLU A  67      -8.321   9.179   5.307  1.00 98.43           O  
ATOM   1075  OE2 GLU A  67     -10.236   8.438   6.123  1.00 98.43           O  
ATOM   1076  N   TRP A  68      -9.379   3.615   9.224  1.00 96.77           N  
ATOM   1077  H   TRP A  68      -8.899   4.359   9.710  1.00 96.77           H  
ATOM   1078  CA  TRP A  68     -10.189   2.691  10.015  1.00 96.77           C  
ATOM   1079  HA  TRP A  68     -10.937   2.239   9.362  1.00 96.77           H  
ATOM   1080  C   TRP A  68     -10.958   3.422  11.117  1.00 96.77           C  
ATOM   1081  CB  TRP A  68      -9.317   1.550  10.562  1.00 96.77           C  
ATOM   1082  HB2 TRP A  68      -8.822   1.067   9.719  1.00 96.77           H  
ATOM   1083  HB3 TRP A  68      -9.963   0.802  11.022  1.00 96.77           H  
ATOM   1084  O   TRP A  68     -10.689   4.577  11.460  1.00 96.77           O  
ATOM   1085  CG  TRP A  68      -8.258   1.934  11.546  1.00 96.77           C  
ATOM   1086  CD1 TRP A  68      -8.398   1.982  12.890  1.00 96.77           C  
ATOM   1087  HD1 TRP A  68      -9.309   1.759  13.425  1.00 96.77           H  
ATOM   1088  CD2 TRP A  68      -6.884   2.342  11.273  1.00 96.77           C  
ATOM   1089  CE2 TRP A  68      -6.230   2.574  12.519  1.00 96.77           C  
ATOM   1090  CE3 TRP A  68      -6.133   2.565  10.099  1.00 96.77           C  
ATOM   1091  HE3 TRP A  68      -6.599   2.409   9.138  1.00 96.77           H  
ATOM   1092  NE1 TRP A  68      -7.202   2.352  13.470  1.00 96.77           N  
ATOM   1093  HE1 TRP A  68      -7.068   2.450  14.466  1.00 96.77           H  
ATOM   1094  CH2 TRP A  68      -4.195   3.249  11.416  1.00 96.77           C  
ATOM   1095  HH2 TRP A  68      -3.173   3.594  11.475  1.00 96.77           H  
ATOM   1096  CZ2 TRP A  68      -4.909   3.032  12.603  1.00 96.77           C  
ATOM   1097  HZ2 TRP A  68      -4.449   3.216  13.562  1.00 96.77           H  
ATOM   1098  CZ3 TRP A  68      -4.801   3.014  10.169  1.00 96.77           C  
ATOM   1099  HZ3 TRP A  68      -4.247   3.185   9.257  1.00 96.77           H  
ATOM   1100  N   GLY A  69     -11.956   2.734  11.680  1.00 90.59           N  
ATOM   1101  H   GLY A  69     -12.147   1.810  11.320  1.00 90.59           H  
ATOM   1102  CA  GLY A  69     -12.807   3.282  12.737  1.00 90.59           C  
ATOM   1103  HA2 GLY A  69     -13.412   4.081  12.308  1.00 90.59           H  
ATOM   1104  HA3 GLY A  69     -13.476   2.505  13.107  1.00 90.59           H  
ATOM   1105  C   GLY A  69     -12.012   3.844  13.924  1.00 90.59           C  
ATOM   1106  O   GLY A  69     -10.963   3.323  14.291  1.00 90.59           O  
ATOM   1107  N   GLY A  70     -12.528   4.909  14.544  1.00 84.10           N  
ATOM   1108  H   GLY A  70     -13.397   5.294  14.202  1.00 84.10           H  
ATOM   1109  CA  GLY A  70     -11.852   5.585  15.660  1.00 84.10           C  
ATOM   1110  HA2 GLY A  70     -12.602   6.071  16.284  1.00 84.10           H  
ATOM   1111  HA3 GLY A  70     -11.329   4.850  16.273  1.00 84.10           H  
ATOM   1112  C   GLY A  70     -10.833   6.652  15.241  1.00 84.10           C  
ATOM   1113  O   GLY A  70     -10.081   7.123  16.087  1.00 84.10           O  
ATOM   1114  N   GLY A  71     -10.827   7.056  13.964  1.00 88.44           N  
ATOM   1115  H   GLY A  71     -11.398   6.556  13.298  1.00 88.44           H  
ATOM   1116  CA  GLY A  71      -9.963   8.127  13.449  1.00 88.44           C  
ATOM   1117  HA2 GLY A  71     -10.405   8.528  12.538  1.00 88.44           H  
ATOM   1118  HA3 GLY A  71      -9.891   8.929  14.183  1.00 88.44           H  
ATOM   1119  C   GLY A  71      -8.546   7.667  13.110  1.00 88.44           C  
ATOM   1120  O   GLY A  71      -7.630   8.483  13.060  1.00 88.44           O  
ATOM   1121  N   GLY A  72      -8.350   6.365  12.913  1.00 95.02           N  
ATOM   1122  H   GLY A  72      -9.146   5.747  12.862  1.00 95.02           H  
ATOM   1123  CA  GLY A  72      -7.055   5.834  12.539  1.00 95.02           C  
ATOM   1124  HA2 GLY A  72      -6.280   6.348  13.108  1.00 95.02           H  
ATOM   1125  HA3 GLY A  72      -7.037   4.777  12.802  1.00 95.02           H  
ATOM   1126  C   GLY A  72      -6.782   5.994  11.050  1.00 95.02           C  
ATOM   1127  O   GLY A  72      -7.654   5.722  10.227  1.00 95.02           O  
ATOM   1128  N   ARG A  73      -5.580   6.467  10.713  1.00 97.94           N  
ATOM   1129  H   ARG A  73      -4.929   6.696  11.451  1.00 97.94           H  
ATOM   1130  CA  ARG A  73      -5.166   6.760   9.344  1.00 97.94           C  
ATOM   1131  HA  ARG A  73      -5.686   6.084   8.665  1.00 97.94           H  
ATOM   1132  C   ARG A  73      -3.667   6.564   9.177  1.00 97.94           C  
ATOM   1133  CB  ARG A  73      -5.590   8.195   9.013  1.00 97.94           C  
ATOM   1134  HB2 ARG A  73      -5.215   8.862   9.789  1.00 97.94           H  
ATOM   1135  HB3 ARG A  73      -6.679   8.242   9.023  1.00 97.94           H  
ATOM   1136  O   ARG A  73      -2.878   7.147   9.919  1.00 97.94           O  
ATOM   1137  CG  ARG A  73      -5.081   8.679   7.651  1.00 97.94           C  
ATOM   1138  HG2 ARG A  73      -3.992   8.721   7.650  1.00 97.94           H  
ATOM   1139  HG3 ARG A  73      -5.419   8.011   6.859  1.00 97.94           H  
ATOM   1140  CD  ARG A  73      -5.630  10.083   7.421  1.00 97.94           C  
ATOM   1141  HD2 ARG A  73      -6.716  10.009   7.364  1.00 97.94           H  
ATOM   1142  HD3 ARG A  73      -5.368  10.710   8.273  1.00 97.94           H  
ATOM   1143  NE  ARG A  73      -5.065  10.684   6.204  1.00 97.94           N  
ATOM   1144  HE  ARG A  73      -4.058  10.656   6.124  1.00 97.94           H  
ATOM   1145  NH1 ARG A  73      -7.025  11.537   5.376  1.00 97.94           N  
ATOM   1146 HH11 ARG A  73      -7.587  10.797   4.981  1.00 97.94           H  
ATOM   1147 HH12 ARG A  73      -7.354  11.548   6.331  1.00 97.94           H  
ATOM   1148  NH2 ARG A  73      -5.199  11.658   4.149  1.00 97.94           N  
ATOM   1149 HH21 ARG A  73      -5.801  12.129   3.489  1.00 97.94           H  
ATOM   1150 HH22 ARG A  73      -4.205  11.526   4.024  1.00 97.94           H  
ATOM   1151  CZ  ARG A  73      -5.760  11.278   5.258  1.00 97.94           C  
ATOM   1152  N   VAL A  74      -3.285   5.799   8.160  1.00 98.44           N  
ATOM   1153  H   VAL A  74      -4.008   5.350   7.616  1.00 98.44           H  
ATOM   1154  CA  VAL A  74      -1.892   5.624   7.730  1.00 98.44           C  
ATOM   1155  HA  VAL A  74      -1.267   6.362   8.232  1.00 98.44           H  
ATOM   1156  C   VAL A  74      -1.793   5.871   6.238  1.00 98.44           C  
ATOM   1157  CB  VAL A  74      -1.359   4.231   8.102  1.00 98.44           C  
ATOM   1158  HB  VAL A  74      -2.094   3.485   7.800  1.00 98.44           H  
ATOM   1159  O   VAL A  74      -2.599   5.375   5.453  1.00 98.44           O  
ATOM   1160  CG1 VAL A  74      -0.016   3.874   7.445  1.00 98.44           C  
ATOM   1161 HG11 VAL A  74       0.722   4.649   7.653  1.00 98.44           H  
ATOM   1162 HG12 VAL A  74       0.343   2.922   7.836  1.00 98.44           H  
ATOM   1163 HG13 VAL A  74      -0.138   3.773   6.367  1.00 98.44           H  
ATOM   1164  CG2 VAL A  74      -1.158   4.136   9.615  1.00 98.44           C  
ATOM   1165 HG21 VAL A  74      -1.280   3.093   9.909  1.00 98.44           H  
ATOM   1166 HG22 VAL A  74      -1.900   4.727  10.151  1.00 98.44           H  
ATOM   1167 HG23 VAL A  74      -0.172   4.501   9.904  1.00 98.44           H  
ATOM   1168  N   GLU A  75      -0.777   6.625   5.844  1.00 98.67           N  
ATOM   1169  H   GLU A  75      -0.152   6.991   6.548  1.00 98.67           H  
ATOM   1170  CA  GLU A  75      -0.426   6.849   4.451  1.00 98.67           C  
ATOM   1171  HA  GLU A  75      -1.221   6.463   3.812  1.00 98.67           H  
ATOM   1172  C   GLU A  75       0.864   6.097   4.109  1.00 98.67           C  
ATOM   1173  CB  GLU A  75      -0.333   8.356   4.199  1.00 98.67           C  
ATOM   1174  HB2 GLU A  75      -1.254   8.828   4.542  1.00 98.67           H  
ATOM   1175  HB3 GLU A  75       0.504   8.764   4.766  1.00 98.67           H  
ATOM   1176  O   GLU A  75       1.878   6.234   4.791  1.00 98.67           O  
ATOM   1177  CG  GLU A  75      -0.145   8.679   2.716  1.00 98.67           C  
ATOM   1178  HG2 GLU A  75       0.781   8.224   2.364  1.00 98.67           H  
ATOM   1179  HG3 GLU A  75      -0.970   8.243   2.153  1.00 98.67           H  
ATOM   1180  CD  GLU A  75      -0.092  10.185   2.437  1.00 98.67           C  
ATOM   1181  OE1 GLU A  75      -0.096  10.565   1.248  1.00 98.67           O  
ATOM   1182  OE2 GLU A  75       0.005  11.038   3.339  1.00 98.67           O  
ATOM   1183  N   VAL A  76       0.820   5.322   3.027  1.00 98.67           N  
ATOM   1184  H   VAL A  76      -0.066   5.244   2.549  1.00 98.67           H  
ATOM   1185  CA  VAL A  76       1.958   4.628   2.423  1.00 98.67           C  
ATOM   1186  HA  VAL A  76       2.847   4.789   3.033  1.00 98.67           H  
ATOM   1187  C   VAL A  76       2.186   5.226   1.040  1.00 98.67           C  
ATOM   1188  CB  VAL A  76       1.710   3.108   2.327  1.00 98.67           C  
ATOM   1189  HB  VAL A  76       0.889   2.921   1.634  1.00 98.67           H  
ATOM   1190  O   VAL A  76       1.347   5.084   0.149  1.00 98.67           O  
ATOM   1191  CG1 VAL A  76       2.952   2.380   1.793  1.00 98.67           C  
ATOM   1192 HG11 VAL A  76       2.753   1.310   1.731  1.00 98.67           H  
ATOM   1193 HG12 VAL A  76       3.799   2.546   2.458  1.00 98.67           H  
ATOM   1194 HG13 VAL A  76       3.202   2.735   0.794  1.00 98.67           H  
ATOM   1195  CG2 VAL A  76       1.324   2.493   3.679  1.00 98.67           C  
ATOM   1196 HG21 VAL A  76       2.070   2.742   4.433  1.00 98.67           H  
ATOM   1197 HG22 VAL A  76       0.356   2.881   3.999  1.00 98.67           H  
ATOM   1198 HG23 VAL A  76       1.243   1.410   3.590  1.00 98.67           H  
ATOM   1199  N   ARG A  77       3.324   5.892   0.841  1.00 98.29           N  
ATOM   1200  H   ARG A  77       3.957   5.980   1.623  1.00 98.29           H  
ATOM   1201  CA  ARG A  77       3.765   6.382  -0.472  1.00 98.29           C  
ATOM   1202  HA  ARG A  77       2.975   6.244  -1.210  1.00 98.29           H  
ATOM   1203  C   ARG A  77       4.962   5.572  -0.926  1.00 98.29           C  
ATOM   1204  CB  ARG A  77       4.130   7.868  -0.426  1.00 98.29           C  
ATOM   1205  HB2 ARG A  77       4.937   8.008   0.293  1.00 98.29           H  
ATOM   1206  HB3 ARG A  77       4.496   8.164  -1.409  1.00 98.29           H  
ATOM   1207  O   ARG A  77       5.953   5.488  -0.207  1.00 98.29           O  
ATOM   1208  CG  ARG A  77       2.962   8.778  -0.043  1.00 98.29           C  
ATOM   1209  HG2 ARG A  77       2.162   8.679  -0.777  1.00 98.29           H  
ATOM   1210  HG3 ARG A  77       2.590   8.503   0.944  1.00 98.29           H  
ATOM   1211  CD  ARG A  77       3.454  10.228  -0.009  1.00 98.29           C  
ATOM   1212  HD2 ARG A  77       4.300  10.284   0.676  1.00 98.29           H  
ATOM   1213  HD3 ARG A  77       3.779  10.519  -1.008  1.00 98.29           H  
ATOM   1214  NE  ARG A  77       2.390  11.131   0.443  1.00 98.29           N  
ATOM   1215  HE  ARG A  77       1.446  10.771   0.431  1.00 98.29           H  
ATOM   1216  NH1 ARG A  77       3.656  12.847   1.279  1.00 98.29           N  
ATOM   1217 HH11 ARG A  77       3.730  13.604   1.944  1.00 98.29           H  
ATOM   1218 HH12 ARG A  77       4.483  12.326   1.025  1.00 98.29           H  
ATOM   1219  NH2 ARG A  77       1.449  12.820   1.610  1.00 98.29           N  
ATOM   1220 HH21 ARG A  77       1.543  13.534   2.319  1.00 98.29           H  
ATOM   1221 HH22 ARG A  77       0.669  12.188   1.716  1.00 98.29           H  
ATOM   1222  CZ  ARG A  77       2.504  12.268   1.095  1.00 98.29           C  
ATOM   1223  N   VAL A  78       4.880   5.016  -2.124  1.00 96.91           N  
ATOM   1224  H   VAL A  78       4.045   5.154  -2.675  1.00 96.91           H  
ATOM   1225  CA  VAL A  78       6.000   4.319  -2.755  1.00 96.91           C  
ATOM   1226  HA  VAL A  78       6.777   4.126  -2.015  1.00 96.91           H  
ATOM   1227  C   VAL A  78       6.577   5.226  -3.830  1.00 96.91           C  
ATOM   1228  CB  VAL A  78       5.560   2.963  -3.324  1.00 96.91           C  
ATOM   1229  HB  VAL A  78       4.897   3.144  -4.170  1.00 96.91           H  
ATOM   1230  O   VAL A  78       5.827   5.878  -4.548  1.00 96.91           O  
ATOM   1231  CG1 VAL A  78       6.752   2.146  -3.826  1.00 96.91           C  
ATOM   1232 HG11 VAL A  78       7.241   2.657  -4.655  1.00 96.91           H  
ATOM   1233 HG12 VAL A  78       6.415   1.174  -4.188  1.00 96.91           H  
ATOM   1234 HG13 VAL A  78       7.471   1.999  -3.020  1.00 96.91           H  
ATOM   1235  CG2 VAL A  78       4.797   2.124  -2.289  1.00 96.91           C  
ATOM   1236 HG21 VAL A  78       5.419   1.959  -1.410  1.00 96.91           H  
ATOM   1237 HG22 VAL A  78       3.877   2.628  -1.992  1.00 96.91           H  
ATOM   1238 HG23 VAL A  78       4.521   1.168  -2.735  1.00 96.91           H  
ATOM   1239  N   GLU A  79       7.896   5.283  -3.941  1.00 94.45           N  
ATOM   1240  H   GLU A  79       8.457   4.793  -3.259  1.00 94.45           H  
ATOM   1241  CA  GLU A  79       8.605   5.966  -5.018  1.00 94.45           C  
ATOM   1242  HA  GLU A  79       7.911   6.174  -5.833  1.00 94.45           H  
ATOM   1243  C   GLU A  79       9.696   5.040  -5.552  1.00 94.45           C  
ATOM   1244  CB  GLU A  79       9.149   7.314  -4.512  1.00 94.45           C  
ATOM   1245  HB2 GLU A  79       9.828   7.142  -3.677  1.00 94.45           H  
ATOM   1246  HB3 GLU A  79       8.302   7.898  -4.151  1.00 94.45           H  
ATOM   1247  O   GLU A  79      10.585   4.619  -4.810  1.00 94.45           O  
ATOM   1248  CG  GLU A  79       9.876   8.135  -5.595  1.00 94.45           C  
ATOM   1249  HG2 GLU A  79      10.803   7.629  -5.867  1.00 94.45           H  
ATOM   1250  HG3 GLU A  79       9.241   8.175  -6.479  1.00 94.45           H  
ATOM   1251  CD  GLU A  79      10.198   9.580  -5.154  1.00 94.45           C  
ATOM   1252  OE1 GLU A  79      10.434  10.436  -6.045  1.00 94.45           O  
ATOM   1253  OE2 GLU A  79      10.113   9.894  -3.947  1.00 94.45           O  
ATOM   1254  N   PHE A  80       9.627   4.717  -6.841  1.00 89.23           N  
ATOM   1255  H   PHE A  80       8.847   5.053  -7.389  1.00 89.23           H  
ATOM   1256  CA  PHE A  80      10.700   4.013  -7.536  1.00 89.23           C  
ATOM   1257  HA  PHE A  80      11.251   3.397  -6.826  1.00 89.23           H  
ATOM   1258  C   PHE A  80      11.671   5.041  -8.119  1.00 89.23           C  
ATOM   1259  CB  PHE A  80      10.117   3.068  -8.595  1.00 89.23           C  
ATOM   1260  HB2 PHE A  80      10.937   2.543  -9.084  1.00 89.23           H  
ATOM   1261  HB3 PHE A  80       9.605   3.656  -9.357  1.00 89.23           H  
ATOM   1262  O   PHE A  80      11.254   5.958  -8.834  1.00 89.23           O  
ATOM   1263  CG  PHE A  80       9.153   2.042  -8.023  1.00 89.23           C  
ATOM   1264  CD1 PHE A  80       9.622   0.874  -7.398  1.00 89.23           C  
ATOM   1265  HD1 PHE A  80      10.682   0.685  -7.321  1.00 89.23           H  
ATOM   1266  CD2 PHE A  80       7.770   2.285  -8.056  1.00 89.23           C  
ATOM   1267  HD2 PHE A  80       7.406   3.210  -8.479  1.00 89.23           H  
ATOM   1268  CE1 PHE A  80       8.697  -0.017  -6.822  1.00 89.23           C  
ATOM   1269  HE1 PHE A  80       9.027  -0.868  -6.244  1.00 89.23           H  
ATOM   1270  CE2 PHE A  80       6.848   1.363  -7.543  1.00 89.23           C  
ATOM   1271  HE2 PHE A  80       5.788   1.557  -7.618  1.00 89.23           H  
ATOM   1272  CZ  PHE A  80       7.318   0.200  -6.924  1.00 89.23           C  
ATOM   1273  HZ  PHE A  80       6.626  -0.510  -6.495  1.00 89.23           H  
ATOM   1274  N   GLU A  81      12.961   4.907  -7.804  1.00 84.02           N  
ATOM   1275  H   GLU A  81      13.254   4.105  -7.265  1.00 84.02           H  
ATOM   1276  CA  GLU A  81      13.991   5.715  -8.458  1.00 84.02           C  
ATOM   1277  HA  GLU A  81      13.681   6.758  -8.399  1.00 84.02           H  
ATOM   1278  C   GLU A  81      14.079   5.294  -9.934  1.00 84.02           C  
ATOM   1279  CB  GLU A  81      15.358   5.610  -7.751  1.00 84.02           C  
ATOM   1280  HB2 GLU A  81      16.112   6.049  -8.405  1.00 84.02           H  
ATOM   1281  HB3 GLU A  81      15.612   4.564  -7.578  1.00 84.02           H  
ATOM   1282  O   GLU A  81      14.215   4.096 -10.205  1.00 84.02           O  
ATOM   1283  CG  GLU A  81      15.364   6.384  -6.419  1.00 84.02           C  
ATOM   1284  HG2 GLU A  81      15.007   7.396  -6.607  1.00 84.02           H  
ATOM   1285  HG3 GLU A  81      14.659   5.908  -5.738  1.00 84.02           H  
ATOM   1286  CD  GLU A  81      16.737   6.486  -5.719  1.00 84.02           C  
ATOM   1287  OE1 GLU A  81      16.768   6.946  -4.551  1.00 84.02           O  
ATOM   1288  OE2 GLU A  81      17.801   6.118  -6.266  1.00 84.02           O  
ATOM   1289  N   PRO A  82      13.984   6.238 -10.893  1.00 76.06           N  
ATOM   1290  CA  PRO A  82      14.157   5.923 -12.302  1.00 76.06           C  
ATOM   1291  HA  PRO A  82      13.355   5.254 -12.615  1.00 76.06           H  
ATOM   1292  C   PRO A  82      15.512   5.261 -12.529  1.00 76.06           C  
ATOM   1293  CB  PRO A  82      14.052   7.249 -13.065  1.00 76.06           C  
ATOM   1294  HB2 PRO A  82      15.043   7.668 -13.240  1.00 76.06           H  
ATOM   1295  HB3 PRO A  82      13.524   7.128 -14.011  1.00 76.06           H  
ATOM   1296  O   PRO A  82      16.536   5.749 -12.049  1.00 76.06           O  
ATOM   1297  CG  PRO A  82      13.291   8.156 -12.103  1.00 76.06           C  
ATOM   1298  HG2 PRO A  82      12.219   7.997 -12.225  1.00 76.06           H  
ATOM   1299  HG3 PRO A  82      13.544   9.206 -12.252  1.00 76.06           H  
ATOM   1300  CD  PRO A  82      13.725   7.659 -10.727  1.00 76.06           C  
ATOM   1301  HD2 PRO A  82      12.929   7.847 -10.007  1.00 76.06           H  
ATOM   1302  HD3 PRO A  82      14.645   8.160 -10.425  1.00 76.06           H  
ATOM   1303  N   ILE A  83      15.510   4.161 -13.274  1.00 76.41           N  
ATOM   1304  H   ILE A  83      14.639   3.819 -13.654  1.00 76.41           H  
ATOM   1305  CA  ILE A  83      16.745   3.557 -13.756  1.00 76.41           C  
ATOM   1306  HA  ILE A  83      17.566   3.835 -13.096  1.00 76.41           H  
ATOM   1307  C   ILE A  83      17.001   4.154 -15.132  1.00 76.41           C  
ATOM   1308  CB  ILE A  83      16.676   2.021 -13.782  1.00 76.41           C  
ATOM   1309  HB  ILE A  83      15.988   1.711 -14.568  1.00 76.41           H  
ATOM   1310  O   ILE A  83      16.210   3.959 -16.053  1.00 76.41           O  
ATOM   1311  CG1 ILE A  83      16.184   1.453 -12.433  1.00 76.41           C  
ATOM   1312 HG12 ILE A  83      15.249   1.932 -12.142  1.00 76.41           H  
ATOM   1313 HG13 ILE A  83      16.922   1.643 -11.654  1.00 76.41           H  
ATOM   1314  CG2 ILE A  83      18.084   1.492 -14.103  1.00 76.41           C  
ATOM   1315 HG21 ILE A  83      18.441   1.899 -15.049  1.00 76.41           H  
ATOM   1316 HG22 ILE A  83      18.075   0.405 -14.183  1.00 76.41           H  
ATOM   1317 HG23 ILE A  83      18.781   1.780 -13.315  1.00 76.41           H  
ATOM   1318  CD1 ILE A  83      15.896  -0.043 -12.515  1.00 76.41           C  
ATOM   1319 HD11 ILE A  83      16.829  -0.599 -12.602  1.00 76.41           H  
ATOM   1320 HD12 ILE A  83      15.261  -0.257 -13.374  1.00 76.41           H  
ATOM   1321 HD13 ILE A  83      15.369  -0.348 -11.611  1.00 76.41           H  
ATOM   1322  N   GLU A  84      18.070   4.931 -15.238  1.00 78.62           N  
ATOM   1323  H   GLU A  84      18.648   5.086 -14.425  1.00 78.62           H  
ATOM   1324  CA  GLU A  84      18.500   5.518 -16.502  1.00 78.62           C  
ATOM   1325  HA  GLU A  84      17.626   5.767 -17.105  1.00 78.62           H  
ATOM   1326  C   GLU A  84      19.340   4.505 -17.280  1.00 78.62           C  
ATOM   1327  CB  GLU A  84      19.287   6.814 -16.254  1.00 78.62           C  
ATOM   1328  HB2 GLU A  84      19.677   7.172 -17.207  1.00 78.62           H  
ATOM   1329  HB3 GLU A  84      20.126   6.595 -15.593  1.00 78.62           H  
ATOM   1330  O   GLU A  84      20.334   4.000 -16.749  1.00 78.62           O  
ATOM   1331  CG  GLU A  84      18.414   7.918 -15.631  1.00 78.62           C  
ATOM   1332  HG2 GLU A  84      17.577   8.117 -16.300  1.00 78.62           H  
ATOM   1333  HG3 GLU A  84      18.008   7.561 -14.684  1.00 78.62           H  
ATOM   1334  CD  GLU A  84      19.178   9.228 -15.367  1.00 78.62           C  
ATOM   1335  OE1 GLU A  84      18.495  10.235 -15.066  1.00 78.62           O  
ATOM   1336  OE2 GLU A  84      20.432   9.218 -15.403  1.00 78.62           O  
ATOM   1337  N   ASP A  85      18.935   4.260 -18.525  1.00 79.95           N  
ATOM   1338  H   ASP A  85      18.076   4.684 -18.846  1.00 79.95           H  
ATOM   1339  CA  ASP A  85      19.776   3.701 -19.581  1.00 79.95           C  
ATOM   1340  HA  ASP A  85      20.307   2.815 -19.231  1.00 79.95           H  
ATOM   1341  C   ASP A  85      20.804   4.777 -19.973  1.00 79.95           C  
ATOM   1342  CB  ASP A  85      18.862   3.296 -20.756  1.00 79.95           C  
ATOM   1343  HB2 ASP A  85      18.241   4.149 -21.030  1.00 79.95           H  
ATOM   1344  HB3 ASP A  85      18.198   2.493 -20.437  1.00 79.95           H  
ATOM   1345  O   ASP A  85      20.462   5.785 -20.603  1.00 79.95           O  
ATOM   1346  CG  ASP A  85      19.628   2.840 -21.998  1.00 79.95           C  
ATOM   1347  OD1 ASP A  85      20.870   2.813 -21.916  1.00 79.95           O  
ATOM   1348  OD2 ASP A  85      18.960   2.656 -23.044  1.00 79.95           O  
ATOM   1349  N   LYS A  86      22.047   4.630 -19.503  1.00 82.54           N  
ATOM   1350  H   LYS A  86      22.282   3.767 -19.034  1.00 82.54           H  
ATOM   1351  CA  LYS A  86      23.097   5.638 -19.708  1.00 82.54           C  
ATOM   1352  HA  LYS A  86      22.643   6.628 -19.673  1.00 82.54           H  
ATOM   1353  C   LYS A  86      23.760   5.530 -21.071  1.00 82.54           C  
ATOM   1354  CB  LYS A  86      24.180   5.534 -18.631  1.00 82.54           C  
ATOM   1355  HB2 LYS A  86      24.612   4.533 -18.647  1.00 82.54           H  
ATOM   1356  HB3 LYS A  86      24.969   6.247 -18.872  1.00 82.54           H  
ATOM   1357  O   LYS A  86      24.345   6.524 -21.508  1.00 82.54           O  
ATOM   1358  CG  LYS A  86      23.649   5.854 -17.236  1.00 82.54           C  
ATOM   1359  HG2 LYS A  86      22.926   5.090 -16.951  1.00 82.54           H  
ATOM   1360  HG3 LYS A  86      23.153   6.824 -17.245  1.00 82.54           H  
ATOM   1361  CD  LYS A  86      24.819   5.890 -16.243  1.00 82.54           C  
ATOM   1362  HD2 LYS A  86      25.462   6.736 -16.488  1.00 82.54           H  
ATOM   1363  HD3 LYS A  86      25.400   4.971 -16.328  1.00 82.54           H  
ATOM   1364  CE  LYS A  86      24.297   6.050 -14.817  1.00 82.54           C  
ATOM   1365  HE2 LYS A  86      25.137   6.222 -14.145  1.00 82.54           H  
ATOM   1366  HE3 LYS A  86      23.636   6.916 -14.790  1.00 82.54           H  
ATOM   1367  NZ  LYS A  86      23.556   4.830 -14.427  1.00 82.54           N  
ATOM   1368  HZ1 LYS A  86      23.124   4.912 -13.518  1.00 82.54           H  
ATOM   1369  HZ2 LYS A  86      24.133   4.004 -14.494  1.00 82.54           H  
ATOM   1370  HZ3 LYS A  86      22.817   4.680 -15.099  1.00 82.54           H  
ATOM   1371  N   ASP A  87      23.747   4.358 -21.696  1.00 84.43           N  
ATOM   1372  H   ASP A  87      23.155   3.618 -21.347  1.00 84.43           H  
ATOM   1373  CA  ASP A  87      24.381   4.149 -23.000  1.00 84.43           C  
ATOM   1374  HA  ASP A  87      25.123   4.934 -23.144  1.00 84.43           H  
ATOM   1375  C   ASP A  87      23.401   4.328 -24.172  1.00 84.43           C  
ATOM   1376  CB  ASP A  87      25.182   2.837 -23.006  1.00 84.43           C  
ATOM   1377  HB2 ASP A  87      25.726   2.773 -23.948  1.00 84.43           H  
ATOM   1378  HB3 ASP A  87      25.922   2.887 -22.208  1.00 84.43           H  
ATOM   1379  O   ASP A  87      23.836   4.594 -25.298  1.00 84.43           O  
ATOM   1380  CG  ASP A  87      24.357   1.562 -22.841  1.00 84.43           C  
ATOM   1381  OD1 ASP A  87      23.198   1.590 -23.286  1.00 84.43           O  
ATOM   1382  OD2 ASP A  87      24.962   0.585 -22.339  1.00 84.43           O  
ATOM   1383  N   GLY A  88      22.097   4.330 -23.882  1.00 82.63           N  
ATOM   1384  H   GLY A  88      21.829   3.882 -23.018  1.00 82.63           H  
ATOM   1385  CA  GLY A  88      21.021   4.594 -24.827  1.00 82.63           C  
ATOM   1386  HA2 GLY A  88      21.254   5.486 -25.408  1.00 82.63           H  
ATOM   1387  HA3 GLY A  88      20.104   4.757 -24.261  1.00 82.63           H  
ATOM   1388  C   GLY A  88      20.774   3.434 -25.786  1.00 82.63           C  
ATOM   1389  O   GLY A  88      20.228   3.661 -26.873  1.00 82.63           O  
ATOM   1390  N   ASP A  89      21.212   2.221 -25.442  1.00 84.02           N  
ATOM   1391  H   ASP A  89      21.635   2.089 -24.534  1.00 84.02           H  
ATOM   1392  CA  ASP A  89      21.072   1.038 -26.288  1.00 84.02           C  
ATOM   1393  HA  ASP A  89      21.151   1.380 -27.320  1.00 84.02           H  
ATOM   1394  C   ASP A  89      19.684   0.370 -26.186  1.00 84.02           C  
ATOM   1395  CB  ASP A  89      22.269   0.094 -26.068  1.00 84.02           C  
ATOM   1396  HB2 ASP A  89      22.349  -0.534 -26.955  1.00 84.02           H  
ATOM   1397  HB3 ASP A  89      23.186   0.681 -26.014  1.00 84.02           H  
ATOM   1398  O   ASP A  89      19.358  -0.529 -26.974  1.00 84.02           O  
ATOM   1399  CG  ASP A  89      22.193  -0.840 -24.851  1.00 84.02           C  
ATOM   1400  OD1 ASP A  89      21.190  -0.778 -24.111  1.00 84.02           O  
ATOM   1401  OD2 ASP A  89      23.031  -1.776 -24.821  1.00 84.02           O  
ATOM   1402  N   GLY A  90      18.833   0.868 -25.282  1.00 78.24           N  
ATOM   1403  H   GLY A  90      19.203   1.537 -24.622  1.00 78.24           H  
ATOM   1404  CA  GLY A  90      17.484   0.373 -25.027  1.00 78.24           C  
ATOM   1405  HA2 GLY A  90      17.043   0.021 -25.959  1.00 78.24           H  
ATOM   1406  HA3 GLY A  90      16.891   1.201 -24.637  1.00 78.24           H  
ATOM   1407  C   GLY A  90      17.425  -0.763 -24.005  1.00 78.24           C  
ATOM   1408  O   GLY A  90      16.343  -1.324 -23.794  1.00 78.24           O  
ATOM   1409  N   TYR A  91      18.545  -1.105 -23.369  1.00 78.50           N  
ATOM   1410  H   TYR A  91      19.406  -0.632 -23.603  1.00 78.50           H  
ATOM   1411  CA  TYR A  91      18.654  -2.121 -22.334  1.00 78.50           C  
ATOM   1412  HA  TYR A  91      17.658  -2.512 -22.124  1.00 78.50           H  
ATOM   1413  C   TYR A  91      19.194  -1.520 -21.036  1.00 78.50           C  
ATOM   1414  CB  TYR A  91      19.523  -3.294 -22.809  1.00 78.50           C  
ATOM   1415  HB2 TYR A  91      19.593  -4.024 -22.003  1.00 78.50           H  
ATOM   1416  HB3 TYR A  91      20.537  -2.942 -23.002  1.00 78.50           H  
ATOM   1417  O   TYR A  91      20.015  -0.619 -21.007  1.00 78.50           O  
ATOM   1418  CG  TYR A  91      18.991  -3.993 -24.046  1.00 78.50           C  
ATOM   1419  CD1 TYR A  91      18.052  -5.035 -23.923  1.00 78.50           C  
ATOM   1420  HD1 TYR A  91      17.722  -5.338 -22.940  1.00 78.50           H  
ATOM   1421  CD2 TYR A  91      19.410  -3.570 -25.321  1.00 78.50           C  
ATOM   1422  HD2 TYR A  91      20.109  -2.751 -25.400  1.00 78.50           H  
ATOM   1423  CE1 TYR A  91      17.534  -5.657 -25.075  1.00 78.50           C  
ATOM   1424  HE1 TYR A  91      16.803  -6.448 -24.993  1.00 78.50           H  
ATOM   1425  CE2 TYR A  91      18.887  -4.177 -26.476  1.00 78.50           C  
ATOM   1426  HE2 TYR A  91      19.200  -3.810 -27.442  1.00 78.50           H  
ATOM   1427  OH  TYR A  91      17.441  -5.807 -27.470  1.00 78.50           O  
ATOM   1428  HH  TYR A  91      17.781  -5.344 -28.239  1.00 78.50           H  
ATOM   1429  CZ  TYR A  91      17.948  -5.223 -26.352  1.00 78.50           C  
ATOM   1430  N   ILE A  92      18.733  -2.064 -19.912  1.00 78.90           N  
ATOM   1431  H   ILE A  92      18.079  -2.830 -19.982  1.00 78.90           H  
ATOM   1432  CA  ILE A  92      19.310  -1.748 -18.607  1.00 78.90           C  
ATOM   1433  HA  ILE A  92      19.776  -0.763 -18.636  1.00 78.90           H  
ATOM   1434  C   ILE A  92      20.420  -2.759 -18.334  1.00 78.90           C  
ATOM   1435  CB  ILE A  92      18.211  -1.722 -17.528  1.00 78.90           C  
ATOM   1436  HB  ILE A  92      17.720  -2.696 -17.523  1.00 78.90           H  
ATOM   1437  O   ILE A  92      20.157  -3.959 -18.189  1.00 78.90           O  
ATOM   1438  CG1 ILE A  92      17.123  -0.658 -17.808  1.00 78.90           C  
ATOM   1439 HG12 ILE A  92      16.576  -0.941 -18.707  1.00 78.90           H  
ATOM   1440 HG13 ILE A  92      16.408  -0.662 -16.985  1.00 78.90           H  
ATOM   1441  CG2 ILE A  92      18.802  -1.508 -16.129  1.00 78.90           C  
ATOM   1442 HG21 ILE A  92      19.499  -2.312 -15.893  1.00 78.90           H  
ATOM   1443 HG22 ILE A  92      19.332  -0.556 -16.093  1.00 78.90           H  
ATOM   1444 HG23 ILE A  92      18.003  -1.520 -15.388  1.00 78.90           H  
ATOM   1445  CD1 ILE A  92      17.630   0.780 -17.998  1.00 78.90           C  
ATOM   1446 HD11 ILE A  92      18.263   0.837 -18.883  1.00 78.90           H  
ATOM   1447 HD12 ILE A  92      16.781   1.449 -18.137  1.00 78.90           H  
ATOM   1448 HD13 ILE A  92      18.201   1.113 -17.131  1.00 78.90           H  
ATOM   1449  N   SER A  93      21.661  -2.286 -18.239  1.00 82.20           N  
ATOM   1450  H   SER A  93      21.816  -1.303 -18.414  1.00 82.20           H  
ATOM   1451  CA  SER A  93      22.797  -3.126 -17.862  1.00 82.20           C  
ATOM   1452  HA  SER A  93      22.814  -3.981 -18.538  1.00 82.20           H  
ATOM   1453  C   SER A  93      22.657  -3.641 -16.424  1.00 82.20           C  
ATOM   1454  CB  SER A  93      24.114  -2.362 -18.038  1.00 82.20           C  
ATOM   1455  HB2 SER A  93      24.149  -1.911 -19.030  1.00 82.20           H  
ATOM   1456  HB3 SER A  93      24.951  -3.052 -17.933  1.00 82.20           H  
ATOM   1457  O   SER A  93      21.971  -3.061 -15.582  1.00 82.20           O  
ATOM   1458  OG  SER A  93      24.218  -1.357 -17.053  1.00 82.20           O  
ATOM   1459  HG  SER A  93      23.654  -0.661 -17.397  1.00 82.20           H  
ATOM   1460  N   ALA A  94      23.382  -4.710 -16.079  1.00 80.98           N  
ATOM   1461  H   ALA A  94      23.904  -5.191 -16.798  1.00 80.98           H  
ATOM   1462  CA  ALA A  94      23.399  -5.226 -14.706  1.00 80.98           C  
ATOM   1463  HA  ALA A  94      22.385  -5.516 -14.432  1.00 80.98           H  
ATOM   1464  C   ALA A  94      23.878  -4.180 -13.675  1.00 80.98           C  
ATOM   1465  CB  ALA A  94      24.290  -6.473 -14.672  1.00 80.98           C  
ATOM   1466  HB1 ALA A  94      25.313  -6.212 -14.941  1.00 80.98           H  
ATOM   1467  HB2 ALA A  94      23.908  -7.218 -15.370  1.00 80.98           H  
ATOM   1468  HB3 ALA A  94      24.280  -6.896 -13.667  1.00 80.98           H  
ATOM   1469  O   ALA A  94      23.440  -4.189 -12.526  1.00 80.98           O  
ATOM   1470  N   ALA A  95      24.770  -3.270 -14.081  1.00 82.56           N  
ATOM   1471  H   ALA A  95      25.011  -3.237 -15.061  1.00 82.56           H  
ATOM   1472  CA  ALA A  95      25.259  -2.197 -13.219  1.00 82.56           C  
ATOM   1473  HA  ALA A  95      25.521  -2.615 -12.247  1.00 82.56           H  
ATOM   1474  C   ALA A  95      24.192  -1.116 -12.978  1.00 82.56           C  
ATOM   1475  CB  ALA A  95      26.525  -1.612 -13.855  1.00 82.56           C  
ATOM   1476  HB1 ALA A  95      26.924  -0.826 -13.213  1.00 82.56           H  
ATOM   1477  HB2 ALA A  95      27.277  -2.392 -13.975  1.00 82.56           H  
ATOM   1478  HB3 ALA A  95      26.288  -1.185 -14.830  1.00 82.56           H  
ATOM   1479  O   ALA A  95      24.092  -0.588 -11.872  1.00 82.56           O  
ATOM   1480  N   GLU A  96      23.377  -0.802 -13.985  1.00 83.02           N  
ATOM   1481  H   GLU A  96      23.500  -1.248 -14.882  1.00 83.02           H  
ATOM   1482  CA  GLU A  96      22.258   0.140 -13.853  1.00 83.02           C  
ATOM   1483  HA  GLU A  96      22.577   1.023 -13.301  1.00 83.02           H  
ATOM   1484  C   GLU A  96      21.095  -0.474 -13.083  1.00 83.02           C  
ATOM   1485  CB  GLU A  96      21.795   0.568 -15.241  1.00 83.02           C  
ATOM   1486  HB2 GLU A  96      21.629  -0.336 -15.827  1.00 83.02           H  
ATOM   1487  HB3 GLU A  96      20.857   1.117 -15.165  1.00 83.02           H  
ATOM   1488  O   GLU A  96      20.541   0.172 -12.195  1.00 83.02           O  
ATOM   1489  CG  GLU A  96      22.843   1.480 -15.886  1.00 83.02           C  
ATOM   1490  HG2 GLU A  96      22.719   2.484 -15.481  1.00 83.02           H  
ATOM   1491  HG3 GLU A  96      23.848   1.154 -15.620  1.00 83.02           H  
ATOM   1492  CD  GLU A  96      22.742   1.496 -17.404  1.00 83.02           C  
ATOM   1493  OE1 GLU A  96      23.108   2.558 -17.944  1.00 83.02           O  
ATOM   1494  OE2 GLU A  96      22.466   0.410 -17.957  1.00 83.02           O  
ATOM   1495  N   ALA A  97      20.797  -1.749 -13.330  1.00 80.19           N  
ATOM   1496  H   ALA A  97      21.252  -2.201 -14.110  1.00 80.19           H  
ATOM   1497  CA  ALA A  97      19.852  -2.530 -12.543  1.00 80.19           C  
ATOM   1498  HA  ALA A  97      18.860  -2.089 -12.640  1.00 80.19           H  
ATOM   1499  C   ALA A  97      20.225  -2.531 -11.050  1.00 80.19           C  
ATOM   1500  CB  ALA A  97      19.829  -3.948 -13.124  1.00 80.19           C  
ATOM   1501  HB1 ALA A  97      20.835  -4.368 -13.119  1.00 80.19           H  
ATOM   1502  HB2 ALA A  97      19.456  -3.927 -14.148  1.00 80.19           H  
ATOM   1503  HB3 ALA A  97      19.192  -4.599 -12.525  1.00 80.19           H  
ATOM   1504  O   ALA A  97      19.350  -2.369 -10.205  1.00 80.19           O  
ATOM   1505  N   ALA A  98      21.519  -2.621 -10.720  1.00 81.77           N  
ATOM   1506  H   ALA A  98      22.185  -2.796 -11.458  1.00 81.77           H  
ATOM   1507  CA  ALA A  98      22.020  -2.537  -9.345  1.00 81.77           C  
ATOM   1508  HA  ALA A  98      21.422  -3.197  -8.717  1.00 81.77           H  
ATOM   1509  C   ALA A  98      21.869  -1.160  -8.680  1.00 81.77           C  
ATOM   1510  CB  ALA A  98      23.471  -3.030  -9.325  1.00 81.77           C  
ATOM   1511  HB1 ALA A  98      23.523  -4.037  -9.739  1.00 81.77           H  
ATOM   1512  HB2 ALA A  98      24.101  -2.362  -9.912  1.00 81.77           H  
ATOM   1513  HB3 ALA A  98      23.831  -3.052  -8.296  1.00 81.77           H  
ATOM   1514  O   ALA A  98      21.992  -1.051  -7.459  1.00 81.77           O  
ATOM   1515  N   ALA A  99      21.581  -0.111  -9.451  1.00 82.19           N  
ATOM   1516  H   ALA A  99      21.467  -0.251 -10.445  1.00 82.19           H  
ATOM   1517  CA  ALA A  99      21.271   1.208  -8.912  1.00 82.19           C  
ATOM   1518  HA  ALA A  99      21.839   1.349  -7.993  1.00 82.19           H  
ATOM   1519  C   ALA A  99      19.787   1.370  -8.541  1.00 82.19           C  
ATOM   1520  CB  ALA A  99      21.742   2.271  -9.911  1.00 82.19           C  
ATOM   1521  HB1 ALA A  99      22.786   2.099 -10.171  1.00 82.19           H  
ATOM   1522  HB2 ALA A  99      21.640   3.261  -9.466  1.00 82.19           H  
ATOM   1523  HB3 ALA A  99      21.133   2.231 -10.814  1.00 82.19           H  
ATOM   1524  O   ALA A  99      19.425   2.396  -7.962  1.00 82.19           O  
ATOM   1525  N   ALA A 100      18.936   0.385  -8.848  1.00 86.12           N  
ATOM   1526  H   ALA A 100      19.286  -0.452  -9.291  1.00 86.12           H  
ATOM   1527  CA  ALA A 100      17.507   0.464  -8.601  1.00 86.12           C  
ATOM   1528  HA  ALA A 100      17.124   1.343  -9.120  1.00 86.12           H  
ATOM   1529  C   ALA A 100      17.200   0.599  -7.108  1.00 86.12           C  
ATOM   1530  CB  ALA A 100      16.836  -0.770  -9.197  1.00 86.12           C  
ATOM   1531  HB1 ALA A 100      17.181  -0.872 -10.225  1.00 86.12           H  
ATOM   1532  HB2 ALA A 100      15.752  -0.656  -9.187  1.00 86.12           H  
ATOM   1533  HB3 ALA A 100      17.121  -1.662  -8.639  1.00 86.12           H  
ATOM   1534  O   ALA A 100      17.613  -0.227  -6.284  1.00 86.12           O  
ATOM   1535  N   LYS A 101      16.402   1.616  -6.772  1.00 91.88           N  
ATOM   1536  H   LYS A 101      16.104   2.255  -7.496  1.00 91.88           H  
ATOM   1537  CA  LYS A 101      15.901   1.821  -5.414  1.00 91.88           C  
ATOM   1538  HA  LYS A 101      16.139   0.935  -4.826  1.00 91.88           H  
ATOM   1539  C   LYS A 101      14.393   1.977  -5.389  1.00 91.88           C  
ATOM   1540  CB  LYS A 101      16.571   3.013  -4.723  1.00 91.88           C  
ATOM   1541  HB2 LYS A 101      16.184   3.939  -5.150  1.00 91.88           H  
ATOM   1542  HB3 LYS A 101      16.295   2.985  -3.669  1.00 91.88           H  
ATOM   1543  O   LYS A 101      13.799   2.588  -6.276  1.00 91.88           O  
ATOM   1544  CG  LYS A 101      18.098   3.011  -4.844  1.00 91.88           C  
ATOM   1545  HG2 LYS A 101      18.482   1.996  -4.744  1.00 91.88           H  
ATOM   1546  HG3 LYS A 101      18.364   3.397  -5.828  1.00 91.88           H  
ATOM   1547  CD  LYS A 101      18.731   3.879  -3.755  1.00 91.88           C  
ATOM   1548  HD2 LYS A 101      18.783   3.289  -2.840  1.00 91.88           H  
ATOM   1549  HD3 LYS A 101      18.114   4.756  -3.560  1.00 91.88           H  
ATOM   1550  CE  LYS A 101      20.139   4.296  -4.173  1.00 91.88           C  
ATOM   1551  HE2 LYS A 101      20.776   4.361  -3.291  1.00 91.88           H  
ATOM   1552  HE3 LYS A 101      20.539   3.537  -4.846  1.00 91.88           H  
ATOM   1553  NZ  LYS A 101      20.067   5.605  -4.852  1.00 91.88           N  
ATOM   1554  HZ1 LYS A 101      19.343   5.575  -5.557  1.00 91.88           H  
ATOM   1555  HZ2 LYS A 101      20.924   5.861  -5.321  1.00 91.88           H  
ATOM   1556  HZ3 LYS A 101      19.734   6.334  -4.238  1.00 91.88           H  
ATOM   1557  N   MET A 102      13.799   1.487  -4.312  1.00 94.42           N  
ATOM   1558  H   MET A 102      14.378   0.998  -3.643  1.00 94.42           H  
ATOM   1559  CA  MET A 102      12.421   1.770  -3.943  1.00 94.42           C  
ATOM   1560  HA  MET A 102      11.979   2.453  -4.669  1.00 94.42           H  
ATOM   1561  C   MET A 102      12.411   2.445  -2.574  1.00 94.42           C  
ATOM   1562  CB  MET A 102      11.605   0.475  -3.960  1.00 94.42           C  
ATOM   1563  HB2 MET A 102      11.989  -0.205  -3.199  1.00 94.42           H  
ATOM   1564  HB3 MET A 102      11.700  -0.005  -4.934  1.00 94.42           H  
ATOM   1565  O   MET A 102      12.946   1.906  -1.605  1.00 94.42           O  
ATOM   1566  CG  MET A 102      10.124   0.769  -3.701  1.00 94.42           C  
ATOM   1567  HG2 MET A 102       9.738   1.352  -4.537  1.00 94.42           H  
ATOM   1568  HG3 MET A 102      10.020   1.377  -2.802  1.00 94.42           H  
ATOM   1569  SD  MET A 102       9.084  -0.697  -3.498  1.00 94.42           S  
ATOM   1570  CE  MET A 102       9.708  -1.230  -1.903  1.00 94.42           C  
ATOM   1571  HE1 MET A 102       9.850  -0.366  -1.253  1.00 94.42           H  
ATOM   1572  HE2 MET A 102       8.969  -1.891  -1.451  1.00 94.42           H  
ATOM   1573  HE3 MET A 102      10.665  -1.733  -2.042  1.00 94.42           H  
ATOM   1574  N   ARG A 103      11.784   3.615  -2.486  1.00 96.52           N  
ATOM   1575  H   ARG A 103      11.360   3.989  -3.323  1.00 96.52           H  
ATOM   1576  CA  ARG A 103      11.561   4.339  -1.234  1.00 96.52           C  
ATOM   1577  HA  ARG A 103      12.178   3.908  -0.446  1.00 96.52           H  
ATOM   1578  C   ARG A 103      10.108   4.191  -0.816  1.00 96.52           C  
ATOM   1579  CB  ARG A 103      11.953   5.813  -1.383  1.00 96.52           C  
ATOM   1580  HB2 ARG A 103      11.774   6.318  -0.434  1.00 96.52           H  
ATOM   1581  HB3 ARG A 103      11.325   6.276  -2.144  1.00 96.52           H  
ATOM   1582  O   ARG A 103       9.202   4.336  -1.631  1.00 96.52           O  
ATOM   1583  CG  ARG A 103      13.427   5.991  -1.774  1.00 96.52           C  
ATOM   1584  HG2 ARG A 103      14.070   5.486  -1.053  1.00 96.52           H  
ATOM   1585  HG3 ARG A 103      13.599   5.577  -2.768  1.00 96.52           H  
ATOM   1586  CD  ARG A 103      13.750   7.482  -1.784  1.00 96.52           C  
ATOM   1587  HD2 ARG A 103      12.992   8.005  -2.367  1.00 96.52           H  
ATOM   1588  HD3 ARG A 103      13.706   7.840  -0.756  1.00 96.52           H  
ATOM   1589  NE  ARG A 103      15.073   7.764  -2.366  1.00 96.52           N  
ATOM   1590  HE  ARG A 103      15.459   7.114  -3.036  1.00 96.52           H  
ATOM   1591  NH1 ARG A 103      15.283   9.864  -1.485  1.00 96.52           N  
ATOM   1592 HH11 ARG A 103      15.823  10.709  -1.367  1.00 96.52           H  
ATOM   1593 HH12 ARG A 103      14.595   9.601  -0.794  1.00 96.52           H  
ATOM   1594  NH2 ARG A 103      16.788   9.109  -2.954  1.00 96.52           N  
ATOM   1595 HH21 ARG A 103      16.985   8.386  -3.631  1.00 96.52           H  
ATOM   1596 HH22 ARG A 103      17.225  10.018  -3.010  1.00 96.52           H  
ATOM   1597  CZ  ARG A 103      15.709   8.909  -2.261  1.00 96.52           C  
ATOM   1598  N   VAL A 104       9.889   3.912   0.459  1.00 98.07           N  
ATOM   1599  H   VAL A 104      10.693   3.771   1.054  1.00 98.07           H  
ATOM   1600  CA  VAL A 104       8.568   3.800   1.075  1.00 98.07           C  
ATOM   1601  HA  VAL A 104       7.799   4.022   0.335  1.00 98.07           H  
ATOM   1602  C   VAL A 104       8.494   4.831   2.185  1.00 98.07           C  
ATOM   1603  CB  VAL A 104       8.305   2.382   1.611  1.00 98.07           C  
ATOM   1604  HB  VAL A 104       9.008   2.157   2.413  1.00 98.07           H  
ATOM   1605  O   VAL A 104       9.215   4.723   3.173  1.00 98.07           O  
ATOM   1606  CG1 VAL A 104       6.877   2.272   2.161  1.00 98.07           C  
ATOM   1607 HG11 VAL A 104       6.692   1.260   2.523  1.00 98.07           H  
ATOM   1608 HG12 VAL A 104       6.741   2.960   2.995  1.00 98.07           H  
ATOM   1609 HG13 VAL A 104       6.155   2.511   1.380  1.00 98.07           H  
ATOM   1610  CG2 VAL A 104       8.482   1.327   0.513  1.00 98.07           C  
ATOM   1611 HG21 VAL A 104       7.807   1.530  -0.318  1.00 98.07           H  
ATOM   1612 HG22 VAL A 104       8.282   0.334   0.916  1.00 98.07           H  
ATOM   1613 HG23 VAL A 104       9.511   1.343   0.152  1.00 98.07           H  
ATOM   1614  N   ARG A 105       7.630   5.831   2.024  1.00 98.56           N  
ATOM   1615  H   ARG A 105       7.056   5.826   1.194  1.00 98.56           H  
ATOM   1616  CA  ARG A 105       7.313   6.797   3.077  1.00 98.56           C  
ATOM   1617  HA  ARG A 105       8.103   6.789   3.828  1.00 98.56           H  
ATOM   1618  C   ARG A 105       6.032   6.385   3.769  1.00 98.56           C  
ATOM   1619  CB  ARG A 105       7.210   8.221   2.537  1.00 98.56           C  
ATOM   1620  HB2 ARG A 105       6.888   8.880   3.343  1.00 98.56           H  
ATOM   1621  HB3 ARG A 105       6.472   8.262   1.736  1.00 98.56           H  
ATOM   1622  O   ARG A 105       5.016   6.152   3.114  1.00 98.56           O  
ATOM   1623  CG  ARG A 105       8.560   8.705   2.017  1.00 98.56           C  
ATOM   1624  HG2 ARG A 105       8.896   8.072   1.196  1.00 98.56           H  
ATOM   1625  HG3 ARG A 105       9.290   8.665   2.825  1.00 98.56           H  
ATOM   1626  CD  ARG A 105       8.431  10.142   1.527  1.00 98.56           C  
ATOM   1627  HD2 ARG A 105       7.709  10.182   0.711  1.00 98.56           H  
ATOM   1628  HD3 ARG A 105       8.097  10.772   2.351  1.00 98.56           H  
ATOM   1629  NE  ARG A 105       9.739  10.591   1.062  1.00 98.56           N  
ATOM   1630  HE  ARG A 105      10.524   9.999   1.296  1.00 98.56           H  
ATOM   1631  NH1 ARG A 105       9.200  12.654   0.242  1.00 98.56           N  
ATOM   1632 HH11 ARG A 105       9.501  13.524  -0.173  1.00 98.56           H  
ATOM   1633 HH12 ARG A 105       8.299  12.543   0.685  1.00 98.56           H  
ATOM   1634  NH2 ARG A 105      11.314  11.860   0.147  1.00 98.56           N  
ATOM   1635 HH21 ARG A 105      11.655  12.660  -0.366  1.00 98.56           H  
ATOM   1636 HH22 ARG A 105      11.922  11.126   0.481  1.00 98.56           H  
ATOM   1637  CZ  ARG A 105      10.068  11.708   0.471  1.00 98.56           C  
ATOM   1638  N   LEU A 106       6.103   6.308   5.085  1.00 98.68           N  
ATOM   1639  H   LEU A 106       6.985   6.535   5.523  1.00 98.68           H  
ATOM   1640  CA  LEU A 106       5.014   5.947   5.969  1.00 98.68           C  
ATOM   1641  HA  LEU A 106       4.131   5.660   5.398  1.00 98.68           H  
ATOM   1642  C   LEU A 106       4.691   7.153   6.828  1.00 98.68           C  
ATOM   1643  CB  LEU A 106       5.449   4.778   6.862  1.00 98.68           C  
ATOM   1644  HB2 LEU A 106       6.277   5.113   7.488  1.00 98.68           H  
ATOM   1645  HB3 LEU A 106       4.615   4.525   7.516  1.00 98.68           H  
ATOM   1646  O   LEU A 106       5.586   7.672   7.486  1.00 98.68           O  
ATOM   1647  CG  LEU A 106       5.898   3.513   6.119  1.00 98.68           C  
ATOM   1648  HG  LEU A 106       6.718   3.740   5.437  1.00 98.68           H  
ATOM   1649  CD1 LEU A 106       6.404   2.513   7.155  1.00 98.68           C  
ATOM   1650 HD11 LEU A 106       7.321   2.890   7.608  1.00 98.68           H  
ATOM   1651 HD12 LEU A 106       5.658   2.375   7.938  1.00 98.68           H  
ATOM   1652 HD13 LEU A 106       6.605   1.549   6.689  1.00 98.68           H  
ATOM   1653  CD2 LEU A 106       4.750   2.892   5.326  1.00 98.68           C  
ATOM   1654 HD21 LEU A 106       5.085   1.969   4.853  1.00 98.68           H  
ATOM   1655 HD22 LEU A 106       3.912   2.682   5.991  1.00 98.68           H  
ATOM   1656 HD23 LEU A 106       4.429   3.585   4.548  1.00 98.68           H  
ATOM   1657  N   ARG A 107       3.431   7.570   6.862  1.00 98.62           N  
ATOM   1658  H   ARG A 107       2.758   7.105   6.270  1.00 98.62           H  
ATOM   1659  CA  ARG A 107       2.963   8.619   7.766  1.00 98.62           C  
ATOM   1660  HA  ARG A 107       3.756   8.882   8.466  1.00 98.62           H  
ATOM   1661  C   ARG A 107       1.798   8.099   8.590  1.00 98.62           C  
ATOM   1662  CB  ARG A 107       2.636   9.870   6.950  1.00 98.62           C  
ATOM   1663  HB2 ARG A 107       3.550  10.234   6.481  1.00 98.62           H  
ATOM   1664  HB3 ARG A 107       1.919   9.619   6.168  1.00 98.62           H  
ATOM   1665  O   ARG A 107       0.837   7.573   8.028  1.00 98.62           O  
ATOM   1666  CG  ARG A 107       2.047  10.972   7.827  1.00 98.62           C  
ATOM   1667  HG2 ARG A 107       1.095  10.637   8.239  1.00 98.62           H  
ATOM   1668  HG3 ARG A 107       2.730  11.207   8.643  1.00 98.62           H  
ATOM   1669  CD  ARG A 107       1.808  12.218   6.985  1.00 98.62           C  
ATOM   1670  HD2 ARG A 107       1.284  11.938   6.071  1.00 98.62           H  
ATOM   1671  HD3 ARG A 107       2.771  12.665   6.737  1.00 98.62           H  
ATOM   1672  NE  ARG A 107       0.974  13.143   7.748  1.00 98.62           N  
ATOM   1673  HE  ARG A 107       0.369  12.727   8.441  1.00 98.62           H  
ATOM   1674  NH1 ARG A 107       1.410  15.083   6.627  1.00 98.62           N  
ATOM   1675 HH11 ARG A 107       1.340  16.090   6.590  1.00 98.62           H  
ATOM   1676 HH12 ARG A 107       2.127  14.569   6.136  1.00 98.62           H  
ATOM   1677  NH2 ARG A 107      -0.017  15.028   8.379  1.00 98.62           N  
ATOM   1678 HH21 ARG A 107      -0.233  16.013   8.327  1.00 98.62           H  
ATOM   1679 HH22 ARG A 107      -0.488  14.405   9.019  1.00 98.62           H  
ATOM   1680  CZ  ARG A 107       0.797  14.423   7.571  1.00 98.62           C  
ATOM   1681  N   ASN A 108       1.886   8.249   9.907  1.00 98.31           N  
ATOM   1682  H   ASN A 108       2.701   8.709  10.287  1.00 98.31           H  
ATOM   1683  CA  ASN A 108       0.832   7.844  10.828  1.00 98.31           C  
ATOM   1684  HA  ASN A 108       0.105   7.216  10.313  1.00 98.31           H  
ATOM   1685  C   ASN A 108       0.086   9.079  11.347  1.00 98.31           C  
ATOM   1686  CB  ASN A 108       1.454   7.000  11.948  1.00 98.31           C  
ATOM   1687  HB2 ASN A 108       2.194   7.604  12.473  1.00 98.31           H  
ATOM   1688  HB3 ASN A 108       1.948   6.127  11.521  1.00 98.31           H  
ATOM   1689  O   ASN A 108       0.599   9.817  12.184  1.00 98.31           O  
ATOM   1690  CG  ASN A 108       0.429   6.517  12.953  1.00 98.31           C  
ATOM   1691  ND2 ASN A 108       0.863   5.965  14.056  1.00 98.31           N  
ATOM   1692 HD21 ASN A 108       1.852   5.803  14.180  1.00 98.31           H  
ATOM   1693 HD22 ASN A 108       0.187   5.657  14.740  1.00 98.31           H  
ATOM   1694  OD1 ASN A 108      -0.771   6.603  12.747  1.00 98.31           O  
ATOM   1695  N   ASP A 109      -1.139   9.283  10.868  1.00 97.64           N  
ATOM   1696  H   ASP A 109      -1.535   8.590  10.250  1.00 97.64           H  
ATOM   1697  CA  ASP A 109      -2.031  10.351  11.333  1.00 97.64           C  
ATOM   1698  HA  ASP A 109      -1.439  11.130  11.814  1.00 97.64           H  
ATOM   1699  C   ASP A 109      -3.029   9.848  12.401  1.00 97.64           C  
ATOM   1700  CB  ASP A 109      -2.746  11.000  10.135  1.00 97.64           C  
ATOM   1701  HB2 ASP A 109      -3.495  11.701  10.504  1.00 97.64           H  
ATOM   1702  HB3 ASP A 109      -3.270  10.221   9.581  1.00 97.64           H  
ATOM   1703  O   ASP A 109      -3.959  10.565  12.769  1.00 97.64           O  
ATOM   1704  CG  ASP A 109      -1.838  11.780   9.174  1.00 97.64           C  
ATOM   1705  OD1 ASP A 109      -1.001  12.608   9.617  1.00 97.64           O  
ATOM   1706  OD2 ASP A 109      -2.036  11.637   7.946  1.00 97.64           O  
ATOM   1707  N   SER A 110      -2.866   8.617  12.903  1.00 95.77           N  
ATOM   1708  H   SER A 110      -2.072   8.078  12.589  1.00 95.77           H  
ATOM   1709  CA  SER A 110      -3.663   8.087  14.014  1.00 95.77           C  
ATOM   1710  HA  SER A 110      -4.672   8.487  13.921  1.00 95.77           H  
ATOM   1711  C   SER A 110      -3.128   8.531  15.382  1.00 95.77           C  
ATOM   1712  CB  SER A 110      -3.786   6.562  13.928  1.00 95.77           C  
ATOM   1713  HB2 SER A 110      -4.642   6.245  14.525  1.00 95.77           H  
ATOM   1714  HB3 SER A 110      -3.946   6.260  12.893  1.00 95.77           H  
ATOM   1715  O   SER A 110      -2.038   9.088  15.507  1.00 95.77           O  
ATOM   1716  OG  SER A 110      -2.655   5.904  14.430  1.00 95.77           O  
ATOM   1717  HG  SER A 110      -1.918   6.113  13.852  1.00 95.77           H  
ATOM   1718  N   SER A 111      -3.901   8.265  16.435  1.00 95.27           N  
ATOM   1719  H   SER A 111      -4.782   7.794  16.289  1.00 95.27           H  
ATOM   1720  CA  SER A 111      -3.547   8.590  17.822  1.00 95.27           C  
ATOM   1721  HA  SER A 111      -2.957   9.506  17.827  1.00 95.27           H  
ATOM   1722  C   SER A 111      -2.702   7.522  18.526  1.00 95.27           C  
ATOM   1723  CB  SER A 111      -4.827   8.854  18.615  1.00 95.27           C  
ATOM   1724  HB2 SER A 111      -4.580   9.068  19.655  1.00 95.27           H  
ATOM   1725  HB3 SER A 111      -5.336   9.717  18.187  1.00 95.27           H  
ATOM   1726  O   SER A 111      -2.263   7.750  19.654  1.00 95.27           O  
ATOM   1727  OG  SER A 111      -5.681   7.726  18.543  1.00 95.27           O  
ATOM   1728  HG  SER A 111      -6.533   7.945  18.925  1.00 95.27           H  
ATOM   1729  N   THR A 112      -2.452   6.374  17.891  1.00 95.61           N  
ATOM   1730  H   THR A 112      -2.789   6.252  16.947  1.00 95.61           H  
ATOM   1731  CA  THR A 112      -1.649   5.281  18.459  1.00 95.61           C  
ATOM   1732  HA  THR A 112      -1.209   5.628  19.393  1.00 95.61           H  
ATOM   1733  C   THR A 112      -0.508   4.890  17.525  1.00 95.61           C  
ATOM   1734  CB  THR A 112      -2.500   4.046  18.796  1.00 95.61           C  
ATOM   1735  HB  THR A 112      -1.845   3.257  19.166  1.00 95.61           H  
ATOM   1736  O   THR A 112      -0.618   5.071  16.313  1.00 95.61           O  
ATOM   1737  CG2 THR A 112      -3.523   4.362  19.888  1.00 95.61           C  
ATOM   1738 HG21 THR A 112      -3.010   4.726  20.778  1.00 95.61           H  
ATOM   1739 HG22 THR A 112      -4.074   3.455  20.139  1.00 95.61           H  
ATOM   1740 HG23 THR A 112      -4.225   5.119  19.540  1.00 95.61           H  
ATOM   1741  OG1 THR A 112      -3.196   3.552  17.674  1.00 95.61           O  
ATOM   1742  HG1 THR A 112      -2.553   3.217  17.046  1.00 95.61           H  
ATOM   1743  N   PRO A 113       0.602   4.341  18.044  1.00 97.84           N  
ATOM   1744  CA  PRO A 113       1.629   3.763  17.189  1.00 97.84           C  
ATOM   1745  HA  PRO A 113       2.056   4.558  16.577  1.00 97.84           H  
ATOM   1746  C   PRO A 113       1.055   2.673  16.276  1.00 97.84           C  
ATOM   1747  CB  PRO A 113       2.707   3.219  18.130  1.00 97.84           C  
ATOM   1748  HB2 PRO A 113       3.706   3.359  17.717  1.00 97.84           H  
ATOM   1749  HB3 PRO A 113       2.524   2.166  18.343  1.00 97.84           H  
ATOM   1750  O   PRO A 113       0.137   1.945  16.660  1.00 97.84           O  
ATOM   1751  CG  PRO A 113       2.507   4.035  19.406  1.00 97.84           C  
ATOM   1752  HG2 PRO A 113       3.020   4.993  19.313  1.00 97.84           H  
ATOM   1753  HG3 PRO A 113       2.856   3.499  20.289  1.00 97.84           H  
ATOM   1754  CD  PRO A 113       0.997   4.259  19.441  1.00 97.84           C  
ATOM   1755  HD2 PRO A 113       0.505   3.407  19.909  1.00 97.84           H  
ATOM   1756  HD3 PRO A 113       0.774   5.179  19.982  1.00 97.84           H  
ATOM   1757  N   VAL A 114       1.616   2.574  15.075  1.00 98.31           N  
ATOM   1758  H   VAL A 114       2.350   3.225  14.835  1.00 98.31           H  
ATOM   1759  CA  VAL A 114       1.272   1.566  14.067  1.00 98.31           C  
ATOM   1760  HA  VAL A 114       0.542   0.861  14.466  1.00 98.31           H  
ATOM   1761  C   VAL A 114       2.534   0.795  13.713  1.00 98.31           C  
ATOM   1762  CB  VAL A 114       0.666   2.242  12.825  1.00 98.31           C  
ATOM   1763  HB  VAL A 114       1.341   3.030  12.493  1.00 98.31           H  
ATOM   1764  O   VAL A 114       3.590   1.396  13.520  1.00 98.31           O  
ATOM   1765  CG1 VAL A 114       0.461   1.273  11.658  1.00 98.31           C  
ATOM   1766 HG11 VAL A 114      -0.309   0.540  11.899  1.00 98.31           H  
ATOM   1767 HG12 VAL A 114       0.167   1.842  10.776  1.00 98.31           H  
ATOM   1768 HG13 VAL A 114       1.386   0.755  11.404  1.00 98.31           H  
ATOM   1769  CG2 VAL A 114      -0.693   2.873  13.157  1.00 98.31           C  
ATOM   1770 HG21 VAL A 114      -1.056   3.436  12.297  1.00 98.31           H  
ATOM   1771 HG22 VAL A 114      -1.414   2.100  13.423  1.00 98.31           H  
ATOM   1772 HG23 VAL A 114      -0.601   3.567  13.992  1.00 98.31           H  
ATOM   1773  N   GLU A 115       2.433  -0.524  13.600  1.00 98.62           N  
ATOM   1774  H   GLU A 115       1.520  -0.947  13.689  1.00 98.62           H  
ATOM   1775  CA  GLU A 115       3.499  -1.367  13.070  1.00 98.62           C  
ATOM   1776  HA  GLU A 115       4.446  -0.834  13.159  1.00 98.62           H  
ATOM   1777  C   GLU A 115       3.260  -1.634  11.580  1.00 98.62           C  
ATOM   1778  CB  GLU A 115       3.634  -2.644  13.913  1.00 98.62           C  
ATOM   1779  HB2 GLU A 115       2.732  -3.249  13.828  1.00 98.62           H  
ATOM   1780  HB3 GLU A 115       3.758  -2.348  14.955  1.00 98.62           H  
ATOM   1781  O   GLU A 115       2.163  -1.998  11.159  1.00 98.62           O  
ATOM   1782  CG  GLU A 115       4.855  -3.468  13.485  1.00 98.62           C  
ATOM   1783  HG2 GLU A 115       5.687  -2.790  13.297  1.00 98.62           H  
ATOM   1784  HG3 GLU A 115       4.635  -3.977  12.546  1.00 98.62           H  
ATOM   1785  CD  GLU A 115       5.284  -4.476  14.561  1.00 98.62           C  
ATOM   1786  OE1 GLU A 115       5.075  -5.692  14.377  1.00 98.62           O  
ATOM   1787  OE2 GLU A 115       5.936  -4.028  15.531  1.00 98.62           O  
ATOM   1788  N   VAL A 116       4.287  -1.421  10.759  1.00 98.70           N  
ATOM   1789  H   VAL A 116       5.146  -1.066  11.155  1.00 98.70           H  
ATOM   1790  CA  VAL A 116       4.238  -1.659   9.318  1.00 98.70           C  
ATOM   1791  HA  VAL A 116       3.265  -2.085   9.071  1.00 98.70           H  
ATOM   1792  C   VAL A 116       5.305  -2.673   8.937  1.00 98.70           C  
ATOM   1793  CB  VAL A 116       4.369  -0.360   8.502  1.00 98.70           C  
ATOM   1794  HB  VAL A 116       5.365   0.060   8.645  1.00 98.70           H  
ATOM   1795  O   VAL A 116       6.504  -2.419   9.078  1.00 98.70           O  
ATOM   1796  CG1 VAL A 116       4.161  -0.652   7.008  1.00 98.70           C  
ATOM   1797 HG11 VAL A 116       4.213   0.276   6.439  1.00 98.70           H  
ATOM   1798 HG12 VAL A 116       3.185  -1.112   6.852  1.00 98.70           H  
ATOM   1799 HG13 VAL A 116       4.938  -1.323   6.642  1.00 98.70           H  
ATOM   1800  CG2 VAL A 116       3.330   0.688   8.926  1.00 98.70           C  
ATOM   1801 HG21 VAL A 116       3.530   1.015   9.947  1.00 98.70           H  
ATOM   1802 HG22 VAL A 116       3.379   1.559   8.273  1.00 98.70           H  
ATOM   1803 HG23 VAL A 116       2.329   0.259   8.883  1.00 98.70           H  
ATOM   1804  N   HIS A 117       4.871  -3.808   8.397  1.00 98.61           N  
ATOM   1805  H   HIS A 117       3.871  -3.948   8.350  1.00 98.61           H  
ATOM   1806  CA  HIS A 117       5.744  -4.792   7.770  1.00 98.61           C  
ATOM   1807  HA  HIS A 117       6.753  -4.663   8.164  1.00 98.61           H  
ATOM   1808  C   HIS A 117       5.766  -4.578   6.264  1.00 98.61           C  
ATOM   1809  CB  HIS A 117       5.321  -6.224   8.086  1.00 98.61           C  
ATOM   1810  HB2 HIS A 117       4.418  -6.470   7.528  1.00 98.61           H  
ATOM   1811  HB3 HIS A 117       6.107  -6.900   7.748  1.00 98.61           H  
ATOM   1812  O   HIS A 117       4.736  -4.653   5.593  1.00 98.61           O  
ATOM   1813  CG  HIS A 117       5.073  -6.473   9.541  1.00 98.61           C  
ATOM   1814  CD2 HIS A 117       3.859  -6.440  10.167  1.00 98.61           C  
ATOM   1815  HD2 HIS A 117       2.901  -6.219   9.721  1.00 98.61           H  
ATOM   1816  ND1 HIS A 117       6.026  -6.765  10.489  1.00 98.61           N  
ATOM   1817  HD1 HIS A 117       7.025  -6.657  10.385  1.00 98.61           H  
ATOM   1818  CE1 HIS A 117       5.391  -6.921  11.664  1.00 98.61           C  
ATOM   1819  HE1 HIS A 117       5.857  -7.089  12.624  1.00 98.61           H  
ATOM   1820  NE2 HIS A 117       4.075  -6.763  11.496  1.00 98.61           N  
ATOM   1821  N   ILE A 118       6.954  -4.361   5.722  1.00 98.37           N  
ATOM   1822  H   ILE A 118       7.752  -4.334   6.340  1.00 98.37           H  
ATOM   1823  CA  ILE A 118       7.189  -4.158   4.301  1.00 98.37           C  
ATOM   1824  HA  ILE A 118       6.233  -4.101   3.779  1.00 98.37           H  
ATOM   1825  C   ILE A 118       7.972  -5.358   3.783  1.00 98.37           C  
ATOM   1826  CB  ILE A 118       7.944  -2.840   4.049  1.00 98.37           C  
ATOM   1827  HB  ILE A 118       8.961  -2.974   4.419  1.00 98.37           H  
ATOM   1828  O   ILE A 118       9.025  -5.698   4.328  1.00 98.37           O  
ATOM   1829  CG1 ILE A 118       7.347  -1.625   4.796  1.00 98.37           C  
ATOM   1830 HG12 ILE A 118       7.204  -1.865   5.849  1.00 98.37           H  
ATOM   1831 HG13 ILE A 118       6.377  -1.361   4.373  1.00 98.37           H  
ATOM   1832  CG2 ILE A 118       7.980  -2.599   2.529  1.00 98.37           C  
ATOM   1833 HG21 ILE A 118       6.966  -2.563   2.131  1.00 98.37           H  
ATOM   1834 HG22 ILE A 118       8.490  -1.667   2.288  1.00 98.37           H  
ATOM   1835 HG23 ILE A 118       8.520  -3.405   2.031  1.00 98.37           H  
ATOM   1836  CD1 ILE A 118       8.276  -0.408   4.757  1.00 98.37           C  
ATOM   1837 HD11 ILE A 118       9.257  -0.681   5.146  1.00 98.37           H  
ATOM   1838 HD12 ILE A 118       8.381  -0.026   3.742  1.00 98.37           H  
ATOM   1839 HD13 ILE A 118       7.864   0.388   5.378  1.00 98.37           H  
ATOM   1840  N   LYS A 119       7.478  -5.993   2.723  1.00 97.37           N  
ATOM   1841  H   LYS A 119       6.609  -5.652   2.338  1.00 97.37           H  
ATOM   1842  CA  LYS A 119       8.173  -7.071   2.016  1.00 97.37           C  
ATOM   1843  HA  LYS A 119       9.160  -7.206   2.458  1.00 97.37           H  
ATOM   1844  C   LYS A 119       8.380  -6.688   0.559  1.00 97.37           C  
ATOM   1845  CB  LYS A 119       7.400  -8.383   2.178  1.00 97.37           C  
ATOM   1846  HB2 LYS A 119       7.316  -8.621   3.238  1.00 97.37           H  
ATOM   1847  HB3 LYS A 119       6.396  -8.255   1.773  1.00 97.37           H  
ATOM   1848  O   LYS A 119       7.442  -6.263  -0.110  1.00 97.37           O  
ATOM   1849  CG  LYS A 119       8.101  -9.539   1.452  1.00 97.37           C  
ATOM   1850  HG2 LYS A 119       8.271  -9.273   0.409  1.00 97.37           H  
ATOM   1851  HG3 LYS A 119       9.063  -9.738   1.924  1.00 97.37           H  
ATOM   1852  CD  LYS A 119       7.241 -10.800   1.470  1.00 97.37           C  
ATOM   1853  HD2 LYS A 119       6.277 -10.571   1.016  1.00 97.37           H  
ATOM   1854  HD3 LYS A 119       7.089 -11.138   2.495  1.00 97.37           H  
ATOM   1855  CE  LYS A 119       7.966 -11.866   0.646  1.00 97.37           C  
ATOM   1856  HE2 LYS A 119       8.869 -12.182   1.167  1.00 97.37           H  
ATOM   1857  HE3 LYS A 119       8.292 -11.407  -0.288  1.00 97.37           H  
ATOM   1858  NZ  LYS A 119       7.078 -13.011   0.347  1.00 97.37           N  
ATOM   1859  HZ1 LYS A 119       6.748 -13.459   1.190  1.00 97.37           H  
ATOM   1860  HZ2 LYS A 119       7.567 -13.674  -0.238  1.00 97.37           H  
ATOM   1861  HZ3 LYS A 119       6.278 -12.675  -0.170  1.00 97.37           H  
ATOM   1862  N   VAL A 120       9.604  -6.884   0.077  1.00 94.59           N  
ATOM   1863  H   VAL A 120      10.308  -7.245   0.705  1.00 94.59           H  
ATOM   1864  CA  VAL A 120      10.040  -6.508  -1.270  1.00 94.59           C  
ATOM   1865  HA  VAL A 120       9.177  -6.428  -1.931  1.00 94.59           H  
ATOM   1866  C   VAL A 120      10.972  -7.593  -1.789  1.00 94.59           C  
ATOM   1867  CB  VAL A 120      10.767  -5.156  -1.243  1.00 94.59           C  
ATOM   1868  HB  VAL A 120      11.731  -5.265  -0.746  1.00 94.59           H  
ATOM   1869  O   VAL A 120      12.094  -7.743  -1.305  1.00 94.59           O  
ATOM   1870  CG1 VAL A 120      10.998  -4.670  -2.668  1.00 94.59           C  
ATOM   1871 HG11 VAL A 120      11.559  -3.736  -2.637  1.00 94.59           H  
ATOM   1872 HG12 VAL A 120      10.047  -4.505  -3.175  1.00 94.59           H  
ATOM   1873 HG13 VAL A 120      11.583  -5.407  -3.218  1.00 94.59           H  
ATOM   1874  CG2 VAL A 120       9.971  -4.103  -0.476  1.00 94.59           C  
ATOM   1875 HG21 VAL A 120       8.984  -3.970  -0.918  1.00 94.59           H  
ATOM   1876 HG22 VAL A 120      10.542  -3.174  -0.458  1.00 94.59           H  
ATOM   1877 HG23 VAL A 120       9.874  -4.398   0.569  1.00 94.59           H  
ATOM   1878  N   GLY A 121      10.489  -8.410  -2.726  1.00 89.30           N  
ATOM   1879  H   GLY A 121       9.593  -8.201  -3.144  1.00 89.30           H  
ATOM   1880  CA  GLY A 121      11.159  -9.660  -3.081  1.00 89.30           C  
ATOM   1881  HA2 GLY A 121      12.108  -9.433  -3.567  1.00 89.30           H  
ATOM   1882  HA3 GLY A 121      10.541 -10.225  -3.779  1.00 89.30           H  
ATOM   1883  C   GLY A 121      11.409 -10.525  -1.837  1.00 89.30           C  
ATOM   1884  O   GLY A 121      10.465 -10.960  -1.168  1.00 89.30           O  
ATOM   1885  N   ASP A 122      12.687 -10.736  -1.521  1.00 89.11           N  
ATOM   1886  H   ASP A 122      13.394 -10.325  -2.113  1.00 89.11           H  
ATOM   1887  CA  ASP A 122      13.146 -11.523  -0.369  1.00 89.11           C  
ATOM   1888  HA  ASP A 122      12.383 -12.261  -0.119  1.00 89.11           H  
ATOM   1889  C   ASP A 122      13.400 -10.669   0.887  1.00 89.11           C  
ATOM   1890  CB  ASP A 122      14.421 -12.288  -0.756  1.00 89.11           C  
ATOM   1891  HB2 ASP A 122      14.669 -12.994   0.036  1.00 89.11           H  
ATOM   1892  HB3 ASP A 122      15.243 -11.578  -0.846  1.00 89.11           H  
ATOM   1893  O   ASP A 122      13.489 -11.207   1.993  1.00 89.11           O  
ATOM   1894  CG  ASP A 122      14.265 -13.050  -2.073  1.00 89.11           C  
ATOM   1895  OD1 ASP A 122      13.317 -13.863  -2.154  1.00 89.11           O  
ATOM   1896  OD2 ASP A 122      15.067 -12.752  -3.000  1.00 89.11           O  
ATOM   1897  N   GLU A 123      13.512  -9.343   0.740  1.00 94.55           N  
ATOM   1898  H   GLU A 123      13.285  -8.927  -0.152  1.00 94.55           H  
ATOM   1899  CA  GLU A 123      13.789  -8.436   1.852  1.00 94.55           C  
ATOM   1900  HA  GLU A 123      14.483  -8.949   2.519  1.00 94.55           H  
ATOM   1901  C   GLU A 123      12.513  -8.141   2.648  1.00 94.55           C  
ATOM   1902  CB  GLU A 123      14.499  -7.153   1.373  1.00 94.55           C  
ATOM   1903  HB2 GLU A 123      15.323  -7.441   0.720  1.00 94.55           H  
ATOM   1904  HB3 GLU A 123      13.800  -6.534   0.810  1.00 94.55           H  
ATOM   1905  O   GLU A 123      11.419  -7.987   2.095  1.00 94.55           O  
ATOM   1906  CG  GLU A 123      15.065  -6.353   2.566  1.00 94.55           C  
ATOM   1907  HG2 GLU A 123      15.671  -7.025   3.173  1.00 94.55           H  
ATOM   1908  HG3 GLU A 123      14.236  -6.012   3.185  1.00 94.55           H  
ATOM   1909  CD  GLU A 123      15.920  -5.128   2.193  1.00 94.55           C  
ATOM   1910  OE1 GLU A 123      16.267  -4.373   3.141  1.00 94.55           O  
ATOM   1911  OE2 GLU A 123      16.224  -4.945   0.997  1.00 94.55           O  
ATOM   1912  N   LYS A 124      12.661  -8.055   3.973  1.00 96.34           N  
ATOM   1913  H   LYS A 124      13.595  -8.139   4.349  1.00 96.34           H  
ATOM   1914  CA  LYS A 124      11.597  -7.689   4.907  1.00 96.34           C  
ATOM   1915  HA  LYS A 124      10.756  -7.284   4.344  1.00 96.34           H  
ATOM   1916  C   LYS A 124      12.091  -6.608   5.858  1.00 96.34           C  
ATOM   1917  CB  LYS A 124      11.115  -8.909   5.699  1.00 96.34           C  
ATOM   1918  HB2 LYS A 124      11.962  -9.333   6.240  1.00 96.34           H  
ATOM   1919  HB3 LYS A 124      10.375  -8.579   6.427  1.00 96.34           H  
ATOM   1920  O   LYS A 124      13.200  -6.705   6.382  1.00 96.34           O  
ATOM   1921  CG  LYS A 124      10.485  -9.990   4.812  1.00 96.34           C  
ATOM   1922  HG2 LYS A 124       9.616  -9.577   4.299  1.00 96.34           H  
ATOM   1923  HG3 LYS A 124      11.209 -10.336   4.074  1.00 96.34           H  
ATOM   1924  CD  LYS A 124      10.057 -11.172   5.684  1.00 96.34           C  
ATOM   1925  HD2 LYS A 124       9.295 -10.840   6.389  1.00 96.34           H  
ATOM   1926  HD3 LYS A 124      10.925 -11.528   6.240  1.00 96.34           H  
ATOM   1927  CE  LYS A 124       9.510 -12.305   4.816  1.00 96.34           C  
ATOM   1928  HE2 LYS A 124       8.628 -11.940   4.290  1.00 96.34           H  
ATOM   1929  HE3 LYS A 124      10.269 -12.564   4.077  1.00 96.34           H  
ATOM   1930  NZ  LYS A 124       9.176 -13.483   5.653  1.00 96.34           N  
ATOM   1931  HZ1 LYS A 124      10.003 -13.800   6.139  1.00 96.34           H  
ATOM   1932  HZ2 LYS A 124       8.826 -14.246   5.092  1.00 96.34           H  
ATOM   1933  HZ3 LYS A 124       8.486 -13.235   6.348  1.00 96.34           H  
ATOM   1934  N   ARG A 125      11.246  -5.618   6.123  1.00 97.80           N  
ATOM   1935  H   ARG A 125      10.362  -5.616   5.636  1.00 97.80           H  
ATOM   1936  CA  ARG A 125      11.465  -4.577   7.133  1.00 97.80           C  
ATOM   1937  HA  ARG A 125      12.285  -4.868   7.789  1.00 97.80           H  
ATOM   1938  C   ARG A 125      10.219  -4.452   7.993  1.00 97.80           C  
ATOM   1939  CB  ARG A 125      11.800  -3.237   6.454  1.00 97.80           C  
ATOM   1940  HB2 ARG A 125      10.976  -2.967   5.793  1.00 97.80           H  
ATOM   1941  HB3 ARG A 125      11.872  -2.459   7.214  1.00 97.80           H  
ATOM   1942  O   ARG A 125       9.114  -4.525   7.471  1.00 97.80           O  
ATOM   1943  CG  ARG A 125      13.102  -3.247   5.636  1.00 97.80           C  
ATOM   1944  HG2 ARG A 125      13.089  -4.066   4.917  1.00 97.80           H  
ATOM   1945  HG3 ARG A 125      13.166  -2.313   5.078  1.00 97.80           H  
ATOM   1946  CD  ARG A 125      14.345  -3.366   6.520  1.00 97.80           C  
ATOM   1947  HD2 ARG A 125      14.349  -2.534   7.225  1.00 97.80           H  
ATOM   1948  HD3 ARG A 125      14.310  -4.307   7.069  1.00 97.80           H  
ATOM   1949  NE  ARG A 125      15.563  -3.340   5.700  1.00 97.80           N  
ATOM   1950  HE  ARG A 125      15.496  -3.658   4.743  1.00 97.80           H  
ATOM   1951  NH1 ARG A 125      17.071  -2.606   7.274  1.00 97.80           N  
ATOM   1952 HH11 ARG A 125      16.324  -2.553   7.951  1.00 97.80           H  
ATOM   1953 HH12 ARG A 125      18.014  -2.321   7.496  1.00 97.80           H  
ATOM   1954  NH2 ARG A 125      17.708  -3.050   5.159  1.00 97.80           N  
ATOM   1955 HH21 ARG A 125      18.663  -2.763   5.319  1.00 97.80           H  
ATOM   1956 HH22 ARG A 125      17.417  -3.409   4.261  1.00 97.80           H  
ATOM   1957  CZ  ARG A 125      16.777  -2.992   6.059  1.00 97.80           C  
ATOM   1958  N   THR A 126      10.410  -4.240   9.286  1.00 98.26           N  
ATOM   1959  H   THR A 126      11.353  -4.152   9.636  1.00 98.26           H  
ATOM   1960  CA  THR A 126       9.338  -3.885  10.219  1.00 98.26           C  
ATOM   1961  HA  THR A 126       8.387  -3.807   9.692  1.00 98.26           H  
ATOM   1962  C   THR A 126       9.682  -2.532  10.813  1.00 98.26           C  
ATOM   1963  CB  THR A 126       9.169  -4.924  11.333  1.00 98.26           C  
ATOM   1964  HB  THR A 126      10.085  -4.976  11.920  1.00 98.26           H  
ATOM   1965  O   THR A 126      10.828  -2.320  11.214  1.00 98.26           O  
ATOM   1966  CG2 THR A 126       8.002  -4.586  12.257  1.00 98.26           C  
ATOM   1967 HG21 THR A 126       7.095  -4.415  11.678  1.00 98.26           H  
ATOM   1968 HG22 THR A 126       8.220  -3.689  12.837  1.00 98.26           H  
ATOM   1969 HG23 THR A 126       7.823  -5.396  12.965  1.00 98.26           H  
ATOM   1970  OG1 THR A 126       8.909  -6.207  10.799  1.00 98.26           O  
ATOM   1971  HG1 THR A 126       8.833  -6.778  11.566  1.00 98.26           H  
ATOM   1972  N   VAL A 127       8.712  -1.625  10.839  1.00 98.20           N  
ATOM   1973  H   VAL A 127       7.809  -1.865  10.457  1.00 98.20           H  
ATOM   1974  CA  VAL A 127       8.873  -0.271  11.370  1.00 98.20           C  
ATOM   1975  HA  VAL A 127       9.770  -0.218  11.987  1.00 98.20           H  
ATOM   1976  C   VAL A 127       7.673   0.060  12.239  1.00 98.20           C  
ATOM   1977  CB  VAL A 127       9.006   0.751  10.227  1.00 98.20           C  
ATOM   1978  HB  VAL A 127       8.108   0.721   9.610  1.00 98.20           H  
ATOM   1979  O   VAL A 127       6.536  -0.106  11.808  1.00 98.20           O  
ATOM   1980  CG1 VAL A 127       9.184   2.180  10.746  1.00 98.20           C  
ATOM   1981 HG11 VAL A 127       9.192   2.861   9.894  1.00 98.20           H  
ATOM   1982 HG12 VAL A 127      10.110   2.279  11.313  1.00 98.20           H  
ATOM   1983 HG13 VAL A 127       8.342   2.472  11.373  1.00 98.20           H  
ATOM   1984  CG2 VAL A 127      10.214   0.433   9.337  1.00 98.20           C  
ATOM   1985 HG21 VAL A 127      10.380   1.262   8.650  1.00 98.20           H  
ATOM   1986 HG22 VAL A 127      11.105   0.299   9.951  1.00 98.20           H  
ATOM   1987 HG23 VAL A 127      10.025  -0.472   8.759  1.00 98.20           H  
ATOM   1988  N   THR A 128       7.922   0.566  13.440  1.00 98.43           N  
ATOM   1989  H   THR A 128       8.878   0.660  13.751  1.00 98.43           H  
ATOM   1990  CA  THR A 128       6.893   1.228  14.243  1.00 98.43           C  
ATOM   1991  HA  THR A 128       5.918   0.796  14.016  1.00 98.43           H  
ATOM   1992  C   THR A 128       6.879   2.709  13.886  1.00 98.43           C  
ATOM   1993  CB  THR A 128       7.152   1.046  15.741  1.00 98.43           C  
ATOM   1994  HB  THR A 128       8.055   1.592  16.015  1.00 98.43           H  
ATOM   1995  O   THR A 128       7.923   3.354  13.935  1.00 98.43           O  
ATOM   1996  CG2 THR A 128       5.993   1.560  16.591  1.00 98.43           C  
ATOM   1997 HG21 THR A 128       6.188   1.339  17.641  1.00 98.43           H  
ATOM   1998 HG22 THR A 128       5.897   2.640  16.477  1.00 98.43           H  
ATOM   1999 HG23 THR A 128       5.062   1.080  16.287  1.00 98.43           H  
ATOM   2000  OG1 THR A 128       7.358  -0.315  16.055  1.00 98.43           O  
ATOM   2001  HG1 THR A 128       6.572  -0.825  15.848  1.00 98.43           H  
ATOM   2002  N   VAL A 129       5.712   3.242  13.532  1.00 98.54           N  
ATOM   2003  H   VAL A 129       4.906   2.634  13.497  1.00 98.54           H  
ATOM   2004  CA  VAL A 129       5.505   4.658  13.204  1.00 98.54           C  
ATOM   2005  HA  VAL A 129       6.462   5.179  13.213  1.00 98.54           H  
ATOM   2006  C   VAL A 129       4.619   5.265  14.286  1.00 98.54           C  
ATOM   2007  CB  VAL A 129       4.890   4.826  11.800  1.00 98.54           C  
ATOM   2008  HB  VAL A 129       3.857   4.477  11.811  1.00 98.54           H  
ATOM   2009  O   VAL A 129       3.456   4.877  14.444  1.00 98.54           O  
ATOM   2010  CG1 VAL A 129       4.910   6.297  11.370  1.00 98.54           C  
ATOM   2011 HG11 VAL A 129       4.361   6.910  12.086  1.00 98.54           H  
ATOM   2012 HG12 VAL A 129       4.451   6.412  10.389  1.00 98.54           H  
ATOM   2013 HG13 VAL A 129       5.936   6.663  11.325  1.00 98.54           H  
ATOM   2014  CG2 VAL A 129       5.648   4.024  10.732  1.00 98.54           C  
ATOM   2015 HG21 VAL A 129       6.699   4.313  10.729  1.00 98.54           H  
ATOM   2016 HG22 VAL A 129       5.566   2.955  10.930  1.00 98.54           H  
ATOM   2017 HG23 VAL A 129       5.215   4.222   9.751  1.00 98.54           H  
ATOM   2018  N   ASN A 130       5.165   6.189  15.070  1.00 98.34           N  
ATOM   2019  H   ASN A 130       6.105   6.500  14.873  1.00 98.34           H  
ATOM   2020  CA  ASN A 130       4.448   6.841  16.164  1.00 98.34           C  
ATOM   2021  HA  ASN A 130       3.926   6.066  16.725  1.00 98.34           H  
ATOM   2022  C   ASN A 130       3.402   7.844  15.642  1.00 98.34           C  
ATOM   2023  CB  ASN A 130       5.461   7.508  17.104  1.00 98.34           C  
ATOM   2024  HB2 ASN A 130       6.054   8.233  16.547  1.00 98.34           H  
ATOM   2025  HB3 ASN A 130       4.947   8.048  17.899  1.00 98.34           H  
ATOM   2026  O   ASN A 130       3.471   8.266  14.487  1.00 98.34           O  
ATOM   2027  CG  ASN A 130       6.369   6.489  17.756  1.00 98.34           C  
ATOM   2028  ND2 ASN A 130       7.625   6.472  17.390  1.00 98.34           N  
ATOM   2029 HD21 ASN A 130       7.859   6.942  16.527  1.00 98.34           H  
ATOM   2030 HD22 ASN A 130       8.199   5.710  17.723  1.00 98.34           H  
ATOM   2031  OD1 ASN A 130       5.941   5.688  18.574  1.00 98.34           O  
ATOM   2032  N   PRO A 131       2.429   8.255  16.474  1.00 98.18           N  
ATOM   2033  CA  PRO A 131       1.469   9.299  16.116  1.00 98.18           C  
ATOM   2034  HA  PRO A 131       0.797   8.911  15.350  1.00 98.18           H  
ATOM   2035  C   PRO A 131       2.147  10.581  15.615  1.00 98.18           C  
ATOM   2036  CB  PRO A 131       0.676   9.563  17.399  1.00 98.18           C  
ATOM   2037  HB2 PRO A 131      -0.339   9.905  17.197  1.00 98.18           H  
ATOM   2038  HB3 PRO A 131       1.196  10.284  18.030  1.00 98.18           H  
ATOM   2039  O   PRO A 131       3.005  11.143  16.297  1.00 98.18           O  
ATOM   2040  CG  PRO A 131       0.698   8.200  18.079  1.00 98.18           C  
ATOM   2041  HG2 PRO A 131       0.497   8.267  19.148  1.00 98.18           H  
ATOM   2042  HG3 PRO A 131      -0.018   7.548  17.578  1.00 98.18           H  
ATOM   2043  CD  PRO A 131       2.114   7.716  17.789  1.00 98.18           C  
ATOM   2044  HD2 PRO A 131       2.143   6.627  17.797  1.00 98.18           H  
ATOM   2045  HD3 PRO A 131       2.798   8.126  18.532  1.00 98.18           H  
ATOM   2046  N   GLY A 132       1.748  11.052  14.433  1.00 97.52           N  
ATOM   2047  H   GLY A 132       1.101  10.497  13.890  1.00 97.52           H  
ATOM   2048  CA  GLY A 132       2.297  12.242  13.779  1.00 97.52           C  
ATOM   2049  HA2 GLY A 132       1.617  12.539  12.981  1.00 97.52           H  
ATOM   2050  HA3 GLY A 132       2.358  13.053  14.506  1.00 97.52           H  
ATOM   2051  C   GLY A 132       3.687  12.060  13.159  1.00 97.52           C  
ATOM   2052  O   GLY A 132       4.233  13.023  12.620  1.00 97.52           O  
ATOM   2053  N   GLU A 133       4.269  10.861  13.229  1.00 98.24           N  
ATOM   2054  H   GLU A 133       3.765  10.097  13.657  1.00 98.24           H  
ATOM   2055  CA  GLU A 133       5.583  10.560  12.664  1.00 98.24           C  
ATOM   2056  HA  GLU A 133       6.209  11.445  12.781  1.00 98.24           H  
ATOM   2057  C   GLU A 133       5.491  10.249  11.162  1.00 98.24           C  
ATOM   2058  CB  GLU A 133       6.243   9.421  13.461  1.00 98.24           C  
ATOM   2059  HB2 GLU A 133       6.155   9.651  14.523  1.00 98.24           H  
ATOM   2060  HB3 GLU A 133       5.710   8.492  13.257  1.00 98.24           H  
ATOM   2061  O   GLU A 133       4.522   9.652  10.678  1.00 98.24           O  
ATOM   2062  CG  GLU A 133       7.731   9.214  13.136  1.00 98.24           C  
ATOM   2063  HG2 GLU A 133       7.830   8.929  12.089  1.00 98.24           H  
ATOM   2064  HG3 GLU A 133       8.248  10.164  13.277  1.00 98.24           H  
ATOM   2065  CD  GLU A 133       8.399   8.136  14.009  1.00 98.24           C  
ATOM   2066  OE1 GLU A 133       9.646   8.086  14.012  1.00 98.24           O  
ATOM   2067  OE2 GLU A 133       7.680   7.379  14.707  1.00 98.24           O  
ATOM   2068  N   GLU A 134       6.542  10.630  10.434  1.00 98.36           N  
ATOM   2069  H   GLU A 134       7.315  11.076  10.907  1.00 98.36           H  
ATOM   2070  CA  GLU A 134       6.808  10.181   9.071  1.00 98.36           C  
ATOM   2071  HA  GLU A 134       6.024   9.475   8.796  1.00 98.36           H  
ATOM   2072  C   GLU A 134       8.155   9.444   9.041  1.00 98.36           C  
ATOM   2073  CB  GLU A 134       6.730  11.357   8.077  1.00 98.36           C  
ATOM   2074  HB2 GLU A 134       7.517  12.078   8.299  1.00 98.36           H  
ATOM   2075  HB3 GLU A 134       5.765  11.845   8.215  1.00 98.36           H  
ATOM   2076  O   GLU A 134       9.170   9.984   9.482  1.00 98.36           O  
ATOM   2077  CG  GLU A 134       6.852  10.905   6.606  1.00 98.36           C  
ATOM   2078  HG2 GLU A 134       7.848  10.494   6.447  1.00 98.36           H  
ATOM   2079  HG3 GLU A 134       6.132  10.106   6.428  1.00 98.36           H  
ATOM   2080  CD  GLU A 134       6.589  12.021   5.570  1.00 98.36           C  
ATOM   2081  OE1 GLU A 134       7.134  11.921   4.441  1.00 98.36           O  
ATOM   2082  OE2 GLU A 134       5.777  12.939   5.842  1.00 98.36           O  
ATOM   2083  N   VAL A 135       8.166   8.215   8.522  1.00 98.34           N  
ATOM   2084  H   VAL A 135       7.295   7.854   8.160  1.00 98.34           H  
ATOM   2085  CA  VAL A 135       9.366   7.377   8.389  1.00 98.34           C  
ATOM   2086  HA  VAL A 135      10.231   7.951   8.723  1.00 98.34           H  
ATOM   2087  C   VAL A 135       9.586   7.016   6.924  1.00 98.34           C  
ATOM   2088  CB  VAL A 135       9.294   6.109   9.267  1.00 98.34           C  
ATOM   2089  HB  VAL A 135       8.454   5.491   8.951  1.00 98.34           H  
ATOM   2090  O   VAL A 135       8.656   6.613   6.230  1.00 98.34           O  
ATOM   2091  CG1 VAL A 135      10.587   5.289   9.133  1.00 98.34           C  
ATOM   2092 HG11 VAL A 135      11.452   5.936   9.279  1.00 98.34           H  
ATOM   2093 HG12 VAL A 135      10.643   4.821   8.150  1.00 98.34           H  
ATOM   2094 HG13 VAL A 135      10.625   4.511   9.895  1.00 98.34           H  
ATOM   2095  CG2 VAL A 135       9.115   6.453  10.750  1.00 98.34           C  
ATOM   2096 HG21 VAL A 135       8.164   6.965  10.899  1.00 98.34           H  
ATOM   2097 HG22 VAL A 135       9.107   5.548  11.357  1.00 98.34           H  
ATOM   2098 HG23 VAL A 135       9.917   7.106  11.092  1.00 98.34           H  
ATOM   2099  N   GLU A 136      10.830   7.114   6.455  1.00 98.40           N  
ATOM   2100  H   GLU A 136      11.557   7.423   7.084  1.00 98.40           H  
ATOM   2101  CA  GLU A 136      11.242   6.647   5.128  1.00 98.40           C  
ATOM   2102  HA  GLU A 136      10.348   6.421   4.545  1.00 98.40           H  
ATOM   2103  C   GLU A 136      12.056   5.349   5.247  1.00 98.40           C  
ATOM   2104  CB  GLU A 136      11.991   7.763   4.368  1.00 98.40           C  
ATOM   2105  HB2 GLU A 136      11.382   8.667   4.393  1.00 98.40           H  
ATOM   2106  HB3 GLU A 136      12.937   7.972   4.867  1.00 98.40           H  
ATOM   2107  O   GLU A 136      13.014   5.263   6.015  1.00 98.40           O  
ATOM   2108  CG  GLU A 136      12.261   7.402   2.895  1.00 98.40           C  
ATOM   2109  HG2 GLU A 136      12.921   6.535   2.857  1.00 98.40           H  
ATOM   2110  HG3 GLU A 136      11.320   7.113   2.428  1.00 98.40           H  
ATOM   2111  CD  GLU A 136      12.884   8.557   2.079  1.00 98.40           C  
ATOM   2112  OE1 GLU A 136      14.080   8.478   1.724  1.00 98.40           O  
ATOM   2113  OE2 GLU A 136      12.151   9.502   1.692  1.00 98.40           O  
ATOM   2114  N   VAL A 137      11.690   4.339   4.457  1.00 97.79           N  
ATOM   2115  H   VAL A 137      10.864   4.466   3.890  1.00 97.79           H  
ATOM   2116  CA  VAL A 137      12.406   3.064   4.325  1.00 97.79           C  
ATOM   2117  HA  VAL A 137      13.281   3.076   4.975  1.00 97.79           H  
ATOM   2118  C   VAL A 137      12.867   2.917   2.883  1.00 97.79           C  
ATOM   2119  CB  VAL A 137      11.527   1.866   4.729  1.00 97.79           C  
ATOM   2120  HB  VAL A 137      10.723   1.743   4.003  1.00 97.79           H  
ATOM   2121  O   VAL A 137      12.068   3.050   1.961  1.00 97.79           O  
ATOM   2122  CG1 VAL A 137      12.350   0.570   4.768  1.00 97.79           C  
ATOM   2123 HG11 VAL A 137      13.159   0.661   5.493  1.00 97.79           H  
ATOM   2124 HG12 VAL A 137      12.769   0.354   3.785  1.00 97.79           H  
ATOM   2125 HG13 VAL A 137      11.706  -0.262   5.052  1.00 97.79           H  
ATOM   2126  CG2 VAL A 137      10.897   2.059   6.110  1.00 97.79           C  
ATOM   2127 HG21 VAL A 137      10.209   2.905   6.094  1.00 97.79           H  
ATOM   2128 HG22 VAL A 137      11.672   2.247   6.853  1.00 97.79           H  
ATOM   2129 HG23 VAL A 137      10.327   1.170   6.380  1.00 97.79           H  
ATOM   2130  N   THR A 138      14.148   2.622   2.672  1.00 96.41           N  
ATOM   2131  H   THR A 138      14.750   2.462   3.467  1.00 96.41           H  
ATOM   2132  CA  THR A 138      14.707   2.406   1.330  1.00 96.41           C  
ATOM   2133  HA  THR A 138      13.956   2.649   0.578  1.00 96.41           H  
ATOM   2134  C   THR A 138      15.091   0.945   1.138  1.00 96.41           C  
ATOM   2135  CB  THR A 138      15.900   3.330   1.063  1.00 96.41           C  
ATOM   2136  HB  THR A 138      16.683   3.141   1.798  1.00 96.41           H  
ATOM   2137  O   THR A 138      15.722   0.347   2.008  1.00 96.41           O  
ATOM   2138  CG2 THR A 138      16.477   3.171  -0.345  1.00 96.41           C  
ATOM   2139 HG21 THR A 138      17.224   3.945  -0.520  1.00 96.41           H  
ATOM   2140 HG22 THR A 138      15.683   3.268  -1.086  1.00 96.41           H  
ATOM   2141 HG23 THR A 138      16.955   2.198  -0.453  1.00 96.41           H  
ATOM   2142  OG1 THR A 138      15.489   4.673   1.157  1.00 96.41           O  
ATOM   2143  HG1 THR A 138      15.066   4.820   2.006  1.00 96.41           H  
ATOM   2144  N   PHE A 139      14.740   0.407  -0.025  1.00 94.56           N  
ATOM   2145  H   PHE A 139      14.215   0.982  -0.668  1.00 94.56           H  
ATOM   2146  CA  PHE A 139      15.130  -0.907  -0.517  1.00 94.56           C  
ATOM   2147  HA  PHE A 139      15.701  -1.439   0.244  1.00 94.56           H  
ATOM   2148  C   PHE A 139      16.001  -0.735  -1.757  1.00 94.56           C  
ATOM   2149  CB  PHE A 139      13.883  -1.729  -0.855  1.00 94.56           C  
ATOM   2150  HB2 PHE A 139      13.291  -1.196  -1.598  1.00 94.56           H  
ATOM   2151  HB3 PHE A 139      14.198  -2.672  -1.302  1.00 94.56           H  
ATOM   2152  O   PHE A 139      15.710   0.111  -2.605  1.00 94.56           O  
ATOM   2153  CG  PHE A 139      13.014  -2.026   0.346  1.00 94.56           C  
ATOM   2154  CD1 PHE A 139      13.146  -3.257   1.011  1.00 94.56           C  
ATOM   2155  HD1 PHE A 139      13.855  -3.988   0.651  1.00 94.56           H  
ATOM   2156  CD2 PHE A 139      12.093  -1.068   0.810  1.00 94.56           C  
ATOM   2157  HD2 PHE A 139      11.998  -0.118   0.305  1.00 94.56           H  
ATOM   2158  CE1 PHE A 139      12.359  -3.534   2.139  1.00 94.56           C  
ATOM   2159  HE1 PHE A 139      12.453  -4.487   2.639  1.00 94.56           H  
ATOM   2160  CE2 PHE A 139      11.319  -1.336   1.950  1.00 94.56           C  
ATOM   2161  HE2 PHE A 139      10.631  -0.590   2.320  1.00 94.56           H  
ATOM   2162  CZ  PHE A 139      11.456  -2.568   2.613  1.00 94.56           C  
ATOM   2163  HZ  PHE A 139      10.868  -2.776   3.494  1.00 94.56           H  
ATOM   2164  N   SER A 140      17.025  -1.572  -1.877  1.00 90.84           N  
ATOM   2165  H   SER A 140      17.153  -2.284  -1.172  1.00 90.84           H  
ATOM   2166  CA  SER A 140      17.883  -1.647  -3.059  1.00 90.84           C  
ATOM   2167  HA  SER A 140      17.513  -0.981  -3.838  1.00 90.84           H  
ATOM   2168  C   SER A 140      17.864  -3.072  -3.591  1.00 90.84           C  
ATOM   2169  CB  SER A 140      19.321  -1.231  -2.741  1.00 90.84           C  
ATOM   2170  HB2 SER A 140      19.740  -1.915  -2.004  1.00 90.84           H  
ATOM   2171  HB3 SER A 140      19.912  -1.293  -3.655  1.00 90.84           H  
ATOM   2172  O   SER A 140      17.860  -4.027  -2.812  1.00 90.84           O  
ATOM   2173  OG  SER A 140      19.383   0.093  -2.240  1.00 90.84           O  
ATOM   2174  HG  SER A 140      20.306   0.356  -2.233  1.00 90.84           H  
ATOM   2175  N   ALA A 141      17.873  -3.233  -4.909  1.00 83.07           N  
ATOM   2176  H   ALA A 141      17.908  -2.426  -5.515  1.00 83.07           H  
ATOM   2177  CA  ALA A 141      17.920  -4.546  -5.532  1.00 83.07           C  
ATOM   2178  HA  ALA A 141      18.294  -5.275  -4.812  1.00 83.07           H  
ATOM   2179  C   ALA A 141      18.885  -4.541  -6.715  1.00 83.07           C  
ATOM   2180  CB  ALA A 141      16.502  -4.968  -5.941  1.00 83.07           C  
ATOM   2181  HB1 ALA A 141      16.524  -5.961  -6.391  1.00 83.07           H  
ATOM   2182  HB2 ALA A 141      16.101  -4.262  -6.667  1.00 83.07           H  
ATOM   2183  HB3 ALA A 141      15.854  -4.987  -5.065  1.00 83.07           H  
ATOM   2184  O   ALA A 141      18.971  -3.565  -7.445  1.00 83.07           O  
ATOM   2185  N   ASN A 142      19.564  -5.670  -6.922  1.00 79.70           N  
ATOM   2186  H   ASN A 142      19.495  -6.408  -6.236  1.00 79.70           H  
ATOM   2187  CA  ASN A 142      20.351  -5.914  -8.137  1.00 79.70           C  
ATOM   2188  HA  ASN A 142      20.803  -4.978  -8.465  1.00 79.70           H  
ATOM   2189  C   ASN A 142      19.486  -6.384  -9.316  1.00 79.70           C  
ATOM   2190  CB  ASN A 142      21.488  -6.896  -7.821  1.00 79.70           C  
ATOM   2191  HB2 ASN A 142      22.059  -7.073  -8.732  1.00 79.70           H  
ATOM   2192  HB3 ASN A 142      21.063  -7.845  -7.496  1.00 79.70           H  
ATOM   2193  O   ASN A 142      19.983  -6.546 -10.424  1.00 79.70           O  
ATOM   2194  CG  ASN A 142      22.455  -6.381  -6.771  1.00 79.70           C  
ATOM   2195  ND2 ASN A 142      23.124  -7.269  -6.074  1.00 79.70           N  
ATOM   2196 HD21 ASN A 142      23.785  -6.879  -5.417  1.00 79.70           H  
ATOM   2197 HD22 ASN A 142      23.069  -8.250  -6.303  1.00 79.70           H  
ATOM   2198  OD1 ASN A 142      22.631  -5.203  -6.535  1.00 79.70           O  
ATOM   2199  N   ASP A 143      18.205  -6.637  -9.049  1.00 81.32           N  
ATOM   2200  H   ASP A 143      17.869  -6.388  -8.130  1.00 81.32           H  
ATOM   2201  CA  ASP A 143      17.181  -6.981 -10.024  1.00 81.32           C  
ATOM   2202  HA  ASP A 143      17.541  -6.773 -11.032  1.00 81.32           H  
ATOM   2203  C   ASP A 143      15.926  -6.140  -9.717  1.00 81.32           C  
ATOM   2204  CB  ASP A 143      16.894  -8.486  -9.975  1.00 81.32           C  
ATOM   2205  HB2 ASP A 143      16.661  -8.776  -8.951  1.00 81.32           H  
ATOM   2206  HB3 ASP A 143      17.790  -9.026 -10.281  1.00 81.32           H  
ATOM   2207  O   ASP A 143      15.243  -6.407  -8.718  1.00 81.32           O  
ATOM   2208  CG  ASP A 143      15.733  -8.894 -10.890  1.00 81.32           C  
ATOM   2209  OD1 ASP A 143      15.257  -8.042 -11.674  1.00 81.32           O  
ATOM   2210  OD2 ASP A 143      15.292 -10.053 -10.741  1.00 81.32           O  
ATOM   2211  N   PRO A 144      15.615  -5.128 -10.544  1.00 81.00           N  
ATOM   2212  CA  PRO A 144      14.446  -4.273 -10.383  1.00 81.00           C  
ATOM   2213  HA  PRO A 144      14.539  -3.721  -9.448  1.00 81.00           H  
ATOM   2214  C   PRO A 144      13.127  -5.047 -10.380  1.00 81.00           C  
ATOM   2215  CB  PRO A 144      14.485  -3.294 -11.559  1.00 81.00           C  
ATOM   2216  HB2 PRO A 144      13.897  -3.681 -12.391  1.00 81.00           H  
ATOM   2217  HB3 PRO A 144      14.122  -2.308 -11.269  1.00 81.00           H  
ATOM   2218  O   PRO A 144      12.169  -4.597  -9.759  1.00 81.00           O  
ATOM   2219  CG  PRO A 144      15.955  -3.268 -11.965  1.00 81.00           C  
ATOM   2220  HG2 PRO A 144      16.086  -3.026 -13.020  1.00 81.00           H  
ATOM   2221  HG3 PRO A 144      16.503  -2.570 -11.332  1.00 81.00           H  
ATOM   2222  CD  PRO A 144      16.437  -4.668 -11.646  1.00 81.00           C  
ATOM   2223  HD2 PRO A 144      16.302  -5.322 -12.508  1.00 81.00           H  
ATOM   2224  HD3 PRO A 144      17.484  -4.624 -11.344  1.00 81.00           H  
ATOM   2225  N   HIS A 145      13.054  -6.238 -10.986  1.00 83.71           N  
ATOM   2226  H   HIS A 145      13.871  -6.629 -11.433  1.00 83.71           H  
ATOM   2227  CA  HIS A 145      11.831  -7.046 -10.963  1.00 83.71           C  
ATOM   2228  HA  HIS A 145      11.014  -6.433 -11.343  1.00 83.71           H  
ATOM   2229  C   HIS A 145      11.435  -7.484  -9.548  1.00 83.71           C  
ATOM   2230  CB  HIS A 145      11.984  -8.264 -11.879  1.00 83.71           C  
ATOM   2231  HB2 HIS A 145      12.845  -8.857 -11.571  1.00 83.71           H  
ATOM   2232  HB3 HIS A 145      11.100  -8.892 -11.776  1.00 83.71           H  
ATOM   2233  O   HIS A 145      10.260  -7.765  -9.297  1.00 83.71           O  
ATOM   2234  CG  HIS A 145      12.112  -7.889 -13.329  1.00 83.71           C  
ATOM   2235  CD2 HIS A 145      13.197  -8.077 -14.142  1.00 83.71           C  
ATOM   2236  HD2 HIS A 145      14.138  -8.523 -13.855  1.00 83.71           H  
ATOM   2237  ND1 HIS A 145      11.133  -7.285 -14.083  1.00 83.71           N  
ATOM   2238  HD1 HIS A 145      10.239  -6.967 -13.738  1.00 83.71           H  
ATOM   2239  CE1 HIS A 145      11.614  -7.113 -15.326  1.00 83.71           C  
ATOM   2240  HE1 HIS A 145      11.088  -6.641 -16.142  1.00 83.71           H  
ATOM   2241  NE2 HIS A 145      12.862  -7.592 -15.413  1.00 83.71           N  
ATOM   2242  N   LYS A 146      12.365  -7.467  -8.581  1.00 84.89           N  
ATOM   2243  H   LYS A 146      13.307  -7.213  -8.840  1.00 84.89           H  
ATOM   2244  CA  LYS A 146      12.046  -7.683  -7.158  1.00 84.89           C  
ATOM   2245  HA  LYS A 146      11.530  -8.637  -7.057  1.00 84.89           H  
ATOM   2246  C   LYS A 146      11.096  -6.624  -6.594  1.00 84.89           C  
ATOM   2247  CB  LYS A 146      13.335  -7.716  -6.328  1.00 84.89           C  
ATOM   2248  HB2 LYS A 146      13.894  -6.791  -6.467  1.00 84.89           H  
ATOM   2249  HB3 LYS A 146      13.061  -7.791  -5.276  1.00 84.89           H  
ATOM   2250  O   LYS A 146      10.384  -6.894  -5.626  1.00 84.89           O  
ATOM   2251  CG  LYS A 146      14.212  -8.920  -6.697  1.00 84.89           C  
ATOM   2252  HG2 LYS A 146      14.647  -8.778  -7.686  1.00 84.89           H  
ATOM   2253  HG3 LYS A 146      13.593  -9.817  -6.714  1.00 84.89           H  
ATOM   2254  CD  LYS A 146      15.325  -9.115  -5.662  1.00 84.89           C  
ATOM   2255  HD2 LYS A 146      15.970  -8.237  -5.638  1.00 84.89           H  
ATOM   2256  HD3 LYS A 146      14.862  -9.247  -4.683  1.00 84.89           H  
ATOM   2257  CE  LYS A 146      16.147 -10.358  -6.019  1.00 84.89           C  
ATOM   2258  HE2 LYS A 146      15.501 -11.059  -6.548  1.00 84.89           H  
ATOM   2259  HE3 LYS A 146      16.937 -10.064  -6.711  1.00 84.89           H  
ATOM   2260  NZ  LYS A 146      16.703 -11.024  -4.810  1.00 84.89           N  
ATOM   2261  HZ1 LYS A 146      17.186 -10.371  -4.210  1.00 84.89           H  
ATOM   2262  HZ2 LYS A 146      17.325 -11.776  -5.072  1.00 84.89           H  
ATOM   2263  HZ3 LYS A 146      15.977 -11.470  -4.269  1.00 84.89           H  
ATOM   2264  N   PHE A 147      11.062  -5.445  -7.206  1.00 88.97           N  
ATOM   2265  H   PHE A 147      11.667  -5.298  -8.001  1.00 88.97           H  
ATOM   2266  CA  PHE A 147      10.182  -4.342  -6.845  1.00 88.97           C  
ATOM   2267  HA  PHE A 147      10.037  -4.322  -5.765  1.00 88.97           H  
ATOM   2268  C   PHE A 147       8.780  -4.456  -7.441  1.00 88.97           C  
ATOM   2269  CB  PHE A 147      10.861  -3.040  -7.271  1.00 88.97           C  
ATOM   2270  HB2 PHE A 147      10.173  -2.218  -7.074  1.00 88.97           H  
ATOM   2271  HB3 PHE A 147      10.994  -3.037  -8.353  1.00 88.97           H  
ATOM   2272  O   PHE A 147       7.900  -3.706  -7.032  1.00 88.97           O  
ATOM   2273  CG  PHE A 147      12.177  -2.693  -6.601  1.00 88.97           C  
ATOM   2274  CD1 PHE A 147      12.561  -3.264  -5.372  1.00 88.97           C  
ATOM   2275  HD1 PHE A 147      11.939  -4.017  -4.911  1.00 88.97           H  
ATOM   2276  CD2 PHE A 147      13.020  -1.752  -7.210  1.00 88.97           C  
ATOM   2277  HD2 PHE A 147      12.742  -1.308  -8.155  1.00 88.97           H  
ATOM   2278  CE1 PHE A 147      13.758  -2.888  -4.743  1.00 88.97           C  
ATOM   2279  HE1 PHE A 147      14.044  -3.331  -3.801  1.00 88.97           H  
ATOM   2280  CE2 PHE A 147      14.221  -1.382  -6.589  1.00 88.97           C  
ATOM   2281  HE2 PHE A 147      14.859  -0.651  -7.063  1.00 88.97           H  
ATOM   2282  CZ  PHE A 147      14.589  -1.939  -5.355  1.00 88.97           C  
ATOM   2283  HZ  PHE A 147      15.513  -1.635  -4.884  1.00 88.97           H  
ATOM   2284  N   ASN A 148       8.528  -5.421  -8.334  1.00 89.23           N  
ATOM   2285  H   ASN A 148       9.295  -5.983  -8.674  1.00 89.23           H  
ATOM   2286  CA  ASN A 148       7.223  -5.568  -8.984  1.00 89.23           C  
ATOM   2287  HA  ASN A 148       6.911  -4.577  -9.313  1.00 89.23           H  
ATOM   2288  C   ASN A 148       6.131  -6.106  -8.051  1.00 89.23           C  
ATOM   2289  CB  ASN A 148       7.343  -6.454 -10.235  1.00 89.23           C  
ATOM   2290  HB2 ASN A 148       6.343  -6.694 -10.595  1.00 89.23           H  
ATOM   2291  HB3 ASN A 148       7.848  -7.390  -9.996  1.00 89.23           H  
ATOM   2292  O   ASN A 148       4.959  -6.095  -8.421  1.00 89.23           O  
ATOM   2293  CG  ASN A 148       8.059  -5.765 -11.379  1.00 89.23           C  
ATOM   2294  ND2 ASN A 148       8.168  -6.406 -12.518  1.00 89.23           N  
ATOM   2295 HD21 ASN A 148       7.654  -7.265 -12.645  1.00 89.23           H  
ATOM   2296 HD22 ASN A 148       8.434  -5.805 -13.285  1.00 89.23           H  
ATOM   2297  OD1 ASN A 148       8.496  -4.636 -11.302  1.00 89.23           O  
ATOM   2298  N   ARG A 149       6.498  -6.621  -6.871  1.00 94.03           N  
ATOM   2299  H   ARG A 149       7.479  -6.576  -6.633  1.00 94.03           H  
ATOM   2300  CA  ARG A 149       5.560  -7.240  -5.926  1.00 94.03           C  
ATOM   2301  HA  ARG A 149       4.556  -6.904  -6.186  1.00 94.03           H  
ATOM   2302  C   ARG A 149       5.764  -6.782  -4.477  1.00 94.03           C  
ATOM   2303  CB  ARG A 149       5.576  -8.767  -6.085  1.00 94.03           C  
ATOM   2304  HB2 ARG A 149       6.592  -9.135  -5.945  1.00 94.03           H  
ATOM   2305  HB3 ARG A 149       4.939  -9.204  -5.316  1.00 94.03           H  
ATOM   2306  O   ARG A 149       6.054  -7.623  -3.620  1.00 94.03           O  
ATOM   2307  CG  ARG A 149       5.043  -9.221  -7.451  1.00 94.03           C  
ATOM   2308  HG2 ARG A 149       5.665  -8.830  -8.256  1.00 94.03           H  
ATOM   2309  HG3 ARG A 149       4.022  -8.861  -7.577  1.00 94.03           H  
ATOM   2310  CD  ARG A 149       5.061 -10.747  -7.513  1.00 94.03           C  
ATOM   2311  HD2 ARG A 149       6.099 -11.078  -7.477  1.00 94.03           H  
ATOM   2312  HD3 ARG A 149       4.528 -11.140  -6.647  1.00 94.03           H  
ATOM   2313  NE  ARG A 149       4.411 -11.249  -8.734  1.00 94.03           N  
ATOM   2314  HE  ARG A 149       3.699 -10.681  -9.169  1.00 94.03           H  
ATOM   2315  NH1 ARG A 149       5.279 -13.372  -8.734  1.00 94.03           N  
ATOM   2316 HH11 ARG A 149       5.843 -13.121  -7.935  1.00 94.03           H  
ATOM   2317 HH12 ARG A 149       5.368 -14.262  -9.204  1.00 94.03           H  
ATOM   2318  NH2 ARG A 149       3.838 -12.735 -10.323  1.00 94.03           N  
ATOM   2319 HH21 ARG A 149       3.113 -12.072 -10.558  1.00 94.03           H  
ATOM   2320 HH22 ARG A 149       3.843 -13.637 -10.777  1.00 94.03           H  
ATOM   2321  CZ  ARG A 149       4.520 -12.449  -9.260  1.00 94.03           C  
ATOM   2322  N   PRO A 150       5.679  -5.474  -4.176  1.00 96.33           N  
ATOM   2323  CA  PRO A 150       5.792  -5.013  -2.809  1.00 96.33           C  
ATOM   2324  HA  PRO A 150       6.645  -5.492  -2.328  1.00 96.33           H  
ATOM   2325  C   PRO A 150       4.514  -5.361  -2.040  1.00 96.33           C  
ATOM   2326  CB  PRO A 150       6.062  -3.514  -2.901  1.00 96.33           C  
ATOM   2327  HB2 PRO A 150       7.127  -3.347  -3.066  1.00 96.33           H  
ATOM   2328  HB3 PRO A 150       5.726  -2.980  -2.012  1.00 96.33           H  
ATOM   2329  O   PRO A 150       3.397  -5.333  -2.566  1.00 96.33           O  
ATOM   2330  CG  PRO A 150       5.285  -3.105  -4.149  1.00 96.33           C  
ATOM   2331  HG2 PRO A 150       5.751  -2.253  -4.644  1.00 96.33           H  
ATOM   2332  HG3 PRO A 150       4.264  -2.859  -3.858  1.00 96.33           H  
ATOM   2333  CD  PRO A 150       5.311  -4.357  -5.038  1.00 96.33           C  
ATOM   2334  HD2 PRO A 150       4.339  -4.528  -5.501  1.00 96.33           H  
ATOM   2335  HD3 PRO A 150       6.059  -4.231  -5.821  1.00 96.33           H  
ATOM   2336  N   GLN A 151       4.692  -5.688  -0.769  1.00 98.10           N  
ATOM   2337  H   GLN A 151       5.637  -5.716  -0.414  1.00 98.10           H  
ATOM   2338  CA  GLN A 151       3.612  -5.990   0.155  1.00 98.10           C  
ATOM   2339  HA  GLN A 151       2.660  -5.719  -0.301  1.00 98.10           H  
ATOM   2340  C   GLN A 151       3.784  -5.155   1.419  1.00 98.10           C  
ATOM   2341  CB  GLN A 151       3.594  -7.500   0.425  1.00 98.10           C  
ATOM   2342  HB2 GLN A 151       4.602  -7.816   0.694  1.00 98.10           H  
ATOM   2343  HB3 GLN A 151       3.315  -8.016  -0.493  1.00 98.10           H  
ATOM   2344  O   GLN A 151       4.875  -5.090   1.986  1.00 98.10           O  
ATOM   2345  CG  GLN A 151       2.635  -7.920   1.548  1.00 98.10           C  
ATOM   2346  HG2 GLN A 151       2.849  -7.344   2.447  1.00 98.10           H  
ATOM   2347  HG3 GLN A 151       1.604  -7.716   1.256  1.00 98.10           H  
ATOM   2348  CD  GLN A 151       2.776  -9.393   1.912  1.00 98.10           C  
ATOM   2349  NE2 GLN A 151       2.439  -9.748   3.129  1.00 98.10           N  
ATOM   2350 HE21 GLN A 151       2.090 -10.695   3.171  1.00 98.10           H  
ATOM   2351 HE22 GLN A 151       1.955  -9.070   3.701  1.00 98.10           H  
ATOM   2352  OE1 GLN A 151       3.223 -10.242   1.148  1.00 98.10           O  
ATOM   2353  N   PHE A 152       2.682  -4.581   1.884  1.00 98.55           N  
ATOM   2354  H   PHE A 152       1.830  -4.685   1.350  1.00 98.55           H  
ATOM   2355  CA  PHE A 152       2.599  -3.802   3.110  1.00 98.55           C  
ATOM   2356  HA  PHE A 152       3.570  -3.794   3.606  1.00 98.55           H  
ATOM   2357  C   PHE A 152       1.576  -4.461   4.030  1.00 98.55           C  
ATOM   2358  CB  PHE A 152       2.230  -2.348   2.780  1.00 98.55           C  
ATOM   2359  HB2 PHE A 152       1.171  -2.295   2.527  1.00 98.55           H  
ATOM   2360  HB3 PHE A 152       2.381  -1.736   3.669  1.00 98.55           H  
ATOM   2361  O   PHE A 152       0.455  -4.737   3.616  1.00 98.55           O  
ATOM   2362  CG  PHE A 152       3.036  -1.768   1.633  1.00 98.55           C  
ATOM   2363  CD1 PHE A 152       4.355  -1.339   1.853  1.00 98.55           C  
ATOM   2364  HD1 PHE A 152       4.770  -1.374   2.850  1.00 98.55           H  
ATOM   2365  CD2 PHE A 152       2.495  -1.722   0.333  1.00 98.55           C  
ATOM   2366  HD2 PHE A 152       1.486  -2.064   0.152  1.00 98.55           H  
ATOM   2367  CE1 PHE A 152       5.136  -0.878   0.780  1.00 98.55           C  
ATOM   2368  HE1 PHE A 152       6.153  -0.555   0.948  1.00 98.55           H  
ATOM   2369  CE2 PHE A 152       3.275  -1.261  -0.741  1.00 98.55           C  
ATOM   2370  HE2 PHE A 152       2.862  -1.240  -1.739  1.00 98.55           H  
ATOM   2371  CZ  PHE A 152       4.600  -0.848  -0.517  1.00 98.55           C  
ATOM   2372  HZ  PHE A 152       5.214  -0.519  -1.343  1.00 98.55           H  
ATOM   2373  N   THR A 153       1.954  -4.747   5.269  1.00 98.66           N  
ATOM   2374  H   THR A 153       2.897  -4.516   5.547  1.00 98.66           H  
ATOM   2375  CA  THR A 153       1.026  -5.178   6.321  1.00 98.66           C  
ATOM   2376  HA  THR A 153       0.016  -5.264   5.922  1.00 98.66           H  
ATOM   2377  C   THR A 153       1.029  -4.113   7.398  1.00 98.66           C  
ATOM   2378  CB  THR A 153       1.412  -6.542   6.898  1.00 98.66           C  
ATOM   2379  HB  THR A 153       2.356  -6.450   7.434  1.00 98.66           H  
ATOM   2380  O   THR A 153       2.084  -3.821   7.950  1.00 98.66           O  
ATOM   2381  CG2 THR A 153       0.360  -7.095   7.850  1.00 98.66           C  
ATOM   2382 HG21 THR A 153      -0.586  -7.232   7.326  1.00 98.66           H  
ATOM   2383 HG22 THR A 153       0.212  -6.412   8.687  1.00 98.66           H  
ATOM   2384 HG23 THR A 153       0.706  -8.049   8.249  1.00 98.66           H  
ATOM   2385  OG1 THR A 153       1.574  -7.450   5.827  1.00 98.66           O  
ATOM   2386  HG1 THR A 153       1.936  -6.909   5.122  1.00 98.66           H  
ATOM   2387  N   ILE A 154      -0.129  -3.514   7.644  1.00 98.51           N  
ATOM   2388  H   ILE A 154      -0.952  -3.851   7.165  1.00 98.51           H  
ATOM   2389  CA  ILE A 154      -0.328  -2.436   8.605  1.00 98.51           C  
ATOM   2390  HA  ILE A 154       0.636  -2.067   8.955  1.00 98.51           H  
ATOM   2391  C   ILE A 154      -1.077  -3.029   9.793  1.00 98.51           C  
ATOM   2392  CB  ILE A 154      -1.096  -1.256   7.960  1.00 98.51           C  
ATOM   2393  HB  ILE A 154      -2.090  -1.592   7.663  1.00 98.51           H  
ATOM   2394  O   ILE A 154      -2.186  -3.541   9.625  1.00 98.51           O  
ATOM   2395  CG1 ILE A 154      -0.381  -0.643   6.730  1.00 98.51           C  
ATOM   2396 HG12 ILE A 154      -0.725   0.383   6.597  1.00 98.51           H  
ATOM   2397 HG13 ILE A 154       0.693  -0.607   6.909  1.00 98.51           H  
ATOM   2398  CG2 ILE A 154      -1.266  -0.131   8.991  1.00 98.51           C  
ATOM   2399 HG21 ILE A 154      -1.775  -0.489   9.886  1.00 98.51           H  
ATOM   2400 HG22 ILE A 154      -1.862   0.680   8.572  1.00 98.51           H  
ATOM   2401 HG23 ILE A 154      -0.281   0.249   9.263  1.00 98.51           H  
ATOM   2402  CD1 ILE A 154      -0.654  -1.357   5.397  1.00 98.51           C  
ATOM   2403 HD11 ILE A 154      -0.255  -0.753   4.581  1.00 98.51           H  
ATOM   2404 HD12 ILE A 154      -1.727  -1.476   5.252  1.00 98.51           H  
ATOM   2405 HD13 ILE A 154      -0.170  -2.333   5.364  1.00 98.51           H  
ATOM   2406  N   GLU A 155      -0.476  -2.957  10.975  1.00 98.25           N  
ATOM   2407  H   GLU A 155       0.446  -2.548  11.030  1.00 98.25           H  
ATOM   2408  CA  GLU A 155      -1.031  -3.453  12.230  1.00 98.25           C  
ATOM   2409  HA  GLU A 155      -2.039  -3.821  12.039  1.00 98.25           H  
ATOM   2410  C   GLU A 155      -1.144  -2.318  13.252  1.00 98.25           C  
ATOM   2411  CB  GLU A 155      -0.221  -4.641  12.779  1.00 98.25           C  
ATOM   2412  HB2 GLU A 155       0.799  -4.324  12.997  1.00 98.25           H  
ATOM   2413  HB3 GLU A 155      -0.695  -4.966  13.705  1.00 98.25           H  
ATOM   2414  O   GLU A 155      -0.246  -1.495  13.421  1.00 98.25           O  
ATOM   2415  CG  GLU A 155      -0.191  -5.822  11.790  1.00 98.25           C  
ATOM   2416  HG2 GLU A 155       0.434  -5.556  10.937  1.00 98.25           H  
ATOM   2417  HG3 GLU A 155      -1.206  -5.974  11.423  1.00 98.25           H  
ATOM   2418  CD  GLU A 155       0.307  -7.155  12.378  1.00 98.25           C  
ATOM   2419  OE1 GLU A 155       0.133  -8.186  11.671  1.00 98.25           O  
ATOM   2420  OE2 GLU A 155       0.756  -7.188  13.540  1.00 98.25           O  
ATOM   2421  N   TRP A 156      -2.278  -2.264  13.940  1.00 96.20           N  
ATOM   2422  H   TRP A 156      -2.955  -2.996  13.782  1.00 96.20           H  
ATOM   2423  CA  TRP A 156      -2.566  -1.285  14.987  1.00 96.20           C  
ATOM   2424  HA  TRP A 156      -1.629  -0.854  15.341  1.00 96.20           H  
ATOM   2425  C   TRP A 156      -3.223  -1.969  16.189  1.00 96.20           C  
ATOM   2426  CB  TRP A 156      -3.418  -0.145  14.406  1.00 96.20           C  
ATOM   2427  HB2 TRP A 156      -2.876   0.291  13.567  1.00 96.20           H  
ATOM   2428  HB3 TRP A 156      -3.518   0.636  15.159  1.00 96.20           H  
ATOM   2429  O   TRP A 156      -3.605  -3.140  16.102  1.00 96.20           O  
ATOM   2430  CG  TRP A 156      -4.787  -0.516  13.921  1.00 96.20           C  
ATOM   2431  CD1 TRP A 156      -5.927  -0.411  14.637  1.00 96.20           C  
ATOM   2432  HD1 TRP A 156      -5.980  -0.052  15.654  1.00 96.20           H  
ATOM   2433  CD2 TRP A 156      -5.188  -1.016  12.610  1.00 96.20           C  
ATOM   2434  CE2 TRP A 156      -6.605  -1.189  12.610  1.00 96.20           C  
ATOM   2435  CE3 TRP A 156      -4.498  -1.351  11.426  1.00 96.20           C  
ATOM   2436  HE3 TRP A 156      -3.425  -1.236  11.392  1.00 96.20           H  
ATOM   2437  NE1 TRP A 156      -7.002  -0.820  13.874  1.00 96.20           N  
ATOM   2438  HE1 TRP A 156      -7.958  -0.707  14.178  1.00 96.20           H  
ATOM   2439  CH2 TRP A 156      -6.590  -1.968  10.332  1.00 96.20           C  
ATOM   2440  HH2 TRP A 156      -7.131  -2.295   9.457  1.00 96.20           H  
ATOM   2441  CZ2 TRP A 156      -7.307  -1.659  11.495  1.00 96.20           C  
ATOM   2442  HZ2 TRP A 156      -8.383  -1.747  11.513  1.00 96.20           H  
ATOM   2443  CZ3 TRP A 156      -5.191  -1.823  10.296  1.00 96.20           C  
ATOM   2444  HZ3 TRP A 156      -4.645  -2.055   9.394  1.00 96.20           H  
ATOM   2445  N   GLY A 157      -3.357  -1.234  17.297  1.00 89.45           N  
ATOM   2446  H   GLY A 157      -3.017  -0.283  17.278  1.00 89.45           H  
ATOM   2447  CA  GLY A 157      -4.048  -1.692  18.511  1.00 89.45           C  
ATOM   2448  HA2 GLY A 157      -4.029  -0.907  19.267  1.00 89.45           H  
ATOM   2449  HA3 GLY A 157      -3.534  -2.566  18.910  1.00 89.45           H  
ATOM   2450  C   GLY A 157      -5.509  -2.092  18.317  1.00 89.45           C  
ATOM   2451  O   GLY A 157      -6.097  -1.829  17.240  1.00 89.45           O  
ATOM   2452  OXT GLY A 157      -6.016  -2.706  19.273  1.00 89.45           O  
TER    2453      GLY A 157                                                       
END   
