# Supplementary material for: Single-chain dimers from de novo immunoglobulins as robust scaffolds for multiple binding loops
Source: Nat Commun. 2023 Sep 23;14:5939. doi: 10.1038/s41467-023-41717-5 (PMC10517939; doi:10.1038/s41467-023-41717-5)
Supplement: Supplementary file 3 — Supplementary Data 1 [file 41467_2023_41717_MOESM3_ESM.zip › design_models/scIg+EF/scIg12+EF4/ranked_4.pdb]

ATOM      1  N   GLY A   1     -17.388   0.706   3.764  1.00 95.68           N  
ATOM      2  H   GLY A   1     -16.665   0.200   4.255  1.00 95.68           H  
ATOM      3  H2  GLY A   1     -17.758   0.049   3.092  1.00 95.68           H  
ATOM      4  H3  GLY A   1     -18.111   0.913   4.437  1.00 95.68           H  
ATOM      5  CA  GLY A   1     -16.819   1.907   3.104  1.00 95.68           C  
ATOM      6  HA2 GLY A   1     -17.614   2.442   2.583  1.00 95.68           H  
ATOM      7  HA3 GLY A   1     -16.369   2.550   3.860  1.00 95.68           H  
ATOM      8  C   GLY A   1     -15.745   1.525   2.094  1.00 95.68           C  
ATOM      9  O   GLY A   1     -15.365   0.364   2.054  1.00 95.68           O  
ATOM     10  N   ARG A   2     -15.276   2.468   1.263  1.00 98.32           N  
ATOM     11  H   ARG A   2     -15.612   3.418   1.336  1.00 98.32           H  
ATOM     12  CA  ARG A   2     -14.304   2.205   0.186  1.00 98.32           C  
ATOM     13  HA  ARG A   2     -13.750   1.295   0.416  1.00 98.32           H  
ATOM     14  C   ARG A   2     -13.293   3.340   0.042  1.00 98.32           C  
ATOM     15  CB  ARG A   2     -15.080   1.970  -1.120  1.00 98.32           C  
ATOM     16  HB2 ARG A   2     -15.712   1.094  -0.977  1.00 98.32           H  
ATOM     17  HB3 ARG A   2     -15.728   2.825  -1.309  1.00 98.32           H  
ATOM     18  O   ARG A   2     -13.694   4.496  -0.083  1.00 98.32           O  
ATOM     19  CG  ARG A   2     -14.196   1.735  -2.354  1.00 98.32           C  
ATOM     20  HG2 ARG A   2     -13.631   2.636  -2.595  1.00 98.32           H  
ATOM     21  HG3 ARG A   2     -13.497   0.921  -2.161  1.00 98.32           H  
ATOM     22  CD  ARG A   2     -15.103   1.378  -3.538  1.00 98.32           C  
ATOM     23  HD2 ARG A   2     -15.677   2.255  -3.836  1.00 98.32           H  
ATOM     24  HD3 ARG A   2     -15.803   0.606  -3.219  1.00 98.32           H  
ATOM     25  NE  ARG A   2     -14.337   0.833  -4.663  1.00 98.32           N  
ATOM     26  HE  ARG A   2     -14.144  -0.154  -4.564  1.00 98.32           H  
ATOM     27  NH1 ARG A   2     -14.325   2.688  -6.038  1.00 98.32           N  
ATOM     28 HH11 ARG A   2     -13.902   3.183  -6.810  1.00 98.32           H  
ATOM     29 HH12 ARG A   2     -14.695   3.283  -5.311  1.00 98.32           H  
ATOM     30  NH2 ARG A   2     -13.220   0.852  -6.634  1.00 98.32           N  
ATOM     31 HH21 ARG A   2     -12.888  -0.067  -6.378  1.00 98.32           H  
ATOM     32 HH22 ARG A   2     -12.773   1.385  -7.366  1.00 98.32           H  
ATOM     33  CZ  ARG A   2     -13.980   1.457  -5.768  1.00 98.32           C  
ATOM     34  N   VAL A   3     -12.004   3.009   0.010  1.00 98.60           N  
ATOM     35  H   VAL A   3     -11.768   2.035   0.137  1.00 98.60           H  
ATOM     36  CA  VAL A   3     -10.905   3.945  -0.281  1.00 98.60           C  
ATOM     37  HA  VAL A   3     -11.324   4.874  -0.667  1.00 98.60           H  
ATOM     38  C   VAL A   3     -10.006   3.373  -1.357  1.00 98.60           C  
ATOM     39  CB  VAL A   3     -10.091   4.282   0.981  1.00 98.60           C  
ATOM     40  HB  VAL A   3      -9.924   3.369   1.552  1.00 98.60           H  
ATOM     41  O   VAL A   3      -9.648   2.200  -1.318  1.00 98.60           O  
ATOM     42  CG1 VAL A   3      -8.727   4.942   0.718  1.00 98.60           C  
ATOM     43 HG11 VAL A   3      -8.273   5.243   1.663  1.00 98.60           H  
ATOM     44 HG12 VAL A   3      -8.847   5.820   0.084  1.00 98.60           H  
ATOM     45 HG13 VAL A   3      -8.054   4.235   0.233  1.00 98.60           H  
ATOM     46  CG2 VAL A   3     -10.886   5.267   1.831  1.00 98.60           C  
ATOM     47 HG21 VAL A   3     -10.437   5.293   2.823  1.00 98.60           H  
ATOM     48 HG22 VAL A   3     -11.931   4.965   1.902  1.00 98.60           H  
ATOM     49 HG23 VAL A   3     -10.858   6.258   1.378  1.00 98.60           H  
ATOM     50  N   GLU A   4      -9.602   4.217  -2.295  1.00 98.77           N  
ATOM     51  H   GLU A   4      -9.924   5.174  -2.249  1.00 98.77           H  
ATOM     52  CA  GLU A   4      -8.636   3.879  -3.329  1.00 98.77           C  
ATOM     53  HA  GLU A   4      -8.390   2.820  -3.252  1.00 98.77           H  
ATOM     54  C   GLU A   4      -7.341   4.676  -3.140  1.00 98.77           C  
ATOM     55  CB  GLU A   4      -9.276   4.091  -4.705  1.00 98.77           C  
ATOM     56  HB2 GLU A   4     -10.253   3.608  -4.718  1.00 98.77           H  
ATOM     57  HB3 GLU A   4      -9.408   5.159  -4.881  1.00 98.77           H  
ATOM     58  O   GLU A   4      -7.357   5.902  -3.032  1.00 98.77           O  
ATOM     59  CG  GLU A   4      -8.423   3.487  -5.825  1.00 98.77           C  
ATOM     60  HG2 GLU A   4      -8.285   2.423  -5.631  1.00 98.77           H  
ATOM     61  HG3 GLU A   4      -7.439   3.956  -5.817  1.00 98.77           H  
ATOM     62  CD  GLU A   4      -9.047   3.669  -7.214  1.00 98.77           C  
ATOM     63  OE1 GLU A   4      -8.448   3.192  -8.204  1.00 98.77           O  
ATOM     64  OE2 GLU A   4     -10.060   4.382  -7.387  1.00 98.77           O  
ATOM     65  N   VAL A   5      -6.214   3.969  -3.133  1.00 98.78           N  
ATOM     66  H   VAL A   5      -6.302   2.963  -3.175  1.00 98.78           H  
ATOM     67  CA  VAL A   5      -4.853   4.507  -3.135  1.00 98.78           C  
ATOM     68  HA  VAL A   5      -4.887   5.590  -3.022  1.00 98.78           H  
ATOM     69  C   VAL A   5      -4.226   4.163  -4.480  1.00 98.78           C  
ATOM     70  CB  VAL A   5      -4.016   3.923  -1.977  1.00 98.78           C  
ATOM     71  HB  VAL A   5      -3.887   2.852  -2.131  1.00 98.78           H  
ATOM     72  O   VAL A   5      -3.938   2.999  -4.759  1.00 98.78           O  
ATOM     73  CG1 VAL A   5      -2.623   4.565  -1.926  1.00 98.78           C  
ATOM     74 HG11 VAL A   5      -2.046   4.123  -1.113  1.00 98.78           H  
ATOM     75 HG12 VAL A   5      -2.709   5.638  -1.757  1.00 98.78           H  
ATOM     76 HG13 VAL A   5      -2.085   4.386  -2.857  1.00 98.78           H  
ATOM     77  CG2 VAL A   5      -4.699   4.113  -0.617  1.00 98.78           C  
ATOM     78 HG21 VAL A   5      -5.602   3.505  -0.568  1.00 98.78           H  
ATOM     79 HG22 VAL A   5      -4.033   3.796   0.186  1.00 98.78           H  
ATOM     80 HG23 VAL A   5      -4.971   5.159  -0.473  1.00 98.78           H  
ATOM     81  N   ARG A   6      -4.006   5.164  -5.331  1.00 98.67           N  
ATOM     82  H   ARG A   6      -4.276   6.092  -5.038  1.00 98.67           H  
ATOM     83  CA  ARG A   6      -3.286   5.009  -6.601  1.00 98.67           C  
ATOM     84  HA  ARG A   6      -3.152   3.952  -6.827  1.00 98.67           H  
ATOM     85  C   ARG A   6      -1.912   5.630  -6.457  1.00 98.67           C  
ATOM     86  CB  ARG A   6      -4.042   5.666  -7.760  1.00 98.67           C  
ATOM     87  HB2 ARG A   6      -3.495   5.472  -8.682  1.00 98.67           H  
ATOM     88  HB3 ARG A   6      -4.058   6.744  -7.599  1.00 98.67           H  
ATOM     89  O   ARG A   6      -1.809   6.814  -6.147  1.00 98.67           O  
ATOM     90  CG  ARG A   6      -5.483   5.176  -7.922  1.00 98.67           C  
ATOM     91  HG2 ARG A   6      -6.043   5.356  -7.004  1.00 98.67           H  
ATOM     92  HG3 ARG A   6      -5.497   4.110  -8.149  1.00 98.67           H  
ATOM     93  CD  ARG A   6      -6.143   5.968  -9.052  1.00 98.67           C  
ATOM     94  HD2 ARG A   6      -6.144   7.022  -8.772  1.00 98.67           H  
ATOM     95  HD3 ARG A   6      -5.567   5.844  -9.969  1.00 98.67           H  
ATOM     96  NE  ARG A   6      -7.517   5.510  -9.279  1.00 98.67           N  
ATOM     97  HE  ARG A   6      -7.744   4.574  -8.975  1.00 98.67           H  
ATOM     98  NH1 ARG A   6      -8.451   7.459 -10.055  1.00 98.67           N  
ATOM     99 HH11 ARG A   6      -7.631   7.962  -9.747  1.00 98.67           H  
ATOM    100 HH12 ARG A   6      -9.288   8.008 -10.189  1.00 98.67           H  
ATOM    101  NH2 ARG A   6      -9.721   5.653  -9.733  1.00 98.67           N  
ATOM    102 HH21 ARG A   6      -9.817   4.875  -9.095  1.00 98.67           H  
ATOM    103 HH22 ARG A   6     -10.549   6.211  -9.883  1.00 98.67           H  
ATOM    104  CZ  ARG A   6      -8.551   6.207  -9.698  1.00 98.67           C  
ATOM    105  N   VAL A   7      -0.874   4.852  -6.712  1.00 97.73           N  
ATOM    106  H   VAL A   7      -1.025   3.891  -6.983  1.00 97.73           H  
ATOM    107  CA  VAL A   7       0.503   5.340  -6.679  1.00 97.73           C  
ATOM    108  HA  VAL A   7       0.522   6.334  -6.231  1.00 97.73           H  
ATOM    109  C   VAL A   7       1.010   5.470  -8.109  1.00 97.73           C  
ATOM    110  CB  VAL A   7       1.393   4.446  -5.803  1.00 97.73           C  
ATOM    111  HB  VAL A   7       1.548   3.493  -6.310  1.00 97.73           H  
ATOM    112  O   VAL A   7       0.647   4.677  -8.973  1.00 97.73           O  
ATOM    113  CG1 VAL A   7       2.758   5.091  -5.559  1.00 97.73           C  
ATOM    114 HG11 VAL A   7       3.320   5.157  -6.491  1.00 97.73           H  
ATOM    115 HG12 VAL A   7       3.337   4.489  -4.859  1.00 97.73           H  
ATOM    116 HG13 VAL A   7       2.635   6.091  -5.144  1.00 97.73           H  
ATOM    117  CG2 VAL A   7       0.754   4.157  -4.436  1.00 97.73           C  
ATOM    118 HG21 VAL A   7       0.545   5.091  -3.913  1.00 97.73           H  
ATOM    119 HG22 VAL A   7      -0.172   3.594  -4.559  1.00 97.73           H  
ATOM    120 HG23 VAL A   7       1.432   3.547  -3.840  1.00 97.73           H  
ATOM    121  N   GLU A   8       1.820   6.485  -8.369  1.00 94.79           N  
ATOM    122  H   GLU A   8       1.989   7.157  -7.634  1.00 94.79           H  
ATOM    123  CA  GLU A   8       2.515   6.710  -9.632  1.00 94.79           C  
ATOM    124  HA  GLU A   8       2.502   5.798 -10.228  1.00 94.79           H  
ATOM    125  C   GLU A   8       3.971   7.073  -9.322  1.00 94.79           C  
ATOM    126  CB  GLU A   8       1.775   7.801 -10.426  1.00 94.79           C  
ATOM    127  HB2 GLU A   8       0.770   7.444 -10.649  1.00 94.79           H  
ATOM    128  HB3 GLU A   8       1.690   8.689  -9.800  1.00 94.79           H  
ATOM    129  O   GLU A   8       4.234   8.094  -8.688  1.00 94.79           O  
ATOM    130  CG  GLU A   8       2.458   8.187 -11.746  1.00 94.79           C  
ATOM    131  HG2 GLU A   8       3.448   8.583 -11.519  1.00 94.79           H  
ATOM    132  HG3 GLU A   8       2.574   7.290 -12.353  1.00 94.79           H  
ATOM    133  CD  GLU A   8       1.663   9.251 -12.530  1.00 94.79           C  
ATOM    134  OE1 GLU A   8       1.535   9.093 -13.767  1.00 94.79           O  
ATOM    135  OE2 GLU A   8       1.055  10.160 -11.920  1.00 94.79           O  
ATOM    136  N   PHE A   9       4.907   6.229  -9.754  1.00 90.28           N  
ATOM    137  H   PHE A   9       4.613   5.389 -10.230  1.00 90.28           H  
ATOM    138  CA  PHE A   9       6.346   6.470  -9.644  1.00 90.28           C  
ATOM    139  HA  PHE A   9       6.531   7.202  -8.858  1.00 90.28           H  
ATOM    140  C   PHE A   9       6.875   7.046 -10.965  1.00 90.28           C  
ATOM    141  CB  PHE A   9       7.075   5.178  -9.243  1.00 90.28           C  
ATOM    142  HB2 PHE A   9       8.137   5.401  -9.137  1.00 90.28           H  
ATOM    143  HB3 PHE A   9       6.981   4.454 -10.052  1.00 90.28           H  
ATOM    144  O   PHE A   9       6.720   6.441 -12.029  1.00 90.28           O  
ATOM    145  CG  PHE A   9       6.586   4.538  -7.954  1.00 90.28           C  
ATOM    146  CD1 PHE A   9       7.103   4.934  -6.707  1.00 90.28           C  
ATOM    147  HD1 PHE A   9       7.852   5.711  -6.655  1.00 90.28           H  
ATOM    148  CD2 PHE A   9       5.619   3.519  -8.001  1.00 90.28           C  
ATOM    149  HD2 PHE A   9       5.208   3.203  -8.949  1.00 90.28           H  
ATOM    150  CE1 PHE A   9       6.656   4.300  -5.530  1.00 90.28           C  
ATOM    151  HE1 PHE A   9       7.050   4.584  -4.566  1.00 90.28           H  
ATOM    152  CE2 PHE A   9       5.181   2.885  -6.833  1.00 90.28           C  
ATOM    153  HE2 PHE A   9       4.458   2.085  -6.896  1.00 90.28           H  
ATOM    154  CZ  PHE A   9       5.702   3.274  -5.595  1.00 90.28           C  
ATOM    155  HZ  PHE A   9       5.370   2.776  -4.697  1.00 90.28           H  
ATOM    156  N   GLU A  10       7.502   8.216 -10.894  1.00 86.31           N  
ATOM    157  H   GLU A  10       7.606   8.640  -9.983  1.00 86.31           H  
ATOM    158  CA  GLU A  10       8.073   8.962 -12.017  1.00 86.31           C  
ATOM    159  HA  GLU A  10       8.124   8.333 -12.906  1.00 86.31           H  
ATOM    160  C   GLU A  10       9.500   9.394 -11.662  1.00 86.31           C  
ATOM    161  CB  GLU A  10       7.221  10.204 -12.344  1.00 86.31           C  
ATOM    162  HB2 GLU A  10       7.036  10.753 -11.421  1.00 86.31           H  
ATOM    163  HB3 GLU A  10       7.796  10.844 -13.014  1.00 86.31           H  
ATOM    164  O   GLU A  10       9.725  10.529 -11.248  1.00 86.31           O  
ATOM    165  CG  GLU A  10       5.879   9.926 -13.032  1.00 86.31           C  
ATOM    166  HG2 GLU A  10       5.293   9.262 -12.397  1.00 86.31           H  
ATOM    167  HG3 GLU A  10       6.067   9.416 -13.976  1.00 86.31           H  
ATOM    168  CD  GLU A  10       5.083  11.223 -13.299  1.00 86.31           C  
ATOM    169  OE1 GLU A  10       3.968  11.158 -13.862  1.00 86.31           O  
ATOM    170  OE2 GLU A  10       5.529  12.341 -12.937  1.00 86.31           O  
ATOM    171  N   GLY A  11      10.469   8.487 -11.808  1.00 80.65           N  
ATOM    172  H   GLY A  11      10.219   7.539 -12.053  1.00 80.65           H  
ATOM    173  CA  GLY A  11      11.877   8.783 -11.532  1.00 80.65           C  
ATOM    174  HA2 GLY A  11      12.478   7.886 -11.682  1.00 80.65           H  
ATOM    175  HA3 GLY A  11      12.229   9.552 -12.219  1.00 80.65           H  
ATOM    176  C   GLY A  11      12.093   9.259 -10.093  1.00 80.65           C  
ATOM    177  O   GLY A  11      11.998   8.471  -9.158  1.00 80.65           O  
ATOM    178  N   ASP A  12      12.354  10.555  -9.927  1.00 84.72           N  
ATOM    179  H   ASP A  12      12.248  11.171 -10.721  1.00 84.72           H  
ATOM    180  CA  ASP A  12      12.607  11.224  -8.648  1.00 84.72           C  
ATOM    181  HA  ASP A  12      13.153  10.535  -8.004  1.00 84.72           H  
ATOM    182  C   ASP A  12      11.330  11.629  -7.886  1.00 84.72           C  
ATOM    183  CB  ASP A  12      13.519  12.439  -8.899  1.00 84.72           C  
ATOM    184  HB2 ASP A  12      14.388  12.120  -9.475  1.00 84.72           H  
ATOM    185  HB3 ASP A  12      13.881  12.804  -7.938  1.00 84.72           H  
ATOM    186  O   ASP A  12      11.414  12.206  -6.796  1.00 84.72           O  
ATOM    187  CG  ASP A  12      12.839  13.611  -9.627  1.00 84.72           C  
ATOM    188  OD1 ASP A  12      11.877  13.386 -10.397  1.00 84.72           O  
ATOM    189  OD2 ASP A  12      13.271  14.766  -9.418  1.00 84.72           O  
ATOM    190  N   LYS A  13      10.142  11.321  -8.421  1.00 91.89           N  
ATOM    191  H   LYS A  13      10.147  10.899  -9.338  1.00 91.89           H  
ATOM    192  CA  LYS A  13       8.847  11.657  -7.815  1.00 91.89           C  
ATOM    193  HA  LYS A  13       9.028  12.084  -6.828  1.00 91.89           H  
ATOM    194  C   LYS A  13       7.960  10.442  -7.608  1.00 91.89           C  
ATOM    195  CB  LYS A  13       8.127  12.707  -8.667  1.00 91.89           C  
ATOM    196  HB2 LYS A  13       7.109  12.840  -8.303  1.00 91.89           H  
ATOM    197  HB3 LYS A  13       8.087  12.357  -9.699  1.00 91.89           H  
ATOM    198  O   LYS A  13       7.897   9.535  -8.433  1.00 91.89           O  
ATOM    199  CG  LYS A  13       8.855  14.052  -8.595  1.00 91.89           C  
ATOM    200  HG2 LYS A  13       9.912  13.911  -8.825  1.00 91.89           H  
ATOM    201  HG3 LYS A  13       8.772  14.458  -7.587  1.00 91.89           H  
ATOM    202  CD  LYS A  13       8.268  15.036  -9.601  1.00 91.89           C  
ATOM    203  HD2 LYS A  13       7.260  15.322  -9.298  1.00 91.89           H  
ATOM    204  HD3 LYS A  13       8.243  14.562 -10.582  1.00 91.89           H  
ATOM    205  CE  LYS A  13       9.196  16.248  -9.643  1.00 91.89           C  
ATOM    206  HE2 LYS A  13       9.195  16.735  -8.669  1.00 91.89           H  
ATOM    207  HE3 LYS A  13      10.206  15.883  -9.828  1.00 91.89           H  
ATOM    208  NZ  LYS A  13       8.791  17.181 -10.715  1.00 91.89           N  
ATOM    209  HZ1 LYS A  13       9.451  17.945 -10.758  1.00 91.89           H  
ATOM    210  HZ2 LYS A  13       8.832  16.682 -11.593  1.00 91.89           H  
ATOM    211  HZ3 LYS A  13       7.853  17.521 -10.558  1.00 91.89           H  
ATOM    212  N   MET A  14       7.175  10.497  -6.538  1.00 94.24           N  
ATOM    213  H   MET A  14       7.293  11.283  -5.915  1.00 94.24           H  
ATOM    214  CA  MET A  14       6.059   9.588  -6.305  1.00 94.24           C  
ATOM    215  HA  MET A  14       5.900   8.978  -7.194  1.00 94.24           H  
ATOM    216  C   MET A  14       4.794  10.401  -6.042  1.00 94.24           C  
ATOM    217  CB  MET A  14       6.394   8.638  -5.150  1.00 94.24           C  
ATOM    218  HB2 MET A  14       6.519   9.220  -4.237  1.00 94.24           H  
ATOM    219  HB3 MET A  14       7.331   8.126  -5.366  1.00 94.24           H  
ATOM    220  O   MET A  14       4.747  11.195  -5.099  1.00 94.24           O  
ATOM    221  CG  MET A  14       5.299   7.584  -4.953  1.00 94.24           C  
ATOM    222  HG2 MET A  14       5.338   6.887  -5.790  1.00 94.24           H  
ATOM    223  HG3 MET A  14       4.319   8.061  -4.974  1.00 94.24           H  
ATOM    224  SD  MET A  14       5.417   6.646  -3.408  1.00 94.24           S  
ATOM    225  CE  MET A  14       5.016   7.984  -2.277  1.00 94.24           C  
ATOM    226  HE1 MET A  14       4.586   7.568  -1.366  1.00 94.24           H  
ATOM    227  HE2 MET A  14       5.920   8.556  -2.068  1.00 94.24           H  
ATOM    228  HE3 MET A  14       4.286   8.649  -2.739  1.00 94.24           H  
ATOM    229  N   ARG A  15       3.755  10.194  -6.852  1.00 97.53           N  
ATOM    230  H   ARG A  15       3.863   9.512  -7.590  1.00 97.53           H  
ATOM    231  CA  ARG A  15       2.420  10.757  -6.621  1.00 97.53           C  
ATOM    232  HA  ARG A  15       2.493  11.569  -5.898  1.00 97.53           H  
ATOM    233  C   ARG A  15       1.509   9.698  -6.026  1.00 97.53           C  
ATOM    234  CB  ARG A  15       1.810  11.342  -7.901  1.00 97.53           C  
ATOM    235  HB2 ARG A  15       0.861  11.810  -7.639  1.00 97.53           H  
ATOM    236  HB3 ARG A  15       1.606  10.539  -8.610  1.00 97.53           H  
ATOM    237  O   ARG A  15       1.473   8.564  -6.492  1.00 97.53           O  
ATOM    238  CG  ARG A  15       2.704  12.385  -8.579  1.00 97.53           C  
ATOM    239  HG2 ARG A  15       3.565  11.884  -9.021  1.00 97.53           H  
ATOM    240  HG3 ARG A  15       3.049  13.116  -7.848  1.00 97.53           H  
ATOM    241  CD  ARG A  15       1.907  13.094  -9.675  1.00 97.53           C  
ATOM    242  HD2 ARG A  15       1.372  12.342 -10.255  1.00 97.53           H  
ATOM    243  HD3 ARG A  15       1.169  13.748  -9.211  1.00 97.53           H  
ATOM    244  NE  ARG A  15       2.791  13.892 -10.541  1.00 97.53           N  
ATOM    245  HE  ARG A  15       3.366  14.597 -10.102  1.00 97.53           H  
ATOM    246  NH1 ARG A  15       2.241  12.927 -12.566  1.00 97.53           N  
ATOM    247 HH11 ARG A  15       1.642  12.266 -12.091  1.00 97.53           H  
ATOM    248 HH12 ARG A  15       2.758  12.443 -13.287  1.00 97.53           H  
ATOM    249  NH2 ARG A  15       3.862  14.413 -12.466  1.00 97.53           N  
ATOM    250 HH21 ARG A  15       4.703  13.856 -12.422  1.00 97.53           H  
ATOM    251 HH22 ARG A  15       3.662  14.473 -13.454  1.00 97.53           H  
ATOM    252  CZ  ARG A  15       2.936  13.755 -11.843  1.00 97.53           C  
ATOM    253  N   VAL A  16       0.753  10.081  -5.009  1.00 98.56           N  
ATOM    254  H   VAL A  16       0.882  11.017  -4.653  1.00 98.56           H  
ATOM    255  CA  VAL A  16      -0.252   9.244  -4.356  1.00 98.56           C  
ATOM    256  HA  VAL A  16      -0.316   8.280  -4.861  1.00 98.56           H  
ATOM    257  C   VAL A  16      -1.586   9.956  -4.482  1.00 98.56           C  
ATOM    258  CB  VAL A  16       0.092   8.982  -2.880  1.00 98.56           C  
ATOM    259  HB  VAL A  16       0.056   9.918  -2.324  1.00 98.56           H  
ATOM    260  O   VAL A  16      -1.763  11.032  -3.917  1.00 98.56           O  
ATOM    261  CG1 VAL A  16      -0.916   8.006  -2.262  1.00 98.56           C  
ATOM    262 HG11 VAL A  16      -0.881   7.050  -2.784  1.00 98.56           H  
ATOM    263 HG12 VAL A  16      -1.925   8.412  -2.329  1.00 98.56           H  
ATOM    264 HG13 VAL A  16      -0.687   7.851  -1.207  1.00 98.56           H  
ATOM    265  CG2 VAL A  16       1.498   8.395  -2.726  1.00 98.56           C  
ATOM    266 HG21 VAL A  16       2.229   9.101  -3.120  1.00 98.56           H  
ATOM    267 HG22 VAL A  16       1.578   7.452  -3.267  1.00 98.56           H  
ATOM    268 HG23 VAL A  16       1.722   8.236  -1.671  1.00 98.56           H  
ATOM    269  N   ARG A  17      -2.524   9.366  -5.218  1.00 98.73           N  
ATOM    270  H   ARG A  17      -2.300   8.472  -5.632  1.00 98.73           H  
ATOM    271  CA  ARG A  17      -3.913   9.822  -5.267  1.00 98.73           C  
ATOM    272  HA  ARG A  17      -3.975  10.851  -4.912  1.00 98.73           H  
ATOM    273  C   ARG A  17      -4.745   8.973  -4.332  1.00 98.73           C  
ATOM    274  CB  ARG A  17      -4.473   9.791  -6.688  1.00 98.73           C  
ATOM    275  HB2 ARG A  17      -5.531  10.052  -6.657  1.00 98.73           H  
ATOM    276  HB3 ARG A  17      -4.372   8.788  -7.104  1.00 98.73           H  
ATOM    277  O   ARG A  17      -4.747   7.748  -4.438  1.00 98.73           O  
ATOM    278  CG  ARG A  17      -3.742  10.793  -7.575  1.00 98.73           C  
ATOM    279  HG2 ARG A  17      -2.682  10.545  -7.628  1.00 98.73           H  
ATOM    280  HG3 ARG A  17      -3.856  11.792  -7.155  1.00 98.73           H  
ATOM    281  CD  ARG A  17      -4.332  10.771  -8.981  1.00 98.73           C  
ATOM    282  HD2 ARG A  17      -5.390  11.028  -8.928  1.00 98.73           H  
ATOM    283  HD3 ARG A  17      -4.213   9.774  -9.405  1.00 98.73           H  
ATOM    284  NE  ARG A  17      -3.619  11.754  -9.794  1.00 98.73           N  
ATOM    285  HE  ARG A  17      -3.040  12.413  -9.295  1.00 98.73           H  
ATOM    286  NH1 ARG A  17      -4.490  11.305 -11.860  1.00 98.73           N  
ATOM    287 HH11 ARG A  17      -5.163  10.706 -11.403  1.00 98.73           H  
ATOM    288 HH12 ARG A  17      -4.539  11.536 -12.841  1.00 98.73           H  
ATOM    289  NH2 ARG A  17      -2.904  12.888 -11.564  1.00 98.73           N  
ATOM    290 HH21 ARG A  17      -2.386  13.413 -10.875  1.00 98.73           H  
ATOM    291 HH22 ARG A  17      -2.821  13.088 -12.551  1.00 98.73           H  
ATOM    292  CZ  ARG A  17      -3.677  11.966 -11.081  1.00 98.73           C  
ATOM    293  N   LEU A  18      -5.434   9.642  -3.427  1.00 98.82           N  
ATOM    294  H   LEU A  18      -5.376  10.650  -3.440  1.00 98.82           H  
ATOM    295  CA  LEU A  18      -6.315   9.054  -2.438  1.00 98.82           C  
ATOM    296  HA  LEU A  18      -6.234   7.967  -2.443  1.00 98.82           H  
ATOM    297  C   LEU A  18      -7.735   9.457  -2.787  1.00 98.82           C  
ATOM    298  CB  LEU A  18      -5.946   9.589  -1.049  1.00 98.82           C  
ATOM    299  HB2 LEU A  18      -6.612   9.120  -0.325  1.00 98.82           H  
ATOM    300  HB3 LEU A  18      -6.130  10.663  -1.032  1.00 98.82           H  
ATOM    301  O   LEU A  18      -8.018  10.648  -2.854  1.00 98.82           O  
ATOM    302  CG  LEU A  18      -4.496   9.351  -0.609  1.00 98.82           C  
ATOM    303  HG  LEU A  18      -3.802   9.780  -1.332  1.00 98.82           H  
ATOM    304  CD1 LEU A  18      -4.286  10.055   0.728  1.00 98.82           C  
ATOM    305 HD11 LEU A  18      -3.317   9.790   1.150  1.00 98.82           H  
ATOM    306 HD12 LEU A  18      -4.330  11.135   0.583  1.00 98.82           H  
ATOM    307 HD13 LEU A  18      -5.067   9.766   1.431  1.00 98.82           H  
ATOM    308  CD2 LEU A  18      -4.199   7.862  -0.457  1.00 98.82           C  
ATOM    309 HD21 LEU A  18      -3.179   7.724  -0.099  1.00 98.82           H  
ATOM    310 HD22 LEU A  18      -4.899   7.416   0.250  1.00 98.82           H  
ATOM    311 HD23 LEU A  18      -4.300   7.371  -1.425  1.00 98.82           H  
ATOM    312  N   ARG A  19      -8.626   8.492  -2.975  1.00 98.78           N  
ATOM    313  H   ARG A  19      -8.311   7.534  -2.920  1.00 98.78           H  
ATOM    314  CA  ARG A  19     -10.049   8.750  -3.191  1.00 98.78           C  
ATOM    315  HA  ARG A  19     -10.250   9.816  -3.087  1.00 98.78           H  
ATOM    316  C   ARG A  19     -10.862   8.036  -2.130  1.00 98.78           C  
ATOM    317  CB  ARG A  19     -10.423   8.339  -4.613  1.00 98.78           C  
ATOM    318  HB2 ARG A  19     -10.202   7.281  -4.756  1.00 98.78           H  
ATOM    319  HB3 ARG A  19      -9.825   8.920  -5.316  1.00 98.78           H  
ATOM    320  O   ARG A  19     -10.699   6.832  -1.941  1.00 98.78           O  
ATOM    321  CG  ARG A  19     -11.906   8.585  -4.887  1.00 98.78           C  
ATOM    322  HG2 ARG A  19     -12.513   7.953  -4.240  1.00 98.78           H  
ATOM    323  HG3 ARG A  19     -12.151   9.632  -4.706  1.00 98.78           H  
ATOM    324  CD  ARG A  19     -12.197   8.234  -6.339  1.00 98.78           C  
ATOM    325  HD2 ARG A  19     -11.652   8.927  -6.980  1.00 98.78           H  
ATOM    326  HD3 ARG A  19     -11.853   7.218  -6.533  1.00 98.78           H  
ATOM    327  NE  ARG A  19     -13.641   8.298  -6.575  1.00 98.78           N  
ATOM    328  HE  ARG A  19     -14.219   7.884  -5.857  1.00 98.78           H  
ATOM    329  NH1 ARG A  19     -13.638   9.409  -8.582  1.00 98.78           N  
ATOM    330 HH11 ARG A  19     -14.160   9.941  -9.263  1.00 98.78           H  
ATOM    331 HH12 ARG A  19     -12.659   9.607  -8.439  1.00 98.78           H  
ATOM    332  NH2 ARG A  19     -15.566   8.824  -7.568  1.00 98.78           N  
ATOM    333 HH21 ARG A  19     -16.126   9.303  -8.258  1.00 98.78           H  
ATOM    334 HH22 ARG A  19     -15.973   8.418  -6.737  1.00 98.78           H  
ATOM    335  CZ  ARG A  19     -14.269   8.843  -7.585  1.00 98.78           C  
ATOM    336  N   ASN A  20     -11.737   8.769  -1.456  1.00 98.65           N  
ATOM    337  H   ASN A  20     -11.827   9.749  -1.685  1.00 98.65           H  
ATOM    338  CA  ASN A  20     -12.624   8.215  -0.444  1.00 98.65           C  
ATOM    339  HA  ASN A  20     -12.320   7.200  -0.191  1.00 98.65           H  
ATOM    340  C   ASN A  20     -14.054   8.142  -0.987  1.00 98.65           C  
ATOM    341  CB  ASN A  20     -12.498   9.066   0.825  1.00 98.65           C  
ATOM    342  HB2 ASN A  20     -12.786  10.090   0.589  1.00 98.65           H  
ATOM    343  HB3 ASN A  20     -11.464   9.061   1.168  1.00 98.65           H  
ATOM    344  O   ASN A  20     -14.744   9.152  -1.075  1.00 98.65           O  
ATOM    345  CG  ASN A  20     -13.378   8.571   1.953  1.00 98.65           C  
ATOM    346  ND2 ASN A  20     -13.537   9.351   2.991  1.00 98.65           N  
ATOM    347 HD21 ASN A  20     -14.120   9.032   3.752  1.00 98.65           H  
ATOM    348 HD22 ASN A  20     -13.011  10.211   3.050  1.00 98.65           H  
ATOM    349  OD1 ASN A  20     -13.917   7.474   1.931  1.00 98.65           O  
ATOM    350  N   ASP A  21     -14.515   6.938  -1.313  1.00 98.35           N  
ATOM    351  H   ASP A  21     -13.929   6.135  -1.133  1.00 98.35           H  
ATOM    352  CA  ASP A  21     -15.898   6.672  -1.723  1.00 98.35           C  
ATOM    353  HA  ASP A  21     -16.353   7.602  -2.064  1.00 98.35           H  
ATOM    354  C   ASP A  21     -16.758   6.171  -0.534  1.00 98.35           C  
ATOM    355  CB  ASP A  21     -15.926   5.693  -2.913  1.00 98.35           C  
ATOM    356  HB2 ASP A  21     -15.446   4.765  -2.601  1.00 98.35           H  
ATOM    357  HB3 ASP A  21     -16.964   5.457  -3.147  1.00 98.35           H  
ATOM    358  O   ASP A  21     -17.836   5.609  -0.728  1.00 98.35           O  
ATOM    359  CG  ASP A  21     -15.274   6.174  -4.221  1.00 98.35           C  
ATOM    360  OD1 ASP A  21     -15.494   7.327  -4.674  1.00 98.35           O  
ATOM    361  OD2 ASP A  21     -14.615   5.322  -4.865  1.00 98.35           O  
ATOM    362  N   SER A  22     -16.294   6.325   0.713  1.00 96.86           N  
ATOM    363  H   SER A  22     -15.407   6.792   0.834  1.00 96.86           H  
ATOM    364  CA  SER A  22     -17.065   5.984   1.916  1.00 96.86           C  
ATOM    365  HA  SER A  22     -17.742   5.170   1.658  1.00 96.86           H  
ATOM    366  C   SER A  22     -17.945   7.144   2.405  1.00 96.86           C  
ATOM    367  CB  SER A  22     -16.143   5.450   3.019  1.00 96.86           C  
ATOM    368  HB2 SER A  22     -15.360   4.830   2.584  1.00 96.86           H  
ATOM    369  HB3 SER A  22     -16.733   4.842   3.704  1.00 96.86           H  
ATOM    370  O   SER A  22     -17.842   8.274   1.935  1.00 96.86           O  
ATOM    371  OG  SER A  22     -15.557   6.482   3.760  1.00 96.86           O  
ATOM    372  HG  SER A  22     -14.919   6.916   3.189  1.00 96.86           H  
ATOM    373  N   SER A  23     -18.825   6.868   3.371  1.00 95.95           N  
ATOM    374  H   SER A  23     -18.866   5.934   3.754  1.00 95.95           H  
ATOM    375  CA  SER A  23     -19.718   7.862   3.982  1.00 95.95           C  
ATOM    376  HA  SER A  23     -20.025   8.576   3.218  1.00 95.95           H  
ATOM    377  C   SER A  23     -19.075   8.675   5.113  1.00 95.95           C  
ATOM    378  CB  SER A  23     -20.975   7.160   4.503  1.00 95.95           C  
ATOM    379  HB2 SER A  23     -21.522   6.735   3.662  1.00 95.95           H  
ATOM    380  HB3 SER A  23     -21.615   7.881   5.010  1.00 95.95           H  
ATOM    381  O   SER A  23     -19.703   9.602   5.625  1.00 95.95           O  
ATOM    382  OG  SER A  23     -20.613   6.122   5.398  1.00 95.95           O  
ATOM    383  HG  SER A  23     -21.407   5.777   5.814  1.00 95.95           H  
ATOM    384  N   THR A  24     -17.843   8.351   5.515  1.00 96.06           N  
ATOM    385  H   THR A  24     -17.347   7.626   5.017  1.00 96.06           H  
ATOM    386  CA  THR A  24     -17.123   9.020   6.610  1.00 96.06           C  
ATOM    387  HA  THR A  24     -17.690   9.897   6.920  1.00 96.06           H  
ATOM    388  C   THR A  24     -15.738   9.477   6.159  1.00 96.06           C  
ATOM    389  CB  THR A  24     -16.970   8.108   7.836  1.00 96.06           C  
ATOM    390  HB  THR A  24     -16.369   8.625   8.584  1.00 96.06           H  
ATOM    391  O   THR A  24     -15.157   8.849   5.276  1.00 96.06           O  
ATOM    392  CG2 THR A  24     -18.321   7.760   8.461  1.00 96.06           C  
ATOM    393 HG21 THR A  24     -18.852   8.674   8.725  1.00 96.06           H  
ATOM    394 HG22 THR A  24     -18.158   7.166   9.360  1.00 96.06           H  
ATOM    395 HG23 THR A  24     -18.922   7.181   7.759  1.00 96.06           H  
ATOM    396  OG1 THR A  24     -16.327   6.898   7.498  1.00 96.06           O  
ATOM    397  HG1 THR A  24     -15.591   7.101   6.916  1.00 96.06           H  
ATOM    398  N   PRO A  25     -15.161  10.534   6.755  1.00 98.22           N  
ATOM    399  CA  PRO A  25     -13.766  10.878   6.507  1.00 98.22           C  
ATOM    400  HA  PRO A  25     -13.655  11.157   5.459  1.00 98.22           H  
ATOM    401  C   PRO A  25     -12.832   9.706   6.825  1.00 98.22           C  
ATOM    402  CB  PRO A  25     -13.465  12.094   7.388  1.00 98.22           C  
ATOM    403  HB2 PRO A  25     -13.029  11.776   8.334  1.00 98.22           H  
ATOM    404  HB3 PRO A  25     -12.806  12.800   6.883  1.00 98.22           H  
ATOM    405  O   PRO A  25     -13.094   8.928   7.748  1.00 98.22           O  
ATOM    406  CG  PRO A  25     -14.844  12.699   7.647  1.00 98.22           C  
ATOM    407  HG2 PRO A  25     -14.873  13.253   8.585  1.00 98.22           H  
ATOM    408  HG3 PRO A  25     -15.122  13.345   6.814  1.00 98.22           H  
ATOM    409  CD  PRO A  25     -15.761  11.478   7.682  1.00 98.22           C  
ATOM    410  HD2 PRO A  25     -16.767  11.766   7.377  1.00 98.22           H  
ATOM    411  HD3 PRO A  25     -15.770  11.049   8.684  1.00 98.22           H  
ATOM    412  N   VAL A  26     -11.743   9.608   6.069  1.00 98.55           N  
ATOM    413  H   VAL A  26     -11.603  10.282   5.330  1.00 98.55           H  
ATOM    414  CA  VAL A  26     -10.644   8.674   6.332  1.00 98.55           C  
ATOM    415  HA  VAL A  26     -10.846   8.134   7.258  1.00 98.55           H  
ATOM    416  C   VAL A  26      -9.358   9.446   6.550  1.00 98.55           C  
ATOM    417  CB  VAL A  26     -10.477   7.623   5.224  1.00 98.55           C  
ATOM    418  HB  VAL A  26      -9.675   6.945   5.518  1.00 98.55           H  
ATOM    419  O   VAL A  26      -9.127  10.466   5.901  1.00 98.55           O  
ATOM    420  CG1 VAL A  26     -11.764   6.802   5.099  1.00 98.55           C  
ATOM    421 HG11 VAL A  26     -12.517   7.343   4.528  1.00 98.55           H  
ATOM    422 HG12 VAL A  26     -12.167   6.592   6.090  1.00 98.55           H  
ATOM    423 HG13 VAL A  26     -11.535   5.853   4.614  1.00 98.55           H  
ATOM    424  CG2 VAL A  26     -10.110   8.238   3.867  1.00 98.55           C  
ATOM    425 HG21 VAL A  26      -9.166   8.779   3.943  1.00 98.55           H  
ATOM    426 HG22 VAL A  26     -10.892   8.924   3.542  1.00 98.55           H  
ATOM    427 HG23 VAL A  26      -9.975   7.454   3.122  1.00 98.55           H  
ATOM    428  N   GLU A  27      -8.518   8.966   7.452  1.00 98.67           N  
ATOM    429  H   GLU A  27      -8.742   8.091   7.902  1.00 98.67           H  
ATOM    430  CA  GLU A  27      -7.171   9.479   7.651  1.00 98.67           C  
ATOM    431  HA  GLU A  27      -7.066  10.433   7.134  1.00 98.67           H  
ATOM    432  C   GLU A  27      -6.173   8.505   7.026  1.00 98.67           C  
ATOM    433  CB  GLU A  27      -6.928   9.751   9.142  1.00 98.67           C  
ATOM    434  HB2 GLU A  27      -6.979   8.823   9.711  1.00 98.67           H  
ATOM    435  HB3 GLU A  27      -7.712  10.421   9.494  1.00 98.67           H  
ATOM    436  O   GLU A  27      -6.229   7.299   7.252  1.00 98.67           O  
ATOM    437  CG  GLU A  27      -5.570  10.422   9.363  1.00 98.67           C  
ATOM    438  HG2 GLU A  27      -4.778   9.680   9.261  1.00 98.67           H  
ATOM    439  HG3 GLU A  27      -5.417  11.169   8.584  1.00 98.67           H  
ATOM    440  CD  GLU A  27      -5.490  11.118  10.729  1.00 98.67           C  
ATOM    441  OE1 GLU A  27      -4.859  10.575  11.657  1.00 98.67           O  
ATOM    442  OE2 GLU A  27      -5.994  12.261  10.809  1.00 98.67           O  
ATOM    443  N   VAL A  28      -5.274   9.019   6.192  1.00 98.75           N  
ATOM    444  H   VAL A  28      -5.315  10.009   5.995  1.00 98.75           H  
ATOM    445  CA  VAL A  28      -4.241   8.228   5.528  1.00 98.75           C  
ATOM    446  HA  VAL A  28      -4.335   7.190   5.848  1.00 98.75           H  
ATOM    447  C   VAL A  28      -2.877   8.733   5.964  1.00 98.75           C  
ATOM    448  CB  VAL A  28      -4.396   8.231   3.997  1.00 98.75           C  
ATOM    449  HB  VAL A  28      -4.230   9.239   3.617  1.00 98.75           H  
ATOM    450  O   VAL A  28      -2.483   9.857   5.645  1.00 98.75           O  
ATOM    451  CG1 VAL A  28      -3.363   7.284   3.366  1.00 98.75           C  
ATOM    452 HG11 VAL A  28      -2.355   7.655   3.552  1.00 98.75           H  
ATOM    453 HG12 VAL A  28      -3.518   7.228   2.289  1.00 98.75           H  
ATOM    454 HG13 VAL A  28      -3.460   6.287   3.796  1.00 98.75           H  
ATOM    455  CG2 VAL A  28      -5.796   7.770   3.568  1.00 98.75           C  
ATOM    456 HG21 VAL A  28      -5.853   7.688   2.483  1.00 98.75           H  
ATOM    457 HG22 VAL A  28      -6.019   6.802   4.016  1.00 98.75           H  
ATOM    458 HG23 VAL A  28      -6.541   8.493   3.898  1.00 98.75           H  
ATOM    459  N   HIS A  29      -2.129   7.882   6.658  1.00 98.64           N  
ATOM    460  H   HIS A  29      -2.544   6.995   6.909  1.00 98.64           H  
ATOM    461  CA  HIS A  29      -0.724   8.104   6.969  1.00 98.64           C  
ATOM    462  HA  HIS A  29      -0.531   9.177   6.979  1.00 98.64           H  
ATOM    463  C   HIS A  29       0.140   7.452   5.898  1.00 98.64           C  
ATOM    464  CB  HIS A  29      -0.360   7.566   8.351  1.00 98.64           C  
ATOM    465  HB2 HIS A  29       0.637   7.922   8.611  1.00 98.64           H  
ATOM    466  HB3 HIS A  29      -0.319   6.477   8.320  1.00 98.64           H  
ATOM    467  O   HIS A  29       0.158   6.231   5.742  1.00 98.64           O  
ATOM    468  CG  HIS A  29      -1.312   7.982   9.429  1.00 98.64           C  
ATOM    469  CD2 HIS A  29      -2.339   7.232   9.933  1.00 98.64           C  
ATOM    470  HD2 HIS A  29      -2.630   6.238   9.629  1.00 98.64           H  
ATOM    471  ND1 HIS A  29      -1.317   9.191  10.085  1.00 98.64           N  
ATOM    472  HD1 HIS A  29      -0.797  10.018   9.826  1.00 98.64           H  
ATOM    473  CE1 HIS A  29      -2.316   9.160  10.983  1.00 98.64           C  
ATOM    474  HE1 HIS A  29      -2.612   9.971  11.632  1.00 98.64           H  
ATOM    475  NE2 HIS A  29      -2.941   7.979  10.934  1.00 98.64           N  
ATOM    476  N   ILE A  30       0.884   8.273   5.174  1.00 98.57           N  
ATOM    477  H   ILE A  30       0.813   9.261   5.369  1.00 98.57           H  
ATOM    478  CA  ILE A  30       1.800   7.860   4.121  1.00 98.57           C  
ATOM    479  HA  ILE A  30       1.606   6.819   3.861  1.00 98.57           H  
ATOM    480  C   ILE A  30       3.222   7.985   4.662  1.00 98.57           C  
ATOM    481  CB  ILE A  30       1.601   8.718   2.855  1.00 98.57           C  
ATOM    482  HB  ILE A  30       1.973   9.720   3.071  1.00 98.57           H  
ATOM    483  O   ILE A  30       3.603   9.049   5.155  1.00 98.57           O  
ATOM    484  CG1 ILE A  30       0.118   8.860   2.441  1.00 98.57           C  
ATOM    485 HG12 ILE A  30      -0.463   9.248   3.278  1.00 98.57           H  
ATOM    486 HG13 ILE A  30      -0.289   7.886   2.168  1.00 98.57           H  
ATOM    487  CG2 ILE A  30       2.447   8.104   1.727  1.00 98.57           C  
ATOM    488 HG21 ILE A  30       2.329   8.656   0.794  1.00 98.57           H  
ATOM    489 HG22 ILE A  30       2.164   7.064   1.566  1.00 98.57           H  
ATOM    490 HG23 ILE A  30       3.503   8.145   1.994  1.00 98.57           H  
ATOM    491  CD1 ILE A  30      -0.092   9.842   1.284  1.00 98.57           C  
ATOM    492 HD11 ILE A  30      -1.159  10.011   1.138  1.00 98.57           H  
ATOM    493 HD12 ILE A  30       0.383  10.795   1.520  1.00 98.57           H  
ATOM    494 HD13 ILE A  30       0.321   9.446   0.356  1.00 98.57           H  
ATOM    495  N   LYS A  31       4.019   6.925   4.550  1.00 97.77           N  
ATOM    496  H   LYS A  31       3.624   6.084   4.155  1.00 97.77           H  
ATOM    497  CA  LYS A  31       5.447   6.926   4.883  1.00 97.77           C  
ATOM    498  HA  LYS A  31       5.759   7.946   5.107  1.00 97.77           H  
ATOM    499  C   LYS A  31       6.267   6.456   3.689  1.00 97.77           C  
ATOM    500  CB  LYS A  31       5.693   6.068   6.127  1.00 97.77           C  
ATOM    501  HB2 LYS A  31       5.118   6.472   6.960  1.00 97.77           H  
ATOM    502  HB3 LYS A  31       5.348   5.053   5.931  1.00 97.77           H  
ATOM    503  O   LYS A  31       5.966   5.424   3.095  1.00 97.77           O  
ATOM    504  CG  LYS A  31       7.182   6.040   6.502  1.00 97.77           C  
ATOM    505  HG2 LYS A  31       7.775   5.713   5.647  1.00 97.77           H  
ATOM    506  HG3 LYS A  31       7.512   7.037   6.793  1.00 97.77           H  
ATOM    507  CD  LYS A  31       7.438   5.052   7.637  1.00 97.77           C  
ATOM    508  HD2 LYS A  31       7.090   4.070   7.318  1.00 97.77           H  
ATOM    509  HD3 LYS A  31       6.896   5.355   8.533  1.00 97.77           H  
ATOM    510  CE  LYS A  31       8.945   5.005   7.899  1.00 97.77           C  
ATOM    511  HE2 LYS A  31       9.265   5.926   8.388  1.00 97.77           H  
ATOM    512  HE3 LYS A  31       9.457   4.970   6.937  1.00 97.77           H  
ATOM    513  NZ  LYS A  31       9.304   3.808   8.694  1.00 97.77           N  
ATOM    514  HZ1 LYS A  31      10.306   3.758   8.810  1.00 97.77           H  
ATOM    515  HZ2 LYS A  31       8.840   3.797   9.591  1.00 97.77           H  
ATOM    516  HZ3 LYS A  31       9.014   2.986   8.184  1.00 97.77           H  
ATOM    517  N   VAL A  32       7.315   7.210   3.375  1.00 93.45           N  
ATOM    518  H   VAL A  32       7.483   8.042   3.923  1.00 93.45           H  
ATOM    519  CA  VAL A  32       8.180   7.004   2.211  1.00 93.45           C  
ATOM    520  HA  VAL A  32       8.149   5.963   1.889  1.00 93.45           H  
ATOM    521  C   VAL A  32       9.603   7.382   2.600  1.00 93.45           C  
ATOM    522  CB  VAL A  32       7.718   7.902   1.061  1.00 93.45           C  
ATOM    523  HB  VAL A  32       7.835   8.946   1.351  1.00 93.45           H  
ATOM    524  O   VAL A  32       9.898   8.557   2.816  1.00 93.45           O  
ATOM    525  CG1 VAL A  32       8.548   7.647  -0.187  1.00 93.45           C  
ATOM    526 HG11 VAL A  32       8.194   8.342  -0.948  1.00 93.45           H  
ATOM    527 HG12 VAL A  32       9.604   7.850  -0.008  1.00 93.45           H  
ATOM    528 HG13 VAL A  32       8.424   6.617  -0.521  1.00 93.45           H  
ATOM    529  CG2 VAL A  32       6.251   7.700   0.690  1.00 93.45           C  
ATOM    530 HG21 VAL A  32       6.098   6.736   0.205  1.00 93.45           H  
ATOM    531 HG22 VAL A  32       5.608   7.779   1.567  1.00 93.45           H  
ATOM    532 HG23 VAL A  32       5.963   8.532   0.048  1.00 93.45           H  
ATOM    533  N   GLY A  33      10.483   6.391   2.746  1.00 89.87           N  
ATOM    534  H   GLY A  33      10.219   5.453   2.479  1.00 89.87           H  
ATOM    535  CA  GLY A  33      11.794   6.610   3.360  1.00 89.87           C  
ATOM    536  HA2 GLY A  33      12.402   7.223   2.696  1.00 89.87           H  
ATOM    537  HA3 GLY A  33      12.299   5.655   3.506  1.00 89.87           H  
ATOM    538  C   GLY A  33      11.656   7.304   4.724  1.00 89.87           C  
ATOM    539  O   GLY A  33      11.006   6.781   5.637  1.00 89.87           O  
ATOM    540  N   ASP A  34      12.237   8.501   4.830  1.00 89.89           N  
ATOM    541  H   ASP A  34      12.752   8.849   4.034  1.00 89.89           H  
ATOM    542  CA  ASP A  34      12.209   9.345   6.032  1.00 89.89           C  
ATOM    543  HA  ASP A  34      12.167   8.703   6.912  1.00 89.89           H  
ATOM    544  C   ASP A  34      10.999  10.295   6.086  1.00 89.89           C  
ATOM    545  CB  ASP A  34      13.510  10.158   6.109  1.00 89.89           C  
ATOM    546  HB2 ASP A  34      13.543  10.689   7.060  1.00 89.89           H  
ATOM    547  HB3 ASP A  34      13.510  10.899   5.309  1.00 89.89           H  
ATOM    548  O   ASP A  34      10.682  10.836   7.148  1.00 89.89           O  
ATOM    549  CG  ASP A  34      14.756   9.281   5.988  1.00 89.89           C  
ATOM    550  OD1 ASP A  34      14.840   8.302   6.763  1.00 89.89           O  
ATOM    551  OD2 ASP A  34      15.573   9.581   5.078  1.00 89.89           O  
ATOM    552  N   GLU A  35      10.307  10.507   4.962  1.00 94.99           N  
ATOM    553  H   GLU A  35      10.501   9.935   4.153  1.00 94.99           H  
ATOM    554  CA  GLU A  35       9.180  11.433   4.880  1.00 94.99           C  
ATOM    555  HA  GLU A  35       9.389  12.251   5.569  1.00 94.99           H  
ATOM    556  C   GLU A  35       7.881  10.760   5.340  1.00 94.99           C  
ATOM    557  CB  GLU A  35       9.068  12.056   3.475  1.00 94.99           C  
ATOM    558  HB2 GLU A  35      10.064  12.355   3.149  1.00 94.99           H  
ATOM    559  HB3 GLU A  35       8.672  11.320   2.776  1.00 94.99           H  
ATOM    560  O   GLU A  35       7.603   9.593   5.043  1.00 94.99           O  
ATOM    561  CG  GLU A  35       8.163  13.304   3.497  1.00 94.99           C  
ATOM    562  HG2 GLU A  35       7.158  13.001   3.790  1.00 94.99           H  
ATOM    563  HG3 GLU A  35       8.535  13.988   4.260  1.00 94.99           H  
ATOM    564  CD  GLU A  35       8.070  14.064   2.162  1.00 94.99           C  
ATOM    565  OE1 GLU A  35       7.162  14.928   2.063  1.00 94.99           O  
ATOM    566  OE2 GLU A  35       8.848  13.781   1.230  1.00 94.99           O  
ATOM    567  N   LYS A  36       7.066  11.516   6.078  1.00 97.28           N  
ATOM    568  H   LYS A  36       7.336  12.474   6.250  1.00 97.28           H  
ATOM    569  CA  LYS A  36       5.739  11.103   6.535  1.00 97.28           C  
ATOM    570  HA  LYS A  36       5.430  10.222   5.973  1.00 97.28           H  
ATOM    571  C   LYS A  36       4.741  12.215   6.267  1.00 97.28           C  
ATOM    572  CB  LYS A  36       5.749  10.764   8.029  1.00 97.28           C  
ATOM    573  HB2 LYS A  36       4.730  10.540   8.342  1.00 97.28           H  
ATOM    574  HB3 LYS A  36       6.094  11.637   8.584  1.00 97.28           H  
ATOM    575  O   LYS A  36       5.027  13.374   6.560  1.00 97.28           O  
ATOM    576  CG  LYS A  36       6.641   9.563   8.363  1.00 97.28           C  
ATOM    577  HG2 LYS A  36       6.257   8.677   7.857  1.00 97.28           H  
ATOM    578  HG3 LYS A  36       7.662   9.755   8.036  1.00 97.28           H  
ATOM    579  CD  LYS A  36       6.638   9.336   9.876  1.00 97.28           C  
ATOM    580  HD2 LYS A  36       5.636   9.052  10.196  1.00 97.28           H  
ATOM    581  HD3 LYS A  36       6.921  10.267  10.369  1.00 97.28           H  
ATOM    582  CE  LYS A  36       7.641   8.244  10.245  1.00 97.28           C  
ATOM    583  HE2 LYS A  36       7.316   7.308   9.792  1.00 97.28           H  
ATOM    584  HE3 LYS A  36       8.607   8.515   9.819  1.00 97.28           H  
ATOM    585  NZ  LYS A  36       7.746   8.117  11.720  1.00 97.28           N  
ATOM    586  HZ1 LYS A  36       8.031   9.002  12.114  1.00 97.28           H  
ATOM    587  HZ2 LYS A  36       8.433   7.423  11.980  1.00 97.28           H  
ATOM    588  HZ3 LYS A  36       6.850   7.873  12.117  1.00 97.28           H  
ATOM    589  N   ARG A  37       3.557  11.864   5.773  1.00 98.30           N  
ATOM    590  H   ARG A  37       3.404  10.888   5.564  1.00 98.30           H  
ATOM    591  CA  ARG A  37       2.430  12.790   5.626  1.00 98.30           C  
ATOM    592  HA  ARG A  37       2.600  13.665   6.253  1.00 98.30           H  
ATOM    593  C   ARG A  37       1.152  12.134   6.114  1.00 98.30           C  
ATOM    594  CB  ARG A  37       2.292  13.260   4.172  1.00 98.30           C  
ATOM    595  HB2 ARG A  37       2.192  12.398   3.513  1.00 98.30           H  
ATOM    596  HB3 ARG A  37       1.388  13.863   4.088  1.00 98.30           H  
ATOM    597  O   ARG A  37       0.913  10.970   5.820  1.00 98.30           O  
ATOM    598  CG  ARG A  37       3.496  14.112   3.741  1.00 98.30           C  
ATOM    599  HG2 ARG A  37       4.389  13.490   3.686  1.00 98.30           H  
ATOM    600  HG3 ARG A  37       3.661  14.913   4.462  1.00 98.30           H  
ATOM    601  CD  ARG A  37       3.229  14.725   2.371  1.00 98.30           C  
ATOM    602  HD2 ARG A  37       3.006  13.909   1.684  1.00 98.30           H  
ATOM    603  HD3 ARG A  37       2.375  15.398   2.436  1.00 98.30           H  
ATOM    604  NE  ARG A  37       4.402  15.443   1.860  1.00 98.30           N  
ATOM    605  HE  ARG A  37       5.296  15.281   2.302  1.00 98.30           H  
ATOM    606  NH1 ARG A  37       3.495  16.117  -0.138  1.00 98.30           N  
ATOM    607 HH11 ARG A  37       2.581  15.830   0.183  1.00 98.30           H  
ATOM    608 HH12 ARG A  37       3.721  16.239  -1.115  1.00 98.30           H  
ATOM    609  NH2 ARG A  37       5.683  16.289   0.218  1.00 98.30           N  
ATOM    610 HH21 ARG A  37       5.816  16.406  -0.777  1.00 98.30           H  
ATOM    611 HH22 ARG A  37       6.456  15.962   0.779  1.00 98.30           H  
ATOM    612  CZ  ARG A  37       4.513  15.966   0.661  1.00 98.30           C  
ATOM    613  N   THR A  38       0.340  12.898   6.828  1.00 98.54           N  
ATOM    614  H   THR A  38       0.595  13.862   6.992  1.00 98.54           H  
ATOM    615  CA  THR A  38      -1.016  12.504   7.209  1.00 98.54           C  
ATOM    616  HA  THR A  38      -1.187  11.454   6.974  1.00 98.54           H  
ATOM    617  C   THR A  38      -1.984  13.353   6.408  1.00 98.54           C  
ATOM    618  CB  THR A  38      -1.261  12.689   8.709  1.00 98.54           C  
ATOM    619  HB  THR A  38      -1.150  13.742   8.969  1.00 98.54           H  
ATOM    620  O   THR A  38      -1.816  14.571   6.341  1.00 98.54           O  
ATOM    621  CG2 THR A  38      -2.650  12.217   9.121  1.00 98.54           C  
ATOM    622 HG21 THR A  38      -3.414  12.870   8.700  1.00 98.54           H  
ATOM    623 HG22 THR A  38      -2.757  12.244  10.206  1.00 98.54           H  
ATOM    624 HG23 THR A  38      -2.821  11.200   8.770  1.00 98.54           H  
ATOM    625  OG1 THR A  38      -0.337  11.936   9.467  1.00 98.54           O  
ATOM    626  HG1 THR A  38      -0.563  12.122  10.382  1.00 98.54           H  
ATOM    627  N   VAL A  39      -2.971  12.717   5.788  1.00 98.19           N  
ATOM    628  H   VAL A  39      -3.019  11.710   5.853  1.00 98.19           H  
ATOM    629  CA  VAL A  39      -3.988  13.390   4.982  1.00 98.19           C  
ATOM    630  HA  VAL A  39      -3.968  14.462   5.183  1.00 98.19           H  
ATOM    631  C   VAL A  39      -5.355  12.867   5.374  1.00 98.19           C  
ATOM    632  CB  VAL A  39      -3.723  13.181   3.482  1.00 98.19           C  
ATOM    633  HB  VAL A  39      -3.722  12.115   3.252  1.00 98.19           H  
ATOM    634  O   VAL A  39      -5.593  11.664   5.330  1.00 98.19           O  
ATOM    635  CG1 VAL A  39      -4.783  13.863   2.613  1.00 98.19           C  
ATOM    636 HG11 VAL A  39      -4.802  14.937   2.801  1.00 98.19           H  
ATOM    637 HG12 VAL A  39      -5.770  13.448   2.815  1.00 98.19           H  
ATOM    638 HG13 VAL A  39      -4.559  13.674   1.563  1.00 98.19           H  
ATOM    639  CG2 VAL A  39      -2.357  13.766   3.106  1.00 98.19           C  
ATOM    640 HG21 VAL A  39      -2.249  14.763   3.534  1.00 98.19           H  
ATOM    641 HG22 VAL A  39      -2.283  13.852   2.022  1.00 98.19           H  
ATOM    642 HG23 VAL A  39      -1.559  13.121   3.475  1.00 98.19           H  
ATOM    643  N   THR A  40      -6.262  13.770   5.723  1.00 98.57           N  
ATOM    644  H   THR A  40      -6.002  14.745   5.775  1.00 98.57           H  
ATOM    645  CA  THR A  40      -7.680  13.445   5.861  1.00 98.57           C  
ATOM    646  HA  THR A  40      -7.780  12.410   6.186  1.00 98.57           H  
ATOM    647  C   THR A  40      -8.354  13.611   4.502  1.00 98.57           C  
ATOM    648  CB  THR A  40      -8.359  14.331   6.910  1.00 98.57           C  
ATOM    649  HB  THR A  40      -8.423  15.348   6.524  1.00 98.57           H  
ATOM    650  O   THR A  40      -8.187  14.645   3.861  1.00 98.57           O  
ATOM    651  CG2 THR A  40      -9.768  13.848   7.249  1.00 98.57           C  
ATOM    652 HG21 THR A  40     -10.182  14.472   8.041  1.00 98.57           H  
ATOM    653 HG22 THR A  40     -10.411  13.927   6.373  1.00 98.57           H  
ATOM    654 HG23 THR A  40      -9.738  12.812   7.586  1.00 98.57           H  
ATOM    655  OG1 THR A  40      -7.607  14.369   8.104  1.00 98.57           O  
ATOM    656  HG1 THR A  40      -7.559  13.498   8.504  1.00 98.57           H  
ATOM    657  N   VAL A  41      -9.110  12.606   4.067  1.00 98.63           N  
ATOM    658  H   VAL A  41      -9.180  11.784   4.650  1.00 98.63           H  
ATOM    659  CA  VAL A  41      -9.860  12.612   2.805  1.00 98.63           C  
ATOM    660  HA  VAL A  41      -9.700  13.558   2.289  1.00 98.63           H  
ATOM    661  C   VAL A  41     -11.343  12.497   3.139  1.00 98.63           C  
ATOM    662  CB  VAL A  41      -9.398  11.480   1.867  1.00 98.63           C  
ATOM    663  HB  VAL A  41      -9.717  10.520   2.273  1.00 98.63           H  
ATOM    664  O   VAL A  41     -11.791  11.492   3.704  1.00 98.63           O  
ATOM    665  CG1 VAL A  41     -10.007  11.636   0.470  1.00 98.63           C  
ATOM    666 HG11 VAL A  41      -9.678  12.572   0.018  1.00 98.63           H  
ATOM    667 HG12 VAL A  41      -9.700  10.809  -0.171  1.00 98.63           H  
ATOM    668 HG13 VAL A  41     -11.095  11.647   0.527  1.00 98.63           H  
ATOM    669  CG2 VAL A  41      -7.873  11.438   1.711  1.00 98.63           C  
ATOM    670 HG21 VAL A  41      -7.400  11.194   2.662  1.00 98.63           H  
ATOM    671 HG22 VAL A  41      -7.604  10.666   0.989  1.00 98.63           H  
ATOM    672 HG23 VAL A  41      -7.510  12.404   1.361  1.00 98.63           H  
ATOM    673  N   ASN A  42     -12.119  13.532   2.833  1.00 98.53           N  
ATOM    674  H   ASN A  42     -11.718  14.314   2.335  1.00 98.53           H  
ATOM    675  CA  ASN A  42     -13.548  13.572   3.131  1.00 98.53           C  
ATOM    676  HA  ASN A  42     -13.682  13.210   4.151  1.00 98.53           H  
ATOM    677  C   ASN A  42     -14.358  12.660   2.191  1.00 98.53           C  
ATOM    678  CB  ASN A  42     -14.032  15.027   3.080  1.00 98.53           C  
ATOM    679  HB2 ASN A  42     -15.110  15.080   3.233  1.00 98.53           H  
ATOM    680  HB3 ASN A  42     -13.818  15.451   2.098  1.00 98.53           H  
ATOM    681  O   ASN A  42     -13.866  12.264   1.134  1.00 98.53           O  
ATOM    682  CG  ASN A  42     -13.378  15.860   4.159  1.00 98.53           C  
ATOM    683  ND2 ASN A  42     -12.533  16.785   3.782  1.00 98.53           N  
ATOM    684 HD21 ASN A  42     -12.005  17.257   4.502  1.00 98.53           H  
ATOM    685 HD22 ASN A  42     -12.172  16.728   2.840  1.00 98.53           H  
ATOM    686  OD1 ASN A  42     -13.606  15.658   5.343  1.00 98.53           O  
ATOM    687  N   PRO A  43     -15.608  12.315   2.546  1.00 98.57           N  
ATOM    688  CA  PRO A  43     -16.504  11.567   1.665  1.00 98.57           C  
ATOM    689  HA  PRO A  43     -16.142  10.543   1.580  1.00 98.57           H  
ATOM    690  C   PRO A  43     -16.628  12.192   0.268  1.00 98.57           C  
ATOM    691  CB  PRO A  43     -17.855  11.569   2.388  1.00 98.57           C  
ATOM    692  HB2 PRO A  43     -18.408  12.481   2.166  1.00 98.57           H  
ATOM    693  HB3 PRO A  43     -18.460  10.696   2.143  1.00 98.57           H  
ATOM    694  O   PRO A  43     -16.972  13.366   0.136  1.00 98.57           O  
ATOM    695  CG  PRO A  43     -17.436  11.587   3.852  1.00 98.57           C  
ATOM    696  HG2 PRO A  43     -17.100  10.588   4.132  1.00 98.57           H  
ATOM    697  HG3 PRO A  43     -18.235  11.935   4.507  1.00 98.57           H  
ATOM    698  CD  PRO A  43     -16.248  12.541   3.834  1.00 98.57           C  
ATOM    699  HD2 PRO A  43     -16.607  13.569   3.895  1.00 98.57           H  
ATOM    700  HD3 PRO A  43     -15.578  12.319   4.664  1.00 98.57           H  
ATOM    701  N   GLY A  44     -16.369  11.400  -0.772  1.00 98.40           N  
ATOM    702  H   GLY A  44     -16.000  10.477  -0.590  1.00 98.40           H  
ATOM    703  CA  GLY A  44     -16.406  11.817  -2.176  1.00 98.40           C  
ATOM    704  HA2 GLY A  44     -17.304  12.410  -2.349  1.00 98.40           H  
ATOM    705  HA3 GLY A  44     -16.450  10.924  -2.800  1.00 98.40           H  
ATOM    706  C   GLY A  44     -15.200  12.643  -2.638  1.00 98.40           C  
ATOM    707  O   GLY A  44     -15.161  13.046  -3.801  1.00 98.40           O  
ATOM    708  N   GLU A  45     -14.231  12.906  -1.761  1.00 98.58           N  
ATOM    709  H   GLU A  45     -14.296  12.519  -0.830  1.00 98.58           H  
ATOM    710  CA  GLU A  45     -13.040  13.693  -2.071  1.00 98.58           C  
ATOM    711  HA  GLU A  45     -13.321  14.456  -2.797  1.00 98.58           H  
ATOM    712  C   GLU A  45     -11.941  12.829  -2.706  1.00 98.58           C  
ATOM    713  CB  GLU A  45     -12.564  14.423  -0.803  1.00 98.58           C  
ATOM    714  HB2 GLU A  45     -13.427  14.897  -0.335  1.00 98.58           H  
ATOM    715  HB3 GLU A  45     -12.147  13.692  -0.110  1.00 98.58           H  
ATOM    716  O   GLU A  45     -11.773  11.646  -2.388  1.00 98.58           O  
ATOM    717  CG  GLU A  45     -11.506  15.505  -1.066  1.00 98.58           C  
ATOM    718  HG2 GLU A  45     -11.887  16.177  -1.835  1.00 98.58           H  
ATOM    719  HG3 GLU A  45     -10.601  15.033  -1.447  1.00 98.58           H  
ATOM    720  CD  GLU A  45     -11.158  16.317   0.196  1.00 98.58           C  
ATOM    721  OE1 GLU A  45     -10.697  17.466   0.034  1.00 98.58           O  
ATOM    722  OE2 GLU A  45     -11.384  15.818   1.328  1.00 98.58           O  
ATOM    723  N   GLU A  46     -11.167  13.448  -3.598  1.00 98.62           N  
ATOM    724  H   GLU A  46     -11.334  14.428  -3.778  1.00 98.62           H  
ATOM    725  CA  GLU A  46      -9.909  12.914  -4.114  1.00 98.62           C  
ATOM    726  HA  GLU A  46      -9.701  11.983  -3.588  1.00 98.62           H  
ATOM    727  C   GLU A  46      -8.785  13.909  -3.796  1.00 98.62           C  
ATOM    728  CB  GLU A  46     -10.035  12.572  -5.614  1.00 98.62           C  
ATOM    729  HB2 GLU A  46     -10.262  13.478  -6.177  1.00 98.62           H  
ATOM    730  HB3 GLU A  46     -10.872  11.882  -5.722  1.00 98.62           H  
ATOM    731  O   GLU A  46      -8.869  15.083  -4.154  1.00 98.62           O  
ATOM    732  CG  GLU A  46      -8.776  11.906  -6.212  1.00 98.62           C  
ATOM    733  HG2 GLU A  46      -8.465  11.101  -5.546  1.00 98.62           H  
ATOM    734  HG3 GLU A  46      -7.970  12.639  -6.243  1.00 98.62           H  
ATOM    735  CD  GLU A  46      -8.977  11.310  -7.627  1.00 98.62           C  
ATOM    736  OE1 GLU A  46      -8.020  10.681  -8.153  1.00 98.62           O  
ATOM    737  OE2 GLU A  46     -10.094  11.400  -8.193  1.00 98.62           O  
ATOM    738  N   VAL A  47      -7.737  13.443  -3.115  1.00 98.61           N  
ATOM    739  H   VAL A  47      -7.734  12.461  -2.880  1.00 98.61           H  
ATOM    740  CA  VAL A  47      -6.566  14.240  -2.728  1.00 98.61           C  
ATOM    741  HA  VAL A  47      -6.688  15.254  -3.108  1.00 98.61           H  
ATOM    742  C   VAL A  47      -5.317  13.647  -3.366  1.00 98.61           C  
ATOM    743  CB  VAL A  47      -6.411  14.338  -1.195  1.00 98.61           C  
ATOM    744  HB  VAL A  47      -6.287  13.339  -0.778  1.00 98.61           H  
ATOM    745  O   VAL A  47      -5.116  12.435  -3.350  1.00 98.61           O  
ATOM    746  CG1 VAL A  47      -5.185  15.184  -0.818  1.00 98.61           C  
ATOM    747 HG11 VAL A  47      -5.205  16.131  -1.358  1.00 98.61           H  
ATOM    748 HG12 VAL A  47      -4.266  14.647  -1.054  1.00 98.61           H  
ATOM    749 HG13 VAL A  47      -5.196  15.404   0.249  1.00 98.61           H  
ATOM    750  CG2 VAL A  47      -7.637  14.988  -0.543  1.00 98.61           C  
ATOM    751 HG21 VAL A  47      -8.523  14.384  -0.736  1.00 98.61           H  
ATOM    752 HG22 VAL A  47      -7.801  15.987  -0.946  1.00 98.61           H  
ATOM    753 HG23 VAL A  47      -7.505  15.054   0.537  1.00 98.61           H  
ATOM    754  N   GLU A  48      -4.446  14.501  -3.899  1.00 98.58           N  
ATOM    755  H   GLU A  48      -4.647  15.490  -3.854  1.00 98.58           H  
ATOM    756  CA  GLU A  48      -3.139  14.100  -4.420  1.00 98.58           C  
ATOM    757  HA  GLU A  48      -3.101  13.012  -4.469  1.00 98.58           H  
ATOM    758  C   GLU A  48      -2.015  14.559  -3.484  1.00 98.58           C  
ATOM    759  CB  GLU A  48      -2.953  14.606  -5.861  1.00 98.58           C  
ATOM    760  HB2 GLU A  48      -2.885  15.694  -5.859  1.00 98.58           H  
ATOM    761  HB3 GLU A  48      -3.821  14.313  -6.451  1.00 98.58           H  
ATOM    762  O   GLU A  48      -1.959  15.712  -3.057  1.00 98.58           O  
ATOM    763  CG  GLU A  48      -1.695  14.014  -6.515  1.00 98.58           C  
ATOM    764  HG2 GLU A  48      -0.816  14.307  -5.941  1.00 98.58           H  
ATOM    765  HG3 GLU A  48      -1.756  12.926  -6.485  1.00 98.58           H  
ATOM    766  CD  GLU A  48      -1.523  14.473  -7.971  1.00 98.58           C  
ATOM    767  OE1 GLU A  48      -0.701  15.384  -8.198  1.00 98.58           O  
ATOM    768  OE2 GLU A  48      -2.160  13.870  -8.874  1.00 98.58           O  
ATOM    769  N   VAL A  49      -1.085  13.652  -3.192  1.00 98.14           N  
ATOM    770  H   VAL A  49      -1.224  12.714  -3.539  1.00 98.14           H  
ATOM    771  CA  VAL A  49       0.106  13.900  -2.380  1.00 98.14           C  
ATOM    772  HA  VAL A  49       0.143  14.956  -2.115  1.00 98.14           H  
ATOM    773  C   VAL A  49       1.334  13.546  -3.203  1.00 98.14           C  
ATOM    774  CB  VAL A  49       0.085  13.077  -1.081  1.00 98.14           C  
ATOM    775  HB  VAL A  49       0.252  12.024  -1.308  1.00 98.14           H  
ATOM    776  O   VAL A  49       1.484  12.410  -3.641  1.00 98.14           O  
ATOM    777  CG1 VAL A  49       1.191  13.558  -0.138  1.00 98.14           C  
ATOM    778 HG11 VAL A  49       2.166  13.459  -0.615  1.00 98.14           H  
ATOM    779 HG12 VAL A  49       1.006  14.596   0.140  1.00 98.14           H  
ATOM    780 HG13 VAL A  49       1.182  12.940   0.759  1.00 98.14           H  
ATOM    781  CG2 VAL A  49      -1.243  13.194  -0.334  1.00 98.14           C  
ATOM    782 HG21 VAL A  49      -1.468  14.239  -0.121  1.00 98.14           H  
ATOM    783 HG22 VAL A  49      -1.188  12.616   0.589  1.00 98.14           H  
ATOM    784 HG23 VAL A  49      -2.051  12.773  -0.932  1.00 98.14           H  
ATOM    785  N   THR A  50       2.232  14.508  -3.397  1.00 97.37           N  
ATOM    786  H   THR A  50       2.030  15.436  -3.052  1.00 97.37           H  
ATOM    787  CA  THR A  50       3.480  14.287  -4.141  1.00 97.37           C  
ATOM    788  HA  THR A  50       3.447  13.309  -4.623  1.00 97.37           H  
ATOM    789  C   THR A  50       4.687  14.297  -3.213  1.00 97.37           C  
ATOM    790  CB  THR A  50       3.645  15.308  -5.271  1.00 97.37           C  
ATOM    791  HB  THR A  50       3.651  16.319  -4.864  1.00 97.37           H  
ATOM    792  O   THR A  50       4.851  15.226  -2.417  1.00 97.37           O  
ATOM    793  CG2 THR A  50       4.921  15.079  -6.083  1.00 97.37           C  
ATOM    794 HG21 THR A  50       5.801  15.307  -5.482  1.00 97.37           H  
ATOM    795 HG22 THR A  50       4.972  14.043  -6.417  1.00 97.37           H  
ATOM    796 HG23 THR A  50       4.919  15.734  -6.955  1.00 97.37           H  
ATOM    797  OG1 THR A  50       2.587  15.181  -6.191  1.00 97.37           O  
ATOM    798  HG1 THR A  50       1.752  15.441  -5.794  1.00 97.37           H  
ATOM    799  N   PHE A  51       5.541  13.290  -3.366  1.00 95.34           N  
ATOM    800  H   PHE A  51       5.313  12.587  -4.053  1.00 95.34           H  
ATOM    801  CA  PHE A  51       6.845  13.143  -2.729  1.00 95.34           C  
ATOM    802  HA  PHE A  51       6.984  13.914  -1.970  1.00 95.34           H  
ATOM    803  C   PHE A  51       7.941  13.290  -3.785  1.00 95.34           C  
ATOM    804  CB  PHE A  51       6.937  11.772  -2.049  1.00 95.34           C  
ATOM    805  HB2 PHE A  51       7.930  11.672  -1.609  1.00 95.34           H  
ATOM    806  HB3 PHE A  51       6.830  10.993  -2.804  1.00 95.34           H  
ATOM    807  O   PHE A  51       7.738  12.928  -4.945  1.00 95.34           O  
ATOM    808  CG  PHE A  51       5.903  11.545  -0.966  1.00 95.34           C  
ATOM    809  CD1 PHE A  51       6.256  11.719   0.383  1.00 95.34           C  
ATOM    810  HD1 PHE A  51       7.273  11.977   0.639  1.00 95.34           H  
ATOM    811  CD2 PHE A  51       4.588  11.172  -1.301  1.00 95.34           C  
ATOM    812  HD2 PHE A  51       4.312  11.030  -2.336  1.00 95.34           H  
ATOM    813  CE1 PHE A  51       5.297  11.548   1.394  1.00 95.34           C  
ATOM    814  HE1 PHE A  51       5.580  11.677   2.428  1.00 95.34           H  
ATOM    815  CE2 PHE A  51       3.628  10.996  -0.292  1.00 95.34           C  
ATOM    816  HE2 PHE A  51       2.619  10.716  -0.555  1.00 95.34           H  
ATOM    817  CZ  PHE A  51       3.981  11.193   1.054  1.00 95.34           C  
ATOM    818  HZ  PHE A  51       3.243  11.060   1.832  1.00 95.34           H  
ATOM    819  N   SER A  52       9.102  13.793  -3.379  1.00 93.39           N  
ATOM    820  H   SER A  52       9.221  14.032  -2.405  1.00 93.39           H  
ATOM    821  CA  SER A  52      10.283  13.910  -4.236  1.00 93.39           C  
ATOM    822  HA  SER A  52      10.163  13.261  -5.104  1.00 93.39           H  
ATOM    823  C   SER A  52      11.524  13.470  -3.476  1.00 93.39           C  
ATOM    824  CB  SER A  52      10.467  15.340  -4.747  1.00 93.39           C  
ATOM    825  HB2 SER A  52      11.382  15.397  -5.337  1.00 93.39           H  
ATOM    826  HB3 SER A  52       9.624  15.606  -5.386  1.00 93.39           H  
ATOM    827  O   SER A  52      11.690  13.847  -2.315  1.00 93.39           O  
ATOM    828  OG  SER A  52      10.537  16.252  -3.664  1.00 93.39           O  
ATOM    829  HG  SER A  52      11.076  15.847  -2.980  1.00 93.39           H  
ATOM    830  N   ALA A  53      12.407  12.720  -4.123  1.00 84.98           N  
ATOM    831  H   ALA A  53      12.233  12.470  -5.086  1.00 84.98           H  
ATOM    832  CA  ALA A  53      13.643  12.245  -3.526  1.00 84.98           C  
ATOM    833  HA  ALA A  53      13.903  12.878  -2.678  1.00 84.98           H  
ATOM    834  C   ALA A  53      14.786  12.317  -4.540  1.00 84.98           C  
ATOM    835  CB  ALA A  53      13.427  10.816  -3.012  1.00 84.98           C  
ATOM    836  HB1 ALA A  53      13.175  10.158  -3.843  1.00 84.98           H  
ATOM    837  HB2 ALA A  53      12.617  10.796  -2.282  1.00 84.98           H  
ATOM    838  HB3 ALA A  53      14.343  10.451  -2.549  1.00 84.98           H  
ATOM    839  O   ALA A  53      14.641  11.873  -5.670  1.00 84.98           O  
ATOM    840  N   ASN A  54      15.945  12.823  -4.106  1.00 82.30           N  
ATOM    841  H   ASN A  54      15.976  13.260  -3.196  1.00 82.30           H  
ATOM    842  CA  ASN A  54      17.168  12.800  -4.922  1.00 82.30           C  
ATOM    843  HA  ASN A  54      16.974  13.270  -5.886  1.00 82.30           H  
ATOM    844  C   ASN A  54      17.652  11.369  -5.197  1.00 82.30           C  
ATOM    845  CB  ASN A  54      18.285  13.558  -4.186  1.00 82.30           C  
ATOM    846  HB2 ASN A  54      18.466  13.081  -3.223  1.00 82.30           H  
ATOM    847  HB3 ASN A  54      19.200  13.482  -4.774  1.00 82.30           H  
ATOM    848  O   ASN A  54      18.363  11.132  -6.164  1.00 82.30           O  
ATOM    849  CG  ASN A  54      18.005  15.030  -3.976  1.00 82.30           C  
ATOM    850  ND2 ASN A  54      18.629  15.630  -2.991  1.00 82.30           N  
ATOM    851 HD21 ASN A  54      18.450  16.621  -2.910  1.00 82.30           H  
ATOM    852 HD22 ASN A  54      19.341  15.141  -2.467  1.00 82.30           H  
ATOM    853  OD1 ASN A  54      17.230  15.671  -4.657  1.00 82.30           O  
ATOM    854  N   ASP A  55      17.292  10.450  -4.303  1.00 79.70           N  
ATOM    855  H   ASP A  55      16.639  10.726  -3.584  1.00 79.70           H  
ATOM    856  CA  ASP A  55      17.525   9.023  -4.436  1.00 79.70           C  
ATOM    857  HA  ASP A  55      18.174   8.830  -5.290  1.00 79.70           H  
ATOM    858  C   ASP A  55      16.162   8.328  -4.627  1.00 79.70           C  
ATOM    859  CB  ASP A  55      18.278   8.528  -3.196  1.00 79.70           C  
ATOM    860  HB2 ASP A  55      19.261   8.998  -3.168  1.00 79.70           H  
ATOM    861  HB3 ASP A  55      17.734   8.830  -2.300  1.00 79.70           H  
ATOM    862  O   ASP A  55      15.377   8.267  -3.668  1.00 79.70           O  
ATOM    863  CG  ASP A  55      18.452   7.011  -3.182  1.00 79.70           C  
ATOM    864  OD1 ASP A  55      18.089   6.371  -4.191  1.00 79.70           O  
ATOM    865  OD2 ASP A  55      18.871   6.516  -2.116  1.00 79.70           O  
ATOM    866  N   PRO A  56      15.853   7.819  -5.835  1.00 75.19           N  
ATOM    867  CA  PRO A  56      14.590   7.145  -6.110  1.00 75.19           C  
ATOM    868  HA  PRO A  56      13.760   7.806  -5.861  1.00 75.19           H  
ATOM    869  C   PRO A  56      14.424   5.848  -5.305  1.00 75.19           C  
ATOM    870  CB  PRO A  56      14.593   6.895  -7.621  1.00 75.19           C  
ATOM    871  HB2 PRO A  56      14.041   5.998  -7.898  1.00 75.19           H  
ATOM    872  HB3 PRO A  56      14.182   7.770  -8.125  1.00 75.19           H  
ATOM    873  O   PRO A  56      13.289   5.427  -5.076  1.00 75.19           O  
ATOM    874  CG  PRO A  56      16.074   6.788  -7.969  1.00 75.19           C  
ATOM    875  HG2 PRO A  56      16.436   5.785  -7.743  1.00 75.19           H  
ATOM    876  HG3 PRO A  56      16.268   7.042  -9.011  1.00 75.19           H  
ATOM    877  CD  PRO A  56      16.713   7.790  -7.013  1.00 75.19           C  
ATOM    878  HD2 PRO A  56      16.741   8.779  -7.469  1.00 75.19           H  
ATOM    879  HD3 PRO A  56      17.720   7.452  -6.770  1.00 75.19           H  
ATOM    880  N   HIS A  57      15.501   5.252  -4.774  1.00 78.33           N  
ATOM    881  H   HIS A  57      16.420   5.646  -4.915  1.00 78.33           H  
ATOM    882  CA  HIS A  57      15.408   4.049  -3.944  1.00 78.33           C  
ATOM    883  HA  HIS A  57      14.836   3.323  -4.521  1.00 78.33           H  
ATOM    884  C   HIS A  57      14.647   4.290  -2.629  1.00 78.33           C  
ATOM    885  CB  HIS A  57      16.804   3.460  -3.679  1.00 78.33           C  
ATOM    886  HB2 HIS A  57      16.700   2.555  -3.080  1.00 78.33           H  
ATOM    887  HB3 HIS A  57      17.396   4.167  -3.097  1.00 78.33           H  
ATOM    888  O   HIS A  57      14.118   3.352  -2.022  1.00 78.33           O  
ATOM    889  CG  HIS A  57      17.552   3.099  -4.939  1.00 78.33           C  
ATOM    890  CD2 HIS A  57      18.713   3.659  -5.399  1.00 78.33           C  
ATOM    891  HD2 HIS A  57      19.287   4.434  -4.913  1.00 78.33           H  
ATOM    892  ND1 HIS A  57      17.189   2.135  -5.852  1.00 78.33           N  
ATOM    893  HD1 HIS A  57      16.530   1.385  -5.701  1.00 78.33           H  
ATOM    894  CE1 HIS A  57      18.082   2.139  -6.851  1.00 78.33           C  
ATOM    895  HE1 HIS A  57      18.070   1.476  -7.703  1.00 78.33           H  
ATOM    896  NE2 HIS A  57      19.037   3.042  -6.611  1.00 78.33           N  
ATOM    897  N   LYS A  58      14.481   5.555  -2.210  1.00 83.35           N  
ATOM    898  H   LYS A  58      14.935   6.282  -2.744  1.00 83.35           H  
ATOM    899  CA  LYS A  58      13.603   5.924  -1.084  1.00 83.35           C  
ATOM    900  HA  LYS A  58      13.914   5.354  -0.208  1.00 83.35           H  
ATOM    901  C   LYS A  58      12.134   5.563  -1.323  1.00 83.35           C  
ATOM    902  CB  LYS A  58      13.734   7.421  -0.779  1.00 83.35           C  
ATOM    903  HB2 LYS A  58      13.008   7.673  -0.005  1.00 83.35           H  
ATOM    904  HB3 LYS A  58      13.502   8.005  -1.669  1.00 83.35           H  
ATOM    905  O   LYS A  58      11.385   5.397  -0.357  1.00 83.35           O  
ATOM    906  CG  LYS A  58      15.140   7.772  -0.273  1.00 83.35           C  
ATOM    907  HG2 LYS A  58      15.848   7.755  -1.101  1.00 83.35           H  
ATOM    908  HG3 LYS A  58      15.449   7.032   0.465  1.00 83.35           H  
ATOM    909  CD  LYS A  58      15.146   9.152   0.392  1.00 83.35           C  
ATOM    910  HD2 LYS A  58      14.441   9.134   1.224  1.00 83.35           H  
ATOM    911  HD3 LYS A  58      14.839   9.915  -0.323  1.00 83.35           H  
ATOM    912  CE  LYS A  58      16.552   9.458   0.914  1.00 83.35           C  
ATOM    913  HE2 LYS A  58      17.160   9.819   0.084  1.00 83.35           H  
ATOM    914  HE3 LYS A  58      17.002   8.528   1.260  1.00 83.35           H  
ATOM    915  NZ  LYS A  58      16.523  10.438   2.033  1.00 83.35           N  
ATOM    916  HZ1 LYS A  58      16.096  10.030   2.853  1.00 83.35           H  
ATOM    917  HZ2 LYS A  58      16.010  11.271   1.783  1.00 83.35           H  
ATOM    918  HZ3 LYS A  58      17.464  10.679   2.311  1.00 83.35           H  
ATOM    919  N   PHE A  59      11.727   5.400  -2.581  1.00 86.94           N  
ATOM    920  H   PHE A  59      12.392   5.550  -3.325  1.00 86.94           H  
ATOM    921  CA  PHE A  59      10.379   4.993  -2.969  1.00 86.94           C  
ATOM    922  HA  PHE A  59       9.675   5.390  -2.238  1.00 86.94           H  
ATOM    923  C   PHE A  59      10.158   3.480  -2.960  1.00 86.94           C  
ATOM    924  CB  PHE A  59      10.040   5.598  -4.337  1.00 86.94           C  
ATOM    925  HB2 PHE A  59       9.031   5.294  -4.615  1.00 86.94           H  
ATOM    926  HB3 PHE A  59      10.715   5.186  -5.087  1.00 86.94           H  
ATOM    927  O   PHE A  59       9.043   3.047  -3.227  1.00 86.94           O  
ATOM    928  CG  PHE A  59      10.081   7.109  -4.384  1.00 86.94           C  
ATOM    929  CD1 PHE A  59       9.431   7.856  -3.392  1.00 86.94           C  
ATOM    930  HD1 PHE A  59       8.838   7.324  -2.663  1.00 86.94           H  
ATOM    931  CD2 PHE A  59      10.756   7.773  -5.417  1.00 86.94           C  
ATOM    932  HD2 PHE A  59      11.253   7.214  -6.196  1.00 86.94           H  
ATOM    933  CE1 PHE A  59       9.508   9.258  -3.375  1.00 86.94           C  
ATOM    934  HE1 PHE A  59       9.024   9.825  -2.593  1.00 86.94           H  
ATOM    935  CE2 PHE A  59      10.805   9.175  -5.427  1.00 86.94           C  
ATOM    936  HE2 PHE A  59      11.354   9.668  -6.215  1.00 86.94           H  
ATOM    937  CZ  PHE A  59      10.190   9.920  -4.407  1.00 86.94           C  
ATOM    938  HZ  PHE A  59      10.242  10.999  -4.427  1.00 86.94           H  
ATOM    939  N   ASN A  60      11.161   2.669  -2.605  1.00 88.59           N  
ATOM    940  H   ASN A  60      12.080   3.065  -2.466  1.00 88.59           H  
ATOM    941  CA  ASN A  60      11.043   1.212  -2.694  1.00 88.59           C  
ATOM    942  HA  ASN A  60      10.570   0.994  -3.651  1.00 88.59           H  
ATOM    943  C   ASN A  60      10.220   0.552  -1.586  1.00 88.59           C  
ATOM    944  CB  ASN A  60      12.431   0.591  -2.702  1.00 88.59           C  
ATOM    945  HB2 ASN A  60      13.022   0.989  -1.877  1.00 88.59           H  
ATOM    946  HB3 ASN A  60      12.355  -0.491  -2.587  1.00 88.59           H  
ATOM    947  O   ASN A  60       9.888  -0.631  -1.679  1.00 88.59           O  
ATOM    948  CG  ASN A  60      13.121   0.824  -4.014  1.00 88.59           C  
ATOM    949  ND2 ASN A  60      14.404   0.973  -3.952  1.00 88.59           N  
ATOM    950 HD21 ASN A  60      14.914   0.813  -4.809  1.00 88.59           H  
ATOM    951 HD22 ASN A  60      14.896   1.014  -3.071  1.00 88.59           H  
ATOM    952  OD1 ASN A  60      12.534   0.841  -5.077  1.00 88.59           O  
ATOM    953  N   ARG A  61       9.950   1.282  -0.501  1.00 93.38           N  
ATOM    954  H   ARG A  61      10.258   2.244  -0.510  1.00 93.38           H  
ATOM    955  CA  ARG A  61       9.231   0.766   0.669  1.00 93.38           C  
ATOM    956  HA  ARG A  61       8.736  -0.160   0.378  1.00 93.38           H  
ATOM    957  C   ARG A  61       8.107   1.705   1.133  1.00 93.38           C  
ATOM    958  CB  ARG A  61      10.222   0.416   1.792  1.00 93.38           C  
ATOM    959  HB2 ARG A  61      10.772   1.318   2.059  1.00 93.38           H  
ATOM    960  HB3 ARG A  61       9.656   0.092   2.665  1.00 93.38           H  
ATOM    961  O   ARG A  61       8.130   2.130   2.292  1.00 93.38           O  
ATOM    962  CG  ARG A  61      11.222  -0.701   1.445  1.00 93.38           C  
ATOM    963  HG2 ARG A  61      10.687  -1.637   1.284  1.00 93.38           H  
ATOM    964  HG3 ARG A  61      11.783  -0.447   0.546  1.00 93.38           H  
ATOM    965  CD  ARG A  61      12.203  -0.842   2.620  1.00 93.38           C  
ATOM    966  HD2 ARG A  61      12.719   0.110   2.747  1.00 93.38           H  
ATOM    967  HD3 ARG A  61      11.644  -1.035   3.536  1.00 93.38           H  
ATOM    968  NE  ARG A  61      13.220  -1.890   2.409  1.00 93.38           N  
ATOM    969  HE  ARG A  61      14.036  -1.634   1.872  1.00 93.38           H  
ATOM    970  NH1 ARG A  61      12.119  -3.621   3.432  1.00 93.38           N  
ATOM    971 HH11 ARG A  61      11.975  -4.605   3.251  1.00 93.38           H  
ATOM    972 HH12 ARG A  61      11.298  -3.037   3.507  1.00 93.38           H  
ATOM    973  NH2 ARG A  61      14.061  -4.020   2.510  1.00 93.38           N  
ATOM    974 HH21 ARG A  61      13.676  -4.937   2.335  1.00 93.38           H  
ATOM    975 HH22 ARG A  61      14.861  -3.754   1.954  1.00 93.38           H  
ATOM    976  CZ  ARG A  61      13.145  -3.150   2.798  1.00 93.38           C  
ATOM    977  N   PRO A  62       7.165   2.113   0.262  1.00 96.25           N  
ATOM    978  CA  PRO A  62       6.094   2.998   0.672  1.00 96.25           C  
ATOM    979  HA  PRO A  62       6.504   3.830   1.243  1.00 96.25           H  
ATOM    980  C   PRO A  62       5.099   2.230   1.544  1.00 96.25           C  
ATOM    981  CB  PRO A  62       5.481   3.544  -0.614  1.00 96.25           C  
ATOM    982  HB2 PRO A  62       6.053   4.410  -0.947  1.00 96.25           H  
ATOM    983  HB3 PRO A  62       4.429   3.805  -0.493  1.00 96.25           H  
ATOM    984  O   PRO A  62       4.794   1.055   1.320  1.00 96.25           O  
ATOM    985  CG  PRO A  62       5.680   2.399  -1.600  1.00 96.25           C  
ATOM    986  HG2 PRO A  62       5.832   2.785  -2.608  1.00 96.25           H  
ATOM    987  HG3 PRO A  62       4.807   1.748  -1.566  1.00 96.25           H  
ATOM    988  CD  PRO A  62       6.934   1.668  -1.103  1.00 96.25           C  
ATOM    989  HD2 PRO A  62       6.806   0.586  -1.142  1.00 96.25           H  
ATOM    990  HD3 PRO A  62       7.785   1.943  -1.727  1.00 96.25           H  
ATOM    991  N   GLN A  63       4.594   2.918   2.555  1.00 98.44           N  
ATOM    992  H   GLN A  63       4.911   3.868   2.686  1.00 98.44           H  
ATOM    993  CA  GLN A  63       3.654   2.382   3.523  1.00 98.44           C  
ATOM    994  HA  GLN A  63       3.283   1.416   3.179  1.00 98.44           H  
ATOM    995  C   GLN A  63       2.469   3.335   3.640  1.00 98.44           C  
ATOM    996  CB  GLN A  63       4.404   2.165   4.843  1.00 98.44           C  
ATOM    997  HB2 GLN A  63       4.927   3.090   5.087  1.00 98.44           H  
ATOM    998  HB3 GLN A  63       5.155   1.391   4.688  1.00 98.44           H  
ATOM    999  O   GLN A  63       2.645   4.545   3.791  1.00 98.44           O  
ATOM   1000  CG  GLN A  63       3.533   1.771   6.045  1.00 98.44           C  
ATOM   1001  HG2 GLN A  63       3.079   0.793   5.884  1.00 98.44           H  
ATOM   1002  HG3 GLN A  63       2.729   2.497   6.166  1.00 98.44           H  
ATOM   1003  CD  GLN A  63       4.343   1.767   7.344  1.00 98.44           C  
ATOM   1004  NE2 GLN A  63       3.708   1.723   8.484  1.00 98.44           N  
ATOM   1005 HE21 GLN A  63       2.845   1.199   8.473  1.00 98.44           H  
ATOM   1006 HE22 GLN A  63       4.290   1.599   9.300  1.00 98.44           H  
ATOM   1007  OE1 GLN A  63       5.563   1.869   7.390  1.00 98.44           O  
ATOM   1008  N   PHE A  64       1.268   2.770   3.609  1.00 98.72           N  
ATOM   1009  H   PHE A  64       1.217   1.773   3.457  1.00 98.72           H  
ATOM   1010  CA  PHE A  64       0.005   3.476   3.761  1.00 98.72           C  
ATOM   1011  HA  PHE A  64       0.191   4.533   3.955  1.00 98.72           H  
ATOM   1012  C   PHE A  64      -0.732   2.870   4.950  1.00 98.72           C  
ATOM   1013  CB  PHE A  64      -0.817   3.369   2.467  1.00 98.72           C  
ATOM   1014  HB2 PHE A  64      -1.199   2.353   2.367  1.00 98.72           H  
ATOM   1015  HB3 PHE A  64      -1.679   4.031   2.544  1.00 98.72           H  
ATOM   1016  O   PHE A  64      -1.010   1.676   4.962  1.00 98.72           O  
ATOM   1017  CG  PHE A  64      -0.035   3.714   1.214  1.00 98.72           C  
ATOM   1018  CD1 PHE A  64       0.116   5.057   0.832  1.00 98.72           C  
ATOM   1019  HD1 PHE A  64      -0.366   5.833   1.408  1.00 98.72           H  
ATOM   1020  CD2 PHE A  64       0.587   2.699   0.461  1.00 98.72           C  
ATOM   1021  HD2 PHE A  64       0.486   1.665   0.757  1.00 98.72           H  
ATOM   1022  CE1 PHE A  64       0.900   5.387  -0.286  1.00 98.72           C  
ATOM   1023  HE1 PHE A  64       1.029   6.421  -0.567  1.00 98.72           H  
ATOM   1024  CE2 PHE A  64       1.370   3.030  -0.659  1.00 98.72           C  
ATOM   1025  HE2 PHE A  64       1.859   2.250  -1.223  1.00 98.72           H  
ATOM   1026  CZ  PHE A  64       1.534   4.377  -1.027  1.00 98.72           C  
ATOM   1027  HZ  PHE A  64       2.154   4.637  -1.871  1.00 98.72           H  
ATOM   1028  N   THR A  65      -1.033   3.671   5.964  1.00 98.75           N  
ATOM   1029  H   THR A  65      -0.767   4.644   5.899  1.00 98.75           H  
ATOM   1030  CA  THR A  65      -1.966   3.295   7.034  1.00 98.75           C  
ATOM   1031  HA  THR A  65      -2.191   2.229   6.993  1.00 98.75           H  
ATOM   1032  C   THR A  65      -3.249   4.070   6.802  1.00 98.75           C  
ATOM   1033  CB  THR A  65      -1.386   3.593   8.419  1.00 98.75           C  
ATOM   1034  HB  THR A  65      -1.293   4.672   8.542  1.00 98.75           H  
ATOM   1035  O   THR A  65      -3.216   5.296   6.798  1.00 98.75           O  
ATOM   1036  CG2 THR A  65      -2.244   3.043   9.554  1.00 98.75           C  
ATOM   1037 HG21 THR A  65      -3.267   3.410   9.469  1.00 98.75           H  
ATOM   1038 HG22 THR A  65      -1.842   3.386  10.507  1.00 98.75           H  
ATOM   1039 HG23 THR A  65      -2.250   1.953   9.527  1.00 98.75           H  
ATOM   1040  OG1 THR A  65      -0.107   3.004   8.515  1.00 98.75           O  
ATOM   1041  HG1 THR A  65       0.260   3.044   7.629  1.00 98.75           H  
ATOM   1042  N   ILE A  66      -4.345   3.364   6.556  1.00 98.66           N  
ATOM   1043  H   ILE A  66      -4.290   2.357   6.618  1.00 98.66           H  
ATOM   1044  CA  ILE A  66      -5.666   3.929   6.302  1.00 98.66           C  
ATOM   1045  HA  ILE A  66      -5.582   5.006   6.151  1.00 98.66           H  
ATOM   1046  C   ILE A  66      -6.511   3.685   7.546  1.00 98.66           C  
ATOM   1047  CB  ILE A  66      -6.316   3.314   5.037  1.00 98.66           C  
ATOM   1048  HB  ILE A  66      -6.493   2.252   5.207  1.00 98.66           H  
ATOM   1049  O   ILE A  66      -6.721   2.534   7.929  1.00 98.66           O  
ATOM   1050  CG1 ILE A  66      -5.451   3.474   3.762  1.00 98.66           C  
ATOM   1051 HG12 ILE A  66      -4.913   4.421   3.799  1.00 98.66           H  
ATOM   1052 HG13 ILE A  66      -6.102   3.503   2.888  1.00 98.66           H  
ATOM   1053  CG2 ILE A  66      -7.683   3.981   4.789  1.00 98.66           C  
ATOM   1054 HG21 ILE A  66      -8.158   3.547   3.909  1.00 98.66           H  
ATOM   1055 HG22 ILE A  66      -7.561   5.054   4.643  1.00 98.66           H  
ATOM   1056 HG23 ILE A  66      -8.348   3.817   5.637  1.00 98.66           H  
ATOM   1057  CD1 ILE A  66      -4.456   2.328   3.522  1.00 98.66           C  
ATOM   1058 HD11 ILE A  66      -3.695   2.295   4.301  1.00 98.66           H  
ATOM   1059 HD12 ILE A  66      -4.986   1.376   3.497  1.00 98.66           H  
ATOM   1060 HD13 ILE A  66      -3.960   2.478   2.563  1.00 98.66           H  
ATOM   1061  N   GLU A  67      -6.995   4.758   8.155  1.00 98.50           N  
ATOM   1062  H   GLU A  67      -6.755   5.670   7.793  1.00 98.50           H  
ATOM   1063  CA  GLU A  67      -7.843   4.743   9.343  1.00 98.50           C  
ATOM   1064  HA  GLU A  67      -8.024   3.707   9.629  1.00 98.50           H  
ATOM   1065  C   GLU A  67      -9.202   5.383   9.032  1.00 98.50           C  
ATOM   1066  CB  GLU A  67      -7.143   5.426  10.533  1.00 98.50           C  
ATOM   1067  HB2 GLU A  67      -7.798   5.333  11.400  1.00 98.50           H  
ATOM   1068  HB3 GLU A  67      -6.997   6.484  10.317  1.00 98.50           H  
ATOM   1069  O   GLU A  67      -9.294   6.369   8.298  1.00 98.50           O  
ATOM   1070  CG  GLU A  67      -5.782   4.779  10.856  1.00 98.50           C  
ATOM   1071  HG2 GLU A  67      -5.073   5.025  10.066  1.00 98.50           H  
ATOM   1072  HG3 GLU A  67      -5.918   3.698  10.854  1.00 98.50           H  
ATOM   1073  CD  GLU A  67      -5.173   5.180  12.213  1.00 98.50           C  
ATOM   1074  OE1 GLU A  67      -4.150   4.542  12.583  1.00 98.50           O  
ATOM   1075  OE2 GLU A  67      -5.765   6.006  12.937  1.00 98.50           O  
ATOM   1076  N   TRP A  68     -10.280   4.822   9.575  1.00 97.08           N  
ATOM   1077  H   TRP A  68     -10.153   4.019  10.174  1.00 97.08           H  
ATOM   1078  CA  TRP A  68     -11.637   5.344   9.402  1.00 97.08           C  
ATOM   1079  HA  TRP A  68     -11.569   6.402   9.148  1.00 97.08           H  
ATOM   1080  C   TRP A  68     -12.453   5.262  10.696  1.00 97.08           C  
ATOM   1081  CB  TRP A  68     -12.332   4.637   8.229  1.00 97.08           C  
ATOM   1082  HB2 TRP A  68     -11.702   4.742   7.346  1.00 97.08           H  
ATOM   1083  HB3 TRP A  68     -13.271   5.147   8.015  1.00 97.08           H  
ATOM   1084  O   TRP A  68     -12.070   4.627  11.684  1.00 97.08           O  
ATOM   1085  CG  TRP A  68     -12.614   3.182   8.410  1.00 97.08           C  
ATOM   1086  CD1 TRP A  68     -13.733   2.649   8.949  1.00 97.08           C  
ATOM   1087  HD1 TRP A  68     -14.569   3.221   9.325  1.00 97.08           H  
ATOM   1088  CD2 TRP A  68     -11.755   2.053   8.070  1.00 97.08           C  
ATOM   1089  CE2 TRP A  68     -12.449   0.851   8.400  1.00 97.08           C  
ATOM   1090  CE3 TRP A  68     -10.452   1.926   7.545  1.00 97.08           C  
ATOM   1091  HE3 TRP A  68      -9.894   2.816   7.294  1.00 97.08           H  
ATOM   1092  NE1 TRP A  68     -13.640   1.273   8.946  1.00 97.08           N  
ATOM   1093  HE1 TRP A  68     -14.360   0.663   9.307  1.00 97.08           H  
ATOM   1094  CH2 TRP A  68     -10.569  -0.502   7.740  1.00 97.08           C  
ATOM   1095  HH2 TRP A  68     -10.114  -1.476   7.636  1.00 97.08           H  
ATOM   1096  CZ2 TRP A  68     -11.872  -0.414   8.248  1.00 97.08           C  
ATOM   1097  HZ2 TRP A  68     -12.414  -1.305   8.528  1.00 97.08           H  
ATOM   1098  CZ3 TRP A  68      -9.862   0.659   7.382  1.00 97.08           C  
ATOM   1099  HZ3 TRP A  68      -8.856   0.583   6.996  1.00 97.08           H  
ATOM   1100  N   GLY A  69     -13.604   5.940  10.696  1.00 92.39           N  
ATOM   1101  H   GLY A  69     -13.860   6.434   9.854  1.00 92.39           H  
ATOM   1102  CA  GLY A  69     -14.497   6.012  11.853  1.00 92.39           C  
ATOM   1103  HA2 GLY A  69     -13.994   6.573  12.640  1.00 92.39           H  
ATOM   1104  HA3 GLY A  69     -15.405   6.547  11.576  1.00 92.39           H  
ATOM   1105  C   GLY A  69     -14.898   4.635  12.400  1.00 92.39           C  
ATOM   1106  O   GLY A  69     -15.099   3.685  11.650  1.00 92.39           O  
ATOM   1107  N   GLY A  70     -15.035   4.532  13.725  1.00 87.92           N  
ATOM   1108  H   GLY A  70     -14.858   5.349  14.292  1.00 87.92           H  
ATOM   1109  CA  GLY A  70     -15.357   3.268  14.402  1.00 87.92           C  
ATOM   1110  HA2 GLY A  70     -16.019   2.674  13.772  1.00 87.92           H  
ATOM   1111  HA3 GLY A  70     -15.885   3.489  15.330  1.00 87.92           H  
ATOM   1112  C   GLY A  70     -14.145   2.398  14.754  1.00 87.92           C  
ATOM   1113  O   GLY A  70     -14.331   1.271  15.201  1.00 87.92           O  
ATOM   1114  N   GLY A  71     -12.920   2.916  14.596  1.00 89.76           N  
ATOM   1115  H   GLY A  71     -12.830   3.810  14.135  1.00 89.76           H  
ATOM   1116  CA  GLY A  71     -11.683   2.211  14.957  1.00 89.76           C  
ATOM   1117  HA2 GLY A  71     -10.904   2.947  15.151  1.00 89.76           H  
ATOM   1118  HA3 GLY A  71     -11.841   1.624  15.862  1.00 89.76           H  
ATOM   1119  C   GLY A  71     -11.168   1.274  13.865  1.00 89.76           C  
ATOM   1120  O   GLY A  71     -10.426   0.338  14.155  1.00 89.76           O  
ATOM   1121  N   GLY A  72     -11.585   1.488  12.618  1.00 95.56           N  
ATOM   1122  H   GLY A  72     -12.110   2.325  12.412  1.00 95.56           H  
ATOM   1123  CA  GLY A  72     -11.094   0.704  11.502  1.00 95.56           C  
ATOM   1124  HA2 GLY A  72     -11.044  -0.344  11.795  1.00 95.56           H  
ATOM   1125  HA3 GLY A  72     -11.803   0.801  10.679  1.00 95.56           H  
ATOM   1126  C   GLY A  72      -9.719   1.173  11.045  1.00 95.56           C  
ATOM   1127  O   GLY A  72      -9.492   2.372  10.904  1.00 95.56           O  
ATOM   1128  N   ARG A  73      -8.799   0.226  10.847  1.00 98.32           N  
ATOM   1129  H   ARG A  73      -9.054  -0.736  11.015  1.00 98.32           H  
ATOM   1130  CA  ARG A  73      -7.412   0.489  10.465  1.00 98.32           C  
ATOM   1131  HA  ARG A  73      -7.377   1.412   9.887  1.00 98.32           H  
ATOM   1132  C   ARG A  73      -6.858  -0.642   9.609  1.00 98.32           C  
ATOM   1133  CB  ARG A  73      -6.589   0.698  11.742  1.00 98.32           C  
ATOM   1134  HB2 ARG A  73      -6.741  -0.150  12.410  1.00 98.32           H  
ATOM   1135  HB3 ARG A  73      -6.950   1.596  12.243  1.00 98.32           H  
ATOM   1136  O   ARG A  73      -6.895  -1.804  10.011  1.00 98.32           O  
ATOM   1137  CG  ARG A  73      -5.089   0.850  11.464  1.00 98.32           C  
ATOM   1138  HG2 ARG A  73      -4.913   1.646  10.741  1.00 98.32           H  
ATOM   1139  HG3 ARG A  73      -4.692  -0.087  11.073  1.00 98.32           H  
ATOM   1140  CD  ARG A  73      -4.381   1.176  12.776  1.00 98.32           C  
ATOM   1141  HD2 ARG A  73      -4.682   0.449  13.530  1.00 98.32           H  
ATOM   1142  HD3 ARG A  73      -4.705   2.163  13.104  1.00 98.32           H  
ATOM   1143  NE  ARG A  73      -2.920   1.107  12.617  1.00 98.32           N  
ATOM   1144  HE  ARG A  73      -2.570   0.287  12.141  1.00 98.32           H  
ATOM   1145  NH1 ARG A  73      -2.400   2.934  13.902  1.00 98.32           N  
ATOM   1146 HH11 ARG A  73      -1.721   3.606  14.230  1.00 98.32           H  
ATOM   1147 HH12 ARG A  73      -3.272   3.360  13.621  1.00 98.32           H  
ATOM   1148  NH2 ARG A  73      -0.772   1.695  13.030  1.00 98.32           N  
ATOM   1149 HH21 ARG A  73      -0.492   0.908  12.462  1.00 98.32           H  
ATOM   1150 HH22 ARG A  73      -0.104   2.354  13.404  1.00 98.32           H  
ATOM   1151  CZ  ARG A  73      -2.047   1.911  13.187  1.00 98.32           C  
ATOM   1152  N   VAL A  74      -6.297  -0.287   8.457  1.00 98.59           N  
ATOM   1153  H   VAL A  74      -6.319   0.692   8.211  1.00 98.59           H  
ATOM   1154  CA  VAL A  74      -5.583  -1.204   7.560  1.00 98.59           C  
ATOM   1155  HA  VAL A  74      -5.394  -2.140   8.085  1.00 98.59           H  
ATOM   1156  C   VAL A  74      -4.241  -0.610   7.190  1.00 98.59           C  
ATOM   1157  CB  VAL A  74      -6.402  -1.525   6.298  1.00 98.59           C  
ATOM   1158  HB  VAL A  74      -6.798  -0.598   5.884  1.00 98.59           H  
ATOM   1159  O   VAL A  74      -4.123   0.580   6.904  1.00 98.59           O  
ATOM   1160  CG1 VAL A  74      -5.617  -2.253   5.194  1.00 98.59           C  
ATOM   1161 HG11 VAL A  74      -6.293  -2.538   4.388  1.00 98.59           H  
ATOM   1162 HG12 VAL A  74      -4.854  -1.596   4.777  1.00 98.59           H  
ATOM   1163 HG13 VAL A  74      -5.144  -3.149   5.596  1.00 98.59           H  
ATOM   1164  CG2 VAL A  74      -7.563  -2.435   6.680  1.00 98.59           C  
ATOM   1165 HG21 VAL A  74      -8.090  -2.036   7.547  1.00 98.59           H  
ATOM   1166 HG22 VAL A  74      -7.194  -3.426   6.942  1.00 98.59           H  
ATOM   1167 HG23 VAL A  74      -8.253  -2.491   5.838  1.00 98.59           H  
ATOM   1168  N   GLU A  75      -3.228  -1.458   7.155  1.00 98.74           N  
ATOM   1169  H   GLU A  75      -3.400  -2.422   7.401  1.00 98.74           H  
ATOM   1170  CA  GLU A  75      -1.897  -1.099   6.712  1.00 98.74           C  
ATOM   1171  HA  GLU A  75      -1.860  -0.027   6.518  1.00 98.74           H  
ATOM   1172  C   GLU A  75      -1.542  -1.828   5.416  1.00 98.74           C  
ATOM   1173  CB  GLU A  75      -0.920  -1.390   7.844  1.00 98.74           C  
ATOM   1174  HB2 GLU A  75      -1.319  -0.973   8.769  1.00 98.74           H  
ATOM   1175  HB3 GLU A  75      -0.802  -2.468   7.957  1.00 98.74           H  
ATOM   1176  O   GLU A  75      -1.678  -3.046   5.314  1.00 98.74           O  
ATOM   1177  CG  GLU A  75       0.433  -0.751   7.564  1.00 98.74           C  
ATOM   1178  HG2 GLU A  75       0.305   0.322   7.422  1.00 98.74           H  
ATOM   1179  HG3 GLU A  75       0.847  -1.169   6.646  1.00 98.74           H  
ATOM   1180  CD  GLU A  75       1.409  -0.989   8.707  1.00 98.74           C  
ATOM   1181  OE1 GLU A  75       2.589  -0.629   8.537  1.00 98.74           O  
ATOM   1182  OE2 GLU A  75       1.084  -1.576   9.755  1.00 98.74           O  
ATOM   1183  N   VAL A  76      -1.054  -1.070   4.436  1.00 98.78           N  
ATOM   1184  H   VAL A  76      -1.012  -0.074   4.600  1.00 98.78           H  
ATOM   1185  CA  VAL A  76      -0.511  -1.553   3.167  1.00 98.78           C  
ATOM   1186  HA  VAL A  76      -0.607  -2.638   3.116  1.00 98.78           H  
ATOM   1187  C   VAL A  76       0.968  -1.184   3.132  1.00 98.78           C  
ATOM   1188  CB  VAL A  76      -1.264  -0.941   1.968  1.00 98.78           C  
ATOM   1189  HB  VAL A  76      -1.100   0.137   1.952  1.00 98.78           H  
ATOM   1190  O   VAL A  76       1.316  -0.006   3.040  1.00 98.78           O  
ATOM   1191  CG1 VAL A  76      -0.751  -1.517   0.642  1.00 98.78           C  
ATOM   1192 HG11 VAL A  76      -1.289  -1.060  -0.189  1.00 98.78           H  
ATOM   1193 HG12 VAL A  76       0.310  -1.302   0.516  1.00 98.78           H  
ATOM   1194 HG13 VAL A  76      -0.909  -2.596   0.617  1.00 98.78           H  
ATOM   1195  CG2 VAL A  76      -2.778  -1.179   2.048  1.00 98.78           C  
ATOM   1196 HG21 VAL A  76      -3.194  -0.644   2.903  1.00 98.78           H  
ATOM   1197 HG22 VAL A  76      -3.264  -0.807   1.146  1.00 98.78           H  
ATOM   1198 HG23 VAL A  76      -2.987  -2.242   2.162  1.00 98.78           H  
ATOM   1199  N   ARG A  77       1.853  -2.177   3.206  1.00 98.55           N  
ATOM   1200  H   ARG A  77       1.493  -3.116   3.301  1.00 98.55           H  
ATOM   1201  CA  ARG A  77       3.304  -2.005   3.048  1.00 98.55           C  
ATOM   1202  HA  ARG A  77       3.562  -0.946   3.039  1.00 98.55           H  
ATOM   1203  C   ARG A  77       3.717  -2.600   1.717  1.00 98.55           C  
ATOM   1204  CB  ARG A  77       4.079  -2.693   4.177  1.00 98.55           C  
ATOM   1205  HB2 ARG A  77       3.903  -3.766   4.100  1.00 98.55           H  
ATOM   1206  HB3 ARG A  77       5.144  -2.517   4.027  1.00 98.55           H  
ATOM   1207  O   ARG A  77       3.476  -3.781   1.475  1.00 98.55           O  
ATOM   1208  CG  ARG A  77       3.697  -2.239   5.587  1.00 98.55           C  
ATOM   1209  HG2 ARG A  77       2.619  -2.323   5.725  1.00 98.55           H  
ATOM   1210  HG3 ARG A  77       4.013  -1.208   5.741  1.00 98.55           H  
ATOM   1211  CD  ARG A  77       4.391  -3.147   6.607  1.00 98.55           C  
ATOM   1212  HD2 ARG A  77       4.162  -4.183   6.361  1.00 98.55           H  
ATOM   1213  HD3 ARG A  77       5.469  -3.002   6.542  1.00 98.55           H  
ATOM   1214  NE  ARG A  77       3.939  -2.848   7.970  1.00 98.55           N  
ATOM   1215  HE  ARG A  77       3.715  -1.884   8.172  1.00 98.55           H  
ATOM   1216  NH1 ARG A  77       3.612  -4.982   8.798  1.00 98.55           N  
ATOM   1217 HH11 ARG A  77       3.732  -5.428   7.900  1.00 98.55           H  
ATOM   1218 HH12 ARG A  77       3.257  -5.616   9.500  1.00 98.55           H  
ATOM   1219  NH2 ARG A  77       3.154  -3.213  10.058  1.00 98.55           N  
ATOM   1220 HH21 ARG A  77       2.746  -3.856  10.722  1.00 98.55           H  
ATOM   1221 HH22 ARG A  77       2.701  -2.312  10.005  1.00 98.55           H  
ATOM   1222  CZ  ARG A  77       3.579  -3.683   8.927  1.00 98.55           C  
ATOM   1223  N   VAL A  78       4.355  -1.805   0.876  1.00 97.22           N  
ATOM   1224  H   VAL A  78       4.544  -0.849   1.142  1.00 97.22           H  
ATOM   1225  CA  VAL A  78       4.891  -2.271  -0.401  1.00 97.22           C  
ATOM   1226  HA  VAL A  78       4.485  -3.257  -0.628  1.00 97.22           H  
ATOM   1227  C   VAL A  78       6.403  -2.406  -0.273  1.00 97.22           C  
ATOM   1228  CB  VAL A  78       4.469  -1.339  -1.544  1.00 97.22           C  
ATOM   1229  HB  VAL A  78       4.952  -0.372  -1.402  1.00 97.22           H  
ATOM   1230  O   VAL A  78       7.040  -1.608   0.406  1.00 97.22           O  
ATOM   1231  CG1 VAL A  78       4.884  -1.896  -2.906  1.00 97.22           C  
ATOM   1232 HG11 VAL A  78       4.502  -1.257  -3.702  1.00 97.22           H  
ATOM   1233 HG12 VAL A  78       4.486  -2.902  -3.034  1.00 97.22           H  
ATOM   1234 HG13 VAL A  78       5.970  -1.925  -2.990  1.00 97.22           H  
ATOM   1235  CG2 VAL A  78       2.951  -1.107  -1.569  1.00 97.22           C  
ATOM   1236 HG21 VAL A  78       2.427  -2.056  -1.680  1.00 97.22           H  
ATOM   1237 HG22 VAL A  78       2.625  -0.617  -0.652  1.00 97.22           H  
ATOM   1238 HG23 VAL A  78       2.702  -0.448  -2.401  1.00 97.22           H  
ATOM   1239  N   GLU A  79       6.977  -3.420  -0.905  1.00 93.59           N  
ATOM   1240  H   GLU A  79       6.379  -4.097  -1.358  1.00 93.59           H  
ATOM   1241  CA  GLU A  79       8.418  -3.616  -1.043  1.00 93.59           C  
ATOM   1242  HA  GLU A  79       8.933  -2.675  -0.851  1.00 93.59           H  
ATOM   1243  C   GLU A  79       8.715  -4.046  -2.482  1.00 93.59           C  
ATOM   1244  CB  GLU A  79       8.897  -4.640   0.002  1.00 93.59           C  
ATOM   1245  HB2 GLU A  79       8.636  -4.256   0.988  1.00 93.59           H  
ATOM   1246  HB3 GLU A  79       8.369  -5.581  -0.148  1.00 93.59           H  
ATOM   1247  O   GLU A  79       8.169  -5.044  -2.956  1.00 93.59           O  
ATOM   1248  CG  GLU A  79      10.414  -4.908  -0.023  1.00 93.59           C  
ATOM   1249  HG2 GLU A  79      10.932  -3.949   0.001  1.00 93.59           H  
ATOM   1250  HG3 GLU A  79      10.674  -5.413  -0.953  1.00 93.59           H  
ATOM   1251  CD  GLU A  79      10.889  -5.763   1.172  1.00 93.59           C  
ATOM   1252  OE1 GLU A  79      12.086  -5.669   1.542  1.00 93.59           O  
ATOM   1253  OE2 GLU A  79      10.063  -6.433   1.832  1.00 93.59           O  
ATOM   1254  N   PHE A  80       9.561  -3.292  -3.183  1.00 88.22           N  
ATOM   1255  H   PHE A  80       9.946  -2.462  -2.756  1.00 88.22           H  
ATOM   1256  CA  PHE A  80      10.027  -3.639  -4.528  1.00 88.22           C  
ATOM   1257  HA  PHE A  80       9.332  -4.350  -4.975  1.00 88.22           H  
ATOM   1258  C   PHE A  80      11.399  -4.312  -4.455  1.00 88.22           C  
ATOM   1259  CB  PHE A  80      10.045  -2.402  -5.434  1.00 88.22           C  
ATOM   1260  HB2 PHE A  80      10.794  -1.702  -5.064  1.00 88.22           H  
ATOM   1261  HB3 PHE A  80      10.355  -2.707  -6.433  1.00 88.22           H  
ATOM   1262  O   PHE A  80      12.265  -3.874  -3.704  1.00 88.22           O  
ATOM   1263  CG  PHE A  80       8.709  -1.687  -5.539  1.00 88.22           C  
ATOM   1264  CD1 PHE A  80       7.727  -2.093  -6.459  1.00 88.22           C  
ATOM   1265  HD1 PHE A  80       7.910  -2.931  -7.114  1.00 88.22           H  
ATOM   1266  CD2 PHE A  80       8.434  -0.610  -4.684  1.00 88.22           C  
ATOM   1267  HD2 PHE A  80       9.176  -0.327  -3.951  1.00 88.22           H  
ATOM   1268  CE1 PHE A  80       6.497  -1.406  -6.501  1.00 88.22           C  
ATOM   1269  HE1 PHE A  80       5.699  -1.722  -7.157  1.00 88.22           H  
ATOM   1270  CE2 PHE A  80       7.230   0.100  -4.755  1.00 88.22           C  
ATOM   1271  HE2 PHE A  80       7.065   0.951  -4.111  1.00 88.22           H  
ATOM   1272  CZ  PHE A  80       6.255  -0.304  -5.672  1.00 88.22           C  
ATOM   1273  HZ  PHE A  80       5.312   0.220  -5.732  1.00 88.22           H  
ATOM   1274  N   GLU A  81      11.604  -5.370  -5.234  1.00 82.14           N  
ATOM   1275  H   GLU A  81      10.855  -5.659  -5.848  1.00 82.14           H  
ATOM   1276  CA  GLU A  81      12.891  -6.046  -5.397  1.00 82.14           C  
ATOM   1277  HA  GLU A  81      13.629  -5.489  -4.820  1.00 82.14           H  
ATOM   1278  C   GLU A  81      13.296  -6.075  -6.889  1.00 82.14           C  
ATOM   1279  CB  GLU A  81      12.866  -7.474  -4.821  1.00 82.14           C  
ATOM   1280  HB2 GLU A  81      12.029  -8.011  -5.265  1.00 82.14           H  
ATOM   1281  HB3 GLU A  81      13.786  -7.979  -5.115  1.00 82.14           H  
ATOM   1282  O   GLU A  81      12.439  -6.354  -7.732  1.00 82.14           O  
ATOM   1283  CG  GLU A  81      12.763  -7.541  -3.286  1.00 82.14           C  
ATOM   1284  HG2 GLU A  81      11.863  -7.015  -2.967  1.00 82.14           H  
ATOM   1285  HG3 GLU A  81      13.625  -7.030  -2.858  1.00 82.14           H  
ATOM   1286  CD  GLU A  81      12.704  -8.984  -2.734  1.00 82.14           C  
ATOM   1287  OE1 GLU A  81      12.876  -9.182  -1.507  1.00 82.14           O  
ATOM   1288  OE2 GLU A  81      12.395  -9.953  -3.477  1.00 82.14           O  
ATOM   1289  N   PRO A  82      14.586  -5.864  -7.215  1.00 69.02           N  
ATOM   1290  CA  PRO A  82      15.627  -5.440  -6.280  1.00 69.02           C  
ATOM   1291  HA  PRO A  82      15.651  -6.104  -5.416  1.00 69.02           H  
ATOM   1292  C   PRO A  82      15.394  -3.998  -5.806  1.00 69.02           C  
ATOM   1293  CB  PRO A  82      16.945  -5.590  -7.033  1.00 69.02           C  
ATOM   1294  HB2 PRO A  82      17.705  -4.891  -6.685  1.00 69.02           H  
ATOM   1295  HB3 PRO A  82      17.301  -6.617  -6.952  1.00 69.02           H  
ATOM   1296  O   PRO A  82      14.872  -3.163  -6.535  1.00 69.02           O  
ATOM   1297  CG  PRO A  82      16.532  -5.307  -8.471  1.00 69.02           C  
ATOM   1298  HG2 PRO A  82      17.228  -5.783  -9.162  1.00 69.02           H  
ATOM   1299  HG3 PRO A  82      16.499  -4.231  -8.637  1.00 69.02           H  
ATOM   1300  CD  PRO A  82      15.118  -5.890  -8.572  1.00 69.02           C  
ATOM   1301  HD2 PRO A  82      14.508  -5.290  -9.246  1.00 69.02           H  
ATOM   1302  HD3 PRO A  82      15.164  -6.920  -8.926  1.00 69.02           H  
ATOM   1303  N   ILE A  83      15.750  -3.733  -4.548  1.00 56.39           N  
ATOM   1304  H   ILE A  83      16.151  -4.473  -3.990  1.00 56.39           H  
ATOM   1305  CA  ILE A  83      15.635  -2.395  -3.953  1.00 56.39           C  
ATOM   1306  HA  ILE A  83      14.665  -1.968  -4.208  1.00 56.39           H  
ATOM   1307  C   ILE A  83      16.714  -1.492  -4.550  1.00 56.39           C  
ATOM   1308  CB  ILE A  83      15.757  -2.491  -2.415  1.00 56.39           C  
ATOM   1309  HB  ILE A  83      16.691  -3.005  -2.185  1.00 56.39           H  
ATOM   1310  O   ILE A  83      16.460  -0.342  -4.878  1.00 56.39           O  
ATOM   1311  CG1 ILE A  83      14.583  -3.322  -1.859  1.00 56.39           C  
ATOM   1312 HG12 ILE A  83      14.481  -4.251  -2.420  1.00 56.39           H  
ATOM   1313 HG13 ILE A  83      13.661  -2.749  -1.961  1.00 56.39           H  
ATOM   1314  CG2 ILE A  83      15.791  -1.116  -1.715  1.00 56.39           C  
ATOM   1315 HG21 ILE A  83      16.062  -1.234  -0.666  1.00 56.39           H  
ATOM   1316 HG22 ILE A  83      16.552  -0.475  -2.160  1.00 56.39           H  
ATOM   1317 HG23 ILE A  83      14.817  -0.632  -1.788  1.00 56.39           H  
ATOM   1318  CD1 ILE A  83      14.743  -3.719  -0.401  1.00 56.39           C  
ATOM   1319 HD11 ILE A  83      15.676  -4.265  -0.264  1.00 56.39           H  
ATOM   1320 HD12 ILE A  83      13.906  -4.363  -0.131  1.00 56.39           H  
ATOM   1321 HD13 ILE A  83      14.738  -2.826   0.223  1.00 56.39           H  
ATOM   1322  N   GLU A  84      17.921  -2.005  -4.719  1.00 55.23           N  
ATOM   1323  H   GLU A  84      18.085  -2.986  -4.546  1.00 55.23           H  
ATOM   1324  CA  GLU A  84      19.053  -1.219  -5.186  1.00 55.23           C  
ATOM   1325  HA  GLU A  84      18.809  -0.157  -5.195  1.00 55.23           H  
ATOM   1326  C   GLU A  84      19.408  -1.609  -6.611  1.00 55.23           C  
ATOM   1327  CB  GLU A  84      20.234  -1.388  -4.225  1.00 55.23           C  
ATOM   1328  HB2 GLU A  84      21.130  -0.954  -4.670  1.00 55.23           H  
ATOM   1329  HB3 GLU A  84      20.402  -2.451  -4.055  1.00 55.23           H  
ATOM   1330  O   GLU A  84      19.405  -2.789  -6.972  1.00 55.23           O  
ATOM   1331  CG  GLU A  84      19.946  -0.670  -2.895  1.00 55.23           C  
ATOM   1332  HG2 GLU A  84      18.989  -1.014  -2.503  1.00 55.23           H  
ATOM   1333  HG3 GLU A  84      19.860   0.399  -3.086  1.00 55.23           H  
ATOM   1334  CD  GLU A  84      21.008  -0.916  -1.813  1.00 55.23           C  
ATOM   1335  OE1 GLU A  84      20.895  -0.258  -0.752  1.00 55.23           O  
ATOM   1336  OE2 GLU A  84      21.849  -1.829  -1.981  1.00 55.23           O  
ATOM   1337  N   ASP A  85      19.750  -0.593  -7.388  1.00 53.65           N  
ATOM   1338  H   ASP A  85      19.757   0.334  -6.986  1.00 53.65           H  
ATOM   1339  CA  ASP A  85      20.695  -0.771  -8.468  1.00 53.65           C  
ATOM   1340  HA  ASP A  85      20.442  -1.646  -9.066  1.00 53.65           H  
ATOM   1341  C   ASP A  85      22.074  -0.990  -7.818  1.00 53.65           C  
ATOM   1342  CB  ASP A  85      20.618   0.466  -9.368  1.00 53.65           C  
ATOM   1343  HB2 ASP A  85      19.698   0.431  -9.952  1.00 53.65           H  
ATOM   1344  HB3 ASP A  85      20.599   1.363  -8.749  1.00 53.65           H  
ATOM   1345  O   ASP A  85      22.556  -0.148  -7.058  1.00 53.65           O  
ATOM   1346  CG  ASP A  85      21.809   0.546 -10.304  1.00 53.65           C  
ATOM   1347  OD1 ASP A  85      22.433  -0.510 -10.537  1.00 53.65           O  
ATOM   1348  OD2 ASP A  85      22.163   1.692 -10.632  1.00 53.65           O  
ATOM   1349  N   LYS A  86      22.682  -2.157  -8.059  1.00 47.13           N  
ATOM   1350  H   LYS A  86      22.289  -2.740  -8.785  1.00 47.13           H  
ATOM   1351  CA  LYS A  86      24.014  -2.475  -7.520  1.00 47.13           C  
ATOM   1352  HA  LYS A  86      24.057  -2.155  -6.479  1.00 47.13           H  
ATOM   1353  C   LYS A  86      25.134  -1.711  -8.226  1.00 47.13           C  
ATOM   1354  CB  LYS A  86      24.299  -3.976  -7.608  1.00 47.13           C  
ATOM   1355  HB2 LYS A  86      24.178  -4.310  -8.638  1.00 47.13           H  
ATOM   1356  HB3 LYS A  86      25.336  -4.142  -7.317  1.00 47.13           H  
ATOM   1357  O   LYS A  86      26.223  -1.612  -7.659  1.00 47.13           O  
ATOM   1358  CG  LYS A  86      23.392  -4.794  -6.687  1.00 47.13           C  
ATOM   1359  HG2 LYS A  86      23.335  -4.322  -5.706  1.00 47.13           H  
ATOM   1360  HG3 LYS A  86      22.393  -4.832  -7.121  1.00 47.13           H  
ATOM   1361  CD  LYS A  86      23.969  -6.205  -6.520  1.00 47.13           C  
ATOM   1362  HD2 LYS A  86      24.321  -6.582  -7.480  1.00 47.13           H  
ATOM   1363  HD3 LYS A  86      24.815  -6.159  -5.833  1.00 47.13           H  
ATOM   1364  CE  LYS A  86      22.894  -7.127  -5.954  1.00 47.13           C  
ATOM   1365  HE2 LYS A  86      23.367  -7.979  -5.464  1.00 47.13           H  
ATOM   1366  HE3 LYS A  86      22.316  -6.566  -5.220  1.00 47.13           H  
ATOM   1367  NZ  LYS A  86      22.025  -7.590  -7.061  1.00 47.13           N  
ATOM   1368  HZ1 LYS A  86      21.721  -6.816  -7.634  1.00 47.13           H  
ATOM   1369  HZ2 LYS A  86      21.173  -8.035  -6.750  1.00 47.13           H  
ATOM   1370  HZ3 LYS A  86      22.517  -8.158  -7.735  1.00 47.13           H  
ATOM   1371  N   ASP A  87      24.874  -1.194  -9.421  1.00 50.21           N  
ATOM   1372  H   ASP A  87      23.938  -1.252  -9.796  1.00 50.21           H  
ATOM   1373  CA  ASP A  87      25.855  -0.530 -10.272  1.00 50.21           C  
ATOM   1374  HA  ASP A  87      26.851  -0.867  -9.985  1.00 50.21           H  
ATOM   1375  C   ASP A  87      25.852   0.999 -10.067  1.00 50.21           C  
ATOM   1376  CB  ASP A  87      25.634  -0.985 -11.729  1.00 50.21           C  
ATOM   1377  HB2 ASP A  87      24.625  -0.718 -12.046  1.00 50.21           H  
ATOM   1378  HB3 ASP A  87      26.336  -0.451 -12.369  1.00 50.21           H  
ATOM   1379  O   ASP A  87      26.818   1.678 -10.424  1.00 50.21           O  
ATOM   1380  CG  ASP A  87      25.858  -2.502 -11.933  1.00 50.21           C  
ATOM   1381  OD1 ASP A  87      26.634  -3.109 -11.151  1.00 50.21           O  
ATOM   1382  OD2 ASP A  87      25.323  -3.077 -12.911  1.00 50.21           O  
ATOM   1383  N   GLY A  88      24.831   1.537  -9.387  1.00 50.42           N  
ATOM   1384  H   GLY A  88      24.018   0.952  -9.261  1.00 50.42           H  
ATOM   1385  CA  GLY A  88      24.734   2.939  -8.974  1.00 50.42           C  
ATOM   1386  HA2 GLY A  88      23.871   3.040  -8.316  1.00 50.42           H  
ATOM   1387  HA3 GLY A  88      25.636   3.213  -8.426  1.00 50.42           H  
ATOM   1388  C   GLY A  88      24.554   3.929 -10.130  1.00 50.42           C  
ATOM   1389  O   GLY A  88      24.737   5.133  -9.932  1.00 50.42           O  
ATOM   1390  N   ASP A  89      24.225   3.444 -11.328  1.00 54.18           N  
ATOM   1391  H   ASP A  89      23.933   2.477 -11.364  1.00 54.18           H  
ATOM   1392  CA  ASP A  89      23.953   4.246 -12.521  1.00 54.18           C  
ATOM   1393  HA  ASP A  89      24.461   5.202 -12.392  1.00 54.18           H  
ATOM   1394  C   ASP A  89      22.458   4.595 -12.688  1.00 54.18           C  
ATOM   1395  CB  ASP A  89      24.595   3.584 -13.755  1.00 54.18           C  
ATOM   1396  HB2 ASP A  89      25.636   3.354 -13.528  1.00 54.18           H  
ATOM   1397  HB3 ASP A  89      24.597   4.317 -14.562  1.00 54.18           H  
ATOM   1398  O   ASP A  89      22.085   5.365 -13.579  1.00 54.18           O  
ATOM   1399  CG  ASP A  89      23.909   2.316 -14.273  1.00 54.18           C  
ATOM   1400  OD1 ASP A  89      22.874   1.931 -13.699  1.00 54.18           O  
ATOM   1401  OD2 ASP A  89      24.378   1.815 -15.322  1.00 54.18           O  
ATOM   1402  N   GLY A  90      21.614   4.095 -11.782  1.00 55.23           N  
ATOM   1403  H   GLY A  90      21.993   3.359 -11.204  1.00 55.23           H  
ATOM   1404  CA  GLY A  90      20.166   4.256 -11.762  1.00 55.23           C  
ATOM   1405  HA2 GLY A  90      19.825   4.159 -10.732  1.00 55.23           H  
ATOM   1406  HA3 GLY A  90      19.906   5.248 -12.132  1.00 55.23           H  
ATOM   1407  C   GLY A  90      19.418   3.219 -12.603  1.00 55.23           C  
ATOM   1408  O   GLY A  90      18.189   3.301 -12.693  1.00 55.23           O  
ATOM   1409  N   TYR A  91      20.114   2.256 -13.211  1.00 56.94           N  
ATOM   1410  H   TYR A  91      21.114   2.207 -13.075  1.00 56.94           H  
ATOM   1411  CA  TYR A  91      19.537   1.210 -14.045  1.00 56.94           C  
ATOM   1412  HA  TYR A  91      18.464   1.377 -14.139  1.00 56.94           H  
ATOM   1413  C   TYR A  91      19.749  -0.157 -13.410  1.00 56.94           C  
ATOM   1414  CB  TYR A  91      20.136   1.237 -15.457  1.00 56.94           C  
ATOM   1415  HB2 TYR A  91      21.216   1.100 -15.401  1.00 56.94           H  
ATOM   1416  HB3 TYR A  91      19.741   0.387 -16.013  1.00 56.94           H  
ATOM   1417  O   TYR A  91      20.855  -0.565 -13.099  1.00 56.94           O  
ATOM   1418  CG  TYR A  91      19.828   2.500 -16.233  1.00 56.94           C  
ATOM   1419  CD1 TYR A  91      18.649   2.587 -16.997  1.00 56.94           C  
ATOM   1420  HD1 TYR A  91      17.971   1.746 -17.027  1.00 56.94           H  
ATOM   1421  CD2 TYR A  91      20.710   3.592 -16.168  1.00 56.94           C  
ATOM   1422  HD2 TYR A  91      21.597   3.516 -15.557  1.00 56.94           H  
ATOM   1423  CE1 TYR A  91      18.354   3.768 -17.704  1.00 56.94           C  
ATOM   1424  HE1 TYR A  91      17.447   3.849 -18.286  1.00 56.94           H  
ATOM   1425  CE2 TYR A  91      20.416   4.779 -16.862  1.00 56.94           C  
ATOM   1426  HE2 TYR A  91      21.094   5.616 -16.774  1.00 56.94           H  
ATOM   1427  OH  TYR A  91      18.952   6.013 -18.302  1.00 56.94           O  
ATOM   1428  HH  TYR A  91      19.617   6.671 -18.090  1.00 56.94           H  
ATOM   1429  CZ  TYR A  91      19.237   4.865 -17.633  1.00 56.94           C  
ATOM   1430  N   ILE A  92      18.679  -0.937 -13.292  1.00 64.18           N  
ATOM   1431  H   ILE A  92      17.775  -0.589 -13.579  1.00 64.18           H  
ATOM   1432  CA  ILE A  92      18.845  -2.350 -12.956  1.00 64.18           C  
ATOM   1433  HA  ILE A  92      19.630  -2.430 -12.204  1.00 64.18           H  
ATOM   1434  C   ILE A  92      19.337  -3.116 -14.186  1.00 64.18           C  
ATOM   1435  CB  ILE A  92      17.580  -2.948 -12.323  1.00 64.18           C  
ATOM   1436  HB  ILE A  92      17.825  -3.971 -12.035  1.00 64.18           H  
ATOM   1437  O   ILE A  92      18.906  -2.857 -15.317  1.00 64.18           O  
ATOM   1438  CG1 ILE A  92      16.397  -3.000 -13.306  1.00 64.18           C  
ATOM   1439 HG12 ILE A  92      16.105  -1.993 -13.606  1.00 64.18           H  
ATOM   1440 HG13 ILE A  92      16.697  -3.555 -14.195  1.00 64.18           H  
ATOM   1441  CG2 ILE A  92      17.228  -2.181 -11.035  1.00 64.18           C  
ATOM   1442 HG21 ILE A  92      18.109  -2.115 -10.397  1.00 64.18           H  
ATOM   1443 HG22 ILE A  92      16.446  -2.698 -10.478  1.00 64.18           H  
ATOM   1444 HG23 ILE A  92      16.893  -1.170 -11.268  1.00 64.18           H  
ATOM   1445  CD1 ILE A  92      15.194  -3.720 -12.702  1.00 64.18           C  
ATOM   1446 HD11 ILE A  92      15.511  -4.641 -12.213  1.00 64.18           H  
ATOM   1447 HD12 ILE A  92      14.500  -3.970 -13.504  1.00 64.18           H  
ATOM   1448 HD13 ILE A  92      14.693  -3.080 -11.976  1.00 64.18           H  
ATOM   1449  N   SER A  93      20.198  -4.109 -13.977  1.00 68.50           N  
ATOM   1450  H   SER A  93      20.543  -4.261 -13.040  1.00 68.50           H  
ATOM   1451  CA  SER A  93      20.639  -4.982 -15.063  1.00 68.50           C  
ATOM   1452  HA  SER A  93      21.108  -4.353 -15.820  1.00 68.50           H  
ATOM   1453  C   SER A  93      19.449  -5.714 -15.705  1.00 68.50           C  
ATOM   1454  CB  SER A  93      21.694  -5.966 -14.551  1.00 68.50           C  
ATOM   1455  HB2 SER A  93      22.507  -5.416 -14.078  1.00 68.50           H  
ATOM   1456  HB3 SER A  93      22.096  -6.535 -15.389  1.00 68.50           H  
ATOM   1457  O   SER A  93      18.425  -5.971 -15.068  1.00 68.50           O  
ATOM   1458  OG  SER A  93      21.120  -6.859 -13.617  1.00 68.50           O  
ATOM   1459  HG  SER A  93      21.033  -6.345 -12.810  1.00 68.50           H  
ATOM   1460  N   ALA A  94      19.573  -6.137 -16.967  1.00 66.61           N  
ATOM   1461  H   ALA A  94      20.384  -5.846 -17.494  1.00 66.61           H  
ATOM   1462  CA  ALA A  94      18.510  -6.900 -17.635  1.00 66.61           C  
ATOM   1463  HA  ALA A  94      17.616  -6.278 -17.682  1.00 66.61           H  
ATOM   1464  C   ALA A  94      18.133  -8.194 -16.878  1.00 66.61           C  
ATOM   1465  CB  ALA A  94      18.965  -7.217 -19.063  1.00 66.61           C  
ATOM   1466  HB1 ALA A  94      19.864  -7.834 -19.044  1.00 66.61           H  
ATOM   1467  HB2 ALA A  94      18.173  -7.752 -19.586  1.00 66.61           H  
ATOM   1468  HB3 ALA A  94      19.173  -6.289 -19.596  1.00 66.61           H  
ATOM   1469  O   ALA A  94      16.977  -8.615 -16.893  1.00 66.61           O  
ATOM   1470  N   ALA A  95      19.102  -8.815 -16.196  1.00 69.82           N  
ATOM   1471  H   ALA A  95      20.008  -8.371 -16.150  1.00 69.82           H  
ATOM   1472  CA  ALA A  95      18.871  -9.990 -15.360  1.00 69.82           C  
ATOM   1473  HA  ALA A  95      18.306 -10.727 -15.931  1.00 69.82           H  
ATOM   1474  C   ALA A  95      18.052  -9.654 -14.103  1.00 69.82           C  
ATOM   1475  CB  ALA A  95      20.232 -10.591 -14.992  1.00 69.82           C  
ATOM   1476  HB1 ALA A  95      20.777 -10.863 -15.896  1.00 69.82           H  
ATOM   1477  HB2 ALA A  95      20.083 -11.482 -14.383  1.00 69.82           H  
ATOM   1478  HB3 ALA A  95      20.816  -9.868 -14.422  1.00 69.82           H  
ATOM   1479  O   ALA A  95      17.177 -10.424 -13.714  1.00 69.82           O  
ATOM   1480  N   GLU A  96      18.305  -8.498 -13.489  1.00 70.39           N  
ATOM   1481  H   GLU A  96      19.024  -7.891 -13.854  1.00 70.39           H  
ATOM   1482  CA  GLU A  96      17.531  -7.993 -12.354  1.00 70.39           C  
ATOM   1483  HA  GLU A  96      17.415  -8.778 -11.607  1.00 70.39           H  
ATOM   1484  C   GLU A  96      16.122  -7.568 -12.764  1.00 70.39           C  
ATOM   1485  CB  GLU A  96      18.287  -6.820 -11.731  1.00 70.39           C  
ATOM   1486  HB2 GLU A  96      18.697  -6.202 -12.529  1.00 70.39           H  
ATOM   1487  HB3 GLU A  96      17.589  -6.204 -11.163  1.00 70.39           H  
ATOM   1488  O   GLU A  96      15.162  -7.910 -12.075  1.00 70.39           O  
ATOM   1489  CG  GLU A  96      19.399  -7.338 -10.804  1.00 70.39           C  
ATOM   1490  HG2 GLU A  96      18.936  -7.752  -9.909  1.00 70.39           H  
ATOM   1491  HG3 GLU A  96      19.932  -8.151 -11.297  1.00 70.39           H  
ATOM   1492  CD  GLU A  96      20.422  -6.270 -10.413  1.00 70.39           C  
ATOM   1493  OE1 GLU A  96      20.977  -6.414  -9.288  1.00 70.39           O  
ATOM   1494  OE2 GLU A  96      20.705  -5.426 -11.293  1.00 70.39           O  
ATOM   1495  N   ALA A  97      15.973  -6.921 -13.923  1.00 70.15           N  
ATOM   1496  H   ALA A  97      16.803  -6.618 -14.411  1.00 70.15           H  
ATOM   1497  CA  ALA A  97      14.667  -6.605 -14.495  1.00 70.15           C  
ATOM   1498  HA  ALA A  97      14.103  -6.008 -13.778  1.00 70.15           H  
ATOM   1499  C   ALA A  97      13.833  -7.863 -14.752  1.00 70.15           C  
ATOM   1500  CB  ALA A  97      14.872  -5.800 -15.784  1.00 70.15           C  
ATOM   1501  HB1 ALA A  97      15.407  -6.401 -16.519  1.00 70.15           H  
ATOM   1502  HB2 ALA A  97      13.903  -5.520 -16.197  1.00 70.15           H  
ATOM   1503  HB3 ALA A  97      15.446  -4.897 -15.580  1.00 70.15           H  
ATOM   1504  O   ALA A  97      12.639  -7.885 -14.462  1.00 70.15           O  
ATOM   1505  N   ALA A  98      14.471  -8.940 -15.220  1.00 74.88           N  
ATOM   1506  H   ALA A  98      15.444  -8.845 -15.472  1.00 74.88           H  
ATOM   1507  CA  ALA A  98      13.822 -10.230 -15.431  1.00 74.88           C  
ATOM   1508  HA  ALA A  98      12.923 -10.064 -16.026  1.00 74.88           H  
ATOM   1509  C   ALA A  98      13.382 -10.928 -14.127  1.00 74.88           C  
ATOM   1510  CB  ALA A  98      14.768 -11.112 -16.253  1.00 74.88           C  
ATOM   1511  HB1 ALA A  98      15.026 -10.609 -17.184  1.00 74.88           H  
ATOM   1512  HB2 ALA A  98      14.275 -12.057 -16.482  1.00 74.88           H  
ATOM   1513  HB3 ALA A  98      15.678 -11.312 -15.687  1.00 74.88           H  
ATOM   1514  O   ALA A  98      12.615 -11.888 -14.179  1.00 74.88           O  
ATOM   1515  N   ALA A  99      13.857 -10.468 -12.967  1.00 79.18           N  
ATOM   1516  H   ALA A  99      14.477  -9.670 -12.989  1.00 79.18           H  
ATOM   1517  CA  ALA A  99      13.544 -11.026 -11.655  1.00 79.18           C  
ATOM   1518  HA  ALA A  99      12.889 -11.887 -11.785  1.00 79.18           H  
ATOM   1519  C   ALA A  99      12.779 -10.046 -10.750  1.00 79.18           C  
ATOM   1520  CB  ALA A  99      14.851 -11.523 -11.024  1.00 79.18           C  
ATOM   1521  HB1 ALA A  99      14.643 -12.019 -10.076  1.00 79.18           H  
ATOM   1522  HB2 ALA A  99      15.515 -10.677 -10.849  1.00 79.18           H  
ATOM   1523  HB3 ALA A  99      15.341 -12.226 -11.698  1.00 79.18           H  
ATOM   1524  O   ALA A  99      12.675 -10.299  -9.545  1.00 79.18           O  
ATOM   1525  N   ALA A 100      12.250  -8.948 -11.302  1.00 86.61           N  
ATOM   1526  H   ALA A 100      12.337  -8.799 -12.297  1.00 86.61           H  
ATOM   1527  CA  ALA A 100      11.633  -7.899 -10.509  1.00 86.61           C  
ATOM   1528  HA  ALA A 100      12.371  -7.597  -9.766  1.00 86.61           H  
ATOM   1529  C   ALA A 100      10.386  -8.415  -9.773  1.00 86.61           C  
ATOM   1530  CB  ALA A 100      11.349  -6.676 -11.391  1.00 86.61           C  
ATOM   1531  HB1 ALA A 100      10.563  -6.901 -12.111  1.00 86.61           H  
ATOM   1532  HB2 ALA A 100      11.046  -5.835 -10.767  1.00 86.61           H  
ATOM   1533  HB3 ALA A 100      12.255  -6.395 -11.929  1.00 86.61           H  
ATOM   1534  O   ALA A 100       9.516  -9.085 -10.347  1.00 86.61           O  
ATOM   1535  N   LYS A 101      10.275  -8.076  -8.485  1.00 92.03           N  
ATOM   1536  H   LYS A 101      10.998  -7.486  -8.100  1.00 92.03           H  
ATOM   1537  CA  LYS A 101       9.134  -8.432  -7.634  1.00 92.03           C  
ATOM   1538  HA  LYS A 101       8.339  -8.822  -8.270  1.00 92.03           H  
ATOM   1539  C   LYS A 101       8.571  -7.216  -6.924  1.00 92.03           C  
ATOM   1540  CB  LYS A 101       9.511  -9.510  -6.609  1.00 92.03           C  
ATOM   1541  HB2 LYS A 101       8.661  -9.682  -5.949  1.00 92.03           H  
ATOM   1542  HB3 LYS A 101      10.346  -9.156  -6.004  1.00 92.03           H  
ATOM   1543  O   LYS A 101       9.304  -6.320  -6.526  1.00 92.03           O  
ATOM   1544  CG  LYS A 101       9.886 -10.835  -7.273  1.00 92.03           C  
ATOM   1545  HG2 LYS A 101      10.724 -10.681  -7.953  1.00 92.03           H  
ATOM   1546  HG3 LYS A 101       9.033 -11.210  -7.838  1.00 92.03           H  
ATOM   1547  CD  LYS A 101      10.296 -11.858  -6.215  1.00 92.03           C  
ATOM   1548  HD2 LYS A 101      11.128 -11.453  -5.639  1.00 92.03           H  
ATOM   1549  HD3 LYS A 101       9.454 -12.058  -5.552  1.00 92.03           H  
ATOM   1550  CE  LYS A 101      10.732 -13.139  -6.925  1.00 92.03           C  
ATOM   1551  HE2 LYS A 101      11.497 -12.874  -7.655  1.00 92.03           H  
ATOM   1552  HE3 LYS A 101       9.880 -13.548  -7.469  1.00 92.03           H  
ATOM   1553  NZ  LYS A 101      11.266 -14.117  -5.951  1.00 92.03           N  
ATOM   1554  HZ1 LYS A 101      12.044 -13.698  -5.462  1.00 92.03           H  
ATOM   1555  HZ2 LYS A 101      10.554 -14.362  -5.277  1.00 92.03           H  
ATOM   1556  HZ3 LYS A 101      11.588 -14.946  -6.430  1.00 92.03           H  
ATOM   1557  N   MET A 102       7.268  -7.248  -6.687  1.00 94.43           N  
ATOM   1558  H   MET A 102       6.743  -8.029  -7.053  1.00 94.43           H  
ATOM   1559  CA  MET A 102       6.614  -6.359  -5.736  1.00 94.43           C  
ATOM   1560  HA  MET A 102       7.359  -5.745  -5.231  1.00 94.43           H  
ATOM   1561  C   MET A 102       5.906  -7.214  -4.689  1.00 94.43           C  
ATOM   1562  CB  MET A 102       5.655  -5.414  -6.466  1.00 94.43           C  
ATOM   1563  HB2 MET A 102       6.193  -4.883  -7.251  1.00 94.43           H  
ATOM   1564  HB3 MET A 102       4.855  -5.996  -6.925  1.00 94.43           H  
ATOM   1565  O   MET A 102       5.036  -8.018  -5.030  1.00 94.43           O  
ATOM   1566  CG  MET A 102       5.069  -4.389  -5.490  1.00 94.43           C  
ATOM   1567  HG2 MET A 102       5.875  -3.742  -5.145  1.00 94.43           H  
ATOM   1568  HG3 MET A 102       4.669  -4.903  -4.616  1.00 94.43           H  
ATOM   1569  SD  MET A 102       3.747  -3.353  -6.167  1.00 94.43           S  
ATOM   1570  CE  MET A 102       2.511  -4.635  -6.349  1.00 94.43           C  
ATOM   1571  HE1 MET A 102       2.580  -5.336  -5.518  1.00 94.43           H  
ATOM   1572  HE2 MET A 102       1.523  -4.174  -6.339  1.00 94.43           H  
ATOM   1573  HE3 MET A 102       2.700  -5.174  -7.278  1.00 94.43           H  
ATOM   1574  N   ARG A 103       6.268  -7.041  -3.419  1.00 96.43           N  
ATOM   1575  H   ARG A 103       6.982  -6.355  -3.224  1.00 96.43           H  
ATOM   1576  CA  ARG A 103       5.572  -7.637  -2.277  1.00 96.43           C  
ATOM   1577  HA  ARG A 103       4.943  -8.458  -2.620  1.00 96.43           H  
ATOM   1578  C   ARG A 103       4.667  -6.594  -1.646  1.00 96.43           C  
ATOM   1579  CB  ARG A 103       6.563  -8.200  -1.251  1.00 96.43           C  
ATOM   1580  HB2 ARG A 103       7.194  -7.396  -0.873  1.00 96.43           H  
ATOM   1581  HB3 ARG A 103       5.996  -8.615  -0.417  1.00 96.43           H  
ATOM   1582  O   ARG A 103       5.089  -5.473  -1.385  1.00 96.43           O  
ATOM   1583  CG  ARG A 103       7.449  -9.302  -1.843  1.00 96.43           C  
ATOM   1584  HG2 ARG A 103       6.827 -10.060  -2.318  1.00 96.43           H  
ATOM   1585  HG3 ARG A 103       8.118  -8.869  -2.587  1.00 96.43           H  
ATOM   1586  CD  ARG A 103       8.280  -9.948  -0.734  1.00 96.43           C  
ATOM   1587  HD2 ARG A 103       7.614 -10.451  -0.032  1.00 96.43           H  
ATOM   1588  HD3 ARG A 103       8.809  -9.156  -0.204  1.00 96.43           H  
ATOM   1589  NE  ARG A 103       9.229 -10.926  -1.292  1.00 96.43           N  
ATOM   1590  HE  ARG A 103       8.898 -11.510  -2.048  1.00 96.43           H  
ATOM   1591  NH1 ARG A 103      11.021 -10.455   0.068  1.00 96.43           N  
ATOM   1592 HH11 ARG A 103      10.405  -9.864   0.607  1.00 96.43           H  
ATOM   1593 HH12 ARG A 103      11.912 -10.038  -0.160  1.00 96.43           H  
ATOM   1594  NH2 ARG A 103      11.316 -11.741  -1.684  1.00 96.43           N  
ATOM   1595 HH21 ARG A 103      11.490 -11.234  -2.541  1.00 96.43           H  
ATOM   1596 HH22 ARG A 103      12.216 -11.830  -1.235  1.00 96.43           H  
ATOM   1597  CZ  ARG A 103      10.492 -11.065  -0.948  1.00 96.43           C  
ATOM   1598  N   VAL A 104       3.424  -6.971  -1.391  1.00 98.39           N  
ATOM   1599  H   VAL A 104       3.148  -7.900  -1.677  1.00 98.39           H  
ATOM   1600  CA  VAL A 104       2.427  -6.149  -0.710  1.00 98.39           C  
ATOM   1601  HA  VAL A 104       2.863  -5.188  -0.438  1.00 98.39           H  
ATOM   1602  C   VAL A 104       2.028  -6.886   0.553  1.00 98.39           C  
ATOM   1603  CB  VAL A 104       1.203  -5.875  -1.601  1.00 98.39           C  
ATOM   1604  HB  VAL A 104       0.673  -6.808  -1.794  1.00 98.39           H  
ATOM   1605  O   VAL A 104       1.392  -7.935   0.476  1.00 98.39           O  
ATOM   1606  CG1 VAL A 104       0.246  -4.901  -0.905  1.00 98.39           C  
ATOM   1607 HG11 VAL A 104      -0.626  -4.718  -1.532  1.00 98.39           H  
ATOM   1608 HG12 VAL A 104       0.752  -3.956  -0.709  1.00 98.39           H  
ATOM   1609 HG13 VAL A 104      -0.098  -5.323   0.039  1.00 98.39           H  
ATOM   1610  CG2 VAL A 104       1.610  -5.280  -2.953  1.00 98.39           C  
ATOM   1611 HG21 VAL A 104       2.145  -4.342  -2.809  1.00 98.39           H  
ATOM   1612 HG22 VAL A 104       0.724  -5.114  -3.566  1.00 98.39           H  
ATOM   1613 HG23 VAL A 104       2.253  -5.985  -3.479  1.00 98.39           H  
ATOM   1614  N   ARG A 105       2.407  -6.354   1.712  1.00 98.64           N  
ATOM   1615  H   ARG A 105       2.906  -5.476   1.684  1.00 98.64           H  
ATOM   1616  CA  ARG A 105       1.941  -6.840   3.011  1.00 98.64           C  
ATOM   1617  HA  ARG A 105       1.606  -7.873   2.909  1.00 98.64           H  
ATOM   1618  C   ARG A 105       0.746  -6.018   3.450  1.00 98.64           C  
ATOM   1619  CB  ARG A 105       3.048  -6.824   4.063  1.00 98.64           C  
ATOM   1620  HB2 ARG A 105       2.623  -7.113   5.024  1.00 98.64           H  
ATOM   1621  HB3 ARG A 105       3.461  -5.819   4.151  1.00 98.64           H  
ATOM   1622  O   ARG A 105       0.824  -4.793   3.529  1.00 98.64           O  
ATOM   1623  CG  ARG A 105       4.159  -7.804   3.700  1.00 98.64           C  
ATOM   1624  HG2 ARG A 105       3.743  -8.808   3.624  1.00 98.64           H  
ATOM   1625  HG3 ARG A 105       4.605  -7.527   2.745  1.00 98.64           H  
ATOM   1626  CD  ARG A 105       5.237  -7.788   4.778  1.00 98.64           C  
ATOM   1627  HD2 ARG A 105       4.796  -8.075   5.733  1.00 98.64           H  
ATOM   1628  HD3 ARG A 105       5.650  -6.782   4.852  1.00 98.64           H  
ATOM   1629  NE  ARG A 105       6.284  -8.740   4.408  1.00 98.64           N  
ATOM   1630  HE  ARG A 105       6.032  -9.442   3.726  1.00 98.64           H  
ATOM   1631  NH1 ARG A 105       8.010  -7.985   5.710  1.00 98.64           N  
ATOM   1632 HH11 ARG A 105       7.362  -7.354   6.158  1.00 98.64           H  
ATOM   1633 HH12 ARG A 105       8.996  -8.005   5.928  1.00 98.64           H  
ATOM   1634  NH2 ARG A 105       8.299  -9.655   4.218  1.00 98.64           N  
ATOM   1635 HH21 ARG A 105       9.299  -9.675   4.356  1.00 98.64           H  
ATOM   1636 HH22 ARG A 105       7.842 -10.240   3.533  1.00 98.64           H  
ATOM   1637  CZ  ARG A 105       7.533  -8.781   4.790  1.00 98.64           C  
ATOM   1638  N   LEU A 106      -0.344  -6.711   3.716  1.00 98.83           N  
ATOM   1639  H   LEU A 106      -0.288  -7.717   3.641  1.00 98.83           H  
ATOM   1640  CA  LEU A 106      -1.607  -6.165   4.166  1.00 98.83           C  
ATOM   1641  HA  LEU A 106      -1.601  -5.077   4.101  1.00 98.83           H  
ATOM   1642  C   LEU A 106      -1.812  -6.591   5.607  1.00 98.83           C  
ATOM   1643  CB  LEU A 106      -2.742  -6.723   3.299  1.00 98.83           C  
ATOM   1644  HB2 LEU A 106      -3.676  -6.284   3.650  1.00 98.83           H  
ATOM   1645  HB3 LEU A 106      -2.799  -7.800   3.454  1.00 98.83           H  
ATOM   1646  O   LEU A 106      -1.757  -7.783   5.885  1.00 98.83           O  
ATOM   1647  CG  LEU A 106      -2.610  -6.466   1.793  1.00 98.83           C  
ATOM   1648  HG  LEU A 106      -1.672  -6.872   1.415  1.00 98.83           H  
ATOM   1649  CD1 LEU A 106      -3.759  -7.189   1.094  1.00 98.83           C  
ATOM   1650 HD11 LEU A 106      -3.804  -6.907   0.042  1.00 98.83           H  
ATOM   1651 HD12 LEU A 106      -3.611  -8.266   1.173  1.00 98.83           H  
ATOM   1652 HD13 LEU A 106      -4.706  -6.931   1.567  1.00 98.83           H  
ATOM   1653  CD2 LEU A 106      -2.666  -4.973   1.477  1.00 98.83           C  
ATOM   1654 HD21 LEU A 106      -3.581  -4.543   1.885  1.00 98.83           H  
ATOM   1655 HD22 LEU A 106      -2.637  -4.821   0.398  1.00 98.83           H  
ATOM   1656 HD23 LEU A 106      -1.805  -4.473   1.922  1.00 98.83           H  
ATOM   1657  N   ARG A 107      -2.086  -5.652   6.505  1.00 98.78           N  
ATOM   1658  H   ARG A 107      -2.095  -4.689   6.202  1.00 98.78           H  
ATOM   1659  CA  ARG A 107      -2.454  -5.960   7.886  1.00 98.78           C  
ATOM   1660  HA  ARG A 107      -2.615  -7.033   7.988  1.00 98.78           H  
ATOM   1661  C   ARG A 107      -3.765  -5.281   8.231  1.00 98.78           C  
ATOM   1662  CB  ARG A 107      -1.302  -5.573   8.812  1.00 98.78           C  
ATOM   1663  HB2 ARG A 107      -0.420  -6.149   8.533  1.00 98.78           H  
ATOM   1664  HB3 ARG A 107      -1.080  -4.512   8.691  1.00 98.78           H  
ATOM   1665  O   ARG A 107      -3.918  -4.086   7.987  1.00 98.78           O  
ATOM   1666  CG  ARG A 107      -1.638  -5.845  10.277  1.00 98.78           C  
ATOM   1667  HG2 ARG A 107      -1.911  -6.892  10.412  1.00 98.78           H  
ATOM   1668  HG3 ARG A 107      -2.466  -5.209  10.590  1.00 98.78           H  
ATOM   1669  CD  ARG A 107      -0.413  -5.521  11.122  1.00 98.78           C  
ATOM   1670  HD2 ARG A 107       0.370  -6.243  10.893  1.00 98.78           H  
ATOM   1671  HD3 ARG A 107      -0.068  -4.517  10.874  1.00 98.78           H  
ATOM   1672  NE  ARG A 107      -0.780  -5.552  12.536  1.00 98.78           N  
ATOM   1673  HE  ARG A 107      -1.661  -5.115  12.767  1.00 98.78           H  
ATOM   1674  NH1 ARG A 107       1.068  -6.591  13.406  1.00 98.78           N  
ATOM   1675 HH11 ARG A 107       1.359  -6.799  12.462  1.00 98.78           H  
ATOM   1676 HH12 ARG A 107       1.495  -7.069  14.187  1.00 98.78           H  
ATOM   1677  NH2 ARG A 107      -0.677  -5.995  14.711  1.00 98.78           N  
ATOM   1678 HH21 ARG A 107      -0.274  -6.407  15.541  1.00 98.78           H  
ATOM   1679 HH22 ARG A 107      -1.599  -5.582  14.709  1.00 98.78           H  
ATOM   1680  CZ  ARG A 107      -0.114  -6.048  13.545  1.00 98.78           C  
ATOM   1681  N   ASN A 108      -4.695  -6.035   8.800  1.00 98.65           N  
ATOM   1682  H   ASN A 108      -4.488  -7.007   8.982  1.00 98.65           H  
ATOM   1683  CA  ASN A 108      -5.972  -5.505   9.258  1.00 98.65           C  
ATOM   1684  HA  ASN A 108      -6.120  -4.493   8.880  1.00 98.65           H  
ATOM   1685  C   ASN A 108      -5.985  -5.432  10.787  1.00 98.65           C  
ATOM   1686  CB  ASN A 108      -7.093  -6.379   8.686  1.00 98.65           C  
ATOM   1687  HB2 ASN A 108      -7.044  -6.373   7.597  1.00 98.65           H  
ATOM   1688  HB3 ASN A 108      -6.957  -7.400   9.043  1.00 98.65           H  
ATOM   1689  O   ASN A 108      -6.081  -6.453  11.459  1.00 98.65           O  
ATOM   1690  CG  ASN A 108      -8.468  -5.906   9.104  1.00 98.65           C  
ATOM   1691  ND2 ASN A 108      -9.481  -6.698   8.872  1.00 98.65           N  
ATOM   1692 HD21 ASN A 108     -10.405  -6.388   9.137  1.00 98.65           H  
ATOM   1693 HD22 ASN A 108      -9.335  -7.550   8.349  1.00 98.65           H  
ATOM   1694  OD1 ASN A 108      -8.651  -4.814   9.615  1.00 98.65           O  
ATOM   1695  N   ASP A 109      -5.915  -4.220  11.332  1.00 98.26           N  
ATOM   1696  H   ASP A 109      -5.927  -3.414  10.724  1.00 98.26           H  
ATOM   1697  CA  ASP A 109      -6.021  -3.971  12.774  1.00 98.26           C  
ATOM   1698  HA  ASP A 109      -5.816  -4.896  13.313  1.00 98.26           H  
ATOM   1699  C   ASP A 109      -7.450  -3.550  13.183  1.00 98.26           C  
ATOM   1700  CB  ASP A 109      -4.954  -2.952  13.215  1.00 98.26           C  
ATOM   1701  HB2 ASP A 109      -5.125  -2.689  14.259  1.00 98.26           H  
ATOM   1702  HB3 ASP A 109      -5.076  -2.044  12.624  1.00 98.26           H  
ATOM   1703  O   ASP A 109      -7.678  -3.141  14.321  1.00 98.26           O  
ATOM   1704  CG  ASP A 109      -3.501  -3.445  13.105  1.00 98.26           C  
ATOM   1705  OD1 ASP A 109      -3.166  -4.562  13.579  1.00 98.26           O  
ATOM   1706  OD2 ASP A 109      -2.661  -2.660  12.610  1.00 98.26           O  
ATOM   1707  N   SER A 110      -8.429  -3.640  12.274  1.00 96.84           N  
ATOM   1708  H   SER A 110      -8.197  -4.000  11.359  1.00 96.84           H  
ATOM   1709  CA  SER A 110      -9.843  -3.412  12.587  1.00 96.84           C  
ATOM   1710  HA  SER A 110      -9.895  -2.620  13.334  1.00 96.84           H  
ATOM   1711  C   SER A 110     -10.516  -4.649  13.194  1.00 96.84           C  
ATOM   1712  CB  SER A 110     -10.607  -2.909  11.359  1.00 96.84           C  
ATOM   1713  HB2 SER A 110     -11.529  -2.433  11.694  1.00 96.84           H  
ATOM   1714  HB3 SER A 110     -10.005  -2.178  10.820  1.00 96.84           H  
ATOM   1715  O   SER A 110      -9.975  -5.754  13.190  1.00 96.84           O  
ATOM   1716  OG  SER A 110     -10.961  -3.946  10.487  1.00 96.84           O  
ATOM   1717  HG  SER A 110     -10.149  -4.301  10.119  1.00 96.84           H  
ATOM   1718  N   SER A 111     -11.734  -4.472  13.708  1.00 96.39           N  
ATOM   1719  H   SER A 111     -12.149  -3.552  13.675  1.00 96.39           H  
ATOM   1720  CA  SER A 111     -12.544  -5.546  14.299  1.00 96.39           C  
ATOM   1721  HA  SER A 111     -11.878  -6.241  14.811  1.00 96.39           H  
ATOM   1722  C   SER A 111     -13.343  -6.370  13.282  1.00 96.39           C  
ATOM   1723  CB  SER A 111     -13.485  -4.943  15.343  1.00 96.39           C  
ATOM   1724  HB2 SER A 111     -12.890  -4.495  16.139  1.00 96.39           H  
ATOM   1725  HB3 SER A 111     -14.113  -5.725  15.769  1.00 96.39           H  
ATOM   1726  O   SER A 111     -13.964  -7.363  13.662  1.00 96.39           O  
ATOM   1727  OG  SER A 111     -14.293  -3.945  14.746  1.00 96.39           O  
ATOM   1728  HG  SER A 111     -14.780  -3.478  15.429  1.00 96.39           H  
ATOM   1729  N   THR A 112     -13.333  -5.994  12.000  1.00 96.61           N  
ATOM   1730  H   THR A 112     -12.757  -5.209  11.732  1.00 96.61           H  
ATOM   1731  CA  THR A 112     -14.077  -6.673  10.926  1.00 96.61           C  
ATOM   1732  HA  THR A 112     -14.499  -7.597  11.322  1.00 96.61           H  
ATOM   1733  C   THR A 112     -13.165  -7.024   9.754  1.00 96.61           C  
ATOM   1734  CB  THR A 112     -15.238  -5.816  10.407  1.00 96.61           C  
ATOM   1735  HB  THR A 112     -15.696  -6.319   9.556  1.00 96.61           H  
ATOM   1736  O   THR A 112     -12.194  -6.310   9.517  1.00 96.61           O  
ATOM   1737  CG2 THR A 112     -16.309  -5.612  11.479  1.00 96.61           C  
ATOM   1738 HG21 THR A 112     -17.145  -5.060  11.049  1.00 96.61           H  
ATOM   1739 HG22 THR A 112     -16.662  -6.578  11.840  1.00 96.61           H  
ATOM   1740 HG23 THR A 112     -15.900  -5.040  12.313  1.00 96.61           H  
ATOM   1741  OG1 THR A 112     -14.789  -4.544   9.997  1.00 96.61           O  
ATOM   1742  HG1 THR A 112     -13.996  -4.660   9.468  1.00 96.61           H  
ATOM   1743  N   PRO A 113     -13.451  -8.084   8.981  1.00 98.30           N  
ATOM   1744  CA  PRO A 113     -12.706  -8.357   7.759  1.00 98.30           C  
ATOM   1745  HA  PRO A 113     -11.672  -8.577   8.026  1.00 98.30           H  
ATOM   1746  C   PRO A 113     -12.739  -7.170   6.790  1.00 98.30           C  
ATOM   1747  CB  PRO A 113     -13.342  -9.604   7.141  1.00 98.30           C  
ATOM   1748  HB2 PRO A 113     -14.099  -9.320   6.410  1.00 98.30           H  
ATOM   1749  HB3 PRO A 113     -12.593 -10.250   6.682  1.00 98.30           H  
ATOM   1750  O   PRO A 113     -13.738  -6.452   6.709  1.00 98.30           O  
ATOM   1751  CG  PRO A 113     -14.019 -10.285   8.330  1.00 98.30           C  
ATOM   1752  HG2 PRO A 113     -14.867 -10.894   8.017  1.00 98.30           H  
ATOM   1753  HG3 PRO A 113     -13.291 -10.892   8.866  1.00 98.30           H  
ATOM   1754  CD  PRO A 113     -14.456  -9.110   9.203  1.00 98.30           C  
ATOM   1755  HD2 PRO A 113     -15.429  -8.744   8.874  1.00 98.30           H  
ATOM   1756  HD3 PRO A 113     -14.496  -9.425  10.246  1.00 98.30           H  
ATOM   1757  N   VAL A 114     -11.653  -7.001   6.041  1.00 98.56           N  
ATOM   1758  H   VAL A 114     -10.873  -7.629   6.173  1.00 98.56           H  
ATOM   1759  CA  VAL A 114     -11.559  -6.047   4.931  1.00 98.56           C  
ATOM   1760  HA  VAL A 114     -12.522  -5.556   4.790  1.00 98.56           H  
ATOM   1761  C   VAL A 114     -11.250  -6.790   3.645  1.00 98.56           C  
ATOM   1762  CB  VAL A 114     -10.518  -4.945   5.185  1.00 98.56           C  
ATOM   1763  HB  VAL A 114     -10.528  -4.263   4.335  1.00 98.56           H  
ATOM   1764  O   VAL A 114     -10.541  -7.796   3.664  1.00 98.56           O  
ATOM   1765  CG1 VAL A 114     -10.895  -4.145   6.433  1.00 98.56           C  
ATOM   1766 HG11 VAL A 114     -10.258  -3.263   6.494  1.00 98.56           H  
ATOM   1767 HG12 VAL A 114     -10.770  -4.746   7.334  1.00 98.56           H  
ATOM   1768 HG13 VAL A 114     -11.935  -3.826   6.365  1.00 98.56           H  
ATOM   1769  CG2 VAL A 114      -9.094  -5.497   5.332  1.00 98.56           C  
ATOM   1770 HG21 VAL A 114      -9.039  -6.166   6.191  1.00 98.56           H  
ATOM   1771 HG22 VAL A 114      -8.384  -4.680   5.461  1.00 98.56           H  
ATOM   1772 HG23 VAL A 114      -8.803  -6.039   4.432  1.00 98.56           H  
ATOM   1773  N   GLU A 115     -11.752  -6.292   2.527  1.00 98.69           N  
ATOM   1774  H   GLU A 115     -12.282  -5.434   2.575  1.00 98.69           H  
ATOM   1775  CA  GLU A 115     -11.372  -6.756   1.200  1.00 98.69           C  
ATOM   1776  HA  GLU A 115     -10.850  -7.708   1.292  1.00 98.69           H  
ATOM   1777  C   GLU A 115     -10.399  -5.754   0.575  1.00 98.69           C  
ATOM   1778  CB  GLU A 115     -12.625  -7.021   0.355  1.00 98.69           C  
ATOM   1779  HB2 GLU A 115     -13.159  -6.090   0.165  1.00 98.69           H  
ATOM   1780  HB3 GLU A 115     -13.278  -7.688   0.919  1.00 98.69           H  
ATOM   1781  O   GLU A 115     -10.613  -4.544   0.605  1.00 98.69           O  
ATOM   1782  CG  GLU A 115     -12.262  -7.694  -0.973  1.00 98.69           C  
ATOM   1783  HG2 GLU A 115     -11.814  -6.957  -1.640  1.00 98.69           H  
ATOM   1784  HG3 GLU A 115     -11.507  -8.457  -0.785  1.00 98.69           H  
ATOM   1785  CD  GLU A 115     -13.475  -8.366  -1.633  1.00 98.69           C  
ATOM   1786  OE1 GLU A 115     -13.956  -7.873  -2.673  1.00 98.69           O  
ATOM   1787  OE2 GLU A 115     -13.851  -9.456  -1.149  1.00 98.69           O  
ATOM   1788  N   VAL A 116      -9.291  -6.252   0.034  1.00 98.83           N  
ATOM   1789  H   VAL A 116      -9.136  -7.248   0.099  1.00 98.83           H  
ATOM   1790  CA  VAL A 116      -8.281  -5.438  -0.640  1.00 98.83           C  
ATOM   1791  HA  VAL A 116      -8.619  -4.402  -0.646  1.00 98.83           H  
ATOM   1792  C   VAL A 116      -8.152  -5.902  -2.081  1.00 98.83           C  
ATOM   1793  CB  VAL A 116      -6.928  -5.456   0.092  1.00 98.83           C  
ATOM   1794  HB  VAL A 116      -6.503  -6.458   0.045  1.00 98.83           H  
ATOM   1795  O   VAL A 116      -7.754  -7.037  -2.350  1.00 98.83           O  
ATOM   1796  CG1 VAL A 116      -5.960  -4.471  -0.582  1.00 98.83           C  
ATOM   1797 HG11 VAL A 116      -6.391  -3.470  -0.585  1.00 98.83           H  
ATOM   1798 HG12 VAL A 116      -5.015  -4.450  -0.039  1.00 98.83           H  
ATOM   1799 HG13 VAL A 116      -5.760  -4.779  -1.608  1.00 98.83           H  
ATOM   1800  CG2 VAL A 116      -7.070  -5.049   1.566  1.00 98.83           C  
ATOM   1801 HG21 VAL A 116      -6.090  -4.978   2.038  1.00 98.83           H  
ATOM   1802 HG22 VAL A 116      -7.577  -4.087   1.638  1.00 98.83           H  
ATOM   1803 HG23 VAL A 116      -7.655  -5.797   2.100  1.00 98.83           H  
ATOM   1804  N   HIS A 117      -8.443  -5.003  -3.017  1.00 98.76           N  
ATOM   1805  H   HIS A 117      -8.781  -4.104  -2.704  1.00 98.76           H  
ATOM   1806  CA  HIS A 117      -8.208  -5.196  -4.443  1.00 98.76           C  
ATOM   1807  HA  HIS A 117      -8.116  -6.264  -4.638  1.00 98.76           H  
ATOM   1808  C   HIS A 117      -6.907  -4.505  -4.830  1.00 98.76           C  
ATOM   1809  CB  HIS A 117      -9.369  -4.684  -5.302  1.00 98.76           C  
ATOM   1810  HB2 HIS A 117      -9.324  -3.597  -5.370  1.00 98.76           H  
ATOM   1811  HB3 HIS A 117      -9.252  -5.077  -6.312  1.00 98.76           H  
ATOM   1812  O   HIS A 117      -6.780  -3.284  -4.746  1.00 98.76           O  
ATOM   1813  CG  HIS A 117     -10.723  -5.068  -4.785  1.00 98.76           C  
ATOM   1814  CD2 HIS A 117     -11.401  -4.431  -3.782  1.00 98.76           C  
ATOM   1815  HD2 HIS A 117     -11.067  -3.579  -3.208  1.00 98.76           H  
ATOM   1816  ND1 HIS A 117     -11.519  -6.100  -5.236  1.00 98.76           N  
ATOM   1817  HD1 HIS A 117     -11.365  -6.701  -6.033  1.00 98.76           H  
ATOM   1818  CE1 HIS A 117     -12.649  -6.082  -4.508  1.00 98.76           C  
ATOM   1819  HE1 HIS A 117     -13.496  -6.741  -4.634  1.00 98.76           H  
ATOM   1820  NE2 HIS A 117     -12.613  -5.079  -3.626  1.00 98.76           N  
ATOM   1821  N   ILE A 118      -5.943  -5.290  -5.280  1.00 98.70           N  
ATOM   1822  H   ILE A 118      -6.134  -6.280  -5.333  1.00 98.70           H  
ATOM   1823  CA  ILE A 118      -4.635  -4.827  -5.719  1.00 98.70           C  
ATOM   1824  HA  ILE A 118      -4.504  -3.787  -5.420  1.00 98.70           H  
ATOM   1825  C   ILE A 118      -4.592  -4.924  -7.239  1.00 98.70           C  
ATOM   1826  CB  ILE A 118      -3.507  -5.653  -5.071  1.00 98.70           C  
ATOM   1827  HB  ILE A 118      -3.514  -6.643  -5.527  1.00 98.70           H  
ATOM   1828  O   ILE A 118      -4.887  -5.983  -7.795  1.00 98.70           O  
ATOM   1829  CG1 ILE A 118      -3.691  -5.840  -3.548  1.00 98.70           C  
ATOM   1830 HG12 ILE A 118      -3.633  -4.877  -3.040  1.00 98.70           H  
ATOM   1831 HG13 ILE A 118      -4.670  -6.274  -3.343  1.00 98.70           H  
ATOM   1832  CG2 ILE A 118      -2.168  -4.970  -5.396  1.00 98.70           C  
ATOM   1833 HG21 ILE A 118      -1.328  -5.524  -4.976  1.00 98.70           H  
ATOM   1834 HG22 ILE A 118      -2.163  -3.954  -5.001  1.00 98.70           H  
ATOM   1835 HG23 ILE A 118      -2.021  -4.919  -6.475  1.00 98.70           H  
ATOM   1836  CD1 ILE A 118      -2.662  -6.800  -2.947  1.00 98.70           C  
ATOM   1837 HD11 ILE A 118      -2.928  -7.026  -1.914  1.00 98.70           H  
ATOM   1838 HD12 ILE A 118      -2.652  -7.729  -3.517  1.00 98.70           H  
ATOM   1839 HD13 ILE A 118      -1.666  -6.357  -2.954  1.00 98.70           H  
ATOM   1840  N   LYS A 119      -4.192  -3.848  -7.914  1.00 98.30           N  
ATOM   1841  H   LYS A 119      -3.988  -3.014  -7.382  1.00 98.30           H  
ATOM   1842  CA  LYS A 119      -3.914  -3.843  -9.352  1.00 98.30           C  
ATOM   1843  HA  LYS A 119      -4.007  -4.861  -9.731  1.00 98.30           H  
ATOM   1844  C   LYS A 119      -2.486  -3.390  -9.614  1.00 98.30           C  
ATOM   1845  CB  LYS A 119      -4.936  -2.972 -10.086  1.00 98.30           C  
ATOM   1846  HB2 LYS A 119      -4.831  -1.942  -9.745  1.00 98.30           H  
ATOM   1847  HB3 LYS A 119      -5.942  -3.319  -9.852  1.00 98.30           H  
ATOM   1848  O   LYS A 119      -2.049  -2.379  -9.072  1.00 98.30           O  
ATOM   1849  CG  LYS A 119      -4.719  -3.024 -11.604  1.00 98.30           C  
ATOM   1850  HG2 LYS A 119      -3.691  -2.752 -11.843  1.00 98.30           H  
ATOM   1851  HG3 LYS A 119      -4.912  -4.031 -11.973  1.00 98.30           H  
ATOM   1852  CD  LYS A 119      -5.634  -2.029 -12.310  1.00 98.30           C  
ATOM   1853  HD2 LYS A 119      -6.679  -2.302 -12.160  1.00 98.30           H  
ATOM   1854  HD3 LYS A 119      -5.452  -1.040 -11.889  1.00 98.30           H  
ATOM   1855  CE  LYS A 119      -5.278  -2.018 -13.797  1.00 98.30           C  
ATOM   1856  HE2 LYS A 119      -4.193  -1.958 -13.886  1.00 98.30           H  
ATOM   1857  HE3 LYS A 119      -5.576  -2.961 -14.256  1.00 98.30           H  
ATOM   1858  NZ  LYS A 119      -5.895  -0.859 -14.480  1.00 98.30           N  
ATOM   1859  HZ1 LYS A 119      -5.594  -0.838 -15.444  1.00 98.30           H  
ATOM   1860  HZ2 LYS A 119      -6.903  -0.887 -14.423  1.00 98.30           H  
ATOM   1861  HZ3 LYS A 119      -5.574  -0.013 -14.031  1.00 98.30           H  
ATOM   1862  N   VAL A 120      -1.787  -4.126 -10.472  1.00 94.88           N  
ATOM   1863  H   VAL A 120      -2.237  -4.933 -10.879  1.00 94.88           H  
ATOM   1864  CA  VAL A 120      -0.372  -3.915 -10.794  1.00 94.88           C  
ATOM   1865  HA  VAL A 120      -0.090  -2.883 -10.588  1.00 94.88           H  
ATOM   1866  C   VAL A 120      -0.170  -4.214 -12.271  1.00 94.88           C  
ATOM   1867  CB  VAL A 120       0.515  -4.850  -9.961  1.00 94.88           C  
ATOM   1868  HB  VAL A 120       0.383  -5.880 -10.293  1.00 94.88           H  
ATOM   1869  O   VAL A 120      -0.268  -5.365 -12.690  1.00 94.88           O  
ATOM   1870  CG1 VAL A 120       1.980  -4.463 -10.131  1.00 94.88           C  
ATOM   1871 HG11 VAL A 120       2.260  -4.525 -11.183  1.00 94.88           H  
ATOM   1872 HG12 VAL A 120       2.598  -5.163  -9.569  1.00 94.88           H  
ATOM   1873 HG13 VAL A 120       2.153  -3.451  -9.763  1.00 94.88           H  
ATOM   1874  CG2 VAL A 120       0.156  -4.806  -8.481  1.00 94.88           C  
ATOM   1875 HG21 VAL A 120      -0.874  -5.130  -8.336  1.00 94.88           H  
ATOM   1876 HG22 VAL A 120       0.296  -3.802  -8.080  1.00 94.88           H  
ATOM   1877 HG23 VAL A 120       0.757  -5.553  -7.961  1.00 94.88           H  
ATOM   1878  N   GLY A 121       0.048  -3.178 -13.081  1.00 90.55           N  
ATOM   1879  H   GLY A 121       0.184  -2.259 -12.684  1.00 90.55           H  
ATOM   1880  CA  GLY A 121      -0.042  -3.317 -14.534  1.00 90.55           C  
ATOM   1881  HA2 GLY A 121       0.049  -2.340 -15.008  1.00 90.55           H  
ATOM   1882  HA3 GLY A 121       0.773  -3.950 -14.885  1.00 90.55           H  
ATOM   1883  C   GLY A 121      -1.388  -3.937 -14.938  1.00 90.55           C  
ATOM   1884  O   GLY A 121      -2.451  -3.382 -14.632  1.00 90.55           O  
ATOM   1885  N   ASP A 122      -1.330  -5.105 -15.577  1.00 91.19           N  
ATOM   1886  H   ASP A 122      -0.421  -5.492 -15.786  1.00 91.19           H  
ATOM   1887  CA  ASP A 122      -2.504  -5.876 -16.011  1.00 91.19           C  
ATOM   1888  HA  ASP A 122      -3.329  -5.188 -16.194  1.00 91.19           H  
ATOM   1889  C   ASP A 122      -2.992  -6.896 -14.967  1.00 91.19           C  
ATOM   1890  CB  ASP A 122      -2.182  -6.574 -17.339  1.00 91.19           C  
ATOM   1891  HB2 ASP A 122      -3.057  -7.133 -17.669  1.00 91.19           H  
ATOM   1892  HB3 ASP A 122      -1.368  -7.281 -17.180  1.00 91.19           H  
ATOM   1893  O   ASP A 122      -4.103  -7.421 -15.081  1.00 91.19           O  
ATOM   1894  CG  ASP A 122      -1.798  -5.582 -18.439  1.00 91.19           C  
ATOM   1895  OD1 ASP A 122      -2.464  -4.524 -18.527  1.00 91.19           O  
ATOM   1896  OD2 ASP A 122      -0.824  -5.888 -19.163  1.00 91.19           O  
ATOM   1897  N   GLU A 123      -2.197  -7.173 -13.931  1.00 96.08           N  
ATOM   1898  H   GLU A 123      -1.354  -6.632 -13.802  1.00 96.08           H  
ATOM   1899  CA  GLU A 123      -2.547  -8.137 -12.892  1.00 96.08           C  
ATOM   1900  HA  GLU A 123      -3.075  -8.964 -13.367  1.00 96.08           H  
ATOM   1901  C   GLU A 123      -3.489  -7.534 -11.851  1.00 96.08           C  
ATOM   1902  CB  GLU A 123      -1.304  -8.721 -12.212  1.00 96.08           C  
ATOM   1903  HB2 GLU A 123      -0.653  -7.921 -11.859  1.00 96.08           H  
ATOM   1904  HB3 GLU A 123      -1.641  -9.294 -11.348  1.00 96.08           H  
ATOM   1905  O   GLU A 123      -3.369  -6.371 -11.455  1.00 96.08           O  
ATOM   1906  CG  GLU A 123      -0.530  -9.655 -13.152  1.00 96.08           C  
ATOM   1907  HG2 GLU A 123      -0.104  -9.067 -13.965  1.00 96.08           H  
ATOM   1908  HG3 GLU A 123      -1.225 -10.375 -13.584  1.00 96.08           H  
ATOM   1909  CD  GLU A 123       0.575 -10.422 -12.415  1.00 96.08           C  
ATOM   1910  OE1 GLU A 123       1.687 -10.500 -12.975  1.00 96.08           O  
ATOM   1911  OE2 GLU A 123       0.289 -10.952 -11.311  1.00 96.08           O  
ATOM   1912  N   LYS A 124      -4.423  -8.361 -11.374  1.00 97.92           N  
ATOM   1913  H   LYS A 124      -4.432  -9.311 -11.717  1.00 97.92           H  
ATOM   1914  CA  LYS A 124      -5.346  -8.031 -10.288  1.00 97.92           C  
ATOM   1915  HA  LYS A 124      -4.992  -7.125  -9.797  1.00 97.92           H  
ATOM   1916  C   LYS A 124      -5.362  -9.150  -9.257  1.00 97.92           C  
ATOM   1917  CB  LYS A 124      -6.760  -7.771 -10.821  1.00 97.92           C  
ATOM   1918  HB2 LYS A 124      -7.425  -7.604  -9.974  1.00 97.92           H  
ATOM   1919  HB3 LYS A 124      -7.104  -8.657 -11.356  1.00 97.92           H  
ATOM   1920  O   LYS A 124      -5.387 -10.326  -9.616  1.00 97.92           O  
ATOM   1921  CG  LYS A 124      -6.832  -6.551 -11.750  1.00 97.92           C  
ATOM   1922  HG2 LYS A 124      -6.174  -6.698 -12.606  1.00 97.92           H  
ATOM   1923  HG3 LYS A 124      -6.522  -5.660 -11.204  1.00 97.92           H  
ATOM   1924  CD  LYS A 124      -8.268  -6.375 -12.249  1.00 97.92           C  
ATOM   1925  HD2 LYS A 124      -8.918  -6.153 -11.402  1.00 97.92           H  
ATOM   1926  HD3 LYS A 124      -8.594  -7.305 -12.715  1.00 97.92           H  
ATOM   1927  CE  LYS A 124      -8.340  -5.243 -13.276  1.00 97.92           C  
ATOM   1928  HE2 LYS A 124      -7.625  -5.458 -14.069  1.00 97.92           H  
ATOM   1929  HE3 LYS A 124      -8.043  -4.315 -12.788  1.00 97.92           H  
ATOM   1930  NZ  LYS A 124      -9.712  -5.133 -13.832  1.00 97.92           N  
ATOM   1931  HZ1 LYS A 124     -10.373  -4.939 -13.093  1.00 97.92           H  
ATOM   1932  HZ2 LYS A 124      -9.976  -6.007 -14.264  1.00 97.92           H  
ATOM   1933  HZ3 LYS A 124      -9.768  -4.403 -14.527  1.00 97.92           H  
ATOM   1934  N   ARG A 125      -5.391  -8.786  -7.979  1.00 98.44           N  
ATOM   1935  H   ARG A 125      -5.356  -7.797  -7.778  1.00 98.44           H  
ATOM   1936  CA  ARG A 125      -5.575  -9.703  -6.848  1.00 98.44           C  
ATOM   1937  HA  ARG A 125      -5.936 -10.665  -7.209  1.00 98.44           H  
ATOM   1938  C   ARG A 125      -6.639  -9.135  -5.926  1.00 98.44           C  
ATOM   1939  CB  ARG A 125      -4.247  -9.896  -6.094  1.00 98.44           C  
ATOM   1940  HB2 ARG A 125      -4.428 -10.488  -5.197  1.00 98.44           H  
ATOM   1941  HB3 ARG A 125      -3.883  -8.921  -5.770  1.00 98.44           H  
ATOM   1942  O   ARG A 125      -6.637  -7.939  -5.671  1.00 98.44           O  
ATOM   1943  CG  ARG A 125      -3.147 -10.577  -6.921  1.00 98.44           C  
ATOM   1944  HG2 ARG A 125      -2.991 -10.040  -7.857  1.00 98.44           H  
ATOM   1945  HG3 ARG A 125      -2.217 -10.538  -6.353  1.00 98.44           H  
ATOM   1946  CD  ARG A 125      -3.467 -12.042  -7.222  1.00 98.44           C  
ATOM   1947  HD2 ARG A 125      -3.718 -12.535  -6.282  1.00 98.44           H  
ATOM   1948  HD3 ARG A 125      -4.325 -12.095  -7.892  1.00 98.44           H  
ATOM   1949  NE  ARG A 125      -2.313 -12.705  -7.856  1.00 98.44           N  
ATOM   1950  HE  ARG A 125      -1.728 -12.127  -8.442  1.00 98.44           H  
ATOM   1951  NH1 ARG A 125      -2.644 -14.821  -7.019  1.00 98.44           N  
ATOM   1952 HH11 ARG A 125      -2.334 -15.777  -6.921  1.00 98.44           H  
ATOM   1953 HH12 ARG A 125      -3.473 -14.493  -6.543  1.00 98.44           H  
ATOM   1954  NH2 ARG A 125      -0.884 -14.394  -8.334  1.00 98.44           N  
ATOM   1955 HH21 ARG A 125      -0.568 -15.348  -8.235  1.00 98.44           H  
ATOM   1956 HH22 ARG A 125      -0.335 -13.743  -8.877  1.00 98.44           H  
ATOM   1957  CZ  ARG A 125      -1.956 -13.968  -7.732  1.00 98.44           C  
ATOM   1958  N   THR A 126      -7.506  -9.994  -5.414  1.00 98.55           N  
ATOM   1959  H   THR A 126      -7.431 -10.974  -5.644  1.00 98.55           H  
ATOM   1960  CA  THR A 126      -8.446  -9.647  -4.346  1.00 98.55           C  
ATOM   1961  HA  THR A 126      -8.290  -8.613  -4.039  1.00 98.55           H  
ATOM   1962  C   THR A 126      -8.144 -10.535  -3.157  1.00 98.55           C  
ATOM   1963  CB  THR A 126      -9.902  -9.763  -4.806  1.00 98.55           C  
ATOM   1964  HB  THR A 126     -10.093 -10.748  -5.231  1.00 98.55           H  
ATOM   1965  O   THR A 126      -7.954 -11.741  -3.322  1.00 98.55           O  
ATOM   1966  CG2 THR A 126     -10.898  -9.463  -3.692  1.00 98.55           C  
ATOM   1967 HG21 THR A 126     -10.676  -8.501  -3.230  1.00 98.55           H  
ATOM   1968 HG22 THR A 126     -10.865 -10.241  -2.929  1.00 98.55           H  
ATOM   1969 HG23 THR A 126     -11.912  -9.436  -4.092  1.00 98.55           H  
ATOM   1970  OG1 THR A 126     -10.124  -8.764  -5.769  1.00 98.55           O  
ATOM   1971  HG1 THR A 126     -10.362  -8.005  -5.232  1.00 98.55           H  
ATOM   1972  N   VAL A 127      -8.037  -9.924  -1.984  1.00 98.43           N  
ATOM   1973  H   VAL A 127      -8.169  -8.923  -1.943  1.00 98.43           H  
ATOM   1974  CA  VAL A 127      -7.664 -10.593  -0.740  1.00 98.43           C  
ATOM   1975  HA  VAL A 127      -7.775 -11.672  -0.847  1.00 98.43           H  
ATOM   1976  C   VAL A 127      -8.594 -10.119   0.359  1.00 98.43           C  
ATOM   1977  CB  VAL A 127      -6.203 -10.282  -0.371  1.00 98.43           C  
ATOM   1978  HB  VAL A 127      -6.081  -9.208  -0.235  1.00 98.43           H  
ATOM   1979  O   VAL A 127      -8.701  -8.920   0.597  1.00 98.43           O  
ATOM   1980  CG1 VAL A 127      -5.779 -10.983   0.922  1.00 98.43           C  
ATOM   1981 HG11 VAL A 127      -6.415 -10.677   1.752  1.00 98.43           H  
ATOM   1982 HG12 VAL A 127      -4.761 -10.681   1.171  1.00 98.43           H  
ATOM   1983 HG13 VAL A 127      -5.832 -12.066   0.812  1.00 98.43           H  
ATOM   1984  CG2 VAL A 127      -5.246 -10.738  -1.480  1.00 98.43           C  
ATOM   1985 HG21 VAL A 127      -5.350 -10.093  -2.351  1.00 98.43           H  
ATOM   1986 HG22 VAL A 127      -5.463 -11.770  -1.755  1.00 98.43           H  
ATOM   1987 HG23 VAL A 127      -4.223 -10.678  -1.110  1.00 98.43           H  
ATOM   1988  N   THR A 128      -9.229 -11.052   1.056  1.00 98.66           N  
ATOM   1989  H   THR A 128      -9.132 -12.024   0.798  1.00 98.66           H  
ATOM   1990  CA  THR A 128      -9.877 -10.759   2.334  1.00 98.66           C  
ATOM   1991  HA  THR A 128     -10.271  -9.743   2.313  1.00 98.66           H  
ATOM   1992  C   THR A 128      -8.835 -10.873   3.442  1.00 98.66           C  
ATOM   1993  CB  THR A 128     -11.047 -11.708   2.601  1.00 98.66           C  
ATOM   1994  HB  THR A 128     -10.658 -12.711   2.777  1.00 98.66           H  
ATOM   1995  O   THR A 128      -8.135 -11.880   3.515  1.00 98.66           O  
ATOM   1996  CG2 THR A 128     -11.870 -11.282   3.815  1.00 98.66           C  
ATOM   1997 HG21 THR A 128     -11.267 -11.359   4.720  1.00 98.66           H  
ATOM   1998 HG22 THR A 128     -12.214 -10.255   3.694  1.00 98.66           H  
ATOM   1999 HG23 THR A 128     -12.733 -11.941   3.917  1.00 98.66           H  
ATOM   2000  OG1 THR A 128     -11.908 -11.766   1.484  1.00 98.66           O  
ATOM   2001  HG1 THR A 128     -12.278 -10.898   1.308  1.00 98.66           H  
ATOM   2002  N   VAL A 129      -8.731  -9.856   4.293  1.00 98.73           N  
ATOM   2003  H   VAL A 129      -9.333  -9.058   4.149  1.00 98.73           H  
ATOM   2004  CA  VAL A 129      -7.822  -9.824   5.444  1.00 98.73           C  
ATOM   2005  HA  VAL A 129      -7.237 -10.744   5.472  1.00 98.73           H  
ATOM   2006  C   VAL A 129      -8.672  -9.765   6.708  1.00 98.73           C  
ATOM   2007  CB  VAL A 129      -6.835  -8.643   5.359  1.00 98.73           C  
ATOM   2008  HB  VAL A 129      -7.370  -7.710   5.539  1.00 98.73           H  
ATOM   2009  O   VAL A 129      -9.381  -8.783   6.951  1.00 98.73           O  
ATOM   2010  CG1 VAL A 129      -5.730  -8.778   6.412  1.00 98.73           C  
ATOM   2011 HG11 VAL A 129      -6.162  -8.829   7.411  1.00 98.73           H  
ATOM   2012 HG12 VAL A 129      -5.058  -7.921   6.367  1.00 98.73           H  
ATOM   2013 HG13 VAL A 129      -5.155  -9.689   6.242  1.00 98.73           H  
ATOM   2014  CG2 VAL A 129      -6.156  -8.533   3.987  1.00 98.73           C  
ATOM   2015 HG21 VAL A 129      -6.895  -8.336   3.211  1.00 98.73           H  
ATOM   2016 HG22 VAL A 129      -5.447  -7.706   3.999  1.00 98.73           H  
ATOM   2017 HG23 VAL A 129      -5.629  -9.460   3.761  1.00 98.73           H  
ATOM   2018  N   ASN A 130      -8.651 -10.829   7.503  1.00 98.57           N  
ATOM   2019  H   ASN A 130      -8.024 -11.588   7.277  1.00 98.57           H  
ATOM   2020  CA  ASN A 130      -9.426 -10.930   8.736  1.00 98.57           C  
ATOM   2021  HA  ASN A 130     -10.440 -10.595   8.518  1.00 98.57           H  
ATOM   2022  C   ASN A 130      -8.849 -10.034   9.847  1.00 98.57           C  
ATOM   2023  CB  ASN A 130      -9.492 -12.401   9.170  1.00 98.57           C  
ATOM   2024  HB2 ASN A 130     -10.010 -12.496  10.125  1.00 98.57           H  
ATOM   2025  HB3 ASN A 130      -8.482 -12.788   9.305  1.00 98.57           H  
ATOM   2026  O   ASN A 130      -7.692  -9.623   9.772  1.00 98.57           O  
ATOM   2027  CG  ASN A 130     -10.237 -13.246   8.161  1.00 98.57           C  
ATOM   2028  ND2 ASN A 130      -9.549 -14.124   7.478  1.00 98.57           N  
ATOM   2029 HD21 ASN A 130      -8.547 -14.004   7.458  1.00 98.57           H  
ATOM   2030 HD22 ASN A 130     -10.019 -14.599   6.721  1.00 98.57           H  
ATOM   2031  OD1 ASN A 130     -11.435 -13.098   7.969  1.00 98.57           O  
ATOM   2032  N   PRO A 131      -9.627  -9.730  10.901  1.00 98.57           N  
ATOM   2033  CA  PRO A 131      -9.135  -8.995  12.065  1.00 98.57           C  
ATOM   2034  HA  PRO A 131      -8.952  -7.960  11.777  1.00 98.57           H  
ATOM   2035  C   PRO A 131      -7.857  -9.603  12.658  1.00 98.57           C  
ATOM   2036  CB  PRO A 131     -10.285  -9.044  13.076  1.00 98.57           C  
ATOM   2037  HB2 PRO A 131     -10.249  -9.965  13.656  1.00 98.57           H  
ATOM   2038  HB3 PRO A 131     -10.290  -8.182  13.743  1.00 98.57           H  
ATOM   2039  O   PRO A 131      -7.821 -10.788  12.989  1.00 98.57           O  
ATOM   2040  CG  PRO A 131     -11.505  -9.075  12.166  1.00 98.57           C  
ATOM   2041  HG2 PRO A 131     -12.392  -9.453  12.675  1.00 98.57           H  
ATOM   2042  HG3 PRO A 131     -11.668  -8.074  11.766  1.00 98.57           H  
ATOM   2043  CD  PRO A 131     -11.050  -9.997  11.043  1.00 98.57           C  
ATOM   2044  HD2 PRO A 131     -11.598  -9.769  10.129  1.00 98.57           H  
ATOM   2045  HD3 PRO A 131     -11.206 -11.035  11.338  1.00 98.57           H  
ATOM   2046  N   GLY A 132      -6.815  -8.785  12.807  1.00 98.37           N  
ATOM   2047  H   GLY A 132      -6.888  -7.848  12.436  1.00 98.37           H  
ATOM   2048  CA  GLY A 132      -5.500  -9.182  13.317  1.00 98.37           C  
ATOM   2049  HA2 GLY A 132      -4.950  -8.280  13.585  1.00 98.37           H  
ATOM   2050  HA3 GLY A 132      -5.634  -9.790  14.212  1.00 98.37           H  
ATOM   2051  C   GLY A 132      -4.634  -9.976  12.333  1.00 98.37           C  
ATOM   2052  O   GLY A 132      -3.520 -10.359  12.691  1.00 98.37           O  
ATOM   2053  N   GLU A 133      -5.117 -10.235  11.116  1.00 98.65           N  
ATOM   2054  H   GLU A 133      -6.021  -9.865  10.859  1.00 98.65           H  
ATOM   2055  CA  GLU A 133      -4.389 -10.985  10.095  1.00 98.65           C  
ATOM   2056  HA  GLU A 133      -3.824 -11.771  10.596  1.00 98.65           H  
ATOM   2057  C   GLU A 133      -3.387 -10.091   9.352  1.00 98.65           C  
ATOM   2058  CB  GLU A 133      -5.385 -11.669   9.142  1.00 98.65           C  
ATOM   2059  HB2 GLU A 133      -6.135 -12.183   9.743  1.00 98.65           H  
ATOM   2060  HB3 GLU A 133      -5.877 -10.907   8.538  1.00 98.65           H  
ATOM   2061  O   GLU A 133      -3.641  -8.910   9.091  1.00 98.65           O  
ATOM   2062  CG  GLU A 133      -4.738 -12.693   8.198  1.00 98.65           C  
ATOM   2063  HG2 GLU A 133      -4.167 -13.401   8.799  1.00 98.65           H  
ATOM   2064  HG3 GLU A 133      -4.043 -12.177   7.536  1.00 98.65           H  
ATOM   2065  CD  GLU A 133      -5.765 -13.462   7.347  1.00 98.65           C  
ATOM   2066  OE1 GLU A 133      -5.402 -14.541   6.835  1.00 98.65           O  
ATOM   2067  OE2 GLU A 133      -6.931 -13.008   7.231  1.00 98.65           O  
ATOM   2068  N   GLU A 134      -2.252 -10.684   8.981  1.00 98.65           N  
ATOM   2069  H   GLU A 134      -2.134 -11.665   9.190  1.00 98.65           H  
ATOM   2070  CA  GLU A 134      -1.307 -10.120   8.022  1.00 98.65           C  
ATOM   2071  HA  GLU A 134      -1.729  -9.182   7.660  1.00 98.65           H  
ATOM   2072  C   GLU A 134      -1.176 -11.076   6.829  1.00 98.65           C  
ATOM   2073  CB  GLU A 134       0.032  -9.775   8.705  1.00 98.65           C  
ATOM   2074  HB2 GLU A 134      -0.193  -9.114   9.541  1.00 98.65           H  
ATOM   2075  HB3 GLU A 134       0.491 -10.682   9.097  1.00 98.65           H  
ATOM   2076  O   GLU A 134      -0.912 -12.266   7.003  1.00 98.65           O  
ATOM   2077  CG  GLU A 134       1.034  -9.058   7.772  1.00 98.65           C  
ATOM   2078  HG2 GLU A 134       1.429  -9.780   7.057  1.00 98.65           H  
ATOM   2079  HG3 GLU A 134       0.495  -8.297   7.208  1.00 98.65           H  
ATOM   2080  CD  GLU A 134       2.209  -8.360   8.498  1.00 98.65           C  
ATOM   2081  OE1 GLU A 134       2.985  -7.637   7.818  1.00 98.65           O  
ATOM   2082  OE2 GLU A 134       2.321  -8.442   9.744  1.00 98.65           O  
ATOM   2083  N   VAL A 135      -1.367 -10.557   5.616  1.00 98.65           N  
ATOM   2084  H   VAL A 135      -1.564  -9.568   5.561  1.00 98.65           H  
ATOM   2085  CA  VAL A 135      -1.283 -11.305   4.355  1.00 98.65           C  
ATOM   2086  HA  VAL A 135      -0.988 -12.332   4.572  1.00 98.65           H  
ATOM   2087  C   VAL A 135      -0.216 -10.683   3.467  1.00 98.65           C  
ATOM   2088  CB  VAL A 135      -2.639 -11.355   3.618  1.00 98.65           C  
ATOM   2089  HB  VAL A 135      -2.960 -10.342   3.376  1.00 98.65           H  
ATOM   2090  O   VAL A 135      -0.161  -9.467   3.315  1.00 98.65           O  
ATOM   2091  CG1 VAL A 135      -2.517 -12.155   2.311  1.00 98.65           C  
ATOM   2092 HG11 VAL A 135      -2.025 -13.108   2.504  1.00 98.65           H  
ATOM   2093 HG12 VAL A 135      -1.948 -11.592   1.571  1.00 98.65           H  
ATOM   2094 HG13 VAL A 135      -3.506 -12.367   1.904  1.00 98.65           H  
ATOM   2095  CG2 VAL A 135      -3.725 -12.014   4.473  1.00 98.65           C  
ATOM   2096 HG21 VAL A 135      -4.666 -12.065   3.925  1.00 98.65           H  
ATOM   2097 HG22 VAL A 135      -3.894 -11.425   5.374  1.00 98.65           H  
ATOM   2098 HG23 VAL A 135      -3.427 -13.021   4.764  1.00 98.65           H  
ATOM   2099  N   GLU A 136       0.609 -11.511   2.829  1.00 98.53           N  
ATOM   2100  H   GLU A 136       0.500 -12.505   2.968  1.00 98.53           H  
ATOM   2101  CA  GLU A 136       1.561 -11.068   1.810  1.00 98.53           C  
ATOM   2102  HA  GLU A 136       1.608  -9.979   1.821  1.00 98.53           H  
ATOM   2103  C   GLU A 136       1.094 -11.496   0.412  1.00 98.53           C  
ATOM   2104  CB  GLU A 136       2.977 -11.567   2.143  1.00 98.53           C  
ATOM   2105  HB2 GLU A 136       3.019 -12.651   2.036  1.00 98.53           H  
ATOM   2106  HB3 GLU A 136       3.205 -11.312   3.178  1.00 98.53           H  
ATOM   2107  O   GLU A 136       0.782 -12.662   0.168  1.00 98.53           O  
ATOM   2108  CG  GLU A 136       4.038 -10.920   1.239  1.00 98.53           C  
ATOM   2109  HG2 GLU A 136       3.837 -11.185   0.201  1.00 98.53           H  
ATOM   2110  HG3 GLU A 136       3.961  -9.836   1.319  1.00 98.53           H  
ATOM   2111  CD  GLU A 136       5.466 -11.355   1.609  1.00 98.53           C  
ATOM   2112  OE1 GLU A 136       6.003 -12.239   0.909  1.00 98.53           O  
ATOM   2113  OE2 GLU A 136       6.059 -10.755   2.544  1.00 98.53           O  
ATOM   2114  N   VAL A 137       1.081 -10.551  -0.525  1.00 98.31           N  
ATOM   2115  H   VAL A 137       1.295  -9.606  -0.239  1.00 98.31           H  
ATOM   2116  CA  VAL A 137       0.809 -10.782  -1.946  1.00 98.31           C  
ATOM   2117  HA  VAL A 137       0.581 -11.837  -2.100  1.00 98.31           H  
ATOM   2118  C   VAL A 137       2.056 -10.428  -2.737  1.00 98.31           C  
ATOM   2119  CB  VAL A 137      -0.391  -9.959  -2.441  1.00 98.31           C  
ATOM   2120  HB  VAL A 137      -0.139  -8.898  -2.433  1.00 98.31           H  
ATOM   2121  O   VAL A 137       2.566  -9.317  -2.627  1.00 98.31           O  
ATOM   2122  CG1 VAL A 137      -0.768 -10.360  -3.874  1.00 98.31           C  
ATOM   2123 HG11 VAL A 137       0.064 -10.176  -4.553  1.00 98.31           H  
ATOM   2124 HG12 VAL A 137      -1.616  -9.760  -4.204  1.00 98.31           H  
ATOM   2125 HG13 VAL A 137      -1.038 -11.415  -3.908  1.00 98.31           H  
ATOM   2126  CG2 VAL A 137      -1.623 -10.165  -1.559  1.00 98.31           C  
ATOM   2127 HG21 VAL A 137      -1.868 -11.225  -1.494  1.00 98.31           H  
ATOM   2128 HG22 VAL A 137      -1.436  -9.782  -0.556  1.00 98.31           H  
ATOM   2129 HG23 VAL A 137      -2.465  -9.611  -1.975  1.00 98.31           H  
ATOM   2130  N   THR A 138       2.543 -11.356  -3.556  1.00 96.98           N  
ATOM   2131  H   THR A 138       2.061 -12.240  -3.635  1.00 96.98           H  
ATOM   2132  CA  THR A 138       3.712 -11.122  -4.412  1.00 96.98           C  
ATOM   2133  HA  THR A 138       4.164 -10.164  -4.156  1.00 96.98           H  
ATOM   2134  C   THR A 138       3.303 -11.059  -5.878  1.00 96.98           C  
ATOM   2135  CB  THR A 138       4.797 -12.180  -4.182  1.00 96.98           C  
ATOM   2136  HB  THR A 138       4.397 -13.173  -4.384  1.00 96.98           H  
ATOM   2137  O   THR A 138       2.572 -11.922  -6.366  1.00 96.98           O  
ATOM   2138  CG2 THR A 138       6.042 -11.947  -5.041  1.00 96.98           C  
ATOM   2139 HG21 THR A 138       6.399 -10.926  -4.909  1.00 96.98           H  
ATOM   2140 HG22 THR A 138       6.825 -12.643  -4.740  1.00 96.98           H  
ATOM   2141 HG23 THR A 138       5.813 -12.119  -6.092  1.00 96.98           H  
ATOM   2142  OG1 THR A 138       5.257 -12.125  -2.853  1.00 96.98           O  
ATOM   2143  HG1 THR A 138       4.532 -12.268  -2.241  1.00 96.98           H  
ATOM   2144  N   PHE A 139       3.830 -10.060  -6.576  1.00 95.12           N  
ATOM   2145  H   PHE A 139       4.388  -9.385  -6.073  1.00 95.12           H  
ATOM   2146  CA  PHE A 139       3.777  -9.901  -8.024  1.00 95.12           C  
ATOM   2147  HA  PHE A 139       3.133 -10.666  -8.459  1.00 95.12           H  
ATOM   2148  C   PHE A 139       5.182 -10.069  -8.593  1.00 95.12           C  
ATOM   2149  CB  PHE A 139       3.195  -8.530  -8.379  1.00 95.12           C  
ATOM   2150  HB2 PHE A 139       3.842  -7.751  -7.975  1.00 95.12           H  
ATOM   2151  HB3 PHE A 139       3.189  -8.421  -9.463  1.00 95.12           H  
ATOM   2152  O   PHE A 139       6.172  -9.752  -7.930  1.00 95.12           O  
ATOM   2153  CG  PHE A 139       1.789  -8.323  -7.859  1.00 95.12           C  
ATOM   2154  CD1 PHE A 139       0.688  -8.568  -8.699  1.00 95.12           C  
ATOM   2155  HD1 PHE A 139       0.843  -8.897  -9.715  1.00 95.12           H  
ATOM   2156  CD2 PHE A 139       1.580  -7.913  -6.528  1.00 95.12           C  
ATOM   2157  HD2 PHE A 139       2.423  -7.740  -5.875  1.00 95.12           H  
ATOM   2158  CE1 PHE A 139      -0.617  -8.377  -8.217  1.00 95.12           C  
ATOM   2159  HE1 PHE A 139      -1.456  -8.538  -8.879  1.00 95.12           H  
ATOM   2160  CE2 PHE A 139       0.274  -7.740  -6.041  1.00 95.12           C  
ATOM   2161  HE2 PHE A 139       0.120  -7.434  -5.016  1.00 95.12           H  
ATOM   2162  CZ  PHE A 139      -0.824  -7.966  -6.889  1.00 95.12           C  
ATOM   2163  HZ  PHE A 139      -1.828  -7.817  -6.521  1.00 95.12           H  
ATOM   2164  N   SER A 140       5.283 -10.573  -9.816  1.00 92.19           N  
ATOM   2165  H   SER A 140       4.444 -10.764 -10.346  1.00 92.19           H  
ATOM   2166  CA  SER A 140       6.554 -10.704 -10.527  1.00 92.19           C  
ATOM   2167  HA  SER A 140       7.316 -10.098 -10.037  1.00 92.19           H  
ATOM   2168  C   SER A 140       6.390 -10.175 -11.938  1.00 92.19           C  
ATOM   2169  CB  SER A 140       7.047 -12.153 -10.537  1.00 92.19           C  
ATOM   2170  HB2 SER A 140       6.317 -12.790 -11.036  1.00 92.19           H  
ATOM   2171  HB3 SER A 140       7.997 -12.208 -11.069  1.00 92.19           H  
ATOM   2172  O   SER A 140       5.379 -10.428 -12.587  1.00 92.19           O  
ATOM   2173  OG  SER A 140       7.230 -12.584  -9.200  1.00 92.19           O  
ATOM   2174  HG  SER A 140       7.093 -11.808  -8.652  1.00 92.19           H  
ATOM   2175  N   ALA A 141       7.380  -9.434 -12.411  1.00 86.47           N  
ATOM   2176  H   ALA A 141       8.208  -9.287 -11.852  1.00 86.47           H  
ATOM   2177  CA  ALA A 141       7.382  -8.878 -13.748  1.00 86.47           C  
ATOM   2178  HA  ALA A 141       6.696  -9.443 -14.380  1.00 86.47           H  
ATOM   2179  C   ALA A 141       8.780  -9.003 -14.340  1.00 86.47           C  
ATOM   2180  CB  ALA A 141       6.910  -7.420 -13.692  1.00 86.47           C  
ATOM   2181  HB1 ALA A 141       7.566  -6.843 -13.041  1.00 86.47           H  
ATOM   2182  HB2 ALA A 141       5.890  -7.371 -13.309  1.00 86.47           H  
ATOM   2183  HB3 ALA A 141       6.947  -6.981 -14.689  1.00 86.47           H  
ATOM   2184  O   ALA A 141       9.770  -8.860 -13.636  1.00 86.47           O  
ATOM   2185  N   ASN A 142       8.843  -9.206 -15.654  1.00 83.80           N  
ATOM   2186  H   ASN A 142       7.987  -9.381 -16.162  1.00 83.80           H  
ATOM   2187  CA  ASN A 142      10.105  -9.156 -16.399  1.00 83.80           C  
ATOM   2188  HA  ASN A 142      10.901  -9.520 -15.750  1.00 83.80           H  
ATOM   2189  C   ASN A 142      10.485  -7.716 -16.801  1.00 83.80           C  
ATOM   2190  CB  ASN A 142      10.006 -10.080 -17.626  1.00 83.80           C  
ATOM   2191  HB2 ASN A 142      10.959 -10.057 -18.153  1.00 83.80           H  
ATOM   2192  HB3 ASN A 142       9.239  -9.695 -18.298  1.00 83.80           H  
ATOM   2193  O   ASN A 142      11.414  -7.512 -17.576  1.00 83.80           O  
ATOM   2194  CG  ASN A 142       9.704 -11.530 -17.298  1.00 83.80           C  
ATOM   2195  ND2 ASN A 142       9.259 -12.291 -18.269  1.00 83.80           N  
ATOM   2196 HD21 ASN A 142       9.234 -11.944 -19.217  1.00 83.80           H  
ATOM   2197 HD22 ASN A 142       9.117 -13.257 -18.014  1.00 83.80           H  
ATOM   2198  OD1 ASN A 142       9.823 -12.016 -16.193  1.00 83.80           O  
ATOM   2199  N   ASP A 143       9.697  -6.740 -16.347  1.00 79.97           N  
ATOM   2200  H   ASP A 143       9.024  -6.993 -15.638  1.00 79.97           H  
ATOM   2201  CA  ASP A 143       9.881  -5.309 -16.554  1.00 79.97           C  
ATOM   2202  HA  ASP A 143      10.936  -5.105 -16.736  1.00 79.97           H  
ATOM   2203  C   ASP A 143       9.394  -4.587 -15.281  1.00 79.97           C  
ATOM   2204  CB  ASP A 143       9.095  -4.860 -17.797  1.00 79.97           C  
ATOM   2205  HB2 ASP A 143       9.527  -5.337 -18.677  1.00 79.97           H  
ATOM   2206  HB3 ASP A 143       8.062  -5.197 -17.709  1.00 79.97           H  
ATOM   2207  O   ASP A 143       8.185  -4.606 -15.005  1.00 79.97           O  
ATOM   2208  CG  ASP A 143       9.100  -3.341 -18.008  1.00 79.97           C  
ATOM   2209  OD1 ASP A 143       9.809  -2.631 -17.260  1.00 79.97           O  
ATOM   2210  OD2 ASP A 143       8.332  -2.898 -18.888  1.00 79.97           O  
ATOM   2211  N   PRO A 144      10.292  -3.966 -14.492  1.00 81.05           N  
ATOM   2212  CA  PRO A 144       9.928  -3.271 -13.258  1.00 81.05           C  
ATOM   2213  HA  PRO A 144       9.451  -3.960 -12.561  1.00 81.05           H  
ATOM   2214  C   PRO A 144       8.986  -2.087 -13.503  1.00 81.05           C  
ATOM   2215  CB  PRO A 144      11.255  -2.778 -12.673  1.00 81.05           C  
ATOM   2216  HB2 PRO A 144      11.138  -1.877 -12.070  1.00 81.05           H  
ATOM   2217  HB3 PRO A 144      11.726  -3.570 -12.091  1.00 81.05           H  
ATOM   2218  O   PRO A 144       8.233  -1.723 -12.605  1.00 81.05           O  
ATOM   2219  CG  PRO A 144      12.063  -2.515 -13.940  1.00 81.05           C  
ATOM   2220  HG2 PRO A 144      11.705  -1.609 -14.430  1.00 81.05           H  
ATOM   2221  HG3 PRO A 144      13.131  -2.408 -13.751  1.00 81.05           H  
ATOM   2222  CD  PRO A 144      11.701  -3.732 -14.784  1.00 81.05           C  
ATOM   2223  HD2 PRO A 144      12.288  -4.597 -14.477  1.00 81.05           H  
ATOM   2224  HD3 PRO A 144      11.874  -3.499 -15.835  1.00 81.05           H  
ATOM   2225  N   HIS A 145       8.941  -1.508 -14.711  1.00 81.27           N  
ATOM   2226  H   HIS A 145       9.519  -1.863 -15.460  1.00 81.27           H  
ATOM   2227  CA  HIS A 145       8.049  -0.386 -15.009  1.00 81.27           C  
ATOM   2228  HA  HIS A 145       8.230   0.395 -14.272  1.00 81.27           H  
ATOM   2229  C   HIS A 145       6.568  -0.768 -14.903  1.00 81.27           C  
ATOM   2230  CB  HIS A 145       8.359   0.178 -16.398  1.00 81.27           C  
ATOM   2231  HB2 HIS A 145       7.657   0.982 -16.614  1.00 81.27           H  
ATOM   2232  HB3 HIS A 145       8.214  -0.597 -17.151  1.00 81.27           H  
ATOM   2233  O   HIS A 145       5.718   0.101 -14.687  1.00 81.27           O  
ATOM   2234  CG  HIS A 145       9.750   0.740 -16.515  1.00 81.27           C  
ATOM   2235  CD2 HIS A 145      10.711   0.375 -17.420  1.00 81.27           C  
ATOM   2236  HD2 HIS A 145      10.610  -0.387 -18.178  1.00 81.27           H  
ATOM   2237  ND1 HIS A 145      10.290   1.725 -15.721  1.00 81.27           N  
ATOM   2238  HD1 HIS A 145       9.874   2.094 -14.879  1.00 81.27           H  
ATOM   2239  CE1 HIS A 145      11.543   1.961 -16.146  1.00 81.27           C  
ATOM   2240  HE1 HIS A 145      12.239   2.649 -15.690  1.00 81.27           H  
ATOM   2241  NE2 HIS A 145      11.838   1.173 -17.188  1.00 81.27           N  
ATOM   2242  N   LYS A 146       6.234  -2.066 -14.958  1.00 86.07           N  
ATOM   2243  H   LYS A 146       6.977  -2.731 -15.120  1.00 86.07           H  
ATOM   2244  CA  LYS A 146       4.879  -2.562 -14.660  1.00 86.07           C  
ATOM   2245  HA  LYS A 146       4.167  -2.050 -15.307  1.00 86.07           H  
ATOM   2246  C   LYS A 146       4.440  -2.268 -13.226  1.00 86.07           C  
ATOM   2247  CB  LYS A 146       4.804  -4.069 -14.916  1.00 86.07           C  
ATOM   2248  HB2 LYS A 146       3.821  -4.419 -14.603  1.00 86.07           H  
ATOM   2249  HB3 LYS A 146       5.558  -4.587 -14.322  1.00 86.07           H  
ATOM   2250  O   LYS A 146       3.242  -2.202 -12.949  1.00 86.07           O  
ATOM   2251  CG  LYS A 146       4.996  -4.389 -16.402  1.00 86.07           C  
ATOM   2252  HG2 LYS A 146       6.035  -4.225 -16.688  1.00 86.07           H  
ATOM   2253  HG3 LYS A 146       4.358  -3.735 -16.997  1.00 86.07           H  
ATOM   2254  CD  LYS A 146       4.604  -5.840 -16.675  1.00 86.07           C  
ATOM   2255  HD2 LYS A 146       3.563  -5.985 -16.387  1.00 86.07           H  
ATOM   2256  HD3 LYS A 146       5.235  -6.508 -16.089  1.00 86.07           H  
ATOM   2257  CE  LYS A 146       4.773  -6.139 -18.164  1.00 86.07           C  
ATOM   2258  HE2 LYS A 146       5.834  -6.098 -18.407  1.00 86.07           H  
ATOM   2259  HE3 LYS A 146       4.273  -5.356 -18.734  1.00 86.07           H  
ATOM   2260  NZ  LYS A 146       4.196  -7.462 -18.501  1.00 86.07           N  
ATOM   2261  HZ1 LYS A 146       3.201  -7.454 -18.324  1.00 86.07           H  
ATOM   2262  HZ2 LYS A 146       4.344  -7.668 -19.478  1.00 86.07           H  
ATOM   2263  HZ3 LYS A 146       4.616  -8.184 -17.933  1.00 86.07           H  
ATOM   2264  N   PHE A 147       5.396  -2.063 -12.328  1.00 89.82           N  
ATOM   2265  H   PHE A 147       6.359  -2.132 -12.625  1.00 89.82           H  
ATOM   2266  CA  PHE A 147       5.170  -1.723 -10.935  1.00 89.82           C  
ATOM   2267  HA  PHE A 147       4.223  -2.152 -10.606  1.00 89.82           H  
ATOM   2268  C   PHE A 147       5.051  -0.218 -10.685  1.00 89.82           C  
ATOM   2269  CB  PHE A 147       6.290  -2.340 -10.097  1.00 89.82           C  
ATOM   2270  HB2 PHE A 147       7.228  -1.831 -10.320  1.00 89.82           H  
ATOM   2271  HB3 PHE A 147       6.064  -2.133  -9.051  1.00 89.82           H  
ATOM   2272  O   PHE A 147       4.761   0.168  -9.561  1.00 89.82           O  
ATOM   2273  CG  PHE A 147       6.487  -3.838 -10.204  1.00 89.82           C  
ATOM   2274  CD1 PHE A 147       5.406  -4.703 -10.456  1.00 89.82           C  
ATOM   2275  HD1 PHE A 147       4.427  -4.289 -10.648  1.00 89.82           H  
ATOM   2276  CD2 PHE A 147       7.765  -4.378  -9.998  1.00 89.82           C  
ATOM   2277  HD2 PHE A 147       8.605  -3.727  -9.805  1.00 89.82           H  
ATOM   2278  CE1 PHE A 147       5.587  -6.095 -10.486  1.00 89.82           C  
ATOM   2279  HE1 PHE A 147       4.752  -6.750 -10.689  1.00 89.82           H  
ATOM   2280  CE2 PHE A 147       7.952  -5.767 -10.035  1.00 89.82           C  
ATOM   2281  HE2 PHE A 147       8.941  -6.168  -9.872  1.00 89.82           H  
ATOM   2282  CZ  PHE A 147       6.866  -6.628 -10.266  1.00 89.82           C  
ATOM   2283  HZ  PHE A 147       7.025  -7.696 -10.283  1.00 89.82           H  
ATOM   2284  N   ASN A 148       5.195   0.637 -11.707  1.00 90.02           N  
ATOM   2285  H   ASN A 148       5.496   0.275 -12.600  1.00 90.02           H  
ATOM   2286  CA  ASN A 148       5.173   2.093 -11.527  1.00 90.02           C  
ATOM   2287  HA  ASN A 148       5.841   2.332 -10.700  1.00 90.02           H  
ATOM   2288  C   ASN A 148       3.789   2.659 -11.173  1.00 90.02           C  
ATOM   2289  CB  ASN A 148       5.720   2.795 -12.783  1.00 90.02           C  
ATOM   2290  HB2 ASN A 148       5.253   2.393 -13.682  1.00 90.02           H  
ATOM   2291  HB3 ASN A 148       5.481   3.857 -12.724  1.00 90.02           H  
ATOM   2292  O   ASN A 148       3.690   3.828 -10.807  1.00 90.02           O  
ATOM   2293  CG  ASN A 148       7.227   2.710 -12.908  1.00 90.02           C  
ATOM   2294  ND2 ASN A 148       7.799   3.352 -13.896  1.00 90.02           N  
ATOM   2295 HD21 ASN A 148       7.243   3.956 -14.484  1.00 90.02           H  
ATOM   2296 HD22 ASN A 148       8.793   3.487 -13.777  1.00 90.02           H  
ATOM   2297  OD1 ASN A 148       7.924   2.109 -12.117  1.00 90.02           O  
ATOM   2298  N   ARG A 149       2.712   1.878 -11.332  1.00 94.92           N  
ATOM   2299  H   ARG A 149       2.876   0.920 -11.603  1.00 94.92           H  
ATOM   2300  CA  ARG A 149       1.331   2.345 -11.122  1.00 94.92           C  
ATOM   2301  HA  ARG A 149       1.378   3.257 -10.526  1.00 94.92           H  
ATOM   2302  C   ARG A 149       0.470   1.375 -10.298  1.00 94.92           C  
ATOM   2303  CB  ARG A 149       0.678   2.714 -12.464  1.00 94.92           C  
ATOM   2304  HB2 ARG A 149      -0.354   3.013 -12.279  1.00 94.92           H  
ATOM   2305  HB3 ARG A 149       0.672   1.835 -13.108  1.00 94.92           H  
ATOM   2306  O   ARG A 149      -0.576   0.944 -10.796  1.00 94.92           O  
ATOM   2307  CG  ARG A 149       1.374   3.872 -13.191  1.00 94.92           C  
ATOM   2308  HG2 ARG A 149       1.348   4.765 -12.566  1.00 94.92           H  
ATOM   2309  HG3 ARG A 149       2.411   3.613 -13.402  1.00 94.92           H  
ATOM   2310  CD  ARG A 149       0.654   4.136 -14.517  1.00 94.92           C  
ATOM   2311  HD2 ARG A 149      -0.391   4.381 -14.325  1.00 94.92           H  
ATOM   2312  HD3 ARG A 149       0.679   3.223 -15.112  1.00 94.92           H  
ATOM   2313  NE  ARG A 149       1.307   5.210 -15.282  1.00 94.92           N  
ATOM   2314  HE  ARG A 149       2.102   4.953 -15.849  1.00 94.92           H  
ATOM   2315  NH1 ARG A 149       0.088   6.977 -14.465  1.00 94.92           N  
ATOM   2316 HH11 ARG A 149      -0.406   6.366 -13.831  1.00 94.92           H  
ATOM   2317 HH12 ARG A 149       0.229   7.946 -14.216  1.00 94.92           H  
ATOM   2318  NH2 ARG A 149       1.824   7.371 -15.773  1.00 94.92           N  
ATOM   2319 HH21 ARG A 149       2.681   7.101 -16.234  1.00 94.92           H  
ATOM   2320 HH22 ARG A 149       1.802   8.284 -15.341  1.00 94.92           H  
ATOM   2321  CZ  ARG A 149       1.060   6.502 -15.186  1.00 94.92           C  
ATOM   2322  N   PRO A 150       0.885   0.966  -9.086  1.00 97.54           N  
ATOM   2323  CA  PRO A 150       0.081   0.066  -8.286  1.00 97.54           C  
ATOM   2324  HA  PRO A 150      -0.254  -0.769  -8.901  1.00 97.54           H  
ATOM   2325  C   PRO A 150      -1.136   0.813  -7.734  1.00 97.54           C  
ATOM   2326  CB  PRO A 150       1.012  -0.469  -7.203  1.00 97.54           C  
ATOM   2327  HB2 PRO A 150       1.588  -1.305  -7.600  1.00 97.54           H  
ATOM   2328  HB3 PRO A 150       0.471  -0.770  -6.306  1.00 97.54           H  
ATOM   2329  O   PRO A 150      -1.086   2.005  -7.414  1.00 97.54           O  
ATOM   2330  CG  PRO A 150       1.943   0.711  -6.946  1.00 97.54           C  
ATOM   2331  HG2 PRO A 150       2.928   0.368  -6.628  1.00 97.54           H  
ATOM   2332  HG3 PRO A 150       1.498   1.346  -6.180  1.00 97.54           H  
ATOM   2333  CD  PRO A 150       2.005   1.449  -8.293  1.00 97.54           C  
ATOM   2334  HD2 PRO A 150       2.946   1.220  -8.795  1.00 97.54           H  
ATOM   2335  HD3 PRO A 150       1.939   2.528  -8.152  1.00 97.54           H  
ATOM   2336  N   GLN A 151      -2.250   0.100  -7.639  1.00 98.57           N  
ATOM   2337  H   GLN A 151      -2.225  -0.866  -7.935  1.00 98.57           H  
ATOM   2338  CA  GLN A 151      -3.495   0.614  -7.087  1.00 98.57           C  
ATOM   2339  HA  GLN A 151      -3.307   1.577  -6.613  1.00 98.57           H  
ATOM   2340  C   GLN A 151      -3.996  -0.344  -6.016  1.00 98.57           C  
ATOM   2341  CB  GLN A 151      -4.551   0.826  -8.184  1.00 98.57           C  
ATOM   2342  HB2 GLN A 151      -4.863  -0.144  -8.572  1.00 98.57           H  
ATOM   2343  HB3 GLN A 151      -5.422   1.307  -7.739  1.00 98.57           H  
ATOM   2344  O   GLN A 151      -4.002  -1.559  -6.222  1.00 98.57           O  
ATOM   2345  CG  GLN A 151      -4.042   1.697  -9.343  1.00 98.57           C  
ATOM   2346  HG2 GLN A 151      -3.701   2.650  -8.940  1.00 98.57           H  
ATOM   2347  HG3 GLN A 151      -3.193   1.214  -9.826  1.00 98.57           H  
ATOM   2348  CD  GLN A 151      -5.092   1.949 -10.419  1.00 98.57           C  
ATOM   2349  NE2 GLN A 151      -5.032   3.084 -11.081  1.00 98.57           N  
ATOM   2350 HE21 GLN A 151      -5.813   3.284 -11.690  1.00 98.57           H  
ATOM   2351 HE22 GLN A 151      -4.322   3.760 -10.835  1.00 98.57           H  
ATOM   2352  OE1 GLN A 151      -5.940   1.133 -10.751  1.00 98.57           O  
ATOM   2353  N   PHE A 152      -4.441   0.211  -4.898  1.00 98.75           N  
ATOM   2354  H   PHE A 152      -4.367   1.214  -4.801  1.00 98.75           H  
ATOM   2355  CA  PHE A 152      -5.000  -0.521  -3.772  1.00 98.75           C  
ATOM   2356  HA  PHE A 152      -5.087  -1.579  -4.021  1.00 98.75           H  
ATOM   2357  C   PHE A 152      -6.387   0.041  -3.494  1.00 98.75           C  
ATOM   2358  CB  PHE A 152      -4.077  -0.394  -2.550  1.00 98.75           C  
ATOM   2359  HB2 PHE A 152      -4.171   0.607  -2.129  1.00 98.75           H  
ATOM   2360  HB3 PHE A 152      -4.410  -1.095  -1.785  1.00 98.75           H  
ATOM   2361  O   PHE A 152      -6.523   1.212  -3.159  1.00 98.75           O  
ATOM   2362  CG  PHE A 152      -2.614  -0.649  -2.856  1.00 98.75           C  
ATOM   2363  CD1 PHE A 152      -2.141  -1.967  -2.966  1.00 98.75           C  
ATOM   2364  HD1 PHE A 152      -2.814  -2.794  -2.792  1.00 98.75           H  
ATOM   2365  CD2 PHE A 152      -1.736   0.429  -3.081  1.00 98.75           C  
ATOM   2366  HD2 PHE A 152      -2.096   1.445  -3.011  1.00 98.75           H  
ATOM   2367  CE1 PHE A 152      -0.800  -2.207  -3.310  1.00 98.75           C  
ATOM   2368  HE1 PHE A 152      -0.439  -3.220  -3.403  1.00 98.75           H  
ATOM   2369  CE2 PHE A 152      -0.394   0.189  -3.421  1.00 98.75           C  
ATOM   2370  HE2 PHE A 152       0.274   1.018  -3.601  1.00 98.75           H  
ATOM   2371  CZ  PHE A 152       0.071  -1.132  -3.543  1.00 98.75           C  
ATOM   2372  HZ  PHE A 152       1.096  -1.323  -3.825  1.00 98.75           H  
ATOM   2373  N   THR A 153      -7.424  -0.770  -3.656  1.00 98.77           N  
ATOM   2374  H   THR A 153      -7.247  -1.724  -3.934  1.00 98.77           H  
ATOM   2375  CA  THR A 153      -8.773  -0.437  -3.191  1.00 98.77           C  
ATOM   2376  HA  THR A 153      -8.846   0.626  -2.962  1.00 98.77           H  
ATOM   2377  C   THR A 153      -9.032  -1.229  -1.923  1.00 98.77           C  
ATOM   2378  CB  THR A 153      -9.833  -0.752  -4.246  1.00 98.77           C  
ATOM   2379  HB  THR A 153      -9.880  -1.831  -4.394  1.00 98.77           H  
ATOM   2380  O   THR A 153      -8.952  -2.452  -1.957  1.00 98.77           O  
ATOM   2381  CG2 THR A 153     -11.214  -0.248  -3.847  1.00 98.77           C  
ATOM   2382 HG21 THR A 153     -11.945  -0.621  -4.564  1.00 98.77           H  
ATOM   2383 HG22 THR A 153     -11.227   0.842  -3.823  1.00 98.77           H  
ATOM   2384 HG23 THR A 153     -11.491  -0.631  -2.865  1.00 98.77           H  
ATOM   2385  OG1 THR A 153      -9.494  -0.129  -5.465  1.00 98.77           O  
ATOM   2386  HG1 THR A 153      -8.536  -0.149  -5.520  1.00 98.77           H  
ATOM   2387  N   ILE A 154      -9.308  -0.541  -0.823  1.00 98.62           N  
ATOM   2388  H   ILE A 154      -9.385   0.463  -0.897  1.00 98.62           H  
ATOM   2389  CA  ILE A 154      -9.651  -1.134   0.464  1.00 98.62           C  
ATOM   2390  HA  ILE A 154      -9.442  -2.203   0.441  1.00 98.62           H  
ATOM   2391  C   ILE A 154     -11.151  -0.945   0.659  1.00 98.62           C  
ATOM   2392  CB  ILE A 154      -8.835  -0.516   1.624  1.00 98.62           C  
ATOM   2393  HB  ILE A 154      -9.108   0.533   1.736  1.00 98.62           H  
ATOM   2394  O   ILE A 154     -11.644   0.185   0.642  1.00 98.62           O  
ATOM   2395  CG1 ILE A 154      -7.301  -0.613   1.428  1.00 98.62           C  
ATOM   2396 HG12 ILE A 154      -7.048  -1.580   0.993  1.00 98.62           H  
ATOM   2397 HG13 ILE A 154      -6.819  -0.558   2.404  1.00 98.62           H  
ATOM   2398  CG2 ILE A 154      -9.190  -1.240   2.937  1.00 98.62           C  
ATOM   2399 HG21 ILE A 154      -8.925  -2.295   2.870  1.00 98.62           H  
ATOM   2400 HG22 ILE A 154     -10.257  -1.163   3.146  1.00 98.62           H  
ATOM   2401 HG23 ILE A 154      -8.657  -0.787   3.772  1.00 98.62           H  
ATOM   2402  CD1 ILE A 154      -6.681   0.508   0.580  1.00 98.62           C  
ATOM   2403 HD11 ILE A 154      -6.966   0.417  -0.468  1.00 98.62           H  
ATOM   2404 HD12 ILE A 154      -6.997   1.480   0.960  1.00 98.62           H  
ATOM   2405 HD13 ILE A 154      -5.595   0.444   0.643  1.00 98.62           H  
ATOM   2406  N   GLU A 155     -11.857  -2.050   0.848  1.00 98.26           N  
ATOM   2407  H   GLU A 155     -11.383  -2.941   0.817  1.00 98.26           H  
ATOM   2408  CA  GLU A 155     -13.289  -2.100   1.102  1.00 98.26           C  
ATOM   2409  HA  GLU A 155     -13.667  -1.079   1.151  1.00 98.26           H  
ATOM   2410  C   GLU A 155     -13.540  -2.744   2.469  1.00 98.26           C  
ATOM   2411  CB  GLU A 155     -14.042  -2.798  -0.050  1.00 98.26           C  
ATOM   2412  HB2 GLU A 155     -15.108  -2.761   0.173  1.00 98.26           H  
ATOM   2413  HB3 GLU A 155     -13.727  -3.838  -0.126  1.00 98.26           H  
ATOM   2414  O   GLU A 155     -12.933  -3.744   2.850  1.00 98.26           O  
ATOM   2415  CG  GLU A 155     -13.771  -2.078  -1.386  1.00 98.26           C  
ATOM   2416  HG2 GLU A 155     -12.734  -2.250  -1.674  1.00 98.26           H  
ATOM   2417  HG3 GLU A 155     -13.891  -1.009  -1.208  1.00 98.26           H  
ATOM   2418  CD  GLU A 155     -14.675  -2.457  -2.572  1.00 98.26           C  
ATOM   2419  OE1 GLU A 155     -14.457  -1.835  -3.651  1.00 98.26           O  
ATOM   2420  OE2 GLU A 155     -15.641  -3.227  -2.386  1.00 98.26           O  
ATOM   2421  N   TRP A 156     -14.429  -2.137   3.238  1.00 96.31           N  
ATOM   2422  H   TRP A 156     -14.912  -1.341   2.848  1.00 96.31           H  
ATOM   2423  CA  TRP A 156     -14.902  -2.635   4.529  1.00 96.31           C  
ATOM   2424  HA  TRP A 156     -14.658  -3.693   4.626  1.00 96.31           H  
ATOM   2425  C   TRP A 156     -16.423  -2.506   4.580  1.00 96.31           C  
ATOM   2426  CB  TRP A 156     -14.209  -1.869   5.664  1.00 96.31           C  
ATOM   2427  HB2 TRP A 156     -14.489  -2.320   6.616  1.00 96.31           H  
ATOM   2428  HB3 TRP A 156     -13.132  -1.999   5.555  1.00 96.31           H  
ATOM   2429  O   TRP A 156     -17.001  -1.904   3.675  1.00 96.31           O  
ATOM   2430  CG  TRP A 156     -14.488  -0.399   5.731  1.00 96.31           C  
ATOM   2431  CD1 TRP A 156     -15.474   0.193   6.442  1.00 96.31           C  
ATOM   2432  HD1 TRP A 156     -16.202  -0.334   7.041  1.00 96.31           H  
ATOM   2433  CD2 TRP A 156     -13.769   0.683   5.067  1.00 96.31           C  
ATOM   2434  CE2 TRP A 156     -14.353   1.921   5.468  1.00 96.31           C  
ATOM   2435  CE3 TRP A 156     -12.696   0.738   4.154  1.00 96.31           C  
ATOM   2436  HE3 TRP A 156     -12.241  -0.184   3.823  1.00 96.31           H  
ATOM   2437  NE1 TRP A 156     -15.389   1.565   6.302  1.00 96.31           N  
ATOM   2438  HE1 TRP A 156     -15.936   2.207   6.858  1.00 96.31           H  
ATOM   2439  CH2 TRP A 156     -12.809   3.171   4.107  1.00 96.31           C  
ATOM   2440  HH2 TRP A 156     -12.426   4.119   3.759  1.00 96.31           H  
ATOM   2441  CZ2 TRP A 156     -13.883   3.156   5.007  1.00 96.31           C  
ATOM   2442  HZ2 TRP A 156     -14.321   4.080   5.353  1.00 96.31           H  
ATOM   2443  CZ3 TRP A 156     -12.222   1.970   3.671  1.00 96.31           C  
ATOM   2444  HZ3 TRP A 156     -11.396   1.989   2.976  1.00 96.31           H  
ATOM   2445  N   GLY A 157     -17.051  -3.031   5.639  1.00 86.67           N  
ATOM   2446  H   GLY A 157     -16.489  -3.513   6.325  1.00 86.67           H  
ATOM   2447  CA  GLY A 157     -18.501  -2.927   5.889  1.00 86.67           C  
ATOM   2448  HA2 GLY A 157     -19.021  -3.691   5.312  1.00 86.67           H  
ATOM   2449  HA3 GLY A 157     -18.708  -3.079   6.949  1.00 86.67           H  
ATOM   2450  C   GLY A 157     -19.107  -1.581   5.499  1.00 86.67           C  
ATOM   2451  O   GLY A 157     -18.589  -0.529   5.948  1.00 86.67           O  
ATOM   2452  OXT GLY A 157     -20.052  -1.611   4.691  1.00 86.67           O  
TER    2453      GLY A 157                                                       
END   
