# Supplementary material for: Single-chain dimers from de novo immunoglobulins as robust scaffolds for multiple binding loops
Source: Nat Commun. 2023 Sep 23;14:5939. doi: 10.1038/s41467-023-41717-5 (PMC10517939; doi:10.1038/s41467-023-41717-5)
Supplement: Supplementary file 3 — Supplementary Data 1 [file 41467_2023_41717_MOESM3_ESM.zip › design_models/scIg+EF/scIg12+EF4/ranked_5.pdb]

ATOM      1  N   GLY A   1      -9.531  -6.498  11.950  1.00 95.48           N  
ATOM      2  H   GLY A   1      -9.123  -5.581  11.839  1.00 95.48           H  
ATOM      3  H2  GLY A   1      -8.849  -7.040  12.460  1.00 95.48           H  
ATOM      4  H3  GLY A   1     -10.348  -6.383  12.533  1.00 95.48           H  
ATOM      5  CA  GLY A   1      -9.823  -7.097  10.626  1.00 95.48           C  
ATOM      6  HA2 GLY A   1     -10.450  -6.413  10.055  1.00 95.48           H  
ATOM      7  HA3 GLY A   1     -10.336  -8.048  10.768  1.00 95.48           H  
ATOM      8  C   GLY A   1      -8.544  -7.351   9.842  1.00 95.48           C  
ATOM      9  O   GLY A   1      -7.475  -7.042  10.348  1.00 95.48           O  
ATOM     10  N   ARG A   2      -8.633  -7.935   8.637  1.00 97.66           N  
ATOM     11  H   ARG A   2      -9.539  -8.168   8.256  1.00 97.66           H  
ATOM     12  CA  ARG A   2      -7.472  -8.278   7.797  1.00 97.66           C  
ATOM     13  HA  ARG A   2      -6.615  -7.681   8.107  1.00 97.66           H  
ATOM     14  C   ARG A   2      -7.735  -7.985   6.322  1.00 97.66           C  
ATOM     15  CB  ARG A   2      -7.120  -9.759   8.011  1.00 97.66           C  
ATOM     16  HB2 ARG A   2      -6.795  -9.891   9.043  1.00 97.66           H  
ATOM     17  HB3 ARG A   2      -8.017 -10.358   7.858  1.00 97.66           H  
ATOM     18  O   ARG A   2      -8.749  -8.428   5.787  1.00 97.66           O  
ATOM     19  CG  ARG A   2      -6.018 -10.279   7.072  1.00 97.66           C  
ATOM     20  HG2 ARG A   2      -6.345 -10.210   6.034  1.00 97.66           H  
ATOM     21  HG3 ARG A   2      -5.107  -9.695   7.203  1.00 97.66           H  
ATOM     22  CD  ARG A   2      -5.746 -11.746   7.396  1.00 97.66           C  
ATOM     23  HD2 ARG A   2      -5.393 -11.796   8.426  1.00 97.66           H  
ATOM     24  HD3 ARG A   2      -6.679 -12.304   7.321  1.00 97.66           H  
ATOM     25  NE  ARG A   2      -4.768 -12.333   6.464  1.00 97.66           N  
ATOM     26  HE  ARG A   2      -4.915 -12.151   5.481  1.00 97.66           H  
ATOM     27  NH1 ARG A   2      -3.544 -13.459   8.032  1.00 97.66           N  
ATOM     28 HH11 ARG A   2      -4.391 -13.466   8.583  1.00 97.66           H  
ATOM     29 HH12 ARG A   2      -2.966 -12.808   8.543  1.00 97.66           H  
ATOM     30  NH2 ARG A   2      -2.831 -13.423   5.945  1.00 97.66           N  
ATOM     31 HH21 ARG A   2      -2.882 -13.084   4.995  1.00 97.66           H  
ATOM     32 HH22 ARG A   2      -2.042 -13.933   6.315  1.00 97.66           H  
ATOM     33  CZ  ARG A   2      -3.731 -13.064   6.811  1.00 97.66           C  
ATOM     34  N   VAL A   3      -6.791  -7.319   5.663  1.00 98.15           N  
ATOM     35  H   VAL A   3      -6.001  -6.980   6.194  1.00 98.15           H  
ATOM     36  CA  VAL A   3      -6.768  -7.122   4.206  1.00 98.15           C  
ATOM     37  HA  VAL A   3      -7.499  -7.789   3.750  1.00 98.15           H  
ATOM     38  C   VAL A   3      -5.414  -7.499   3.643  1.00 98.15           C  
ATOM     39  CB  VAL A   3      -7.145  -5.681   3.826  1.00 98.15           C  
ATOM     40  HB  VAL A   3      -6.712  -4.996   4.554  1.00 98.15           H  
ATOM     41  O   VAL A   3      -4.374  -7.130   4.182  1.00 98.15           O  
ATOM     42  CG1 VAL A   3      -6.703  -5.225   2.426  1.00 98.15           C  
ATOM     43 HG11 VAL A   3      -7.060  -5.923   1.668  1.00 98.15           H  
ATOM     44 HG12 VAL A   3      -7.105  -4.234   2.216  1.00 98.15           H  
ATOM     45 HG13 VAL A   3      -5.616  -5.163   2.377  1.00 98.15           H  
ATOM     46  CG2 VAL A   3      -8.664  -5.561   3.868  1.00 98.15           C  
ATOM     47 HG21 VAL A   3      -9.073  -6.034   4.760  1.00 98.15           H  
ATOM     48 HG22 VAL A   3      -8.909  -4.499   3.889  1.00 98.15           H  
ATOM     49 HG23 VAL A   3      -9.111  -6.027   2.990  1.00 98.15           H  
ATOM     50  N   GLU A   4      -5.430  -8.210   2.527  1.00 98.49           N  
ATOM     51  H   GLU A   4      -6.327  -8.462   2.135  1.00 98.49           H  
ATOM     52  CA  GLU A   4      -4.244  -8.551   1.760  1.00 98.49           C  
ATOM     53  HA  GLU A   4      -3.355  -8.270   2.323  1.00 98.49           H  
ATOM     54  C   GLU A   4      -4.229  -7.777   0.437  1.00 98.49           C  
ATOM     55  CB  GLU A   4      -4.204 -10.070   1.573  1.00 98.49           C  
ATOM     56  HB2 GLU A   4      -4.285 -10.548   2.550  1.00 98.49           H  
ATOM     57  HB3 GLU A   4      -5.053 -10.375   0.961  1.00 98.49           H  
ATOM     58  O   GLU A   4      -5.209  -7.773  -0.306  1.00 98.49           O  
ATOM     59  CG  GLU A   4      -2.914 -10.543   0.906  1.00 98.49           C  
ATOM     60  HG2 GLU A   4      -2.066 -10.219   1.510  1.00 98.49           H  
ATOM     61  HG3 GLU A   4      -2.826 -10.078  -0.076  1.00 98.49           H  
ATOM     62  CD  GLU A   4      -2.859 -12.065   0.738  1.00 98.49           C  
ATOM     63  OE1 GLU A   4      -1.770 -12.580   0.409  1.00 98.49           O  
ATOM     64  OE2 GLU A   4      -3.859 -12.795   0.865  1.00 98.49           O  
ATOM     65  N   VAL A   5      -3.096  -7.145   0.142  1.00 98.26           N  
ATOM     66  H   VAL A   5      -2.360  -7.169   0.834  1.00 98.26           H  
ATOM     67  CA  VAL A   5      -2.783  -6.463  -1.114  1.00 98.26           C  
ATOM     68  HA  VAL A   5      -3.644  -6.511  -1.782  1.00 98.26           H  
ATOM     69  C   VAL A   5      -1.611  -7.198  -1.751  1.00 98.26           C  
ATOM     70  CB  VAL A   5      -2.428  -4.980  -0.877  1.00 98.26           C  
ATOM     71  HB  VAL A   5      -1.497  -4.926  -0.312  1.00 98.26           H  
ATOM     72  O   VAL A   5      -0.499  -7.171  -1.225  1.00 98.26           O  
ATOM     73  CG1 VAL A   5      -2.215  -4.240  -2.205  1.00 98.26           C  
ATOM     74 HG11 VAL A   5      -1.947  -3.202  -2.010  1.00 98.26           H  
ATOM     75 HG12 VAL A   5      -1.404  -4.698  -2.771  1.00 98.26           H  
ATOM     76 HG13 VAL A   5      -3.128  -4.266  -2.800  1.00 98.26           H  
ATOM     77  CG2 VAL A   5      -3.495  -4.239  -0.060  1.00 98.26           C  
ATOM     78 HG21 VAL A   5      -3.528  -4.640   0.953  1.00 98.26           H  
ATOM     79 HG22 VAL A   5      -4.477  -4.362  -0.517  1.00 98.26           H  
ATOM     80 HG23 VAL A   5      -3.251  -3.179   0.001  1.00 98.26           H  
ATOM     81  N   ARG A   6      -1.836  -7.863  -2.882  1.00 98.07           N  
ATOM     82  H   ARG A   6      -2.776  -7.848  -3.252  1.00 98.07           H  
ATOM     83  CA  ARG A   6      -0.774  -8.465  -3.699  1.00 98.07           C  
ATOM     84  HA  ARG A   6       0.173  -8.450  -3.160  1.00 98.07           H  
ATOM     85  C   ARG A   6      -0.602  -7.637  -4.954  1.00 98.07           C  
ATOM     86  CB  ARG A   6      -1.100  -9.915  -4.069  1.00 98.07           C  
ATOM     87  HB2 ARG A   6      -2.022  -9.930  -4.650  1.00 98.07           H  
ATOM     88  HB3 ARG A   6      -0.297 -10.299  -4.699  1.00 98.07           H  
ATOM     89  O   ARG A   6      -1.566  -7.437  -5.687  1.00 98.07           O  
ATOM     90  CG  ARG A   6      -1.262 -10.835  -2.859  1.00 98.07           C  
ATOM     91  HG2 ARG A   6      -2.064 -10.465  -2.220  1.00 98.07           H  
ATOM     92  HG3 ARG A   6      -0.330 -10.866  -2.295  1.00 98.07           H  
ATOM     93  CD  ARG A   6      -1.622 -12.243  -3.341  1.00 98.07           C  
ATOM     94  HD2 ARG A   6      -2.550 -12.185  -3.909  1.00 98.07           H  
ATOM     95  HD3 ARG A   6      -0.827 -12.617  -3.986  1.00 98.07           H  
ATOM     96  NE  ARG A   6      -1.792 -13.147  -2.200  1.00 98.07           N  
ATOM     97  HE  ARG A   6      -1.497 -12.804  -1.297  1.00 98.07           H  
ATOM     98  NH1 ARG A   6      -3.005 -14.823  -3.180  1.00 98.07           N  
ATOM     99 HH11 ARG A   6      -2.931 -14.324  -4.055  1.00 98.07           H  
ATOM    100 HH12 ARG A   6      -3.690 -15.556  -3.067  1.00 98.07           H  
ATOM    101  NH2 ARG A   6      -2.734 -14.778  -0.961  1.00 98.07           N  
ATOM    102 HH21 ARG A   6      -3.472 -15.457  -0.847  1.00 98.07           H  
ATOM    103 HH22 ARG A   6      -2.588 -14.142  -0.190  1.00 98.07           H  
ATOM    104  CZ  ARG A   6      -2.498 -14.253  -2.124  1.00 98.07           C  
ATOM    105  N   VAL A   7       0.614  -7.186  -5.210  1.00 95.81           N  
ATOM    106  H   VAL A   7       1.372  -7.406  -4.580  1.00 95.81           H  
ATOM    107  CA  VAL A   7       0.944  -6.455  -6.430  1.00 95.81           C  
ATOM    108  HA  VAL A   7       0.027  -6.200  -6.962  1.00 95.81           H  
ATOM    109  C   VAL A   7       1.766  -7.368  -7.328  1.00 95.81           C  
ATOM    110  CB  VAL A   7       1.656  -5.132  -6.111  1.00 95.81           C  
ATOM    111  HB  VAL A   7       2.657  -5.350  -5.740  1.00 95.81           H  
ATOM    112  O   VAL A   7       2.587  -8.136  -6.839  1.00 95.81           O  
ATOM    113  CG1 VAL A   7       1.782  -4.258  -7.361  1.00 95.81           C  
ATOM    114 HG11 VAL A   7       0.802  -4.096  -7.808  1.00 95.81           H  
ATOM    115 HG12 VAL A   7       2.216  -3.293  -7.099  1.00 95.81           H  
ATOM    116 HG13 VAL A   7       2.434  -4.735  -8.092  1.00 95.81           H  
ATOM    117  CG2 VAL A   7       0.916  -4.321  -5.036  1.00 95.81           C  
ATOM    118 HG21 VAL A   7       0.905  -4.864  -4.091  1.00 95.81           H  
ATOM    119 HG22 VAL A   7       1.439  -3.380  -4.868  1.00 95.81           H  
ATOM    120 HG23 VAL A   7      -0.108  -4.123  -5.353  1.00 95.81           H  
ATOM    121  N   GLU A   8       1.532  -7.311  -8.630  1.00 92.30           N  
ATOM    122  H   GLU A   8       0.777  -6.724  -8.955  1.00 92.30           H  
ATOM    123  CA  GLU A   8       2.333  -7.979  -9.650  1.00 92.30           C  
ATOM    124  HA  GLU A   8       3.270  -8.318  -9.209  1.00 92.30           H  
ATOM    125  C   GLU A   8       2.661  -6.975 -10.756  1.00 92.30           C  
ATOM    126  CB  GLU A   8       1.596  -9.222 -10.175  1.00 92.30           C  
ATOM    127  HB2 GLU A   8       0.612  -8.935 -10.545  1.00 92.30           H  
ATOM    128  HB3 GLU A   8       1.465  -9.921  -9.348  1.00 92.30           H  
ATOM    129  O   GLU A   8       1.754  -6.411 -11.369  1.00 92.30           O  
ATOM    130  CG  GLU A   8       2.376  -9.925 -11.296  1.00 92.30           C  
ATOM    131  HG2 GLU A   8       3.399 -10.081 -10.955  1.00 92.30           H  
ATOM    132  HG3 GLU A   8       2.407  -9.281 -12.175  1.00 92.30           H  
ATOM    133  CD  GLU A   8       1.765 -11.276 -11.693  1.00 92.30           C  
ATOM    134  OE1 GLU A   8       2.572 -12.223 -11.876  1.00 92.30           O  
ATOM    135  OE2 GLU A   8       0.520 -11.391 -11.783  1.00 92.30           O  
ATOM    136  N   PHE A   9       3.950  -6.762 -11.007  1.00 88.39           N  
ATOM    137  H   PHE A   9       4.636  -7.228 -10.430  1.00 88.39           H  
ATOM    138  CA  PHE A   9       4.449  -5.949 -12.113  1.00 88.39           C  
ATOM    139  HA  PHE A   9       3.652  -5.298 -12.474  1.00 88.39           H  
ATOM    140  C   PHE A   9       4.876  -6.862 -13.268  1.00 88.39           C  
ATOM    141  CB  PHE A   9       5.591  -5.043 -11.634  1.00 88.39           C  
ATOM    142  HB2 PHE A   9       5.911  -4.416 -12.467  1.00 88.39           H  
ATOM    143  HB3 PHE A   9       6.442  -5.664 -11.353  1.00 88.39           H  
ATOM    144  O   PHE A   9       5.703  -7.760 -13.094  1.00 88.39           O  
ATOM    145  CG  PHE A   9       5.229  -4.145 -10.464  1.00 88.39           C  
ATOM    146  CD1 PHE A   9       4.580  -2.913 -10.670  1.00 88.39           C  
ATOM    147  HD1 PHE A   9       4.335  -2.593 -11.672  1.00 88.39           H  
ATOM    148  CD2 PHE A   9       5.542  -4.546  -9.154  1.00 88.39           C  
ATOM    149  HD2 PHE A   9       6.039  -5.488  -8.980  1.00 88.39           H  
ATOM    150  CE1 PHE A   9       4.265  -2.097  -9.566  1.00 88.39           C  
ATOM    151  HE1 PHE A   9       3.765  -1.149  -9.702  1.00 88.39           H  
ATOM    152  CE2 PHE A   9       5.234  -3.732  -8.058  1.00 88.39           C  
ATOM    153  HE2 PHE A   9       5.505  -4.050  -7.062  1.00 88.39           H  
ATOM    154  CZ  PHE A   9       4.602  -2.501  -8.266  1.00 88.39           C  
ATOM    155  HZ  PHE A   9       4.379  -1.871  -7.418  1.00 88.39           H  
ATOM    156  N   GLU A  10       4.301  -6.637 -14.446  1.00 85.12           N  
ATOM    157  H   GLU A  10       3.648  -5.870 -14.514  1.00 85.12           H  
ATOM    158  CA  GLU A  10       4.537  -7.400 -15.673  1.00 85.12           C  
ATOM    159  HA  GLU A  10       5.457  -7.976 -15.574  1.00 85.12           H  
ATOM    160  C   GLU A  10       4.719  -6.411 -16.833  1.00 85.12           C  
ATOM    161  CB  GLU A  10       3.374  -8.396 -15.898  1.00 85.12           C  
ATOM    162  HB2 GLU A  10       3.242  -8.989 -14.993  1.00 85.12           H  
ATOM    163  HB3 GLU A  10       2.452  -7.844 -16.077  1.00 85.12           H  
ATOM    164  O   GLU A  10       3.763  -6.069 -17.526  1.00 85.12           O  
ATOM    165  CG  GLU A  10       3.634  -9.362 -17.070  1.00 85.12           C  
ATOM    166  HG2 GLU A  10       4.530  -9.939 -16.841  1.00 85.12           H  
ATOM    167  HG3 GLU A  10       3.839  -8.780 -17.968  1.00 85.12           H  
ATOM    168  CD  GLU A  10       2.474 -10.338 -17.381  1.00 85.12           C  
ATOM    169  OE1 GLU A  10       2.654 -11.154 -18.311  1.00 85.12           O  
ATOM    170  OE2 GLU A  10       1.379 -10.292 -16.750  1.00 85.12           O  
ATOM    171  N   GLY A  11       5.948  -5.913 -17.011  1.00 79.96           N  
ATOM    172  H   GLY A  11       6.670  -6.157 -16.349  1.00 79.96           H  
ATOM    173  CA  GLY A  11       6.290  -4.956 -18.066  1.00 79.96           C  
ATOM    174  HA2 GLY A  11       6.150  -5.426 -19.040  1.00 79.96           H  
ATOM    175  HA3 GLY A  11       7.337  -4.670 -17.971  1.00 79.96           H  
ATOM    176  C   GLY A  11       5.447  -3.680 -17.998  1.00 79.96           C  
ATOM    177  O   GLY A  11       5.597  -2.869 -17.088  1.00 79.96           O  
ATOM    178  N   ASP A  12       4.536  -3.522 -18.956  1.00 84.85           N  
ATOM    179  H   ASP A  12       4.361  -4.294 -19.583  1.00 84.85           H  
ATOM    180  CA  ASP A  12       3.629  -2.379 -19.092  1.00 84.85           C  
ATOM    181  HA  ASP A  12       4.157  -1.483 -18.764  1.00 84.85           H  
ATOM    182  C   ASP A  12       2.358  -2.487 -18.231  1.00 84.85           C  
ATOM    183  CB  ASP A  12       3.288  -2.194 -20.581  1.00 84.85           C  
ATOM    184  HB2 ASP A  12       2.811  -1.223 -20.712  1.00 84.85           H  
ATOM    185  HB3 ASP A  12       4.210  -2.186 -21.163  1.00 84.85           H  
ATOM    186  O   ASP A  12       1.499  -1.600 -18.277  1.00 84.85           O  
ATOM    187  CG  ASP A  12       2.340  -3.257 -21.157  1.00 84.85           C  
ATOM    188  OD1 ASP A  12       2.319  -4.406 -20.657  1.00 84.85           O  
ATOM    189  OD2 ASP A  12       1.602  -2.928 -22.112  1.00 84.85           O  
ATOM    190  N   LYS A  13       2.224  -3.543 -17.416  1.00 90.25           N  
ATOM    191  H   LYS A  13       2.942  -4.252 -17.458  1.00 90.25           H  
ATOM    192  CA  LYS A  13       1.063  -3.779 -16.547  1.00 90.25           C  
ATOM    193  HA  LYS A  13       0.390  -2.926 -16.635  1.00 90.25           H  
ATOM    194  C   LYS A  13       1.428  -3.893 -15.075  1.00 90.25           C  
ATOM    195  CB  LYS A  13       0.313  -5.031 -17.012  1.00 90.25           C  
ATOM    196  HB2 LYS A  13       1.020  -5.856 -17.098  1.00 90.25           H  
ATOM    197  HB3 LYS A  13      -0.450  -5.299 -16.282  1.00 90.25           H  
ATOM    198  O   LYS A  13       2.422  -4.505 -14.698  1.00 90.25           O  
ATOM    199  CG  LYS A  13      -0.362  -4.769 -18.359  1.00 90.25           C  
ATOM    200  HG2 LYS A  13       0.352  -4.315 -19.047  1.00 90.25           H  
ATOM    201  HG3 LYS A  13      -1.190  -4.074 -18.216  1.00 90.25           H  
ATOM    202  CD  LYS A  13      -0.880  -6.059 -18.983  1.00 90.25           C  
ATOM    203  HD2 LYS A  13      -0.081  -6.801 -18.973  1.00 90.25           H  
ATOM    204  HD3 LYS A  13      -1.743  -6.425 -18.427  1.00 90.25           H  
ATOM    205  CE  LYS A  13      -1.250  -5.729 -20.427  1.00 90.25           C  
ATOM    206  HE2 LYS A  13      -0.394  -5.225 -20.876  1.00 90.25           H  
ATOM    207  HE3 LYS A  13      -2.084  -5.027 -20.437  1.00 90.25           H  
ATOM    208  NZ  LYS A  13      -1.557  -6.955 -21.192  1.00 90.25           N  
ATOM    209  HZ1 LYS A  13      -1.704  -6.709 -22.160  1.00 90.25           H  
ATOM    210  HZ2 LYS A  13      -2.367  -7.427 -20.815  1.00 90.25           H  
ATOM    211  HZ3 LYS A  13      -0.749  -7.559 -21.151  1.00 90.25           H  
ATOM    212  N   MET A  14       0.526  -3.392 -14.238  1.00 93.06           N  
ATOM    213  H   MET A  14      -0.262  -2.903 -14.639  1.00 93.06           H  
ATOM    214  CA  MET A  14       0.511  -3.660 -12.804  1.00 93.06           C  
ATOM    215  HA  MET A  14       1.286  -4.389 -12.566  1.00 93.06           H  
ATOM    216  C   MET A  14      -0.848  -4.251 -12.425  1.00 93.06           C  
ATOM    217  CB  MET A  14       0.833  -2.379 -12.026  1.00 93.06           C  
ATOM    218  HB2 MET A  14       1.786  -1.974 -12.368  1.00 93.06           H  
ATOM    219  HB3 MET A  14       0.057  -1.639 -12.223  1.00 93.06           H  
ATOM    220  O   MET A  14      -1.880  -3.604 -12.613  1.00 93.06           O  
ATOM    221  CG  MET A  14       0.928  -2.645 -10.519  1.00 93.06           C  
ATOM    222  HG2 MET A  14       0.097  -3.276 -10.203  1.00 93.06           H  
ATOM    223  HG3 MET A  14       1.846  -3.200 -10.323  1.00 93.06           H  
ATOM    224  SD  MET A  14       0.907  -1.159  -9.484  1.00 93.06           S  
ATOM    225  CE  MET A  14      -0.808  -0.678  -9.781  1.00 93.06           C  
ATOM    226  HE1 MET A  14      -1.404  -1.564  -9.997  1.00 93.06           H  
ATOM    227  HE2 MET A  14      -1.211  -0.191  -8.892  1.00 93.06           H  
ATOM    228  HE3 MET A  14      -0.857  -0.010 -10.641  1.00 93.06           H  
ATOM    229  N   ARG A  15      -0.860  -5.468 -11.879  1.00 96.39           N  
ATOM    230  H   ARG A  15       0.030  -5.923 -11.735  1.00 96.39           H  
ATOM    231  CA  ARG A  15      -2.056  -6.091 -11.297  1.00 96.39           C  
ATOM    232  HA  ARG A  15      -2.946  -5.573 -11.653  1.00 96.39           H  
ATOM    233  C   ARG A  15      -2.021  -5.947  -9.783  1.00 96.39           C  
ATOM    234  CB  ARG A  15      -2.186  -7.568 -11.700  1.00 96.39           C  
ATOM    235  HB2 ARG A  15      -3.080  -7.971 -11.223  1.00 96.39           H  
ATOM    236  HB3 ARG A  15      -1.325  -8.123 -11.328  1.00 96.39           H  
ATOM    237  O   ARG A  15      -1.008  -6.225  -9.152  1.00 96.39           O  
ATOM    238  CG  ARG A  15      -2.302  -7.784 -13.214  1.00 96.39           C  
ATOM    239  HG2 ARG A  15      -1.352  -7.536 -13.688  1.00 96.39           H  
ATOM    240  HG3 ARG A  15      -3.082  -7.140 -13.621  1.00 96.39           H  
ATOM    241  CD  ARG A  15      -2.653  -9.251 -13.507  1.00 96.39           C  
ATOM    242  HD2 ARG A  15      -3.659  -9.452 -13.140  1.00 96.39           H  
ATOM    243  HD3 ARG A  15      -1.963  -9.893 -12.960  1.00 96.39           H  
ATOM    244  NE  ARG A  15      -2.603  -9.532 -14.956  1.00 96.39           N  
ATOM    245  HE  ARG A  15      -3.284  -9.045 -15.521  1.00 96.39           H  
ATOM    246  NH1 ARG A  15      -0.826 -11.016 -14.963  1.00 96.39           N  
ATOM    247 HH11 ARG A  15       0.035 -11.192 -15.460  1.00 96.39           H  
ATOM    248 HH12 ARG A  15      -0.784 -11.055 -13.954  1.00 96.39           H  
ATOM    249  NH2 ARG A  15      -1.519 -10.172 -16.859  1.00 96.39           N  
ATOM    250 HH21 ARG A  15      -2.041  -9.486 -17.386  1.00 96.39           H  
ATOM    251 HH22 ARG A  15      -0.589 -10.432 -17.155  1.00 96.39           H  
ATOM    252  CZ  ARG A  15      -1.682 -10.252 -15.573  1.00 96.39           C  
ATOM    253  N   VAL A  16      -3.137  -5.539  -9.198  1.00 97.71           N  
ATOM    254  H   VAL A  16      -3.915  -5.290  -9.792  1.00 97.71           H  
ATOM    255  CA  VAL A  16      -3.337  -5.436  -7.752  1.00 97.71           C  
ATOM    256  HA  VAL A  16      -2.437  -5.761  -7.230  1.00 97.71           H  
ATOM    257  C   VAL A  16      -4.485  -6.357  -7.385  1.00 97.71           C  
ATOM    258  CB  VAL A  16      -3.637  -3.991  -7.315  1.00 97.71           C  
ATOM    259  HB  VAL A  16      -4.581  -3.668  -7.753  1.00 97.71           H  
ATOM    260  O   VAL A  16      -5.622  -6.110  -7.776  1.00 97.71           O  
ATOM    261  CG1 VAL A  16      -3.751  -3.903  -5.787  1.00 97.71           C  
ATOM    262 HG11 VAL A  16      -4.035  -2.893  -5.492  1.00 97.71           H  
ATOM    263 HG12 VAL A  16      -2.799  -4.165  -5.324  1.00 97.71           H  
ATOM    264 HG13 VAL A  16      -4.522  -4.582  -5.423  1.00 97.71           H  
ATOM    265  CG2 VAL A  16      -2.544  -3.024  -7.781  1.00 97.71           C  
ATOM    266 HG21 VAL A  16      -2.478  -3.050  -8.869  1.00 97.71           H  
ATOM    267 HG22 VAL A  16      -2.798  -2.006  -7.485  1.00 97.71           H  
ATOM    268 HG23 VAL A  16      -1.581  -3.305  -7.355  1.00 97.71           H  
ATOM    269  N   ARG A  17      -4.201  -7.415  -6.630  1.00 98.42           N  
ATOM    270  H   ARG A  17      -3.244  -7.531  -6.329  1.00 98.42           H  
ATOM    271  CA  ARG A  17      -5.223  -8.278  -6.036  1.00 98.42           C  
ATOM    272  HA  ARG A  17      -6.167  -8.145  -6.564  1.00 98.42           H  
ATOM    273  C   ARG A  17      -5.450  -7.868  -4.598  1.00 98.42           C  
ATOM    274  CB  ARG A  17      -4.845  -9.754  -6.128  1.00 98.42           C  
ATOM    275  HB2 ARG A  17      -5.610 -10.344  -5.622  1.00 98.42           H  
ATOM    276  HB3 ARG A  17      -3.890  -9.922  -5.631  1.00 98.42           H  
ATOM    277  O   ARG A  17      -4.502  -7.770  -3.820  1.00 98.42           O  
ATOM    278  CG  ARG A  17      -4.754 -10.203  -7.581  1.00 98.42           C  
ATOM    279  HG2 ARG A  17      -3.983  -9.639  -8.106  1.00 98.42           H  
ATOM    280  HG3 ARG A  17      -5.716 -10.036  -8.067  1.00 98.42           H  
ATOM    281  CD  ARG A  17      -4.416 -11.686  -7.638  1.00 98.42           C  
ATOM    282  HD2 ARG A  17      -5.178 -12.241  -7.092  1.00 98.42           H  
ATOM    283  HD3 ARG A  17      -3.439 -11.855  -7.186  1.00 98.42           H  
ATOM    284  NE  ARG A  17      -4.396 -12.102  -9.037  1.00 98.42           N  
ATOM    285  HE  ARG A  17      -4.597 -11.388  -9.723  1.00 98.42           H  
ATOM    286  NH1 ARG A  17      -4.446 -14.373  -8.765  1.00 98.42           N  
ATOM    287 HH11 ARG A  17      -4.631 -14.209  -7.786  1.00 98.42           H  
ATOM    288 HH12 ARG A  17      -4.594 -15.282  -9.179  1.00 98.42           H  
ATOM    289  NH2 ARG A  17      -4.501 -13.429 -10.817  1.00 98.42           N  
ATOM    290 HH21 ARG A  17      -4.579 -14.321 -11.284  1.00 98.42           H  
ATOM    291 HH22 ARG A  17      -4.727 -12.571 -11.299  1.00 98.42           H  
ATOM    292  CZ  ARG A  17      -4.429 -13.313  -9.527  1.00 98.42           C  
ATOM    293  N   LEU A  18      -6.706  -7.643  -4.266  1.00 98.51           N  
ATOM    294  H   LEU A  18      -7.413  -7.764  -4.977  1.00 98.51           H  
ATOM    295  CA  LEU A  18      -7.169  -7.246  -2.952  1.00 98.51           C  
ATOM    296  HA  LEU A  18      -6.326  -7.087  -2.280  1.00 98.51           H  
ATOM    297  C   LEU A  18      -8.046  -8.354  -2.407  1.00 98.51           C  
ATOM    298  CB  LEU A  18      -7.977  -5.952  -3.065  1.00 98.51           C  
ATOM    299  HB2 LEU A  18      -8.853  -6.152  -3.682  1.00 98.51           H  
ATOM    300  HB3 LEU A  18      -8.323  -5.673  -2.069  1.00 98.51           H  
ATOM    301  O   LEU A  18      -8.974  -8.778  -3.087  1.00 98.51           O  
ATOM    302  CG  LEU A  18      -7.208  -4.775  -3.676  1.00 98.51           C  
ATOM    303  HG  LEU A  18      -6.776  -5.056  -4.636  1.00 98.51           H  
ATOM    304  CD1 LEU A  18      -8.203  -3.656  -3.925  1.00 98.51           C  
ATOM    305 HD11 LEU A  18      -7.693  -2.778  -4.321  1.00 98.51           H  
ATOM    306 HD12 LEU A  18      -8.718  -3.392  -3.002  1.00 98.51           H  
ATOM    307 HD13 LEU A  18      -8.935  -4.010  -4.651  1.00 98.51           H  
ATOM    308  CD2 LEU A  18      -6.098  -4.280  -2.755  1.00 98.51           C  
ATOM    309 HD21 LEU A  18      -6.514  -3.991  -1.789  1.00 98.51           H  
ATOM    310 HD22 LEU A  18      -5.370  -5.078  -2.611  1.00 98.51           H  
ATOM    311 HD23 LEU A  18      -5.595  -3.427  -3.210  1.00 98.51           H  
ATOM    312  N   ARG A  19      -7.789  -8.787  -1.180  1.00 98.43           N  
ATOM    313  H   ARG A  19      -6.984  -8.408  -0.702  1.00 98.43           H  
ATOM    314  CA  ARG A  19      -8.625  -9.758  -0.478  1.00 98.43           C  
ATOM    315  HA  ARG A  19      -9.553  -9.920  -1.026  1.00 98.43           H  
ATOM    316  C   ARG A  19      -8.989  -9.202   0.887  1.00 98.43           C  
ATOM    317  CB  ARG A  19      -7.870 -11.086  -0.413  1.00 98.43           C  
ATOM    318  HB2 ARG A  19      -7.674 -11.434  -1.427  1.00 98.43           H  
ATOM    319  HB3 ARG A  19      -6.916 -10.932   0.091  1.00 98.43           H  
ATOM    320  O   ARG A  19      -8.101  -8.826   1.651  1.00 98.43           O  
ATOM    321  CG  ARG A  19      -8.656 -12.157   0.336  1.00 98.43           C  
ATOM    322  HG2 ARG A  19      -9.591 -12.359  -0.187  1.00 98.43           H  
ATOM    323  HG3 ARG A  19      -8.877 -11.821   1.349  1.00 98.43           H  
ATOM    324  CD  ARG A  19      -7.821 -13.431   0.418  1.00 98.43           C  
ATOM    325  HD2 ARG A  19      -6.872 -13.203   0.904  1.00 98.43           H  
ATOM    326  HD3 ARG A  19      -7.618 -13.807  -0.585  1.00 98.43           H  
ATOM    327  NE  ARG A  19      -8.544 -14.406   1.229  1.00 98.43           N  
ATOM    328  HE  ARG A  19      -8.612 -14.175   2.210  1.00 98.43           H  
ATOM    329  NH1 ARG A  19      -9.477 -15.664  -0.466  1.00 98.43           N  
ATOM    330 HH11 ARG A  19      -8.976 -15.123  -1.156  1.00 98.43           H  
ATOM    331 HH12 ARG A  19     -10.225 -16.267  -0.777  1.00 98.43           H  
ATOM    332  NH2 ARG A  19     -10.168 -15.861   1.676  1.00 98.43           N  
ATOM    333 HH21 ARG A  19     -10.954 -16.427   1.389  1.00 98.43           H  
ATOM    334 HH22 ARG A  19     -10.198 -15.358   2.551  1.00 98.43           H  
ATOM    335  CZ  ARG A  19      -9.381 -15.320   0.796  1.00 98.43           C  
ATOM    336  N   ASN A  20     -10.282  -9.147   1.185  1.00 98.21           N  
ATOM    337  H   ASN A  20     -10.950  -9.492   0.511  1.00 98.21           H  
ATOM    338  CA  ASN A  20     -10.777  -8.678   2.472  1.00 98.21           C  
ATOM    339  HA  ASN A  20      -9.978  -8.185   3.026  1.00 98.21           H  
ATOM    340  C   ASN A  20     -11.245  -9.866   3.318  1.00 98.21           C  
ATOM    341  CB  ASN A  20     -11.876  -7.636   2.229  1.00 98.21           C  
ATOM    342  HB2 ASN A  20     -12.684  -8.103   1.666  1.00 98.21           H  
ATOM    343  HB3 ASN A  20     -11.476  -6.803   1.652  1.00 98.21           H  
ATOM    344  O   ASN A  20     -12.328 -10.402   3.106  1.00 98.21           O  
ATOM    345  CG  ASN A  20     -12.452  -7.085   3.517  1.00 98.21           C  
ATOM    346  ND2 ASN A  20     -13.542  -6.371   3.437  1.00 98.21           N  
ATOM    347 HD21 ASN A  20     -13.950  -6.014   4.290  1.00 98.21           H  
ATOM    348 HD22 ASN A  20     -13.923  -6.137   2.532  1.00 98.21           H  
ATOM    349  OD1 ASN A  20     -11.925  -7.272   4.604  1.00 98.21           O  
ATOM    350  N   ASP A  21     -10.443 -10.253   4.306  1.00 97.91           N  
ATOM    351  H   ASP A  21      -9.602  -9.720   4.478  1.00 97.91           H  
ATOM    352  CA  ASP A  21     -10.786 -11.294   5.281  1.00 97.91           C  
ATOM    353  HA  ASP A  21     -11.582 -11.915   4.871  1.00 97.91           H  
ATOM    354  C   ASP A  21     -11.346 -10.689   6.593  1.00 97.91           C  
ATOM    355  CB  ASP A  21      -9.575 -12.220   5.513  1.00 97.91           C  
ATOM    356  HB2 ASP A  21      -9.821 -12.933   6.300  1.00 97.91           H  
ATOM    357  HB3 ASP A  21      -8.738 -11.618   5.866  1.00 97.91           H  
ATOM    358  O   ASP A  21     -11.398 -11.355   7.627  1.00 97.91           O  
ATOM    359  CG  ASP A  21      -9.135 -13.035   4.283  1.00 97.91           C  
ATOM    360  OD1 ASP A  21      -9.949 -13.783   3.682  1.00 97.91           O  
ATOM    361  OD2 ASP A  21      -7.929 -12.999   3.958  1.00 97.91           O  
ATOM    362  N   SER A  22     -11.748  -9.411   6.591  1.00 96.47           N  
ATOM    363  H   SER A  22     -11.696  -8.901   5.721  1.00 96.47           H  
ATOM    364  CA  SER A  22     -12.422  -8.766   7.724  1.00 96.47           C  
ATOM    365  HA  SER A  22     -12.060  -9.236   8.639  1.00 96.47           H  
ATOM    366  C   SER A  22     -13.944  -8.974   7.702  1.00 96.47           C  
ATOM    367  CB  SER A  22     -12.038  -7.285   7.809  1.00 96.47           C  
ATOM    368  HB2 SER A  22     -12.196  -6.941   8.831  1.00 96.47           H  
ATOM    369  HB3 SER A  22     -10.987  -7.156   7.553  1.00 96.47           H  
ATOM    370  O   SER A  22     -14.514  -9.472   6.734  1.00 96.47           O  
ATOM    371  OG  SER A  22     -12.816  -6.490   6.964  1.00 96.47           O  
ATOM    372  HG  SER A  22     -12.563  -6.683   6.058  1.00 96.47           H  
ATOM    373  N   SER A  23     -14.620  -8.592   8.788  1.00 95.69           N  
ATOM    374  H   SER A  23     -14.125  -8.162   9.556  1.00 95.69           H  
ATOM    375  CA  SER A  23     -16.081  -8.680   8.922  1.00 95.69           C  
ATOM    376  HA  SER A  23     -16.431  -9.563   8.387  1.00 95.69           H  
ATOM    377  C   SER A  23     -16.836  -7.482   8.334  1.00 95.69           C  
ATOM    378  CB  SER A  23     -16.445  -8.851  10.399  1.00 95.69           C  
ATOM    379  HB2 SER A  23     -17.529  -8.855  10.512  1.00 95.69           H  
ATOM    380  HB3 SER A  23     -16.052  -9.803  10.755  1.00 95.69           H  
ATOM    381  O   SER A  23     -18.068  -7.486   8.332  1.00 95.69           O  
ATOM    382  OG  SER A  23     -15.884  -7.799  11.167  1.00 95.69           O  
ATOM    383  HG  SER A  23     -16.198  -7.870  12.071  1.00 95.69           H  
ATOM    384  N   THR A  24     -16.133  -6.458   7.844  1.00 95.68           N  
ATOM    385  H   THR A  24     -15.126  -6.523   7.809  1.00 95.68           H  
ATOM    386  CA  THR A  24     -16.722  -5.231   7.292  1.00 95.68           C  
ATOM    387  HA  THR A  24     -17.799  -5.375   7.201  1.00 95.68           H  
ATOM    388  C   THR A  24     -16.169  -4.928   5.898  1.00 95.68           C  
ATOM    389  CB  THR A  24     -16.496  -4.026   8.219  1.00 95.68           C  
ATOM    390  HB  THR A  24     -16.871  -3.127   7.729  1.00 95.68           H  
ATOM    391  O   THR A  24     -15.069  -5.364   5.563  1.00 95.68           O  
ATOM    392  CG2 THR A  24     -17.223  -4.191   9.553  1.00 95.68           C  
ATOM    393 HG21 THR A  24     -18.282  -4.375   9.373  1.00 95.68           H  
ATOM    394 HG22 THR A  24     -16.804  -5.032  10.106  1.00 95.68           H  
ATOM    395 HG23 THR A  24     -17.115  -3.284  10.146  1.00 95.68           H  
ATOM    396  OG1 THR A  24     -15.133  -3.848   8.520  1.00 95.68           O  
ATOM    397  HG1 THR A  24     -15.027  -3.008   8.972  1.00 95.68           H  
ATOM    398  N   PRO A  25     -16.909  -4.203   5.041  1.00 97.58           N  
ATOM    399  CA  PRO A  25     -16.356  -3.720   3.783  1.00 97.58           C  
ATOM    400  HA  PRO A  25     -16.059  -4.577   3.179  1.00 97.58           H  
ATOM    401  C   PRO A  25     -15.144  -2.814   4.012  1.00 97.58           C  
ATOM    402  CB  PRO A  25     -17.490  -2.977   3.073  1.00 97.58           C  
ATOM    403  HB2 PRO A  25     -17.444  -1.911   3.300  1.00 97.58           H  
ATOM    404  HB3 PRO A  25     -17.463  -3.139   1.995  1.00 97.58           H  
ATOM    405  O   PRO A  25     -15.090  -2.065   4.992  1.00 97.58           O  
ATOM    406  CG  PRO A  25     -18.749  -3.573   3.700  1.00 97.58           C  
ATOM    407  HG2 PRO A  25     -18.999  -4.508   3.199  1.00 97.58           H  
ATOM    408  HG3 PRO A  25     -19.589  -2.879   3.657  1.00 97.58           H  
ATOM    409  CD  PRO A  25     -18.318  -3.856   5.138  1.00 97.58           C  
ATOM    410  HD2 PRO A  25     -18.431  -2.958   5.744  1.00 97.58           H  
ATOM    411  HD3 PRO A  25     -18.914  -4.674   5.544  1.00 97.58           H  
ATOM    412  N   VAL A  26     -14.202  -2.871   3.076  1.00 98.18           N  
ATOM    413  H   VAL A  26     -14.324  -3.515   2.308  1.00 98.18           H  
ATOM    414  CA  VAL A  26     -12.999  -2.036   3.056  1.00 98.18           C  
ATOM    415  HA  VAL A  26     -13.024  -1.322   3.879  1.00 98.18           H  
ATOM    416  C   VAL A  26     -12.980  -1.254   1.752  1.00 98.18           C  
ATOM    417  CB  VAL A  26     -11.742  -2.904   3.214  1.00 98.18           C  
ATOM    418  HB  VAL A  26     -11.745  -3.679   2.447  1.00 98.18           H  
ATOM    419  O   VAL A  26     -13.206  -1.824   0.686  1.00 98.18           O  
ATOM    420  CG1 VAL A  26     -10.455  -2.086   3.069  1.00 98.18           C  
ATOM    421 HG11 VAL A  26     -10.446  -1.522   2.136  1.00 98.18           H  
ATOM    422 HG12 VAL A  26      -9.598  -2.759   3.038  1.00 98.18           H  
ATOM    423 HG13 VAL A  26     -10.348  -1.397   3.906  1.00 98.18           H  
ATOM    424  CG2 VAL A  26     -11.742  -3.575   4.596  1.00 98.18           C  
ATOM    425 HG21 VAL A  26     -10.904  -4.267   4.685  1.00 98.18           H  
ATOM    426 HG22 VAL A  26     -12.655  -4.149   4.749  1.00 98.18           H  
ATOM    427 HG23 VAL A  26     -11.680  -2.819   5.379  1.00 98.18           H  
ATOM    428  N   GLU A  27     -12.698   0.040   1.825  1.00 98.42           N  
ATOM    429  H   GLU A  27     -12.443   0.424   2.724  1.00 98.42           H  
ATOM    430  CA  GLU A  27     -12.441   0.877   0.660  1.00 98.42           C  
ATOM    431  HA  GLU A  27     -12.882   0.407  -0.219  1.00 98.42           H  
ATOM    432  C   GLU A  27     -10.931   0.972   0.424  1.00 98.42           C  
ATOM    433  CB  GLU A  27     -13.131   2.238   0.829  1.00 98.42           C  
ATOM    434  HB2 GLU A  27     -12.705   2.777   1.675  1.00 98.42           H  
ATOM    435  HB3 GLU A  27     -14.187   2.057   1.028  1.00 98.42           H  
ATOM    436  O   GLU A  27     -10.155   1.263   1.332  1.00 98.42           O  
ATOM    437  CG  GLU A  27     -13.011   3.089  -0.440  1.00 98.42           C  
ATOM    438  HG2 GLU A  27     -11.999   3.488  -0.515  1.00 98.42           H  
ATOM    439  HG3 GLU A  27     -13.171   2.448  -1.307  1.00 98.42           H  
ATOM    440  CD  GLU A  27     -14.047   4.223  -0.472  1.00 98.42           C  
ATOM    441  OE1 GLU A  27     -13.703   5.378  -0.152  1.00 98.42           O  
ATOM    442  OE2 GLU A  27     -15.182   3.940  -0.915  1.00 98.42           O  
ATOM    443  N   VAL A  28     -10.493   0.685  -0.799  1.00 98.34           N  
ATOM    444  H   VAL A  28     -11.170   0.406  -1.495  1.00 98.34           H  
ATOM    445  CA  VAL A  28      -9.088   0.759  -1.198  1.00 98.34           C  
ATOM    446  HA  VAL A  28      -8.495   1.090  -0.346  1.00 98.34           H  
ATOM    447  C   VAL A  28      -8.949   1.792  -2.305  1.00 98.34           C  
ATOM    448  CB  VAL A  28      -8.525  -0.611  -1.621  1.00 98.34           C  
ATOM    449  HB  VAL A  28      -9.007  -0.928  -2.546  1.00 98.34           H  
ATOM    450  O   VAL A  28      -9.470   1.615  -3.409  1.00 98.34           O  
ATOM    451  CG1 VAL A  28      -7.013  -0.520  -1.866  1.00 98.34           C  
ATOM    452 HG11 VAL A  28      -6.639  -1.485  -2.208  1.00 98.34           H  
ATOM    453 HG12 VAL A  28      -6.502  -0.242  -0.945  1.00 98.34           H  
ATOM    454 HG13 VAL A  28      -6.795   0.223  -2.634  1.00 98.34           H  
ATOM    455  CG2 VAL A  28      -8.769  -1.687  -0.552  1.00 98.34           C  
ATOM    456 HG21 VAL A  28      -8.392  -1.348   0.412  1.00 98.34           H  
ATOM    457 HG22 VAL A  28      -9.837  -1.887  -0.468  1.00 98.34           H  
ATOM    458 HG23 VAL A  28      -8.270  -2.616  -0.829  1.00 98.34           H  
ATOM    459  N   HIS A  29      -8.202   2.857  -2.030  1.00 98.16           N  
ATOM    460  H   HIS A  29      -7.852   2.952  -1.088  1.00 98.16           H  
ATOM    461  CA  HIS A  29      -7.768   3.818  -3.036  1.00 98.16           C  
ATOM    462  HA  HIS A  29      -8.465   3.793  -3.873  1.00 98.16           H  
ATOM    463  C   HIS A  29      -6.378   3.440  -3.532  1.00 98.16           C  
ATOM    464  CB  HIS A  29      -7.767   5.246  -2.493  1.00 98.16           C  
ATOM    465  HB2 HIS A  29      -7.617   5.935  -3.323  1.00 98.16           H  
ATOM    466  HB3 HIS A  29      -6.928   5.372  -1.809  1.00 98.16           H  
ATOM    467  O   HIS A  29      -5.427   3.371  -2.757  1.00 98.16           O  
ATOM    468  CG  HIS A  29      -9.032   5.622  -1.783  1.00 98.16           C  
ATOM    469  CD2 HIS A  29      -9.226   5.629  -0.429  1.00 98.16           C  
ATOM    470  HD2 HIS A  29      -8.511   5.355   0.333  1.00 98.16           H  
ATOM    471  ND1 HIS A  29     -10.213   6.005  -2.375  1.00 98.16           N  
ATOM    472  HD1 HIS A  29     -10.443   5.927  -3.356  1.00 98.16           H  
ATOM    473  CE1 HIS A  29     -11.097   6.252  -1.393  1.00 98.16           C  
ATOM    474  HE1 HIS A  29     -12.137   6.516  -1.522  1.00 98.16           H  
ATOM    475  NE2 HIS A  29     -10.521   6.065  -0.202  1.00 98.16           N  
ATOM    476  N   ILE A  30      -6.248   3.232  -4.833  1.00 97.84           N  
ATOM    477  H   ILE A  30      -7.078   3.309  -5.404  1.00 97.84           H  
ATOM    478  CA  ILE A  30      -4.999   2.889  -5.499  1.00 97.84           C  
ATOM    479  HA  ILE A  30      -4.219   2.731  -4.753  1.00 97.84           H  
ATOM    480  C   ILE A  30      -4.614   4.069  -6.383  1.00 97.84           C  
ATOM    481  CB  ILE A  30      -5.143   1.590  -6.315  1.00 97.84           C  
ATOM    482  HB  ILE A  30      -5.795   1.800  -7.163  1.00 97.84           H  
ATOM    483  O   ILE A  30      -5.390   4.469  -7.253  1.00 97.84           O  
ATOM    484  CG1 ILE A  30      -5.796   0.438  -5.515  1.00 97.84           C  
ATOM    485 HG12 ILE A  30      -6.728   0.777  -5.063  1.00 97.84           H  
ATOM    486 HG13 ILE A  30      -5.130   0.116  -4.715  1.00 97.84           H  
ATOM    487  CG2 ILE A  30      -3.746   1.198  -6.835  1.00 97.84           C  
ATOM    488 HG21 ILE A  30      -3.352   1.974  -7.491  1.00 97.84           H  
ATOM    489 HG22 ILE A  30      -3.059   1.063  -6.000  1.00 97.84           H  
ATOM    490 HG23 ILE A  30      -3.786   0.274  -7.412  1.00 97.84           H  
ATOM    491  CD1 ILE A  30      -6.163  -0.765  -6.390  1.00 97.84           C  
ATOM    492 HD11 ILE A  30      -6.701  -1.498  -5.789  1.00 97.84           H  
ATOM    493 HD12 ILE A  30      -6.807  -0.441  -7.208  1.00 97.84           H  
ATOM    494 HD13 ILE A  30      -5.270  -1.241  -6.795  1.00 97.84           H  
ATOM    495  N   LYS A  31      -3.423   4.628  -6.176  1.00 96.37           N  
ATOM    496  H   LYS A  31      -2.850   4.238  -5.441  1.00 96.37           H  
ATOM    497  CA  LYS A  31      -2.857   5.695  -7.003  1.00 96.37           C  
ATOM    498  HA  LYS A  31      -3.539   5.915  -7.825  1.00 96.37           H  
ATOM    499  C   LYS A  31      -1.544   5.233  -7.612  1.00 96.37           C  
ATOM    500  CB  LYS A  31      -2.679   6.971  -6.174  1.00 96.37           C  
ATOM    501  HB2 LYS A  31      -2.021   6.759  -5.331  1.00 96.37           H  
ATOM    502  HB3 LYS A  31      -3.647   7.286  -5.785  1.00 96.37           H  
ATOM    503  O   LYS A  31      -0.628   4.855  -6.886  1.00 96.37           O  
ATOM    504  CG  LYS A  31      -2.077   8.098  -7.027  1.00 96.37           C  
ATOM    505  HG2 LYS A  31      -1.166   7.753  -7.516  1.00 96.37           H  
ATOM    506  HG3 LYS A  31      -2.787   8.395  -7.799  1.00 96.37           H  
ATOM    507  CD  LYS A  31      -1.703   9.307  -6.174  1.00 96.37           C  
ATOM    508  HD2 LYS A  31      -2.588   9.718  -5.688  1.00 96.37           H  
ATOM    509  HD3 LYS A  31      -0.987   8.988  -5.415  1.00 96.37           H  
ATOM    510  CE  LYS A  31      -1.057  10.337  -7.105  1.00 96.37           C  
ATOM    511  HE2 LYS A  31      -0.341   9.817  -7.742  1.00 96.37           H  
ATOM    512  HE3 LYS A  31      -1.811  10.757  -7.770  1.00 96.37           H  
ATOM    513  NZ  LYS A  31      -0.357  11.394  -6.340  1.00 96.37           N  
ATOM    514  HZ1 LYS A  31       0.107  12.022  -6.981  1.00 96.37           H  
ATOM    515  HZ2 LYS A  31      -0.986  11.906  -5.738  1.00 96.37           H  
ATOM    516  HZ3 LYS A  31       0.354  10.963  -5.768  1.00 96.37           H  
ATOM    517  N   VAL A  32      -1.446   5.334  -8.931  1.00 92.25           N  
ATOM    518  H   VAL A  32      -2.238   5.698  -9.442  1.00 92.25           H  
ATOM    519  CA  VAL A  32      -0.288   4.909  -9.719  1.00 92.25           C  
ATOM    520  HA  VAL A  32       0.594   4.818  -9.085  1.00 92.25           H  
ATOM    521  C   VAL A  32      -0.021   5.962 -10.789  1.00 92.25           C  
ATOM    522  CB  VAL A  32      -0.592   3.540 -10.333  1.00 92.25           C  
ATOM    523  HB  VAL A  32      -1.520   3.601 -10.901  1.00 92.25           H  
ATOM    524  O   VAL A  32      -0.832   6.160 -11.693  1.00 92.25           O  
ATOM    525  CG1 VAL A  32       0.513   3.101 -11.274  1.00 92.25           C  
ATOM    526 HG11 VAL A  32       0.598   3.781 -12.122  1.00 92.25           H  
ATOM    527 HG12 VAL A  32       0.245   2.115 -11.655  1.00 92.25           H  
ATOM    528 HG13 VAL A  32       1.462   3.056 -10.739  1.00 92.25           H  
ATOM    529  CG2 VAL A  32      -0.745   2.446  -9.265  1.00 92.25           C  
ATOM    530 HG21 VAL A  32       0.074   1.730  -9.333  1.00 92.25           H  
ATOM    531 HG22 VAL A  32      -0.706   2.836  -8.248  1.00 92.25           H  
ATOM    532 HG23 VAL A  32      -1.703   1.946  -9.410  1.00 92.25           H  
ATOM    533  N   GLY A  33       1.089   6.693 -10.657  1.00 88.47           N  
ATOM    534  H   GLY A  33       1.756   6.440  -9.941  1.00 88.47           H  
ATOM    535  CA  GLY A  33       1.328   7.901 -11.448  1.00 88.47           C  
ATOM    536  HA2 GLY A  33       1.450   7.622 -12.495  1.00 88.47           H  
ATOM    537  HA3 GLY A  33       2.241   8.391 -11.113  1.00 88.47           H  
ATOM    538  C   GLY A  33       0.162   8.893 -11.311  1.00 88.47           C  
ATOM    539  O   GLY A  33      -0.159   9.339 -10.202  1.00 88.47           O  
ATOM    540  N   ASP A  34      -0.483   9.196 -12.439  1.00 89.20           N  
ATOM    541  H   ASP A  34      -0.144   8.799 -13.304  1.00 89.20           H  
ATOM    542  CA  ASP A  34      -1.657  10.075 -12.521  1.00 89.20           C  
ATOM    543  HA  ASP A  34      -1.625  10.786 -11.695  1.00 89.20           H  
ATOM    544  C   ASP A  34      -2.998   9.328 -12.420  1.00 89.20           C  
ATOM    545  CB  ASP A  34      -1.598  10.879 -13.828  1.00 89.20           C  
ATOM    546  HB2 ASP A  34      -1.612  10.187 -14.671  1.00 89.20           H  
ATOM    547  HB3 ASP A  34      -2.482  11.513 -13.897  1.00 89.20           H  
ATOM    548  O   ASP A  34      -4.038   9.953 -12.200  1.00 89.20           O  
ATOM    549  CG  ASP A  34      -0.360  11.772 -13.908  1.00 89.20           C  
ATOM    550  OD1 ASP A  34      -0.034  12.408 -12.879  1.00 89.20           O  
ATOM    551  OD2 ASP A  34       0.250  11.794 -15.001  1.00 89.20           O  
ATOM    552  N   GLU A  35      -3.001   7.998 -12.555  1.00 93.77           N  
ATOM    553  H   GLU A  35      -2.121   7.503 -12.580  1.00 93.77           H  
ATOM    554  CA  GLU A  35      -4.223   7.201 -12.475  1.00 93.77           C  
ATOM    555  HA  GLU A  35      -5.021   7.791 -12.927  1.00 93.77           H  
ATOM    556  C   GLU A  35      -4.611   6.937 -11.015  1.00 93.77           C  
ATOM    557  CB  GLU A  35      -4.110   5.906 -13.303  1.00 93.77           C  
ATOM    558  HB2 GLU A  35      -3.705   6.156 -14.284  1.00 93.77           H  
ATOM    559  HB3 GLU A  35      -3.435   5.210 -12.806  1.00 93.77           H  
ATOM    560  O   GLU A  35      -3.769   6.675 -10.149  1.00 93.77           O  
ATOM    561  CG  GLU A  35      -5.495   5.251 -13.490  1.00 93.77           C  
ATOM    562  HG2 GLU A  35      -6.175   5.994 -13.906  1.00 93.77           H  
ATOM    563  HG3 GLU A  35      -5.884   4.965 -12.513  1.00 93.77           H  
ATOM    564  CD  GLU A  35      -5.515   4.009 -14.396  1.00 93.77           C  
ATOM    565  OE1 GLU A  35      -6.605   3.380 -14.461  1.00 93.77           O  
ATOM    566  OE2 GLU A  35      -4.482   3.694 -15.019  1.00 93.77           O  
ATOM    567  N   LYS A  36      -5.917   6.998 -10.738  1.00 96.04           N  
ATOM    568  H   LYS A  36      -6.551   7.179 -11.503  1.00 96.04           H  
ATOM    569  CA  LYS A  36      -6.507   6.674  -9.439  1.00 96.04           C  
ATOM    570  HA  LYS A  36      -5.764   6.154  -8.834  1.00 96.04           H  
ATOM    571  C   LYS A  36      -7.696   5.741  -9.623  1.00 96.04           C  
ATOM    572  CB  LYS A  36      -6.938   7.947  -8.699  1.00 96.04           C  
ATOM    573  HB2 LYS A  36      -7.454   7.659  -7.784  1.00 96.04           H  
ATOM    574  HB3 LYS A  36      -7.636   8.500  -9.327  1.00 96.04           H  
ATOM    575  O   LYS A  36      -8.541   5.979 -10.484  1.00 96.04           O  
ATOM    576  CG  LYS A  36      -5.753   8.848  -8.331  1.00 96.04           C  
ATOM    577  HG2 LYS A  36      -5.213   9.141  -9.232  1.00 96.04           H  
ATOM    578  HG3 LYS A  36      -5.083   8.304  -7.666  1.00 96.04           H  
ATOM    579  CD  LYS A  36      -6.266  10.105  -7.626  1.00 96.04           C  
ATOM    580  HD2 LYS A  36      -7.007  10.585  -8.264  1.00 96.04           H  
ATOM    581  HD3 LYS A  36      -6.737   9.819  -6.685  1.00 96.04           H  
ATOM    582  CE  LYS A  36      -5.116  11.076  -7.365  1.00 96.04           C  
ATOM    583  HE2 LYS A  36      -4.398  10.590  -6.704  1.00 96.04           H  
ATOM    584  HE3 LYS A  36      -4.624  11.282  -8.316  1.00 96.04           H  
ATOM    585  NZ  LYS A  36      -5.627  12.332  -6.764  1.00 96.04           N  
ATOM    586  HZ1 LYS A  36      -4.883  13.000  -6.616  1.00 96.04           H  
ATOM    587  HZ2 LYS A  36      -6.307  12.750  -7.383  1.00 96.04           H  
ATOM    588  HZ3 LYS A  36      -6.086  12.140  -5.885  1.00 96.04           H  
ATOM    589  N   ARG A  37      -7.793   4.718  -8.779  1.00 97.30           N  
ATOM    590  H   ARG A  37      -7.046   4.596  -8.110  1.00 97.30           H  
ATOM    591  CA  ARG A  37      -8.937   3.802  -8.693  1.00 97.30           C  
ATOM    592  HA  ARG A  37      -9.775   4.208  -9.260  1.00 97.30           H  
ATOM    593  C   ARG A  37      -9.378   3.694  -7.242  1.00 97.30           C  
ATOM    594  CB  ARG A  37      -8.559   2.419  -9.255  1.00 97.30           C  
ATOM    595  HB2 ARG A  37      -9.393   1.733  -9.107  1.00 97.30           H  
ATOM    596  HB3 ARG A  37      -7.717   2.030  -8.681  1.00 97.30           H  
ATOM    597  O   ARG A  37      -8.535   3.592  -6.361  1.00 97.30           O  
ATOM    598  CG  ARG A  37      -8.177   2.413 -10.744  1.00 97.30           C  
ATOM    599  HG2 ARG A  37      -7.391   3.145 -10.934  1.00 97.30           H  
ATOM    600  HG3 ARG A  37      -7.785   1.428 -10.995  1.00 97.30           H  
ATOM    601  CD  ARG A  37      -9.374   2.701 -11.652  1.00 97.30           C  
ATOM    602  HD2 ARG A  37      -9.779   3.684 -11.412  1.00 97.30           H  
ATOM    603  HD3 ARG A  37     -10.137   1.942 -11.476  1.00 97.30           H  
ATOM    604  NE  ARG A  37      -8.967   2.688 -13.062  1.00 97.30           N  
ATOM    605  HE  ARG A  37      -7.983   2.766 -13.276  1.00 97.30           H  
ATOM    606  NH1 ARG A  37     -11.044   2.677 -14.045  1.00 97.30           N  
ATOM    607 HH11 ARG A  37     -11.600   2.657 -14.888  1.00 97.30           H  
ATOM    608 HH12 ARG A  37     -11.463   2.645 -13.127  1.00 97.30           H  
ATOM    609  NH2 ARG A  37      -9.167   2.715 -15.287  1.00 97.30           N  
ATOM    610 HH21 ARG A  37      -8.164   2.831 -15.269  1.00 97.30           H  
ATOM    611 HH22 ARG A  37      -9.672   2.693 -16.161  1.00 97.30           H  
ATOM    612  CZ  ARG A  37      -9.739   2.688 -14.124  1.00 97.30           C  
ATOM    613  N   THR A  38     -10.683   3.689  -7.011  1.00 97.93           N  
ATOM    614  H   THR A  38     -11.320   3.742  -7.793  1.00 97.93           H  
ATOM    615  CA  THR A  38     -11.275   3.365  -5.710  1.00 97.93           C  
ATOM    616  HA  THR A  38     -10.496   3.182  -4.970  1.00 97.93           H  
ATOM    617  C   THR A  38     -12.091   2.100  -5.885  1.00 97.93           C  
ATOM    618  CB  THR A  38     -12.166   4.496  -5.180  1.00 97.93           C  
ATOM    619  HB  THR A  38     -12.989   4.664  -5.874  1.00 97.93           H  
ATOM    620  O   THR A  38     -12.874   2.012  -6.833  1.00 97.93           O  
ATOM    621  CG2 THR A  38     -12.736   4.178  -3.801  1.00 97.93           C  
ATOM    622 HG21 THR A  38     -13.455   3.361  -3.866  1.00 97.93           H  
ATOM    623 HG22 THR A  38     -11.938   3.888  -3.118  1.00 97.93           H  
ATOM    624 HG23 THR A  38     -13.260   5.043  -3.393  1.00 97.93           H  
ATOM    625  OG1 THR A  38     -11.437   5.699  -5.050  1.00 97.93           O  
ATOM    626  HG1 THR A  38     -12.075   6.339  -4.726  1.00 97.93           H  
ATOM    627  N   VAL A  39     -11.900   1.128  -5.001  1.00 97.87           N  
ATOM    628  H   VAL A  39     -11.218   1.257  -4.268  1.00 97.87           H  
ATOM    629  CA  VAL A  39     -12.653  -0.127  -5.003  1.00 97.87           C  
ATOM    630  HA  VAL A  39     -13.551  -0.002  -5.608  1.00 97.87           H  
ATOM    631  C   VAL A  39     -13.114  -0.455  -3.594  1.00 97.87           C  
ATOM    632  CB  VAL A  39     -11.851  -1.291  -5.615  1.00 97.87           C  
ATOM    633  HB  VAL A  39     -12.446  -2.200  -5.525  1.00 97.87           H  
ATOM    634  O   VAL A  39     -12.343  -0.362  -2.643  1.00 97.87           O  
ATOM    635  CG1 VAL A  39     -11.593  -1.056  -7.108  1.00 97.87           C  
ATOM    636 HG11 VAL A  39     -12.532  -0.815  -7.607  1.00 97.87           H  
ATOM    637 HG12 VAL A  39     -10.888  -0.237  -7.249  1.00 97.87           H  
ATOM    638 HG13 VAL A  39     -11.191  -1.966  -7.553  1.00 97.87           H  
ATOM    639  CG2 VAL A  39     -10.498  -1.536  -4.945  1.00 97.87           C  
ATOM    640 HG21 VAL A  39      -9.901  -0.624  -4.921  1.00 97.87           H  
ATOM    641 HG22 VAL A  39      -9.960  -2.290  -5.519  1.00 97.87           H  
ATOM    642 HG23 VAL A  39     -10.650  -1.901  -3.930  1.00 97.87           H  
ATOM    643  N   THR A  40     -14.374  -0.848  -3.461  1.00 98.18           N  
ATOM    644  H   THR A  40     -14.974  -0.882  -4.273  1.00 98.18           H  
ATOM    645  CA  THR A  40     -14.898  -1.425  -2.223  1.00 98.18           C  
ATOM    646  HA  THR A  40     -14.313  -1.069  -1.375  1.00 98.18           H  
ATOM    647  C   THR A  40     -14.770  -2.939  -2.318  1.00 98.18           C  
ATOM    648  CB  THR A  40     -16.358  -1.026  -1.990  1.00 98.18           C  
ATOM    649  HB  THR A  40     -16.981  -1.499  -2.749  1.00 98.18           H  
ATOM    650  O   THR A  40     -15.225  -3.527  -3.294  1.00 98.18           O  
ATOM    651  CG2 THR A  40     -16.857  -1.454  -0.612  1.00 98.18           C  
ATOM    652 HG21 THR A  40     -17.871  -1.081  -0.463  1.00 98.18           H  
ATOM    653 HG22 THR A  40     -16.206  -1.052   0.164  1.00 98.18           H  
ATOM    654 HG23 THR A  40     -16.875  -2.542  -0.543  1.00 98.18           H  
ATOM    655  OG1 THR A  40     -16.523   0.372  -2.101  1.00 98.18           O  
ATOM    656  HG1 THR A  40     -15.995   0.822  -1.437  1.00 98.18           H  
ATOM    657  N   VAL A  41     -14.156  -3.560  -1.316  1.00 98.22           N  
ATOM    658  H   VAL A  41     -13.786  -2.995  -0.565  1.00 98.22           H  
ATOM    659  CA  VAL A  41     -13.982  -5.012  -1.217  1.00 98.22           C  
ATOM    660  HA  VAL A  41     -14.362  -5.489  -2.120  1.00 98.22           H  
ATOM    661  C   VAL A  41     -14.810  -5.497  -0.033  1.00 98.22           C  
ATOM    662  CB  VAL A  41     -12.493  -5.388  -1.073  1.00 98.22           C  
ATOM    663  HB  VAL A  41     -12.137  -5.090  -0.086  1.00 98.22           H  
ATOM    664  O   VAL A  41     -14.542  -5.133   1.116  1.00 98.22           O  
ATOM    665  CG1 VAL A  41     -12.298  -6.899  -1.233  1.00 98.22           C  
ATOM    666 HG11 VAL A  41     -12.598  -7.212  -2.233  1.00 98.22           H  
ATOM    667 HG12 VAL A  41     -11.252  -7.163  -1.079  1.00 98.22           H  
ATOM    668 HG13 VAL A  41     -12.906  -7.441  -0.509  1.00 98.22           H  
ATOM    669  CG2 VAL A  41     -11.613  -4.693  -2.122  1.00 98.22           C  
ATOM    670 HG21 VAL A  41     -11.609  -3.615  -1.959  1.00 98.22           H  
ATOM    671 HG22 VAL A  41     -10.587  -5.053  -2.037  1.00 98.22           H  
ATOM    672 HG23 VAL A  41     -11.990  -4.905  -3.122  1.00 98.22           H  
ATOM    673  N   ASN A  42     -15.850  -6.279  -0.295  1.00 98.24           N  
ATOM    674  H   ASN A  42     -16.013  -6.567  -1.249  1.00 98.24           H  
ATOM    675  CA  ASN A  42     -16.747  -6.796   0.734  1.00 98.24           C  
ATOM    676  HA  ASN A  42     -16.980  -5.977   1.415  1.00 98.24           H  
ATOM    677  C   ASN A  42     -16.088  -7.925   1.550  1.00 98.24           C  
ATOM    678  CB  ASN A  42     -18.058  -7.251   0.077  1.00 98.24           C  
ATOM    679  HB2 ASN A  42     -17.848  -8.010  -0.676  1.00 98.24           H  
ATOM    680  HB3 ASN A  42     -18.723  -7.697   0.817  1.00 98.24           H  
ATOM    681  O   ASN A  42     -15.097  -8.510   1.112  1.00 98.24           O  
ATOM    682  CG  ASN A  42     -18.792  -6.087  -0.550  1.00 98.24           C  
ATOM    683  ND2 ASN A  42     -18.859  -6.041  -1.856  1.00 98.24           N  
ATOM    684 HD21 ASN A  42     -18.205  -6.613  -2.371  1.00 98.24           H  
ATOM    685 HD22 ASN A  42     -19.241  -5.207  -2.278  1.00 98.24           H  
ATOM    686  OD1 ASN A  42     -19.285  -5.204   0.136  1.00 98.24           O  
ATOM    687  N   PRO A  43     -16.625  -8.263   2.737  1.00 98.29           N  
ATOM    688  CA  PRO A  43     -16.154  -9.404   3.522  1.00 98.29           C  
ATOM    689  HA  PRO A  43     -15.167  -9.171   3.921  1.00 98.29           H  
ATOM    690  C   PRO A  43     -16.092 -10.703   2.707  1.00 98.29           C  
ATOM    691  CB  PRO A  43     -17.150  -9.523   4.678  1.00 98.29           C  
ATOM    692  HB2 PRO A  43     -16.699  -9.960   5.569  1.00 98.29           H  
ATOM    693  HB3 PRO A  43     -18.021 -10.104   4.376  1.00 98.29           H  
ATOM    694  O   PRO A  43     -17.087 -11.118   2.113  1.00 98.29           O  
ATOM    695  CG  PRO A  43     -17.567  -8.074   4.895  1.00 98.29           C  
ATOM    696  HG2 PRO A  43     -18.513  -7.991   5.430  1.00 98.29           H  
ATOM    697  HG3 PRO A  43     -16.768  -7.554   5.424  1.00 98.29           H  
ATOM    698  CD  PRO A  43     -17.661  -7.546   3.468  1.00 98.29           C  
ATOM    699  HD2 PRO A  43     -18.640  -7.785   3.053  1.00 98.29           H  
ATOM    700  HD3 PRO A  43     -17.492  -6.469   3.456  1.00 98.29           H  
ATOM    701  N   GLY A  44     -14.927 -11.351   2.694  1.00 97.90           N  
ATOM    702  H   GLY A  44     -14.131 -10.907   3.129  1.00 97.90           H  
ATOM    703  CA  GLY A  44     -14.661 -12.582   1.946  1.00 97.90           C  
ATOM    704  HA2 GLY A  44     -13.750 -13.034   2.340  1.00 97.90           H  
ATOM    705  HA3 GLY A  44     -15.489 -13.275   2.095  1.00 97.90           H  
ATOM    706  C   GLY A  44     -14.469 -12.397   0.436  1.00 97.90           C  
ATOM    707  O   GLY A  44     -14.235 -13.385  -0.261  1.00 97.90           O  
ATOM    708  N   GLU A  45     -14.565 -11.169  -0.077  1.00 98.18           N  
ATOM    709  H   GLU A  45     -14.717 -10.390   0.548  1.00 98.18           H  
ATOM    710  CA  GLU A  45     -14.391 -10.855  -1.494  1.00 98.18           C  
ATOM    711  HA  GLU A  45     -14.811 -11.678  -2.072  1.00 98.18           H  
ATOM    712  C   GLU A  45     -12.904 -10.735  -1.865  1.00 98.18           C  
ATOM    713  CB  GLU A  45     -15.191  -9.588  -1.848  1.00 98.18           C  
ATOM    714  HB2 GLU A  45     -16.188  -9.680  -1.419  1.00 98.18           H  
ATOM    715  HB3 GLU A  45     -14.696  -8.723  -1.406  1.00 98.18           H  
ATOM    716  O   GLU A  45     -12.069 -10.269  -1.080  1.00 98.18           O  
ATOM    717  CG  GLU A  45     -15.338  -9.349  -3.359  1.00 98.18           C  
ATOM    718  HG2 GLU A  45     -14.349  -9.211  -3.796  1.00 98.18           H  
ATOM    719  HG3 GLU A  45     -15.780 -10.241  -3.805  1.00 98.18           H  
ATOM    720  CD  GLU A  45     -16.210  -8.127  -3.701  1.00 98.18           C  
ATOM    721  OE1 GLU A  45     -16.599  -8.004  -4.881  1.00 98.18           O  
ATOM    722  OE2 GLU A  45     -16.530  -7.327  -2.788  1.00 98.18           O  
ATOM    723  N   GLU A  46     -12.587 -11.141  -3.095  1.00 98.24           N  
ATOM    724  H   GLU A  46     -13.329 -11.464  -3.699  1.00 98.24           H  
ATOM    725  CA  GLU A  46     -11.304 -10.894  -3.746  1.00 98.24           C  
ATOM    726  HA  GLU A  46     -10.701 -10.279  -3.078  1.00 98.24           H  
ATOM    727  C   GLU A  46     -11.546 -10.107  -5.041  1.00 98.24           C  
ATOM    728  CB  GLU A  46     -10.544 -12.217  -3.963  1.00 98.24           C  
ATOM    729  HB2 GLU A  46     -10.479 -12.720  -2.998  1.00 98.24           H  
ATOM    730  HB3 GLU A  46     -11.106 -12.854  -4.646  1.00 98.24           H  
ATOM    731  O   GLU A  46     -12.336 -10.523  -5.888  1.00 98.24           O  
ATOM    732  CG  GLU A  46      -9.116 -12.016  -4.511  1.00 98.24           C  
ATOM    733  HG2 GLU A  46      -8.601 -11.293  -3.879  1.00 98.24           H  
ATOM    734  HG3 GLU A  46      -9.181 -11.595  -5.515  1.00 98.24           H  
ATOM    735  CD  GLU A  46      -8.267 -13.305  -4.549  1.00 98.24           C  
ATOM    736  OE1 GLU A  46      -7.244 -13.316  -5.283  1.00 98.24           O  
ATOM    737  OE2 GLU A  46      -8.576 -14.265  -3.798  1.00 98.24           O  
ATOM    738  N   VAL A  47     -10.875  -8.963  -5.187  1.00 98.25           N  
ATOM    739  H   VAL A  47     -10.213  -8.719  -4.465  1.00 98.25           H  
ATOM    740  CA  VAL A  47     -10.999  -8.050  -6.332  1.00 98.25           C  
ATOM    741  HA  VAL A  47     -11.671  -8.488  -7.070  1.00 98.25           H  
ATOM    742  C   VAL A  47      -9.631  -7.874  -6.982  1.00 98.25           C  
ATOM    743  CB  VAL A  47     -11.594  -6.690  -5.903  1.00 98.25           C  
ATOM    744  HB  VAL A  47     -10.977  -6.268  -5.110  1.00 98.25           H  
ATOM    745  O   VAL A  47      -8.639  -7.631  -6.298  1.00 98.25           O  
ATOM    746  CG1 VAL A  47     -11.643  -5.678  -7.057  1.00 98.25           C  
ATOM    747 HG11 VAL A  47     -10.636  -5.430  -7.391  1.00 98.25           H  
ATOM    748 HG12 VAL A  47     -12.214  -6.089  -7.890  1.00 98.25           H  
ATOM    749 HG13 VAL A  47     -12.121  -4.760  -6.717  1.00 98.25           H  
ATOM    750  CG2 VAL A  47     -13.023  -6.851  -5.371  1.00 98.25           C  
ATOM    751 HG21 VAL A  47     -13.436  -5.885  -5.080  1.00 98.25           H  
ATOM    752 HG22 VAL A  47     -13.667  -7.300  -6.127  1.00 98.25           H  
ATOM    753 HG23 VAL A  47     -13.021  -7.495  -4.491  1.00 98.25           H  
ATOM    754  N   GLU A  48      -9.569  -7.950  -8.311  1.00 98.23           N  
ATOM    755  H   GLU A  48     -10.421  -8.124  -8.826  1.00 98.23           H  
ATOM    756  CA  GLU A  48      -8.364  -7.643  -9.087  1.00 98.23           C  
ATOM    757  HA  GLU A  48      -7.523  -7.533  -8.402  1.00 98.23           H  
ATOM    758  C   GLU A  48      -8.533  -6.309  -9.829  1.00 98.23           C  
ATOM    759  CB  GLU A  48      -8.015  -8.814 -10.026  1.00 98.23           C  
ATOM    760  HB2 GLU A  48      -8.789  -8.913 -10.787  1.00 98.23           H  
ATOM    761  HB3 GLU A  48      -7.986  -9.734  -9.442  1.00 98.23           H  
ATOM    762  O   GLU A  48      -9.514  -6.095 -10.540  1.00 98.23           O  
ATOM    763  CG  GLU A  48      -6.648  -8.630 -10.707  1.00 98.23           C  
ATOM    764  HG2 GLU A  48      -5.885  -8.492  -9.940  1.00 98.23           H  
ATOM    765  HG3 GLU A  48      -6.667  -7.723 -11.310  1.00 98.23           H  
ATOM    766  CD  GLU A  48      -6.267  -9.825 -11.599  1.00 98.23           C  
ATOM    767  OE1 GLU A  48      -6.597  -9.787 -12.802  1.00 98.23           O  
ATOM    768  OE2 GLU A  48      -5.582 -10.760 -11.104  1.00 98.23           O  
ATOM    769  N   VAL A  49      -7.557  -5.412  -9.684  1.00 97.54           N  
ATOM    770  H   VAL A  49      -6.799  -5.644  -9.058  1.00 97.54           H  
ATOM    771  CA  VAL A  49      -7.473  -4.131 -10.395  1.00 97.54           C  
ATOM    772  HA  VAL A  49      -8.342  -4.028 -11.045  1.00 97.54           H  
ATOM    773  C   VAL A  49      -6.219  -4.140 -11.256  1.00 97.54           C  
ATOM    774  CB  VAL A  49      -7.464  -2.932  -9.426  1.00 97.54           C  
ATOM    775  HB  VAL A  49      -6.538  -2.933  -8.851  1.00 97.54           H  
ATOM    776  O   VAL A  49      -5.123  -4.377 -10.757  1.00 97.54           O  
ATOM    777  CG1 VAL A  49      -7.557  -1.609 -10.201  1.00 97.54           C  
ATOM    778 HG11 VAL A  49      -8.484  -1.577 -10.773  1.00 97.54           H  
ATOM    779 HG12 VAL A  49      -7.538  -0.773  -9.502  1.00 97.54           H  
ATOM    780 HG13 VAL A  49      -6.712  -1.504 -10.881  1.00 97.54           H  
ATOM    781  CG2 VAL A  49      -8.640  -2.983  -8.444  1.00 97.54           C  
ATOM    782 HG21 VAL A  49      -8.527  -3.833  -7.771  1.00 97.54           H  
ATOM    783 HG22 VAL A  49      -9.578  -3.086  -8.990  1.00 97.54           H  
ATOM    784 HG23 VAL A  49      -8.665  -2.077  -7.839  1.00 97.54           H  
ATOM    785  N   THR A  50      -6.363  -3.870 -12.551  1.00 96.13           N  
ATOM    786  H   THR A  50      -7.279  -3.628 -12.901  1.00 96.13           H  
ATOM    787  CA  THR A  50      -5.232  -3.815 -13.487  1.00 96.13           C  
ATOM    788  HA  THR A  50      -4.322  -4.137 -12.981  1.00 96.13           H  
ATOM    789  C   THR A  50      -5.008  -2.388 -13.969  1.00 96.13           C  
ATOM    790  CB  THR A  50      -5.433  -4.773 -14.667  1.00 96.13           C  
ATOM    791  HB  THR A  50      -6.349  -4.517 -15.199  1.00 96.13           H  
ATOM    792  O   THR A  50      -5.950  -1.714 -14.380  1.00 96.13           O  
ATOM    793  CG2 THR A  50      -4.258  -4.762 -15.647  1.00 96.13           C  
ATOM    794 HG21 THR A  50      -3.323  -4.927 -15.111  1.00 96.13           H  
ATOM    795 HG22 THR A  50      -4.212  -3.807 -16.169  1.00 96.13           H  
ATOM    796 HG23 THR A  50      -4.394  -5.552 -16.385  1.00 96.13           H  
ATOM    797  OG1 THR A  50      -5.520  -6.100 -14.201  1.00 96.13           O  
ATOM    798  HG1 THR A  50      -6.278  -6.188 -13.618  1.00 96.13           H  
ATOM    799  N   PHE A  51      -3.749  -1.964 -13.958  1.00 94.01           N  
ATOM    800  H   PHE A  51      -3.047  -2.590 -13.587  1.00 94.01           H  
ATOM    801  CA  PHE A  51      -3.256  -0.722 -14.539  1.00 94.01           C  
ATOM    802  HA  PHE A  51      -4.092  -0.110 -14.876  1.00 94.01           H  
ATOM    803  C   PHE A  51      -2.377  -1.052 -15.743  1.00 94.01           C  
ATOM    804  CB  PHE A  51      -2.472   0.073 -13.490  1.00 94.01           C  
ATOM    805  HB2 PHE A  51      -1.646  -0.537 -13.124  1.00 94.01           H  
ATOM    806  HB3 PHE A  51      -2.040   0.951 -13.971  1.00 94.01           H  
ATOM    807  O   PHE A  51      -1.706  -2.087 -15.770  1.00 94.01           O  
ATOM    808  CG  PHE A  51      -3.307   0.527 -12.312  1.00 94.01           C  
ATOM    809  CD1 PHE A  51      -3.758   1.856 -12.247  1.00 94.01           C  
ATOM    810  HD1 PHE A  51      -3.494   2.552 -13.029  1.00 94.01           H  
ATOM    811  CD2 PHE A  51      -3.645  -0.377 -11.286  1.00 94.01           C  
ATOM    812  HD2 PHE A  51      -3.309  -1.402 -11.335  1.00 94.01           H  
ATOM    813  CE1 PHE A  51      -4.543   2.283 -11.163  1.00 94.01           C  
ATOM    814  HE1 PHE A  51      -4.873   3.310 -11.112  1.00 94.01           H  
ATOM    815  CE2 PHE A  51      -4.430   0.047 -10.203  1.00 94.01           C  
ATOM    816  HE2 PHE A  51      -4.693  -0.653  -9.424  1.00 94.01           H  
ATOM    817  CZ  PHE A  51      -4.880   1.377 -10.145  1.00 94.01           C  
ATOM    818  HZ  PHE A  51      -5.484   1.710  -9.314  1.00 94.01           H  
ATOM    819  N   SER A  52      -2.373  -0.177 -16.744  1.00 91.50           N  
ATOM    820  H   SER A  52      -2.913   0.672 -16.659  1.00 91.50           H  
ATOM    821  CA  SER A  52      -1.516  -0.312 -17.922  1.00 91.50           C  
ATOM    822  HA  SER A  52      -0.707  -1.008 -17.698  1.00 91.50           H  
ATOM    823  C   SER A  52      -0.885   1.030 -18.258  1.00 91.50           C  
ATOM    824  CB  SER A  52      -2.282  -0.874 -19.123  1.00 91.50           C  
ATOM    825  HB2 SER A  52      -3.064  -0.177 -19.424  1.00 91.50           H  
ATOM    826  HB3 SER A  52      -1.591  -1.018 -19.953  1.00 91.50           H  
ATOM    827  O   SER A  52      -1.555   2.061 -18.227  1.00 91.50           O  
ATOM    828  OG  SER A  52      -2.861  -2.117 -18.771  1.00 91.50           O  
ATOM    829  HG  SER A  52      -2.384  -2.427 -17.998  1.00 91.50           H  
ATOM    830  N   ALA A  53       0.404   1.022 -18.568  1.00 83.88           N  
ATOM    831  H   ALA A  53       0.903   0.144 -18.580  1.00 83.88           H  
ATOM    832  CA  ALA A  53       1.173   2.222 -18.826  1.00 83.88           C  
ATOM    833  HA  ALA A  53       0.505   3.036 -19.108  1.00 83.88           H  
ATOM    834  C   ALA A  53       2.158   1.988 -19.970  1.00 83.88           C  
ATOM    835  CB  ALA A  53       1.903   2.613 -17.537  1.00 83.88           C  
ATOM    836  HB1 ALA A  53       2.504   1.775 -17.183  1.00 83.88           H  
ATOM    837  HB2 ALA A  53       2.581   3.442 -17.739  1.00 83.88           H  
ATOM    838  HB3 ALA A  53       1.186   2.893 -16.764  1.00 83.88           H  
ATOM    839  O   ALA A  53       2.991   1.097 -19.901  1.00 83.88           O  
ATOM    840  N   ASN A  54       2.135   2.871 -20.972  1.00 77.33           N  
ATOM    841  H   ASN A  54       1.346   3.497 -21.043  1.00 77.33           H  
ATOM    842  CA  ASN A  54       3.142   2.884 -22.046  1.00 77.33           C  
ATOM    843  HA  ASN A  54       3.179   1.898 -22.510  1.00 77.33           H  
ATOM    844  C   ASN A  54       4.563   3.198 -21.536  1.00 77.33           C  
ATOM    845  CB  ASN A  54       2.738   3.933 -23.097  1.00 77.33           C  
ATOM    846  HB2 ASN A  54       2.730   4.919 -22.632  1.00 77.33           H  
ATOM    847  HB3 ASN A  54       3.492   3.941 -23.885  1.00 77.33           H  
ATOM    848  O   ASN A  54       5.522   3.081 -22.286  1.00 77.33           O  
ATOM    849  CG  ASN A  54       1.399   3.675 -23.757  1.00 77.33           C  
ATOM    850  ND2 ASN A  54       0.784   4.697 -24.304  1.00 77.33           N  
ATOM    851 HD21 ASN A  54       1.256   5.585 -24.396  1.00 77.33           H  
ATOM    852 HD22 ASN A  54      -0.078   4.466 -24.778  1.00 77.33           H  
ATOM    853  OD1 ASN A  54       0.858   2.589 -23.781  1.00 77.33           O  
ATOM    854  N   ASP A  55       4.666   3.657 -20.289  1.00 73.59           N  
ATOM    855  H   ASP A  55       3.839   3.590 -19.713  1.00 73.59           H  
ATOM    856  CA  ASP A  55       5.903   3.920 -19.570  1.00 73.59           C  
ATOM    857  HA  ASP A  55       6.765   3.580 -20.144  1.00 73.59           H  
ATOM    858  C   ASP A  55       5.834   3.161 -18.228  1.00 73.59           C  
ATOM    859  CB  ASP A  55       6.053   5.438 -19.391  1.00 73.59           C  
ATOM    860  HB2 ASP A  55       6.169   5.897 -20.373  1.00 73.59           H  
ATOM    861  HB3 ASP A  55       5.145   5.835 -18.940  1.00 73.59           H  
ATOM    862  O   ASP A  55       5.108   3.604 -17.324  1.00 73.59           O  
ATOM    863  CG  ASP A  55       7.246   5.827 -18.518  1.00 73.59           C  
ATOM    864  OD1 ASP A  55       7.989   4.918 -18.098  1.00 73.59           O  
ATOM    865  OD2 ASP A  55       7.342   7.037 -18.216  1.00 73.59           O  
ATOM    866  N   PRO A  56       6.545   2.025 -18.093  1.00 70.48           N  
ATOM    867  CA  PRO A  56       6.603   1.241 -16.861  1.00 70.48           C  
ATOM    868  HA  PRO A  56       5.613   0.832 -16.660  1.00 70.48           H  
ATOM    869  C   PRO A  56       7.067   2.040 -15.637  1.00 70.48           C  
ATOM    870  CB  PRO A  56       7.568   0.087 -17.159  1.00 70.48           C  
ATOM    871  HB2 PRO A  56       8.590   0.378 -16.917  1.00 70.48           H  
ATOM    872  HB3 PRO A  56       7.296  -0.818 -16.615  1.00 70.48           H  
ATOM    873  O   PRO A  56       6.676   1.713 -14.516  1.00 70.48           O  
ATOM    874  CG  PRO A  56       7.445  -0.096 -18.668  1.00 70.48           C  
ATOM    875  HG2 PRO A  56       6.552  -0.678 -18.898  1.00 70.48           H  
ATOM    876  HG3 PRO A  56       8.333  -0.562 -19.095  1.00 70.48           H  
ATOM    877  CD  PRO A  56       7.266   1.338 -19.155  1.00 70.48           C  
ATOM    878  HD2 PRO A  56       6.709   1.340 -20.092  1.00 70.48           H  
ATOM    879  HD3 PRO A  56       8.241   1.806 -19.292  1.00 70.48           H  
ATOM    880  N   HIS A  57       7.804   3.149 -15.807  1.00 71.77           N  
ATOM    881  H   HIS A  57       8.065   3.446 -16.737  1.00 71.77           H  
ATOM    882  CA  HIS A  57       8.237   3.979 -14.681  1.00 71.77           C  
ATOM    883  HA  HIS A  57       8.762   3.320 -13.990  1.00 71.77           H  
ATOM    884  C   HIS A  57       7.070   4.619 -13.919  1.00 71.77           C  
ATOM    885  CB  HIS A  57       9.192   5.085 -15.140  1.00 71.77           C  
ATOM    886  HB2 HIS A  57       9.560   5.620 -14.265  1.00 71.77           H  
ATOM    887  HB3 HIS A  57       8.636   5.800 -15.746  1.00 71.77           H  
ATOM    888  O   HIS A  57       7.218   5.017 -12.758  1.00 71.77           O  
ATOM    889  CG  HIS A  57      10.384   4.614 -15.926  1.00 71.77           C  
ATOM    890  CD2 HIS A  57      10.757   5.098 -17.149  1.00 71.77           C  
ATOM    891  HD2 HIS A  57      10.247   5.867 -17.710  1.00 71.77           H  
ATOM    892  ND1 HIS A  57      11.295   3.637 -15.584  1.00 71.77           N  
ATOM    893  HD1 HIS A  57      11.226   2.943 -14.853  1.00 71.77           H  
ATOM    894  CE1 HIS A  57      12.183   3.542 -16.590  1.00 71.77           C  
ATOM    895  HE1 HIS A  57      12.976   2.813 -16.667  1.00 71.77           H  
ATOM    896  NE2 HIS A  57      11.901   4.424 -17.554  1.00 71.77           N  
ATOM    897  N   LYS A  58       5.878   4.675 -14.525  1.00 78.00           N  
ATOM    898  H   LYS A  58       5.827   4.332 -15.473  1.00 78.00           H  
ATOM    899  CA  LYS A  58       4.641   5.096 -13.848  1.00 78.00           C  
ATOM    900  HA  LYS A  58       4.801   6.082 -13.414  1.00 78.00           H  
ATOM    901  C   LYS A  58       4.261   4.180 -12.682  1.00 78.00           C  
ATOM    902  CB  LYS A  58       3.502   5.176 -14.871  1.00 78.00           C  
ATOM    903  HB2 LYS A  58       3.403   4.222 -15.388  1.00 78.00           H  
ATOM    904  HB3 LYS A  58       2.570   5.383 -14.345  1.00 78.00           H  
ATOM    905  O   LYS A  58       3.511   4.601 -11.801  1.00 78.00           O  
ATOM    906  CG  LYS A  58       3.767   6.304 -15.876  1.00 78.00           C  
ATOM    907  HG2 LYS A  58       3.901   7.239 -15.332  1.00 78.00           H  
ATOM    908  HG3 LYS A  58       4.675   6.099 -16.442  1.00 78.00           H  
ATOM    909  CD  LYS A  58       2.597   6.459 -16.846  1.00 78.00           C  
ATOM    910  HD2 LYS A  58       2.485   5.544 -17.427  1.00 78.00           H  
ATOM    911  HD3 LYS A  58       1.683   6.652 -16.285  1.00 78.00           H  
ATOM    912  CE  LYS A  58       2.895   7.622 -17.789  1.00 78.00           C  
ATOM    913  HE2 LYS A  58       3.812   7.400 -18.335  1.00 78.00           H  
ATOM    914  HE3 LYS A  58       3.079   8.515 -17.192  1.00 78.00           H  
ATOM    915  NZ  LYS A  58       1.767   7.849 -18.720  1.00 78.00           N  
ATOM    916  HZ1 LYS A  58       1.980   8.631 -19.323  1.00 78.00           H  
ATOM    917  HZ2 LYS A  58       0.927   8.057 -18.198  1.00 78.00           H  
ATOM    918  HZ3 LYS A  58       1.620   7.024 -19.283  1.00 78.00           H  
ATOM    919  N   PHE A  59       4.809   2.968 -12.642  1.00 83.55           N  
ATOM    920  H   PHE A  59       5.395   2.682 -13.413  1.00 83.55           H  
ATOM    921  CA  PHE A  59       4.615   1.992 -11.578  1.00 83.55           C  
ATOM    922  HA  PHE A  59       3.657   2.172 -11.089  1.00 83.55           H  
ATOM    923  C   PHE A  59       5.648   2.080 -10.455  1.00 83.55           C  
ATOM    924  CB  PHE A  59       4.576   0.596 -12.203  1.00 83.55           C  
ATOM    925  HB2 PHE A  59       4.404  -0.133 -11.412  1.00 83.55           H  
ATOM    926  HB3 PHE A  59       5.556   0.374 -12.626  1.00 83.55           H  
ATOM    927  O   PHE A  59       5.532   1.335  -9.490  1.00 83.55           O  
ATOM    928  CG  PHE A  59       3.514   0.368 -13.262  1.00 83.55           C  
ATOM    929  CD1 PHE A  59       2.302   1.077 -13.249  1.00 83.55           C  
ATOM    930  HD1 PHE A  59       2.166   1.848 -12.506  1.00 83.55           H  
ATOM    931  CD2 PHE A  59       3.744  -0.565 -14.278  1.00 83.55           C  
ATOM    932  HD2 PHE A  59       4.679  -1.103 -14.328  1.00 83.55           H  
ATOM    933  CE1 PHE A  59       1.300   0.843 -14.205  1.00 83.55           C  
ATOM    934  HE1 PHE A  59       0.379   1.407 -14.185  1.00 83.55           H  
ATOM    935  CE2 PHE A  59       2.762  -0.783 -15.251  1.00 83.55           C  
ATOM    936  HE2 PHE A  59       2.988  -1.486 -16.039  1.00 83.55           H  
ATOM    937  CZ  PHE A  59       1.533  -0.104 -15.212  1.00 83.55           C  
ATOM    938  HZ  PHE A  59       0.790  -0.293 -15.974  1.00 83.55           H  
ATOM    939  N   ASN A  60       6.608   3.013 -10.511  1.00 85.01           N  
ATOM    940  H   ASN A  60       6.696   3.566 -11.352  1.00 85.01           H  
ATOM    941  CA  ASN A  60       7.690   3.077  -9.523  1.00 85.01           C  
ATOM    942  HA  ASN A  60       8.041   2.055  -9.382  1.00 85.01           H  
ATOM    943  C   ASN A  60       7.274   3.604  -8.144  1.00 85.01           C  
ATOM    944  CB  ASN A  60       8.850   3.909 -10.080  1.00 85.01           C  
ATOM    945  HB2 ASN A  60       9.559   4.126  -9.281  1.00 85.01           H  
ATOM    946  HB3 ASN A  60       8.483   4.852 -10.485  1.00 85.01           H  
ATOM    947  O   ASN A  60       8.048   3.520  -7.188  1.00 85.01           O  
ATOM    948  CG  ASN A  60       9.615   3.144 -11.134  1.00 85.01           C  
ATOM    949  ND2 ASN A  60      10.234   3.818 -12.058  1.00 85.01           N  
ATOM    950 HD21 ASN A  60      10.768   3.257 -12.707  1.00 85.01           H  
ATOM    951 HD22 ASN A  60      10.152   4.822 -12.130  1.00 85.01           H  
ATOM    952  OD1 ASN A  60       9.690   1.935 -11.139  1.00 85.01           O  
ATOM    953  N   ARG A  61       6.083   4.205  -8.044  1.00 91.82           N  
ATOM    954  H   ARG A  61       5.505   4.211  -8.872  1.00 91.82           H  
ATOM    955  CA  ARG A  61       5.565   4.791  -6.802  1.00 91.82           C  
ATOM    956  HA  ARG A  61       6.078   4.300  -5.975  1.00 91.82           H  
ATOM    957  C   ARG A  61       4.074   4.512  -6.586  1.00 91.82           C  
ATOM    958  CB  ARG A  61       5.907   6.287  -6.722  1.00 91.82           C  
ATOM    959  HB2 ARG A  61       5.502   6.797  -7.597  1.00 91.82           H  
ATOM    960  HB3 ARG A  61       5.438   6.702  -5.830  1.00 91.82           H  
ATOM    961  O   ARG A  61       3.286   5.461  -6.551  1.00 91.82           O  
ATOM    962  CG  ARG A  61       7.415   6.547  -6.625  1.00 91.82           C  
ATOM    963  HG2 ARG A  61       7.922   6.186  -7.520  1.00 91.82           H  
ATOM    964  HG3 ARG A  61       7.817   6.037  -5.749  1.00 91.82           H  
ATOM    965  CD  ARG A  61       7.665   8.047  -6.504  1.00 91.82           C  
ATOM    966  HD2 ARG A  61       7.289   8.533  -7.405  1.00 91.82           H  
ATOM    967  HD3 ARG A  61       7.124   8.424  -5.637  1.00 91.82           H  
ATOM    968  NE  ARG A  61       9.096   8.332  -6.340  1.00 91.82           N  
ATOM    969  HE  ARG A  61       9.695   7.585  -6.016  1.00 91.82           H  
ATOM    970  NH1 ARG A  61       9.011  10.598  -6.657  1.00 91.82           N  
ATOM    971 HH11 ARG A  61       8.022  10.509  -6.841  1.00 91.82           H  
ATOM    972 HH12 ARG A  61       9.499  11.480  -6.721  1.00 91.82           H  
ATOM    973  NH2 ARG A  61      10.952   9.599  -6.181  1.00 91.82           N  
ATOM    974 HH21 ARG A  61      11.439  10.483  -6.147  1.00 91.82           H  
ATOM    975 HH22 ARG A  61      11.348   8.823  -5.669  1.00 91.82           H  
ATOM    976  CZ  ARG A  61       9.680   9.507  -6.402  1.00 91.82           C  
ATOM    977  N   PRO A  62       3.643   3.242  -6.503  1.00 94.48           N  
ATOM    978  CA  PRO A  62       2.253   2.933  -6.244  1.00 94.48           C  
ATOM    979  HA  PRO A  62       1.611   3.522  -6.899  1.00 94.48           H  
ATOM    980  C   PRO A  62       1.929   3.258  -4.786  1.00 94.48           C  
ATOM    981  CB  PRO A  62       2.082   1.457  -6.585  1.00 94.48           C  
ATOM    982  HB2 PRO A  62       1.918   1.348  -7.657  1.00 94.48           H  
ATOM    983  HB3 PRO A  62       1.271   0.993  -6.025  1.00 94.48           H  
ATOM    984  O   PRO A  62       2.714   3.021  -3.862  1.00 94.48           O  
ATOM    985  CG  PRO A  62       3.441   0.873  -6.222  1.00 94.48           C  
ATOM    986  HG2 PRO A  62       3.678   0.024  -6.862  1.00 94.48           H  
ATOM    987  HG3 PRO A  62       3.423   0.571  -5.174  1.00 94.48           H  
ATOM    988  CD  PRO A  62       4.432   2.023  -6.447  1.00 94.48           C  
ATOM    989  HD2 PRO A  62       5.168   2.073  -5.644  1.00 94.48           H  
ATOM    990  HD3 PRO A  62       4.955   1.877  -7.393  1.00 94.48           H  
ATOM    991  N   GLN A  63       0.745   3.814  -4.591  1.00 97.36           N  
ATOM    992  H   GLN A  63       0.173   4.012  -5.400  1.00 97.36           H  
ATOM    993  CA  GLN A  63       0.213   4.167  -3.290  1.00 97.36           C  
ATOM    994  HA  GLN A  63       0.883   3.807  -2.509  1.00 97.36           H  
ATOM    995  C   GLN A  63      -1.136   3.484  -3.101  1.00 97.36           C  
ATOM    996  CB  GLN A  63       0.147   5.695  -3.184  1.00 97.36           C  
ATOM    997  HB2 GLN A  63       1.164   6.087  -3.171  1.00 97.36           H  
ATOM    998  HB3 GLN A  63      -0.358   6.092  -4.065  1.00 97.36           H  
ATOM    999  O   GLN A  63      -2.007   3.553  -3.968  1.00 97.36           O  
ATOM   1000  CG  GLN A  63      -0.598   6.175  -1.932  1.00 97.36           C  
ATOM   1001  HG2 GLN A  63      -0.089   5.825  -1.033  1.00 97.36           H  
ATOM   1002  HG3 GLN A  63      -1.605   5.758  -1.928  1.00 97.36           H  
ATOM   1003  CD  GLN A  63      -0.728   7.691  -1.875  1.00 97.36           C  
ATOM   1004  NE2 GLN A  63      -1.783   8.180  -1.266  1.00 97.36           N  
ATOM   1005 HE21 GLN A  63      -2.387   7.525  -0.789  1.00 97.36           H  
ATOM   1006 HE22 GLN A  63      -1.587   9.048  -0.790  1.00 97.36           H  
ATOM   1007  OE1 GLN A  63       0.081   8.460  -2.381  1.00 97.36           O  
ATOM   1008  N   PHE A  64      -1.312   2.883  -1.933  1.00 98.17           N  
ATOM   1009  H   PHE A  64      -0.539   2.874  -1.283  1.00 98.17           H  
ATOM   1010  CA  PHE A  64      -2.547   2.265  -1.482  1.00 98.17           C  
ATOM   1011  HA  PHE A  64      -3.304   2.357  -2.261  1.00 98.17           H  
ATOM   1012  C   PHE A  64      -3.023   3.001  -0.234  1.00 98.17           C  
ATOM   1013  CB  PHE A  64      -2.325   0.769  -1.221  1.00 98.17           C  
ATOM   1014  HB2 PHE A  64      -3.291   0.301  -1.031  1.00 98.17           H  
ATOM   1015  HB3 PHE A  64      -1.724   0.648  -0.320  1.00 98.17           H  
ATOM   1016  O   PHE A  64      -2.247   3.253   0.684  1.00 98.17           O  
ATOM   1017  CG  PHE A  64      -1.640   0.052  -2.368  1.00 98.17           C  
ATOM   1018  CD1 PHE A  64      -2.407  -0.458  -3.428  1.00 98.17           C  
ATOM   1019  HD1 PHE A  64      -3.484  -0.396  -3.387  1.00 98.17           H  
ATOM   1020  CD2 PHE A  64      -0.235  -0.042  -2.414  1.00 98.17           C  
ATOM   1021  HD2 PHE A  64       0.360   0.358  -1.606  1.00 98.17           H  
ATOM   1022  CE1 PHE A  64      -1.772  -1.029  -4.543  1.00 98.17           C  
ATOM   1023  HE1 PHE A  64      -2.363  -1.394  -5.370  1.00 98.17           H  
ATOM   1024  CE2 PHE A  64       0.399  -0.622  -3.526  1.00 98.17           C  
ATOM   1025  HE2 PHE A  64       1.477  -0.676  -3.565  1.00 98.17           H  
ATOM   1026  CZ  PHE A  64      -0.371  -1.104  -4.598  1.00 98.17           C  
ATOM   1027  HZ  PHE A  64       0.111  -1.522  -5.470  1.00 98.17           H  
ATOM   1028  N   THR A  65      -4.295   3.359  -0.184  1.00 98.38           N  
ATOM   1029  H   THR A  65      -4.874   3.193  -0.995  1.00 98.38           H  
ATOM   1030  CA  THR A  65      -4.947   3.846   1.030  1.00 98.38           C  
ATOM   1031  HA  THR A  65      -4.256   3.808   1.872  1.00 98.38           H  
ATOM   1032  C   THR A  65      -6.087   2.898   1.329  1.00 98.38           C  
ATOM   1033  CB  THR A  65      -5.412   5.298   0.882  1.00 98.38           C  
ATOM   1034  HB  THR A  65      -6.173   5.368   0.105  1.00 98.38           H  
ATOM   1035  O   THR A  65      -6.990   2.757   0.512  1.00 98.38           O  
ATOM   1036  CG2 THR A  65      -5.990   5.852   2.181  1.00 98.38           C  
ATOM   1037 HG21 THR A  65      -6.873   5.284   2.471  1.00 98.38           H  
ATOM   1038 HG22 THR A  65      -6.294   6.888   2.027  1.00 98.38           H  
ATOM   1039 HG23 THR A  65      -5.250   5.799   2.980  1.00 98.38           H  
ATOM   1040  OG1 THR A  65      -4.301   6.102   0.527  1.00 98.38           O  
ATOM   1041  HG1 THR A  65      -3.537   5.660   0.905  1.00 98.38           H  
ATOM   1042  N   ILE A  66      -5.987   2.202   2.456  1.00 98.20           N  
ATOM   1043  H   ILE A  66      -5.223   2.411   3.083  1.00 98.20           H  
ATOM   1044  CA  ILE A  66      -6.933   1.189   2.902  1.00 98.20           C  
ATOM   1045  HA  ILE A  66      -7.610   0.934   2.087  1.00 98.20           H  
ATOM   1046  C   ILE A  66      -7.754   1.800   4.032  1.00 98.20           C  
ATOM   1047  CB  ILE A  66      -6.195  -0.099   3.346  1.00 98.20           C  
ATOM   1048  HB  ILE A  66      -5.579   0.114   4.219  1.00 98.20           H  
ATOM   1049  O   ILE A  66      -7.192   2.158   5.067  1.00 98.20           O  
ATOM   1050  CG1 ILE A  66      -5.301  -0.716   2.240  1.00 98.20           C  
ATOM   1051 HG12 ILE A  66      -5.755  -0.552   1.263  1.00 98.20           H  
ATOM   1052 HG13 ILE A  66      -5.230  -1.793   2.391  1.00 98.20           H  
ATOM   1053  CG2 ILE A  66      -7.243  -1.143   3.751  1.00 98.20           C  
ATOM   1054 HG21 ILE A  66      -7.935  -1.277   2.920  1.00 98.20           H  
ATOM   1055 HG22 ILE A  66      -7.792  -0.810   4.632  1.00 98.20           H  
ATOM   1056 HG23 ILE A  66      -6.773  -2.096   3.991  1.00 98.20           H  
ATOM   1057  CD1 ILE A  66      -3.857  -0.193   2.230  1.00 98.20           C  
ATOM   1058 HD11 ILE A  66      -3.269  -0.773   1.518  1.00 98.20           H  
ATOM   1059 HD12 ILE A  66      -3.414  -0.304   3.220  1.00 98.20           H  
ATOM   1060 HD13 ILE A  66      -3.820   0.855   1.934  1.00 98.20           H  
ATOM   1061  N   GLU A  67      -9.061   1.917   3.831  1.00 97.97           N  
ATOM   1062  H   GLU A  67      -9.444   1.631   2.942  1.00 97.97           H  
ATOM   1063  CA  GLU A  67     -10.009   2.494   4.782  1.00 97.97           C  
ATOM   1064  HA  GLU A  67      -9.467   2.777   5.685  1.00 97.97           H  
ATOM   1065  C   GLU A  67     -11.072   1.465   5.181  1.00 97.97           C  
ATOM   1066  CB  GLU A  67     -10.658   3.774   4.226  1.00 97.97           C  
ATOM   1067  HB2 GLU A  67     -11.296   4.185   5.008  1.00 97.97           H  
ATOM   1068  HB3 GLU A  67     -11.276   3.529   3.362  1.00 97.97           H  
ATOM   1069  O   GLU A  67     -11.616   0.748   4.342  1.00 97.97           O  
ATOM   1070  CG  GLU A  67      -9.617   4.831   3.817  1.00 97.97           C  
ATOM   1071  HG2 GLU A  67      -9.125   4.510   2.899  1.00 97.97           H  
ATOM   1072  HG3 GLU A  67      -8.860   4.876   4.599  1.00 97.97           H  
ATOM   1073  CD  GLU A  67     -10.182   6.249   3.613  1.00 97.97           C  
ATOM   1074  OE1 GLU A  67      -9.337   7.176   3.483  1.00 97.97           O  
ATOM   1075  OE2 GLU A  67     -11.410   6.449   3.703  1.00 97.97           O  
ATOM   1076  N   TRP A  68     -11.389   1.381   6.471  1.00 95.90           N  
ATOM   1077  H   TRP A  68     -10.938   2.014   7.115  1.00 95.90           H  
ATOM   1078  CA  TRP A  68     -12.406   0.473   7.003  1.00 95.90           C  
ATOM   1079  HA  TRP A  68     -13.045   0.145   6.183  1.00 95.90           H  
ATOM   1080  C   TRP A  68     -13.318   1.175   8.013  1.00 95.90           C  
ATOM   1081  CB  TRP A  68     -11.742  -0.780   7.593  1.00 95.90           C  
ATOM   1082  HB2 TRP A  68     -12.513  -1.499   7.867  1.00 95.90           H  
ATOM   1083  HB3 TRP A  68     -11.136  -1.239   6.812  1.00 95.90           H  
ATOM   1084  O   TRP A  68     -13.038   2.269   8.512  1.00 95.90           O  
ATOM   1085  CG  TRP A  68     -10.850  -0.559   8.772  1.00 95.90           C  
ATOM   1086  CD1 TRP A  68     -11.224  -0.571  10.071  1.00 95.90           C  
ATOM   1087  HD1 TRP A  68     -12.231  -0.734  10.424  1.00 95.90           H  
ATOM   1088  CD2 TRP A  68      -9.420  -0.271   8.768  1.00 95.90           C  
ATOM   1089  CE2 TRP A  68      -8.982  -0.164  10.121  1.00 95.90           C  
ATOM   1090  CE3 TRP A  68      -8.458  -0.064   7.758  1.00 95.90           C  
ATOM   1091  HE3 TRP A  68      -8.761  -0.121   6.723  1.00 95.90           H  
ATOM   1092  NE1 TRP A  68     -10.122  -0.348  10.872  1.00 95.90           N  
ATOM   1093  HE1 TRP A  68     -10.159  -0.324  11.881  1.00 95.90           H  
ATOM   1094  CH2 TRP A  68      -6.728   0.336   9.431  1.00 95.90           C  
ATOM   1095  HH2 TRP A  68      -5.702   0.557   9.685  1.00 95.90           H  
ATOM   1096  CZ2 TRP A  68      -7.659   0.141  10.460  1.00 95.90           C  
ATOM   1097  HZ2 TRP A  68      -7.358   0.219  11.495  1.00 95.90           H  
ATOM   1098  CZ3 TRP A  68      -7.123   0.238   8.084  1.00 95.90           C  
ATOM   1099  HZ3 TRP A  68      -6.403   0.399   7.295  1.00 95.90           H  
ATOM   1100  N   GLY A  69     -14.448   0.531   8.319  1.00 91.25           N  
ATOM   1101  H   GLY A  69     -14.632  -0.339   7.841  1.00 91.25           H  
ATOM   1102  CA  GLY A  69     -15.449   1.065   9.245  1.00 91.25           C  
ATOM   1103  HA2 GLY A  69     -15.909   1.939   8.784  1.00 91.25           H  
ATOM   1104  HA3 GLY A  69     -16.225   0.318   9.414  1.00 91.25           H  
ATOM   1105  C   GLY A  69     -14.867   1.472  10.607  1.00 91.25           C  
ATOM   1106  O   GLY A  69     -13.948   0.839  11.120  1.00 91.25           O  
ATOM   1107  N   GLY A  70     -15.421   2.526  11.211  1.00 84.90           N  
ATOM   1108  H   GLY A  70     -16.179   3.006  10.747  1.00 84.90           H  
ATOM   1109  CA  GLY A  70     -14.925   3.069  12.484  1.00 84.90           C  
ATOM   1110  HA2 GLY A  70     -14.557   2.257  13.111  1.00 84.90           H  
ATOM   1111  HA3 GLY A  70     -15.752   3.550  13.008  1.00 84.90           H  
ATOM   1112  C   GLY A  70     -13.800   4.102  12.345  1.00 84.90           C  
ATOM   1113  O   GLY A  70     -13.207   4.475  13.352  1.00 84.90           O  
ATOM   1114  N   GLY A  71     -13.529   4.585  11.125  1.00 89.38           N  
ATOM   1115  H   GLY A  71     -13.986   4.166  10.328  1.00 89.38           H  
ATOM   1116  CA  GLY A  71     -12.520   5.619  10.860  1.00 89.38           C  
ATOM   1117  HA2 GLY A  71     -12.751   6.103   9.911  1.00 89.38           H  
ATOM   1118  HA3 GLY A  71     -12.544   6.371  11.649  1.00 89.38           H  
ATOM   1119  C   GLY A  71     -11.096   5.076  10.764  1.00 89.38           C  
ATOM   1120  O   GLY A  71     -10.139   5.823  10.948  1.00 89.38           O  
ATOM   1121  N   GLY A  72     -10.944   3.775  10.520  1.00 94.49           N  
ATOM   1122  H   GLY A  72     -11.750   3.221  10.268  1.00 94.49           H  
ATOM   1123  CA  GLY A  72      -9.634   3.176  10.354  1.00 94.49           C  
ATOM   1124  HA2 GLY A  72      -8.956   3.593  11.100  1.00 94.49           H  
ATOM   1125  HA3 GLY A  72      -9.716   2.102  10.517  1.00 94.49           H  
ATOM   1126  C   GLY A  72      -9.074   3.434   8.963  1.00 94.49           C  
ATOM   1127  O   GLY A  72      -9.771   3.230   7.972  1.00 94.49           O  
ATOM   1128  N   ARG A  73      -7.827   3.905   8.898  1.00 97.54           N  
ATOM   1129  H   ARG A  73      -7.336   4.089   9.761  1.00 97.54           H  
ATOM   1130  CA  ARG A  73      -7.145   4.258   7.655  1.00 97.54           C  
ATOM   1131  HA  ARG A  73      -7.560   3.662   6.843  1.00 97.54           H  
ATOM   1132  C   ARG A  73      -5.656   3.966   7.756  1.00 97.54           C  
ATOM   1133  CB  ARG A  73      -7.422   5.735   7.350  1.00 97.54           C  
ATOM   1134  HB2 ARG A  73      -8.485   5.853   7.142  1.00 97.54           H  
ATOM   1135  HB3 ARG A  73      -7.181   6.331   8.231  1.00 97.54           H  
ATOM   1136  O   ARG A  73      -4.994   4.420   8.689  1.00 97.54           O  
ATOM   1137  CG  ARG A  73      -6.619   6.264   6.156  1.00 97.54           C  
ATOM   1138  HG2 ARG A  73      -5.553   6.230   6.381  1.00 97.54           H  
ATOM   1139  HG3 ARG A  73      -6.818   5.665   5.268  1.00 97.54           H  
ATOM   1140  CD  ARG A  73      -7.020   7.713   5.903  1.00 97.54           C  
ATOM   1141  HD2 ARG A  73      -8.061   7.734   5.582  1.00 97.54           H  
ATOM   1142  HD3 ARG A  73      -6.944   8.268   6.839  1.00 97.54           H  
ATOM   1143  NE  ARG A  73      -6.129   8.344   4.919  1.00 97.54           N  
ATOM   1144  HE  ARG A  73      -5.143   8.295   5.133  1.00 97.54           H  
ATOM   1145  NH1 ARG A  73      -7.755   9.352   3.642  1.00 97.54           N  
ATOM   1146 HH11 ARG A  73      -8.399   8.615   3.895  1.00 97.54           H  
ATOM   1147 HH12 ARG A  73      -8.036   9.849   2.809  1.00 97.54           H  
ATOM   1148  NH2 ARG A  73      -5.608   9.672   3.160  1.00 97.54           N  
ATOM   1149 HH21 ARG A  73      -5.903  10.222   2.365  1.00 97.54           H  
ATOM   1150 HH22 ARG A  73      -4.635   9.487   3.359  1.00 97.54           H  
ATOM   1151  CZ  ARG A  73      -6.508   9.116   3.920  1.00 97.54           C  
ATOM   1152  N   VAL A  74      -5.125   3.267   6.759  1.00 97.90           N  
ATOM   1153  H   VAL A  74      -5.753   2.913   6.052  1.00 97.90           H  
ATOM   1154  CA  VAL A  74      -3.688   3.022   6.588  1.00 97.90           C  
ATOM   1155  HA  VAL A  74      -3.132   3.659   7.276  1.00 97.90           H  
ATOM   1156  C   VAL A  74      -3.273   3.391   5.179  1.00 97.90           C  
ATOM   1157  CB  VAL A  74      -3.328   1.564   6.910  1.00 97.90           C  
ATOM   1158  HB  VAL A  74      -4.049   0.911   6.419  1.00 97.90           H  
ATOM   1159  O   VAL A  74      -3.905   2.997   4.200  1.00 97.90           O  
ATOM   1160  CG1 VAL A  74      -1.919   1.145   6.459  1.00 97.90           C  
ATOM   1161 HG11 VAL A  74      -1.700   0.141   6.823  1.00 97.90           H  
ATOM   1162 HG12 VAL A  74      -1.177   1.840   6.851  1.00 97.90           H  
ATOM   1163 HG13 VAL A  74      -1.861   1.132   5.371  1.00 97.90           H  
ATOM   1164  CG2 VAL A  74      -3.404   1.336   8.419  1.00 97.90           C  
ATOM   1165 HG21 VAL A  74      -2.472   1.622   8.906  1.00 97.90           H  
ATOM   1166 HG22 VAL A  74      -4.211   1.918   8.865  1.00 97.90           H  
ATOM   1167 HG23 VAL A  74      -3.617   0.280   8.585  1.00 97.90           H  
ATOM   1168  N   GLU A  75      -2.180   4.129   5.070  1.00 98.36           N  
ATOM   1169  H   GLU A  75      -1.707   4.408   5.917  1.00 98.36           H  
ATOM   1170  CA  GLU A  75      -1.535   4.431   3.804  1.00 98.36           C  
ATOM   1171  HA  GLU A  75      -2.209   4.173   2.987  1.00 98.36           H  
ATOM   1172  C   GLU A  75      -0.264   3.592   3.643  1.00 98.36           C  
ATOM   1173  CB  GLU A  75      -1.289   5.939   3.725  1.00 98.36           C  
ATOM   1174  HB2 GLU A  75      -2.239   6.456   3.855  1.00 98.36           H  
ATOM   1175  HB3 GLU A  75      -0.610   6.237   4.524  1.00 98.36           H  
ATOM   1176  O   GLU A  75       0.577   3.547   4.536  1.00 98.36           O  
ATOM   1177  CG  GLU A  75      -0.693   6.345   2.379  1.00 98.36           C  
ATOM   1178  HG2 GLU A  75       0.288   5.881   2.267  1.00 98.36           H  
ATOM   1179  HG3 GLU A  75      -1.339   5.972   1.585  1.00 98.36           H  
ATOM   1180  CD  GLU A  75      -0.544   7.859   2.226  1.00 98.36           C  
ATOM   1181  OE1 GLU A  75      -0.374   8.304   1.072  1.00 98.36           O  
ATOM   1182  OE2 GLU A  75      -0.545   8.642   3.194  1.00 98.36           O  
ATOM   1183  N   VAL A  76      -0.124   2.949   2.483  1.00 98.13           N  
ATOM   1184  H   VAL A  76      -0.877   3.026   1.815  1.00 98.13           H  
ATOM   1185  CA  VAL A  76       1.063   2.207   2.049  1.00 98.13           C  
ATOM   1186  HA  VAL A  76       1.827   2.256   2.826  1.00 98.13           H  
ATOM   1187  C   VAL A  76       1.592   2.877   0.787  1.00 98.13           C  
ATOM   1188  CB  VAL A  76       0.743   0.722   1.776  1.00 98.13           C  
ATOM   1189  HB  VAL A  76       0.079   0.653   0.914  1.00 98.13           H  
ATOM   1190  O   VAL A  76       0.927   2.869  -0.247  1.00 98.13           O  
ATOM   1191  CG1 VAL A  76       2.017  -0.067   1.446  1.00 98.13           C  
ATOM   1192 HG11 VAL A  76       2.494   0.335   0.552  1.00 98.13           H  
ATOM   1193 HG12 VAL A  76       1.766  -1.110   1.253  1.00 98.13           H  
ATOM   1194 HG13 VAL A  76       2.715  -0.017   2.281  1.00 98.13           H  
ATOM   1195  CG2 VAL A  76       0.031   0.045   2.955  1.00 98.13           C  
ATOM   1196 HG21 VAL A  76       0.609   0.173   3.870  1.00 98.13           H  
ATOM   1197 HG22 VAL A  76      -0.953   0.490   3.097  1.00 98.13           H  
ATOM   1198 HG23 VAL A  76      -0.100  -1.018   2.752  1.00 98.13           H  
ATOM   1199  N   ARG A  77       2.788   3.457   0.846  1.00 97.63           N  
ATOM   1200  H   ARG A  77       3.271   3.440   1.732  1.00 97.63           H  
ATOM   1201  CA  ARG A  77       3.498   3.993  -0.323  1.00 97.63           C  
ATOM   1202  HA  ARG A  77       2.861   3.950  -1.206  1.00 97.63           H  
ATOM   1203  C   ARG A  77       4.712   3.130  -0.597  1.00 97.63           C  
ATOM   1204  CB  ARG A  77       3.926   5.446  -0.100  1.00 97.63           C  
ATOM   1205  HB2 ARG A  77       4.557   5.492   0.787  1.00 97.63           H  
ATOM   1206  HB3 ARG A  77       4.518   5.771  -0.955  1.00 97.63           H  
ATOM   1207  O   ARG A  77       5.538   2.940   0.291  1.00 97.63           O  
ATOM   1208  CG  ARG A  77       2.755   6.413   0.079  1.00 97.63           C  
ATOM   1209  HG2 ARG A  77       2.152   6.424  -0.829  1.00 97.63           H  
ATOM   1210  HG3 ARG A  77       2.141   6.097   0.923  1.00 97.63           H  
ATOM   1211  CD  ARG A  77       3.302   7.817   0.349  1.00 97.63           C  
ATOM   1212  HD2 ARG A  77       3.948   7.771   1.225  1.00 97.63           H  
ATOM   1213  HD3 ARG A  77       3.888   8.145  -0.510  1.00 97.63           H  
ATOM   1214  NE  ARG A  77       2.210   8.767   0.590  1.00 97.63           N  
ATOM   1215  HE  ARG A  77       1.270   8.445   0.412  1.00 97.63           H  
ATOM   1216  NH1 ARG A  77       3.366  10.417   1.678  1.00 97.63           N  
ATOM   1217 HH11 ARG A  77       4.204   9.864   1.565  1.00 97.63           H  
ATOM   1218 HH12 ARG A  77       3.349  11.186   2.333  1.00 97.63           H  
ATOM   1219  NH2 ARG A  77       1.139  10.492   1.581  1.00 97.63           N  
ATOM   1220 HH21 ARG A  77       1.132  11.170   2.330  1.00 97.63           H  
ATOM   1221 HH22 ARG A  77       0.337   9.881   1.529  1.00 97.63           H  
ATOM   1222  CZ  ARG A  77       2.247   9.894   1.268  1.00 97.63           C  
ATOM   1223  N   VAL A  78       4.830   2.638  -1.818  1.00 95.40           N  
ATOM   1224  H   VAL A  78       4.128   2.859  -2.509  1.00 95.40           H  
ATOM   1225  CA  VAL A  78       6.004   1.886  -2.262  1.00 95.40           C  
ATOM   1226  HA  VAL A  78       6.599   1.596  -1.396  1.00 95.40           H  
ATOM   1227  C   VAL A  78       6.850   2.796  -3.140  1.00 95.40           C  
ATOM   1228  CB  VAL A  78       5.596   0.594  -2.983  1.00 95.40           C  
ATOM   1229  HB  VAL A  78       5.132   0.856  -3.933  1.00 95.40           H  
ATOM   1230  O   VAL A  78       6.307   3.594  -3.894  1.00 95.40           O  
ATOM   1231  CG1 VAL A  78       6.804  -0.298  -3.273  1.00 95.40           C  
ATOM   1232 HG11 VAL A  78       7.487   0.198  -3.961  1.00 95.40           H  
ATOM   1233 HG12 VAL A  78       6.479  -1.229  -3.739  1.00 95.40           H  
ATOM   1234 HG13 VAL A  78       7.330  -0.527  -2.346  1.00 95.40           H  
ATOM   1235  CG2 VAL A  78       4.581  -0.222  -2.171  1.00 95.40           C  
ATOM   1236 HG21 VAL A  78       5.005  -0.492  -1.204  1.00 95.40           H  
ATOM   1237 HG22 VAL A  78       3.663   0.346  -2.021  1.00 95.40           H  
ATOM   1238 HG23 VAL A  78       4.321  -1.120  -2.732  1.00 95.40           H  
ATOM   1239  N   GLU A  79       8.166   2.698  -3.039  1.00 92.29           N  
ATOM   1240  H   GLU A  79       8.548   2.085  -2.333  1.00 92.29           H  
ATOM   1241  CA  GLU A  79       9.121   3.380  -3.907  1.00 92.29           C  
ATOM   1242  HA  GLU A  79       8.620   3.686  -4.825  1.00 92.29           H  
ATOM   1243  C   GLU A  79      10.243   2.412  -4.284  1.00 92.29           C  
ATOM   1244  CB  GLU A  79       9.646   4.646  -3.207  1.00 92.29           C  
ATOM   1245  HB2 GLU A  79       8.805   5.323  -3.053  1.00 92.29           H  
ATOM   1246  HB3 GLU A  79      10.059   4.382  -2.233  1.00 92.29           H  
ATOM   1247  O   GLU A  79      10.804   1.752  -3.409  1.00 92.29           O  
ATOM   1248  CG  GLU A  79      10.720   5.374  -4.028  1.00 92.29           C  
ATOM   1249  HG2 GLU A  79      10.359   5.470  -5.052  1.00 92.29           H  
ATOM   1250  HG3 GLU A  79      11.630   4.775  -4.045  1.00 92.29           H  
ATOM   1251  CD  GLU A  79      11.051   6.772  -3.486  1.00 92.29           C  
ATOM   1252  OE1 GLU A  79      11.321   7.655  -4.340  1.00 92.29           O  
ATOM   1253  OE2 GLU A  79      10.973   6.999  -2.256  1.00 92.29           O  
ATOM   1254  N   PHE A  80      10.576   2.335  -5.572  1.00 87.04           N  
ATOM   1255  H   PHE A  80      10.055   2.878  -6.246  1.00 87.04           H  
ATOM   1256  CA  PHE A  80      11.685   1.523  -6.076  1.00 87.04           C  
ATOM   1257  HA  PHE A  80      12.023   0.855  -5.283  1.00 87.04           H  
ATOM   1258  C   PHE A  80      12.876   2.408  -6.467  1.00 87.04           C  
ATOM   1259  CB  PHE A  80      11.217   0.626  -7.232  1.00 87.04           C  
ATOM   1260  HB2 PHE A  80      10.989   1.253  -8.093  1.00 87.04           H  
ATOM   1261  HB3 PHE A  80      12.041  -0.027  -7.519  1.00 87.04           H  
ATOM   1262  O   PHE A  80      12.711   3.454  -7.096  1.00 87.04           O  
ATOM   1263  CG  PHE A  80      10.003  -0.234  -6.912  1.00 87.04           C  
ATOM   1264  CD1 PHE A  80      10.131  -1.487  -6.287  1.00 87.04           C  
ATOM   1265  HD1 PHE A  80      11.108  -1.866  -6.025  1.00 87.04           H  
ATOM   1266  CD2 PHE A  80       8.722   0.240  -7.230  1.00 87.04           C  
ATOM   1267  HD2 PHE A  80       8.633   1.211  -7.694  1.00 87.04           H  
ATOM   1268  CE1 PHE A  80       8.972  -2.234  -5.992  1.00 87.04           C  
ATOM   1269  HE1 PHE A  80       9.030  -3.180  -5.474  1.00 87.04           H  
ATOM   1270  CE2 PHE A  80       7.570  -0.517  -6.967  1.00 87.04           C  
ATOM   1271  HE2 PHE A  80       6.599  -0.145  -7.257  1.00 87.04           H  
ATOM   1272  CZ  PHE A  80       7.700  -1.763  -6.342  1.00 87.04           C  
ATOM   1273  HZ  PHE A  80       6.825  -2.355  -6.122  1.00 87.04           H  
ATOM   1274  N   GLU A  81      14.080   1.980  -6.095  1.00 80.97           N  
ATOM   1275  H   GLU A  81      14.129   1.106  -5.592  1.00 80.97           H  
ATOM   1276  CA  GLU A  81      15.365   2.559  -6.493  1.00 80.97           C  
ATOM   1277  HA  GLU A  81      15.185   3.324  -7.249  1.00 80.97           H  
ATOM   1278  C   GLU A  81      16.267   1.438  -7.061  1.00 80.97           C  
ATOM   1279  CB  GLU A  81      16.077   3.230  -5.299  1.00 80.97           C  
ATOM   1280  HB2 GLU A  81      16.221   2.479  -4.523  1.00 80.97           H  
ATOM   1281  HB3 GLU A  81      17.060   3.561  -5.632  1.00 80.97           H  
ATOM   1282  O   GLU A  81      16.242   0.341  -6.516  1.00 80.97           O  
ATOM   1283  CG  GLU A  81      15.350   4.444  -4.689  1.00 80.97           C  
ATOM   1284  HG2 GLU A  81      15.237   5.202  -5.464  1.00 80.97           H  
ATOM   1285  HG3 GLU A  81      14.354   4.138  -4.369  1.00 80.97           H  
ATOM   1286  CD  GLU A  81      16.085   5.060  -3.474  1.00 80.97           C  
ATOM   1287  OE1 GLU A  81      15.774   6.212  -3.085  1.00 80.97           O  
ATOM   1288  OE2 GLU A  81      16.930   4.395  -2.816  1.00 80.97           O  
ATOM   1289  N   PRO A  82      17.091   1.675  -8.095  1.00 67.83           N  
ATOM   1290  CA  PRO A  82      16.926   2.775  -9.027  1.00 67.83           C  
ATOM   1291  HA  PRO A  82      16.967   3.732  -8.507  1.00 67.83           H  
ATOM   1292  C   PRO A  82      15.578   2.634  -9.745  1.00 67.83           C  
ATOM   1293  CB  PRO A  82      18.113   2.685  -9.986  1.00 67.83           C  
ATOM   1294  HB2 PRO A  82      17.875   3.064 -10.980  1.00 67.83           H  
ATOM   1295  HB3 PRO A  82      18.959   3.231  -9.568  1.00 67.83           H  
ATOM   1296  O   PRO A  82      15.100   1.536 -10.017  1.00 67.83           O  
ATOM   1297  CG  PRO A  82      18.433   1.192 -10.013  1.00 67.83           C  
ATOM   1298  HG2 PRO A  82      17.830   0.692 -10.771  1.00 67.83           H  
ATOM   1299  HG3 PRO A  82      19.497   1.030 -10.185  1.00 67.83           H  
ATOM   1300  CD  PRO A  82      18.036   0.697  -8.624  1.00 67.83           C  
ATOM   1301  HD2 PRO A  82      18.916   0.655  -7.982  1.00 67.83           H  
ATOM   1302  HD3 PRO A  82      17.583  -0.292  -8.697  1.00 67.83           H  
ATOM   1303  N   ILE A  83      14.952   3.772 -10.028  1.00 61.32           N  
ATOM   1304  H   ILE A  83      15.424   4.634  -9.796  1.00 61.32           H  
ATOM   1305  CA  ILE A  83      13.913   3.846 -11.054  1.00 61.32           C  
ATOM   1306  HA  ILE A  83      13.095   3.161 -10.828  1.00 61.32           H  
ATOM   1307  C   ILE A  83      14.629   3.403 -12.330  1.00 61.32           C  
ATOM   1308  CB  ILE A  83      13.400   5.305 -11.119  1.00 61.32           C  
ATOM   1309  HB  ILE A  83      14.279   5.950 -11.142  1.00 61.32           H  
ATOM   1310  O   ILE A  83      15.595   4.075 -12.685  1.00 61.32           O  
ATOM   1311  CG1 ILE A  83      12.626   5.649  -9.824  1.00 61.32           C  
ATOM   1312 HG12 ILE A  83      13.209   5.342  -8.956  1.00 61.32           H  
ATOM   1313 HG13 ILE A  83      11.689   5.092  -9.806  1.00 61.32           H  
ATOM   1314  CG2 ILE A  83      12.595   5.626 -12.395  1.00 61.32           C  
ATOM   1315 HG21 ILE A  83      13.174   6.311 -13.013  1.00 61.32           H  
ATOM   1316 HG22 ILE A  83      11.634   6.089 -12.172  1.00 61.32           H  
ATOM   1317 HG23 ILE A  83      12.447   4.733 -13.003  1.00 61.32           H  
ATOM   1318  CD1 ILE A  83      12.329   7.145  -9.647  1.00 61.32           C  
ATOM   1319 HD11 ILE A  83      11.660   7.503 -10.430  1.00 61.32           H  
ATOM   1320 HD12 ILE A  83      13.259   7.712  -9.676  1.00 61.32           H  
ATOM   1321 HD13 ILE A  83      11.850   7.300  -8.681  1.00 61.32           H  
ATOM   1322  N   GLU A  84      14.233   2.257 -12.901  1.00 60.04           N  
ATOM   1323  H   GLU A  84      13.523   1.715 -12.431  1.00 60.04           H  
ATOM   1324  CA  GLU A  84      14.822   1.650 -14.109  1.00 60.04           C  
ATOM   1325  HA  GLU A  84      15.703   1.083 -13.810  1.00 60.04           H  
ATOM   1326  C   GLU A  84      15.276   2.721 -15.119  1.00 60.04           C  
ATOM   1327  CB  GLU A  84      13.790   0.664 -14.684  1.00 60.04           C  
ATOM   1328  HB2 GLU A  84      13.478   0.014 -13.866  1.00 60.04           H  
ATOM   1329  HB3 GLU A  84      12.916   1.225 -15.013  1.00 60.04           H  
ATOM   1330  O   GLU A  84      14.652   3.778 -15.234  1.00 60.04           O  
ATOM   1331  CG  GLU A  84      14.279  -0.234 -15.833  1.00 60.04           C  
ATOM   1332  HG2 GLU A  84      14.570   0.396 -16.674  1.00 60.04           H  
ATOM   1333  HG3 GLU A  84      15.157  -0.784 -15.495  1.00 60.04           H  
ATOM   1334  CD  GLU A  84      13.203  -1.238 -16.292  1.00 60.04           C  
ATOM   1335  OE1 GLU A  84      13.484  -1.991 -17.247  1.00 60.04           O  
ATOM   1336  OE2 GLU A  84      12.103  -1.258 -15.689  1.00 60.04           O  
ATOM   1337  N   ASP A  85      16.419   2.485 -15.759  1.00 47.51           N  
ATOM   1338  H   ASP A  85      16.824   1.560 -15.720  1.00 47.51           H  
ATOM   1339  CA  ASP A  85      17.231   3.510 -16.414  1.00 47.51           C  
ATOM   1340  HA  ASP A  85      17.519   4.220 -15.638  1.00 47.51           H  
ATOM   1341  C   ASP A  85      16.481   4.299 -17.508  1.00 47.51           C  
ATOM   1342  CB  ASP A  85      18.524   2.852 -16.934  1.00 47.51           C  
ATOM   1343  HB2 ASP A  85      18.298   2.289 -17.839  1.00 47.51           H  
ATOM   1344  HB3 ASP A  85      18.885   2.150 -16.182  1.00 47.51           H  
ATOM   1345  O   ASP A  85      15.673   3.767 -18.271  1.00 47.51           O  
ATOM   1346  CG  ASP A  85      19.652   3.851 -17.219  1.00 47.51           C  
ATOM   1347  OD1 ASP A  85      19.403   5.074 -17.050  1.00 47.51           O  
ATOM   1348  OD2 ASP A  85      20.755   3.377 -17.547  1.00 47.51           O  
ATOM   1349  N   LYS A  86      16.792   5.598 -17.590  1.00 47.15           N  
ATOM   1350  H   LYS A  86      17.671   5.812 -17.140  1.00 47.15           H  
ATOM   1351  CA  LYS A  86      16.250   6.604 -18.520  1.00 47.15           C  
ATOM   1352  HA  LYS A  86      15.161   6.552 -18.496  1.00 47.15           H  
ATOM   1353  C   LYS A  86      16.645   6.368 -19.986  1.00 47.15           C  
ATOM   1354  CB  LYS A  86      16.742   7.996 -18.088  1.00 47.15           C  
ATOM   1355  HB2 LYS A  86      17.815   7.953 -17.903  1.00 47.15           H  
ATOM   1356  HB3 LYS A  86      16.578   8.694 -18.908  1.00 47.15           H  
ATOM   1357  O   LYS A  86      16.234   7.153 -20.844  1.00 47.15           O  
ATOM   1358  CG  LYS A  86      16.016   8.552 -16.861  1.00 47.15           C  
ATOM   1359  HG2 LYS A  86      16.217   7.913 -16.001  1.00 47.15           H  
ATOM   1360  HG3 LYS A  86      14.944   8.570 -17.056  1.00 47.15           H  
ATOM   1361  CD  LYS A  86      16.513   9.983 -16.595  1.00 47.15           C  
ATOM   1362  HD2 LYS A  86      17.575   9.957 -16.350  1.00 47.15           H  
ATOM   1363  HD3 LYS A  86      16.392  10.570 -17.505  1.00 47.15           H  
ATOM   1364  CE  LYS A  86      15.724  10.662 -15.477  1.00 47.15           C  
ATOM   1365  HE2 LYS A  86      14.667  10.644 -15.744  1.00 47.15           H  
ATOM   1366  HE3 LYS A  86      16.048  11.700 -15.403  1.00 47.15           H  
ATOM   1367  NZ  LYS A  86      15.947   9.955 -14.195  1.00 47.15           N  
ATOM   1368  HZ1 LYS A  86      15.428  10.368 -13.433  1.00 47.15           H  
ATOM   1369  HZ2 LYS A  86      15.660   8.993 -14.301  1.00 47.15           H  
ATOM   1370  HZ3 LYS A  86      16.933   9.923 -13.979  1.00 47.15           H  
ATOM   1371  N   ASP A  87      17.408   5.317 -20.267  1.00 45.19           N  
ATOM   1372  H   ASP A  87      17.738   4.764 -19.489  1.00 45.19           H  
ATOM   1373  CA  ASP A  87      18.024   5.055 -21.569  1.00 45.19           C  
ATOM   1374  HA  ASP A  87      18.183   6.011 -22.068  1.00 45.19           H  
ATOM   1375  C   ASP A  87      17.118   4.262 -22.532  1.00 45.19           C  
ATOM   1376  CB  ASP A  87      19.416   4.440 -21.335  1.00 45.19           C  
ATOM   1377  HB2 ASP A  87      19.337   3.616 -20.625  1.00 45.19           H  
ATOM   1378  HB3 ASP A  87      19.781   4.036 -22.279  1.00 45.19           H  
ATOM   1379  O   ASP A  87      17.428   4.120 -23.715  1.00 45.19           O  
ATOM   1380  CG  ASP A  87      20.450   5.471 -20.832  1.00 45.19           C  
ATOM   1381  OD1 ASP A  87      20.101   6.677 -20.726  1.00 45.19           O  
ATOM   1382  OD2 ASP A  87      21.634   5.096 -20.693  1.00 45.19           O  
ATOM   1383  N   GLY A  88      15.933   3.838 -22.074  1.00 50.51           N  
ATOM   1384  H   GLY A  88      15.754   3.949 -21.086  1.00 50.51           H  
ATOM   1385  CA  GLY A  88      14.864   3.322 -22.937  1.00 50.51           C  
ATOM   1386  HA2 GLY A  88      14.728   4.007 -23.775  1.00 50.51           H  
ATOM   1387  HA3 GLY A  88      13.940   3.291 -22.360  1.00 50.51           H  
ATOM   1388  C   GLY A  88      15.102   1.921 -23.511  1.00 50.51           C  
ATOM   1389  O   GLY A  88      14.326   1.485 -24.363  1.00 50.51           O  
ATOM   1390  N   ASP A  89      16.137   1.211 -23.055  1.00 51.25           N  
ATOM   1391  H   ASP A  89      16.775   1.640 -22.400  1.00 51.25           H  
ATOM   1392  CA  ASP A  89      16.449  -0.167 -23.456  1.00 51.25           C  
ATOM   1393  HA  ASP A  89      15.896  -0.386 -24.370  1.00 51.25           H  
ATOM   1394  C   ASP A  89      15.997  -1.234 -22.438  1.00 51.25           C  
ATOM   1395  CB  ASP A  89      17.939  -0.274 -23.822  1.00 51.25           C  
ATOM   1396  HB2 ASP A  89      18.184   0.510 -24.539  1.00 51.25           H  
ATOM   1397  HB3 ASP A  89      18.098  -1.231 -24.318  1.00 51.25           H  
ATOM   1398  O   ASP A  89      16.021  -2.423 -22.758  1.00 51.25           O  
ATOM   1399  CG  ASP A  89      18.903  -0.182 -22.635  1.00 51.25           C  
ATOM   1400  OD1 ASP A  89      18.419   0.046 -21.502  1.00 51.25           O  
ATOM   1401  OD2 ASP A  89      20.108  -0.394 -22.895  1.00 51.25           O  
ATOM   1402  N   GLY A  90      15.520  -0.821 -21.256  1.00 55.28           N  
ATOM   1403  H   GLY A  90      15.631   0.159 -21.035  1.00 55.28           H  
ATOM   1404  CA  GLY A  90      15.003  -1.713 -20.211  1.00 55.28           C  
ATOM   1405  HA2 GLY A  90      14.312  -2.431 -20.652  1.00 55.28           H  
ATOM   1406  HA3 GLY A  90      14.459  -1.118 -19.477  1.00 55.28           H  
ATOM   1407  C   GLY A  90      16.086  -2.496 -19.459  1.00 55.28           C  
ATOM   1408  O   GLY A  90      15.789  -3.521 -18.842  1.00 55.28           O  
ATOM   1409  N   TYR A  91      17.350  -2.060 -19.528  1.00 56.10           N  
ATOM   1410  H   TYR A  91      17.568  -1.248 -20.089  1.00 56.10           H  
ATOM   1411  CA  TYR A  91      18.458  -2.703 -18.827  1.00 56.10           C  
ATOM   1412  HA  TYR A  91      18.092  -3.577 -18.287  1.00 56.10           H  
ATOM   1413  C   TYR A  91      19.076  -1.762 -17.794  1.00 56.10           C  
ATOM   1414  CB  TYR A  91      19.502  -3.207 -19.833  1.00 56.10           C  
ATOM   1415  HB2 TYR A  91      20.391  -3.516 -19.282  1.00 56.10           H  
ATOM   1416  HB3 TYR A  91      19.796  -2.383 -20.483  1.00 56.10           H  
ATOM   1417  O   TYR A  91      19.740  -0.792 -18.129  1.00 56.10           O  
ATOM   1418  CG  TYR A  91      19.035  -4.382 -20.673  1.00 56.10           C  
ATOM   1419  CD1 TYR A  91      19.008  -5.677 -20.120  1.00 56.10           C  
ATOM   1420  HD1 TYR A  91      19.314  -5.820 -19.094  1.00 56.10           H  
ATOM   1421  CD2 TYR A  91      18.605  -4.176 -21.996  1.00 56.10           C  
ATOM   1422  HD2 TYR A  91      18.599  -3.175 -22.401  1.00 56.10           H  
ATOM   1423  CE1 TYR A  91      18.548  -6.765 -20.887  1.00 56.10           C  
ATOM   1424  HE1 TYR A  91      18.508  -7.751 -20.448  1.00 56.10           H  
ATOM   1425  CE2 TYR A  91      18.144  -5.259 -22.769  1.00 56.10           C  
ATOM   1426  HE2 TYR A  91      17.780  -5.088 -23.772  1.00 56.10           H  
ATOM   1427  OH  TYR A  91      17.662  -7.608 -22.948  1.00 56.10           O  
ATOM   1428  HH  TYR A  91      17.599  -8.389 -22.393  1.00 56.10           H  
ATOM   1429  CZ  TYR A  91      18.113  -6.554 -22.215  1.00 56.10           C  
ATOM   1430  N   ILE A  92      18.943  -2.100 -16.511  1.00 64.85           N  
ATOM   1431  H   ILE A  92      18.356  -2.888 -16.280  1.00 64.85           H  
ATOM   1432  CA  ILE A  92      19.826  -1.539 -15.480  1.00 64.85           C  
ATOM   1433  HA  ILE A  92      20.007  -0.489 -15.712  1.00 64.85           H  
ATOM   1434  C   ILE A  92      21.183  -2.249 -15.530  1.00 64.85           C  
ATOM   1435  CB  ILE A  92      19.192  -1.594 -14.080  1.00 64.85           C  
ATOM   1436  HB  ILE A  92      19.911  -1.165 -13.382  1.00 64.85           H  
ATOM   1437  O   ILE A  92      21.261  -3.462 -15.766  1.00 64.85           O  
ATOM   1438  CG1 ILE A  92      18.911  -3.044 -13.653  1.00 64.85           C  
ATOM   1439 HG12 ILE A  92      19.840  -3.614 -13.687  1.00 64.85           H  
ATOM   1440 HG13 ILE A  92      18.194  -3.512 -14.328  1.00 64.85           H  
ATOM   1441  CG2 ILE A  92      17.926  -0.725 -14.028  1.00 64.85           C  
ATOM   1442 HG21 ILE A  92      18.155   0.269 -14.412  1.00 64.85           H  
ATOM   1443 HG22 ILE A  92      17.568  -0.624 -13.004  1.00 64.85           H  
ATOM   1444 HG23 ILE A  92      17.146  -1.175 -14.644  1.00 64.85           H  
ATOM   1445  CD1 ILE A  92      18.385  -3.136 -12.233  1.00 64.85           C  
ATOM   1446 HD11 ILE A  92      17.331  -2.859 -12.205  1.00 64.85           H  
ATOM   1447 HD12 ILE A  92      18.514  -4.171 -11.918  1.00 64.85           H  
ATOM   1448 HD13 ILE A  92      18.953  -2.479 -11.574  1.00 64.85           H  
ATOM   1449  N   SER A  93      22.272  -1.531 -15.264  1.00 67.44           N  
ATOM   1450  H   SER A  93      22.182  -0.541 -15.086  1.00 67.44           H  
ATOM   1451  CA  SER A  93      23.585  -2.168 -15.159  1.00 67.44           C  
ATOM   1452  HA  SER A  93      23.765  -2.702 -16.092  1.00 67.44           H  
ATOM   1453  C   SER A  93      23.619  -3.186 -14.008  1.00 67.44           C  
ATOM   1454  CB  SER A  93      24.683  -1.115 -15.001  1.00 67.44           C  
ATOM   1455  HB2 SER A  93      24.587  -0.364 -15.785  1.00 67.44           H  
ATOM   1456  HB3 SER A  93      25.657  -1.595 -15.091  1.00 67.44           H  
ATOM   1457  O   SER A  93      22.887  -3.079 -13.025  1.00 67.44           O  
ATOM   1458  OG  SER A  93      24.591  -0.492 -13.740  1.00 67.44           O  
ATOM   1459  HG  SER A  93      23.884   0.149 -13.844  1.00 67.44           H  
ATOM   1460  N   ALA A  94      24.528  -4.165 -14.059  1.00 66.74           N  
ATOM   1461  H   ALA A  94      25.069  -4.279 -14.904  1.00 66.74           H  
ATOM   1462  CA  ALA A  94      24.697  -5.126 -12.960  1.00 66.74           C  
ATOM   1463  HA  ALA A  94      23.759  -5.667 -12.830  1.00 66.74           H  
ATOM   1464  C   ALA A  94      25.028  -4.447 -11.611  1.00 66.74           C  
ATOM   1465  CB  ALA A  94      25.789  -6.127 -13.356  1.00 66.74           C  
ATOM   1466  HB1 ALA A  94      25.503  -6.638 -14.276  1.00 66.74           H  
ATOM   1467  HB2 ALA A  94      25.904  -6.868 -12.565  1.00 66.74           H  
ATOM   1468  HB3 ALA A  94      26.737  -5.611 -13.505  1.00 66.74           H  
ATOM   1469  O   ALA A  94      24.680  -4.970 -10.554  1.00 66.74           O  
ATOM   1470  N   ALA A  95      25.681  -3.278 -11.640  1.00 68.03           N  
ATOM   1471  H   ALA A  95      25.847  -2.850 -12.539  1.00 68.03           H  
ATOM   1472  CA  ALA A  95      25.968  -2.483 -10.448  1.00 68.03           C  
ATOM   1473  HA  ALA A  95      26.364  -3.137  -9.671  1.00 68.03           H  
ATOM   1474  C   ALA A  95      24.706  -1.809  -9.880  1.00 68.03           C  
ATOM   1475  CB  ALA A  95      27.043  -1.451 -10.811  1.00 68.03           C  
ATOM   1476  HB1 ALA A  95      27.293  -0.862  -9.928  1.00 68.03           H  
ATOM   1477  HB2 ALA A  95      26.671  -0.781 -11.586  1.00 68.03           H  
ATOM   1478  HB3 ALA A  95      27.940  -1.956 -11.169  1.00 68.03           H  
ATOM   1479  O   ALA A  95      24.530  -1.758  -8.666  1.00 68.03           O  
ATOM   1480  N   GLU A  96      23.811  -1.339 -10.748  1.00 70.99           N  
ATOM   1481  H   GLU A  96      24.011  -1.392 -11.736  1.00 70.99           H  
ATOM   1482  CA  GLU A  96      22.511  -0.770 -10.376  1.00 70.99           C  
ATOM   1483  HA  GLU A  96      22.635  -0.061  -9.558  1.00 70.99           H  
ATOM   1484  C   GLU A  96      21.529  -1.841  -9.900  1.00 70.99           C  
ATOM   1485  CB  GLU A  96      21.954  -0.032 -11.591  1.00 70.99           C  
ATOM   1486  HB2 GLU A  96      20.883   0.136 -11.481  1.00 70.99           H  
ATOM   1487  HB3 GLU A  96      22.095  -0.660 -12.470  1.00 70.99           H  
ATOM   1488  O   GLU A  96      20.841  -1.639  -8.900  1.00 70.99           O  
ATOM   1489  CG  GLU A  96      22.664   1.316 -11.749  1.00 70.99           C  
ATOM   1490  HG2 GLU A  96      22.320   1.986 -10.961  1.00 70.99           H  
ATOM   1491  HG3 GLU A  96      23.739   1.188 -11.626  1.00 70.99           H  
ATOM   1492  CD  GLU A  96      22.407   1.921 -13.123  1.00 70.99           C  
ATOM   1493  OE1 GLU A  96      22.178   3.146 -13.151  1.00 70.99           O  
ATOM   1494  OE2 GLU A  96      22.540   1.134 -14.092  1.00 70.99           O  
ATOM   1495  N   ALA A  97      21.540  -3.019 -10.530  1.00 68.49           N  
ATOM   1496  H   ALA A  97      22.070  -3.091 -11.387  1.00 68.49           H  
ATOM   1497  CA  ALA A  97      20.819  -4.198 -10.058  1.00 68.49           C  
ATOM   1498  HA  ALA A  97      19.759  -3.958  -9.980  1.00 68.49           H  
ATOM   1499  C   ALA A  97      21.290  -4.631  -8.664  1.00 68.49           C  
ATOM   1500  CB  ALA A  97      21.011  -5.332 -11.073  1.00 68.49           C  
ATOM   1501  HB1 ALA A  97      20.722  -5.005 -12.072  1.00 68.49           H  
ATOM   1502  HB2 ALA A  97      20.399  -6.187 -10.787  1.00 68.49           H  
ATOM   1503  HB3 ALA A  97      22.057  -5.640 -11.096  1.00 68.49           H  
ATOM   1504  O   ALA A  97      20.472  -4.961  -7.810  1.00 68.49           O  
ATOM   1505  N   ALA A  98      22.602  -4.573  -8.406  1.00 71.60           N  
ATOM   1506  H   ALA A  98      23.225  -4.339  -9.166  1.00 71.60           H  
ATOM   1507  CA  ALA A  98      23.190  -4.853  -7.097  1.00 71.60           C  
ATOM   1508  HA  ALA A  98      22.797  -5.805  -6.740  1.00 71.60           H  
ATOM   1509  C   ALA A  98      22.851  -3.797  -6.026  1.00 71.60           C  
ATOM   1510  CB  ALA A  98      24.702  -5.024  -7.268  1.00 71.60           C  
ATOM   1511  HB1 ALA A  98      24.904  -5.820  -7.985  1.00 71.60           H  
ATOM   1512  HB2 ALA A  98      25.148  -5.286  -6.309  1.00 71.60           H  
ATOM   1513  HB3 ALA A  98      25.146  -4.094  -7.626  1.00 71.60           H  
ATOM   1514  O   ALA A  98      23.047  -4.043  -4.836  1.00 71.60           O  
ATOM   1515  N   ALA A  99      22.349  -2.629  -6.434  1.00 79.32           N  
ATOM   1516  H   ALA A  99      22.217  -2.488  -7.425  1.00 79.32           H  
ATOM   1517  CA  ALA A  99      21.969  -1.527  -5.557  1.00 79.32           C  
ATOM   1518  HA  ALA A  99      22.323  -1.743  -4.549  1.00 79.32           H  
ATOM   1519  C   ALA A  99      20.446  -1.343  -5.446  1.00 79.32           C  
ATOM   1520  CB  ALA A  99      22.689  -0.262  -6.041  1.00 79.32           C  
ATOM   1521  HB1 ALA A  99      23.763  -0.441  -6.088  1.00 79.32           H  
ATOM   1522  HB2 ALA A  99      22.491   0.564  -5.358  1.00 79.32           H  
ATOM   1523  HB3 ALA A  99      22.330   0.004  -7.035  1.00 79.32           H  
ATOM   1524  O   ALA A  99      20.005  -0.343  -4.871  1.00 79.32           O  
ATOM   1525  N   ALA A 100      19.648  -2.283  -5.969  1.00 85.43           N  
ATOM   1526  H   ALA A 100      20.057  -3.089  -6.421  1.00 85.43           H  
ATOM   1527  CA  ALA A 100      18.204  -2.146  -6.009  1.00 85.43           C  
ATOM   1528  HA  ALA A 100      18.008  -1.172  -6.456  1.00 85.43           H  
ATOM   1529  C   ALA A 100      17.590  -2.166  -4.599  1.00 85.43           C  
ATOM   1530  CB  ALA A 100      17.602  -3.198  -6.946  1.00 85.43           C  
ATOM   1531  HB1 ALA A 100      18.112  -3.157  -7.908  1.00 85.43           H  
ATOM   1532  HB2 ALA A 100      16.544  -2.988  -7.102  1.00 85.43           H  
ATOM   1533  HB3 ALA A 100      17.719  -4.196  -6.522  1.00 85.43           H  
ATOM   1534  O   ALA A 100      17.854  -3.052  -3.776  1.00 85.43           O  
ATOM   1535  N   LYS A 101      16.726  -1.188  -4.324  1.00 91.77           N  
ATOM   1536  H   LYS A 101      16.532  -0.535  -5.069  1.00 91.77           H  
ATOM   1537  CA  LYS A 101      15.982  -1.023  -3.079  1.00 91.77           C  
ATOM   1538  HA  LYS A 101      16.115  -1.928  -2.486  1.00 91.77           H  
ATOM   1539  C   LYS A 101      14.497  -0.857  -3.346  1.00 91.77           C  
ATOM   1540  CB  LYS A 101      16.498   0.179  -2.277  1.00 91.77           C  
ATOM   1541  HB2 LYS A 101      16.365   1.085  -2.868  1.00 91.77           H  
ATOM   1542  HB3 LYS A 101      15.906   0.276  -1.367  1.00 91.77           H  
ATOM   1543  O   LYS A 101      14.091  -0.178  -4.281  1.00 91.77           O  
ATOM   1544  CG  LYS A 101      17.971   0.033  -1.892  1.00 91.77           C  
ATOM   1545  HG2 LYS A 101      18.091  -0.832  -1.239  1.00 91.77           H  
ATOM   1546  HG3 LYS A 101      18.574  -0.112  -2.788  1.00 91.77           H  
ATOM   1547  CD  LYS A 101      18.458   1.292  -1.181  1.00 91.77           C  
ATOM   1548  HD2 LYS A 101      17.916   1.418  -0.244  1.00 91.77           H  
ATOM   1549  HD3 LYS A 101      18.278   2.152  -1.827  1.00 91.77           H  
ATOM   1550  CE  LYS A 101      19.955   1.145  -0.921  1.00 91.77           C  
ATOM   1551  HE2 LYS A 101      20.437   0.910  -1.870  1.00 91.77           H  
ATOM   1552  HE3 LYS A 101      20.117   0.304  -0.247  1.00 91.77           H  
ATOM   1553  NZ  LYS A 101      20.508   2.397  -0.361  1.00 91.77           N  
ATOM   1554  HZ1 LYS A 101      20.063   2.613   0.520  1.00 91.77           H  
ATOM   1555  HZ2 LYS A 101      21.506   2.313  -0.236  1.00 91.77           H  
ATOM   1556  HZ3 LYS A 101      20.323   3.149  -1.010  1.00 91.77           H  
ATOM   1557  N   MET A 102      13.693  -1.401  -2.446  1.00 93.33           N  
ATOM   1558  H   MET A 102      14.116  -1.934  -1.700  1.00 93.33           H  
ATOM   1559  CA  MET A 102      12.280  -1.066  -2.338  1.00 93.33           C  
ATOM   1560  HA  MET A 102      12.021  -0.321  -3.091  1.00 93.33           H  
ATOM   1561  C   MET A 102      12.036  -0.465  -0.957  1.00 93.33           C  
ATOM   1562  CB  MET A 102      11.421  -2.304  -2.607  1.00 93.33           C  
ATOM   1563  HB2 MET A 102      11.612  -3.050  -1.837  1.00 93.33           H  
ATOM   1564  HB3 MET A 102      11.685  -2.727  -3.576  1.00 93.33           H  
ATOM   1565  O   MET A 102      12.313  -1.109   0.056  1.00 93.33           O  
ATOM   1566  CG  MET A 102       9.934  -1.933  -2.625  1.00 93.33           C  
ATOM   1567  HG2 MET A 102       9.689  -1.358  -1.732  1.00 93.33           H  
ATOM   1568  HG3 MET A 102       9.750  -1.292  -3.487  1.00 93.33           H  
ATOM   1569  SD  MET A 102       8.804  -3.344  -2.701  1.00 93.33           S  
ATOM   1570  CE  MET A 102       9.113  -3.982  -1.052  1.00 93.33           C  
ATOM   1571  HE1 MET A 102       8.268  -4.602  -0.752  1.00 93.33           H  
ATOM   1572  HE2 MET A 102      10.046  -4.545  -1.063  1.00 93.33           H  
ATOM   1573  HE3 MET A 102       9.207  -3.156  -0.348  1.00 93.33           H  
ATOM   1574  N   ARG A 103      11.517   0.760  -0.907  1.00 95.99           N  
ATOM   1575  H   ARG A 103      11.299   1.210  -1.785  1.00 95.99           H  
ATOM   1576  CA  ARG A 103      11.072   1.417   0.323  1.00 95.99           C  
ATOM   1577  HA  ARG A 103      11.490   0.900   1.187  1.00 95.99           H  
ATOM   1578  C   ARG A 103       9.560   1.328   0.424  1.00 95.99           C  
ATOM   1579  CB  ARG A 103      11.539   2.876   0.377  1.00 95.99           C  
ATOM   1580  HB2 ARG A 103      11.133   3.337   1.278  1.00 95.99           H  
ATOM   1581  HB3 ARG A 103      11.155   3.415  -0.489  1.00 95.99           H  
ATOM   1582  O   ARG A 103       8.850   1.613  -0.533  1.00 95.99           O  
ATOM   1583  CG  ARG A 103      13.066   2.995   0.413  1.00 95.99           C  
ATOM   1584  HG2 ARG A 103      13.486   2.632  -0.525  1.00 95.99           H  
ATOM   1585  HG3 ARG A 103      13.461   2.402   1.238  1.00 95.99           H  
ATOM   1586  CD  ARG A 103      13.461   4.459   0.609  1.00 95.99           C  
ATOM   1587  HD2 ARG A 103      13.099   4.805   1.577  1.00 95.99           H  
ATOM   1588  HD3 ARG A 103      12.976   5.045  -0.172  1.00 95.99           H  
ATOM   1589  NE  ARG A 103      14.923   4.624   0.547  1.00 95.99           N  
ATOM   1590  HE  ARG A 103      15.487   3.896   0.963  1.00 95.99           H  
ATOM   1591  NH1 ARG A 103      14.959   6.661  -0.509  1.00 95.99           N  
ATOM   1592 HH11 ARG A 103      15.261   6.885  -1.447  1.00 95.99           H  
ATOM   1593 HH12 ARG A 103      13.958   6.701  -0.380  1.00 95.99           H  
ATOM   1594  NH2 ARG A 103      16.824   5.522  -0.316  1.00 95.99           N  
ATOM   1595 HH21 ARG A 103      16.959   4.832  -1.041  1.00 95.99           H  
ATOM   1596 HH22 ARG A 103      17.177   6.393  -0.686  1.00 95.99           H  
ATOM   1597  CZ  ARG A 103      15.560   5.608  -0.048  1.00 95.99           C  
ATOM   1598  N   VAL A 104       9.071   0.947   1.593  1.00 97.45           N  
ATOM   1599  H   VAL A 104       9.729   0.684   2.313  1.00 97.45           H  
ATOM   1600  CA  VAL A 104       7.649   0.888   1.925  1.00 97.45           C  
ATOM   1601  HA  VAL A 104       7.056   1.209   1.069  1.00 97.45           H  
ATOM   1602  C   VAL A 104       7.418   1.848   3.076  1.00 97.45           C  
ATOM   1603  CB  VAL A 104       7.208  -0.540   2.290  1.00 97.45           C  
ATOM   1604  HB  VAL A 104       7.715  -0.859   3.200  1.00 97.45           H  
ATOM   1605  O   VAL A 104       7.865   1.592   4.191  1.00 97.45           O  
ATOM   1606  CG1 VAL A 104       5.693  -0.594   2.523  1.00 97.45           C  
ATOM   1607 HG11 VAL A 104       5.417   0.059   3.350  1.00 97.45           H  
ATOM   1608 HG12 VAL A 104       5.391  -1.610   2.776  1.00 97.45           H  
ATOM   1609 HG13 VAL A 104       5.166  -0.275   1.623  1.00 97.45           H  
ATOM   1610  CG2 VAL A 104       7.565  -1.533   1.178  1.00 97.45           C  
ATOM   1611 HG21 VAL A 104       7.075  -1.252   0.246  1.00 97.45           H  
ATOM   1612 HG22 VAL A 104       8.645  -1.543   1.030  1.00 97.45           H  
ATOM   1613 HG23 VAL A 104       7.260  -2.538   1.469  1.00 97.45           H  
ATOM   1614  N   ARG A 105       6.740   2.961   2.808  1.00 98.26           N  
ATOM   1615  H   ARG A 105       6.387   3.077   1.869  1.00 98.26           H  
ATOM   1616  CA  ARG A 105       6.295   3.903   3.835  1.00 98.26           C  
ATOM   1617  HA  ARG A 105       6.920   3.794   4.722  1.00 98.26           H  
ATOM   1618  C   ARG A 105       4.876   3.569   4.240  1.00 98.26           C  
ATOM   1619  CB  ARG A 105       6.402   5.353   3.371  1.00 98.26           C  
ATOM   1620  HB2 ARG A 105       5.822   5.494   2.459  1.00 98.26           H  
ATOM   1621  HB3 ARG A 105       5.997   6.001   4.148  1.00 98.26           H  
ATOM   1622  O   ARG A 105       3.990   3.474   3.393  1.00 98.26           O  
ATOM   1623  CG  ARG A 105       7.854   5.738   3.114  1.00 98.26           C  
ATOM   1624  HG2 ARG A 105       8.430   5.585   4.026  1.00 98.26           H  
ATOM   1625  HG3 ARG A 105       8.272   5.125   2.316  1.00 98.26           H  
ATOM   1626  CD  ARG A 105       7.930   7.206   2.715  1.00 98.26           C  
ATOM   1627  HD2 ARG A 105       7.375   7.358   1.790  1.00 98.26           H  
ATOM   1628  HD3 ARG A 105       7.501   7.814   3.512  1.00 98.26           H  
ATOM   1629  NE  ARG A 105       9.333   7.558   2.525  1.00 98.26           N  
ATOM   1630  HE  ARG A 105      10.014   6.869   2.811  1.00 98.26           H  
ATOM   1631  NH1 ARG A 105       9.115   9.768   1.979  1.00 98.26           N  
ATOM   1632 HH11 ARG A 105       9.562  10.656   1.802  1.00 98.26           H  
ATOM   1633 HH12 ARG A 105       8.148   9.696   2.260  1.00 98.26           H  
ATOM   1634  NH2 ARG A 105      11.141   8.770   2.087  1.00 98.26           N  
ATOM   1635 HH21 ARG A 105      11.632   9.603   1.794  1.00 98.26           H  
ATOM   1636 HH22 ARG A 105      11.629   7.948   2.412  1.00 98.26           H  
ATOM   1637  CZ  ARG A 105       9.849   8.707   2.181  1.00 98.26           C  
ATOM   1638  N   LEU A 106       4.684   3.401   5.533  1.00 98.40           N  
ATOM   1639  H   LEU A 106       5.477   3.519   6.148  1.00 98.40           H  
ATOM   1640  CA  LEU A 106       3.419   3.085   6.161  1.00 98.40           C  
ATOM   1641  HA  LEU A 106       2.652   2.915   5.405  1.00 98.40           H  
ATOM   1642  C   LEU A 106       3.016   4.254   7.036  1.00 98.40           C  
ATOM   1643  CB  LEU A 106       3.571   1.826   7.018  1.00 98.40           C  
ATOM   1644  HB2 LEU A 106       4.296   2.037   7.804  1.00 98.40           H  
ATOM   1645  HB3 LEU A 106       2.613   1.614   7.493  1.00 98.40           H  
ATOM   1646  O   LEU A 106       3.837   4.741   7.805  1.00 98.40           O  
ATOM   1647  CG  LEU A 106       4.033   0.585   6.246  1.00 98.40           C  
ATOM   1648  HG  LEU A 106       4.952   0.792   5.698  1.00 98.40           H  
ATOM   1649  CD1 LEU A 106       4.330  -0.505   7.261  1.00 98.40           C  
ATOM   1650 HD11 LEU A 106       3.457  -0.686   7.889  1.00 98.40           H  
ATOM   1651 HD12 LEU A 106       5.156  -0.169   7.888  1.00 98.40           H  
ATOM   1652 HD13 LEU A 106       4.607  -1.430   6.755  1.00 98.40           H  
ATOM   1653  CD2 LEU A 106       2.970   0.093   5.270  1.00 98.40           C  
ATOM   1654 HD21 LEU A 106       3.318  -0.812   4.771  1.00 98.40           H  
ATOM   1655 HD22 LEU A 106       2.794   0.860   4.516  1.00 98.40           H  
ATOM   1656 HD23 LEU A 106       2.041  -0.112   5.802  1.00 98.40           H  
ATOM   1657  N   ARG A 107       1.756   4.662   6.963  1.00 98.29           N  
ATOM   1658  H   ARG A 107       1.158   4.240   6.268  1.00 98.29           H  
ATOM   1659  CA  ARG A 107       1.185   5.654   7.871  1.00 98.29           C  
ATOM   1660  HA  ARG A 107       1.843   5.788   8.730  1.00 98.29           H  
ATOM   1661  C   ARG A 107      -0.147   5.148   8.397  1.00 98.29           C  
ATOM   1662  CB  ARG A 107       1.094   6.992   7.138  1.00 98.29           C  
ATOM   1663  HB2 ARG A 107       2.103   7.336   6.910  1.00 98.29           H  
ATOM   1664  HB3 ARG A 107       0.557   6.854   6.199  1.00 98.29           H  
ATOM   1665  O   ARG A 107      -1.014   4.778   7.607  1.00 98.29           O  
ATOM   1666  CG  ARG A 107       0.375   8.056   7.963  1.00 98.29           C  
ATOM   1667  HG2 ARG A 107      -0.650   7.741   8.158  1.00 98.29           H  
ATOM   1668  HG3 ARG A 107       0.893   8.208   8.910  1.00 98.29           H  
ATOM   1669  CD  ARG A 107       0.346   9.358   7.173  1.00 98.29           C  
ATOM   1670  HD2 ARG A 107       1.363   9.745   7.100  1.00 98.29           H  
ATOM   1671  HD3 ARG A 107      -0.041   9.164   6.173  1.00 98.29           H  
ATOM   1672  NE  ARG A 107      -0.542  10.298   7.851  1.00 98.29           N  
ATOM   1673  HE  ARG A 107      -1.368   9.896   8.272  1.00 98.29           H  
ATOM   1674  NH1 ARG A 107       0.557  12.262   7.450  1.00 98.29           N  
ATOM   1675 HH11 ARG A 107       1.288  11.710   7.025  1.00 98.29           H  
ATOM   1676 HH12 ARG A 107       0.708  13.229   7.700  1.00 98.29           H  
ATOM   1677  NH2 ARG A 107      -1.296  12.185   8.745  1.00 98.29           N  
ATOM   1678 HH21 ARG A 107      -1.981  11.562   9.150  1.00 98.29           H  
ATOM   1679 HH22 ARG A 107      -1.247  13.164   8.987  1.00 98.29           H  
ATOM   1680  CZ  ARG A 107      -0.416  11.588   8.001  1.00 98.29           C  
ATOM   1681  N   ASN A 108      -0.299   5.130   9.716  1.00 97.88           N  
ATOM   1682  H   ASN A 108       0.455   5.473  10.294  1.00 97.88           H  
ATOM   1683  CA  ASN A 108      -1.535   4.717  10.370  1.00 97.88           C  
ATOM   1684  HA  ASN A 108      -2.181   4.198   9.662  1.00 97.88           H  
ATOM   1685  C   ASN A 108      -2.297   5.949  10.871  1.00 97.88           C  
ATOM   1686  CB  ASN A 108      -1.191   3.726  11.490  1.00 97.88           C  
ATOM   1687  HB2 ASN A 108      -0.688   2.854  11.071  1.00 97.88           H  
ATOM   1688  HB3 ASN A 108      -0.523   4.215  12.199  1.00 97.88           H  
ATOM   1689  O   ASN A 108      -1.917   6.557  11.867  1.00 97.88           O  
ATOM   1690  CG  ASN A 108      -2.413   3.250  12.244  1.00 97.88           C  
ATOM   1691  ND2 ASN A 108      -2.226   2.592  13.357  1.00 97.88           N  
ATOM   1692 HD21 ASN A 108      -1.288   2.352  13.643  1.00 97.88           H  
ATOM   1693 HD22 ASN A 108      -3.035   2.279  13.875  1.00 97.88           H  
ATOM   1694  OD1 ASN A 108      -3.546   3.440  11.833  1.00 97.88           O  
ATOM   1695  N   ASP A 109      -3.389   6.294  10.195  1.00 97.13           N  
ATOM   1696  H   ASP A 109      -3.695   5.700   9.438  1.00 97.13           H  
ATOM   1697  CA  ASP A 109      -4.291   7.380  10.596  1.00 97.13           C  
ATOM   1698  HA  ASP A 109      -3.760   8.053  11.269  1.00 97.13           H  
ATOM   1699  C   ASP A 109      -5.510   6.854  11.390  1.00 97.13           C  
ATOM   1700  CB  ASP A 109      -4.701   8.208   9.363  1.00 97.13           C  
ATOM   1701  HB2 ASP A 109      -5.153   7.540   8.630  1.00 97.13           H  
ATOM   1702  HB3 ASP A 109      -5.460   8.933   9.659  1.00 97.13           H  
ATOM   1703  O   ASP A 109      -6.465   7.594  11.624  1.00 97.13           O  
ATOM   1704  CG  ASP A 109      -3.564   8.998   8.694  1.00 97.13           C  
ATOM   1705  OD1 ASP A 109      -2.785   9.706   9.382  1.00 97.13           O  
ATOM   1706  OD2 ASP A 109      -3.503   8.991   7.444  1.00 97.13           O  
ATOM   1707  N   SER A 110      -5.507   5.581  11.808  1.00 95.56           N  
ATOM   1708  H   SER A 110      -4.690   5.021  11.611  1.00 95.56           H  
ATOM   1709  CA  SER A 110      -6.539   5.010  12.681  1.00 95.56           C  
ATOM   1710  HA  SER A 110      -7.488   5.480  12.425  1.00 95.56           H  
ATOM   1711  C   SER A 110      -6.282   5.300  14.166  1.00 95.56           C  
ATOM   1712  CB  SER A 110      -6.710   3.507  12.429  1.00 95.56           C  
ATOM   1713  HB2 SER A 110      -6.669   3.302  11.359  1.00 95.56           H  
ATOM   1714  HB3 SER A 110      -7.684   3.198  12.808  1.00 95.56           H  
ATOM   1715  O   SER A 110      -5.214   5.761  14.566  1.00 95.56           O  
ATOM   1716  OG  SER A 110      -5.737   2.739  13.084  1.00 95.56           O  
ATOM   1717  HG  SER A 110      -4.894   2.934  12.670  1.00 95.56           H  
ATOM   1718  N   SER A 111      -7.270   5.003  15.012  1.00 95.34           N  
ATOM   1719  H   SER A 111      -8.127   4.614  14.646  1.00 95.34           H  
ATOM   1720  CA  SER A 111      -7.187   5.167  16.470  1.00 95.34           C  
ATOM   1721  HA  SER A 111      -6.587   6.050  16.688  1.00 95.34           H  
ATOM   1722  C   SER A 111      -6.526   3.993  17.201  1.00 95.34           C  
ATOM   1723  CB  SER A 111      -8.593   5.408  17.022  1.00 95.34           C  
ATOM   1724  HB2 SER A 111      -8.984   6.334  16.601  1.00 95.34           H  
ATOM   1725  HB3 SER A 111      -8.553   5.503  18.108  1.00 95.34           H  
ATOM   1726  O   SER A 111      -6.326   4.068  18.414  1.00 95.34           O  
ATOM   1727  OG  SER A 111      -9.444   4.335  16.663  1.00 95.34           O  
ATOM   1728  HG  SER A 111     -10.352   4.561  16.880  1.00 95.34           H  
ATOM   1729  N   THR A 112      -6.174   2.915  16.496  1.00 95.56           N  
ATOM   1730  H   THR A 112      -6.309   2.929  15.495  1.00 95.56           H  
ATOM   1731  CA  THR A 112      -5.575   1.702  17.070  1.00 95.56           C  
ATOM   1732  HA  THR A 112      -5.345   1.883  18.120  1.00 95.56           H  
ATOM   1733  C   THR A 112      -4.283   1.328  16.351  1.00 95.56           C  
ATOM   1734  CB  THR A 112      -6.538   0.508  17.003  1.00 95.56           C  
ATOM   1735  HB  THR A 112      -6.020  -0.384  17.354  1.00 95.56           H  
ATOM   1736  O   THR A 112      -4.148   1.624  15.166  1.00 95.56           O  
ATOM   1737  CG2 THR A 112      -7.769   0.729  17.882  1.00 95.56           C  
ATOM   1738 HG21 THR A 112      -8.349   1.574  17.511  1.00 95.56           H  
ATOM   1739 HG22 THR A 112      -8.391  -0.165  17.858  1.00 95.56           H  
ATOM   1740 HG23 THR A 112      -7.460   0.925  18.909  1.00 95.56           H  
ATOM   1741  OG1 THR A 112      -6.984   0.285  15.683  1.00 95.56           O  
ATOM   1742  HG1 THR A 112      -6.226   0.330  15.096  1.00 95.56           H  
ATOM   1743  N   PRO A 113      -3.331   0.647  17.008  1.00 97.56           N  
ATOM   1744  CA  PRO A 113      -2.190   0.072  16.307  1.00 97.56           C  
ATOM   1745  HA  PRO A 113      -1.596   0.885  15.891  1.00 97.56           H  
ATOM   1746  C   PRO A 113      -2.629  -0.867  15.176  1.00 97.56           C  
ATOM   1747  CB  PRO A 113      -1.368  -0.658  17.371  1.00 97.56           C  
ATOM   1748  HB2 PRO A 113      -1.664  -1.706  17.424  1.00 97.56           H  
ATOM   1749  HB3 PRO A 113      -0.298  -0.570  17.180  1.00 97.56           H  
ATOM   1750  O   PRO A 113      -3.640  -1.562  15.290  1.00 97.56           O  
ATOM   1751  CG  PRO A 113      -1.764   0.046  18.667  1.00 97.56           C  
ATOM   1752  HG2 PRO A 113      -1.182   0.961  18.779  1.00 97.56           H  
ATOM   1753  HG3 PRO A 113      -1.633  -0.600  19.535  1.00 97.56           H  
ATOM   1754  CD  PRO A 113      -3.233   0.395  18.435  1.00 97.56           C  
ATOM   1755  HD2 PRO A 113      -3.500   1.273  19.024  1.00 97.56           H  
ATOM   1756  HD3 PRO A 113      -3.864  -0.454  18.700  1.00 97.56           H  
ATOM   1757  N   VAL A 114      -1.849  -0.883  14.100  1.00 98.09           N  
ATOM   1758  H   VAL A 114      -1.047  -0.269  14.081  1.00 98.09           H  
ATOM   1759  CA  VAL A 114      -2.040  -1.758  12.939  1.00 98.09           C  
ATOM   1760  HA  VAL A 114      -2.875  -2.439  13.107  1.00 98.09           H  
ATOM   1761  C   VAL A 114      -0.780  -2.588  12.758  1.00 98.09           C  
ATOM   1762  CB  VAL A 114      -2.339  -0.924  11.683  1.00 98.09           C  
ATOM   1763  HB  VAL A 114      -1.563  -0.167  11.574  1.00 98.09           H  
ATOM   1764  O   VAL A 114       0.324  -2.048  12.795  1.00 98.09           O  
ATOM   1765  CG1 VAL A 114      -2.364  -1.766  10.404  1.00 98.09           C  
ATOM   1766 HG11 VAL A 114      -1.461  -2.368  10.303  1.00 98.09           H  
ATOM   1767 HG12 VAL A 114      -3.235  -2.422  10.396  1.00 98.09           H  
ATOM   1768 HG13 VAL A 114      -2.386  -1.098   9.543  1.00 98.09           H  
ATOM   1769  CG2 VAL A 114      -3.696  -0.219  11.815  1.00 98.09           C  
ATOM   1770 HG21 VAL A 114      -3.851   0.445  10.965  1.00 98.09           H  
ATOM   1771 HG22 VAL A 114      -4.499  -0.955  11.862  1.00 98.09           H  
ATOM   1772 HG23 VAL A 114      -3.728   0.386  12.721  1.00 98.09           H  
ATOM   1773  N   GLU A 115      -0.930  -3.888  12.540  1.00 98.44           N  
ATOM   1774  H   GLU A 115      -1.866  -4.254  12.432  1.00 98.44           H  
ATOM   1775  CA  GLU A 115       0.169  -4.764  12.149  1.00 98.44           C  
ATOM   1776  HA  GLU A 115       1.108  -4.316  12.473  1.00 98.44           H  
ATOM   1777  C   GLU A 115       0.219  -4.883  10.622  1.00 98.44           C  
ATOM   1778  CB  GLU A 115       0.055  -6.112  12.874  1.00 98.44           C  
ATOM   1779  HB2 GLU A 115      -0.855  -6.629  12.568  1.00 98.44           H  
ATOM   1780  HB3 GLU A 115       0.002  -5.917  13.945  1.00 98.44           H  
ATOM   1781  O   GLU A 115      -0.790  -5.126   9.962  1.00 98.44           O  
ATOM   1782  CG  GLU A 115       1.274  -6.998  12.597  1.00 98.44           C  
ATOM   1783  HG2 GLU A 115       1.211  -7.394  11.583  1.00 98.44           H  
ATOM   1784  HG3 GLU A 115       2.172  -6.383  12.647  1.00 98.44           H  
ATOM   1785  CD  GLU A 115       1.401  -8.140  13.615  1.00 98.44           C  
ATOM   1786  OE1 GLU A 115       0.905  -9.253  13.352  1.00 98.44           O  
ATOM   1787  OE2 GLU A 115       2.086  -7.916  14.638  1.00 98.44           O  
ATOM   1788  N   VAL A 116       1.399  -4.677  10.040  1.00 98.42           N  
ATOM   1789  H   VAL A 116       2.184  -4.436  10.629  1.00 98.42           H  
ATOM   1790  CA  VAL A 116       1.627  -4.795   8.601  1.00 98.42           C  
ATOM   1791  HA  VAL A 116       0.702  -5.127   8.130  1.00 98.42           H  
ATOM   1792  C   VAL A 116       2.687  -5.856   8.348  1.00 98.42           C  
ATOM   1793  CB  VAL A 116       1.990  -3.448   7.948  1.00 98.42           C  
ATOM   1794  HB  VAL A 116       2.959  -3.112   8.318  1.00 98.42           H  
ATOM   1795  O   VAL A 116       3.847  -5.706   8.739  1.00 98.42           O  
ATOM   1796  CG1 VAL A 116       2.071  -3.605   6.422  1.00 98.42           C  
ATOM   1797 HG11 VAL A 116       2.304  -2.643   5.965  1.00 98.42           H  
ATOM   1798 HG12 VAL A 116       1.118  -3.964   6.034  1.00 98.42           H  
ATOM   1799 HG13 VAL A 116       2.857  -4.312   6.155  1.00 98.42           H  
ATOM   1800  CG2 VAL A 116       0.945  -2.366   8.256  1.00 98.42           C  
ATOM   1801 HG21 VAL A 116      -0.048  -2.717   7.976  1.00 98.42           H  
ATOM   1802 HG22 VAL A 116       0.953  -2.137   9.321  1.00 98.42           H  
ATOM   1803 HG23 VAL A 116       1.173  -1.451   7.709  1.00 98.42           H  
ATOM   1804  N   HIS A 117       2.301  -6.915   7.641  1.00 98.37           N  
ATOM   1805  H   HIS A 117       1.322  -6.980   7.401  1.00 98.37           H  
ATOM   1806  CA  HIS A 117       3.218  -7.920   7.118  1.00 98.37           C  
ATOM   1807  HA  HIS A 117       4.130  -7.904   7.713  1.00 98.37           H  
ATOM   1808  C   HIS A 117       3.561  -7.599   5.670  1.00 98.37           C  
ATOM   1809  CB  HIS A 117       2.641  -9.331   7.219  1.00 98.37           C  
ATOM   1810  HB2 HIS A 117       1.878  -9.471   6.454  1.00 98.37           H  
ATOM   1811  HB3 HIS A 117       3.439 -10.045   7.015  1.00 98.37           H  
ATOM   1812  O   HIS A 117       2.689  -7.558   4.804  1.00 98.37           O  
ATOM   1813  CG  HIS A 117       2.048  -9.647   8.557  1.00 98.37           C  
ATOM   1814  CD2 HIS A 117       0.725  -9.567   8.893  1.00 98.37           C  
ATOM   1815  HD2 HIS A 117      -0.092  -9.256   8.260  1.00 98.37           H  
ATOM   1816  ND1 HIS A 117       2.740 -10.049   9.676  1.00 98.37           N  
ATOM   1817  HD1 HIS A 117       3.742 -10.023   9.801  1.00 98.37           H  
ATOM   1818  CE1 HIS A 117       1.844 -10.225  10.663  1.00 98.37           C  
ATOM   1819  HE1 HIS A 117       2.066 -10.482  11.689  1.00 98.37           H  
ATOM   1820  NE2 HIS A 117       0.613  -9.968  10.214  1.00 98.37           N  
ATOM   1821  N   ILE A 118       4.843  -7.417   5.396  1.00 98.13           N  
ATOM   1822  H   ILE A 118       5.498  -7.482   6.162  1.00 98.13           H  
ATOM   1823  CA  ILE A 118       5.374  -7.121   4.074  1.00 98.13           C  
ATOM   1824  HA  ILE A 118       4.549  -6.953   3.382  1.00 98.13           H  
ATOM   1825  C   ILE A 118       6.174  -8.334   3.614  1.00 98.13           C  
ATOM   1826  CB  ILE A 118       6.234  -5.843   4.097  1.00 98.13           C  
ATOM   1827  HB  ILE A 118       7.149  -6.064   4.646  1.00 98.13           H  
ATOM   1828  O   ILE A 118       7.106  -8.759   4.298  1.00 98.13           O  
ATOM   1829  CG1 ILE A 118       5.545  -4.654   4.807  1.00 98.13           C  
ATOM   1830 HG12 ILE A 118       4.700  -4.300   4.216  1.00 98.13           H  
ATOM   1831 HG13 ILE A 118       5.170  -4.964   5.782  1.00 98.13           H  
ATOM   1832  CG2 ILE A 118       6.587  -5.493   2.640  1.00 98.13           C  
ATOM   1833 HG21 ILE A 118       7.182  -4.581   2.589  1.00 98.13           H  
ATOM   1834 HG22 ILE A 118       5.678  -5.358   2.055  1.00 98.13           H  
ATOM   1835 HG23 ILE A 118       7.175  -6.293   2.190  1.00 98.13           H  
ATOM   1836  CD1 ILE A 118       6.505  -3.493   5.076  1.00 98.13           C  
ATOM   1837 HD11 ILE A 118       7.348  -3.850   5.668  1.00 98.13           H  
ATOM   1838 HD12 ILE A 118       6.870  -3.059   4.145  1.00 98.13           H  
ATOM   1839 HD13 ILE A 118       5.986  -2.715   5.637  1.00 98.13           H  
ATOM   1840  N   LYS A 119       5.827  -8.889   2.455  1.00 97.21           N  
ATOM   1841  H   LYS A 119       5.055  -8.473   1.955  1.00 97.21           H  
ATOM   1842  CA  LYS A 119       6.567  -9.972   1.804  1.00 97.21           C  
ATOM   1843  HA  LYS A 119       7.438 -10.222   2.411  1.00 97.21           H  
ATOM   1844  C   LYS A 119       7.085  -9.505   0.450  1.00 97.21           C  
ATOM   1845  CB  LYS A 119       5.690 -11.224   1.702  1.00 97.21           C  
ATOM   1846  HB2 LYS A 119       4.780 -10.976   1.155  1.00 97.21           H  
ATOM   1847  HB3 LYS A 119       5.409 -11.546   2.705  1.00 97.21           H  
ATOM   1848  O   LYS A 119       6.330  -8.951  -0.343  1.00 97.21           O  
ATOM   1849  CG  LYS A 119       6.423 -12.367   0.986  1.00 97.21           C  
ATOM   1850  HG2 LYS A 119       7.278 -12.685   1.583  1.00 97.21           H  
ATOM   1851  HG3 LYS A 119       6.783 -12.026   0.016  1.00 97.21           H  
ATOM   1852  CD  LYS A 119       5.496 -13.555   0.733  1.00 97.21           C  
ATOM   1853  HD2 LYS A 119       4.649 -13.216   0.136  1.00 97.21           H  
ATOM   1854  HD3 LYS A 119       5.135 -13.961   1.678  1.00 97.21           H  
ATOM   1855  CE  LYS A 119       6.298 -14.603  -0.043  1.00 97.21           C  
ATOM   1856  HE2 LYS A 119       7.070 -15.027   0.600  1.00 97.21           H  
ATOM   1857  HE3 LYS A 119       6.821 -14.097  -0.854  1.00 97.21           H  
ATOM   1858  NZ  LYS A 119       5.421 -15.654  -0.605  1.00 97.21           N  
ATOM   1859  HZ1 LYS A 119       5.977 -16.297  -1.150  1.00 97.21           H  
ATOM   1860  HZ2 LYS A 119       4.918 -16.149   0.117  1.00 97.21           H  
ATOM   1861  HZ3 LYS A 119       4.752 -15.221  -1.225  1.00 97.21           H  
ATOM   1862  N   VAL A 120       8.361  -9.771   0.192  1.00 93.84           N  
ATOM   1863  H   VAL A 120       8.902 -10.238   0.906  1.00 93.84           H  
ATOM   1864  CA  VAL A 120       9.081  -9.328  -1.005  1.00 93.84           C  
ATOM   1865  HA  VAL A 120       8.376  -9.123  -1.810  1.00 93.84           H  
ATOM   1866  C   VAL A 120      10.026 -10.442  -1.430  1.00 93.84           C  
ATOM   1867  CB  VAL A 120       9.876  -8.050  -0.708  1.00 93.84           C  
ATOM   1868  HB  VAL A 120      10.719  -8.279  -0.055  1.00 93.84           H  
ATOM   1869  O   VAL A 120      11.012 -10.722  -0.748  1.00 93.84           O  
ATOM   1870  CG1 VAL A 120      10.407  -7.453  -2.006  1.00 93.84           C  
ATOM   1871 HG11 VAL A 120       9.584  -7.185  -2.668  1.00 93.84           H  
ATOM   1872 HG12 VAL A 120      11.059  -8.171  -2.503  1.00 93.84           H  
ATOM   1873 HG13 VAL A 120      10.987  -6.561  -1.770  1.00 93.84           H  
ATOM   1874  CG2 VAL A 120       9.022  -7.004   0.003  1.00 93.84           C  
ATOM   1875 HG21 VAL A 120       8.698  -7.381   0.973  1.00 93.84           H  
ATOM   1876 HG22 VAL A 120       8.157  -6.740  -0.605  1.00 93.84           H  
ATOM   1877 HG23 VAL A 120       9.648  -6.141   0.231  1.00 93.84           H  
ATOM   1878  N   GLY A 121       9.692 -11.141  -2.516  1.00 89.91           N  
ATOM   1879  H   GLY A 121       8.911 -10.833  -3.077  1.00 89.91           H  
ATOM   1880  CA  GLY A 121      10.337 -12.415  -2.839  1.00 89.91           C  
ATOM   1881  HA2 GLY A 121       9.851 -12.868  -3.703  1.00 89.91           H  
ATOM   1882  HA3 GLY A 121      11.383 -12.235  -3.085  1.00 89.91           H  
ATOM   1883  C   GLY A 121      10.243 -13.391  -1.656  1.00 89.91           C  
ATOM   1884  O   GLY A 121       9.141 -13.750  -1.223  1.00 89.91           O  
ATOM   1885  N   ASP A 122      11.399 -13.777  -1.116  1.00 90.70           N  
ATOM   1886  H   ASP A 122      12.256 -13.447  -1.538  1.00 90.70           H  
ATOM   1887  CA  ASP A 122      11.520 -14.669   0.045  1.00 90.70           C  
ATOM   1888  HA  ASP A 122      10.642 -15.313   0.092  1.00 90.70           H  
ATOM   1889  C   ASP A 122      11.609 -13.926   1.389  1.00 90.70           C  
ATOM   1890  CB  ASP A 122      12.746 -15.573  -0.141  1.00 90.70           C  
ATOM   1891  HB2 ASP A 122      13.642 -14.954  -0.182  1.00 90.70           H  
ATOM   1892  HB3 ASP A 122      12.834 -16.239   0.718  1.00 90.70           H  
ATOM   1893  O   ASP A 122      11.433 -14.535   2.447  1.00 90.70           O  
ATOM   1894  CG  ASP A 122      12.647 -16.427  -1.405  1.00 90.70           C  
ATOM   1895  OD1 ASP A 122      11.557 -17.002  -1.631  1.00 90.70           O  
ATOM   1896  OD2 ASP A 122      13.661 -16.472  -2.136  1.00 90.70           O  
ATOM   1897  N   GLU A 123      11.865 -12.615   1.375  1.00 95.37           N  
ATOM   1898  H   GLU A 123      11.855 -12.123   0.493  1.00 95.37           H  
ATOM   1899  CA  GLU A 123      11.987 -11.819   2.593  1.00 95.37           C  
ATOM   1900  HA  GLU A 123      12.489 -12.439   3.336  1.00 95.37           H  
ATOM   1901  C   GLU A 123      10.605 -11.452   3.148  1.00 95.37           C  
ATOM   1902  CB  GLU A 123      12.876 -10.584   2.362  1.00 95.37           C  
ATOM   1903  HB2 GLU A 123      13.781 -10.907   1.847  1.00 95.37           H  
ATOM   1904  HB3 GLU A 123      12.350  -9.864   1.735  1.00 95.37           H  
ATOM   1905  O   GLU A 123       9.674 -11.125   2.407  1.00 95.37           O  
ATOM   1906  CG  GLU A 123      13.272  -9.925   3.697  1.00 95.37           C  
ATOM   1907  HG2 GLU A 123      13.729 -10.681   4.335  1.00 95.37           H  
ATOM   1908  HG3 GLU A 123      12.370  -9.574   4.200  1.00 95.37           H  
ATOM   1909  CD  GLU A 123      14.244  -8.743   3.563  1.00 95.37           C  
ATOM   1910  OE1 GLU A 123      14.372  -8.001   4.569  1.00 95.37           O  
ATOM   1911  OE2 GLU A 123      14.869  -8.584   2.496  1.00 95.37           O  
ATOM   1912  N   LYS A 124      10.474 -11.495   4.478  1.00 97.00           N  
ATOM   1913  H   LYS A 124      11.290 -11.733   5.024  1.00 97.00           H  
ATOM   1914  CA  LYS A 124       9.277 -11.073   5.207  1.00 97.00           C  
ATOM   1915  HA  LYS A 124       8.622 -10.534   4.522  1.00 97.00           H  
ATOM   1916  C   LYS A 124       9.654 -10.121   6.335  1.00 97.00           C  
ATOM   1917  CB  LYS A 124       8.510 -12.277   5.765  1.00 97.00           C  
ATOM   1918  HB2 LYS A 124       7.654 -11.907   6.330  1.00 97.00           H  
ATOM   1919  HB3 LYS A 124       9.160 -12.823   6.449  1.00 97.00           H  
ATOM   1920  O   LYS A 124      10.606 -10.377   7.071  1.00 97.00           O  
ATOM   1921  CG  LYS A 124       8.005 -13.228   4.673  1.00 97.00           C  
ATOM   1922  HG2 LYS A 124       7.354 -12.683   3.989  1.00 97.00           H  
ATOM   1923  HG3 LYS A 124       8.850 -13.635   4.118  1.00 97.00           H  
ATOM   1924  CD  LYS A 124       7.228 -14.378   5.318  1.00 97.00           C  
ATOM   1925  HD2 LYS A 124       6.346 -13.976   5.816  1.00 97.00           H  
ATOM   1926  HD3 LYS A 124       7.867 -14.860   6.059  1.00 97.00           H  
ATOM   1927  CE  LYS A 124       6.814 -15.403   4.262  1.00 97.00           C  
ATOM   1928  HE2 LYS A 124       7.712 -15.740   3.745  1.00 97.00           H  
ATOM   1929  HE3 LYS A 124       6.167 -14.909   3.537  1.00 97.00           H  
ATOM   1930  NZ  LYS A 124       6.118 -16.551   4.895  1.00 97.00           N  
ATOM   1931  HZ1 LYS A 124       5.277 -16.240   5.360  1.00 97.00           H  
ATOM   1932  HZ2 LYS A 124       5.879 -17.257   4.213  1.00 97.00           H  
ATOM   1933  HZ3 LYS A 124       6.718 -16.973   5.589  1.00 97.00           H  
ATOM   1934  N   ARG A 125       8.871  -9.061   6.507  1.00 97.58           N  
ATOM   1935  H   ARG A 125       8.124  -8.924   5.841  1.00 97.58           H  
ATOM   1936  CA  ARG A 125       8.954  -8.121   7.629  1.00 97.58           C  
ATOM   1937  HA  ARG A 125       9.598  -8.531   8.407  1.00 97.58           H  
ATOM   1938  C   ARG A 125       7.568  -7.950   8.232  1.00 97.58           C  
ATOM   1939  CB  ARG A 125       9.517  -6.769   7.152  1.00 97.58           C  
ATOM   1940  HB2 ARG A 125       9.509  -6.063   7.982  1.00 97.58           H  
ATOM   1941  HB3 ARG A 125       8.857  -6.370   6.382  1.00 97.58           H  
ATOM   1942  O   ARG A 125       6.597  -7.855   7.494  1.00 97.58           O  
ATOM   1943  CG  ARG A 125      10.943  -6.840   6.578  1.00 97.58           C  
ATOM   1944  HG2 ARG A 125      11.187  -5.869   6.146  1.00 97.58           H  
ATOM   1945  HG3 ARG A 125      10.987  -7.583   5.781  1.00 97.58           H  
ATOM   1946  CD  ARG A 125      11.990  -7.175   7.642  1.00 97.58           C  
ATOM   1947  HD2 ARG A 125      11.967  -6.400   8.409  1.00 97.58           H  
ATOM   1948  HD3 ARG A 125      11.749  -8.138   8.094  1.00 97.58           H  
ATOM   1949  NE  ARG A 125      13.332  -7.251   7.052  1.00 97.58           N  
ATOM   1950  HE  ARG A 125      13.414  -7.248   6.045  1.00 97.58           H  
ATOM   1951  NH1 ARG A 125      14.539  -7.692   8.954  1.00 97.58           N  
ATOM   1952 HH11 ARG A 125      13.680  -7.665   9.485  1.00 97.58           H  
ATOM   1953 HH12 ARG A 125      15.435  -7.830   9.398  1.00 97.58           H  
ATOM   1954  NH2 ARG A 125      15.558  -7.518   6.965  1.00 97.58           N  
ATOM   1955 HH21 ARG A 125      16.462  -7.748   7.352  1.00 97.58           H  
ATOM   1956 HH22 ARG A 125      15.413  -7.515   5.965  1.00 97.58           H  
ATOM   1957  CZ  ARG A 125      14.469  -7.481   7.668  1.00 97.58           C  
ATOM   1958  N   THR A 126       7.493  -7.890   9.553  1.00 98.08           N  
ATOM   1959  H   THR A 126       8.343  -7.939  10.097  1.00 98.08           H  
ATOM   1960  CA  THR A 126       6.279  -7.513  10.283  1.00 98.08           C  
ATOM   1961  HA  THR A 126       5.464  -7.309   9.589  1.00 98.08           H  
ATOM   1962  C   THR A 126       6.592  -6.247  11.058  1.00 98.08           C  
ATOM   1963  CB  THR A 126       5.814  -8.615  11.242  1.00 98.08           C  
ATOM   1964  HB  THR A 126       6.588  -8.793  11.989  1.00 98.08           H  
ATOM   1965  O   THR A 126       7.635  -6.185  11.713  1.00 98.08           O  
ATOM   1966  CG2 THR A 126       4.516  -8.245  11.951  1.00 98.08           C  
ATOM   1967 HG21 THR A 126       4.684  -7.426  12.651  1.00 98.08           H  
ATOM   1968 HG22 THR A 126       4.136  -9.091  12.525  1.00 98.08           H  
ATOM   1969 HG23 THR A 126       3.762  -7.935  11.227  1.00 98.08           H  
ATOM   1970  OG1 THR A 126       5.570  -9.824  10.553  1.00 98.08           O  
ATOM   1971  HG1 THR A 126       5.307 -10.446  11.235  1.00 98.08           H  
ATOM   1972  N   VAL A 127       5.720  -5.250  10.973  1.00 97.97           N  
ATOM   1973  H   VAL A 127       4.903  -5.358  10.389  1.00 97.97           H  
ATOM   1974  CA  VAL A 127       5.845  -3.998  11.722  1.00 97.97           C  
ATOM   1975  HA  VAL A 127       6.542  -4.147  12.547  1.00 97.97           H  
ATOM   1976  C   VAL A 127       4.506  -3.623  12.335  1.00 97.97           C  
ATOM   1977  CB  VAL A 127       6.399  -2.850  10.856  1.00 97.97           C  
ATOM   1978  HB  VAL A 127       6.438  -1.951  11.470  1.00 97.97           H  
ATOM   1979  O   VAL A 127       3.469  -3.745  11.690  1.00 97.97           O  
ATOM   1980  CG1 VAL A 127       7.828  -3.148  10.382  1.00 97.97           C  
ATOM   1981 HG11 VAL A 127       8.446  -3.423  11.236  1.00 97.97           H  
ATOM   1982 HG12 VAL A 127       7.828  -3.961   9.657  1.00 97.97           H  
ATOM   1983 HG13 VAL A 127       8.250  -2.253   9.925  1.00 97.97           H  
ATOM   1984  CG2 VAL A 127       5.558  -2.545   9.614  1.00 97.97           C  
ATOM   1985 HG21 VAL A 127       6.072  -1.784   9.027  1.00 97.97           H  
ATOM   1986 HG22 VAL A 127       4.581  -2.161   9.909  1.00 97.97           H  
ATOM   1987 HG23 VAL A 127       5.429  -3.437   9.001  1.00 97.97           H  
ATOM   1988  N   THR A 128       4.531  -3.149  13.574  1.00 98.23           N  
ATOM   1989  H   THR A 128       5.412  -3.080  14.063  1.00 98.23           H  
ATOM   1990  CA  THR A 128       3.374  -2.507  14.201  1.00 98.23           C  
ATOM   1991  HA  THR A 128       2.457  -2.851  13.723  1.00 98.23           H  
ATOM   1992  C   THR A 128       3.507  -1.004  14.001  1.00 98.23           C  
ATOM   1993  CB  THR A 128       3.283  -2.844  15.693  1.00 98.23           C  
ATOM   1994  HB  THR A 128       4.123  -2.384  16.213  1.00 98.23           H  
ATOM   1995  O   THR A 128       4.544  -0.439  14.333  1.00 98.23           O  
ATOM   1996  CG2 THR A 128       1.985  -2.337  16.317  1.00 98.23           C  
ATOM   1997 HG21 THR A 128       1.975  -1.247  16.318  1.00 98.23           H  
ATOM   1998 HG22 THR A 128       1.917  -2.684  17.349  1.00 98.23           H  
ATOM   1999 HG23 THR A 128       1.128  -2.709  15.755  1.00 98.23           H  
ATOM   2000  OG1 THR A 128       3.351  -4.238  15.903  1.00 98.23           O  
ATOM   2001  HG1 THR A 128       2.602  -4.671  15.487  1.00 98.23           H  
ATOM   2002  N   VAL A 129       2.471  -0.369  13.461  1.00 98.23           N  
ATOM   2003  H   VAL A 129       1.666  -0.917  13.196  1.00 98.23           H  
ATOM   2004  CA  VAL A 129       2.406   1.078  13.231  1.00 98.23           C  
ATOM   2005  HA  VAL A 129       3.369   1.530  13.466  1.00 98.23           H  
ATOM   2006  C   VAL A 129       1.363   1.650  14.184  1.00 98.23           C  
ATOM   2007  CB  VAL A 129       2.077   1.397  11.759  1.00 98.23           C  
ATOM   2008  HB  VAL A 129       1.042   1.128  11.551  1.00 98.23           H  
ATOM   2009  O   VAL A 129       0.175   1.332  14.084  1.00 98.23           O  
ATOM   2010  CG1 VAL A 129       2.268   2.890  11.474  1.00 98.23           C  
ATOM   2011 HG11 VAL A 129       1.993   3.118  10.444  1.00 98.23           H  
ATOM   2012 HG12 VAL A 129       3.309   3.173  11.632  1.00 98.23           H  
ATOM   2013 HG13 VAL A 129       1.647   3.487  12.142  1.00 98.23           H  
ATOM   2014  CG2 VAL A 129       2.969   0.621  10.777  1.00 98.23           C  
ATOM   2015 HG21 VAL A 129       4.019   0.809  11.002  1.00 98.23           H  
ATOM   2016 HG22 VAL A 129       2.754   0.939   9.757  1.00 98.23           H  
ATOM   2017 HG23 VAL A 129       2.769  -0.448  10.850  1.00 98.23           H  
ATOM   2018  N   ASN A 130       1.793   2.458  15.146  1.00 98.15           N  
ATOM   2019  H   ASN A 130       2.772   2.706  15.164  1.00 98.15           H  
ATOM   2020  CA  ASN A 130       0.918   3.077  16.136  1.00 98.15           C  
ATOM   2021  HA  ASN A 130       0.241   2.307  16.508  1.00 98.15           H  
ATOM   2022  C   ASN A 130       0.073   4.207  15.520  1.00 98.15           C  
ATOM   2023  CB  ASN A 130       1.762   3.576  17.318  1.00 98.15           C  
ATOM   2024  HB2 ASN A 130       1.134   4.097  18.042  1.00 98.15           H  
ATOM   2025  HB3 ASN A 130       2.508   4.285  16.960  1.00 98.15           H  
ATOM   2026  O   ASN A 130       0.413   4.725  14.456  1.00 98.15           O  
ATOM   2027  CG  ASN A 130       2.440   2.434  18.039  1.00 98.15           C  
ATOM   2028  ND2 ASN A 130       3.741   2.338  17.939  1.00 98.15           N  
ATOM   2029 HD21 ASN A 130       4.172   1.505  18.312  1.00 98.15           H  
ATOM   2030 HD22 ASN A 130       4.182   2.837  17.180  1.00 98.15           H  
ATOM   2031  OD1 ASN A 130       1.797   1.611  18.674  1.00 98.15           O  
ATOM   2032  N   PRO A 131      -1.025   4.622  16.173  1.00 97.88           N  
ATOM   2033  CA  PRO A 131      -1.818   5.771  15.739  1.00 97.88           C  
ATOM   2034  HA  PRO A 131      -2.343   5.509  14.821  1.00 97.88           H  
ATOM   2035  C   PRO A 131      -0.969   7.029  15.513  1.00 97.88           C  
ATOM   2036  CB  PRO A 131      -2.838   5.988  16.861  1.00 97.88           C  
ATOM   2037  HB2 PRO A 131      -2.409   6.594  17.658  1.00 97.88           H  
ATOM   2038  HB3 PRO A 131      -3.760   6.444  16.500  1.00 97.88           H  
ATOM   2039  O   PRO A 131      -0.242   7.464  16.406  1.00 97.88           O  
ATOM   2040  CG  PRO A 131      -3.056   4.570  17.375  1.00 97.88           C  
ATOM   2041  HG2 PRO A 131      -3.474   4.555  18.381  1.00 97.88           H  
ATOM   2042  HG3 PRO A 131      -3.694   4.033  16.672  1.00 97.88           H  
ATOM   2043  CD  PRO A 131      -1.648   3.991  17.328  1.00 97.88           C  
ATOM   2044  HD2 PRO A 131      -1.109   4.264  18.236  1.00 97.88           H  
ATOM   2045  HD3 PRO A 131      -1.696   2.907  17.221  1.00 97.88           H  
ATOM   2046  N   GLY A 132      -1.074   7.620  14.322  1.00 97.29           N  
ATOM   2047  H   GLY A 132      -1.628   7.165  13.611  1.00 97.29           H  
ATOM   2048  CA  GLY A 132      -0.318   8.804  13.906  1.00 97.29           C  
ATOM   2049  HA2 GLY A 132      -0.795   9.223  13.021  1.00 97.29           H  
ATOM   2050  HA3 GLY A 132      -0.349   9.545  14.705  1.00 97.29           H  
ATOM   2051  C   GLY A 132       1.154   8.547  13.561  1.00 97.29           C  
ATOM   2052  O   GLY A 132       1.862   9.496  13.225  1.00 97.29           O  
ATOM   2053  N   GLU A 133       1.625   7.301  13.643  1.00 97.88           N  
ATOM   2054  H   GLU A 133       0.993   6.554  13.893  1.00 97.88           H  
ATOM   2055  CA  GLU A 133       3.001   6.928  13.320  1.00 97.88           C  
ATOM   2056  HA  GLU A 133       3.655   7.733  13.655  1.00 97.88           H  
ATOM   2057  C   GLU A 133       3.196   6.764  11.806  1.00 97.88           C  
ATOM   2058  CB  GLU A 133       3.395   5.660  14.101  1.00 97.88           C  
ATOM   2059  HB2 GLU A 133       3.100   5.792  15.142  1.00 97.88           H  
ATOM   2060  HB3 GLU A 133       2.855   4.809  13.687  1.00 97.88           H  
ATOM   2061  O   GLU A 133       2.322   6.261  11.090  1.00 97.88           O  
ATOM   2062  CG  GLU A 133       4.900   5.352  14.063  1.00 97.88           C  
ATOM   2063  HG2 GLU A 133       5.436   6.220  14.446  1.00 97.88           H  
ATOM   2064  HG3 GLU A 133       5.206   5.200  13.028  1.00 97.88           H  
ATOM   2065  CD  GLU A 133       5.292   4.111  14.888  1.00 97.88           C  
ATOM   2066  OE1 GLU A 133       6.508   3.892  15.063  1.00 97.88           O  
ATOM   2067  OE2 GLU A 133       4.390   3.397  15.390  1.00 97.88           O  
ATOM   2068  N   GLU A 134       4.378   7.164  11.333  1.00 97.84           N  
ATOM   2069  H   GLU A 134       5.058   7.523  11.988  1.00 97.84           H  
ATOM   2070  CA  GLU A 134       4.887   6.847  10.001  1.00 97.84           C  
ATOM   2071  HA  GLU A 134       4.123   6.270   9.480  1.00 97.84           H  
ATOM   2072  C   GLU A 134       6.141   5.973  10.142  1.00 97.84           C  
ATOM   2073  CB  GLU A 134       5.124   8.132   9.182  1.00 97.84           C  
ATOM   2074  HB2 GLU A 134       5.914   8.722   9.647  1.00 97.84           H  
ATOM   2075  HB3 GLU A 134       4.201   8.712   9.201  1.00 97.84           H  
ATOM   2076  O   GLU A 134       7.080   6.335  10.852  1.00 97.84           O  
ATOM   2077  CG  GLU A 134       5.498   7.843   7.713  1.00 97.84           C  
ATOM   2078  HG2 GLU A 134       4.749   7.174   7.290  1.00 97.84           H  
ATOM   2079  HG3 GLU A 134       6.457   7.326   7.691  1.00 97.84           H  
ATOM   2080  CD  GLU A 134       5.573   9.095   6.812  1.00 97.84           C  
ATOM   2081  OE1 GLU A 134       6.246   9.018   5.752  1.00 97.84           O  
ATOM   2082  OE2 GLU A 134       4.902  10.113   7.112  1.00 97.84           O  
ATOM   2083  N   VAL A 135       6.155   4.821   9.470  1.00 97.98           N  
ATOM   2084  H   VAL A 135       5.362   4.621   8.878  1.00 97.98           H  
ATOM   2085  CA  VAL A 135       7.254   3.844   9.496  1.00 97.98           C  
ATOM   2086  HA  VAL A 135       8.082   4.250  10.076  1.00 97.98           H  
ATOM   2087  C   VAL A 135       7.743   3.604   8.073  1.00 97.98           C  
ATOM   2088  CB  VAL A 135       6.816   2.521  10.164  1.00 97.98           C  
ATOM   2089  HB  VAL A 135       5.946   2.127   9.639  1.00 97.98           H  
ATOM   2090  O   VAL A 135       6.944   3.358   7.174  1.00 97.98           O  
ATOM   2091  CG1 VAL A 135       7.920   1.453  10.126  1.00 97.98           C  
ATOM   2092 HG11 VAL A 135       8.141   1.168   9.097  1.00 97.98           H  
ATOM   2093 HG12 VAL A 135       7.585   0.564  10.660  1.00 97.98           H  
ATOM   2094 HG13 VAL A 135       8.823   1.834  10.602  1.00 97.98           H  
ATOM   2095  CG2 VAL A 135       6.437   2.737  11.633  1.00 97.98           C  
ATOM   2096 HG21 VAL A 135       6.154   1.794  12.101  1.00 97.98           H  
ATOM   2097 HG22 VAL A 135       5.586   3.415  11.697  1.00 97.98           H  
ATOM   2098 HG23 VAL A 135       7.269   3.173  12.185  1.00 97.98           H  
ATOM   2099  N   GLU A 136       9.058   3.620   7.861  1.00 98.10           N  
ATOM   2100  H   GLU A 136       9.672   3.810   8.640  1.00 98.10           H  
ATOM   2101  CA  GLU A 136       9.676   3.225   6.591  1.00 98.10           C  
ATOM   2102  HA  GLU A 136       8.896   3.112   5.839  1.00 98.10           H  
ATOM   2103  C   GLU A 136      10.376   1.866   6.738  1.00 98.10           C  
ATOM   2104  CB  GLU A 136      10.620   4.330   6.079  1.00 98.10           C  
ATOM   2105  HB2 GLU A 136      10.082   5.278   6.081  1.00 98.10           H  
ATOM   2106  HB3 GLU A 136      11.477   4.416   6.747  1.00 98.10           H  
ATOM   2107  O   GLU A 136      11.211   1.671   7.621  1.00 98.10           O  
ATOM   2108  CG  GLU A 136      11.110   4.052   4.648  1.00 98.10           C  
ATOM   2109  HG2 GLU A 136      10.246   3.930   3.994  1.00 98.10           H  
ATOM   2110  HG3 GLU A 136      11.660   3.111   4.633  1.00 98.10           H  
ATOM   2111  CD  GLU A 136      12.008   5.175   4.097  1.00 98.10           C  
ATOM   2112  OE1 GLU A 136      13.244   5.005   4.137  1.00 98.10           O  
ATOM   2113  OE2 GLU A 136      11.470   6.173   3.549  1.00 98.10           O  
ATOM   2114  N   VAL A 137      10.056   0.925   5.849  1.00 97.52           N  
ATOM   2115  H   VAL A 137       9.328   1.140   5.182  1.00 97.52           H  
ATOM   2116  CA  VAL A 137      10.705  -0.387   5.748  1.00 97.52           C  
ATOM   2117  HA  VAL A 137      11.429  -0.488   6.557  1.00 97.52           H  
ATOM   2118  C   VAL A 137      11.451  -0.460   4.422  1.00 97.52           C  
ATOM   2119  CB  VAL A 137       9.692  -1.541   5.881  1.00 97.52           C  
ATOM   2120  HB  VAL A 137       9.020  -1.540   5.024  1.00 97.52           H  
ATOM   2121  O   VAL A 137      10.860  -0.250   3.367  1.00 97.52           O  
ATOM   2122  CG1 VAL A 137      10.419  -2.893   5.934  1.00 97.52           C  
ATOM   2123 HG11 VAL A 137       9.691  -3.699   6.029  1.00 97.52           H  
ATOM   2124 HG12 VAL A 137      10.989  -3.056   5.019  1.00 97.52           H  
ATOM   2125 HG13 VAL A 137      11.095  -2.920   6.788  1.00 97.52           H  
ATOM   2126  CG2 VAL A 137       8.851  -1.407   7.158  1.00 97.52           C  
ATOM   2127 HG21 VAL A 137       8.216  -2.283   7.290  1.00 97.52           H  
ATOM   2128 HG22 VAL A 137       8.206  -0.531   7.087  1.00 97.52           H  
ATOM   2129 HG23 VAL A 137       9.503  -1.297   8.024  1.00 97.52           H  
ATOM   2130  N   THR A 138      12.746  -0.769   4.462  1.00 96.24           N  
ATOM   2131  H   THR A 138      13.169  -0.980   5.354  1.00 96.24           H  
ATOM   2132  CA  THR A 138      13.578  -0.892   3.256  1.00 96.24           C  
ATOM   2133  HA  THR A 138      13.013  -0.550   2.389  1.00 96.24           H  
ATOM   2134  C   THR A 138      13.969  -2.343   3.011  1.00 96.24           C  
ATOM   2135  CB  THR A 138      14.824  -0.001   3.338  1.00 96.24           C  
ATOM   2136  HB  THR A 138      15.420  -0.277   4.208  1.00 96.24           H  
ATOM   2137  O   THR A 138      14.461  -3.018   3.913  1.00 96.24           O  
ATOM   2138  CG2 THR A 138      15.694  -0.080   2.081  1.00 96.24           C  
ATOM   2139 HG21 THR A 138      15.086   0.108   1.196  1.00 96.24           H  
ATOM   2140 HG22 THR A 138      16.156  -1.065   2.003  1.00 96.24           H  
ATOM   2141 HG23 THR A 138      16.485   0.668   2.140  1.00 96.24           H  
ATOM   2142  OG1 THR A 138      14.451   1.352   3.441  1.00 96.24           O  
ATOM   2143  HG1 THR A 138      13.902   1.484   4.217  1.00 96.24           H  
ATOM   2144  N   PHE A 139      13.806  -2.787   1.769  1.00 94.38           N  
ATOM   2145  H   PHE A 139      13.371  -2.162   1.105  1.00 94.38           H  
ATOM   2146  CA  PHE A 139      14.297  -4.053   1.239  1.00 94.38           C  
ATOM   2147  HA  PHE A 139      14.682  -4.673   2.049  1.00 94.38           H  
ATOM   2148  C   PHE A 139      15.430  -3.773   0.258  1.00 94.38           C  
ATOM   2149  CB  PHE A 139      13.155  -4.810   0.555  1.00 94.38           C  
ATOM   2150  HB2 PHE A 139      12.745  -4.196  -0.246  1.00 94.38           H  
ATOM   2151  HB3 PHE A 139      13.557  -5.717   0.102  1.00 94.38           H  
ATOM   2152  O   PHE A 139      15.417  -2.756  -0.435  1.00 94.38           O  
ATOM   2153  CG  PHE A 139      12.044  -5.192   1.507  1.00 94.38           C  
ATOM   2154  CD1 PHE A 139      12.015  -6.484   2.059  1.00 94.38           C  
ATOM   2155  HD1 PHE A 139      12.771  -7.204   1.782  1.00 94.38           H  
ATOM   2156  CD2 PHE A 139      11.062  -4.250   1.869  1.00 94.38           C  
ATOM   2157  HD2 PHE A 139      11.086  -3.253   1.454  1.00 94.38           H  
ATOM   2158  CE1 PHE A 139      11.005  -6.838   2.967  1.00 94.38           C  
ATOM   2159  HE1 PHE A 139      10.976  -7.838   3.374  1.00 94.38           H  
ATOM   2160  CE2 PHE A 139      10.062  -4.598   2.792  1.00 94.38           C  
ATOM   2161  HE2 PHE A 139       9.325  -3.865   3.084  1.00 94.38           H  
ATOM   2162  CZ  PHE A 139      10.034  -5.893   3.338  1.00 94.38           C  
ATOM   2163  HZ  PHE A 139       9.262  -6.169   4.041  1.00 94.38           H  
ATOM   2164  N   SER A 140      16.414  -4.662   0.189  1.00 91.54           N  
ATOM   2165  H   SER A 140      16.354  -5.504   0.744  1.00 91.54           H  
ATOM   2166  CA  SER A 140      17.513  -4.577  -0.776  1.00 91.54           C  
ATOM   2167  HA  SER A 140      17.272  -3.845  -1.546  1.00 91.54           H  
ATOM   2168  C   SER A 140      17.684  -5.920  -1.462  1.00 91.54           C  
ATOM   2169  CB  SER A 140      18.815  -4.130  -0.107  1.00 91.54           C  
ATOM   2170  HB2 SER A 140      19.608  -4.077  -0.853  1.00 91.54           H  
ATOM   2171  HB3 SER A 140      19.098  -4.844   0.666  1.00 91.54           H  
ATOM   2172  O   SER A 140      17.616  -6.966  -0.817  1.00 91.54           O  
ATOM   2173  OG  SER A 140      18.623  -2.851   0.469  1.00 91.54           O  
ATOM   2174  HG  SER A 140      17.731  -2.581   0.237  1.00 91.54           H  
ATOM   2175  N   ALA A 141      17.894  -5.896  -2.770  1.00 85.51           N  
ATOM   2176  H   ALA A 141      17.977  -5.011  -3.249  1.00 85.51           H  
ATOM   2177  CA  ALA A 141      18.073  -7.096  -3.564  1.00 85.51           C  
ATOM   2178  HA  ALA A 141      18.377  -7.921  -2.919  1.00 85.51           H  
ATOM   2179  C   ALA A 141      19.176  -6.872  -4.591  1.00 85.51           C  
ATOM   2180  CB  ALA A 141      16.741  -7.460  -4.231  1.00 85.51           C  
ATOM   2181  HB1 ALA A 141      16.403  -6.633  -4.855  1.00 85.51           H  
ATOM   2182  HB2 ALA A 141      15.986  -7.666  -3.473  1.00 85.51           H  
ATOM   2183  HB3 ALA A 141      16.873  -8.336  -4.866  1.00 85.51           H  
ATOM   2184  O   ALA A 141      19.286  -5.793  -5.154  1.00 85.51           O  
ATOM   2185  N   ASN A 142      19.937  -7.929  -4.875  1.00 81.42           N  
ATOM   2186  H   ASN A 142      19.841  -8.764  -4.315  1.00 81.42           H  
ATOM   2187  CA  ASN A 142      20.900  -7.932  -5.980  1.00 81.42           C  
ATOM   2188  HA  ASN A 142      21.275  -6.915  -6.098  1.00 81.42           H  
ATOM   2189  C   ASN A 142      20.244  -8.307  -7.326  1.00 81.42           C  
ATOM   2190  CB  ASN A 142      22.079  -8.860  -5.635  1.00 81.42           C  
ATOM   2191  HB2 ASN A 142      21.714  -9.884  -5.550  1.00 81.42           H  
ATOM   2192  HB3 ASN A 142      22.796  -8.826  -6.455  1.00 81.42           H  
ATOM   2193  O   ASN A 142      20.935  -8.524  -8.316  1.00 81.42           O  
ATOM   2194  CG  ASN A 142      22.828  -8.495  -4.364  1.00 81.42           C  
ATOM   2195  ND2 ASN A 142      23.691  -9.367  -3.898  1.00 81.42           N  
ATOM   2196 HD21 ASN A 142      24.206  -9.055  -3.088  1.00 81.42           H  
ATOM   2197 HD22 ASN A 142      23.930 -10.185  -4.440  1.00 81.42           H  
ATOM   2198  OD1 ASN A 142      22.652  -7.468  -3.742  1.00 81.42           O  
ATOM   2199  N   ASP A 143      18.920  -8.468  -7.314  1.00 78.97           N  
ATOM   2200  H   ASP A 143      18.442  -8.162  -6.479  1.00 78.97           H  
ATOM   2201  CA  ASP A 143      18.055  -8.765  -8.450  1.00 78.97           C  
ATOM   2202  HA  ASP A 143      18.521  -8.422  -9.374  1.00 78.97           H  
ATOM   2203  C   ASP A 143      16.713  -8.039  -8.215  1.00 78.97           C  
ATOM   2204  CB  ASP A 143      17.856 -10.283  -8.577  1.00 78.97           C  
ATOM   2205  HB2 ASP A 143      18.813 -10.744  -8.823  1.00 78.97           H  
ATOM   2206  HB3 ASP A 143      17.527 -10.684  -7.619  1.00 78.97           H  
ATOM   2207  O   ASP A 143      15.928  -8.477  -7.362  1.00 78.97           O  
ATOM   2208  CG  ASP A 143      16.832 -10.663  -9.653  1.00 78.97           C  
ATOM   2209  OD1 ASP A 143      16.403  -9.768 -10.415  1.00 78.97           O  
ATOM   2210  OD2 ASP A 143      16.444 -11.851  -9.651  1.00 78.97           O  
ATOM   2211  N   PRO A 144      16.445  -6.924  -8.917  1.00 78.76           N  
ATOM   2212  CA  PRO A 144      15.211  -6.164  -8.755  1.00 78.76           C  
ATOM   2213  HA  PRO A 144      15.113  -5.884  -7.706  1.00 78.76           H  
ATOM   2214  C   PRO A 144      13.950  -6.934  -9.151  1.00 78.76           C  
ATOM   2215  CB  PRO A 144      15.342  -4.889  -9.582  1.00 78.76           C  
ATOM   2216  HB2 PRO A 144      15.288  -4.015  -8.932  1.00 78.76           H  
ATOM   2217  HB3 PRO A 144      14.562  -4.824 -10.340  1.00 78.76           H  
ATOM   2218  O   PRO A 144      12.874  -6.570  -8.682  1.00 78.76           O  
ATOM   2219  CG  PRO A 144      16.705  -4.966 -10.247  1.00 78.76           C  
ATOM   2220  HG2 PRO A 144      17.311  -4.115  -9.938  1.00 78.76           H  
ATOM   2221  HG3 PRO A 144      16.557  -4.980 -11.327  1.00 78.76           H  
ATOM   2222  CD  PRO A 144      17.369  -6.265  -9.818  1.00 78.76           C  
ATOM   2223  HD2 PRO A 144      18.307  -6.048  -9.306  1.00 78.76           H  
ATOM   2224  HD3 PRO A 144      17.552  -6.889 -10.692  1.00 78.76           H  
ATOM   2225  N   HIS A 145      14.032  -8.038  -9.906  1.00 80.43           N  
ATOM   2226  H   HIS A 145      14.927  -8.356 -10.249  1.00 80.43           H  
ATOM   2227  CA  HIS A 145      12.850  -8.864 -10.185  1.00 80.43           C  
ATOM   2228  HA  HIS A 145      12.091  -8.229 -10.641  1.00 80.43           H  
ATOM   2229  C   HIS A 145      12.232  -9.455  -8.910  1.00 80.43           C  
ATOM   2230  CB  HIS A 145      13.200  -9.984 -11.168  1.00 80.43           C  
ATOM   2231  HB2 HIS A 145      12.328 -10.627 -11.288  1.00 80.43           H  
ATOM   2232  HB3 HIS A 145      14.005 -10.596 -10.761  1.00 80.43           H  
ATOM   2233  O   HIS A 145      11.042  -9.782  -8.885  1.00 80.43           O  
ATOM   2234  CG  HIS A 145      13.582  -9.480 -12.532  1.00 80.43           C  
ATOM   2235  CD2 HIS A 145      14.776  -9.670 -13.173  1.00 80.43           C  
ATOM   2236  HD2 HIS A 145      15.629 -10.203 -12.779  1.00 80.43           H  
ATOM   2237  ND1 HIS A 145      12.780  -8.743 -13.373  1.00 80.43           N  
ATOM   2238  HD1 HIS A 145      11.882  -8.348 -13.135  1.00 80.43           H  
ATOM   2239  CE1 HIS A 145      13.474  -8.493 -14.496  1.00 80.43           C  
ATOM   2240  HE1 HIS A 145      13.131  -7.889 -15.323  1.00 80.43           H  
ATOM   2241  NE2 HIS A 145      14.687  -9.059 -14.428  1.00 80.43           N  
ATOM   2242  N   LYS A 146      12.990  -9.524  -7.805  1.00 85.10           N  
ATOM   2243  H   LYS A 146      13.955  -9.237  -7.887  1.00 85.10           H  
ATOM   2244  CA  LYS A 146      12.456  -9.877  -6.478  1.00 85.10           C  
ATOM   2245  HA  LYS A 146      11.953 -10.841  -6.551  1.00 85.10           H  
ATOM   2246  C   LYS A 146      11.406  -8.887  -5.969  1.00 85.10           C  
ATOM   2247  CB  LYS A 146      13.604  -9.981  -5.469  1.00 85.10           C  
ATOM   2248  HB2 LYS A 146      14.158  -9.042  -5.439  1.00 85.10           H  
ATOM   2249  HB3 LYS A 146      13.182 -10.163  -4.481  1.00 85.10           H  
ATOM   2250  O   LYS A 146      10.592  -9.248  -5.118  1.00 85.10           O  
ATOM   2251  CG  LYS A 146      14.547 -11.136  -5.825  1.00 85.10           C  
ATOM   2252  HG2 LYS A 146      13.964 -12.049  -5.949  1.00 85.10           H  
ATOM   2253  HG3 LYS A 146      15.067 -10.923  -6.758  1.00 85.10           H  
ATOM   2254  CD  LYS A 146      15.567 -11.347  -4.708  1.00 85.10           C  
ATOM   2255  HD2 LYS A 146      15.041 -11.585  -3.783  1.00 85.10           H  
ATOM   2256  HD3 LYS A 146      16.152 -10.437  -4.571  1.00 85.10           H  
ATOM   2257  CE  LYS A 146      16.488 -12.501  -5.100  1.00 85.10           C  
ATOM   2258  HE2 LYS A 146      15.873 -13.358  -5.372  1.00 85.10           H  
ATOM   2259  HE3 LYS A 146      17.049 -12.207  -5.987  1.00 85.10           H  
ATOM   2260  NZ  LYS A 146      17.397 -12.855  -3.987  1.00 85.10           N  
ATOM   2261  HZ1 LYS A 146      16.857 -13.168  -3.193  1.00 85.10           H  
ATOM   2262  HZ2 LYS A 146      18.011 -13.603  -4.275  1.00 85.10           H  
ATOM   2263  HZ3 LYS A 146      17.947 -12.051  -3.719  1.00 85.10           H  
ATOM   2264  N   PHE A 147      11.403  -7.667  -6.494  1.00 88.37           N  
ATOM   2265  H   PHE A 147      12.098  -7.441  -7.191  1.00 88.37           H  
ATOM   2266  CA  PHE A 147      10.447  -6.617  -6.172  1.00 88.37           C  
ATOM   2267  HA  PHE A 147      10.090  -6.752  -5.151  1.00 88.37           H  
ATOM   2268  C   PHE A 147       9.192  -6.642  -7.051  1.00 88.37           C  
ATOM   2269  CB  PHE A 147      11.162  -5.264  -6.250  1.00 88.37           C  
ATOM   2270  HB2 PHE A 147      10.443  -4.494  -5.969  1.00 88.37           H  
ATOM   2271  HB3 PHE A 147      11.437  -5.065  -7.286  1.00 88.37           H  
ATOM   2272  O   PHE A 147       8.262  -5.899  -6.761  1.00 88.37           O  
ATOM   2273  CG  PHE A 147      12.374  -5.062  -5.360  1.00 88.37           C  
ATOM   2274  CD1 PHE A 147      12.528  -5.765  -4.151  1.00 88.37           C  
ATOM   2275  HD1 PHE A 147      11.799  -6.512  -3.874  1.00 88.37           H  
ATOM   2276  CD2 PHE A 147      13.345  -4.119  -5.732  1.00 88.37           C  
ATOM   2277  HD2 PHE A 147      13.243  -3.573  -6.658  1.00 88.37           H  
ATOM   2278  CE1 PHE A 147      13.630  -5.530  -3.312  1.00 88.37           C  
ATOM   2279  HE1 PHE A 147      13.743  -6.085  -2.393  1.00 88.37           H  
ATOM   2280  CE2 PHE A 147      14.448  -3.885  -4.899  1.00 88.37           C  
ATOM   2281  HE2 PHE A 147      15.185  -3.156  -5.204  1.00 88.37           H  
ATOM   2282  CZ  PHE A 147      14.593  -4.581  -3.688  1.00 88.37           C  
ATOM   2283  HZ  PHE A 147      15.450  -4.390  -3.059  1.00 88.37           H  
ATOM   2284  N   ASN A 148       9.104  -7.524  -8.059  1.00 87.65           N  
ATOM   2285  H   ASN A 148       9.922  -8.067  -8.296  1.00 87.65           H  
ATOM   2286  CA  ASN A 148       7.958  -7.574  -8.979  1.00 87.65           C  
ATOM   2287  HA  ASN A 148       7.770  -6.558  -9.325  1.00 87.65           H  
ATOM   2288  C   ASN A 148       6.663  -8.079  -8.333  1.00 87.65           C  
ATOM   2289  CB  ASN A 148       8.293  -8.434 -10.213  1.00 87.65           C  
ATOM   2290  HB2 ASN A 148       8.737  -9.383  -9.914  1.00 87.65           H  
ATOM   2291  HB3 ASN A 148       7.372  -8.646 -10.757  1.00 87.65           H  
ATOM   2292  O   ASN A 148       5.594  -7.942  -8.924  1.00 87.65           O  
ATOM   2293  CG  ASN A 148       9.209  -7.726 -11.191  1.00 87.65           C  
ATOM   2294  ND2 ASN A 148       9.466  -8.302 -12.339  1.00 87.65           N  
ATOM   2295 HD21 ASN A 148       9.847  -7.662 -13.021  1.00 87.65           H  
ATOM   2296 HD22 ASN A 148       8.951  -9.128 -12.610  1.00 87.65           H  
ATOM   2297  OD1 ASN A 148       9.686  -6.635 -10.965  1.00 87.65           O  
ATOM   2298  N   ARG A 149       6.744  -8.709  -7.154  1.00 92.46           N  
ATOM   2299  H   ARG A 149       7.656  -8.758  -6.723  1.00 92.46           H  
ATOM   2300  CA  ARG A 149       5.589  -9.304  -6.469  1.00 92.46           C  
ATOM   2301  HA  ARG A 149       4.689  -8.858  -6.892  1.00 92.46           H  
ATOM   2302  C   ARG A 149       5.533  -8.969  -4.974  1.00 92.46           C  
ATOM   2303  CB  ARG A 149       5.518 -10.812  -6.752  1.00 92.46           C  
ATOM   2304  HB2 ARG A 149       4.713 -11.242  -6.157  1.00 92.46           H  
ATOM   2305  HB3 ARG A 149       6.458 -11.280  -6.458  1.00 92.46           H  
ATOM   2306  O   ARG A 149       5.602  -9.891  -4.154  1.00 92.46           O  
ATOM   2307  CG  ARG A 149       5.226 -11.117  -8.228  1.00 92.46           C  
ATOM   2308  HG2 ARG A 149       6.019 -10.725  -8.864  1.00 92.46           H  
ATOM   2309  HG3 ARG A 149       4.278 -10.660  -8.509  1.00 92.46           H  
ATOM   2310  CD  ARG A 149       5.144 -12.629  -8.427  1.00 92.46           C  
ATOM   2311  HD2 ARG A 149       6.125 -13.057  -8.220  1.00 92.46           H  
ATOM   2312  HD3 ARG A 149       4.417 -13.038  -7.725  1.00 92.46           H  
ATOM   2313  NE  ARG A 149       4.727 -12.967  -9.796  1.00 92.46           N  
ATOM   2314  HE  ARG A 149       4.293 -12.247 -10.356  1.00 92.46           H  
ATOM   2315  NH1 ARG A 149       5.168 -15.215  -9.722  1.00 92.46           N  
ATOM   2316 HH11 ARG A 149       5.201 -16.102 -10.204  1.00 92.46           H  
ATOM   2317 HH12 ARG A 149       5.558 -15.086  -8.799  1.00 92.46           H  
ATOM   2318  NH2 ARG A 149       4.299 -14.293 -11.566  1.00 92.46           N  
ATOM   2319 HH21 ARG A 149       3.756 -13.521 -11.926  1.00 92.46           H  
ATOM   2320 HH22 ARG A 149       4.269 -15.176 -12.054  1.00 92.46           H  
ATOM   2321  CZ  ARG A 149       4.739 -14.157 -10.355  1.00 92.46           C  
ATOM   2322  N   PRO A 150       5.466  -7.684  -4.581  1.00 95.57           N  
ATOM   2323  CA  PRO A 150       5.345  -7.335  -3.183  1.00 95.57           C  
ATOM   2324  HA  PRO A 150       6.057  -7.913  -2.594  1.00 95.57           H  
ATOM   2325  C   PRO A 150       3.924  -7.639  -2.702  1.00 95.57           C  
ATOM   2326  CB  PRO A 150       5.719  -5.860  -3.091  1.00 95.57           C  
ATOM   2327  HB2 PRO A 150       6.804  -5.765  -3.037  1.00 95.57           H  
ATOM   2328  HB3 PRO A 150       5.250  -5.368  -2.239  1.00 95.57           H  
ATOM   2329  O   PRO A 150       2.931  -7.471  -3.417  1.00 95.57           O  
ATOM   2330  CG  PRO A 150       5.229  -5.298  -4.422  1.00 95.57           C  
ATOM   2331  HG2 PRO A 150       5.854  -4.467  -4.750  1.00 95.57           H  
ATOM   2332  HG3 PRO A 150       4.197  -4.969  -4.302  1.00 95.57           H  
ATOM   2333  CD  PRO A 150       5.312  -6.485  -5.395  1.00 95.57           C  
ATOM   2334  HD2 PRO A 150       4.412  -6.548  -6.007  1.00 95.57           H  
ATOM   2335  HD3 PRO A 150       6.172  -6.363  -6.053  1.00 95.57           H  
ATOM   2336  N   GLN A 151       3.834  -8.090  -1.462  1.00 97.73           N  
ATOM   2337  H   GLN A 151       4.690  -8.231  -0.945  1.00 97.73           H  
ATOM   2338  CA  GLN A 151       2.581  -8.388  -0.793  1.00 97.73           C  
ATOM   2339  HA  GLN A 151       1.751  -8.016  -1.394  1.00 97.73           H  
ATOM   2340  C   GLN A 151       2.547  -7.663   0.548  1.00 97.73           C  
ATOM   2341  CB  GLN A 151       2.432  -9.911  -0.675  1.00 97.73           C  
ATOM   2342  HB2 GLN A 151       3.366 -10.326  -0.296  1.00 97.73           H  
ATOM   2343  HB3 GLN A 151       2.262 -10.323  -1.670  1.00 97.73           H  
ATOM   2344  O   GLN A 151       3.494  -7.747   1.330  1.00 97.73           O  
ATOM   2345  CG  GLN A 151       1.289 -10.343   0.253  1.00 97.73           C  
ATOM   2346  HG2 GLN A 151       1.419  -9.882   1.232  1.00 97.73           H  
ATOM   2347  HG3 GLN A 151       0.334 -10.007  -0.153  1.00 97.73           H  
ATOM   2348  CD  GLN A 151       1.238 -11.849   0.470  1.00 97.73           C  
ATOM   2349  NE2 GLN A 151       0.637 -12.273   1.556  1.00 97.73           N  
ATOM   2350 HE21 GLN A 151       0.109 -13.116   1.379  1.00 97.73           H  
ATOM   2351 HE22 GLN A 151       0.159 -11.590   2.126  1.00 97.73           H  
ATOM   2352  OE1 GLN A 151       1.745 -12.664  -0.294  1.00 97.73           O  
ATOM   2353  N   PHE A 152       1.424  -7.014   0.829  1.00 98.09           N  
ATOM   2354  H   PHE A 152       0.698  -6.999   0.127  1.00 98.09           H  
ATOM   2355  CA  PHE A 152       1.140  -6.328   2.080  1.00 98.09           C  
ATOM   2356  HA  PHE A 152       1.993  -6.424   2.753  1.00 98.09           H  
ATOM   2357  C   PHE A 152      -0.077  -6.986   2.718  1.00 98.09           C  
ATOM   2358  CB  PHE A 152       0.917  -4.830   1.821  1.00 98.09           C  
ATOM   2359  HB2 PHE A 152       0.933  -4.301   2.774  1.00 98.09           H  
ATOM   2360  HB3 PHE A 152      -0.071  -4.682   1.387  1.00 98.09           H  
ATOM   2361  O   PHE A 152      -1.109  -7.140   2.075  1.00 98.09           O  
ATOM   2362  CG  PHE A 152       1.953  -4.220   0.896  1.00 98.09           C  
ATOM   2363  CD1 PHE A 152       3.232  -3.918   1.390  1.00 98.09           C  
ATOM   2364  HD1 PHE A 152       3.450  -4.064   2.438  1.00 98.09           H  
ATOM   2365  CD2 PHE A 152       1.669  -4.032  -0.471  1.00 98.09           C  
ATOM   2366  HD2 PHE A 152       0.692  -4.276  -0.862  1.00 98.09           H  
ATOM   2367  CE1 PHE A 152       4.230  -3.451   0.520  1.00 98.09           C  
ATOM   2368  HE1 PHE A 152       5.219  -3.234   0.896  1.00 98.09           H  
ATOM   2369  CE2 PHE A 152       2.667  -3.561  -1.340  1.00 98.09           C  
ATOM   2370  HE2 PHE A 152       2.453  -3.434  -2.391  1.00 98.09           H  
ATOM   2371  CZ  PHE A 152       3.952  -3.284  -0.845  1.00 98.09           C  
ATOM   2372  HZ  PHE A 152       4.735  -2.959  -1.514  1.00 98.09           H  
ATOM   2373  N   THR A 153       0.029  -7.408   3.970  1.00 98.39           N  
ATOM   2374  H   THR A 153       0.909  -7.275   4.447  1.00 98.39           H  
ATOM   2375  CA  THR A 153      -1.116  -7.855   4.769  1.00 98.39           C  
ATOM   2376  HA  THR A 153      -2.028  -7.835   4.173  1.00 98.39           H  
ATOM   2377  C   THR A 153      -1.274  -6.880   5.917  1.00 98.39           C  
ATOM   2378  CB  THR A 153      -0.932  -9.285   5.279  1.00 98.39           C  
ATOM   2379  HB  THR A 153      -0.118  -9.302   6.005  1.00 98.39           H  
ATOM   2380  O   THR A 153      -0.349  -6.728   6.706  1.00 98.39           O  
ATOM   2381  CG2 THR A 153      -2.188  -9.838   5.942  1.00 98.39           C  
ATOM   2382 HG21 THR A 153      -2.994  -9.915   5.212  1.00 98.39           H  
ATOM   2383 HG22 THR A 153      -1.963 -10.818   6.362  1.00 98.39           H  
ATOM   2384 HG23 THR A 153      -2.502  -9.188   6.759  1.00 98.39           H  
ATOM   2385  OG1 THR A 153      -0.592 -10.113   4.184  1.00 98.39           O  
ATOM   2386  HG1 THR A 153      -0.040  -9.549   3.638  1.00 98.39           H  
ATOM   2387  N   ILE A 154      -2.408  -6.194   5.962  1.00 98.13           N  
ATOM   2388  H   ILE A 154      -3.127  -6.419   5.289  1.00 98.13           H  
ATOM   2389  CA  ILE A 154      -2.744  -5.192   6.964  1.00 98.13           C  
ATOM   2390  HA  ILE A 154      -1.851  -4.917   7.526  1.00 98.13           H  
ATOM   2391  C   ILE A 154      -3.737  -5.836   7.926  1.00 98.13           C  
ATOM   2392  CB  ILE A 154      -3.314  -3.915   6.299  1.00 98.13           C  
ATOM   2393  HB  ILE A 154      -4.246  -4.157   5.789  1.00 98.13           H  
ATOM   2394  O   ILE A 154      -4.811  -6.269   7.503  1.00 98.13           O  
ATOM   2395  CG1 ILE A 154      -2.342  -3.248   5.292  1.00 98.13           C  
ATOM   2396 HG12 ILE A 154      -1.321  -3.315   5.667  1.00 98.13           H  
ATOM   2397 HG13 ILE A 154      -2.590  -2.190   5.208  1.00 98.13           H  
ATOM   2398  CG2 ILE A 154      -3.624  -2.870   7.381  1.00 98.13           C  
ATOM   2399 HG21 ILE A 154      -2.691  -2.572   7.859  1.00 98.13           H  
ATOM   2400 HG22 ILE A 154      -4.303  -3.271   8.133  1.00 98.13           H  
ATOM   2401 HG23 ILE A 154      -4.098  -1.995   6.936  1.00 98.13           H  
ATOM   2402  CD1 ILE A 154      -2.401  -3.810   3.864  1.00 98.13           C  
ATOM   2403 HD11 ILE A 154      -2.004  -4.824   3.821  1.00 98.13           H  
ATOM   2404 HD12 ILE A 154      -3.430  -3.807   3.505  1.00 98.13           H  
ATOM   2405 HD13 ILE A 154      -1.799  -3.181   3.208  1.00 98.13           H  
ATOM   2406  N   GLU A 155      -3.378  -5.896   9.203  1.00 97.75           N  
ATOM   2407  H   GLU A 155      -2.469  -5.548   9.469  1.00 97.75           H  
ATOM   2408  CA  GLU A 155      -4.192  -6.448  10.279  1.00 97.75           C  
ATOM   2409  HA  GLU A 155      -5.158  -6.736   9.866  1.00 97.75           H  
ATOM   2410  C   GLU A 155      -4.455  -5.375  11.345  1.00 97.75           C  
ATOM   2411  CB  GLU A 155      -3.564  -7.732  10.863  1.00 97.75           C  
ATOM   2412  HB2 GLU A 155      -2.604  -7.497  11.323  1.00 97.75           H  
ATOM   2413  HB3 GLU A 155      -4.240  -8.107  11.631  1.00 97.75           H  
ATOM   2414  O   GLU A 155      -3.568  -4.629  11.757  1.00 97.75           O  
ATOM   2415  CG  GLU A 155      -3.359  -8.824   9.788  1.00 97.75           C  
ATOM   2416  HG2 GLU A 155      -4.266  -8.867   9.184  1.00 97.75           H  
ATOM   2417  HG3 GLU A 155      -2.544  -8.523   9.130  1.00 97.75           H  
ATOM   2418  CD  GLU A 155      -3.077 -10.247  10.315  1.00 97.75           C  
ATOM   2419  OE1 GLU A 155      -2.992 -11.171   9.453  1.00 97.75           O  
ATOM   2420  OE2 GLU A 155      -3.101 -10.463  11.543  1.00 97.75           O  
ATOM   2421  N   TRP A 156      -5.704  -5.275  11.782  1.00 95.53           N  
ATOM   2422  H   TRP A 156      -6.372  -5.949  11.433  1.00 95.53           H  
ATOM   2423  CA  TRP A 156      -6.158  -4.355  12.827  1.00 95.53           C  
ATOM   2424  HA  TRP A 156      -5.298  -4.010  13.400  1.00 95.53           H  
ATOM   2425  C   TRP A 156      -7.082  -5.086  13.805  1.00 95.53           C  
ATOM   2426  CB  TRP A 156      -6.825  -3.127  12.186  1.00 95.53           C  
ATOM   2427  HB2 TRP A 156      -6.104  -2.659  11.516  1.00 95.53           H  
ATOM   2428  HB3 TRP A 156      -7.046  -2.400  12.967  1.00 95.53           H  
ATOM   2429  O   TRP A 156      -7.444  -6.243  13.567  1.00 95.53           O  
ATOM   2430  CG  TRP A 156      -8.080  -3.379  11.404  1.00 95.53           C  
ATOM   2431  CD1 TRP A 156      -9.341  -3.280  11.877  1.00 95.53           C  
ATOM   2432  HD1 TRP A 156      -9.596  -3.017  12.893  1.00 95.53           H  
ATOM   2433  CD2 TRP A 156      -8.214  -3.737   9.996  1.00 95.53           C  
ATOM   2434  CE2 TRP A 156      -9.603  -3.828   9.681  1.00 95.53           C  
ATOM   2435  CE3 TRP A 156      -7.299  -4.004   8.958  1.00 95.53           C  
ATOM   2436  HE3 TRP A 156      -6.241  -3.950   9.166  1.00 95.53           H  
ATOM   2437  NE1 TRP A 156     -10.244  -3.556  10.869  1.00 95.53           N  
ATOM   2438  HE1 TRP A 156     -11.239  -3.420  10.977  1.00 95.53           H  
ATOM   2439  CH2 TRP A 156      -9.124  -4.397   7.387  1.00 95.53           C  
ATOM   2440  HH2 TRP A 156      -9.463  -4.615   6.386  1.00 95.53           H  
ATOM   2441  CZ2 TRP A 156     -10.065  -4.153   8.399  1.00 95.53           C  
ATOM   2442  HZ2 TRP A 156     -11.122  -4.183   8.180  1.00 95.53           H  
ATOM   2443  CZ3 TRP A 156      -7.747  -4.332   7.667  1.00 95.53           C  
ATOM   2444  HZ3 TRP A 156      -7.025  -4.518   6.885  1.00 95.53           H  
ATOM   2445  N   GLY A 157      -7.472  -4.410  14.889  1.00 89.02           N  
ATOM   2446  H   GLY A 157      -7.133  -3.466  15.005  1.00 89.02           H  
ATOM   2447  CA  GLY A 157      -8.428  -4.924  15.883  1.00 89.02           C  
ATOM   2448  HA2 GLY A 157      -8.634  -4.158  16.630  1.00 89.02           H  
ATOM   2449  HA3 GLY A 157      -7.994  -5.789  16.384  1.00 89.02           H  
ATOM   2450  C   GLY A 157      -9.776  -5.371  15.321  1.00 89.02           C  
ATOM   2451  O   GLY A 157     -10.142  -4.986  14.183  1.00 89.02           O  
ATOM   2452  OXT GLY A 157     -10.429  -6.137  16.052  1.00 89.02           O  
TER    2453      GLY A 157                                                       
END   
