# Supplementary material for: Single-chain dimers from de novo immunoglobulins as robust scaffolds for multiple binding loops
Source: Nat Commun. 2023 Sep 23;14:5939. doi: 10.1038/s41467-023-41717-5 (PMC10517939; doi:10.1038/s41467-023-41717-5)
Supplement: Supplementary file 3 — Supplementary Data 1 [file 41467_2023_41717_MOESM3_ESM.zip › design_models/scIg+EF/scIg12+EF1a+EF3a/ranked_2.pdb]

ATOM      1  N   GLY A   1     -16.512   2.571   1.095  1.00 80.94           N  
ATOM      2  H   GLY A   1     -17.194   2.899   1.763  1.00 80.94           H  
ATOM      3  H2  GLY A   1     -16.992   2.085   0.352  1.00 80.94           H  
ATOM      4  H3  GLY A   1     -15.939   1.872   1.545  1.00 80.94           H  
ATOM      5  CA  GLY A   1     -15.664   3.671   0.570  1.00 80.94           C  
ATOM      6  HA2 GLY A   1     -16.282   4.365   0.000  1.00 80.94           H  
ATOM      7  HA3 GLY A   1     -15.206   4.198   1.407  1.00 80.94           H  
ATOM      8  C   GLY A   1     -14.548   3.142  -0.325  1.00 80.94           C  
ATOM      9  O   GLY A   1     -14.191   1.977  -0.217  1.00 80.94           O  
ATOM     10  N   ARG A   2     -13.999   3.970  -1.224  1.00 83.11           N  
ATOM     11  H   ARG A   2     -14.307   4.930  -1.277  1.00 83.11           H  
ATOM     12  CA  ARG A   2     -12.938   3.565  -2.162  1.00 83.11           C  
ATOM     13  HA  ARG A   2     -12.500   2.622  -1.834  1.00 83.11           H  
ATOM     14  C   ARG A   2     -11.814   4.593  -2.199  1.00 83.11           C  
ATOM     15  CB  ARG A   2     -13.560   3.340  -3.551  1.00 83.11           C  
ATOM     16  HB2 ARG A   2     -14.112   4.234  -3.840  1.00 83.11           H  
ATOM     17  HB3 ARG A   2     -14.264   2.511  -3.485  1.00 83.11           H  
ATOM     18  O   ARG A   2     -12.063   5.766  -2.471  1.00 83.11           O  
ATOM     19  CG  ARG A   2     -12.522   3.031  -4.644  1.00 83.11           C  
ATOM     20  HG2 ARG A   2     -11.916   2.172  -4.355  1.00 83.11           H  
ATOM     21  HG3 ARG A   2     -11.871   3.894  -4.781  1.00 83.11           H  
ATOM     22  CD  ARG A   2     -13.241   2.747  -5.963  1.00 83.11           C  
ATOM     23  HD2 ARG A   2     -13.922   3.572  -6.174  1.00 83.11           H  
ATOM     24  HD3 ARG A   2     -13.833   1.839  -5.846  1.00 83.11           H  
ATOM     25  NE  ARG A   2     -12.290   2.631  -7.083  1.00 83.11           N  
ATOM     26  HE  ARG A   2     -11.498   3.257  -7.057  1.00 83.11           H  
ATOM     27  NH1 ARG A   2     -13.491   1.144  -8.345  1.00 83.11           N  
ATOM     28 HH11 ARG A   2     -13.547   0.524  -9.140  1.00 83.11           H  
ATOM     29 HH12 ARG A   2     -13.817   0.727  -7.484  1.00 83.11           H  
ATOM     30  NH2 ARG A   2     -11.572   1.954  -9.132  1.00 83.11           N  
ATOM     31 HH21 ARG A   2     -10.729   2.493  -8.994  1.00 83.11           H  
ATOM     32 HH22 ARG A   2     -11.676   1.345  -9.931  1.00 83.11           H  
ATOM     33  CZ  ARG A   2     -12.462   1.919  -8.179  1.00 83.11           C  
ATOM     34  N   VAL A   3     -10.582   4.132  -2.001  1.00 85.46           N  
ATOM     35  H   VAL A   3     -10.471   3.147  -1.807  1.00 85.46           H  
ATOM     36  CA  VAL A   3      -9.367   4.912  -2.267  1.00 85.46           C  
ATOM     37  HA  VAL A   3      -9.652   5.833  -2.775  1.00 85.46           H  
ATOM     38  C   VAL A   3      -8.480   4.162  -3.232  1.00 85.46           C  
ATOM     39  CB  VAL A   3      -8.620   5.317  -0.982  1.00 85.46           C  
ATOM     40  HB  VAL A   3      -8.721   4.534  -0.230  1.00 85.46           H  
ATOM     41  O   VAL A   3      -8.242   2.962  -3.119  1.00 85.46           O  
ATOM     42  CG1 VAL A   3      -7.122   5.613  -1.153  1.00 85.46           C  
ATOM     43 HG11 VAL A   3      -6.968   6.369  -1.922  1.00 85.46           H  
ATOM     44 HG12 VAL A   3      -6.590   4.701  -1.427  1.00 85.46           H  
ATOM     45 HG13 VAL A   3      -6.707   5.973  -0.212  1.00 85.46           H  
ATOM     46  CG2 VAL A   3      -9.248   6.609  -0.468  1.00 85.46           C  
ATOM     47 HG21 VAL A   3     -10.333   6.528  -0.413  1.00 85.46           H  
ATOM     48 HG22 VAL A   3      -8.836   6.857   0.510  1.00 85.46           H  
ATOM     49 HG23 VAL A   3      -8.999   7.429  -1.143  1.00 85.46           H  
ATOM     50  N   GLU A   4      -7.961   4.906  -4.189  1.00 87.16           N  
ATOM     51  H   GLU A   4      -8.169   5.894  -4.200  1.00 87.16           H  
ATOM     52  CA  GLU A   4      -7.000   4.418  -5.147  1.00 87.16           C  
ATOM     53  HA  GLU A   4      -6.925   3.333  -5.074  1.00 87.16           H  
ATOM     54  C   GLU A   4      -5.623   5.009  -4.850  1.00 87.16           C  
ATOM     55  CB  GLU A   4      -7.518   4.748  -6.540  1.00 87.16           C  
ATOM     56  HB2 GLU A   4      -7.453   5.824  -6.700  1.00 87.16           H  
ATOM     57  HB3 GLU A   4      -8.561   4.444  -6.622  1.00 87.16           H  
ATOM     58  O   GLU A   4      -5.450   6.220  -4.717  1.00 87.16           O  
ATOM     59  CG  GLU A   4      -6.720   4.011  -7.606  1.00 87.16           C  
ATOM     60  HG2 GLU A   4      -5.657   4.225  -7.497  1.00 87.16           H  
ATOM     61  HG3 GLU A   4      -6.866   2.936  -7.500  1.00 87.16           H  
ATOM     62  CD  GLU A   4      -7.191   4.482  -8.969  1.00 87.16           C  
ATOM     63  OE1 GLU A   4      -6.835   5.609  -9.348  1.00 87.16           O  
ATOM     64  OE2 GLU A   4      -7.797   3.710  -9.742  1.00 87.16           O  
ATOM     65  N   VAL A   5      -4.633   4.128  -4.766  1.00 82.99           N  
ATOM     66  H   VAL A   5      -4.865   3.150  -4.870  1.00 82.99           H  
ATOM     67  CA  VAL A   5      -3.215   4.445  -4.653  1.00 82.99           C  
ATOM     68  HA  VAL A   5      -3.088   5.524  -4.560  1.00 82.99           H  
ATOM     69  C   VAL A   5      -2.539   3.979  -5.934  1.00 82.99           C  
ATOM     70  CB  VAL A   5      -2.589   3.781  -3.411  1.00 82.99           C  
ATOM     71  HB  VAL A   5      -2.645   2.697  -3.512  1.00 82.99           H  
ATOM     72  O   VAL A   5      -2.379   2.785  -6.187  1.00 82.99           O  
ATOM     73  CG1 VAL A   5      -1.113   4.175  -3.268  1.00 82.99           C  
ATOM     74 HG11 VAL A   5      -0.690   3.705  -2.380  1.00 82.99           H  
ATOM     75 HG12 VAL A   5      -0.544   3.833  -4.133  1.00 82.99           H  
ATOM     76 HG13 VAL A   5      -1.018   5.257  -3.180  1.00 82.99           H  
ATOM     77  CG2 VAL A   5      -3.329   4.167  -2.124  1.00 82.99           C  
ATOM     78 HG21 VAL A   5      -4.339   3.756  -2.140  1.00 82.99           H  
ATOM     79 HG22 VAL A   5      -3.393   5.252  -2.036  1.00 82.99           H  
ATOM     80 HG23 VAL A   5      -2.810   3.760  -1.256  1.00 82.99           H  
ATOM     81  N   ARG A   6      -2.116   4.924  -6.765  1.00 81.57           N  
ATOM     82  H   ARG A   6      -2.273   5.886  -6.500  1.00 81.57           H  
ATOM     83  CA  ARG A   6      -1.265   4.656  -7.924  1.00 81.57           C  
ATOM     84  HA  ARG A   6      -1.278   3.594  -8.172  1.00 81.57           H  
ATOM     85  C   ARG A   6       0.157   5.024  -7.561  1.00 81.57           C  
ATOM     86  CB  ARG A   6      -1.752   5.443  -9.140  1.00 81.57           C  
ATOM     87  HB2 ARG A   6      -1.020   5.348  -9.943  1.00 81.57           H  
ATOM     88  HB3 ARG A   6      -1.833   6.493  -8.861  1.00 81.57           H  
ATOM     89  O   ARG A   6       0.443   6.175  -7.247  1.00 81.57           O  
ATOM     90  CG  ARG A   6      -3.114   4.968  -9.648  1.00 81.57           C  
ATOM     91  HG2 ARG A   6      -3.850   5.024  -8.845  1.00 81.57           H  
ATOM     92  HG3 ARG A   6      -3.027   3.940  -9.999  1.00 81.57           H  
ATOM     93  CD  ARG A   6      -3.562   5.862 -10.804  1.00 81.57           C  
ATOM     94  HD2 ARG A   6      -3.567   6.894 -10.452  1.00 81.57           H  
ATOM     95  HD3 ARG A   6      -2.855   5.768 -11.629  1.00 81.57           H  
ATOM     96  NE  ARG A   6      -4.911   5.497 -11.258  1.00 81.57           N  
ATOM     97  HE  ARG A   6      -5.375   4.765 -10.739  1.00 81.57           H  
ATOM     98  NH1 ARG A   6      -5.423   7.425 -12.392  1.00 81.57           N  
ATOM     99 HH11 ARG A   6      -4.535   7.795 -12.085  1.00 81.57           H  
ATOM    100 HH12 ARG A   6      -6.142   8.079 -12.665  1.00 81.57           H  
ATOM    101  NH2 ARG A   6      -7.007   5.887 -12.011  1.00 81.57           N  
ATOM    102 HH21 ARG A   6      -7.288   5.310 -11.231  1.00 81.57           H  
ATOM    103 HH22 ARG A   6      -7.701   6.543 -12.339  1.00 81.57           H  
ATOM    104  CZ  ARG A   6      -5.767   6.267 -11.899  1.00 81.57           C  
ATOM    105  N   VAL A   7       1.052   4.055  -7.619  1.00 73.72           N  
ATOM    106  H   VAL A   7       0.775   3.136  -7.934  1.00 73.72           H  
ATOM    107  CA  VAL A   7       2.479   4.297  -7.443  1.00 73.72           C  
ATOM    108  HA  VAL A   7       2.653   5.261  -6.965  1.00 73.72           H  
ATOM    109  C   VAL A   7       3.075   4.322  -8.831  1.00 73.72           C  
ATOM    110  CB  VAL A   7       3.115   3.210  -6.570  1.00 73.72           C  
ATOM    111  HB  VAL A   7       3.069   2.258  -7.100  1.00 73.72           H  
ATOM    112  O   VAL A   7       2.896   3.377  -9.579  1.00 73.72           O  
ATOM    113  CG1 VAL A   7       4.581   3.535  -6.272  1.00 73.72           C  
ATOM    114 HG11 VAL A   7       5.157   3.569  -7.197  1.00 73.72           H  
ATOM    115 HG12 VAL A   7       4.660   4.498  -5.768  1.00 73.72           H  
ATOM    116 HG13 VAL A   7       5.012   2.762  -5.636  1.00 73.72           H  
ATOM    117  CG2 VAL A   7       2.368   3.049  -5.241  1.00 73.72           C  
ATOM    118 HG21 VAL A   7       2.377   3.986  -4.685  1.00 73.72           H  
ATOM    119 HG22 VAL A   7       2.845   2.263  -4.656  1.00 73.72           H  
ATOM    120 HG23 VAL A   7       1.336   2.743  -5.417  1.00 73.72           H  
ATOM    121  N   GLU A   8       3.759   5.389  -9.202  1.00 73.29           N  
ATOM    122  H   GLU A   8       3.854   6.151  -8.547  1.00 73.29           H  
ATOM    123  CA  GLU A   8       4.510   5.499 -10.444  1.00 73.29           C  
ATOM    124  HA  GLU A   8       4.406   4.583 -11.026  1.00 73.29           H  
ATOM    125  C   GLU A   8       5.982   5.662 -10.092  1.00 73.29           C  
ATOM    126  CB  GLU A   8       4.001   6.658 -11.317  1.00 73.29           C  
ATOM    127  HB2 GLU A   8       4.142   7.601 -10.791  1.00 73.29           H  
ATOM    128  HB3 GLU A   8       4.596   6.677 -12.230  1.00 73.29           H  
ATOM    129  O   GLU A   8       6.395   6.666  -9.517  1.00 73.29           O  
ATOM    130  CG  GLU A   8       2.518   6.515 -11.697  1.00 73.29           C  
ATOM    131  HG2 GLU A   8       2.351   5.505 -12.071  1.00 73.29           H  
ATOM    132  HG3 GLU A   8       1.904   6.646 -10.805  1.00 73.29           H  
ATOM    133  CD  GLU A   8       2.060   7.521 -12.765  1.00 73.29           C  
ATOM    134  OE1 GLU A   8       1.094   7.174 -13.491  1.00 73.29           O  
ATOM    135  OE2 GLU A   8       2.673   8.595 -12.924  1.00 73.29           O  
ATOM    136  N   PHE A   9       6.789   4.670 -10.443  1.00 68.03           N  
ATOM    137  H   PHE A   9       6.414   3.849 -10.894  1.00 68.03           H  
ATOM    138  CA  PHE A   9       8.230   4.857 -10.497  1.00 68.03           C  
ATOM    139  HA  PHE A   9       8.559   5.510  -9.689  1.00 68.03           H  
ATOM    140  C   PHE A   9       8.528   5.536 -11.828  1.00 68.03           C  
ATOM    141  CB  PHE A   9       8.936   3.509 -10.328  1.00 68.03           C  
ATOM    142  HB2 PHE A   9       8.691   2.881 -11.184  1.00 68.03           H  
ATOM    143  HB3 PHE A   9      10.015   3.667 -10.324  1.00 68.03           H  
ATOM    144  O   PHE A   9       8.097   5.048 -12.880  1.00 68.03           O  
ATOM    145  CG  PHE A   9       8.523   2.786  -9.064  1.00 68.03           C  
ATOM    146  CD1 PHE A   9       9.117   3.116  -7.832  1.00 68.03           C  
ATOM    147  HD1 PHE A   9       9.916   3.842  -7.793  1.00 68.03           H  
ATOM    148  CD2 PHE A   9       7.494   1.827  -9.112  1.00 68.03           C  
ATOM    149  HD2 PHE A   9       7.060   1.541 -10.058  1.00 68.03           H  
ATOM    150  CE1 PHE A   9       8.661   2.507  -6.650  1.00 68.03           C  
ATOM    151  HE1 PHE A   9       9.108   2.756  -5.699  1.00 68.03           H  
ATOM    152  CE2 PHE A   9       7.033   1.233  -7.929  1.00 68.03           C  
ATOM    153  HE2 PHE A   9       6.245   0.495  -7.973  1.00 68.03           H  
ATOM    154  CZ  PHE A   9       7.609   1.580  -6.697  1.00 68.03           C  
ATOM    155  HZ  PHE A   9       7.250   1.128  -5.785  1.00 68.03           H  
ATOM    156  N   GLU A  10       9.216   6.678 -11.797  1.00 63.64           N  
ATOM    157  H   GLU A  10       9.575   7.016 -10.917  1.00 63.64           H  
ATOM    158  CA  GLU A  10       9.857   7.143 -13.019  1.00 63.64           C  
ATOM    159  HA  GLU A  10       9.080   7.266 -13.774  1.00 63.64           H  
ATOM    160  C   GLU A  10      10.820   6.031 -13.454  1.00 63.64           C  
ATOM    161  CB  GLU A  10      10.574   8.498 -12.847  1.00 63.64           C  
ATOM    162  HB2 GLU A  10      11.219   8.656 -13.711  1.00 63.64           H  
ATOM    163  HB3 GLU A  10      11.189   8.488 -11.948  1.00 63.64           H  
ATOM    164  O   GLU A  10      11.585   5.541 -12.615  1.00 63.64           O  
ATOM    165  CG  GLU A  10       9.558   9.653 -12.787  1.00 63.64           C  
ATOM    166  HG2 GLU A  10       8.938   9.525 -11.899  1.00 63.64           H  
ATOM    167  HG3 GLU A  10       8.903   9.581 -13.655  1.00 63.64           H  
ATOM    168  CD  GLU A  10      10.160  11.073 -12.759  1.00 63.64           C  
ATOM    169  OE1 GLU A  10       9.354  12.036 -12.666  1.00 63.64           O  
ATOM    170  OE2 GLU A  10      11.394  11.265 -12.754  1.00 63.64           O  
ATOM    171  N   PRO A  11      10.753   5.570 -14.718  1.00 55.93           N  
ATOM    172  CA  PRO A  11      11.742   4.632 -15.217  1.00 55.93           C  
ATOM    173  HA  PRO A  11      11.662   3.681 -14.690  1.00 55.93           H  
ATOM    174  C   PRO A  11      13.122   5.228 -14.969  1.00 55.93           C  
ATOM    175  CB  PRO A  11      11.447   4.438 -16.709  1.00 55.93           C  
ATOM    176  HB2 PRO A  11      10.844   3.542 -16.855  1.00 55.93           H  
ATOM    177  HB3 PRO A  11      12.360   4.369 -17.300  1.00 55.93           H  
ATOM    178  O   PRO A  11      13.381   6.379 -15.323  1.00 55.93           O  
ATOM    179  CG  PRO A  11      10.628   5.672 -17.087  1.00 55.93           C  
ATOM    180  HG2 PRO A  11      11.304   6.479 -17.369  1.00 55.93           H  
ATOM    181  HG3 PRO A  11       9.929   5.462 -17.897  1.00 55.93           H  
ATOM    182  CD  PRO A  11       9.905   6.048 -15.797  1.00 55.93           C  
ATOM    183  HD2 PRO A  11       9.777   7.130 -15.763  1.00 55.93           H  
ATOM    184  HD3 PRO A  11       8.940   5.546 -15.746  1.00 55.93           H  
ATOM    185  N   ILE A  12      13.987   4.444 -14.332  1.00 58.88           N  
ATOM    186  H   ILE A  12      13.708   3.520 -14.036  1.00 58.88           H  
ATOM    187  CA  ILE A  12      15.400   4.778 -14.309  1.00 58.88           C  
ATOM    188  HA  ILE A  12      15.494   5.842 -14.090  1.00 58.88           H  
ATOM    189  C   ILE A  12      15.896   4.518 -15.725  1.00 58.88           C  
ATOM    190  CB  ILE A  12      16.191   3.999 -13.242  1.00 58.88           C  
ATOM    191  HB  ILE A  12      16.360   2.977 -13.582  1.00 58.88           H  
ATOM    192  O   ILE A  12      15.770   3.404 -16.233  1.00 58.88           O  
ATOM    193  CG1 ILE A  12      15.437   3.957 -11.891  1.00 58.88           C  
ATOM    194 HG12 ILE A  12      15.221   4.977 -11.571  1.00 58.88           H  
ATOM    195 HG13 ILE A  12      14.483   3.449 -12.033  1.00 58.88           H  
ATOM    196  CG2 ILE A  12      17.535   4.723 -13.105  1.00 58.88           C  
ATOM    197 HG21 ILE A  12      17.373   5.745 -12.763  1.00 58.88           H  
ATOM    198 HG22 ILE A  12      18.060   4.752 -14.060  1.00 58.88           H  
ATOM    199 HG23 ILE A  12      18.173   4.212 -12.384  1.00 58.88           H  
ATOM    200  CD1 ILE A  12      16.160   3.203 -10.768  1.00 58.88           C  
ATOM    201 HD11 ILE A  12      15.497   3.120  -9.907  1.00 58.88           H  
ATOM    202 HD12 ILE A  12      16.429   2.203 -11.107  1.00 58.88           H  
ATOM    203 HD13 ILE A  12      17.058   3.738 -10.459  1.00 58.88           H  
ATOM    204  N   GLU A  13      16.341   5.579 -16.382  1.00 58.20           N  
ATOM    205  H   GLU A  13      16.396   6.465 -15.900  1.00 58.20           H  
ATOM    206  CA  GLU A  13      16.873   5.520 -17.735  1.00 58.20           C  
ATOM    207  HA  GLU A  13      16.363   4.736 -18.294  1.00 58.20           H  
ATOM    208  C   GLU A  13      18.359   5.172 -17.651  1.00 58.20           C  
ATOM    209  CB  GLU A  13      16.594   6.865 -18.427  1.00 58.20           C  
ATOM    210  HB2 GLU A  13      17.197   7.641 -17.956  1.00 58.20           H  
ATOM    211  HB3 GLU A  13      15.544   7.111 -18.270  1.00 58.20           H  
ATOM    212  O   GLU A  13      19.105   5.865 -16.958  1.00 58.20           O  
ATOM    213  CG  GLU A  13      16.849   6.862 -19.942  1.00 58.20           C  
ATOM    214  HG2 GLU A  13      16.306   6.027 -20.384  1.00 58.20           H  
ATOM    215  HG3 GLU A  13      17.914   6.716 -20.121  1.00 58.20           H  
ATOM    216  CD  GLU A  13      16.396   8.178 -20.608  1.00 58.20           C  
ATOM    217  OE1 GLU A  13      16.080   8.151 -21.820  1.00 58.20           O  
ATOM    218  OE2 GLU A  13      16.345   9.223 -19.907  1.00 58.20           O  
ATOM    219  N   ASP A  14      18.754   4.105 -18.345  1.00 60.12           N  
ATOM    220  H   ASP A  14      18.065   3.559 -18.841  1.00 60.12           H  
ATOM    221  CA  ASP A  14      20.145   3.833 -18.708  1.00 60.12           C  
ATOM    222  HA  ASP A  14      20.800   3.922 -17.841  1.00 60.12           H  
ATOM    223  C   ASP A  14      20.554   4.888 -19.751  1.00 60.12           C  
ATOM    224  CB  ASP A  14      20.241   2.389 -19.233  1.00 60.12           C  
ATOM    225  HB2 ASP A  14      19.522   2.256 -20.042  1.00 60.12           H  
ATOM    226  HB3 ASP A  14      19.974   1.696 -18.435  1.00 60.12           H  
ATOM    227  O   ASP A  14      20.214   4.803 -20.934  1.00 60.12           O  
ATOM    228  CG  ASP A  14      21.633   2.029 -19.750  1.00 60.12           C  
ATOM    229  OD1 ASP A  14      22.541   2.857 -19.569  1.00 60.12           O  
ATOM    230  OD2 ASP A  14      21.735   0.987 -20.440  1.00 60.12           O  
ATOM    231  N   LYS A  15      21.150   5.976 -19.269  1.00 69.29           N  
ATOM    232  H   LYS A  15      21.583   5.864 -18.364  1.00 69.29           H  
ATOM    233  CA  LYS A  15      21.515   7.148 -20.066  1.00 69.29           C  
ATOM    234  HA  LYS A  15      20.750   7.322 -20.822  1.00 69.29           H  
ATOM    235  C   LYS A  15      22.817   6.934 -20.811  1.00 69.29           C  
ATOM    236  CB  LYS A  15      21.671   8.372 -19.164  1.00 69.29           C  
ATOM    237  HB2 LYS A  15      22.145   9.168 -19.737  1.00 69.29           H  
ATOM    238  HB3 LYS A  15      22.316   8.124 -18.320  1.00 69.29           H  
ATOM    239  O   LYS A  15      23.003   7.572 -21.851  1.00 69.29           O  
ATOM    240  CG  LYS A  15      20.320   8.872 -18.666  1.00 69.29           C  
ATOM    241  HG2 LYS A  15      19.676   9.088 -19.519  1.00 69.29           H  
ATOM    242  HG3 LYS A  15      19.849   8.109 -18.047  1.00 69.29           H  
ATOM    243  CD  LYS A  15      20.526  10.140 -17.845  1.00 69.29           C  
ATOM    244  HD2 LYS A  15      21.152   9.904 -16.985  1.00 69.29           H  
ATOM    245  HD3 LYS A  15      21.001  10.904 -18.460  1.00 69.29           H  
ATOM    246  CE  LYS A  15      19.148  10.603 -17.391  1.00 69.29           C  
ATOM    247  HE2 LYS A  15      18.655   9.761 -16.904  1.00 69.29           H  
ATOM    248  HE3 LYS A  15      18.552  10.853 -18.269  1.00 69.29           H  
ATOM    249  NZ  LYS A  15      19.266  11.744 -16.462  1.00 69.29           N  
ATOM    250  HZ1 LYS A  15      19.809  11.450 -15.663  1.00 69.29           H  
ATOM    251  HZ2 LYS A  15      18.341  12.012 -16.158  1.00 69.29           H  
ATOM    252  HZ3 LYS A  15      19.726  12.512 -16.930  1.00 69.29           H  
ATOM    253  N   ASP A  16      23.728   6.138 -20.263  1.00 73.86           N  
ATOM    254  H   ASP A  16      23.509   5.639 -19.413  1.00 73.86           H  
ATOM    255  CA  ASP A  16      24.984   5.823 -20.935  1.00 73.86           C  
ATOM    256  HA  ASP A  16      25.235   6.672 -21.572  1.00 73.86           H  
ATOM    257  C   ASP A  16      24.863   4.642 -21.915  1.00 73.86           C  
ATOM    258  CB  ASP A  16      26.135   5.748 -19.922  1.00 73.86           C  
ATOM    259  HB2 ASP A  16      27.070   5.725 -20.481  1.00 73.86           H  
ATOM    260  HB3 ASP A  16      26.135   6.668 -19.338  1.00 73.86           H  
ATOM    261  O   ASP A  16      25.658   4.550 -22.857  1.00 73.86           O  
ATOM    262  CG  ASP A  16      26.134   4.554 -18.966  1.00 73.86           C  
ATOM    263  OD1 ASP A  16      25.559   3.520 -19.344  1.00 73.86           O  
ATOM    264  OD2 ASP A  16      26.854   4.688 -17.945  1.00 73.86           O  
ATOM    265  N   GLY A  17      23.797   3.849 -21.796  1.00 70.77           N  
ATOM    266  H   GLY A  17      23.345   3.830 -20.893  1.00 70.77           H  
ATOM    267  CA  GLY A  17      23.444   2.768 -22.706  1.00 70.77           C  
ATOM    268  HA2 GLY A  17      22.410   2.485 -22.511  1.00 70.77           H  
ATOM    269  HA3 GLY A  17      23.537   3.111 -23.737  1.00 70.77           H  
ATOM    270  C   GLY A  17      24.309   1.524 -22.522  1.00 70.77           C  
ATOM    271  O   GLY A  17      24.477   0.764 -23.484  1.00 70.77           O  
ATOM    272  N   ASP A  18      24.908   1.331 -21.344  1.00 71.57           N  
ATOM    273  H   ASP A  18      24.728   1.979 -20.591  1.00 71.57           H  
ATOM    274  CA  ASP A  18      25.788   0.194 -21.064  1.00 71.57           C  
ATOM    275  HA  ASP A  18      26.327  -0.013 -21.988  1.00 71.57           H  
ATOM    276  C   ASP A  18      25.031  -1.113 -20.740  1.00 71.57           C  
ATOM    277  CB  ASP A  18      26.869   0.592 -20.039  1.00 71.57           C  
ATOM    278  HB2 ASP A  18      27.234   1.594 -20.267  1.00 71.57           H  
ATOM    279  HB3 ASP A  18      27.710  -0.086 -20.186  1.00 71.57           H  
ATOM    280  O   ASP A  18      25.634  -2.194 -20.679  1.00 71.57           O  
ATOM    281  CG  ASP A  18      26.477   0.515 -18.556  1.00 71.57           C  
ATOM    282  OD1 ASP A  18      25.306   0.211 -18.258  1.00 71.57           O  
ATOM    283  OD2 ASP A  18      27.420   0.518 -17.724  1.00 71.57           O  
ATOM    284  N   GLY A  19      23.701  -1.036 -20.624  1.00 60.39           N  
ATOM    285  H   GLY A  19      23.296  -0.111 -20.609  1.00 60.39           H  
ATOM    286  CA  GLY A  19      22.808  -2.144 -20.298  1.00 60.39           C  
ATOM    287  HA2 GLY A  19      23.195  -3.066 -20.732  1.00 60.39           H  
ATOM    288  HA3 GLY A  19      21.832  -1.924 -20.729  1.00 60.39           H  
ATOM    289  C   GLY A  19      22.612  -2.361 -18.796  1.00 60.39           C  
ATOM    290  O   GLY A  19      21.931  -3.315 -18.404  1.00 60.39           O  
ATOM    291  N   TYR A  20      23.187  -1.505 -17.957  1.00 62.48           N  
ATOM    292  H   TYR A  20      23.733  -0.745 -18.337  1.00 62.48           H  
ATOM    293  CA  TYR A  20      23.056  -1.497 -16.510  1.00 62.48           C  
ATOM    294  HA  TYR A  20      22.327  -2.252 -16.216  1.00 62.48           H  
ATOM    295  C   TYR A  20      22.527  -0.139 -16.044  1.00 62.48           C  
ATOM    296  CB  TYR A  20      24.400  -1.846 -15.847  1.00 62.48           C  
ATOM    297  HB2 TYR A  20      24.270  -1.834 -14.764  1.00 62.48           H  
ATOM    298  HB3 TYR A  20      25.131  -1.073 -16.085  1.00 62.48           H  
ATOM    299  O   TYR A  20      22.588   0.866 -16.730  1.00 62.48           O  
ATOM    300  CG  TYR A  20      24.958  -3.199 -16.254  1.00 62.48           C  
ATOM    301  CD1 TYR A  20      24.611  -4.357 -15.531  1.00 62.48           C  
ATOM    302  HD1 TYR A  20      23.956  -4.274 -14.676  1.00 62.48           H  
ATOM    303  CD2 TYR A  20      25.786  -3.299 -17.386  1.00 62.48           C  
ATOM    304  HD2 TYR A  20      26.018  -2.405 -17.947  1.00 62.48           H  
ATOM    305  CE1 TYR A  20      25.092  -5.616 -15.942  1.00 62.48           C  
ATOM    306  HE1 TYR A  20      24.819  -6.513 -15.405  1.00 62.48           H  
ATOM    307  CE2 TYR A  20      26.257  -4.553 -17.812  1.00 62.48           C  
ATOM    308  HE2 TYR A  20      26.860  -4.605 -18.706  1.00 62.48           H  
ATOM    309  OH  TYR A  20      26.360  -6.927 -17.505  1.00 62.48           O  
ATOM    310  HH  TYR A  20      26.837  -6.807 -18.329  1.00 62.48           H  
ATOM    311  CZ  TYR A  20      25.909  -5.714 -17.088  1.00 62.48           C  
ATOM    312  N   ILE A  21      21.965  -0.110 -14.836  1.00 60.94           N  
ATOM    313  H   ILE A  21      21.953  -0.961 -14.292  1.00 60.94           H  
ATOM    314  CA  ILE A  21      21.657   1.153 -14.168  1.00 60.94           C  
ATOM    315  HA  ILE A  21      21.591   1.960 -14.898  1.00 60.94           H  
ATOM    316  C   ILE A  21      22.830   1.480 -13.256  1.00 60.94           C  
ATOM    317  CB  ILE A  21      20.306   1.070 -13.434  1.00 60.94           C  
ATOM    318  HB  ILE A  21      20.346   0.224 -12.748  1.00 60.94           H  
ATOM    319  O   ILE A  21      23.030   0.833 -12.220  1.00 60.94           O  
ATOM    320  CG1 ILE A  21      19.115   0.829 -14.392  1.00 60.94           C  
ATOM    321 HG12 ILE A  21      18.196   0.794 -13.806  1.00 60.94           H  
ATOM    322 HG13 ILE A  21      19.235  -0.147 -14.861  1.00 60.94           H  
ATOM    323  CG2 ILE A  21      20.068   2.327 -12.588  1.00 60.94           C  
ATOM    324 HG21 ILE A  21      20.833   2.406 -11.816  1.00 60.94           H  
ATOM    325 HG22 ILE A  21      20.118   3.214 -13.219  1.00 60.94           H  
ATOM    326 HG23 ILE A  21      19.097   2.251 -12.099  1.00 60.94           H  
ATOM    327  CD1 ILE A  21      18.932   1.868 -15.508  1.00 60.94           C  
ATOM    328 HD11 ILE A  21      18.054   1.610 -16.101  1.00 60.94           H  
ATOM    329 HD12 ILE A  21      19.802   1.872 -16.163  1.00 60.94           H  
ATOM    330 HD13 ILE A  21      18.792   2.866 -15.092  1.00 60.94           H  
ATOM    331  N   SER A  22      23.598   2.498 -13.620  1.00 64.14           N  
ATOM    332  H   SER A  22      23.417   2.942 -14.508  1.00 64.14           H  
ATOM    333  CA  SER A  22      24.634   3.059 -12.764  1.00 64.14           C  
ATOM    334  HA  SER A  22      25.274   2.240 -12.437  1.00 64.14           H  
ATOM    335  C   SER A  22      24.025   3.732 -11.527  1.00 64.14           C  
ATOM    336  CB  SER A  22      25.503   4.046 -13.552  1.00 64.14           C  
ATOM    337  HB2 SER A  22      25.800   3.606 -14.504  1.00 64.14           H  
ATOM    338  HB3 SER A  22      26.399   4.278 -12.977  1.00 64.14           H  
ATOM    339  O   SER A  22      22.866   4.152 -11.500  1.00 64.14           O  
ATOM    340  OG  SER A  22      24.780   5.234 -13.785  1.00 64.14           O  
ATOM    341  HG  SER A  22      24.245   4.999 -14.546  1.00 64.14           H  
ATOM    342  N   ALA A  23      24.839   3.921 -10.484  1.00 64.56           N  
ATOM    343  H   ALA A  23      25.772   3.537 -10.527  1.00 64.56           H  
ATOM    344  CA  ALA A  23      24.428   4.679  -9.300  1.00 64.56           C  
ATOM    345  HA  ALA A  23      23.565   4.185  -8.854  1.00 64.56           H  
ATOM    346  C   ALA A  23      24.020   6.131  -9.635  1.00 64.56           C  
ATOM    347  CB  ALA A  23      25.575   4.653  -8.284  1.00 64.56           C  
ATOM    348  HB1 ALA A  23      26.459   5.133  -8.704  1.00 64.56           H  
ATOM    349  HB2 ALA A  23      25.810   3.622  -8.020  1.00 64.56           H  
ATOM    350  HB3 ALA A  23      25.272   5.186  -7.383  1.00 64.56           H  
ATOM    351  O   ALA A  23      23.181   6.708  -8.946  1.00 64.56           O  
ATOM    352  N   ALA A  24      24.597   6.722 -10.688  1.00 67.78           N  
ATOM    353  H   ALA A  24      25.174   6.160 -11.298  1.00 67.78           H  
ATOM    354  CA  ALA A  24      24.286   8.082 -11.121  1.00 67.78           C  
ATOM    355  HA  ALA A  24      24.249   8.731 -10.246  1.00 67.78           H  
ATOM    356  C   ALA A  24      22.918   8.170 -11.815  1.00 67.78           C  
ATOM    357  CB  ALA A  24      25.415   8.567 -12.038  1.00 67.78           C  
ATOM    358  HB1 ALA A  24      25.468   7.938 -12.927  1.00 67.78           H  
ATOM    359  HB2 ALA A  24      26.368   8.524 -11.511  1.00 67.78           H  
ATOM    360  HB3 ALA A  24      25.220   9.594 -12.344  1.00 67.78           H  
ATOM    361  O   ALA A  24      22.160   9.107 -11.562  1.00 67.78           O  
ATOM    362  N   GLU A  25      22.575   7.187 -12.648  1.00 63.37           N  
ATOM    363  H   GLU A  25      23.242   6.458 -12.860  1.00 63.37           H  
ATOM    364  CA  GLU A  25      21.249   7.086 -13.273  1.00 63.37           C  
ATOM    365  HA  GLU A  25      20.985   8.025 -13.759  1.00 63.37           H  
ATOM    366  C   GLU A  25      20.185   6.787 -12.229  1.00 63.37           C  
ATOM    367  CB  GLU A  25      21.273   5.977 -14.318  1.00 63.37           C  
ATOM    368  HB2 GLU A  25      20.256   5.749 -14.639  1.00 63.37           H  
ATOM    369  HB3 GLU A  25      21.691   5.088 -13.847  1.00 63.37           H  
ATOM    370  O   GLU A  25      19.157   7.462 -12.160  1.00 63.37           O  
ATOM    371  CG  GLU A  25      22.094   6.455 -15.523  1.00 63.37           C  
ATOM    372  HG2 GLU A  25      22.874   7.146 -15.201  1.00 63.37           H  
ATOM    373  HG3 GLU A  25      21.440   7.019 -16.188  1.00 63.37           H  
ATOM    374  CD  GLU A  25      22.782   5.326 -16.270  1.00 63.37           C  
ATOM    375  OE1 GLU A  25      23.097   5.598 -17.441  1.00 63.37           O  
ATOM    376  OE2 GLU A  25      23.101   4.323 -15.597  1.00 63.37           O  
ATOM    377  N   ALA A  26      20.495   5.860 -11.330  1.00 62.83           N  
ATOM    378  H   ALA A  26      21.337   5.323 -11.477  1.00 62.83           H  
ATOM    379  CA  ALA A  26      19.684   5.554 -10.171  1.00 62.83           C  
ATOM    380  HA  ALA A  26      18.715   5.172 -10.490  1.00 62.83           H  
ATOM    381  C   ALA A  26      19.419   6.757  -9.255  1.00 62.83           C  
ATOM    382  CB  ALA A  26      20.423   4.476  -9.404  1.00 62.83           C  
ATOM    383  HB1 ALA A  26      21.488   4.699  -9.353  1.00 62.83           H  
ATOM    384  HB2 ALA A  26      20.036   4.500  -8.385  1.00 62.83           H  
ATOM    385  HB3 ALA A  26      20.266   3.499  -9.861  1.00 62.83           H  
ATOM    386  O   ALA A  26      18.313   6.888  -8.734  1.00 62.83           O  
ATOM    387  N   ALA A  27      20.391   7.652  -9.064  1.00 65.40           N  
ATOM    388  H   ALA A  27      21.304   7.463  -9.452  1.00 65.40           H  
ATOM    389  CA  ALA A  27      20.217   8.850  -8.240  1.00 65.40           C  
ATOM    390  HA  ALA A  27      19.831   8.547  -7.267  1.00 65.40           H  
ATOM    391  C   ALA A  27      19.205   9.852  -8.831  1.00 65.40           C  
ATOM    392  CB  ALA A  27      21.588   9.503  -8.033  1.00 65.40           C  
ATOM    393  HB1 ALA A  27      22.260   8.798  -7.543  1.00 65.40           H  
ATOM    394  HB2 ALA A  27      22.010   9.802  -8.992  1.00 65.40           H  
ATOM    395  HB3 ALA A  27      21.479  10.382  -7.398  1.00 65.40           H  
ATOM    396  O   ALA A  27      18.728  10.740  -8.126  1.00 65.40           O  
ATOM    397  N   ALA A  28      18.861   9.726 -10.117  1.00 66.61           N  
ATOM    398  H   ALA A  28      19.278   8.985 -10.661  1.00 66.61           H  
ATOM    399  CA  ALA A  28      17.802  10.518 -10.737  1.00 66.61           C  
ATOM    400  HA  ALA A  28      17.787  11.502 -10.268  1.00 66.61           H  
ATOM    401  C   ALA A  28      16.401   9.916 -10.533  1.00 66.61           C  
ATOM    402  CB  ALA A  28      18.140  10.716 -12.219  1.00 66.61           C  
ATOM    403  HB1 ALA A  28      18.095   9.758 -12.738  1.00 66.61           H  
ATOM    404  HB2 ALA A  28      17.417  11.395 -12.670  1.00 66.61           H  
ATOM    405  HB3 ALA A  28      19.143  11.132 -12.316  1.00 66.61           H  
ATOM    406  O   ALA A  28      15.416  10.544 -10.930  1.00 66.61           O  
ATOM    407  N   ALA A  29      16.295   8.729  -9.926  1.00 69.79           N  
ATOM    408  H   ALA A  29      17.130   8.269  -9.592  1.00 69.79           H  
ATOM    409  CA  ALA A  29      15.032   8.034  -9.749  1.00 69.79           C  
ATOM    410  HA  ALA A  29      14.580   7.917 -10.734  1.00 69.79           H  
ATOM    411  C   ALA A  29      14.065   8.836  -8.866  1.00 69.79           C  
ATOM    412  CB  ALA A  29      15.300   6.631  -9.194  1.00 69.79           C  
ATOM    413  HB1 ALA A  29      15.738   6.701  -8.198  1.00 69.79           H  
ATOM    414  HB2 ALA A  29      14.372   6.060  -9.151  1.00 69.79           H  
ATOM    415  HB3 ALA A  29      16.010   6.113  -9.838  1.00 69.79           H  
ATOM    416  O   ALA A  29      14.401   9.326  -7.778  1.00 69.79           O  
ATOM    417  N   LYS A  30      12.816   8.925  -9.321  1.00 76.66           N  
ATOM    418  H   LYS A  30      12.607   8.508 -10.217  1.00 76.66           H  
ATOM    419  CA  LYS A  30      11.711   9.505  -8.559  1.00 76.66           C  
ATOM    420  HA  LYS A  30      12.048   9.732  -7.547  1.00 76.66           H  
ATOM    421  C   LYS A  30      10.587   8.498  -8.448  1.00 76.66           C  
ATOM    422  CB  LYS A  30      11.210  10.800  -9.201  1.00 76.66           C  
ATOM    423  HB2 LYS A  30      10.377  11.186  -8.614  1.00 76.66           H  
ATOM    424  HB3 LYS A  30      10.848  10.571 -10.204  1.00 76.66           H  
ATOM    425  O   LYS A  30      10.279   7.786  -9.399  1.00 76.66           O  
ATOM    426  CG  LYS A  30      12.301  11.870  -9.281  1.00 76.66           C  
ATOM    427  HG2 LYS A  30      13.116  11.503  -9.905  1.00 76.66           H  
ATOM    428  HG3 LYS A  30      12.683  12.093  -8.285  1.00 76.66           H  
ATOM    429  CD  LYS A  30      11.729  13.138  -9.911  1.00 76.66           C  
ATOM    430  HD2 LYS A  30      11.164  12.856 -10.799  1.00 76.66           H  
ATOM    431  HD3 LYS A  30      11.058  13.636  -9.212  1.00 76.66           H  
ATOM    432  CE  LYS A  30      12.876  14.059 -10.312  1.00 76.66           C  
ATOM    433  HE2 LYS A  30      13.694  13.433 -10.670  1.00 76.66           H  
ATOM    434  HE3 LYS A  30      13.224  14.616  -9.442  1.00 76.66           H  
ATOM    435  NZ  LYS A  30      12.431  14.947 -11.405  1.00 76.66           N  
ATOM    436  HZ1 LYS A  30      13.197  15.512 -11.743  1.00 76.66           H  
ATOM    437  HZ2 LYS A  30      12.117  14.352 -12.158  1.00 76.66           H  
ATOM    438  HZ3 LYS A  30      11.653  15.520 -11.109  1.00 76.66           H  
ATOM    439  N   MET A  31       9.929   8.501  -7.300  1.00 79.26           N  
ATOM    440  H   MET A  31      10.236   9.135  -6.576  1.00 79.26           H  
ATOM    441  CA  MET A  31       8.678   7.784  -7.109  1.00 79.26           C  
ATOM    442  HA  MET A  31       8.434   7.215  -8.006  1.00 79.26           H  
ATOM    443  C   MET A  31       7.572   8.802  -6.875  1.00 79.26           C  
ATOM    444  CB  MET A  31       8.819   6.784  -5.963  1.00 79.26           C  
ATOM    445  HB2 MET A  31       8.976   7.328  -5.031  1.00 79.26           H  
ATOM    446  HB3 MET A  31       9.683   6.145  -6.148  1.00 79.26           H  
ATOM    447  O   MET A  31       7.646   9.614  -5.953  1.00 79.26           O  
ATOM    448  CG  MET A  31       7.580   5.893  -5.848  1.00 79.26           C  
ATOM    449  HG2 MET A  31       7.545   5.236  -6.718  1.00 79.26           H  
ATOM    450  HG3 MET A  31       6.679   6.506  -5.863  1.00 79.26           H  
ATOM    451  SD  MET A  31       7.541   4.874  -4.353  1.00 79.26           S  
ATOM    452  CE  MET A  31       7.240   6.192  -3.169  1.00 79.26           C  
ATOM    453  HE1 MET A  31       6.557   6.923  -3.600  1.00 79.26           H  
ATOM    454  HE2 MET A  31       6.780   5.766  -2.278  1.00 79.26           H  
ATOM    455  HE3 MET A  31       8.185   6.684  -2.937  1.00 79.26           H  
ATOM    456  N   ARG A  32       6.540   8.755  -7.707  1.00 85.20           N  
ATOM    457  H   ARG A  32       6.541   8.040  -8.420  1.00 85.20           H  
ATOM    458  CA  ARG A  32       5.320   9.539  -7.556  1.00 85.20           C  
ATOM    459  HA  ARG A  32       5.480  10.337  -6.831  1.00 85.20           H  
ATOM    460  C   ARG A  32       4.229   8.630  -7.022  1.00 85.20           C  
ATOM    461  CB  ARG A  32       4.925  10.183  -8.888  1.00 85.20           C  
ATOM    462  HB2 ARG A  32       4.661   9.401  -9.599  1.00 85.20           H  
ATOM    463  HB3 ARG A  32       4.047  10.809  -8.725  1.00 85.20           H  
ATOM    464  O   ARG A  32       4.046   7.517  -7.496  1.00 85.20           O  
ATOM    465  CG  ARG A  32       6.051  11.040  -9.486  1.00 85.20           C  
ATOM    466  HG2 ARG A  32       6.907  10.412  -9.733  1.00 85.20           H  
ATOM    467  HG3 ARG A  32       6.353  11.808  -8.773  1.00 85.20           H  
ATOM    468  CD  ARG A  32       5.534  11.698 -10.760  1.00 85.20           C  
ATOM    469  HD2 ARG A  32       5.110  10.932 -11.409  1.00 85.20           H  
ATOM    470  HD3 ARG A  32       4.737  12.387 -10.477  1.00 85.20           H  
ATOM    471  NE  ARG A  32       6.595  12.411 -11.494  1.00 85.20           N  
ATOM    472  HE  ARG A  32       7.534  12.038 -11.476  1.00 85.20           H  
ATOM    473  NH1 ARG A  32       5.201  13.866 -12.576  1.00 85.20           N  
ATOM    474 HH11 ARG A  32       5.078  14.663 -13.184  1.00 85.20           H  
ATOM    475 HH12 ARG A  32       4.505  13.676 -11.870  1.00 85.20           H  
ATOM    476  NH2 ARG A  32       7.378  13.820 -13.077  1.00 85.20           N  
ATOM    477 HH21 ARG A  32       7.223  14.440 -13.859  1.00 85.20           H  
ATOM    478 HH22 ARG A  32       8.233  13.286 -13.006  1.00 85.20           H  
ATOM    479  CZ  ARG A  32       6.386  13.363 -12.375  1.00 85.20           C  
ATOM    480  N   VAL A  33       3.496   9.096  -6.029  1.00 87.66           N  
ATOM    481  H   VAL A  33       3.721  10.009  -5.662  1.00 87.66           H  
ATOM    482  CA  VAL A  33       2.339   8.406  -5.469  1.00 87.66           C  
ATOM    483  HA  VAL A  33       2.176   7.462  -5.988  1.00 87.66           H  
ATOM    484  C   VAL A  33       1.147   9.305  -5.713  1.00 87.66           C  
ATOM    485  CB  VAL A  33       2.523   8.093  -3.976  1.00 87.66           C  
ATOM    486  HB  VAL A  33       2.582   9.022  -3.409  1.00 87.66           H  
ATOM    487  O   VAL A  33       1.075  10.398  -5.158  1.00 87.66           O  
ATOM    488  CG1 VAL A  33       1.339   7.272  -3.453  1.00 87.66           C  
ATOM    489 HG11 VAL A  33       0.417   7.845  -3.552  1.00 87.66           H  
ATOM    490 HG12 VAL A  33       1.244   6.346  -4.021  1.00 87.66           H  
ATOM    491 HG13 VAL A  33       1.484   7.032  -2.400  1.00 87.66           H  
ATOM    492  CG2 VAL A  33       3.811   7.301  -3.728  1.00 87.66           C  
ATOM    493 HG21 VAL A  33       4.668   7.897  -4.042  1.00 87.66           H  
ATOM    494 HG22 VAL A  33       3.792   6.366  -4.288  1.00 87.66           H  
ATOM    495 HG23 VAL A  33       3.916   7.093  -2.663  1.00 87.66           H  
ATOM    496  N   ARG A  34       0.231   8.863  -6.566  1.00 90.10           N  
ATOM    497  H   ARG A  34       0.353   7.935  -6.948  1.00 90.10           H  
ATOM    498  CA  ARG A  34      -1.052   9.521  -6.782  1.00 90.10           C  
ATOM    499  HA  ARG A  34      -0.991  10.560  -6.456  1.00 90.10           H  
ATOM    500  C   ARG A  34      -2.099   8.840  -5.930  1.00 90.10           C  
ATOM    501  CB  ARG A  34      -1.437   9.526  -8.258  1.00 90.10           C  
ATOM    502  HB2 ARG A  34      -2.451   9.914  -8.360  1.00 90.10           H  
ATOM    503  HB3 ARG A  34      -1.404   8.510  -8.652  1.00 90.10           H  
ATOM    504  O   ARG A  34      -2.272   7.624  -5.994  1.00 90.10           O  
ATOM    505  CG  ARG A  34      -0.486  10.402  -9.065  1.00 90.10           C  
ATOM    506  HG2 ARG A  34      -0.522  11.420  -8.679  1.00 90.10           H  
ATOM    507  HG3 ARG A  34       0.533  10.022  -8.989  1.00 90.10           H  
ATOM    508  CD  ARG A  34      -0.918  10.398 -10.526  1.00 90.10           C  
ATOM    509  HD2 ARG A  34      -0.844   9.384 -10.918  1.00 90.10           H  
ATOM    510  HD3 ARG A  34      -1.948  10.748 -10.596  1.00 90.10           H  
ATOM    511  NE  ARG A  34      -0.041  11.293 -11.275  1.00 90.10           N  
ATOM    512  HE  ARG A  34       0.543  11.917 -10.738  1.00 90.10           H  
ATOM    513  NH1 ARG A  34      -0.718  10.809 -13.405  1.00 90.10           N  
ATOM    514 HH11 ARG A  34      -0.570  10.897 -14.400  1.00 90.10           H  
ATOM    515 HH12 ARG A  34      -1.382  10.162 -13.004  1.00 90.10           H  
ATOM    516  NH2 ARG A  34       0.919  12.309 -13.000  1.00 90.10           N  
ATOM    517 HH21 ARG A  34       1.411  12.805 -12.270  1.00 90.10           H  
ATOM    518 HH22 ARG A  34       1.091  12.460 -13.984  1.00 90.10           H  
ATOM    519  CZ  ARG A  34       0.046  11.452 -12.568  1.00 90.10           C  
ATOM    520  N   LEU A  35      -2.773   9.639  -5.128  1.00 91.87           N  
ATOM    521  H   LEU A  35      -2.571  10.628  -5.166  1.00 91.87           H  
ATOM    522  CA  LEU A  35      -3.835   9.225  -4.237  1.00 91.87           C  
ATOM    523  HA  LEU A  35      -3.930   8.140  -4.226  1.00 91.87           H  
ATOM    524  C   LEU A  35      -5.122   9.834  -4.753  1.00 91.87           C  
ATOM    525  CB  LEU A  35      -3.544   9.728  -2.820  1.00 91.87           C  
ATOM    526  HB2 LEU A  35      -3.601  10.817  -2.822  1.00 91.87           H  
ATOM    527  HB3 LEU A  35      -4.330   9.345  -2.170  1.00 91.87           H  
ATOM    528  O   LEU A  35      -5.182  11.044  -4.948  1.00 91.87           O  
ATOM    529  CG  LEU A  35      -2.185   9.322  -2.238  1.00 91.87           C  
ATOM    530  HG  LEU A  35      -1.374   9.642  -2.893  1.00 91.87           H  
ATOM    531  CD1 LEU A  35      -2.009  10.024  -0.895  1.00 91.87           C  
ATOM    532 HD11 LEU A  35      -1.093   9.691  -0.407  1.00 91.87           H  
ATOM    533 HD12 LEU A  35      -1.955  11.101  -1.055  1.00 91.87           H  
ATOM    534 HD13 LEU A  35      -2.859   9.809  -0.246  1.00 91.87           H  
ATOM    535  CD2 LEU A  35      -2.101   7.810  -2.045  1.00 91.87           C  
ATOM    536 HD21 LEU A  35      -2.924   7.473  -1.415  1.00 91.87           H  
ATOM    537 HD22 LEU A  35      -1.150   7.549  -1.581  1.00 91.87           H  
ATOM    538 HD23 LEU A  35      -2.165   7.317  -3.015  1.00 91.87           H  
ATOM    539  N   ARG A  36      -6.146   9.016  -4.943  1.00 92.69           N  
ATOM    540  H   ARG A  36      -6.011   8.028  -4.784  1.00 92.69           H  
ATOM    541  CA  ARG A  36      -7.475   9.484  -5.310  1.00 92.69           C  
ATOM    542  HA  ARG A  36      -7.521  10.570  -5.221  1.00 92.69           H  
ATOM    543  C   ARG A  36      -8.492   8.911  -4.345  1.00 92.69           C  
ATOM    544  CB  ARG A  36      -7.743   9.125  -6.769  1.00 92.69           C  
ATOM    545  HB2 ARG A  36      -7.011   9.632  -7.399  1.00 92.69           H  
ATOM    546  HB3 ARG A  36      -7.637   8.049  -6.908  1.00 92.69           H  
ATOM    547  O   ARG A  36      -8.509   7.704  -4.103  1.00 92.69           O  
ATOM    548  CG  ARG A  36      -9.149   9.553  -7.186  1.00 92.69           C  
ATOM    549  HG2 ARG A  36      -9.887   8.993  -6.611  1.00 92.69           H  
ATOM    550  HG3 ARG A  36      -9.285  10.620  -7.009  1.00 92.69           H  
ATOM    551  CD  ARG A  36      -9.340   9.248  -8.663  1.00 92.69           C  
ATOM    552  HD2 ARG A  36      -8.725   9.938  -9.241  1.00 92.69           H  
ATOM    553  HD3 ARG A  36      -9.020   8.225  -8.862  1.00 92.69           H  
ATOM    554  NE  ARG A  36     -10.759   9.374  -8.995  1.00 92.69           N  
ATOM    555  HE  ARG A  36     -11.411   9.048  -8.296  1.00 92.69           H  
ATOM    556  NH1 ARG A  36     -10.576  10.226 -11.111  1.00 92.69           N  
ATOM    557 HH11 ARG A  36      -9.589  10.342 -10.930  1.00 92.69           H  
ATOM    558 HH12 ARG A  36     -11.018  10.722 -11.871  1.00 92.69           H  
ATOM    559  NH2 ARG A  36     -12.589   9.916 -10.130  1.00 92.69           N  
ATOM    560 HH21 ARG A  36     -13.049   9.608  -9.285  1.00 92.69           H  
ATOM    561 HH22 ARG A  36     -13.099  10.326 -10.899  1.00 92.69           H  
ATOM    562  CZ  ARG A  36     -11.294   9.837 -10.091  1.00 92.69           C  
ATOM    563  N   ASN A  37      -9.331   9.781  -3.803  1.00 91.98           N  
ATOM    564  H   ASN A  37      -9.261  10.755  -4.060  1.00 91.98           H  
ATOM    565  CA  ASN A  37     -10.391   9.387  -2.892  1.00 91.98           C  
ATOM    566  HA  ASN A  37     -10.271   8.341  -2.606  1.00 91.98           H  
ATOM    567  C   ASN A  37     -11.752   9.499  -3.580  1.00 91.98           C  
ATOM    568  CB  ASN A  37     -10.270  10.233  -1.620  1.00 91.98           C  
ATOM    569  HB2 ASN A  37     -10.417  11.281  -1.884  1.00 91.98           H  
ATOM    570  HB3 ASN A  37      -9.278  10.111  -1.185  1.00 91.98           H  
ATOM    571  O   ASN A  37     -12.247  10.598  -3.812  1.00 91.98           O  
ATOM    572  CG  ASN A  37     -11.290   9.849  -0.574  1.00 91.98           C  
ATOM    573  ND2 ASN A  37     -11.438  10.646   0.450  1.00 91.98           N  
ATOM    574 HD21 ASN A  37     -10.823  11.441   0.562  1.00 91.98           H  
ATOM    575 HD22 ASN A  37     -12.130  10.418   1.149  1.00 91.98           H  
ATOM    576  OD1 ASN A  37     -11.939   8.819  -0.654  1.00 91.98           O  
ATOM    577  N   ASP A  38     -12.366   8.355  -3.876  1.00 89.07           N  
ATOM    578  H   ASP A  38     -11.940   7.486  -3.588  1.00 89.07           H  
ATOM    579  CA  ASP A  38     -13.724   8.276  -4.426  1.00 89.07           C  
ATOM    580  HA  ASP A  38     -14.000   9.247  -4.835  1.00 89.07           H  
ATOM    581  C   ASP A  38     -14.763   7.963  -3.320  1.00 89.07           C  
ATOM    582  CB  ASP A  38     -13.770   7.268  -5.593  1.00 89.07           C  
ATOM    583  HB2 ASP A  38     -14.797   7.190  -5.948  1.00 89.07           H  
ATOM    584  HB3 ASP A  38     -13.480   6.288  -5.216  1.00 89.07           H  
ATOM    585  O   ASP A  38     -15.904   7.608  -3.615  1.00 89.07           O  
ATOM    586  CG  ASP A  38     -12.893   7.623  -6.812  1.00 89.07           C  
ATOM    587  OD1 ASP A  38     -13.011   8.733  -7.394  1.00 89.07           O  
ATOM    588  OD2 ASP A  38     -12.124   6.739  -7.251  1.00 89.07           O  
ATOM    589  N   SER A  39     -14.387   8.056  -2.037  1.00 86.31           N  
ATOM    590  H   SER A  39     -13.445   8.364  -1.839  1.00 86.31           H  
ATOM    591  CA  SER A  39     -15.304   7.902  -0.899  1.00 86.31           C  
ATOM    592  HA  SER A  39     -16.104   7.227  -1.203  1.00 86.31           H  
ATOM    593  C   SER A  39     -15.983   9.220  -0.498  1.00 86.31           C  
ATOM    594  CB  SER A  39     -14.598   7.238   0.289  1.00 86.31           C  
ATOM    595  HB2 SER A  39     -15.352   6.816   0.954  1.00 86.31           H  
ATOM    596  HB3 SER A  39     -13.956   6.431  -0.066  1.00 86.31           H  
ATOM    597  O   SER A  39     -15.632  10.294  -0.982  1.00 86.31           O  
ATOM    598  OG  SER A  39     -13.828   8.146   1.027  1.00 86.31           O  
ATOM    599  HG  SER A  39     -13.104   8.448   0.474  1.00 86.31           H  
ATOM    600  N   SER A  40     -16.975   9.133   0.392  1.00 86.34           N  
ATOM    601  H   SER A  40     -17.227   8.233   0.773  1.00 86.34           H  
ATOM    602  CA  SER A  40     -17.739  10.268   0.930  1.00 86.34           C  
ATOM    603  HA  SER A  40     -17.910  10.993   0.135  1.00 86.34           H  
ATOM    604  C   SER A  40     -17.041  11.010   2.069  1.00 86.34           C  
ATOM    605  CB  SER A  40     -19.101   9.768   1.430  1.00 86.34           C  
ATOM    606  HB2 SER A  40     -19.577  10.518   2.062  1.00 86.34           H  
ATOM    607  HB3 SER A  40     -19.741   9.585   0.567  1.00 86.34           H  
ATOM    608  O   SER A  40     -17.479  12.104   2.423  1.00 86.34           O  
ATOM    609  OG  SER A  40     -18.949   8.549   2.138  1.00 86.34           O  
ATOM    610  HG  SER A  40     -19.080   8.667   3.082  1.00 86.34           H  
ATOM    611  N   THR A  41     -15.970  10.453   2.640  1.00 86.71           N  
ATOM    612  H   THR A  41     -15.629   9.564   2.304  1.00 86.71           H  
ATOM    613  CA  THR A  41     -15.255  11.047   3.775  1.00 86.71           C  
ATOM    614  HA  THR A  41     -15.679  12.033   3.962  1.00 86.71           H  
ATOM    615  C   THR A  41     -13.766  11.231   3.479  1.00 86.71           C  
ATOM    616  CB  THR A  41     -15.451  10.239   5.065  1.00 86.71           C  
ATOM    617  HB  THR A  41     -14.912  10.738   5.871  1.00 86.71           H  
ATOM    618  O   THR A  41     -13.211  10.559   2.608  1.00 86.71           O  
ATOM    619  CG2 THR A  41     -16.925  10.154   5.459  1.00 86.71           C  
ATOM    620 HG21 THR A  41     -17.380  11.144   5.437  1.00 86.71           H  
ATOM    621 HG22 THR A  41     -17.012   9.752   6.468  1.00 86.71           H  
ATOM    622 HG23 THR A  41     -17.460   9.493   4.777  1.00 86.71           H  
ATOM    623  OG1 THR A  41     -14.952   8.933   4.937  1.00 86.71           O  
ATOM    624  HG1 THR A  41     -14.955   8.566   5.824  1.00 86.71           H  
ATOM    625  N   PRO A  42     -13.082  12.172   4.153  1.00 88.42           N  
ATOM    626  CA  PRO A  42     -11.639  12.312   4.017  1.00 88.42           C  
ATOM    627  HA  PRO A  42     -11.409  12.512   2.970  1.00 88.42           H  
ATOM    628  C   PRO A  42     -10.901  11.050   4.469  1.00 88.42           C  
ATOM    629  CB  PRO A  42     -11.246  13.529   4.858  1.00 88.42           C  
ATOM    630  HB2 PRO A  42     -10.931  13.215   5.854  1.00 88.42           H  
ATOM    631  HB3 PRO A  42     -10.461  14.112   4.377  1.00 88.42           H  
ATOM    632  O   PRO A  42     -11.244  10.440   5.484  1.00 88.42           O  
ATOM    633  CG  PRO A  42     -12.547  14.322   4.969  1.00 88.42           C  
ATOM    634  HG2 PRO A  42     -12.573  14.933   5.871  1.00 88.42           H  
ATOM    635  HG3 PRO A  42     -12.674  14.942   4.083  1.00 88.42           H  
ATOM    636  CD  PRO A  42     -13.615  13.232   4.993  1.00 88.42           C  
ATOM    637  HD2 PRO A  42     -14.551  13.636   4.606  1.00 88.42           H  
ATOM    638  HD3 PRO A  42     -13.747  12.859   6.008  1.00 88.42           H  
ATOM    639  N   VAL A  43      -9.843  10.702   3.742  1.00 90.51           N  
ATOM    640  H   VAL A  43      -9.614  11.257   2.929  1.00 90.51           H  
ATOM    641  CA  VAL A  43      -8.986   9.552   4.047  1.00 90.51           C  
ATOM    642  HA  VAL A  43      -9.342   9.063   4.954  1.00 90.51           H  
ATOM    643  C   VAL A  43      -7.573  10.038   4.322  1.00 90.51           C  
ATOM    644  CB  VAL A  43      -9.038   8.507   2.920  1.00 90.51           C  
ATOM    645  HB  VAL A  43      -8.718   8.962   1.983  1.00 90.51           H  
ATOM    646  O   VAL A  43      -7.057  10.903   3.615  1.00 90.51           O  
ATOM    647  CG1 VAL A  43      -8.128   7.311   3.233  1.00 90.51           C  
ATOM    648 HG11 VAL A  43      -8.283   6.505   2.516  1.00 90.51           H  
ATOM    649 HG12 VAL A  43      -8.364   6.917   4.221  1.00 90.51           H  
ATOM    650 HG13 VAL A  43      -7.081   7.611   3.204  1.00 90.51           H  
ATOM    651  CG2 VAL A  43     -10.476   7.996   2.761  1.00 90.51           C  
ATOM    652 HG21 VAL A  43     -10.540   7.291   1.932  1.00 90.51           H  
ATOM    653 HG22 VAL A  43     -11.156   8.816   2.534  1.00 90.51           H  
ATOM    654 HG23 VAL A  43     -10.814   7.515   3.679  1.00 90.51           H  
ATOM    655  N   GLU A  44      -6.941   9.493   5.354  1.00 92.52           N  
ATOM    656  H   GLU A  44      -7.374   8.722   5.842  1.00 92.52           H  
ATOM    657  CA  GLU A  44      -5.554   9.782   5.693  1.00 92.52           C  
ATOM    658  HA  GLU A  44      -5.250  10.704   5.199  1.00 92.52           H  
ATOM    659  C   GLU A  44      -4.652   8.658   5.180  1.00 92.52           C  
ATOM    660  CB  GLU A  44      -5.430  10.017   7.203  1.00 92.52           C  
ATOM    661  HB2 GLU A  44      -5.599   9.084   7.740  1.00 92.52           H  
ATOM    662  HB3 GLU A  44      -6.193  10.734   7.506  1.00 92.52           H  
ATOM    663  O   GLU A  44      -4.871   7.477   5.442  1.00 92.52           O  
ATOM    664  CG  GLU A  44      -4.058  10.588   7.575  1.00 92.52           C  
ATOM    665  HG2 GLU A  44      -3.860  11.467   6.962  1.00 92.52           H  
ATOM    666  HG3 GLU A  44      -3.286   9.850   7.357  1.00 92.52           H  
ATOM    667  CD  GLU A  44      -4.017  10.976   9.058  1.00 92.52           C  
ATOM    668  OE1 GLU A  44      -3.689  10.104   9.892  1.00 92.52           O  
ATOM    669  OE2 GLU A  44      -4.310  12.154   9.360  1.00 92.52           O  
ATOM    670  N   VAL A  45      -3.622   9.024   4.425  1.00 92.54           N  
ATOM    671  H   VAL A  45      -3.511  10.005   4.212  1.00 92.54           H  
ATOM    672  CA  VAL A  45      -2.652   8.093   3.856  1.00 92.54           C  
ATOM    673  HA  VAL A  45      -2.913   7.079   4.159  1.00 92.54           H  
ATOM    674  C   VAL A  45      -1.275   8.411   4.415  1.00 92.54           C  
ATOM    675  CB  VAL A  45      -2.667   8.119   2.318  1.00 92.54           C  
ATOM    676  HB  VAL A  45      -2.310   9.087   1.967  1.00 92.54           H  
ATOM    677  O   VAL A  45      -0.733   9.500   4.218  1.00 92.54           O  
ATOM    678  CG1 VAL A  45      -1.744   7.020   1.771  1.00 92.54           C  
ATOM    679 HG11 VAL A  45      -2.048   6.049   2.160  1.00 92.54           H  
ATOM    680 HG12 VAL A  45      -1.793   7.001   0.682  1.00 92.54           H  
ATOM    681 HG13 VAL A  45      -0.713   7.215   2.066  1.00 92.54           H  
ATOM    682  CG2 VAL A  45      -4.078   7.883   1.759  1.00 92.54           C  
ATOM    683 HG21 VAL A  45      -4.732   8.711   2.034  1.00 92.54           H  
ATOM    684 HG22 VAL A  45      -4.051   7.821   0.671  1.00 92.54           H  
ATOM    685 HG23 VAL A  45      -4.489   6.957   2.163  1.00 92.54           H  
ATOM    686  N   HIS A  46      -0.685   7.430   5.087  1.00 92.58           N  
ATOM    687  H   HIS A  46      -1.208   6.576   5.217  1.00 92.58           H  
ATOM    688  CA  HIS A  46       0.687   7.468   5.576  1.00 92.58           C  
ATOM    689  HA  HIS A  46       1.031   8.501   5.608  1.00 92.58           H  
ATOM    690  C   HIS A  46       1.573   6.679   4.623  1.00 92.58           C  
ATOM    691  CB  HIS A  46       0.773   6.912   6.998  1.00 92.58           C  
ATOM    692  HB2 HIS A  46       0.545   5.846   6.982  1.00 92.58           H  
ATOM    693  HB3 HIS A  46       1.796   7.025   7.356  1.00 92.58           H  
ATOM    694  O   HIS A  46       1.386   5.481   4.420  1.00 92.58           O  
ATOM    695  CG  HIS A  46      -0.150   7.582   7.976  1.00 92.58           C  
ATOM    696  CD2 HIS A  46      -1.461   7.264   8.187  1.00 92.58           C  
ATOM    697  HD2 HIS A  46      -2.041   6.506   7.680  1.00 92.58           H  
ATOM    698  ND1 HIS A  46       0.215   8.646   8.804  1.00 92.58           N  
ATOM    699  CE1 HIS A  46      -0.896   8.934   9.507  1.00 92.58           C  
ATOM    700  HE1 HIS A  46      -0.997   9.740  10.218  1.00 92.58           H  
ATOM    701  NE2 HIS A  46      -1.905   8.123   9.164  1.00 92.58           N  
ATOM    702  HE2 HIS A  46      -2.846   8.237   9.513  1.00 92.58           H  
ATOM    703  N   ILE A  47       2.554   7.349   4.040  1.00 91.56           N  
ATOM    704  H   ILE A  47       2.647   8.330   4.261  1.00 91.56           H  
ATOM    705  CA  ILE A  47       3.480   6.788   3.063  1.00 91.56           C  
ATOM    706  HA  ILE A  47       3.179   5.769   2.820  1.00 91.56           H  
ATOM    707  C   ILE A  47       4.868   6.754   3.691  1.00 91.56           C  
ATOM    708  CB  ILE A  47       3.474   7.613   1.760  1.00 91.56           C  
ATOM    709  HB  ILE A  47       3.939   8.575   1.978  1.00 91.56           H  
ATOM    710  O   ILE A  47       5.345   7.769   4.205  1.00 91.56           O  
ATOM    711  CG1 ILE A  47       2.057   7.906   1.216  1.00 91.56           C  
ATOM    712 HG12 ILE A  47       1.434   8.323   2.007  1.00 91.56           H  
ATOM    713 HG13 ILE A  47       1.591   6.983   0.871  1.00 91.56           H  
ATOM    714  CG2 ILE A  47       4.329   6.864   0.720  1.00 91.56           C  
ATOM    715 HG21 ILE A  47       5.367   6.819   1.051  1.00 91.56           H  
ATOM    716 HG22 ILE A  47       4.314   7.368  -0.246  1.00 91.56           H  
ATOM    717 HG23 ILE A  47       3.960   5.846   0.594  1.00 91.56           H  
ATOM    718  CD1 ILE A  47       2.050   8.938   0.082  1.00 91.56           C  
ATOM    719 HD11 ILE A  47       1.020   9.149  -0.205  1.00 91.56           H  
ATOM    720 HD12 ILE A  47       2.518   9.862   0.422  1.00 91.56           H  
ATOM    721 HD13 ILE A  47       2.576   8.563  -0.796  1.00 91.56           H  
ATOM    722  N   LYS A  48       5.536   5.605   3.623  1.00 89.85           N  
ATOM    723  H   LYS A  48       5.072   4.815   3.197  1.00 89.85           H  
ATOM    724  CA  LYS A  48       6.925   5.431   4.047  1.00 89.85           C  
ATOM    725  HA  LYS A  48       7.342   6.412   4.273  1.00 89.85           H  
ATOM    726  C   LYS A  48       7.758   4.833   2.919  1.00 89.85           C  
ATOM    727  CB  LYS A  48       6.975   4.597   5.330  1.00 89.85           C  
ATOM    728  HB2 LYS A  48       6.373   5.083   6.098  1.00 89.85           H  
ATOM    729  HB3 LYS A  48       6.551   3.612   5.132  1.00 89.85           H  
ATOM    730  O   LYS A  48       7.384   3.823   2.328  1.00 89.85           O  
ATOM    731  CG  LYS A  48       8.415   4.447   5.837  1.00 89.85           C  
ATOM    732  HG2 LYS A  48       8.811   5.423   6.120  1.00 89.85           H  
ATOM    733  HG3 LYS A  48       9.041   4.032   5.047  1.00 89.85           H  
ATOM    734  CD  LYS A  48       8.480   3.495   7.027  1.00 89.85           C  
ATOM    735  HD2 LYS A  48       7.915   3.897   7.868  1.00 89.85           H  
ATOM    736  HD3 LYS A  48       8.051   2.542   6.718  1.00 89.85           H  
ATOM    737  CE  LYS A  48       9.947   3.281   7.400  1.00 89.85           C  
ATOM    738  HE2 LYS A  48      10.360   4.194   7.829  1.00 89.85           H  
ATOM    739  HE3 LYS A  48      10.498   3.091   6.479  1.00 89.85           H  
ATOM    740  NZ  LYS A  48      10.111   2.122   8.306  1.00 89.85           N  
ATOM    741  HZ1 LYS A  48       9.741   1.301   7.849  1.00 89.85           H  
ATOM    742  HZ2 LYS A  48      11.095   1.966   8.475  1.00 89.85           H  
ATOM    743  HZ3 LYS A  48       9.620   2.255   9.178  1.00 89.85           H  
ATOM    744  N   VAL A  49       8.905   5.454   2.654  1.00 84.68           N  
ATOM    745  H   VAL A  49       9.132   6.270   3.204  1.00 84.68           H  
ATOM    746  CA  VAL A  49       9.829   5.088   1.572  1.00 84.68           C  
ATOM    747  HA  VAL A  49       9.653   4.057   1.266  1.00 84.68           H  
ATOM    748  C   VAL A  49      11.254   5.217   2.097  1.00 84.68           C  
ATOM    749  CB  VAL A  49       9.629   5.999   0.352  1.00 84.68           C  
ATOM    750  HB  VAL A  49       9.967   7.007   0.592  1.00 84.68           H  
ATOM    751  O   VAL A  49      11.763   6.326   2.289  1.00 84.68           O  
ATOM    752  CG1 VAL A  49      10.423   5.486  -0.849  1.00 84.68           C  
ATOM    753 HG11 VAL A  49      10.091   4.486  -1.126  1.00 84.68           H  
ATOM    754 HG12 VAL A  49      11.488   5.458  -0.618  1.00 84.68           H  
ATOM    755 HG13 VAL A  49      10.269   6.166  -1.687  1.00 84.68           H  
ATOM    756  CG2 VAL A  49       8.162   6.099  -0.058  1.00 84.68           C  
ATOM    757 HG21 VAL A  49       8.078   6.862  -0.833  1.00 84.68           H  
ATOM    758 HG22 VAL A  49       7.788   5.132  -0.394  1.00 84.68           H  
ATOM    759 HG23 VAL A  49       7.554   6.465   0.768  1.00 84.68           H  
ATOM    760  N   GLY A  50      11.888   4.083   2.397  1.00 82.34           N  
ATOM    761  H   GLY A  50      11.445   3.203   2.177  1.00 82.34           H  
ATOM    762  CA  GLY A  50      13.095   4.073   3.225  1.00 82.34           C  
ATOM    763  HA2 GLY A  50      13.409   3.046   3.414  1.00 82.34           H  
ATOM    764  HA3 GLY A  50      13.901   4.588   2.703  1.00 82.34           H  
ATOM    765  C   GLY A  50      12.833   4.761   4.572  1.00 82.34           C  
ATOM    766  O   GLY A  50      11.888   4.405   5.281  1.00 82.34           O  
ATOM    767  N   ASP A  51      13.635   5.774   4.900  1.00 82.95           N  
ATOM    768  H   ASP A  51      14.454   5.946   4.334  1.00 82.95           H  
ATOM    769  CA  ASP A  51      13.485   6.572   6.127  1.00 82.95           C  
ATOM    770  HA  ASP A  51      13.115   5.927   6.924  1.00 82.95           H  
ATOM    771  C   ASP A  51      12.494   7.737   5.999  1.00 82.95           C  
ATOM    772  CB  ASP A  51      14.861   7.095   6.555  1.00 82.95           C  
ATOM    773  HB2 ASP A  51      14.748   7.718   7.443  1.00 82.95           H  
ATOM    774  HB3 ASP A  51      15.276   7.710   5.757  1.00 82.95           H  
ATOM    775  O   ASP A  51      12.074   8.316   7.004  1.00 82.95           O  
ATOM    776  CG  ASP A  51      15.813   5.950   6.889  1.00 82.95           C  
ATOM    777  OD1 ASP A  51      15.360   5.013   7.588  1.00 82.95           O  
ATOM    778  OD2 ASP A  51      16.965   6.021   6.415  1.00 82.95           O  
ATOM    779  N   GLU A  52      12.094   8.091   4.776  1.00 86.93           N  
ATOM    780  H   GLU A  52      12.327   7.492   3.997  1.00 86.93           H  
ATOM    781  CA  GLU A  52      11.195   9.216   4.545  1.00 86.93           C  
ATOM    782  HA  GLU A  52      11.466  10.003   5.249  1.00 86.93           H  
ATOM    783  C   GLU A  52       9.745   8.817   4.820  1.00 86.93           C  
ATOM    784  CB  GLU A  52      11.396   9.779   3.134  1.00 86.93           C  
ATOM    785  HB2 GLU A  52      12.467   9.908   2.977  1.00 86.93           H  
ATOM    786  HB3 GLU A  52      11.016   9.074   2.395  1.00 86.93           H  
ATOM    787  O   GLU A  52       9.279   7.763   4.383  1.00 86.93           O  
ATOM    788  CG  GLU A  52      10.702  11.142   2.960  1.00 86.93           C  
ATOM    789  HG2 GLU A  52       9.624  11.004   3.041  1.00 86.93           H  
ATOM    790  HG3 GLU A  52      11.017  11.800   3.770  1.00 86.93           H  
ATOM    791  CD  GLU A  52      11.026  11.819   1.620  1.00 86.93           C  
ATOM    792  OE1 GLU A  52      10.373  12.861   1.346  1.00 86.93           O  
ATOM    793  OE2 GLU A  52      11.915  11.291   0.899  1.00 86.93           O  
ATOM    794  N   LYS A  53       9.023   9.682   5.538  1.00 90.65           N  
ATOM    795  H   LYS A  53       9.465  10.544   5.825  1.00 90.65           H  
ATOM    796  CA  LYS A  53       7.606   9.517   5.865  1.00 90.65           C  
ATOM    797  HA  LYS A  53       7.213   8.656   5.324  1.00 90.65           H  
ATOM    798  C   LYS A  53       6.826  10.746   5.419  1.00 90.65           C  
ATOM    799  CB  LYS A  53       7.413   9.277   7.367  1.00 90.65           C  
ATOM    800  HB2 LYS A  53       6.345   9.239   7.579  1.00 90.65           H  
ATOM    801  HB3 LYS A  53       7.839  10.119   7.913  1.00 90.65           H  
ATOM    802  O   LYS A  53       7.276  11.873   5.627  1.00 90.65           O  
ATOM    803  CG  LYS A  53       8.058   7.973   7.854  1.00 90.65           C  
ATOM    804  HG2 LYS A  53       7.585   7.126   7.357  1.00 90.65           H  
ATOM    805  HG3 LYS A  53       9.124   7.976   7.624  1.00 90.65           H  
ATOM    806  CD  LYS A  53       7.875   7.850   9.369  1.00 90.65           C  
ATOM    807  HD2 LYS A  53       6.811   7.780   9.597  1.00 90.65           H  
ATOM    808  HD3 LYS A  53       8.282   8.744   9.843  1.00 90.65           H  
ATOM    809  CE  LYS A  53       8.609   6.618   9.898  1.00 90.65           C  
ATOM    810  HE2 LYS A  53       8.164   5.731   9.447  1.00 90.65           H  
ATOM    811  HE3 LYS A  53       9.650   6.681   9.581  1.00 90.65           H  
ATOM    812  NZ  LYS A  53       8.523   6.559  11.378  1.00 90.65           N  
ATOM    813  HZ1 LYS A  53       7.557   6.519  11.672  1.00 90.65           H  
ATOM    814  HZ2 LYS A  53       8.935   7.391  11.776  1.00 90.65           H  
ATOM    815  HZ3 LYS A  53       9.016   5.756  11.743  1.00 90.65           H  
ATOM    816  N   ARG A  54       5.645  10.533   4.848  1.00 91.95           N  
ATOM    817  H   ARG A  54       5.365   9.574   4.699  1.00 91.95           H  
ATOM    818  CA  ARG A  54       4.685  11.582   4.492  1.00 91.95           C  
ATOM    819  HA  ARG A  54       4.930  12.503   5.021  1.00 91.95           H  
ATOM    820  C   ARG A  54       3.297  11.155   4.939  1.00 91.95           C  
ATOM    821  CB  ARG A  54       4.698  11.833   2.974  1.00 91.95           C  
ATOM    822  HB2 ARG A  54       4.489  10.891   2.466  1.00 91.95           H  
ATOM    823  HB3 ARG A  54       3.891  12.520   2.720  1.00 91.95           H  
ATOM    824  O   ARG A  54       2.911  10.017   4.707  1.00 91.95           O  
ATOM    825  CG  ARG A  54       6.015  12.405   2.426  1.00 91.95           C  
ATOM    826  HG2 ARG A  54       5.963  12.394   1.338  1.00 91.95           H  
ATOM    827  HG3 ARG A  54       6.854  11.779   2.731  1.00 91.95           H  
ATOM    828  CD  ARG A  54       6.252  13.845   2.886  1.00 91.95           C  
ATOM    829  HD2 ARG A  54       6.368  13.862   3.969  1.00 91.95           H  
ATOM    830  HD3 ARG A  54       5.382  14.441   2.609  1.00 91.95           H  
ATOM    831  NE  ARG A  54       7.465  14.395   2.260  1.00 91.95           N  
ATOM    832  HE  ARG A  54       8.168  13.735   1.957  1.00 91.95           H  
ATOM    833  NH1 ARG A  54       6.946  16.631   2.425  1.00 91.95           N  
ATOM    834 HH11 ARG A  54       6.070  16.388   2.866  1.00 91.95           H  
ATOM    835 HH12 ARG A  54       7.182  17.594   2.231  1.00 91.95           H  
ATOM    836  NH2 ARG A  54       8.877  15.957   1.485  1.00 91.95           N  
ATOM    837 HH21 ARG A  54       9.144  16.910   1.283  1.00 91.95           H  
ATOM    838 HH22 ARG A  54       9.484  15.191   1.233  1.00 91.95           H  
ATOM    839  CZ  ARG A  54       7.748  15.664   2.062  1.00 91.95           C  
ATOM    840  N   THR A  55       2.553  12.078   5.528  1.00 93.75           N  
ATOM    841  H   THR A  55       2.931  13.003   5.674  1.00 93.75           H  
ATOM    842  CA  THR A  55       1.130  11.900   5.823  1.00 93.75           C  
ATOM    843  HA  THR A  55       0.816  10.887   5.570  1.00 93.75           H  
ATOM    844  C   THR A  55       0.356  12.873   4.954  1.00 93.75           C  
ATOM    845  CB  THR A  55       0.829  12.111   7.310  1.00 93.75           C  
ATOM    846  HB  THR A  55       1.103  13.128   7.592  1.00 93.75           H  
ATOM    847  O   THR A  55       0.727  14.046   4.865  1.00 93.75           O  
ATOM    848  CG2 THR A  55      -0.641  11.875   7.645  1.00 93.75           C  
ATOM    849 HG21 THR A  55      -0.789  11.925   8.724  1.00 93.75           H  
ATOM    850 HG22 THR A  55      -1.263  12.643   7.186  1.00 93.75           H  
ATOM    851 HG23 THR A  55      -0.959  10.897   7.284  1.00 93.75           H  
ATOM    852  OG1 THR A  55       1.598  11.205   8.071  1.00 93.75           O  
ATOM    853  HG1 THR A  55       1.047  10.442   8.257  1.00 93.75           H  
ATOM    854  N   VAL A  56      -0.679  12.377   4.286  1.00 93.01           N  
ATOM    855  H   VAL A  56      -0.894  11.395   4.381  1.00 93.01           H  
ATOM    856  CA  VAL A  56      -1.509  13.151   3.366  1.00 93.01           C  
ATOM    857  HA  VAL A  56      -1.347  14.217   3.530  1.00 93.01           H  
ATOM    858  C   VAL A  56      -2.967  12.848   3.645  1.00 93.01           C  
ATOM    859  CB  VAL A  56      -1.154  12.830   1.904  1.00 93.01           C  
ATOM    860  HB  VAL A  56      -1.301  11.768   1.711  1.00 93.01           H  
ATOM    861  O   VAL A  56      -3.370  11.691   3.655  1.00 93.01           O  
ATOM    862  CG1 VAL A  56      -2.012  13.629   0.919  1.00 93.01           C  
ATOM    863 HG11 VAL A  56      -3.066  13.379   1.038  1.00 93.01           H  
ATOM    864 HG12 VAL A  56      -1.728  13.368  -0.100  1.00 93.01           H  
ATOM    865 HG13 VAL A  56      -1.880  14.700   1.075  1.00 93.01           H  
ATOM    866  CG2 VAL A  56       0.316  13.180   1.640  1.00 93.01           C  
ATOM    867 HG21 VAL A  56       0.966  12.429   2.089  1.00 93.01           H  
ATOM    868 HG22 VAL A  56       0.545  14.162   2.051  1.00 93.01           H  
ATOM    869 HG23 VAL A  56       0.489  13.214   0.564  1.00 93.01           H  
ATOM    870  N   THR A  57      -3.762  13.890   3.844  1.00 94.10           N  
ATOM    871  H   THR A  57      -3.372  14.821   3.831  1.00 94.10           H  
ATOM    872  CA  THR A  57      -5.221  13.782   3.870  1.00 94.10           C  
ATOM    873  HA  THR A  57      -5.510  12.777   4.178  1.00 94.10           H  
ATOM    874  C   THR A  57      -5.751  14.034   2.465  1.00 94.10           C  
ATOM    875  CB  THR A  57      -5.828  14.775   4.867  1.00 94.10           C  
ATOM    876  HB  THR A  57      -5.674  15.789   4.500  1.00 94.10           H  
ATOM    877  O   THR A  57      -5.357  15.013   1.835  1.00 94.10           O  
ATOM    878  CG2 THR A  57      -7.324  14.546   5.070  1.00 94.10           C  
ATOM    879 HG21 THR A  57      -7.691  15.214   5.849  1.00 94.10           H  
ATOM    880 HG22 THR A  57      -7.513  13.512   5.360  1.00 94.10           H  
ATOM    881 HG23 THR A  57      -7.863  14.766   4.149  1.00 94.10           H  
ATOM    882  OG1 THR A  57      -5.196  14.660   6.125  1.00 94.10           O  
ATOM    883  HG1 THR A  57      -5.375  13.793   6.495  1.00 94.10           H  
ATOM    884  N   VAL A  58      -6.630  13.159   1.981  1.00 92.65           N  
ATOM    885  H   VAL A  58      -6.873  12.363   2.553  1.00 92.65           H  
ATOM    886  CA  VAL A  58      -7.259  13.248   0.658  1.00 92.65           C  
ATOM    887  HA  VAL A  58      -6.901  14.138   0.140  1.00 92.65           H  
ATOM    888  C   VAL A  58      -8.762  13.384   0.860  1.00 92.65           C  
ATOM    889  CB  VAL A  58      -6.917  12.021  -0.210  1.00 92.65           C  
ATOM    890  HB  VAL A  58      -7.439  11.145   0.177  1.00 92.65           H  
ATOM    891  O   VAL A  58      -9.417  12.466   1.365  1.00 92.65           O  
ATOM    892  CG1 VAL A  58      -7.343  12.248  -1.665  1.00 92.65           C  
ATOM    893 HG11 VAL A  58      -6.802  13.094  -2.090  1.00 92.65           H  
ATOM    894 HG12 VAL A  58      -7.138  11.361  -2.263  1.00 92.65           H  
ATOM    895 HG13 VAL A  58      -8.410  12.466  -1.719  1.00 92.65           H  
ATOM    896  CG2 VAL A  58      -5.416  11.707  -0.211  1.00 92.65           C  
ATOM    897 HG21 VAL A  58      -5.080  11.439   0.791  1.00 92.65           H  
ATOM    898 HG22 VAL A  58      -5.233  10.855  -0.866  1.00 92.65           H  
ATOM    899 HG23 VAL A  58      -4.855  12.570  -0.568  1.00 92.65           H  
ATOM    900  N   ASN A  59      -9.318  14.539   0.509  1.00 93.86           N  
ATOM    901  H   ASN A  59      -8.749  15.242   0.060  1.00 93.86           H  
ATOM    902  CA  ASN A  59     -10.744  14.815   0.658  1.00 93.86           C  
ATOM    903  HA  ASN A  59     -11.048  14.467   1.646  1.00 93.86           H  
ATOM    904  C   ASN A  59     -11.580  14.062  -0.394  1.00 93.86           C  
ATOM    905  CB  ASN A  59     -10.976  16.331   0.599  1.00 93.86           C  
ATOM    906  HB2 ASN A  59     -12.040  16.558   0.669  1.00 93.86           H  
ATOM    907  HB3 ASN A  59     -10.620  16.717  -0.356  1.00 93.86           H  
ATOM    908  O   ASN A  59     -11.043  13.620  -1.411  1.00 93.86           O  
ATOM    909  CG  ASN A  59     -10.282  17.044   1.738  1.00 93.86           C  
ATOM    910  ND2 ASN A  59      -9.281  17.832   1.439  1.00 93.86           N  
ATOM    911 HD21 ASN A  59      -8.860  17.712   0.529  1.00 93.86           H  
ATOM    912 HD22 ASN A  59      -8.744  18.211   2.205  1.00 93.86           H  
ATOM    913  OD1 ASN A  59     -10.614  16.870   2.901  1.00 93.86           O  
ATOM    914  N   PRO A  60     -12.897  13.907  -0.181  1.00 92.03           N  
ATOM    915  CA  PRO A  60     -13.801  13.313  -1.167  1.00 92.03           C  
ATOM    916  HA  PRO A  60     -13.597  12.245  -1.235  1.00 92.03           H  
ATOM    917  C   PRO A  60     -13.682  13.958  -2.554  1.00 92.03           C  
ATOM    918  CB  PRO A  60     -15.201  13.525  -0.585  1.00 92.03           C  
ATOM    919  HB2 PRO A  60     -15.911  12.765  -0.914  1.00 92.03           H  
ATOM    920  HB3 PRO A  60     -15.576  14.517  -0.837  1.00 92.03           H  
ATOM    921  O   PRO A  60     -13.798  15.176  -2.691  1.00 92.03           O  
ATOM    922  CG  PRO A  60     -14.938  13.461   0.914  1.00 92.03           C  
ATOM    923  HG2 PRO A  60     -15.733  13.930   1.493  1.00 92.03           H  
ATOM    924  HG3 PRO A  60     -14.791  12.420   1.201  1.00 92.03           H  
ATOM    925  CD  PRO A  60     -13.622  14.211   1.044  1.00 92.03           C  
ATOM    926  HD2 PRO A  60     -13.819  15.282   1.105  1.00 92.03           H  
ATOM    927  HD3 PRO A  60     -13.087  13.867   1.928  1.00 92.03           H  
ATOM    928  N   GLY A  61     -13.462  13.142  -3.586  1.00 90.87           N  
ATOM    929  H   GLY A  61     -13.296  12.163  -3.399  1.00 90.87           H  
ATOM    930  CA  GLY A  61     -13.292  13.585  -4.973  1.00 90.87           C  
ATOM    931  HA2 GLY A  61     -13.392  12.718  -5.625  1.00 90.87           H  
ATOM    932  HA3 GLY A  61     -14.078  14.299  -5.218  1.00 90.87           H  
ATOM    933  C   GLY A  61     -11.942  14.245  -5.282  1.00 90.87           C  
ATOM    934  O   GLY A  61     -11.732  14.680  -6.415  1.00 90.87           O  
ATOM    935  N   GLU A  62     -11.034  14.330  -4.309  1.00 93.66           N  
ATOM    936  H   GLU A  62     -11.252  13.939  -3.403  1.00 93.66           H  
ATOM    937  CA  GLU A  62      -9.705  14.913  -4.479  1.00 93.66           C  
ATOM    938  HA  GLU A  62      -9.786  15.729  -5.197  1.00 93.66           H  
ATOM    939  C   GLU A  62      -8.709  13.887  -5.045  1.00 93.66           C  
ATOM    940  CB  GLU A  62      -9.233  15.519  -3.145  1.00 93.66           C  
ATOM    941  HB2 GLU A  62     -10.052  16.100  -2.721  1.00 93.66           H  
ATOM    942  HB3 GLU A  62      -8.982  14.710  -2.459  1.00 93.66           H  
ATOM    943  O   GLU A  62      -8.761  12.689  -4.741  1.00 93.66           O  
ATOM    944  CG  GLU A  62      -8.012  16.442  -3.278  1.00 93.66           C  
ATOM    945  HG2 GLU A  62      -8.240  17.210  -4.018  1.00 93.66           H  
ATOM    946  HG3 GLU A  62      -7.165  15.862  -3.646  1.00 93.66           H  
ATOM    947  CD  GLU A  62      -7.615  17.116  -1.951  1.00 93.66           C  
ATOM    948  OE1 GLU A  62      -6.858  18.108  -2.010  1.00 93.66           O  
ATOM    949  OE2 GLU A  62      -8.081  16.673  -0.871  1.00 93.66           O  
ATOM    950  N   GLU A  63      -7.769  14.378  -5.853  1.00 93.16           N  
ATOM    951  H   GLU A  63      -7.760  15.373  -6.027  1.00 93.16           H  
ATOM    952  CA  GLU A  63      -6.584  13.643  -6.290  1.00 93.16           C  
ATOM    953  HA  GLU A  63      -6.582  12.676  -5.786  1.00 93.16           H  
ATOM    954  C   GLU A  63      -5.331  14.414  -5.856  1.00 93.16           C  
ATOM    955  CB  GLU A  63      -6.640  13.365  -7.805  1.00 93.16           C  
ATOM    956  HB2 GLU A  63      -7.579  12.853  -8.014  1.00 93.16           H  
ATOM    957  HB3 GLU A  63      -6.632  14.309  -8.351  1.00 93.16           H  
ATOM    958  O   GLU A  63      -5.178  15.594  -6.173  1.00 93.16           O  
ATOM    959  CG  GLU A  63      -5.477  12.479  -8.299  1.00 93.16           C  
ATOM    960  HG2 GLU A  63      -5.422  11.597  -7.662  1.00 93.16           H  
ATOM    961  HG3 GLU A  63      -4.543  13.029  -8.184  1.00 93.16           H  
ATOM    962  CD  GLU A  63      -5.606  12.006  -9.765  1.00 93.16           C  
ATOM    963  OE1 GLU A  63      -4.633  11.388 -10.268  1.00 93.16           O  
ATOM    964  OE2 GLU A  63      -6.682  12.182 -10.386  1.00 93.16           O  
ATOM    965  N   VAL A  64      -4.435  13.750  -5.125  1.00 92.95           N  
ATOM    966  H   VAL A  64      -4.623  12.777  -4.932  1.00 92.95           H  
ATOM    967  CA  VAL A  64      -3.194  14.327  -4.591  1.00 92.95           C  
ATOM    968  HA  VAL A  64      -3.108  15.357  -4.937  1.00 92.95           H  
ATOM    969  C   VAL A  64      -1.995  13.549  -5.124  1.00 92.95           C  
ATOM    970  CB  VAL A  64      -3.195  14.355  -3.048  1.00 92.95           C  
ATOM    971  HB  VAL A  64      -3.256  13.337  -2.664  1.00 92.95           H  
ATOM    972  O   VAL A  64      -1.975  12.322  -5.079  1.00 92.95           O  
ATOM    973  CG1 VAL A  64      -1.906  15.002  -2.518  1.00 92.95           C  
ATOM    974 HG11 VAL A  64      -1.994  15.184  -1.447  1.00 92.95           H  
ATOM    975 HG12 VAL A  64      -1.052  14.347  -2.694  1.00 92.95           H  
ATOM    976 HG13 VAL A  64      -1.742  15.960  -3.011  1.00 92.95           H  
ATOM    977  CG2 VAL A  64      -4.379  15.154  -2.489  1.00 92.95           C  
ATOM    978 HG21 VAL A  64      -5.318  14.691  -2.793  1.00 92.95           H  
ATOM    979 HG22 VAL A  64      -4.350  15.171  -1.400  1.00 92.95           H  
ATOM    980 HG23 VAL A  64      -4.361  16.178  -2.863  1.00 92.95           H  
ATOM    981  N   GLU A  65      -0.963  14.253  -5.592  1.00 92.12           N  
ATOM    982  H   GLU A  65      -1.029  15.261  -5.581  1.00 92.12           H  
ATOM    983  CA  GLU A  65       0.318  13.660  -5.993  1.00 92.12           C  
ATOM    984  HA  GLU A  65       0.200  12.578  -6.047  1.00 92.12           H  
ATOM    985  C   GLU A  65       1.398  13.953  -4.941  1.00 92.12           C  
ATOM    986  CB  GLU A  65       0.719  14.130  -7.409  1.00 92.12           C  
ATOM    987  HB2 GLU A  65       0.916  15.202  -7.395  1.00 92.12           H  
ATOM    988  HB3 GLU A  65      -0.116  13.943  -8.085  1.00 92.12           H  
ATOM    989  O   GLU A  65       1.624  15.099  -4.552  1.00 92.12           O  
ATOM    990  CG  GLU A  65       1.959  13.392  -7.952  1.00 92.12           C  
ATOM    991  HG2 GLU A  65       2.812  13.611  -7.310  1.00 92.12           H  
ATOM    992  HG3 GLU A  65       1.778  12.319  -7.893  1.00 92.12           H  
ATOM    993  CD  GLU A  65       2.315  13.755  -9.412  1.00 92.12           C  
ATOM    994  OE1 GLU A  65       3.352  14.415  -9.642  1.00 92.12           O  
ATOM    995  OE2 GLU A  65       1.627  13.277 -10.350  1.00 92.12           O  
ATOM    996  N   VAL A  66       2.100  12.911  -4.501  1.00 88.74           N  
ATOM    997  H   VAL A  66       1.818  11.994  -4.818  1.00 88.74           H  
ATOM    998  CA  VAL A  66       3.231  12.981  -3.570  1.00 88.74           C  
ATOM    999  HA  VAL A  66       3.392  14.017  -3.273  1.00 88.74           H  
ATOM   1000  C   VAL A  66       4.469  12.466  -4.282  1.00 88.74           C  
ATOM   1001  CB  VAL A  66       2.981  12.148  -2.300  1.00 88.74           C  
ATOM   1002  HB  VAL A  66       3.010  11.087  -2.548  1.00 88.74           H  
ATOM   1003  O   VAL A  66       4.474  11.344  -4.776  1.00 88.74           O  
ATOM   1004  CG1 VAL A  66       4.062  12.427  -1.244  1.00 88.74           C  
ATOM   1005 HG11 VAL A  66       4.054  13.482  -0.971  1.00 88.74           H  
ATOM   1006 HG12 VAL A  66       3.867  11.825  -0.356  1.00 88.74           H  
ATOM   1007 HG13 VAL A  66       5.046  12.158  -1.628  1.00 88.74           H  
ATOM   1008  CG2 VAL A  66       1.616  12.445  -1.681  1.00 88.74           C  
ATOM   1009 HG21 VAL A  66       1.531  13.507  -1.452  1.00 88.74           H  
ATOM   1010 HG22 VAL A  66       0.819  12.163  -2.369  1.00 88.74           H  
ATOM   1011 HG23 VAL A  66       1.495  11.841  -0.781  1.00 88.74           H  
ATOM   1012  N   THR A  67       5.539  13.256  -4.324  1.00 87.86           N  
ATOM   1013  H   THR A  67       5.504  14.153  -3.861  1.00 87.86           H  
ATOM   1014  CA  THR A  67       6.799  12.835  -4.952  1.00 87.86           C  
ATOM   1015  HA  THR A  67       6.640  11.907  -5.501  1.00 87.86           H  
ATOM   1016  C   THR A  67       7.865  12.564  -3.900  1.00 87.86           C  
ATOM   1017  CB  THR A  67       7.284  13.856  -5.985  1.00 87.86           C  
ATOM   1018  HB  THR A  67       7.485  14.810  -5.497  1.00 87.86           H  
ATOM   1019  O   THR A  67       8.090  13.379  -3.006  1.00 87.86           O  
ATOM   1020  CG2 THR A  67       8.534  13.387  -6.733  1.00 87.86           C  
ATOM   1021 HG21 THR A  67       8.365  12.397  -7.156  1.00 87.86           H  
ATOM   1022 HG22 THR A  67       9.389  13.353  -6.058  1.00 87.86           H  
ATOM   1023 HG23 THR A  67       8.755  14.085  -7.540  1.00 87.86           H  
ATOM   1024  OG1 THR A  67       6.303  14.040  -6.976  1.00 87.86           O  
ATOM   1025  HG1 THR A  67       5.461  14.257  -6.569  1.00 87.86           H  
ATOM   1026  N   PHE A  68       8.556  11.440  -4.056  1.00 82.56           N  
ATOM   1027  H   PHE A  68       8.285  10.824  -4.809  1.00 82.56           H  
ATOM   1028  CA  PHE A  68       9.745  11.060  -3.311  1.00 82.56           C  
ATOM   1029  HA  PHE A  68       9.918  11.773  -2.505  1.00 82.56           H  
ATOM   1030  C   PHE A  68      10.941  11.075  -4.253  1.00 82.56           C  
ATOM   1031  CB  PHE A  68       9.557   9.675  -2.686  1.00 82.56           C  
ATOM   1032  HB2 PHE A  68      10.489   9.378  -2.204  1.00 82.56           H  
ATOM   1033  HB3 PHE A  68       9.345   8.955  -3.476  1.00 82.56           H  
ATOM   1034  O   PHE A  68      10.883  10.550  -5.367  1.00 82.56           O  
ATOM   1035  CG  PHE A  68       8.444   9.625  -1.667  1.00 82.56           C  
ATOM   1036  CD1 PHE A  68       8.734   9.798  -0.302  1.00 82.56           C  
ATOM   1037  HD1 PHE A  68       9.755   9.948   0.018  1.00 82.56           H  
ATOM   1038  CD2 PHE A  68       7.114   9.434  -2.087  1.00 82.56           C  
ATOM   1039  HD2 PHE A  68       6.887   9.319  -3.136  1.00 82.56           H  
ATOM   1040  CE1 PHE A  68       7.698   9.771   0.645  1.00 82.56           C  
ATOM   1041  HE1 PHE A  68       7.924   9.884   1.695  1.00 82.56           H  
ATOM   1042  CE2 PHE A  68       6.076   9.423  -1.143  1.00 82.56           C  
ATOM   1043  HE2 PHE A  68       5.054   9.298  -1.469  1.00 82.56           H  
ATOM   1044  CZ  PHE A  68       6.371   9.592   0.221  1.00 82.56           C  
ATOM   1045  HZ  PHE A  68       5.573   9.583   0.948  1.00 82.56           H  
ATOM   1046  N   SER A  69      12.037  11.660  -3.784  1.00 77.98           N  
ATOM   1047  H   SER A  69      12.031  11.979  -2.826  1.00 77.98           H  
ATOM   1048  CA  SER A  69      13.340  11.546  -4.432  1.00 77.98           C  
ATOM   1049  HA  SER A  69      13.222  11.108  -5.423  1.00 77.98           H  
ATOM   1050  C   SER A  69      14.208  10.594  -3.622  1.00 77.98           C  
ATOM   1051  CB  SER A  69      13.998  12.914  -4.638  1.00 77.98           C  
ATOM   1052  HB2 SER A  69      15.016  12.772  -5.001  1.00 77.98           H  
ATOM   1053  HB3 SER A  69      13.437  13.467  -5.393  1.00 77.98           H  
ATOM   1054  O   SER A  69      14.127  10.532  -2.384  1.00 77.98           O  
ATOM   1055  OG  SER A  69      14.025  13.668  -3.442  1.00 77.98           O  
ATOM   1056  HG  SER A  69      13.124  13.889  -3.192  1.00 77.98           H  
ATOM   1057  N   ALA A  70      15.019   9.814  -4.322  1.00 64.79           N  
ATOM   1058  H   ALA A  70      15.051   9.870  -5.330  1.00 64.79           H  
ATOM   1059  CA  ALA A  70      16.018   8.989  -3.684  1.00 64.79           C  
ATOM   1060  HA  ALA A  70      16.037   9.185  -2.612  1.00 64.79           H  
ATOM   1061  C   ALA A  70      17.391   9.338  -4.233  1.00 64.79           C  
ATOM   1062  CB  ALA A  70      15.679   7.518  -3.871  1.00 64.79           C  
ATOM   1063  HB1 ALA A  70      16.360   6.944  -3.242  1.00 64.79           H  
ATOM   1064  HB2 ALA A  70      15.814   7.225  -4.912  1.00 64.79           H  
ATOM   1065  HB3 ALA A  70      14.656   7.313  -3.556  1.00 64.79           H  
ATOM   1066  O   ALA A  70      17.583   9.413  -5.437  1.00 64.79           O  
ATOM   1067  N   ASN A  71      18.350   9.493  -3.325  1.00 64.82           N  
ATOM   1068  H   ASN A  71      18.109   9.469  -2.344  1.00 64.82           H  
ATOM   1069  CA  ASN A  71      19.765   9.461  -3.686  1.00 64.82           C  
ATOM   1070  HA  ASN A  71      19.903   9.925  -4.662  1.00 64.82           H  
ATOM   1071  C   ASN A  71      20.275   8.010  -3.793  1.00 64.82           C  
ATOM   1072  CB  ASN A  71      20.558  10.259  -2.638  1.00 64.82           C  
ATOM   1073  HB2 ASN A  71      21.612  10.245  -2.916  1.00 64.82           H  
ATOM   1074  HB3 ASN A  71      20.460   9.769  -1.670  1.00 64.82           H  
ATOM   1075  O   ASN A  71      21.420   7.794  -4.170  1.00 64.82           O  
ATOM   1076  CG  ASN A  71      20.134  11.713  -2.515  1.00 64.82           C  
ATOM   1077  ND2 ASN A  71      20.334  12.308  -1.363  1.00 64.82           N  
ATOM   1078 HD21 ASN A  71      20.818  11.829  -0.617  1.00 64.82           H  
ATOM   1079 HD22 ASN A  71      20.071  13.283  -1.332  1.00 64.82           H  
ATOM   1080  OD1 ASN A  71      19.615  12.344  -3.414  1.00 64.82           O  
ATOM   1081  N   ASP A  72      19.442   7.034  -3.412  1.00 57.21           N  
ATOM   1082  H   ASP A  72      18.485   7.283  -3.208  1.00 57.21           H  
ATOM   1083  CA  ASP A  72      19.737   5.603  -3.395  1.00 57.21           C  
ATOM   1084  HA  ASP A  72      20.695   5.433  -3.886  1.00 57.21           H  
ATOM   1085  C   ASP A  72      18.608   4.850  -4.125  1.00 57.21           C  
ATOM   1086  CB  ASP A  72      19.877   5.133  -1.935  1.00 57.21           C  
ATOM   1087  HB2 ASP A  72      18.963   5.375  -1.393  1.00 57.21           H  
ATOM   1088  HB3 ASP A  72      20.693   5.687  -1.473  1.00 57.21           H  
ATOM   1089  O   ASP A  72      17.466   4.893  -3.655  1.00 57.21           O  
ATOM   1090  CG  ASP A  72      20.157   3.630  -1.775  1.00 57.21           C  
ATOM   1091  OD1 ASP A  72      20.078   2.880  -2.774  1.00 57.21           O  
ATOM   1092  OD2 ASP A  72      20.405   3.227  -0.621  1.00 57.21           O  
ATOM   1093  N   PRO A  73      18.884   4.142  -5.235  1.00 56.82           N  
ATOM   1094  CA  PRO A  73      17.868   3.372  -5.959  1.00 56.82           C  
ATOM   1095  HA  PRO A  73      17.133   4.046  -6.402  1.00 56.82           H  
ATOM   1096  C   PRO A  73      17.139   2.364  -5.068  1.00 56.82           C  
ATOM   1097  CB  PRO A  73      18.613   2.620  -7.065  1.00 56.82           C  
ATOM   1098  HB2 PRO A  73      18.244   1.602  -7.187  1.00 56.82           H  
ATOM   1099  HB3 PRO A  73      18.482   3.149  -8.009  1.00 56.82           H  
ATOM   1100  O   PRO A  73      15.930   2.170  -5.209  1.00 56.82           O  
ATOM   1101  CG  PRO A  73      20.073   2.616  -6.597  1.00 56.82           C  
ATOM   1102  HG2 PRO A  73      20.231   1.756  -5.946  1.00 56.82           H  
ATOM   1103  HG3 PRO A  73      20.782   2.575  -7.424  1.00 56.82           H  
ATOM   1104  CD  PRO A  73      20.212   3.887  -5.767  1.00 56.82           C  
ATOM   1105  HD2 PRO A  73      20.945   3.704  -4.980  1.00 56.82           H  
ATOM   1106  HD3 PRO A  73      20.535   4.732  -6.375  1.00 56.82           H  
ATOM   1107  N   HIS A  74      17.839   1.755  -4.105  1.00 63.06           N  
ATOM   1108  H   HIS A  74      18.794   2.037  -3.937  1.00 63.06           H  
ATOM   1109  CA  HIS A  74      17.256   0.758  -3.213  1.00 63.06           C  
ATOM   1110  HA  HIS A  74      16.735   0.021  -3.823  1.00 63.06           H  
ATOM   1111  C   HIS A  74      16.224   1.352  -2.252  1.00 63.06           C  
ATOM   1112  CB  HIS A  74      18.363   0.045  -2.430  1.00 63.06           C  
ATOM   1113  HB2 HIS A  74      18.931   0.772  -1.850  1.00 63.06           H  
ATOM   1114  HB3 HIS A  74      17.905  -0.651  -1.727  1.00 63.06           H  
ATOM   1115  O   HIS A  74      15.391   0.608  -1.726  1.00 63.06           O  
ATOM   1116  CG  HIS A  74      19.298  -0.739  -3.309  1.00 63.06           C  
ATOM   1117  CD2 HIS A  74      20.630  -0.503  -3.508  1.00 63.06           C  
ATOM   1118  HD2 HIS A  74      21.203   0.299  -3.066  1.00 63.06           H  
ATOM   1119  ND1 HIS A  74      18.954  -1.833  -4.068  1.00 63.06           N  
ATOM   1120  HD1 HIS A  74      18.017  -2.188  -4.191  1.00 63.06           H  
ATOM   1121  CE1 HIS A  74      20.058  -2.255  -4.707  1.00 63.06           C  
ATOM   1122  HE1 HIS A  74      20.100  -3.079  -5.405  1.00 63.06           H  
ATOM   1123  NE2 HIS A  74      21.107  -1.486  -4.386  1.00 63.06           N  
ATOM   1124  N   LYS A  75      16.210   2.681  -2.052  1.00 65.24           N  
ATOM   1125  H   LYS A  75      16.896   3.235  -2.543  1.00 65.24           H  
ATOM   1126  CA  LYS A  75      15.211   3.369  -1.214  1.00 65.24           C  
ATOM   1127  HA  LYS A  75      15.295   2.986  -0.197  1.00 65.24           H  
ATOM   1128  C   LYS A  75      13.781   3.082  -1.691  1.00 65.24           C  
ATOM   1129  CB  LYS A  75      15.506   4.881  -1.212  1.00 65.24           C  
ATOM   1130  HB2 LYS A  75      15.233   5.275  -2.191  1.00 65.24           H  
ATOM   1131  HB3 LYS A  75      16.574   5.035  -1.059  1.00 65.24           H  
ATOM   1132  O   LYS A  75      12.862   3.044  -0.873  1.00 65.24           O  
ATOM   1133  CG  LYS A  75      14.749   5.666  -0.123  1.00 65.24           C  
ATOM   1134  HG2 LYS A  75      15.080   5.327   0.859  1.00 65.24           H  
ATOM   1135  HG3 LYS A  75      13.681   5.469  -0.216  1.00 65.24           H  
ATOM   1136  CD  LYS A  75      14.974   7.187  -0.235  1.00 65.24           C  
ATOM   1137  HD2 LYS A  75      16.017   7.417  -0.019  1.00 65.24           H  
ATOM   1138  HD3 LYS A  75      14.751   7.485  -1.260  1.00 65.24           H  
ATOM   1139  CE  LYS A  75      14.045   7.985   0.701  1.00 65.24           C  
ATOM   1140  HE2 LYS A  75      14.322   7.797   1.738  1.00 65.24           H  
ATOM   1141  HE3 LYS A  75      13.032   7.607   0.566  1.00 65.24           H  
ATOM   1142  NZ  LYS A  75      14.057   9.451   0.406  1.00 65.24           N  
ATOM   1143  HZ1 LYS A  75      13.974   9.638  -0.583  1.00 65.24           H  
ATOM   1144  HZ2 LYS A  75      14.898   9.905   0.734  1.00 65.24           H  
ATOM   1145  HZ3 LYS A  75      13.266   9.938   0.803  1.00 65.24           H  
ATOM   1146  N   PHE A  76      13.595   2.841  -2.990  1.00 70.40           N  
ATOM   1147  H   PHE A  76      14.397   2.872  -3.603  1.00 70.40           H  
ATOM   1148  CA  PHE A  76      12.297   2.531  -3.590  1.00 70.40           C  
ATOM   1149  HA  PHE A  76      11.514   3.006  -2.998  1.00 70.40           H  
ATOM   1150  C   PHE A  76      11.939   1.042  -3.594  1.00 70.40           C  
ATOM   1151  CB  PHE A  76      12.246   3.118  -5.004  1.00 70.40           C  
ATOM   1152  HB2 PHE A  76      11.297   2.851  -5.469  1.00 70.40           H  
ATOM   1153  HB3 PHE A  76      13.033   2.653  -5.598  1.00 70.40           H  
ATOM   1154  O   PHE A  76      10.814   0.709  -3.949  1.00 70.40           O  
ATOM   1155  CG  PHE A  76      12.386   4.625  -5.070  1.00 70.40           C  
ATOM   1156  CD1 PHE A  76      11.658   5.456  -4.197  1.00 70.40           C  
ATOM   1157  HD1 PHE A  76      10.965   5.016  -3.494  1.00 70.40           H  
ATOM   1158  CD2 PHE A  76      13.240   5.204  -6.023  1.00 70.40           C  
ATOM   1159  HD2 PHE A  76      13.813   4.580  -6.692  1.00 70.40           H  
ATOM   1160  CE1 PHE A  76      11.792   6.853  -4.262  1.00 70.40           C  
ATOM   1161  HE1 PHE A  76      11.227   7.485  -3.592  1.00 70.40           H  
ATOM   1162  CE2 PHE A  76      13.349   6.600  -6.104  1.00 70.40           C  
ATOM   1163  HE2 PHE A  76      14.020   7.042  -6.826  1.00 70.40           H  
ATOM   1164  CZ  PHE A  76      12.622   7.427  -5.236  1.00 70.40           C  
ATOM   1165  HZ  PHE A  76      12.714   8.500  -5.318  1.00 70.40           H  
ATOM   1166  N   ASN A  77      12.827   0.146  -3.149  1.00 71.34           N  
ATOM   1167  H   ASN A  77      13.750   0.460  -2.885  1.00 71.34           H  
ATOM   1168  CA  ASN A  77      12.570  -1.296  -3.205  1.00 71.34           C  
ATOM   1169  HA  ASN A  77      12.150  -1.521  -4.186  1.00 71.34           H  
ATOM   1170  C   ASN A  77      11.545  -1.774  -2.168  1.00 71.34           C  
ATOM   1171  CB  ASN A  77      13.884  -2.089  -3.074  1.00 71.34           C  
ATOM   1172  HB2 ASN A  77      14.445  -1.755  -2.202  1.00 71.34           H  
ATOM   1173  HB3 ASN A  77      13.644  -3.144  -2.944  1.00 71.34           H  
ATOM   1174  O   ASN A  77      11.078  -2.905  -2.266  1.00 71.34           O  
ATOM   1175  CG  ASN A  77      14.762  -1.992  -4.307  1.00 71.34           C  
ATOM   1176  ND2 ASN A  77      15.860  -2.710  -4.351  1.00 71.34           N  
ATOM   1177 HD21 ASN A  77      15.985  -3.443  -3.667  1.00 71.34           H  
ATOM   1178 HD22 ASN A  77      16.253  -2.748  -5.280  1.00 71.34           H  
ATOM   1179  OD1 ASN A  77      14.479  -1.308  -5.267  1.00 71.34           O  
ATOM   1180  N   ARG A  78      11.219  -0.964  -1.150  1.00 78.47           N  
ATOM   1181  H   ARG A  78      11.633  -0.043  -1.143  1.00 78.47           H  
ATOM   1182  CA  ARG A  78      10.326  -1.362  -0.048  1.00 78.47           C  
ATOM   1183  HA  ARG A  78       9.707  -2.188  -0.398  1.00 78.47           H  
ATOM   1184  C   ARG A  78       9.343  -0.259   0.376  1.00 78.47           C  
ATOM   1185  CB  ARG A  78      11.149  -1.886   1.142  1.00 78.47           C  
ATOM   1186  HB2 ARG A  78      11.825  -1.100   1.478  1.00 78.47           H  
ATOM   1187  HB3 ARG A  78      10.467  -2.126   1.958  1.00 78.47           H  
ATOM   1188  O   ARG A  78       9.411   0.184   1.528  1.00 78.47           O  
ATOM   1189  CG  ARG A  78      11.960  -3.148   0.824  1.00 78.47           C  
ATOM   1190  HG2 ARG A  78      12.670  -2.947   0.023  1.00 78.47           H  
ATOM   1191  HG3 ARG A  78      11.286  -3.948   0.518  1.00 78.47           H  
ATOM   1192  CD  ARG A  78      12.746  -3.574   2.069  1.00 78.47           C  
ATOM   1193  HD2 ARG A  78      12.055  -3.772   2.889  1.00 78.47           H  
ATOM   1194  HD3 ARG A  78      13.397  -2.753   2.368  1.00 78.47           H  
ATOM   1195  NE  ARG A  78      13.577  -4.759   1.797  1.00 78.47           N  
ATOM   1196  HE  ARG A  78      14.499  -4.597   1.417  1.00 78.47           H  
ATOM   1197  NH1 ARG A  78      12.029  -6.373   2.335  1.00 78.47           N  
ATOM   1198 HH11 ARG A  78      11.722  -7.301   2.082  1.00 78.47           H  
ATOM   1199 HH12 ARG A  78      11.318  -5.677   2.509  1.00 78.47           H  
ATOM   1200  NH2 ARG A  78      13.976  -6.961   1.444  1.00 78.47           N  
ATOM   1201 HH21 ARG A  78      14.827  -6.749   0.944  1.00 78.47           H  
ATOM   1202 HH22 ARG A  78      13.480  -7.793   1.160  1.00 78.47           H  
ATOM   1203  CZ  ARG A  78      13.194  -6.019   1.873  1.00 78.47           C  
ATOM   1204  N   PRO A  79       8.476   0.260  -0.512  1.00 83.88           N  
ATOM   1205  CA  PRO A  79       7.525   1.279  -0.113  1.00 83.88           C  
ATOM   1206  HA  PRO A  79       8.026   2.034   0.493  1.00 83.88           H  
ATOM   1207  C   PRO A  79       6.397   0.657   0.716  1.00 83.88           C  
ATOM   1208  CB  PRO A  79       7.054   1.939  -1.404  1.00 83.88           C  
ATOM   1209  HB2 PRO A  79       6.045   2.342  -1.315  1.00 83.88           H  
ATOM   1210  HB3 PRO A  79       7.753   2.728  -1.682  1.00 83.88           H  
ATOM   1211  O   PRO A  79       5.952  -0.470   0.490  1.00 83.88           O  
ATOM   1212  CG  PRO A  79       7.138   0.812  -2.425  1.00 83.88           C  
ATOM   1213  HG2 PRO A  79       7.362   1.200  -3.418  1.00 83.88           H  
ATOM   1214  HG3 PRO A  79       6.182   0.287  -2.432  1.00 83.88           H  
ATOM   1215  CD  PRO A  79       8.266  -0.093  -1.908  1.00 83.88           C  
ATOM   1216  HD2 PRO A  79       9.177   0.115  -2.469  1.00 83.88           H  
ATOM   1217  HD3 PRO A  79       7.999  -1.143  -2.026  1.00 83.88           H  
ATOM   1218  N   GLN A  80       5.934   1.420   1.695  1.00 86.98           N  
ATOM   1219  H   GLN A  80       6.351   2.331   1.826  1.00 86.98           H  
ATOM   1220  CA  GLN A  80       4.868   1.044   2.610  1.00 86.98           C  
ATOM   1221  HA  GLN A  80       4.398   0.121   2.272  1.00 86.98           H  
ATOM   1222  C   GLN A  80       3.814   2.146   2.614  1.00 86.98           C  
ATOM   1223  CB  GLN A  80       5.489   0.797   3.991  1.00 86.98           C  
ATOM   1224  HB2 GLN A  80       6.083   1.674   4.249  1.00 86.98           H  
ATOM   1225  HB3 GLN A  80       6.169  -0.051   3.917  1.00 86.98           H  
ATOM   1226  O   GLN A  80       4.129   3.328   2.754  1.00 86.98           O  
ATOM   1227  CG  GLN A  80       4.491   0.527   5.129  1.00 86.98           C  
ATOM   1228  HG2 GLN A  80       3.947  -0.398   4.936  1.00 86.98           H  
ATOM   1229  HG3 GLN A  80       3.765   1.337   5.186  1.00 86.98           H  
ATOM   1230  CD  GLN A  80       5.193   0.442   6.486  1.00 86.98           C  
ATOM   1231  NE2 GLN A  80       4.550  -0.011   7.523  1.00 86.98           N  
ATOM   1232 HE21 GLN A  80       3.668  -0.491   7.415  1.00 86.98           H  
ATOM   1233 HE22 GLN A  80       5.053  -0.082   8.396  1.00 86.98           H  
ATOM   1234  OE1 GLN A  80       6.341   0.809   6.687  1.00 86.98           O  
ATOM   1235  N   PHE A  81       2.558   1.741   2.507  1.00 89.36           N  
ATOM   1236  H   PHE A  81       2.383   0.755   2.377  1.00 89.36           H  
ATOM   1237  CA  PHE A  81       1.391   2.606   2.544  1.00 89.36           C  
ATOM   1238  HA  PHE A  81       1.699   3.632   2.745  1.00 89.36           H  
ATOM   1239  C   PHE A  81       0.490   2.130   3.676  1.00 89.36           C  
ATOM   1240  CB  PHE A  81       0.673   2.582   1.185  1.00 89.36           C  
ATOM   1241  HB2 PHE A  81       0.123   1.646   1.088  1.00 89.36           H  
ATOM   1242  HB3 PHE A  81      -0.060   3.388   1.163  1.00 89.36           H  
ATOM   1243  O   PHE A  81       0.223   0.940   3.813  1.00 89.36           O  
ATOM   1244  CG  PHE A  81       1.607   2.724  -0.003  1.00 89.36           C  
ATOM   1245  CD1 PHE A  81       2.047   3.998  -0.397  1.00 89.36           C  
ATOM   1246  HD1 PHE A  81       1.676   4.874   0.114  1.00 89.36           H  
ATOM   1247  CD2 PHE A  81       2.087   1.581  -0.673  1.00 89.36           C  
ATOM   1248  HD2 PHE A  81       1.762   0.597  -0.369  1.00 89.36           H  
ATOM   1249  CE1 PHE A  81       2.974   4.132  -1.444  1.00 89.36           C  
ATOM   1250  HE1 PHE A  81       3.313   5.113  -1.744  1.00 89.36           H  
ATOM   1251  CE2 PHE A  81       3.015   1.716  -1.720  1.00 89.36           C  
ATOM   1252  HE2 PHE A  81       3.390   0.838  -2.225  1.00 89.36           H  
ATOM   1253  CZ  PHE A  81       3.467   2.992  -2.098  1.00 89.36           C  
ATOM   1254  HZ  PHE A  81       4.190   3.098  -2.893  1.00 89.36           H  
ATOM   1255  N   THR A  82       0.034   3.041   4.517  1.00 90.68           N  
ATOM   1256  H   THR A  82       0.325   4.001   4.394  1.00 90.68           H  
ATOM   1257  CA  THR A  82      -1.027   2.782   5.490  1.00 90.68           C  
ATOM   1258  HA  THR A  82      -1.399   1.763   5.390  1.00 90.68           H  
ATOM   1259  C   THR A  82      -2.163   3.734   5.173  1.00 90.68           C  
ATOM   1260  CB  THR A  82      -0.530   2.958   6.927  1.00 90.68           C  
ATOM   1261  HB  THR A  82      -0.260   4.001   7.092  1.00 90.68           H  
ATOM   1262  O   THR A  82      -1.974   4.946   5.205  1.00 90.68           O  
ATOM   1263  CG2 THR A  82      -1.581   2.556   7.953  1.00 90.68           C  
ATOM   1264 HG21 THR A  82      -2.511   3.096   7.774  1.00 90.68           H  
ATOM   1265 HG22 THR A  82      -1.775   1.485   7.892  1.00 90.68           H  
ATOM   1266 HG23 THR A  82      -1.225   2.819   8.949  1.00 90.68           H  
ATOM   1267  OG1 THR A  82       0.604   2.146   7.142  1.00 90.68           O  
ATOM   1268  HG1 THR A  82       0.968   1.972   6.271  1.00 90.68           H  
ATOM   1269  N   ILE A  83      -3.318   3.182   4.825  1.00 89.16           N  
ATOM   1270  H   ILE A  83      -3.400   2.176   4.853  1.00 89.16           H  
ATOM   1271  CA  ILE A  83      -4.529   3.930   4.512  1.00 89.16           C  
ATOM   1272  HA  ILE A  83      -4.288   4.982   4.357  1.00 89.16           H  
ATOM   1273  C   ILE A  83      -5.436   3.820   5.730  1.00 89.16           C  
ATOM   1274  CB  ILE A  83      -5.200   3.396   3.225  1.00 89.16           C  
ATOM   1275  HB  ILE A  83      -5.532   2.370   3.389  1.00 89.16           H  
ATOM   1276  O   ILE A  83      -5.807   2.713   6.118  1.00 89.16           O  
ATOM   1277  CG1 ILE A  83      -4.276   3.432   1.981  1.00 89.16           C  
ATOM   1278 HG12 ILE A  83      -4.891   3.491   1.084  1.00 89.16           H  
ATOM   1279 HG13 ILE A  83      -3.656   4.329   2.010  1.00 89.16           H  
ATOM   1280  CG2 ILE A  83      -6.439   4.250   2.910  1.00 89.16           C  
ATOM   1281 HG21 ILE A  83      -7.142   4.237   3.743  1.00 89.16           H  
ATOM   1282 HG22 ILE A  83      -6.957   3.855   2.036  1.00 89.16           H  
ATOM   1283 HG23 ILE A  83      -6.140   5.280   2.715  1.00 89.16           H  
ATOM   1284  CD1 ILE A  83      -3.382   2.195   1.806  1.00 89.16           C  
ATOM   1285 HD11 ILE A  83      -2.623   2.138   2.586  1.00 89.16           H  
ATOM   1286 HD12 ILE A  83      -3.992   1.292   1.828  1.00 89.16           H  
ATOM   1287 HD13 ILE A  83      -2.876   2.252   0.842  1.00 89.16           H  
ATOM   1288  N   GLU A  84      -5.767   4.955   6.333  1.00 90.67           N  
ATOM   1289  H   GLU A  84      -5.429   5.827   5.952  1.00 90.67           H  
ATOM   1290  CA  GLU A  84      -6.642   5.066   7.496  1.00 90.67           C  
ATOM   1291  HA  GLU A  84      -7.001   4.076   7.775  1.00 90.67           H  
ATOM   1292  C   GLU A  84      -7.856   5.923   7.135  1.00 90.67           C  
ATOM   1293  CB  GLU A  84      -5.889   5.650   8.708  1.00 90.67           C  
ATOM   1294  HB2 GLU A  84      -6.595   5.742   9.533  1.00 90.67           H  
ATOM   1295  HB3 GLU A  84      -5.512   6.642   8.458  1.00 90.67           H  
ATOM   1296  O   GLU A  84      -7.727   7.039   6.631  1.00 90.67           O  
ATOM   1297  CG  GLU A  84      -4.715   4.759   9.157  1.00 90.67           C  
ATOM   1298  HG2 GLU A  84      -3.962   4.749   8.370  1.00 90.67           H  
ATOM   1299  HG3 GLU A  84      -5.093   3.743   9.278  1.00 90.67           H  
ATOM   1300  CD  GLU A  84      -4.039   5.187  10.475  1.00 90.67           C  
ATOM   1301  OE1 GLU A  84      -3.257   4.358  11.023  1.00 90.67           O  
ATOM   1302  OE2 GLU A  84      -4.304   6.305  10.960  1.00 90.67           O  
ATOM   1303  N   TRP A  85      -9.055   5.416   7.404  1.00 88.38           N  
ATOM   1304  H   TRP A  85      -9.118   4.504   7.834  1.00 88.38           H  
ATOM   1305  CA  TRP A  85     -10.296   6.142   7.155  1.00 88.38           C  
ATOM   1306  HA  TRP A  85     -10.063   7.183   6.933  1.00 88.38           H  
ATOM   1307  C   TRP A  85     -11.195   6.152   8.385  1.00 88.38           C  
ATOM   1308  CB  TRP A  85     -11.017   5.584   5.924  1.00 88.38           C  
ATOM   1309  HB2 TRP A  85     -10.336   5.623   5.074  1.00 88.38           H  
ATOM   1310  HB3 TRP A  85     -11.865   6.227   5.688  1.00 88.38           H  
ATOM   1311  O   TRP A  85     -11.110   5.298   9.275  1.00 88.38           O  
ATOM   1312  CG  TRP A  85     -11.510   4.182   6.061  1.00 88.38           C  
ATOM   1313  CD1 TRP A  85     -12.724   3.807   6.523  1.00 88.38           C  
ATOM   1314  HD1 TRP A  85     -13.501   4.481   6.853  1.00 88.38           H  
ATOM   1315  CD2 TRP A  85     -10.791   2.953   5.760  1.00 88.38           C  
ATOM   1316  CE2 TRP A  85     -11.663   1.855   6.014  1.00 88.38           C  
ATOM   1317  CE3 TRP A  85      -9.484   2.658   5.317  1.00 88.38           C  
ATOM   1318  HE3 TRP A  85      -8.799   3.472   5.132  1.00 88.38           H  
ATOM   1319  NE1 TRP A  85     -12.814   2.430   6.506  1.00 88.38           N  
ATOM   1320  HE1 TRP A  85     -13.633   1.926   6.815  1.00 88.38           H  
ATOM   1321  CH2 TRP A  85      -9.965   0.273   5.367  1.00 88.38           C  
ATOM   1322  HH2 TRP A  85      -9.658  -0.750   5.209  1.00 88.38           H  
ATOM   1323  CZ2 TRP A  85     -11.268   0.527   5.816  1.00 88.38           C  
ATOM   1324  HZ2 TRP A  85     -11.951  -0.286   6.017  1.00 88.38           H  
ATOM   1325  CZ3 TRP A  85      -9.070   1.328   5.124  1.00 88.38           C  
ATOM   1326  HZ3 TRP A  85      -8.067   1.122   4.783  1.00 88.38           H  
ATOM   1327  N   LYS A  86     -12.065   7.159   8.411  1.00 84.99           N  
ATOM   1328  H   LYS A  86     -12.071   7.790   7.622  1.00 84.99           H  
ATOM   1329  CA  LYS A  86     -13.153   7.325   9.372  1.00 84.99           C  
ATOM   1330  HA  LYS A  86     -13.298   6.410   9.946  1.00 84.99           H  
ATOM   1331  C   LYS A  86     -14.412   7.584   8.559  1.00 84.99           C  
ATOM   1332  CB  LYS A  86     -12.858   8.493  10.322  1.00 84.99           C  
ATOM   1333  HB2 LYS A  86     -12.768   9.409   9.737  1.00 84.99           H  
ATOM   1334  HB3 LYS A  86     -13.700   8.611  11.004  1.00 84.99           H  
ATOM   1335  O   LYS A  86     -14.439   8.528   7.770  1.00 84.99           O  
ATOM   1336  CG  LYS A  86     -11.569   8.286  11.127  1.00 84.99           C  
ATOM   1337  HG2 LYS A  86     -11.655   7.383  11.731  1.00 84.99           H  
ATOM   1338  HG3 LYS A  86     -10.729   8.169  10.442  1.00 84.99           H  
ATOM   1339  CD  LYS A  86     -11.285   9.486  12.032  1.00 84.99           C  
ATOM   1340  HD2 LYS A  86     -12.064   9.574  12.790  1.00 84.99           H  
ATOM   1341  HD3 LYS A  86     -11.281  10.384  11.415  1.00 84.99           H  
ATOM   1342  CE  LYS A  86      -9.910   9.298  12.682  1.00 84.99           C  
ATOM   1343  HE2 LYS A  86      -9.227   8.928  11.917  1.00 84.99           H  
ATOM   1344  HE3 LYS A  86      -9.979   8.535  13.458  1.00 84.99           H  
ATOM   1345  NZ  LYS A  86      -9.387  10.576  13.220  1.00 84.99           N  
ATOM   1346  HZ1 LYS A  86      -8.456  10.447  13.591  1.00 84.99           H  
ATOM   1347  HZ2 LYS A  86      -9.302  11.238  12.462  1.00 84.99           H  
ATOM   1348  HZ3 LYS A  86     -10.001  10.968  13.919  1.00 84.99           H  
ATOM   1349  N   ASP A  87     -15.407   6.733   8.711  1.00 79.34           N  
ATOM   1350  H   ASP A  87     -15.319   5.966   9.363  1.00 79.34           H  
ATOM   1351  CA  ASP A  87     -16.646   6.794   7.944  1.00 79.34           C  
ATOM   1352  HA  ASP A  87     -16.753   7.768   7.466  1.00 79.34           H  
ATOM   1353  C   ASP A  87     -17.814   6.611   8.910  1.00 79.34           C  
ATOM   1354  CB  ASP A  87     -16.574   5.720   6.844  1.00 79.34           C  
ATOM   1355  HB2 ASP A  87     -16.613   4.728   7.293  1.00 79.34           H  
ATOM   1356  HB3 ASP A  87     -15.612   5.811   6.340  1.00 79.34           H  
ATOM   1357  O   ASP A  87     -18.024   5.496   9.376  1.00 79.34           O  
ATOM   1358  CG  ASP A  87     -17.655   5.841   5.769  1.00 79.34           C  
ATOM   1359  OD1 ASP A  87     -18.259   6.928   5.649  1.00 79.34           O  
ATOM   1360  OD2 ASP A  87     -17.765   4.855   4.995  1.00 79.34           O  
ATOM   1361  N   ASP A  88     -18.490   7.713   9.254  1.00 78.87           N  
ATOM   1362  H   ASP A  88     -18.287   8.569   8.757  1.00 78.87           H  
ATOM   1363  CA  ASP A  88     -19.717   7.734  10.069  1.00 78.87           C  
ATOM   1364  HA  ASP A  88     -19.576   7.160  10.985  1.00 78.87           H  
ATOM   1365  C   ASP A  88     -20.841   7.092   9.247  1.00 78.87           C  
ATOM   1366  CB  ASP A  88     -20.050   9.189  10.460  1.00 78.87           C  
ATOM   1367  HB2 ASP A  88     -19.193   9.644  10.958  1.00 78.87           H  
ATOM   1368  HB3 ASP A  88     -20.226   9.770   9.554  1.00 78.87           H  
ATOM   1369  O   ASP A  88     -21.501   7.749   8.434  1.00 78.87           O  
ATOM   1370  CG  ASP A  88     -21.266   9.342  11.384  1.00 78.87           C  
ATOM   1371  OD1 ASP A  88     -21.949   8.337  11.636  1.00 78.87           O  
ATOM   1372  OD2 ASP A  88     -21.550  10.507  11.758  1.00 78.87           O  
ATOM   1373  N   LYS A  89     -20.957   5.767   9.344  1.00 79.85           N  
ATOM   1374  H   LYS A  89     -20.533   5.348  10.159  1.00 79.85           H  
ATOM   1375  CA  LYS A  89     -21.806   4.968   8.456  1.00 79.85           C  
ATOM   1376  HA  LYS A  89     -21.800   5.425   7.466  1.00 79.85           H  
ATOM   1377  C   LYS A  89     -23.257   4.986   8.900  1.00 79.85           C  
ATOM   1378  CB  LYS A  89     -21.289   3.526   8.359  1.00 79.85           C  
ATOM   1379  HB2 LYS A  89     -20.997   3.169   9.347  1.00 79.85           H  
ATOM   1380  HB3 LYS A  89     -22.096   2.894   7.989  1.00 79.85           H  
ATOM   1381  O   LYS A  89     -24.134   4.815   8.050  1.00 79.85           O  
ATOM   1382  CG  LYS A  89     -20.113   3.424   7.384  1.00 79.85           C  
ATOM   1383  HG2 LYS A  89     -19.254   3.966   7.779  1.00 79.85           H  
ATOM   1384  HG3 LYS A  89     -20.405   3.877   6.437  1.00 79.85           H  
ATOM   1385  CD  LYS A  89     -19.724   1.964   7.133  1.00 79.85           C  
ATOM   1386  HD2 LYS A  89     -20.606   1.411   6.811  1.00 79.85           H  
ATOM   1387  HD3 LYS A  89     -19.324   1.529   8.049  1.00 79.85           H  
ATOM   1388  CE  LYS A  89     -18.670   1.956   6.024  1.00 79.85           C  
ATOM   1389  HE2 LYS A  89     -19.049   2.565   5.203  1.00 79.85           H  
ATOM   1390  HE3 LYS A  89     -17.768   2.454   6.379  1.00 79.85           H  
ATOM   1391  NZ  LYS A  89     -18.386   0.589   5.533  1.00 79.85           N  
ATOM   1392  HZ1 LYS A  89     -19.257   0.089   5.419  1.00 79.85           H  
ATOM   1393  HZ2 LYS A  89     -18.007   0.651   4.599  1.00 79.85           H  
ATOM   1394  HZ3 LYS A  89     -17.767   0.091   6.156  1.00 79.85           H  
ATOM   1395  N   ASP A  90     -23.512   5.132  10.196  1.00 83.23           N  
ATOM   1396  H   ASP A  90     -22.754   5.346  10.829  1.00 83.23           H  
ATOM   1397  CA  ASP A  90     -24.872   5.190  10.732  1.00 83.23           C  
ATOM   1398  HA  ASP A  90     -25.539   4.726  10.005  1.00 83.23           H  
ATOM   1399  C   ASP A  90     -25.408   6.624  10.879  1.00 83.23           C  
ATOM   1400  CB  ASP A  90     -24.989   4.320  11.992  1.00 83.23           C  
ATOM   1401  HB2 ASP A  90     -24.661   3.311  11.743  1.00 83.23           H  
ATOM   1402  HB3 ASP A  90     -26.042   4.259  12.266  1.00 83.23           H  
ATOM   1403  O   ASP A  90     -26.626   6.809  10.977  1.00 83.23           O  
ATOM   1404  CG  ASP A  90     -24.209   4.807  13.213  1.00 83.23           C  
ATOM   1405  OD1 ASP A  90     -23.873   6.004  13.242  1.00 83.23           O  
ATOM   1406  OD2 ASP A  90     -24.059   3.958  14.125  1.00 83.23           O  
ATOM   1407  N   GLY A  91     -24.538   7.632  10.766  1.00 83.57           N  
ATOM   1408  H   GLY A  91     -23.559   7.432  10.913  1.00 83.57           H  
ATOM   1409  CA  GLY A  91     -24.905   9.042  10.780  1.00 83.57           C  
ATOM   1410  HA2 GLY A  91     -24.041   9.621  10.457  1.00 83.57           H  
ATOM   1411  HA3 GLY A  91     -25.734   9.213  10.093  1.00 83.57           H  
ATOM   1412  C   GLY A  91     -25.303   9.538  12.167  1.00 83.57           C  
ATOM   1413  O   GLY A  91     -26.066  10.508  12.262  1.00 83.57           O  
ATOM   1414  N   ASP A  92     -24.848   8.878  13.235  1.00 88.12           N  
ATOM   1415  H   ASP A  92     -24.227   8.093  13.098  1.00 88.12           H  
ATOM   1416  CA  ASP A  92     -25.170   9.253  14.613  1.00 88.12           C  
ATOM   1417  HA  ASP A  92     -26.210   9.581  14.608  1.00 88.12           H  
ATOM   1418  C   ASP A  92     -24.361  10.466  15.125  1.00 88.12           C  
ATOM   1419  CB  ASP A  92     -25.128   8.014  15.532  1.00 88.12           C  
ATOM   1420  HB2 ASP A  92     -25.569   7.161  15.015  1.00 88.12           H  
ATOM   1421  HB3 ASP A  92     -25.773   8.229  16.384  1.00 88.12           H  
ATOM   1422  O   ASP A  92     -24.669  11.025  16.186  1.00 88.12           O  
ATOM   1423  CG  ASP A  92     -23.751   7.622  16.092  1.00 88.12           C  
ATOM   1424  OD1 ASP A  92     -22.740   8.245  15.705  1.00 88.12           O  
ATOM   1425  OD2 ASP A  92     -23.742   6.869  17.099  1.00 88.12           O  
ATOM   1426  N   GLY A  93     -23.378  10.926  14.340  1.00 85.26           N  
ATOM   1427  H   GLY A  93     -23.132  10.359  13.542  1.00 85.26           H  
ATOM   1428  CA  GLY A  93     -22.511  12.064  14.644  1.00 85.26           C  
ATOM   1429  HA2 GLY A  93     -22.180  12.490  13.697  1.00 85.26           H  
ATOM   1430  HA3 GLY A  93     -23.075  12.814  15.199  1.00 85.26           H  
ATOM   1431  C   GLY A  93     -21.262  11.700  15.450  1.00 85.26           C  
ATOM   1432  O   GLY A  93     -20.492  12.595  15.829  1.00 85.26           O  
ATOM   1433  N   TYR A  94     -21.037  10.416  15.714  1.00 87.45           N  
ATOM   1434  H   TYR A  94     -21.701   9.732  15.379  1.00 87.45           H  
ATOM   1435  CA  TYR A  94     -19.865   9.868  16.375  1.00 87.45           C  
ATOM   1436  HA  TYR A  94     -19.189  10.686  16.622  1.00 87.45           H  
ATOM   1437  C   TYR A  94     -19.113   8.928  15.424  1.00 87.45           C  
ATOM   1438  CB  TYR A  94     -20.273   9.183  17.691  1.00 87.45           C  
ATOM   1439  HB2 TYR A  94     -20.940   8.350  17.472  1.00 87.45           H  
ATOM   1440  HB3 TYR A  94     -19.383   8.761  18.158  1.00 87.45           H  
ATOM   1441  O   TYR A  94     -19.634   8.422  14.449  1.00 87.45           O  
ATOM   1442  CG  TYR A  94     -20.948  10.116  18.684  1.00 87.45           C  
ATOM   1443  CD1 TYR A  94     -20.173  10.867  19.589  1.00 87.45           C  
ATOM   1444  HD1 TYR A  94     -19.099  10.762  19.579  1.00 87.45           H  
ATOM   1445  CD2 TYR A  94     -22.348  10.263  18.671  1.00 87.45           C  
ATOM   1446  HD2 TYR A  94     -22.931   9.703  17.955  1.00 87.45           H  
ATOM   1447  CE1 TYR A  94     -20.796  11.765  20.479  1.00 87.45           C  
ATOM   1448  HE1 TYR A  94     -20.197  12.349  21.162  1.00 87.45           H  
ATOM   1449  CE2 TYR A  94     -22.977  11.161  19.554  1.00 87.45           C  
ATOM   1450  HE2 TYR A  94     -24.049  11.284  19.514  1.00 87.45           H  
ATOM   1451  OH  TYR A  94     -22.791  12.792  21.315  1.00 87.45           O  
ATOM   1452  HH  TYR A  94     -22.128  13.269  21.820  1.00 87.45           H  
ATOM   1453  CZ  TYR A  94     -22.202  11.914  20.458  1.00 87.45           C  
ATOM   1454  N   ILE A  95     -17.820   8.720  15.690  1.00 83.12           N  
ATOM   1455  H   ILE A  95     -17.437   9.151  16.519  1.00 83.12           H  
ATOM   1456  CA  ILE A  95     -17.023   7.721  14.965  1.00 83.12           C  
ATOM   1457  HA  ILE A  95     -17.626   7.272  14.176  1.00 83.12           H  
ATOM   1458  C   ILE A  95     -16.674   6.607  15.942  1.00 83.12           C  
ATOM   1459  CB  ILE A  95     -15.776   8.334  14.295  1.00 83.12           C  
ATOM   1460  HB  ILE A  95     -15.139   8.737  15.082  1.00 83.12           H  
ATOM   1461  O   ILE A  95     -15.732   6.726  16.745  1.00 83.12           O  
ATOM   1462  CG1 ILE A  95     -16.085   9.495  13.326  1.00 83.12           C  
ATOM   1463 HG12 ILE A  95     -16.677  10.249  13.845  1.00 83.12           H  
ATOM   1464 HG13 ILE A  95     -15.146   9.965  13.035  1.00 83.12           H  
ATOM   1465  CG2 ILE A  95     -14.980   7.239  13.559  1.00 83.12           C  
ATOM   1466 HG21 ILE A  95     -15.597   6.784  12.784  1.00 83.12           H  
ATOM   1467 HG22 ILE A  95     -14.080   7.655  13.107  1.00 83.12           H  
ATOM   1468 HG23 ILE A  95     -14.713   6.439  14.250  1.00 83.12           H  
ATOM   1469  CD1 ILE A  95     -16.828   9.095  12.049  1.00 83.12           C  
ATOM   1470 HD11 ILE A  95     -16.207   8.463  11.414  1.00 83.12           H  
ATOM   1471 HD12 ILE A  95     -17.746   8.564  12.302  1.00 83.12           H  
ATOM   1472 HD13 ILE A  95     -17.069   9.999  11.490  1.00 83.12           H  
ATOM   1473  N   SER A  96     -17.420   5.516  15.853  1.00 84.44           N  
ATOM   1474  H   SER A  96     -18.184   5.532  15.192  1.00 84.44           H  
ATOM   1475  CA  SER A  96     -17.187   4.274  16.577  1.00 84.44           C  
ATOM   1476  HA  SER A  96     -17.070   4.518  17.633  1.00 84.44           H  
ATOM   1477  C   SER A  96     -15.912   3.558  16.107  1.00 84.44           C  
ATOM   1478  CB  SER A  96     -18.419   3.370  16.443  1.00 84.44           C  
ATOM   1479  HB2 SER A  96     -18.356   2.558  17.168  1.00 84.44           H  
ATOM   1480  HB3 SER A  96     -19.326   3.942  16.634  1.00 84.44           H  
ATOM   1481  O   SER A  96     -15.217   3.966  15.175  1.00 84.44           O  
ATOM   1482  OG  SER A  96     -18.466   2.822  15.149  1.00 84.44           O  
ATOM   1483  HG  SER A  96     -18.909   3.497  14.629  1.00 84.44           H  
ATOM   1484  N   ALA A  97     -15.551   2.464  16.781  1.00 81.50           N  
ATOM   1485  H   ALA A  97     -16.152   2.137  17.525  1.00 81.50           H  
ATOM   1486  CA  ALA A  97     -14.436   1.621  16.344  1.00 81.50           C  
ATOM   1487  HA  ALA A  97     -13.577   2.257  16.130  1.00 81.50           H  
ATOM   1488  C   ALA A  97     -14.751   0.851  15.049  1.00 81.50           C  
ATOM   1489  CB  ALA A  97     -14.060   0.668  17.483  1.00 81.50           C  
ATOM   1490  HB1 ALA A  97     -13.795   1.237  18.374  1.00 81.50           H  
ATOM   1491  HB2 ALA A  97     -13.205   0.065  17.178  1.00 81.50           H  
ATOM   1492  HB3 ALA A  97     -14.896   0.006  17.708  1.00 81.50           H  
ATOM   1493  O   ALA A  97     -13.831   0.556  14.293  1.00 81.50           O  
ATOM   1494  N   ALA A  98     -16.028   0.544  14.790  1.00 81.52           N  
ATOM   1495  H   ALA A  98     -16.758   0.908  15.385  1.00 81.52           H  
ATOM   1496  CA  ALA A  98     -16.450  -0.149  13.574  1.00 81.52           C  
ATOM   1497  HA  ALA A  98     -15.789  -1.002  13.419  1.00 81.52           H  
ATOM   1498  C   ALA A  98     -16.356   0.753  12.329  1.00 81.52           C  
ATOM   1499  CB  ALA A  98     -17.871  -0.674  13.794  1.00 81.52           C  
ATOM   1500  HB1 ALA A  98     -18.558   0.158  13.949  1.00 81.52           H  
ATOM   1501  HB2 ALA A  98     -17.898  -1.335  14.661  1.00 81.52           H  
ATOM   1502  HB3 ALA A  98     -18.190  -1.232  12.914  1.00 81.52           H  
ATOM   1503  O   ALA A  98     -16.122   0.280  11.222  1.00 81.52           O  
ATOM   1504  N   GLU A  99     -16.473   2.060  12.545  1.00 84.07           N  
ATOM   1505  H   GLU A  99     -16.778   2.348  13.464  1.00 84.07           H  
ATOM   1506  CA  GLU A  99     -16.436   3.126  11.536  1.00 84.07           C  
ATOM   1507  HA  GLU A  99     -16.883   2.788  10.601  1.00 84.07           H  
ATOM   1508  C   GLU A  99     -15.025   3.614  11.215  1.00 84.07           C  
ATOM   1509  CB  GLU A  99     -17.276   4.258  12.104  1.00 84.07           C  
ATOM   1510  HB2 GLU A  99     -17.113   5.189  11.562  1.00 84.07           H  
ATOM   1511  HB3 GLU A  99     -16.976   4.432  13.138  1.00 84.07           H  
ATOM   1512  O   GLU A  99     -14.808   4.439  10.325  1.00 84.07           O  
ATOM   1513  CG  GLU A  99     -18.741   3.819  12.020  1.00 84.07           C  
ATOM   1514  HG2 GLU A  99     -19.035   3.720  10.975  1.00 84.07           H  
ATOM   1515  HG3 GLU A  99     -18.882   2.843  12.485  1.00 84.07           H  
ATOM   1516  CD  GLU A  99     -19.622   4.808  12.739  1.00 84.07           C  
ATOM   1517  OE1 GLU A  99     -20.594   5.216  12.086  1.00 84.07           O  
ATOM   1518  OE2 GLU A  99     -19.280   5.043  13.925  1.00 84.07           O  
ATOM   1519  N   LYS A 100     -14.036   3.084  11.935  1.00 87.18           N  
ATOM   1520  H   LYS A 100     -14.291   2.370  12.602  1.00 87.18           H  
ATOM   1521  CA  LYS A 100     -12.624   3.274  11.630  1.00 87.18           C  
ATOM   1522  HA  LYS A 100     -12.512   4.139  10.977  1.00 87.18           H  
ATOM   1523  C   LYS A 100     -12.124   2.065  10.872  1.00 87.18           C  
ATOM   1524  CB  LYS A 100     -11.813   3.517  12.903  1.00 87.18           C  
ATOM   1525  HB2 LYS A 100     -10.755   3.592  12.650  1.00 87.18           H  
ATOM   1526  HB3 LYS A 100     -11.958   2.681  13.588  1.00 87.18           H  
ATOM   1527  O   LYS A 100     -12.388   0.920  11.242  1.00 87.18           O  
ATOM   1528  CG  LYS A 100     -12.269   4.816  13.564  1.00 87.18           C  
ATOM   1529  HG2 LYS A 100     -13.340   4.752  13.756  1.00 87.18           H  
ATOM   1530  HG3 LYS A 100     -12.094   5.649  12.883  1.00 87.18           H  
ATOM   1531  CD  LYS A 100     -11.555   5.080  14.888  1.00 87.18           C  
ATOM   1532  HD2 LYS A 100     -11.627   4.188  15.510  1.00 87.18           H  
ATOM   1533  HD3 LYS A 100     -10.508   5.323  14.703  1.00 87.18           H  
ATOM   1534  CE  LYS A 100     -12.286   6.241  15.564  1.00 87.18           C  
ATOM   1535  HE2 LYS A 100     -12.202   7.134  14.944  1.00 87.18           H  
ATOM   1536  HE3 LYS A 100     -13.343   5.978  15.612  1.00 87.18           H  
ATOM   1537  NZ  LYS A 100     -11.800   6.487  16.938  1.00 87.18           N  
ATOM   1538  HZ1 LYS A 100     -10.826   6.754  16.947  1.00 87.18           H  
ATOM   1539  HZ2 LYS A 100     -11.931   5.646  17.481  1.00 87.18           H  
ATOM   1540  HZ3 LYS A 100     -12.376   7.201  17.362  1.00 87.18           H  
ATOM   1541  N   GLY A 101     -11.323   2.324   9.853  1.00 88.26           N  
ATOM   1542  H   GLY A 101     -11.150   3.282   9.584  1.00 88.26           H  
ATOM   1543  CA  GLY A 101     -10.596   1.267   9.186  1.00 88.26           C  
ATOM   1544  HA2 GLY A 101     -10.534   0.405   9.852  1.00 88.26           H  
ATOM   1545  HA3 GLY A 101     -11.124   0.951   8.287  1.00 88.26           H  
ATOM   1546  C   GLY A 101      -9.179   1.665   8.855  1.00 88.26           C  
ATOM   1547  O   GLY A 101      -8.837   2.842   8.746  1.00 88.26           O  
ATOM   1548  N   ARG A 102      -8.342   0.638   8.778  1.00 92.11           N  
ATOM   1549  H   ARG A 102      -8.713  -0.294   8.896  1.00 92.11           H  
ATOM   1550  CA  ARG A 102      -6.924   0.746   8.504  1.00 92.11           C  
ATOM   1551  HA  ARG A 102      -6.742   1.657   7.935  1.00 92.11           H  
ATOM   1552  C   ARG A 102      -6.493  -0.451   7.680  1.00 92.11           C  
ATOM   1553  CB  ARG A 102      -6.169   0.842   9.830  1.00 92.11           C  
ATOM   1554  HB2 ARG A 102      -6.470   0.016  10.474  1.00 92.11           H  
ATOM   1555  HB3 ARG A 102      -6.438   1.778  10.321  1.00 92.11           H  
ATOM   1556  O   ARG A 102      -6.692  -1.593   8.094  1.00 92.11           O  
ATOM   1557  CG  ARG A 102      -4.652   0.793   9.625  1.00 92.11           C  
ATOM   1558  HG2 ARG A 102      -4.364  -0.163   9.188  1.00 92.11           H  
ATOM   1559  HG3 ARG A 102      -4.331   1.602   8.969  1.00 92.11           H  
ATOM   1560  CD  ARG A 102      -3.983   0.922  10.986  1.00 92.11           C  
ATOM   1561  HD2 ARG A 102      -4.393   0.166  11.655  1.00 92.11           H  
ATOM   1562  HD3 ARG A 102      -4.219   1.910  11.380  1.00 92.11           H  
ATOM   1563  NE  ARG A 102      -2.532   0.715  10.874  1.00 92.11           N  
ATOM   1564  HE  ARG A 102      -2.232  -0.078  10.326  1.00 92.11           H  
ATOM   1565  NH1 ARG A 102      -1.931   2.327  12.362  1.00 92.11           N  
ATOM   1566 HH11 ARG A 102      -2.045   3.239  11.944  1.00 92.11           H  
ATOM   1567 HH12 ARG A 102      -2.826   2.148  12.794  1.00 92.11           H  
ATOM   1568  NH2 ARG A 102      -0.359   1.337  11.162  1.00 92.11           N  
ATOM   1569 HH21 ARG A 102      -0.077   0.715  10.418  1.00 92.11           H  
ATOM   1570 HH22 ARG A 102       0.276   1.981  11.613  1.00 92.11           H  
ATOM   1571  CZ  ARG A 102      -1.617   1.447  11.464  1.00 92.11           C  
ATOM   1572  N   VAL A 103      -5.860  -0.175   6.550  1.00 93.00           N  
ATOM   1573  H   VAL A 103      -5.755   0.797   6.294  1.00 93.00           H  
ATOM   1574  CA  VAL A 103      -5.213  -1.184   5.712  1.00 93.00           C  
ATOM   1575  HA  VAL A 103      -5.206  -2.139   6.237  1.00 93.00           H  
ATOM   1576  C   VAL A 103      -3.776  -0.782   5.486  1.00 93.00           C  
ATOM   1577  CB  VAL A 103      -5.957  -1.395   4.388  1.00 93.00           C  
ATOM   1578  HB  VAL A 103      -6.179  -0.428   3.937  1.00 93.00           H  
ATOM   1579  O   VAL A 103      -3.470   0.355   5.125  1.00 93.00           O  
ATOM   1580  CG1 VAL A 103      -5.183  -2.248   3.373  1.00 93.00           C  
ATOM   1581 HG11 VAL A 103      -5.811  -2.450   2.505  1.00 93.00           H  
ATOM   1582 HG12 VAL A 103      -4.295  -1.716   3.031  1.00 93.00           H  
ATOM   1583 HG13 VAL A 103      -4.884  -3.194   3.825  1.00 93.00           H  
ATOM   1584  CG2 VAL A 103      -7.260  -2.126   4.684  1.00 93.00           C  
ATOM   1585 HG21 VAL A 103      -7.789  -1.648   5.509  1.00 93.00           H  
ATOM   1586 HG22 VAL A 103      -7.052  -3.153   4.982  1.00 93.00           H  
ATOM   1587 HG23 VAL A 103      -7.886  -2.101   3.792  1.00 93.00           H  
ATOM   1588  N   GLU A 104      -2.891  -1.739   5.691  1.00 94.22           N  
ATOM   1589  H   GLU A 104      -3.224  -2.651   5.970  1.00 94.22           H  
ATOM   1590  CA  GLU A 104      -1.481  -1.602   5.408  1.00 94.22           C  
ATOM   1591  HA  GLU A 104      -1.242  -0.549   5.254  1.00 94.22           H  
ATOM   1592  C   GLU A 104      -1.130  -2.366   4.129  1.00 94.22           C  
ATOM   1593  CB  GLU A 104      -0.701  -2.078   6.630  1.00 94.22           C  
ATOM   1594  HB2 GLU A 104      -1.076  -1.569   7.519  1.00 94.22           H  
ATOM   1595  HB3 GLU A 104      -0.832  -3.153   6.747  1.00 94.22           H  
ATOM   1596  O   GLU A 104      -1.463  -3.540   3.980  1.00 94.22           O  
ATOM   1597  CG  GLU A 104       0.776  -1.755   6.466  1.00 94.22           C  
ATOM   1598  HG2 GLU A 104       1.157  -2.239   5.567  1.00 94.22           H  
ATOM   1599  HG3 GLU A 104       0.892  -0.678   6.342  1.00 94.22           H  
ATOM   1600  CD  GLU A 104       1.618  -2.214   7.649  1.00 94.22           C  
ATOM   1601  OE1 GLU A 104       2.832  -1.954   7.588  1.00 94.22           O  
ATOM   1602  OE2 GLU A 104       1.180  -2.863   8.616  1.00 94.22           O  
ATOM   1603  N   VAL A 105      -0.431  -1.694   3.217  1.00 91.55           N  
ATOM   1604  H   VAL A 105      -0.215  -0.728   3.417  1.00 91.55           H  
ATOM   1605  CA  VAL A 105       0.113  -2.245   1.977  1.00 91.55           C  
ATOM   1606  HA  VAL A 105      -0.128  -3.306   1.912  1.00 91.55           H  
ATOM   1607  C   VAL A 105       1.627  -2.083   2.023  1.00 91.55           C  
ATOM   1608  CB  VAL A 105      -0.479  -1.542   0.738  1.00 91.55           C  
ATOM   1609  HB  VAL A 105      -0.158  -0.500   0.731  1.00 91.55           H  
ATOM   1610  O   VAL A 105       2.144  -0.967   1.986  1.00 91.55           O  
ATOM   1611  CG1 VAL A 105       0.019  -2.194  -0.559  1.00 91.55           C  
ATOM   1612 HG11 VAL A 105       1.105  -2.121  -0.629  1.00 91.55           H  
ATOM   1613 HG12 VAL A 105      -0.273  -3.244  -0.589  1.00 91.55           H  
ATOM   1614 HG13 VAL A 105      -0.410  -1.681  -1.419  1.00 91.55           H  
ATOM   1615  CG2 VAL A 105      -2.013  -1.547   0.740  1.00 91.55           C  
ATOM   1616 HG21 VAL A 105      -2.392  -1.133  -0.194  1.00 91.55           H  
ATOM   1617 HG22 VAL A 105      -2.387  -2.563   0.866  1.00 91.55           H  
ATOM   1618 HG23 VAL A 105      -2.385  -0.932   1.560  1.00 91.55           H  
ATOM   1619  N   ARG A 106       2.362  -3.190   2.097  1.00 91.38           N  
ATOM   1620  H   ARG A 106       1.872  -4.072   2.134  1.00 91.38           H  
ATOM   1621  CA  ARG A 106       3.824  -3.212   1.968  1.00 91.38           C  
ATOM   1622  HA  ARG A 106       4.227  -2.200   1.996  1.00 91.38           H  
ATOM   1623  C   ARG A 106       4.176  -3.813   0.627  1.00 91.38           C  
ATOM   1624  CB  ARG A 106       4.467  -4.030   3.090  1.00 91.38           C  
ATOM   1625  HB2 ARG A 106       4.081  -5.048   3.037  1.00 91.38           H  
ATOM   1626  HB3 ARG A 106       5.544  -4.066   2.926  1.00 91.38           H  
ATOM   1627  O   ARG A 106       3.739  -4.919   0.323  1.00 91.38           O  
ATOM   1628  CG  ARG A 106       4.197  -3.470   4.487  1.00 91.38           C  
ATOM   1629  HG2 ARG A 106       3.124  -3.365   4.647  1.00 91.38           H  
ATOM   1630  HG3 ARG A 106       4.679  -2.497   4.583  1.00 91.38           H  
ATOM   1631  CD  ARG A 106       4.764  -4.428   5.537  1.00 91.38           C  
ATOM   1632  HD2 ARG A 106       5.846  -4.496   5.418  1.00 91.38           H  
ATOM   1633  HD3 ARG A 106       4.323  -5.412   5.380  1.00 91.38           H  
ATOM   1634  NE  ARG A 106       4.439  -3.952   6.885  1.00 91.38           N  
ATOM   1635  HE  ARG A 106       4.015  -3.038   6.956  1.00 91.38           H  
ATOM   1636  NH1 ARG A 106       4.744  -5.879   8.079  1.00 91.38           N  
ATOM   1637 HH11 ARG A 106       4.462  -6.438   8.872  1.00 91.38           H  
ATOM   1638 HH12 ARG A 106       4.968  -6.348   7.213  1.00 91.38           H  
ATOM   1639  NH2 ARG A 106       3.810  -4.089   9.047  1.00 91.38           N  
ATOM   1640 HH21 ARG A 106       3.249  -3.275   8.844  1.00 91.38           H  
ATOM   1641 HH22 ARG A 106       3.516  -4.652   9.832  1.00 91.38           H  
ATOM   1642  CZ  ARG A 106       4.347  -4.641   8.000  1.00 91.38           C  
ATOM   1643  N   VAL A 107       4.982  -3.113  -0.150  1.00 87.45           N  
ATOM   1644  H   VAL A 107       5.334  -2.223   0.172  1.00 87.45           H  
ATOM   1645  CA  VAL A 107       5.485  -3.611  -1.427  1.00 87.45           C  
ATOM   1646  HA  VAL A 107       4.998  -4.556  -1.669  1.00 87.45           H  
ATOM   1647  C   VAL A 107       6.974  -3.875  -1.274  1.00 87.45           C  
ATOM   1648  CB  VAL A 107       5.178  -2.637  -2.572  1.00 87.45           C  
ATOM   1649  HB  VAL A 107       5.808  -1.756  -2.452  1.00 87.45           H  
ATOM   1650  O   VAL A 107       7.675  -3.117  -0.612  1.00 87.45           O  
ATOM   1651  CG1 VAL A 107       5.485  -3.264  -3.933  1.00 87.45           C  
ATOM   1652 HG11 VAL A 107       5.212  -2.575  -4.732  1.00 87.45           H  
ATOM   1653 HG12 VAL A 107       4.924  -4.191  -4.057  1.00 87.45           H  
ATOM   1654 HG13 VAL A 107       6.550  -3.479  -4.021  1.00 87.45           H  
ATOM   1655  CG2 VAL A 107       3.709  -2.187  -2.574  1.00 87.45           C  
ATOM   1656 HG21 VAL A 107       3.050  -3.051  -2.659  1.00 87.45           H  
ATOM   1657 HG22 VAL A 107       3.535  -1.514  -3.414  1.00 87.45           H  
ATOM   1658 HG23 VAL A 107       3.475  -1.642  -1.660  1.00 87.45           H  
ATOM   1659  N   GLU A 108       7.451  -4.959  -1.862  1.00 85.37           N  
ATOM   1660  H   GLU A 108       6.799  -5.583  -2.315  1.00 85.37           H  
ATOM   1661  CA  GLU A 108       8.855  -5.334  -1.904  1.00 85.37           C  
ATOM   1662  HA  GLU A 108       9.467  -4.481  -1.614  1.00 85.37           H  
ATOM   1663  C   GLU A 108       9.228  -5.736  -3.329  1.00 85.37           C  
ATOM   1664  CB  GLU A 108       9.107  -6.450  -0.884  1.00 85.37           C  
ATOM   1665  HB2 GLU A 108       8.418  -7.274  -1.069  1.00 85.37           H  
ATOM   1666  HB3 GLU A 108       8.905  -6.046   0.108  1.00 85.37           H  
ATOM   1667  O   GLU A 108       8.590  -6.609  -3.916  1.00 85.37           O  
ATOM   1668  CG  GLU A 108      10.545  -6.979  -0.926  1.00 85.37           C  
ATOM   1669  HG2 GLU A 108      10.714  -7.462  -1.889  1.00 85.37           H  
ATOM   1670  HG3 GLU A 108      11.230  -6.136  -0.837  1.00 85.37           H  
ATOM   1671  CD  GLU A 108      10.842  -7.981   0.197  1.00 85.37           C  
ATOM   1672  OE1 GLU A 108      12.023  -8.348   0.357  1.00 85.37           O  
ATOM   1673  OE2 GLU A 108       9.995  -8.208   1.087  1.00 85.37           O  
ATOM   1674  N   PHE A 109      10.265  -5.106  -3.873  1.00 77.87           N  
ATOM   1675  H   PHE A 109      10.722  -4.386  -3.332  1.00 77.87           H  
ATOM   1676  CA  PHE A 109      10.826  -5.406  -5.185  1.00 77.87           C  
ATOM   1677  HA  PHE A 109      10.126  -6.024  -5.748  1.00 77.87           H  
ATOM   1678  C   PHE A 109      12.128  -6.200  -5.013  1.00 77.87           C  
ATOM   1679  CB  PHE A 109      11.025  -4.104  -5.977  1.00 77.87           C  
ATOM   1680  HB2 PHE A 109      11.432  -4.354  -6.957  1.00 77.87           H  
ATOM   1681  HB3 PHE A 109      11.767  -3.488  -5.468  1.00 77.87           H  
ATOM   1682  O   PHE A 109      13.083  -5.726  -4.394  1.00 77.87           O  
ATOM   1683  CG  PHE A 109       9.756  -3.291  -6.172  1.00 77.87           C  
ATOM   1684  CD1 PHE A 109       8.885  -3.571  -7.241  1.00 77.87           C  
ATOM   1685  HD1 PHE A 109       9.123  -4.357  -7.943  1.00 77.87           H  
ATOM   1686  CD2 PHE A 109       9.431  -2.259  -5.273  1.00 77.87           C  
ATOM   1687  HD2 PHE A 109      10.088  -2.029  -4.447  1.00 77.87           H  
ATOM   1688  CE1 PHE A 109       7.700  -2.829  -7.395  1.00 77.87           C  
ATOM   1689  HE1 PHE A 109       7.023  -3.045  -8.209  1.00 77.87           H  
ATOM   1690  CE2 PHE A 109       8.249  -1.522  -5.424  1.00 77.87           C  
ATOM   1691  HE2 PHE A 109       8.017  -0.736  -4.722  1.00 77.87           H  
ATOM   1692  CZ  PHE A 109       7.377  -1.814  -6.482  1.00 77.87           C  
ATOM   1693  HZ  PHE A 109       6.452  -1.267  -6.591  1.00 77.87           H  
ATOM   1694  N   GLU A 110      12.165  -7.408  -5.568  1.00 75.85           N  
ATOM   1695  H   GLU A 110      11.347  -7.715  -6.074  1.00 75.85           H  
ATOM   1696  CA  GLU A 110      13.309  -8.324  -5.574  1.00 75.85           C  
ATOM   1697  HA  GLU A 110      14.187  -7.840  -5.146  1.00 75.85           H  
ATOM   1698  C   GLU A 110      13.632  -8.708  -7.027  1.00 75.85           C  
ATOM   1699  CB  GLU A 110      13.008  -9.601  -4.757  1.00 75.85           C  
ATOM   1700  HB2 GLU A 110      12.066 -10.018  -5.113  1.00 75.85           H  
ATOM   1701  HB3 GLU A 110      13.799 -10.320  -4.969  1.00 75.85           H  
ATOM   1702  O   GLU A 110      13.203  -9.754  -7.505  1.00 75.85           O  
ATOM   1703  CG  GLU A 110      12.930  -9.467  -3.226  1.00 75.85           C  
ATOM   1704  HG2 GLU A 110      13.866  -9.044  -2.860  1.00 75.85           H  
ATOM   1705  HG3 GLU A 110      12.119  -8.783  -2.977  1.00 75.85           H  
ATOM   1706  CD  GLU A 110      12.673 -10.836  -2.545  1.00 75.85           C  
ATOM   1707  OE1 GLU A 110      12.814 -10.976  -1.309  1.00 75.85           O  
ATOM   1708  OE2 GLU A 110      12.278 -11.816  -3.226  1.00 75.85           O  
ATOM   1709  N   GLY A 111      14.376  -7.863  -7.747  1.00 70.57           N  
ATOM   1710  H   GLY A 111      14.620  -6.968  -7.349  1.00 70.57           H  
ATOM   1711  CA  GLY A 111      14.801  -8.153  -9.123  1.00 70.57           C  
ATOM   1712  HA2 GLY A 111      15.417  -9.052  -9.128  1.00 70.57           H  
ATOM   1713  HA3 GLY A 111      15.400  -7.324  -9.500  1.00 70.57           H  
ATOM   1714  C   GLY A 111      13.622  -8.356 -10.082  1.00 70.57           C  
ATOM   1715  O   GLY A 111      13.013  -7.388 -10.528  1.00 70.57           O  
ATOM   1716  N   ASP A 112      13.311  -9.616 -10.388  1.00 74.42           N  
ATOM   1717  H   ASP A 112      13.774 -10.360  -9.886  1.00 74.42           H  
ATOM   1718  CA  ASP A 112      12.229 -10.054 -11.278  1.00 74.42           C  
ATOM   1719  HA  ASP A 112      12.026  -9.257 -11.992  1.00 74.42           H  
ATOM   1720  C   ASP A 112      10.905 -10.355 -10.547  1.00 74.42           C  
ATOM   1721  CB  ASP A 112      12.711 -11.275 -12.081  1.00 74.42           C  
ATOM   1722  HB2 ASP A 112      13.684 -11.056 -12.519  1.00 74.42           H  
ATOM   1723  HB3 ASP A 112      12.014 -11.448 -12.901  1.00 74.42           H  
ATOM   1724  O   ASP A 112       9.942 -10.818 -11.167  1.00 74.42           O  
ATOM   1725  CG  ASP A 112      12.809 -12.564 -11.250  1.00 74.42           C  
ATOM   1726  OD1 ASP A 112      13.150 -12.488 -10.045  1.00 74.42           O  
ATOM   1727  OD2 ASP A 112      12.543 -13.651 -11.809  1.00 74.42           O  
ATOM   1728  N   LYS A 113      10.827 -10.087  -9.237  1.00 81.40           N  
ATOM   1729  H   LYS A 113      11.673  -9.777  -8.780  1.00 81.40           H  
ATOM   1730  CA  LYS A 113       9.635 -10.312  -8.408  1.00 81.40           C  
ATOM   1731  HA  LYS A 113       8.808 -10.603  -9.057  1.00 81.40           H  
ATOM   1732  C   LYS A 113       9.193  -9.059  -7.670  1.00 81.40           C  
ATOM   1733  CB  LYS A 113       9.886 -11.459  -7.423  1.00 81.40           C  
ATOM   1734  HB2 LYS A 113      10.796 -11.252  -6.860  1.00 81.40           H  
ATOM   1735  HB3 LYS A 113       9.050 -11.530  -6.727  1.00 81.40           H  
ATOM   1736  O   LYS A 113      10.005  -8.300  -7.148  1.00 81.40           O  
ATOM   1737  CG  LYS A 113      10.023 -12.788  -8.170  1.00 81.40           C  
ATOM   1738  HG2 LYS A 113      10.805 -12.703  -8.925  1.00 81.40           H  
ATOM   1739  HG3 LYS A 113       9.083 -13.025  -8.668  1.00 81.40           H  
ATOM   1740  CD  LYS A 113      10.397 -13.913  -7.212  1.00 81.40           C  
ATOM   1741  HD2 LYS A 113       9.567 -14.120  -6.536  1.00 81.40           H  
ATOM   1742  HD3 LYS A 113      11.276 -13.612  -6.642  1.00 81.40           H  
ATOM   1743  CE  LYS A 113      10.730 -15.136  -8.064  1.00 81.40           C  
ATOM   1744  HE2 LYS A 113      11.466 -14.830  -8.807  1.00 81.40           H  
ATOM   1745  HE3 LYS A 113       9.836 -15.453  -8.600  1.00 81.40           H  
ATOM   1746  NZ  LYS A 113      11.275 -16.227  -7.229  1.00 81.40           N  
ATOM   1747  HZ1 LYS A 113      12.108 -15.887  -6.770  1.00 81.40           H  
ATOM   1748  HZ2 LYS A 113      10.599 -16.519  -6.538  1.00 81.40           H  
ATOM   1749  HZ3 LYS A 113      11.535 -17.003  -7.822  1.00 81.40           H  
ATOM   1750  N   MET A 114       7.879  -8.913  -7.536  1.00 84.10           N  
ATOM   1751  H   MET A 114       7.286  -9.588  -7.997  1.00 84.10           H  
ATOM   1752  CA  MET A 114       7.254  -7.958  -6.629  1.00 84.10           C  
ATOM   1753  HA  MET A 114       8.031  -7.444  -6.064  1.00 84.10           H  
ATOM   1754  C   MET A 114       6.356  -8.711  -5.650  1.00 84.10           C  
ATOM   1755  CB  MET A 114       6.491  -6.891  -7.421  1.00 84.10           C  
ATOM   1756  HB2 MET A 114       7.170  -6.423  -8.133  1.00 84.10           H  
ATOM   1757  HB3 MET A 114       5.679  -7.367  -7.971  1.00 84.10           H  
ATOM   1758  O   MET A 114       5.439  -9.425  -6.062  1.00 84.10           O  
ATOM   1759  CG  MET A 114       5.931  -5.798  -6.504  1.00 84.10           C  
ATOM   1760  HG2 MET A 114       6.767  -5.221  -6.110  1.00 84.10           H  
ATOM   1761  HG3 MET A 114       5.420  -6.255  -5.656  1.00 84.10           H  
ATOM   1762  SD  MET A 114       4.767  -4.660  -7.300  1.00 84.10           S  
ATOM   1763  CE  MET A 114       3.385  -5.796  -7.491  1.00 84.10           C  
ATOM   1764  HE1 MET A 114       2.466  -5.227  -7.629  1.00 84.10           H  
ATOM   1765  HE2 MET A 114       3.289  -6.408  -6.594  1.00 84.10           H  
ATOM   1766  HE3 MET A 114       3.578  -6.449  -8.342  1.00 84.10           H  
ATOM   1767  N   ARG A 115       6.602  -8.540  -4.352  1.00 89.08           N  
ATOM   1768  H   ARG A 115       7.353  -7.913  -4.100  1.00 89.08           H  
ATOM   1769  CA  ARG A 115       5.753  -9.058  -3.275  1.00 89.08           C  
ATOM   1770  HA  ARG A 115       5.050  -9.783  -3.684  1.00 89.08           H  
ATOM   1771  C   ARG A 115       4.941  -7.923  -2.676  1.00 89.08           C  
ATOM   1772  CB  ARG A 115       6.582  -9.769  -2.199  1.00 89.08           C  
ATOM   1773  HB2 ARG A 115       5.904 -10.125  -1.424  1.00 89.08           H  
ATOM   1774  HB3 ARG A 115       7.277  -9.061  -1.747  1.00 89.08           H  
ATOM   1775  O   ARG A 115       5.474  -6.862  -2.372  1.00 89.08           O  
ATOM   1776  CG  ARG A 115       7.372 -10.963  -2.747  1.00 89.08           C  
ATOM   1777  HG2 ARG A 115       8.149 -10.606  -3.423  1.00 89.08           H  
ATOM   1778  HG3 ARG A 115       6.703 -11.632  -3.288  1.00 89.08           H  
ATOM   1779  CD  ARG A 115       8.018 -11.719  -1.584  1.00 89.08           C  
ATOM   1780  HD2 ARG A 115       8.580 -11.001  -0.986  1.00 89.08           H  
ATOM   1781  HD3 ARG A 115       7.235 -12.153  -0.962  1.00 89.08           H  
ATOM   1782  NE  ARG A 115       8.904 -12.789  -2.069  1.00 89.08           N  
ATOM   1783  HE  ARG A 115       8.631 -13.272  -2.913  1.00 89.08           H  
ATOM   1784  NH1 ARG A 115      10.558 -12.597  -0.476  1.00 89.08           N  
ATOM   1785 HH11 ARG A 115       9.951 -11.952   0.010  1.00 89.08           H  
ATOM   1786 HH12 ARG A 115      11.504 -12.254  -0.563  1.00 89.08           H  
ATOM   1787  NH2 ARG A 115      10.875 -13.892  -2.219  1.00 89.08           N  
ATOM   1788 HH21 ARG A 115      11.629 -14.207  -1.626  1.00 89.08           H  
ATOM   1789 HH22 ARG A 115      11.294 -13.336  -2.950  1.00 89.08           H  
ATOM   1790  CZ  ARG A 115      10.077 -13.113  -1.567  1.00 89.08           C  
ATOM   1791  N   VAL A 116       3.652  -8.155  -2.490  1.00 91.24           N  
ATOM   1792  H   VAL A 116       3.286  -9.045  -2.795  1.00 91.24           H  
ATOM   1793  CA  VAL A 116       2.718  -7.227  -1.855  1.00 91.24           C  
ATOM   1794  HA  VAL A 116       3.250  -6.326  -1.548  1.00 91.24           H  
ATOM   1795  C   VAL A 116       2.159  -7.919  -0.627  1.00 91.24           C  
ATOM   1796  CB  VAL A 116       1.588  -6.799  -2.808  1.00 91.24           C  
ATOM   1797  HB  VAL A 116       0.963  -7.661  -3.043  1.00 91.24           H  
ATOM   1798  O   VAL A 116       1.497  -8.945  -0.752  1.00 91.24           O  
ATOM   1799  CG1 VAL A 116       0.711  -5.724  -2.158  1.00 91.24           C  
ATOM   1800 HG11 VAL A 116       0.242  -6.116  -1.255  1.00 91.24           H  
ATOM   1801 HG12 VAL A 116       1.314  -4.854  -1.897  1.00 91.24           H  
ATOM   1802 HG13 VAL A 116      -0.079  -5.418  -2.844  1.00 91.24           H  
ATOM   1803  CG2 VAL A 116       2.140  -6.248  -4.126  1.00 91.24           C  
ATOM   1804 HG21 VAL A 116       2.766  -5.376  -3.938  1.00 91.24           H  
ATOM   1805 HG22 VAL A 116       2.729  -7.019  -4.622  1.00 91.24           H  
ATOM   1806 HG23 VAL A 116       1.317  -5.977  -4.787  1.00 91.24           H  
ATOM   1807  N   ARG A 117       2.420  -7.371   0.555  1.00 94.54           N  
ATOM   1808  H   ARG A 117       2.952  -6.512   0.565  1.00 94.54           H  
ATOM   1809  CA  ARG A 117       1.790  -7.806   1.802  1.00 94.54           C  
ATOM   1810  HA  ARG A 117       1.320  -8.778   1.653  1.00 94.54           H  
ATOM   1811  C   ARG A 117       0.694  -6.830   2.169  1.00 94.54           C  
ATOM   1812  CB  ARG A 117       2.802  -7.961   2.936  1.00 94.54           C  
ATOM   1813  HB2 ARG A 117       3.330  -7.020   3.095  1.00 94.54           H  
ATOM   1814  HB3 ARG A 117       2.269  -8.218   3.851  1.00 94.54           H  
ATOM   1815  O   ARG A 117       0.933  -5.626   2.254  1.00 94.54           O  
ATOM   1816  CG  ARG A 117       3.806  -9.066   2.623  1.00 94.54           C  
ATOM   1817  HG2 ARG A 117       4.360  -8.826   1.714  1.00 94.54           H  
ATOM   1818  HG3 ARG A 117       3.270 -10.004   2.480  1.00 94.54           H  
ATOM   1819  CD  ARG A 117       4.785  -9.217   3.780  1.00 94.54           C  
ATOM   1820  HD2 ARG A 117       4.227  -9.435   4.691  1.00 94.54           H  
ATOM   1821  HD3 ARG A 117       5.344  -8.289   3.904  1.00 94.54           H  
ATOM   1822  NE  ARG A 117       5.697 -10.318   3.478  1.00 94.54           N  
ATOM   1823  HE  ARG A 117       5.464 -10.892   2.681  1.00 94.54           H  
ATOM   1824  NH1 ARG A 117       7.017 -10.281   5.344  1.00 94.54           N  
ATOM   1825 HH11 ARG A 117       6.380  -9.599   5.731  1.00 94.54           H  
ATOM   1826 HH12 ARG A 117       7.749 -10.709   5.892  1.00 94.54           H  
ATOM   1827  NH2 ARG A 117       7.319 -11.819   3.716  1.00 94.54           N  
ATOM   1828 HH21 ARG A 117       8.082 -12.270   4.201  1.00 94.54           H  
ATOM   1829 HH22 ARG A 117       6.886 -12.238   2.906  1.00 94.54           H  
ATOM   1830  CZ  ARG A 117       6.688 -10.788   4.188  1.00 94.54           C  
ATOM   1831  N   LEU A 118      -0.493  -7.370   2.370  1.00 95.33           N  
ATOM   1832  H   LEU A 118      -0.572  -8.374   2.299  1.00 95.33           H  
ATOM   1833  CA  LEU A 118      -1.691  -6.650   2.750  1.00 95.33           C  
ATOM   1834  HA  LEU A 118      -1.518  -5.575   2.721  1.00 95.33           H  
ATOM   1835  C   LEU A 118      -2.052  -7.067   4.163  1.00 95.33           C  
ATOM   1836  CB  LEU A 118      -2.831  -7.010   1.790  1.00 95.33           C  
ATOM   1837  HB2 LEU A 118      -3.061  -8.068   1.912  1.00 95.33           H  
ATOM   1838  HB3 LEU A 118      -3.711  -6.438   2.084  1.00 95.33           H  
ATOM   1839  O   LEU A 118      -2.143  -8.260   4.430  1.00 95.33           O  
ATOM   1840  CG  LEU A 118      -2.546  -6.750   0.305  1.00 95.33           C  
ATOM   1841  HG  LEU A 118      -1.636  -7.265  -0.005  1.00 95.33           H  
ATOM   1842  CD1 LEU A 118      -3.704  -7.313  -0.513  1.00 95.33           C  
ATOM   1843 HD11 LEU A 118      -4.650  -6.911  -0.150  1.00 95.33           H  
ATOM   1844 HD12 LEU A 118      -3.589  -7.054  -1.565  1.00 95.33           H  
ATOM   1845 HD13 LEU A 118      -3.725  -8.398  -0.414  1.00 95.33           H  
ATOM   1846  CD2 LEU A 118      -2.391  -5.258   0.023  1.00 95.33           C  
ATOM   1847 HD21 LEU A 118      -2.231  -5.098  -1.043  1.00 95.33           H  
ATOM   1848 HD22 LEU A 118      -1.528  -4.874   0.568  1.00 95.33           H  
ATOM   1849 HD23 LEU A 118      -3.287  -4.726   0.345  1.00 95.33           H  
ATOM   1850  N   ARG A 119      -2.295  -6.107   5.046  1.00 96.45           N  
ATOM   1851  H   ARG A 119      -2.172  -5.147   4.758  1.00 96.45           H  
ATOM   1852  CA  ARG A 119      -2.802  -6.378   6.388  1.00 96.45           C  
ATOM   1853  HA  ARG A 119      -3.136  -7.414   6.449  1.00 96.45           H  
ATOM   1854  C   ARG A 119      -4.012  -5.505   6.661  1.00 96.45           C  
ATOM   1855  CB  ARG A 119      -1.670  -6.200   7.400  1.00 96.45           C  
ATOM   1856  HB2 ARG A 119      -1.261  -5.193   7.318  1.00 96.45           H  
ATOM   1857  HB3 ARG A 119      -0.879  -6.916   7.178  1.00 96.45           H  
ATOM   1858  O   ARG A 119      -3.954  -4.290   6.476  1.00 96.45           O  
ATOM   1859  CG  ARG A 119      -2.162  -6.423   8.828  1.00 96.45           C  
ATOM   1860  HG2 ARG A 119      -2.596  -7.418   8.925  1.00 96.45           H  
ATOM   1861  HG3 ARG A 119      -2.918  -5.676   9.071  1.00 96.45           H  
ATOM   1862  CD  ARG A 119      -0.998  -6.275   9.798  1.00 96.45           C  
ATOM   1863  HD2 ARG A 119      -0.362  -7.157   9.721  1.00 96.45           H  
ATOM   1864  HD3 ARG A 119      -0.426  -5.384   9.539  1.00 96.45           H  
ATOM   1865  NE  ARG A 119      -1.530  -6.117  11.150  1.00 96.45           N  
ATOM   1866  HE  ARG A 119      -2.456  -5.721  11.222  1.00 96.45           H  
ATOM   1867  NH1 ARG A 119       0.351  -6.584  12.357  1.00 96.45           N  
ATOM   1868 HH11 ARG A 119       0.761  -6.890  11.486  1.00 96.45           H  
ATOM   1869 HH12 ARG A 119       0.770  -6.792  13.252  1.00 96.45           H  
ATOM   1870  NH2 ARG A 119      -1.578  -5.999  13.369  1.00 96.45           N  
ATOM   1871 HH21 ARG A 119      -2.498  -5.619  13.197  1.00 96.45           H  
ATOM   1872 HH22 ARG A 119      -1.173  -6.024  14.294  1.00 96.45           H  
ATOM   1873  CZ  ARG A 119      -0.904  -6.238  12.288  1.00 96.45           C  
ATOM   1874  N   ASN A 120      -5.098  -6.130   7.098  1.00 94.75           N  
ATOM   1875  H   ASN A 120      -5.058  -7.129   7.244  1.00 94.75           H  
ATOM   1876  CA  ASN A 120      -6.329  -5.435   7.442  1.00 94.75           C  
ATOM   1877  HA  ASN A 120      -6.308  -4.419   7.046  1.00 94.75           H  
ATOM   1878  C   ASN A 120      -6.469  -5.334   8.966  1.00 94.75           C  
ATOM   1879  CB  ASN A 120      -7.502  -6.162   6.773  1.00 94.75           C  
ATOM   1880  HB2 ASN A 120      -7.549  -7.181   7.157  1.00 94.75           H  
ATOM   1881  HB3 ASN A 120      -7.346  -6.197   5.695  1.00 94.75           H  
ATOM   1882  O   ASN A 120      -6.761  -6.322   9.635  1.00 94.75           O  
ATOM   1883  CG  ASN A 120      -8.830  -5.486   7.036  1.00 94.75           C  
ATOM   1884  ND2 ASN A 120      -9.923  -6.122   6.702  1.00 94.75           N  
ATOM   1885 HD21 ASN A 120     -10.812  -5.671   6.861  1.00 94.75           H  
ATOM   1886 HD22 ASN A 120      -9.855  -6.988   6.187  1.00 94.75           H  
ATOM   1887  OD1 ASN A 120      -8.898  -4.365   7.516  1.00 94.75           O  
ATOM   1888  N   ASP A 121      -6.289  -4.130   9.507  1.00 92.80           N  
ATOM   1889  H   ASP A 121      -6.120  -3.348   8.891  1.00 92.80           H  
ATOM   1890  CA  ASP A 121      -6.508  -3.830  10.928  1.00 92.80           C  
ATOM   1891  HA  ASP A 121      -6.486  -4.758  11.498  1.00 92.80           H  
ATOM   1892  C   ASP A 121      -7.900  -3.201  11.175  1.00 92.80           C  
ATOM   1893  CB  ASP A 121      -5.372  -2.939  11.464  1.00 92.80           C  
ATOM   1894  HB2 ASP A 121      -5.608  -2.640  12.485  1.00 92.80           H  
ATOM   1895  HB3 ASP A 121      -5.330  -2.033  10.859  1.00 92.80           H  
ATOM   1896  O   ASP A 121      -8.174  -2.703  12.268  1.00 92.80           O  
ATOM   1897  CG  ASP A 121      -3.977  -3.584  11.500  1.00 92.80           C  
ATOM   1898  OD1 ASP A 121      -3.813  -4.731  11.993  1.00 92.80           O  
ATOM   1899  OD2 ASP A 121      -3.015  -2.877  11.124  1.00 92.80           O  
ATOM   1900  N   SER A 122      -8.783  -3.182  10.168  1.00 89.87           N  
ATOM   1901  H   SER A 122      -8.522  -3.626   9.299  1.00 89.87           H  
ATOM   1902  CA  SER A 122     -10.173  -2.735  10.317  1.00 89.87           C  
ATOM   1903  HA  SER A 122     -10.192  -1.937  11.059  1.00 89.87           H  
ATOM   1904  C   SER A 122     -11.091  -3.846  10.838  1.00 89.87           C  
ATOM   1905  CB  SER A 122     -10.707  -2.131   9.013  1.00 89.87           C  
ATOM   1906  HB2 SER A 122      -9.938  -1.513   8.550  1.00 89.87           H  
ATOM   1907  HB3 SER A 122     -11.569  -1.506   9.244  1.00 89.87           H  
ATOM   1908  O   SER A 122     -10.725  -5.019  10.891  1.00 89.87           O  
ATOM   1909  OG  SER A 122     -11.116  -3.107   8.095  1.00 89.87           O  
ATOM   1910  HG  SER A 122     -10.342  -3.608   7.829  1.00 89.87           H  
ATOM   1911  N   SER A 123     -12.313  -3.469  11.220  1.00 88.74           N  
ATOM   1912  H   SER A 123     -12.566  -2.495  11.135  1.00 88.74           H  
ATOM   1913  CA  SER A 123     -13.334  -4.402  11.719  1.00 88.74           C  
ATOM   1914  HA  SER A 123     -12.841  -5.171  12.314  1.00 88.74           H  
ATOM   1915  C   SER A 123     -14.117  -5.129  10.615  1.00 88.74           C  
ATOM   1916  CB  SER A 123     -14.299  -3.651  12.636  1.00 88.74           C  
ATOM   1917  HB2 SER A 123     -13.745  -3.130  13.416  1.00 88.74           H  
ATOM   1918  HB3 SER A 123     -14.974  -4.369  13.102  1.00 88.74           H  
ATOM   1919  O   SER A 123     -14.863  -6.063  10.908  1.00 88.74           O  
ATOM   1920  OG  SER A 123     -15.064  -2.728  11.887  1.00 88.74           O  
ATOM   1921  HG  SER A 123     -14.646  -1.865  11.844  1.00 88.74           H  
ATOM   1922  N   THR A 124     -13.943  -4.733   9.350  1.00 88.64           N  
ATOM   1923  H   THR A 124     -13.271  -4.003   9.163  1.00 88.64           H  
ATOM   1924  CA  THR A 124     -14.675  -5.279   8.198  1.00 88.64           C  
ATOM   1925  HA  THR A 124     -15.298  -6.105   8.540  1.00 88.64           H  
ATOM   1926  C   THR A 124     -13.718  -5.804   7.129  1.00 88.64           C  
ATOM   1927  CB  THR A 124     -15.606  -4.232   7.570  1.00 88.64           C  
ATOM   1928  HB  THR A 124     -16.072  -4.667   6.686  1.00 88.64           H  
ATOM   1929  O   THR A 124     -12.622  -5.264   6.988  1.00 88.64           O  
ATOM   1930  CG2 THR A 124     -16.711  -3.804   8.536  1.00 88.64           C  
ATOM   1931 HG21 THR A 124     -16.283  -3.271   9.385  1.00 88.64           H  
ATOM   1932 HG22 THR A 124     -17.406  -3.142   8.020  1.00 88.64           H  
ATOM   1933 HG23 THR A 124     -17.251  -4.679   8.897  1.00 88.64           H  
ATOM   1934  OG1 THR A 124     -14.894  -3.075   7.184  1.00 88.64           O  
ATOM   1935  HG1 THR A 124     -14.062  -3.353   6.794  1.00 88.64           H  
ATOM   1936  N   PRO A 125     -14.097  -6.822   6.338  1.00 91.83           N  
ATOM   1937  CA  PRO A 125     -13.304  -7.229   5.184  1.00 91.83           C  
ATOM   1938  HA  PRO A 125     -12.346  -7.610   5.538  1.00 91.83           H  
ATOM   1939  C   PRO A 125     -13.064  -6.062   4.221  1.00 91.83           C  
ATOM   1940  CB  PRO A 125     -14.079  -8.364   4.510  1.00 91.83           C  
ATOM   1941  HB2 PRO A 125     -13.410  -9.127   4.114  1.00 91.83           H  
ATOM   1942  HB3 PRO A 125     -14.716  -7.968   3.719  1.00 91.83           H  
ATOM   1943  O   PRO A 125     -13.926  -5.196   4.049  1.00 91.83           O  
ATOM   1944  CG  PRO A 125     -14.956  -8.911   5.635  1.00 91.83           C  
ATOM   1945  HG2 PRO A 125     -14.385  -9.623   6.230  1.00 91.83           H  
ATOM   1946  HG3 PRO A 125     -15.863  -9.377   5.249  1.00 91.83           H  
ATOM   1947  CD  PRO A 125     -15.269  -7.671   6.471  1.00 91.83           C  
ATOM   1948  HD2 PRO A 125     -15.445  -7.962   7.506  1.00 91.83           H  
ATOM   1949  HD3 PRO A 125     -16.139  -7.156   6.062  1.00 91.83           H  
ATOM   1950  N   VAL A 126     -11.894  -6.064   3.590  1.00 92.27           N  
ATOM   1951  H   VAL A 126     -11.238  -6.806   3.789  1.00 92.27           H  
ATOM   1952  CA  VAL A 126     -11.527  -5.107   2.542  1.00 92.27           C  
ATOM   1953  HA  VAL A 126     -12.381  -4.471   2.312  1.00 92.27           H  
ATOM   1954  C   VAL A 126     -11.178  -5.857   1.272  1.00 92.27           C  
ATOM   1955  CB  VAL A 126     -10.372  -4.188   2.966  1.00 92.27           C  
ATOM   1956  HB  VAL A 126     -10.165  -3.495   2.151  1.00 92.27           H  
ATOM   1957  O   VAL A 126     -10.606  -6.946   1.326  1.00 92.27           O  
ATOM   1958  CG1 VAL A 126     -10.783  -3.366   4.190  1.00 92.27           C  
ATOM   1959 HG11 VAL A 126     -11.691  -2.805   3.968  1.00 92.27           H  
ATOM   1960 HG12 VAL A 126      -9.981  -2.672   4.441  1.00 92.27           H  
ATOM   1961 HG13 VAL A 126     -10.964  -4.012   5.049  1.00 92.27           H  
ATOM   1962  CG2 VAL A 126      -9.083  -4.964   3.268  1.00 92.27           C  
ATOM   1963 HG21 VAL A 126      -8.271  -4.276   3.504  1.00 92.27           H  
ATOM   1964 HG22 VAL A 126      -9.239  -5.642   4.107  1.00 92.27           H  
ATOM   1965 HG23 VAL A 126      -8.770  -5.536   2.395  1.00 92.27           H  
ATOM   1966  N   GLU A 127     -11.499  -5.273   0.131  1.00 94.27           N  
ATOM   1967  H   GLU A 127     -11.933  -4.361   0.148  1.00 94.27           H  
ATOM   1968  CA  GLU A 127     -11.094  -5.779  -1.170  1.00 94.27           C  
ATOM   1969  HA  GLU A 127     -10.701  -6.789  -1.057  1.00 94.27           H  
ATOM   1970  C   GLU A 127      -9.969  -4.904  -1.721  1.00 94.27           C  
ATOM   1971  CB  GLU A 127     -12.317  -5.879  -2.088  1.00 94.27           C  
ATOM   1972  HB2 GLU A 127     -13.098  -6.424  -1.558  1.00 94.27           H  
ATOM   1973  HB3 GLU A 127     -12.689  -4.884  -2.333  1.00 94.27           H  
ATOM   1974  O   GLU A 127     -10.063  -3.677  -1.767  1.00 94.27           O  
ATOM   1975  CG  GLU A 127     -11.973  -6.638  -3.370  1.00 94.27           C  
ATOM   1976  HG2 GLU A 127     -11.337  -6.012  -3.996  1.00 94.27           H  
ATOM   1977  HG3 GLU A 127     -11.405  -7.532  -3.112  1.00 94.27           H  
ATOM   1978  CD  GLU A 127     -13.237  -7.059  -4.130  1.00 94.27           C  
ATOM   1979  OE1 GLU A 127     -13.528  -6.456  -5.184  1.00 94.27           O  
ATOM   1980  OE2 GLU A 127     -13.870  -8.039  -3.681  1.00 94.27           O  
ATOM   1981  N   VAL A 128      -8.866  -5.537  -2.113  1.00 92.81           N  
ATOM   1982  H   VAL A 128      -8.826  -6.540  -2.000  1.00 92.81           H  
ATOM   1983  CA  VAL A 128      -7.705  -4.868  -2.692  1.00 92.81           C  
ATOM   1984  HA  VAL A 128      -7.896  -3.795  -2.720  1.00 92.81           H  
ATOM   1985  C   VAL A 128      -7.522  -5.352  -4.121  1.00 92.81           C  
ATOM   1986  CB  VAL A 128      -6.435  -5.067  -1.847  1.00 92.81           C  
ATOM   1987  HB  VAL A 128      -6.142  -6.117  -1.871  1.00 92.81           H  
ATOM   1988  O   VAL A 128      -7.209  -6.518  -4.368  1.00 92.81           O  
ATOM   1989  CG1 VAL A 128      -5.292  -4.215  -2.420  1.00 92.81           C  
ATOM   1990 HG11 VAL A 128      -5.049  -4.543  -3.431  1.00 92.81           H  
ATOM   1991 HG12 VAL A 128      -5.587  -3.166  -2.445  1.00 92.81           H  
ATOM   1992 HG13 VAL A 128      -4.403  -4.323  -1.799  1.00 92.81           H  
ATOM   1993  CG2 VAL A 128      -6.654  -4.650  -0.385  1.00 92.81           C  
ATOM   1994 HG21 VAL A 128      -5.719  -4.713   0.172  1.00 92.81           H  
ATOM   1995 HG22 VAL A 128      -7.033  -3.629  -0.343  1.00 92.81           H  
ATOM   1996 HG23 VAL A 128      -7.377  -5.316   0.085  1.00 92.81           H  
ATOM   1997  N   HIS A 129      -7.684  -4.438  -5.071  1.00 92.20           N  
ATOM   1998  H   HIS A 129      -7.966  -3.513  -4.781  1.00 92.20           H  
ATOM   1999  CA  HIS A 129      -7.412  -4.669  -6.485  1.00 92.20           C  
ATOM   2000  HA  HIS A 129      -7.481  -5.736  -6.696  1.00 92.20           H  
ATOM   2001  C   HIS A 129      -6.006  -4.190  -6.811  1.00 92.20           C  
ATOM   2002  CB  HIS A 129      -8.438  -3.962  -7.368  1.00 92.20           C  
ATOM   2003  HB2 HIS A 129      -8.292  -2.883  -7.311  1.00 92.20           H  
ATOM   2004  HB3 HIS A 129      -8.263  -4.256  -8.403  1.00 92.20           H  
ATOM   2005  O   HIS A 129      -5.710  -2.997  -6.741  1.00 92.20           O  
ATOM   2006  CG  HIS A 129      -9.865  -4.277  -7.028  1.00 92.20           C  
ATOM   2007  CD2 HIS A 129     -10.637  -3.624  -6.110  1.00 92.20           C  
ATOM   2008  HD2 HIS A 129     -10.344  -2.808  -5.466  1.00 92.20           H  
ATOM   2009  ND1 HIS A 129     -10.613  -5.275  -7.651  1.00 92.20           N  
ATOM   2010  CE1 HIS A 129     -11.834  -5.189  -7.091  1.00 92.20           C  
ATOM   2011  HE1 HIS A 129     -12.673  -5.828  -7.325  1.00 92.20           H  
ATOM   2012  NE2 HIS A 129     -11.880  -4.206  -6.177  1.00 92.20           N  
ATOM   2013  HE2 HIS A 129     -12.706  -3.951  -5.654  1.00 92.20           H  
ATOM   2014  N   ILE A 130      -5.142  -5.118  -7.192  1.00 90.38           N  
ATOM   2015  H   ILE A 130      -5.457  -6.078  -7.213  1.00 90.38           H  
ATOM   2016  CA  ILE A 130      -3.752  -4.862  -7.549  1.00 90.38           C  
ATOM   2017  HA  ILE A 130      -3.492  -3.843  -7.264  1.00 90.38           H  
ATOM   2018  C   ILE A 130      -3.616  -5.004  -9.061  1.00 90.38           C  
ATOM   2019  CB  ILE A 130      -2.799  -5.818  -6.804  1.00 90.38           C  
ATOM   2020  HB  ILE A 130      -2.936  -6.818  -7.214  1.00 90.38           H  
ATOM   2021  O   ILE A 130      -4.016  -6.020  -9.631  1.00 90.38           O  
ATOM   2022  CG1 ILE A 130      -3.094  -5.891  -5.288  1.00 90.38           C  
ATOM   2023 HG12 ILE A 130      -4.141  -6.150  -5.128  1.00 90.38           H  
ATOM   2024 HG13 ILE A 130      -2.913  -4.920  -4.827  1.00 90.38           H  
ATOM   2025  CG2 ILE A 130      -1.352  -5.360  -7.074  1.00 90.38           C  
ATOM   2026 HG21 ILE A 130      -0.633  -5.997  -6.557  1.00 90.38           H  
ATOM   2027 HG22 ILE A 130      -1.130  -5.422  -8.139  1.00 90.38           H  
ATOM   2028 HG23 ILE A 130      -1.216  -4.330  -6.745  1.00 90.38           H  
ATOM   2029  CD1 ILE A 130      -2.277  -6.964  -4.562  1.00 90.38           C  
ATOM   2030 HD11 ILE A 130      -2.605  -7.027  -3.525  1.00 90.38           H  
ATOM   2031 HD12 ILE A 130      -1.215  -6.716  -4.567  1.00 90.38           H  
ATOM   2032 HD13 ILE A 130      -2.430  -7.931  -5.040  1.00 90.38           H  
ATOM   2033  N   LYS A 131      -3.023  -4.010  -9.714  1.00 87.42           N  
ATOM   2034  H   LYS A 131      -2.746  -3.200  -9.178  1.00 87.42           H  
ATOM   2035  CA  LYS A 131      -2.667  -4.053 -11.132  1.00 87.42           C  
ATOM   2036  HA  LYS A 131      -2.839  -5.061 -11.507  1.00 87.42           H  
ATOM   2037  C   LYS A 131      -1.184  -3.753 -11.308  1.00 87.42           C  
ATOM   2038  CB  LYS A 131      -3.569  -3.097 -11.918  1.00 87.42           C  
ATOM   2039  HB2 LYS A 131      -3.445  -2.087 -11.526  1.00 87.42           H  
ATOM   2040  HB3 LYS A 131      -4.609  -3.393 -11.783  1.00 87.42           H  
ATOM   2041  O   LYS A 131      -0.688  -2.759 -10.786  1.00 87.42           O  
ATOM   2042  CG  LYS A 131      -3.227  -3.111 -13.412  1.00 87.42           C  
ATOM   2043  HG2 LYS A 131      -3.429  -4.100 -13.825  1.00 87.42           H  
ATOM   2044  HG3 LYS A 131      -2.169  -2.887 -13.549  1.00 87.42           H  
ATOM   2045  CD  LYS A 131      -4.026  -2.057 -14.175  1.00 87.42           C  
ATOM   2046  HD2 LYS A 131      -3.820  -1.079 -13.741  1.00 87.42           H  
ATOM   2047  HD3 LYS A 131      -5.093  -2.272 -14.111  1.00 87.42           H  
ATOM   2048  CE  LYS A 131      -3.543  -2.098 -15.626  1.00 87.42           C  
ATOM   2049  HE2 LYS A 131      -3.838  -3.040 -16.087  1.00 87.42           H  
ATOM   2050  HE3 LYS A 131      -2.453  -2.092 -15.615  1.00 87.42           H  
ATOM   2051  NZ  LYS A 131      -4.026  -0.934 -16.400  1.00 87.42           N  
ATOM   2052  HZ1 LYS A 131      -5.035  -0.909 -16.443  1.00 87.42           H  
ATOM   2053  HZ2 LYS A 131      -3.693  -0.091 -15.956  1.00 87.42           H  
ATOM   2054  HZ3 LYS A 131      -3.636  -0.977 -17.331  1.00 87.42           H  
ATOM   2055  N   VAL A 132      -0.506  -4.595 -12.081  1.00 81.72           N  
ATOM   2056  H   VAL A 132      -1.008  -5.374 -12.482  1.00 81.72           H  
ATOM   2057  CA  VAL A 132       0.932  -4.515 -12.366  1.00 81.72           C  
ATOM   2058  HA  VAL A 132       1.308  -3.516 -12.148  1.00 81.72           H  
ATOM   2059  C   VAL A 132       1.125  -4.821 -13.844  1.00 81.72           C  
ATOM   2060  CB  VAL A 132       1.710  -5.534 -11.522  1.00 81.72           C  
ATOM   2061  HB  VAL A 132       1.449  -6.543 -11.841  1.00 81.72           H  
ATOM   2062  O   VAL A 132       0.921  -5.955 -14.279  1.00 81.72           O  
ATOM   2063  CG1 VAL A 132       3.219  -5.345 -11.684  1.00 81.72           C  
ATOM   2064 HG11 VAL A 132       3.527  -4.369 -11.309  1.00 81.72           H  
ATOM   2065 HG12 VAL A 132       3.509  -5.440 -12.731  1.00 81.72           H  
ATOM   2066 HG13 VAL A 132       3.718  -6.134 -11.122  1.00 81.72           H  
ATOM   2067  CG2 VAL A 132       1.375  -5.432 -10.036  1.00 81.72           C  
ATOM   2068 HG21 VAL A 132       0.305  -5.559  -9.871  1.00 81.72           H  
ATOM   2069 HG22 VAL A 132       1.852  -6.273  -9.532  1.00 81.72           H  
ATOM   2070 HG23 VAL A 132       1.704  -4.476  -9.630  1.00 81.72           H  
ATOM   2071  N   GLY A 133       1.443  -3.802 -14.642  1.00 78.54           N  
ATOM   2072  H   GLY A 133       1.671  -2.905 -14.236  1.00 78.54           H  
ATOM   2073  CA  GLY A 133       1.380  -3.924 -16.099  1.00 78.54           C  
ATOM   2074  HA2 GLY A 133       2.137  -4.635 -16.430  1.00 78.54           H  
ATOM   2075  HA3 GLY A 133       1.590  -2.959 -16.561  1.00 78.54           H  
ATOM   2076  C   GLY A 133      -0.009  -4.397 -16.558  1.00 78.54           C  
ATOM   2077  O   GLY A 133      -1.018  -3.738 -16.286  1.00 78.54           O  
ATOM   2078  N   ASP A 134      -0.053  -5.551 -17.228  1.00 80.29           N  
ATOM   2079  H   ASP A 134       0.818  -6.024 -17.422  1.00 80.29           H  
ATOM   2080  CA  ASP A 134      -1.289  -6.196 -17.695  1.00 80.29           C  
ATOM   2081  HA  ASP A 134      -2.035  -5.428 -17.901  1.00 80.29           H  
ATOM   2082  C   ASP A 134      -1.909  -7.156 -16.668  1.00 80.29           C  
ATOM   2083  CB  ASP A 134      -1.010  -6.940 -19.009  1.00 80.29           C  
ATOM   2084  HB2 ASP A 134      -1.913  -7.467 -19.317  1.00 80.29           H  
ATOM   2085  HB3 ASP A 134      -0.227  -7.680 -18.840  1.00 80.29           H  
ATOM   2086  O   ASP A 134      -3.086  -7.509 -16.782  1.00 80.29           O  
ATOM   2087  CG  ASP A 134      -0.601  -5.995 -20.139  1.00 80.29           C  
ATOM   2088  OD1 ASP A 134      -1.202  -4.899 -20.228  1.00 80.29           O  
ATOM   2089  OD2 ASP A 134       0.311  -6.385 -20.901  1.00 80.29           O  
ATOM   2090  N   GLU A 135      -1.149  -7.572 -15.651  1.00 84.90           N  
ATOM   2091  H   GLU A 135      -0.245  -7.146 -15.502  1.00 84.90           H  
ATOM   2092  CA  GLU A 135      -1.642  -8.491 -14.631  1.00 84.90           C  
ATOM   2093  HA  GLU A 135      -2.254  -9.235 -15.141  1.00 84.90           H  
ATOM   2094  C   GLU A 135      -2.538  -7.752 -13.633  1.00 84.90           C  
ATOM   2095  CB  GLU A 135      -0.490  -9.251 -13.949  1.00 84.90           C  
ATOM   2096  HB2 GLU A 135       0.055  -8.583 -13.282  1.00 84.90           H  
ATOM   2097  HB3 GLU A 135       0.188  -9.618 -14.720  1.00 84.90           H  
ATOM   2098  O   GLU A 135      -2.228  -6.652 -13.168  1.00 84.90           O  
ATOM   2099  CG  GLU A 135      -1.040 -10.452 -13.158  1.00 84.90           C  
ATOM   2100  HG2 GLU A 135      -1.689 -10.079 -12.365  1.00 84.90           H  
ATOM   2101  HG3 GLU A 135      -1.654 -11.055 -13.826  1.00 84.90           H  
ATOM   2102  CD  GLU A 135       0.027 -11.361 -12.526  1.00 84.90           C  
ATOM   2103  OE1 GLU A 135      -0.384 -12.201 -11.686  1.00 84.90           O  
ATOM   2104  OE2 GLU A 135       1.225 -11.222 -12.852  1.00 84.90           O  
ATOM   2105  N   LYS A 136      -3.668  -8.374 -13.296  1.00 89.86           N  
ATOM   2106  H   LYS A 136      -3.833  -9.293 -13.682  1.00 89.86           H  
ATOM   2107  CA  LYS A 136      -4.607  -7.899 -12.281  1.00 89.86           C  
ATOM   2108  HA  LYS A 136      -4.163  -7.061 -11.743  1.00 89.86           H  
ATOM   2109  C   LYS A 136      -4.872  -9.012 -11.286  1.00 89.86           C  
ATOM   2110  CB  LYS A 136      -5.923  -7.442 -12.913  1.00 89.86           C  
ATOM   2111  HB2 LYS A 136      -6.622  -7.187 -12.116  1.00 89.86           H  
ATOM   2112  HB3 LYS A 136      -6.343  -8.271 -13.483  1.00 89.86           H  
ATOM   2113  O   LYS A 136      -5.085 -10.157 -11.685  1.00 89.86           O  
ATOM   2114  CG  LYS A 136      -5.756  -6.224 -13.828  1.00 89.86           C  
ATOM   2115  HG2 LYS A 136      -5.395  -5.378 -13.244  1.00 89.86           H  
ATOM   2116  HG3 LYS A 136      -5.044  -6.448 -14.622  1.00 89.86           H  
ATOM   2117  CD  LYS A 136      -7.113  -5.885 -14.448  1.00 89.86           C  
ATOM   2118  HD2 LYS A 136      -7.807  -5.601 -13.657  1.00 89.86           H  
ATOM   2119  HD3 LYS A 136      -7.495  -6.771 -14.955  1.00 89.86           H  
ATOM   2120  CE  LYS A 136      -6.973  -4.748 -15.457  1.00 89.86           C  
ATOM   2121  HE2 LYS A 136      -6.216  -5.033 -16.188  1.00 89.86           H  
ATOM   2122  HE3 LYS A 136      -6.629  -3.859 -14.929  1.00 89.86           H  
ATOM   2123  NZ  LYS A 136      -8.273  -4.497 -16.127  1.00 89.86           N  
ATOM   2124  HZ1 LYS A 136      -8.575  -5.336 -16.601  1.00 89.86           H  
ATOM   2125  HZ2 LYS A 136      -8.202  -3.755 -16.807  1.00 89.86           H  
ATOM   2126  HZ3 LYS A 136      -8.978  -4.261 -15.443  1.00 89.86           H  
ATOM   2127  N   ARG A 137      -4.920  -8.671 -10.004  1.00 92.27           N  
ATOM   2128  H   ARG A 137      -4.712  -7.714  -9.756  1.00 92.27           H  
ATOM   2129  CA  ARG A 137      -5.310  -9.594  -8.944  1.00 92.27           C  
ATOM   2130  HA  ARG A 137      -5.915 -10.386  -9.385  1.00 92.27           H  
ATOM   2131  C   ARG A 137      -6.165  -8.877  -7.917  1.00 92.27           C  
ATOM   2132  CB  ARG A 137      -4.050 -10.219  -8.338  1.00 92.27           C  
ATOM   2133  HB2 ARG A 137      -3.547  -9.498  -7.693  1.00 92.27           H  
ATOM   2134  HB3 ARG A 137      -3.373 -10.486  -9.149  1.00 92.27           H  
ATOM   2135  O   ARG A 137      -5.786  -7.816  -7.435  1.00 92.27           O  
ATOM   2136  CG  ARG A 137      -4.392 -11.484  -7.539  1.00 92.27           C  
ATOM   2137  HG2 ARG A 137      -5.078 -12.116  -8.101  1.00 92.27           H  
ATOM   2138  HG3 ARG A 137      -4.869 -11.197  -6.602  1.00 92.27           H  
ATOM   2139  CD  ARG A 137      -3.122 -12.277  -7.235  1.00 92.27           C  
ATOM   2140  HD2 ARG A 137      -3.341 -13.021  -6.469  1.00 92.27           H  
ATOM   2141  HD3 ARG A 137      -2.393 -11.559  -6.858  1.00 92.27           H  
ATOM   2142  NE  ARG A 137      -2.544 -12.940  -8.423  1.00 92.27           N  
ATOM   2143  HE  ARG A 137      -3.077 -12.932  -9.280  1.00 92.27           H  
ATOM   2144  NH1 ARG A 137      -0.520 -13.510  -7.493  1.00 92.27           N  
ATOM   2145 HH11 ARG A 137      -0.848 -13.127  -6.618  1.00 92.27           H  
ATOM   2146 HH12 ARG A 137       0.473 -13.581  -7.662  1.00 92.27           H  
ATOM   2147  NH2 ARG A 137      -0.875 -13.903  -9.642  1.00 92.27           N  
ATOM   2148 HH21 ARG A 137      -1.075 -13.360 -10.470  1.00 92.27           H  
ATOM   2149 HH22 ARG A 137       0.069 -14.262  -9.669  1.00 92.27           H  
ATOM   2150  CZ  ARG A 137      -1.329 -13.456  -8.514  1.00 92.27           C  
ATOM   2151  N   THR A 138      -7.293  -9.479  -7.586  1.00 94.61           N  
ATOM   2152  H   THR A 138      -7.541 -10.351  -8.033  1.00 94.61           H  
ATOM   2153  CA  THR A 138      -8.180  -9.008  -6.525  1.00 94.61           C  
ATOM   2154  HA  THR A 138      -7.902  -7.997  -6.229  1.00 94.61           H  
ATOM   2155  C   THR A 138      -8.011  -9.922  -5.327  1.00 94.61           C  
ATOM   2156  CB  THR A 138      -9.632  -8.952  -7.005  1.00 94.61           C  
ATOM   2157  HB  THR A 138      -9.963  -9.952  -7.288  1.00 94.61           H  
ATOM   2158  O   THR A 138      -7.974 -11.145  -5.478  1.00 94.61           O  
ATOM   2159  CG2 THR A 138     -10.571  -8.390  -5.946  1.00 94.61           C  
ATOM   2160 HG21 THR A 138     -10.212  -7.420  -5.602  1.00 94.61           H  
ATOM   2161 HG22 THR A 138     -10.642  -9.072  -5.099  1.00 94.61           H  
ATOM   2162 HG23 THR A 138     -11.571  -8.270  -6.363  1.00 94.61           H  
ATOM   2163  OG1 THR A 138      -9.702  -8.106  -8.132  1.00 94.61           O  
ATOM   2164  HG1 THR A 138     -10.114  -7.287  -7.849  1.00 94.61           H  
ATOM   2165  N   VAL A 139      -7.860  -9.326  -4.150  1.00 94.17           N  
ATOM   2166  H   VAL A 139      -7.853  -8.316  -4.115  1.00 94.17           H  
ATOM   2167  CA  VAL A 139      -7.658 -10.041  -2.893  1.00 94.17           C  
ATOM   2168  HA  VAL A 139      -7.913 -11.093  -3.022  1.00 94.17           H  
ATOM   2169  C   VAL A 139      -8.581  -9.456  -1.844  1.00 94.17           C  
ATOM   2170  CB  VAL A 139      -6.191  -9.955  -2.442  1.00 94.17           C  
ATOM   2171  HB  VAL A 139      -5.908  -8.913  -2.291  1.00 94.17           H  
ATOM   2172  O   VAL A 139      -8.517  -8.266  -1.552  1.00 94.17           O  
ATOM   2173  CG1 VAL A 139      -5.954 -10.717  -1.137  1.00 94.17           C  
ATOM   2174 HG11 VAL A 139      -6.571 -10.309  -0.336  1.00 94.17           H  
ATOM   2175 HG12 VAL A 139      -6.190 -11.774  -1.262  1.00 94.17           H  
ATOM   2176 HG13 VAL A 139      -4.912 -10.601  -0.839  1.00 94.17           H  
ATOM   2177  CG2 VAL A 139      -5.277 -10.559  -3.516  1.00 94.17           C  
ATOM   2178 HG21 VAL A 139      -5.696 -11.499  -3.876  1.00 94.17           H  
ATOM   2179 HG22 VAL A 139      -4.298 -10.765  -3.083  1.00 94.17           H  
ATOM   2180 HG23 VAL A 139      -5.170  -9.861  -4.347  1.00 94.17           H  
ATOM   2181  N   THR A 140      -9.417 -10.302  -1.257  1.00 95.88           N  
ATOM   2182  H   THR A 140      -9.457 -11.262  -1.568  1.00 95.88           H  
ATOM   2183  CA  THR A 140     -10.170  -9.956  -0.054  1.00 95.88           C  
ATOM   2184  HA  THR A 140     -10.416  -8.894  -0.078  1.00 95.88           H  
ATOM   2185  C   THR A 140      -9.302 -10.242   1.167  1.00 95.88           C  
ATOM   2186  CB  THR A 140     -11.483 -10.740   0.022  1.00 95.88           C  
ATOM   2187  HB  THR A 140     -11.257 -11.788   0.221  1.00 95.88           H  
ATOM   2188  O   THR A 140      -8.734 -11.328   1.268  1.00 95.88           O  
ATOM   2189  CG2 THR A 140     -12.402 -10.218   1.124  1.00 95.88           C  
ATOM   2190 HG21 THR A 140     -13.346 -10.763   1.096  1.00 95.88           H  
ATOM   2191 HG22 THR A 140     -12.596  -9.155   0.980  1.00 95.88           H  
ATOM   2192 HG23 THR A 140     -11.942 -10.373   2.099  1.00 95.88           H  
ATOM   2193  OG1 THR A 140     -12.179 -10.671  -1.205  1.00 95.88           O  
ATOM   2194  HG1 THR A 140     -12.509  -9.781  -1.349  1.00 95.88           H  
ATOM   2195  N   VAL A 141      -9.198  -9.283   2.085  1.00 95.65           N  
ATOM   2196  H   VAL A 141      -9.682  -8.413   1.914  1.00 95.65           H  
ATOM   2197  CA  VAL A 141      -8.433  -9.406   3.333  1.00 95.65           C  
ATOM   2198  HA  VAL A 141      -7.999 -10.404   3.396  1.00 95.65           H  
ATOM   2199  C   VAL A 141      -9.399  -9.239   4.501  1.00 95.65           C  
ATOM   2200  CB  VAL A 141      -7.277  -8.387   3.397  1.00 95.65           C  
ATOM   2201  HB  VAL A 141      -7.684  -7.387   3.545  1.00 95.65           H  
ATOM   2202  O   VAL A 141      -9.974  -8.163   4.701  1.00 95.65           O  
ATOM   2203  CG1 VAL A 141      -6.332  -8.702   4.561  1.00 95.65           C  
ATOM   2204 HG11 VAL A 141      -5.539  -7.957   4.618  1.00 95.65           H  
ATOM   2205 HG12 VAL A 141      -6.879  -8.702   5.504  1.00 95.65           H  
ATOM   2206 HG13 VAL A 141      -5.885  -9.687   4.427  1.00 95.65           H  
ATOM   2207  CG2 VAL A 141      -6.438  -8.361   2.112  1.00 95.65           C  
ATOM   2208 HG21 VAL A 141      -6.037  -9.355   1.911  1.00 95.65           H  
ATOM   2209 HG22 VAL A 141      -7.046  -8.037   1.267  1.00 95.65           H  
ATOM   2210 HG23 VAL A 141      -5.617  -7.654   2.230  1.00 95.65           H  
ATOM   2211  N   ASN A 142      -9.620 -10.305   5.263  1.00 95.96           N  
ATOM   2212  H   ASN A 142      -9.096 -11.150   5.085  1.00 95.96           H  
ATOM   2213  CA  ASN A 142     -10.525 -10.297   6.410  1.00 95.96           C  
ATOM   2214  HA  ASN A 142     -11.444  -9.799   6.102  1.00 95.96           H  
ATOM   2215  C   ASN A 142      -9.929  -9.516   7.596  1.00 95.96           C  
ATOM   2216  CB  ASN A 142     -10.874 -11.741   6.794  1.00 95.96           C  
ATOM   2217  HB2 ASN A 142      -9.961 -12.288   7.032  1.00 95.96           H  
ATOM   2218  HB3 ASN A 142     -11.507 -11.758   7.682  1.00 95.96           H  
ATOM   2219  O   ASN A 142      -8.719  -9.296   7.648  1.00 95.96           O  
ATOM   2220  CG  ASN A 142     -11.626 -12.444   5.687  1.00 95.96           C  
ATOM   2221  ND2 ASN A 142     -11.018 -13.422   5.065  1.00 95.96           N  
ATOM   2222 HD21 ASN A 142     -11.473 -13.799   4.246  1.00 95.96           H  
ATOM   2223 HD22 ASN A 142     -10.014 -13.480   5.165  1.00 95.96           H  
ATOM   2224  OD1 ASN A 142     -12.750 -12.096   5.360  1.00 95.96           O  
ATOM   2225  N   PRO A 143     -10.752  -9.088   8.569  1.00 94.07           N  
ATOM   2226  CA  PRO A 143     -10.268  -8.429   9.782  1.00 94.07           C  
ATOM   2227  HA  PRO A 143      -9.891  -7.440   9.519  1.00 94.07           H  
ATOM   2228  C   PRO A 143      -9.172  -9.231  10.495  1.00 94.07           C  
ATOM   2229  CB  PRO A 143     -11.506  -8.277  10.670  1.00 94.07           C  
ATOM   2230  HB2 PRO A 143     -11.670  -9.181  11.257  1.00 94.07           H  
ATOM   2231  HB3 PRO A 143     -11.441  -7.410  11.327  1.00 94.07           H  
ATOM   2232  O   PRO A 143      -9.356 -10.409  10.802  1.00 94.07           O  
ATOM   2233  CG  PRO A 143     -12.626  -8.139   9.646  1.00 94.07           C  
ATOM   2234  HG2 PRO A 143     -13.602  -8.382  10.066  1.00 94.07           H  
ATOM   2235  HG3 PRO A 143     -12.608  -7.128   9.239  1.00 94.07           H  
ATOM   2236  CD  PRO A 143     -12.206  -9.127   8.566  1.00 94.07           C  
ATOM   2237  HD2 PRO A 143     -12.551 -10.126   8.833  1.00 94.07           H  
ATOM   2238  HD3 PRO A 143     -12.618  -8.821   7.605  1.00 94.07           H  
ATOM   2239  N   GLY A 144      -8.036  -8.589  10.768  1.00 93.50           N  
ATOM   2240  H   GLY A 144      -7.917  -7.649  10.418  1.00 93.50           H  
ATOM   2241  CA  GLY A 144      -6.871  -9.203  11.411  1.00 93.50           C  
ATOM   2242  HA2 GLY A 144      -6.208  -8.407  11.751  1.00 93.50           H  
ATOM   2243  HA3 GLY A 144      -7.201  -9.776  12.278  1.00 93.50           H  
ATOM   2244  C   GLY A 144      -6.051 -10.136  10.513  1.00 93.50           C  
ATOM   2245  O   GLY A 144      -5.076 -10.719  10.987  1.00 93.50           O  
ATOM   2246  N   GLU A 145      -6.423 -10.292   9.242  1.00 96.91           N  
ATOM   2247  H   GLU A 145      -7.222  -9.778   8.899  1.00 96.91           H  
ATOM   2248  CA  GLU A 145      -5.712 -11.131   8.281  1.00 96.91           C  
ATOM   2249  HA  GLU A 145      -5.317 -11.995   8.816  1.00 96.91           H  
ATOM   2250  C   GLU A 145      -4.523 -10.383   7.656  1.00 96.91           C  
ATOM   2251  CB  GLU A 145      -6.702 -11.655   7.226  1.00 96.91           C  
ATOM   2252  HB2 GLU A 145      -7.586 -12.030   7.741  1.00 96.91           H  
ATOM   2253  HB3 GLU A 145      -6.994 -10.831   6.575  1.00 96.91           H  
ATOM   2254  O   GLU A 145      -4.572  -9.172   7.410  1.00 96.91           O  
ATOM   2255  CG  GLU A 145      -6.140 -12.788   6.354  1.00 96.91           C  
ATOM   2256  HG2 GLU A 145      -5.775 -13.578   7.010  1.00 96.91           H  
ATOM   2257  HG3 GLU A 145      -5.293 -12.408   5.781  1.00 96.91           H  
ATOM   2258  CD  GLU A 145      -7.180 -13.374   5.381  1.00 96.91           C  
ATOM   2259  OE1 GLU A 145      -6.928 -14.483   4.866  1.00 96.91           O  
ATOM   2260  OE2 GLU A 145      -8.248 -12.747   5.169  1.00 96.91           O  
ATOM   2261  N   GLU A 146      -3.456 -11.131   7.369  1.00 96.30           N  
ATOM   2262  H   GLU A 146      -3.501 -12.122   7.560  1.00 96.30           H  
ATOM   2263  CA  GLU A 146      -2.339 -10.693   6.536  1.00 96.30           C  
ATOM   2264  HA  GLU A 146      -2.566  -9.691   6.171  1.00 96.30           H  
ATOM   2265  C   GLU A 146      -2.226 -11.630   5.328  1.00 96.30           C  
ATOM   2266  CB  GLU A 146      -1.040 -10.591   7.362  1.00 96.30           C  
ATOM   2267  HB2 GLU A 146      -0.767 -11.577   7.737  1.00 96.30           H  
ATOM   2268  HB3 GLU A 146      -1.238  -9.940   8.214  1.00 96.30           H  
ATOM   2269  O   GLU A 146      -2.120 -12.847   5.485  1.00 96.30           O  
ATOM   2270  CG  GLU A 146       0.145 -10.003   6.563  1.00 96.30           C  
ATOM   2271  HG2 GLU A 146       0.416 -10.701   5.772  1.00 96.30           H  
ATOM   2272  HG3 GLU A 146      -0.185  -9.078   6.090  1.00 96.30           H  
ATOM   2273  CD  GLU A 146       1.403  -9.684   7.406  1.00 96.30           C  
ATOM   2274  OE1 GLU A 146       2.420  -9.243   6.809  1.00 96.30           O  
ATOM   2275  OE2 GLU A 146       1.368  -9.814   8.653  1.00 96.30           O  
ATOM   2276  N   VAL A 147      -2.253 -11.065   4.120  1.00 95.99           N  
ATOM   2277  H   VAL A 147      -2.304 -10.057   4.078  1.00 95.99           H  
ATOM   2278  CA  VAL A 147      -2.169 -11.801   2.853  1.00 95.99           C  
ATOM   2279  HA  VAL A 147      -2.049 -12.862   3.070  1.00 95.99           H  
ATOM   2280  C   VAL A 147      -0.942 -11.340   2.078  1.00 95.99           C  
ATOM   2281  CB  VAL A 147      -3.450 -11.649   2.006  1.00 95.99           C  
ATOM   2282  HB  VAL A 147      -3.598 -10.599   1.750  1.00 95.99           H  
ATOM   2283  O   VAL A 147      -0.703 -10.143   1.930  1.00 95.99           O  
ATOM   2284  CG1 VAL A 147      -3.336 -12.462   0.708  1.00 95.99           C  
ATOM   2285 HG11 VAL A 147      -3.012 -13.478   0.933  1.00 95.99           H  
ATOM   2286 HG12 VAL A 147      -4.307 -12.522   0.216  1.00 95.99           H  
ATOM   2287 HG13 VAL A 147      -2.625 -11.994   0.027  1.00 95.99           H  
ATOM   2288  CG2 VAL A 147      -4.690 -12.145   2.758  1.00 95.99           C  
ATOM   2289 HG21 VAL A 147      -5.581 -12.037   2.139  1.00 95.99           H  
ATOM   2290 HG22 VAL A 147      -4.837 -11.557   3.664  1.00 95.99           H  
ATOM   2291 HG23 VAL A 147      -4.576 -13.192   3.038  1.00 95.99           H  
ATOM   2292  N   GLU A 148      -0.177 -12.287   1.537  1.00 95.22           N  
ATOM   2293  H   GLU A 148      -0.444 -13.252   1.668  1.00 95.22           H  
ATOM   2294  CA  GLU A 148       0.931 -12.007   0.625  1.00 95.22           C  
ATOM   2295  HA  GLU A 148       1.136 -10.937   0.648  1.00 95.22           H  
ATOM   2296  C   GLU A 148       0.553 -12.372  -0.815  1.00 95.22           C  
ATOM   2297  CB  GLU A 148       2.221 -12.704   1.089  1.00 95.22           C  
ATOM   2298  HB2 GLU A 148       2.400 -12.453   2.134  1.00 95.22           H  
ATOM   2299  HB3 GLU A 148       2.104 -13.785   1.006  1.00 95.22           H  
ATOM   2300  O   GLU A 148       0.038 -13.453  -1.100  1.00 95.22           O  
ATOM   2301  CG  GLU A 148       3.436 -12.253   0.261  1.00 95.22           C  
ATOM   2302  HG2 GLU A 148       3.518 -11.167   0.312  1.00 95.22           H  
ATOM   2303  HG3 GLU A 148       3.280 -12.519  -0.784  1.00 95.22           H  
ATOM   2304  CD  GLU A 148       4.752 -12.881   0.748  1.00 95.22           C  
ATOM   2305  OE1 GLU A 148       5.249 -13.801   0.068  1.00 95.22           O  
ATOM   2306  OE2 GLU A 148       5.320 -12.390   1.757  1.00 95.22           O  
ATOM   2307  N   VAL A 149       0.852 -11.465  -1.739  1.00 92.46           N  
ATOM   2308  H   VAL A 149       1.233 -10.586  -1.421  1.00 92.46           H  
ATOM   2309  CA  VAL A 149       0.624 -11.615  -3.171  1.00 92.46           C  
ATOM   2310  HA  VAL A 149       0.244 -12.616  -3.374  1.00 92.46           H  
ATOM   2311  C   VAL A 149       1.943 -11.417  -3.896  1.00 92.46           C  
ATOM   2312  CB  VAL A 149      -0.398 -10.587  -3.674  1.00 92.46           C  
ATOM   2313  HB  VAL A 149       0.034  -9.587  -3.647  1.00 92.46           H  
ATOM   2314  O   VAL A 149       2.580 -10.380  -3.747  1.00 92.46           O  
ATOM   2315  CG1 VAL A 149      -0.774 -10.918  -5.114  1.00 92.46           C  
ATOM   2316 HG11 VAL A 149      -1.214 -11.915  -5.130  1.00 92.46           H  
ATOM   2317 HG12 VAL A 149       0.102 -10.879  -5.763  1.00 92.46           H  
ATOM   2318 HG13 VAL A 149      -1.492 -10.178  -5.467  1.00 92.46           H  
ATOM   2319  CG2 VAL A 149      -1.682 -10.573  -2.844  1.00 92.46           C  
ATOM   2320 HG21 VAL A 149      -2.140 -11.562  -2.834  1.00 92.46           H  
ATOM   2321 HG22 VAL A 149      -1.465 -10.273  -1.819  1.00 92.46           H  
ATOM   2322 HG23 VAL A 149      -2.363  -9.831  -3.260  1.00 92.46           H  
ATOM   2323  N   THR A 150       2.346 -12.385  -4.715  1.00 90.83           N  
ATOM   2324  H   THR A 150       1.786 -13.221  -4.798  1.00 90.83           H  
ATOM   2325  CA  THR A 150       3.563 -12.268  -5.529  1.00 90.83           C  
ATOM   2326  HA  THR A 150       4.109 -11.372  -5.233  1.00 90.83           H  
ATOM   2327  C   THR A 150       3.222 -12.117  -7.009  1.00 90.83           C  
ATOM   2328  CB  THR A 150       4.519 -13.440  -5.279  1.00 90.83           C  
ATOM   2329  HB  THR A 150       4.041 -14.376  -5.568  1.00 90.83           H  
ATOM   2330  O   THR A 150       2.346 -12.820  -7.527  1.00 90.83           O  
ATOM   2331  CG2 THR A 150       5.847 -13.292  -6.025  1.00 90.83           C  
ATOM   2332 HG21 THR A 150       6.531 -14.079  -5.707  1.00 90.83           H  
ATOM   2333 HG22 THR A 150       5.689 -13.385  -7.099  1.00 90.83           H  
ATOM   2334 HG23 THR A 150       6.292 -12.321  -5.808  1.00 90.83           H  
ATOM   2335  OG1 THR A 150       4.868 -13.497  -3.916  1.00 90.83           O  
ATOM   2336  HG1 THR A 150       4.081 -13.583  -3.372  1.00 90.83           H  
ATOM   2337  N   PHE A 151       3.953 -11.220  -7.665  1.00 84.28           N  
ATOM   2338  H   PHE A 151       4.613 -10.678  -7.126  1.00 84.28           H  
ATOM   2339  CA  PHE A 151       3.993 -10.993  -9.105  1.00 84.28           C  
ATOM   2340  HA  PHE A 151       3.304 -11.668  -9.612  1.00 84.28           H  
ATOM   2341  C   PHE A 151       5.413 -11.261  -9.608  1.00 84.28           C  
ATOM   2342  CB  PHE A 151       3.578  -9.549  -9.413  1.00 84.28           C  
ATOM   2343  HB2 PHE A 151       4.271  -8.868  -8.919  1.00 84.28           H  
ATOM   2344  HB3 PHE A 151       3.661  -9.382 -10.487  1.00 84.28           H  
ATOM   2345  O   PHE A 151       6.386 -10.988  -8.903  1.00 84.28           O  
ATOM   2346  CG  PHE A 151       2.170  -9.208  -8.977  1.00 84.28           C  
ATOM   2347  CD1 PHE A 151       1.109  -9.328  -9.890  1.00 84.28           C  
ATOM   2348  HD1 PHE A 151       1.309  -9.641 -10.904  1.00 84.28           H  
ATOM   2349  CD2 PHE A 151       1.916  -8.790  -7.658  1.00 84.28           C  
ATOM   2350  HD2 PHE A 151       2.728  -8.710  -6.950  1.00 84.28           H  
ATOM   2351  CE1 PHE A 151      -0.206  -9.041  -9.487  1.00 84.28           C  
ATOM   2352  HE1 PHE A 151      -1.016  -9.137 -10.195  1.00 84.28           H  
ATOM   2353  CE2 PHE A 151       0.603  -8.493  -7.255  1.00 84.28           C  
ATOM   2354  HE2 PHE A 151       0.411  -8.176  -6.241  1.00 84.28           H  
ATOM   2355  CZ  PHE A 151      -0.457  -8.624  -8.170  1.00 84.28           C  
ATOM   2356  HZ  PHE A 151      -1.468  -8.398  -7.862  1.00 84.28           H  
ATOM   2357  N   SER A 152       5.536 -11.777 -10.826  1.00 82.97           N  
ATOM   2358  H   SER A 152       4.703 -11.945 -11.373  1.00 82.97           H  
ATOM   2359  CA  SER A 152       6.823 -12.026 -11.481  1.00 82.97           C  
ATOM   2360  HA  SER A 152       7.626 -11.563 -10.908  1.00 82.97           H  
ATOM   2361  C   SER A 152       6.818 -11.418 -12.872  1.00 82.97           C  
ATOM   2362  CB  SER A 152       7.129 -13.523 -11.566  1.00 82.97           C  
ATOM   2363  HB2 SER A 152       8.056 -13.670 -12.121  1.00 82.97           H  
ATOM   2364  HB3 SER A 152       7.260 -13.921 -10.560  1.00 82.97           H  
ATOM   2365  O   SER A 152       5.861 -11.619 -13.622  1.00 82.97           O  
ATOM   2366  OG  SER A 152       6.072 -14.213 -12.208  1.00 82.97           O  
ATOM   2367  HG  SER A 152       5.779 -13.677 -12.948  1.00 82.97           H  
ATOM   2368  N   ALA A 153       7.892 -10.729 -13.236  1.00 68.51           N  
ATOM   2369  H   ALA A 153       8.672 -10.646 -12.600  1.00 68.51           H  
ATOM   2370  CA  ALA A 153       8.038 -10.144 -14.553  1.00 68.51           C  
ATOM   2371  HA  ALA A 153       7.316 -10.596 -15.233  1.00 68.51           H  
ATOM   2372  C   ALA A 153       9.435 -10.411 -15.108  1.00 68.51           C  
ATOM   2373  CB  ALA A 153       7.735  -8.649 -14.480  1.00 68.51           C  
ATOM   2374  HB1 ALA A 153       6.733  -8.481 -14.086  1.00 68.51           H  
ATOM   2375  HB2 ALA A 153       7.806  -8.252 -15.493  1.00 68.51           H  
ATOM   2376  HB3 ALA A 153       8.466  -8.144 -13.849  1.00 68.51           H  
ATOM   2377  O   ALA A 153      10.433 -10.102 -14.473  1.00 68.51           O  
ATOM   2378  N   ASN A 154       9.496 -10.919 -16.343  1.00 66.05           N  
ATOM   2379  H   ASN A 154       8.644 -11.273 -16.755  1.00 66.05           H  
ATOM   2380  CA  ASN A 154      10.765 -11.132 -17.055  1.00 66.05           C  
ATOM   2381  HA  ASN A 154      11.419 -11.751 -16.442  1.00 66.05           H  
ATOM   2382  C   ASN A 154      11.524  -9.827 -17.348  1.00 66.05           C  
ATOM   2383  CB  ASN A 154      10.479 -11.844 -18.390  1.00 66.05           C  
ATOM   2384  HB2 ASN A 154       9.792 -11.239 -18.982  1.00 66.05           H  
ATOM   2385  HB3 ASN A 154      11.414 -11.930 -18.943  1.00 66.05           H  
ATOM   2386  O   ASN A 154      12.688  -9.866 -17.724  1.00 66.05           O  
ATOM   2387  CG  ASN A 154       9.924 -13.244 -18.239  1.00 66.05           C  
ATOM   2388  ND2 ASN A 154       9.259 -13.751 -19.250  1.00 66.05           N  
ATOM   2389 HD21 ASN A 154       8.955 -14.704 -19.114  1.00 66.05           H  
ATOM   2390 HD22 ASN A 154       9.258 -13.288 -20.148  1.00 66.05           H  
ATOM   2391  OD1 ASN A 154      10.048 -13.907 -17.232  1.00 66.05           O  
ATOM   2392  N   ASP A 155      10.837  -8.692 -17.246  1.00 57.45           N  
ATOM   2393  H   ASP A 155       9.947  -8.729 -16.771  1.00 57.45           H  
ATOM   2394  CA  ASP A 155      11.386  -7.360 -17.446  1.00 57.45           C  
ATOM   2395  HA  ASP A 155      12.458  -7.412 -17.640  1.00 57.45           H  
ATOM   2396  C   ASP A 155      11.110  -6.557 -16.163  1.00 57.45           C  
ATOM   2397  CB  ASP A 155      10.745  -6.761 -18.703  1.00 57.45           C  
ATOM   2398  HB2 ASP A 155      11.093  -7.326 -19.569  1.00 57.45           H  
ATOM   2399  HB3 ASP A 155       9.665  -6.894 -18.645  1.00 57.45           H  
ATOM   2400  O   ASP A 155       9.934  -6.348 -15.844  1.00 57.45           O  
ATOM   2401  CG  ASP A 155      11.057  -5.281 -18.931  1.00 57.45           C  
ATOM   2402  OD1 ASP A 155      11.835  -4.701 -18.143  1.00 57.45           O  
ATOM   2403  OD2 ASP A 155      10.446  -4.746 -19.879  1.00 57.45           O  
ATOM   2404  N   PRO A 156      12.146  -6.120 -15.420  1.00 54.61           N  
ATOM   2405  CA  PRO A 156      11.987  -5.335 -14.197  1.00 54.61           C  
ATOM   2406  HA  PRO A 156      11.498  -5.951 -13.443  1.00 54.61           H  
ATOM   2407  C   PRO A 156      11.174  -4.055 -14.416  1.00 54.61           C  
ATOM   2408  CB  PRO A 156      13.410  -4.995 -13.737  1.00 54.61           C  
ATOM   2409  HB2 PRO A 156      13.706  -4.017 -14.116  1.00 54.61           H  
ATOM   2410  HB3 PRO A 156      13.494  -5.019 -12.650  1.00 54.61           H  
ATOM   2411  O   PRO A 156      10.421  -3.643 -13.531  1.00 54.61           O  
ATOM   2412  CG  PRO A 156      14.282  -6.062 -14.391  1.00 54.61           C  
ATOM   2413  HG2 PRO A 156      14.288  -6.957 -13.768  1.00 54.61           H  
ATOM   2414  HG3 PRO A 156      15.297  -5.707 -14.565  1.00 54.61           H  
ATOM   2415  CD  PRO A 156      13.554  -6.357 -15.694  1.00 54.61           C  
ATOM   2416  HD2 PRO A 156      13.892  -5.672 -16.472  1.00 54.61           H  
ATOM   2417  HD3 PRO A 156      13.744  -7.390 -15.986  1.00 54.61           H  
ATOM   2418  N   HIS A 157      11.242  -3.455 -15.612  1.00 59.94           N  
ATOM   2419  H   HIS A 157      11.797  -3.868 -16.348  1.00 59.94           H  
ATOM   2420  CA  HIS A 157      10.455  -2.270 -15.946  1.00 59.94           C  
ATOM   2421  HA  HIS A 157      10.604  -1.529 -15.161  1.00 59.94           H  
ATOM   2422  C   HIS A 157       8.952  -2.558 -16.012  1.00 59.94           C  
ATOM   2423  CB  HIS A 157      10.924  -1.660 -17.271  1.00 59.94           C  
ATOM   2424  HB2 HIS A 157      10.298  -0.797 -17.499  1.00 59.94           H  
ATOM   2425  HB3 HIS A 157      10.786  -2.381 -18.077  1.00 59.94           H  
ATOM   2426  O   HIS A 157       8.159  -1.627 -15.906  1.00 59.94           O  
ATOM   2427  CG  HIS A 157      12.354  -1.193 -17.259  1.00 59.94           C  
ATOM   2428  CD2 HIS A 157      13.388  -1.735 -17.972  1.00 59.94           C  
ATOM   2429  HD2 HIS A 157      13.330  -2.593 -18.624  1.00 59.94           H  
ATOM   2430  ND1 HIS A 157      12.856  -0.110 -16.568  1.00 59.94           N  
ATOM   2431  HD1 HIS A 157      12.347   0.489 -15.935  1.00 59.94           H  
ATOM   2432  CE1 HIS A 157      14.161   0.007 -16.869  1.00 59.94           C  
ATOM   2433  HE1 HIS A 157      14.829   0.770 -16.496  1.00 59.94           H  
ATOM   2434  NE2 HIS A 157      14.526  -0.965 -17.715  1.00 59.94           N  
ATOM   2435  N   LYS A 158       8.507  -3.818 -16.124  1.00 58.31           N  
ATOM   2436  H   LYS A 158       9.188  -4.561 -16.184  1.00 58.31           H  
ATOM   2437  CA  LYS A 158       7.071  -4.157 -16.050  1.00 58.31           C  
ATOM   2438  HA  LYS A 158       6.514  -3.489 -16.707  1.00 58.31           H  
ATOM   2439  C   LYS A 158       6.479  -3.965 -14.660  1.00 58.31           C  
ATOM   2440  CB  LYS A 158       6.824  -5.597 -16.478  1.00 58.31           C  
ATOM   2441  HB2 LYS A 158       7.491  -6.239 -15.903  1.00 58.31           H  
ATOM   2442  HB3 LYS A 158       5.797  -5.872 -16.238  1.00 58.31           H  
ATOM   2443  O   LYS A 158       5.259  -3.856 -14.544  1.00 58.31           O  
ATOM   2444  CG  LYS A 158       7.034  -5.800 -17.975  1.00 58.31           C  
ATOM   2445  HG2 LYS A 158       8.042  -5.495 -18.255  1.00 58.31           H  
ATOM   2446  HG3 LYS A 158       6.321  -5.181 -18.519  1.00 58.31           H  
ATOM   2447  CD  LYS A 158       6.800  -7.271 -18.326  1.00 58.31           C  
ATOM   2448  HD2 LYS A 158       7.535  -7.889 -17.811  1.00 58.31           H  
ATOM   2449  HD3 LYS A 158       5.795  -7.555 -18.013  1.00 58.31           H  
ATOM   2450  CE  LYS A 158       6.945  -7.441 -19.837  1.00 58.31           C  
ATOM   2451  HE2 LYS A 158       6.323  -6.692 -20.328  1.00 58.31           H  
ATOM   2452  HE3 LYS A 158       7.979  -7.235 -20.110  1.00 58.31           H  
ATOM   2453  NZ  LYS A 158       6.539  -8.800 -20.260  1.00 58.31           N  
ATOM   2454  HZ1 LYS A 158       6.639  -8.884 -21.262  1.00 58.31           H  
ATOM   2455  HZ2 LYS A 158       5.573  -8.961 -20.012  1.00 58.31           H  
ATOM   2456  HZ3 LYS A 158       7.124  -9.487 -19.807  1.00 58.31           H  
ATOM   2457  N   PHE A 159       7.313  -3.896 -13.623  1.00 62.85           N  
ATOM   2458  H   PHE A 159       8.305  -4.016 -13.774  1.00 62.85           H  
ATOM   2459  CA  PHE A 159       6.863  -3.460 -12.307  1.00 62.85           C  
ATOM   2460  HA  PHE A 159       5.879  -3.889 -12.119  1.00 62.85           H  
ATOM   2461  C   PHE A 159       6.677  -1.946 -12.218  1.00 62.85           C  
ATOM   2462  CB  PHE A 159       7.809  -3.966 -11.216  1.00 62.85           C  
ATOM   2463  HB2 PHE A 159       7.461  -3.592 -10.253  1.00 62.85           H  
ATOM   2464  HB3 PHE A 159       8.803  -3.554 -11.385  1.00 62.85           H  
ATOM   2465  O   PHE A 159       6.204  -1.479 -11.185  1.00 62.85           O  
ATOM   2466  CG  PHE A 159       7.880  -5.470 -11.117  1.00 62.85           C  
ATOM   2467  CD1 PHE A 159       6.713  -6.216 -10.878  1.00 62.85           C  
ATOM   2468  HD1 PHE A 159       5.777  -5.699 -10.728  1.00 62.85           H  
ATOM   2469  CD2 PHE A 159       9.113  -6.123 -11.262  1.00 62.85           C  
ATOM   2470  HD2 PHE A 159      10.015  -5.558 -11.445  1.00 62.85           H  
ATOM   2471  CE1 PHE A 159       6.768  -7.617 -10.806  1.00 62.85           C  
ATOM   2472  HE1 PHE A 159       5.870  -8.190 -10.631  1.00 62.85           H  
ATOM   2473  CE2 PHE A 159       9.173  -7.519 -11.169  1.00 62.85           C  
ATOM   2474  HE2 PHE A 159      10.129  -8.007 -11.291  1.00 62.85           H  
ATOM   2475  CZ  PHE A 159       8.003  -8.264 -10.940  1.00 62.85           C  
ATOM   2476  HZ  PHE A 159       8.049  -9.340 -10.862  1.00 62.85           H  
ATOM   2477  N   ASN A 160       6.986  -1.164 -13.264  1.00 63.83           N  
ATOM   2478  H   ASN A 160       7.385  -1.564 -14.101  1.00 63.83           H  
ATOM   2479  CA  ASN A 160       6.632   0.248 -13.261  1.00 63.83           C  
ATOM   2480  HA  ASN A 160       7.030   0.671 -12.339  1.00 63.83           H  
ATOM   2481  C   ASN A 160       5.115   0.421 -13.206  1.00 63.83           C  
ATOM   2482  CB  ASN A 160       7.228   1.040 -14.444  1.00 63.83           C  
ATOM   2483  HB2 ASN A 160       6.601   1.911 -14.636  1.00 63.83           H  
ATOM   2484  HB3 ASN A 160       7.218   0.454 -15.363  1.00 63.83           H  
ATOM   2485  O   ASN A 160       4.345  -0.220 -13.922  1.00 63.83           O  
ATOM   2486  CG  ASN A 160       8.608   1.599 -14.172  1.00 63.83           C  
ATOM   2487  ND2 ASN A 160       9.181   2.300 -15.117  1.00 63.83           N  
ATOM   2488 HD21 ASN A 160       8.765   2.380 -16.034  1.00 63.83           H  
ATOM   2489 HD22 ASN A 160      10.034   2.768 -14.846  1.00 63.83           H  
ATOM   2490  OD1 ASN A 160       9.159   1.490 -13.097  1.00 63.83           O  
ATOM   2491  N   ARG A 161       4.720   1.402 -12.398  1.00 68.91           N  
ATOM   2492  H   ARG A 161       5.435   1.820 -11.820  1.00 68.91           H  
ATOM   2493  CA  ARG A 161       3.348   1.890 -12.254  1.00 68.91           C  
ATOM   2494  HA  ARG A 161       3.405   2.740 -11.574  1.00 68.91           H  
ATOM   2495  C   ARG A 161       2.365   0.902 -11.595  1.00 68.91           C  
ATOM   2496  CB  ARG A 161       2.839   2.504 -13.570  1.00 68.91           C  
ATOM   2497  HB2 ARG A 161       2.689   1.718 -14.311  1.00 68.91           H  
ATOM   2498  HB3 ARG A 161       1.876   2.977 -13.379  1.00 68.91           H  
ATOM   2499  O   ARG A 161       1.267   0.730 -12.135  1.00 68.91           O  
ATOM   2500  CG  ARG A 161       3.807   3.558 -14.131  1.00 68.91           C  
ATOM   2501  HG2 ARG A 161       4.776   3.103 -14.336  1.00 68.91           H  
ATOM   2502  HG3 ARG A 161       3.954   4.357 -13.403  1.00 68.91           H  
ATOM   2503  CD  ARG A 161       3.303   4.148 -15.444  1.00 68.91           C  
ATOM   2504  HD2 ARG A 161       4.099   4.758 -15.868  1.00 68.91           H  
ATOM   2505  HD3 ARG A 161       3.100   3.329 -16.134  1.00 68.91           H  
ATOM   2506  NE  ARG A 161       2.117   5.000 -15.242  1.00 68.91           N  
ATOM   2507  HE  ARG A 161       2.147   5.683 -14.498  1.00 68.91           H  
ATOM   2508  NH1 ARG A 161       0.809   4.229 -16.966  1.00 68.91           N  
ATOM   2509 HH11 ARG A 161       1.526   3.551 -17.181  1.00 68.91           H  
ATOM   2510 HH12 ARG A 161      -0.025   4.317 -17.531  1.00 68.91           H  
ATOM   2511  NH2 ARG A 161       0.115   5.920 -15.673  1.00 68.91           N  
ATOM   2512 HH21 ARG A 161      -0.748   6.016 -16.189  1.00 68.91           H  
ATOM   2513 HH22 ARG A 161       0.323   6.517 -14.885  1.00 68.91           H  
ATOM   2514  CZ  ARG A 161       1.020   5.037 -15.963  1.00 68.91           C  
ATOM   2515  N   PRO A 162       2.699   0.236 -10.467  1.00 76.04           N  
ATOM   2516  CA  PRO A 162       1.726  -0.614  -9.806  1.00 76.04           C  
ATOM   2517  HA  PRO A 162       1.315  -1.317 -10.531  1.00 76.04           H  
ATOM   2518  C   PRO A 162       0.588   0.241  -9.237  1.00 76.04           C  
ATOM   2519  CB  PRO A 162       2.486  -1.404  -8.745  1.00 76.04           C  
ATOM   2520  HB2 PRO A 162       1.856  -1.666  -7.894  1.00 76.04           H  
ATOM   2521  HB3 PRO A 162       2.905  -2.303  -9.196  1.00 76.04           H  
ATOM   2522  O   PRO A 162       0.784   1.319  -8.670  1.00 76.04           O  
ATOM   2523  CG  PRO A 162       3.619  -0.465  -8.357  1.00 76.04           C  
ATOM   2524  HG2 PRO A 162       4.498  -1.027  -8.042  1.00 76.04           H  
ATOM   2525  HG3 PRO A 162       3.281   0.189  -7.554  1.00 76.04           H  
ATOM   2526  CD  PRO A 162       3.892   0.344  -9.631  1.00 76.04           C  
ATOM   2527  HD2 PRO A 162       4.745  -0.088 -10.155  1.00 76.04           H  
ATOM   2528  HD3 PRO A 162       4.125   1.376  -9.372  1.00 76.04           H  
ATOM   2529  N   GLN A 163      -0.628  -0.257  -9.404  1.00 81.99           N  
ATOM   2530  H   GLN A 163      -0.709  -1.155  -9.860  1.00 81.99           H  
ATOM   2531  CA  GLN A 163      -1.851   0.395  -8.965  1.00 81.99           C  
ATOM   2532  HA  GLN A 163      -1.615   1.341  -8.478  1.00 81.99           H  
ATOM   2533  C   GLN A 163      -2.543  -0.493  -7.940  1.00 81.99           C  
ATOM   2534  CB  GLN A 163      -2.707   0.705 -10.200  1.00 81.99           C  
ATOM   2535  HB2 GLN A 163      -2.773  -0.196 -10.810  1.00 81.99           H  
ATOM   2536  HB3 GLN A 163      -2.192   1.464 -10.788  1.00 81.99           H  
ATOM   2537  O   GLN A 163      -2.767  -1.677  -8.180  1.00 81.99           O  
ATOM   2538  CG  GLN A 163      -4.133   1.199  -9.898  1.00 81.99           C  
ATOM   2539  HG2 GLN A 163      -4.093   2.093  -9.276  1.00 81.99           H  
ATOM   2540  HG3 GLN A 163      -4.677   0.432  -9.347  1.00 81.99           H  
ATOM   2541  CD  GLN A 163      -4.917   1.499 -11.177  1.00 81.99           C  
ATOM   2542  NE2 GLN A 163      -6.073   2.112 -11.098  1.00 81.99           N  
ATOM   2543 HE21 GLN A 163      -6.513   2.400 -10.235  1.00 81.99           H  
ATOM   2544 HE22 GLN A 163      -6.571   2.283 -11.960  1.00 81.99           H  
ATOM   2545  OE1 GLN A 163      -4.531   1.179 -12.295  1.00 81.99           O  
ATOM   2546  N   PHE A 164      -2.913   0.107  -6.817  1.00 84.87           N  
ATOM   2547  H   PHE A 164      -2.679   1.081  -6.689  1.00 84.87           H  
ATOM   2548  CA  PHE A 164      -3.628  -0.521  -5.719  1.00 84.87           C  
ATOM   2549  HA  PHE A 164      -3.846  -1.562  -5.959  1.00 84.87           H  
ATOM   2550  C   PHE A 164      -4.937   0.238  -5.526  1.00 84.87           C  
ATOM   2551  CB  PHE A 164      -2.761  -0.492  -4.450  1.00 84.87           C  
ATOM   2552  HB2 PHE A 164      -2.709   0.531  -4.078  1.00 84.87           H  
ATOM   2553  HB3 PHE A 164      -3.247  -1.091  -3.680  1.00 84.87           H  
ATOM   2554  O   PHE A 164      -4.934   1.432  -5.250  1.00 84.87           O  
ATOM   2555  CG  PHE A 164      -1.343  -0.993  -4.653  1.00 84.87           C  
ATOM   2556  CD1 PHE A 164      -1.063  -2.367  -4.565  1.00 84.87           C  
ATOM   2557  HD1 PHE A 164      -1.853  -3.059  -4.313  1.00 84.87           H  
ATOM   2558  CD2 PHE A 164      -0.310  -0.088  -4.965  1.00 84.87           C  
ATOM   2559  HD2 PHE A 164      -0.522   0.968  -5.042  1.00 84.87           H  
ATOM   2560  CE1 PHE A 164       0.239  -2.837  -4.802  1.00 84.87           C  
ATOM   2561  HE1 PHE A 164       0.450  -3.895  -4.738  1.00 84.87           H  
ATOM   2562  CE2 PHE A 164       0.993  -0.560  -5.203  1.00 84.87           C  
ATOM   2563  HE2 PHE A 164       1.780   0.134  -5.460  1.00 84.87           H  
ATOM   2564  CZ  PHE A 164       1.267  -1.937  -5.127  1.00 84.87           C  
ATOM   2565  HZ  PHE A 164       2.263  -2.304  -5.324  1.00 84.87           H  
ATOM   2566  N   THR A 165      -6.070  -0.427  -5.691  1.00 86.74           N  
ATOM   2567  H   THR A 165      -6.024  -1.412  -5.908  1.00 86.74           H  
ATOM   2568  CA  THR A 165      -7.375   0.134  -5.326  1.00 86.74           C  
ATOM   2569  HA  THR A 165      -7.291   1.195  -5.090  1.00 86.74           H  
ATOM   2570  C   THR A 165      -7.852  -0.590  -4.085  1.00 86.74           C  
ATOM   2571  CB  THR A 165      -8.396  -0.006  -6.454  1.00 86.74           C  
ATOM   2572  HB  THR A 165      -8.685  -1.053  -6.548  1.00 86.74           H  
ATOM   2573  O   THR A 165      -7.981  -1.810  -4.118  1.00 86.74           O  
ATOM   2574  CG2 THR A 165      -9.653   0.809  -6.191  1.00 86.74           C  
ATOM   2575 HG21 THR A 165     -10.070   0.561  -5.215  1.00 86.74           H  
ATOM   2576 HG22 THR A 165     -10.393   0.554  -6.949  1.00 86.74           H  
ATOM   2577 HG23 THR A 165      -9.425   1.875  -6.225  1.00 86.74           H  
ATOM   2578  OG1 THR A 165      -7.830   0.433  -7.669  1.00 86.74           O  
ATOM   2579  HG1 THR A 165      -6.959   0.031  -7.703  1.00 86.74           H  
ATOM   2580  N   ILE A 166      -8.081   0.146  -3.004  1.00 87.10           N  
ATOM   2581  H   ILE A 166      -8.006   1.151  -3.070  1.00 87.10           H  
ATOM   2582  CA  ILE A 166      -8.612  -0.383  -1.756  1.00 87.10           C  
ATOM   2583  HA  ILE A 166      -8.563  -1.472  -1.775  1.00 87.10           H  
ATOM   2584  C   ILE A 166     -10.080   0.020  -1.684  1.00 87.10           C  
ATOM   2585  CB  ILE A 166      -7.803   0.093  -0.527  1.00 87.10           C  
ATOM   2586  HB  ILE A 166      -7.912   1.172  -0.419  1.00 87.10           H  
ATOM   2587  O   ILE A 166     -10.421   1.205  -1.680  1.00 87.10           O  
ATOM   2588  CG1 ILE A 166      -6.296  -0.258  -0.601  1.00 87.10           C  
ATOM   2589 HG12 ILE A 166      -5.892  -0.294   0.411  1.00 87.10           H  
ATOM   2590 HG13 ILE A 166      -6.171  -1.249  -1.037  1.00 87.10           H  
ATOM   2591  CG2 ILE A 166      -8.376  -0.575   0.738  1.00 87.10           C  
ATOM   2592 HG21 ILE A 166      -7.848  -0.219   1.623  1.00 87.10           H  
ATOM   2593 HG22 ILE A 166      -9.430  -0.329   0.861  1.00 87.10           H  
ATOM   2594 HG23 ILE A 166      -8.278  -1.659   0.672  1.00 87.10           H  
ATOM   2595  CD1 ILE A 166      -5.430   0.752  -1.370  1.00 87.10           C  
ATOM   2596 HD11 ILE A 166      -5.602   1.757  -0.985  1.00 87.10           H  
ATOM   2597 HD12 ILE A 166      -4.379   0.499  -1.234  1.00 87.10           H  
ATOM   2598 HD13 ILE A 166      -5.648   0.730  -2.438  1.00 87.10           H  
ATOM   2599  N   GLU A 167     -10.940  -0.984  -1.631  1.00 86.65           N  
ATOM   2600  H   GLU A 167     -10.587  -1.930  -1.658  1.00 86.65           H  
ATOM   2601  CA  GLU A 167     -12.376  -0.848  -1.462  1.00 86.65           C  
ATOM   2602  HA  GLU A 167     -12.653   0.207  -1.445  1.00 86.65           H  
ATOM   2603  C   GLU A 167     -12.747  -1.446  -0.102  1.00 86.65           C  
ATOM   2604  CB  GLU A 167     -13.112  -1.499  -2.649  1.00 86.65           C  
ATOM   2605  HB2 GLU A 167     -12.801  -2.540  -2.740  1.00 86.65           H  
ATOM   2606  HB3 GLU A 167     -14.185  -1.462  -2.462  1.00 86.65           H  
ATOM   2607  O   GLU A 167     -12.447  -2.598   0.209  1.00 86.65           O  
ATOM   2608  CG  GLU A 167     -12.807  -0.751  -3.962  1.00 86.65           C  
ATOM   2609  HG2 GLU A 167     -13.097   0.290  -3.823  1.00 86.65           H  
ATOM   2610  HG3 GLU A 167     -11.734  -0.777  -4.153  1.00 86.65           H  
ATOM   2611  CD  GLU A 167     -13.524  -1.296  -5.207  1.00 86.65           C  
ATOM   2612  OE1 GLU A 167     -13.557  -0.548  -6.220  1.00 86.65           O  
ATOM   2613  OE2 GLU A 167     -13.997  -2.449  -5.185  1.00 86.65           O  
ATOM   2614  N   TRP A 168     -13.369  -0.636   0.745  1.00 80.95           N  
ATOM   2615  H   TRP A 168     -13.613   0.290   0.423  1.00 80.95           H  
ATOM   2616  CA  TRP A 168     -13.992  -1.077   1.989  1.00 80.95           C  
ATOM   2617  HA  TRP A 168     -13.821  -2.145   2.127  1.00 80.95           H  
ATOM   2618  C   TRP A 168     -15.492  -0.862   1.890  1.00 80.95           C  
ATOM   2619  CB  TRP A 168     -13.398  -0.346   3.196  1.00 80.95           C  
ATOM   2620  HB2 TRP A 168     -12.332  -0.570   3.238  1.00 80.95           H  
ATOM   2621  HB3 TRP A 168     -13.844  -0.745   4.107  1.00 80.95           H  
ATOM   2622  O   TRP A 168     -15.934  -0.048   1.078  1.00 80.95           O  
ATOM   2623  CG  TRP A 168     -13.555   1.144   3.199  1.00 80.95           C  
ATOM   2624  CD1 TRP A 168     -14.537   1.862   3.792  1.00 80.95           C  
ATOM   2625  HD1 TRP A 168     -15.359   1.439   4.351  1.00 80.95           H  
ATOM   2626  CD2 TRP A 168     -12.670   2.116   2.582  1.00 80.95           C  
ATOM   2627  CE2 TRP A 168     -13.153   3.425   2.874  1.00 80.95           C  
ATOM   2628  CE3 TRP A 168     -11.509   2.002   1.793  1.00 80.95           C  
ATOM   2629  HE3 TRP A 168     -11.131   1.019   1.555  1.00 80.95           H  
ATOM   2630  NE1 TRP A 168     -14.300   3.214   3.615  1.00 80.95           N  
ATOM   2631  HE1 TRP A 168     -14.845   3.936   4.064  1.00 80.95           H  
ATOM   2632  CH2 TRP A 168     -11.338   4.422   1.638  1.00 80.95           C  
ATOM   2633  HH2 TRP A 168     -10.805   5.294   1.289  1.00 80.95           H  
ATOM   2634  CZ2 TRP A 168     -12.499   4.575   2.414  1.00 80.95           C  
ATOM   2635  HZ2 TRP A 168     -12.867   5.559   2.666  1.00 80.95           H  
ATOM   2636  CZ3 TRP A 168     -10.849   3.144   1.322  1.00 80.95           C  
ATOM   2637  HZ3 TRP A 168      -9.956   3.025   0.726  1.00 80.95           H  
ATOM   2638  N   GLY A 169     -16.230  -1.578   2.746  1.00 63.62           N  
ATOM   2639  H   GLY A 169     -15.730  -2.234   3.329  1.00 63.62           H  
ATOM   2640  CA  GLY A 169     -17.697  -1.646   2.785  1.00 63.62           C  
ATOM   2641  HA2 GLY A 169     -18.036  -1.806   3.808  1.00 63.62           H  
ATOM   2642  HA3 GLY A 169     -18.021  -2.497   2.185  1.00 63.62           H  
ATOM   2643  C   GLY A 169     -18.432  -0.433   2.244  1.00 63.62           C  
ATOM   2644  O   GLY A 169     -18.127   0.689   2.726  1.00 63.62           O  
ATOM   2645  OXT GLY A 169     -19.329  -0.677   1.425  1.00 63.62           O  
TER    2646      GLY A 169                                                       
END   
