# Supplementary material for: Single-chain dimers from de novo immunoglobulins as robust scaffolds for multiple binding loops
Source: Nat Commun. 2023 Sep 23;14:5939. doi: 10.1038/s41467-023-41717-5 (PMC10517939; doi:10.1038/s41467-023-41717-5)
Supplement: Supplementary file 3 — Supplementary Data 1 [file 41467_2023_41717_MOESM3_ESM.zip › design_models/scIg+EF/scIg12+EF1a+EF3a/ranked_3.pdb]

ATOM      1  N   GLY A   1      -8.881  -5.513  15.779  1.00 60.98           N  
ATOM      2  H   GLY A   1      -9.246  -6.019  16.573  1.00 60.98           H  
ATOM      3  H2  GLY A   1      -9.002  -4.518  15.904  1.00 60.98           H  
ATOM      4  H3  GLY A   1      -9.390  -5.772  14.946  1.00 60.98           H  
ATOM      5  CA  GLY A   1      -7.449  -5.801  15.583  1.00 60.98           C  
ATOM      6  HA2 GLY A   1      -6.885  -5.507  16.468  1.00 60.98           H  
ATOM      7  HA3 GLY A   1      -7.278  -6.860  15.388  1.00 60.98           H  
ATOM      8  C   GLY A   1      -6.948  -4.999  14.409  1.00 60.98           C  
ATOM      9  O   GLY A   1      -7.688  -4.143  13.940  1.00 60.98           O  
ATOM     10  N   ARG A   2      -5.711  -5.240  13.983  1.00 75.55           N  
ATOM     11  H   ARG A   2      -5.202  -6.029  14.355  1.00 75.55           H  
ATOM     12  CA  ARG A   2      -5.101  -4.564  12.833  1.00 75.55           C  
ATOM     13  HA  ARG A   2      -5.719  -3.721  12.523  1.00 75.55           H  
ATOM     14  C   ARG A   2      -5.055  -5.554  11.676  1.00 75.55           C  
ATOM     15  CB  ARG A   2      -3.708  -4.036  13.228  1.00 75.55           C  
ATOM     16  HB2 ARG A   2      -3.745  -3.717  14.269  1.00 75.55           H  
ATOM     17  HB3 ARG A   2      -2.981  -4.845  13.151  1.00 75.55           H  
ATOM     18  O   ARG A   2      -4.799  -6.736  11.902  1.00 75.55           O  
ATOM     19  CG  ARG A   2      -3.227  -2.832  12.398  1.00 75.55           C  
ATOM     20  HG2 ARG A   2      -3.149  -3.101  11.345  1.00 75.55           H  
ATOM     21  HG3 ARG A   2      -3.945  -2.019  12.507  1.00 75.55           H  
ATOM     22  CD  ARG A   2      -1.854  -2.377  12.923  1.00 75.55           C  
ATOM     23  HD2 ARG A   2      -1.857  -2.411  14.012  1.00 75.55           H  
ATOM     24  HD3 ARG A   2      -1.107  -3.084  12.562  1.00 75.55           H  
ATOM     25  NE  ARG A   2      -1.488  -1.004  12.513  1.00 75.55           N  
ATOM     26  HE  ARG A   2      -2.192  -0.425  12.078  1.00 75.55           H  
ATOM     27  NH1 ARG A   2       0.751  -1.190  12.970  1.00 75.55           N  
ATOM     28 HH11 ARG A   2       0.714  -2.135  12.616  1.00 75.55           H  
ATOM     29 HH12 ARG A   2       1.617  -0.778  12.652  1.00 75.55           H  
ATOM     30  NH2 ARG A   2       0.048   0.641  12.001  1.00 75.55           N  
ATOM     31 HH21 ARG A   2       0.891   0.650  11.444  1.00 75.55           H  
ATOM     32 HH22 ARG A   2      -0.561   1.444  11.946  1.00 75.55           H  
ATOM     33  CZ  ARG A   2      -0.260  -0.511  12.522  1.00 75.55           C  
ATOM     34  N   VAL A   3      -5.324  -5.091  10.467  1.00 76.57           N  
ATOM     35  H   VAL A   3      -5.550  -4.114  10.352  1.00 76.57           H  
ATOM     36  CA  VAL A   3      -5.077  -5.875   9.258  1.00 76.57           C  
ATOM     37  HA  VAL A   3      -4.832  -6.903   9.526  1.00 76.57           H  
ATOM     38  C   VAL A   3      -3.876  -5.267   8.565  1.00 76.57           C  
ATOM     39  CB  VAL A   3      -6.284  -5.921   8.322  1.00 76.57           C  
ATOM     40  HB  VAL A   3      -6.399  -4.926   7.892  1.00 76.57           H  
ATOM     41  O   VAL A   3      -3.777  -4.046   8.427  1.00 76.57           O  
ATOM     42  CG1 VAL A   3      -6.061  -6.957   7.210  1.00 76.57           C  
ATOM     43 HG11 VAL A   3      -5.860  -7.935   7.648  1.00 76.57           H  
ATOM     44 HG12 VAL A   3      -5.215  -6.666   6.587  1.00 76.57           H  
ATOM     45 HG13 VAL A   3      -6.950  -7.039   6.586  1.00 76.57           H  
ATOM     46  CG2 VAL A   3      -7.584  -6.282   9.043  1.00 76.57           C  
ATOM     47 HG21 VAL A   3      -8.405  -6.203   8.330  1.00 76.57           H  
ATOM     48 HG22 VAL A   3      -7.791  -5.572   9.844  1.00 76.57           H  
ATOM     49 HG23 VAL A   3      -7.529  -7.290   9.454  1.00 76.57           H  
ATOM     50  N   GLU A   4      -2.960  -6.132   8.158  1.00 85.91           N  
ATOM     51  H   GLU A   4      -3.127  -7.118   8.297  1.00 85.91           H  
ATOM     52  CA  GLU A   4      -1.743  -5.761   7.461  1.00 85.91           C  
ATOM     53  HA  GLU A   4      -1.673  -4.675   7.400  1.00 85.91           H  
ATOM     54  C   GLU A   4      -1.796  -6.325   6.037  1.00 85.91           C  
ATOM     55  CB  GLU A   4      -0.523  -6.257   8.259  1.00 85.91           C  
ATOM     56  HB2 GLU A   4      -0.600  -5.913   9.291  1.00 85.91           H  
ATOM     57  HB3 GLU A   4      -0.506  -7.347   8.256  1.00 85.91           H  
ATOM     58  O   GLU A   4      -1.949  -7.532   5.826  1.00 85.91           O  
ATOM     59  CG  GLU A   4       0.782  -5.723   7.661  1.00 85.91           C  
ATOM     60  HG2 GLU A   4       0.766  -4.636   7.731  1.00 85.91           H  
ATOM     61  HG3 GLU A   4       0.821  -5.980   6.602  1.00 85.91           H  
ATOM     62  CD  GLU A   4       2.050  -6.275   8.339  1.00 85.91           C  
ATOM     63  OE1 GLU A   4       2.447  -7.415   7.999  1.00 85.91           O  
ATOM     64  OE2 GLU A   4       2.715  -5.528   9.088  1.00 85.91           O  
ATOM     65  N   VAL A   5      -1.639  -5.452   5.042  1.00 83.31           N  
ATOM     66  H   VAL A   5      -1.572  -4.474   5.284  1.00 83.31           H  
ATOM     67  CA  VAL A   5      -1.310  -5.852   3.669  1.00 83.31           C  
ATOM     68  HA  VAL A   5      -1.384  -6.935   3.571  1.00 83.31           H  
ATOM     69  C   VAL A   5       0.117  -5.447   3.391  1.00 83.31           C  
ATOM     70  CB  VAL A   5      -2.235  -5.225   2.618  1.00 83.31           C  
ATOM     71  HB  VAL A   5      -2.275  -4.146   2.769  1.00 83.31           H  
ATOM     72  O   VAL A   5       0.431  -4.261   3.334  1.00 83.31           O  
ATOM     73  CG1 VAL A   5      -1.747  -5.500   1.188  1.00 83.31           C  
ATOM     74 HG11 VAL A   5      -2.493  -5.158   0.471  1.00 83.31           H  
ATOM     75 HG12 VAL A   5      -0.823  -4.954   0.994  1.00 83.31           H  
ATOM     76 HG13 VAL A   5      -1.576  -6.568   1.054  1.00 83.31           H  
ATOM     77  CG2 VAL A   5      -3.649  -5.784   2.709  1.00 83.31           C  
ATOM     78 HG21 VAL A   5      -3.797  -6.306   3.655  1.00 83.31           H  
ATOM     79 HG22 VAL A   5      -3.870  -6.457   1.881  1.00 83.31           H  
ATOM     80 HG23 VAL A   5      -4.350  -4.955   2.615  1.00 83.31           H  
ATOM     81  N   ARG A   6       0.965  -6.429   3.120  1.00 86.75           N  
ATOM     82  H   ARG A   6       0.624  -7.377   3.191  1.00 86.75           H  
ATOM     83  CA  ARG A   6       2.338  -6.218   2.692  1.00 86.75           C  
ATOM     84  HA  ARG A   6       2.572  -5.158   2.786  1.00 86.75           H  
ATOM     85  C   ARG A   6       2.510  -6.610   1.232  1.00 86.75           C  
ATOM     86  CB  ARG A   6       3.260  -6.955   3.654  1.00 86.75           C  
ATOM     87  HB2 ARG A   6       3.092  -8.030   3.589  1.00 86.75           H  
ATOM     88  HB3 ARG A   6       3.033  -6.630   4.669  1.00 86.75           H  
ATOM     89  O   ARG A   6       2.463  -7.783   0.878  1.00 86.75           O  
ATOM     90  CG  ARG A   6       4.718  -6.630   3.339  1.00 86.75           C  
ATOM     91  HG2 ARG A   6       4.998  -7.058   2.377  1.00 86.75           H  
ATOM     92  HG3 ARG A   6       4.860  -5.549   3.313  1.00 86.75           H  
ATOM     93  CD  ARG A   6       5.583  -7.230   4.440  1.00 86.75           C  
ATOM     94  HD2 ARG A   6       5.412  -8.306   4.459  1.00 86.75           H  
ATOM     95  HD3 ARG A   6       5.280  -6.809   5.399  1.00 86.75           H  
ATOM     96  NE  ARG A   6       7.002  -6.941   4.200  1.00 86.75           N  
ATOM     97  HE  ARG A   6       7.210  -6.274   3.471  1.00 86.75           H  
ATOM     98  NH1 ARG A   6       7.832  -8.571   5.587  1.00 86.75           N  
ATOM     99 HH11 ARG A   6       6.904  -8.730   5.950  1.00 86.75           H  
ATOM    100 HH12 ARG A   6       8.637  -9.097   5.898  1.00 86.75           H  
ATOM    101  NH2 ARG A   6       9.205  -7.459   4.265  1.00 86.75           N  
ATOM    102 HH21 ARG A   6       9.376  -6.543   3.875  1.00 86.75           H  
ATOM    103 HH22 ARG A   6       9.292  -8.146   3.530  1.00 86.75           H  
ATOM    104  CZ  ARG A   6       7.999  -7.636   4.700  1.00 86.75           C  
ATOM    105  N   VAL A   7       2.753  -5.626   0.381  1.00 83.24           N  
ATOM    106  H   VAL A   7       2.785  -4.689   0.757  1.00 83.24           H  
ATOM    107  CA  VAL A   7       3.104  -5.817  -1.026  1.00 83.24           C  
ATOM    108  HA  VAL A   7       2.761  -6.799  -1.352  1.00 83.24           H  
ATOM    109  C   VAL A   7       4.618  -5.772  -1.162  1.00 83.24           C  
ATOM    110  CB  VAL A   7       2.423  -4.772  -1.926  1.00 83.24           C  
ATOM    111  HB  VAL A   7       2.814  -3.780  -1.697  1.00 83.24           H  
ATOM    112  O   VAL A   7       5.255  -4.791  -0.782  1.00 83.24           O  
ATOM    113  CG1 VAL A   7       2.695  -5.064  -3.406  1.00 83.24           C  
ATOM    114 HG11 VAL A   7       3.762  -4.989  -3.617  1.00 83.24           H  
ATOM    115 HG12 VAL A   7       2.178  -4.334  -4.029  1.00 83.24           H  
ATOM    116 HG13 VAL A   7       2.351  -6.065  -3.668  1.00 83.24           H  
ATOM    117  CG2 VAL A   7       0.907  -4.761  -1.699  1.00 83.24           C  
ATOM    118 HG21 VAL A   7       0.507  -5.773  -1.761  1.00 83.24           H  
ATOM    119 HG22 VAL A   7       0.421  -4.145  -2.456  1.00 83.24           H  
ATOM    120 HG23 VAL A   7       0.683  -4.339  -0.719  1.00 83.24           H  
ATOM    121  N   GLU A   8       5.196  -6.828  -1.717  1.00 82.43           N  
ATOM    122  H   GLU A   8       4.609  -7.601  -1.996  1.00 82.43           H  
ATOM    123  CA  GLU A   8       6.603  -6.910  -2.083  1.00 82.43           C  
ATOM    124  HA  GLU A   8       7.098  -5.965  -1.856  1.00 82.43           H  
ATOM    125  C   GLU A   8       6.748  -7.172  -3.578  1.00 82.43           C  
ATOM    126  CB  GLU A   8       7.330  -8.027  -1.323  1.00 82.43           C  
ATOM    127  HB2 GLU A   8       6.890  -8.990  -1.580  1.00 82.43           H  
ATOM    128  HB3 GLU A   8       8.361  -8.018  -1.677  1.00 82.43           H  
ATOM    129  O   GLU A   8       6.093  -8.046  -4.148  1.00 82.43           O  
ATOM    130  CG  GLU A   8       7.334  -7.878   0.203  1.00 82.43           C  
ATOM    131  HG2 GLU A   8       7.586  -6.848   0.458  1.00 82.43           H  
ATOM    132  HG3 GLU A   8       6.336  -8.088   0.587  1.00 82.43           H  
ATOM    133  CD  GLU A   8       8.353  -8.814   0.879  1.00 82.43           C  
ATOM    134  OE1 GLU A   8       8.425  -8.786   2.126  1.00 82.43           O  
ATOM    135  OE2 GLU A   8       9.196  -9.448   0.198  1.00 82.43           O  
ATOM    136  N   PHE A   9       7.676  -6.465  -4.204  1.00 76.00           N  
ATOM    137  H   PHE A   9       8.164  -5.734  -3.706  1.00 76.00           H  
ATOM    138  CA  PHE A   9       8.100  -6.760  -5.564  1.00 76.00           C  
ATOM    139  HA  PHE A   9       7.326  -7.322  -6.086  1.00 76.00           H  
ATOM    140  C   PHE A   9       9.352  -7.640  -5.508  1.00 76.00           C  
ATOM    141  CB  PHE A   9       8.282  -5.439  -6.315  1.00 76.00           C  
ATOM    142  HB2 PHE A   9       8.984  -4.819  -5.758  1.00 76.00           H  
ATOM    143  HB3 PHE A   9       8.718  -5.646  -7.292  1.00 76.00           H  
ATOM    144  O   PHE A   9      10.286  -7.359  -4.745  1.00 76.00           O  
ATOM    145  CG  PHE A   9       6.979  -4.672  -6.497  1.00 76.00           C  
ATOM    146  CD1 PHE A   9       6.289  -4.749  -7.719  1.00 76.00           C  
ATOM    147  HD1 PHE A   9       6.703  -5.321  -8.536  1.00 76.00           H  
ATOM    148  CD2 PHE A   9       6.422  -3.923  -5.441  1.00 76.00           C  
ATOM    149  HD2 PHE A   9       6.925  -3.870  -4.486  1.00 76.00           H  
ATOM    150  CE1 PHE A   9       5.060  -4.088  -7.882  1.00 76.00           C  
ATOM    151  HE1 PHE A   9       4.530  -4.173  -8.820  1.00 76.00           H  
ATOM    152  CE2 PHE A   9       5.194  -3.261  -5.602  1.00 76.00           C  
ATOM    153  HE2 PHE A   9       4.751  -2.720  -4.780  1.00 76.00           H  
ATOM    154  CZ  PHE A   9       4.513  -3.340  -6.826  1.00 76.00           C  
ATOM    155  HZ  PHE A   9       3.556  -2.853  -6.944  1.00 76.00           H  
ATOM    156  N   GLU A  10       9.378  -8.728  -6.282  1.00 70.90           N  
ATOM    157  H   GLU A  10       8.599  -8.923  -6.894  1.00 70.90           H  
ATOM    158  CA  GLU A  10      10.634  -9.429  -6.543  1.00 70.90           C  
ATOM    159  HA  GLU A  10      11.083  -9.670  -5.579  1.00 70.90           H  
ATOM    160  C   GLU A  10      11.598  -8.485  -7.275  1.00 70.90           C  
ATOM    161  CB  GLU A  10      10.423 -10.749  -7.313  1.00 70.90           C  
ATOM    162  HB2 GLU A  10      11.384 -11.096  -7.691  1.00 70.90           H  
ATOM    163  HB3 GLU A  10       9.762 -10.589  -8.165  1.00 70.90           H  
ATOM    164  O   GLU A  10      11.152  -7.613  -8.028  1.00 70.90           O  
ATOM    165  CG  GLU A  10       9.850 -11.834  -6.383  1.00 70.90           C  
ATOM    166  HG2 GLU A  10       8.851 -11.536  -6.066  1.00 70.90           H  
ATOM    167  HG3 GLU A  10      10.474 -11.886  -5.490  1.00 70.90           H  
ATOM    168  CD  GLU A  10       9.776 -13.245  -6.993  1.00 70.90           C  
ATOM    169  OE1 GLU A  10       9.364 -14.171  -6.244  1.00 70.90           O  
ATOM    170  OE2 GLU A  10      10.058 -13.437  -8.191  1.00 70.90           O  
ATOM    171  N   PRO A  11      12.914  -8.611  -7.031  1.00 63.87           N  
ATOM    172  CA  PRO A  11      13.888  -7.830  -7.772  1.00 63.87           C  
ATOM    173  HA  PRO A  11      13.714  -6.764  -7.625  1.00 63.87           H  
ATOM    174  C   PRO A  11      13.770  -8.168  -9.257  1.00 63.87           C  
ATOM    175  CB  PRO A  11      15.249  -8.217  -7.199  1.00 63.87           C  
ATOM    176  HB2 PRO A  11      16.048  -8.161  -7.938  1.00 63.87           H  
ATOM    177  HB3 PRO A  11      15.466  -7.577  -6.343  1.00 63.87           H  
ATOM    178  O   PRO A  11      13.661  -9.338  -9.628  1.00 63.87           O  
ATOM    179  CG  PRO A  11      15.038  -9.635  -6.681  1.00 63.87           C  
ATOM    180  HG2 PRO A  11      15.177 -10.345  -7.497  1.00 63.87           H  
ATOM    181  HG3 PRO A  11      15.710  -9.868  -5.855  1.00 63.87           H  
ATOM    182  CD  PRO A  11      13.575  -9.642  -6.242  1.00 63.87           C  
ATOM    183  HD2 PRO A  11      13.149 -10.627  -6.431  1.00 63.87           H  
ATOM    184  HD3 PRO A  11      13.499  -9.406  -5.181  1.00 63.87           H  
ATOM    185  N   ILE A  12      13.813  -7.137 -10.089  1.00 64.88           N  
ATOM    186  H   ILE A  12      13.934  -6.205  -9.720  1.00 64.88           H  
ATOM    187  CA  ILE A  12      13.919  -7.275 -11.536  1.00 64.88           C  
ATOM    188  HA  ILE A  12      13.979  -8.333 -11.790  1.00 64.88           H  
ATOM    189  C   ILE A  12      15.218  -6.610 -11.927  1.00 64.88           C  
ATOM    190  CB  ILE A  12      12.735  -6.663 -12.304  1.00 64.88           C  
ATOM    191  HB  ILE A  12      12.873  -5.585 -12.382  1.00 64.88           H  
ATOM    192  O   ILE A  12      15.491  -5.487 -11.505  1.00 64.88           O  
ATOM    193  CG1 ILE A  12      11.425  -6.917 -11.547  1.00 64.88           C  
ATOM    194 HG12 ILE A  12      11.467  -6.407 -10.585  1.00 64.88           H  
ATOM    195 HG13 ILE A  12      11.315  -7.983 -11.346  1.00 64.88           H  
ATOM    196  CG2 ILE A  12      12.731  -7.270 -13.718  1.00 64.88           C  
ATOM    197 HG21 ILE A  12      11.915  -6.861 -14.313  1.00 64.88           H  
ATOM    198 HG22 ILE A  12      13.665  -7.043 -14.233  1.00 64.88           H  
ATOM    199 HG23 ILE A  12      12.613  -8.353 -13.669  1.00 64.88           H  
ATOM    200  CD1 ILE A  12      10.199  -6.360 -12.246  1.00 64.88           C  
ATOM    201 HD11 ILE A  12       9.374  -6.508 -11.550  1.00 64.88           H  
ATOM    202 HD12 ILE A  12      10.329  -5.294 -12.436  1.00 64.88           H  
ATOM    203 HD13 ILE A  12       9.995  -6.881 -13.182  1.00 64.88           H  
ATOM    204  N   GLU A  13      16.026  -7.335 -12.683  1.00 65.94           N  
ATOM    205  H   GLU A  13      15.711  -8.231 -13.026  1.00 65.94           H  
ATOM    206  CA  GLU A  13      17.256  -6.805 -13.245  1.00 65.94           C  
ATOM    207  HA  GLU A  13      17.643  -6.001 -12.618  1.00 65.94           H  
ATOM    208  C   GLU A  13      16.936  -6.224 -14.620  1.00 65.94           C  
ATOM    209  CB  GLU A  13      18.326  -7.906 -13.308  1.00 65.94           C  
ATOM    210  HB2 GLU A  13      17.925  -8.760 -13.853  1.00 65.94           H  
ATOM    211  HB3 GLU A  13      19.193  -7.524 -13.847  1.00 65.94           H  
ATOM    212  O   GLU A  13      16.481  -6.953 -15.501  1.00 65.94           O  
ATOM    213  CG  GLU A  13      18.774  -8.350 -11.902  1.00 65.94           C  
ATOM    214  HG2 GLU A  13      17.909  -8.717 -11.349  1.00 65.94           H  
ATOM    215  HG3 GLU A  13      19.163  -7.480 -11.372  1.00 65.94           H  
ATOM    216  CD  GLU A  13      19.841  -9.458 -11.920  1.00 65.94           C  
ATOM    217  OE1 GLU A  13      20.550  -9.587 -10.894  1.00 65.94           O  
ATOM    218  OE2 GLU A  13      19.900 -10.225 -12.914  1.00 65.94           O  
ATOM    219  N   ASP A  14      17.178  -4.924 -14.770  1.00 64.67           N  
ATOM    220  H   ASP A  14      17.473  -4.395 -13.962  1.00 64.67           H  
ATOM    221  CA  ASP A  14      17.457  -4.286 -16.056  1.00 64.67           C  
ATOM    222  HA  ASP A  14      16.711  -4.552 -16.805  1.00 64.67           H  
ATOM    223  C   ASP A  14      18.835  -4.798 -16.511  1.00 64.67           C  
ATOM    224  CB  ASP A  14      17.412  -2.763 -15.847  1.00 64.67           C  
ATOM    225  HB2 ASP A  14      16.392  -2.458 -15.614  1.00 64.67           H  
ATOM    226  HB3 ASP A  14      18.035  -2.506 -14.990  1.00 64.67           H  
ATOM    227  O   ASP A  14      19.877  -4.402 -15.981  1.00 64.67           O  
ATOM    228  CG  ASP A  14      17.896  -1.965 -17.053  1.00 64.67           C  
ATOM    229  OD1 ASP A  14      18.117  -2.586 -18.105  1.00 64.67           O  
ATOM    230  OD2 ASP A  14      18.172  -0.760 -16.847  1.00 64.67           O  
ATOM    231  N   LYS A  15      18.827  -5.809 -17.377  1.00 72.38           N  
ATOM    232  H   LYS A  15      17.969  -5.928 -17.897  1.00 72.38           H  
ATOM    233  CA  LYS A  15      20.010  -6.546 -17.826  1.00 72.38           C  
ATOM    234  HA  LYS A  15      20.692  -6.678 -16.987  1.00 72.38           H  
ATOM    235  C   LYS A  15      20.775  -5.788 -18.893  1.00 72.38           C  
ATOM    236  CB  LYS A  15      19.597  -7.903 -18.404  1.00 72.38           C  
ATOM    237  HB2 LYS A  15      20.461  -8.351 -18.894  1.00 72.38           H  
ATOM    238  HB3 LYS A  15      18.820  -7.751 -19.153  1.00 72.38           H  
ATOM    239  O   LYS A  15      21.980  -6.017 -19.013  1.00 72.38           O  
ATOM    240  CG  LYS A  15      19.100  -8.865 -17.327  1.00 72.38           C  
ATOM    241  HG2 LYS A  15      19.894  -9.040 -16.600  1.00 72.38           H  
ATOM    242  HG3 LYS A  15      18.238  -8.433 -16.818  1.00 72.38           H  
ATOM    243  CD  LYS A  15      18.695 -10.183 -17.981  1.00 72.38           C  
ATOM    244  HD2 LYS A  15      19.556 -10.628 -18.479  1.00 72.38           H  
ATOM    245  HD3 LYS A  15      17.908  -9.981 -18.708  1.00 72.38           H  
ATOM    246  CE  LYS A  15      18.174 -11.106 -16.886  1.00 72.38           C  
ATOM    247  HE2 LYS A  15      17.431 -10.554 -16.310  1.00 72.38           H  
ATOM    248  HE3 LYS A  15      18.992 -11.348 -16.207  1.00 72.38           H  
ATOM    249  NZ  LYS A  15      17.571 -12.322 -17.472  1.00 72.38           N  
ATOM    250  HZ1 LYS A  15      16.805 -12.042 -18.068  1.00 72.38           H  
ATOM    251  HZ2 LYS A  15      17.215 -12.906 -16.730  1.00 72.38           H  
ATOM    252  HZ3 LYS A  15      18.263 -12.817 -18.016  1.00 72.38           H  
ATOM    253  N   ASP A  16      20.096  -4.976 -19.699  1.00 76.33           N  
ATOM    254  H   ASP A  16      19.119  -4.798 -19.517  1.00 76.33           H  
ATOM    255  CA  ASP A  16      20.745  -4.184 -20.743  1.00 76.33           C  
ATOM    256  HA  ASP A  16      21.690  -4.670 -20.984  1.00 76.33           H  
ATOM    257  C   ASP A  16      21.161  -2.779 -20.274  1.00 76.33           C  
ATOM    258  CB  ASP A  16      19.940  -4.237 -22.050  1.00 76.33           C  
ATOM    259  HB2 ASP A  16      19.780  -5.284 -22.308  1.00 76.33           H  
ATOM    260  HB3 ASP A  16      20.553  -3.803 -22.840  1.00 76.33           H  
ATOM    261  O   ASP A  16      22.039  -2.170 -20.893  1.00 76.33           O  
ATOM    262  CG  ASP A  16      18.592  -3.516 -22.052  1.00 76.33           C  
ATOM    263  OD1 ASP A  16      18.407  -2.635 -21.196  1.00 76.33           O  
ATOM    264  OD2 ASP A  16      17.826  -3.817 -23.000  1.00 76.33           O  
ATOM    265  N   GLY A  17      20.663  -2.338 -19.118  1.00 66.71           N  
ATOM    266  H   GLY A  17      19.797  -2.756 -18.808  1.00 66.71           H  
ATOM    267  CA  GLY A  17      21.050  -1.102 -18.452  1.00 66.71           C  
ATOM    268  HA2 GLY A  17      20.706  -1.147 -17.418  1.00 66.71           H  
ATOM    269  HA3 GLY A  17      22.136  -1.003 -18.464  1.00 66.71           H  
ATOM    270  C   GLY A  17      20.438   0.141 -19.091  1.00 66.71           C  
ATOM    271  O   GLY A  17      21.023   1.224 -18.976  1.00 66.71           O  
ATOM    272  N   ASP A  18      19.319   0.009 -19.808  1.00 68.71           N  
ATOM    273  H   ASP A  18      18.874  -0.897 -19.859  1.00 68.71           H  
ATOM    274  CA  ASP A  18      18.662   1.129 -20.486  1.00 68.71           C  
ATOM    275  HA  ASP A  18      19.461   1.778 -20.847  1.00 68.71           H  
ATOM    276  C   ASP A  18      17.812   2.015 -19.550  1.00 68.71           C  
ATOM    277  CB  ASP A  18      17.929   0.636 -21.750  1.00 68.71           C  
ATOM    278  HB2 ASP A  18      18.533  -0.122 -22.249  1.00 68.71           H  
ATOM    279  HB3 ASP A  18      17.869   1.484 -22.432  1.00 68.71           H  
ATOM    280  O   ASP A  18      17.360   3.097 -19.947  1.00 68.71           O  
ATOM    281  CG  ASP A  18      16.500   0.107 -21.554  1.00 68.71           C  
ATOM    282  OD1 ASP A  18      16.045   0.002 -20.396  1.00 68.71           O  
ATOM    283  OD2 ASP A  18      15.785   0.025 -22.586  1.00 68.71           O  
ATOM    284  N   GLY A  19      17.660   1.607 -18.286  1.00 62.66           N  
ATOM    285  H   GLY A  19      17.993   0.680 -18.063  1.00 62.66           H  
ATOM    286  CA  GLY A  19      16.892   2.297 -17.254  1.00 62.66           C  
ATOM    287  HA2 GLY A  19      16.961   3.374 -17.409  1.00 62.66           H  
ATOM    288  HA3 GLY A  19      17.330   2.046 -16.288  1.00 62.66           H  
ATOM    289  C   GLY A  19      15.413   1.909 -17.206  1.00 62.66           C  
ATOM    290  O   GLY A  19      14.660   2.517 -16.439  1.00 62.66           O  
ATOM    291  N   TYR A  20      14.979   0.926 -17.992  1.00 66.33           N  
ATOM    292  H   TYR A  20      15.630   0.487 -18.628  1.00 66.33           H  
ATOM    293  CA  TYR A  20      13.617   0.411 -18.031  1.00 66.33           C  
ATOM    294  HA  TYR A  20      13.048   0.840 -17.207  1.00 66.33           H  
ATOM    295  C   TYR A  20      13.609  -1.106 -17.862  1.00 66.33           C  
ATOM    296  CB  TYR A  20      12.935   0.807 -19.349  1.00 66.33           C  
ATOM    297  HB2 TYR A  20      13.498   0.390 -20.184  1.00 66.33           H  
ATOM    298  HB3 TYR A  20      11.942   0.357 -19.377  1.00 66.33           H  
ATOM    299  O   TYR A  20      14.513  -1.815 -18.270  1.00 66.33           O  
ATOM    300  CG  TYR A  20      12.791   2.303 -19.543  1.00 66.33           C  
ATOM    301  CD1 TYR A  20      11.656   2.973 -19.049  1.00 66.33           C  
ATOM    302  HD1 TYR A  20      10.894   2.410 -18.531  1.00 66.33           H  
ATOM    303  CD2 TYR A  20      13.821   3.025 -20.173  1.00 66.33           C  
ATOM    304  HD2 TYR A  20      14.699   2.499 -20.515  1.00 66.33           H  
ATOM    305  CE1 TYR A  20      11.546   4.370 -19.191  1.00 66.33           C  
ATOM    306  HE1 TYR A  20      10.694   4.900 -18.791  1.00 66.33           H  
ATOM    307  CE2 TYR A  20      13.725   4.422 -20.305  1.00 66.33           C  
ATOM    308  HE2 TYR A  20      14.544   4.959 -20.760  1.00 66.33           H  
ATOM    309  OH  TYR A  20      12.493   6.445 -19.935  1.00 66.33           O  
ATOM    310  HH  TYR A  20      13.313   6.777 -20.306  1.00 66.33           H  
ATOM    311  CZ  TYR A  20      12.584   5.094 -19.814  1.00 66.33           C  
ATOM    312  N   ILE A  21      12.526  -1.637 -17.291  1.00 70.14           N  
ATOM    313  H   ILE A  21      11.821  -1.028 -16.900  1.00 70.14           H  
ATOM    314  CA  ILE A  21      12.284  -3.077 -17.356  1.00 70.14           C  
ATOM    315  HA  ILE A  21      13.236  -3.607 -17.376  1.00 70.14           H  
ATOM    316  C   ILE A  21      11.583  -3.379 -18.678  1.00 70.14           C  
ATOM    317  CB  ILE A  21      11.514  -3.561 -16.115  1.00 70.14           C  
ATOM    318  HB  ILE A  21      10.556  -3.042 -16.082  1.00 70.14           H  
ATOM    319  O   ILE A  21      10.403  -3.049 -18.861  1.00 70.14           O  
ATOM    320  CG1 ILE A  21      12.257  -3.254 -14.793  1.00 70.14           C  
ATOM    321 HG12 ILE A  21      11.698  -3.694 -13.967  1.00 70.14           H  
ATOM    322 HG13 ILE A  21      12.260  -2.175 -14.637  1.00 70.14           H  
ATOM    323  CG2 ILE A  21      11.219  -5.063 -16.222  1.00 70.14           C  
ATOM    324 HG21 ILE A  21      10.651  -5.260 -17.131  1.00 70.14           H  
ATOM    325 HG22 ILE A  21      10.621  -5.379 -15.366  1.00 70.14           H  
ATOM    326 HG23 ILE A  21      12.150  -5.627 -16.269  1.00 70.14           H  
ATOM    327  CD1 ILE A  21      13.710  -3.748 -14.716  1.00 70.14           C  
ATOM    328 HD11 ILE A  21      14.114  -3.534 -13.727  1.00 70.14           H  
ATOM    329 HD12 ILE A  21      14.317  -3.228 -15.458  1.00 70.14           H  
ATOM    330 HD13 ILE A  21      13.770  -4.821 -14.898  1.00 70.14           H  
ATOM    331  N   SER A  22      12.299  -4.015 -19.598  1.00 71.04           N  
ATOM    332  H   SER A  22      13.278  -4.173 -19.405  1.00 71.04           H  
ATOM    333  CA  SER A  22      11.756  -4.545 -20.845  1.00 71.04           C  
ATOM    334  HA  SER A  22      11.190  -3.748 -21.327  1.00 71.04           H  
ATOM    335  C   SER A  22      10.819  -5.732 -20.591  1.00 71.04           C  
ATOM    336  CB  SER A  22      12.897  -4.947 -21.788  1.00 71.04           C  
ATOM    337  HB2 SER A  22      13.642  -4.152 -21.834  1.00 71.04           H  
ATOM    338  HB3 SER A  22      12.500  -5.115 -22.789  1.00 71.04           H  
ATOM    339  O   SER A  22      10.803  -6.352 -19.525  1.00 71.04           O  
ATOM    340  OG  SER A  22      13.492  -6.139 -21.326  1.00 71.04           O  
ATOM    341  HG  SER A  22      14.097  -5.815 -20.655  1.00 71.04           H  
ATOM    342  N   ALA A  23      10.032  -6.115 -21.601  1.00 71.02           N  
ATOM    343  H   ALA A  23      10.064  -5.591 -22.464  1.00 71.02           H  
ATOM    344  CA  ALA A  23       9.172  -7.299 -21.505  1.00 71.02           C  
ATOM    345  HA  ALA A  23       8.479  -7.163 -20.675  1.00 71.02           H  
ATOM    346  C   ALA A  23       9.969  -8.592 -21.231  1.00 71.02           C  
ATOM    347  CB  ALA A  23       8.368  -7.428 -22.805  1.00 71.02           C  
ATOM    348  HB1 ALA A  23       7.694  -8.281 -22.729  1.00 71.02           H  
ATOM    349  HB2 ALA A  23       7.777  -6.528 -22.976  1.00 71.02           H  
ATOM    350  HB3 ALA A  23       9.042  -7.581 -23.648  1.00 71.02           H  
ATOM    351  O   ALA A  23       9.474  -9.488 -20.548  1.00 71.02           O  
ATOM    352  N   ALA A  24      11.198  -8.689 -21.751  1.00 74.36           N  
ATOM    353  H   ALA A  24      11.603  -7.874 -22.190  1.00 74.36           H  
ATOM    354  CA  ALA A  24      12.061  -9.851 -21.557  1.00 74.36           C  
ATOM    355  HA  ALA A  24      11.487 -10.756 -21.756  1.00 74.36           H  
ATOM    356  C   ALA A  24      12.583  -9.948 -20.114  1.00 74.36           C  
ATOM    357  CB  ALA A  24      13.210  -9.768 -22.569  1.00 74.36           C  
ATOM    358  HB1 ALA A  24      13.801  -8.871 -22.388  1.00 74.36           H  
ATOM    359  HB2 ALA A  24      13.854 -10.641 -22.462  1.00 74.36           H  
ATOM    360  HB3 ALA A  24      12.813  -9.738 -23.583  1.00 74.36           H  
ATOM    361  O   ALA A  24      12.724 -11.050 -19.582  1.00 74.36           O  
ATOM    362  N   GLU A  25      12.829  -8.811 -19.467  1.00 73.99           N  
ATOM    363  H   GLU A  25      12.751  -7.935 -19.963  1.00 73.99           H  
ATOM    364  CA  GLU A  25      13.260  -8.744 -18.066  1.00 73.99           C  
ATOM    365  HA  GLU A  25      13.976  -9.538 -17.855  1.00 73.99           H  
ATOM    366  C   GLU A  25      12.083  -8.928 -17.107  1.00 73.99           C  
ATOM    367  CB  GLU A  25      13.949  -7.404 -17.831  1.00 73.99           C  
ATOM    368  HB2 GLU A  25      14.135  -7.265 -16.767  1.00 73.99           H  
ATOM    369  HB3 GLU A  25      13.264  -6.624 -18.165  1.00 73.99           H  
ATOM    370  O   GLU A  25      12.184  -9.681 -16.137  1.00 73.99           O  
ATOM    371  CG  GLU A  25      15.287  -7.374 -18.591  1.00 73.99           C  
ATOM    372  HG2 GLU A  25      16.056  -7.829 -17.966  1.00 73.99           H  
ATOM    373  HG3 GLU A  25      15.229  -7.987 -19.490  1.00 73.99           H  
ATOM    374  CD  GLU A  25      15.701  -5.978 -19.030  1.00 73.99           C  
ATOM    375  OE1 GLU A  25      16.911  -5.844 -19.273  1.00 73.99           O  
ATOM    376  OE2 GLU A  25      14.780  -5.167 -19.267  1.00 73.99           O  
ATOM    377  N   ALA A  26      10.927  -8.341 -17.433  1.00 70.02           N  
ATOM    378  H   ALA A  26      10.932  -7.698 -18.212  1.00 70.02           H  
ATOM    379  CA  ALA A  26       9.683  -8.499 -16.683  1.00 70.02           C  
ATOM    380  HA  ALA A  26       9.852  -8.187 -15.652  1.00 70.02           H  
ATOM    381  C   ALA A  26       9.169  -9.948 -16.655  1.00 70.02           C  
ATOM    382  CB  ALA A  26       8.616  -7.592 -17.307  1.00 70.02           C  
ATOM    383  HB1 ALA A  26       8.887  -6.543 -17.189  1.00 70.02           H  
ATOM    384  HB2 ALA A  26       8.511  -7.819 -18.368  1.00 70.02           H  
ATOM    385  HB3 ALA A  26       7.656  -7.766 -16.821  1.00 70.02           H  
ATOM    386  O   ALA A  26       8.490 -10.329 -15.705  1.00 70.02           O  
ATOM    387  N   ALA A  27       9.487 -10.773 -17.661  1.00 70.03           N  
ATOM    388  H   ALA A  27      10.016 -10.386 -18.429  1.00 70.03           H  
ATOM    389  CA  ALA A  27       8.908 -12.110 -17.827  1.00 70.03           C  
ATOM    390  HA  ALA A  27       7.833 -11.999 -17.968  1.00 70.03           H  
ATOM    391  C   ALA A  27       9.111 -13.051 -16.622  1.00 70.03           C  
ATOM    392  CB  ALA A  27       9.508 -12.731 -19.095  1.00 70.03           C  
ATOM    393  HB1 ALA A  27       9.290 -12.098 -19.955  1.00 70.03           H  
ATOM    394  HB2 ALA A  27      10.588 -12.829 -18.987  1.00 70.03           H  
ATOM    395  HB3 ALA A  27       9.070 -13.715 -19.261  1.00 70.03           H  
ATOM    396  O   ALA A  27       8.306 -13.957 -16.403  1.00 70.03           O  
ATOM    397  N   ALA A  28      10.177 -12.859 -15.840  1.00 68.01           N  
ATOM    398  H   ALA A  28      10.787 -12.082 -16.054  1.00 68.01           H  
ATOM    399  CA  ALA A  28      10.442 -13.651 -14.637  1.00 68.01           C  
ATOM    400  HA  ALA A  28       9.961 -14.624 -14.735  1.00 68.01           H  
ATOM    401  C   ALA A  28       9.895 -13.014 -13.352  1.00 68.01           C  
ATOM    402  CB  ALA A  28      11.953 -13.883 -14.543  1.00 68.01           C  
ATOM    403  HB1 ALA A  28      12.466 -12.928 -14.432  1.00 68.01           H  
ATOM    404  HB2 ALA A  28      12.175 -14.508 -13.677  1.00 68.01           H  
ATOM    405  HB3 ALA A  28      12.308 -14.382 -15.445  1.00 68.01           H  
ATOM    406  O   ALA A  28       9.881 -13.660 -12.302  1.00 68.01           O  
ATOM    407  N   ALA A  29       9.470 -11.758 -13.420  1.00 70.50           N  
ATOM    408  H   ALA A  29       9.370 -11.312 -14.320  1.00 70.50           H  
ATOM    409  CA  ALA A  29       9.217 -10.958 -12.249  1.00 70.50           C  
ATOM    410  HA  ALA A  29       9.943 -11.242 -11.486  1.00 70.50           H  
ATOM    411  C   ALA A  29       7.827 -11.200 -11.662  1.00 70.50           C  
ATOM    412  CB  ALA A  29       9.506  -9.515 -12.606  1.00 70.50           C  
ATOM    413  HB1 ALA A  29       8.942  -9.222 -13.492  1.00 70.50           H  
ATOM    414  HB2 ALA A  29       9.257  -8.881 -11.755  1.00 70.50           H  
ATOM    415  HB3 ALA A  29      10.564  -9.419 -12.848  1.00 70.50           H  
ATOM    416  O   ALA A  29       6.824 -11.430 -12.352  1.00 70.50           O  
ATOM    417  N   LYS A  30       7.776 -11.139 -10.333  1.00 77.70           N  
ATOM    418  H   LYS A  30       8.634 -10.953  -9.833  1.00 77.70           H  
ATOM    419  CA  LYS A  30       6.574 -11.412  -9.553  1.00 77.70           C  
ATOM    420  HA  LYS A  30       5.712 -11.441 -10.219  1.00 77.70           H  
ATOM    421  C   LYS A  30       6.337 -10.305  -8.547  1.00 77.70           C  
ATOM    422  CB  LYS A  30       6.689 -12.769  -8.853  1.00 77.70           C  
ATOM    423  HB2 LYS A  30       7.509 -12.722  -8.137  1.00 77.70           H  
ATOM    424  HB3 LYS A  30       5.769 -12.954  -8.298  1.00 77.70           H  
ATOM    425  O   LYS A  30       7.266  -9.784  -7.933  1.00 77.70           O  
ATOM    426  CG  LYS A  30       6.922 -13.927  -9.833  1.00 77.70           C  
ATOM    427  HG2 LYS A  30       6.054 -14.034 -10.483  1.00 77.70           H  
ATOM    428  HG3 LYS A  30       7.801 -13.725 -10.445  1.00 77.70           H  
ATOM    429  CD  LYS A  30       7.170 -15.228  -9.077  1.00 77.70           C  
ATOM    430  HD2 LYS A  30       6.285 -15.504  -8.503  1.00 77.70           H  
ATOM    431  HD3 LYS A  30       8.010 -15.083  -8.398  1.00 77.70           H  
ATOM    432  CE  LYS A  30       7.517 -16.321 -10.083  1.00 77.70           C  
ATOM    433  HE2 LYS A  30       6.644 -16.533 -10.701  1.00 77.70           H  
ATOM    434  HE3 LYS A  30       8.306 -15.937 -10.730  1.00 77.70           H  
ATOM    435  NZ  LYS A  30       7.986 -17.531  -9.377  1.00 77.70           N  
ATOM    436  HZ1 LYS A  30       8.793 -17.273  -8.827  1.00 77.70           H  
ATOM    437  HZ2 LYS A  30       7.266 -17.878  -8.759  1.00 77.70           H  
ATOM    438  HZ3 LYS A  30       8.258 -18.241 -10.042  1.00 77.70           H  
ATOM    439  N   MET A  31       5.069  -9.998  -8.334  1.00 80.61           N  
ATOM    440  H   MET A  31       4.367 -10.474  -8.883  1.00 80.61           H  
ATOM    441  CA  MET A  31       4.627  -9.205  -7.199  1.00 80.61           C  
ATOM    442  HA  MET A  31       5.484  -8.740  -6.711  1.00 80.61           H  
ATOM    443  C   MET A  31       3.950 -10.142  -6.203  1.00 80.61           C  
ATOM    444  CB  MET A  31       3.711  -8.088  -7.691  1.00 80.61           C  
ATOM    445  HB2 MET A  31       2.769  -8.519  -8.028  1.00 80.61           H  
ATOM    446  HB3 MET A  31       4.177  -7.574  -8.532  1.00 80.61           H  
ATOM    447  O   MET A  31       3.042 -10.889  -6.568  1.00 80.61           O  
ATOM    448  CG  MET A  31       3.459  -7.063  -6.585  1.00 80.61           C  
ATOM    449  HG2 MET A  31       4.379  -6.507  -6.408  1.00 80.61           H  
ATOM    450  HG3 MET A  31       3.197  -7.572  -5.657  1.00 80.61           H  
ATOM    451  SD  MET A  31       2.144  -5.893  -6.987  1.00 80.61           S  
ATOM    452  CE  MET A  31       0.772  -7.034  -6.791  1.00 80.61           C  
ATOM    453  HE1 MET A  31       0.669  -7.634  -7.696  1.00 80.61           H  
ATOM    454  HE2 MET A  31      -0.130  -6.463  -6.573  1.00 80.61           H  
ATOM    455  HE3 MET A  31       0.969  -7.695  -5.948  1.00 80.61           H  
ATOM    456  N   ARG A  32       4.400 -10.123  -4.952  1.00 86.03           N  
ATOM    457  H   ARG A  32       5.101  -9.438  -4.708  1.00 86.03           H  
ATOM    458  CA  ARG A  32       3.838 -10.921  -3.864  1.00 86.03           C  
ATOM    459  HA  ARG A  32       3.131 -11.650  -4.260  1.00 86.03           H  
ATOM    460  C   ARG A  32       3.079 -10.006  -2.921  1.00 86.03           C  
ATOM    461  CB  ARG A  32       4.940 -11.683  -3.124  1.00 86.03           C  
ATOM    462  HB2 ARG A  32       4.481 -12.248  -2.313  1.00 86.03           H  
ATOM    463  HB3 ARG A  32       5.643 -10.971  -2.692  1.00 86.03           H  
ATOM    464  O   ARG A  32       3.621  -9.018  -2.440  1.00 86.03           O  
ATOM    465  CG  ARG A  32       5.701 -12.651  -4.040  1.00 86.03           C  
ATOM    466  HG2 ARG A  32       6.258 -12.093  -4.793  1.00 86.03           H  
ATOM    467  HG3 ARG A  32       5.003 -13.331  -4.529  1.00 86.03           H  
ATOM    468  CD  ARG A  32       6.673 -13.448  -3.176  1.00 86.03           C  
ATOM    469  HD2 ARG A  32       6.084 -14.043  -2.478  1.00 86.03           H  
ATOM    470  HD3 ARG A  32       7.289 -12.756  -2.603  1.00 86.03           H  
ATOM    471  NE  ARG A  32       7.555 -14.315  -3.977  1.00 86.03           N  
ATOM    472  HE  ARG A  32       7.898 -13.974  -4.864  1.00 86.03           H  
ATOM    473  NH1 ARG A  32       7.801 -15.962  -2.403  1.00 86.03           N  
ATOM    474 HH11 ARG A  32       6.916 -15.678  -2.006  1.00 86.03           H  
ATOM    475 HH12 ARG A  32       8.148 -16.876  -2.151  1.00 86.03           H  
ATOM    476  NH2 ARG A  32       9.009 -16.005  -4.286  1.00 86.03           N  
ATOM    477 HH21 ARG A  32       9.538 -16.800  -3.957  1.00 86.03           H  
ATOM    478 HH22 ARG A  32       9.283 -15.486  -5.108  1.00 86.03           H  
ATOM    479  CZ  ARG A  32       8.113 -15.424  -3.548  1.00 86.03           C  
ATOM    480  N   VAL A  33       1.833 -10.346  -2.644  1.00 87.39           N  
ATOM    481  H   VAL A  33       1.456 -11.176  -3.079  1.00 87.39           H  
ATOM    482  CA  VAL A  33       1.004  -9.676  -1.648  1.00 87.39           C  
ATOM    483  HA  VAL A  33       1.522  -8.796  -1.266  1.00 87.39           H  
ATOM    484  C   VAL A  33       0.797 -10.643  -0.502  1.00 87.39           C  
ATOM    485  CB  VAL A  33      -0.335  -9.204  -2.235  1.00 87.39           C  
ATOM    486  HB  VAL A  33      -0.939 -10.064  -2.527  1.00 87.39           H  
ATOM    487  O   VAL A  33       0.198 -11.699  -0.684  1.00 87.39           O  
ATOM    488  CG1 VAL A  33      -1.103  -8.395  -1.186  1.00 87.39           C  
ATOM    489 HG11 VAL A  33      -0.471  -7.603  -0.786  1.00 87.39           H  
ATOM    490 HG12 VAL A  33      -1.412  -9.045  -0.367  1.00 87.39           H  
ATOM    491 HG13 VAL A  33      -1.996  -7.948  -1.624  1.00 87.39           H  
ATOM    492  CG2 VAL A  33      -0.108  -8.338  -3.477  1.00 87.39           C  
ATOM    493 HG21 VAL A  33       0.254  -8.965  -4.292  1.00 87.39           H  
ATOM    494 HG22 VAL A  33      -1.042  -7.868  -3.786  1.00 87.39           H  
ATOM    495 HG23 VAL A  33       0.626  -7.561  -3.262  1.00 87.39           H  
ATOM    496  N   ARG A  34       1.311 -10.293   0.669  1.00 90.47           N  
ATOM    497  H   ARG A  34       1.768  -9.395   0.733  1.00 90.47           H  
ATOM    498  CA  ARG A  34       1.068 -10.999   1.920  1.00 90.47           C  
ATOM    499  HA  ARG A  34       0.690 -12.001   1.715  1.00 90.47           H  
ATOM    500  C   ARG A  34      -0.003 -10.261   2.694  1.00 90.47           C  
ATOM    501  CB  ARG A  34       2.356 -11.127   2.728  1.00 90.47           C  
ATOM    502  HB2 ARG A  34       2.121 -11.572   3.695  1.00 90.47           H  
ATOM    503  HB3 ARG A  34       2.795 -10.143   2.889  1.00 90.47           H  
ATOM    504  O   ARG A  34       0.066  -9.046   2.848  1.00 90.47           O  
ATOM    505  CG  ARG A  34       3.349 -12.022   1.991  1.00 90.47           C  
ATOM    506  HG2 ARG A  34       2.883 -12.988   1.794  1.00 90.47           H  
ATOM    507  HG3 ARG A  34       3.645 -11.564   1.048  1.00 90.47           H  
ATOM    508  CD  ARG A  34       4.580 -12.230   2.859  1.00 90.47           C  
ATOM    509  HD2 ARG A  34       5.086 -11.277   3.012  1.00 90.47           H  
ATOM    510  HD3 ARG A  34       4.258 -12.629   3.820  1.00 90.47           H  
ATOM    511  NE  ARG A  34       5.479 -13.175   2.193  1.00 90.47           N  
ATOM    512  HE  ARG A  34       5.222 -13.466   1.261  1.00 90.47           H  
ATOM    513  NH1 ARG A  34       6.567 -13.942   4.058  1.00 90.47           N  
ATOM    514 HH11 ARG A  34       5.860 -13.477   4.609  1.00 90.47           H  
ATOM    515 HH12 ARG A  34       7.097 -14.679   4.502  1.00 90.47           H  
ATOM    516  NH2 ARG A  34       6.953 -14.836   2.027  1.00 90.47           N  
ATOM    517 HH21 ARG A  34       6.444 -15.012   1.172  1.00 90.47           H  
ATOM    518 HH22 ARG A  34       7.487 -15.579   2.455  1.00 90.47           H  
ATOM    519  CZ  ARG A  34       6.351 -13.961   2.772  1.00 90.47           C  
ATOM    520  N   LEU A  35      -0.993 -11.003   3.146  1.00 89.06           N  
ATOM    521  H   LEU A  35      -0.964 -11.997   2.970  1.00 89.06           H  
ATOM    522  CA  LEU A  35      -2.115 -10.509   3.917  1.00 89.06           C  
ATOM    523  HA  LEU A  35      -2.062  -9.427   4.039  1.00 89.06           H  
ATOM    524  C   LEU A  35      -2.051 -11.167   5.282  1.00 89.06           C  
ATOM    525  CB  LEU A  35      -3.428 -10.888   3.220  1.00 89.06           C  
ATOM    526  HB2 LEU A  35      -3.548 -11.969   3.282  1.00 89.06           H  
ATOM    527  HB3 LEU A  35      -4.236 -10.421   3.782  1.00 89.06           H  
ATOM    528  O   LEU A  35      -1.932 -12.389   5.353  1.00 89.06           O  
ATOM    529  CG  LEU A  35      -3.555 -10.478   1.746  1.00 89.06           C  
ATOM    530  HG  LEU A  35      -2.700 -10.830   1.169  1.00 89.06           H  
ATOM    531  CD1 LEU A  35      -4.813 -11.103   1.152  1.00 89.06           C  
ATOM    532 HD11 LEU A  35      -4.929 -10.814   0.108  1.00 89.06           H  
ATOM    533 HD12 LEU A  35      -4.730 -12.188   1.210  1.00 89.06           H  
ATOM    534 HD13 LEU A  35      -5.691 -10.784   1.714  1.00 89.06           H  
ATOM    535  CD2 LEU A  35      -3.656  -8.968   1.630  1.00 89.06           C  
ATOM    536 HD21 LEU A  35      -4.489  -8.616   2.238  1.00 89.06           H  
ATOM    537 HD22 LEU A  35      -3.810  -8.679   0.590  1.00 89.06           H  
ATOM    538 HD23 LEU A  35      -2.729  -8.520   1.990  1.00 89.06           H  
ATOM    539  N   ARG A  36      -2.166 -10.380   6.344  1.00 89.93           N  
ATOM    540  H   ARG A  36      -2.212  -9.380   6.209  1.00 89.93           H  
ATOM    541  CA  ARG A  36      -2.261 -10.888   7.706  1.00 89.93           C  
ATOM    542  HA  ARG A  36      -2.476 -11.956   7.684  1.00 89.93           H  
ATOM    543  C   ARG A  36      -3.411 -10.205   8.423  1.00 89.93           C  
ATOM    544  CB  ARG A  36      -0.917 -10.688   8.406  1.00 89.93           C  
ATOM    545  HB2 ARG A  36      -0.656  -9.630   8.406  1.00 89.93           H  
ATOM    546  HB3 ARG A  36      -0.149 -11.241   7.864  1.00 89.93           H  
ATOM    547  O   ARG A  36      -3.515  -8.980   8.419  1.00 89.93           O  
ATOM    548  CG  ARG A  36      -0.982 -11.194   9.845  1.00 89.93           C  
ATOM    549  HG2 ARG A  36      -1.292 -12.239   9.862  1.00 89.93           H  
ATOM    550  HG3 ARG A  36      -1.697 -10.596  10.411  1.00 89.93           H  
ATOM    551  CD  ARG A  36       0.384 -11.060  10.500  1.00 89.93           C  
ATOM    552  HD2 ARG A  36       0.752 -10.045  10.351  1.00 89.93           H  
ATOM    553  HD3 ARG A  36       1.072 -11.773  10.045  1.00 89.93           H  
ATOM    554  NE  ARG A  36       0.243 -11.319  11.932  1.00 89.93           N  
ATOM    555  HE  ARG A  36      -0.692 -11.251  12.309  1.00 89.93           H  
ATOM    556  NH1 ARG A  36       2.441 -11.160  12.530  1.00 89.93           N  
ATOM    557 HH11 ARG A  36       3.145 -11.090  13.251  1.00 89.93           H  
ATOM    558 HH12 ARG A  36       2.641 -10.998  11.553  1.00 89.93           H  
ATOM    559  NH2 ARG A  36       0.819 -11.435  14.075  1.00 89.93           N  
ATOM    560 HH21 ARG A  36      -0.179 -11.329  14.192  1.00 89.93           H  
ATOM    561 HH22 ARG A  36       1.450 -11.241  14.838  1.00 89.93           H  
ATOM    562  CZ  ARG A  36       1.183 -11.311  12.837  1.00 89.93           C  
ATOM    563  N   ASN A  37      -4.265 -11.008   9.045  1.00 87.51           N  
ATOM    564  H   ASN A  37      -4.110 -12.005   9.009  1.00 87.51           H  
ATOM    565  CA  ASN A  37      -5.407 -10.513   9.796  1.00 87.51           C  
ATOM    566  HA  ASN A  37      -5.509  -9.437   9.661  1.00 87.51           H  
ATOM    567  C   ASN A  37      -5.211 -10.763  11.298  1.00 87.51           C  
ATOM    568  CB  ASN A  37      -6.672 -11.167   9.225  1.00 87.51           C  
ATOM    569  HB2 ASN A  37      -6.766 -10.928   8.165  1.00 87.51           H  
ATOM    570  HB3 ASN A  37      -6.599 -12.248   9.342  1.00 87.51           H  
ATOM    571  O   ASN A  37      -5.438 -11.869  11.781  1.00 87.51           O  
ATOM    572  CG  ASN A  37      -7.922 -10.691   9.925  1.00 87.51           C  
ATOM    573  ND2 ASN A  37      -9.034 -11.339   9.701  1.00 87.51           N  
ATOM    574 HD21 ASN A  37      -9.063 -12.059   8.993  1.00 87.51           H  
ATOM    575 HD22 ASN A  37      -9.879 -11.019  10.151  1.00 87.51           H  
ATOM    576  OD1 ASN A  37      -7.909  -9.723  10.668  1.00 87.51           O  
ATOM    577  N   ASP A  38      -4.834  -9.724  12.048  1.00 84.86           N  
ATOM    578  H   ASP A  38      -4.655  -8.834  11.605  1.00 84.86           H  
ATOM    579  CA  ASP A  38      -4.766  -9.758  13.516  1.00 84.86           C  
ATOM    580  HA  ASP A  38      -4.674 -10.797  13.834  1.00 84.86           H  
ATOM    581  C   ASP A  38      -6.067  -9.220  14.165  1.00 84.86           C  
ATOM    582  CB  ASP A  38      -3.507  -9.027  14.024  1.00 84.86           C  
ATOM    583  HB2 ASP A  38      -3.561  -7.975  13.746  1.00 84.86           H  
ATOM    584  HB3 ASP A  38      -3.499  -9.071  15.113  1.00 84.86           H  
ATOM    585  O   ASP A  38      -6.084  -8.799  15.328  1.00 84.86           O  
ATOM    586  CG  ASP A  38      -2.172  -9.616  13.543  1.00 84.86           C  
ATOM    587  OD1 ASP A  38      -1.940 -10.844  13.670  1.00 84.86           O  
ATOM    588  OD2 ASP A  38      -1.284  -8.836  13.150  1.00 84.86           O  
ATOM    589  N   SER A  39      -7.175  -9.158  13.418  1.00 81.10           N  
ATOM    590  H   SER A  39      -7.126  -9.501  12.469  1.00 81.10           H  
ATOM    591  CA  SER A  39      -8.509  -8.842  13.942  1.00 81.10           C  
ATOM    592  HA  SER A  39      -8.394  -8.202  14.816  1.00 81.10           H  
ATOM    593  C   SER A  39      -9.245 -10.082  14.466  1.00 81.10           C  
ATOM    594  CB  SER A  39      -9.327  -8.044  12.919  1.00 81.10           C  
ATOM    595  HB2 SER A  39     -10.082  -7.455  13.439  1.00 81.10           H  
ATOM    596  HB3 SER A  39      -8.687  -7.373  12.347  1.00 81.10           H  
ATOM    597  O   SER A  39      -8.747 -11.203  14.400  1.00 81.10           O  
ATOM    598  OG  SER A  39      -9.989  -8.925  12.067  1.00 81.10           O  
ATOM    599  HG  SER A  39      -9.376  -9.193  11.378  1.00 81.10           H  
ATOM    600  N   SER A  40     -10.417  -9.864  15.065  1.00 82.25           N  
ATOM    601  H   SER A  40     -10.830  -8.943  15.013  1.00 82.25           H  
ATOM    602  CA  SER A  40     -11.287 -10.922  15.594  1.00 82.25           C  
ATOM    603  HA  SER A  40     -10.674 -11.760  15.927  1.00 82.25           H  
ATOM    604  C   SER A  40     -12.262 -11.479  14.556  1.00 82.25           C  
ATOM    605  CB  SER A  40     -12.063 -10.391  16.804  1.00 82.25           C  
ATOM    606  HB2 SER A  40     -11.377 -10.317  17.648  1.00 82.25           H  
ATOM    607  HB3 SER A  40     -12.862 -11.082  17.074  1.00 82.25           H  
ATOM    608  O   SER A  40     -12.958 -12.450  14.842  1.00 82.25           O  
ATOM    609  OG  SER A  40     -12.598  -9.101  16.553  1.00 82.25           O  
ATOM    610  HG  SER A  40     -13.341  -9.169  15.949  1.00 82.25           H  
ATOM    611  N   THR A  41     -12.326 -10.871  13.375  1.00 81.59           N  
ATOM    612  H   THR A  41     -11.711 -10.094  13.178  1.00 81.59           H  
ATOM    613  CA  THR A  41     -13.348 -11.090  12.346  1.00 81.59           C  
ATOM    614  HA  THR A  41     -13.969 -11.937  12.635  1.00 81.59           H  
ATOM    615  C   THR A  41     -12.671 -11.402  11.010  1.00 81.59           C  
ATOM    616  CB  THR A  41     -14.264  -9.852  12.256  1.00 81.59           C  
ATOM    617  HB  THR A  41     -14.809  -9.830  11.313  1.00 81.59           H  
ATOM    618  O   THR A  41     -11.572 -10.913  10.746  1.00 81.59           O  
ATOM    619  CG2 THR A  41     -15.251  -9.897  13.429  1.00 81.59           C  
ATOM    620 HG21 THR A  41     -16.062 -10.585  13.194  1.00 81.59           H  
ATOM    621 HG22 THR A  41     -15.676  -8.907  13.596  1.00 81.59           H  
ATOM    622 HG23 THR A  41     -14.764 -10.210  14.353  1.00 81.59           H  
ATOM    623  OG1 THR A  41     -13.499  -8.675  12.413  1.00 81.59           O  
ATOM    624  HG1 THR A  41     -13.564  -8.142  11.617  1.00 81.59           H  
ATOM    625  N   PRO A  42     -13.226 -12.287  10.163  1.00 85.29           N  
ATOM    626  CA  PRO A  42     -12.673 -12.514   8.831  1.00 85.29           C  
ATOM    627  HA  PRO A  42     -11.639 -12.843   8.931  1.00 85.29           H  
ATOM    628  C   PRO A  42     -12.726 -11.239   7.987  1.00 85.29           C  
ATOM    629  CB  PRO A  42     -13.506 -13.635   8.206  1.00 85.29           C  
ATOM    630  HB2 PRO A  42     -14.306 -13.217   7.594  1.00 85.29           H  
ATOM    631  HB3 PRO A  42     -12.890 -14.312   7.615  1.00 85.29           H  
ATOM    632  O   PRO A  42     -13.726 -10.526   8.003  1.00 85.29           O  
ATOM    633  CG  PRO A  42     -14.120 -14.340   9.415  1.00 85.29           C  
ATOM    634  HG2 PRO A  42     -13.408 -15.060   9.818  1.00 85.29           H  
ATOM    635  HG3 PRO A  42     -15.060 -14.831   9.163  1.00 85.29           H  
ATOM    636  CD  PRO A  42     -14.325 -13.204  10.415  1.00 85.29           C  
ATOM    637  HD2 PRO A  42     -14.305 -13.603  11.429  1.00 85.29           H  
ATOM    638  HD3 PRO A  42     -15.270 -12.698  10.220  1.00 85.29           H  
ATOM    639  N   VAL A  43     -11.677 -10.994   7.202  1.00 84.72           N  
ATOM    640  H   VAL A  43     -10.889 -11.625   7.238  1.00 84.72           H  
ATOM    641  CA  VAL A  43     -11.572  -9.804   6.349  1.00 84.72           C  
ATOM    642  HA  VAL A  43     -12.468  -9.194   6.472  1.00 84.72           H  
ATOM    643  C   VAL A  43     -11.501 -10.232   4.893  1.00 84.72           C  
ATOM    644  CB  VAL A  43     -10.381  -8.925   6.768  1.00 84.72           C  
ATOM    645  HB  VAL A  43      -9.459  -9.502   6.695  1.00 84.72           H  
ATOM    646  O   VAL A  43     -10.656 -11.041   4.509  1.00 84.72           O  
ATOM    647  CG1 VAL A  43     -10.255  -7.675   5.887  1.00 84.72           C  
ATOM    648 HG11 VAL A  43      -9.442  -7.050   6.258  1.00 84.72           H  
ATOM    649 HG12 VAL A  43     -11.184  -7.106   5.922  1.00 84.72           H  
ATOM    650 HG13 VAL A  43     -10.040  -7.956   4.856  1.00 84.72           H  
ATOM    651  CG2 VAL A  43     -10.566  -8.466   8.218  1.00 84.72           C  
ATOM    652 HG21 VAL A  43     -11.477  -7.875   8.314  1.00 84.72           H  
ATOM    653 HG22 VAL A  43      -9.712  -7.877   8.551  1.00 84.72           H  
ATOM    654 HG23 VAL A  43     -10.653  -9.318   8.892  1.00 84.72           H  
ATOM    655  N   GLU A  44     -12.395  -9.696   4.066  1.00 87.35           N  
ATOM    656  H   GLU A  44     -13.039  -9.018   4.447  1.00 87.35           H  
ATOM    657  CA  GLU A  44     -12.353  -9.888   2.616  1.00 87.35           C  
ATOM    658  HA  GLU A  44     -11.905 -10.855   2.388  1.00 87.35           H  
ATOM    659  C   GLU A  44     -11.481  -8.797   1.996  1.00 87.35           C  
ATOM    660  CB  GLU A  44     -13.782  -9.885   2.040  1.00 87.35           C  
ATOM    661  HB2 GLU A  44     -14.369 -10.651   2.547  1.00 87.35           H  
ATOM    662  HB3 GLU A  44     -14.246  -8.916   2.227  1.00 87.35           H  
ATOM    663  O   GLU A  44     -11.826  -7.623   2.090  1.00 87.35           O  
ATOM    664  CG  GLU A  44     -13.803 -10.171   0.532  1.00 87.35           C  
ATOM    665  HG2 GLU A  44     -13.370 -11.155   0.357  1.00 87.35           H  
ATOM    666  HG3 GLU A  44     -13.176  -9.442   0.018  1.00 87.35           H  
ATOM    667  CD  GLU A  44     -15.225 -10.110  -0.061  1.00 87.35           C  
ATOM    668  OE1 GLU A  44     -15.750  -8.985  -0.306  1.00 87.35           O  
ATOM    669  OE2 GLU A  44     -15.777 -11.181  -0.380  1.00 87.35           O  
ATOM    670  N   VAL A  45     -10.380  -9.177   1.344  1.00 86.50           N  
ATOM    671  H   VAL A  45     -10.154 -10.162   1.335  1.00 86.50           H  
ATOM    672  CA  VAL A  45      -9.451  -8.271   0.662  1.00 86.50           C  
ATOM    673  HA  VAL A  45      -9.745  -7.247   0.889  1.00 86.50           H  
ATOM    674  C   VAL A  45      -9.534  -8.475  -0.849  1.00 86.50           C  
ATOM    675  CB  VAL A  45      -8.003  -8.440   1.164  1.00 86.50           C  
ATOM    676  HB  VAL A  45      -7.631  -9.425   0.882  1.00 86.50           H  
ATOM    677  O   VAL A  45      -9.315  -9.577  -1.359  1.00 86.50           O  
ATOM    678  CG1 VAL A  45      -7.097  -7.368   0.541  1.00 86.50           C  
ATOM    679 HG11 VAL A  45      -6.081  -7.469   0.923  1.00 86.50           H  
ATOM    680 HG12 VAL A  45      -7.069  -7.471  -0.544  1.00 86.50           H  
ATOM    681 HG13 VAL A  45      -7.478  -6.380   0.798  1.00 86.50           H  
ATOM    682  CG2 VAL A  45      -7.904  -8.297   2.689  1.00 86.50           C  
ATOM    683 HG21 VAL A  45      -8.323  -7.341   3.003  1.00 86.50           H  
ATOM    684 HG22 VAL A  45      -8.451  -9.104   3.177  1.00 86.50           H  
ATOM    685 HG23 VAL A  45      -6.863  -8.355   3.007  1.00 86.50           H  
ATOM    686  N   HIS A  46      -9.803  -7.401  -1.588  1.00 87.22           N  
ATOM    687  H   HIS A  46      -9.962  -6.531  -1.100  1.00 87.22           H  
ATOM    688  CA  HIS A  46      -9.745  -7.369  -3.048  1.00 87.22           C  
ATOM    689  HA  HIS A  46      -9.727  -8.390  -3.429  1.00 87.22           H  
ATOM    690  C   HIS A  46      -8.469  -6.669  -3.483  1.00 87.22           C  
ATOM    691  CB  HIS A  46     -10.967  -6.683  -3.660  1.00 87.22           C  
ATOM    692  HB2 HIS A  46     -10.881  -6.728  -4.746  1.00 87.22           H  
ATOM    693  HB3 HIS A  46     -10.970  -5.630  -3.378  1.00 87.22           H  
ATOM    694  O   HIS A  46      -8.254  -5.496  -3.185  1.00 87.22           O  
ATOM    695  CG  HIS A  46     -12.276  -7.302  -3.268  1.00 87.22           C  
ATOM    696  CD2 HIS A  46     -12.890  -7.163  -2.060  1.00 87.22           C  
ATOM    697  HD2 HIS A  46     -12.526  -6.596  -1.216  1.00 87.22           H  
ATOM    698  ND1 HIS A  46     -13.019  -8.175  -4.067  1.00 87.22           N  
ATOM    699  CE1 HIS A  46     -14.071  -8.536  -3.319  1.00 87.22           C  
ATOM    700  HE1 HIS A  46     -14.818  -9.260  -3.610  1.00 87.22           H  
ATOM    701  NE2 HIS A  46     -14.015  -7.947  -2.117  1.00 87.22           N  
ATOM    702  HE2 HIS A  46     -14.608  -8.188  -1.336  1.00 87.22           H  
ATOM    703  N   ILE A  47      -7.641  -7.399  -4.218  1.00 86.29           N  
ATOM    704  H   ILE A  47      -7.911  -8.351  -4.419  1.00 86.29           H  
ATOM    705  CA  ILE A  47      -6.384  -6.929  -4.777  1.00 86.29           C  
ATOM    706  HA  ILE A  47      -6.145  -5.952  -4.355  1.00 86.29           H  
ATOM    707  C   ILE A  47      -6.569  -6.802  -6.283  1.00 86.29           C  
ATOM    708  CB  ILE A  47      -5.226  -7.886  -4.437  1.00 86.29           C  
ATOM    709  HB  ILE A  47      -5.405  -8.824  -4.963  1.00 86.29           H  
ATOM    710  O   ILE A  47      -6.896  -7.775  -6.968  1.00 86.29           O  
ATOM    711  CG1 ILE A  47      -5.117  -8.203  -2.928  1.00 86.29           C  
ATOM    712 HG12 ILE A  47      -6.102  -8.395  -2.502  1.00 86.29           H  
ATOM    713 HG13 ILE A  47      -4.681  -7.355  -2.400  1.00 86.29           H  
ATOM    714  CG2 ILE A  47      -3.909  -7.265  -4.941  1.00 86.29           C  
ATOM    715 HG21 ILE A  47      -3.960  -7.068  -6.012  1.00 86.29           H  
ATOM    716 HG22 ILE A  47      -3.076  -7.949  -4.774  1.00 86.29           H  
ATOM    717 HG23 ILE A  47      -3.708  -6.330  -4.419  1.00 86.29           H  
ATOM    718  CD1 ILE A  47      -4.280  -9.457  -2.661  1.00 86.29           C  
ATOM    719 HD11 ILE A  47      -3.288  -9.372  -3.105  1.00 86.29           H  
ATOM    720 HD12 ILE A  47      -4.166  -9.591  -1.585  1.00 86.29           H  
ATOM    721 HD13 ILE A  47      -4.786 -10.327  -3.079  1.00 86.29           H  
ATOM    722  N   LYS A  48      -6.322  -5.611  -6.816  1.00 83.87           N  
ATOM    723  H   LYS A  48      -6.094  -4.859  -6.181  1.00 83.87           H  
ATOM    724  CA  LYS A  48      -6.245  -5.376  -8.261  1.00 83.87           C  
ATOM    725  HA  LYS A  48      -6.489  -6.294  -8.795  1.00 83.87           H  
ATOM    726  C   LYS A  48      -4.821  -4.997  -8.638  1.00 83.87           C  
ATOM    727  CB  LYS A  48      -7.271  -4.307  -8.649  1.00 83.87           C  
ATOM    728  HB2 LYS A  48      -7.030  -3.377  -8.136  1.00 83.87           H  
ATOM    729  HB3 LYS A  48      -8.262  -4.635  -8.335  1.00 83.87           H  
ATOM    730  O   LYS A  48      -4.254  -4.151  -7.963  1.00 83.87           O  
ATOM    731  CG  LYS A  48      -7.271  -4.070 -10.162  1.00 83.87           C  
ATOM    732  HG2 LYS A  48      -7.507  -4.999 -10.681  1.00 83.87           H  
ATOM    733  HG3 LYS A  48      -6.280  -3.739 -10.471  1.00 83.87           H  
ATOM    734  CD  LYS A  48      -8.280  -2.989 -10.561  1.00 83.87           C  
ATOM    735  HD2 LYS A  48      -9.294  -3.324 -10.344  1.00 83.87           H  
ATOM    736  HD3 LYS A  48      -8.064  -2.079 -10.002  1.00 83.87           H  
ATOM    737  CE  LYS A  48      -8.094  -2.735 -12.059  1.00 83.87           C  
ATOM    738  HE2 LYS A  48      -7.032  -2.551 -12.225  1.00 83.87           H  
ATOM    739  HE3 LYS A  48      -8.340  -3.637 -12.620  1.00 83.87           H  
ATOM    740  NZ  LYS A  48      -8.848  -1.564 -12.559  1.00 83.87           N  
ATOM    741  HZ1 LYS A  48      -9.843  -1.664 -12.416  1.00 83.87           H  
ATOM    742  HZ2 LYS A  48      -8.651  -1.453 -13.543  1.00 83.87           H  
ATOM    743  HZ3 LYS A  48      -8.518  -0.731 -12.093  1.00 83.87           H  
ATOM    744  N   VAL A  49      -4.278  -5.579  -9.709  1.00 78.91           N  
ATOM    745  H   VAL A  49      -4.828  -6.279 -10.185  1.00 78.91           H  
ATOM    746  CA  VAL A  49      -2.920  -5.322 -10.225  1.00 78.91           C  
ATOM    747  HA  VAL A  49      -2.555  -4.376  -9.824  1.00 78.91           H  
ATOM    748  C   VAL A  49      -2.980  -5.227 -11.745  1.00 78.91           C  
ATOM    749  CB  VAL A  49      -1.930  -6.425  -9.814  1.00 78.91           C  
ATOM    750  HB  VAL A  49      -2.165  -7.347 -10.346  1.00 78.91           H  
ATOM    751  O   VAL A  49      -3.085  -6.239 -12.448  1.00 78.91           O  
ATOM    752  CG1 VAL A  49      -0.489  -6.015 -10.154  1.00 78.91           C  
ATOM    753 HG11 VAL A  49       0.195  -6.814  -9.868  1.00 78.91           H  
ATOM    754 HG12 VAL A  49      -0.383  -5.840 -11.224  1.00 78.91           H  
ATOM    755 HG13 VAL A  49      -0.220  -5.109  -9.611  1.00 78.91           H  
ATOM    756  CG2 VAL A  49      -2.042  -6.723  -8.323  1.00 78.91           C  
ATOM    757 HG21 VAL A  49      -1.385  -7.558  -8.079  1.00 78.91           H  
ATOM    758 HG22 VAL A  49      -3.046  -7.071  -8.080  1.00 78.91           H  
ATOM    759 HG23 VAL A  49      -1.812  -5.832  -7.738  1.00 78.91           H  
ATOM    760  N   GLY A  50      -2.968  -4.002 -12.271  1.00 75.17           N  
ATOM    761  H   GLY A  50      -2.843  -3.212 -11.655  1.00 75.17           H  
ATOM    762  CA  GLY A  50      -3.371  -3.767 -13.661  1.00 75.17           C  
ATOM    763  HA2 GLY A  50      -2.662  -4.247 -14.335  1.00 75.17           H  
ATOM    764  HA3 GLY A  50      -3.380  -2.698 -13.871  1.00 75.17           H  
ATOM    765  C   GLY A  50      -4.780  -4.327 -13.907  1.00 75.17           C  
ATOM    766  O   GLY A  50      -5.719  -3.962 -13.200  1.00 75.17           O  
ATOM    767  N   ASP A  51      -4.924  -5.248 -14.861  1.00 77.72           N  
ATOM    768  H   ASP A  51      -4.153  -5.418 -15.491  1.00 77.72           H  
ATOM    769  CA  ASP A  51      -6.208  -5.898 -15.170  1.00 77.72           C  
ATOM    770  HA  ASP A  51      -7.016  -5.199 -14.954  1.00 77.72           H  
ATOM    771  C   ASP A  51      -6.504  -7.163 -14.349  1.00 77.72           C  
ATOM    772  CB  ASP A  51      -6.268  -6.209 -16.669  1.00 77.72           C  
ATOM    773  HB2 ASP A  51      -7.201  -6.726 -16.893  1.00 77.72           H  
ATOM    774  HB3 ASP A  51      -5.440  -6.867 -16.932  1.00 77.72           H  
ATOM    775  O   ASP A  51      -7.640  -7.642 -14.343  1.00 77.72           O  
ATOM    776  CG  ASP A  51      -6.215  -4.931 -17.502  1.00 77.72           C  
ATOM    777  OD1 ASP A  51      -6.935  -3.973 -17.133  1.00 77.72           O  
ATOM    778  OD2 ASP A  51      -5.434  -4.932 -18.474  1.00 77.72           O  
ATOM    779  N   GLU A  52      -5.518  -7.713 -13.633  1.00 81.00           N  
ATOM    780  H   GLU A  52      -4.655  -7.200 -13.519  1.00 81.00           H  
ATOM    781  CA  GLU A  52      -5.734  -8.906 -12.812  1.00 81.00           C  
ATOM    782  HA  GLU A  52      -6.423  -9.555 -13.353  1.00 81.00           H  
ATOM    783  C   GLU A  52      -6.395  -8.526 -11.484  1.00 81.00           C  
ATOM    784  CB  GLU A  52      -4.430  -9.701 -12.623  1.00 81.00           C  
ATOM    785  HB2 GLU A  52      -3.753  -9.148 -11.972  1.00 81.00           H  
ATOM    786  HB3 GLU A  52      -3.961  -9.824 -13.599  1.00 81.00           H  
ATOM    787  O   GLU A  52      -5.992  -7.570 -10.820  1.00 81.00           O  
ATOM    788  CG  GLU A  52      -4.712 -11.096 -12.026  1.00 81.00           C  
ATOM    789  HG2 GLU A  52      -5.132 -10.975 -11.027  1.00 81.00           H  
ATOM    790  HG3 GLU A  52      -5.466 -11.588 -12.640  1.00 81.00           H  
ATOM    791  CD  GLU A  52      -3.481 -12.016 -11.936  1.00 81.00           C  
ATOM    792  OE1 GLU A  52      -3.632 -13.107 -11.319  1.00 81.00           O  
ATOM    793  OE2 GLU A  52      -2.418 -11.640 -12.480  1.00 81.00           O  
ATOM    794  N   LYS A  53      -7.416  -9.290 -11.087  1.00 85.85           N  
ATOM    795  H   LYS A  53      -7.667 -10.083 -11.660  1.00 85.85           H  
ATOM    796  CA  LYS A  53      -8.122  -9.134  -9.813  1.00 85.85           C  
ATOM    797  HA  LYS A  53      -7.627  -8.371  -9.212  1.00 85.85           H  
ATOM    798  C   LYS A  53      -8.072 -10.438  -9.033  1.00 85.85           C  
ATOM    799  CB  LYS A  53      -9.577  -8.705 -10.039  1.00 85.85           C  
ATOM    800  HB2 LYS A  53     -10.072  -9.451 -10.661  1.00 85.85           H  
ATOM    801  HB3 LYS A  53     -10.081  -8.679  -9.073  1.00 85.85           H  
ATOM    802  O   LYS A  53      -8.282 -11.509  -9.602  1.00 85.85           O  
ATOM    803  CG  LYS A  53      -9.704  -7.325 -10.697  1.00 85.85           C  
ATOM    804  HG2 LYS A  53      -9.222  -7.332 -11.675  1.00 85.85           H  
ATOM    805  HG3 LYS A  53      -9.226  -6.577 -10.064  1.00 85.85           H  
ATOM    806  CD  LYS A  53     -11.187  -6.984 -10.865  1.00 85.85           C  
ATOM    807  HD2 LYS A  53     -11.652  -6.940  -9.880  1.00 85.85           H  
ATOM    808  HD3 LYS A  53     -11.666  -7.771 -11.448  1.00 85.85           H  
ATOM    809  CE  LYS A  53     -11.361  -5.644 -11.580  1.00 85.85           C  
ATOM    810  HE2 LYS A  53     -10.881  -5.710 -12.556  1.00 85.85           H  
ATOM    811  HE3 LYS A  53     -10.854  -4.877 -10.995  1.00 85.85           H  
ATOM    812  NZ  LYS A  53     -12.802  -5.319 -11.726  1.00 85.85           N  
ATOM    813  HZ1 LYS A  53     -13.270  -6.049 -12.244  1.00 85.85           H  
ATOM    814  HZ2 LYS A  53     -13.236  -5.260 -10.815  1.00 85.85           H  
ATOM    815  HZ3 LYS A  53     -12.937  -4.442 -12.208  1.00 85.85           H  
ATOM    816  N   ARG A  54      -7.839 -10.344  -7.729  1.00 88.21           N  
ATOM    817  H   ARG A  54      -7.653  -9.426  -7.349  1.00 88.21           H  
ATOM    818  CA  ARG A  54      -7.906 -11.459  -6.782  1.00 88.21           C  
ATOM    819  HA  ARG A  54      -8.441 -12.294  -7.233  1.00 88.21           H  
ATOM    820  C   ARG A  54      -8.695 -11.015  -5.562  1.00 88.21           C  
ATOM    821  CB  ARG A  54      -6.490 -11.907  -6.380  1.00 88.21           C  
ATOM    822  HB2 ARG A  54      -6.562 -12.678  -5.612  1.00 88.21           H  
ATOM    823  HB3 ARG A  54      -5.970 -11.058  -5.938  1.00 88.21           H  
ATOM    824  O   ARG A  54      -8.473  -9.922  -5.057  1.00 88.21           O  
ATOM    825  CG  ARG A  54      -5.645 -12.448  -7.545  1.00 88.21           C  
ATOM    826  HG2 ARG A  54      -5.636 -11.734  -8.368  1.00 88.21           H  
ATOM    827  HG3 ARG A  54      -4.619 -12.572  -7.200  1.00 88.21           H  
ATOM    828  CD  ARG A  54      -6.147 -13.799  -8.050  1.00 88.21           C  
ATOM    829  HD2 ARG A  54      -7.160 -13.689  -8.436  1.00 88.21           H  
ATOM    830  HD3 ARG A  54      -6.150 -14.503  -7.218  1.00 88.21           H  
ATOM    831  NE  ARG A  54      -5.275 -14.297  -9.125  1.00 88.21           N  
ATOM    832  HE  ARG A  54      -4.685 -13.630  -9.603  1.00 88.21           H  
ATOM    833  NH1 ARG A  54      -5.941 -16.496  -9.131  1.00 88.21           N  
ATOM    834 HH11 ARG A  54      -6.581 -16.291  -8.377  1.00 88.21           H  
ATOM    835 HH12 ARG A  54      -5.834 -17.432  -9.495  1.00 88.21           H  
ATOM    836  NH2 ARG A  54      -4.369 -15.744 -10.561  1.00 88.21           N  
ATOM    837 HH21 ARG A  54      -4.238 -16.653 -10.980  1.00 88.21           H  
ATOM    838 HH22 ARG A  54      -3.891 -14.932 -10.926  1.00 88.21           H  
ATOM    839  CZ  ARG A  54      -5.204 -15.521  -9.593  1.00 88.21           C  
ATOM    840  N   THR A  55      -9.581 -11.876  -5.091  1.00 89.44           N  
ATOM    841  H   THR A  55      -9.694 -12.771  -5.546  1.00 89.44           H  
ATOM    842  CA  THR A  55     -10.296 -11.691  -3.828  1.00 89.44           C  
ATOM    843  HA  THR A  55     -10.039 -10.730  -3.384  1.00 89.44           H  
ATOM    844  C   THR A  55      -9.852 -12.796  -2.890  1.00 89.44           C  
ATOM    845  CB  THR A  55     -11.815 -11.721  -4.027  1.00 89.44           C  
ATOM    846  HB  THR A  55     -12.105 -12.704  -4.396  1.00 89.44           H  
ATOM    847  O   THR A  55      -9.803 -13.959  -3.294  1.00 89.44           O  
ATOM    848  CG2 THR A  55     -12.570 -11.435  -2.731  1.00 89.44           C  
ATOM    849 HG21 THR A  55     -12.229 -10.498  -2.291  1.00 89.44           H  
ATOM    850 HG22 THR A  55     -13.640 -11.381  -2.929  1.00 89.44           H  
ATOM    851 HG23 THR A  55     -12.405 -12.240  -2.014  1.00 89.44           H  
ATOM    852  OG1 THR A  55     -12.186 -10.760  -4.992  1.00 89.44           O  
ATOM    853  HG1 THR A  55     -12.358  -9.930  -4.540  1.00 89.44           H  
ATOM    854  N   VAL A  56      -9.500 -12.430  -1.665  1.00 90.93           N  
ATOM    855  H   VAL A  56      -9.544 -11.452  -1.416  1.00 90.93           H  
ATOM    856  CA  VAL A  56      -9.039 -13.353  -0.631  1.00 90.93           C  
ATOM    857  HA  VAL A  56      -9.267 -14.379  -0.919  1.00 90.93           H  
ATOM    858  C   VAL A  56      -9.770 -13.038   0.659  1.00 90.93           C  
ATOM    859  CB  VAL A  56      -7.523 -13.233  -0.416  1.00 90.93           C  
ATOM    860  HB  VAL A  56      -7.283 -12.226  -0.074  1.00 90.93           H  
ATOM    861  O   VAL A  56      -9.794 -11.890   1.090  1.00 90.93           O  
ATOM    862  CG1 VAL A  56      -7.028 -14.237   0.627  1.00 90.93           C  
ATOM    863 HG11 VAL A  56      -5.961 -14.086   0.793  1.00 90.93           H  
ATOM    864 HG12 VAL A  56      -7.522 -14.075   1.585  1.00 90.93           H  
ATOM    865 HG13 VAL A  56      -7.212 -15.259   0.299  1.00 90.93           H  
ATOM    866  CG2 VAL A  56      -6.755 -13.500  -1.713  1.00 90.93           C  
ATOM    867 HG21 VAL A  56      -7.094 -14.431  -2.167  1.00 90.93           H  
ATOM    868 HG22 VAL A  56      -5.697 -13.587  -1.464  1.00 90.93           H  
ATOM    869 HG23 VAL A  56      -6.894 -12.672  -2.408  1.00 90.93           H  
ATOM    870  N   THR A  57     -10.335 -14.057   1.291  1.00 90.60           N  
ATOM    871  H   THR A  57     -10.276 -14.983   0.892  1.00 90.60           H  
ATOM    872  CA  THR A  57     -10.795 -13.961   2.676  1.00 90.60           C  
ATOM    873  HA  THR A  57     -11.061 -12.930   2.911  1.00 90.60           H  
ATOM    874  C   THR A  57      -9.655 -14.390   3.586  1.00 90.60           C  
ATOM    875  CB  THR A  57     -12.032 -14.831   2.908  1.00 90.60           C  
ATOM    876  HB  THR A  57     -11.769 -15.879   2.763  1.00 90.60           H  
ATOM    877  O   THR A  57      -9.081 -15.455   3.371  1.00 90.60           O  
ATOM    878  CG2 THR A  57     -12.614 -14.648   4.308  1.00 90.60           C  
ATOM    879 HG21 THR A  57     -13.544 -15.210   4.393  1.00 90.60           H  
ATOM    880 HG22 THR A  57     -12.809 -13.593   4.504  1.00 90.60           H  
ATOM    881 HG23 THR A  57     -11.917 -15.027   5.055  1.00 90.60           H  
ATOM    882  OG1 THR A  57     -13.037 -14.488   1.980  1.00 90.60           O  
ATOM    883  HG1 THR A  57     -13.440 -13.665   2.269  1.00 90.60           H  
ATOM    884  N   VAL A  58      -9.329 -13.566   4.578  1.00 90.84           N  
ATOM    885  H   VAL A  58      -9.823 -12.689   4.656  1.00 90.84           H  
ATOM    886  CA  VAL A  58      -8.273 -13.829   5.560  1.00 90.84           C  
ATOM    887  HA  VAL A  58      -7.785 -14.777   5.330  1.00 90.84           H  
ATOM    888  C   VAL A  58      -8.926 -13.948   6.929  1.00 90.84           C  
ATOM    889  CB  VAL A  58      -7.199 -12.725   5.541  1.00 90.84           C  
ATOM    890  HB  VAL A  58      -7.603 -11.815   5.984  1.00 90.84           H  
ATOM    891  O   VAL A  58      -9.488 -12.979   7.445  1.00 90.84           O  
ATOM    892  CG1 VAL A  58      -5.960 -13.156   6.335  1.00 90.84           C  
ATOM    893 HG11 VAL A  58      -6.235 -13.418   7.357  1.00 90.84           H  
ATOM    894 HG12 VAL A  58      -5.234 -12.344   6.369  1.00 90.84           H  
ATOM    895 HG13 VAL A  58      -5.497 -14.027   5.870  1.00 90.84           H  
ATOM    896  CG2 VAL A  58      -6.744 -12.391   4.116  1.00 90.84           C  
ATOM    897 HG21 VAL A  58      -5.940 -11.657   4.167  1.00 90.84           H  
ATOM    898 HG22 VAL A  58      -7.565 -11.950   3.550  1.00 90.84           H  
ATOM    899 HG23 VAL A  58      -6.392 -13.293   3.616  1.00 90.84           H  
ATOM    900  N   ASN A  59      -8.902 -15.141   7.511  1.00 90.34           N  
ATOM    901  H   ASN A  59      -8.409 -15.891   7.048  1.00 90.34           H  
ATOM    902  CA  ASN A  59      -9.487 -15.416   8.819  1.00 90.34           C  
ATOM    903  HA  ASN A  59     -10.467 -14.940   8.852  1.00 90.34           H  
ATOM    904  C   ASN A  59      -8.628 -14.838   9.960  1.00 90.34           C  
ATOM    905  CB  ASN A  59      -9.688 -16.931   8.967  1.00 90.34           C  
ATOM    906  HB2 ASN A  59      -8.727 -17.436   8.863  1.00 90.34           H  
ATOM    907  HB3 ASN A  59     -10.083 -17.165   9.955  1.00 90.34           H  
ATOM    908  O   ASN A  59      -7.443 -14.566   9.762  1.00 90.34           O  
ATOM    909  CG  ASN A  59     -10.663 -17.470   7.942  1.00 90.34           C  
ATOM    910  ND2 ASN A  59     -10.188 -18.204   6.968  1.00 90.34           N  
ATOM    911 HD21 ASN A  59     -10.827 -18.450   6.225  1.00 90.34           H  
ATOM    912 HD22 ASN A  59      -9.195 -18.158   6.791  1.00 90.34           H  
ATOM    913  OD1 ASN A  59     -11.855 -17.213   7.997  1.00 90.34           O  
ATOM    914  N   PRO A  60      -9.190 -14.667  11.169  1.00 88.42           N  
ATOM    915  CA  PRO A  60      -8.430 -14.248  12.347  1.00 88.42           C  
ATOM    916  HA  PRO A  60      -8.136 -13.206  12.223  1.00 88.42           H  
ATOM    917  C   PRO A  60      -7.185 -15.114  12.592  1.00 88.42           C  
ATOM    918  CB  PRO A  60      -9.422 -14.357  13.510  1.00 88.42           C  
ATOM    919  HB2 PRO A  60      -9.197 -13.657  14.314  1.00 88.42           H  
ATOM    920  HB3 PRO A  60      -9.448 -15.375  13.897  1.00 88.42           H  
ATOM    921  O   PRO A  60      -7.284 -16.335  12.715  1.00 88.42           O  
ATOM    922  CG  PRO A  60     -10.751 -14.048  12.830  1.00 88.42           C  
ATOM    923  HG2 PRO A  60     -10.821 -12.975  12.653  1.00 88.42           H  
ATOM    924  HG3 PRO A  60     -11.603 -14.415  13.402  1.00 88.42           H  
ATOM    925  CD  PRO A  60     -10.606 -14.768  11.496  1.00 88.42           C  
ATOM    926  HD2 PRO A  60     -11.231 -14.282  10.747  1.00 88.42           H  
ATOM    927  HD3 PRO A  60     -10.886 -15.815  11.611  1.00 88.42           H  
ATOM    928  N   GLY A  61      -6.014 -14.480  12.677  1.00 88.06           N  
ATOM    929  H   GLY A  61      -5.998 -13.486  12.495  1.00 88.06           H  
ATOM    930  CA  GLY A  61      -4.719 -15.142  12.857  1.00 88.06           C  
ATOM    931  HA2 GLY A  61      -4.807 -15.891  13.644  1.00 88.06           H  
ATOM    932  HA3 GLY A  61      -3.991 -14.393  13.169  1.00 88.06           H  
ATOM    933  C   GLY A  61      -4.163 -15.834  11.607  1.00 88.06           C  
ATOM    934  O   GLY A  61      -3.126 -16.490  11.698  1.00 88.06           O  
ATOM    935  N   GLU A  62      -4.826 -15.715  10.455  1.00 91.44           N  
ATOM    936  H   GLU A  62      -5.665 -15.152  10.430  1.00 91.44           H  
ATOM    937  CA  GLU A  62      -4.368 -16.282   9.187  1.00 91.44           C  
ATOM    938  HA  GLU A  62      -3.841 -17.211   9.406  1.00 91.44           H  
ATOM    939  C   GLU A  62      -3.382 -15.344   8.473  1.00 91.44           C  
ATOM    940  CB  GLU A  62      -5.581 -16.641   8.307  1.00 91.44           C  
ATOM    941  HB2 GLU A  62      -6.295 -17.196   8.916  1.00 91.44           H  
ATOM    942  HB3 GLU A  62      -6.050 -15.721   7.960  1.00 91.44           H  
ATOM    943  O   GLU A  62      -3.508 -14.115   8.513  1.00 91.44           O  
ATOM    944  CG  GLU A  62      -5.230 -17.499   7.080  1.00 91.44           C  
ATOM    945  HG2 GLU A  62      -4.565 -16.932   6.429  1.00 91.44           H  
ATOM    946  HG3 GLU A  62      -4.692 -18.384   7.421  1.00 91.44           H  
ATOM    947  CD  GLU A  62      -6.466 -17.933   6.271  1.00 91.44           C  
ATOM    948  OE1 GLU A  62      -6.337 -18.886   5.474  1.00 91.44           O  
ATOM    949  OE2 GLU A  62      -7.560 -17.349   6.465  1.00 91.44           O  
ATOM    950  N   GLU A  63      -2.411 -15.945   7.782  1.00 92.23           N  
ATOM    951  H   GLU A  63      -2.388 -16.955   7.769  1.00 92.23           H  
ATOM    952  CA  GLU A  63      -1.541 -15.276   6.814  1.00 92.23           C  
ATOM    953  HA  GLU A  63      -1.836 -14.228   6.756  1.00 92.23           H  
ATOM    954  C   GLU A  63      -1.744 -15.920   5.435  1.00 92.23           C  
ATOM    955  CB  GLU A  63      -0.069 -15.315   7.274  1.00 92.23           C  
ATOM    956  HB2 GLU A  63       0.275 -16.349   7.298  1.00 92.23           H  
ATOM    957  HB3 GLU A  63      -0.018 -14.910   8.284  1.00 92.23           H  
ATOM    958  O   GLU A  63      -1.644 -17.141   5.294  1.00 92.23           O  
ATOM    959  CG  GLU A  63       0.865 -14.489   6.362  1.00 92.23           C  
ATOM    960  HG2 GLU A  63       0.803 -14.884   5.348  1.00 92.23           H  
ATOM    961  HG3 GLU A  63       0.506 -13.460   6.338  1.00 92.23           H  
ATOM    962  CD  GLU A  63       2.347 -14.482   6.803  1.00 92.23           C  
ATOM    963  OE1 GLU A  63       3.228 -14.272   5.925  1.00 92.23           O  
ATOM    964  OE2 GLU A  63       2.623 -14.659   8.011  1.00 92.23           O  
ATOM    965  N   VAL A  64      -2.016 -15.107   4.411  1.00 92.31           N  
ATOM    966  H   VAL A  64      -2.055 -14.115   4.601  1.00 92.31           H  
ATOM    967  CA  VAL A  64      -2.219 -15.562   3.027  1.00 92.31           C  
ATOM    968  HA  VAL A  64      -1.991 -16.627   2.977  1.00 92.31           H  
ATOM    969  C   VAL A  64      -1.254 -14.842   2.086  1.00 92.31           C  
ATOM    970  CB  VAL A  64      -3.684 -15.390   2.567  1.00 92.31           C  
ATOM    971  HB  VAL A  64      -3.939 -14.331   2.543  1.00 92.31           H  
ATOM    972  O   VAL A  64      -1.127 -13.622   2.136  1.00 92.31           O  
ATOM    973  CG1 VAL A  64      -3.861 -15.974   1.156  1.00 92.31           C  
ATOM    974 HG11 VAL A  64      -3.369 -15.338   0.420  1.00 92.31           H  
ATOM    975 HG12 VAL A  64      -4.919 -16.051   0.906  1.00 92.31           H  
ATOM    976 HG13 VAL A  64      -3.438 -16.978   1.116  1.00 92.31           H  
ATOM    977  CG2 VAL A  64      -4.675 -16.104   3.495  1.00 92.31           C  
ATOM    978 HG21 VAL A  64      -5.695 -15.998   3.126  1.00 92.31           H  
ATOM    979 HG22 VAL A  64      -4.431 -17.163   3.573  1.00 92.31           H  
ATOM    980 HG23 VAL A  64      -4.633 -15.663   4.491  1.00 92.31           H  
ATOM    981  N   GLU A  65      -0.596 -15.580   1.186  1.00 92.34           N  
ATOM    982  H   GLU A  65      -0.757 -16.577   1.179  1.00 92.34           H  
ATOM    983  CA  GLU A  65       0.250 -15.018   0.121  1.00 92.34           C  
ATOM    984  HA  GLU A  65       0.375 -13.952   0.307  1.00 92.34           H  
ATOM    985  C   GLU A  65      -0.436 -15.166  -1.248  1.00 92.34           C  
ATOM    986  CB  GLU A  65       1.673 -15.633   0.154  1.00 92.34           C  
ATOM    987  HB2 GLU A  65       1.615 -16.699  -0.068  1.00 92.34           H  
ATOM    988  HB3 GLU A  65       2.076 -15.514   1.160  1.00 92.34           H  
ATOM    989  O   GLU A  65      -0.806 -16.264  -1.666  1.00 92.34           O  
ATOM    990  CG  GLU A  65       2.648 -14.962  -0.840  1.00 92.34           C  
ATOM    991  HG2 GLU A  65       2.287 -15.133  -1.855  1.00 92.34           H  
ATOM    992  HG3 GLU A  65       2.625 -13.885  -0.671  1.00 92.34           H  
ATOM    993  CD  GLU A  65       4.119 -15.441  -0.739  1.00 92.34           C  
ATOM    994  OE1 GLU A  65       4.614 -16.133  -1.659  1.00 92.34           O  
ATOM    995  OE2 GLU A  65       4.854 -15.010   0.185  1.00 92.34           O  
ATOM    996  N   VAL A  66      -0.569 -14.057  -1.977  1.00 89.70           N  
ATOM    997  H   VAL A  66      -0.279 -13.188  -1.552  1.00 89.70           H  
ATOM    998  CA  VAL A  66      -1.042 -14.000  -3.366  1.00 89.70           C  
ATOM    999  HA  VAL A  66      -1.365 -14.993  -3.676  1.00 89.70           H  
ATOM   1000  C   VAL A  66       0.112 -13.551  -4.248  1.00 89.70           C  
ATOM   1001  CB  VAL A  66      -2.228 -13.034  -3.535  1.00 89.70           C  
ATOM   1002  HB  VAL A  66      -1.893 -12.015  -3.342  1.00 89.70           H  
ATOM   1003  O   VAL A  66       0.739 -12.529  -3.987  1.00 89.70           O  
ATOM   1004  CG1 VAL A  66      -2.799 -13.099  -4.959  1.00 89.70           C  
ATOM   1005 HG11 VAL A  66      -3.643 -12.413  -5.038  1.00 89.70           H  
ATOM   1006 HG12 VAL A  66      -2.048 -12.796  -5.687  1.00 89.70           H  
ATOM   1007 HG13 VAL A  66      -3.134 -14.111  -5.186  1.00 89.70           H  
ATOM   1008  CG2 VAL A  66      -3.374 -13.347  -2.577  1.00 89.70           C  
ATOM   1009 HG21 VAL A  66      -3.791 -14.332  -2.789  1.00 89.70           H  
ATOM   1010 HG22 VAL A  66      -3.030 -13.318  -1.543  1.00 89.70           H  
ATOM   1011 HG23 VAL A  66      -4.143 -12.584  -2.694  1.00 89.70           H  
ATOM   1012  N   THR A  67       0.389 -14.289  -5.320  1.00 87.27           N  
ATOM   1013  H   THR A  67      -0.195 -15.087  -5.525  1.00 87.27           H  
ATOM   1014  CA  THR A  67       1.429 -13.921  -6.287  1.00 87.27           C  
ATOM   1015  HA  THR A  67       2.001 -13.072  -5.912  1.00 87.27           H  
ATOM   1016  C   THR A  67       0.801 -13.509  -7.612  1.00 87.27           C  
ATOM   1017  CB  THR A  67       2.426 -15.067  -6.481  1.00 87.27           C  
ATOM   1018  HB  THR A  67       1.907 -15.951  -6.852  1.00 87.27           H  
ATOM   1019  O   THR A  67      -0.040 -14.226  -8.148  1.00 87.27           O  
ATOM   1020  CG2 THR A  67       3.560 -14.702  -7.435  1.00 87.27           C  
ATOM   1021 HG21 THR A  67       3.177 -14.559  -8.446  1.00 87.27           H  
ATOM   1022 HG22 THR A  67       4.042 -13.788  -7.090  1.00 87.27           H  
ATOM   1023 HG23 THR A  67       4.284 -15.516  -7.446  1.00 87.27           H  
ATOM   1024  OG1 THR A  67       3.059 -15.375  -5.262  1.00 87.27           O  
ATOM   1025  HG1 THR A  67       2.396 -15.493  -4.578  1.00 87.27           H  
ATOM   1026  N   PHE A  68       1.253 -12.381  -8.153  1.00 81.15           N  
ATOM   1027  H   PHE A  68       1.932 -11.846  -7.631  1.00 81.15           H  
ATOM   1028  CA  PHE A  68       0.913 -11.887  -9.481  1.00 81.15           C  
ATOM   1029  HA  PHE A  68       0.115 -12.492  -9.912  1.00 81.15           H  
ATOM   1030  C   PHE A  68       2.146 -11.990 -10.375  1.00 81.15           C  
ATOM   1031  CB  PHE A  68       0.411 -10.442  -9.392  1.00 81.15           C  
ATOM   1032  HB2 PHE A  68       0.241 -10.071 -10.403  1.00 81.15           H  
ATOM   1033  HB3 PHE A  68       1.187  -9.821  -8.944  1.00 81.15           H  
ATOM   1034  O   PHE A  68       3.217 -11.483 -10.033  1.00 81.15           O  
ATOM   1035  CG  PHE A  68      -0.864 -10.285  -8.593  1.00 81.15           C  
ATOM   1036  CD1 PHE A  68      -2.100 -10.214  -9.258  1.00 81.15           C  
ATOM   1037  HD1 PHE A  68      -2.131 -10.266 -10.336  1.00 81.15           H  
ATOM   1038  CD2 PHE A  68      -0.818 -10.202  -7.188  1.00 81.15           C  
ATOM   1039  HD2 PHE A  68       0.128 -10.261  -6.670  1.00 81.15           H  
ATOM   1040  CE1 PHE A  68      -3.287 -10.048  -8.526  1.00 81.15           C  
ATOM   1041  HE1 PHE A  68      -4.231  -9.956  -9.043  1.00 81.15           H  
ATOM   1042  CE2 PHE A  68      -2.006 -10.050  -6.454  1.00 81.15           C  
ATOM   1043  HE2 PHE A  68      -1.969  -9.995  -5.376  1.00 81.15           H  
ATOM   1044  CZ  PHE A  68      -3.239  -9.969  -7.124  1.00 81.15           C  
ATOM   1045  HZ  PHE A  68      -4.150  -9.827  -6.562  1.00 81.15           H  
ATOM   1046  N   SER A  69       1.995 -12.637 -11.527  1.00 74.97           N  
ATOM   1047  H   SER A  69       1.088 -13.020 -11.751  1.00 74.97           H  
ATOM   1048  CA  SER A  69       3.004 -12.613 -12.585  1.00 74.97           C  
ATOM   1049  HA  SER A  69       4.001 -12.523 -12.153  1.00 74.97           H  
ATOM   1050  C   SER A  69       2.744 -11.403 -13.463  1.00 74.97           C  
ATOM   1051  CB  SER A  69       2.958 -13.890 -13.425  1.00 74.97           C  
ATOM   1052  HB2 SER A  69       3.683 -13.821 -14.236  1.00 74.97           H  
ATOM   1053  HB3 SER A  69       1.962 -14.014 -13.851  1.00 74.97           H  
ATOM   1054  O   SER A  69       1.635 -11.225 -13.975  1.00 74.97           O  
ATOM   1055  OG  SER A  69       3.267 -15.004 -12.610  1.00 74.97           O  
ATOM   1056  HG  SER A  69       4.187 -14.915 -12.351  1.00 74.97           H  
ATOM   1057  N   ALA A  70       3.754 -10.569 -13.669  1.00 62.17           N  
ATOM   1058  H   ALA A  70       4.665 -10.751 -13.271  1.00 62.17           H  
ATOM   1059  CA  ALA A  70       3.622  -9.499 -14.637  1.00 62.17           C  
ATOM   1060  HA  ALA A  70       2.568  -9.334 -14.859  1.00 62.17           H  
ATOM   1061  C   ALA A  70       4.240  -9.945 -15.959  1.00 62.17           C  
ATOM   1062  CB  ALA A  70       4.068  -8.176 -14.039  1.00 62.17           C  
ATOM   1063  HB1 ALA A  70       4.545  -8.350 -13.075  1.00 62.17           H  
ATOM   1064  HB2 ALA A  70       3.186  -7.576 -13.813  1.00 62.17           H  
ATOM   1065  HB3 ALA A  70       4.699  -7.626 -14.738  1.00 62.17           H  
ATOM   1066  O   ALA A  70       5.417  -9.776 -16.229  1.00 62.17           O  
ATOM   1067  N   ASN A  71       3.377 -10.490 -16.816  1.00 62.57           N  
ATOM   1068  H   ASN A  71       2.451 -10.719 -16.483  1.00 62.57           H  
ATOM   1069  CA  ASN A  71       3.693 -10.716 -18.228  1.00 62.57           C  
ATOM   1070  HA  ASN A  71       4.682 -11.168 -18.299  1.00 62.57           H  
ATOM   1071  C   ASN A  71       3.745  -9.398 -19.032  1.00 62.57           C  
ATOM   1072  CB  ASN A  71       2.656 -11.689 -18.819  1.00 62.57           C  
ATOM   1073  HB2 ASN A  71       2.883 -11.851 -19.873  1.00 62.57           H  
ATOM   1074  HB3 ASN A  71       1.666 -11.238 -18.755  1.00 62.57           H  
ATOM   1075  O   ASN A  71       3.800  -9.435 -20.256  1.00 62.57           O  
ATOM   1076  CG  ASN A  71       2.643 -13.050 -18.150  1.00 62.57           C  
ATOM   1077  ND2 ASN A  71       1.500 -13.693 -18.091  1.00 62.57           N  
ATOM   1078 HD21 ASN A  71       0.671 -13.314 -18.524  1.00 62.57           H  
ATOM   1079 HD22 ASN A  71       1.538 -14.599 -17.647  1.00 62.57           H  
ATOM   1080  OD1 ASN A  71       3.631 -13.563 -17.664  1.00 62.57           O  
ATOM   1081  N   ASP A  72       3.652  -8.245 -18.362  1.00 61.35           N  
ATOM   1082  H   ASP A  72       3.804  -8.264 -17.364  1.00 61.35           H  
ATOM   1083  CA  ASP A  72       3.560  -6.926 -18.976  1.00 61.35           C  
ATOM   1084  HA  ASP A  72       3.779  -7.017 -20.040  1.00 61.35           H  
ATOM   1085  C   ASP A  72       4.568  -5.975 -18.300  1.00 61.35           C  
ATOM   1086  CB  ASP A  72       2.112  -6.427 -18.865  1.00 61.35           C  
ATOM   1087  HB2 ASP A  72       1.459  -7.164 -19.333  1.00 61.35           H  
ATOM   1088  HB3 ASP A  72       1.837  -6.370 -17.812  1.00 61.35           H  
ATOM   1089  O   ASP A  72       4.453  -5.742 -17.092  1.00 61.35           O  
ATOM   1090  CG  ASP A  72       1.862  -5.070 -19.530  1.00 61.35           C  
ATOM   1091  OD1 ASP A  72       2.836  -4.328 -19.781  1.00 61.35           O  
ATOM   1092  OD2 ASP A  72       0.672  -4.770 -19.743  1.00 61.35           O  
ATOM   1093  N   PRO A  73       5.540  -5.413 -19.043  1.00 57.91           N  
ATOM   1094  CA  PRO A  73       6.516  -4.467 -18.501  1.00 57.91           C  
ATOM   1095  HA  PRO A  73       7.093  -4.943 -17.707  1.00 57.91           H  
ATOM   1096  C   PRO A  73       5.876  -3.194 -17.924  1.00 57.91           C  
ATOM   1097  CB  PRO A  73       7.449  -4.144 -19.672  1.00 57.91           C  
ATOM   1098  HB2 PRO A  73       7.809  -3.116 -19.643  1.00 57.91           H  
ATOM   1099  HB3 PRO A  73       8.291  -4.836 -19.653  1.00 57.91           H  
ATOM   1100  O   PRO A  73       6.407  -2.612 -16.975  1.00 57.91           O  
ATOM   1101  CG  PRO A  73       6.599  -4.407 -20.911  1.00 57.91           C  
ATOM   1102  HG2 PRO A  73       7.211  -4.647 -21.780  1.00 57.91           H  
ATOM   1103  HG3 PRO A  73       5.971  -3.539 -21.114  1.00 57.91           H  
ATOM   1104  CD  PRO A  73       5.724  -5.575 -20.479  1.00 57.91           C  
ATOM   1105  HD2 PRO A  73       4.782  -5.525 -21.024  1.00 57.91           H  
ATOM   1106  HD3 PRO A  73       6.231  -6.519 -20.676  1.00 57.91           H  
ATOM   1107  N   HIS A  74       4.702  -2.767 -18.409  1.00 57.49           N  
ATOM   1108  H   HIS A  74       4.235  -3.309 -19.123  1.00 57.49           H  
ATOM   1109  CA  HIS A  74       3.980  -1.625 -17.840  1.00 57.49           C  
ATOM   1110  HA  HIS A  74       4.656  -0.770 -17.818  1.00 57.49           H  
ATOM   1111  C   HIS A  74       3.539  -1.879 -16.395  1.00 57.49           C  
ATOM   1112  CB  HIS A  74       2.768  -1.254 -18.707  1.00 57.49           C  
ATOM   1113  HB2 HIS A  74       2.200  -0.479 -18.193  1.00 57.49           H  
ATOM   1114  HB3 HIS A  74       2.110  -2.116 -18.818  1.00 57.49           H  
ATOM   1115  O   HIS A  74       3.500  -0.933 -15.609  1.00 57.49           O  
ATOM   1116  CG  HIS A  74       3.145  -0.720 -20.063  1.00 57.49           C  
ATOM   1117  CD2 HIS A  74       2.996  -1.352 -21.269  1.00 57.49           C  
ATOM   1118  HD2 HIS A  74       2.586  -2.340 -21.418  1.00 57.49           H  
ATOM   1119  ND1 HIS A  74       3.701   0.513 -20.312  1.00 57.49           N  
ATOM   1120  HD1 HIS A  74       3.948   1.203 -19.617  1.00 57.49           H  
ATOM   1121  CE1 HIS A  74       3.888   0.624 -21.637  1.00 57.49           C  
ATOM   1122  HE1 HIS A  74       4.325   1.476 -22.138  1.00 57.49           H  
ATOM   1123  NE2 HIS A  74       3.469  -0.483 -22.264  1.00 57.49           N  
ATOM   1124  N   LYS A  75       3.292  -3.139 -16.006  1.00 62.39           N  
ATOM   1125  H   LYS A  75       3.421  -3.877 -16.684  1.00 62.39           H  
ATOM   1126  CA  LYS A  75       2.959  -3.500 -14.618  1.00 62.39           C  
ATOM   1127  HA  LYS A  75       2.162  -2.845 -14.268  1.00 62.39           H  
ATOM   1128  C   LYS A  75       4.125  -3.286 -13.647  1.00 62.39           C  
ATOM   1129  CB  LYS A  75       2.481  -4.956 -14.536  1.00 62.39           C  
ATOM   1130  HB2 LYS A  75       2.363  -5.219 -13.484  1.00 62.39           H  
ATOM   1131  HB3 LYS A  75       3.253  -5.600 -14.955  1.00 62.39           H  
ATOM   1132  O   LYS A  75       3.873  -3.177 -12.451  1.00 62.39           O  
ATOM   1133  CG  LYS A  75       1.143  -5.220 -15.242  1.00 62.39           C  
ATOM   1134  HG2 LYS A  75       0.366  -4.621 -14.768  1.00 62.39           H  
ATOM   1135  HG3 LYS A  75       1.210  -4.929 -16.291  1.00 62.39           H  
ATOM   1136  CD  LYS A  75       0.777  -6.708 -15.125  1.00 62.39           C  
ATOM   1137  HD2 LYS A  75       0.701  -6.961 -14.068  1.00 62.39           H  
ATOM   1138  HD3 LYS A  75       1.566  -7.306 -15.580  1.00 62.39           H  
ATOM   1139  CE  LYS A  75      -0.551  -7.024 -15.822  1.00 62.39           C  
ATOM   1140  HE2 LYS A  75      -1.273  -6.251 -15.557  1.00 62.39           H  
ATOM   1141  HE3 LYS A  75      -0.398  -6.973 -16.900  1.00 62.39           H  
ATOM   1142  NZ  LYS A  75      -1.070  -8.358 -15.416  1.00 62.39           N  
ATOM   1143  HZ1 LYS A  75      -0.388  -9.084 -15.584  1.00 62.39           H  
ATOM   1144  HZ2 LYS A  75      -1.287  -8.371 -14.430  1.00 62.39           H  
ATOM   1145  HZ3 LYS A  75      -1.916  -8.580 -15.922  1.00 62.39           H  
ATOM   1146  N   PHE A  76       5.365  -3.205 -14.137  1.00 62.31           N  
ATOM   1147  H   PHE A  76       5.499  -3.322 -15.131  1.00 62.31           H  
ATOM   1148  CA  PHE A  76       6.550  -2.969 -13.306  1.00 62.31           C  
ATOM   1149  HA  PHE A  76       6.280  -3.071 -12.255  1.00 62.31           H  
ATOM   1150  C   PHE A  76       7.127  -1.566 -13.429  1.00 62.31           C  
ATOM   1151  CB  PHE A  76       7.617  -4.013 -13.614  1.00 62.31           C  
ATOM   1152  HB2 PHE A  76       8.554  -3.706 -13.149  1.00 62.31           H  
ATOM   1153  HB3 PHE A  76       7.785  -4.060 -14.690  1.00 62.31           H  
ATOM   1154  O   PHE A  76       7.577  -1.028 -12.426  1.00 62.31           O  
ATOM   1155  CG  PHE A  76       7.263  -5.374 -13.072  1.00 62.31           C  
ATOM   1156  CD1 PHE A  76       7.091  -5.556 -11.685  1.00 62.31           C  
ATOM   1157  HD1 PHE A  76       7.195  -4.717 -11.012  1.00 62.31           H  
ATOM   1158  CD2 PHE A  76       7.157  -6.467 -13.943  1.00 62.31           C  
ATOM   1159  HD2 PHE A  76       7.293  -6.332 -15.006  1.00 62.31           H  
ATOM   1160  CE1 PHE A  76       6.836  -6.836 -11.166  1.00 62.31           C  
ATOM   1161  HE1 PHE A  76       6.721  -6.985 -10.102  1.00 62.31           H  
ATOM   1162  CE2 PHE A  76       6.931  -7.746 -13.420  1.00 62.31           C  
ATOM   1163  HE2 PHE A  76       6.880  -8.593 -14.089  1.00 62.31           H  
ATOM   1164  CZ  PHE A  76       6.756  -7.929 -12.037  1.00 62.31           C  
ATOM   1165  HZ  PHE A  76       6.548  -8.912 -11.643  1.00 62.31           H  
ATOM   1166  N   ASN A  77       7.048  -0.939 -14.604  1.00 64.28           N  
ATOM   1167  H   ASN A  77       6.781  -1.470 -15.421  1.00 64.28           H  
ATOM   1168  CA  ASN A  77       7.454   0.461 -14.760  1.00 64.28           C  
ATOM   1169  HA  ASN A  77       8.375   0.624 -14.200  1.00 64.28           H  
ATOM   1170  C   ASN A  77       6.410   1.437 -14.179  1.00 64.28           C  
ATOM   1171  CB  ASN A  77       7.748   0.727 -16.247  1.00 64.28           C  
ATOM   1172  HB2 ASN A  77       7.960   1.787 -16.382  1.00 64.28           H  
ATOM   1173  HB3 ASN A  77       6.876   0.462 -16.844  1.00 64.28           H  
ATOM   1174  O   ASN A  77       6.733   2.585 -13.868  1.00 64.28           O  
ATOM   1175  CG  ASN A  77       8.967  -0.040 -16.748  1.00 64.28           C  
ATOM   1176  ND2 ASN A  77       8.927  -0.548 -17.958  1.00 64.28           N  
ATOM   1177 HD21 ASN A  77       8.094  -0.500 -18.529  1.00 64.28           H  
ATOM   1178 HD22 ASN A  77       9.689  -1.159 -18.214  1.00 64.28           H  
ATOM   1179  OD1 ASN A  77       9.958  -0.198 -16.063  1.00 64.28           O  
ATOM   1180  N   ARG A  78       5.146   1.008 -14.036  1.00 70.00           N  
ATOM   1181  H   ARG A  78       4.922   0.085 -14.377  1.00 70.00           H  
ATOM   1182  CA  ARG A  78       4.065   1.775 -13.391  1.00 70.00           C  
ATOM   1183  HA  ARG A  78       4.503   2.462 -12.668  1.00 70.00           H  
ATOM   1184  C   ARG A  78       3.117   0.854 -12.602  1.00 70.00           C  
ATOM   1185  CB  ARG A  78       3.293   2.603 -14.437  1.00 70.00           C  
ATOM   1186  HB2 ARG A  78       2.503   3.156 -13.928  1.00 70.00           H  
ATOM   1187  HB3 ARG A  78       2.832   1.925 -15.155  1.00 70.00           H  
ATOM   1188  O   ARG A  78       1.960   0.691 -13.002  1.00 70.00           O  
ATOM   1189  CG  ARG A  78       4.171   3.603 -15.196  1.00 70.00           C  
ATOM   1190  HG2 ARG A  78       4.952   3.063 -15.732  1.00 70.00           H  
ATOM   1191  HG3 ARG A  78       4.630   4.301 -14.496  1.00 70.00           H  
ATOM   1192  CD  ARG A  78       3.355   4.373 -16.233  1.00 70.00           C  
ATOM   1193  HD2 ARG A  78       2.665   5.044 -15.722  1.00 70.00           H  
ATOM   1194  HD3 ARG A  78       2.766   3.664 -16.813  1.00 70.00           H  
ATOM   1195  NE  ARG A  78       4.255   5.101 -17.149  1.00 70.00           N  
ATOM   1196  HE  ARG A  78       4.801   4.534 -17.782  1.00 70.00           H  
ATOM   1197  NH1 ARG A  78       3.946   7.230 -16.325  1.00 70.00           N  
ATOM   1198 HH11 ARG A  78       4.273   8.180 -16.228  1.00 70.00           H  
ATOM   1199 HH12 ARG A  78       3.307   6.879 -15.626  1.00 70.00           H  
ATOM   1200  NH2 ARG A  78       5.445   6.864 -17.938  1.00 70.00           N  
ATOM   1201 HH21 ARG A  78       6.014   6.236 -18.487  1.00 70.00           H  
ATOM   1202 HH22 ARG A  78       5.735   7.826 -17.833  1.00 70.00           H  
ATOM   1203  CZ  ARG A  78       4.535   6.392 -17.133  1.00 70.00           C  
ATOM   1204  N   PRO A  79       3.575   0.195 -11.520  1.00 72.60           N  
ATOM   1205  CA  PRO A  79       2.707  -0.679 -10.752  1.00 72.60           C  
ATOM   1206  HA  PRO A  79       2.310  -1.453 -11.410  1.00 72.60           H  
ATOM   1207  C   PRO A  79       1.555   0.118 -10.149  1.00 72.60           C  
ATOM   1208  CB  PRO A  79       3.556  -1.339  -9.665  1.00 72.60           C  
ATOM   1209  HB2 PRO A  79       3.215  -1.054  -8.670  1.00 72.60           H  
ATOM   1210  HB3 PRO A  79       3.513  -2.423  -9.772  1.00 72.60           H  
ATOM   1211  O   PRO A  79       1.750   1.024  -9.344  1.00 72.60           O  
ATOM   1212  CG  PRO A  79       4.981  -0.835  -9.882  1.00 72.60           C  
ATOM   1213  HG2 PRO A  79       5.425  -0.489  -8.948  1.00 72.60           H  
ATOM   1214  HG3 PRO A  79       5.585  -1.641 -10.298  1.00 72.60           H  
ATOM   1215  CD  PRO A  79       4.886   0.297 -10.904  1.00 72.60           C  
ATOM   1216  HD2 PRO A  79       5.678   0.193 -11.646  1.00 72.60           H  
ATOM   1217  HD3 PRO A  79       4.994   1.263 -10.410  1.00 72.60           H  
ATOM   1218  N   GLN A  80       0.335  -0.258 -10.503  1.00 78.48           N  
ATOM   1219  H   GLN A  80       0.238  -0.967 -11.215  1.00 78.48           H  
ATOM   1220  CA  GLN A  80      -0.861   0.218  -9.832  1.00 78.48           C  
ATOM   1221  HA  GLN A  80      -0.605   0.960  -9.076  1.00 78.48           H  
ATOM   1222  C   GLN A  80      -1.509  -0.959  -9.132  1.00 78.48           C  
ATOM   1223  CB  GLN A  80      -1.794   0.889 -10.841  1.00 78.48           C  
ATOM   1224  HB2 GLN A  80      -1.979   0.204 -11.669  1.00 78.48           H  
ATOM   1225  HB3 GLN A  80      -1.299   1.777 -11.232  1.00 78.48           H  
ATOM   1226  O   GLN A  80      -1.838  -1.962  -9.776  1.00 78.48           O  
ATOM   1227  CG  GLN A  80      -3.141   1.295 -10.217  1.00 78.48           C  
ATOM   1228  HG2 GLN A  80      -2.975   1.883  -9.314  1.00 78.48           H  
ATOM   1229  HG3 GLN A  80      -3.698   0.403  -9.931  1.00 78.48           H  
ATOM   1230  CD  GLN A  80      -4.000   2.076 -11.205  1.00 78.48           C  
ATOM   1231  NE2 GLN A  80      -4.956   2.861 -10.777  1.00 78.48           N  
ATOM   1232 HE21 GLN A  80      -5.467   3.350 -11.498  1.00 78.48           H  
ATOM   1233 HE22 GLN A  80      -5.188   2.980  -9.801  1.00 78.48           H  
ATOM   1234  OE1 GLN A  80      -3.877   1.972 -12.411  1.00 78.48           O  
ATOM   1235  N   PHE A  81      -1.738  -0.800  -7.832  1.00 81.50           N  
ATOM   1236  H   PHE A  81      -1.446   0.047  -7.365  1.00 81.50           H  
ATOM   1237  CA  PHE A  81      -2.549  -1.731  -7.083  1.00 81.50           C  
ATOM   1238  HA  PHE A  81      -3.124  -2.275  -7.833  1.00 81.50           H  
ATOM   1239  C   PHE A  81      -3.592  -1.037  -6.218  1.00 81.50           C  
ATOM   1240  CB  PHE A  81      -1.688  -2.756  -6.337  1.00 81.50           C  
ATOM   1241  HB2 PHE A  81      -1.085  -3.298  -7.066  1.00 81.50           H  
ATOM   1242  HB3 PHE A  81      -2.344  -3.488  -5.866  1.00 81.50           H  
ATOM   1243  O   PHE A  81      -3.439   0.087  -5.747  1.00 81.50           O  
ATOM   1244  CG  PHE A  81      -0.765  -2.177  -5.286  1.00 81.50           C  
ATOM   1245  CD1 PHE A  81       0.521  -1.728  -5.643  1.00 81.50           C  
ATOM   1246  HD1 PHE A  81       0.844  -1.771  -6.673  1.00 81.50           H  
ATOM   1247  CD2 PHE A  81      -1.183  -2.110  -3.944  1.00 81.50           C  
ATOM   1248  HD2 PHE A  81      -2.170  -2.450  -3.666  1.00 81.50           H  
ATOM   1249  CE1 PHE A  81       1.392  -1.231  -4.659  1.00 81.50           C  
ATOM   1250  HE1 PHE A  81       2.379  -0.886  -4.930  1.00 81.50           H  
ATOM   1251  CE2 PHE A  81      -0.309  -1.621  -2.960  1.00 81.50           C  
ATOM   1252  HE2 PHE A  81      -0.624  -1.588  -1.927  1.00 81.50           H  
ATOM   1253  CZ  PHE A  81       0.982  -1.192  -3.315  1.00 81.50           C  
ATOM   1254  HZ  PHE A  81       1.654  -0.821  -2.556  1.00 81.50           H  
ATOM   1255  N   THR A  82      -4.717  -1.712  -6.049  1.00 84.01           N  
ATOM   1256  H   THR A  82      -4.778  -2.638  -6.448  1.00 84.01           H  
ATOM   1257  CA  THR A  82      -5.790  -1.267  -5.164  1.00 84.01           C  
ATOM   1258  HA  THR A  82      -5.478  -0.389  -4.598  1.00 84.01           H  
ATOM   1259  C   THR A  82      -6.061  -2.377  -4.176  1.00 84.01           C  
ATOM   1260  CB  THR A  82      -7.062  -0.910  -5.940  1.00 84.01           C  
ATOM   1261  HB  THR A  82      -7.477  -1.814  -6.387  1.00 84.01           H  
ATOM   1262  O   THR A  82      -6.153  -3.537  -4.581  1.00 84.01           O  
ATOM   1263  CG2 THR A  82      -8.121  -0.264  -5.054  1.00 84.01           C  
ATOM   1264 HG21 THR A  82      -9.053  -0.193  -5.615  1.00 84.01           H  
ATOM   1265 HG22 THR A  82      -7.798   0.723  -4.725  1.00 84.01           H  
ATOM   1266 HG23 THR A  82      -8.315  -0.880  -4.176  1.00 84.01           H  
ATOM   1267  OG1 THR A  82      -6.775   0.019  -6.965  1.00 84.01           O  
ATOM   1268  HG1 THR A  82      -5.971   0.474  -6.704  1.00 84.01           H  
ATOM   1269  N   ILE A  83      -6.180  -1.994  -2.911  1.00 83.14           N  
ATOM   1270  H   ILE A  83      -6.087  -1.013  -2.690  1.00 83.14           H  
ATOM   1271  CA  ILE A  83      -6.576  -2.849  -1.804  1.00 83.14           C  
ATOM   1272  HA  ILE A  83      -6.699  -3.878  -2.143  1.00 83.14           H  
ATOM   1273  C   ILE A  83      -7.921  -2.333  -1.310  1.00 83.14           C  
ATOM   1274  CB  ILE A  83      -5.499  -2.819  -0.705  1.00 83.14           C  
ATOM   1275  HB  ILE A  83      -5.411  -1.792  -0.350  1.00 83.14           H  
ATOM   1276  O   ILE A  83      -8.020  -1.217  -0.802  1.00 83.14           O  
ATOM   1277  CG1 ILE A  83      -4.102  -3.241  -1.218  1.00 83.14           C  
ATOM   1278 HG12 ILE A  83      -3.405  -3.200  -0.382  1.00 83.14           H  
ATOM   1279 HG13 ILE A  83      -3.759  -2.506  -1.947  1.00 83.14           H  
ATOM   1280  CG2 ILE A  83      -5.911  -3.678   0.497  1.00 83.14           C  
ATOM   1281 HG21 ILE A  83      -6.891  -3.381   0.871  1.00 83.14           H  
ATOM   1282 HG22 ILE A  83      -5.939  -4.735   0.234  1.00 83.14           H  
ATOM   1283 HG23 ILE A  83      -5.197  -3.509   1.302  1.00 83.14           H  
ATOM   1284  CD1 ILE A  83      -4.010  -4.636  -1.855  1.00 83.14           C  
ATOM   1285 HD11 ILE A  83      -4.665  -4.708  -2.724  1.00 83.14           H  
ATOM   1286 HD12 ILE A  83      -2.984  -4.813  -2.178  1.00 83.14           H  
ATOM   1287 HD13 ILE A  83      -4.282  -5.404  -1.131  1.00 83.14           H  
ATOM   1288  N   GLU A  84      -8.961  -3.135  -1.486  1.00 84.90           N  
ATOM   1289  H   GLU A  84      -8.809  -4.029  -1.929  1.00 84.90           H  
ATOM   1290  CA  GLU A  84     -10.277  -2.886  -0.897  1.00 84.90           C  
ATOM   1291  HA  GLU A  84     -10.292  -1.909  -0.413  1.00 84.90           H  
ATOM   1292  C   GLU A  84     -10.515  -3.935   0.174  1.00 84.90           C  
ATOM   1293  CB  GLU A  84     -11.395  -2.904  -1.953  1.00 84.90           C  
ATOM   1294  HB2 GLU A  84     -12.343  -2.677  -1.466  1.00 84.90           H  
ATOM   1295  HB3 GLU A  84     -11.468  -3.901  -2.388  1.00 84.90           H  
ATOM   1296  O   GLU A  84     -10.225  -5.109  -0.052  1.00 84.90           O  
ATOM   1297  CG  GLU A  84     -11.144  -1.872  -3.060  1.00 84.90           C  
ATOM   1298  HG2 GLU A  84     -11.184  -0.890  -2.589  1.00 84.90           H  
ATOM   1299  HG3 GLU A  84     -10.146  -2.017  -3.473  1.00 84.90           H  
ATOM   1300  CD  GLU A  84     -12.130  -1.885  -4.235  1.00 84.90           C  
ATOM   1301  OE1 GLU A  84     -11.915  -1.042  -5.145  1.00 84.90           O  
ATOM   1302  OE2 GLU A  84     -13.068  -2.714  -4.255  1.00 84.90           O  
ATOM   1303  N   TRP A  85     -11.046  -3.530   1.321  1.00 80.32           N  
ATOM   1304  H   TRP A  85     -11.278  -2.556   1.450  1.00 80.32           H  
ATOM   1305  CA  TRP A  85     -11.399  -4.456   2.385  1.00 80.32           C  
ATOM   1306  HA  TRP A  85     -11.329  -5.465   1.980  1.00 80.32           H  
ATOM   1307  C   TRP A  85     -12.830  -4.263   2.861  1.00 80.32           C  
ATOM   1308  CB  TRP A  85     -10.408  -4.383   3.543  1.00 80.32           C  
ATOM   1309  HB2 TRP A  85      -9.404  -4.560   3.157  1.00 80.32           H  
ATOM   1310  HB3 TRP A  85     -10.631  -5.182   4.251  1.00 80.32           H  
ATOM   1311  O   TRP A  85     -13.407  -3.174   2.768  1.00 80.32           O  
ATOM   1312  CG  TRP A  85     -10.423  -3.084   4.271  1.00 80.32           C  
ATOM   1313  CD1 TRP A  85     -11.215  -2.762   5.321  1.00 80.32           C  
ATOM   1314  HD1 TRP A  85     -11.942  -3.416   5.779  1.00 80.32           H  
ATOM   1315  CD2 TRP A  85      -9.632  -1.899   3.978  1.00 80.32           C  
ATOM   1316  CE2 TRP A  85      -9.958  -0.900   4.940  1.00 80.32           C  
ATOM   1317  CE3 TRP A  85      -8.680  -1.574   2.989  1.00 80.32           C  
ATOM   1318  HE3 TRP A  85      -8.412  -2.319   2.255  1.00 80.32           H  
ATOM   1319  NE1 TRP A  85     -10.943  -1.469   5.718  1.00 80.32           N  
ATOM   1320  HE1 TRP A  85     -11.402  -1.025   6.501  1.00 80.32           H  
ATOM   1321  CH2 TRP A  85      -8.419   0.654   3.934  1.00 80.32           C  
ATOM   1322  HH2 TRP A  85      -7.967   1.635   3.925  1.00 80.32           H  
ATOM   1323  CZ2 TRP A  85      -9.351   0.360   4.937  1.00 80.32           C  
ATOM   1324  HZ2 TRP A  85      -9.607   1.096   5.685  1.00 80.32           H  
ATOM   1325  CZ3 TRP A  85      -8.079  -0.305   2.962  1.00 80.32           C  
ATOM   1326  HZ3 TRP A  85      -7.342  -0.078   2.206  1.00 80.32           H  
ATOM   1327  N   LYS A  86     -13.379  -5.350   3.394  1.00 81.54           N  
ATOM   1328  H   LYS A  86     -12.841  -6.204   3.360  1.00 81.54           H  
ATOM   1329  CA  LYS A  86     -14.617  -5.380   4.167  1.00 81.54           C  
ATOM   1330  HA  LYS A  86     -14.922  -4.368   4.434  1.00 81.54           H  
ATOM   1331  C   LYS A  86     -14.353  -6.157   5.452  1.00 81.54           C  
ATOM   1332  CB  LYS A  86     -15.730  -6.051   3.363  1.00 81.54           C  
ATOM   1333  HB2 LYS A  86     -15.439  -7.084   3.173  1.00 81.54           H  
ATOM   1334  HB3 LYS A  86     -16.633  -6.067   3.974  1.00 81.54           H  
ATOM   1335  O   LYS A  86     -13.893  -7.297   5.375  1.00 81.54           O  
ATOM   1336  CG  LYS A  86     -16.031  -5.360   2.027  1.00 81.54           C  
ATOM   1337  HG2 LYS A  86     -16.346  -4.330   2.190  1.00 81.54           H  
ATOM   1338  HG3 LYS A  86     -15.138  -5.373   1.401  1.00 81.54           H  
ATOM   1339  CD  LYS A  86     -17.137  -6.152   1.333  1.00 81.54           C  
ATOM   1340  HD2 LYS A  86     -18.093  -5.965   1.823  1.00 81.54           H  
ATOM   1341  HD3 LYS A  86     -16.903  -7.212   1.436  1.00 81.54           H  
ATOM   1342  CE  LYS A  86     -17.221  -5.807  -0.152  1.00 81.54           C  
ATOM   1343  HE2 LYS A  86     -16.227  -5.519  -0.492  1.00 81.54           H  
ATOM   1344  HE3 LYS A  86     -17.902  -4.968  -0.298  1.00 81.54           H  
ATOM   1345  NZ  LYS A  86     -17.658  -7.014  -0.891  1.00 81.54           N  
ATOM   1346  HZ1 LYS A  86     -17.643  -6.879  -1.892  1.00 81.54           H  
ATOM   1347  HZ2 LYS A  86     -17.009  -7.759  -0.684  1.00 81.54           H  
ATOM   1348  HZ3 LYS A  86     -18.555  -7.346  -0.567  1.00 81.54           H  
ATOM   1349  N   ASP A  87     -14.626  -5.532   6.586  1.00 76.87           N  
ATOM   1350  H   ASP A  87     -14.996  -4.593   6.552  1.00 76.87           H  
ATOM   1351  CA  ASP A  87     -14.445  -6.086   7.928  1.00 76.87           C  
ATOM   1352  HA  ASP A  87     -14.306  -7.166   7.883  1.00 76.87           H  
ATOM   1353  C   ASP A  87     -15.696  -5.790   8.760  1.00 76.87           C  
ATOM   1354  CB  ASP A  87     -13.186  -5.460   8.560  1.00 76.87           C  
ATOM   1355  HB2 ASP A  87     -12.328  -5.677   7.923  1.00 76.87           H  
ATOM   1356  HB3 ASP A  87     -13.300  -4.376   8.598  1.00 76.87           H  
ATOM   1357  O   ASP A  87     -15.897  -4.642   9.143  1.00 76.87           O  
ATOM   1358  CG  ASP A  87     -12.891  -5.984   9.973  1.00 76.87           C  
ATOM   1359  OD1 ASP A  87     -13.405  -7.072  10.320  1.00 76.87           O  
ATOM   1360  OD2 ASP A  87     -12.087  -5.325  10.677  1.00 76.87           O  
ATOM   1361  N   ASP A  88     -16.529  -6.810   8.990  1.00 72.99           N  
ATOM   1362  H   ASP A  88     -16.227  -7.731   8.706  1.00 72.99           H  
ATOM   1363  CA  ASP A  88     -17.701  -6.767   9.885  1.00 72.99           C  
ATOM   1364  HA  ASP A  88     -18.305  -5.881   9.688  1.00 72.99           H  
ATOM   1365  C   ASP A  88     -17.201  -6.692  11.331  1.00 72.99           C  
ATOM   1366  CB  ASP A  88     -18.570  -8.018   9.638  1.00 72.99           C  
ATOM   1367  HB2 ASP A  88     -17.971  -8.908   9.830  1.00 72.99           H  
ATOM   1368  HB3 ASP A  88     -18.867  -8.059   8.590  1.00 72.99           H  
ATOM   1369  O   ASP A  88     -17.069  -7.702  12.025  1.00 72.99           O  
ATOM   1370  CG  ASP A  88     -19.843  -8.092  10.488  1.00 72.99           C  
ATOM   1371  OD1 ASP A  88     -20.085  -7.187  11.301  1.00 72.99           O  
ATOM   1372  OD2 ASP A  88     -20.559  -9.112  10.340  1.00 72.99           O  
ATOM   1373  N   LYS A  89     -16.773  -5.497  11.735  1.00 73.02           N  
ATOM   1374  H   LYS A  89     -17.059  -4.712  11.168  1.00 73.02           H  
ATOM   1375  CA  LYS A  89     -15.978  -5.276  12.941  1.00 73.02           C  
ATOM   1376  HA  LYS A  89     -15.234  -6.071  12.995  1.00 73.02           H  
ATOM   1377  C   LYS A  89     -16.839  -5.382  14.194  1.00 73.02           C  
ATOM   1378  CB  LYS A  89     -15.269  -3.922  12.811  1.00 73.02           C  
ATOM   1379  HB2 LYS A  89     -14.727  -3.914  11.865  1.00 73.02           H  
ATOM   1380  HB3 LYS A  89     -16.016  -3.128  12.785  1.00 73.02           H  
ATOM   1381  O   LYS A  89     -16.301  -5.700  15.260  1.00 73.02           O  
ATOM   1382  CG  LYS A  89     -14.275  -3.662  13.952  1.00 73.02           C  
ATOM   1383  HG2 LYS A  89     -14.812  -3.567  14.895  1.00 73.02           H  
ATOM   1384  HG3 LYS A  89     -13.576  -4.496  14.017  1.00 73.02           H  
ATOM   1385  CD  LYS A  89     -13.497  -2.369  13.691  1.00 73.02           C  
ATOM   1386  HD2 LYS A  89     -14.201  -1.541  13.603  1.00 73.02           H  
ATOM   1387  HD3 LYS A  89     -12.954  -2.474  12.752  1.00 73.02           H  
ATOM   1388  CE  LYS A  89     -12.510  -2.101  14.829  1.00 73.02           C  
ATOM   1389  HE2 LYS A  89     -11.867  -2.975  14.930  1.00 73.02           H  
ATOM   1390  HE3 LYS A  89     -13.078  -1.973  15.751  1.00 73.02           H  
ATOM   1391  NZ  LYS A  89     -11.692  -0.895  14.547  1.00 73.02           N  
ATOM   1392  HZ1 LYS A  89     -11.040  -0.651  15.279  1.00 73.02           H  
ATOM   1393  HZ2 LYS A  89     -11.094  -0.989  13.738  1.00 73.02           H  
ATOM   1394  HZ3 LYS A  89     -12.263  -0.090  14.332  1.00 73.02           H  
ATOM   1395  N   ASP A  90     -18.135  -5.092  14.093  1.00 79.36           N  
ATOM   1396  H   ASP A  90     -18.517  -4.879  13.183  1.00 79.36           H  
ATOM   1397  CA  ASP A  90     -19.082  -5.248  15.199  1.00 79.36           C  
ATOM   1398  HA  ASP A  90     -18.505  -5.266  16.124  1.00 79.36           H  
ATOM   1399  C   ASP A  90     -19.825  -6.597  15.199  1.00 79.36           C  
ATOM   1400  CB  ASP A  90     -19.979  -4.008  15.320  1.00 79.36           C  
ATOM   1401  HB2 ASP A  90     -20.513  -4.071  16.268  1.00 79.36           H  
ATOM   1402  HB3 ASP A  90     -19.340  -3.127  15.371  1.00 79.36           H  
ATOM   1403  O   ASP A  90     -20.388  -6.978  16.232  1.00 79.36           O  
ATOM   1404  CG  ASP A  90     -21.009  -3.811  14.209  1.00 79.36           C  
ATOM   1405  OD1 ASP A  90     -21.311  -4.803  13.522  1.00 79.36           O  
ATOM   1406  OD2 ASP A  90     -21.539  -2.673  14.173  1.00 79.36           O  
ATOM   1407  N   GLY A  91     -19.710  -7.378  14.121  1.00 75.31           N  
ATOM   1408  H   GLY A  91     -19.448  -6.943  13.247  1.00 75.31           H  
ATOM   1409  CA  GLY A  91     -20.220  -8.741  14.026  1.00 75.31           C  
ATOM   1410  HA2 GLY A  91     -19.794  -9.201  13.134  1.00 75.31           H  
ATOM   1411  HA3 GLY A  91     -19.914  -9.308  14.906  1.00 75.31           H  
ATOM   1412  C   GLY A  91     -21.739  -8.806  13.902  1.00 75.31           C  
ATOM   1413  O   GLY A  91     -22.332  -9.824  14.281  1.00 75.31           O  
ATOM   1414  N   ASP A  92     -22.385  -7.735  13.438  1.00 80.50           N  
ATOM   1415  H   ASP A  92     -21.847  -6.942  13.121  1.00 80.50           H  
ATOM   1416  CA  ASP A  92     -23.838  -7.672  13.289  1.00 80.50           C  
ATOM   1417  HA  ASP A  92     -24.259  -8.224  14.129  1.00 80.50           H  
ATOM   1418  C   ASP A  92     -24.355  -8.389  12.023  1.00 80.50           C  
ATOM   1419  CB  ASP A  92     -24.327  -6.219  13.456  1.00 80.50           C  
ATOM   1420  HB2 ASP A  92     -25.363  -6.271  13.791  1.00 80.50           H  
ATOM   1421  HB3 ASP A  92     -23.765  -5.734  14.254  1.00 80.50           H  
ATOM   1422  O   ASP A  92     -25.566  -8.600  11.868  1.00 80.50           O  
ATOM   1423  CG  ASP A  92     -24.299  -5.339  12.197  1.00 80.50           C  
ATOM   1424  OD1 ASP A  92     -23.786  -5.796  11.156  1.00 80.50           O  
ATOM   1425  OD2 ASP A  92     -25.027  -4.314  12.212  1.00 80.50           O  
ATOM   1426  N   GLY A  93     -23.441  -8.840  11.157  1.00 78.23           N  
ATOM   1427  H   GLY A  93     -22.483  -8.563  11.316  1.00 78.23           H  
ATOM   1428  CA  GLY A  93     -23.728  -9.531   9.906  1.00 78.23           C  
ATOM   1429  HA2 GLY A  93     -24.641 -10.117  10.015  1.00 78.23           H  
ATOM   1430  HA3 GLY A  93     -22.895 -10.203   9.697  1.00 78.23           H  
ATOM   1431  C   GLY A  93     -23.889  -8.605   8.697  1.00 78.23           C  
ATOM   1432  O   GLY A  93     -24.215  -9.092   7.607  1.00 78.23           O  
ATOM   1433  N   TYR A  94     -23.675  -7.297   8.849  1.00 79.58           N  
ATOM   1434  H   TYR A  94     -23.435  -6.947   9.766  1.00 79.58           H  
ATOM   1435  CA  TYR A  94     -23.763  -6.289   7.799  1.00 79.58           C  
ATOM   1436  HA  TYR A  94     -23.945  -6.789   6.847  1.00 79.58           H  
ATOM   1437  C   TYR A  94     -22.452  -5.507   7.681  1.00 79.58           C  
ATOM   1438  CB  TYR A  94     -24.935  -5.331   8.065  1.00 79.58           C  
ATOM   1439  HB2 TYR A  94     -24.753  -4.797   8.997  1.00 79.58           H  
ATOM   1440  HB3 TYR A  94     -24.956  -4.582   7.272  1.00 79.58           H  
ATOM   1441  O   TYR A  94     -21.876  -5.057   8.650  1.00 79.58           O  
ATOM   1442  CG  TYR A  94     -26.295  -5.998   8.135  1.00 79.58           C  
ATOM   1443  CD1 TYR A  94     -27.053  -6.199   6.964  1.00 79.58           C  
ATOM   1444  HD1 TYR A  94     -26.656  -5.873   6.014  1.00 79.58           H  
ATOM   1445  CD2 TYR A  94     -26.789  -6.439   9.375  1.00 79.58           C  
ATOM   1446  HD2 TYR A  94     -26.186  -6.300  10.261  1.00 79.58           H  
ATOM   1447  CE1 TYR A  94     -28.306  -6.839   7.036  1.00 79.58           C  
ATOM   1448  HE1 TYR A  94     -28.891  -7.011   6.145  1.00 79.58           H  
ATOM   1449  CE2 TYR A  94     -28.032  -7.090   9.454  1.00 79.58           C  
ATOM   1450  HE2 TYR A  94     -28.369  -7.447  10.416  1.00 79.58           H  
ATOM   1451  OH  TYR A  94     -29.991  -7.924   8.358  1.00 79.58           O  
ATOM   1452  HH  TYR A  94     -30.125  -8.212   9.264  1.00 79.58           H  
ATOM   1453  CZ  TYR A  94     -28.791  -7.289   8.282  1.00 79.58           C  
ATOM   1454  N   ILE A  95     -22.002  -5.261   6.446  1.00 78.41           N  
ATOM   1455  H   ILE A  95     -22.506  -5.653   5.663  1.00 78.41           H  
ATOM   1456  CA  ILE A  95     -20.855  -4.374   6.203  1.00 78.41           C  
ATOM   1457  HA  ILE A  95     -20.215  -4.370   7.085  1.00 78.41           H  
ATOM   1458  C   ILE A  95     -21.358  -2.944   6.014  1.00 78.41           C  
ATOM   1459  CB  ILE A  95     -20.001  -4.863   5.016  1.00 78.41           C  
ATOM   1460  HB  ILE A  95     -20.629  -4.858   4.125  1.00 78.41           H  
ATOM   1461  O   ILE A  95     -21.866  -2.579   4.943  1.00 78.41           O  
ATOM   1462  CG1 ILE A  95     -19.490  -6.310   5.198  1.00 78.41           C  
ATOM   1463 HG12 ILE A  95     -18.976  -6.617   4.287  1.00 78.41           H  
ATOM   1464 HG13 ILE A  95     -20.338  -6.982   5.330  1.00 78.41           H  
ATOM   1465  CG2 ILE A  95     -18.822  -3.904   4.759  1.00 78.41           C  
ATOM   1466 HG21 ILE A  95     -19.189  -2.921   4.465  1.00 78.41           H  
ATOM   1467 HG22 ILE A  95     -18.230  -3.785   5.667  1.00 78.41           H  
ATOM   1468 HG23 ILE A  95     -18.183  -4.292   3.966  1.00 78.41           H  
ATOM   1469  CD1 ILE A  95     -18.534  -6.507   6.378  1.00 78.41           C  
ATOM   1470 HD11 ILE A  95     -18.252  -7.558   6.436  1.00 78.41           H  
ATOM   1471 HD12 ILE A  95     -19.022  -6.212   7.306  1.00 78.41           H  
ATOM   1472 HD13 ILE A  95     -17.626  -5.917   6.247  1.00 78.41           H  
ATOM   1473  N   SER A  96     -21.197  -2.115   7.038  1.00 76.40           N  
ATOM   1474  H   SER A  96     -20.863  -2.503   7.908  1.00 76.40           H  
ATOM   1475  CA  SER A  96     -21.478  -0.683   6.990  1.00 76.40           C  
ATOM   1476  HA  SER A  96     -22.457  -0.558   6.528  1.00 76.40           H  
ATOM   1477  C   SER A  96     -20.453   0.094   6.149  1.00 76.40           C  
ATOM   1478  CB  SER A  96     -21.575  -0.126   8.414  1.00 76.40           C  
ATOM   1479  HB2 SER A  96     -22.196  -0.777   9.029  1.00 76.40           H  
ATOM   1480  HB3 SER A  96     -22.026   0.866   8.389  1.00 76.40           H  
ATOM   1481  O   SER A  96     -19.442  -0.417   5.663  1.00 76.40           O  
ATOM   1482  OG  SER A  96     -20.290  -0.026   8.973  1.00 76.40           O  
ATOM   1483  HG  SER A  96     -20.143  -0.906   9.329  1.00 76.40           H  
ATOM   1484  N   ALA A  97     -20.706   1.393   5.952  1.00 73.61           N  
ATOM   1485  H   ALA A  97     -21.516   1.796   6.403  1.00 73.61           H  
ATOM   1486  CA  ALA A  97     -19.737   2.270   5.298  1.00 73.61           C  
ATOM   1487  HA  ALA A  97     -19.432   1.795   4.366  1.00 73.61           H  
ATOM   1488  C   ALA A  97     -18.455   2.472   6.124  1.00 73.61           C  
ATOM   1489  CB  ALA A  97     -20.407   3.608   4.966  1.00 73.61           C  
ATOM   1490  HB1 ALA A  97     -19.700   4.246   4.436  1.00 73.61           H  
ATOM   1491  HB2 ALA A  97     -21.284   3.443   4.341  1.00 73.61           H  
ATOM   1492  HB3 ALA A  97     -20.707   4.109   5.887  1.00 73.61           H  
ATOM   1493  O   ALA A  97     -17.427   2.781   5.532  1.00 73.61           O  
ATOM   1494  N   ALA A  98     -18.526   2.289   7.448  1.00 75.10           N  
ATOM   1495  H   ALA A  98     -19.379   1.930   7.853  1.00 75.10           H  
ATOM   1496  CA  ALA A  98     -17.375   2.378   8.341  1.00 75.10           C  
ATOM   1497  HA  ALA A  98     -16.745   3.199   7.999  1.00 75.10           H  
ATOM   1498  C   ALA A  98     -16.504   1.110   8.331  1.00 75.10           C  
ATOM   1499  CB  ALA A  98     -17.882   2.717   9.746  1.00 75.10           C  
ATOM   1500  HB1 ALA A  98     -18.509   1.907  10.121  1.00 75.10           H  
ATOM   1501  HB2 ALA A  98     -17.031   2.837  10.417  1.00 75.10           H  
ATOM   1502  HB3 ALA A  98     -18.454   3.644   9.726  1.00 75.10           H  
ATOM   1503  O   ALA A  98     -15.341   1.143   8.722  1.00 75.10           O  
ATOM   1504  N   GLU A  99     -17.078   0.009   7.856  1.00 78.06           N  
ATOM   1505  H   GLU A  99     -18.066   0.055   7.651  1.00 78.06           H  
ATOM   1506  CA  GLU A  99     -16.504  -1.341   7.830  1.00 78.06           C  
ATOM   1507  HA  GLU A  99     -15.695  -1.438   8.554  1.00 78.06           H  
ATOM   1508  C   GLU A  99     -15.943  -1.730   6.467  1.00 78.06           C  
ATOM   1509  CB  GLU A  99     -17.634  -2.278   8.218  1.00 78.06           C  
ATOM   1510  HB2 GLU A  99     -17.421  -3.307   7.928  1.00 78.06           H  
ATOM   1511  HB3 GLU A  99     -18.533  -1.980   7.679  1.00 78.06           H  
ATOM   1512  O   GLU A  99     -15.346  -2.790   6.289  1.00 78.06           O  
ATOM   1513  CG  GLU A  99     -17.836  -2.162   9.730  1.00 78.06           C  
ATOM   1514  HG2 GLU A  99     -17.969  -1.119  10.018  1.00 78.06           H  
ATOM   1515  HG3 GLU A  99     -16.952  -2.530  10.251  1.00 78.06           H  
ATOM   1516  CD  GLU A  99     -19.069  -2.930  10.143  1.00 78.06           C  
ATOM   1517  OE1 GLU A  99     -18.914  -3.734  11.077  1.00 78.06           O  
ATOM   1518  OE2 GLU A  99     -20.107  -2.599   9.518  1.00 78.06           O  
ATOM   1519  N   LYS A 100     -16.113  -0.852   5.480  1.00 81.49           N  
ATOM   1520  H   LYS A 100     -16.569   0.017   5.718  1.00 81.49           H  
ATOM   1521  CA  LYS A 100     -15.469  -0.973   4.181  1.00 81.49           C  
ATOM   1522  HA  LYS A 100     -14.920  -1.915   4.160  1.00 81.49           H  
ATOM   1523  C   LYS A 100     -14.443   0.130   4.009  1.00 81.49           C  
ATOM   1524  CB  LYS A 100     -16.510  -1.042   3.063  1.00 81.49           C  
ATOM   1525  HB2 LYS A 100     -17.245  -1.805   3.321  1.00 81.49           H  
ATOM   1526  HB3 LYS A 100     -16.014  -1.344   2.140  1.00 81.49           H  
ATOM   1527  O   LYS A 100     -14.683   1.290   4.340  1.00 81.49           O  
ATOM   1528  CG  LYS A 100     -17.214   0.300   2.839  1.00 81.49           C  
ATOM   1529  HG2 LYS A 100     -16.507   1.014   2.416  1.00 81.49           H  
ATOM   1530  HG3 LYS A 100     -17.583   0.684   3.790  1.00 81.49           H  
ATOM   1531  CD  LYS A 100     -18.386   0.134   1.879  1.00 81.49           C  
ATOM   1532  HD2 LYS A 100     -18.043  -0.349   0.965  1.00 81.49           H  
ATOM   1533  HD3 LYS A 100     -19.144  -0.485   2.361  1.00 81.49           H  
ATOM   1534  CE  LYS A 100     -18.952   1.517   1.560  1.00 81.49           C  
ATOM   1535  HE2 LYS A 100     -19.165   2.031   2.498  1.00 81.49           H  
ATOM   1536  HE3 LYS A 100     -18.187   2.093   1.040  1.00 81.49           H  
ATOM   1537  NZ  LYS A 100     -20.178   1.402   0.741  1.00 81.49           N  
ATOM   1538  HZ1 LYS A 100     -19.967   0.936  -0.129  1.00 81.49           H  
ATOM   1539  HZ2 LYS A 100     -20.559   2.319   0.555  1.00 81.49           H  
ATOM   1540  HZ3 LYS A 100     -20.861   0.856   1.247  1.00 81.49           H  
ATOM   1541  N   GLY A 101     -13.321  -0.222   3.409  1.00 83.77           N  
ATOM   1542  H   GLY A 101     -13.177  -1.191   3.165  1.00 83.77           H  
ATOM   1543  CA  GLY A 101     -12.308   0.748   3.049  1.00 83.77           C  
ATOM   1544  HA2 GLY A 101     -12.774   1.723   2.904  1.00 83.77           H  
ATOM   1545  HA3 GLY A 101     -11.578   0.837   3.853  1.00 83.77           H  
ATOM   1546  C   GLY A 101     -11.607   0.383   1.760  1.00 83.77           C  
ATOM   1547  O   GLY A 101     -11.670  -0.747   1.279  1.00 83.77           O  
ATOM   1548  N   ARG A 102     -10.990   1.393   1.159  1.00 86.38           N  
ATOM   1549  H   ARG A 102     -10.983   2.294   1.615  1.00 86.38           H  
ATOM   1550  CA  ARG A 102     -10.261   1.270  -0.094  1.00 86.38           C  
ATOM   1551  HA  ARG A 102      -9.914   0.243  -0.211  1.00 86.38           H  
ATOM   1552  C   ARG A 102      -9.046   2.168  -0.029  1.00 86.38           C  
ATOM   1553  CB  ARG A 102     -11.205   1.606  -1.257  1.00 86.38           C  
ATOM   1554  HB2 ARG A 102     -11.964   0.826  -1.309  1.00 86.38           H  
ATOM   1555  HB3 ARG A 102     -11.721   2.542  -1.041  1.00 86.38           H  
ATOM   1556  O   ARG A 102      -9.178   3.374   0.170  1.00 86.38           O  
ATOM   1557  CG  ARG A 102     -10.497   1.722  -2.618  1.00 86.38           C  
ATOM   1558  HG2 ARG A 102      -9.837   2.589  -2.623  1.00 86.38           H  
ATOM   1559  HG3 ARG A 102      -9.894   0.832  -2.799  1.00 86.38           H  
ATOM   1560  CD  ARG A 102     -11.546   1.890  -3.726  1.00 86.38           C  
ATOM   1561  HD2 ARG A 102     -11.992   2.881  -3.651  1.00 86.38           H  
ATOM   1562  HD3 ARG A 102     -12.336   1.154  -3.577  1.00 86.38           H  
ATOM   1563  NE  ARG A 102     -10.972   1.667  -5.062  1.00 86.38           N  
ATOM   1564  HE  ARG A 102     -11.005   0.703  -5.363  1.00 86.38           H  
ATOM   1565  NH1 ARG A 102     -10.605   3.862  -5.685  1.00 86.38           N  
ATOM   1566 HH11 ARG A 102      -9.977   4.478  -6.182  1.00 86.38           H  
ATOM   1567 HH12 ARG A 102     -10.949   4.236  -4.812  1.00 86.38           H  
ATOM   1568  NH2 ARG A 102      -9.713   2.260  -6.882  1.00 86.38           N  
ATOM   1569 HH21 ARG A 102      -9.416   1.297  -6.952  1.00 86.38           H  
ATOM   1570 HH22 ARG A 102      -9.099   2.988  -7.218  1.00 86.38           H  
ATOM   1571  CZ  ARG A 102     -10.463   2.584  -5.867  1.00 86.38           C  
ATOM   1572  N   VAL A 103      -7.882   1.573  -0.238  1.00 87.15           N  
ATOM   1573  H   VAL A 103      -7.878   0.573  -0.378  1.00 87.15           H  
ATOM   1574  CA  VAL A 103      -6.628   2.289  -0.445  1.00 87.15           C  
ATOM   1575  HA  VAL A 103      -6.827   3.360  -0.412  1.00 87.15           H  
ATOM   1576  C   VAL A 103      -6.116   1.959  -1.828  1.00 87.15           C  
ATOM   1577  CB  VAL A 103      -5.594   1.998   0.649  1.00 87.15           C  
ATOM   1578  HB  VAL A 103      -5.489   0.921   0.781  1.00 87.15           H  
ATOM   1579  O   VAL A 103      -5.979   0.799  -2.222  1.00 87.15           O  
ATOM   1580  CG1 VAL A 103      -4.216   2.604   0.342  1.00 87.15           C  
ATOM   1581 HG11 VAL A 103      -3.772   2.112  -0.522  1.00 87.15           H  
ATOM   1582 HG12 VAL A 103      -3.553   2.457   1.195  1.00 87.15           H  
ATOM   1583 HG13 VAL A 103      -4.310   3.672   0.142  1.00 87.15           H  
ATOM   1584  CG2 VAL A 103      -6.078   2.631   1.949  1.00 87.15           C  
ATOM   1585 HG21 VAL A 103      -7.109   2.336   2.147  1.00 87.15           H  
ATOM   1586 HG22 VAL A 103      -6.058   3.717   1.864  1.00 87.15           H  
ATOM   1587 HG23 VAL A 103      -5.444   2.302   2.772  1.00 87.15           H  
ATOM   1588  N   GLU A 104      -5.834   3.007  -2.579  1.00 88.04           N  
ATOM   1589  H   GLU A 104      -5.960   3.928  -2.184  1.00 88.04           H  
ATOM   1590  CA  GLU A 104      -5.214   2.900  -3.882  1.00 88.04           C  
ATOM   1591  HA  GLU A 104      -5.219   1.859  -4.203  1.00 88.04           H  
ATOM   1592  C   GLU A 104      -3.757   3.341  -3.788  1.00 88.04           C  
ATOM   1593  CB  GLU A 104      -6.051   3.690  -4.887  1.00 88.04           C  
ATOM   1594  HB2 GLU A 104      -6.022   4.754  -4.654  1.00 88.04           H  
ATOM   1595  HB3 GLU A 104      -7.081   3.338  -4.821  1.00 88.04           H  
ATOM   1596  O   GLU A 104      -3.463   4.421  -3.278  1.00 88.04           O  
ATOM   1597  CG  GLU A 104      -5.542   3.460  -6.306  1.00 88.04           C  
ATOM   1598  HG2 GLU A 104      -5.413   2.390  -6.467  1.00 88.04           H  
ATOM   1599  HG3 GLU A 104      -4.567   3.936  -6.417  1.00 88.04           H  
ATOM   1600  CD  GLU A 104      -6.486   3.995  -7.384  1.00 88.04           C  
ATOM   1601  OE1 GLU A 104      -6.054   3.958  -8.557  1.00 88.04           O  
ATOM   1602  OE2 GLU A 104      -7.651   4.378  -7.132  1.00 88.04           O  
ATOM   1603  N   VAL A 105      -2.855   2.498  -4.292  1.00 86.40           N  
ATOM   1604  H   VAL A 105      -3.165   1.627  -4.699  1.00 86.40           H  
ATOM   1605  CA  VAL A 105      -1.425   2.783  -4.391  1.00 86.40           C  
ATOM   1606  HA  VAL A 105      -1.232   3.778  -3.990  1.00 86.40           H  
ATOM   1607  C   VAL A 105      -1.029   2.759  -5.859  1.00 86.40           C  
ATOM   1608  CB  VAL A 105      -0.577   1.793  -3.580  1.00 86.40           C  
ATOM   1609  HB  VAL A 105      -0.673   0.808  -4.037  1.00 86.40           H  
ATOM   1610  O   VAL A 105      -1.174   1.753  -6.558  1.00 86.40           O  
ATOM   1611  CG1 VAL A 105       0.902   2.209  -3.607  1.00 86.40           C  
ATOM   1612 HG11 VAL A 105       1.298   2.115  -4.618  1.00 86.40           H  
ATOM   1613 HG12 VAL A 105       1.490   1.564  -2.954  1.00 86.40           H  
ATOM   1614 HG13 VAL A 105       1.011   3.241  -3.273  1.00 86.40           H  
ATOM   1615  CG2 VAL A 105      -1.048   1.699  -2.123  1.00 86.40           C  
ATOM   1616 HG21 VAL A 105      -1.992   1.155  -2.080  1.00 86.40           H  
ATOM   1617 HG22 VAL A 105      -0.310   1.164  -1.525  1.00 86.40           H  
ATOM   1618 HG23 VAL A 105      -1.201   2.695  -1.708  1.00 86.40           H  
ATOM   1619  N   ARG A 106      -0.516   3.885  -6.344  1.00 86.00           N  
ATOM   1620  H   ARG A 106      -0.441   4.673  -5.717  1.00 86.00           H  
ATOM   1621  CA  ARG A 106       0.054   4.008  -7.686  1.00 86.00           C  
ATOM   1622  HA  ARG A 106      -0.039   3.065  -8.224  1.00 86.00           H  
ATOM   1623  C   ARG A 106       1.528   4.310  -7.553  1.00 86.00           C  
ATOM   1624  CB  ARG A 106      -0.653   5.100  -8.491  1.00 86.00           C  
ATOM   1625  HB2 ARG A 106      -0.525   6.057  -7.985  1.00 86.00           H  
ATOM   1626  HB3 ARG A 106      -0.185   5.169  -9.473  1.00 86.00           H  
ATOM   1627  O   ARG A 106       1.898   5.276  -6.895  1.00 86.00           O  
ATOM   1628  CG  ARG A 106      -2.144   4.820  -8.666  1.00 86.00           C  
ATOM   1629  HG2 ARG A 106      -2.266   3.888  -9.218  1.00 86.00           H  
ATOM   1630  HG3 ARG A 106      -2.628   4.741  -7.693  1.00 86.00           H  
ATOM   1631  CD  ARG A 106      -2.797   5.951  -9.456  1.00 86.00           C  
ATOM   1632  HD2 ARG A 106      -2.358   5.988 -10.453  1.00 86.00           H  
ATOM   1633  HD3 ARG A 106      -2.602   6.893  -8.943  1.00 86.00           H  
ATOM   1634  NE  ARG A 106      -4.247   5.740  -9.555  1.00 86.00           N  
ATOM   1635  HE  ARG A 106      -4.631   4.913  -9.121  1.00 86.00           H  
ATOM   1636  NH1 ARG A 106      -4.819   7.682 -10.614  1.00 86.00           N  
ATOM   1637 HH11 ARG A 106      -5.527   8.336 -10.917  1.00 86.00           H  
ATOM   1638 HH12 ARG A 106      -3.842   7.937 -10.605  1.00 86.00           H  
ATOM   1639  NH2 ARG A 106      -6.404   6.226  -9.991  1.00 86.00           N  
ATOM   1640 HH21 ARG A 106      -7.139   6.869 -10.249  1.00 86.00           H  
ATOM   1641 HH22 ARG A 106      -6.606   5.392  -9.460  1.00 86.00           H  
ATOM   1642  CZ  ARG A 106      -5.148   6.551 -10.060  1.00 86.00           C  
ATOM   1643  N   VAL A 107       2.351   3.495  -8.183  1.00 82.90           N  
ATOM   1644  H   VAL A 107       1.973   2.714  -8.701  1.00 82.90           H  
ATOM   1645  CA  VAL A 107       3.793   3.678  -8.239  1.00 82.90           C  
ATOM   1646  HA  VAL A 107       4.078   4.501  -7.584  1.00 82.90           H  
ATOM   1647  C   VAL A 107       4.155   4.050  -9.670  1.00 82.90           C  
ATOM   1648  CB  VAL A 107       4.527   2.426  -7.736  1.00 82.90           C  
ATOM   1649  HB  VAL A 107       4.329   1.593  -8.411  1.00 82.90           H  
ATOM   1650  O   VAL A 107       3.732   3.393 -10.618  1.00 82.90           O  
ATOM   1651  CG1 VAL A 107       6.036   2.675  -7.673  1.00 82.90           C  
ATOM   1652 HG11 VAL A 107       6.546   1.788  -7.296  1.00 82.90           H  
ATOM   1653 HG12 VAL A 107       6.246   3.518  -7.015  1.00 82.90           H  
ATOM   1654 HG13 VAL A 107       6.428   2.889  -8.668  1.00 82.90           H  
ATOM   1655  CG2 VAL A 107       4.053   2.007  -6.338  1.00 82.90           C  
ATOM   1656 HG21 VAL A 107       4.623   1.138  -6.008  1.00 82.90           H  
ATOM   1657 HG22 VAL A 107       3.002   1.718  -6.370  1.00 82.90           H  
ATOM   1658 HG23 VAL A 107       4.185   2.826  -5.631  1.00 82.90           H  
ATOM   1659  N   GLU A 108       4.923   5.117  -9.832  1.00 79.87           N  
ATOM   1660  H   GLU A 108       5.193   5.640  -9.012  1.00 79.87           H  
ATOM   1661  CA  GLU A 108       5.446   5.574 -11.115  1.00 79.87           C  
ATOM   1662  HA  GLU A 108       5.212   4.849 -11.895  1.00 79.87           H  
ATOM   1663  C   GLU A 108       6.965   5.681 -11.017  1.00 79.87           C  
ATOM   1664  CB  GLU A 108       4.828   6.925 -11.515  1.00 79.87           C  
ATOM   1665  HB2 GLU A 108       5.002   7.649 -10.719  1.00 79.87           H  
ATOM   1666  HB3 GLU A 108       5.330   7.274 -12.417  1.00 79.87           H  
ATOM   1667  O   GLU A 108       7.484   6.371 -10.137  1.00 79.87           O  
ATOM   1668  CG  GLU A 108       3.318   6.838 -11.800  1.00 79.87           C  
ATOM   1669  HG2 GLU A 108       3.161   6.104 -12.590  1.00 79.87           H  
ATOM   1670  HG3 GLU A 108       2.806   6.485 -10.905  1.00 79.87           H  
ATOM   1671  CD  GLU A 108       2.687   8.176 -12.231  1.00 79.87           C  
ATOM   1672  OE1 GLU A 108       1.458   8.174 -12.482  1.00 79.87           O  
ATOM   1673  OE2 GLU A 108       3.409   9.191 -12.354  1.00 79.87           O  
ATOM   1674  N   PHE A 109       7.672   5.012 -11.925  1.00 74.78           N  
ATOM   1675  H   PHE A 109       7.205   4.422 -12.599  1.00 74.78           H  
ATOM   1676  CA  PHE A 109       9.115   5.160 -12.076  1.00 74.78           C  
ATOM   1677  HA  PHE A 109       9.535   5.557 -11.151  1.00 74.78           H  
ATOM   1678  C   PHE A 109       9.415   6.171 -13.195  1.00 74.78           C  
ATOM   1679  CB  PHE A 109       9.756   3.782 -12.294  1.00 74.78           C  
ATOM   1680  HB2 PHE A 109       9.347   3.335 -13.201  1.00 74.78           H  
ATOM   1681  HB3 PHE A 109      10.825   3.920 -12.456  1.00 74.78           H  
ATOM   1682  O   PHE A 109       8.866   6.088 -14.295  1.00 74.78           O  
ATOM   1683  CG  PHE A 109       9.566   2.821 -11.128  1.00 74.78           C  
ATOM   1684  CD1 PHE A 109      10.439   2.864 -10.026  1.00 74.78           C  
ATOM   1685  HD1 PHE A 109      11.250   3.577 -10.008  1.00 74.78           H  
ATOM   1686  CD2 PHE A 109       8.527   1.871 -11.136  1.00 74.78           C  
ATOM   1687  HD2 PHE A 109       7.864   1.798 -11.985  1.00 74.78           H  
ATOM   1688  CE1 PHE A 109      10.269   1.968  -8.954  1.00 74.78           C  
ATOM   1689  HE1 PHE A 109      10.946   2.008  -8.113  1.00 74.78           H  
ATOM   1690  CE2 PHE A 109       8.357   0.977 -10.069  1.00 74.78           C  
ATOM   1691  HE2 PHE A 109       7.582   0.226 -10.109  1.00 74.78           H  
ATOM   1692  CZ  PHE A 109       9.227   1.027  -8.972  1.00 74.78           C  
ATOM   1693  HZ  PHE A 109       9.106   0.335  -8.151  1.00 74.78           H  
ATOM   1694  N   GLU A 110      10.278   7.143 -12.908  1.00 72.64           N  
ATOM   1695  H   GLU A 110      10.678   7.145 -11.980  1.00 72.64           H  
ATOM   1696  CA  GLU A 110      10.777   8.155 -13.844  1.00 72.64           C  
ATOM   1697  HA  GLU A 110      10.531   7.874 -14.867  1.00 72.64           H  
ATOM   1698  C   GLU A 110      12.307   8.220 -13.728  1.00 72.64           C  
ATOM   1699  CB  GLU A 110      10.163   9.540 -13.555  1.00 72.64           C  
ATOM   1700  HB2 GLU A 110      10.735  10.275 -14.122  1.00 72.64           H  
ATOM   1701  HB3 GLU A 110      10.285   9.761 -12.494  1.00 72.64           H  
ATOM   1702  O   GLU A 110      12.848   9.046 -12.992  1.00 72.64           O  
ATOM   1703  CG  GLU A 110       8.684   9.732 -13.931  1.00 72.64           C  
ATOM   1704  HG2 GLU A 110       8.555   9.495 -14.987  1.00 72.64           H  
ATOM   1705  HG3 GLU A 110       8.073   9.043 -13.346  1.00 72.64           H  
ATOM   1706  CD  GLU A 110       8.211  11.181 -13.671  1.00 72.64           C  
ATOM   1707  OE1 GLU A 110       7.050  11.532 -13.989  1.00 72.64           O  
ATOM   1708  OE2 GLU A 110       8.972  11.999 -13.097  1.00 72.64           O  
ATOM   1709  N   GLY A 111      13.012   7.329 -14.432  1.00 68.90           N  
ATOM   1710  H   GLY A 111      12.525   6.609 -14.944  1.00 68.90           H  
ATOM   1711  CA  GLY A 111      14.473   7.245 -14.371  1.00 68.90           C  
ATOM   1712  HA2 GLY A 111      14.819   6.453 -15.035  1.00 68.90           H  
ATOM   1713  HA3 GLY A 111      14.909   8.188 -14.701  1.00 68.90           H  
ATOM   1714  C   GLY A 111      14.968   6.924 -12.960  1.00 68.90           C  
ATOM   1715  O   GLY A 111      14.775   5.822 -12.458  1.00 68.90           O  
ATOM   1716  N   ASP A 112      15.586   7.904 -12.305  1.00 74.68           N  
ATOM   1717  H   ASP A 112      15.599   8.828 -12.713  1.00 74.68           H  
ATOM   1718  CA  ASP A 112      16.170   7.796 -10.966  1.00 74.68           C  
ATOM   1719  HA  ASP A 112      16.510   6.771 -10.824  1.00 74.68           H  
ATOM   1720  C   ASP A 112      15.171   8.094  -9.828  1.00 74.68           C  
ATOM   1721  CB  ASP A 112      17.411   8.702 -10.922  1.00 74.68           C  
ATOM   1722  HB2 ASP A 112      18.015   8.527 -11.813  1.00 74.68           H  
ATOM   1723  HB3 ASP A 112      18.024   8.423 -10.066  1.00 74.68           H  
ATOM   1724  O   ASP A 112      15.554   8.168  -8.656  1.00 74.68           O  
ATOM   1725  CG  ASP A 112      17.100  10.202 -10.820  1.00 74.68           C  
ATOM   1726  OD1 ASP A 112      16.133  10.666 -11.471  1.00 74.68           O  
ATOM   1727  OD2 ASP A 112      17.836  10.917 -10.104  1.00 74.68           O  
ATOM   1728  N   LYS A 113      13.883   8.275 -10.154  1.00 81.13           N  
ATOM   1729  H   LYS A 113      13.652   8.237 -11.137  1.00 81.13           H  
ATOM   1730  CA  LYS A 113      12.816   8.619  -9.203  1.00 81.13           C  
ATOM   1731  HA  LYS A 113      13.239   8.649  -8.199  1.00 81.13           H  
ATOM   1732  C   LYS A 113      11.695   7.592  -9.191  1.00 81.13           C  
ATOM   1733  CB  LYS A 113      12.257  10.009  -9.518  1.00 81.13           C  
ATOM   1734  HB2 LYS A 113      11.383  10.199  -8.894  1.00 81.13           H  
ATOM   1735  HB3 LYS A 113      11.955  10.043 -10.564  1.00 81.13           H  
ATOM   1736  O   LYS A 113      11.245   7.134 -10.236  1.00 81.13           O  
ATOM   1737  CG  LYS A 113      13.306  11.087  -9.238  1.00 81.13           C  
ATOM   1738  HG2 LYS A 113      14.226  10.849  -9.772  1.00 81.13           H  
ATOM   1739  HG3 LYS A 113      13.519  11.118  -8.170  1.00 81.13           H  
ATOM   1740  CD  LYS A 113      12.807  12.449  -9.707  1.00 81.13           C  
ATOM   1741  HD2 LYS A 113      12.495  12.366 -10.748  1.00 81.13           H  
ATOM   1742  HD3 LYS A 113      11.970  12.772  -9.090  1.00 81.13           H  
ATOM   1743  CE  LYS A 113      13.977  13.422  -9.598  1.00 81.13           C  
ATOM   1744  HE2 LYS A 113      14.833  12.966 -10.097  1.00 81.13           H  
ATOM   1745  HE3 LYS A 113      14.237  13.550  -8.547  1.00 81.13           H  
ATOM   1746  NZ  LYS A 113      13.643  14.712 -10.237  1.00 81.13           N  
ATOM   1747  HZ1 LYS A 113      13.427  14.532 -11.206  1.00 81.13           H  
ATOM   1748  HZ2 LYS A 113      14.446  15.324 -10.200  1.00 81.13           H  
ATOM   1749  HZ3 LYS A 113      12.845  15.135  -9.786  1.00 81.13           H  
ATOM   1750  N   MET A 114      11.173   7.325  -7.998  1.00 83.18           N  
ATOM   1751  H   MET A 114      11.607   7.761  -7.197  1.00 83.18           H  
ATOM   1752  CA  MET A 114       9.938   6.576  -7.787  1.00 83.18           C  
ATOM   1753  HA  MET A 114       9.517   6.290  -8.751  1.00 83.18           H  
ATOM   1754  C   MET A 114       8.934   7.467  -7.059  1.00 83.18           C  
ATOM   1755  CB  MET A 114      10.229   5.284  -7.014  1.00 83.18           C  
ATOM   1756  HB2 MET A 114      10.629   5.535  -6.031  1.00 83.18           H  
ATOM   1757  HB3 MET A 114      10.971   4.705  -7.564  1.00 83.18           H  
ATOM   1758  O   MET A 114       9.183   7.902  -5.933  1.00 83.18           O  
ATOM   1759  CG  MET A 114       8.980   4.414  -6.854  1.00 83.18           C  
ATOM   1760  HG2 MET A 114       8.698   4.044  -7.839  1.00 83.18           H  
ATOM   1761  HG3 MET A 114       8.155   5.021  -6.481  1.00 83.18           H  
ATOM   1762  SD  MET A 114       9.176   2.994  -5.742  1.00 83.18           S  
ATOM   1763  CE  MET A 114       9.194   3.886  -4.181  1.00 83.18           C  
ATOM   1764  HE1 MET A 114      10.177   4.337  -4.045  1.00 83.18           H  
ATOM   1765  HE2 MET A 114       8.959   3.195  -3.371  1.00 83.18           H  
ATOM   1766  HE3 MET A 114       8.443   4.676  -4.200  1.00 83.18           H  
ATOM   1767  N   ARG A 115       7.789   7.727  -7.689  1.00 87.48           N  
ATOM   1768  H   ARG A 115       7.654   7.317  -8.602  1.00 87.48           H  
ATOM   1769  CA  ARG A 115       6.654   8.427  -7.080  1.00 87.48           C  
ATOM   1770  HA  ARG A 115       6.988   8.962  -6.191  1.00 87.48           H  
ATOM   1771  C   ARG A 115       5.606   7.419  -6.645  1.00 87.48           C  
ATOM   1772  CB  ARG A 115       6.047   9.452  -8.045  1.00 87.48           C  
ATOM   1773  HB2 ARG A 115       5.198   9.925  -7.552  1.00 87.48           H  
ATOM   1774  HB3 ARG A 115       5.683   8.942  -8.938  1.00 87.48           H  
ATOM   1775  O   ARG A 115       5.206   6.565  -7.426  1.00 87.48           O  
ATOM   1776  CG  ARG A 115       7.048  10.535  -8.456  1.00 87.48           C  
ATOM   1777  HG2 ARG A 115       7.817  10.097  -9.094  1.00 87.48           H  
ATOM   1778  HG3 ARG A 115       7.517  10.963  -7.570  1.00 87.48           H  
ATOM   1779  CD  ARG A 115       6.314  11.634  -9.225  1.00 87.48           C  
ATOM   1780  HD2 ARG A 115       5.738  11.159 -10.020  1.00 87.48           H  
ATOM   1781  HD3 ARG A 115       5.623  12.140  -8.551  1.00 87.48           H  
ATOM   1782  NE  ARG A 115       7.256  12.617  -9.786  1.00 87.48           N  
ATOM   1783  HE  ARG A 115       8.067  12.854  -9.233  1.00 87.48           H  
ATOM   1784  NH1 ARG A 115       6.140  13.026 -11.753  1.00 87.48           N  
ATOM   1785 HH11 ARG A 115       6.402  12.784 -12.699  1.00 87.48           H  
ATOM   1786 HH12 ARG A 115       5.394  12.445 -11.399  1.00 87.48           H  
ATOM   1787  NH2 ARG A 115       8.130  13.901 -11.442  1.00 87.48           N  
ATOM   1788 HH21 ARG A 115       8.792  13.251 -11.840  1.00 87.48           H  
ATOM   1789 HH22 ARG A 115       7.818  14.480 -12.208  1.00 87.48           H  
ATOM   1790  CZ  ARG A 115       7.158  13.194 -10.964  1.00 87.48           C  
ATOM   1791  N   VAL A 116       5.150   7.535  -5.408  1.00 89.61           N  
ATOM   1792  H   VAL A 116       5.569   8.240  -4.818  1.00 89.61           H  
ATOM   1793  CA  VAL A 116       4.087   6.718  -4.824  1.00 89.61           C  
ATOM   1794  HA  VAL A 116       3.767   5.960  -5.540  1.00 89.61           H  
ATOM   1795  C   VAL A 116       2.922   7.638  -4.511  1.00 89.61           C  
ATOM   1796  CB  VAL A 116       4.556   5.994  -3.550  1.00 89.61           C  
ATOM   1797  HB  VAL A 116       4.759   6.730  -2.771  1.00 89.61           H  
ATOM   1798  O   VAL A 116       3.041   8.494  -3.640  1.00 89.61           O  
ATOM   1799  CG1 VAL A 116       3.464   5.045  -3.041  1.00 89.61           C  
ATOM   1800 HG11 VAL A 116       2.540   5.592  -2.859  1.00 89.61           H  
ATOM   1801 HG12 VAL A 116       3.771   4.593  -2.098  1.00 89.61           H  
ATOM   1802 HG13 VAL A 116       3.275   4.262  -3.776  1.00 89.61           H  
ATOM   1803  CG2 VAL A 116       5.847   5.205  -3.789  1.00 89.61           C  
ATOM   1804 HG21 VAL A 116       6.175   4.740  -2.859  1.00 89.61           H  
ATOM   1805 HG22 VAL A 116       5.693   4.445  -4.555  1.00 89.61           H  
ATOM   1806 HG23 VAL A 116       6.636   5.886  -4.109  1.00 89.61           H  
ATOM   1807  N   ARG A 117       1.798   7.471  -5.201  1.00 92.04           N  
ATOM   1808  H   ARG A 117       1.781   6.739  -5.896  1.00 92.04           H  
ATOM   1809  CA  ARG A 117       0.538   8.141  -4.873  1.00 92.04           C  
ATOM   1810  HA  ARG A 117       0.739   9.005  -4.239  1.00 92.04           H  
ATOM   1811  C   ARG A 117      -0.343   7.200  -4.080  1.00 92.04           C  
ATOM   1812  CB  ARG A 117      -0.177   8.647  -6.124  1.00 92.04           C  
ATOM   1813  HB2 ARG A 117      -1.146   9.056  -5.835  1.00 92.04           H  
ATOM   1814  HB3 ARG A 117      -0.339   7.823  -6.819  1.00 92.04           H  
ATOM   1815  O   ARG A 117      -0.582   6.069  -4.500  1.00 92.04           O  
ATOM   1816  CG  ARG A 117       0.637   9.744  -6.802  1.00 92.04           C  
ATOM   1817  HG2 ARG A 117       1.601   9.350  -7.125  1.00 92.04           H  
ATOM   1818  HG3 ARG A 117       0.800  10.556  -6.093  1.00 92.04           H  
ATOM   1819  CD  ARG A 117      -0.114  10.284  -8.013  1.00 92.04           C  
ATOM   1820  HD2 ARG A 117      -0.244   9.483  -8.741  1.00 92.04           H  
ATOM   1821  HD3 ARG A 117      -1.086  10.660  -7.695  1.00 92.04           H  
ATOM   1822  NE  ARG A 117       0.667  11.374  -8.594  1.00 92.04           N  
ATOM   1823  HE  ARG A 117       1.403  11.760  -8.020  1.00 92.04           H  
ATOM   1824  NH1 ARG A 117      -0.432  11.645 -10.578  1.00 92.04           N  
ATOM   1825 HH11 ARG A 117      -0.413  11.991 -11.527  1.00 92.04           H  
ATOM   1826 HH12 ARG A 117      -1.069  10.922 -10.277  1.00 92.04           H  
ATOM   1827  NH2 ARG A 117       1.394  12.870 -10.065  1.00 92.04           N  
ATOM   1828 HH21 ARG A 117       1.400  13.333 -10.963  1.00 92.04           H  
ATOM   1829 HH22 ARG A 117       2.061  13.086  -9.338  1.00 92.04           H  
ATOM   1830  CZ  ARG A 117       0.529  11.954  -9.756  1.00 92.04           C  
ATOM   1831  N   LEU A 118      -0.811   7.687  -2.944  1.00 92.54           N  
ATOM   1832  H   LEU A 118      -0.561   8.636  -2.704  1.00 92.54           H  
ATOM   1833  CA  LEU A 118      -1.686   6.995  -2.018  1.00 92.54           C  
ATOM   1834  HA  LEU A 118      -1.862   5.972  -2.349  1.00 92.54           H  
ATOM   1835  C   LEU A 118      -3.005   7.745  -1.971  1.00 92.54           C  
ATOM   1836  CB  LEU A 118      -1.051   6.979  -0.620  1.00 92.54           C  
ATOM   1837  HB2 LEU A 118      -1.720   6.437   0.047  1.00 92.54           H  
ATOM   1838  HB3 LEU A 118      -0.981   8.007  -0.265  1.00 92.54           H  
ATOM   1839  O   LEU A 118      -3.006   8.952  -1.752  1.00 92.54           O  
ATOM   1840  CG  LEU A 118       0.346   6.350  -0.535  1.00 92.54           C  
ATOM   1841  HG  LEU A 118       1.026   6.838  -1.233  1.00 92.54           H  
ATOM   1842  CD1 LEU A 118       0.891   6.558   0.875  1.00 92.54           C  
ATOM   1843 HD11 LEU A 118       1.048   7.623   1.049  1.00 92.54           H  
ATOM   1844 HD12 LEU A 118       1.840   6.035   0.996  1.00 92.54           H  
ATOM   1845 HD13 LEU A 118       0.180   6.184   1.612  1.00 92.54           H  
ATOM   1846  CD2 LEU A 118       0.302   4.858  -0.849  1.00 92.54           C  
ATOM   1847 HD21 LEU A 118      -0.382   4.353  -0.166  1.00 92.54           H  
ATOM   1848 HD22 LEU A 118       1.300   4.430  -0.753  1.00 92.54           H  
ATOM   1849 HD23 LEU A 118      -0.040   4.721  -1.874  1.00 92.54           H  
ATOM   1850  N   ARG A 119      -4.119   7.041  -2.126  1.00 93.42           N  
ATOM   1851  H   ARG A 119      -4.035   6.059  -2.345  1.00 93.42           H  
ATOM   1852  CA  ARG A 119      -5.452   7.618  -1.957  1.00 93.42           C  
ATOM   1853  HA  ARG A 119      -5.370   8.604  -1.501  1.00 93.42           H  
ATOM   1854  C   ARG A 119      -6.271   6.756  -1.014  1.00 93.42           C  
ATOM   1855  CB  ARG A 119      -6.093   7.794  -3.335  1.00 93.42           C  
ATOM   1856  HB2 ARG A 119      -6.109   6.836  -3.854  1.00 93.42           H  
ATOM   1857  HB3 ARG A 119      -5.493   8.497  -3.914  1.00 93.42           H  
ATOM   1858  O   ARG A 119      -6.366   5.548  -1.225  1.00 93.42           O  
ATOM   1859  CG  ARG A 119      -7.519   8.327  -3.218  1.00 93.42           C  
ATOM   1860  HG2 ARG A 119      -8.140   7.589  -2.710  1.00 93.42           H  
ATOM   1861  HG3 ARG A 119      -7.528   9.257  -2.650  1.00 93.42           H  
ATOM   1862  CD  ARG A 119      -8.087   8.574  -4.610  1.00 93.42           C  
ATOM   1863  HD2 ARG A 119      -7.873   7.714  -5.245  1.00 93.42           H  
ATOM   1864  HD3 ARG A 119      -7.620   9.466  -5.027  1.00 93.42           H  
ATOM   1865  NE  ARG A 119      -9.536   8.740  -4.505  1.00 93.42           N  
ATOM   1866  HE  ARG A 119      -9.971   8.368  -3.673  1.00 93.42           H  
ATOM   1867  NH1 ARG A 119      -9.980   9.614  -6.567  1.00 93.42           N  
ATOM   1868 HH11 ARG A 119     -10.634  10.075  -7.183  1.00 93.42           H  
ATOM   1869 HH12 ARG A 119      -8.981   9.700  -6.690  1.00 93.42           H  
ATOM   1870  NH2 ARG A 119     -11.628   9.220  -5.077  1.00 93.42           N  
ATOM   1871 HH21 ARG A 119     -11.830   8.787  -4.186  1.00 93.42           H  
ATOM   1872 HH22 ARG A 119     -12.357   9.547  -5.694  1.00 93.42           H  
ATOM   1873  CZ  ARG A 119     -10.373   9.196  -5.397  1.00 93.42           C  
ATOM   1874  N   ASN A 120      -6.864   7.385  -0.004  1.00 91.73           N  
ATOM   1875  H   ASN A 120      -6.748   8.385   0.077  1.00 91.73           H  
ATOM   1876  CA  ASN A 120      -7.722   6.720   0.968  1.00 91.73           C  
ATOM   1877  HA  ASN A 120      -7.627   5.639   0.867  1.00 91.73           H  
ATOM   1878  C   ASN A 120      -9.194   7.080   0.719  1.00 91.73           C  
ATOM   1879  CB  ASN A 120      -7.248   7.092   2.378  1.00 91.73           C  
ATOM   1880  HB2 ASN A 120      -6.206   6.801   2.506  1.00 91.73           H  
ATOM   1881  HB3 ASN A 120      -7.335   8.171   2.505  1.00 91.73           H  
ATOM   1882  O   ASN A 120      -9.637   8.184   1.024  1.00 91.73           O  
ATOM   1883  CG  ASN A 120      -8.066   6.419   3.459  1.00 91.73           C  
ATOM   1884  ND2 ASN A 120      -7.914   6.838   4.687  1.00 91.73           N  
ATOM   1885 HD21 ASN A 120      -7.199   7.519   4.901  1.00 91.73           H  
ATOM   1886 HD22 ASN A 120      -8.443   6.391   5.421  1.00 91.73           H  
ATOM   1887  OD1 ASN A 120      -8.832   5.500   3.212  1.00 91.73           O  
ATOM   1888  N   ASP A 121      -9.957   6.127   0.190  1.00 88.47           N  
ATOM   1889  H   ASP A 121      -9.538   5.222   0.026  1.00 88.47           H  
ATOM   1890  CA  ASP A 121     -11.405   6.243  -0.014  1.00 88.47           C  
ATOM   1891  HA  ASP A 121     -11.682   7.298  -0.020  1.00 88.47           H  
ATOM   1892  C   ASP A 121     -12.210   5.584   1.134  1.00 88.47           C  
ATOM   1893  CB  ASP A 121     -11.791   5.656  -1.386  1.00 88.47           C  
ATOM   1894  HB2 ASP A 121     -12.878   5.638  -1.473  1.00 88.47           H  
ATOM   1895  HB3 ASP A 121     -11.439   4.625  -1.423  1.00 88.47           H  
ATOM   1896  O   ASP A 121     -13.412   5.355   0.996  1.00 88.47           O  
ATOM   1897  CG  ASP A 121     -11.261   6.388  -2.625  1.00 88.47           C  
ATOM   1898  OD1 ASP A 121     -11.316   7.641  -2.700  1.00 88.47           O  
ATOM   1899  OD2 ASP A 121     -10.902   5.680  -3.597  1.00 88.47           O  
ATOM   1900  N   SER A 122     -11.568   5.232   2.257  1.00 85.55           N  
ATOM   1901  H   SER A 122     -10.589   5.466   2.339  1.00 85.55           H  
ATOM   1902  CA  SER A 122     -12.247   4.730   3.461  1.00 85.55           C  
ATOM   1903  HA  SER A 122     -13.135   4.178   3.152  1.00 85.55           H  
ATOM   1904  C   SER A 122     -12.726   5.865   4.376  1.00 85.55           C  
ATOM   1905  CB  SER A 122     -11.357   3.740   4.219  1.00 85.55           C  
ATOM   1906  HB2 SER A 122     -11.981   3.131   4.874  1.00 85.55           H  
ATOM   1907  HB3 SER A 122     -10.844   3.085   3.515  1.00 85.55           H  
ATOM   1908  O   SER A 122     -12.418   7.038   4.161  1.00 85.55           O  
ATOM   1909  OG  SER A 122     -10.409   4.400   5.010  1.00 85.55           O  
ATOM   1910  HG  SER A 122      -9.766   4.813   4.429  1.00 85.55           H  
ATOM   1911  N   SER A 123     -13.492   5.526   5.414  1.00 85.59           N  
ATOM   1912  H   SER A 123     -13.741   4.556   5.548  1.00 85.59           H  
ATOM   1913  CA  SER A 123     -13.970   6.479   6.423  1.00 85.59           C  
ATOM   1914  HA  SER A 123     -14.137   7.447   5.950  1.00 85.59           H  
ATOM   1915  C   SER A 123     -13.000   6.705   7.587  1.00 85.59           C  
ATOM   1916  CB  SER A 123     -15.301   5.988   6.979  1.00 85.59           C  
ATOM   1917  HB2 SER A 123     -15.680   6.684   7.728  1.00 85.59           H  
ATOM   1918  HB3 SER A 123     -16.025   5.907   6.168  1.00 85.59           H  
ATOM   1919  O   SER A 123     -13.288   7.526   8.457  1.00 85.59           O  
ATOM   1920  OG  SER A 123     -15.106   4.717   7.554  1.00 85.59           O  
ATOM   1921  HG  SER A 123     -14.553   4.778   8.336  1.00 85.59           H  
ATOM   1922  N   THR A 124     -11.886   5.975   7.648  1.00 84.89           N  
ATOM   1923  H   THR A 124     -11.669   5.331   6.900  1.00 84.89           H  
ATOM   1924  CA  THR A 124     -10.892   6.067   8.726  1.00 84.89           C  
ATOM   1925  HA  THR A 124     -11.174   6.886   9.388  1.00 84.89           H  
ATOM   1926  C   THR A 124      -9.502   6.372   8.165  1.00 84.89           C  
ATOM   1927  CB  THR A 124     -10.854   4.791   9.580  1.00 84.89           C  
ATOM   1928  HB  THR A 124     -10.023   4.857  10.283  1.00 84.89           H  
ATOM   1929  O   THR A 124      -9.208   6.028   7.021  1.00 84.89           O  
ATOM   1930  CG2 THR A 124     -12.152   4.599  10.367  1.00 84.89           C  
ATOM   1931 HG21 THR A 124     -12.981   4.412   9.685  1.00 84.89           H  
ATOM   1932 HG22 THR A 124     -12.361   5.489  10.960  1.00 84.89           H  
ATOM   1933 HG23 THR A 124     -12.047   3.745  11.035  1.00 84.89           H  
ATOM   1934  OG1 THR A 124     -10.693   3.650   8.776  1.00 84.89           O  
ATOM   1935  HG1 THR A 124     -10.401   2.926   9.334  1.00 84.89           H  
ATOM   1936  N   PRO A 125      -8.623   7.060   8.914  1.00 88.50           N  
ATOM   1937  CA  PRO A 125      -7.234   7.217   8.498  1.00 88.50           C  
ATOM   1938  HA  PRO A 125      -7.211   7.750   7.548  1.00 88.50           H  
ATOM   1939  C   PRO A 125      -6.544   5.859   8.338  1.00 88.50           C  
ATOM   1940  CB  PRO A 125      -6.559   8.072   9.575  1.00 88.50           C  
ATOM   1941  HB2 PRO A 125      -6.070   7.434  10.312  1.00 88.50           H  
ATOM   1942  HB3 PRO A 125      -5.844   8.771   9.142  1.00 88.50           H  
ATOM   1943  O   PRO A 125      -6.814   4.929   9.098  1.00 88.50           O  
ATOM   1944  CG  PRO A 125      -7.729   8.799  10.237  1.00 88.50           C  
ATOM   1945  HG2 PRO A 125      -7.505   9.070  11.269  1.00 88.50           H  
ATOM   1946  HG3 PRO A 125      -7.983   9.686   9.656  1.00 88.50           H  
ATOM   1947  CD  PRO A 125      -8.865   7.782  10.151  1.00 88.50           C  
ATOM   1948  HD2 PRO A 125      -9.822   8.304  10.140  1.00 88.50           H  
ATOM   1949  HD3 PRO A 125      -8.812   7.091  10.991  1.00 88.50           H  
ATOM   1950  N   VAL A 126      -5.630   5.770   7.376  1.00 88.38           N  
ATOM   1951  H   VAL A 126      -5.462   6.578   6.794  1.00 88.38           H  
ATOM   1952  CA  VAL A 126      -4.790   4.585   7.147  1.00 88.38           C  
ATOM   1953  HA  VAL A 126      -5.010   3.831   7.902  1.00 88.38           H  
ATOM   1954  C   VAL A 126      -3.325   4.951   7.295  1.00 88.38           C  
ATOM   1955  CB  VAL A 126      -5.045   3.945   5.774  1.00 88.38           C  
ATOM   1956  HB  VAL A 126      -4.394   3.076   5.673  1.00 88.38           H  
ATOM   1957  O   VAL A 126      -2.922   6.060   6.937  1.00 88.38           O  
ATOM   1958  CG1 VAL A 126      -6.490   3.459   5.673  1.00 88.38           C  
ATOM   1959 HG11 VAL A 126      -7.191   4.288   5.773  1.00 88.38           H  
ATOM   1960 HG12 VAL A 126      -6.629   2.996   4.696  1.00 88.38           H  
ATOM   1961 HG13 VAL A 126      -6.690   2.727   6.455  1.00 88.38           H  
ATOM   1962  CG2 VAL A 126      -4.747   4.896   4.607  1.00 88.38           C  
ATOM   1963 HG21 VAL A 126      -4.916   4.389   3.657  1.00 88.38           H  
ATOM   1964 HG22 VAL A 126      -3.704   5.209   4.631  1.00 88.38           H  
ATOM   1965 HG23 VAL A 126      -5.391   5.773   4.666  1.00 88.38           H  
ATOM   1966  N   GLU A 127      -2.519   4.017   7.786  1.00 91.32           N  
ATOM   1967  H   GLU A 127      -2.894   3.108   8.019  1.00 91.32           H  
ATOM   1968  CA  GLU A 127      -1.068   4.167   7.826  1.00 91.32           C  
ATOM   1969  HA  GLU A 127      -0.798   5.205   7.630  1.00 91.32           H  
ATOM   1970  C   GLU A 127      -0.431   3.319   6.729  1.00 91.32           C  
ATOM   1971  CB  GLU A 127      -0.509   3.819   9.210  1.00 91.32           C  
ATOM   1972  HB2 GLU A 127      -0.846   2.825   9.502  1.00 91.32           H  
ATOM   1973  HB3 GLU A 127       0.579   3.813   9.149  1.00 91.32           H  
ATOM   1974  O   GLU A 127      -0.709   2.129   6.587  1.00 91.32           O  
ATOM   1975  CG  GLU A 127      -0.930   4.848  10.267  1.00 91.32           C  
ATOM   1976  HG2 GLU A 127      -2.011   4.814  10.404  1.00 91.32           H  
ATOM   1977  HG3 GLU A 127      -0.667   5.846   9.916  1.00 91.32           H  
ATOM   1978  CD  GLU A 127      -0.233   4.558  11.599  1.00 91.32           C  
ATOM   1979  OE1 GLU A 127       0.611   5.395  11.999  1.00 91.32           O  
ATOM   1980  OE2 GLU A 127      -0.538   3.495  12.194  1.00 91.32           O  
ATOM   1981  N   VAL A 128       0.432   3.945   5.931  1.00 89.54           N  
ATOM   1982  H   VAL A 128       0.568   4.938   6.058  1.00 89.54           H  
ATOM   1983  CA  VAL A 128       1.192   3.278   4.877  1.00 89.54           C  
ATOM   1984  HA  VAL A 128       0.948   2.216   4.883  1.00 89.54           H  
ATOM   1985  C   VAL A 128       2.676   3.416   5.177  1.00 89.54           C  
ATOM   1986  CB  VAL A 128       0.838   3.813   3.478  1.00 89.54           C  
ATOM   1987  HB  VAL A 128       1.182   4.843   3.384  1.00 89.54           H  
ATOM   1988  O   VAL A 128       3.236   4.514   5.180  1.00 89.54           O  
ATOM   1989  CG1 VAL A 128       1.531   2.958   2.407  1.00 89.54           C  
ATOM   1990 HG11 VAL A 128       2.613   3.052   2.495  1.00 89.54           H  
ATOM   1991 HG12 VAL A 128       1.234   3.295   1.413  1.00 89.54           H  
ATOM   1992 HG13 VAL A 128       1.254   1.911   2.528  1.00 89.54           H  
ATOM   1993  CG2 VAL A 128      -0.676   3.779   3.221  1.00 89.54           C  
ATOM   1994 HG21 VAL A 128      -1.065   2.782   3.428  1.00 89.54           H  
ATOM   1995 HG22 VAL A 128      -0.894   4.049   2.188  1.00 89.54           H  
ATOM   1996 HG23 VAL A 128      -1.177   4.494   3.874  1.00 89.54           H  
ATOM   1997  N   HIS A 129       3.326   2.283   5.400  1.00 90.65           N  
ATOM   1998  H   HIS A 129       2.787   1.429   5.406  1.00 90.65           H  
ATOM   1999  CA  HIS A 129       4.765   2.165   5.554  1.00 90.65           C  
ATOM   2000  HA  HIS A 129       5.178   3.129   5.851  1.00 90.65           H  
ATOM   2001  C   HIS A 129       5.381   1.752   4.218  1.00 90.65           C  
ATOM   2002  CB  HIS A 129       5.084   1.160   6.662  1.00 90.65           C  
ATOM   2003  HB2 HIS A 129       6.166   1.087   6.776  1.00 90.65           H  
ATOM   2004  HB3 HIS A 129       4.708   0.180   6.368  1.00 90.65           H  
ATOM   2005  O   HIS A 129       5.125   0.670   3.695  1.00 90.65           O  
ATOM   2006  CG  HIS A 129       4.479   1.517   7.990  1.00 90.65           C  
ATOM   2007  CD2 HIS A 129       3.266   1.108   8.483  1.00 90.65           C  
ATOM   2008  HD2 HIS A 129       2.562   0.443   8.006  1.00 90.65           H  
ATOM   2009  ND1 HIS A 129       5.030   2.370   8.917  1.00 90.65           N  
ATOM   2010  HD1 HIS A 129       5.815   2.986   8.764  1.00 90.65           H  
ATOM   2011  CE1 HIS A 129       4.176   2.466   9.949  1.00 90.65           C  
ATOM   2012  HE1 HIS A 129       4.290   3.109  10.810  1.00 90.65           H  
ATOM   2013  NE2 HIS A 129       3.086   1.739   9.716  1.00 90.65           N  
ATOM   2014  N   ILE A 130       6.218   2.615   3.660  1.00 89.47           N  
ATOM   2015  H   ILE A 130       6.389   3.484   4.144  1.00 89.47           H  
ATOM   2016  CA  ILE A 130       6.902   2.405   2.389  1.00 89.47           C  
ATOM   2017  HA  ILE A 130       6.495   1.521   1.898  1.00 89.47           H  
ATOM   2018  C   ILE A 130       8.377   2.170   2.684  1.00 89.47           C  
ATOM   2019  CB  ILE A 130       6.703   3.606   1.442  1.00 89.47           C  
ATOM   2020  HB  ILE A 130       7.261   4.450   1.849  1.00 89.47           H  
ATOM   2021  O   ILE A 130       9.017   2.980   3.357  1.00 89.47           O  
ATOM   2022  CG1 ILE A 130       5.224   4.042   1.322  1.00 89.47           C  
ATOM   2023 HG12 ILE A 130       4.651   3.270   0.809  1.00 89.47           H  
ATOM   2024 HG13 ILE A 130       4.794   4.181   2.314  1.00 89.47           H  
ATOM   2025  CG2 ILE A 130       7.286   3.230   0.067  1.00 89.47           C  
ATOM   2026 HG21 ILE A 130       6.808   2.326  -0.309  1.00 89.47           H  
ATOM   2027 HG22 ILE A 130       8.358   3.047   0.148  1.00 89.47           H  
ATOM   2028 HG23 ILE A 130       7.145   4.032  -0.658  1.00 89.47           H  
ATOM   2029  CD1 ILE A 130       5.052   5.380   0.595  1.00 89.47           C  
ATOM   2030 HD11 ILE A 130       4.001   5.669   0.614  1.00 89.47           H  
ATOM   2031 HD12 ILE A 130       5.638   6.148   1.099  1.00 89.47           H  
ATOM   2032 HD13 ILE A 130       5.368   5.305  -0.445  1.00 89.47           H  
ATOM   2033  N   LYS A 131       8.935   1.082   2.162  1.00 86.09           N  
ATOM   2034  H   LYS A 131       8.344   0.468   1.620  1.00 86.09           H  
ATOM   2035  CA  LYS A 131      10.365   0.786   2.212  1.00 86.09           C  
ATOM   2036  HA  LYS A 131      10.886   1.631   2.664  1.00 86.09           H  
ATOM   2037  C   LYS A 131      10.907   0.621   0.799  1.00 86.09           C  
ATOM   2038  CB  LYS A 131      10.608  -0.446   3.089  1.00 86.09           C  
ATOM   2039  HB2 LYS A 131      10.231  -0.253   4.093  1.00 86.09           H  
ATOM   2040  HB3 LYS A 131      10.060  -1.289   2.668  1.00 86.09           H  
ATOM   2041  O   LYS A 131      10.354  -0.132   0.007  1.00 86.09           O  
ATOM   2042  CG  LYS A 131      12.099  -0.794   3.159  1.00 86.09           C  
ATOM   2043  HG2 LYS A 131      12.497  -0.905   2.151  1.00 86.09           H  
ATOM   2044  HG3 LYS A 131      12.642   0.007   3.660  1.00 86.09           H  
ATOM   2045  CD  LYS A 131      12.330  -2.115   3.890  1.00 86.09           C  
ATOM   2046  HD2 LYS A 131      12.012  -2.035   4.930  1.00 86.09           H  
ATOM   2047  HD3 LYS A 131      11.760  -2.897   3.389  1.00 86.09           H  
ATOM   2048  CE  LYS A 131      13.827  -2.415   3.793  1.00 86.09           C  
ATOM   2049  HE2 LYS A 131      14.132  -2.249   2.760  1.00 86.09           H  
ATOM   2050  HE3 LYS A 131      14.389  -1.699   4.394  1.00 86.09           H  
ATOM   2051  NZ  LYS A 131      14.142  -3.810   4.167  1.00 86.09           N  
ATOM   2052  HZ1 LYS A 131      15.131  -3.965   4.032  1.00 86.09           H  
ATOM   2053  HZ2 LYS A 131      13.642  -4.431   3.547  1.00 86.09           H  
ATOM   2054  HZ3 LYS A 131      13.882  -4.009   5.123  1.00 86.09           H  
ATOM   2055  N   VAL A 132      12.018   1.285   0.512  1.00 80.50           N  
ATOM   2056  H   VAL A 132      12.424   1.865   1.233  1.00 80.50           H  
ATOM   2057  CA  VAL A 132      12.669   1.298  -0.799  1.00 80.50           C  
ATOM   2058  HA  VAL A 132      12.330   0.457  -1.404  1.00 80.50           H  
ATOM   2059  C   VAL A 132      14.169   1.191  -0.576  1.00 80.50           C  
ATOM   2060  CB  VAL A 132      12.349   2.604  -1.535  1.00 80.50           C  
ATOM   2061  HB  VAL A 132      12.859   3.434  -1.045  1.00 80.50           H  
ATOM   2062  O   VAL A 132      14.789   2.128  -0.074  1.00 80.50           O  
ATOM   2063  CG1 VAL A 132      12.827   2.528  -2.977  1.00 80.50           C  
ATOM   2064 HG11 VAL A 132      12.179   1.873  -3.558  1.00 80.50           H  
ATOM   2065 HG12 VAL A 132      13.853   2.164  -3.032  1.00 80.50           H  
ATOM   2066 HG13 VAL A 132      12.803   3.543  -3.373  1.00 80.50           H  
ATOM   2067  CG2 VAL A 132      10.857   2.926  -1.532  1.00 80.50           C  
ATOM   2068 HG21 VAL A 132      10.517   3.100  -0.511  1.00 80.50           H  
ATOM   2069 HG22 VAL A 132      10.710   3.868  -2.061  1.00 80.50           H  
ATOM   2070 HG23 VAL A 132      10.288   2.114  -1.984  1.00 80.50           H  
ATOM   2071  N   GLY A 133      14.756   0.029  -0.870  1.00 76.82           N  
ATOM   2072  H   GLY A 133      14.229  -0.696  -1.335  1.00 76.82           H  
ATOM   2073  CA  GLY A 133      16.122  -0.263  -0.434  1.00 76.82           C  
ATOM   2074  HA2 GLY A 133      16.811   0.411  -0.944  1.00 76.82           H  
ATOM   2075  HA3 GLY A 133      16.383  -1.287  -0.702  1.00 76.82           H  
ATOM   2076  C   GLY A 133      16.266  -0.096   1.088  1.00 76.82           C  
ATOM   2077  O   GLY A 133      15.587  -0.782   1.861  1.00 76.82           O  
ATOM   2078  N   ASP A 134      17.122   0.838   1.510  1.00 79.25           N  
ATOM   2079  H   ASP A 134      17.643   1.353   0.815  1.00 79.25           H  
ATOM   2080  CA  ASP A 134      17.344   1.191   2.921  1.00 79.25           C  
ATOM   2081  HA  ASP A 134      17.128   0.321   3.542  1.00 79.25           H  
ATOM   2082  C   ASP A 134      16.442   2.331   3.427  1.00 79.25           C  
ATOM   2083  CB  ASP A 134      18.824   1.549   3.128  1.00 79.25           C  
ATOM   2084  HB2 ASP A 134      19.086   2.377   2.471  1.00 79.25           H  
ATOM   2085  HB3 ASP A 134      18.970   1.875   4.158  1.00 79.25           H  
ATOM   2086  O   ASP A 134      16.310   2.526   4.639  1.00 79.25           O  
ATOM   2087  CG  ASP A 134      19.753   0.361   2.870  1.00 79.25           C  
ATOM   2088  OD1 ASP A 134      19.425  -0.748   3.355  1.00 79.25           O  
ATOM   2089  OD2 ASP A 134      20.786   0.578   2.199  1.00 79.25           O  
ATOM   2090  N   GLU A 135      15.793   3.079   2.528  1.00 83.12           N  
ATOM   2091  H   GLU A 135      15.811   2.803   1.557  1.00 83.12           H  
ATOM   2092  CA  GLU A 135      14.919   4.190   2.900  1.00 83.12           C  
ATOM   2093  HA  GLU A 135      15.392   4.708   3.734  1.00 83.12           H  
ATOM   2094  C   GLU A 135      13.556   3.673   3.377  1.00 83.12           C  
ATOM   2095  CB  GLU A 135      14.795   5.206   1.748  1.00 83.12           C  
ATOM   2096  HB2 GLU A 135      15.792   5.408   1.356  1.00 83.12           H  
ATOM   2097  HB3 GLU A 135      14.178   4.788   0.953  1.00 83.12           H  
ATOM   2098  O   GLU A 135      12.970   2.762   2.789  1.00 83.12           O  
ATOM   2099  CG  GLU A 135      14.182   6.528   2.244  1.00 83.12           C  
ATOM   2100  HG2 GLU A 135      13.175   6.332   2.612  1.00 83.12           H  
ATOM   2101  HG3 GLU A 135      14.773   6.890   3.086  1.00 83.12           H  
ATOM   2102  CD  GLU A 135      14.106   7.639   1.185  1.00 83.12           C  
ATOM   2103  OE1 GLU A 135      13.371   8.622   1.448  1.00 83.12           O  
ATOM   2104  OE2 GLU A 135      14.741   7.532   0.118  1.00 83.12           O  
ATOM   2105  N   LYS A 136      13.036   4.269   4.454  1.00 88.19           N  
ATOM   2106  H   LYS A 136      13.550   5.037   4.862  1.00 88.19           H  
ATOM   2107  CA  LYS A 136      11.705   3.988   4.998  1.00 88.19           C  
ATOM   2108  HA  LYS A 136      11.147   3.378   4.288  1.00 88.19           H  
ATOM   2109  C   LYS A 136      10.947   5.290   5.199  1.00 88.19           C  
ATOM   2110  CB  LYS A 136      11.798   3.234   6.330  1.00 88.19           C  
ATOM   2111  HB2 LYS A 136      10.792   3.125   6.735  1.00 88.19           H  
ATOM   2112  HB3 LYS A 136      12.386   3.827   7.030  1.00 88.19           H  
ATOM   2113  O   LYS A 136      11.501   6.239   5.751  1.00 88.19           O  
ATOM   2114  CG  LYS A 136      12.423   1.841   6.193  1.00 88.19           C  
ATOM   2115  HG2 LYS A 136      11.820   1.239   5.513  1.00 88.19           H  
ATOM   2116  HG3 LYS A 136      13.437   1.924   5.803  1.00 88.19           H  
ATOM   2117  CD  LYS A 136      12.464   1.174   7.571  1.00 88.19           C  
ATOM   2118  HD2 LYS A 136      11.444   1.041   7.931  1.00 88.19           H  
ATOM   2119  HD3 LYS A 136      13.004   1.823   8.260  1.00 88.19           H  
ATOM   2120  CE  LYS A 136      13.169  -0.179   7.491  1.00 88.19           C  
ATOM   2121  HE2 LYS A 136      12.622  -0.811   6.791  1.00 88.19           H  
ATOM   2122  HE3 LYS A 136      14.172  -0.017   7.097  1.00 88.19           H  
ATOM   2123  NZ  LYS A 136      13.229  -0.810   8.833  1.00 88.19           N  
ATOM   2124  HZ1 LYS A 136      13.717  -0.201   9.473  1.00 88.19           H  
ATOM   2125  HZ2 LYS A 136      13.715  -1.696   8.802  1.00 88.19           H  
ATOM   2126  HZ3 LYS A 136      12.297  -0.955   9.192  1.00 88.19           H  
ATOM   2127  N   ARG A 137       9.674   5.319   4.816  1.00 89.89           N  
ATOM   2128  H   ARG A 137       9.300   4.498   4.362  1.00 89.89           H  
ATOM   2129  CA  ARG A 137       8.753   6.426   5.095  1.00 89.89           C  
ATOM   2130  HA  ARG A 137       9.167   7.045   5.891  1.00 89.89           H  
ATOM   2131  C   ARG A 137       7.425   5.883   5.588  1.00 89.89           C  
ATOM   2132  CB  ARG A 137       8.562   7.304   3.851  1.00 89.89           C  
ATOM   2133  HB2 ARG A 137       8.194   6.695   3.025  1.00 89.89           H  
ATOM   2134  HB3 ARG A 137       7.814   8.064   4.077  1.00 89.89           H  
ATOM   2135  O   ARG A 137       6.925   4.905   5.048  1.00 89.89           O  
ATOM   2136  CG  ARG A 137       9.868   8.002   3.444  1.00 89.89           C  
ATOM   2137  HG2 ARG A 137      10.286   8.530   4.301  1.00 89.89           H  
ATOM   2138  HG3 ARG A 137      10.590   7.265   3.092  1.00 89.89           H  
ATOM   2139  CD  ARG A 137       9.593   9.005   2.329  1.00 89.89           C  
ATOM   2140  HD2 ARG A 137       8.906   9.767   2.695  1.00 89.89           H  
ATOM   2141  HD3 ARG A 137       9.136   8.470   1.496  1.00 89.89           H  
ATOM   2142  NE  ARG A 137      10.832   9.630   1.855  1.00 89.89           N  
ATOM   2143  HE  ARG A 137      11.705   9.156   2.038  1.00 89.89           H  
ATOM   2144  NH1 ARG A 137       9.898  11.153   0.418  1.00 89.89           N  
ATOM   2145 HH11 ARG A 137       8.986  10.933   0.793  1.00 89.89           H  
ATOM   2146 HH12 ARG A 137      10.018  11.540  -0.507  1.00 89.89           H  
ATOM   2147  NH2 ARG A 137      12.092  10.777   0.391  1.00 89.89           N  
ATOM   2148 HH21 ARG A 137      12.817  10.131   0.669  1.00 89.89           H  
ATOM   2149 HH22 ARG A 137      12.154  11.235  -0.507  1.00 89.89           H  
ATOM   2150  CZ  ARG A 137      10.931  10.533   0.907  1.00 89.89           C  
ATOM   2151  N   THR A 138       6.858   6.539   6.589  1.00 93.21           N  
ATOM   2152  H   THR A 138       7.313   7.364   6.952  1.00 93.21           H  
ATOM   2153  CA  THR A 138       5.499   6.275   7.066  1.00 93.21           C  
ATOM   2154  HA  THR A 138       5.089   5.388   6.582  1.00 93.21           H  
ATOM   2155  C   THR A 138       4.641   7.472   6.706  1.00 93.21           C  
ATOM   2156  CB  THR A 138       5.461   6.044   8.579  1.00 93.21           C  
ATOM   2157  HB  THR A 138       5.801   6.947   9.087  1.00 93.21           H  
ATOM   2158  O   THR A 138       5.051   8.609   6.944  1.00 93.21           O  
ATOM   2159  CG2 THR A 138       4.057   5.701   9.074  1.00 93.21           C  
ATOM   2160 HG21 THR A 138       4.079   5.440  10.132  1.00 93.21           H  
ATOM   2161 HG22 THR A 138       3.396   6.561   8.963  1.00 93.21           H  
ATOM   2162 HG23 THR A 138       3.643   4.870   8.504  1.00 93.21           H  
ATOM   2163  OG1 THR A 138       6.318   4.981   8.946  1.00 93.21           O  
ATOM   2164  HG1 THR A 138       6.257   4.934   9.902  1.00 93.21           H  
ATOM   2165  N   VAL A 139       3.469   7.220   6.135  1.00 92.89           N  
ATOM   2166  H   VAL A 139       3.218   6.261   5.941  1.00 92.89           H  
ATOM   2167  CA  VAL A 139       2.506   8.250   5.755  1.00 92.89           C  
ATOM   2168  HA  VAL A 139       2.786   9.201   6.209  1.00 92.89           H  
ATOM   2169  C   VAL A 139       1.136   7.866   6.280  1.00 92.89           C  
ATOM   2170  CB  VAL A 139       2.485   8.439   4.230  1.00 92.89           C  
ATOM   2171  HB  VAL A 139       2.229   7.497   3.745  1.00 92.89           H  
ATOM   2172  O   VAL A 139       0.644   6.777   5.996  1.00 92.89           O  
ATOM   2173  CG1 VAL A 139       1.468   9.498   3.801  1.00 92.89           C  
ATOM   2174 HG11 VAL A 139       1.715  10.467   4.234  1.00 92.89           H  
ATOM   2175 HG12 VAL A 139       0.462   9.215   4.111  1.00 92.89           H  
ATOM   2176 HG13 VAL A 139       1.463   9.564   2.712  1.00 92.89           H  
ATOM   2177  CG2 VAL A 139       3.867   8.888   3.743  1.00 92.89           C  
ATOM   2178 HG21 VAL A 139       4.252   9.677   4.389  1.00 92.89           H  
ATOM   2179 HG22 VAL A 139       3.777   9.289   2.734  1.00 92.89           H  
ATOM   2180 HG23 VAL A 139       4.556   8.044   3.744  1.00 92.89           H  
ATOM   2181  N   THR A 140       0.516   8.775   7.023  1.00 94.07           N  
ATOM   2182  H   THR A 140       0.986   9.641   7.243  1.00 94.07           H  
ATOM   2183  CA  THR A 140      -0.903   8.682   7.366  1.00 94.07           C  
ATOM   2184  HA  THR A 140      -1.192   7.633   7.425  1.00 94.07           H  
ATOM   2185  C   THR A 140      -1.708   9.365   6.267  1.00 94.07           C  
ATOM   2186  CB  THR A 140      -1.190   9.328   8.725  1.00 94.07           C  
ATOM   2187  HB  THR A 140      -1.016  10.401   8.654  1.00 94.07           H  
ATOM   2188  O   THR A 140      -1.409  10.504   5.919  1.00 94.07           O  
ATOM   2189  CG2 THR A 140      -2.625   9.090   9.191  1.00 94.07           C  
ATOM   2190 HG21 THR A 140      -3.322   9.598   8.525  1.00 94.07           H  
ATOM   2191 HG22 THR A 140      -2.753   9.492  10.196  1.00 94.07           H  
ATOM   2192 HG23 THR A 140      -2.846   8.023   9.198  1.00 94.07           H  
ATOM   2193  OG1 THR A 140      -0.320   8.808   9.708  1.00 94.07           O  
ATOM   2194  HG1 THR A 140      -0.571   7.903   9.905  1.00 94.07           H  
ATOM   2195  N   VAL A 141      -2.713   8.678   5.725  1.00 93.20           N  
ATOM   2196  H   VAL A 141      -2.885   7.742   6.063  1.00 93.20           H  
ATOM   2197  CA  VAL A 141      -3.612   9.212   4.691  1.00 93.20           C  
ATOM   2198  HA  VAL A 141      -3.305  10.226   4.432  1.00 93.20           H  
ATOM   2199  C   VAL A 141      -5.019   9.281   5.274  1.00 93.20           C  
ATOM   2200  CB  VAL A 141      -3.566   8.369   3.400  1.00 93.20           C  
ATOM   2201  HB  VAL A 141      -4.051   7.409   3.577  1.00 93.20           H  
ATOM   2202  O   VAL A 141      -5.621   8.253   5.595  1.00 93.20           O  
ATOM   2203  CG1 VAL A 141      -4.297   9.078   2.254  1.00 93.20           C  
ATOM   2204 HG11 VAL A 141      -5.333   9.276   2.531  1.00 93.20           H  
ATOM   2205 HG12 VAL A 141      -4.288   8.457   1.358  1.00 93.20           H  
ATOM   2206 HG13 VAL A 141      -3.816  10.030   2.031  1.00 93.20           H  
ATOM   2207  CG2 VAL A 141      -2.133   8.089   2.930  1.00 93.20           C  
ATOM   2208 HG21 VAL A 141      -1.605   9.031   2.777  1.00 93.20           H  
ATOM   2209 HG22 VAL A 141      -1.601   7.490   3.669  1.00 93.20           H  
ATOM   2210 HG23 VAL A 141      -2.160   7.530   1.995  1.00 93.20           H  
ATOM   2211  N   ASN A 142      -5.545  10.487   5.456  1.00 92.98           N  
ATOM   2212  H   ASN A 142      -5.022  11.294   5.147  1.00 92.98           H  
ATOM   2213  CA  ASN A 142      -6.873  10.716   6.019  1.00 92.98           C  
ATOM   2214  HA  ASN A 142      -6.979  10.069   6.890  1.00 92.98           H  
ATOM   2215  C   ASN A 142      -7.988  10.360   5.016  1.00 92.98           C  
ATOM   2216  CB  ASN A 142      -6.977  12.174   6.494  1.00 92.98           C  
ATOM   2217  HB2 ASN A 142      -6.791  12.845   5.656  1.00 92.98           H  
ATOM   2218  HB3 ASN A 142      -7.979  12.382   6.868  1.00 92.98           H  
ATOM   2219  O   ASN A 142      -7.736  10.270   3.814  1.00 92.98           O  
ATOM   2220  CG  ASN A 142      -6.003  12.468   7.615  1.00 92.98           C  
ATOM   2221  ND2 ASN A 142      -4.979  13.237   7.349  1.00 92.98           N  
ATOM   2222 HD21 ASN A 142      -4.268  13.329   8.061  1.00 92.98           H  
ATOM   2223 HD22 ASN A 142      -4.747  13.381   6.376  1.00 92.98           H  
ATOM   2224  OD1 ASN A 142      -6.150  11.987   8.727  1.00 92.98           O  
ATOM   2225  N   PRO A 143      -9.236  10.167   5.479  1.00 91.02           N  
ATOM   2226  CA  PRO A 143     -10.384   9.942   4.600  1.00 91.02           C  
ATOM   2227  HA  PRO A 143     -10.290   8.956   4.146  1.00 91.02           H  
ATOM   2228  C   PRO A 143     -10.514  11.009   3.506  1.00 91.02           C  
ATOM   2229  CB  PRO A 143     -11.600   9.956   5.532  1.00 91.02           C  
ATOM   2230  HB2 PRO A 143     -11.941  10.977   5.702  1.00 91.02           H  
ATOM   2231  HB3 PRO A 143     -12.420   9.345   5.154  1.00 91.02           H  
ATOM   2232  O   PRO A 143     -10.580  12.203   3.800  1.00 91.02           O  
ATOM   2233  CG  PRO A 143     -11.017   9.402   6.826  1.00 91.02           C  
ATOM   2234  HG2 PRO A 143     -10.896   8.324   6.727  1.00 91.02           H  
ATOM   2235  HG3 PRO A 143     -11.624   9.658   7.695  1.00 91.02           H  
ATOM   2236  CD  PRO A 143      -9.645  10.060   6.872  1.00 91.02           C  
ATOM   2237  HD2 PRO A 143      -8.958   9.440   7.449  1.00 91.02           H  
ATOM   2238  HD3 PRO A 143      -9.730  11.054   7.312  1.00 91.02           H  
ATOM   2239  N   GLY A 144     -10.568  10.580   2.244  1.00 90.38           N  
ATOM   2240  H   GLY A 144     -10.421   9.597   2.065  1.00 90.38           H  
ATOM   2241  CA  GLY A 144     -10.659  11.459   1.076  1.00 90.38           C  
ATOM   2242  HA2 GLY A 144     -11.421  12.217   1.257  1.00 90.38           H  
ATOM   2243  HA3 GLY A 144     -10.958  10.859   0.216  1.00 90.38           H  
ATOM   2244  C   GLY A 144      -9.357  12.178   0.707  1.00 90.38           C  
ATOM   2245  O   GLY A 144      -9.361  12.985  -0.222  1.00 90.38           O  
ATOM   2246  N   GLU A 145      -8.256  11.906   1.410  1.00 94.06           N  
ATOM   2247  H   GLU A 145      -8.306  11.222   2.151  1.00 94.06           H  
ATOM   2248  CA  GLU A 145      -6.946  12.485   1.128  1.00 94.06           C  
ATOM   2249  HA  GLU A 145      -7.099  13.499   0.759  1.00 94.06           H  
ATOM   2250  C   GLU A 145      -6.208  11.698   0.035  1.00 94.06           C  
ATOM   2251  CB  GLU A 145      -6.134  12.591   2.432  1.00 94.06           C  
ATOM   2252  HB2 GLU A 145      -5.840  11.590   2.748  1.00 94.06           H  
ATOM   2253  HB3 GLU A 145      -6.772  13.031   3.199  1.00 94.06           H  
ATOM   2254  O   GLU A 145      -6.324  10.471  -0.086  1.00 94.06           O  
ATOM   2255  CG  GLU A 145      -4.869  13.453   2.309  1.00 94.06           C  
ATOM   2256  HG2 GLU A 145      -5.155  14.431   1.922  1.00 94.06           H  
ATOM   2257  HG3 GLU A 145      -4.191  12.991   1.591  1.00 94.06           H  
ATOM   2258  CD  GLU A 145      -4.125  13.632   3.645  1.00 94.06           C  
ATOM   2259  OE1 GLU A 145      -3.278  14.546   3.721  1.00 94.06           O  
ATOM   2260  OE2 GLU A 145      -4.417  12.888   4.613  1.00 94.06           O  
ATOM   2261  N   GLU A 146      -5.412  12.425  -0.748  1.00 94.14           N  
ATOM   2262  H   GLU A 146      -5.336  13.416  -0.565  1.00 94.14           H  
ATOM   2263  CA  GLU A 146      -4.412  11.873  -1.655  1.00 94.14           C  
ATOM   2264  HA  GLU A 146      -4.394  10.791  -1.526  1.00 94.14           H  
ATOM   2265  C   GLU A 146      -3.036  12.429  -1.267  1.00 94.14           C  
ATOM   2266  CB  GLU A 146      -4.795  12.160  -3.119  1.00 94.14           C  
ATOM   2267  HB2 GLU A 146      -4.795  13.235  -3.295  1.00 94.14           H  
ATOM   2268  HB3 GLU A 146      -5.805  11.781  -3.278  1.00 94.14           H  
ATOM   2269  O   GLU A 146      -2.863  13.642  -1.144  1.00 94.14           O  
ATOM   2270  CG  GLU A 146      -3.849  11.476  -4.126  1.00 94.14           C  
ATOM   2271  HG2 GLU A 146      -2.853  11.908  -4.023  1.00 94.14           H  
ATOM   2272  HG3 GLU A 146      -3.781  10.418  -3.872  1.00 94.14           H  
ATOM   2273  CD  GLU A 146      -4.297  11.586  -5.598  1.00 94.14           C  
ATOM   2274  OE1 GLU A 146      -3.487  11.209  -6.482  1.00 94.14           O  
ATOM   2275  OE2 GLU A 146      -5.461  11.970  -5.864  1.00 94.14           O  
ATOM   2276  N   VAL A 147      -2.059  11.544  -1.068  1.00 94.48           N  
ATOM   2277  H   VAL A 147      -2.271  10.568  -1.223  1.00 94.48           H  
ATOM   2278  CA  VAL A 147      -0.684  11.896  -0.692  1.00 94.48           C  
ATOM   2279  HA  VAL A 147      -0.589  12.982  -0.699  1.00 94.48           H  
ATOM   2280  C   VAL A 147       0.291  11.339  -1.722  1.00 94.48           C  
ATOM   2281  CB  VAL A 147      -0.325  11.415   0.730  1.00 94.48           C  
ATOM   2282  HB  VAL A 147      -0.369  10.326   0.770  1.00 94.48           H  
ATOM   2283  O   VAL A 147       0.186  10.183  -2.124  1.00 94.48           O  
ATOM   2284  CG1 VAL A 147       1.096  11.867   1.100  1.00 94.48           C  
ATOM   2285 HG11 VAL A 147       1.835  11.286   0.549  1.00 94.48           H  
ATOM   2286 HG12 VAL A 147       1.219  12.926   0.872  1.00 94.48           H  
ATOM   2287 HG13 VAL A 147       1.268  11.737   2.168  1.00 94.48           H  
ATOM   2288  CG2 VAL A 147      -1.283  11.978   1.786  1.00 94.48           C  
ATOM   2289 HG21 VAL A 147      -1.000  11.636   2.782  1.00 94.48           H  
ATOM   2290 HG22 VAL A 147      -2.299  11.636   1.588  1.00 94.48           H  
ATOM   2291 HG23 VAL A 147      -1.274  13.068   1.768  1.00 94.48           H  
ATOM   2292  N   GLU A 148       1.275  12.144  -2.124  1.00 94.02           N  
ATOM   2293  H   GLU A 148       1.322  13.076  -1.739  1.00 94.02           H  
ATOM   2294  CA  GLU A 148       2.378  11.713  -2.986  1.00 94.02           C  
ATOM   2295  HA  GLU A 148       2.158  10.711  -3.355  1.00 94.02           H  
ATOM   2296  C   GLU A 148       3.692  11.642  -2.195  1.00 94.02           C  
ATOM   2297  CB  GLU A 148       2.483  12.620  -4.227  1.00 94.02           C  
ATOM   2298  HB2 GLU A 148       2.801  13.617  -3.923  1.00 94.02           H  
ATOM   2299  HB3 GLU A 148       1.500  12.696  -4.692  1.00 94.02           H  
ATOM   2300  O   GLU A 148       4.069  12.574  -1.484  1.00 94.02           O  
ATOM   2301  CG  GLU A 148       3.471  12.060  -5.264  1.00 94.02           C  
ATOM   2302  HG2 GLU A 148       4.459  11.977  -4.811  1.00 94.02           H  
ATOM   2303  HG3 GLU A 148       3.158  11.054  -5.546  1.00 94.02           H  
ATOM   2304  CD  GLU A 148       3.566  12.935  -6.525  1.00 94.02           C  
ATOM   2305  OE1 GLU A 148       4.566  13.674  -6.643  1.00 94.02           O  
ATOM   2306  OE2 GLU A 148       2.689  12.813  -7.420  1.00 94.02           O  
ATOM   2307  N   VAL A 149       4.420  10.537  -2.346  1.00 92.03           N  
ATOM   2308  H   VAL A 149       4.024   9.795  -2.906  1.00 92.03           H  
ATOM   2309  CA  VAL A 149       5.729  10.296  -1.735  1.00 92.03           C  
ATOM   2310  HA  VAL A 149       6.032  11.186  -1.184  1.00 92.03           H  
ATOM   2311  C   VAL A 149       6.738  10.025  -2.839  1.00 92.03           C  
ATOM   2312  CB  VAL A 149       5.692   9.112  -0.752  1.00 92.03           C  
ATOM   2313  HB  VAL A 149       5.618   8.174  -1.302  1.00 92.03           H  
ATOM   2314  O   VAL A 149       6.595   9.066  -3.589  1.00 92.03           O  
ATOM   2315  CG1 VAL A 149       6.975   9.081   0.086  1.00 92.03           C  
ATOM   2316 HG11 VAL A 149       7.846   8.986  -0.563  1.00 92.03           H  
ATOM   2317 HG12 VAL A 149       7.045   9.990   0.683  1.00 92.03           H  
ATOM   2318 HG13 VAL A 149       6.944   8.218   0.750  1.00 92.03           H  
ATOM   2319  CG2 VAL A 149       4.506   9.189   0.208  1.00 92.03           C  
ATOM   2320 HG21 VAL A 149       3.570   9.094  -0.341  1.00 92.03           H  
ATOM   2321 HG22 VAL A 149       4.557   8.358   0.911  1.00 92.03           H  
ATOM   2322 HG23 VAL A 149       4.512  10.142   0.736  1.00 92.03           H  
ATOM   2323  N   THR A 150       7.779  10.851  -2.936  1.00 90.14           N  
ATOM   2324  H   THR A 150       7.822  11.650  -2.320  1.00 90.14           H  
ATOM   2325  CA  THR A 150       8.852  10.656  -3.924  1.00 90.14           C  
ATOM   2326  HA  THR A 150       8.536   9.917  -4.659  1.00 90.14           H  
ATOM   2327  C   THR A 150      10.124  10.137  -3.264  1.00 90.14           C  
ATOM   2328  CB  THR A 150       9.135  11.939  -4.713  1.00 90.14           C  
ATOM   2329  HB  THR A 150       9.450  12.730  -4.033  1.00 90.14           H  
ATOM   2330  O   THR A 150      10.599  10.720  -2.284  1.00 90.14           O  
ATOM   2331  CG2 THR A 150      10.202  11.741  -5.791  1.00 90.14           C  
ATOM   2332 HG21 THR A 150      11.175  11.550  -5.337  1.00 90.14           H  
ATOM   2333 HG22 THR A 150       9.936  10.898  -6.429  1.00 90.14           H  
ATOM   2334 HG23 THR A 150      10.277  12.641  -6.401  1.00 90.14           H  
ATOM   2335  OG1 THR A 150       7.981  12.351  -5.405  1.00 90.14           O  
ATOM   2336  HG1 THR A 150       7.256  12.511  -4.797  1.00 90.14           H  
ATOM   2337  N   PHE A 151      10.687   9.082  -3.844  1.00 84.79           N  
ATOM   2338  H   PHE A 151      10.215   8.683  -4.643  1.00 84.79           H  
ATOM   2339  CA  PHE A 151      12.002   8.526  -3.546  1.00 84.79           C  
ATOM   2340  HA  PHE A 151      12.412   8.988  -2.648  1.00 84.79           H  
ATOM   2341  C   PHE A 151      12.936   8.814  -4.720  1.00 84.79           C  
ATOM   2342  CB  PHE A 151      11.880   7.018  -3.300  1.00 84.79           C  
ATOM   2343  HB2 PHE A 151      12.877   6.606  -3.146  1.00 84.79           H  
ATOM   2344  HB3 PHE A 151      11.463   6.545  -4.189  1.00 84.79           H  
ATOM   2345  O   PHE A 151      12.513   8.732  -5.874  1.00 84.79           O  
ATOM   2346  CG  PHE A 151      11.013   6.666  -2.111  1.00 84.79           C  
ATOM   2347  CD1 PHE A 151      11.610   6.395  -0.868  1.00 84.79           C  
ATOM   2348  HD1 PHE A 151      12.686   6.413  -0.777  1.00 84.79           H  
ATOM   2349  CD2 PHE A 151       9.612   6.618  -2.240  1.00 84.79           C  
ATOM   2350  HD2 PHE A 151       9.148   6.829  -3.193  1.00 84.79           H  
ATOM   2351  CE1 PHE A 151      10.813   6.081   0.244  1.00 84.79           C  
ATOM   2352  HE1 PHE A 151      11.281   5.854   1.191  1.00 84.79           H  
ATOM   2353  CE2 PHE A 151       8.813   6.307  -1.128  1.00 84.79           C  
ATOM   2354  HE2 PHE A 151       7.739   6.277  -1.231  1.00 84.79           H  
ATOM   2355  CZ  PHE A 151       9.415   6.039   0.114  1.00 84.79           C  
ATOM   2356  HZ  PHE A 151       8.805   5.788   0.969  1.00 84.79           H  
ATOM   2357  N   SER A 152      14.195   9.121  -4.424  1.00 82.48           N  
ATOM   2358  H   SER A 152      14.492   9.095  -3.459  1.00 82.48           H  
ATOM   2359  CA  SER A 152      15.245   9.265  -5.432  1.00 82.48           C  
ATOM   2360  HA  SER A 152      14.852   9.040  -6.423  1.00 82.48           H  
ATOM   2361  C   SER A 152      16.358   8.284  -5.121  1.00 82.48           C  
ATOM   2362  CB  SER A 152      15.837  10.674  -5.475  1.00 82.48           C  
ATOM   2363  HB2 SER A 152      16.285  10.911  -4.510  1.00 82.48           H  
ATOM   2364  HB3 SER A 152      16.618  10.695  -6.234  1.00 82.48           H  
ATOM   2365  O   SER A 152      16.798   8.179  -3.977  1.00 82.48           O  
ATOM   2366  OG  SER A 152      14.868  11.656  -5.793  1.00 82.48           O  
ATOM   2367  HG  SER A 152      15.339  12.353  -6.256  1.00 82.48           H  
ATOM   2368  N   ALA A 153      16.843   7.602  -6.142  1.00 69.50           N  
ATOM   2369  H   ALA A 153      16.467   7.757  -7.067  1.00 69.50           H  
ATOM   2370  CA  ALA A 153      17.967   6.702  -6.030  1.00 69.50           C  
ATOM   2371  HA  ALA A 153      18.351   6.693  -5.010  1.00 69.50           H  
ATOM   2372  C   ALA A 153      19.076   7.183  -6.963  1.00 69.50           C  
ATOM   2373  CB  ALA A 153      17.467   5.299  -6.362  1.00 69.50           C  
ATOM   2374  HB1 ALA A 153      18.313   4.615  -6.283  1.00 69.50           H  
ATOM   2375  HB2 ALA A 153      17.077   5.266  -7.379  1.00 69.50           H  
ATOM   2376  HB3 ALA A 153      16.685   4.998  -5.666  1.00 69.50           H  
ATOM   2377  O   ALA A 153      18.840   7.370  -8.142  1.00 69.50           O  
ATOM   2378  N   ASN A 154      20.314   7.322  -6.475  1.00 67.81           N  
ATOM   2379  H   ASN A 154      20.451   7.241  -5.477  1.00 67.81           H  
ATOM   2380  CA  ASN A 154      21.462   7.657  -7.345  1.00 67.81           C  
ATOM   2381  HA  ASN A 154      21.238   8.573  -7.891  1.00 67.81           H  
ATOM   2382  C   ASN A 154      21.760   6.579  -8.406  1.00 67.81           C  
ATOM   2383  CB  ASN A 154      22.713   7.867  -6.475  1.00 67.81           C  
ATOM   2384  HB2 ASN A 154      22.870   6.987  -5.852  1.00 67.81           H  
ATOM   2385  HB3 ASN A 154      23.580   7.982  -7.127  1.00 67.81           H  
ATOM   2386  O   ASN A 154      22.647   6.746  -9.235  1.00 67.81           O  
ATOM   2387  CG  ASN A 154      22.648   9.111  -5.617  1.00 67.81           C  
ATOM   2388  ND2 ASN A 154      23.238   9.082  -4.446  1.00 67.81           N  
ATOM   2389 HD21 ASN A 154      23.170   9.943  -3.922  1.00 67.81           H  
ATOM   2390 HD22 ASN A 154      23.775   8.281  -4.146  1.00 67.81           H  
ATOM   2391  OD1 ASN A 154      22.088  10.130  -5.964  1.00 67.81           O  
ATOM   2392  N   ASP A 155      21.081   5.447  -8.301  1.00 60.17           N  
ATOM   2393  H   ASP A 155      20.266   5.451  -7.705  1.00 60.17           H  
ATOM   2394  CA  ASP A 155      21.198   4.289  -9.157  1.00 60.17           C  
ATOM   2395  HA  ASP A 155      21.657   4.561 -10.107  1.00 60.17           H  
ATOM   2396  C   ASP A 155      19.761   3.771  -9.361  1.00 60.17           C  
ATOM   2397  CB  ASP A 155      22.124   3.305  -8.433  1.00 60.17           C  
ATOM   2398  HB2 ASP A 155      21.781   3.198  -7.404  1.00 60.17           H  
ATOM   2399  HB3 ASP A 155      23.127   3.731  -8.400  1.00 60.17           H  
ATOM   2400  O   ASP A 155      19.131   3.393  -8.369  1.00 60.17           O  
ATOM   2401  CG  ASP A 155      22.205   1.925  -9.064  1.00 60.17           C  
ATOM   2402  OD1 ASP A 155      21.504   1.708 -10.068  1.00 60.17           O  
ATOM   2403  OD2 ASP A 155      22.943   1.103  -8.476  1.00 60.17           O  
ATOM   2404  N   PRO A 156      19.210   3.785 -10.588  1.00 54.31           N  
ATOM   2405  CA  PRO A 156      17.854   3.303 -10.856  1.00 54.31           C  
ATOM   2406  HA  PRO A 156      17.138   3.892 -10.283  1.00 54.31           H  
ATOM   2407  C   PRO A 156      17.664   1.826 -10.463  1.00 54.31           C  
ATOM   2408  CB  PRO A 156      17.620   3.561 -12.349  1.00 54.31           C  
ATOM   2409  HB2 PRO A 156      17.012   2.785 -12.814  1.00 54.31           H  
ATOM   2410  HB3 PRO A 156      17.144   4.534 -12.474  1.00 54.31           H  
ATOM   2411  O   PRO A 156      16.548   1.416 -10.141  1.00 54.31           O  
ATOM   2412  CG  PRO A 156      19.024   3.615 -12.949  1.00 54.31           C  
ATOM   2413  HG2 PRO A 156      19.360   2.603 -13.177  1.00 54.31           H  
ATOM   2414  HG3 PRO A 156      19.061   4.239 -13.841  1.00 54.31           H  
ATOM   2415  CD  PRO A 156      19.870   4.188 -11.819  1.00 54.31           C  
ATOM   2416  HD2 PRO A 156      20.878   3.779 -11.890  1.00 54.31           H  
ATOM   2417  HD3 PRO A 156      19.890   5.276 -11.883  1.00 54.31           H  
ATOM   2418  N   HIS A 157      18.743   1.042 -10.344  1.00 56.90           N  
ATOM   2419  H   HIS A 157      19.653   1.407 -10.587  1.00 56.90           H  
ATOM   2420  CA  HIS A 157      18.701  -0.324  -9.818  1.00 56.90           C  
ATOM   2421  HA  HIS A 157      17.886  -0.850 -10.315  1.00 56.90           H  
ATOM   2422  C   HIS A 157      18.430  -0.381  -8.300  1.00 56.90           C  
ATOM   2423  CB  HIS A 157      20.012  -1.054 -10.161  1.00 56.90           C  
ATOM   2424  HB2 HIS A 157      19.888  -2.112  -9.930  1.00 56.90           H  
ATOM   2425  HB3 HIS A 157      20.811  -0.677  -9.522  1.00 56.90           H  
ATOM   2426  O   HIS A 157      18.045  -1.426  -7.774  1.00 56.90           O  
ATOM   2427  CG  HIS A 157      20.448  -0.940 -11.605  1.00 56.90           C  
ATOM   2428  CD2 HIS A 157      21.632  -0.422 -12.060  1.00 56.90           C  
ATOM   2429  HD2 HIS A 157      22.429  -0.026 -11.447  1.00 56.90           H  
ATOM   2430  ND1 HIS A 157      19.746  -1.354 -12.717  1.00 56.90           N  
ATOM   2431  HD1 HIS A 157      18.815  -1.744 -12.750  1.00 56.90           H  
ATOM   2432  CE1 HIS A 157      20.484  -1.084 -13.809  1.00 56.90           C  
ATOM   2433  HE1 HIS A 157      20.180  -1.274 -14.828  1.00 56.90           H  
ATOM   2434  NE2 HIS A 157      21.648  -0.514 -13.453  1.00 56.90           N  
ATOM   2435  N   LYS A 158      18.587   0.722  -7.551  1.00 57.92           N  
ATOM   2436  H   LYS A 158      18.869   1.567  -8.028  1.00 57.92           H  
ATOM   2437  CA  LYS A 158      18.413   0.754  -6.083  1.00 57.92           C  
ATOM   2438  HA  LYS A 158      18.760  -0.201  -5.687  1.00 57.92           H  
ATOM   2439  C   LYS A 158      16.976   0.864  -5.600  1.00 57.92           C  
ATOM   2440  CB  LYS A 158      19.250   1.856  -5.438  1.00 57.92           C  
ATOM   2441  HB2 LYS A 158      18.912   2.032  -4.417  1.00 57.92           H  
ATOM   2442  HB3 LYS A 158      19.125   2.778  -6.005  1.00 57.92           H  
ATOM   2443  O   LYS A 158      16.761   0.770  -4.391  1.00 57.92           O  
ATOM   2444  CG  LYS A 158      20.727   1.503  -5.386  1.00 57.92           C  
ATOM   2445  HG2 LYS A 158      20.866   0.587  -4.811  1.00 57.92           H  
ATOM   2446  HG3 LYS A 158      21.105   1.345  -6.396  1.00 57.92           H  
ATOM   2447  CD  LYS A 158      21.464   2.653  -4.699  1.00 57.92           C  
ATOM   2448  HD2 LYS A 158      21.147   2.712  -3.657  1.00 57.92           H  
ATOM   2449  HD3 LYS A 158      21.236   3.592  -5.203  1.00 57.92           H  
ATOM   2450  CE  LYS A 158      22.957   2.367  -4.785  1.00 57.92           C  
ATOM   2451  HE2 LYS A 158      23.149   1.387  -4.348  1.00 57.92           H  
ATOM   2452  HE3 LYS A 158      23.237   2.313  -5.837  1.00 57.92           H  
ATOM   2453  NZ  LYS A 158      23.732   3.413  -4.084  1.00 57.92           N  
ATOM   2454  HZ1 LYS A 158      24.717   3.199  -4.155  1.00 57.92           H  
ATOM   2455  HZ2 LYS A 158      23.557   4.302  -4.529  1.00 57.92           H  
ATOM   2456  HZ3 LYS A 158      23.459   3.450  -3.112  1.00 57.92           H  
ATOM   2457  N   PHE A 159      15.983   0.962  -6.484  1.00 62.36           N  
ATOM   2458  H   PHE A 159      16.185   1.080  -7.466  1.00 62.36           H  
ATOM   2459  CA  PHE A 159      14.611   0.706  -6.037  1.00 62.36           C  
ATOM   2460  HA  PHE A 159      14.432   1.313  -5.150  1.00 62.36           H  
ATOM   2461  C   PHE A 159      14.425  -0.749  -5.580  1.00 62.36           C  
ATOM   2462  CB  PHE A 159      13.594   1.151  -7.094  1.00 62.36           C  
ATOM   2463  HB2 PHE A 159      12.593   0.888  -6.750  1.00 62.36           H  
ATOM   2464  HB3 PHE A 159      13.780   0.617  -8.026  1.00 62.36           H  
ATOM   2465  O   PHE A 159      13.442  -1.017  -4.898  1.00 62.36           O  
ATOM   2466  CG  PHE A 159      13.636   2.648  -7.337  1.00 62.36           C  
ATOM   2467  CD1 PHE A 159      13.264   3.527  -6.308  1.00 62.36           C  
ATOM   2468  HD1 PHE A 159      12.841   3.115  -5.404  1.00 62.36           H  
ATOM   2469  CD2 PHE A 159      14.092   3.170  -8.558  1.00 62.36           C  
ATOM   2470  HD2 PHE A 159      14.363   2.512  -9.370  1.00 62.36           H  
ATOM   2471  CE1 PHE A 159      13.428   4.913  -6.448  1.00 62.36           C  
ATOM   2472  HE1 PHE A 159      13.178   5.583  -5.638  1.00 62.36           H  
ATOM   2473  CE2 PHE A 159      14.209   4.561  -8.726  1.00 62.36           C  
ATOM   2474  HE2 PHE A 159      14.560   4.959  -9.667  1.00 62.36           H  
ATOM   2475  CZ  PHE A 159      13.902   5.427  -7.662  1.00 62.36           C  
ATOM   2476  HZ  PHE A 159      14.027   6.494  -7.777  1.00 62.36           H  
ATOM   2477  N   ASN A 160      15.384  -1.643  -5.899  1.00 61.38           N  
ATOM   2478  H   ASN A 160      16.118  -1.304  -6.505  1.00 61.38           H  
ATOM   2479  CA  ASN A 160      15.513  -3.048  -5.502  1.00 61.38           C  
ATOM   2480  HA  ASN A 160      15.292  -3.643  -6.387  1.00 61.38           H  
ATOM   2481  C   ASN A 160      14.535  -3.474  -4.393  1.00 61.38           C  
ATOM   2482  CB  ASN A 160      16.981  -3.336  -5.111  1.00 61.38           C  
ATOM   2483  HB2 ASN A 160      17.194  -2.920  -4.126  1.00 61.38           H  
ATOM   2484  HB3 ASN A 160      17.650  -2.861  -5.828  1.00 61.38           H  
ATOM   2485  O   ASN A 160      14.793  -3.291  -3.200  1.00 61.38           O  
ATOM   2486  CG  ASN A 160      17.312  -4.819  -5.117  1.00 61.38           C  
ATOM   2487  ND2 ASN A 160      18.535  -5.191  -4.827  1.00 61.38           N  
ATOM   2488 HD21 ASN A 160      18.750  -6.160  -5.013  1.00 61.38           H  
ATOM   2489 HD22 ASN A 160      19.251  -4.487  -4.721  1.00 61.38           H  
ATOM   2490  OD1 ASN A 160      16.493  -5.671  -5.395  1.00 61.38           O  
ATOM   2491  N   ARG A 161      13.418  -4.073  -4.829  1.00 70.82           N  
ATOM   2492  H   ARG A 161      13.303  -4.130  -5.831  1.00 70.82           H  
ATOM   2493  CA  ARG A 161      12.335  -4.603  -3.988  1.00 70.82           C  
ATOM   2494  HA  ARG A 161      11.570  -5.026  -4.640  1.00 70.82           H  
ATOM   2495  C   ARG A 161      11.637  -3.520  -3.158  1.00 70.82           C  
ATOM   2496  CB  ARG A 161      12.859  -5.750  -3.108  1.00 70.82           C  
ATOM   2497  HB2 ARG A 161      12.012  -6.193  -2.584  1.00 70.82           H  
ATOM   2498  HB3 ARG A 161      13.547  -5.353  -2.360  1.00 70.82           H  
ATOM   2499  O   ARG A 161      11.728  -3.563  -1.925  1.00 70.82           O  
ATOM   2500  CG  ARG A 161      13.579  -6.836  -3.910  1.00 70.82           C  
ATOM   2501  HG2 ARG A 161      14.371  -6.398  -4.518  1.00 70.82           H  
ATOM   2502  HG3 ARG A 161      12.868  -7.324  -4.576  1.00 70.82           H  
ATOM   2503  CD  ARG A 161      14.224  -7.858  -2.980  1.00 70.82           C  
ATOM   2504  HD2 ARG A 161      14.850  -8.520  -3.577  1.00 70.82           H  
ATOM   2505  HD3 ARG A 161      14.857  -7.329  -2.267  1.00 70.82           H  
ATOM   2506  NE  ARG A 161      13.192  -8.645  -2.280  1.00 70.82           N  
ATOM   2507  HE  ARG A 161      12.245  -8.524  -2.610  1.00 70.82           H  
ATOM   2508  NH1 ARG A 161      14.578  -9.695  -0.799  1.00 70.82           N  
ATOM   2509 HH11 ARG A 161      14.720 -10.356  -0.049  1.00 70.82           H  
ATOM   2510 HH12 ARG A 161      15.355  -9.244  -1.261  1.00 70.82           H  
ATOM   2511  NH2 ARG A 161      12.368 -10.066  -0.703  1.00 70.82           N  
ATOM   2512 HH21 ARG A 161      12.493 -10.697   0.075  1.00 70.82           H  
ATOM   2513 HH22 ARG A 161      11.417  -9.829  -0.947  1.00 70.82           H  
ATOM   2514  CZ  ARG A 161      13.381  -9.467  -1.269  1.00 70.82           C  
ATOM   2515  N   PRO A 162      10.899  -2.582  -3.784  1.00 75.75           N  
ATOM   2516  CA  PRO A 162      10.022  -1.720  -3.012  1.00 75.75           C  
ATOM   2517  HA  PRO A 162      10.614  -1.131  -2.312  1.00 75.75           H  
ATOM   2518  C   PRO A 162       9.028  -2.591  -2.229  1.00 75.75           C  
ATOM   2519  CB  PRO A 162       9.360  -0.779  -4.019  1.00 75.75           C  
ATOM   2520  HB2 PRO A 162       8.359  -0.480  -3.709  1.00 75.75           H  
ATOM   2521  HB3 PRO A 162       9.990   0.099  -4.158  1.00 75.75           H  
ATOM   2522  O   PRO A 162       8.543  -3.619  -2.715  1.00 75.75           O  
ATOM   2523  CG  PRO A 162       9.347  -1.599  -5.308  1.00 75.75           C  
ATOM   2524  HG2 PRO A 162       9.347  -0.961  -6.192  1.00 75.75           H  
ATOM   2525  HG3 PRO A 162       8.480  -2.259  -5.313  1.00 75.75           H  
ATOM   2526  CD  PRO A 162      10.628  -2.428  -5.212  1.00 75.75           C  
ATOM   2527  HD2 PRO A 162      10.504  -3.388  -5.714  1.00 75.75           H  
ATOM   2528  HD3 PRO A 162      11.435  -1.881  -5.699  1.00 75.75           H  
ATOM   2529  N   GLN A 163       8.774  -2.205  -0.985  1.00 82.94           N  
ATOM   2530  H   GLN A 163       9.221  -1.364  -0.650  1.00 82.94           H  
ATOM   2531  CA  GLN A 163       7.826  -2.858  -0.095  1.00 82.94           C  
ATOM   2532  HA  GLN A 163       7.270  -3.599  -0.669  1.00 82.94           H  
ATOM   2533  C   GLN A 163       6.840  -1.821   0.422  1.00 82.94           C  
ATOM   2534  CB  GLN A 163       8.516  -3.589   1.069  1.00 82.94           C  
ATOM   2535  HB2 GLN A 163       7.758  -4.151   1.613  1.00 82.94           H  
ATOM   2536  HB3 GLN A 163       8.951  -2.859   1.751  1.00 82.94           H  
ATOM   2537  O   GLN A 163       7.233  -0.731   0.841  1.00 82.94           O  
ATOM   2538  CG  GLN A 163       9.614  -4.556   0.607  1.00 82.94           C  
ATOM   2539  HG2 GLN A 163       9.213  -5.196  -0.179  1.00 82.94           H  
ATOM   2540  HG3 GLN A 163      10.441  -3.982   0.191  1.00 82.94           H  
ATOM   2541  CD  GLN A 163      10.179  -5.427   1.723  1.00 82.94           C  
ATOM   2542  NE2 GLN A 163      10.720  -6.576   1.383  1.00 82.94           N  
ATOM   2543 HE21 GLN A 163      10.622  -6.879   0.425  1.00 82.94           H  
ATOM   2544 HE22 GLN A 163      10.912  -7.252   2.108  1.00 82.94           H  
ATOM   2545  OE1 GLN A 163      10.152  -5.127   2.912  1.00 82.94           O  
ATOM   2546  N   PHE A 164       5.567  -2.183   0.421  1.00 83.78           N  
ATOM   2547  H   PHE A 164       5.327  -3.098   0.069  1.00 83.78           H  
ATOM   2548  CA  PHE A 164       4.483  -1.355   0.925  1.00 83.78           C  
ATOM   2549  HA  PHE A 164       4.876  -0.450   1.390  1.00 83.78           H  
ATOM   2550  C   PHE A 164       3.740  -2.163   1.970  1.00 83.78           C  
ATOM   2551  CB  PHE A 164       3.555  -0.944  -0.226  1.00 83.78           C  
ATOM   2552  HB2 PHE A 164       3.048  -1.827  -0.615  1.00 83.78           H  
ATOM   2553  HB3 PHE A 164       2.785  -0.281   0.168  1.00 83.78           H  
ATOM   2554  O   PHE A 164       3.206  -3.217   1.647  1.00 83.78           O  
ATOM   2555  CG  PHE A 164       4.267  -0.255  -1.371  1.00 83.78           C  
ATOM   2556  CD1 PHE A 164       4.360   1.146  -1.391  1.00 83.78           C  
ATOM   2557  HD1 PHE A 164       3.887   1.728  -0.614  1.00 83.78           H  
ATOM   2558  CD2 PHE A 164       4.866  -1.011  -2.397  1.00 83.78           C  
ATOM   2559  HD2 PHE A 164       4.800  -2.089  -2.381  1.00 83.78           H  
ATOM   2560  CE1 PHE A 164       5.072   1.785  -2.417  1.00 83.78           C  
ATOM   2561  HE1 PHE A 164       5.158   2.862  -2.419  1.00 83.78           H  
ATOM   2562  CE2 PHE A 164       5.577  -0.366  -3.424  1.00 83.78           C  
ATOM   2563  HE2 PHE A 164       6.056  -0.942  -4.202  1.00 83.78           H  
ATOM   2564  CZ  PHE A 164       5.690   1.033  -3.428  1.00 83.78           C  
ATOM   2565  HZ  PHE A 164       6.250   1.530  -4.206  1.00 83.78           H  
ATOM   2566  N   THR A 165       3.706  -1.684   3.203  1.00 86.53           N  
ATOM   2567  H   THR A 165       4.191  -0.821   3.405  1.00 86.53           H  
ATOM   2568  CA  THR A 165       2.882  -2.249   4.265  1.00 86.53           C  
ATOM   2569  HA  THR A 165       2.431  -3.183   3.929  1.00 86.53           H  
ATOM   2570  C   THR A 165       1.771  -1.253   4.562  1.00 86.53           C  
ATOM   2571  CB  THR A 165       3.711  -2.589   5.505  1.00 86.53           C  
ATOM   2572  HB  THR A 165       4.152  -1.687   5.931  1.00 86.53           H  
ATOM   2573  O   THR A 165       2.039  -0.137   4.998  1.00 86.53           O  
ATOM   2574  CG2 THR A 165       2.868  -3.278   6.560  1.00 86.53           C  
ATOM   2575 HG21 THR A 165       3.466  -3.497   7.445  1.00 86.53           H  
ATOM   2576 HG22 THR A 165       2.044  -2.634   6.867  1.00 86.53           H  
ATOM   2577 HG23 THR A 165       2.464  -4.205   6.153  1.00 86.53           H  
ATOM   2578  OG1 THR A 165       4.737  -3.512   5.212  1.00 86.53           O  
ATOM   2579  HG1 THR A 165       4.721  -4.106   5.966  1.00 86.53           H  
ATOM   2580  N   ILE A 166       0.534  -1.630   4.264  1.00 82.62           N  
ATOM   2581  H   ILE A 166       0.396  -2.577   3.940  1.00 82.62           H  
ATOM   2582  CA  ILE A 166      -0.668  -0.849   4.545  1.00 82.62           C  
ATOM   2583  HA  ILE A 166      -0.401   0.185   4.761  1.00 82.62           H  
ATOM   2584  C   ILE A 166      -1.307  -1.457   5.778  1.00 82.62           C  
ATOM   2585  CB  ILE A 166      -1.653  -0.864   3.357  1.00 82.62           C  
ATOM   2586  HB  ILE A 166      -1.970  -1.894   3.195  1.00 82.62           H  
ATOM   2587  O   ILE A 166      -1.576  -2.659   5.805  1.00 82.62           O  
ATOM   2588  CG1 ILE A 166      -0.986  -0.352   2.061  1.00 82.62           C  
ATOM   2589 HG12 ILE A 166      -0.839   0.726   2.123  1.00 82.62           H  
ATOM   2590 HG13 ILE A 166      -0.009  -0.819   1.930  1.00 82.62           H  
ATOM   2591  CG2 ILE A 166      -2.901  -0.018   3.687  1.00 82.62           C  
ATOM   2592 HG21 ILE A 166      -3.617  -0.047   2.866  1.00 82.62           H  
ATOM   2593 HG22 ILE A 166      -3.408  -0.413   4.568  1.00 82.62           H  
ATOM   2594 HG23 ILE A 166      -2.618   1.015   3.887  1.00 82.62           H  
ATOM   2595  CD1 ILE A 166      -1.799  -0.682   0.807  1.00 82.62           C  
ATOM   2596 HD11 ILE A 166      -2.751  -0.152   0.807  1.00 82.62           H  
ATOM   2597 HD12 ILE A 166      -1.975  -1.756   0.756  1.00 82.62           H  
ATOM   2598 HD13 ILE A 166      -1.232  -0.376  -0.072  1.00 82.62           H  
ATOM   2599  N   GLU A 167      -1.567  -0.621   6.770  1.00 82.35           N  
ATOM   2600  H   GLU A 167      -1.314   0.353   6.686  1.00 82.35           H  
ATOM   2601  CA  GLU A 167      -2.190  -1.039   8.010  1.00 82.35           C  
ATOM   2602  HA  GLU A 167      -2.486  -2.085   7.928  1.00 82.35           H  
ATOM   2603  C   GLU A 167      -3.461  -0.224   8.253  1.00 82.35           C  
ATOM   2604  CB  GLU A 167      -1.187  -0.958   9.165  1.00 82.35           C  
ATOM   2605  HB2 GLU A 167      -1.698  -1.347  10.046  1.00 82.35           H  
ATOM   2606  HB3 GLU A 167      -0.904   0.081   9.335  1.00 82.35           H  
ATOM   2607  O   GLU A 167      -3.469   1.009   8.173  1.00 82.35           O  
ATOM   2608  CG  GLU A 167       0.072  -1.806   8.910  1.00 82.35           C  
ATOM   2609  HG2 GLU A 167       0.609  -1.395   8.054  1.00 82.35           H  
ATOM   2610  HG3 GLU A 167      -0.238  -2.823   8.668  1.00 82.35           H  
ATOM   2611  CD  GLU A 167       1.021  -1.826  10.109  1.00 82.35           C  
ATOM   2612  OE1 GLU A 167       1.029  -2.810  10.879  1.00 82.35           O  
ATOM   2613  OE2 GLU A 167       1.656  -0.787  10.390  1.00 82.35           O  
ATOM   2614  N   TRP A 168      -4.550  -0.934   8.543  1.00 76.40           N  
ATOM   2615  H   TRP A 168      -4.479  -1.941   8.570  1.00 76.40           H  
ATOM   2616  CA  TRP A 168      -5.841  -0.354   8.905  1.00 76.40           C  
ATOM   2617  HA  TRP A 168      -5.681   0.661   9.267  1.00 76.40           H  
ATOM   2618  C   TRP A 168      -6.481  -1.154  10.041  1.00 76.40           C  
ATOM   2619  CB  TRP A 168      -6.764  -0.284   7.682  1.00 76.40           C  
ATOM   2620  HB2 TRP A 168      -6.229   0.188   6.858  1.00 76.40           H  
ATOM   2621  HB3 TRP A 168      -7.610   0.360   7.923  1.00 76.40           H  
ATOM   2622  O   TRP A 168      -6.104  -2.299  10.314  1.00 76.40           O  
ATOM   2623  CG  TRP A 168      -7.300  -1.600   7.214  1.00 76.40           C  
ATOM   2624  CD1 TRP A 168      -8.466  -2.162   7.602  1.00 76.40           C  
ATOM   2625  HD1 TRP A 168      -9.162  -1.726   8.304  1.00 76.40           H  
ATOM   2626  CD2 TRP A 168      -6.676  -2.562   6.317  1.00 76.40           C  
ATOM   2627  CE2 TRP A 168      -7.590  -3.636   6.112  1.00 76.40           C  
ATOM   2628  CE3 TRP A 168      -5.419  -2.653   5.688  1.00 76.40           C  
ATOM   2629  HE3 TRP A 168      -4.683  -1.882   5.867  1.00 76.40           H  
ATOM   2630  NE1 TRP A 168      -8.638  -3.369   6.959  1.00 76.40           N  
ATOM   2631  HE1 TRP A 168      -9.450  -3.955   7.089  1.00 76.40           H  
ATOM   2632  CH2 TRP A 168      -6.045  -4.784   4.676  1.00 76.40           C  
ATOM   2633  HH2 TRP A 168      -5.819  -5.659   4.084  1.00 76.40           H  
ATOM   2634  CZ2 TRP A 168      -7.308  -4.712   5.269  1.00 76.40           C  
ATOM   2635  HZ2 TRP A 168      -8.030  -5.504   5.136  1.00 76.40           H  
ATOM   2636  CZ3 TRP A 168      -5.093  -3.768   4.902  1.00 76.40           C  
ATOM   2637  HZ3 TRP A 168      -4.092  -3.838   4.501  1.00 76.40           H  
ATOM   2638  N   GLY A 169      -7.452  -0.535  10.709  1.00 58.68           N  
ATOM   2639  H   GLY A 169      -7.653   0.430  10.489  1.00 58.68           H  
ATOM   2640  CA  GLY A 169      -8.179  -1.138  11.827  1.00 58.68           C  
ATOM   2641  HA2 GLY A 169      -9.135  -1.527  11.476  1.00 58.68           H  
ATOM   2642  HA3 GLY A 169      -7.606  -1.962  12.253  1.00 58.68           H  
ATOM   2643  C   GLY A 169      -8.439  -0.161  12.950  1.00 58.68           C  
ATOM   2644  O   GLY A 169      -7.463   0.305  13.568  1.00 58.68           O  
ATOM   2645  OXT GLY A 169      -9.642   0.047  13.218  1.00 58.68           O  
TER    2646      GLY A 169                                                       
END   
