# Supplementary material for: Single-chain dimers from de novo immunoglobulins as robust scaffolds for multiple binding loops
Source: Nat Commun. 2023 Sep 23;14:5939. doi: 10.1038/s41467-023-41717-5 (PMC10517939; doi:10.1038/s41467-023-41717-5)
Supplement: Supplementary file 3 — Supplementary Data 1 [file 41467_2023_41717_MOESM3_ESM.zip › design_models/scIg+EF/scIg12+EF1a+EF3a/ranked_1.pdb]

ATOM      1  N   GLY A   1       5.663  -4.903 -13.904  1.00 84.25           N  
ATOM      2  H   GLY A   1       6.104  -5.499 -14.590  1.00 84.25           H  
ATOM      3  H2  GLY A   1       5.786  -3.936 -14.168  1.00 84.25           H  
ATOM      4  H3  GLY A   1       6.153  -5.013 -13.027  1.00 84.25           H  
ATOM      5  CA  GLY A   1       4.231  -5.231 -13.728  1.00 84.25           C  
ATOM      6  HA2 GLY A   1       4.146  -6.233 -13.306  1.00 84.25           H  
ATOM      7  HA3 GLY A   1       3.731  -5.194 -14.696  1.00 84.25           H  
ATOM      8  C   GLY A   1       3.543  -4.250 -12.790  1.00 84.25           C  
ATOM      9  O   GLY A   1       4.203  -3.372 -12.251  1.00 84.25           O  
ATOM     10  N   ARG A   2       2.221  -4.368 -12.611  1.00 89.48           N  
ATOM     11  H   ARG A   2       1.716  -5.108 -13.076  1.00 89.48           H  
ATOM     12  CA  ARG A   2       1.422  -3.486 -11.744  1.00 89.48           C  
ATOM     13  HA  ARG A   2       2.082  -2.947 -11.063  1.00 89.48           H  
ATOM     14  C   ARG A   2       0.449  -4.296 -10.894  1.00 89.48           C  
ATOM     15  CB  ARG A   2       0.688  -2.455 -12.617  1.00 89.48           C  
ATOM     16  HB2 ARG A   2       1.424  -1.768 -13.036  1.00 89.48           H  
ATOM     17  HB3 ARG A   2       0.203  -2.978 -13.441  1.00 89.48           H  
ATOM     18  O   ARG A   2      -0.311  -5.094 -11.437  1.00 89.48           O  
ATOM     19  CG  ARG A   2      -0.377  -1.649 -11.858  1.00 89.48           C  
ATOM     20  HG2 ARG A   2      -1.148  -2.320 -11.478  1.00 89.48           H  
ATOM     21  HG3 ARG A   2       0.072  -1.113 -11.021  1.00 89.48           H  
ATOM     22  CD  ARG A   2      -1.032  -0.664 -12.821  1.00 89.48           C  
ATOM     23  HD2 ARG A   2      -0.296   0.091 -13.094  1.00 89.48           H  
ATOM     24  HD3 ARG A   2      -1.321  -1.198 -13.726  1.00 89.48           H  
ATOM     25  NE  ARG A   2      -2.245  -0.072 -12.238  1.00 89.48           N  
ATOM     26  HE  ARG A   2      -2.906  -0.724 -11.842  1.00 89.48           H  
ATOM     27  NH1 ARG A   2      -1.893   2.061 -12.989  1.00 89.48           N  
ATOM     28 HH11 ARG A   2      -0.898   1.890 -12.959  1.00 89.48           H  
ATOM     29 HH12 ARG A   2      -2.144   3.038 -13.025  1.00 89.48           H  
ATOM     30  NH2 ARG A   2      -3.805   1.548 -11.951  1.00 89.48           N  
ATOM     31 HH21 ARG A   2      -4.376   0.865 -11.474  1.00 89.48           H  
ATOM     32 HH22 ARG A   2      -4.098   2.509 -12.055  1.00 89.48           H  
ATOM     33  CZ  ARG A   2      -2.639   1.173 -12.399  1.00 89.48           C  
ATOM     34  N   VAL A   3       0.425  -4.033  -9.590  1.00 92.64           N  
ATOM     35  H   VAL A   3       1.090  -3.361  -9.233  1.00 92.64           H  
ATOM     36  CA  VAL A   3      -0.590  -4.555  -8.665  1.00 92.64           C  
ATOM     37  HA  VAL A   3      -1.388  -5.012  -9.249  1.00 92.64           H  
ATOM     38  C   VAL A   3      -1.226  -3.418  -7.880  1.00 92.64           C  
ATOM     39  CB  VAL A   3      -0.012  -5.652  -7.750  1.00 92.64           C  
ATOM     40  HB  VAL A   3       0.987  -5.364  -7.421  1.00 92.64           H  
ATOM     41  O   VAL A   3      -0.539  -2.576  -7.306  1.00 92.64           O  
ATOM     42  CG1 VAL A   3      -0.857  -5.960  -6.505  1.00 92.64           C  
ATOM     43 HG11 VAL A   3      -1.882  -6.191  -6.791  1.00 92.64           H  
ATOM     44 HG12 VAL A   3      -0.855  -5.102  -5.832  1.00 92.64           H  
ATOM     45 HG13 VAL A   3      -0.433  -6.809  -5.969  1.00 92.64           H  
ATOM     46  CG2 VAL A   3       0.067  -6.954  -8.547  1.00 92.64           C  
ATOM     47 HG21 VAL A   3       0.610  -7.700  -7.967  1.00 92.64           H  
ATOM     48 HG22 VAL A   3      -0.937  -7.336  -8.734  1.00 92.64           H  
ATOM     49 HG23 VAL A   3       0.557  -6.800  -9.508  1.00 92.64           H  
ATOM     50  N   GLU A   4      -2.554  -3.407  -7.837  1.00 94.85           N  
ATOM     51  H   GLU A   4      -3.045  -4.155  -8.306  1.00 94.85           H  
ATOM     52  CA  GLU A   4      -3.341  -2.530  -6.974  1.00 94.85           C  
ATOM     53  HA  GLU A   4      -2.718  -1.698  -6.648  1.00 94.85           H  
ATOM     54  C   GLU A   4      -3.784  -3.303  -5.726  1.00 94.85           C  
ATOM     55  CB  GLU A   4      -4.524  -1.926  -7.757  1.00 94.85           C  
ATOM     56  HB2 GLU A   4      -5.171  -2.732  -8.103  1.00 94.85           H  
ATOM     57  HB3 GLU A   4      -4.126  -1.404  -8.628  1.00 94.85           H  
ATOM     58  O   GLU A   4      -4.372  -4.379  -5.816  1.00 94.85           O  
ATOM     59  CG  GLU A   4      -5.368  -0.934  -6.928  1.00 94.85           C  
ATOM     60  HG2 GLU A   4      -5.752  -1.447  -6.046  1.00 94.85           H  
ATOM     61  HG3 GLU A   4      -4.719  -0.129  -6.583  1.00 94.85           H  
ATOM     62  CD  GLU A   4      -6.562  -0.313  -7.689  1.00 94.85           C  
ATOM     63  OE1 GLU A   4      -7.509   0.186  -7.016  1.00 94.85           O  
ATOM     64  OE2 GLU A   4      -6.510  -0.206  -8.933  1.00 94.85           O  
ATOM     65  N   VAL A   5      -3.527  -2.722  -4.556  1.00 94.19           N  
ATOM     66  H   VAL A   5      -3.008  -1.856  -4.574  1.00 94.19           H  
ATOM     67  CA  VAL A   5      -4.069  -3.129  -3.261  1.00 94.19           C  
ATOM     68  HA  VAL A   5      -4.655  -4.041  -3.380  1.00 94.19           H  
ATOM     69  C   VAL A   5      -4.983  -2.013  -2.780  1.00 94.19           C  
ATOM     70  CB  VAL A   5      -2.954  -3.402  -2.232  1.00 94.19           C  
ATOM     71  HB  VAL A   5      -2.399  -2.482  -2.047  1.00 94.19           H  
ATOM     72  O   VAL A   5      -4.534  -0.918  -2.440  1.00 94.19           O  
ATOM     73  CG1 VAL A   5      -3.542  -3.880  -0.897  1.00 94.19           C  
ATOM     74 HG11 VAL A   5      -4.192  -3.117  -0.469  1.00 94.19           H  
ATOM     75 HG12 VAL A   5      -4.108  -4.800  -1.045  1.00 94.19           H  
ATOM     76 HG13 VAL A   5      -2.734  -4.068  -0.190  1.00 94.19           H  
ATOM     77  CG2 VAL A   5      -1.958  -4.453  -2.735  1.00 94.19           C  
ATOM     78 HG21 VAL A   5      -1.409  -4.062  -3.591  1.00 94.19           H  
ATOM     79 HG22 VAL A   5      -1.241  -4.696  -1.950  1.00 94.19           H  
ATOM     80 HG23 VAL A   5      -2.486  -5.357  -3.039  1.00 94.19           H  
ATOM     81  N   ARG A   6      -6.282  -2.280  -2.726  1.00 92.63           N  
ATOM     82  H   ARG A   6      -6.590  -3.190  -3.039  1.00 92.63           H  
ATOM     83  CA  ARG A   6      -7.273  -1.373  -2.154  1.00 92.63           C  
ATOM     84  HA  ARG A   6      -6.810  -0.410  -1.938  1.00 92.63           H  
ATOM     85  C   ARG A   6      -7.774  -1.940  -0.843  1.00 92.63           C  
ATOM     86  CB  ARG A   6      -8.386  -1.144  -3.171  1.00 92.63           C  
ATOM     87  HB2 ARG A   6      -8.887  -2.088  -3.386  1.00 92.63           H  
ATOM     88  HB3 ARG A   6      -7.932  -0.779  -4.092  1.00 92.63           H  
ATOM     89  O   ARG A   6      -8.322  -3.036  -0.809  1.00 92.63           O  
ATOM     90  CG  ARG A   6      -9.405  -0.120  -2.651  1.00 92.63           C  
ATOM     91  HG2 ARG A   6      -8.905   0.829  -2.457  1.00 92.63           H  
ATOM     92  HG3 ARG A   6      -9.850  -0.475  -1.721  1.00 92.63           H  
ATOM     93  CD  ARG A   6     -10.525   0.092  -3.665  1.00 92.63           C  
ATOM     94  HD2 ARG A   6     -11.232   0.806  -3.244  1.00 92.63           H  
ATOM     95  HD3 ARG A   6     -11.032  -0.859  -3.826  1.00 92.63           H  
ATOM     96  NE  ARG A   6     -10.001   0.590  -4.948  1.00 92.63           N  
ATOM     97  HE  ARG A   6      -9.024   0.432  -5.152  1.00 92.63           H  
ATOM     98  NH1 ARG A   6     -11.989   1.220  -5.881  1.00 92.63           N  
ATOM     99 HH11 ARG A   6     -12.436   0.892  -5.037  1.00 92.63           H  
ATOM    100 HH12 ARG A   6     -12.505   1.476  -6.711  1.00 92.63           H  
ATOM    101  NH2 ARG A   6     -10.067   1.349  -7.055  1.00 92.63           N  
ATOM    102 HH21 ARG A   6     -10.554   1.547  -7.918  1.00 92.63           H  
ATOM    103 HH22 ARG A   6      -9.107   1.042  -7.120  1.00 92.63           H  
ATOM    104  CZ  ARG A   6     -10.693   1.064  -5.954  1.00 92.63           C  
ATOM    105  N   VAL A   7      -7.619  -1.174   0.223  1.00 88.26           N  
ATOM    106  H   VAL A   7      -7.218  -0.254   0.115  1.00 88.26           H  
ATOM    107  CA  VAL A   7      -8.158  -1.519   1.534  1.00 88.26           C  
ATOM    108  HA  VAL A   7      -8.408  -2.580   1.569  1.00 88.26           H  
ATOM    109  C   VAL A   7      -9.430  -0.716   1.728  1.00 88.26           C  
ATOM    110  CB  VAL A   7      -7.138  -1.242   2.643  1.00 88.26           C  
ATOM    111  HB  VAL A   7      -7.020  -0.163   2.742  1.00 88.26           H  
ATOM    112  O   VAL A   7      -9.477   0.464   1.399  1.00 88.26           O  
ATOM    113  CG1 VAL A   7      -7.607  -1.799   3.988  1.00 88.26           C  
ATOM    114 HG11 VAL A   7      -8.531  -1.311   4.298  1.00 88.26           H  
ATOM    115 HG12 VAL A   7      -6.857  -1.605   4.755  1.00 88.26           H  
ATOM    116 HG13 VAL A   7      -7.777  -2.873   3.910  1.00 88.26           H  
ATOM    117  CG2 VAL A   7      -5.767  -1.849   2.318  1.00 88.26           C  
ATOM    118 HG21 VAL A   7      -5.356  -1.409   1.410  1.00 88.26           H  
ATOM    119 HG22 VAL A   7      -5.855  -2.928   2.188  1.00 88.26           H  
ATOM    120 HG23 VAL A   7      -5.079  -1.618   3.130  1.00 88.26           H  
ATOM    121  N   GLU A   8     -10.475  -1.354   2.220  1.00 86.15           N  
ATOM    122  H   GLU A   8     -10.404  -2.347   2.386  1.00 86.15           H  
ATOM    123  CA  GLU A   8     -11.754  -0.736   2.532  1.00 86.15           C  
ATOM    124  HA  GLU A   8     -11.637   0.340   2.662  1.00 86.15           H  
ATOM    125  C   GLU A   8     -12.248  -1.331   3.838  1.00 86.15           C  
ATOM    126  CB  GLU A   8     -12.716  -0.996   1.368  1.00 86.15           C  
ATOM    127  HB2 GLU A   8     -12.751  -2.065   1.159  1.00 86.15           H  
ATOM    128  HB3 GLU A   8     -12.300  -0.496   0.493  1.00 86.15           H  
ATOM    129  O   GLU A   8     -12.342  -2.549   3.963  1.00 86.15           O  
ATOM    130  CG  GLU A   8     -14.148  -0.484   1.581  1.00 86.15           C  
ATOM    131  HG2 GLU A   8     -14.675  -1.151   2.263  1.00 86.15           H  
ATOM    132  HG3 GLU A   8     -14.109   0.513   2.020  1.00 86.15           H  
ATOM    133  CD  GLU A   8     -14.874  -0.423   0.229  1.00 86.15           C  
ATOM    134  OE1 GLU A   8     -15.462   0.634  -0.108  1.00 86.15           O  
ATOM    135  OE2 GLU A   8     -14.615  -1.280  -0.645  1.00 86.15           O  
ATOM    136  N   PHE A   9     -12.547  -0.500   4.825  1.00 78.03           N  
ATOM    137  H   PHE A   9     -12.460   0.497   4.690  1.00 78.03           H  
ATOM    138  CA  PHE A   9     -13.118  -0.990   6.074  1.00 78.03           C  
ATOM    139  HA  PHE A   9     -12.915  -2.057   6.159  1.00 78.03           H  
ATOM    140  C   PHE A   9     -14.663  -0.870   6.006  1.00 78.03           C  
ATOM    141  CB  PHE A   9     -12.383  -0.366   7.277  1.00 78.03           C  
ATOM    142  HB2 PHE A   9     -12.719  -0.857   8.190  1.00 78.03           H  
ATOM    143  HB3 PHE A   9     -12.628   0.693   7.359  1.00 78.03           H  
ATOM    144  O   PHE A   9     -15.201   0.063   5.409  1.00 78.03           O  
ATOM    145  CG  PHE A   9     -10.869  -0.319   7.245  1.00 78.03           C  
ATOM    146  CD1 PHE A   9     -10.124  -1.236   7.999  1.00 78.03           C  
ATOM    147  HD1 PHE A   9     -10.626  -2.005   8.568  1.00 78.03           H  
ATOM    148  CD2 PHE A   9     -10.206   0.726   6.568  1.00 78.03           C  
ATOM    149  HD2 PHE A   9     -10.781   1.478   6.049  1.00 78.03           H  
ATOM    150  CE1 PHE A   9      -8.722  -1.137   8.029  1.00 78.03           C  
ATOM    151  HE1 PHE A   9      -8.135  -1.844   8.595  1.00 78.03           H  
ATOM    152  CE2 PHE A   9      -8.806   0.830   6.605  1.00 78.03           C  
ATOM    153  HE2 PHE A   9      -8.311   1.654   6.112  1.00 78.03           H  
ATOM    154  CZ  PHE A   9      -8.064  -0.111   7.333  1.00 78.03           C  
ATOM    155  HZ  PHE A   9      -6.988  -0.029   7.387  1.00 78.03           H  
ATOM    156  N   GLU A  10     -15.401  -1.848   6.541  1.00 70.31           N  
ATOM    157  H   GLU A  10     -14.915  -2.578   7.041  1.00 70.31           H  
ATOM    158  CA  GLU A  10     -16.870  -1.949   6.473  1.00 70.31           C  
ATOM    159  HA  GLU A  10     -17.298  -0.953   6.359  1.00 70.31           H  
ATOM    160  C   GLU A  10     -17.469  -2.643   7.709  1.00 70.31           C  
ATOM    161  CB  GLU A  10     -17.330  -2.825   5.289  1.00 70.31           C  
ATOM    162  HB2 GLU A  10     -16.688  -3.703   5.220  1.00 70.31           H  
ATOM    163  HB3 GLU A  10     -18.339  -3.171   5.512  1.00 70.31           H  
ATOM    164  O   GLU A  10     -16.992  -3.706   8.083  1.00 70.31           O  
ATOM    165  CG  GLU A  10     -17.399  -2.142   3.920  1.00 70.31           C  
ATOM    166  HG2 GLU A  10     -18.009  -1.242   4.005  1.00 70.31           H  
ATOM    167  HG3 GLU A  10     -16.391  -1.854   3.622  1.00 70.31           H  
ATOM    168  CD  GLU A  10     -18.011  -3.069   2.848  1.00 70.31           C  
ATOM    169  OE1 GLU A  10     -17.811  -2.825   1.639  1.00 70.31           O  
ATOM    170  OE2 GLU A  10     -18.633  -4.111   3.182  1.00 70.31           O  
ATOM    171  N   PRO A  11     -18.613  -2.188   8.240  1.00 63.36           N  
ATOM    172  CA  PRO A  11     -18.932  -0.781   8.398  1.00 63.36           C  
ATOM    173  HA  PRO A  11     -18.960  -0.264   7.439  1.00 63.36           H  
ATOM    174  C   PRO A  11     -17.880  -0.146   9.314  1.00 63.36           C  
ATOM    175  CB  PRO A  11     -20.329  -0.760   9.022  1.00 63.36           C  
ATOM    176  HB2 PRO A  11     -21.079  -0.831   8.234  1.00 63.36           H  
ATOM    177  HB3 PRO A  11     -20.496   0.134   9.623  1.00 63.36           H  
ATOM    178  O   PRO A  11     -17.487  -0.719  10.328  1.00 63.36           O  
ATOM    179  CG  PRO A  11     -20.360  -2.031   9.870  1.00 63.36           C  
ATOM    180  HG2 PRO A  11     -19.919  -1.834  10.847  1.00 63.36           H  
ATOM    181  HG3 PRO A  11     -21.374  -2.416   9.984  1.00 63.36           H  
ATOM    182  CD  PRO A  11     -19.471  -2.997   9.092  1.00 63.36           C  
ATOM    183  HD2 PRO A  11     -20.082  -3.654   8.473  1.00 63.36           H  
ATOM    184  HD3 PRO A  11     -18.870  -3.582   9.788  1.00 63.36           H  
ATOM    185  N   ILE A  12     -17.415   1.040   8.947  1.00 59.54           N  
ATOM    186  H   ILE A  12     -17.766   1.476   8.106  1.00 59.54           H  
ATOM    187  CA  ILE A  12     -16.578   1.859   9.827  1.00 59.54           C  
ATOM    188  HA  ILE A  12     -16.016   1.236  10.522  1.00 59.54           H  
ATOM    189  C   ILE A  12     -17.562   2.695  10.607  1.00 59.54           C  
ATOM    190  CB  ILE A  12     -15.586   2.720   9.040  1.00 59.54           C  
ATOM    191  HB  ILE A  12     -16.158   3.403   8.412  1.00 59.54           H  
ATOM    192  O   ILE A  12     -17.887   3.820  10.237  1.00 59.54           O  
ATOM    193  CG1 ILE A  12     -14.763   1.789   8.149  1.00 59.54           C  
ATOM    194 HG12 ILE A  12     -14.052   1.250   8.775  1.00 59.54           H  
ATOM    195 HG13 ILE A  12     -15.403   1.061   7.650  1.00 59.54           H  
ATOM    196  CG2 ILE A  12     -14.655   3.545   9.949  1.00 59.54           C  
ATOM    197 HG21 ILE A  12     -14.184   4.341   9.373  1.00 59.54           H  
ATOM    198 HG22 ILE A  12     -15.207   4.012  10.765  1.00 59.54           H  
ATOM    199 HG23 ILE A  12     -13.857   2.929  10.364  1.00 59.54           H  
ATOM    200  CD1 ILE A  12     -14.077   2.575   7.049  1.00 59.54           C  
ATOM    201 HD11 ILE A  12     -14.790   3.300   6.654  1.00 59.54           H  
ATOM    202 HD12 ILE A  12     -13.175   3.020   7.468  1.00 59.54           H  
ATOM    203 HD13 ILE A  12     -13.795   1.945   6.205  1.00 59.54           H  
ATOM    204  N   GLU A  13     -18.138   2.088  11.628  1.00 59.27           N  
ATOM    205  H   GLU A  13     -17.851   1.147  11.858  1.00 59.27           H  
ATOM    206  CA  GLU A  13     -18.829   2.853  12.646  1.00 59.27           C  
ATOM    207  HA  GLU A  13     -19.322   3.724  12.214  1.00 59.27           H  
ATOM    208  C   GLU A  13     -17.759   3.385  13.596  1.00 59.27           C  
ATOM    209  CB  GLU A  13     -19.898   1.968  13.315  1.00 59.27           C  
ATOM    210  HB2 GLU A  13     -20.163   2.386  14.287  1.00 59.27           H  
ATOM    211  HB3 GLU A  13     -19.501   0.967  13.482  1.00 59.27           H  
ATOM    212  O   GLU A  13     -17.657   2.882  14.693  1.00 59.27           O  
ATOM    213  CG  GLU A  13     -21.191   1.885  12.491  1.00 59.27           C  
ATOM    214  HG2 GLU A  13     -21.488   2.895  12.209  1.00 59.27           H  
ATOM    215  HG3 GLU A  13     -20.996   1.321  11.578  1.00 59.27           H  
ATOM    216  CD  GLU A  13     -22.351   1.229  13.261  1.00 59.27           C  
ATOM    217  OE1 GLU A  13     -23.518   1.438  12.868  1.00 59.27           O  
ATOM    218  OE2 GLU A  13     -22.119   0.552  14.291  1.00 59.27           O  
ATOM    219  N   ASP A  14     -16.944   4.353  13.172  1.00 61.57           N  
ATOM    220  H   ASP A  14     -17.054   4.694  12.228  1.00 61.57           H  
ATOM    221  CA  ASP A  14     -16.234   5.238  14.109  1.00 61.57           C  
ATOM    222  HA  ASP A  14     -15.842   4.674  14.955  1.00 61.57           H  
ATOM    223  C   ASP A  14     -17.291   6.226  14.642  1.00 61.57           C  
ATOM    224  CB  ASP A  14     -15.028   5.882  13.401  1.00 61.57           C  
ATOM    225  HB2 ASP A  14     -14.342   5.092  13.097  1.00 61.57           H  
ATOM    226  HB3 ASP A  14     -15.371   6.387  12.497  1.00 61.57           H  
ATOM    227  O   ASP A  14     -17.494   7.320  14.114  1.00 61.57           O  
ATOM    228  CG  ASP A  14     -14.261   6.885  14.268  1.00 61.57           C  
ATOM    229  OD1 ASP A  14     -14.539   6.946  15.474  1.00 61.57           O  
ATOM    230  OD2 ASP A  14     -13.451   7.643  13.682  1.00 61.57           O  
ATOM    231  N   LYS A  15     -18.137   5.719  15.546  1.00 65.69           N  
ATOM    232  H   LYS A  15     -17.778   4.906  16.026  1.00 65.69           H  
ATOM    233  CA  LYS A  15     -19.285   6.406  16.145  1.00 65.69           C  
ATOM    234  HA  LYS A  15     -19.913   6.828  15.360  1.00 65.69           H  
ATOM    235  C   LYS A  15     -18.842   7.559  17.018  1.00 65.69           C  
ATOM    236  CB  LYS A  15     -20.085   5.462  17.056  1.00 65.69           C  
ATOM    237  HB2 LYS A  15     -19.400   4.929  17.715  1.00 65.69           H  
ATOM    238  HB3 LYS A  15     -20.756   6.057  17.675  1.00 65.69           H  
ATOM    239  O   LYS A  15     -19.597   8.529  17.115  1.00 65.69           O  
ATOM    240  CG  LYS A  15     -20.928   4.465  16.276  1.00 65.69           C  
ATOM    241  HG2 LYS A  15     -21.596   5.000  15.601  1.00 65.69           H  
ATOM    242  HG3 LYS A  15     -20.243   3.841  15.702  1.00 65.69           H  
ATOM    243  CD  LYS A  15     -21.744   3.591  17.234  1.00 65.69           C  
ATOM    244  HD2 LYS A  15     -21.051   3.032  17.863  1.00 65.69           H  
ATOM    245  HD3 LYS A  15     -22.371   4.220  17.866  1.00 65.69           H  
ATOM    246  CE  LYS A  15     -22.623   2.652  16.409  1.00 65.69           C  
ATOM    247  HE2 LYS A  15     -23.669   2.951  16.479  1.00 65.69           H  
ATOM    248  HE3 LYS A  15     -22.329   2.756  15.364  1.00 65.69           H  
ATOM    249  NZ  LYS A  15     -22.436   1.239  16.793  1.00 65.69           N  
ATOM    250  HZ1 LYS A  15     -21.452   1.060  16.931  1.00 65.69           H  
ATOM    251  HZ2 LYS A  15     -22.641   0.691  15.969  1.00 65.69           H  
ATOM    252  HZ3 LYS A  15     -22.984   0.953  17.591  1.00 65.69           H  
ATOM    253  N   ASP A  16     -17.717   7.420  17.713  1.00 66.67           N  
ATOM    254  H   ASP A  16     -17.133   6.610  17.565  1.00 66.67           H  
ATOM    255  CA  ASP A  16     -17.192   8.509  18.531  1.00 66.67           C  
ATOM    256  HA  ASP A  16     -18.040   9.108  18.863  1.00 66.67           H  
ATOM    257  C   ASP A  16     -16.333   9.499  17.728  1.00 66.67           C  
ATOM    258  CB  ASP A  16     -16.567   7.980  19.830  1.00 66.67           C  
ATOM    259  HB2 ASP A  16     -17.312   7.373  20.343  1.00 66.67           H  
ATOM    260  HB3 ASP A  16     -16.351   8.833  20.473  1.00 66.67           H  
ATOM    261  O   ASP A  16     -16.181  10.648  18.157  1.00 66.67           O  
ATOM    262  CG  ASP A  16     -15.284   7.166  19.680  1.00 66.67           C  
ATOM    263  OD1 ASP A  16     -14.631   7.322  18.636  1.00 66.67           O  
ATOM    264  OD2 ASP A  16     -14.973   6.470  20.677  1.00 66.67           O  
ATOM    265  N   GLY A  17     -15.912   9.122  16.518  1.00 62.30           N  
ATOM    266  H   GLY A  17     -15.839   8.130  16.340  1.00 62.30           H  
ATOM    267  CA  GLY A  17     -15.171   9.978  15.602  1.00 62.30           C  
ATOM    268  HA2 GLY A  17     -15.135   9.495  14.625  1.00 62.30           H  
ATOM    269  HA3 GLY A  17     -15.674  10.941  15.508  1.00 62.30           H  
ATOM    270  C   GLY A  17     -13.736  10.216  16.065  1.00 62.30           C  
ATOM    271  O   GLY A  17     -13.151  11.238  15.690  1.00 62.30           O  
ATOM    272  N   ASP A  18     -13.187   9.350  16.926  1.00 64.63           N  
ATOM    273  H   ASP A  18     -13.696   8.511  17.162  1.00 64.63           H  
ATOM    274  CA  ASP A  18     -11.841   9.503  17.482  1.00 64.63           C  
ATOM    275  HA  ASP A  18     -11.685  10.573  17.622  1.00 64.63           H  
ATOM    276  C   ASP A  18     -10.730   9.055  16.512  1.00 64.63           C  
ATOM    277  CB  ASP A  18     -11.759   8.880  18.892  1.00 64.63           C  
ATOM    278  HB2 ASP A  18     -12.684   9.080  19.432  1.00 64.63           H  
ATOM    279  HB3 ASP A  18     -10.969   9.410  19.425  1.00 64.63           H  
ATOM    280  O   ASP A  18      -9.541   9.314  16.741  1.00 64.63           O  
ATOM    281  CG  ASP A  18     -11.430   7.380  18.978  1.00 64.63           C  
ATOM    282  OD1 ASP A  18     -11.356   6.710  17.929  1.00 64.63           O  
ATOM    283  OD2 ASP A  18     -11.013   6.957  20.087  1.00 64.63           O  
ATOM    284  N   GLY A  19     -11.125   8.456  15.387  1.00 61.30           N  
ATOM    285  H   GLY A  19     -12.105   8.229  15.306  1.00 61.30           H  
ATOM    286  CA  GLY A  19     -10.245   7.983  14.329  1.00 61.30           C  
ATOM    287  HA2 GLY A  19     -10.871   7.869  13.444  1.00 61.30           H  
ATOM    288  HA3 GLY A  19      -9.448   8.705  14.151  1.00 61.30           H  
ATOM    289  C   GLY A  19      -9.632   6.614  14.565  1.00 61.30           C  
ATOM    290  O   GLY A  19      -8.807   6.159  13.766  1.00 61.30           O  
ATOM    291  N   TYR A  20     -10.049   5.933  15.621  1.00 66.36           N  
ATOM    292  H   TYR A  20     -10.724   6.362  16.237  1.00 66.36           H  
ATOM    293  CA  TYR A  20      -9.786   4.534  15.870  1.00 66.36           C  
ATOM    294  HA  TYR A  20      -9.106   4.150  15.110  1.00 66.36           H  
ATOM    295  C   TYR A  20     -11.098   3.763  15.768  1.00 66.36           C  
ATOM    296  CB  TYR A  20      -9.119   4.375  17.241  1.00 66.36           C  
ATOM    297  HB2 TYR A  20      -9.819   4.683  18.018  1.00 66.36           H  
ATOM    298  HB3 TYR A  20      -8.909   3.319  17.405  1.00 66.36           H  
ATOM    299  O   TYR A  20     -12.178   4.271  16.011  1.00 66.36           O  
ATOM    300  CG  TYR A  20      -7.829   5.162  17.395  1.00 66.36           C  
ATOM    301  CD1 TYR A  20      -6.610   4.604  16.969  1.00 66.36           C  
ATOM    302  HD1 TYR A  20      -6.617   3.652  16.459  1.00 66.36           H  
ATOM    303  CD2 TYR A  20      -7.851   6.456  17.947  1.00 66.36           C  
ATOM    304  HD2 TYR A  20      -8.798   6.895  18.223  1.00 66.36           H  
ATOM    305  CE1 TYR A  20      -5.403   5.295  17.177  1.00 66.36           C  
ATOM    306  HE1 TYR A  20      -4.462   4.864  16.869  1.00 66.36           H  
ATOM    307  CE2 TYR A  20      -6.653   7.169  18.131  1.00 66.36           C  
ATOM    308  HE2 TYR A  20      -6.696   8.163  18.552  1.00 66.36           H  
ATOM    309  OH  TYR A  20      -4.254   7.227  17.994  1.00 66.36           O  
ATOM    310  HH  TYR A  20      -4.425   8.102  18.350  1.00 66.36           H  
ATOM    311  CZ  TYR A  20      -5.424   6.569  17.782  1.00 66.36           C  
ATOM    312  N   ILE A  21     -11.015   2.483  15.418  1.00 65.15           N  
ATOM    313  H   ILE A  21     -10.105   2.090  15.220  1.00 65.15           H  
ATOM    314  CA  ILE A  21     -12.121   1.582  15.725  1.00 65.15           C  
ATOM    315  HA  ILE A  21     -13.077   2.096  15.623  1.00 65.15           H  
ATOM    316  C   ILE A  21     -11.940   1.213  17.191  1.00 65.15           C  
ATOM    317  CB  ILE A  21     -12.093   0.374  14.770  1.00 65.15           C  
ATOM    318  HB  ILE A  21     -11.117  -0.105  14.850  1.00 65.15           H  
ATOM    319  O   ILE A  21     -10.964   0.543  17.506  1.00 65.15           O  
ATOM    320  CG1 ILE A  21     -12.288   0.781  13.295  1.00 65.15           C  
ATOM    321 HG12 ILE A  21     -11.418   1.343  12.955  1.00 65.15           H  
ATOM    322 HG13 ILE A  21     -12.340  -0.125  12.691  1.00 65.15           H  
ATOM    323  CG2 ILE A  21     -13.145  -0.673  15.155  1.00 65.15           C  
ATOM    324 HG21 ILE A  21     -14.141  -0.230  15.160  1.00 65.15           H  
ATOM    325 HG22 ILE A  21     -12.925  -1.047  16.155  1.00 65.15           H  
ATOM    326 HG23 ILE A  21     -13.113  -1.505  14.452  1.00 65.15           H  
ATOM    327  CD1 ILE A  21     -13.544   1.620  13.016  1.00 65.15           C  
ATOM    328 HD11 ILE A  21     -14.409   1.243  13.560  1.00 65.15           H  
ATOM    329 HD12 ILE A  21     -13.371   2.659  13.293  1.00 65.15           H  
ATOM    330 HD13 ILE A  21     -13.771   1.553  11.952  1.00 65.15           H  
ATOM    331  N   SER A  22     -12.818   1.654  18.086  1.00 64.37           N  
ATOM    332  H   SER A  22     -13.488   2.337  17.762  1.00 64.37           H  
ATOM    333  CA  SER A  22     -12.889   1.239  19.491  1.00 64.37           C  
ATOM    334  HA  SER A  22     -11.876   1.229  19.894  1.00 64.37           H  
ATOM    335  C   SER A  22     -13.491  -0.162  19.625  1.00 64.37           C  
ATOM    336  CB  SER A  22     -13.712   2.244  20.303  1.00 64.37           C  
ATOM    337  HB2 SER A  22     -13.387   3.260  20.078  1.00 64.37           H  
ATOM    338  HB3 SER A  22     -13.570   2.056  21.367  1.00 64.37           H  
ATOM    339  O   SER A  22     -14.072  -0.706  18.688  1.00 64.37           O  
ATOM    340  OG  SER A  22     -15.075   2.094  19.982  1.00 64.37           O  
ATOM    341  HG  SER A  22     -15.184   2.693  19.240  1.00 64.37           H  
ATOM    342  N   ALA A  23     -13.359  -0.818  20.785  1.00 64.94           N  
ATOM    343  H   ALA A  23     -12.864  -0.370  21.543  1.00 64.94           H  
ATOM    344  CA  ALA A  23     -13.865  -2.191  20.947  1.00 64.94           C  
ATOM    345  HA  ALA A  23     -13.389  -2.819  20.194  1.00 64.94           H  
ATOM    346  C   ALA A  23     -15.378  -2.309  20.694  1.00 64.94           C  
ATOM    347  CB  ALA A  23     -13.512  -2.709  22.348  1.00 64.94           C  
ATOM    348  HB1 ALA A  23     -14.027  -2.114  23.103  1.00 64.94           H  
ATOM    349  HB2 ALA A  23     -12.438  -2.655  22.528  1.00 64.94           H  
ATOM    350  HB3 ALA A  23     -13.829  -3.748  22.437  1.00 64.94           H  
ATOM    351  O   ALA A  23     -15.855  -3.348  20.234  1.00 64.94           O  
ATOM    352  N   ALA A  24     -16.122  -1.237  20.978  1.00 67.56           N  
ATOM    353  H   ALA A  24     -15.650  -0.384  21.241  1.00 67.56           H  
ATOM    354  CA  ALA A  24     -17.556  -1.157  20.733  1.00 67.56           C  
ATOM    355  HA  ALA A  24     -18.039  -2.044  21.145  1.00 67.56           H  
ATOM    356  C   ALA A  24     -17.893  -1.101  19.232  1.00 67.56           C  
ATOM    357  CB  ALA A  24     -18.077   0.081  21.470  1.00 67.56           C  
ATOM    358  HB1 ALA A  24     -19.156   0.161  21.333  1.00 67.56           H  
ATOM    359  HB2 ALA A  24     -17.857   0.005  22.535  1.00 67.56           H  
ATOM    360  HB3 ALA A  24     -17.606   0.979  21.071  1.00 67.56           H  
ATOM    361  O   ALA A  24     -18.932  -1.603  18.808  1.00 67.56           O  
ATOM    362  N   GLU A  25     -17.003  -0.524  18.434  1.00 67.92           N  
ATOM    363  H   GLU A  25     -16.186  -0.104  18.854  1.00 67.92           H  
ATOM    364  CA  GLU A  25     -17.131  -0.337  16.987  1.00 67.92           C  
ATOM    365  HA  GLU A  25     -18.174  -0.209  16.698  1.00 67.92           H  
ATOM    366  C   GLU A  25     -16.568  -1.542  16.229  1.00 67.92           C  
ATOM    367  CB  GLU A  25     -16.364   0.935  16.648  1.00 67.92           C  
ATOM    368  HB2 GLU A  25     -16.347   1.071  15.567  1.00 67.92           H  
ATOM    369  HB3 GLU A  25     -15.334   0.805  16.982  1.00 67.92           H  
ATOM    370  O   GLU A  25     -17.109  -1.986  15.214  1.00 67.92           O  
ATOM    371  CG  GLU A  25     -17.015   2.136  17.370  1.00 67.92           C  
ATOM    372  HG2 GLU A  25     -17.158   1.919  18.428  1.00 67.92           H  
ATOM    373  HG3 GLU A  25     -18.021   2.310  16.989  1.00 67.92           H  
ATOM    374  CD  GLU A  25     -16.153   3.384  17.309  1.00 67.92           C  
ATOM    375  OE1 GLU A  25     -16.755   4.468  17.411  1.00 67.92           O  
ATOM    376  OE2 GLU A  25     -14.926   3.192  17.364  1.00 67.92           O  
ATOM    377  N   ALA A  26     -15.538  -2.157  16.810  1.00 63.53           N  
ATOM    378  H   ALA A  26     -15.120  -1.685  17.600  1.00 63.53           H  
ATOM    379  CA  ALA A  26     -14.887  -3.361  16.330  1.00 63.53           C  
ATOM    380  HA  ALA A  26     -14.467  -3.164  15.344  1.00 63.53           H  
ATOM    381  C   ALA A  26     -15.844  -4.540  16.225  1.00 63.53           C  
ATOM    382  CB  ALA A  26     -13.758  -3.723  17.292  1.00 63.53           C  
ATOM    383  HB1 ALA A  26     -13.101  -4.456  16.825  1.00 63.53           H  
ATOM    384  HB2 ALA A  26     -14.167  -4.142  18.212  1.00 63.53           H  
ATOM    385  HB3 ALA A  26     -13.196  -2.826  17.548  1.00 63.53           H  
ATOM    386  O   ALA A  26     -15.692  -5.346  15.317  1.00 63.53           O  
ATOM    387  N   ALA A  27     -16.836  -4.636  17.119  1.00 67.51           N  
ATOM    388  H   ALA A  27     -16.895  -3.923  17.832  1.00 67.51           H  
ATOM    389  CA  ALA A  27     -17.733  -5.787  17.204  1.00 67.51           C  
ATOM    390  HA  ALA A  27     -17.139  -6.660  17.474  1.00 67.51           H  
ATOM    391  C   ALA A  27     -18.441  -6.123  15.874  1.00 67.51           C  
ATOM    392  CB  ALA A  27     -18.743  -5.519  18.327  1.00 67.51           C  
ATOM    393  HB1 ALA A  27     -19.340  -4.639  18.086  1.00 67.51           H  
ATOM    394  HB2 ALA A  27     -18.215  -5.344  19.264  1.00 67.51           H  
ATOM    395  HB3 ALA A  27     -19.400  -6.380  18.442  1.00 67.51           H  
ATOM    396  O   ALA A  27     -18.849  -7.267  15.674  1.00 67.51           O  
ATOM    397  N   ALA A  28     -18.568  -5.153  14.962  1.00 70.11           N  
ATOM    398  H   ALA A  28     -18.212  -4.236  15.194  1.00 70.11           H  
ATOM    399  CA  ALA A  28     -19.087  -5.360  13.612  1.00 70.11           C  
ATOM    400  HA  ALA A  28     -19.356  -6.409  13.488  1.00 70.11           H  
ATOM    401  C   ALA A  28     -18.073  -5.051  12.494  1.00 70.11           C  
ATOM    402  CB  ALA A  28     -20.369  -4.533  13.472  1.00 70.11           C  
ATOM    403  HB1 ALA A  28     -20.138  -3.473  13.576  1.00 70.11           H  
ATOM    404  HB2 ALA A  28     -20.814  -4.703  12.492  1.00 70.11           H  
ATOM    405  HB3 ALA A  28     -21.083  -4.821  14.244  1.00 70.11           H  
ATOM    406  O   ALA A  28     -18.388  -5.290  11.326  1.00 70.11           O  
ATOM    407  N   ALA A  29     -16.880  -4.550  12.823  1.00 77.75           N  
ATOM    408  H   ALA A  29     -16.621  -4.500  13.798  1.00 77.75           H  
ATOM    409  CA  ALA A  29     -15.923  -4.056  11.847  1.00 77.75           C  
ATOM    410  HA  ALA A  29     -16.465  -3.396  11.169  1.00 77.75           H  
ATOM    411  C   ALA A  29     -15.306  -5.191  11.014  1.00 77.75           C  
ATOM    412  CB  ALA A  29     -14.859  -3.201  12.545  1.00 77.75           C  
ATOM    413  HB1 ALA A  29     -14.269  -3.823  13.219  1.00 77.75           H  
ATOM    414  HB2 ALA A  29     -14.203  -2.749  11.802  1.00 77.75           H  
ATOM    415  HB3 ALA A  29     -15.341  -2.404  13.112  1.00 77.75           H  
ATOM    416  O   ALA A  29     -14.830  -6.223  11.508  1.00 77.75           O  
ATOM    417  N   LYS A  30     -15.260  -4.960   9.709  1.00 83.90           N  
ATOM    418  H   LYS A  30     -15.733  -4.137   9.366  1.00 83.90           H  
ATOM    419  CA  LYS A  30     -14.583  -5.781   8.710  1.00 83.90           C  
ATOM    420  HA  LYS A  30     -14.033  -6.568   9.225  1.00 83.90           H  
ATOM    421  C   LYS A  30     -13.578  -4.920   7.966  1.00 83.90           C  
ATOM    422  CB  LYS A  30     -15.576  -6.427   7.725  1.00 83.90           C  
ATOM    423  HB2 LYS A  30     -15.028  -7.139   7.108  1.00 83.90           H  
ATOM    424  HB3 LYS A  30     -15.976  -5.665   7.056  1.00 83.90           H  
ATOM    425  O   LYS A  30     -13.768  -3.722   7.791  1.00 83.90           O  
ATOM    426  CG  LYS A  30     -16.731  -7.164   8.417  1.00 83.90           C  
ATOM    427  HG2 LYS A  30     -17.262  -6.484   9.083  1.00 83.90           H  
ATOM    428  HG3 LYS A  30     -16.332  -7.994   8.999  1.00 83.90           H  
ATOM    429  CD  LYS A  30     -17.726  -7.684   7.379  1.00 83.90           C  
ATOM    430  HD2 LYS A  30     -17.220  -8.367   6.697  1.00 83.90           H  
ATOM    431  HD3 LYS A  30     -18.118  -6.836   6.818  1.00 83.90           H  
ATOM    432  CE  LYS A  30     -18.866  -8.402   8.101  1.00 83.90           C  
ATOM    433  HE2 LYS A  30     -18.463  -9.269   8.624  1.00 83.90           H  
ATOM    434  HE3 LYS A  30     -19.272  -7.721   8.849  1.00 83.90           H  
ATOM    435  NZ  LYS A  30     -19.922  -8.803   7.144  1.00 83.90           N  
ATOM    436  HZ1 LYS A  30     -20.685  -9.252   7.629  1.00 83.90           H  
ATOM    437  HZ2 LYS A  30     -20.275  -7.979   6.678  1.00 83.90           H  
ATOM    438  HZ3 LYS A  30     -19.545  -9.426   6.445  1.00 83.90           H  
ATOM    439  N   MET A  31     -12.534  -5.558   7.466  1.00 87.65           N  
ATOM    440  H   MET A  31     -12.447  -6.543   7.669  1.00 87.65           H  
ATOM    441  CA  MET A  31     -11.623  -4.969   6.497  1.00 87.65           C  
ATOM    442  HA  MET A  31     -11.960  -3.969   6.224  1.00 87.65           H  
ATOM    443  C   MET A  31     -11.634  -5.834   5.245  1.00 87.65           C  
ATOM    444  CB  MET A  31     -10.230  -4.837   7.108  1.00 87.65           C  
ATOM    445  HB2 MET A  31      -9.834  -5.830   7.321  1.00 87.65           H  
ATOM    446  HB3 MET A  31     -10.300  -4.280   8.042  1.00 87.65           H  
ATOM    447  O   MET A  31     -11.353  -7.029   5.309  1.00 87.65           O  
ATOM    448  CG  MET A  31      -9.285  -4.093   6.165  1.00 87.65           C  
ATOM    449  HG2 MET A  31      -9.274  -4.581   5.190  1.00 87.65           H  
ATOM    450  HG3 MET A  31      -9.661  -3.080   6.024  1.00 87.65           H  
ATOM    451  SD  MET A  31      -7.584  -3.994   6.770  1.00 87.65           S  
ATOM    452  CE  MET A  31      -7.121  -5.703   6.510  1.00 87.65           C  
ATOM    453  HE1 MET A  31      -7.597  -6.329   7.265  1.00 87.65           H  
ATOM    454  HE2 MET A  31      -7.442  -6.028   5.520  1.00 87.65           H  
ATOM    455  HE3 MET A  31      -6.034  -5.762   6.565  1.00 87.65           H  
ATOM    456  N   ARG A  32     -11.961  -5.232   4.111  1.00 90.45           N  
ATOM    457  H   ARG A  32     -12.165  -4.243   4.152  1.00 90.45           H  
ATOM    458  CA  ARG A  32     -11.936  -5.828   2.780  1.00 90.45           C  
ATOM    459  HA  ARG A  32     -11.888  -6.914   2.861  1.00 90.45           H  
ATOM    460  C   ARG A  32     -10.678  -5.340   2.082  1.00 90.45           C  
ATOM    461  CB  ARG A  32     -13.210  -5.459   2.002  1.00 90.45           C  
ATOM    462  HB2 ARG A  32     -13.196  -5.951   1.029  1.00 90.45           H  
ATOM    463  HB3 ARG A  32     -13.234  -4.380   1.845  1.00 90.45           H  
ATOM    464  O   ARG A  32     -10.423  -4.144   1.989  1.00 90.45           O  
ATOM    465  CG  ARG A  32     -14.474  -5.880   2.765  1.00 90.45           C  
ATOM    466  HG2 ARG A  32     -14.470  -5.408   3.747  1.00 90.45           H  
ATOM    467  HG3 ARG A  32     -14.486  -6.960   2.910  1.00 90.45           H  
ATOM    468  CD  ARG A  32     -15.756  -5.422   2.074  1.00 90.45           C  
ATOM    469  HD2 ARG A  32     -16.470  -5.203   2.867  1.00 90.45           H  
ATOM    470  HD3 ARG A  32     -15.580  -4.505   1.511  1.00 90.45           H  
ATOM    471  NE  ARG A  32     -16.343  -6.457   1.218  1.00 90.45           N  
ATOM    472  HE  ARG A  32     -15.773  -7.234   0.915  1.00 90.45           H  
ATOM    473  NH1 ARG A  32     -18.356  -5.411   0.769  1.00 90.45           N  
ATOM    474 HH11 ARG A  32     -17.909  -4.515   0.639  1.00 90.45           H  
ATOM    475 HH12 ARG A  32     -18.678  -5.205   1.704  1.00 90.45           H  
ATOM    476  NH2 ARG A  32     -17.955  -7.463   0.036  1.00 90.45           N  
ATOM    477 HH21 ARG A  32     -17.209  -8.079  -0.255  1.00 90.45           H  
ATOM    478 HH22 ARG A  32     -18.785  -7.337  -0.525  1.00 90.45           H  
ATOM    479  CZ  ARG A  32     -17.545  -6.428   0.693  1.00 90.45           C  
ATOM    480  N   VAL A  33      -9.877  -6.274   1.604  1.00 93.98           N  
ATOM    481  H   VAL A  33     -10.135  -7.239   1.753  1.00 93.98           H  
ATOM    482  CA  VAL A  33      -8.688  -6.006   0.802  1.00 93.98           C  
ATOM    483  HA  VAL A  33      -8.502  -4.933   0.758  1.00 93.98           H  
ATOM    484  C   VAL A  33      -8.984  -6.509  -0.596  1.00 93.98           C  
ATOM    485  CB  VAL A  33      -7.436  -6.670   1.393  1.00 93.98           C  
ATOM    486  HB  VAL A  33      -7.549  -7.754   1.371  1.00 93.98           H  
ATOM    487  O   VAL A  33      -9.124  -7.711  -0.803  1.00 93.98           O  
ATOM    488  CG1 VAL A  33      -6.200  -6.282   0.574  1.00 93.98           C  
ATOM    489 HG11 VAL A  33      -6.310  -6.629  -0.453  1.00 93.98           H  
ATOM    490 HG12 VAL A  33      -6.075  -5.199   0.573  1.00 93.98           H  
ATOM    491 HG13 VAL A  33      -5.307  -6.745   0.995  1.00 93.98           H  
ATOM    492  CG2 VAL A  33      -7.219  -6.242   2.849  1.00 93.98           C  
ATOM    493 HG21 VAL A  33      -8.078  -6.538   3.451  1.00 93.98           H  
ATOM    494 HG22 VAL A  33      -7.091  -5.161   2.909  1.00 93.98           H  
ATOM    495 HG23 VAL A  33      -6.341  -6.744   3.253  1.00 93.98           H  
ATOM    496  N   ARG A  34      -9.107  -5.589  -1.545  1.00 95.74           N  
ATOM    497  H   ARG A  34      -8.946  -4.626  -1.285  1.00 95.74           H  
ATOM    498  CA  ARG A  34      -9.260  -5.888  -2.965  1.00 95.74           C  
ATOM    499  HA  ARG A  34      -9.612  -6.913  -3.088  1.00 95.74           H  
ATOM    500  C   ARG A  34      -7.902  -5.803  -3.637  1.00 95.74           C  
ATOM    501  CB  ARG A  34     -10.297  -4.961  -3.604  1.00 95.74           C  
ATOM    502  HB2 ARG A  34     -10.056  -3.922  -3.382  1.00 95.74           H  
ATOM    503  HB3 ARG A  34     -10.280  -5.106  -4.684  1.00 95.74           H  
ATOM    504  O   ARG A  34      -7.209  -4.795  -3.523  1.00 95.74           O  
ATOM    505  CG  ARG A  34     -11.700  -5.290  -3.080  1.00 95.74           C  
ATOM    506  HG2 ARG A  34     -11.907  -6.341  -3.283  1.00 95.74           H  
ATOM    507  HG3 ARG A  34     -11.761  -5.128  -2.004  1.00 95.74           H  
ATOM    508  CD  ARG A  34     -12.763  -4.456  -3.789  1.00 95.74           C  
ATOM    509  HD2 ARG A  34     -12.559  -4.467  -4.859  1.00 95.74           H  
ATOM    510  HD3 ARG A  34     -13.722  -4.947  -3.622  1.00 95.74           H  
ATOM    511  NE  ARG A  34     -12.843  -3.071  -3.273  1.00 95.74           N  
ATOM    512  HE  ARG A  34     -12.462  -2.901  -2.354  1.00 95.74           H  
ATOM    513  NH1 ARG A  34     -14.284  -2.358  -4.890  1.00 95.74           N  
ATOM    514 HH11 ARG A  34     -14.090  -3.228  -5.365  1.00 95.74           H  
ATOM    515 HH12 ARG A  34     -15.013  -1.746  -5.227  1.00 95.74           H  
ATOM    516  NH2 ARG A  34     -13.863  -1.032  -3.157  1.00 95.74           N  
ATOM    517 HH21 ARG A  34     -14.709  -0.545  -3.419  1.00 95.74           H  
ATOM    518 HH22 ARG A  34     -13.798  -1.109  -2.153  1.00 95.74           H  
ATOM    519  CZ  ARG A  34     -13.651  -2.157  -3.769  1.00 95.74           C  
ATOM    520  N   LEU A  35      -7.523  -6.880  -4.300  1.00 96.86           N  
ATOM    521  H   LEU A  35      -8.171  -7.654  -4.350  1.00 96.86           H  
ATOM    522  CA  LEU A  35      -6.266  -7.039  -5.006  1.00 96.86           C  
ATOM    523  HA  LEU A  35      -5.608  -6.192  -4.815  1.00 96.86           H  
ATOM    524  C   LEU A  35      -6.568  -7.121  -6.492  1.00 96.86           C  
ATOM    525  CB  LEU A  35      -5.580  -8.334  -4.552  1.00 96.86           C  
ATOM    526  HB2 LEU A  35      -6.186  -9.175  -4.887  1.00 96.86           H  
ATOM    527  HB3 LEU A  35      -4.615  -8.392  -5.056  1.00 96.86           H  
ATOM    528  O   LEU A  35      -7.437  -7.894  -6.881  1.00 96.86           O  
ATOM    529  CG  LEU A  35      -5.360  -8.485  -3.041  1.00 96.86           C  
ATOM    530  HG  LEU A  35      -6.307  -8.419  -2.506  1.00 96.86           H  
ATOM    531  CD1 LEU A  35      -4.765  -9.868  -2.790  1.00 96.86           C  
ATOM    532 HD11 LEU A  35      -3.867 -10.005  -3.394  1.00 96.86           H  
ATOM    533 HD12 LEU A  35      -4.509  -9.994  -1.738  1.00 96.86           H  
ATOM    534 HD13 LEU A  35      -5.493 -10.630  -3.069  1.00 96.86           H  
ATOM    535  CD2 LEU A  35      -4.412  -7.413  -2.507  1.00 96.86           C  
ATOM    536 HD21 LEU A  35      -4.214  -7.587  -1.449  1.00 96.86           H  
ATOM    537 HD22 LEU A  35      -3.477  -7.445  -3.066  1.00 96.86           H  
ATOM    538 HD23 LEU A  35      -4.870  -6.431  -2.626  1.00 96.86           H  
ATOM    539  N   ARG A  36      -5.833  -6.385  -7.317  1.00 97.15           N  
ATOM    540  H   ARG A  36      -5.162  -5.744  -6.919  1.00 97.15           H  
ATOM    541  CA  ARG A  36      -5.917  -6.498  -8.772  1.00 97.15           C  
ATOM    542  HA  ARG A  36      -6.438  -7.418  -9.036  1.00 97.15           H  
ATOM    543  C   ARG A  36      -4.522  -6.588  -9.363  1.00 97.15           C  
ATOM    544  CB  ARG A  36      -6.736  -5.326  -9.318  1.00 97.15           C  
ATOM    545  HB2 ARG A  36      -6.299  -4.387  -8.980  1.00 97.15           H  
ATOM    546  HB3 ARG A  36      -7.751  -5.398  -8.928  1.00 97.15           H  
ATOM    547  O   ARG A  36      -3.668  -5.763  -9.043  1.00 97.15           O  
ATOM    548  CG  ARG A  36      -6.782  -5.330 -10.845  1.00 97.15           C  
ATOM    549  HG2 ARG A  36      -5.778  -5.175 -11.240  1.00 97.15           H  
ATOM    550  HG3 ARG A  36      -7.168  -6.284 -11.206  1.00 97.15           H  
ATOM    551  CD  ARG A  36      -7.681  -4.199 -11.328  1.00 97.15           C  
ATOM    552  HD2 ARG A  36      -7.403  -3.276 -10.819  1.00 97.15           H  
ATOM    553  HD3 ARG A  36      -8.716  -4.448 -11.092  1.00 97.15           H  
ATOM    554  NE  ARG A  36      -7.490  -4.025 -12.765  1.00 97.15           N  
ATOM    555  HE  ARG A  36      -6.582  -4.272 -13.132  1.00 97.15           H  
ATOM    556  NH1 ARG A  36      -9.465  -3.005 -13.303  1.00 97.15           N  
ATOM    557 HH11 ARG A  36      -9.751  -3.157 -12.346  1.00 97.15           H  
ATOM    558 HH12 ARG A  36     -10.118  -2.708 -14.013  1.00 97.15           H  
ATOM    559  NH2 ARG A  36      -7.911  -3.478 -14.875  1.00 97.15           N  
ATOM    560 HH21 ARG A  36      -8.473  -3.120 -15.634  1.00 97.15           H  
ATOM    561 HH22 ARG A  36      -6.973  -3.827 -15.013  1.00 97.15           H  
ATOM    562  CZ  ARG A  36      -8.303  -3.497 -13.639  1.00 97.15           C  
ATOM    563  N   ASN A  37      -4.302  -7.577 -10.221  1.00 96.45           N  
ATOM    564  H   ASN A  37      -5.065  -8.199 -10.446  1.00 96.45           H  
ATOM    565  CA  ASN A  37      -3.032  -7.771 -10.907  1.00 96.45           C  
ATOM    566  HA  ASN A  37      -2.271  -7.116 -10.482  1.00 96.45           H  
ATOM    567  C   ASN A  37      -3.165  -7.394 -12.386  1.00 96.45           C  
ATOM    568  CB  ASN A  37      -2.575  -9.220 -10.685  1.00 96.45           C  
ATOM    569  HB2 ASN A  37      -2.470  -9.415  -9.617  1.00 96.45           H  
ATOM    570  HB3 ASN A  37      -3.331  -9.890 -11.095  1.00 96.45           H  
ATOM    571  O   ASN A  37      -3.757  -8.130 -13.168  1.00 96.45           O  
ATOM    572  CG  ASN A  37      -1.255  -9.529 -11.355  1.00 96.45           C  
ATOM    573  ND2 ASN A  37      -0.914 -10.785 -11.468  1.00 96.45           N  
ATOM    574 HD21 ASN A  37      -1.488 -11.498 -11.040  1.00 96.45           H  
ATOM    575 HD22 ASN A  37      -0.048 -11.018 -11.932  1.00 96.45           H  
ATOM    576  OD1 ASN A  37      -0.514  -8.648 -11.761  1.00 96.45           O  
ATOM    577  N   ASP A  38      -2.589  -6.257 -12.771  1.00 94.60           N  
ATOM    578  H   ASP A  38      -2.048  -5.741 -12.091  1.00 94.60           H  
ATOM    579  CA  ASP A  38      -2.516  -5.798 -14.164  1.00 94.60           C  
ATOM    580  HA  ASP A  38      -3.285  -6.306 -14.746  1.00 94.60           H  
ATOM    581  C   ASP A  38      -1.161  -6.162 -14.818  1.00 94.60           C  
ATOM    582  CB  ASP A  38      -2.811  -4.286 -14.244  1.00 94.60           C  
ATOM    583  HB2 ASP A  38      -2.675  -3.954 -15.273  1.00 94.60           H  
ATOM    584  HB3 ASP A  38      -2.082  -3.757 -13.630  1.00 94.60           H  
ATOM    585  O   ASP A  38      -0.818  -5.640 -15.879  1.00 94.60           O  
ATOM    586  CG  ASP A  38      -4.228  -3.867 -13.821  1.00 94.60           C  
ATOM    587  OD1 ASP A  38      -5.234  -4.406 -14.351  1.00 94.60           O  
ATOM    588  OD2 ASP A  38      -4.339  -2.918 -13.012  1.00 94.60           O  
ATOM    589  N   SER A  39      -0.350  -7.024 -14.189  1.00 91.10           N  
ATOM    590  H   SER A  39      -0.678  -7.447 -13.333  1.00 91.10           H  
ATOM    591  CA  SER A  39       0.885  -7.553 -14.784  1.00 91.10           C  
ATOM    592  HA  SER A  39       1.304  -6.781 -15.430  1.00 91.10           H  
ATOM    593  C   SER A  39       0.636  -8.777 -15.677  1.00 91.10           C  
ATOM    594  CB  SER A  39       1.935  -7.840 -13.706  1.00 91.10           C  
ATOM    595  HB2 SER A  39       1.932  -7.045 -12.961  1.00 91.10           H  
ATOM    596  HB3 SER A  39       2.917  -7.876 -14.177  1.00 91.10           H  
ATOM    597  O   SER A  39      -0.469  -9.311 -15.739  1.00 91.10           O  
ATOM    598  OG  SER A  39       1.720  -9.067 -13.070  1.00 91.10           O  
ATOM    599  HG  SER A  39       0.906  -9.009 -12.564  1.00 91.10           H  
ATOM    600  N   SER A  40       1.678  -9.223 -16.383  1.00 90.04           N  
ATOM    601  H   SER A  40       2.571  -8.758 -16.306  1.00 90.04           H  
ATOM    602  CA  SER A  40       1.661 -10.396 -17.266  1.00 90.04           C  
ATOM    603  HA  SER A  40       0.690 -10.460 -17.756  1.00 90.04           H  
ATOM    604  C   SER A  40       1.884 -11.729 -16.548  1.00 90.04           C  
ATOM    605  CB  SER A  40       2.733 -10.223 -18.349  1.00 90.04           C  
ATOM    606  HB2 SER A  40       2.387  -9.474 -19.062  1.00 90.04           H  
ATOM    607  HB3 SER A  40       2.895 -11.160 -18.883  1.00 90.04           H  
ATOM    608  O   SER A  40       1.687 -12.775 -17.165  1.00 90.04           O  
ATOM    609  OG  SER A  40       3.946  -9.764 -17.775  1.00 90.04           O  
ATOM    610  HG  SER A  40       4.593 -10.471 -17.720  1.00 90.04           H  
ATOM    611  N   THR A  41       2.276 -11.721 -15.271  1.00 90.47           N  
ATOM    612  H   THR A  41       2.396 -10.841 -14.790  1.00 90.47           H  
ATOM    613  CA  THR A  41       2.566 -12.936 -14.496  1.00 90.47           C  
ATOM    614  HA  THR A  41       2.285 -13.797 -15.102  1.00 90.47           H  
ATOM    615  C   THR A  41       1.748 -12.992 -13.204  1.00 90.47           C  
ATOM    616  CB  THR A  41       4.065 -13.087 -14.195  1.00 90.47           C  
ATOM    617  HB  THR A  41       4.213 -14.009 -13.634  1.00 90.47           H  
ATOM    618  O   THR A  41       1.312 -11.956 -12.698  1.00 90.47           O  
ATOM    619  CG2 THR A  41       4.888 -13.169 -15.478  1.00 90.47           C  
ATOM    620 HG21 THR A  41       4.463 -13.912 -16.154  1.00 90.47           H  
ATOM    621 HG22 THR A  41       4.915 -12.199 -15.976  1.00 90.47           H  
ATOM    622 HG23 THR A  41       5.910 -13.461 -15.239  1.00 90.47           H  
ATOM    623  OG1 THR A  41       4.558 -12.015 -13.430  1.00 90.47           O  
ATOM    624  HG1 THR A  41       5.432 -12.287 -13.140  1.00 90.47           H  
ATOM    625  N   PRO A  42       1.464 -14.188 -12.657  1.00 92.88           N  
ATOM    626  CA  PRO A  42       0.812 -14.299 -11.357  1.00 92.88           C  
ATOM    627  HA  PRO A  42      -0.164 -13.816 -11.416  1.00 92.88           H  
ATOM    628  C   PRO A  42       1.639 -13.638 -10.250  1.00 92.88           C  
ATOM    629  CB  PRO A  42       0.618 -15.797 -11.105  1.00 92.88           C  
ATOM    630  HB2 PRO A  42      -0.327 -16.000 -10.601  1.00 92.88           H  
ATOM    631  HB3 PRO A  42       1.453 -16.193 -10.526  1.00 92.88           H  
ATOM    632  O   PRO A  42       2.864 -13.762 -10.214  1.00 92.88           O  
ATOM    633  CG  PRO A  42       0.649 -16.402 -12.507  1.00 92.88           C  
ATOM    634  HG2 PRO A  42      -0.337 -16.316 -12.965  1.00 92.88           H  
ATOM    635  HG3 PRO A  42       0.976 -17.441 -12.494  1.00 92.88           H  
ATOM    636  CD  PRO A  42       1.639 -15.506 -13.248  1.00 92.88           C  
ATOM    637  HD2 PRO A  42       2.658 -15.851 -13.072  1.00 92.88           H  
ATOM    638  HD3 PRO A  42       1.409 -15.514 -14.313  1.00 92.88           H  
ATOM    639  N   VAL A  43       0.955 -12.983  -9.315  1.00 94.49           N  
ATOM    640  H   VAL A  43      -0.050 -12.930  -9.401  1.00 94.49           H  
ATOM    641  CA  VAL A  43       1.576 -12.326  -8.157  1.00 94.49           C  
ATOM    642  HA  VAL A  43       2.653 -12.494  -8.173  1.00 94.49           H  
ATOM    643  C   VAL A  43       1.036 -12.950  -6.878  1.00 94.49           C  
ATOM    644  CB  VAL A  43       1.348 -10.804  -8.201  1.00 94.49           C  
ATOM    645  HB  VAL A  43       0.279 -10.595  -8.192  1.00 94.49           H  
ATOM    646  O   VAL A  43      -0.159 -13.216  -6.773  1.00 94.49           O  
ATOM    647  CG1 VAL A  43       2.002 -10.117  -6.998  1.00 94.49           C  
ATOM    648 HG11 VAL A  43       1.948  -9.033  -7.102  1.00 94.49           H  
ATOM    649 HG12 VAL A  43       3.058 -10.382  -6.952  1.00 94.49           H  
ATOM    650 HG13 VAL A  43       1.508 -10.408  -6.071  1.00 94.49           H  
ATOM    651  CG2 VAL A  43       1.962 -10.194  -9.469  1.00 94.49           C  
ATOM    652 HG21 VAL A  43       3.044 -10.322  -9.469  1.00 94.49           H  
ATOM    653 HG22 VAL A  43       1.711  -9.135  -9.536  1.00 94.49           H  
ATOM    654 HG23 VAL A  43       1.565 -10.677 -10.362  1.00 94.49           H  
ATOM    655  N   GLU A  44       1.902 -13.190  -5.898  1.00 96.01           N  
ATOM    656  H   GLU A  44       2.855 -12.873  -6.003  1.00 96.01           H  
ATOM    657  CA  GLU A  44       1.517 -13.668  -4.574  1.00 96.01           C  
ATOM    658  HA  GLU A  44       0.515 -14.096  -4.625  1.00 96.01           H  
ATOM    659  C   GLU A  44       1.473 -12.493  -3.590  1.00 96.01           C  
ATOM    660  CB  GLU A  44       2.465 -14.793  -4.132  1.00 96.01           C  
ATOM    661  HB2 GLU A  44       3.462 -14.389  -3.955  1.00 96.01           H  
ATOM    662  HB3 GLU A  44       2.526 -15.530  -4.932  1.00 96.01           H  
ATOM    663  O   GLU A  44       2.443 -11.757  -3.420  1.00 96.01           O  
ATOM    664  CG  GLU A  44       1.960 -15.494  -2.867  1.00 96.01           C  
ATOM    665  HG2 GLU A  44       0.930 -15.813  -3.026  1.00 96.01           H  
ATOM    666  HG3 GLU A  44       1.963 -14.786  -2.038  1.00 96.01           H  
ATOM    667  CD  GLU A  44       2.829 -16.711  -2.521  1.00 96.01           C  
ATOM    668  OE1 GLU A  44       3.903 -16.519  -1.909  1.00 96.01           O  
ATOM    669  OE2 GLU A  44       2.410 -17.842  -2.852  1.00 96.01           O  
ATOM    670  N   VAL A  45       0.333 -12.297  -2.933  1.00 96.53           N  
ATOM    671  H   VAL A  45      -0.445 -12.907  -3.139  1.00 96.53           H  
ATOM    672  CA  VAL A  45       0.131 -11.243  -1.938  1.00 96.53           C  
ATOM    673  HA  VAL A  45       1.027 -10.624  -1.891  1.00 96.53           H  
ATOM    674  C   VAL A  45      -0.073 -11.878  -0.571  1.00 96.53           C  
ATOM    675  CB  VAL A  45      -1.035 -10.312  -2.314  1.00 96.53           C  
ATOM    676  HB  VAL A  45      -1.969 -10.872  -2.281  1.00 96.53           H  
ATOM    677  O   VAL A  45      -1.030 -12.620  -0.342  1.00 96.53           O  
ATOM    678  CG1 VAL A  45      -1.118  -9.146  -1.317  1.00 96.53           C  
ATOM    679 HG11 VAL A  45      -1.341  -9.521  -0.318  1.00 96.53           H  
ATOM    680 HG12 VAL A  45      -1.913  -8.461  -1.612  1.00 96.53           H  
ATOM    681 HG13 VAL A  45      -0.172  -8.606  -1.293  1.00 96.53           H  
ATOM    682  CG2 VAL A  45      -0.864  -9.722  -3.723  1.00 96.53           C  
ATOM    683 HG21 VAL A  45       0.103  -9.224  -3.804  1.00 96.53           H  
ATOM    684 HG22 VAL A  45      -1.658  -9.006  -3.932  1.00 96.53           H  
ATOM    685 HG23 VAL A  45      -0.917 -10.516  -4.468  1.00 96.53           H  
ATOM    686  N   HIS A  46       0.815 -11.551   0.363  1.00 96.36           N  
ATOM    687  H   HIS A  46       1.578 -10.949   0.086  1.00 96.36           H  
ATOM    688  CA  HIS A  46       0.716 -11.924   1.769  1.00 96.36           C  
ATOM    689  HA  HIS A  46       0.039 -12.773   1.868  1.00 96.36           H  
ATOM    690  C   HIS A  46       0.158 -10.749   2.562  1.00 96.36           C  
ATOM    691  CB  HIS A  46       2.076 -12.358   2.317  1.00 96.36           C  
ATOM    692  HB2 HIS A  46       1.947 -12.679   3.350  1.00 96.36           H  
ATOM    693  HB3 HIS A  46       2.752 -11.502   2.319  1.00 96.36           H  
ATOM    694  O   HIS A  46       0.775  -9.690   2.646  1.00 96.36           O  
ATOM    695  CG  HIS A  46       2.728 -13.475   1.552  1.00 96.36           C  
ATOM    696  CD2 HIS A  46       3.482 -13.343   0.422  1.00 96.36           C  
ATOM    697  HD2 HIS A  46       3.707 -12.432  -0.113  1.00 96.36           H  
ATOM    698  ND1 HIS A  46       2.643 -14.824   1.904  1.00 96.36           N  
ATOM    699  CE1 HIS A  46       3.360 -15.473   0.969  1.00 96.36           C  
ATOM    700  HE1 HIS A  46       3.473 -16.544   0.894  1.00 96.36           H  
ATOM    701  NE2 HIS A  46       3.874 -14.614   0.079  1.00 96.36           N  
ATOM    702  HE2 HIS A  46       4.357 -14.912  -0.757  1.00 96.36           H  
ATOM    703  N   ILE A  47      -1.003 -10.936   3.170  1.00 95.53           N  
ATOM    704  H   ILE A  47      -1.435 -11.845   3.080  1.00 95.53           H  
ATOM    705  CA  ILE A  47      -1.706  -9.923   3.950  1.00 95.53           C  
ATOM    706  HA  ILE A  47      -1.209  -8.960   3.830  1.00 95.53           H  
ATOM    707  C   ILE A  47      -1.651 -10.329   5.419  1.00 95.53           C  
ATOM    708  CB  ILE A  47      -3.162  -9.768   3.470  1.00 95.53           C  
ATOM    709  HB  ILE A  47      -3.698 -10.676   3.748  1.00 95.53           H  
ATOM    710  O   ILE A  47      -2.045 -11.443   5.770  1.00 95.53           O  
ATOM    711  CG1 ILE A  47      -3.295  -9.613   1.938  1.00 95.53           C  
ATOM    712 HG12 ILE A  47      -2.878  -8.658   1.620  1.00 95.53           H  
ATOM    713 HG13 ILE A  47      -2.746 -10.408   1.433  1.00 95.53           H  
ATOM    714  CG2 ILE A  47      -3.782  -8.569   4.211  1.00 95.53           C  
ATOM    715 HG21 ILE A  47      -3.783  -8.748   5.286  1.00 95.53           H  
ATOM    716 HG22 ILE A  47      -4.816  -8.406   3.907  1.00 95.53           H  
ATOM    717 HG23 ILE A  47      -3.202  -7.668   4.013  1.00 95.53           H  
ATOM    718  CD1 ILE A  47      -4.744  -9.728   1.459  1.00 95.53           C  
ATOM    719 HD11 ILE A  47      -5.153 -10.693   1.761  1.00 95.53           H  
ATOM    720 HD12 ILE A  47      -5.362  -8.931   1.871  1.00 95.53           H  
ATOM    721 HD13 ILE A  47      -4.775  -9.652   0.372  1.00 95.53           H  
ATOM    722  N   LYS A  48      -1.198  -9.426   6.286  1.00 93.59           N  
ATOM    723  H   LYS A  48      -0.908  -8.531   5.918  1.00 93.59           H  
ATOM    724  CA  LYS A  48      -1.217  -9.592   7.740  1.00 93.59           C  
ATOM    725  HA  LYS A  48      -1.721 -10.530   7.972  1.00 93.59           H  
ATOM    726  C   LYS A  48      -2.026  -8.474   8.390  1.00 93.59           C  
ATOM    727  CB  LYS A  48       0.215  -9.692   8.275  1.00 93.59           C  
ATOM    728  HB2 LYS A  48       0.753  -8.773   8.041  1.00 93.59           H  
ATOM    729  HB3 LYS A  48       0.724 -10.522   7.785  1.00 93.59           H  
ATOM    730  O   LYS A  48      -1.809  -7.299   8.107  1.00 93.59           O  
ATOM    731  CG  LYS A  48       0.220  -9.921   9.793  1.00 93.59           C  
ATOM    732  HG2 LYS A  48      -0.344  -9.127  10.282  1.00 93.59           H  
ATOM    733  HG3 LYS A  48      -0.251 -10.877  10.021  1.00 93.59           H  
ATOM    734  CD  LYS A  48       1.640  -9.896  10.357  1.00 93.59           C  
ATOM    735  HD2 LYS A  48       2.229 -10.714   9.940  1.00 93.59           H  
ATOM    736  HD3 LYS A  48       2.094  -8.942  10.094  1.00 93.59           H  
ATOM    737  CE  LYS A  48       1.547 -10.003  11.880  1.00 93.59           C  
ATOM    738  HE2 LYS A  48       0.789  -9.294  12.213  1.00 93.59           H  
ATOM    739  HE3 LYS A  48       1.192 -10.994  12.163  1.00 93.59           H  
ATOM    740  NZ  LYS A  48       2.829  -9.669  12.539  1.00 93.59           N  
ATOM    741  HZ1 LYS A  48       3.568 -10.300  12.266  1.00 93.59           H  
ATOM    742  HZ2 LYS A  48       3.087  -8.726  12.282  1.00 93.59           H  
ATOM    743  HZ3 LYS A  48       2.700  -9.692  13.540  1.00 93.59           H  
ATOM    744  N   VAL A  49      -2.940  -8.849   9.280  1.00 88.96           N  
ATOM    745  H   VAL A  49      -3.042  -9.839   9.456  1.00 88.96           H  
ATOM    746  CA  VAL A  49      -3.881  -7.940   9.949  1.00 88.96           C  
ATOM    747  HA  VAL A  49      -3.495  -6.921   9.917  1.00 88.96           H  
ATOM    748  C   VAL A  49      -4.016  -8.373  11.404  1.00 88.96           C  
ATOM    749  CB  VAL A  49      -5.252  -7.961   9.256  1.00 88.96           C  
ATOM    750  HB  VAL A  49      -5.770  -8.891   9.489  1.00 88.96           H  
ATOM    751  O   VAL A  49      -4.657  -9.384  11.709  1.00 88.96           O  
ATOM    752  CG1 VAL A  49      -6.105  -6.793   9.741  1.00 88.96           C  
ATOM    753 HG11 VAL A  49      -7.110  -6.897   9.332  1.00 88.96           H  
ATOM    754 HG12 VAL A  49      -5.673  -5.846   9.416  1.00 88.96           H  
ATOM    755 HG13 VAL A  49      -6.170  -6.797  10.829  1.00 88.96           H  
ATOM    756  CG2 VAL A  49      -5.117  -7.886   7.736  1.00 88.96           C  
ATOM    757 HG21 VAL A  49      -6.107  -7.912   7.282  1.00 88.96           H  
ATOM    758 HG22 VAL A  49      -4.608  -8.777   7.368  1.00 88.96           H  
ATOM    759 HG23 VAL A  49      -4.554  -7.000   7.443  1.00 88.96           H  
ATOM    760  N   GLY A  50      -3.342  -7.657  12.304  1.00 85.63           N  
ATOM    761  H   GLY A  50      -2.884  -6.807  12.007  1.00 85.63           H  
ATOM    762  CA  GLY A  50      -3.052  -8.169  13.645  1.00 85.63           C  
ATOM    763  HA2 GLY A  50      -2.415  -7.466  14.181  1.00 85.63           H  
ATOM    764  HA3 GLY A  50      -3.978  -8.288  14.207  1.00 85.63           H  
ATOM    765  C   GLY A  50      -2.326  -9.518  13.559  1.00 85.63           C  
ATOM    766  O   GLY A  50      -1.286  -9.625  12.905  1.00 85.63           O  
ATOM    767  N   ASP A  51      -2.898 -10.554  14.171  1.00 86.63           N  
ATOM    768  H   ASP A  51      -3.694 -10.382  14.769  1.00 86.63           H  
ATOM    769  CA  ASP A  51      -2.344 -11.917  14.156  1.00 86.63           C  
ATOM    770  HA  ASP A  51      -1.258 -11.855  14.097  1.00 86.63           H  
ATOM    771  C   ASP A  51      -2.796 -12.768  12.960  1.00 86.63           C  
ATOM    772  CB  ASP A  51      -2.694 -12.610  15.477  1.00 86.63           C  
ATOM    773  HB2 ASP A  51      -2.347 -13.643  15.444  1.00 86.63           H  
ATOM    774  HB3 ASP A  51      -3.777 -12.619  15.602  1.00 86.63           H  
ATOM    775  O   ASP A  51      -2.233 -13.835  12.701  1.00 86.63           O  
ATOM    776  CG  ASP A  51      -2.033 -11.924  16.673  1.00 86.63           C  
ATOM    777  OD1 ASP A  51      -0.877 -11.465  16.509  1.00 86.63           O  
ATOM    778  OD2 ASP A  51      -2.696 -11.878  17.728  1.00 86.63           O  
ATOM    779  N   GLU A  52      -3.793 -12.312  12.199  1.00 90.65           N  
ATOM    780  H   GLU A  52      -4.123 -11.369  12.351  1.00 90.65           H  
ATOM    781  CA  GLU A  52      -4.316 -13.060  11.060  1.00 90.65           C  
ATOM    782  HA  GLU A  52      -4.301 -14.117  11.324  1.00 90.65           H  
ATOM    783  C   GLU A  52      -3.431 -12.866   9.827  1.00 90.65           C  
ATOM    784  CB  GLU A  52      -5.776 -12.674  10.802  1.00 90.65           C  
ATOM    785  HB2 GLU A  52      -6.302 -12.701  11.757  1.00 90.65           H  
ATOM    786  HB3 GLU A  52      -5.825 -11.660  10.406  1.00 90.65           H  
ATOM    787  O   GLU A  52      -3.033 -11.746   9.503  1.00 90.65           O  
ATOM    788  CG  GLU A  52      -6.468 -13.645   9.831  1.00 90.65           C  
ATOM    789  HG2 GLU A  52      -5.983 -13.583   8.857  1.00 90.65           H  
ATOM    790  HG3 GLU A  52      -6.343 -14.662  10.203  1.00 90.65           H  
ATOM    791  CD  GLU A  52      -7.968 -13.358   9.671  1.00 90.65           C  
ATOM    792  OE1 GLU A  52      -8.563 -13.930   8.729  1.00 90.65           O  
ATOM    793  OE2 GLU A  52      -8.522 -12.582  10.487  1.00 90.65           O  
ATOM    794  N   LYS A  53      -3.141 -13.964   9.124  1.00 93.37           N  
ATOM    795  H   LYS A  53      -3.536 -14.842   9.428  1.00 93.37           H  
ATOM    796  CA  LYS A  53      -2.365 -13.973   7.881  1.00 93.37           C  
ATOM    797  HA  LYS A  53      -2.169 -12.945   7.576  1.00 93.37           H  
ATOM    798  C   LYS A  53      -3.162 -14.644   6.770  1.00 93.37           C  
ATOM    799  CB  LYS A  53      -1.018 -14.681   8.077  1.00 93.37           C  
ATOM    800  HB2 LYS A  53      -1.205 -15.706   8.398  1.00 93.37           H  
ATOM    801  HB3 LYS A  53      -0.501 -14.712   7.118  1.00 93.37           H  
ATOM    802  O   LYS A  53      -3.780 -15.686   6.995  1.00 93.37           O  
ATOM    803  CG  LYS A  53      -0.113 -13.982   9.102  1.00 93.37           C  
ATOM    804  HG2 LYS A  53      -0.618 -13.929  10.066  1.00 93.37           H  
ATOM    805  HG3 LYS A  53       0.113 -12.972   8.759  1.00 93.37           H  
ATOM    806  CD  LYS A  53       1.186 -14.777   9.261  1.00 93.37           C  
ATOM    807  HD2 LYS A  53       1.727 -14.770   8.315  1.00 93.37           H  
ATOM    808  HD3 LYS A  53       0.936 -15.806   9.519  1.00 93.37           H  
ATOM    809  CE  LYS A  53       2.052 -14.174  10.367  1.00 93.37           C  
ATOM    810  HE2 LYS A  53       1.455 -14.125  11.278  1.00 93.37           H  
ATOM    811  HE3 LYS A  53       2.323 -13.159  10.079  1.00 93.37           H  
ATOM    812  NZ  LYS A  53       3.264 -15.002  10.589  1.00 93.37           N  
ATOM    813  HZ1 LYS A  53       2.993 -15.941  10.843  1.00 93.37           H  
ATOM    814  HZ2 LYS A  53       3.833 -14.625  11.334  1.00 93.37           H  
ATOM    815  HZ3 LYS A  53       3.813 -15.055   9.743  1.00 93.37           H  
ATOM    816  N   ARG A  54      -3.112 -14.076   5.569  1.00 95.63           N  
ATOM    817  H   ARG A  54      -2.598 -13.211   5.485  1.00 95.63           H  
ATOM    818  CA  ARG A  54      -3.665 -14.650   4.337  1.00 95.63           C  
ATOM    819  HA  ARG A  54      -3.884 -15.707   4.489  1.00 95.63           H  
ATOM    820  C   ARG A  54      -2.615 -14.561   3.238  1.00 95.63           C  
ATOM    821  CB  ARG A  54      -4.952 -13.908   3.924  1.00 95.63           C  
ATOM    822  HB2 ARG A  54      -5.316 -14.322   2.984  1.00 95.63           H  
ATOM    823  HB3 ARG A  54      -4.706 -12.861   3.745  1.00 95.63           H  
ATOM    824  O   ARG A  54      -1.932 -13.550   3.141  1.00 95.63           O  
ATOM    825  CG  ARG A  54      -6.087 -13.966   4.961  1.00 95.63           C  
ATOM    826  HG2 ARG A  54      -6.893 -13.310   4.632  1.00 95.63           H  
ATOM    827  HG3 ARG A  54      -5.728 -13.599   5.923  1.00 95.63           H  
ATOM    828  CD  ARG A  54      -6.652 -15.374   5.139  1.00 95.63           C  
ATOM    829  HD2 ARG A  54      -7.051 -15.721   4.185  1.00 95.63           H  
ATOM    830  HD3 ARG A  54      -5.847 -16.039   5.453  1.00 95.63           H  
ATOM    831  NE  ARG A  54      -7.721 -15.385   6.152  1.00 95.63           N  
ATOM    832  HE  ARG A  54      -8.079 -14.500   6.480  1.00 95.63           H  
ATOM    833  NH1 ARG A  54      -7.743 -17.641   6.559  1.00 95.63           N  
ATOM    834 HH11 ARG A  54      -8.144 -18.435   7.037  1.00 95.63           H  
ATOM    835 HH12 ARG A  54      -6.977 -17.744   5.909  1.00 95.63           H  
ATOM    836  NH2 ARG A  54      -9.165 -16.297   7.630  1.00 95.63           N  
ATOM    837 HH21 ARG A  54      -9.277 -15.359   7.989  1.00 95.63           H  
ATOM    838 HH22 ARG A  54      -9.544 -17.073   8.154  1.00 95.63           H  
ATOM    839  CZ  ARG A  54      -8.207 -16.441   6.769  1.00 95.63           C  
ATOM    840  N   THR A  55      -2.525 -15.593   2.413  1.00 96.67           N  
ATOM    841  H   THR A  55      -3.140 -16.383   2.539  1.00 96.67           H  
ATOM    842  CA  THR A  55      -1.704 -15.600   1.199  1.00 96.67           C  
ATOM    843  HA  THR A  55      -1.219 -14.634   1.062  1.00 96.67           H  
ATOM    844  C   THR A  55      -2.637 -15.846   0.026  1.00 96.67           C  
ATOM    845  CB  THR A  55      -0.602 -16.665   1.269  1.00 96.67           C  
ATOM    846  HB  THR A  55      -1.059 -17.648   1.383  1.00 96.67           H  
ATOM    847  O   THR A  55      -3.456 -16.764   0.083  1.00 96.67           O  
ATOM    848  CG2 THR A  55       0.283 -16.668   0.027  1.00 96.67           C  
ATOM    849 HG21 THR A  55       0.677 -15.669  -0.156  1.00 96.67           H  
ATOM    850 HG22 THR A  55       1.112 -17.363   0.162  1.00 96.67           H  
ATOM    851 HG23 THR A  55      -0.286 -16.991  -0.845  1.00 96.67           H  
ATOM    852  OG1 THR A  55       0.221 -16.415   2.389  1.00 96.67           O  
ATOM    853  HG1 THR A  55       0.970 -15.894   2.090  1.00 96.67           H  
ATOM    854  N   VAL A  56      -2.554 -14.999  -0.995  1.00 96.22           N  
ATOM    855  H   VAL A  56      -1.884 -14.244  -0.947  1.00 96.22           H  
ATOM    856  CA  VAL A  56      -3.424 -15.039  -2.173  1.00 96.22           C  
ATOM    857  HA  VAL A  56      -3.951 -15.992  -2.213  1.00 96.22           H  
ATOM    858  C   VAL A  56      -2.573 -14.914  -3.424  1.00 96.22           C  
ATOM    859  CB  VAL A  56      -4.469 -13.910  -2.121  1.00 96.22           C  
ATOM    860  HB  VAL A  56      -3.965 -12.945  -2.070  1.00 96.22           H  
ATOM    861  O   VAL A  56      -1.828 -13.951  -3.567  1.00 96.22           O  
ATOM    862  CG1 VAL A  56      -5.383 -13.913  -3.350  1.00 96.22           C  
ATOM    863 HG11 VAL A  56      -4.804 -13.779  -4.263  1.00 96.22           H  
ATOM    864 HG12 VAL A  56      -6.076 -13.074  -3.282  1.00 96.22           H  
ATOM    865 HG13 VAL A  56      -5.939 -14.849  -3.416  1.00 96.22           H  
ATOM    866  CG2 VAL A  56      -5.358 -14.063  -0.882  1.00 96.22           C  
ATOM    867 HG21 VAL A  56      -6.227 -13.414  -0.987  1.00 96.22           H  
ATOM    868 HG22 VAL A  56      -5.705 -15.093  -0.797  1.00 96.22           H  
ATOM    869 HG23 VAL A  56      -4.802 -13.784   0.013  1.00 96.22           H  
ATOM    870  N   THR A  57      -2.708 -15.861  -4.344  1.00 96.63           N  
ATOM    871  H   THR A  57      -3.325 -16.641  -4.168  1.00 96.63           H  
ATOM    872  CA  THR A  57      -2.195 -15.709  -5.708  1.00 96.63           C  
ATOM    873  HA  THR A  57      -1.286 -15.109  -5.691  1.00 96.63           H  
ATOM    874  C   THR A  57      -3.245 -14.988  -6.547  1.00 96.63           C  
ATOM    875  CB  THR A  57      -1.852 -17.069  -6.326  1.00 96.63           C  
ATOM    876  HB  THR A  57      -2.768 -17.643  -6.462  1.00 96.63           H  
ATOM    877  O   THR A  57      -4.397 -15.409  -6.564  1.00 96.63           O  
ATOM    878  CG2 THR A  57      -1.151 -16.930  -7.676  1.00 96.63           C  
ATOM    879 HG21 THR A  57      -1.832 -16.494  -8.406  1.00 96.63           H  
ATOM    880 HG22 THR A  57      -0.270 -16.295  -7.581  1.00 96.63           H  
ATOM    881 HG23 THR A  57      -0.850 -17.915  -8.032  1.00 96.63           H  
ATOM    882  OG1 THR A  57      -0.997 -17.797  -5.470  1.00 96.63           O  
ATOM    883  HG1 THR A  57      -0.187 -17.300  -5.333  1.00 96.63           H  
ATOM    884  N   VAL A  58      -2.849 -13.914  -7.230  1.00 96.93           N  
ATOM    885  H   VAL A  58      -1.887 -13.622  -7.136  1.00 96.93           H  
ATOM    886  CA  VAL A  58      -3.701 -13.123  -8.127  1.00 96.93           C  
ATOM    887  HA  VAL A  58      -4.715 -13.521  -8.115  1.00 96.93           H  
ATOM    888  C   VAL A  58      -3.147 -13.263  -9.541  1.00 96.93           C  
ATOM    889  CB  VAL A  58      -3.763 -11.644  -7.691  1.00 96.93           C  
ATOM    890  HB  VAL A  58      -2.798 -11.172  -7.876  1.00 96.93           H  
ATOM    891  O   VAL A  58      -2.028 -12.823  -9.826  1.00 96.93           O  
ATOM    892  CG1 VAL A  58      -4.842 -10.886  -8.472  1.00 96.93           C  
ATOM    893 HG11 VAL A  58      -4.849  -9.835  -8.185  1.00 96.93           H  
ATOM    894 HG12 VAL A  58      -5.825 -11.315  -8.272  1.00 96.93           H  
ATOM    895 HG13 VAL A  58      -4.655 -10.954  -9.544  1.00 96.93           H  
ATOM    896  CG2 VAL A  58      -4.081 -11.485  -6.198  1.00 96.93           C  
ATOM    897 HG21 VAL A  58      -4.148 -10.424  -5.955  1.00 96.93           H  
ATOM    898 HG22 VAL A  58      -3.288 -11.922  -5.591  1.00 96.93           H  
ATOM    899 HG23 VAL A  58      -5.028 -11.972  -5.967  1.00 96.93           H  
ATOM    900  N   ASN A  59      -3.894 -13.915 -10.426  1.00 96.71           N  
ATOM    901  H   ASN A  59      -4.817 -14.223 -10.154  1.00 96.71           H  
ATOM    902  CA  ASN A  59      -3.481 -14.143 -11.809  1.00 96.71           C  
ATOM    903  HA  ASN A  59      -2.445 -14.481 -11.796  1.00 96.71           H  
ATOM    904  C   ASN A  59      -3.552 -12.850 -12.644  1.00 96.71           C  
ATOM    905  CB  ASN A  59      -4.338 -15.263 -12.415  1.00 96.71           C  
ATOM    906  HB2 ASN A  59      -5.390 -14.980 -12.374  1.00 96.71           H  
ATOM    907  HB3 ASN A  59      -4.078 -15.417 -13.462  1.00 96.71           H  
ATOM    908  O   ASN A  59      -4.240 -11.904 -12.258  1.00 96.71           O  
ATOM    909  CG  ASN A  59      -4.128 -16.576 -11.694  1.00 96.71           C  
ATOM    910  ND2 ASN A  59      -5.122 -17.046 -10.984  1.00 96.71           N  
ATOM    911 HD21 ASN A  59      -5.852 -16.397 -10.729  1.00 96.71           H  
ATOM    912 HD22 ASN A  59      -4.940 -17.856 -10.409  1.00 96.71           H  
ATOM    913  OD1 ASN A  59      -3.060 -17.168 -11.740  1.00 96.71           O  
ATOM    914  N   PRO A  60      -2.864 -12.787 -13.798  1.00 95.27           N  
ATOM    915  CA  PRO A  60      -2.979 -11.666 -14.731  1.00 95.27           C  
ATOM    916  HA  PRO A  60      -2.488 -10.795 -14.299  1.00 95.27           H  
ATOM    917  C   PRO A  60      -4.436 -11.327 -15.074  1.00 95.27           C  
ATOM    918  CB  PRO A  60      -2.209 -12.115 -15.977  1.00 95.27           C  
ATOM    919  HB2 PRO A  60      -1.796 -11.276 -16.537  1.00 95.27           H  
ATOM    920  HB3 PRO A  60      -2.846 -12.718 -16.625  1.00 95.27           H  
ATOM    921  O   PRO A  60      -5.195 -12.189 -15.518  1.00 95.27           O  
ATOM    922  CG  PRO A  60      -1.124 -13.004 -15.382  1.00 95.27           C  
ATOM    923  HG2 PRO A  60      -0.699 -13.687 -16.118  1.00 95.27           H  
ATOM    924  HG3 PRO A  60      -0.357 -12.373 -14.933  1.00 95.27           H  
ATOM    925  CD  PRO A  60      -1.880 -13.744 -14.286  1.00 95.27           C  
ATOM    926  HD2 PRO A  60      -1.189 -14.050 -13.501  1.00 95.27           H  
ATOM    927  HD3 PRO A  60      -2.384 -14.610 -14.713  1.00 95.27           H  
ATOM    928  N   GLY A  61      -4.826 -10.067 -14.876  1.00 95.19           N  
ATOM    929  H   GLY A  61      -4.176  -9.433 -14.433  1.00 95.19           H  
ATOM    930  CA  GLY A  61      -6.181  -9.562 -15.113  1.00 95.19           C  
ATOM    931  HA2 GLY A  61      -6.532  -9.926 -16.078  1.00 95.19           H  
ATOM    932  HA3 GLY A  61      -6.140  -8.473 -15.145  1.00 95.19           H  
ATOM    933  C   GLY A  61      -7.221  -9.954 -14.056  1.00 95.19           C  
ATOM    934  O   GLY A  61      -8.388  -9.592 -14.205  1.00 95.19           O  
ATOM    935  N   GLU A  62      -6.835 -10.681 -13.005  1.00 97.70           N  
ATOM    936  H   GLU A  62      -5.861 -10.933 -12.918  1.00 97.70           H  
ATOM    937  CA  GLU A  62      -7.733 -11.103 -11.930  1.00 97.70           C  
ATOM    938  HA  GLU A  62      -8.712 -11.300 -12.368  1.00 97.70           H  
ATOM    939  C   GLU A  62      -7.909 -10.001 -10.873  1.00 97.70           C  
ATOM    940  CB  GLU A  62      -7.227 -12.424 -11.322  1.00 97.70           C  
ATOM    941  HB2 GLU A  62      -6.993 -13.108 -12.137  1.00 97.70           H  
ATOM    942  HB3 GLU A  62      -6.316 -12.225 -10.757  1.00 97.70           H  
ATOM    943  O   GLU A  62      -6.981  -9.247 -10.560  1.00 97.70           O  
ATOM    944  CG  GLU A  62      -8.239 -13.114 -10.393  1.00 97.70           C  
ATOM    945  HG2 GLU A  62      -9.169 -13.257 -10.944  1.00 97.70           H  
ATOM    946  HG3 GLU A  62      -8.447 -12.460  -9.546  1.00 97.70           H  
ATOM    947  CD  GLU A  62      -7.748 -14.474  -9.862  1.00 97.70           C  
ATOM    948  OE1 GLU A  62      -8.588 -15.220  -9.316  1.00 97.70           O  
ATOM    949  OE2 GLU A  62      -6.544 -14.798 -10.024  1.00 97.70           O  
ATOM    950  N   GLU A  63      -9.110  -9.941 -10.293  1.00 97.17           N  
ATOM    951  H   GLU A  63      -9.809 -10.615 -10.572  1.00 97.17           H  
ATOM    952  CA  GLU A  63      -9.417  -9.171  -9.089  1.00 97.17           C  
ATOM    953  HA  GLU A  63      -8.499  -8.689  -8.754  1.00 97.17           H  
ATOM    954  C   GLU A  63      -9.893 -10.132  -7.989  1.00 97.17           C  
ATOM    955  CB  GLU A  63     -10.434  -8.053  -9.402  1.00 97.17           C  
ATOM    956  HB2 GLU A  63     -11.381  -8.498  -9.705  1.00 97.17           H  
ATOM    957  HB3 GLU A  63     -10.042  -7.470 -10.234  1.00 97.17           H  
ATOM    958  O   GLU A  63     -10.817 -10.917  -8.204  1.00 97.17           O  
ATOM    959  CG  GLU A  63     -10.673  -7.106  -8.207  1.00 97.17           C  
ATOM    960  HG2 GLU A  63      -9.709  -6.724  -7.871  1.00 97.17           H  
ATOM    961  HG3 GLU A  63     -11.108  -7.678  -7.388  1.00 97.17           H  
ATOM    962  CD  GLU A  63     -11.587  -5.900  -8.520  1.00 97.17           C  
ATOM    963  OE1 GLU A  63     -12.070  -5.262  -7.548  1.00 97.17           O  
ATOM    964  OE2 GLU A  63     -11.772  -5.560  -9.713  1.00 97.17           O  
ATOM    965  N   VAL A  64      -9.264 -10.079  -6.811  1.00 97.07           N  
ATOM    966  H   VAL A  64      -8.541  -9.383  -6.702  1.00 97.07           H  
ATOM    967  CA  VAL A  64      -9.579 -10.936  -5.656  1.00 97.07           C  
ATOM    968  HA  VAL A  64     -10.461 -11.531  -5.893  1.00 97.07           H  
ATOM    969  C   VAL A  64      -9.911 -10.073  -4.443  1.00 97.07           C  
ATOM    970  CB  VAL A  64      -8.433 -11.918  -5.328  1.00 97.07           C  
ATOM    971  HB  VAL A  64      -7.540 -11.357  -5.053  1.00 97.07           H  
ATOM    972  O   VAL A  64      -9.200  -9.119  -4.139  1.00 97.07           O  
ATOM    973  CG1 VAL A  64      -8.820 -12.830  -4.152  1.00 97.07           C  
ATOM    974 HG11 VAL A  64      -8.829 -12.265  -3.220  1.00 97.07           H  
ATOM    975 HG12 VAL A  64      -8.106 -13.648  -4.060  1.00 97.07           H  
ATOM    976 HG13 VAL A  64      -9.805 -13.264  -4.328  1.00 97.07           H  
ATOM    977  CG2 VAL A  64      -8.087 -12.818  -6.519  1.00 97.07           C  
ATOM    978 HG21 VAL A  64      -7.738 -12.210  -7.354  1.00 97.07           H  
ATOM    979 HG22 VAL A  64      -7.291 -13.515  -6.256  1.00 97.07           H  
ATOM    980 HG23 VAL A  64      -8.963 -13.381  -6.841  1.00 97.07           H  
ATOM    981  N   GLU A  65     -10.961 -10.431  -3.703  1.00 96.36           N  
ATOM    982  H   GLU A  65     -11.494 -11.241  -3.986  1.00 96.36           H  
ATOM    983  CA  GLU A  65     -11.318  -9.794  -2.432  1.00 96.36           C  
ATOM    984  HA  GLU A  65     -10.720  -8.891  -2.309  1.00 96.36           H  
ATOM    985  C   GLU A  65     -11.011 -10.719  -1.246  1.00 96.36           C  
ATOM    986  CB  GLU A  65     -12.790  -9.347  -2.453  1.00 96.36           C  
ATOM    987  HB2 GLU A  65     -12.952  -8.713  -3.324  1.00 96.36           H  
ATOM    988  HB3 GLU A  65     -13.435 -10.222  -2.537  1.00 96.36           H  
ATOM    989  O   GLU A  65     -11.421 -11.879  -1.214  1.00 96.36           O  
ATOM    990  CG  GLU A  65     -13.168  -8.558  -1.189  1.00 96.36           C  
ATOM    991  HG2 GLU A  65     -12.492  -7.709  -1.084  1.00 96.36           H  
ATOM    992  HG3 GLU A  65     -13.036  -9.192  -0.312  1.00 96.36           H  
ATOM    993  CD  GLU A  65     -14.616  -8.052  -1.229  1.00 96.36           C  
ATOM    994  OE1 GLU A  65     -15.458  -8.575  -0.456  1.00 96.36           O  
ATOM    995  OE2 GLU A  65     -14.886  -7.076  -1.959  1.00 96.36           O  
ATOM    996  N   VAL A  66     -10.326 -10.187  -0.234  1.00 94.78           N  
ATOM    997  H   VAL A  66      -9.975  -9.248  -0.354  1.00 94.78           H  
ATOM    998  CA  VAL A  66     -10.034 -10.861   1.036  1.00 94.78           C  
ATOM    999  HA  VAL A  66     -10.450 -11.868   1.012  1.00 94.78           H  
ATOM   1000  C   VAL A  66     -10.690 -10.082   2.165  1.00 94.78           C  
ATOM   1001  CB  VAL A  66      -8.520 -10.977   1.282  1.00 94.78           C  
ATOM   1002  HB  VAL A  66      -8.101  -9.987   1.466  1.00 94.78           H  
ATOM   1003  O   VAL A  66     -10.415  -8.900   2.340  1.00 94.78           O  
ATOM   1004  CG1 VAL A  66      -8.231 -11.861   2.504  1.00 94.78           C  
ATOM   1005 HG11 VAL A  66      -7.154 -11.915   2.661  1.00 94.78           H  
ATOM   1006 HG12 VAL A  66      -8.688 -11.436   3.398  1.00 94.78           H  
ATOM   1007 HG13 VAL A  66      -8.623 -12.865   2.339  1.00 94.78           H  
ATOM   1008  CG2 VAL A  66      -7.795 -11.582   0.081  1.00 94.78           C  
ATOM   1009 HG21 VAL A  66      -7.870 -10.918  -0.780  1.00 94.78           H  
ATOM   1010 HG22 VAL A  66      -8.236 -12.546  -0.174  1.00 94.78           H  
ATOM   1011 HG23 VAL A  66      -6.738 -11.701   0.317  1.00 94.78           H  
ATOM   1012  N   THR A  67     -11.538 -10.735   2.957  1.00 92.19           N  
ATOM   1013  H   THR A  67     -11.696 -11.719   2.796  1.00 92.19           H  
ATOM   1014  CA  THR A  67     -12.194 -10.099   4.109  1.00 92.19           C  
ATOM   1015  HA  THR A  67     -12.050  -9.020   4.052  1.00 92.19           H  
ATOM   1016  C   THR A  67     -11.579 -10.578   5.419  1.00 92.19           C  
ATOM   1017  CB  THR A  67     -13.710 -10.322   4.088  1.00 92.19           C  
ATOM   1018  HB  THR A  67     -13.928 -11.390   4.107  1.00 92.19           H  
ATOM   1019  O   THR A  67     -11.417 -11.777   5.639  1.00 92.19           O  
ATOM   1020  CG2 THR A  67     -14.425  -9.634   5.253  1.00 92.19           C  
ATOM   1021 HG21 THR A  67     -14.157 -10.110   6.196  1.00 92.19           H  
ATOM   1022 HG22 THR A  67     -14.149  -8.580   5.283  1.00 92.19           H  
ATOM   1023 HG23 THR A  67     -15.503  -9.718   5.114  1.00 92.19           H  
ATOM   1024  OG1 THR A  67     -14.264  -9.752   2.926  1.00 92.19           O  
ATOM   1025  HG1 THR A  67     -13.839 -10.116   2.146  1.00 92.19           H  
ATOM   1026  N   PHE A  68     -11.296  -9.632   6.307  1.00 89.10           N  
ATOM   1027  H   PHE A  68     -11.431  -8.673   6.020  1.00 89.10           H  
ATOM   1028  CA  PHE A  68     -10.889  -9.846   7.688  1.00 89.10           C  
ATOM   1029  HA  PHE A  68     -10.725 -10.908   7.869  1.00 89.10           H  
ATOM   1030  C   PHE A  68     -11.997  -9.348   8.606  1.00 89.10           C  
ATOM   1031  CB  PHE A  68      -9.583  -9.097   7.970  1.00 89.10           C  
ATOM   1032  HB2 PHE A  68      -9.337  -9.208   9.026  1.00 89.10           H  
ATOM   1033  HB3 PHE A  68      -9.735  -8.036   7.773  1.00 89.10           H  
ATOM   1034  O   PHE A  68     -12.574  -8.288   8.373  1.00 89.10           O  
ATOM   1035  CG  PHE A  68      -8.417  -9.580   7.142  1.00 89.10           C  
ATOM   1036  CD1 PHE A  68      -7.518 -10.515   7.683  1.00 89.10           C  
ATOM   1037  HD1 PHE A  68      -7.649 -10.861   8.698  1.00 89.10           H  
ATOM   1038  CD2 PHE A  68      -8.242  -9.115   5.825  1.00 89.10           C  
ATOM   1039  HD2 PHE A  68      -8.932  -8.401   5.402  1.00 89.10           H  
ATOM   1040  CE1 PHE A  68      -6.448 -10.992   6.911  1.00 89.10           C  
ATOM   1041  HE1 PHE A  68      -5.745 -11.693   7.335  1.00 89.10           H  
ATOM   1042  CE2 PHE A  68      -7.181  -9.603   5.046  1.00 89.10           C  
ATOM   1043  HE2 PHE A  68      -7.062  -9.263   4.028  1.00 89.10           H  
ATOM   1044  CZ  PHE A  68      -6.288 -10.542   5.589  1.00 89.10           C  
ATOM   1045  HZ  PHE A  68      -5.470 -10.918   4.992  1.00 89.10           H  
ATOM   1046  N   SER A  69     -12.270 -10.088   9.672  1.00 84.65           N  
ATOM   1047  H   SER A  69     -11.766 -10.954   9.804  1.00 84.65           H  
ATOM   1048  CA  SER A  69     -13.150  -9.639  10.751  1.00 84.65           C  
ATOM   1049  HA  SER A  69     -13.612  -8.686  10.491  1.00 84.65           H  
ATOM   1050  C   SER A  69     -12.321  -9.407  12.001  1.00 84.65           C  
ATOM   1051  CB  SER A  69     -14.285 -10.635  10.996  1.00 84.65           C  
ATOM   1052  HB2 SER A  69     -13.877 -11.598  11.301  1.00 84.65           H  
ATOM   1053  HB3 SER A  69     -14.936 -10.255  11.783  1.00 84.65           H  
ATOM   1054  O   SER A  69     -11.374 -10.154  12.280  1.00 84.65           O  
ATOM   1055  OG  SER A  69     -15.029 -10.788   9.801  1.00 84.65           O  
ATOM   1056  HG  SER A  69     -15.151  -9.911   9.430  1.00 84.65           H  
ATOM   1057  N   ALA A  70     -12.652  -8.362  12.745  1.00 73.44           N  
ATOM   1058  H   ALA A  70     -13.434  -7.776  12.491  1.00 73.44           H  
ATOM   1059  CA  ALA A  70     -12.034  -8.095  14.026  1.00 73.44           C  
ATOM   1060  HA  ALA A  70     -11.222  -8.797  14.211  1.00 73.44           H  
ATOM   1061  C   ALA A  70     -13.059  -8.279  15.137  1.00 73.44           C  
ATOM   1062  CB  ALA A  70     -11.435  -6.695  14.015  1.00 73.44           C  
ATOM   1063  HB1 ALA A  70     -11.002  -6.496  14.996  1.00 73.44           H  
ATOM   1064  HB2 ALA A  70     -10.654  -6.612  13.260  1.00 73.44           H  
ATOM   1065  HB3 ALA A  70     -12.215  -5.956  13.832  1.00 73.44           H  
ATOM   1066  O   ALA A  70     -14.176  -7.802  15.040  1.00 73.44           O  
ATOM   1067  N   ASN A  71     -12.642  -8.957  16.203  1.00 70.88           N  
ATOM   1068  H   ASN A  71     -11.731  -9.392  16.174  1.00 70.88           H  
ATOM   1069  CA  ASN A  71     -13.264  -8.800  17.518  1.00 70.88           C  
ATOM   1070  HA  ASN A  71     -14.248  -8.342  17.417  1.00 70.88           H  
ATOM   1071  C   ASN A  71     -12.415  -7.867  18.401  1.00 70.88           C  
ATOM   1072  CB  ASN A  71     -13.426 -10.183  18.166  1.00 70.88           C  
ATOM   1073  HB2 ASN A  71     -12.440 -10.625  18.310  1.00 70.88           H  
ATOM   1074  HB3 ASN A  71     -13.885 -10.057  19.147  1.00 70.88           H  
ATOM   1075  O   ASN A  71     -12.798  -7.576  19.529  1.00 70.88           O  
ATOM   1076  CG  ASN A  71     -14.297 -11.141  17.374  1.00 70.88           C  
ATOM   1077  ND2 ASN A  71     -14.081 -12.426  17.532  1.00 70.88           N  
ATOM   1078 HD21 ASN A  71     -13.398 -12.751  18.200  1.00 70.88           H  
ATOM   1079 HD22 ASN A  71     -14.709 -13.029  17.020  1.00 70.88           H  
ATOM   1080  OD1 ASN A  71     -15.175 -10.790  16.613  1.00 70.88           O  
ATOM   1081  N   ASP A  72     -11.242  -7.459  17.900  1.00 67.52           N  
ATOM   1082  H   ASP A  72     -11.054  -7.634  16.923  1.00 67.52           H  
ATOM   1083  CA  ASP A  72     -10.304  -6.564  18.565  1.00 67.52           C  
ATOM   1084  HA  ASP A  72     -10.679  -6.391  19.574  1.00 67.52           H  
ATOM   1085  C   ASP A  72     -10.201  -5.259  17.761  1.00 67.52           C  
ATOM   1086  CB  ASP A  72      -8.929  -7.229  18.726  1.00 67.52           C  
ATOM   1087  HB2 ASP A  72      -9.057  -8.134  19.320  1.00 67.52           H  
ATOM   1088  HB3 ASP A  72      -8.561  -7.531  17.745  1.00 67.52           H  
ATOM   1089  O   ASP A  72      -9.781  -5.304  16.600  1.00 67.52           O  
ATOM   1090  CG  ASP A  72      -7.863  -6.344  19.404  1.00 67.52           C  
ATOM   1091  OD1 ASP A  72      -8.038  -5.108  19.504  1.00 67.52           O  
ATOM   1092  OD2 ASP A  72      -6.833  -6.926  19.792  1.00 67.52           O  
ATOM   1093  N   PRO A  73     -10.541  -4.112  18.360  1.00 62.23           N  
ATOM   1094  CA  PRO A  73     -10.442  -2.800  17.721  1.00 62.23           C  
ATOM   1095  HA  PRO A  73     -11.221  -2.659  16.972  1.00 62.23           H  
ATOM   1096  C   PRO A  73      -9.114  -2.505  17.045  1.00 62.23           C  
ATOM   1097  CB  PRO A  73     -10.625  -1.829  18.879  1.00 62.23           C  
ATOM   1098  HB2 PRO A  73      -9.902  -1.013  18.864  1.00 62.23           H  
ATOM   1099  HB3 PRO A  73     -11.653  -1.472  18.826  1.00 62.23           H  
ATOM   1100  O   PRO A  73      -9.054  -2.037  15.908  1.00 62.23           O  
ATOM   1101  CG  PRO A  73     -10.414  -2.596  20.163  1.00 62.23           C  
ATOM   1102  HG2 PRO A  73     -10.975  -2.171  20.996  1.00 62.23           H  
ATOM   1103  HG3 PRO A  73      -9.351  -2.616  20.401  1.00 62.23           H  
ATOM   1104  CD  PRO A  73     -10.864  -3.983  19.777  1.00 62.23           C  
ATOM   1105  HD2 PRO A  73     -10.313  -4.675  20.413  1.00 62.23           H  
ATOM   1106  HD3 PRO A  73     -11.935  -4.124  19.922  1.00 62.23           H  
ATOM   1107  N   HIS A  74      -8.023  -2.830  17.727  1.00 71.72           N  
ATOM   1108  H   HIS A  74      -8.119  -3.348  18.589  1.00 71.72           H  
ATOM   1109  CA  HIS A  74      -6.695  -2.438  17.290  1.00 71.72           C  
ATOM   1110  HA  HIS A  74      -6.755  -1.429  16.882  1.00 71.72           H  
ATOM   1111  C   HIS A  74      -6.162  -3.331  16.170  1.00 71.72           C  
ATOM   1112  CB  HIS A  74      -5.776  -2.404  18.511  1.00 71.72           C  
ATOM   1113  HB2 HIS A  74      -5.728  -3.399  18.953  1.00 71.72           H  
ATOM   1114  HB3 HIS A  74      -4.772  -2.119  18.195  1.00 71.72           H  
ATOM   1115  O   HIS A  74      -5.144  -3.003  15.553  1.00 71.72           O  
ATOM   1116  CG  HIS A  74      -6.245  -1.417  19.550  1.00 71.72           C  
ATOM   1117  CD2 HIS A  74      -6.572  -1.694  20.849  1.00 71.72           C  
ATOM   1118  HD2 HIS A  74      -6.532  -2.667  21.317  1.00 71.72           H  
ATOM   1119  ND1 HIS A  74      -6.489  -0.077  19.347  1.00 71.72           N  
ATOM   1120  HD1 HIS A  74      -6.496   0.398  18.455  1.00 71.72           H  
ATOM   1121  CE1 HIS A  74      -6.937   0.445  20.500  1.00 71.72           C  
ATOM   1122  HE1 HIS A  74      -7.264   1.466  20.636  1.00 71.72           H  
ATOM   1123  NE2 HIS A  74      -6.990  -0.503  21.450  1.00 71.72           N  
ATOM   1124  N   LYS A  75      -6.859  -4.433  15.852  1.00 77.56           N  
ATOM   1125  H   LYS A  75      -7.705  -4.609  16.376  1.00 77.56           H  
ATOM   1126  CA  LYS A  75      -6.472  -5.378  14.797  1.00 77.56           C  
ATOM   1127  HA  LYS A  75      -5.502  -5.802  15.058  1.00 77.56           H  
ATOM   1128  C   LYS A  75      -6.309  -4.690  13.439  1.00 77.56           C  
ATOM   1129  CB  LYS A  75      -7.518  -6.502  14.743  1.00 77.56           C  
ATOM   1130  HB2 LYS A  75      -7.627  -6.925  15.742  1.00 77.56           H  
ATOM   1131  HB3 LYS A  75      -8.477  -6.086  14.432  1.00 77.56           H  
ATOM   1132  O   LYS A  75      -5.427  -5.067  12.667  1.00 77.56           O  
ATOM   1133  CG  LYS A  75      -7.118  -7.626  13.778  1.00 77.56           C  
ATOM   1134  HG2 LYS A  75      -6.133  -8.002  14.053  1.00 77.56           H  
ATOM   1135  HG3 LYS A  75      -7.078  -7.224  12.766  1.00 77.56           H  
ATOM   1136  CD  LYS A  75      -8.114  -8.788  13.791  1.00 77.56           C  
ATOM   1137  HD2 LYS A  75      -8.140  -9.235  14.785  1.00 77.56           H  
ATOM   1138  HD3 LYS A  75      -9.101  -8.401  13.538  1.00 77.56           H  
ATOM   1139  CE  LYS A  75      -7.701  -9.833  12.747  1.00 77.56           C  
ATOM   1140  HE2 LYS A  75      -6.720 -10.232  13.002  1.00 77.56           H  
ATOM   1141  HE3 LYS A  75      -7.603  -9.332  11.784  1.00 77.56           H  
ATOM   1142  NZ  LYS A  75      -8.697 -10.926  12.633  1.00 77.56           N  
ATOM   1143  HZ1 LYS A  75      -8.504 -11.521  11.840  1.00 77.56           H  
ATOM   1144  HZ2 LYS A  75      -8.721 -11.508  13.459  1.00 77.56           H  
ATOM   1145  HZ3 LYS A  75      -9.625 -10.566  12.465  1.00 77.56           H  
ATOM   1146  N   PHE A  76      -7.125  -3.675  13.161  1.00 82.17           N  
ATOM   1147  H   PHE A  76      -7.809  -3.413  13.856  1.00 82.17           H  
ATOM   1148  CA  PHE A  76      -7.123  -2.942  11.895  1.00 82.17           C  
ATOM   1149  HA  PHE A  76      -6.721  -3.585  11.113  1.00 82.17           H  
ATOM   1150  C   PHE A  76      -6.200  -1.719  11.869  1.00 82.17           C  
ATOM   1151  CB  PHE A  76      -8.574  -2.598  11.534  1.00 82.17           C  
ATOM   1152  HB2 PHE A  76      -9.002  -2.029  12.359  1.00 82.17           H  
ATOM   1153  HB3 PHE A  76      -8.585  -1.937  10.668  1.00 82.17           H  
ATOM   1154  O   PHE A  76      -5.993  -1.156  10.799  1.00 82.17           O  
ATOM   1155  CG  PHE A  76      -9.470  -3.791  11.237  1.00 82.17           C  
ATOM   1156  CD1 PHE A  76      -8.983  -4.934  10.568  1.00 82.17           C  
ATOM   1157  HD1 PHE A  76      -7.962  -4.959  10.217  1.00 82.17           H  
ATOM   1158  CD2 PHE A  76     -10.821  -3.749  11.621  1.00 82.17           C  
ATOM   1159  HD2 PHE A  76     -11.212  -2.880  12.128  1.00 82.17           H  
ATOM   1160  CE1 PHE A  76      -9.822  -6.035  10.323  1.00 82.17           C  
ATOM   1161  HE1 PHE A  76      -9.438  -6.906   9.814  1.00 82.17           H  
ATOM   1162  CE2 PHE A  76     -11.668  -4.832  11.340  1.00 82.17           C  
ATOM   1163  HE2 PHE A  76     -12.704  -4.787  11.642  1.00 82.17           H  
ATOM   1164  CZ  PHE A  76     -11.173  -5.977  10.696  1.00 82.17           C  
ATOM   1165  HZ  PHE A  76     -11.838  -6.802  10.485  1.00 82.17           H  
ATOM   1166  N   ASN A  77      -5.556  -1.363  12.988  1.00 83.07           N  
ATOM   1167  H   ASN A  77      -5.770  -1.848  13.847  1.00 83.07           H  
ATOM   1168  CA  ASN A  77      -4.686  -0.182  13.055  1.00 83.07           C  
ATOM   1169  HA  ASN A  77      -5.178   0.629  12.518  1.00 83.07           H  
ATOM   1170  C   ASN A  77      -3.319  -0.398  12.389  1.00 83.07           C  
ATOM   1171  CB  ASN A  77      -4.521   0.272  14.519  1.00 83.07           C  
ATOM   1172  HB2 ASN A  77      -4.154  -0.553  15.129  1.00 83.07           H  
ATOM   1173  HB3 ASN A  77      -3.796   1.085  14.557  1.00 83.07           H  
ATOM   1174  O   ASN A  77      -2.580   0.563  12.189  1.00 83.07           O  
ATOM   1175  CG  ASN A  77      -5.810   0.803  15.121  1.00 83.07           C  
ATOM   1176  ND2 ASN A  77      -5.816   1.157  16.384  1.00 83.07           N  
ATOM   1177 HD21 ASN A  77      -6.675   1.617  16.648  1.00 83.07           H  
ATOM   1178 HD22 ASN A  77      -4.943   1.300  16.872  1.00 83.07           H  
ATOM   1179  OD1 ASN A  77      -6.833   0.909  14.479  1.00 83.07           O  
ATOM   1180  N   ARG A  78      -2.936  -1.648  12.093  1.00 86.07           N  
ATOM   1181  H   ARG A  78      -3.599  -2.387  12.277  1.00 86.07           H  
ATOM   1182  CA  ARG A  78      -1.600  -1.990  11.571  1.00 86.07           C  
ATOM   1183  HA  ARG A  78      -1.188  -1.095  11.106  1.00 86.07           H  
ATOM   1184  C   ARG A  78      -1.622  -3.049  10.456  1.00 86.07           C  
ATOM   1185  CB  ARG A  78      -0.659  -2.381  12.728  1.00 86.07           C  
ATOM   1186  HB2 ARG A  78       0.313  -2.653  12.317  1.00 86.07           H  
ATOM   1187  HB3 ARG A  78      -1.074  -3.248  13.241  1.00 86.07           H  
ATOM   1188  O   ARG A  78      -0.991  -4.099  10.624  1.00 86.07           O  
ATOM   1189  CG  ARG A  78      -0.442  -1.249  13.741  1.00 86.07           C  
ATOM   1190  HG2 ARG A  78      -1.399  -0.936  14.157  1.00 86.07           H  
ATOM   1191  HG3 ARG A  78       0.024  -0.399  13.243  1.00 86.07           H  
ATOM   1192  CD  ARG A  78       0.435  -1.718  14.906  1.00 86.07           C  
ATOM   1193  HD2 ARG A  78      -0.019  -2.606  15.347  1.00 86.07           H  
ATOM   1194  HD3 ARG A  78       1.423  -1.992  14.538  1.00 86.07           H  
ATOM   1195  NE  ARG A  78       0.516  -0.668  15.940  1.00 86.07           N  
ATOM   1196  HE  ARG A  78      -0.259  -0.600  16.584  1.00 86.07           H  
ATOM   1197  NH1 ARG A  78       2.429   0.332  15.202  1.00 86.07           N  
ATOM   1198 HH11 ARG A  78       2.913   1.215  15.123  1.00 86.07           H  
ATOM   1199 HH12 ARG A  78       2.541  -0.378  14.492  1.00 86.07           H  
ATOM   1200  NH2 ARG A  78       1.213   1.369  16.720  1.00 86.07           N  
ATOM   1201 HH21 ARG A  78       0.367   1.506  17.255  1.00 86.07           H  
ATOM   1202 HH22 ARG A  78       1.747   2.184  16.454  1.00 86.07           H  
ATOM   1203  CZ  ARG A  78       1.381   0.326  15.965  1.00 86.07           C  
ATOM   1204  N   PRO A  79      -2.368  -2.860   9.351  1.00 89.03           N  
ATOM   1205  CA  PRO A  79      -2.359  -3.832   8.273  1.00 89.03           C  
ATOM   1206  HA  PRO A  79      -2.498  -4.834   8.680  1.00 89.03           H  
ATOM   1207  C   PRO A  79      -1.020  -3.786   7.528  1.00 89.03           C  
ATOM   1208  CB  PRO A  79      -3.564  -3.495   7.400  1.00 89.03           C  
ATOM   1209  HB2 PRO A  79      -3.411  -3.785   6.360  1.00 89.03           H  
ATOM   1210  HB3 PRO A  79      -4.450  -3.984   7.804  1.00 89.03           H  
ATOM   1211  O   PRO A  79      -0.395  -2.738   7.353  1.00 89.03           O  
ATOM   1212  CG  PRO A  79      -3.705  -1.985   7.561  1.00 89.03           C  
ATOM   1213  HG2 PRO A  79      -4.745  -1.673   7.459  1.00 89.03           H  
ATOM   1214  HG3 PRO A  79      -3.092  -1.497   6.804  1.00 89.03           H  
ATOM   1215  CD  PRO A  79      -3.169  -1.703   8.972  1.00 89.03           C  
ATOM   1216  HD2 PRO A  79      -2.577  -0.788   8.986  1.00 89.03           H  
ATOM   1217  HD3 PRO A  79      -4.010  -1.610   9.659  1.00 89.03           H  
ATOM   1218  N   GLN A  80      -0.577  -4.953   7.089  1.00 92.19           N  
ATOM   1219  H   GLN A  80      -1.129  -5.776   7.285  1.00 92.19           H  
ATOM   1220  CA  GLN A  80       0.674  -5.154   6.377  1.00 92.19           C  
ATOM   1221  HA  GLN A  80       1.079  -4.193   6.061  1.00 92.19           H  
ATOM   1222  C   GLN A  80       0.407  -5.991   5.130  1.00 92.19           C  
ATOM   1223  CB  GLN A  80       1.673  -5.812   7.338  1.00 92.19           C  
ATOM   1224  HB2 GLN A  80       1.914  -5.098   8.126  1.00 92.19           H  
ATOM   1225  HB3 GLN A  80       1.178  -6.664   7.804  1.00 92.19           H  
ATOM   1226  O   GLN A  80      -0.268  -7.018   5.190  1.00 92.19           O  
ATOM   1227  CG  GLN A  80       2.984  -6.296   6.695  1.00 92.19           C  
ATOM   1228  HG2 GLN A  80       2.765  -6.978   5.873  1.00 92.19           H  
ATOM   1229  HG3 GLN A  80       3.534  -5.448   6.287  1.00 92.19           H  
ATOM   1230  CD  GLN A  80       3.857  -7.055   7.693  1.00 92.19           C  
ATOM   1231  NE2 GLN A  80       5.056  -7.428   7.351  1.00 92.19           N  
ATOM   1232 HE21 GLN A  80       5.519  -7.044   6.540  1.00 92.19           H  
ATOM   1233 HE22 GLN A  80       5.625  -7.864   8.063  1.00 92.19           H  
ATOM   1234  OE1 GLN A  80       3.493  -7.382   8.813  1.00 92.19           O  
ATOM   1235  N   PHE A  81       0.985  -5.570   4.015  1.00 93.03           N  
ATOM   1236  H   PHE A  81       1.516  -4.711   4.045  1.00 93.03           H  
ATOM   1237  CA  PHE A  81       0.902  -6.237   2.727  1.00 93.03           C  
ATOM   1238  HA  PHE A  81       0.381  -7.189   2.833  1.00 93.03           H  
ATOM   1239  C   PHE A  81       2.320  -6.501   2.241  1.00 93.03           C  
ATOM   1240  CB  PHE A  81       0.115  -5.368   1.733  1.00 93.03           C  
ATOM   1241  HB2 PHE A  81       0.740  -4.535   1.410  1.00 93.03           H  
ATOM   1242  HB3 PHE A  81      -0.111  -5.961   0.847  1.00 93.03           H  
ATOM   1243  O   PHE A  81       3.141  -5.591   2.201  1.00 93.03           O  
ATOM   1244  CG  PHE A  81      -1.173  -4.809   2.305  1.00 93.03           C  
ATOM   1245  CD1 PHE A  81      -2.336  -5.594   2.299  1.00 93.03           C  
ATOM   1246  HD1 PHE A  81      -2.325  -6.563   1.822  1.00 93.03           H  
ATOM   1247  CD2 PHE A  81      -1.190  -3.537   2.912  1.00 93.03           C  
ATOM   1248  HD2 PHE A  81      -0.296  -2.931   2.925  1.00 93.03           H  
ATOM   1249  CE1 PHE A  81      -3.503  -5.128   2.926  1.00 93.03           C  
ATOM   1250  HE1 PHE A  81      -4.392  -5.740   2.937  1.00 93.03           H  
ATOM   1251  CE2 PHE A  81      -2.358  -3.071   3.539  1.00 93.03           C  
ATOM   1252  HE2 PHE A  81      -2.363  -2.105   4.022  1.00 93.03           H  
ATOM   1253  CZ  PHE A  81      -3.508  -3.878   3.563  1.00 93.03           C  
ATOM   1254  HZ  PHE A  81      -4.396  -3.543   4.078  1.00 93.03           H  
ATOM   1255  N   THR A  82       2.613  -7.734   1.863  1.00 94.86           N  
ATOM   1256  H   THR A  82       1.906  -8.448   1.957  1.00 94.86           H  
ATOM   1257  CA  THR A  82       3.848  -8.090   1.168  1.00 94.86           C  
ATOM   1258  HA  THR A  82       4.477  -7.211   1.028  1.00 94.86           H  
ATOM   1259  C   THR A  82       3.449  -8.625  -0.193  1.00 94.86           C  
ATOM   1260  CB  THR A  82       4.662  -9.127   1.943  1.00 94.86           C  
ATOM   1261  HB  THR A  82       4.105 -10.064   1.971  1.00 94.86           H  
ATOM   1262  O   THR A  82       2.746  -9.629  -0.277  1.00 94.86           O  
ATOM   1263  CG2 THR A  82       6.014  -9.398   1.301  1.00 94.86           C  
ATOM   1264 HG21 THR A  82       6.659  -8.525   1.400  1.00 94.86           H  
ATOM   1265 HG22 THR A  82       6.466 -10.264   1.785  1.00 94.86           H  
ATOM   1266 HG23 THR A  82       5.891  -9.631   0.243  1.00 94.86           H  
ATOM   1267  OG1 THR A  82       4.921  -8.718   3.272  1.00 94.86           O  
ATOM   1268  HG1 THR A  82       4.614  -9.428   3.840  1.00 94.86           H  
ATOM   1269  N   ILE A  83       3.868  -7.939  -1.248  1.00 92.39           N  
ATOM   1270  H   ILE A  83       4.467  -7.141  -1.094  1.00 92.39           H  
ATOM   1271  CA  ILE A  83       3.608  -8.309  -2.633  1.00 92.39           C  
ATOM   1272  HA  ILE A  83       2.808  -9.049  -2.677  1.00 92.39           H  
ATOM   1273  C   ILE A  83       4.884  -8.951  -3.168  1.00 92.39           C  
ATOM   1274  CB  ILE A  83       3.172  -7.078  -3.461  1.00 92.39           C  
ATOM   1275  HB  ILE A  83       3.988  -6.357  -3.493  1.00 92.39           H  
ATOM   1276  O   ILE A  83       5.934  -8.309  -3.179  1.00 92.39           O  
ATOM   1277  CG1 ILE A  83       1.902  -6.377  -2.915  1.00 92.39           C  
ATOM   1278 HG12 ILE A  83       1.195  -7.124  -2.554  1.00 92.39           H  
ATOM   1279 HG13 ILE A  83       1.418  -5.838  -3.730  1.00 92.39           H  
ATOM   1280  CG2 ILE A  83       2.874  -7.518  -4.902  1.00 92.39           C  
ATOM   1281 HG21 ILE A  83       2.048  -8.228  -4.903  1.00 92.39           H  
ATOM   1282 HG22 ILE A  83       3.749  -7.984  -5.356  1.00 92.39           H  
ATOM   1283 HG23 ILE A  83       2.608  -6.655  -5.512  1.00 92.39           H  
ATOM   1284  CD1 ILE A  83       2.160  -5.339  -1.812  1.00 92.39           C  
ATOM   1285 HD11 ILE A  83       2.464  -5.817  -0.881  1.00 92.39           H  
ATOM   1286 HD12 ILE A  83       1.244  -4.780  -1.624  1.00 92.39           H  
ATOM   1287 HD13 ILE A  83       2.935  -4.642  -2.132  1.00 92.39           H  
ATOM   1288  N   GLU A  84       4.795 -10.207  -3.588  1.00 92.93           N  
ATOM   1289  H   GLU A  84       3.902 -10.678  -3.542  1.00 92.93           H  
ATOM   1290  CA  GLU A  84       5.897 -10.986  -4.144  1.00 92.93           C  
ATOM   1291  HA  GLU A  84       6.794 -10.369  -4.186  1.00 92.93           H  
ATOM   1292  C   GLU A  84       5.551 -11.407  -5.569  1.00 92.93           C  
ATOM   1293  CB  GLU A  84       6.210 -12.211  -3.264  1.00 92.93           C  
ATOM   1294  HB2 GLU A  84       6.993 -12.794  -3.750  1.00 92.93           H  
ATOM   1295  HB3 GLU A  84       5.318 -12.830  -3.162  1.00 92.93           H  
ATOM   1296  O   GLU A  84       4.506 -12.006  -5.822  1.00 92.93           O  
ATOM   1297  CG  GLU A  84       6.698 -11.779  -1.873  1.00 92.93           C  
ATOM   1298  HG2 GLU A  84       7.530 -11.090  -2.018  1.00 92.93           H  
ATOM   1299  HG3 GLU A  84       5.894 -11.240  -1.371  1.00 92.93           H  
ATOM   1300  CD  GLU A  84       7.168 -12.912  -0.949  1.00 92.93           C  
ATOM   1301  OE1 GLU A  84       7.638 -12.559   0.167  1.00 92.93           O  
ATOM   1302  OE2 GLU A  84       7.105 -14.096  -1.344  1.00 92.93           O  
ATOM   1303  N   TRP A  85       6.434 -11.110  -6.515  1.00 90.10           N  
ATOM   1304  H   TRP A  85       7.293 -10.645  -6.258  1.00 90.10           H  
ATOM   1305  CA  TRP A  85       6.260 -11.507  -7.908  1.00 90.10           C  
ATOM   1306  HA  TRP A  85       5.409 -12.182  -7.988  1.00 90.10           H  
ATOM   1307  C   TRP A  85       7.472 -12.272  -8.416  1.00 90.10           C  
ATOM   1308  CB  TRP A  85       5.943 -10.294  -8.785  1.00 90.10           C  
ATOM   1309  HB2 TRP A  85       5.072  -9.784  -8.373  1.00 90.10           H  
ATOM   1310  HB3 TRP A  85       5.674 -10.639  -9.784  1.00 90.10           H  
ATOM   1311  O   TRP A  85       8.585 -12.166  -7.890  1.00 90.10           O  
ATOM   1312  CG  TRP A  85       7.048  -9.299  -8.909  1.00 90.10           C  
ATOM   1313  CD1 TRP A  85       8.019  -9.300  -9.850  1.00 90.10           C  
ATOM   1314  HD1 TRP A  85       8.124 -10.030 -10.639  1.00 90.10           H  
ATOM   1315  CD2 TRP A  85       7.317  -8.155  -8.047  1.00 90.10           C  
ATOM   1316  CE2 TRP A  85       8.447  -7.462  -8.570  1.00 90.10           C  
ATOM   1317  CE3 TRP A  85       6.723  -7.639  -6.875  1.00 90.10           C  
ATOM   1318  HE3 TRP A  85       5.870  -8.148  -6.451  1.00 90.10           H  
ATOM   1319  NE1 TRP A  85       8.855  -8.221  -9.646  1.00 90.10           N  
ATOM   1320  HE1 TRP A  85       9.649  -8.015 -10.236  1.00 90.10           H  
ATOM   1321  CH2 TRP A  85       8.322  -5.797  -6.828  1.00 90.10           C  
ATOM   1322  HH2 TRP A  85       8.691  -4.884  -6.386  1.00 90.10           H  
ATOM   1323  CZ2 TRP A  85       8.944  -6.292  -7.983  1.00 90.10           C  
ATOM   1324  HZ2 TRP A  85       9.791  -5.780  -8.414  1.00 90.10           H  
ATOM   1325  CZ3 TRP A  85       7.222  -6.473  -6.266  1.00 90.10           C  
ATOM   1326  HZ3 TRP A  85       6.745  -6.087  -5.378  1.00 90.10           H  
ATOM   1327  N   LYS A  86       7.221 -13.052  -9.464  1.00 85.78           N  
ATOM   1328  H   LYS A  86       6.281 -13.049  -9.834  1.00 85.78           H  
ATOM   1329  CA  LYS A  86       8.220 -13.744 -10.271  1.00 85.78           C  
ATOM   1330  HA  LYS A  86       9.217 -13.357 -10.059  1.00 85.78           H  
ATOM   1331  C   LYS A  86       7.895 -13.441 -11.728  1.00 85.78           C  
ATOM   1332  CB  LYS A  86       8.183 -15.251  -9.989  1.00 85.78           C  
ATOM   1333  HB2 LYS A  86       7.188 -15.626 -10.226  1.00 85.78           H  
ATOM   1334  HB3 LYS A  86       8.897 -15.748 -10.646  1.00 85.78           H  
ATOM   1335  O   LYS A  86       6.740 -13.566 -12.134  1.00 85.78           O  
ATOM   1336  CG  LYS A  86       8.519 -15.589  -8.529  1.00 85.78           C  
ATOM   1337  HG2 LYS A  86       9.533 -15.262  -8.297  1.00 85.78           H  
ATOM   1338  HG3 LYS A  86       7.824 -15.074  -7.865  1.00 85.78           H  
ATOM   1339  CD  LYS A  86       8.387 -17.095  -8.289  1.00 85.78           C  
ATOM   1340  HD2 LYS A  86       7.396 -17.411  -8.613  1.00 85.78           H  
ATOM   1341  HD3 LYS A  86       9.141 -17.626  -8.870  1.00 85.78           H  
ATOM   1342  CE  LYS A  86       8.556 -17.387  -6.796  1.00 85.78           C  
ATOM   1343  HE2 LYS A  86       7.918 -16.699  -6.242  1.00 85.78           H  
ATOM   1344  HE3 LYS A  86       9.589 -17.186  -6.513  1.00 85.78           H  
ATOM   1345  NZ  LYS A  86       8.176 -18.783  -6.478  1.00 85.78           N  
ATOM   1346  HZ1 LYS A  86       8.249 -18.948  -5.484  1.00 85.78           H  
ATOM   1347  HZ2 LYS A  86       7.212 -18.932  -6.738  1.00 85.78           H  
ATOM   1348  HZ3 LYS A  86       8.754 -19.437  -6.987  1.00 85.78           H  
ATOM   1349  N   ASP A  87       8.887 -13.006 -12.479  1.00 81.40           N  
ATOM   1350  H   ASP A  87       9.797 -12.861 -12.067  1.00 81.40           H  
ATOM   1351  CA  ASP A  87       8.747 -12.592 -13.868  1.00 81.40           C  
ATOM   1352  HA  ASP A  87       7.869 -13.057 -14.316  1.00 81.40           H  
ATOM   1353  C   ASP A  87       9.980 -13.069 -14.634  1.00 81.40           C  
ATOM   1354  CB  ASP A  87       8.562 -11.063 -13.894  1.00 81.40           C  
ATOM   1355  HB2 ASP A  87       7.775 -10.798 -13.189  1.00 81.40           H  
ATOM   1356  HB3 ASP A  87       9.477 -10.573 -13.560  1.00 81.40           H  
ATOM   1357  O   ASP A  87      11.027 -12.440 -14.526  1.00 81.40           O  
ATOM   1358  CG  ASP A  87       8.152 -10.512 -15.261  1.00 81.40           C  
ATOM   1359  OD1 ASP A  87       7.615 -11.292 -16.076  1.00 81.40           O  
ATOM   1360  OD2 ASP A  87       8.269  -9.273 -15.418  1.00 81.40           O  
ATOM   1361  N   ASP A  88       9.858 -14.214 -15.315  1.00 79.65           N  
ATOM   1362  H   ASP A  88       8.937 -14.620 -15.394  1.00 79.65           H  
ATOM   1363  CA  ASP A  88      10.883 -14.790 -16.205  1.00 79.65           C  
ATOM   1364  HA  ASP A  88      11.846 -14.838 -15.698  1.00 79.65           H  
ATOM   1365  C   ASP A  88      11.018 -13.878 -17.432  1.00 79.65           C  
ATOM   1366  CB  ASP A  88      10.467 -16.225 -16.598  1.00 79.65           C  
ATOM   1367  HB2 ASP A  88      10.257 -16.810 -15.702  1.00 79.65           H  
ATOM   1368  HB3 ASP A  88       9.536 -16.185 -17.163  1.00 79.65           H  
ATOM   1369  O   ASP A  88      10.317 -14.038 -18.436  1.00 79.65           O  
ATOM   1370  CG  ASP A  88      11.510 -16.989 -17.421  1.00 79.65           C  
ATOM   1371  OD1 ASP A  88      12.505 -16.376 -17.834  1.00 79.65           O  
ATOM   1372  OD2 ASP A  88      11.252 -18.189 -17.687  1.00 79.65           O  
ATOM   1373  N   LYS A  89      11.813 -12.817 -17.287  1.00 80.45           N  
ATOM   1374  H   LYS A  89      12.477 -12.863 -16.528  1.00 80.45           H  
ATOM   1375  CA  LYS A  89      11.875 -11.721 -18.257  1.00 80.45           C  
ATOM   1376  HA  LYS A  89      10.869 -11.521 -18.625  1.00 80.45           H  
ATOM   1377  C   LYS A  89      12.696 -12.103 -19.473  1.00 80.45           C  
ATOM   1378  CB  LYS A  89      12.454 -10.453 -17.620  1.00 80.45           C  
ATOM   1379  HB2 LYS A  89      12.749  -9.769 -18.416  1.00 80.45           H  
ATOM   1380  HB3 LYS A  89      13.339 -10.707 -17.037  1.00 80.45           H  
ATOM   1381  O   LYS A  89      12.441 -11.558 -20.549  1.00 80.45           O  
ATOM   1382  CG  LYS A  89      11.427  -9.743 -16.739  1.00 80.45           C  
ATOM   1383  HG2 LYS A  89      11.190 -10.368 -15.878  1.00 80.45           H  
ATOM   1384  HG3 LYS A  89      10.516  -9.569 -17.311  1.00 80.45           H  
ATOM   1385  CD  LYS A  89      11.979  -8.403 -16.254  1.00 80.45           C  
ATOM   1386  HD2 LYS A  89      12.139  -7.745 -17.109  1.00 80.45           H  
ATOM   1387  HD3 LYS A  89      12.917  -8.567 -15.724  1.00 80.45           H  
ATOM   1388  CE  LYS A  89      10.944  -7.802 -15.312  1.00 80.45           C  
ATOM   1389  HE2 LYS A  89      10.791  -8.490 -14.480  1.00 80.45           H  
ATOM   1390  HE3 LYS A  89       9.990  -7.728 -15.834  1.00 80.45           H  
ATOM   1391  NZ  LYS A  89      11.359  -6.476 -14.824  1.00 80.45           N  
ATOM   1392  HZ1 LYS A  89      10.657  -6.119 -14.192  1.00 80.45           H  
ATOM   1393  HZ2 LYS A  89      11.284  -5.790 -15.561  1.00 80.45           H  
ATOM   1394  HZ3 LYS A  89      12.269  -6.476 -14.385  1.00 80.45           H  
ATOM   1395  N   ASP A  90      13.694 -12.968 -19.308  1.00 85.30           N  
ATOM   1396  H   ASP A  90      13.807 -13.428 -18.415  1.00 85.30           H  
ATOM   1397  CA  ASP A  90      14.513 -13.441 -20.423  1.00 85.30           C  
ATOM   1398  HA  ASP A  90      14.460 -12.691 -21.213  1.00 85.30           H  
ATOM   1399  C   ASP A  90      13.966 -14.721 -21.078  1.00 85.30           C  
ATOM   1400  CB  ASP A  90      15.996 -13.488 -20.026  1.00 85.30           C  
ATOM   1401  HB2 ASP A  90      16.582 -13.655 -20.930  1.00 85.30           H  
ATOM   1402  HB3 ASP A  90      16.278 -12.510 -19.637  1.00 85.30           H  
ATOM   1403  O   ASP A  90      14.324 -15.016 -22.224  1.00 85.30           O  
ATOM   1404  CG  ASP A  90      16.385 -14.559 -19.007  1.00 85.30           C  
ATOM   1405  OD1 ASP A  90      15.624 -15.535 -18.883  1.00 85.30           O  
ATOM   1406  OD2 ASP A  90      17.504 -14.395 -18.463  1.00 85.30           O  
ATOM   1407  N   GLY A  91      13.010 -15.395 -20.430  1.00 83.84           N  
ATOM   1408  H   GLY A  91      12.930 -15.254 -19.433  1.00 83.84           H  
ATOM   1409  CA  GLY A  91      12.303 -16.550 -20.966  1.00 83.84           C  
ATOM   1410  HA2 GLY A  91      11.453 -16.760 -20.318  1.00 83.84           H  
ATOM   1411  HA3 GLY A  91      11.946 -16.328 -21.972  1.00 83.84           H  
ATOM   1412  C   GLY A  91      13.170 -17.806 -21.016  1.00 83.84           C  
ATOM   1413  O   GLY A  91      12.906 -18.684 -21.847  1.00 83.84           O  
ATOM   1414  N   ASP A  92      14.220 -17.889 -20.196  1.00 88.40           N  
ATOM   1415  H   ASP A  92      14.383 -17.143 -19.534  1.00 88.40           H  
ATOM   1416  CA  ASP A  92      15.149 -19.019 -20.180  1.00 88.40           C  
ATOM   1417  HA  ASP A  92      15.251 -19.351 -21.213  1.00 88.40           H  
ATOM   1418  C   ASP A  92      14.614 -20.245 -19.405  1.00 88.40           C  
ATOM   1419  CB  ASP A  92      16.554 -18.549 -19.751  1.00 88.40           C  
ATOM   1420  HB2 ASP A  92      16.776 -17.589 -20.217  1.00 88.40           H  
ATOM   1421  HB3 ASP A  92      17.265 -19.266 -20.161  1.00 88.40           H  
ATOM   1422  O   ASP A  92      15.191 -21.338 -19.482  1.00 88.40           O  
ATOM   1423  CG  ASP A  92      16.813 -18.463 -18.239  1.00 88.40           C  
ATOM   1424  OD1 ASP A  92      15.866 -18.683 -17.456  1.00 88.40           O  
ATOM   1425  OD2 ASP A  92      18.015 -18.442 -17.873  1.00 88.40           O  
ATOM   1426  N   GLY A  93      13.471 -20.094 -18.725  1.00 86.21           N  
ATOM   1427  H   GLY A  93      13.112 -19.154 -18.642  1.00 86.21           H  
ATOM   1428  CA  GLY A  93      12.816 -21.129 -17.929  1.00 86.21           C  
ATOM   1429  HA2 GLY A  93      11.744 -20.934 -17.949  1.00 86.21           H  
ATOM   1430  HA3 GLY A  93      13.010 -22.107 -18.371  1.00 86.21           H  
ATOM   1431  C   GLY A  93      13.252 -21.166 -16.460  1.00 86.21           C  
ATOM   1432  O   GLY A  93      12.801 -22.048 -15.716  1.00 86.21           O  
ATOM   1433  N   TYR A  94      14.100 -20.236 -16.020  1.00 87.63           N  
ATOM   1434  H   TYR A  94      14.454 -19.555 -16.676  1.00 87.63           H  
ATOM   1435  CA  TYR A  94      14.571 -20.084 -14.650  1.00 87.63           C  
ATOM   1436  HA  TYR A  94      14.100 -20.846 -14.029  1.00 87.63           H  
ATOM   1437  C   TYR A  94      14.183 -18.710 -14.096  1.00 87.63           C  
ATOM   1438  CB  TYR A  94      16.093 -20.291 -14.582  1.00 87.63           C  
ATOM   1439  HB2 TYR A  94      16.417 -20.136 -13.553  1.00 87.63           H  
ATOM   1440  HB3 TYR A  94      16.586 -19.526 -15.183  1.00 87.63           H  
ATOM   1441  O   TYR A  94      14.364 -17.686 -14.723  1.00 87.63           O  
ATOM   1442  CG  TYR A  94      16.565 -21.661 -15.036  1.00 87.63           C  
ATOM   1443  CD1 TYR A  94      16.631 -22.724 -14.115  1.00 87.63           C  
ATOM   1444  HD1 TYR A  94      16.341 -22.552 -13.089  1.00 87.63           H  
ATOM   1445  CD2 TYR A  94      16.922 -21.875 -16.381  1.00 87.63           C  
ATOM   1446  HD2 TYR A  94      16.851 -21.057 -17.082  1.00 87.63           H  
ATOM   1447  CE1 TYR A  94      17.050 -24.000 -14.537  1.00 87.63           C  
ATOM   1448  HE1 TYR A  94      17.088 -24.816 -13.830  1.00 87.63           H  
ATOM   1449  CE2 TYR A  94      17.338 -23.148 -16.811  1.00 87.63           C  
ATOM   1450  HE2 TYR A  94      17.586 -23.304 -17.851  1.00 87.63           H  
ATOM   1451  OH  TYR A  94      17.798 -25.452 -16.288  1.00 87.63           O  
ATOM   1452  HH  TYR A  94      17.738 -26.074 -15.559  1.00 87.63           H  
ATOM   1453  CZ  TYR A  94      17.402 -24.212 -15.890  1.00 87.63           C  
ATOM   1454  N   ILE A  95      13.703 -18.665 -12.849  1.00 86.25           N  
ATOM   1455  H   ILE A  95      13.571 -19.537 -12.355  1.00 86.25           H  
ATOM   1456  CA  ILE A  95      13.506 -17.390 -12.142  1.00 86.25           C  
ATOM   1457  HA  ILE A  95      13.365 -16.593 -12.873  1.00 86.25           H  
ATOM   1458  C   ILE A  95      14.777 -17.058 -11.366  1.00 86.25           C  
ATOM   1459  CB  ILE A  95      12.254 -17.415 -11.242  1.00 86.25           C  
ATOM   1460  HB  ILE A  95      12.389 -18.201 -10.499  1.00 86.25           H  
ATOM   1461  O   ILE A  95      15.018 -17.591 -10.273  1.00 86.25           O  
ATOM   1462  CG1 ILE A  95      10.959 -17.744 -12.016  1.00 86.25           C  
ATOM   1463 HG12 ILE A  95      11.072 -18.702 -12.523  1.00 86.25           H  
ATOM   1464 HG13 ILE A  95      10.142 -17.852 -11.303  1.00 86.25           H  
ATOM   1465  CG2 ILE A  95      12.098 -16.080 -10.484  1.00 86.25           C  
ATOM   1466 HG21 ILE A  95      12.089 -15.248 -11.189  1.00 86.25           H  
ATOM   1467 HG22 ILE A  95      12.933 -15.929  -9.801  1.00 86.25           H  
ATOM   1468 HG23 ILE A  95      11.171 -16.075  -9.911  1.00 86.25           H  
ATOM   1469  CD1 ILE A  95      10.551 -16.695 -13.055  1.00 86.25           C  
ATOM   1470 HD11 ILE A  95      11.349 -16.571 -13.787  1.00 86.25           H  
ATOM   1471 HD12 ILE A  95      10.347 -15.734 -12.583  1.00 86.25           H  
ATOM   1472 HD13 ILE A  95       9.642 -17.029 -13.555  1.00 86.25           H  
ATOM   1473  N   SER A  96      15.589 -16.165 -11.913  1.00 84.68           N  
ATOM   1474  H   SER A  96      15.360 -15.831 -12.839  1.00 84.68           H  
ATOM   1475  CA  SER A  96      16.770 -15.617 -11.259  1.00 84.68           C  
ATOM   1476  HA  SER A  96      17.343 -16.452 -10.856  1.00 84.68           H  
ATOM   1477  C   SER A  96      16.414 -14.677 -10.096  1.00 84.68           C  
ATOM   1478  CB  SER A  96      17.654 -14.914 -12.297  1.00 84.68           C  
ATOM   1479  HB2 SER A  96      18.639 -14.725 -11.870  1.00 84.68           H  
ATOM   1480  HB3 SER A  96      17.767 -15.544 -13.179  1.00 84.68           H  
ATOM   1481  O   SER A  96      15.264 -14.305  -9.847  1.00 84.68           O  
ATOM   1482  OG  SER A  96      17.066 -13.691 -12.661  1.00 84.68           O  
ATOM   1483  HG  SER A  96      16.435 -13.937 -13.341  1.00 84.68           H  
ATOM   1484  N   ALA A  97      17.429 -14.252  -9.338  1.00 83.06           N  
ATOM   1485  H   ALA A  97      18.365 -14.538  -9.586  1.00 83.06           H  
ATOM   1486  CA  ALA A  97      17.236 -13.257  -8.284  1.00 83.06           C  
ATOM   1487  HA  ALA A  97      16.418 -13.597  -7.649  1.00 83.06           H  
ATOM   1488  C   ALA A  97      16.824 -11.876  -8.825  1.00 83.06           C  
ATOM   1489  CB  ALA A  97      18.509 -13.170  -7.437  1.00 83.06           C  
ATOM   1490  HB1 ALA A  97      18.355 -12.464  -6.621  1.00 83.06           H  
ATOM   1491  HB2 ALA A  97      18.752 -14.149  -7.026  1.00 83.06           H  
ATOM   1492  HB3 ALA A  97      19.338 -12.820  -8.052  1.00 83.06           H  
ATOM   1493  O   ALA A  97      16.220 -11.109  -8.082  1.00 83.06           O  
ATOM   1494  N   ALA A  98      17.142 -11.569 -10.088  1.00 84.81           N  
ATOM   1495  H   ALA A  98      17.546 -12.277 -10.684  1.00 84.81           H  
ATOM   1496  CA  ALA A  98      16.748 -10.320 -10.732  1.00 84.81           C  
ATOM   1497  HA  ALA A  98      16.856  -9.512 -10.008  1.00 84.81           H  
ATOM   1498  C   ALA A  98      15.280 -10.328 -11.198  1.00 84.81           C  
ATOM   1499  CB  ALA A  98      17.708 -10.058 -11.897  1.00 84.81           C  
ATOM   1500  HB1 ALA A  98      18.736 -10.019 -11.537  1.00 84.81           H  
ATOM   1501  HB2 ALA A  98      17.615 -10.849 -12.641  1.00 84.81           H  
ATOM   1502  HB3 ALA A  98      17.459  -9.108 -12.368  1.00 84.81           H  
ATOM   1503  O   ALA A  98      14.697  -9.266 -11.387  1.00 84.81           O  
ATOM   1504  N   GLU A  99      14.699 -11.517 -11.343  1.00 84.89           N  
ATOM   1505  H   GLU A  99      15.284 -12.335 -11.253  1.00 84.89           H  
ATOM   1506  CA  GLU A  99      13.358 -11.772 -11.887  1.00 84.89           C  
ATOM   1507  HA  GLU A  99      13.024 -10.945 -12.513  1.00 84.89           H  
ATOM   1508  C   GLU A  99      12.301 -11.988 -10.813  1.00 84.89           C  
ATOM   1509  CB  GLU A  99      13.480 -13.022 -12.740  1.00 84.89           C  
ATOM   1510  HB2 GLU A  99      12.505 -13.461 -12.949  1.00 84.89           H  
ATOM   1511  HB3 GLU A  99      14.053 -13.767 -12.187  1.00 84.89           H  
ATOM   1512  O   GLU A  99      11.103 -12.036 -11.085  1.00 84.89           O  
ATOM   1513  CG  GLU A  99      14.192 -12.628 -14.035  1.00 84.89           C  
ATOM   1514  HG2 GLU A  99      13.570 -11.937 -14.604  1.00 84.89           H  
ATOM   1515  HG3 GLU A  99      15.128 -12.114 -13.817  1.00 84.89           H  
ATOM   1516  CD  GLU A  99      14.509 -13.865 -14.835  1.00 84.89           C  
ATOM   1517  OE1 GLU A  99      14.124 -13.851 -16.016  1.00 84.89           O  
ATOM   1518  OE2 GLU A  99      15.172 -14.722 -14.202  1.00 84.89           O  
ATOM   1519  N   LYS A 100      12.732 -12.095  -9.560  1.00 87.41           N  
ATOM   1520  H   LYS A 100      13.728 -12.006  -9.413  1.00 87.41           H  
ATOM   1521  CA  LYS A 100      11.839 -12.036  -8.413  1.00 87.41           C  
ATOM   1522  HA  LYS A 100      10.815 -12.141  -8.772  1.00 87.41           H  
ATOM   1523  C   LYS A 100      11.925 -10.667  -7.762  1.00 87.41           C  
ATOM   1524  CB  LYS A 100      12.093 -13.204  -7.464  1.00 87.41           C  
ATOM   1525  HB2 LYS A 100      12.043 -14.132  -8.034  1.00 87.41           H  
ATOM   1526  HB3 LYS A 100      11.304 -13.220  -6.712  1.00 87.41           H  
ATOM   1527  O   LYS A 100      13.002 -10.086  -7.630  1.00 87.41           O  
ATOM   1528  CG  LYS A 100      13.453 -13.100  -6.767  1.00 87.41           C  
ATOM   1529  HG2 LYS A 100      14.243 -12.998  -7.511  1.00 87.41           H  
ATOM   1530  HG3 LYS A 100      13.462 -12.228  -6.113  1.00 87.41           H  
ATOM   1531  CD  LYS A 100      13.710 -14.348  -5.930  1.00 87.41           C  
ATOM   1532  HD2 LYS A 100      12.875 -14.499  -5.246  1.00 87.41           H  
ATOM   1533  HD3 LYS A 100      13.803 -15.207  -6.594  1.00 87.41           H  
ATOM   1534  CE  LYS A 100      15.000 -14.142  -5.140  1.00 87.41           C  
ATOM   1535  HE2 LYS A 100      14.886 -13.254  -4.519  1.00 87.41           H  
ATOM   1536  HE3 LYS A 100      15.811 -13.949  -5.842  1.00 87.41           H  
ATOM   1537  NZ  LYS A 100      15.304 -15.328  -4.310  1.00 87.41           N  
ATOM   1538  HZ1 LYS A 100      16.163 -15.182  -3.800  1.00 87.41           H  
ATOM   1539  HZ2 LYS A 100      14.552 -15.488  -3.656  1.00 87.41           H  
ATOM   1540  HZ3 LYS A 100      15.404 -16.138  -4.905  1.00 87.41           H  
ATOM   1541  N   GLY A 101      10.791 -10.187  -7.286  1.00 90.10           N  
ATOM   1542  H   GLY A 101       9.940 -10.715  -7.420  1.00 90.10           H  
ATOM   1543  CA  GLY A 101      10.738  -8.970  -6.499  1.00 90.10           C  
ATOM   1544  HA2 GLY A 101      10.455  -8.128  -7.131  1.00 90.10           H  
ATOM   1545  HA3 GLY A 101      11.724  -8.759  -6.084  1.00 90.10           H  
ATOM   1546  C   GLY A 101       9.771  -9.093  -5.343  1.00 90.10           C  
ATOM   1547  O   GLY A 101       8.880  -9.943  -5.332  1.00 90.10           O  
ATOM   1548  N   ARG A 102      10.015  -8.268  -4.330  1.00 94.12           N  
ATOM   1549  H   ARG A 102      10.768  -7.601  -4.421  1.00 94.12           H  
ATOM   1550  CA  ARG A 102       9.250  -8.238  -3.094  1.00 94.12           C  
ATOM   1551  HA  ARG A 102       8.244  -8.609  -3.289  1.00 94.12           H  
ATOM   1552  C   ARG A 102       9.154  -6.804  -2.609  1.00 94.12           C  
ATOM   1553  CB  ARG A 102       9.921  -9.166  -2.079  1.00 94.12           C  
ATOM   1554  HB2 ARG A 102       9.869 -10.182  -2.470  1.00 94.12           H  
ATOM   1555  HB3 ARG A 102      10.973  -8.899  -1.984  1.00 94.12           H  
ATOM   1556  O   ARG A 102      10.177  -6.152  -2.409  1.00 94.12           O  
ATOM   1557  CG  ARG A 102       9.260  -9.129  -0.696  1.00 94.12           C  
ATOM   1558  HG2 ARG A 102       9.374  -8.145  -0.243  1.00 94.12           H  
ATOM   1559  HG3 ARG A 102       8.199  -9.359  -0.788  1.00 94.12           H  
ATOM   1560  CD  ARG A 102       9.955 -10.171   0.182  1.00 94.12           C  
ATOM   1561  HD2 ARG A 102      10.965  -9.832   0.412  1.00 94.12           H  
ATOM   1562  HD3 ARG A 102      10.030 -11.103  -0.376  1.00 94.12           H  
ATOM   1563  NE  ARG A 102       9.192 -10.453   1.399  1.00 94.12           N  
ATOM   1564  HE  ARG A 102       8.446 -11.119   1.256  1.00 94.12           H  
ATOM   1565  NH1 ARG A 102      10.499  -9.302   2.918  1.00 94.12           N  
ATOM   1566 HH11 ARG A 102      11.034  -8.852   2.189  1.00 94.12           H  
ATOM   1567 HH12 ARG A 102      10.585  -8.857   3.820  1.00 94.12           H  
ATOM   1568  NH2 ARG A 102       8.646 -10.323   3.593  1.00 94.12           N  
ATOM   1569 HH21 ARG A 102       8.765  -9.883   4.494  1.00 94.12           H  
ATOM   1570 HH22 ARG A 102       7.825 -10.861   3.354  1.00 94.12           H  
ATOM   1571  CZ  ARG A 102       9.456 -10.027   2.618  1.00 94.12           C  
ATOM   1572  N   VAL A 103       7.931  -6.336  -2.402  1.00 95.88           N  
ATOM   1573  H   VAL A 103       7.151  -6.941  -2.613  1.00 95.88           H  
ATOM   1574  CA  VAL A 103       7.648  -5.016  -1.833  1.00 95.88           C  
ATOM   1575  HA  VAL A 103       8.578  -4.559  -1.496  1.00 95.88           H  
ATOM   1576  C   VAL A 103       6.753  -5.194  -0.628  1.00 95.88           C  
ATOM   1577  CB  VAL A 103       7.021  -4.068  -2.864  1.00 95.88           C  
ATOM   1578  HB  VAL A 103       6.167  -4.564  -3.325  1.00 95.88           H  
ATOM   1579  O   VAL A 103       5.723  -5.864  -0.685  1.00 95.88           O  
ATOM   1580  CG1 VAL A 103       6.549  -2.738  -2.256  1.00 95.88           C  
ATOM   1581 HG11 VAL A 103       5.713  -2.908  -1.578  1.00 95.88           H  
ATOM   1582 HG12 VAL A 103       7.364  -2.263  -1.711  1.00 95.88           H  
ATOM   1583 HG13 VAL A 103       6.213  -2.071  -3.049  1.00 95.88           H  
ATOM   1584  CG2 VAL A 103       8.046  -3.738  -3.949  1.00 95.88           C  
ATOM   1585 HG21 VAL A 103       8.714  -2.940  -3.624  1.00 95.88           H  
ATOM   1586 HG22 VAL A 103       7.508  -3.442  -4.849  1.00 95.88           H  
ATOM   1587 HG23 VAL A 103       8.654  -4.608  -4.196  1.00 95.88           H  
ATOM   1588  N   GLU A 104       7.154  -4.582   0.472  1.00 96.92           N  
ATOM   1589  H   GLU A 104       8.004  -4.038   0.435  1.00 96.92           H  
ATOM   1590  CA  GLU A 104       6.404  -4.575   1.712  1.00 96.92           C  
ATOM   1591  HA  GLU A 104       5.595  -5.303   1.660  1.00 96.92           H  
ATOM   1592  C   GLU A 104       5.783  -3.194   1.938  1.00 96.92           C  
ATOM   1593  CB  GLU A 104       7.347  -5.020   2.829  1.00 96.92           C  
ATOM   1594  HB2 GLU A 104       7.693  -6.031   2.615  1.00 96.92           H  
ATOM   1595  HB3 GLU A 104       8.209  -4.354   2.857  1.00 96.92           H  
ATOM   1596  O   GLU A 104       6.469  -2.177   1.880  1.00 96.92           O  
ATOM   1597  CG  GLU A 104       6.662  -5.012   4.189  1.00 96.92           C  
ATOM   1598  HG2 GLU A 104       5.748  -5.604   4.134  1.00 96.92           H  
ATOM   1599  HG3 GLU A 104       6.394  -3.988   4.450  1.00 96.92           H  
ATOM   1600  CD  GLU A 104       7.571  -5.574   5.276  1.00 96.92           C  
ATOM   1601  OE1 GLU A 104       7.037  -6.196   6.214  1.00 96.92           O  
ATOM   1602  OE2 GLU A 104       8.791  -5.332   5.334  1.00 96.92           O  
ATOM   1603  N   VAL A 105       4.482  -3.172   2.221  1.00 96.52           N  
ATOM   1604  H   VAL A 105       3.996  -4.058   2.213  1.00 96.52           H  
ATOM   1605  CA  VAL A 105       3.687  -1.998   2.582  1.00 96.52           C  
ATOM   1606  HA  VAL A 105       4.323  -1.113   2.582  1.00 96.52           H  
ATOM   1607  C   VAL A 105       3.144  -2.222   3.989  1.00 96.52           C  
ATOM   1608  CB  VAL A 105       2.535  -1.768   1.579  1.00 96.52           C  
ATOM   1609  HB  VAL A 105       1.833  -2.599   1.646  1.00 96.52           H  
ATOM   1610  O   VAL A 105       2.285  -3.076   4.208  1.00 96.52           O  
ATOM   1611  CG1 VAL A 105       1.771  -0.477   1.904  1.00 96.52           C  
ATOM   1612 HG11 VAL A 105       1.347  -0.525   2.907  1.00 96.52           H  
ATOM   1613 HG12 VAL A 105       0.951  -0.350   1.197  1.00 96.52           H  
ATOM   1614 HG13 VAL A 105       2.438   0.382   1.832  1.00 96.52           H  
ATOM   1615  CG2 VAL A 105       3.026  -1.695   0.127  1.00 96.52           C  
ATOM   1616 HG21 VAL A 105       3.814  -0.948   0.032  1.00 96.52           H  
ATOM   1617 HG22 VAL A 105       3.422  -2.663  -0.180  1.00 96.52           H  
ATOM   1618 HG23 VAL A 105       2.200  -1.439  -0.536  1.00 96.52           H  
ATOM   1619  N   ARG A 106       3.638  -1.467   4.968  1.00 95.46           N  
ATOM   1620  H   ARG A 106       4.353  -0.798   4.719  1.00 95.46           H  
ATOM   1621  CA  ARG A 106       3.140  -1.474   6.351  1.00 95.46           C  
ATOM   1622  HA  ARG A 106       2.440  -2.296   6.501  1.00 95.46           H  
ATOM   1623  C   ARG A 106       2.395  -0.182   6.614  1.00 95.46           C  
ATOM   1624  CB  ARG A 106       4.299  -1.620   7.340  1.00 95.46           C  
ATOM   1625  HB2 ARG A 106       5.029  -0.838   7.130  1.00 95.46           H  
ATOM   1626  HB3 ARG A 106       3.920  -1.477   8.352  1.00 95.46           H  
ATOM   1627  O   ARG A 106       2.997   0.886   6.552  1.00 95.46           O  
ATOM   1628  CG  ARG A 106       5.000  -2.977   7.266  1.00 95.46           C  
ATOM   1629  HG2 ARG A 106       4.314  -3.759   7.590  1.00 95.46           H  
ATOM   1630  HG3 ARG A 106       5.323  -3.169   6.243  1.00 95.46           H  
ATOM   1631  CD  ARG A 106       6.221  -2.951   8.187  1.00 95.46           C  
ATOM   1632  HD2 ARG A 106       5.889  -2.825   9.218  1.00 95.46           H  
ATOM   1633  HD3 ARG A 106       6.845  -2.104   7.906  1.00 95.46           H  
ATOM   1634  NE  ARG A 106       7.011  -4.182   8.072  1.00 95.46           N  
ATOM   1635  HE  ARG A 106       6.692  -4.897   7.433  1.00 95.46           H  
ATOM   1636  NH1 ARG A 106       8.851  -3.513   9.267  1.00 95.46           N  
ATOM   1637 HH11 ARG A 106       9.843  -3.608   9.430  1.00 95.46           H  
ATOM   1638 HH12 ARG A 106       8.433  -2.600   9.374  1.00 95.46           H  
ATOM   1639  NH2 ARG A 106       8.877  -5.447   8.156  1.00 95.46           N  
ATOM   1640 HH21 ARG A 106       8.499  -5.864   7.317  1.00 95.46           H  
ATOM   1641 HH22 ARG A 106       9.882  -5.478   8.252  1.00 95.46           H  
ATOM   1642  CZ  ARG A 106       8.237  -4.378   8.510  1.00 95.46           C  
ATOM   1643  N   VAL A 107       1.120  -0.283   6.952  1.00 93.09           N  
ATOM   1644  H   VAL A 107       0.699  -1.197   7.037  1.00 93.09           H  
ATOM   1645  CA  VAL A 107       0.291   0.868   7.307  1.00 93.09           C  
ATOM   1646  HA  VAL A 107       0.790   1.785   6.992  1.00 93.09           H  
ATOM   1647  C   VAL A 107       0.132   0.905   8.822  1.00 93.09           C  
ATOM   1648  CB  VAL A 107      -1.063   0.819   6.588  1.00 93.09           C  
ATOM   1649  HB  VAL A 107      -1.653   0.015   7.026  1.00 93.09           H  
ATOM   1650  O   VAL A 107       0.013  -0.136   9.461  1.00 93.09           O  
ATOM   1651  CG1 VAL A 107      -1.832   2.131   6.755  1.00 93.09           C  
ATOM   1652 HG11 VAL A 107      -2.090   2.291   7.802  1.00 93.09           H  
ATOM   1653 HG12 VAL A 107      -1.230   2.968   6.401  1.00 93.09           H  
ATOM   1654 HG13 VAL A 107      -2.760   2.096   6.184  1.00 93.09           H  
ATOM   1655  CG2 VAL A 107      -0.913   0.546   5.083  1.00 93.09           C  
ATOM   1656 HG21 VAL A 107      -0.454  -0.428   4.913  1.00 93.09           H  
ATOM   1657 HG22 VAL A 107      -0.305   1.321   4.617  1.00 93.09           H  
ATOM   1658 HG23 VAL A 107      -1.900   0.525   4.622  1.00 93.09           H  
ATOM   1659  N   GLU A 108       0.160   2.094   9.403  1.00 90.65           N  
ATOM   1660  H   GLU A 108       0.365   2.899   8.829  1.00 90.65           H  
ATOM   1661  CA  GLU A 108      -0.072   2.344  10.820  1.00 90.65           C  
ATOM   1662  HA  GLU A 108      -0.560   1.479  11.269  1.00 90.65           H  
ATOM   1663  C   GLU A 108      -1.003   3.547  10.963  1.00 90.65           C  
ATOM   1664  CB  GLU A 108       1.284   2.538  11.517  1.00 90.65           C  
ATOM   1665  HB2 GLU A 108       1.846   1.612  11.393  1.00 90.65           H  
ATOM   1666  HB3 GLU A 108       1.838   3.337  11.024  1.00 90.65           H  
ATOM   1667  O   GLU A 108      -0.676   4.639  10.500  1.00 90.65           O  
ATOM   1668  CG  GLU A 108       1.183   2.854  13.016  1.00 90.65           C  
ATOM   1669  HG2 GLU A 108       0.745   3.844  13.146  1.00 90.65           H  
ATOM   1670  HG3 GLU A 108       0.524   2.122  13.482  1.00 90.65           H  
ATOM   1671  CD  GLU A 108       2.550   2.809  13.726  1.00 90.65           C  
ATOM   1672  OE1 GLU A 108       2.595   3.027  14.962  1.00 90.65           O  
ATOM   1673  OE2 GLU A 108       3.572   2.355  13.151  1.00 90.65           O  
ATOM   1674  N   PHE A 109      -2.156   3.337  11.592  1.00 84.63           N  
ATOM   1675  H   PHE A 109      -2.365   2.406  11.923  1.00 84.63           H  
ATOM   1676  CA  PHE A 109      -3.121   4.381  11.922  1.00 84.63           C  
ATOM   1677  HA  PHE A 109      -2.948   5.249  11.286  1.00 84.63           H  
ATOM   1678  C   PHE A 109      -2.928   4.814  13.378  1.00 84.63           C  
ATOM   1679  CB  PHE A 109      -4.547   3.890  11.645  1.00 84.63           C  
ATOM   1680  HB2 PHE A 109      -4.774   3.059  12.313  1.00 84.63           H  
ATOM   1681  HB3 PHE A 109      -5.244   4.694  11.881  1.00 84.63           H  
ATOM   1682  O   PHE A 109      -2.864   3.979  14.285  1.00 84.63           O  
ATOM   1683  CG  PHE A 109      -4.781   3.454  10.208  1.00 84.63           C  
ATOM   1684  CD1 PHE A 109      -5.057   4.408   9.212  1.00 84.63           C  
ATOM   1685  HD1 PHE A 109      -5.118   5.455   9.468  1.00 84.63           H  
ATOM   1686  CD2 PHE A 109      -4.714   2.093   9.860  1.00 84.63           C  
ATOM   1687  HD2 PHE A 109      -4.510   1.349  10.617  1.00 84.63           H  
ATOM   1688  CE1 PHE A 109      -5.264   3.991   7.884  1.00 84.63           C  
ATOM   1689  HE1 PHE A 109      -5.457   4.720   7.110  1.00 84.63           H  
ATOM   1690  CE2 PHE A 109      -4.937   1.678   8.539  1.00 84.63           C  
ATOM   1691  HE2 PHE A 109      -4.911   0.626   8.297  1.00 84.63           H  
ATOM   1692  CZ  PHE A 109      -5.218   2.629   7.549  1.00 84.63           C  
ATOM   1693  HZ  PHE A 109      -5.402   2.316   6.532  1.00 84.63           H  
ATOM   1694  N   GLU A 110      -2.806   6.121  13.588  1.00 82.39           N  
ATOM   1695  H   GLU A 110      -2.884   6.737  12.792  1.00 82.39           H  
ATOM   1696  CA  GLU A 110      -2.604   6.757  14.887  1.00 82.39           C  
ATOM   1697  HA  GLU A 110      -2.988   6.110  15.675  1.00 82.39           H  
ATOM   1698  C   GLU A 110      -3.404   8.065  14.925  1.00 82.39           C  
ATOM   1699  CB  GLU A 110      -1.097   6.955  15.129  1.00 82.39           C  
ATOM   1700  HB2 GLU A 110      -0.596   6.003  14.954  1.00 82.39           H  
ATOM   1701  HB3 GLU A 110      -0.705   7.679  14.415  1.00 82.39           H  
ATOM   1702  O   GLU A 110      -2.884   9.142  14.634  1.00 82.39           O  
ATOM   1703  CG  GLU A 110      -0.777   7.407  16.564  1.00 82.39           C  
ATOM   1704  HG2 GLU A 110      -1.144   6.650  17.257  1.00 82.39           H  
ATOM   1705  HG3 GLU A 110      -1.299   8.341  16.773  1.00 82.39           H  
ATOM   1706  CD  GLU A 110       0.730   7.615  16.797  1.00 82.39           C  
ATOM   1707  OE1 GLU A 110       1.095   8.070  17.904  1.00 82.39           O  
ATOM   1708  OE2 GLU A 110       1.541   7.304  15.883  1.00 82.39           O  
ATOM   1709  N   GLY A 111      -4.695   7.949  15.235  1.00 76.07           N  
ATOM   1710  H   GLY A 111      -5.083   7.028  15.381  1.00 76.07           H  
ATOM   1711  CA  GLY A 111      -5.612   9.071  15.405  1.00 76.07           C  
ATOM   1712  HA2 GLY A 111      -6.583   8.708  15.741  1.00 76.07           H  
ATOM   1713  HA3 GLY A 111      -5.220   9.764  16.150  1.00 76.07           H  
ATOM   1714  C   GLY A 111      -5.817   9.795  14.087  1.00 76.07           C  
ATOM   1715  O   GLY A 111      -6.343   9.237  13.129  1.00 76.07           O  
ATOM   1716  N   ASP A 112      -5.331  11.029  14.007  1.00 81.42           N  
ATOM   1717  H   ASP A 112      -4.787  11.395  14.775  1.00 81.42           H  
ATOM   1718  CA  ASP A 112      -5.415  11.864  12.810  1.00 81.42           C  
ATOM   1719  HA  ASP A 112      -6.372  11.663  12.328  1.00 81.42           H  
ATOM   1720  C   ASP A 112      -4.324  11.559  11.767  1.00 81.42           C  
ATOM   1721  CB  ASP A 112      -5.429  13.342  13.234  1.00 81.42           C  
ATOM   1722  HB2 ASP A 112      -5.703  13.945  12.368  1.00 81.42           H  
ATOM   1723  HB3 ASP A 112      -6.200  13.489  13.990  1.00 81.42           H  
ATOM   1724  O   ASP A 112      -4.225  12.261  10.755  1.00 81.42           O  
ATOM   1725  CG  ASP A 112      -4.092  13.867  13.779  1.00 81.42           C  
ATOM   1726  OD1 ASP A 112      -3.304  13.086  14.364  1.00 81.42           O  
ATOM   1727  OD2 ASP A 112      -3.827  15.078  13.607  1.00 81.42           O  
ATOM   1728  N   LYS A 113      -3.495  10.527  11.984  1.00 87.74           N  
ATOM   1729  H   LYS A 113      -3.614  10.015  12.846  1.00 87.74           H  
ATOM   1730  CA  LYS A 113      -2.362  10.179  11.115  1.00 87.74           C  
ATOM   1731  HA  LYS A 113      -2.380  10.844  10.251  1.00 87.74           H  
ATOM   1732  C   LYS A 113      -2.431   8.760  10.576  1.00 87.74           C  
ATOM   1733  CB  LYS A 113      -1.038  10.398  11.855  1.00 87.74           C  
ATOM   1734  HB2 LYS A 113      -0.214  10.015  11.253  1.00 87.74           H  
ATOM   1735  HB3 LYS A 113      -1.064   9.851  12.798  1.00 87.74           H  
ATOM   1736  O   LYS A 113      -2.725   7.808  11.291  1.00 87.74           O  
ATOM   1737  CG  LYS A 113      -0.804  11.887  12.117  1.00 87.74           C  
ATOM   1738  HG2 LYS A 113      -0.645  12.397  11.167  1.00 87.74           H  
ATOM   1739  HG3 LYS A 113      -1.680  12.316  12.603  1.00 87.74           H  
ATOM   1740  CD  LYS A 113       0.406  12.098  13.019  1.00 87.74           C  
ATOM   1741  HD2 LYS A 113       0.296  11.472  13.905  1.00 87.74           H  
ATOM   1742  HD3 LYS A 113       1.319  11.832  12.487  1.00 87.74           H  
ATOM   1743  CE  LYS A 113       0.418  13.567  13.433  1.00 87.74           C  
ATOM   1744  HE2 LYS A 113       0.567  14.190  12.551  1.00 87.74           H  
ATOM   1745  HE3 LYS A 113      -0.564  13.803  13.842  1.00 87.74           H  
ATOM   1746  NZ  LYS A 113       1.462  13.806  14.450  1.00 87.74           N  
ATOM   1747  HZ1 LYS A 113       1.266  13.211  15.242  1.00 87.74           H  
ATOM   1748  HZ2 LYS A 113       2.376  13.584  14.083  1.00 87.74           H  
ATOM   1749  HZ3 LYS A 113       1.418  14.767  14.759  1.00 87.74           H  
ATOM   1750  N   MET A 114      -2.004   8.616   9.325  1.00 90.52           N  
ATOM   1751  H   MET A 114      -1.781   9.459   8.814  1.00 90.52           H  
ATOM   1752  CA  MET A 114      -1.670   7.332   8.718  1.00 90.52           C  
ATOM   1753  HA  MET A 114      -1.787   6.542   9.461  1.00 90.52           H  
ATOM   1754  C   MET A 114      -0.212   7.354   8.256  1.00 90.52           C  
ATOM   1755  CB  MET A 114      -2.639   7.026   7.574  1.00 90.52           C  
ATOM   1756  HB2 MET A 114      -3.661   7.063   7.950  1.00 90.52           H  
ATOM   1757  HB3 MET A 114      -2.522   7.784   6.799  1.00 90.52           H  
ATOM   1758  O   MET A 114       0.169   8.174   7.419  1.00 90.52           O  
ATOM   1759  CG  MET A 114      -2.390   5.634   6.981  1.00 90.52           C  
ATOM   1760  HG2 MET A 114      -1.322   5.491   6.815  1.00 90.52           H  
ATOM   1761  HG3 MET A 114      -2.707   4.888   7.710  1.00 90.52           H  
ATOM   1762  SD  MET A 114      -3.233   5.308   5.409  1.00 90.52           S  
ATOM   1763  CE  MET A 114      -2.271   6.436   4.389  1.00 90.52           C  
ATOM   1764  HE1 MET A 114      -1.236   6.450   4.730  1.00 90.52           H  
ATOM   1765  HE2 MET A 114      -2.298   6.106   3.350  1.00 90.52           H  
ATOM   1766  HE3 MET A 114      -2.676   7.442   4.496  1.00 90.52           H  
ATOM   1767  N   ARG A 115       0.602   6.437   8.778  1.00 93.26           N  
ATOM   1768  H   ARG A 115       0.203   5.799   9.452  1.00 93.26           H  
ATOM   1769  CA  ARG A 115       1.991   6.212   8.363  1.00 93.26           C  
ATOM   1770  HA  ARG A 115       2.338   7.058   7.771  1.00 93.26           H  
ATOM   1771  C   ARG A 115       2.072   4.979   7.476  1.00 93.26           C  
ATOM   1772  CB  ARG A 115       2.903   6.089   9.595  1.00 93.26           C  
ATOM   1773  HB2 ARG A 115       2.491   5.356  10.288  1.00 93.26           H  
ATOM   1774  HB3 ARG A 115       3.887   5.750   9.271  1.00 93.26           H  
ATOM   1775  O   ARG A 115       1.596   3.912   7.848  1.00 93.26           O  
ATOM   1776  CG  ARG A 115       3.063   7.440  10.307  1.00 93.26           C  
ATOM   1777  HG2 ARG A 115       3.465   8.152   9.587  1.00 93.26           H  
ATOM   1778  HG3 ARG A 115       2.097   7.809  10.651  1.00 93.26           H  
ATOM   1779  CD  ARG A 115       4.037   7.366  11.487  1.00 93.26           C  
ATOM   1780  HD2 ARG A 115       4.362   8.380  11.719  1.00 93.26           H  
ATOM   1781  HD3 ARG A 115       4.919   6.805  11.175  1.00 93.26           H  
ATOM   1782  NE  ARG A 115       3.417   6.784  12.698  1.00 93.26           N  
ATOM   1783  HE  ARG A 115       2.463   7.036  12.909  1.00 93.26           H  
ATOM   1784  NH1 ARG A 115       5.243   5.650  13.493  1.00 93.26           N  
ATOM   1785 HH11 ARG A 115       5.772   5.957  12.690  1.00 93.26           H  
ATOM   1786 HH12 ARG A 115       5.655   5.154  14.271  1.00 93.26           H  
ATOM   1787  NH2 ARG A 115       3.356   5.663  14.664  1.00 93.26           N  
ATOM   1788 HH21 ARG A 115       3.442   4.729  15.040  1.00 93.26           H  
ATOM   1789 HH22 ARG A 115       2.583   6.218  15.003  1.00 93.26           H  
ATOM   1790  CZ  ARG A 115       4.004   6.031  13.604  1.00 93.26           C  
ATOM   1791  N   VAL A 116       2.687   5.117   6.310  1.00 95.78           N  
ATOM   1792  H   VAL A 116       3.028   6.036   6.066  1.00 95.78           H  
ATOM   1793  CA  VAL A 116       2.917   4.036   5.349  1.00 95.78           C  
ATOM   1794  HA  VAL A 116       2.478   3.112   5.723  1.00 95.78           H  
ATOM   1795  C   VAL A 116       4.419   3.850   5.216  1.00 95.78           C  
ATOM   1796  CB  VAL A 116       2.275   4.333   3.981  1.00 95.78           C  
ATOM   1797  HB  VAL A 116       2.766   5.193   3.525  1.00 95.78           H  
ATOM   1798  O   VAL A 116       5.098   4.712   4.665  1.00 95.78           O  
ATOM   1799  CG1 VAL A 116       2.422   3.126   3.047  1.00 95.78           C  
ATOM   1800 HG11 VAL A 116       1.946   2.250   3.489  1.00 95.78           H  
ATOM   1801 HG12 VAL A 116       1.960   3.337   2.083  1.00 95.78           H  
ATOM   1802 HG13 VAL A 116       3.477   2.912   2.877  1.00 95.78           H  
ATOM   1803  CG2 VAL A 116       0.786   4.662   4.120  1.00 95.78           C  
ATOM   1804 HG21 VAL A 116       0.668   5.525   4.776  1.00 95.78           H  
ATOM   1805 HG22 VAL A 116       0.244   3.814   4.539  1.00 95.78           H  
ATOM   1806 HG23 VAL A 116       0.373   4.926   3.147  1.00 95.78           H  
ATOM   1807  N   ARG A 117       4.942   2.733   5.718  1.00 97.39           N  
ATOM   1808  H   ARG A 117       4.302   2.067   6.127  1.00 97.39           H  
ATOM   1809  CA  ARG A 117       6.329   2.316   5.496  1.00 97.39           C  
ATOM   1810  HA  ARG A 117       6.936   3.184   5.242  1.00 97.39           H  
ATOM   1811  C   ARG A 117       6.387   1.369   4.310  1.00 97.39           C  
ATOM   1812  CB  ARG A 117       6.933   1.680   6.750  1.00 97.39           C  
ATOM   1813  HB2 ARG A 117       6.245   0.927   7.135  1.00 97.39           H  
ATOM   1814  HB3 ARG A 117       7.870   1.191   6.481  1.00 97.39           H  
ATOM   1815  O   ARG A 117       5.669   0.370   4.278  1.00 97.39           O  
ATOM   1816  CG  ARG A 117       7.231   2.722   7.834  1.00 97.39           C  
ATOM   1817  HG2 ARG A 117       7.973   3.421   7.448  1.00 97.39           H  
ATOM   1818  HG3 ARG A 117       6.330   3.279   8.091  1.00 97.39           H  
ATOM   1819  CD  ARG A 117       7.805   2.059   9.091  1.00 97.39           C  
ATOM   1820  HD2 ARG A 117       8.181   2.862   9.725  1.00 97.39           H  
ATOM   1821  HD3 ARG A 117       8.652   1.433   8.810  1.00 97.39           H  
ATOM   1822  NE  ARG A 117       6.779   1.251   9.797  1.00 97.39           N  
ATOM   1823  HE  ARG A 117       6.150   0.731   9.202  1.00 97.39           H  
ATOM   1824  NH1 ARG A 117       7.161   2.056  11.908  1.00 97.39           N  
ATOM   1825 HH11 ARG A 117       6.810   2.207  12.843  1.00 97.39           H  
ATOM   1826 HH12 ARG A 117       7.896   2.632  11.524  1.00 97.39           H  
ATOM   1827  NH2 ARG A 117       5.360   0.815  11.531  1.00 97.39           N  
ATOM   1828 HH21 ARG A 117       4.707   0.431  10.862  1.00 97.39           H  
ATOM   1829 HH22 ARG A 117       4.916   1.283  12.309  1.00 97.39           H  
ATOM   1830  CZ  ARG A 117       6.452   1.359  11.072  1.00 97.39           C  
ATOM   1831  N   LEU A 118       7.239   1.700   3.355  1.00 97.75           N  
ATOM   1832  H   LEU A 118       7.793   2.533   3.492  1.00 97.75           H  
ATOM   1833  CA  LEU A 118       7.481   0.958   2.132  1.00 97.75           C  
ATOM   1834  HA  LEU A 118       6.770   0.137   2.040  1.00 97.75           H  
ATOM   1835  C   LEU A 118       8.897   0.406   2.177  1.00 97.75           C  
ATOM   1836  CB  LEU A 118       7.333   1.895   0.925  1.00 97.75           C  
ATOM   1837  HB2 LEU A 118       7.501   1.308   0.022  1.00 97.75           H  
ATOM   1838  HB3 LEU A 118       8.115   2.653   0.983  1.00 97.75           H  
ATOM   1839  O   LEU A 118       9.824   1.164   2.441  1.00 97.75           O  
ATOM   1840  CG  LEU A 118       5.982   2.612   0.806  1.00 97.75           C  
ATOM   1841  HG  LEU A 118       5.766   3.174   1.714  1.00 97.75           H  
ATOM   1842  CD1 LEU A 118       6.058   3.600  -0.355  1.00 97.75           C  
ATOM   1843 HD11 LEU A 118       5.085   4.057  -0.530  1.00 97.75           H  
ATOM   1844 HD12 LEU A 118       6.778   4.383  -0.117  1.00 97.75           H  
ATOM   1845 HD13 LEU A 118       6.385   3.089  -1.260  1.00 97.75           H  
ATOM   1846  CD2 LEU A 118       4.848   1.620   0.556  1.00 97.75           C  
ATOM   1847 HD21 LEU A 118       4.748   0.958   1.416  1.00 97.75           H  
ATOM   1848 HD22 LEU A 118       3.911   2.160   0.418  1.00 97.75           H  
ATOM   1849 HD23 LEU A 118       5.067   1.029  -0.333  1.00 97.75           H  
ATOM   1850  N   ARG A 119       9.077  -0.876   1.877  1.00 97.84           N  
ATOM   1851  H   ARG A 119       8.260  -1.445   1.705  1.00 97.84           H  
ATOM   1852  CA  ARG A 119      10.402  -1.484   1.741  1.00 97.84           C  
ATOM   1853  HA  ARG A 119      11.156  -0.699   1.680  1.00 97.84           H  
ATOM   1854  C   ARG A 119      10.482  -2.276   0.446  1.00 97.84           C  
ATOM   1855  CB  ARG A 119      10.704  -2.312   2.994  1.00 97.84           C  
ATOM   1856  HB2 ARG A 119       9.899  -3.028   3.163  1.00 97.84           H  
ATOM   1857  HB3 ARG A 119      10.754  -1.642   3.852  1.00 97.84           H  
ATOM   1858  O   ARG A 119       9.626  -3.122   0.190  1.00 97.84           O  
ATOM   1859  CG  ARG A 119      12.025  -3.068   2.871  1.00 97.84           C  
ATOM   1860  HG2 ARG A 119      11.953  -3.791   2.058  1.00 97.84           H  
ATOM   1861  HG3 ARG A 119      12.837  -2.371   2.663  1.00 97.84           H  
ATOM   1862  CD  ARG A 119      12.314  -3.816   4.167  1.00 97.84           C  
ATOM   1863  HD2 ARG A 119      11.416  -4.347   4.484  1.00 97.84           H  
ATOM   1864  HD3 ARG A 119      12.598  -3.093   4.932  1.00 97.84           H  
ATOM   1865  NE  ARG A 119      13.384  -4.783   3.926  1.00 97.84           N  
ATOM   1866  HE  ARG A 119      13.511  -5.086   2.971  1.00 97.84           H  
ATOM   1867  NH1 ARG A 119      14.032  -5.181   6.078  1.00 97.84           N  
ATOM   1868 HH11 ARG A 119      13.434  -4.410   6.335  1.00 97.84           H  
ATOM   1869 HH12 ARG A 119      14.730  -5.543   6.711  1.00 97.84           H  
ATOM   1870  NH2 ARG A 119      15.028  -6.222   4.337  1.00 97.84           N  
ATOM   1871 HH21 ARG A 119      14.979  -6.363   3.338  1.00 97.84           H  
ATOM   1872 HH22 ARG A 119      15.679  -6.723   4.924  1.00 97.84           H  
ATOM   1873  CZ  ARG A 119      14.143  -5.391   4.795  1.00 97.84           C  
ATOM   1874  N   ASN A 120      11.508  -2.005  -0.355  1.00 96.92           N  
ATOM   1875  H   ASN A 120      12.184  -1.316  -0.056  1.00 96.92           H  
ATOM   1876  CA  ASN A 120      11.745  -2.698  -1.616  1.00 96.92           C  
ATOM   1877  HA  ASN A 120      10.860  -3.267  -1.901  1.00 96.92           H  
ATOM   1878  C   ASN A 120      12.903  -3.696  -1.462  1.00 96.92           C  
ATOM   1879  CB  ASN A 120      11.987  -1.651  -2.714  1.00 96.92           C  
ATOM   1880  HB2 ASN A 120      12.862  -1.058  -2.448  1.00 96.92           H  
ATOM   1881  HB3 ASN A 120      11.123  -0.993  -2.796  1.00 96.92           H  
ATOM   1882  O   ASN A 120      14.067  -3.309  -1.430  1.00 96.92           O  
ATOM   1883  CG  ASN A 120      12.231  -2.275  -4.070  1.00 96.92           C  
ATOM   1884  ND2 ASN A 120      12.683  -1.506  -5.025  1.00 96.92           N  
ATOM   1885 HD21 ASN A 120      12.766  -0.512  -4.869  1.00 96.92           H  
ATOM   1886 HD22 ASN A 120      12.862  -1.914  -5.932  1.00 96.92           H  
ATOM   1887  OD1 ASN A 120      11.996  -3.453  -4.289  1.00 96.92           O  
ATOM   1888  N   ASP A 121      12.581  -4.987  -1.391  1.00 95.19           N  
ATOM   1889  H   ASP A 121      11.609  -5.241  -1.497  1.00 95.19           H  
ATOM   1890  CA  ASP A 121      13.556  -6.087  -1.366  1.00 95.19           C  
ATOM   1891  HA  ASP A 121      14.512  -5.710  -1.003  1.00 95.19           H  
ATOM   1892  C   ASP A 121      13.818  -6.665  -2.781  1.00 95.19           C  
ATOM   1893  CB  ASP A 121      13.087  -7.187  -0.390  1.00 95.19           C  
ATOM   1894  HB2 ASP A 121      13.735  -8.057  -0.498  1.00 95.19           H  
ATOM   1895  HB3 ASP A 121      12.082  -7.492  -0.682  1.00 95.19           H  
ATOM   1896  O   ASP A 121      14.419  -7.733  -2.911  1.00 95.19           O  
ATOM   1897  CG  ASP A 121      13.073  -6.839   1.105  1.00 95.19           C  
ATOM   1898  OD1 ASP A 121      14.024  -6.207   1.630  1.00 95.19           O  
ATOM   1899  OD2 ASP A 121      12.147  -7.337   1.792  1.00 95.19           O  
ATOM   1900  N   SER A 122      13.347  -6.008  -3.850  1.00 92.55           N  
ATOM   1901  H   SER A 122      12.882  -5.123  -3.698  1.00 92.55           H  
ATOM   1902  CA  SER A 122      13.639  -6.394  -5.239  1.00 92.55           C  
ATOM   1903  HA  SER A 122      13.744  -7.478  -5.273  1.00 92.55           H  
ATOM   1904  C   SER A 122      14.969  -5.816  -5.746  1.00 92.55           C  
ATOM   1905  CB  SER A 122      12.470  -6.044  -6.170  1.00 92.55           C  
ATOM   1906  HB2 SER A 122      11.526  -6.278  -5.679  1.00 92.55           H  
ATOM   1907  HB3 SER A 122      12.549  -6.647  -7.074  1.00 92.55           H  
ATOM   1908  O   SER A 122      15.610  -4.995  -5.091  1.00 92.55           O  
ATOM   1909  OG  SER A 122      12.473  -4.693  -6.545  1.00 92.55           O  
ATOM   1910  HG  SER A 122      12.291  -4.167  -5.763  1.00 92.55           H  
ATOM   1911  N   SER A 123      15.398  -6.261  -6.928  1.00 91.55           N  
ATOM   1912  H   SER A 123      14.821  -6.912  -7.442  1.00 91.55           H  
ATOM   1913  CA  SER A 123      16.629  -5.831  -7.609  1.00 91.55           C  
ATOM   1914  HA  SER A 123      17.421  -5.689  -6.873  1.00 91.55           H  
ATOM   1915  C   SER A 123      16.479  -4.521  -8.396  1.00 91.55           C  
ATOM   1916  CB  SER A 123      17.044  -6.944  -8.577  1.00 91.55           C  
ATOM   1917  HB2 SER A 123      17.935  -6.651  -9.132  1.00 91.55           H  
ATOM   1918  HB3 SER A 123      17.243  -7.861  -8.022  1.00 91.55           H  
ATOM   1919  O   SER A 123      17.482  -3.952  -8.826  1.00 91.55           O  
ATOM   1920  OG  SER A 123      15.957  -7.144  -9.462  1.00 91.55           O  
ATOM   1921  HG  SER A 123      16.082  -7.885 -10.059  1.00 91.55           H  
ATOM   1922  N   THR A 124      15.249  -4.034  -8.592  1.00 91.43           N  
ATOM   1923  H   THR A 124      14.467  -4.537  -8.197  1.00 91.43           H  
ATOM   1924  CA  THR A 124      14.935  -2.837  -9.386  1.00 91.43           C  
ATOM   1925  HA  THR A 124      15.869  -2.382  -9.716  1.00 91.43           H  
ATOM   1926  C   THR A 124      14.158  -1.810  -8.565  1.00 91.43           C  
ATOM   1927  CB  THR A 124      14.124  -3.186 -10.644  1.00 91.43           C  
ATOM   1928  HB  THR A 124      13.869  -2.262 -11.163  1.00 91.43           H  
ATOM   1929  O   THR A 124      13.429  -2.193  -7.652  1.00 91.43           O  
ATOM   1930  CG2 THR A 124      14.910  -4.074 -11.607  1.00 91.43           C  
ATOM   1931 HG21 THR A 124      14.321  -4.227 -12.511  1.00 91.43           H  
ATOM   1932 HG22 THR A 124      15.854  -3.597 -11.871  1.00 91.43           H  
ATOM   1933 HG23 THR A 124      15.108  -5.043 -11.147  1.00 91.43           H  
ATOM   1934  OG1 THR A 124      12.932  -3.868 -10.322  1.00 91.43           O  
ATOM   1935  HG1 THR A 124      12.456  -3.362  -9.659  1.00 91.43           H  
ATOM   1936  N   PRO A 125      14.254  -0.504  -8.867  1.00 94.34           N  
ATOM   1937  CA  PRO A 125      13.363   0.485  -8.271  1.00 94.34           C  
ATOM   1938  HA  PRO A 125      13.556   0.525  -7.200  1.00 94.34           H  
ATOM   1939  C   PRO A 125      11.887   0.141  -8.506  1.00 94.34           C  
ATOM   1940  CB  PRO A 125      13.739   1.828  -8.901  1.00 94.34           C  
ATOM   1941  HB2 PRO A 125      13.118   2.021  -9.776  1.00 94.34           H  
ATOM   1942  HB3 PRO A 125      13.654   2.645  -8.185  1.00 94.34           H  
ATOM   1943  O   PRO A 125      11.525  -0.419  -9.543  1.00 94.34           O  
ATOM   1944  CG  PRO A 125      15.185   1.615  -9.347  1.00 94.34           C  
ATOM   1945  HG2 PRO A 125      15.452   2.267 -10.179  1.00 94.34           H  
ATOM   1946  HG3 PRO A 125      15.856   1.780  -8.504  1.00 94.34           H  
ATOM   1947  CD  PRO A 125      15.213   0.141  -9.749  1.00 94.34           C  
ATOM   1948  HD2 PRO A 125      14.889   0.032 -10.784  1.00 94.34           H  
ATOM   1949  HD3 PRO A 125      16.218  -0.257  -9.616  1.00 94.34           H  
ATOM   1950  N   VAL A 126      11.048   0.494  -7.538  1.00 95.11           N  
ATOM   1951  H   VAL A 126      11.428   0.937  -6.713  1.00 95.11           H  
ATOM   1952  CA  VAL A 126       9.593   0.316  -7.584  1.00 95.11           C  
ATOM   1953  HA  VAL A 126       9.283  -0.039  -8.567  1.00 95.11           H  
ATOM   1954  C   VAL A 126       8.938   1.666  -7.342  1.00 95.11           C  
ATOM   1955  CB  VAL A 126       9.145  -0.712  -6.532  1.00 95.11           C  
ATOM   1956  HB  VAL A 126       9.526  -0.404  -5.559  1.00 95.11           H  
ATOM   1957  O   VAL A 126       9.367   2.409  -6.461  1.00 95.11           O  
ATOM   1958  CG1 VAL A 126       7.622  -0.836  -6.428  1.00 95.11           C  
ATOM   1959 HG11 VAL A 126       7.379  -1.470  -5.575  1.00 95.11           H  
ATOM   1960 HG12 VAL A 126       7.210  -1.268  -7.340  1.00 95.11           H  
ATOM   1961 HG13 VAL A 126       7.156   0.132  -6.243  1.00 95.11           H  
ATOM   1962  CG2 VAL A 126       9.708  -2.101  -6.860  1.00 95.11           C  
ATOM   1963 HG21 VAL A 126       9.296  -2.461  -7.802  1.00 95.11           H  
ATOM   1964 HG22 VAL A 126      10.794  -2.064  -6.952  1.00 95.11           H  
ATOM   1965 HG23 VAL A 126       9.469  -2.797  -6.056  1.00 95.11           H  
ATOM   1966  N   GLU A 127       7.891   1.979  -8.094  1.00 97.32           N  
ATOM   1967  H   GLU A 127       7.544   1.297  -8.753  1.00 97.32           H  
ATOM   1968  CA  GLU A 127       7.051   3.147  -7.857  1.00 97.32           C  
ATOM   1969  HA  GLU A 127       7.598   3.853  -7.231  1.00 97.32           H  
ATOM   1970  C   GLU A 127       5.789   2.736  -7.091  1.00 97.32           C  
ATOM   1971  CB  GLU A 127       6.770   3.864  -9.185  1.00 97.32           C  
ATOM   1972  HB2 GLU A 127       7.723   4.025  -9.688  1.00 97.32           H  
ATOM   1973  HB3 GLU A 127       6.140   3.244  -9.824  1.00 97.32           H  
ATOM   1974  O   GLU A 127       5.100   1.781  -7.447  1.00 97.32           O  
ATOM   1975  CG  GLU A 127       6.098   5.223  -8.955  1.00 97.32           C  
ATOM   1976  HG2 GLU A 127       6.572   5.709  -8.102  1.00 97.32           H  
ATOM   1977  HG3 GLU A 127       5.051   5.065  -8.697  1.00 97.32           H  
ATOM   1978  CD  GLU A 127       6.229   6.151 -10.173  1.00 97.32           C  
ATOM   1979  OE1 GLU A 127       5.200   6.504 -10.783  1.00 97.32           O  
ATOM   1980  OE2 GLU A 127       7.364   6.618 -10.416  1.00 97.32           O  
ATOM   1981  N   VAL A 128       5.494   3.438  -5.998  1.00 97.13           N  
ATOM   1982  H   VAL A 128       6.131   4.169  -5.717  1.00 97.13           H  
ATOM   1983  CA  VAL A 128       4.304   3.211  -5.177  1.00 97.13           C  
ATOM   1984  HA  VAL A 128       3.727   2.398  -5.618  1.00 97.13           H  
ATOM   1985  C   VAL A 128       3.442   4.464  -5.194  1.00 97.13           C  
ATOM   1986  CB  VAL A 128       4.653   2.778  -3.743  1.00 97.13           C  
ATOM   1987  HB  VAL A 128       5.158   3.596  -3.230  1.00 97.13           H  
ATOM   1988  O   VAL A 128       3.838   5.522  -4.700  1.00 97.13           O  
ATOM   1989  CG1 VAL A 128       3.369   2.425  -2.974  1.00 97.13           C  
ATOM   1990 HG11 VAL A 128       3.622   2.063  -1.977  1.00 97.13           H  
ATOM   1991 HG12 VAL A 128       2.739   3.308  -2.870  1.00 97.13           H  
ATOM   1992 HG13 VAL A 128       2.818   1.650  -3.507  1.00 97.13           H  
ATOM   1993  CG2 VAL A 128       5.570   1.547  -3.727  1.00 97.13           C  
ATOM   1994 HG21 VAL A 128       5.733   1.205  -2.705  1.00 97.13           H  
ATOM   1995 HG22 VAL A 128       6.538   1.802  -4.159  1.00 97.13           H  
ATOM   1996 HG23 VAL A 128       5.124   0.743  -4.313  1.00 97.13           H  
ATOM   1997  N   HIS A 129       2.230   4.331  -5.722  1.00 96.85           N  
ATOM   1998  H   HIS A 129       1.999   3.442  -6.141  1.00 96.85           H  
ATOM   1999  CA  HIS A 129       1.202   5.361  -5.669  1.00 96.85           C  
ATOM   2000  HA  HIS A 129       1.679   6.331  -5.523  1.00 96.85           H  
ATOM   2001  C   HIS A 129       0.254   5.088  -4.510  1.00 96.85           C  
ATOM   2002  CB  HIS A 129       0.419   5.434  -6.976  1.00 96.85           C  
ATOM   2003  HB2 HIS A 129      -0.237   4.567  -7.057  1.00 96.85           H  
ATOM   2004  HB3 HIS A 129      -0.215   6.321  -6.954  1.00 96.85           H  
ATOM   2005  O   HIS A 129      -0.417   4.058  -4.470  1.00 96.85           O  
ATOM   2006  CG  HIS A 129       1.286   5.494  -8.193  1.00 96.85           C  
ATOM   2007  CD2 HIS A 129       1.652   4.437  -8.980  1.00 96.85           C  
ATOM   2008  HD2 HIS A 129       1.398   3.397  -8.834  1.00 96.85           H  
ATOM   2009  ND1 HIS A 129       1.830   6.632  -8.738  1.00 96.85           N  
ATOM   2010  HD1 HIS A 129       1.890   7.541  -8.300  1.00 96.85           H  
ATOM   2011  CE1 HIS A 129       2.476   6.271  -9.858  1.00 96.85           C  
ATOM   2012  HE1 HIS A 129       3.005   6.938 -10.522  1.00 96.85           H  
ATOM   2013  NE2 HIS A 129       2.380   4.950 -10.042  1.00 96.85           N  
ATOM   2014  N   ILE A 130       0.163   6.031  -3.585  1.00 95.81           N  
ATOM   2015  H   ILE A 130       0.735   6.855  -3.700  1.00 95.81           H  
ATOM   2016  CA  ILE A 130      -0.700   5.961  -2.414  1.00 95.81           C  
ATOM   2017  HA  ILE A 130      -1.146   4.968  -2.352  1.00 95.81           H  
ATOM   2018  C   ILE A 130      -1.806   6.997  -2.584  1.00 95.81           C  
ATOM   2019  CB  ILE A 130       0.103   6.195  -1.120  1.00 95.81           C  
ATOM   2020  HB  ILE A 130       0.415   7.239  -1.109  1.00 95.81           H  
ATOM   2021  O   ILE A 130      -1.522   8.180  -2.779  1.00 95.81           O  
ATOM   2022  CG1 ILE A 130       1.389   5.340  -1.045  1.00 95.81           C  
ATOM   2023 HG12 ILE A 130       1.992   5.499  -1.940  1.00 95.81           H  
ATOM   2024 HG13 ILE A 130       1.131   4.282  -0.999  1.00 95.81           H  
ATOM   2025  CG2 ILE A 130      -0.835   5.935   0.076  1.00 95.81           C  
ATOM   2026 HG21 ILE A 130      -1.664   6.642   0.066  1.00 95.81           H  
ATOM   2027 HG22 ILE A 130      -0.313   6.066   1.023  1.00 95.81           H  
ATOM   2028 HG23 ILE A 130      -1.234   4.921   0.027  1.00 95.81           H  
ATOM   2029  CD1 ILE A 130       2.289   5.703   0.140  1.00 95.81           C  
ATOM   2030 HD11 ILE A 130       1.796   5.482   1.087  1.00 95.81           H  
ATOM   2031 HD12 ILE A 130       3.208   5.119   0.089  1.00 95.81           H  
ATOM   2032 HD13 ILE A 130       2.538   6.763   0.100  1.00 95.81           H  
ATOM   2033  N   LYS A 131      -3.063   6.569  -2.496  1.00 93.80           N  
ATOM   2034  H   LYS A 131      -3.207   5.581  -2.345  1.00 93.80           H  
ATOM   2035  CA  LYS A 131      -4.236   7.444  -2.505  1.00 93.80           C  
ATOM   2036  HA  LYS A 131      -3.900   8.481  -2.523  1.00 93.80           H  
ATOM   2037  C   LYS A 131      -5.042   7.252  -1.227  1.00 93.80           C  
ATOM   2038  CB  LYS A 131      -5.060   7.194  -3.773  1.00 93.80           C  
ATOM   2039  HB2 LYS A 131      -5.370   6.149  -3.796  1.00 93.80           H  
ATOM   2040  HB3 LYS A 131      -4.439   7.387  -4.648  1.00 93.80           H  
ATOM   2041  O   LYS A 131      -5.394   6.127  -0.885  1.00 93.80           O  
ATOM   2042  CG  LYS A 131      -6.300   8.094  -3.821  1.00 93.80           C  
ATOM   2043  HG2 LYS A 131      -6.882   7.970  -2.908  1.00 93.80           H  
ATOM   2044  HG3 LYS A 131      -5.993   9.137  -3.898  1.00 93.80           H  
ATOM   2045  CD  LYS A 131      -7.202   7.730  -4.999  1.00 93.80           C  
ATOM   2046  HD2 LYS A 131      -7.487   6.681  -4.912  1.00 93.80           H  
ATOM   2047  HD3 LYS A 131      -6.676   7.889  -5.940  1.00 93.80           H  
ATOM   2048  CE  LYS A 131      -8.443   8.621  -4.907  1.00 93.80           C  
ATOM   2049  HE2 LYS A 131      -8.812   8.577  -3.882  1.00 93.80           H  
ATOM   2050  HE3 LYS A 131      -8.163   9.659  -5.086  1.00 93.80           H  
ATOM   2051  NZ  LYS A 131      -9.507   8.175  -5.832  1.00 93.80           N  
ATOM   2052  HZ1 LYS A 131      -9.198   8.204  -6.793  1.00 93.80           H  
ATOM   2053  HZ2 LYS A 131      -9.762   7.227  -5.597  1.00 93.80           H  
ATOM   2054  HZ3 LYS A 131     -10.319   8.763  -5.705  1.00 93.80           H  
ATOM   2055  N   VAL A 132      -5.360   8.354  -0.555  1.00 89.13           N  
ATOM   2056  H   VAL A 132      -5.042   9.237  -0.926  1.00 89.13           H  
ATOM   2057  CA  VAL A 132      -6.099   8.394   0.715  1.00 89.13           C  
ATOM   2058  HA  VAL A 132      -6.623   7.454   0.889  1.00 89.13           H  
ATOM   2059  C   VAL A 132      -7.108   9.530   0.623  1.00 89.13           C  
ATOM   2060  CB  VAL A 132      -5.132   8.645   1.877  1.00 89.13           C  
ATOM   2061  HB  VAL A 132      -4.605   9.582   1.697  1.00 89.13           H  
ATOM   2062  O   VAL A 132      -6.731  10.702   0.597  1.00 89.13           O  
ATOM   2063  CG1 VAL A 132      -5.860   8.745   3.217  1.00 89.13           C  
ATOM   2064 HG11 VAL A 132      -5.116   8.927   3.992  1.00 89.13           H  
ATOM   2065 HG12 VAL A 132      -6.408   7.827   3.425  1.00 89.13           H  
ATOM   2066 HG13 VAL A 132      -6.550   9.589   3.219  1.00 89.13           H  
ATOM   2067  CG2 VAL A 132      -4.080   7.543   2.003  1.00 89.13           C  
ATOM   2068 HG21 VAL A 132      -3.699   7.220   1.035  1.00 89.13           H  
ATOM   2069 HG22 VAL A 132      -3.234   7.976   2.537  1.00 89.13           H  
ATOM   2070 HG23 VAL A 132      -4.485   6.682   2.534  1.00 89.13           H  
ATOM   2071  N   GLY A 133      -8.392   9.197   0.491  1.00 85.43           N  
ATOM   2072  H   GLY A 133      -8.660   8.228   0.589  1.00 85.43           H  
ATOM   2073  CA  GLY A 133      -9.404  10.181   0.105  1.00 85.43           C  
ATOM   2074  HA2 GLY A 133      -9.501  10.922   0.898  1.00 85.43           H  
ATOM   2075  HA3 GLY A 133     -10.368   9.690  -0.027  1.00 85.43           H  
ATOM   2076  C   GLY A 133      -9.022  10.878  -1.210  1.00 85.43           C  
ATOM   2077  O   GLY A 133      -8.870  10.223  -2.248  1.00 85.43           O  
ATOM   2078  N   ASP A 134      -8.836  12.198  -1.147  1.00 86.23           N  
ATOM   2079  H   ASP A 134      -8.997  12.659  -0.262  1.00 86.23           H  
ATOM   2080  CA  ASP A 134      -8.417  13.038  -2.278  1.00 86.23           C  
ATOM   2081  HA  ASP A 134      -8.748  12.574  -3.207  1.00 86.23           H  
ATOM   2082  C   ASP A 134      -6.894  13.218  -2.385  1.00 86.23           C  
ATOM   2083  CB  ASP A 134      -9.102  14.408  -2.173  1.00 86.23           C  
ATOM   2084  HB2 ASP A 134      -8.812  14.879  -1.233  1.00 86.23           H  
ATOM   2085  HB3 ASP A 134      -8.757  15.042  -2.990  1.00 86.23           H  
ATOM   2086  O   ASP A 134      -6.395  13.638  -3.433  1.00 86.23           O  
ATOM   2087  CG  ASP A 134     -10.625  14.307  -2.257  1.00 86.23           C  
ATOM   2088  OD1 ASP A 134     -11.110  13.504  -3.089  1.00 86.23           O  
ATOM   2089  OD2 ASP A 134     -11.281  15.037  -1.483  1.00 86.23           O  
ATOM   2090  N   GLU A 135      -6.136  12.893  -1.333  1.00 91.06           N  
ATOM   2091  H   GLU A 135      -6.557  12.412  -0.551  1.00 91.06           H  
ATOM   2092  CA  GLU A 135      -4.683  13.038  -1.338  1.00 91.06           C  
ATOM   2093  HA  GLU A 135      -4.456  13.969  -1.858  1.00 91.06           H  
ATOM   2094  C   GLU A 135      -4.030  11.895  -2.122  1.00 91.06           C  
ATOM   2095  CB  GLU A 135      -4.120  13.175   0.089  1.00 91.06           C  
ATOM   2096  HB2 GLU A 135      -4.182  12.218   0.606  1.00 91.06           H  
ATOM   2097  HB3 GLU A 135      -4.719  13.910   0.626  1.00 91.06           H  
ATOM   2098  O   GLU A 135      -4.419  10.729  -2.012  1.00 91.06           O  
ATOM   2099  CG  GLU A 135      -2.655  13.659   0.052  1.00 91.06           C  
ATOM   2100  HG2 GLU A 135      -2.046  12.902  -0.443  1.00 91.06           H  
ATOM   2101  HG3 GLU A 135      -2.606  14.563  -0.555  1.00 91.06           H  
ATOM   2102  CD  GLU A 135      -2.029  13.964   1.424  1.00 91.06           C  
ATOM   2103  OE1 GLU A 135      -0.792  14.208   1.435  1.00 91.06           O  
ATOM   2104  OE2 GLU A 135      -2.761  13.968   2.434  1.00 91.06           O  
ATOM   2105  N   LYS A 136      -3.015  12.237  -2.921  1.00 93.81           N  
ATOM   2106  H   LYS A 136      -2.729  13.206  -2.928  1.00 93.81           H  
ATOM   2107  CA  LYS A 136      -2.193  11.290  -3.674  1.00 93.81           C  
ATOM   2108  HA  LYS A 136      -2.412  10.279  -3.332  1.00 93.81           H  
ATOM   2109  C   LYS A 136      -0.718  11.566  -3.416  1.00 93.81           C  
ATOM   2110  CB  LYS A 136      -2.491  11.374  -5.176  1.00 93.81           C  
ATOM   2111  HB2 LYS A 136      -2.296  12.391  -5.515  1.00 93.81           H  
ATOM   2112  HB3 LYS A 136      -1.810  10.702  -5.700  1.00 93.81           H  
ATOM   2113  O   LYS A 136      -0.286  12.716  -3.471  1.00 93.81           O  
ATOM   2114  CG  LYS A 136      -3.933  10.986  -5.528  1.00 93.81           C  
ATOM   2115  HG2 LYS A 136      -4.631  11.651  -5.020  1.00 93.81           H  
ATOM   2116  HG3 LYS A 136      -4.119   9.958  -5.217  1.00 93.81           H  
ATOM   2117  CD  LYS A 136      -4.132  11.111  -7.041  1.00 93.81           C  
ATOM   2118  HD2 LYS A 136      -3.863  12.122  -7.347  1.00 93.81           H  
ATOM   2119  HD3 LYS A 136      -3.477  10.401  -7.546  1.00 93.81           H  
ATOM   2120  CE  LYS A 136      -5.588  10.838  -7.417  1.00 93.81           C  
ATOM   2121  HE2 LYS A 136      -5.836   9.820  -7.118  1.00 93.81           H  
ATOM   2122  HE3 LYS A 136      -6.218  11.526  -6.853  1.00 93.81           H  
ATOM   2123  NZ  LYS A 136      -5.789  11.025  -8.875  1.00 93.81           N  
ATOM   2124  HZ1 LYS A 136      -5.535  11.968  -9.134  1.00 93.81           H  
ATOM   2125  HZ2 LYS A 136      -5.197  10.393  -9.395  1.00 93.81           H  
ATOM   2126  HZ3 LYS A 136      -6.752  10.873  -9.137  1.00 93.81           H  
ATOM   2127  N   ARG A 137       0.061  10.511  -3.197  1.00 96.29           N  
ATOM   2128  H   ARG A 137      -0.385   9.606  -3.149  1.00 96.29           H  
ATOM   2129  CA  ARG A 137       1.526  10.548  -3.124  1.00 96.29           C  
ATOM   2130  HA  ARG A 137       1.887  11.515  -3.476  1.00 96.29           H  
ATOM   2131  C   ARG A 137       2.093   9.485  -4.052  1.00 96.29           C  
ATOM   2132  CB  ARG A 137       2.001  10.322  -1.677  1.00 96.29           C  
ATOM   2133  HB2 ARG A 137       3.090  10.294  -1.659  1.00 96.29           H  
ATOM   2134  HB3 ARG A 137       1.648   9.346  -1.345  1.00 96.29           H  
ATOM   2135  O   ARG A 137       1.571   8.378  -4.090  1.00 96.29           O  
ATOM   2136  CG  ARG A 137       1.520  11.384  -0.674  1.00 96.29           C  
ATOM   2137  HG2 ARG A 137       0.435  11.480  -0.721  1.00 96.29           H  
ATOM   2138  HG3 ARG A 137       1.787  11.053   0.330  1.00 96.29           H  
ATOM   2139  CD  ARG A 137       2.160  12.751  -0.914  1.00 96.29           C  
ATOM   2140  HD2 ARG A 137       1.890  13.108  -1.908  1.00 96.29           H  
ATOM   2141  HD3 ARG A 137       3.242  12.642  -0.850  1.00 96.29           H  
ATOM   2142  NE  ARG A 137       1.686  13.720   0.084  1.00 96.29           N  
ATOM   2143  HE  ARG A 137       0.791  13.554   0.521  1.00 96.29           H  
ATOM   2144  NH1 ARG A 137       3.405  15.243  -0.029  1.00 96.29           N  
ATOM   2145 HH11 ARG A 137       3.876  14.646  -0.694  1.00 96.29           H  
ATOM   2146 HH12 ARG A 137       3.813  16.109   0.293  1.00 96.29           H  
ATOM   2147  NH2 ARG A 137       1.657  15.555   1.356  1.00 96.29           N  
ATOM   2148 HH21 ARG A 137       2.055  16.386   1.770  1.00 96.29           H  
ATOM   2149 HH22 ARG A 137       0.753  15.212   1.647  1.00 96.29           H  
ATOM   2150  CZ  ARG A 137       2.264  14.837   0.462  1.00 96.29           C  
ATOM   2151  N   THR A 138       3.159   9.819  -4.764  1.00 97.42           N  
ATOM   2152  H   THR A 138       3.553  10.743  -4.653  1.00 97.42           H  
ATOM   2153  CA  THR A 138       3.957   8.860  -5.533  1.00 97.42           C  
ATOM   2154  HA  THR A 138       3.521   7.863  -5.472  1.00 97.42           H  
ATOM   2155  C   THR A 138       5.345   8.823  -4.918  1.00 97.42           C  
ATOM   2156  CB  THR A 138       4.041   9.243  -7.016  1.00 97.42           C  
ATOM   2157  HB  THR A 138       4.504  10.224  -7.113  1.00 97.42           H  
ATOM   2158  O   THR A 138       5.924   9.882  -4.665  1.00 97.42           O  
ATOM   2159  CG2 THR A 138       4.846   8.233  -7.823  1.00 97.42           C  
ATOM   2160 HG21 THR A 138       4.455   7.228  -7.667  1.00 97.42           H  
ATOM   2161 HG22 THR A 138       5.895   8.256  -7.528  1.00 97.42           H  
ATOM   2162 HG23 THR A 138       4.800   8.471  -8.886  1.00 97.42           H  
ATOM   2163  OG1 THR A 138       2.760   9.284  -7.610  1.00 97.42           O  
ATOM   2164  HG1 THR A 138       2.938   9.415  -8.545  1.00 97.42           H  
ATOM   2165  N   VAL A 139       5.857   7.625  -4.654  1.00 97.00           N  
ATOM   2166  H   VAL A 139       5.303   6.804  -4.854  1.00 97.00           H  
ATOM   2167  CA  VAL A 139       7.179   7.409  -4.065  1.00 97.00           C  
ATOM   2168  HA  VAL A 139       7.762   8.328  -4.114  1.00 97.00           H  
ATOM   2169  C   VAL A 139       7.913   6.343  -4.857  1.00 97.00           C  
ATOM   2170  CB  VAL A 139       7.060   6.994  -2.589  1.00 97.00           C  
ATOM   2171  HB  VAL A 139       6.467   6.083  -2.508  1.00 97.00           H  
ATOM   2172  O   VAL A 139       7.412   5.234  -5.010  1.00 97.00           O  
ATOM   2173  CG1 VAL A 139       8.427   6.739  -1.947  1.00 97.00           C  
ATOM   2174 HG11 VAL A 139       8.957   5.942  -2.469  1.00 97.00           H  
ATOM   2175 HG12 VAL A 139       8.280   6.408  -0.919  1.00 97.00           H  
ATOM   2176 HG13 VAL A 139       9.036   7.643  -1.964  1.00 97.00           H  
ATOM   2177  CG2 VAL A 139       6.368   8.101  -1.787  1.00 97.00           C  
ATOM   2178 HG21 VAL A 139       6.531   7.922  -0.725  1.00 97.00           H  
ATOM   2179 HG22 VAL A 139       6.799   9.070  -2.040  1.00 97.00           H  
ATOM   2180 HG23 VAL A 139       5.299   8.105  -2.000  1.00 97.00           H  
ATOM   2181  N   THR A 140       9.114   6.664  -5.322  1.00 97.60           N  
ATOM   2182  H   THR A 140       9.462   7.604  -5.196  1.00 97.60           H  
ATOM   2183  CA  THR A 140      10.052   5.669  -5.842  1.00 97.60           C  
ATOM   2184  HA  THR A 140       9.497   4.859  -6.315  1.00 97.60           H  
ATOM   2185  C   THR A 140      10.864   5.107  -4.677  1.00 97.60           C  
ATOM   2186  CB  THR A 140      10.980   6.284  -6.896  1.00 97.60           C  
ATOM   2187  HB  THR A 140      11.654   6.987  -6.405  1.00 97.60           H  
ATOM   2188  O   THR A 140      11.444   5.876  -3.915  1.00 97.60           O  
ATOM   2189  CG2 THR A 140      11.816   5.228  -7.616  1.00 97.60           C  
ATOM   2190 HG21 THR A 140      11.166   4.478  -8.066  1.00 97.60           H  
ATOM   2191 HG22 THR A 140      12.409   5.706  -8.395  1.00 97.60           H  
ATOM   2192 HG23 THR A 140      12.493   4.745  -6.912  1.00 97.60           H  
ATOM   2193  OG1 THR A 140      10.242   7.000  -7.864  1.00 97.60           O  
ATOM   2194  HG1 THR A 140       9.707   6.398  -8.388  1.00 97.60           H  
ATOM   2195  N   VAL A 141      10.903   3.782  -4.538  1.00 97.70           N  
ATOM   2196  H   VAL A 141      10.373   3.225  -5.193  1.00 97.70           H  
ATOM   2197  CA  VAL A 141      11.667   3.064  -3.508  1.00 97.70           C  
ATOM   2198  HA  VAL A 141      12.154   3.783  -2.848  1.00 97.70           H  
ATOM   2199  C   VAL A 141      12.751   2.247  -4.206  1.00 97.70           C  
ATOM   2200  CB  VAL A 141      10.752   2.171  -2.644  1.00 97.70           C  
ATOM   2201  HB  VAL A 141      10.403   1.328  -3.241  1.00 97.70           H  
ATOM   2202  O   VAL A 141      12.453   1.318  -4.963  1.00 97.70           O  
ATOM   2203  CG1 VAL A 141      11.505   1.632  -1.422  1.00 97.70           C  
ATOM   2204 HG11 VAL A 141      11.829   2.456  -0.785  1.00 97.70           H  
ATOM   2205 HG12 VAL A 141      10.862   0.969  -0.843  1.00 97.70           H  
ATOM   2206 HG13 VAL A 141      12.390   1.077  -1.735  1.00 97.70           H  
ATOM   2207  CG2 VAL A 141       9.516   2.919  -2.125  1.00 97.70           C  
ATOM   2208 HG21 VAL A 141       8.887   3.235  -2.957  1.00 97.70           H  
ATOM   2209 HG22 VAL A 141       9.826   3.792  -1.551  1.00 97.70           H  
ATOM   2210 HG23 VAL A 141       8.930   2.255  -1.490  1.00 97.70           H  
ATOM   2211  N   ASN A 142      14.015   2.604  -3.996  1.00 97.30           N  
ATOM   2212  H   ASN A 142      14.207   3.348  -3.341  1.00 97.30           H  
ATOM   2213  CA  ASN A 142      15.155   1.925  -4.609  1.00 97.30           C  
ATOM   2214  HA  ASN A 142      14.927   1.783  -5.666  1.00 97.30           H  
ATOM   2215  C   ASN A 142      15.398   0.538  -3.981  1.00 97.30           C  
ATOM   2216  CB  ASN A 142      16.396   2.823  -4.508  1.00 97.30           C  
ATOM   2217  HB2 ASN A 142      16.601   3.048  -3.461  1.00 97.30           H  
ATOM   2218  HB3 ASN A 142      17.270   2.313  -4.912  1.00 97.30           H  
ATOM   2219  O   ASN A 142      14.931   0.272  -2.873  1.00 97.30           O  
ATOM   2220  CG  ASN A 142      16.217   4.108  -5.286  1.00 97.30           C  
ATOM   2221  ND2 ASN A 142      16.104   5.221  -4.607  1.00 97.30           N  
ATOM   2222 HD21 ASN A 142      15.854   6.051  -5.124  1.00 97.30           H  
ATOM   2223 HD22 ASN A 142      15.869   5.144  -3.628  1.00 97.30           H  
ATOM   2224  OD1 ASN A 142      16.151   4.109  -6.505  1.00 97.30           O  
ATOM   2225  N   PRO A 143      16.136  -0.360  -4.657  1.00 95.69           N  
ATOM   2226  CA  PRO A 143      16.527  -1.650  -4.090  1.00 95.69           C  
ATOM   2227  HA  PRO A 143      15.644  -2.287  -4.020  1.00 95.69           H  
ATOM   2228  C   PRO A 143      17.182  -1.515  -2.709  1.00 95.69           C  
ATOM   2229  CB  PRO A 143      17.504  -2.249  -5.106  1.00 95.69           C  
ATOM   2230  HB2 PRO A 143      17.492  -3.339  -5.102  1.00 95.69           H  
ATOM   2231  HB3 PRO A 143      18.516  -1.886  -4.925  1.00 95.69           H  
ATOM   2232  O   PRO A 143      18.162  -0.787  -2.548  1.00 95.69           O  
ATOM   2233  CG  PRO A 143      16.997  -1.674  -6.422  1.00 95.69           C  
ATOM   2234  HG2 PRO A 143      16.106  -2.223  -6.725  1.00 95.69           H  
ATOM   2235  HG3 PRO A 143      17.760  -1.690  -7.201  1.00 95.69           H  
ATOM   2236  CD  PRO A 143      16.612  -0.253  -6.029  1.00 95.69           C  
ATOM   2237  HD2 PRO A 143      17.494   0.387  -6.065  1.00 95.69           H  
ATOM   2238  HD3 PRO A 143      15.839   0.123  -6.699  1.00 95.69           H  
ATOM   2239  N   GLY A 144      16.650  -2.226  -1.714  1.00 95.75           N  
ATOM   2240  H   GLY A 144      15.796  -2.735  -1.895  1.00 95.75           H  
ATOM   2241  CA  GLY A 144      17.123  -2.200  -0.327  1.00 95.75           C  
ATOM   2242  HA2 GLY A 144      16.708  -3.063   0.193  1.00 95.75           H  
ATOM   2243  HA3 GLY A 144      18.211  -2.277  -0.320  1.00 95.75           H  
ATOM   2244  C   GLY A 144      16.737  -0.949   0.471  1.00 95.75           C  
ATOM   2245  O   GLY A 144      17.128  -0.839   1.633  1.00 95.75           O  
ATOM   2246  N   GLU A 145      15.988  -0.016  -0.120  1.00 98.05           N  
ATOM   2247  H   GLU A 145      15.677  -0.168  -1.069  1.00 98.05           H  
ATOM   2248  CA  GLU A 145      15.525   1.201   0.544  1.00 98.05           C  
ATOM   2249  HA  GLU A 145      16.303   1.525   1.235  1.00 98.05           H  
ATOM   2250  C   GLU A 145      14.249   0.948   1.363  1.00 98.05           C  
ATOM   2251  CB  GLU A 145      15.340   2.319  -0.498  1.00 98.05           C  
ATOM   2252  HB2 GLU A 145      14.477   2.082  -1.119  1.00 98.05           H  
ATOM   2253  HB3 GLU A 145      16.229   2.352  -1.127  1.00 98.05           H  
ATOM   2254  O   GLU A 145      13.395   0.127   1.006  1.00 98.05           O  
ATOM   2255  CG  GLU A 145      15.134   3.714   0.114  1.00 98.05           C  
ATOM   2256  HG2 GLU A 145      14.217   3.712   0.704  1.00 98.05           H  
ATOM   2257  HG3 GLU A 145      15.967   3.923   0.784  1.00 98.05           H  
ATOM   2258  CD  GLU A 145      15.036   4.831  -0.942  1.00 98.05           C  
ATOM   2259  OE1 GLU A 145      15.140   6.011  -0.547  1.00 98.05           O  
ATOM   2260  OE2 GLU A 145      14.897   4.521  -2.151  1.00 98.05           O  
ATOM   2261  N   GLU A 146      14.115   1.697   2.458  1.00 97.80           N  
ATOM   2262  H   GLU A 146      14.831   2.379   2.662  1.00 97.80           H  
ATOM   2263  CA  GLU A 146      12.883   1.826   3.230  1.00 97.80           C  
ATOM   2264  HA  GLU A 146      12.101   1.273   2.710  1.00 97.80           H  
ATOM   2265  C   GLU A 146      12.476   3.307   3.277  1.00 97.80           C  
ATOM   2266  CB  GLU A 146      13.052   1.187   4.623  1.00 97.80           C  
ATOM   2267  HB2 GLU A 146      13.396   0.163   4.476  1.00 97.80           H  
ATOM   2268  HB3 GLU A 146      13.811   1.730   5.186  1.00 97.80           H  
ATOM   2269  O   GLU A 146      13.282   4.163   3.640  1.00 97.80           O  
ATOM   2270  CG  GLU A 146      11.741   1.151   5.435  1.00 97.80           C  
ATOM   2271  HG2 GLU A 146      10.959   0.722   4.809  1.00 97.80           H  
ATOM   2272  HG3 GLU A 146      11.450   2.173   5.677  1.00 97.80           H  
ATOM   2273  CD  GLU A 146      11.812   0.322   6.738  1.00 97.80           C  
ATOM   2274  OE1 GLU A 146      10.822   0.365   7.512  1.00 97.80           O  
ATOM   2275  OE2 GLU A 146      12.802  -0.419   6.952  1.00 97.80           O  
ATOM   2276  N   VAL A 147      11.230   3.611   2.903  1.00 97.74           N  
ATOM   2277  H   VAL A 147      10.619   2.847   2.653  1.00 97.74           H  
ATOM   2278  CA  VAL A 147      10.675   4.975   2.865  1.00 97.74           C  
ATOM   2279  HA  VAL A 147      11.402   5.661   3.300  1.00 97.74           H  
ATOM   2280  C   VAL A 147       9.406   5.038   3.709  1.00 97.74           C  
ATOM   2281  CB  VAL A 147      10.395   5.449   1.421  1.00 97.74           C  
ATOM   2282  HB  VAL A 147       9.644   4.803   0.966  1.00 97.74           H  
ATOM   2283  O   VAL A 147       8.554   4.158   3.619  1.00 97.74           O  
ATOM   2284  CG1 VAL A 147       9.869   6.893   1.418  1.00 97.74           C  
ATOM   2285 HG11 VAL A 147      10.514   7.525   2.028  1.00 97.74           H  
ATOM   2286 HG12 VAL A 147       8.851   6.927   1.805  1.00 97.74           H  
ATOM   2287 HG13 VAL A 147       9.872   7.293   0.404  1.00 97.74           H  
ATOM   2288  CG2 VAL A 147      11.654   5.410   0.548  1.00 97.74           C  
ATOM   2289 HG21 VAL A 147      11.437   5.774  -0.457  1.00 97.74           H  
ATOM   2290 HG22 VAL A 147      12.015   4.385   0.462  1.00 97.74           H  
ATOM   2291 HG23 VAL A 147      12.444   6.021   0.985  1.00 97.74           H  
ATOM   2292  N   GLU A 148       9.241   6.099   4.502  1.00 97.48           N  
ATOM   2293  H   GLU A 148       9.959   6.809   4.514  1.00 97.48           H  
ATOM   2294  CA  GLU A 148       8.010   6.372   5.251  1.00 97.48           C  
ATOM   2295  HA  GLU A 148       7.357   5.502   5.175  1.00 97.48           H  
ATOM   2296  C   GLU A 148       7.253   7.564   4.647  1.00 97.48           C  
ATOM   2297  CB  GLU A 148       8.313   6.556   6.750  1.00 97.48           C  
ATOM   2298  HB2 GLU A 148       8.901   7.462   6.898  1.00 97.48           H  
ATOM   2299  HB3 GLU A 148       8.899   5.704   7.093  1.00 97.48           H  
ATOM   2300  O   GLU A 148       7.820   8.633   4.419  1.00 97.48           O  
ATOM   2301  CG  GLU A 148       7.025   6.636   7.587  1.00 97.48           C  
ATOM   2302  HG2 GLU A 148       6.468   7.529   7.303  1.00 97.48           H  
ATOM   2303  HG3 GLU A 148       6.399   5.776   7.352  1.00 97.48           H  
ATOM   2304  CD  GLU A 148       7.294   6.658   9.102  1.00 97.48           C  
ATOM   2305  OE1 GLU A 148       7.134   7.739   9.712  1.00 97.48           O  
ATOM   2306  OE2 GLU A 148       7.565   5.573   9.675  1.00 97.48           O  
ATOM   2307  N   VAL A 149       5.951   7.391   4.417  1.00 96.41           N  
ATOM   2308  H   VAL A 149       5.566   6.474   4.591  1.00 96.41           H  
ATOM   2309  CA  VAL A 149       5.025   8.433   3.960  1.00 96.41           C  
ATOM   2310  HA  VAL A 149       5.576   9.362   3.814  1.00 96.41           H  
ATOM   2311  C   VAL A 149       3.971   8.648   5.034  1.00 96.41           C  
ATOM   2312  CB  VAL A 149       4.349   8.063   2.627  1.00 96.41           C  
ATOM   2313  HB  VAL A 149       3.639   7.252   2.788  1.00 96.41           H  
ATOM   2314  O   VAL A 149       3.307   7.700   5.446  1.00 96.41           O  
ATOM   2315  CG1 VAL A 149       3.590   9.267   2.048  1.00 96.41           C  
ATOM   2316 HG11 VAL A 149       3.110   8.980   1.112  1.00 96.41           H  
ATOM   2317 HG12 VAL A 149       2.816   9.598   2.741  1.00 96.41           H  
ATOM   2318 HG13 VAL A 149       4.280  10.089   1.860  1.00 96.41           H  
ATOM   2319  CG2 VAL A 149       5.365   7.603   1.585  1.00 96.41           C  
ATOM   2320 HG21 VAL A 149       5.835   6.671   1.900  1.00 96.41           H  
ATOM   2321 HG22 VAL A 149       6.135   8.364   1.458  1.00 96.41           H  
ATOM   2322 HG23 VAL A 149       4.854   7.413   0.641  1.00 96.41           H  
ATOM   2323  N   THR A 150       3.791   9.890   5.479  1.00 94.76           N  
ATOM   2324  H   THR A 150       4.330  10.639   5.068  1.00 94.76           H  
ATOM   2325  CA  THR A 150       2.766  10.241   6.470  1.00 94.76           C  
ATOM   2326  HA  THR A 150       2.317   9.331   6.869  1.00 94.76           H  
ATOM   2327  C   THR A 150       1.657  11.060   5.826  1.00 94.76           C  
ATOM   2328  CB  THR A 150       3.368  10.984   7.668  1.00 94.76           C  
ATOM   2329  HB  THR A 150       3.825  11.916   7.333  1.00 94.76           H  
ATOM   2330  O   THR A 150       1.927  12.023   5.110  1.00 94.76           O  
ATOM   2331  CG2 THR A 150       2.334  11.286   8.755  1.00 94.76           C  
ATOM   2332 HG21 THR A 150       1.612  12.019   8.397  1.00 94.76           H  
ATOM   2333 HG22 THR A 150       2.837  11.696   9.630  1.00 94.76           H  
ATOM   2334 HG23 THR A 150       1.811  10.372   9.037  1.00 94.76           H  
ATOM   2335  OG1 THR A 150       4.346  10.185   8.288  1.00 94.76           O  
ATOM   2336  HG1 THR A 150       5.016   9.930   7.649  1.00 94.76           H  
ATOM   2337  N   PHE A 151       0.418  10.690   6.127  1.00 91.72           N  
ATOM   2338  H   PHE A 151       0.300   9.877   6.715  1.00 91.72           H  
ATOM   2339  CA  PHE A 151      -0.797  11.425   5.799  1.00 91.72           C  
ATOM   2340  HA  PHE A 151      -0.561  12.284   5.172  1.00 91.72           H  
ATOM   2341  C   PHE A 151      -1.438  11.917   7.092  1.00 91.72           C  
ATOM   2342  CB  PHE A 151      -1.763  10.514   5.037  1.00 91.72           C  
ATOM   2343  HB2 PHE A 151      -2.699  11.052   4.885  1.00 91.72           H  
ATOM   2344  HB3 PHE A 151      -1.979   9.640   5.651  1.00 91.72           H  
ATOM   2345  O   PHE A 151      -1.391  11.220   8.108  1.00 91.72           O  
ATOM   2346  CG  PHE A 151      -1.246  10.046   3.696  1.00 91.72           C  
ATOM   2347  CD1 PHE A 151      -1.689  10.679   2.523  1.00 91.72           C  
ATOM   2348  HD1 PHE A 151      -2.404  11.486   2.587  1.00 91.72           H  
ATOM   2349  CD2 PHE A 151      -0.327   8.982   3.617  1.00 91.72           C  
ATOM   2350  HD2 PHE A 151       0.021   8.498   4.518  1.00 91.72           H  
ATOM   2351  CE1 PHE A 151      -1.218  10.252   1.273  1.00 91.72           C  
ATOM   2352  HE1 PHE A 151      -1.579  10.727   0.372  1.00 91.72           H  
ATOM   2353  CE2 PHE A 151       0.150   8.558   2.368  1.00 91.72           C  
ATOM   2354  HE2 PHE A 151       0.864   7.749   2.311  1.00 91.72           H  
ATOM   2355  CZ  PHE A 151      -0.296   9.195   1.198  1.00 91.72           C  
ATOM   2356  HZ  PHE A 151       0.063   8.871   0.232  1.00 91.72           H  
ATOM   2357  N   SER A 152      -2.063  13.090   7.043  1.00 89.37           N  
ATOM   2358  H   SER A 152      -2.112  13.585   6.164  1.00 89.37           H  
ATOM   2359  CA  SER A 152      -2.839  13.630   8.159  1.00 89.37           C  
ATOM   2360  HA  SER A 152      -2.969  12.846   8.905  1.00 89.37           H  
ATOM   2361  C   SER A 152      -4.219  14.039   7.678  1.00 89.37           C  
ATOM   2362  CB  SER A 152      -2.132  14.802   8.842  1.00 89.37           C  
ATOM   2363  HB2 SER A 152      -2.768  15.187   9.639  1.00 89.37           H  
ATOM   2364  HB3 SER A 152      -1.943  15.595   8.119  1.00 89.37           H  
ATOM   2365  O   SER A 152      -4.359  14.678   6.635  1.00 89.37           O  
ATOM   2366  OG  SER A 152      -0.909  14.362   9.401  1.00 89.37           O  
ATOM   2367  HG  SER A 152      -1.127  13.598   9.940  1.00 89.37           H  
ATOM   2368  N   ALA A 153      -5.242  13.675   8.438  1.00 79.81           N  
ATOM   2369  H   ALA A 153      -5.065  13.180   9.301  1.00 79.81           H  
ATOM   2370  CA  ALA A 153      -6.620  13.973   8.112  1.00 79.81           C  
ATOM   2371  HA  ALA A 153      -6.660  14.730   7.329  1.00 79.81           H  
ATOM   2372  C   ALA A 153      -7.341  14.519   9.342  1.00 79.81           C  
ATOM   2373  CB  ALA A 153      -7.285  12.703   7.580  1.00 79.81           C  
ATOM   2374  HB1 ALA A 153      -8.333  12.910   7.364  1.00 79.81           H  
ATOM   2375  HB2 ALA A 153      -7.258  11.925   8.343  1.00 79.81           H  
ATOM   2376  HB3 ALA A 153      -6.778  12.351   6.682  1.00 79.81           H  
ATOM   2377  O   ALA A 153      -7.410  13.861  10.368  1.00 79.81           O  
ATOM   2378  N   ASN A 154      -7.954  15.698   9.199  1.00 73.75           N  
ATOM   2379  H   ASN A 154      -7.739  16.258   8.387  1.00 73.75           H  
ATOM   2380  CA  ASN A 154      -8.856  16.248  10.221  1.00 73.75           C  
ATOM   2381  HA  ASN A 154      -8.364  16.211  11.192  1.00 73.75           H  
ATOM   2382  C   ASN A 154     -10.173  15.458  10.342  1.00 73.75           C  
ATOM   2383  CB  ASN A 154      -9.191  17.708   9.867  1.00 73.75           C  
ATOM   2384  HB2 ASN A 154      -9.865  18.100  10.629  1.00 73.75           H  
ATOM   2385  HB3 ASN A 154      -9.720  17.731   8.914  1.00 73.75           H  
ATOM   2386  O   ASN A 154     -10.951  15.705  11.252  1.00 73.75           O  
ATOM   2387  CG  ASN A 154      -7.995  18.634   9.803  1.00 73.75           C  
ATOM   2388  ND2 ASN A 154      -8.094  19.703   9.049  1.00 73.75           N  
ATOM   2389 HD21 ASN A 154      -7.292  20.316   9.091  1.00 73.75           H  
ATOM   2390 HD22 ASN A 154      -8.987  19.967   8.656  1.00 73.75           H  
ATOM   2391  OD1 ASN A 154      -6.953  18.433  10.390  1.00 73.75           O  
ATOM   2392  N   ASP A 155     -10.447  14.591   9.368  1.00 69.49           N  
ATOM   2393  H   ASP A 155      -9.690  14.353   8.743  1.00 69.49           H  
ATOM   2394  CA  ASP A 155     -11.589  13.686   9.334  1.00 69.49           C  
ATOM   2395  HA  ASP A 155     -12.160  13.746  10.261  1.00 69.49           H  
ATOM   2396  C   ASP A 155     -11.023  12.271   9.144  1.00 69.49           C  
ATOM   2397  CB  ASP A 155     -12.535  14.101   8.200  1.00 69.49           C  
ATOM   2398  HB2 ASP A 155     -12.919  15.098   8.415  1.00 69.49           H  
ATOM   2399  HB3 ASP A 155     -11.973  14.156   7.268  1.00 69.49           H  
ATOM   2400  O   ASP A 155     -10.536  11.966   8.045  1.00 69.49           O  
ATOM   2401  CG  ASP A 155     -13.721  13.149   8.004  1.00 69.49           C  
ATOM   2402  OD1 ASP A 155     -13.795  12.120   8.706  1.00 69.49           O  
ATOM   2403  OD2 ASP A 155     -14.511  13.452   7.083  1.00 69.49           O  
ATOM   2404  N   PRO A 156     -11.034  11.426  10.185  1.00 64.47           N  
ATOM   2405  CA  PRO A 156     -10.494  10.076  10.116  1.00 64.47           C  
ATOM   2406  HA  PRO A 156      -9.423  10.132   9.921  1.00 64.47           H  
ATOM   2407  C   PRO A 156     -11.157   9.211   9.049  1.00 64.47           C  
ATOM   2408  CB  PRO A 156     -10.720   9.472  11.495  1.00 64.47           C  
ATOM   2409  HB2 PRO A 156     -11.652   8.907  11.515  1.00 64.47           H  
ATOM   2410  HB3 PRO A 156      -9.876   8.837  11.764  1.00 64.47           H  
ATOM   2411  O   PRO A 156     -10.505   8.326   8.493  1.00 64.47           O  
ATOM   2412  CG  PRO A 156     -10.849  10.674  12.426  1.00 64.47           C  
ATOM   2413  HG2 PRO A 156      -9.859  11.008  12.736  1.00 64.47           H  
ATOM   2414  HG3 PRO A 156     -11.471  10.454  13.294  1.00 64.47           H  
ATOM   2415  CD  PRO A 156     -11.490  11.726  11.534  1.00 64.47           C  
ATOM   2416  HD2 PRO A 156     -11.178  12.716  11.864  1.00 64.47           H  
ATOM   2417  HD3 PRO A 156     -12.576  11.634  11.580  1.00 64.47           H  
ATOM   2418  N   HIS A 157     -12.399   9.516   8.648  1.00 69.23           N  
ATOM   2419  H   HIS A 157     -12.892  10.286   9.076  1.00 69.23           H  
ATOM   2420  CA  HIS A 157     -13.058   8.791   7.567  1.00 69.23           C  
ATOM   2421  HA  HIS A 157     -13.049   7.740   7.857  1.00 69.23           H  
ATOM   2422  C   HIS A 157     -12.321   8.908   6.224  1.00 69.23           C  
ATOM   2423  CB  HIS A 157     -14.512   9.235   7.415  1.00 69.23           C  
ATOM   2424  HB2 HIS A 157     -14.952   8.700   6.573  1.00 69.23           H  
ATOM   2425  HB3 HIS A 157     -14.539  10.296   7.164  1.00 69.23           H  
ATOM   2426  O   HIS A 157     -12.535   8.101   5.315  1.00 69.23           O  
ATOM   2427  CG  HIS A 157     -15.387   8.982   8.615  1.00 69.23           C  
ATOM   2428  CD2 HIS A 157     -16.310   9.859   9.109  1.00 69.23           C  
ATOM   2429  HD2 HIS A 157     -16.483  10.862   8.747  1.00 69.23           H  
ATOM   2430  ND1 HIS A 157     -15.478   7.824   9.365  1.00 69.23           N  
ATOM   2431  HD1 HIS A 157     -14.724   7.174   9.533  1.00 69.23           H  
ATOM   2432  CE1 HIS A 157     -16.468   8.002  10.261  1.00 69.23           C  
ATOM   2433  HE1 HIS A 157     -16.715   7.325  11.066  1.00 69.23           H  
ATOM   2434  NE2 HIS A 157     -17.021   9.213  10.118  1.00 69.23           N  
ATOM   2435  N   LYS A 158     -11.391   9.861   6.079  1.00 74.59           N  
ATOM   2436  H   LYS A 158     -11.250  10.494   6.854  1.00 74.59           H  
ATOM   2437  CA  LYS A 158     -10.490   9.933   4.918  1.00 74.59           C  
ATOM   2438  HA  LYS A 158     -11.093   9.926   4.010  1.00 74.59           H  
ATOM   2439  C   LYS A 158      -9.555   8.725   4.815  1.00 74.59           C  
ATOM   2440  CB  LYS A 158      -9.680  11.231   4.970  1.00 74.59           C  
ATOM   2441  HB2 LYS A 158      -8.952  11.220   4.159  1.00 74.59           H  
ATOM   2442  HB3 LYS A 158      -9.140  11.281   5.915  1.00 74.59           H  
ATOM   2443  O   LYS A 158      -9.124   8.392   3.709  1.00 74.59           O  
ATOM   2444  CG  LYS A 158     -10.588  12.456   4.802  1.00 74.59           C  
ATOM   2445  HG2 LYS A 158     -11.287  12.525   5.636  1.00 74.59           H  
ATOM   2446  HG3 LYS A 158     -11.161  12.351   3.881  1.00 74.59           H  
ATOM   2447  CD  LYS A 158      -9.757  13.736   4.722  1.00 74.59           C  
ATOM   2448  HD2 LYS A 158      -9.161  13.847   5.627  1.00 74.59           H  
ATOM   2449  HD3 LYS A 158      -9.095  13.677   3.859  1.00 74.59           H  
ATOM   2450  CE  LYS A 158     -10.694  14.934   4.587  1.00 74.59           C  
ATOM   2451  HE2 LYS A 158     -11.316  14.990   5.480  1.00 74.59           H  
ATOM   2452  HE3 LYS A 158     -11.355  14.766   3.737  1.00 74.59           H  
ATOM   2453  NZ  LYS A 158      -9.921  16.183   4.403  1.00 74.59           N  
ATOM   2454  HZ1 LYS A 158      -9.373  16.124   3.556  1.00 74.59           H  
ATOM   2455  HZ2 LYS A 158     -10.554  16.967   4.335  1.00 74.59           H  
ATOM   2456  HZ3 LYS A 158      -9.300  16.318   5.188  1.00 74.59           H  
ATOM   2457  N   PHE A 159      -9.286   8.041   5.927  1.00 79.33           N  
ATOM   2458  H   PHE A 159      -9.684   8.365   6.797  1.00 79.33           H  
ATOM   2459  CA  PHE A 159      -8.477   6.825   5.993  1.00 79.33           C  
ATOM   2460  HA  PHE A 159      -7.724   6.860   5.206  1.00 79.33           H  
ATOM   2461  C   PHE A 159      -9.272   5.537   5.750  1.00 79.33           C  
ATOM   2462  CB  PHE A 159      -7.753   6.780   7.343  1.00 79.33           C  
ATOM   2463  HB2 PHE A 159      -7.191   5.849   7.412  1.00 79.33           H  
ATOM   2464  HB3 PHE A 159      -8.498   6.743   8.138  1.00 79.33           H  
ATOM   2465  O   PHE A 159      -8.687   4.462   5.739  1.00 79.33           O  
ATOM   2466  CG  PHE A 159      -6.799   7.931   7.601  1.00 79.33           C  
ATOM   2467  CD1 PHE A 159      -5.855   8.311   6.630  1.00 79.33           C  
ATOM   2468  HD1 PHE A 159      -5.772   7.738   5.718  1.00 79.33           H  
ATOM   2469  CD2 PHE A 159      -6.845   8.615   8.826  1.00 79.33           C  
ATOM   2470  HD2 PHE A 159      -7.550   8.322   9.590  1.00 79.33           H  
ATOM   2471  CE1 PHE A 159      -5.001   9.406   6.856  1.00 79.33           C  
ATOM   2472  HE1 PHE A 159      -4.288   9.705   6.102  1.00 79.33           H  
ATOM   2473  CE2 PHE A 159      -5.962   9.679   9.072  1.00 79.33           C  
ATOM   2474  HE2 PHE A 159      -6.001  10.186  10.024  1.00 79.33           H  
ATOM   2475  CZ  PHE A 159      -5.048  10.084   8.085  1.00 79.33           C  
ATOM   2476  HZ  PHE A 159      -4.375  10.905   8.284  1.00 79.33           H  
ATOM   2477  N   ASN A 160     -10.578   5.620   5.483  1.00 77.88           N  
ATOM   2478  H   ASN A 160     -11.021   6.520   5.601  1.00 77.88           H  
ATOM   2479  CA  ASN A 160     -11.454   4.452   5.340  1.00 77.88           C  
ATOM   2480  HA  ASN A 160     -11.312   3.803   6.204  1.00 77.88           H  
ATOM   2481  C   ASN A 160     -11.185   3.600   4.092  1.00 77.88           C  
ATOM   2482  CB  ASN A 160     -12.903   4.969   5.327  1.00 77.88           C  
ATOM   2483  HB2 ASN A 160     -13.569   4.172   4.996  1.00 77.88           H  
ATOM   2484  HB3 ASN A 160     -13.007   5.781   4.607  1.00 77.88           H  
ATOM   2485  O   ASN A 160     -11.671   2.470   3.993  1.00 77.88           O  
ATOM   2486  CG  ASN A 160     -13.359   5.447   6.698  1.00 77.88           C  
ATOM   2487  ND2 ASN A 160     -14.593   5.881   6.823  1.00 77.88           N  
ATOM   2488 HD21 ASN A 160     -14.886   6.164   7.746  1.00 77.88           H  
ATOM   2489 HD22 ASN A 160     -15.205   5.957   6.023  1.00 77.88           H  
ATOM   2490  OD1 ASN A 160     -12.639   5.390   7.675  1.00 77.88           O  
ATOM   2491  N   ARG A 161     -10.491   4.160   3.092  1.00 84.95           N  
ATOM   2492  H   ARG A 161     -10.098   5.074   3.268  1.00 84.95           H  
ATOM   2493  CA  ARG A 161     -10.317   3.537   1.770  1.00 84.95           C  
ATOM   2494  HA  ARG A 161     -10.374   2.457   1.909  1.00 84.95           H  
ATOM   2495  C   ARG A 161      -8.942   3.818   1.149  1.00 84.95           C  
ATOM   2496  CB  ARG A 161     -11.467   3.939   0.828  1.00 84.95           C  
ATOM   2497  HB2 ARG A 161     -11.352   3.398  -0.111  1.00 84.95           H  
ATOM   2498  HB3 ARG A 161     -11.398   5.008   0.626  1.00 84.95           H  
ATOM   2499  O   ARG A 161      -8.893   4.384   0.050  1.00 84.95           O  
ATOM   2500  CG  ARG A 161     -12.858   3.634   1.401  1.00 84.95           C  
ATOM   2501  HG2 ARG A 161     -13.005   4.200   2.321  1.00 84.95           H  
ATOM   2502  HG3 ARG A 161     -12.957   2.571   1.618  1.00 84.95           H  
ATOM   2503  CD  ARG A 161     -13.958   4.087   0.452  1.00 84.95           C  
ATOM   2504  HD2 ARG A 161     -13.684   5.050   0.021  1.00 84.95           H  
ATOM   2505  HD3 ARG A 161     -14.869   4.218   1.035  1.00 84.95           H  
ATOM   2506  NE  ARG A 161     -14.220   3.084  -0.583  1.00 84.95           N  
ATOM   2507  HE  ARG A 161     -14.318   2.136  -0.249  1.00 84.95           H  
ATOM   2508  NH1 ARG A 161     -14.976   4.489  -2.233  1.00 84.95           N  
ATOM   2509 HH11 ARG A 161     -14.705   5.271  -1.653  1.00 84.95           H  
ATOM   2510 HH12 ARG A 161     -15.494   4.623  -3.090  1.00 84.95           H  
ATOM   2511  NH2 ARG A 161     -15.211   2.259  -2.400  1.00 84.95           N  
ATOM   2512 HH21 ARG A 161     -15.885   2.391  -3.141  1.00 84.95           H  
ATOM   2513 HH22 ARG A 161     -15.318   1.460  -1.791  1.00 84.95           H  
ATOM   2514  CZ  ARG A 161     -14.779   3.293  -1.748  1.00 84.95           C  
ATOM   2515  N   PRO A 162      -7.823   3.521   1.833  1.00 90.06           N  
ATOM   2516  CA  PRO A 162      -6.519   3.769   1.259  1.00 90.06           C  
ATOM   2517  HA  PRO A 162      -6.472   4.792   0.886  1.00 90.06           H  
ATOM   2518  C   PRO A 162      -6.289   2.795   0.100  1.00 90.06           C  
ATOM   2519  CB  PRO A 162      -5.521   3.622   2.405  1.00 90.06           C  
ATOM   2520  HB2 PRO A 162      -5.459   4.560   2.957  1.00 90.06           H  
ATOM   2521  HB3 PRO A 162      -4.534   3.317   2.056  1.00 90.06           H  
ATOM   2522  O   PRO A 162      -6.673   1.622   0.133  1.00 90.06           O  
ATOM   2523  CG  PRO A 162      -6.172   2.567   3.290  1.00 90.06           C  
ATOM   2524  HG2 PRO A 162      -5.895   2.699   4.336  1.00 90.06           H  
ATOM   2525  HG3 PRO A 162      -5.862   1.583   2.937  1.00 90.06           H  
ATOM   2526  CD  PRO A 162      -7.676   2.778   3.077  1.00 90.06           C  
ATOM   2527  HD2 PRO A 162      -8.070   3.380   3.895  1.00 90.06           H  
ATOM   2528  HD3 PRO A 162      -8.197   1.821   3.043  1.00 90.06           H  
ATOM   2529  N   GLN A 163      -5.662   3.301  -0.949  1.00 93.89           N  
ATOM   2530  H   GLN A 163      -5.400   4.276  -0.916  1.00 93.89           H  
ATOM   2531  CA  GLN A 163      -5.314   2.547  -2.141  1.00 93.89           C  
ATOM   2532  HA  GLN A 163      -5.551   1.493  -1.999  1.00 93.89           H  
ATOM   2533  C   GLN A 163      -3.811   2.665  -2.367  1.00 93.89           C  
ATOM   2534  CB  GLN A 163      -6.149   3.071  -3.317  1.00 93.89           C  
ATOM   2535  HB2 GLN A 163      -5.968   4.141  -3.420  1.00 93.89           H  
ATOM   2536  HB3 GLN A 163      -7.206   2.927  -3.092  1.00 93.89           H  
ATOM   2537  O   GLN A 163      -3.264   3.766  -2.380  1.00 93.89           O  
ATOM   2538  CG  GLN A 163      -5.832   2.386  -4.655  1.00 93.89           C  
ATOM   2539  HG2 GLN A 163      -4.758   2.425  -4.842  1.00 93.89           H  
ATOM   2540  HG3 GLN A 163      -6.129   1.339  -4.608  1.00 93.89           H  
ATOM   2541  CD  GLN A 163      -6.528   3.047  -5.845  1.00 93.89           C  
ATOM   2542  NE2 GLN A 163      -6.103   2.735  -7.047  1.00 93.89           N  
ATOM   2543 HE21 GLN A 163      -5.435   1.986  -7.159  1.00 93.89           H  
ATOM   2544 HE22 GLN A 163      -6.690   2.984  -7.830  1.00 93.89           H  
ATOM   2545  OE1 GLN A 163      -7.432   3.872  -5.731  1.00 93.89           O  
ATOM   2546  N   PHE A 164      -3.168   1.529  -2.589  1.00 94.93           N  
ATOM   2547  H   PHE A 164      -3.691   0.666  -2.549  1.00 94.93           H  
ATOM   2548  CA  PHE A 164      -1.757   1.404  -2.916  1.00 94.93           C  
ATOM   2549  HA  PHE A 164      -1.288   2.388  -2.926  1.00 94.93           H  
ATOM   2550  C   PHE A 164      -1.661   0.781  -4.304  1.00 94.93           C  
ATOM   2551  CB  PHE A 164      -1.049   0.549  -1.853  1.00 94.93           C  
ATOM   2552  HB2 PHE A 164       0.027   0.601  -2.020  1.00 94.93           H  
ATOM   2553  HB3 PHE A 164      -1.345  -0.493  -1.977  1.00 94.93           H  
ATOM   2554  O   PHE A 164      -2.226  -0.278  -4.549  1.00 94.93           O  
ATOM   2555  CG  PHE A 164      -1.357   0.971  -0.430  1.00 94.93           C  
ATOM   2556  CD1 PHE A 164      -0.632   2.017   0.162  1.00 94.93           C  
ATOM   2557  HD1 PHE A 164       0.187   2.471  -0.378  1.00 94.93           H  
ATOM   2558  CD2 PHE A 164      -2.409   0.361   0.282  1.00 94.93           C  
ATOM   2559  HD2 PHE A 164      -2.974  -0.440  -0.171  1.00 94.93           H  
ATOM   2560  CE1 PHE A 164      -0.973   2.474   1.445  1.00 94.93           C  
ATOM   2561  HE1 PHE A 164      -0.423   3.291   1.890  1.00 94.93           H  
ATOM   2562  CE2 PHE A 164      -2.747   0.816   1.568  1.00 94.93           C  
ATOM   2563  HE2 PHE A 164      -3.566   0.359   2.105  1.00 94.93           H  
ATOM   2564  CZ  PHE A 164      -2.037   1.884   2.144  1.00 94.93           C  
ATOM   2565  HZ  PHE A 164      -2.312   2.257   3.120  1.00 94.93           H  
ATOM   2566  N   THR A 165      -0.981   1.433  -5.233  1.00 96.05           N  
ATOM   2567  H   THR A 165      -0.545   2.310  -4.984  1.00 96.05           H  
ATOM   2568  CA  THR A 165      -0.646   0.853  -6.538  1.00 96.05           C  
ATOM   2569  HA  THR A 165      -1.088  -0.137  -6.645  1.00 96.05           H  
ATOM   2570  C   THR A 165       0.859   0.705  -6.587  1.00 96.05           C  
ATOM   2571  CB  THR A 165      -1.161   1.715  -7.693  1.00 96.05           C  
ATOM   2572  HB  THR A 165      -0.612   2.657  -7.712  1.00 96.05           H  
ATOM   2573  O   THR A 165       1.567   1.696  -6.436  1.00 96.05           O  
ATOM   2574  CG2 THR A 165      -1.002   1.036  -9.047  1.00 96.05           C  
ATOM   2575 HG21 THR A 165       0.052   0.838  -9.246  1.00 96.05           H  
ATOM   2576 HG22 THR A 165      -1.375   1.699  -9.828  1.00 96.05           H  
ATOM   2577 HG23 THR A 165      -1.555   0.097  -9.065  1.00 96.05           H  
ATOM   2578  OG1 THR A 165      -2.532   1.985  -7.482  1.00 96.05           O  
ATOM   2579  HG1 THR A 165      -2.601   2.168  -6.542  1.00 96.05           H  
ATOM   2580  N   ILE A 166       1.332  -0.525  -6.735  1.00 94.48           N  
ATOM   2581  H   ILE A 166       0.675  -1.278  -6.885  1.00 94.48           H  
ATOM   2582  CA  ILE A 166       2.745  -0.870  -6.801  1.00 94.48           C  
ATOM   2583  HA  ILE A 166       3.348  -0.015  -6.495  1.00 94.48           H  
ATOM   2584  C   ILE A 166       3.059  -1.178  -8.261  1.00 94.48           C  
ATOM   2585  CB  ILE A 166       3.074  -2.053  -5.860  1.00 94.48           C  
ATOM   2586  HB  ILE A 166       2.545  -2.944  -6.198  1.00 94.48           H  
ATOM   2587  O   ILE A 166       2.492  -2.109  -8.835  1.00 94.48           O  
ATOM   2588  CG1 ILE A 166       2.720  -1.783  -4.375  1.00 94.48           C  
ATOM   2589 HG12 ILE A 166       3.371  -2.380  -3.737  1.00 94.48           H  
ATOM   2590 HG13 ILE A 166       2.904  -0.735  -4.139  1.00 94.48           H  
ATOM   2591  CG2 ILE A 166       4.580  -2.343  -5.919  1.00 94.48           C  
ATOM   2592 HG21 ILE A 166       4.905  -2.525  -6.943  1.00 94.48           H  
ATOM   2593 HG22 ILE A 166       4.817  -3.229  -5.329  1.00 94.48           H  
ATOM   2594 HG23 ILE A 166       5.121  -1.485  -5.520  1.00 94.48           H  
ATOM   2595  CD1 ILE A 166       1.282  -2.151  -3.982  1.00 94.48           C  
ATOM   2596 HD11 ILE A 166       1.076  -3.186  -4.256  1.00 94.48           H  
ATOM   2597 HD12 ILE A 166       0.560  -1.497  -4.470  1.00 94.48           H  
ATOM   2598 HD13 ILE A 166       1.166  -2.044  -2.903  1.00 94.48           H  
ATOM   2599  N   GLU A 167       3.951  -0.393  -8.852  1.00 92.85           N  
ATOM   2600  H   GLU A 167       4.358   0.368  -8.326  1.00 92.85           H  
ATOM   2601  CA  GLU A 167       4.419  -0.545 -10.224  1.00 92.85           C  
ATOM   2602  HA  GLU A 167       3.908  -1.389 -10.687  1.00 92.85           H  
ATOM   2603  C   GLU A 167       5.920  -0.868 -10.212  1.00 92.85           C  
ATOM   2604  CB  GLU A 167       4.076   0.700 -11.071  1.00 92.85           C  
ATOM   2605  HB2 GLU A 167       4.409   0.507 -12.091  1.00 92.85           H  
ATOM   2606  HB3 GLU A 167       4.608   1.570 -10.685  1.00 92.85           H  
ATOM   2607  O   GLU A 167       6.729  -0.165  -9.607  1.00 92.85           O  
ATOM   2608  CG  GLU A 167       2.559   0.996 -11.083  1.00 92.85           C  
ATOM   2609  HG2 GLU A 167       2.039   0.051 -11.239  1.00 92.85           H  
ATOM   2610  HG3 GLU A 167       2.264   1.375 -10.105  1.00 92.85           H  
ATOM   2611  CD  GLU A 167       2.076   1.982 -12.167  1.00 92.85           C  
ATOM   2612  OE1 GLU A 167       0.825   2.111 -12.301  1.00 92.85           O  
ATOM   2613  OE2 GLU A 167       2.908   2.505 -12.937  1.00 92.85           O  
ATOM   2614  N   TRP A 168       6.299  -1.965 -10.862  1.00 87.00           N  
ATOM   2615  H   TRP A 168       5.591  -2.490 -11.355  1.00 87.00           H  
ATOM   2616  CA  TRP A 168       7.691  -2.371 -11.061  1.00 87.00           C  
ATOM   2617  HA  TRP A 168       8.348  -1.596 -10.668  1.00 87.00           H  
ATOM   2618  C   TRP A 168       7.998  -2.497 -12.550  1.00 87.00           C  
ATOM   2619  CB  TRP A 168       8.001  -3.664 -10.294  1.00 87.00           C  
ATOM   2620  HB2 TRP A 168       9.060  -3.893 -10.410  1.00 87.00           H  
ATOM   2621  HB3 TRP A 168       7.827  -3.479  -9.234  1.00 87.00           H  
ATOM   2622  O   TRP A 168       7.095  -2.719 -13.365  1.00 87.00           O  
ATOM   2623  CG  TRP A 168       7.206  -4.876 -10.675  1.00 87.00           C  
ATOM   2624  CD1 TRP A 168       7.600  -5.865 -11.507  1.00 87.00           C  
ATOM   2625  HD1 TRP A 168       8.560  -5.902 -12.001  1.00 87.00           H  
ATOM   2626  CD2 TRP A 168       5.907  -5.286 -10.165  1.00 87.00           C  
ATOM   2627  CE2 TRP A 168       5.573  -6.550 -10.738  1.00 87.00           C  
ATOM   2628  CE3 TRP A 168       4.990  -4.718  -9.259  1.00 87.00           C  
ATOM   2629  HE3 TRP A 168       5.215  -3.758  -8.820  1.00 87.00           H  
ATOM   2630  NE1 TRP A 168       6.628  -6.844 -11.573  1.00 87.00           N  
ATOM   2631  HE1 TRP A 168       6.782  -7.737 -12.020  1.00 87.00           H  
ATOM   2632  CH2 TRP A 168       3.527  -6.652  -9.471  1.00 87.00           C  
ATOM   2633  HH2 TRP A 168       2.648  -7.195  -9.155  1.00 87.00           H  
ATOM   2634  CZ2 TRP A 168       4.396  -7.231 -10.409  1.00 87.00           C  
ATOM   2635  HZ2 TRP A 168       4.185  -8.202 -10.830  1.00 87.00           H  
ATOM   2636  CZ3 TRP A 168       3.810  -5.395  -8.911  1.00 87.00           C  
ATOM   2637  HZ3 TRP A 168       3.135  -4.952  -8.194  1.00 87.00           H  
ATOM   2638  N   GLY A 169       9.277  -2.350 -12.898  1.00 70.02           N  
ATOM   2639  H   GLY A 169       9.956  -2.185 -12.168  1.00 70.02           H  
ATOM   2640  CA  GLY A 169       9.765  -2.559 -14.264  1.00 70.02           C  
ATOM   2641  HA2 GLY A 169       9.162  -1.981 -14.964  1.00 70.02           H  
ATOM   2642  HA3 GLY A 169      10.802  -2.233 -14.345  1.00 70.02           H  
ATOM   2643  C   GLY A 169       9.705  -4.007 -14.710  1.00 70.02           C  
ATOM   2644  O   GLY A 169       9.412  -4.901 -13.885  1.00 70.02           O  
ATOM   2645  OXT GLY A 169      10.087  -4.247 -15.867  1.00 70.02           O  
TER    2646      GLY A 169                                                       
END   
