# Supplementary material for: Single-chain dimers from de novo immunoglobulins as robust scaffolds for multiple binding loops
Source: Nat Commun. 2023 Sep 23;14:5939. doi: 10.1038/s41467-023-41717-5 (PMC10517939; doi:10.1038/s41467-023-41717-5)
Supplement: Supplementary file 3 — Supplementary Data 1 [file 41467_2023_41717_MOESM3_ESM.zip › design_models/scIg+EF/scIg12+EF1a+EF3a/scIg12+EF1a+EF3a.pdb]

HEADER                                            26-JAN-23   XXXX              
EXPDTA    THEORETICAL MODEL                                                     
REMARK 220                                                                      
REMARK 220 EXPERIMENTAL DETAILS                                                 
REMARK 220  EXPERIMENT TYPE                : THEORETICAL MODELLING              
REMARK 220  DATE OF DATA COLLECTION        : 26-JAN-23                          
REMARK 220                                                                      
REMARK 220 REMARK: MODEL GENERATED BY ROSETTA                                   
REMARK 220  VERSION 2020.37+release.3ba1aaa                                     
ATOM      1  N   GLY A   1      10.453  -2.899  -8.275  1.00  0.00           N  
ATOM      2  CA  GLY A   1      10.878  -2.770  -6.856  1.00  0.00           C  
ATOM      3  C   GLY A   1       9.737  -3.092  -5.896  1.00  0.00           C  
ATOM      4  O   GLY A   1       8.634  -3.323  -6.366  1.00  0.00           O  
ATOM      5 1H   GLY A   1      11.223  -2.682  -8.875  1.00  0.00           H  
ATOM      6 2H   GLY A   1      10.150  -3.836  -8.449  1.00  0.00           H  
ATOM      7 3H   GLY A   1       9.700  -2.266  -8.457  1.00  0.00           H  
ATOM      8 1HA  GLY A   1      11.715  -3.442  -6.664  1.00  0.00           H  
ATOM      9 2HA  GLY A   1      11.232  -1.756  -6.673  1.00  0.00           H  
ATOM     10  N   ARG A   2       9.983  -3.139  -4.574  1.00  0.00           N  
ATOM     11  CA  ARG A   2       8.970  -3.480  -3.551  1.00  0.00           C  
ATOM     12  C   ARG A   2       9.039  -2.548  -2.340  1.00  0.00           C  
ATOM     13  O   ARG A   2      10.116  -2.350  -1.781  1.00  0.00           O  
ATOM     14  CB  ARG A   2       9.149  -4.915  -3.079  1.00  0.00           C  
ATOM     15  CG  ARG A   2       8.360  -5.281  -1.832  1.00  0.00           C  
ATOM     16  CD  ARG A   2       8.781  -6.595  -1.281  1.00  0.00           C  
ATOM     17  NE  ARG A   2       8.260  -7.704  -2.064  1.00  0.00           N  
ATOM     18  CZ  ARG A   2       8.689  -8.977  -1.966  1.00  0.00           C  
ATOM     19  NH1 ARG A   2       9.643  -9.286  -1.116  1.00  0.00           N  
ATOM     20  NH2 ARG A   2       8.150  -9.916  -2.724  1.00  0.00           N  
ATOM     21  H   ARG A   2      10.913  -2.943  -4.230  1.00  0.00           H  
ATOM     22  HA  ARG A   2       7.980  -3.382  -3.998  1.00  0.00           H  
ATOM     23 1HB  ARG A   2       8.848  -5.599  -3.871  1.00  0.00           H  
ATOM     24 2HB  ARG A   2      10.202  -5.101  -2.869  1.00  0.00           H  
ATOM     25 1HG  ARG A   2       8.517  -4.522  -1.066  1.00  0.00           H  
ATOM     26 2HG  ARG A   2       7.298  -5.337  -2.076  1.00  0.00           H  
ATOM     27 1HD  ARG A   2       9.869  -6.658  -1.282  1.00  0.00           H  
ATOM     28 2HD  ARG A   2       8.414  -6.696  -0.260  1.00  0.00           H  
ATOM     29  HE  ARG A   2       7.525  -7.505  -2.729  1.00  0.00           H  
ATOM     30 1HH1 ARG A   2      10.055  -8.569  -0.536  1.00  0.00           H  
ATOM     31 2HH1 ARG A   2       9.964 -10.241  -1.042  1.00  0.00           H  
ATOM     32 1HH2 ARG A   2       7.416  -9.679  -3.377  1.00  0.00           H  
ATOM     33 2HH2 ARG A   2       8.470 -10.870  -2.650  1.00  0.00           H  
ATOM     34  N   VAL A   3       7.886  -2.044  -1.903  1.00  0.00           N  
ATOM     35  CA  VAL A   3       7.720  -1.270  -0.660  1.00  0.00           C  
ATOM     36  C   VAL A   3       6.574  -1.839   0.155  1.00  0.00           C  
ATOM     37  O   VAL A   3       5.516  -2.175  -0.375  1.00  0.00           O  
ATOM     38  CB  VAL A   3       7.440   0.213  -0.968  1.00  0.00           C  
ATOM     39  CG1 VAL A   3       7.270   1.002   0.322  1.00  0.00           C  
ATOM     40  CG2 VAL A   3       8.570   0.790  -1.808  1.00  0.00           C  
ATOM     41  H   VAL A   3       7.055  -2.251  -2.439  1.00  0.00           H  
ATOM     42  HA  VAL A   3       8.645  -1.334  -0.086  1.00  0.00           H  
ATOM     43  HB  VAL A   3       6.502   0.290  -1.517  1.00  0.00           H  
ATOM     44 1HG1 VAL A   3       7.073   2.048   0.086  1.00  0.00           H  
ATOM     45 2HG1 VAL A   3       6.434   0.595   0.890  1.00  0.00           H  
ATOM     46 3HG1 VAL A   3       8.182   0.930   0.915  1.00  0.00           H  
ATOM     47 1HG2 VAL A   3       8.365   1.838  -2.022  1.00  0.00           H  
ATOM     48 2HG2 VAL A   3       9.509   0.707  -1.260  1.00  0.00           H  
ATOM     49 3HG2 VAL A   3       8.646   0.236  -2.744  1.00  0.00           H  
ATOM     50  N   GLU A   4       6.770  -1.919   1.462  1.00  0.00           N  
ATOM     51  CA  GLU A   4       5.747  -2.326   2.413  1.00  0.00           C  
ATOM     52  C   GLU A   4       5.372  -1.158   3.329  1.00  0.00           C  
ATOM     53  O   GLU A   4       6.238  -0.505   3.909  1.00  0.00           O  
ATOM     54  CB  GLU A   4       6.259  -3.539   3.192  1.00  0.00           C  
ATOM     55  CG  GLU A   4       5.174  -4.201   4.047  1.00  0.00           C  
ATOM     56  CD  GLU A   4       5.726  -5.327   4.936  1.00  0.00           C  
ATOM     57  OE1 GLU A   4       4.901  -6.037   5.547  1.00  0.00           O  
ATOM     58  OE2 GLU A   4       6.957  -5.465   5.071  1.00  0.00           O  
ATOM     59  H   GLU A   4       7.663  -1.624   1.830  1.00  0.00           H  
ATOM     60  HA  GLU A   4       4.859  -2.629   1.857  1.00  0.00           H  
ATOM     61 1HB  GLU A   4       7.071  -3.206   3.839  1.00  0.00           H  
ATOM     62 2HB  GLU A   4       6.645  -4.280   2.492  1.00  0.00           H  
ATOM     63 1HG  GLU A   4       4.400  -4.598   3.389  1.00  0.00           H  
ATOM     64 2HG  GLU A   4       4.717  -3.443   4.684  1.00  0.00           H  
ATOM     65  N   VAL A   5       4.068  -0.938   3.488  1.00  0.00           N  
ATOM     66  CA  VAL A   5       3.457  -0.015   4.444  1.00  0.00           C  
ATOM     67  C   VAL A   5       2.637  -0.843   5.429  1.00  0.00           C  
ATOM     68  O   VAL A   5       1.590  -1.389   5.080  1.00  0.00           O  
ATOM     69  CB  VAL A   5       2.576   1.032   3.732  1.00  0.00           C  
ATOM     70  CG1 VAL A   5       2.036   2.051   4.742  1.00  0.00           C  
ATOM     71  CG2 VAL A   5       3.333   1.782   2.628  1.00  0.00           C  
ATOM     72  H   VAL A   5       3.433  -1.496   2.936  1.00  0.00           H  
ATOM     73  HA  VAL A   5       4.252   0.527   4.958  1.00  0.00           H  
ATOM     74  HB  VAL A   5       1.726   0.533   3.265  1.00  0.00           H  
ATOM     75 1HG1 VAL A   5       1.461   2.817   4.222  1.00  0.00           H  
ATOM     76 2HG1 VAL A   5       2.862   2.525   5.273  1.00  0.00           H  
ATOM     77 3HG1 VAL A   5       1.376   1.562   5.458  1.00  0.00           H  
ATOM     78 1HG2 VAL A   5       2.698   2.559   2.200  1.00  0.00           H  
ATOM     79 2HG2 VAL A   5       4.239   2.235   3.031  1.00  0.00           H  
ATOM     80 3HG2 VAL A   5       3.607   1.093   1.829  1.00  0.00           H  
ATOM     81  N   ARG A   6       3.113  -0.955   6.668  1.00  0.00           N  
ATOM     82  CA  ARG A   6       2.414  -1.615   7.779  1.00  0.00           C  
ATOM     83  C   ARG A   6       1.881  -0.554   8.724  1.00  0.00           C  
ATOM     84  O   ARG A   6       2.653   0.247   9.243  1.00  0.00           O  
ATOM     85  CB  ARG A   6       3.371  -2.572   8.506  1.00  0.00           C  
ATOM     86  CG  ARG A   6       3.591  -3.880   7.739  1.00  0.00           C  
ATOM     87  CD  ARG A   6       4.649  -4.771   8.409  1.00  0.00           C  
ATOM     88  NE  ARG A   6       6.019  -4.302   8.128  1.00  0.00           N  
ATOM     89  CZ  ARG A   6       7.135  -4.604   8.763  1.00  0.00           C  
ATOM     90  NH1 ARG A   6       7.172  -5.413   9.785  1.00  0.00           N  
ATOM     91  NH2 ARG A   6       8.250  -4.073   8.367  1.00  0.00           N  
ATOM     92  H   ARG A   6       3.982  -0.484   6.874  1.00  0.00           H  
ATOM     93  HA  ARG A   6       1.590  -2.201   7.370  1.00  0.00           H  
ATOM     94 1HB  ARG A   6       4.330  -2.073   8.644  1.00  0.00           H  
ATOM     95 2HB  ARG A   6       2.960  -2.813   9.487  1.00  0.00           H  
ATOM     96 1HG  ARG A   6       3.892  -3.665   6.714  1.00  0.00           H  
ATOM     97 2HG  ARG A   6       2.648  -4.426   7.709  1.00  0.00           H  
ATOM     98 1HD  ARG A   6       4.464  -4.799   9.483  1.00  0.00           H  
ATOM     99 2HD  ARG A   6       4.541  -5.780   8.013  1.00  0.00           H  
ATOM    100  HE  ARG A   6       6.147  -3.822   7.249  1.00  0.00           H  
ATOM    101 1HH1 ARG A   6       8.083  -5.610  10.172  1.00  0.00           H  
ATOM    102 2HH1 ARG A   6       6.341  -5.944  10.003  1.00  0.00           H  
ATOM    103 1HH2 ARG A   6       9.139  -4.191   8.832  1.00  0.00           H  
ATOM    104 2HH2 ARG A   6       8.272  -3.520   7.522  1.00  0.00           H  
ATOM    105  N   VAL A   7       0.578  -0.558   8.962  1.00  0.00           N  
ATOM    106  CA  VAL A   7      -0.068   0.384   9.878  1.00  0.00           C  
ATOM    107  C   VAL A   7      -0.481  -0.360  11.141  1.00  0.00           C  
ATOM    108  O   VAL A   7      -0.891  -1.515  11.075  1.00  0.00           O  
ATOM    109  CB  VAL A   7      -1.250   1.092   9.199  1.00  0.00           C  
ATOM    110  CG1 VAL A   7      -1.834   2.200  10.080  1.00  0.00           C  
ATOM    111  CG2 VAL A   7      -0.854   1.715   7.853  1.00  0.00           C  
ATOM    112  H   VAL A   7      -0.008  -1.252   8.519  1.00  0.00           H  
ATOM    113  HA  VAL A   7       0.644   1.173  10.122  1.00  0.00           H  
ATOM    114  HB  VAL A   7      -2.030   0.355   9.008  1.00  0.00           H  
ATOM    115 1HG1 VAL A   7      -2.617   2.732   9.540  1.00  0.00           H  
ATOM    116 2HG1 VAL A   7      -1.052   2.906  10.359  1.00  0.00           H  
ATOM    117 3HG1 VAL A   7      -2.277   1.776  10.981  1.00  0.00           H  
ATOM    118 1HG2 VAL A   7      -0.047   2.434   7.994  1.00  0.00           H  
ATOM    119 2HG2 VAL A   7      -0.534   0.941   7.155  1.00  0.00           H  
ATOM    120 3HG2 VAL A   7      -1.719   2.213   7.416  1.00  0.00           H  
ATOM    121  N   GLU A   8      -0.364   0.289  12.292  1.00  0.00           N  
ATOM    122  CA  GLU A   8      -0.873  -0.199  13.569  1.00  0.00           C  
ATOM    123  C   GLU A   8      -1.568   0.940  14.319  1.00  0.00           C  
ATOM    124  O   GLU A   8      -0.958   1.977  14.583  1.00  0.00           O  
ATOM    125  CB  GLU A   8       0.261  -0.779  14.417  1.00  0.00           C  
ATOM    126  CG  GLU A   8      -0.184  -1.344  15.759  1.00  0.00           C  
ATOM    127  CD  GLU A   8       0.936  -2.002  16.517  1.00  0.00           C  
ATOM    128  OE1 GLU A   8       2.037  -2.012  16.022  1.00  0.00           O  
ATOM    129  OE2 GLU A   8       0.690  -2.494  17.592  1.00  0.00           O  
ATOM    130  H   GLU A   8       0.065   1.203  12.284  1.00  0.00           H  
ATOM    131  HA  GLU A   8      -1.599  -0.989  13.373  1.00  0.00           H  
ATOM    132 1HB  GLU A   8       0.756  -1.578  13.865  1.00  0.00           H  
ATOM    133 2HB  GLU A   8       1.004  -0.005  14.610  1.00  0.00           H  
ATOM    134 1HG  GLU A   8      -0.591  -0.535  16.365  1.00  0.00           H  
ATOM    135 2HG  GLU A   8      -0.978  -2.070  15.591  1.00  0.00           H  
ATOM    136  N   PHE A   9      -2.834   0.736  14.677  1.00  0.00           N  
ATOM    137  CA  PHE A   9      -3.610   1.660  15.502  1.00  0.00           C  
ATOM    138  C   PHE A   9      -3.627   1.184  16.959  1.00  0.00           C  
ATOM    139  O   PHE A   9      -3.971   0.037  17.243  1.00  0.00           O  
ATOM    140  CB  PHE A   9      -5.025   1.813  14.929  1.00  0.00           C  
ATOM    141  CG  PHE A   9      -5.067   2.251  13.475  1.00  0.00           C  
ATOM    142  CD1 PHE A   9      -4.998   3.612  13.132  1.00  0.00           C  
ATOM    143  CD2 PHE A   9      -5.162   1.293  12.450  1.00  0.00           C  
ATOM    144  CE1 PHE A   9      -5.024   3.986  11.775  1.00  0.00           C  
ATOM    145  CE2 PHE A   9      -5.226   1.670  11.102  1.00  0.00           C  
ATOM    146  CZ  PHE A   9      -5.157   3.026  10.763  1.00  0.00           C  
ATOM    147  H   PHE A   9      -3.281  -0.124  14.393  1.00  0.00           H  
ATOM    148  HA  PHE A   9      -3.139   2.643  15.458  1.00  0.00           H  
ATOM    149 1HB  PHE A   9      -5.563   2.550  15.526  1.00  0.00           H  
ATOM    150 2HB  PHE A   9      -5.554   0.865  15.030  1.00  0.00           H  
ATOM    151  HD1 PHE A   9      -4.910   4.364  13.901  1.00  0.00           H  
ATOM    152  HD2 PHE A   9      -5.195   0.240  12.693  1.00  0.00           H  
ATOM    153  HE1 PHE A   9      -4.921   5.024  11.491  1.00  0.00           H  
ATOM    154  HE2 PHE A   9      -5.334   0.916  10.336  1.00  0.00           H  
ATOM    155  HZ  PHE A   9      -5.192   3.332   9.728  1.00  0.00           H  
ATOM    156  N   GLU A  10      -3.254   2.075  17.872  1.00  0.00           N  
ATOM    157  CA  GLU A  10      -3.225   1.750  19.293  1.00  0.00           C  
ATOM    158  C   GLU A  10      -4.632   1.707  19.876  1.00  0.00           C  
ATOM    159  O   GLU A  10      -5.509   2.465  19.462  1.00  0.00           O  
ATOM    160  CB  GLU A  10      -2.376   2.769  20.056  1.00  0.00           C  
ATOM    161  CG  GLU A  10      -0.903   2.774  19.672  1.00  0.00           C  
ATOM    162  CD  GLU A  10      -0.149   1.599  20.232  1.00  0.00           C  
ATOM    163  OE1 GLU A  10      -0.644   0.979  21.141  1.00  0.00           O  
ATOM    164  OE2 GLU A  10       0.923   1.323  19.749  1.00  0.00           O  
ATOM    165  H   GLU A  10      -2.982   3.001  17.573  1.00  0.00           H  
ATOM    166  HA  GLU A  10      -2.777   0.763  19.413  1.00  0.00           H  
ATOM    167 1HB  GLU A  10      -2.770   3.771  19.885  1.00  0.00           H  
ATOM    168 2HB  GLU A  10      -2.443   2.569  21.125  1.00  0.00           H  
ATOM    169 1HG  GLU A  10      -0.822   2.759  18.586  1.00  0.00           H  
ATOM    170 2HG  GLU A  10      -0.448   3.696  20.031  1.00  0.00           H  
ATOM    171  N   PRO A  11      -4.840   0.817  20.840  1.00  0.00           N  
ATOM    172  CA  PRO A  11      -6.125   0.711  21.520  1.00  0.00           C  
ATOM    173  C   PRO A  11      -6.286   1.804  22.568  1.00  0.00           C  
ATOM    174  O   PRO A  11      -5.358   2.570  22.827  1.00  0.00           O  
ATOM    175  CB  PRO A  11      -6.063  -0.680  22.159  1.00  0.00           C  
ATOM    176  CG  PRO A  11      -4.625  -0.859  22.507  1.00  0.00           C  
ATOM    177  CD  PRO A  11      -3.881  -0.218  21.365  1.00  0.00           C  
ATOM    178  HA  PRO A  11      -6.934   0.767  20.776  1.00  0.00           H  
ATOM    179 1HB  PRO A  11      -6.723  -0.720  23.039  1.00  0.00           H  
ATOM    180 2HB  PRO A  11      -6.428  -1.437  21.450  1.00  0.00           H  
ATOM    181 1HG  PRO A  11      -4.406  -0.384  23.474  1.00  0.00           H  
ATOM    182 2HG  PRO A  11      -4.391  -1.928  22.617  1.00  0.00           H  
ATOM    183 1HD  PRO A  11      -2.958   0.246  21.742  1.00  0.00           H  
ATOM    184 2HD  PRO A  11      -3.650  -0.979  20.604  1.00  0.00           H  
ATOM    185  N   ILE A  12      -7.469   1.871  23.169  1.00  0.00           N  
ATOM    186  CA  ILE A  12      -7.794   2.941  24.105  1.00  0.00           C  
ATOM    187  C   ILE A  12      -7.933   2.408  25.525  1.00  0.00           C  
ATOM    188  O   ILE A  12      -8.674   1.455  25.771  1.00  0.00           O  
ATOM    189  CB  ILE A  12      -9.095   3.654  23.694  1.00  0.00           C  
ATOM    190  CG1 ILE A  12      -8.934   4.308  22.319  1.00  0.00           C  
ATOM    191  CG2 ILE A  12      -9.485   4.691  24.737  1.00  0.00           C  
ATOM    192  CD1 ILE A  12     -10.228   4.825  21.733  1.00  0.00           C  
ATOM    193  H   ILE A  12      -8.162   1.162  22.973  1.00  0.00           H  
ATOM    194  HA  ILE A  12      -6.984   3.669  24.093  1.00  0.00           H  
ATOM    195  HB  ILE A  12      -9.897   2.923  23.603  1.00  0.00           H  
ATOM    196 1HG1 ILE A  12      -8.235   5.140  22.391  1.00  0.00           H  
ATOM    197 2HG1 ILE A  12      -8.509   3.586  21.620  1.00  0.00           H  
ATOM    198 1HG2 ILE A  12     -10.406   5.186  24.430  1.00  0.00           H  
ATOM    199 2HG2 ILE A  12      -9.640   4.200  25.697  1.00  0.00           H  
ATOM    200 3HG2 ILE A  12      -8.690   5.430  24.831  1.00  0.00           H  
ATOM    201 1HD1 ILE A  12     -10.033   5.274  20.759  1.00  0.00           H  
ATOM    202 2HD1 ILE A  12     -10.931   4.000  21.619  1.00  0.00           H  
ATOM    203 3HD1 ILE A  12     -10.653   5.576  22.398  1.00  0.00           H  
ATOM    204  N   GLU A  13      -7.246   3.018  26.461  1.00  0.00           N  
ATOM    205  CA  GLU A  13      -7.261   2.604  27.858  1.00  0.00           C  
ATOM    206  C   GLU A  13      -7.699   3.746  28.766  1.00  0.00           C  
ATOM    207  O   GLU A  13      -7.490   4.917  28.451  1.00  0.00           O  
ATOM    208  CB  GLU A  13      -5.878   2.104  28.282  1.00  0.00           C  
ATOM    209  CG  GLU A  13      -5.406   0.860  27.543  1.00  0.00           C  
ATOM    210  CD  GLU A  13      -4.023   0.430  27.946  1.00  0.00           C  
ATOM    211  OE1 GLU A  13      -3.384   1.154  28.671  1.00  0.00           O  
ATOM    212  OE2 GLU A  13      -3.606  -0.625  27.529  1.00  0.00           O  
ATOM    213  H   GLU A  13      -6.689   3.816  26.190  1.00  0.00           H  
ATOM    214  HA  GLU A  13      -7.976   1.788  27.970  1.00  0.00           H  
ATOM    215 1HB  GLU A  13      -5.141   2.890  28.118  1.00  0.00           H  
ATOM    216 2HB  GLU A  13      -5.884   1.878  29.348  1.00  0.00           H  
ATOM    217 1HG  GLU A  13      -6.101   0.045  27.744  1.00  0.00           H  
ATOM    218 2HG  GLU A  13      -5.422   1.058  26.472  1.00  0.00           H  
ATOM    219  N   ASP A  14      -8.307   3.398  29.895  1.00  0.00           N  
ATOM    220  CA  ASP A  14      -8.714   4.411  30.910  1.00  0.00           C  
ATOM    221  C   ASP A  14      -7.499   4.793  31.758  1.00  0.00           C  
ATOM    222  O   ASP A  14      -6.945   3.976  32.468  1.00  0.00           O  
ATOM    223  CB  ASP A  14      -9.806   3.818  31.806  1.00  0.00           C  
ATOM    224  CG  ASP A  14     -10.049   4.740  33.002  1.00  0.00           C  
ATOM    225  OD1 ASP A  14      -9.750   5.916  32.890  1.00  0.00           O  
ATOM    226  OD2 ASP A  14     -10.529   4.252  34.012  1.00  0.00           O  
ATOM    227  H   ASP A  14      -8.498   2.422  30.070  1.00  0.00           H  
ATOM    228  HA  ASP A  14      -9.088   5.293  30.388  1.00  0.00           H  
ATOM    229 1HB  ASP A  14     -10.720   3.717  31.239  1.00  0.00           H  
ATOM    230 2HB  ASP A  14      -9.493   2.848  32.160  1.00  0.00           H  
ATOM    231  N   LYS A  15      -7.071   6.025  31.685  1.00  0.00           N  
ATOM    232  CA  LYS A  15      -5.857   6.434  32.449  1.00  0.00           C  
ATOM    233  C   LYS A  15      -6.267   7.214  33.700  1.00  0.00           C  
ATOM    234  O   LYS A  15      -5.460   7.877  34.320  1.00  0.00           O  
ATOM    235  CB  LYS A  15      -4.919   7.282  31.589  1.00  0.00           C  
ATOM    236  CG  LYS A  15      -4.389   6.572  30.350  1.00  0.00           C  
ATOM    237  CD  LYS A  15      -3.542   5.365  30.724  1.00  0.00           C  
ATOM    238  CE  LYS A  15      -2.954   4.696  29.490  1.00  0.00           C  
ATOM    239  NZ  LYS A  15      -2.218   3.448  29.831  1.00  0.00           N  
ATOM    240  H   LYS A  15      -7.546   6.678  31.124  1.00  0.00           H  
ATOM    241  HA  LYS A  15      -5.322   5.535  32.755  1.00  0.00           H  
ATOM    242 1HB  LYS A  15      -5.439   8.182  31.262  1.00  0.00           H  
ATOM    243 2HB  LYS A  15      -4.063   7.597  32.186  1.00  0.00           H  
ATOM    244 1HG  LYS A  15      -5.226   6.241  29.734  1.00  0.00           H  
ATOM    245 2HG  LYS A  15      -3.782   7.264  29.766  1.00  0.00           H  
ATOM    246 1HD  LYS A  15      -2.729   5.680  31.379  1.00  0.00           H  
ATOM    247 2HD  LYS A  15      -4.157   4.641  31.259  1.00  0.00           H  
ATOM    248 1HE  LYS A  15      -3.754   4.453  28.793  1.00  0.00           H  
ATOM    249 2HE  LYS A  15      -2.268   5.384  28.996  1.00  0.00           H  
ATOM    250 1HZ  LYS A  15      -1.844   3.036  28.988  1.00  0.00           H  
ATOM    251 2HZ  LYS A  15      -1.461   3.665  30.464  1.00  0.00           H  
ATOM    252 3HZ  LYS A  15      -2.849   2.795  30.273  1.00  0.00           H  
ATOM    253  N   ASP A  16      -7.512   7.137  34.079  1.00  0.00           N  
ATOM    254  CA  ASP A  16      -7.967   7.871  35.293  1.00  0.00           C  
ATOM    255  C   ASP A  16      -8.468   6.870  36.335  1.00  0.00           C  
ATOM    256  O   ASP A  16      -8.765   7.225  37.459  1.00  0.00           O  
ATOM    257  CB  ASP A  16      -9.101   8.827  34.918  1.00  0.00           C  
ATOM    258  CG  ASP A  16      -9.376   9.775  36.086  1.00  0.00           C  
ATOM    259  OD1 ASP A  16      -8.432  10.119  36.777  1.00  0.00           O  
ATOM    260  OD2 ASP A  16     -10.525  10.141  36.269  1.00  0.00           O  
ATOM    261  H   ASP A  16      -8.146   6.595  33.568  1.00  0.00           H  
ATOM    262  HA  ASP A  16      -7.121   8.426  35.699  1.00  0.00           H  
ATOM    263 1HB  ASP A  16      -8.818   9.398  34.046  1.00  0.00           H  
ATOM    264 2HB  ASP A  16      -9.993   8.258  34.701  1.00  0.00           H  
ATOM    265  N   GLY A  17      -8.565   5.620  35.972  1.00  0.00           N  
ATOM    266  CA  GLY A  17      -9.049   4.599  36.944  1.00  0.00           C  
ATOM    267  C   GLY A  17     -10.516   4.870  37.275  1.00  0.00           C  
ATOM    268  O   GLY A  17     -10.978   4.600  38.366  1.00  0.00           O  
ATOM    269  H   GLY A  17      -8.322   5.352  35.062  1.00  0.00           H  
ATOM    270 1HA  GLY A  17      -8.929   3.604  36.516  1.00  0.00           H  
ATOM    271 2HA  GLY A  17      -8.438   4.637  37.845  1.00  0.00           H  
ATOM    272  N   ASP A  18     -11.254   5.403  36.340  1.00  0.00           N  
ATOM    273  CA  ASP A  18     -12.692   5.693  36.598  1.00  0.00           C  
ATOM    274  C   ASP A  18     -13.562   4.769  35.742  1.00  0.00           C  
ATOM    275  O   ASP A  18     -14.575   4.268  36.188  1.00  0.00           O  
ATOM    276  CB  ASP A  18     -12.988   7.152  36.244  1.00  0.00           C  
ATOM    277  CG  ASP A  18     -12.944   7.330  34.725  1.00  0.00           C  
ATOM    278  OD1 ASP A  18     -11.853   7.428  34.190  1.00  0.00           O  
ATOM    279  OD2 ASP A  18     -14.004   7.365  34.122  1.00  0.00           O  
ATOM    280  H   ASP A  18     -10.861   5.612  35.466  1.00  0.00           H  
ATOM    281  HA  ASP A  18     -12.898   5.510  37.653  1.00  0.00           H  
ATOM    282 1HB  ASP A  18     -13.968   7.420  36.610  1.00  0.00           H  
ATOM    283 2HB  ASP A  18     -12.246   7.791  36.700  1.00  0.00           H  
ATOM    284  N   GLY A  19     -13.175   4.539  34.517  1.00  0.00           N  
ATOM    285  CA  GLY A  19     -13.982   3.646  33.636  1.00  0.00           C  
ATOM    286  C   GLY A  19     -14.379   4.397  32.364  1.00  0.00           C  
ATOM    287  O   GLY A  19     -15.132   3.903  31.549  1.00  0.00           O  
ATOM    288  H   GLY A  19     -12.354   4.952  34.176  1.00  0.00           H  
ATOM    289 1HA  GLY A  19     -13.401   2.757  33.388  1.00  0.00           H  
ATOM    290 2HA  GLY A  19     -14.869   3.311  34.173  1.00  0.00           H  
ATOM    291  N   TYR A  20     -13.877   5.589  32.188  1.00  0.00           N  
ATOM    292  CA  TYR A  20     -14.225   6.372  30.968  1.00  0.00           C  
ATOM    293  C   TYR A  20     -12.967   7.055  30.433  1.00  0.00           C  
ATOM    294  O   TYR A  20     -12.115   7.481  31.187  1.00  0.00           O  
ATOM    295  CB  TYR A  20     -15.264   7.437  31.325  1.00  0.00           C  
ATOM    296  CG  TYR A  20     -16.625   6.797  31.462  1.00  0.00           C  
ATOM    297  CD1 TYR A  20     -16.885   5.923  32.525  1.00  0.00           C  
ATOM    298  CD2 TYR A  20     -17.629   7.082  30.530  1.00  0.00           C  
ATOM    299  CE1 TYR A  20     -18.149   5.334  32.653  1.00  0.00           C  
ATOM    300  CE2 TYR A  20     -18.892   6.492  30.658  1.00  0.00           C  
ATOM    301  CZ  TYR A  20     -19.152   5.619  31.721  1.00  0.00           C  
ATOM    302  OH  TYR A  20     -20.397   5.039  31.848  1.00  0.00           O  
ATOM    303  H   TYR A  20     -13.271   5.968  32.856  1.00  0.00           H  
ATOM    304  HA  TYR A  20     -14.606   5.684  30.212  1.00  0.00           H  
ATOM    305 1HB  TYR A  20     -14.991   7.906  32.259  1.00  0.00           H  
ATOM    306 2HB  TYR A  20     -15.296   8.182  30.545  1.00  0.00           H  
ATOM    307  HD1 TYR A  20     -16.110   5.703  33.245  1.00  0.00           H  
ATOM    308  HD2 TYR A  20     -17.429   7.757  29.710  1.00  0.00           H  
ATOM    309  HE1 TYR A  20     -18.348   4.660  33.473  1.00  0.00           H  
ATOM    310  HE2 TYR A  20     -19.667   6.713  29.938  1.00  0.00           H  
ATOM    311  HH  TYR A  20     -20.385   4.478  32.628  1.00  0.00           H  
ATOM    312  N   ILE A  21     -12.847   7.171  29.138  1.00  0.00           N  
ATOM    313  CA  ILE A  21     -11.646   7.835  28.553  1.00  0.00           C  
ATOM    314  C   ILE A  21     -12.075   9.149  27.897  1.00  0.00           C  
ATOM    315  O   ILE A  21     -12.968   9.179  27.073  1.00  0.00           O  
ATOM    316  CB  ILE A  21     -10.945   6.941  27.514  1.00  0.00           C  
ATOM    317  CG1 ILE A  21     -10.752   5.527  28.069  1.00  0.00           C  
ATOM    318  CG2 ILE A  21      -9.608   7.544  27.110  1.00  0.00           C  
ATOM    319  CD1 ILE A  21     -11.848   4.562  27.676  1.00  0.00           C  
ATOM    320  H   ILE A  21     -13.549   6.825  28.548  1.00  0.00           H  
ATOM    321  HA  ILE A  21     -10.937   8.037  29.355  1.00  0.00           H  
ATOM    322  HB  ILE A  21     -11.574   6.849  26.630  1.00  0.00           H  
ATOM    323 1HG1 ILE A  21      -9.802   5.125  27.720  1.00  0.00           H  
ATOM    324 2HG1 ILE A  21     -10.709   5.566  29.158  1.00  0.00           H  
ATOM    325 1HG2 ILE A  21      -9.126   6.899  26.375  1.00  0.00           H  
ATOM    326 2HG2 ILE A  21      -9.771   8.529  26.676  1.00  0.00           H  
ATOM    327 3HG2 ILE A  21      -8.969   7.635  27.988  1.00  0.00           H  
ATOM    328 1HD1 ILE A  21     -11.641   3.582  28.107  1.00  0.00           H  
ATOM    329 2HD1 ILE A  21     -12.805   4.928  28.048  1.00  0.00           H  
ATOM    330 3HD1 ILE A  21     -11.887   4.479  26.591  1.00  0.00           H  
ATOM    331  N   SER A  22     -11.451  10.236  28.257  1.00  0.00           N  
ATOM    332  CA  SER A  22     -11.830  11.545  27.654  1.00  0.00           C  
ATOM    333  C   SER A  22     -11.077  11.745  26.336  1.00  0.00           C  
ATOM    334  O   SER A  22     -10.276  10.923  25.937  1.00  0.00           O  
ATOM    335  CB  SER A  22     -11.519  12.687  28.602  1.00  0.00           C  
ATOM    336  OG  SER A  22     -12.233  12.554  29.800  1.00  0.00           O  
ATOM    337  H   SER A  22     -10.737  10.191  28.926  1.00  0.00           H  
ATOM    338  HA  SER A  22     -12.904  11.539  27.460  1.00  0.00           H  
ATOM    339 1HB  SER A  22     -10.450  12.705  28.812  1.00  0.00           H  
ATOM    340 2HB  SER A  22     -11.775  13.634  28.127  1.00  0.00           H  
ATOM    341  HG  SER A  22     -11.749  11.913  30.326  1.00  0.00           H  
ATOM    342  N   ALA A  23     -11.334  12.829  25.656  1.00  0.00           N  
ATOM    343  CA  ALA A  23     -10.639  13.084  24.361  1.00  0.00           C  
ATOM    344  C   ALA A  23      -9.124  13.023  24.565  1.00  0.00           C  
ATOM    345  O   ALA A  23      -8.477  12.061  24.202  1.00  0.00           O  
ATOM    346  CB  ALA A  23     -11.028  14.469  23.840  1.00  0.00           C  
ATOM    347  H   ALA A  23     -11.987  13.476  25.995  1.00  0.00           H  
ATOM    348  HA  ALA A  23     -10.933  12.303  23.660  1.00  0.00           H  
ATOM    349 1HB  ALA A  23     -11.867  14.844  24.407  1.00  0.00           H  
ATOM    350 2HB  ALA A  23     -10.190  15.142  23.950  1.00  0.00           H  
ATOM    351 3HB  ALA A  23     -11.299  14.399  22.798  1.00  0.00           H  
ATOM    352  N   ALA A  24      -8.550  14.044  25.142  1.00  0.00           N  
ATOM    353  CA  ALA A  24      -7.077  14.041  25.364  1.00  0.00           C  
ATOM    354  C   ALA A  24      -6.683  12.770  26.116  1.00  0.00           C  
ATOM    355  O   ALA A  24      -5.541  12.354  26.098  1.00  0.00           O  
ATOM    356  CB  ALA A  24      -6.679  15.267  26.188  1.00  0.00           C  
ATOM    357  H   ALA A  24      -9.087  14.811  25.428  1.00  0.00           H  
ATOM    358  HA  ALA A  24      -6.588  14.048  24.390  1.00  0.00           H  
ATOM    359 1HB  ALA A  24      -7.568  15.747  26.572  1.00  0.00           H  
ATOM    360 2HB  ALA A  24      -6.053  14.959  27.013  1.00  0.00           H  
ATOM    361 3HB  ALA A  24      -6.138  15.960  25.563  1.00  0.00           H  
ATOM    362  N   GLU A  25      -7.622  12.148  26.772  1.00  0.00           N  
ATOM    363  CA  GLU A  25      -7.307  10.899  27.520  1.00  0.00           C  
ATOM    364  C   GLU A  25      -7.223   9.736  26.532  1.00  0.00           C  
ATOM    365  O   GLU A  25      -6.527   8.751  26.776  1.00  0.00           O  
ATOM    366  CB  GLU A  25      -8.414  10.628  28.539  1.00  0.00           C  
ATOM    367  CG  GLU A  25      -7.824   9.941  29.770  1.00  0.00           C  
ATOM    368  CD  GLU A  25      -8.864   9.920  30.892  1.00  0.00           C  
ATOM    369  OE1 GLU A  25     -10.037   9.774  30.583  1.00  0.00           O  
ATOM    370  OE2 GLU A  25      -8.472  10.050  32.043  1.00  0.00           O  
ATOM    371  H   GLU A  25      -8.536  12.500  26.768  1.00  0.00           H  
ATOM    372  HA  GLU A  25      -6.346  11.028  28.019  1.00  0.00           H  
ATOM    373 1HB  GLU A  25      -8.871  11.562  28.831  1.00  0.00           H  
ATOM    374 2HB  GLU A  25      -9.160   9.987  28.095  1.00  0.00           H  
ATOM    375 1HG  GLU A  25      -7.545   8.929  29.516  1.00  0.00           H  
ATOM    376 2HG  GLU A  25      -6.951  10.484  30.101  1.00  0.00           H  
ATOM    377  N   ALA A  26      -7.937   9.860  25.419  1.00  0.00           N  
ATOM    378  CA  ALA A  26      -8.000   8.793  24.427  1.00  0.00           C  
ATOM    379  C   ALA A  26      -6.895   8.940  23.389  1.00  0.00           C  
ATOM    380  O   ALA A  26      -6.861   8.213  22.397  1.00  0.00           O  
ATOM    381  CB  ALA A  26      -9.363   8.780  23.749  1.00  0.00           C  
ATOM    382  H   ALA A  26      -8.450  10.715  25.256  1.00  0.00           H  
ATOM    383  HA  ALA A  26      -7.851   7.843  24.941  1.00  0.00           H  
ATOM    384 1HB  ALA A  26      -9.394   7.978  23.011  1.00  0.00           H  
ATOM    385 2HB  ALA A  26     -10.139   8.616  24.496  1.00  0.00           H  
ATOM    386 3HB  ALA A  26      -9.532   9.735  23.254  1.00  0.00           H  
ATOM    387  N   ALA A  27      -5.991   9.885  23.625  1.00  0.00           N  
ATOM    388  CA  ALA A  27      -4.858  10.101  22.733  1.00  0.00           C  
ATOM    389  C   ALA A  27      -4.016   8.840  22.596  1.00  0.00           C  
ATOM    390  O   ALA A  27      -3.200   8.723  21.681  1.00  0.00           O  
ATOM    391  CB  ALA A  27      -4.003  11.257  23.233  1.00  0.00           C  
ATOM    392  H   ALA A  27      -6.090  10.468  24.444  1.00  0.00           H  
ATOM    393  HA  ALA A  27      -5.247  10.352  21.746  1.00  0.00           H  
ATOM    394 1HB  ALA A  27      -3.162  11.406  22.556  1.00  0.00           H  
ATOM    395 2HB  ALA A  27      -4.605  12.165  23.270  1.00  0.00           H  
ATOM    396 3HB  ALA A  27      -3.630  11.028  24.230  1.00  0.00           H  
ATOM    397  N   ALA A  28      -4.217   7.898  23.510  1.00  0.00           N  
ATOM    398  CA  ALA A  28      -3.467   6.647  23.501  1.00  0.00           C  
ATOM    399  C   ALA A  28      -3.589   5.942  22.156  1.00  0.00           C  
ATOM    400  O   ALA A  28      -2.684   5.219  21.739  1.00  0.00           O  
ATOM    401  CB  ALA A  28      -3.943   5.735  24.622  1.00  0.00           C  
ATOM    402  H   ALA A  28      -4.908   8.051  24.231  1.00  0.00           H  
ATOM    403  HA  ALA A  28      -2.415   6.882  23.661  1.00  0.00           H  
ATOM    404 1HB  ALA A  28      -3.373   4.806  24.602  1.00  0.00           H  
ATOM    405 2HB  ALA A  28      -3.795   6.230  25.582  1.00  0.00           H  
ATOM    406 3HB  ALA A  28      -5.001   5.515  24.487  1.00  0.00           H  
ATOM    407  N   ALA A  29      -4.713   6.156  21.481  1.00  0.00           N  
ATOM    408  CA  ALA A  29      -4.967   5.520  20.195  1.00  0.00           C  
ATOM    409  C   ALA A  29      -4.174   6.191  19.081  1.00  0.00           C  
ATOM    410  O   ALA A  29      -4.743   6.845  18.208  1.00  0.00           O  
ATOM    411  CB  ALA A  29      -6.455   5.547  19.875  1.00  0.00           C  
ATOM    412  H   ALA A  29      -5.409   6.776  21.869  1.00  0.00           H  
ATOM    413  HA  ALA A  29      -4.639   4.483  20.260  1.00  0.00           H  
ATOM    414 1HB  ALA A  29      -6.628   5.068  18.911  1.00  0.00           H  
ATOM    415 2HB  ALA A  29      -7.003   5.012  20.650  1.00  0.00           H  
ATOM    416 3HB  ALA A  29      -6.799   6.579  19.833  1.00  0.00           H  
ATOM    417  N   LYS A  30      -2.856   6.026  19.118  1.00  0.00           N  
ATOM    418  CA  LYS A  30      -1.984   6.588  18.093  1.00  0.00           C  
ATOM    419  C   LYS A  30      -1.931   5.691  16.863  1.00  0.00           C  
ATOM    420  O   LYS A  30      -2.443   4.571  16.877  1.00  0.00           O  
ATOM    421  CB  LYS A  30      -0.575   6.804  18.648  1.00  0.00           C  
ATOM    422  CG  LYS A  30      -0.508   7.742  19.845  1.00  0.00           C  
ATOM    423  CD  LYS A  30       0.923   7.916  20.331  1.00  0.00           C  
ATOM    424  CE  LYS A  30       0.983   8.784  21.580  1.00  0.00           C  
ATOM    425  NZ  LYS A  30       2.376   8.948  22.077  1.00  0.00           N  
ATOM    426  H   LYS A  30      -2.447   5.498  19.876  1.00  0.00           H  
ATOM    427  HA  LYS A  30      -2.389   7.553  17.785  1.00  0.00           H  
ATOM    428 1HB  LYS A  30      -0.152   5.846  18.949  1.00  0.00           H  
ATOM    429 2HB  LYS A  30       0.065   7.213  17.866  1.00  0.00           H  
ATOM    430 1HG  LYS A  30      -0.910   8.717  19.567  1.00  0.00           H  
ATOM    431 2HG  LYS A  30      -1.112   7.339  20.658  1.00  0.00           H  
ATOM    432 1HD  LYS A  30       1.353   6.939  20.556  1.00  0.00           H  
ATOM    433 2HD  LYS A  30       1.519   8.384  19.547  1.00  0.00           H  
ATOM    434 1HE  LYS A  30       0.571   9.767  21.359  1.00  0.00           H  
ATOM    435 2HE  LYS A  30       0.381   8.330  22.367  1.00  0.00           H  
ATOM    436 1HZ  LYS A  30       2.373   9.527  22.904  1.00  0.00           H  
ATOM    437 2HZ  LYS A  30       2.763   8.042  22.303  1.00  0.00           H  
ATOM    438 3HZ  LYS A  30       2.940   9.385  21.362  1.00  0.00           H  
ATOM    439  N   MET A  31      -1.309   6.189  15.800  1.00  0.00           N  
ATOM    440  CA  MET A  31      -1.113   5.402  14.588  1.00  0.00           C  
ATOM    441  C   MET A  31       0.387   5.284  14.317  1.00  0.00           C  
ATOM    442  O   MET A  31       1.060   6.290  14.081  1.00  0.00           O  
ATOM    443  CB  MET A  31      -1.864   6.046  13.418  1.00  0.00           C  
ATOM    444  CG  MET A  31      -1.721   5.204  12.145  1.00  0.00           C  
ATOM    445  SD  MET A  31      -2.454   5.931  10.653  1.00  0.00           S  
ATOM    446  CE  MET A  31      -1.164   7.128  10.295  1.00  0.00           C  
ATOM    447  H   MET A  31      -0.963   7.137  15.832  1.00  0.00           H  
ATOM    448  HA  MET A  31      -1.526   4.407  14.751  1.00  0.00           H  
ATOM    449 1HB  MET A  31      -1.470   7.048  13.243  1.00  0.00           H  
ATOM    450 2HB  MET A  31      -2.922   6.126  13.666  1.00  0.00           H  
ATOM    451 1HG  MET A  31      -0.666   5.028  11.938  1.00  0.00           H  
ATOM    452 2HG  MET A  31      -2.182   4.233  12.323  1.00  0.00           H  
ATOM    453 1HE  MET A  31      -1.298   7.994  10.942  1.00  0.00           H  
ATOM    454 2HE  MET A  31      -1.213   7.404   9.242  1.00  0.00           H  
ATOM    455 3HE  MET A  31      -0.186   6.691  10.498  1.00  0.00           H  
ATOM    456  N   ARG A  32       0.914   4.059  14.327  1.00  0.00           N  
ATOM    457  CA  ARG A  32       2.280   3.755  13.888  1.00  0.00           C  
ATOM    458  C   ARG A  32       2.258   3.292  12.439  1.00  0.00           C  
ATOM    459  O   ARG A  32       1.436   2.462  12.061  1.00  0.00           O  
ATOM    460  CB  ARG A  32       2.911   2.678  14.758  1.00  0.00           C  
ATOM    461  CG  ARG A  32       3.057   3.047  16.226  1.00  0.00           C  
ATOM    462  CD  ARG A  32       3.593   1.916  17.026  1.00  0.00           C  
ATOM    463  NE  ARG A  32       3.508   2.173  18.454  1.00  0.00           N  
ATOM    464  CZ  ARG A  32       4.490   2.726  19.192  1.00  0.00           C  
ATOM    465  NH1 ARG A  32       5.623   3.074  18.623  1.00  0.00           N  
ATOM    466  NH2 ARG A  32       4.315   2.919  20.488  1.00  0.00           N  
ATOM    467  H   ARG A  32       0.290   3.283  14.494  1.00  0.00           H  
ATOM    468  HA  ARG A  32       2.881   4.661  13.974  1.00  0.00           H  
ATOM    469 1HB  ARG A  32       2.313   1.770  14.705  1.00  0.00           H  
ATOM    470 2HB  ARG A  32       3.904   2.439  14.378  1.00  0.00           H  
ATOM    471 1HG  ARG A  32       3.741   3.890  16.324  1.00  0.00           H  
ATOM    472 2HG  ARG A  32       2.082   3.321  16.631  1.00  0.00           H  
ATOM    473 1HD  ARG A  32       3.023   1.013  16.807  1.00  0.00           H  
ATOM    474 2HD  ARG A  32       4.640   1.754  16.771  1.00  0.00           H  
ATOM    475  HE  ARG A  32       2.651   1.918  18.928  1.00  0.00           H  
ATOM    476 1HH1 ARG A  32       5.757   2.927  17.633  1.00  0.00           H  
ATOM    477 2HH1 ARG A  32       6.359   3.489  19.176  1.00  0.00           H  
ATOM    478 1HH2 ARG A  32       3.444   2.652  20.925  1.00  0.00           H  
ATOM    479 2HH2 ARG A  32       5.051   3.334  21.040  1.00  0.00           H  
ATOM    480  N   VAL A  33       3.176   3.812  11.638  1.00  0.00           N  
ATOM    481  CA  VAL A  33       3.394   3.426  10.245  1.00  0.00           C  
ATOM    482  C   VAL A  33       4.824   2.933  10.130  1.00  0.00           C  
ATOM    483  O   VAL A  33       5.760   3.706  10.318  1.00  0.00           O  
ATOM    484  CB  VAL A  33       3.136   4.594   9.274  1.00  0.00           C  
ATOM    485  CG1 VAL A  33       3.250   4.115   7.822  1.00  0.00           C  
ATOM    486  CG2 VAL A  33       1.742   5.194   9.480  1.00  0.00           C  
ATOM    487  H   VAL A  33       3.797   4.508  12.026  1.00  0.00           H  
ATOM    488  HA  VAL A  33       2.684   2.639   9.989  1.00  0.00           H  
ATOM    489  HB  VAL A  33       3.870   5.382   9.443  1.00  0.00           H  
ATOM    490 1HG1 VAL A  33       4.256   3.746   7.624  1.00  0.00           H  
ATOM    491 2HG1 VAL A  33       3.054   4.940   7.137  1.00  0.00           H  
ATOM    492 3HG1 VAL A  33       2.533   3.316   7.634  1.00  0.00           H  
ATOM    493 1HG2 VAL A  33       0.976   4.432   9.336  1.00  0.00           H  
ATOM    494 2HG2 VAL A  33       1.585   6.014   8.779  1.00  0.00           H  
ATOM    495 3HG2 VAL A  33       1.669   5.594  10.491  1.00  0.00           H  
ATOM    496  N   ARG A  34       4.998   1.650   9.827  1.00  0.00           N  
ATOM    497  CA  ARG A  34       6.292   1.056   9.493  1.00  0.00           C  
ATOM    498  C   ARG A  34       6.410   0.933   7.989  1.00  0.00           C  
ATOM    499  O   ARG A  34       5.557   0.330   7.339  1.00  0.00           O  
ATOM    500  CB  ARG A  34       6.478  -0.300  10.172  1.00  0.00           C  
ATOM    501  CG  ARG A  34       6.625  -0.133  11.680  1.00  0.00           C  
ATOM    502  CD  ARG A  34       6.829  -1.494  12.336  1.00  0.00           C  
ATOM    503  NE  ARG A  34       6.902  -1.299  13.779  1.00  0.00           N  
ATOM    504  CZ  ARG A  34       7.000  -2.183  14.737  1.00  0.00           C  
ATOM    505  NH1 ARG A  34       7.077  -3.463  14.498  1.00  0.00           N  
ATOM    506  NH2 ARG A  34       7.045  -1.733  15.953  1.00  0.00           N  
ATOM    507  H   ARG A  34       4.170   1.091   9.675  1.00  0.00           H  
ATOM    508  HA  ARG A  34       7.080   1.706   9.875  1.00  0.00           H  
ATOM    509 1HB  ARG A  34       5.619  -0.937   9.961  1.00  0.00           H  
ATOM    510 2HB  ARG A  34       7.378  -0.774   9.781  1.00  0.00           H  
ATOM    511 1HG  ARG A  34       5.729   0.334  12.091  1.00  0.00           H  
ATOM    512 2HG  ARG A  34       7.487   0.500  11.891  1.00  0.00           H  
ATOM    513 1HD  ARG A  34       5.990  -2.145  12.089  1.00  0.00           H  
ATOM    514 2HD  ARG A  34       7.758  -1.931  11.971  1.00  0.00           H  
ATOM    515  HE  ARG A  34       6.982  -0.343  14.096  1.00  0.00           H  
ATOM    516 1HH1 ARG A  34       7.212  -4.111  15.260  1.00  0.00           H  
ATOM    517 2HH1 ARG A  34       7.180  -3.736  13.531  1.00  0.00           H  
ATOM    518 1HH2 ARG A  34       7.134  -2.335  16.759  1.00  0.00           H  
ATOM    519 2HH2 ARG A  34       7.110  -0.728  16.032  1.00  0.00           H  
ATOM    520  N   LEU A  35       7.480   1.496   7.463  1.00  0.00           N  
ATOM    521  CA  LEU A  35       7.839   1.475   6.060  1.00  0.00           C  
ATOM    522  C   LEU A  35       9.050   0.575   5.892  1.00  0.00           C  
ATOM    523  O   LEU A  35       9.998   0.688   6.662  1.00  0.00           O  
ATOM    524  CB  LEU A  35       8.157   2.899   5.591  1.00  0.00           C  
ATOM    525  CG  LEU A  35       7.035   3.924   5.817  1.00  0.00           C  
ATOM    526  CD1 LEU A  35       7.553   5.305   5.428  1.00  0.00           C  
ATOM    527  CD2 LEU A  35       5.796   3.591   4.987  1.00  0.00           C  
ATOM    528  H   LEU A  35       8.138   1.937   8.090  1.00  0.00           H  
ATOM    529  HA  LEU A  35       6.996   1.080   5.493  1.00  0.00           H  
ATOM    530 1HB  LEU A  35       8.385   2.858   4.526  1.00  0.00           H  
ATOM    531 2HB  LEU A  35       9.048   3.243   6.116  1.00  0.00           H  
ATOM    532  HG  LEU A  35       6.754   3.957   6.870  1.00  0.00           H  
ATOM    533 1HD1 LEU A  35       6.759   6.047   5.510  1.00  0.00           H  
ATOM    534 2HD1 LEU A  35       7.924   5.291   4.403  1.00  0.00           H  
ATOM    535 3HD1 LEU A  35       8.370   5.586   6.093  1.00  0.00           H  
ATOM    536 1HD2 LEU A  35       5.380   2.638   5.313  1.00  0.00           H  
ATOM    537 2HD2 LEU A  35       5.040   4.364   5.125  1.00  0.00           H  
ATOM    538 3HD2 LEU A  35       6.065   3.524   3.933  1.00  0.00           H  
ATOM    539  N   ARG A  36       9.039  -0.287   4.881  1.00  0.00           N  
ATOM    540  CA  ARG A  36      10.202  -1.088   4.496  1.00  0.00           C  
ATOM    541  C   ARG A  36      10.404  -0.988   2.993  1.00  0.00           C  
ATOM    542  O   ARG A  36       9.452  -1.182   2.238  1.00  0.00           O  
ATOM    543  CB  ARG A  36      10.003  -2.524   4.988  1.00  0.00           C  
ATOM    544  CG  ARG A  36      11.155  -3.447   4.594  1.00  0.00           C  
ATOM    545  CD  ARG A  36      10.857  -4.858   5.096  1.00  0.00           C  
ATOM    546  NE  ARG A  36      11.862  -5.775   4.561  1.00  0.00           N  
ATOM    547  CZ  ARG A  36      12.794  -6.430   5.206  1.00  0.00           C  
ATOM    548  NH1 ARG A  36      12.842  -6.490   6.512  1.00  0.00           N  
ATOM    549  NH2 ARG A  36      13.711  -7.011   4.493  1.00  0.00           N  
ATOM    550  H   ARG A  36       8.204  -0.344   4.315  1.00  0.00           H  
ATOM    551  HA  ARG A  36      11.078  -0.697   5.014  1.00  0.00           H  
ATOM    552 1HB  ARG A  36       9.079  -2.921   4.566  1.00  0.00           H  
ATOM    553 2HB  ARG A  36       9.915  -2.514   6.074  1.00  0.00           H  
ATOM    554 1HG  ARG A  36      12.086  -3.087   5.030  1.00  0.00           H  
ATOM    555 2HG  ARG A  36      11.252  -3.476   3.508  1.00  0.00           H  
ATOM    556 1HD  ARG A  36      10.841  -4.858   6.186  1.00  0.00           H  
ATOM    557 2HD  ARG A  36       9.878  -5.168   4.732  1.00  0.00           H  
ATOM    558  HE  ARG A  36      11.924  -5.802   3.553  1.00  0.00           H  
ATOM    559 1HH1 ARG A  36      12.189  -5.915   7.025  1.00  0.00           H  
ATOM    560 2HH1 ARG A  36      13.637  -6.907   6.975  1.00  0.00           H  
ATOM    561 1HH2 ARG A  36      14.535  -7.425   4.905  1.00  0.00           H  
ATOM    562 2HH2 ARG A  36      13.676  -6.772   3.513  1.00  0.00           H  
ATOM    563  N   ASN A  37      11.625  -0.681   2.570  1.00  0.00           N  
ATOM    564  CA  ASN A  37      11.984  -0.593   1.159  1.00  0.00           C  
ATOM    565  C   ASN A  37      12.887  -1.769   0.775  1.00  0.00           C  
ATOM    566  O   ASN A  37      14.078  -1.771   1.070  1.00  0.00           O  
ATOM    567  CB  ASN A  37      12.657   0.733   0.855  1.00  0.00           C  
ATOM    568  CG  ASN A  37      12.999   0.886  -0.601  1.00  0.00           C  
ATOM    569  OD1 ASN A  37      12.583   0.077  -1.438  1.00  0.00           O  
ATOM    570  ND2 ASN A  37      13.750   1.909  -0.920  1.00  0.00           N  
ATOM    571  H   ASN A  37      12.353  -0.543   3.257  1.00  0.00           H  
ATOM    572  HA  ASN A  37      11.072  -0.662   0.565  1.00  0.00           H  
ATOM    573 1HB  ASN A  37      11.999   1.551   1.149  1.00  0.00           H  
ATOM    574 2HB  ASN A  37      13.571   0.820   1.442  1.00  0.00           H  
ATOM    575 1HD2 ASN A  37      14.010   2.061  -1.874  1.00  0.00           H  
ATOM    576 2HD2 ASN A  37      14.065   2.539  -0.210  1.00  0.00           H  
ATOM    577  N   ASP A  38      12.322  -2.752   0.080  1.00  0.00           N  
ATOM    578  CA  ASP A  38      13.053  -3.896  -0.474  1.00  0.00           C  
ATOM    579  C   ASP A  38      13.419  -3.673  -1.963  1.00  0.00           C  
ATOM    580  O   ASP A  38      13.735  -4.616  -2.687  1.00  0.00           O  
ATOM    581  CB  ASP A  38      12.258  -5.194  -0.239  1.00  0.00           C  
ATOM    582  CG  ASP A  38      12.060  -5.567   1.240  1.00  0.00           C  
ATOM    583  OD1 ASP A  38      13.050  -5.749   1.991  1.00  0.00           O  
ATOM    584  OD2 ASP A  38      10.894  -5.758   1.650  1.00  0.00           O  
ATOM    585  H   ASP A  38      11.355  -2.650  -0.196  1.00  0.00           H  
ATOM    586  HA  ASP A  38      13.982  -4.016   0.084  1.00  0.00           H  
ATOM    587 1HB  ASP A  38      11.284  -5.098  -0.719  1.00  0.00           H  
ATOM    588 2HB  ASP A  38      12.780  -6.023  -0.717  1.00  0.00           H  
ATOM    589  N   SER A  39      13.354  -2.431  -2.459  1.00  0.00           N  
ATOM    590  CA  SER A  39      13.832  -2.059  -3.797  1.00  0.00           C  
ATOM    591  C   SER A  39      15.317  -1.670  -3.798  1.00  0.00           C  
ATOM    592  O   SER A  39      15.943  -1.496  -2.756  1.00  0.00           O  
ATOM    593  CB  SER A  39      13.005  -0.908  -4.337  1.00  0.00           C  
ATOM    594  OG  SER A  39      13.458   0.317  -3.830  1.00  0.00           O  
ATOM    595  H   SER A  39      13.096  -1.686  -1.829  1.00  0.00           H  
ATOM    596  HA  SER A  39      13.716  -2.919  -4.458  1.00  0.00           H  
ATOM    597 1HB  SER A  39      13.062  -0.898  -5.425  1.00  0.00           H  
ATOM    598 2HB  SER A  39      11.960  -1.053  -4.065  1.00  0.00           H  
ATOM    599  HG  SER A  39      13.099   0.385  -2.942  1.00  0.00           H  
ATOM    600  N   SER A  40      15.896  -1.516  -4.991  1.00  0.00           N  
ATOM    601  CA  SER A  40      17.299  -1.125  -5.182  1.00  0.00           C  
ATOM    602  C   SER A  40      17.533   0.390  -5.192  1.00  0.00           C  
ATOM    603  O   SER A  40      18.668   0.827  -5.375  1.00  0.00           O  
ATOM    604  CB  SER A  40      17.811  -1.714  -6.482  1.00  0.00           C  
ATOM    605  OG  SER A  40      17.130  -1.173  -7.581  1.00  0.00           O  
ATOM    606  H   SER A  40      15.354  -1.673  -5.829  1.00  0.00           H  
ATOM    607  HA  SER A  40      17.885  -1.523  -4.352  1.00  0.00           H  
ATOM    608 1HB  SER A  40      18.878  -1.513  -6.577  1.00  0.00           H  
ATOM    609 2HB  SER A  40      17.682  -2.795  -6.467  1.00  0.00           H  
ATOM    610  HG  SER A  40      17.499  -0.297  -7.716  1.00  0.00           H  
ATOM    611  N   THR A  41      16.486   1.204  -5.037  1.00  0.00           N  
ATOM    612  CA  THR A  41      16.567   2.673  -5.064  1.00  0.00           C  
ATOM    613  C   THR A  41      15.850   3.285  -3.865  1.00  0.00           C  
ATOM    614  O   THR A  41      14.923   2.668  -3.342  1.00  0.00           O  
ATOM    615  CB  THR A  41      15.970   3.242  -6.364  1.00  0.00           C  
ATOM    616  OG1 THR A  41      14.569   2.943  -6.421  1.00  0.00           O  
ATOM    617  CG2 THR A  41      16.663   2.641  -7.577  1.00  0.00           C  
ATOM    618  H   THR A  41      15.582   0.800  -4.836  1.00  0.00           H  
ATOM    619  HA  THR A  41      17.617   2.963  -5.015  1.00  0.00           H  
ATOM    620  HB  THR A  41      16.097   4.325  -6.380  1.00  0.00           H  
ATOM    621  HG1 THR A  41      14.128   3.334  -5.663  1.00  0.00           H  
ATOM    622 1HG2 THR A  41      16.229   3.055  -8.487  1.00  0.00           H  
ATOM    623 2HG2 THR A  41      17.727   2.877  -7.543  1.00  0.00           H  
ATOM    624 3HG2 THR A  41      16.531   1.560  -7.573  1.00  0.00           H  
ATOM    625  N   PRO A  42      16.222   4.498  -3.423  1.00  0.00           N  
ATOM    626  CA  PRO A  42      15.431   5.223  -2.439  1.00  0.00           C  
ATOM    627  C   PRO A  42      13.985   5.409  -2.908  1.00  0.00           C  
ATOM    628  O   PRO A  42      13.722   5.576  -4.102  1.00  0.00           O  
ATOM    629  CB  PRO A  42      16.168   6.562  -2.331  1.00  0.00           C  
ATOM    630  CG  PRO A  42      17.555   6.252  -2.782  1.00  0.00           C  
ATOM    631  CD  PRO A  42      17.374   5.258  -3.897  1.00  0.00           C  
ATOM    632  HA  PRO A  42      15.456   4.679  -1.483  1.00  0.00           H  
ATOM    633 1HB  PRO A  42      15.673   7.315  -2.961  1.00  0.00           H  
ATOM    634 2HB  PRO A  42      16.128   6.931  -1.296  1.00  0.00           H  
ATOM    635 1HG  PRO A  42      18.061   7.172  -3.112  1.00  0.00           H  
ATOM    636 2HG  PRO A  42      18.145   5.848  -1.945  1.00  0.00           H  
ATOM    637 1HD  PRO A  42      17.170   5.793  -4.836  1.00  0.00           H  
ATOM    638 2HD  PRO A  42      18.280   4.641  -3.990  1.00  0.00           H  
ATOM    639  N   VAL A  43      13.070   5.383  -1.948  1.00  0.00           N  
ATOM    640  CA  VAL A  43      11.640   5.625  -2.146  1.00  0.00           C  
ATOM    641  C   VAL A  43      11.237   6.764  -1.227  1.00  0.00           C  
ATOM    642  O   VAL A  43      11.623   6.783  -0.059  1.00  0.00           O  
ATOM    643  CB  VAL A  43      10.807   4.369  -1.829  1.00  0.00           C  
ATOM    644  CG1 VAL A  43      11.030   3.931  -0.389  1.00  0.00           C  
ATOM    645  CG2 VAL A  43       9.334   4.646  -2.086  1.00  0.00           C  
ATOM    646  H   VAL A  43      13.374   5.226  -0.998  1.00  0.00           H  
ATOM    647  HA  VAL A  43      11.475   5.888  -3.192  1.00  0.00           H  
ATOM    648  HB  VAL A  43      11.141   3.552  -2.469  1.00  0.00           H  
ATOM    649 1HG1 VAL A  43      10.434   3.042  -0.182  1.00  0.00           H  
ATOM    650 2HG1 VAL A  43      12.085   3.703  -0.238  1.00  0.00           H  
ATOM    651 3HG1 VAL A  43      10.730   4.733   0.285  1.00  0.00           H  
ATOM    652 1HG2 VAL A  43       8.751   3.754  -1.861  1.00  0.00           H  
ATOM    653 2HG2 VAL A  43       9.001   5.467  -1.451  1.00  0.00           H  
ATOM    654 3HG2 VAL A  43       9.192   4.917  -3.133  1.00  0.00           H  
ATOM    655  N   GLU A  44      10.454   7.702  -1.738  1.00  0.00           N  
ATOM    656  CA  GLU A  44       9.839   8.751  -0.939  1.00  0.00           C  
ATOM    657  C   GLU A  44       8.397   8.357  -0.610  1.00  0.00           C  
ATOM    658  O   GLU A  44       7.622   7.965  -1.480  1.00  0.00           O  
ATOM    659  CB  GLU A  44       9.872  10.089  -1.681  1.00  0.00           C  
ATOM    660  CG  GLU A  44      11.262  10.691  -1.830  1.00  0.00           C  
ATOM    661  CD  GLU A  44      11.237  12.096  -2.364  1.00  0.00           C  
ATOM    662  OE1 GLU A  44      10.171  12.580  -2.661  1.00  0.00           O  
ATOM    663  OE2 GLU A  44      12.286  12.686  -2.476  1.00  0.00           O  
ATOM    664  H   GLU A  44      10.110   7.585  -2.680  1.00  0.00           H  
ATOM    665  HA  GLU A  44      10.403   8.856  -0.012  1.00  0.00           H  
ATOM    666 1HB  GLU A  44       9.454   9.962  -2.680  1.00  0.00           H  
ATOM    667 2HB  GLU A  44       9.249  10.812  -1.155  1.00  0.00           H  
ATOM    668 1HG  GLU A  44      11.752  10.694  -0.856  1.00  0.00           H  
ATOM    669 2HG  GLU A  44      11.849  10.063  -2.499  1.00  0.00           H  
ATOM    670  N   VAL A  45       8.038   8.409   0.671  1.00  0.00           N  
ATOM    671  CA  VAL A  45       6.690   8.104   1.145  1.00  0.00           C  
ATOM    672  C   VAL A  45       6.101   9.346   1.792  1.00  0.00           C  
ATOM    673  O   VAL A  45       6.563   9.801   2.840  1.00  0.00           O  
ATOM    674  CB  VAL A  45       6.710   6.946   2.161  1.00  0.00           C  
ATOM    675  CG1 VAL A  45       5.302   6.638   2.645  1.00  0.00           C  
ATOM    676  CG2 VAL A  45       7.346   5.716   1.531  1.00  0.00           C  
ATOM    677  H   VAL A  45       8.738   8.666   1.352  1.00  0.00           H  
ATOM    678  HA  VAL A  45       6.083   7.802   0.291  1.00  0.00           H  
ATOM    679  HB  VAL A  45       7.291   7.250   3.032  1.00  0.00           H  
ATOM    680 1HG1 VAL A  45       5.335   5.818   3.363  1.00  0.00           H  
ATOM    681 2HG1 VAL A  45       4.880   7.521   3.124  1.00  0.00           H  
ATOM    682 3HG1 VAL A  45       4.680   6.352   1.797  1.00  0.00           H  
ATOM    683 1HG2 VAL A  45       7.357   4.902   2.255  1.00  0.00           H  
ATOM    684 2HG2 VAL A  45       6.768   5.416   0.656  1.00  0.00           H  
ATOM    685 3HG2 VAL A  45       8.367   5.948   1.229  1.00  0.00           H  
ATOM    686  N   HIS A  46       5.041   9.873   1.186  1.00  0.00           N  
ATOM    687  CA  HIS A  46       4.231  10.941   1.755  1.00  0.00           C  
ATOM    688  C   HIS A  46       3.047  10.343   2.499  1.00  0.00           C  
ATOM    689  O   HIS A  46       2.192   9.682   1.914  1.00  0.00           O  
ATOM    690  CB  HIS A  46       3.743  11.908   0.682  1.00  0.00           C  
ATOM    691  CG  HIS A  46       4.843  12.467  -0.164  1.00  0.00           C  
ATOM    692  ND1 HIS A  46       5.634  13.547   0.152  1.00  0.00           N  
ATOM    693  CD2 HIS A  46       5.236  12.005  -1.390  1.00  0.00           C  
ATOM    694  CE1 HIS A  46       6.459  13.757  -0.888  1.00  0.00           C  
ATOM    695  NE2 HIS A  46       6.237  12.850  -1.845  1.00  0.00           N  
ATOM    696  H   HIS A  46       4.797   9.500   0.280  1.00  0.00           H  
ATOM    697  HA  HIS A  46       4.831  11.516   2.460  1.00  0.00           H  
ATOM    698 1HB  HIS A  46       3.033  11.399   0.029  1.00  0.00           H  
ATOM    699 2HB  HIS A  46       3.217  12.738   1.153  1.00  0.00           H  
ATOM    700  HD2 HIS A  46       4.814  11.155  -1.926  1.00  0.00           H  
ATOM    701  HE1 HIS A  46       7.208  14.545  -0.958  1.00  0.00           H  
ATOM    702  HE2 HIS A  46       6.715  12.799  -2.734  1.00  0.00           H  
ATOM    703  N   ILE A  47       2.976  10.608   3.794  1.00  0.00           N  
ATOM    704  CA  ILE A  47       1.918  10.140   4.675  1.00  0.00           C  
ATOM    705  C   ILE A  47       1.065  11.343   5.060  1.00  0.00           C  
ATOM    706  O   ILE A  47       1.588  12.336   5.570  1.00  0.00           O  
ATOM    707  CB  ILE A  47       2.500   9.434   5.915  1.00  0.00           C  
ATOM    708  CG1 ILE A  47       3.595   8.399   5.565  1.00  0.00           C  
ATOM    709  CG2 ILE A  47       1.332   8.782   6.678  1.00  0.00           C  
ATOM    710  CD1 ILE A  47       4.307   7.836   6.799  1.00  0.00           C  
ATOM    711  H   ILE A  47       3.709  11.174   4.196  1.00  0.00           H  
ATOM    712  HA  ILE A  47       1.318   9.408   4.136  1.00  0.00           H  
ATOM    713  HB  ILE A  47       2.961  10.193   6.548  1.00  0.00           H  
ATOM    714 1HG1 ILE A  47       4.369   8.868   4.958  1.00  0.00           H  
ATOM    715 2HG1 ILE A  47       3.164   7.580   4.989  1.00  0.00           H  
ATOM    716 1HG2 ILE A  47       0.619   9.543   6.997  1.00  0.00           H  
ATOM    717 2HG2 ILE A  47       0.815   8.071   6.034  1.00  0.00           H  
ATOM    718 3HG2 ILE A  47       1.682   8.267   7.573  1.00  0.00           H  
ATOM    719 1HD1 ILE A  47       5.129   7.194   6.481  1.00  0.00           H  
ATOM    720 2HD1 ILE A  47       3.624   7.242   7.406  1.00  0.00           H  
ATOM    721 3HD1 ILE A  47       4.710   8.653   7.399  1.00  0.00           H  
ATOM    722  N   LYS A  48      -0.246  11.257   4.847  1.00  0.00           N  
ATOM    723  CA  LYS A  48      -1.217  12.258   5.296  1.00  0.00           C  
ATOM    724  C   LYS A  48      -2.230  11.617   6.234  1.00  0.00           C  
ATOM    725  O   LYS A  48      -2.800  10.576   5.918  1.00  0.00           O  
ATOM    726  CB  LYS A  48      -1.867  12.930   4.083  1.00  0.00           C  
ATOM    727  CG  LYS A  48      -2.914  13.971   4.500  1.00  0.00           C  
ATOM    728  CD  LYS A  48      -3.662  14.514   3.283  1.00  0.00           C  
ATOM    729  CE  LYS A  48      -4.758  15.456   3.788  1.00  0.00           C  
ATOM    730  NZ  LYS A  48      -5.719  15.796   2.714  1.00  0.00           N  
ATOM    731  H   LYS A  48      -0.592  10.411   4.419  1.00  0.00           H  
ATOM    732  HA  LYS A  48      -0.683  13.038   5.841  1.00  0.00           H  
ATOM    733 1HB  LYS A  48      -1.093  13.415   3.487  1.00  0.00           H  
ATOM    734 2HB  LYS A  48      -2.342  12.165   3.468  1.00  0.00           H  
ATOM    735 1HG  LYS A  48      -3.650  13.509   5.160  1.00  0.00           H  
ATOM    736 2HG  LYS A  48      -2.430  14.787   5.036  1.00  0.00           H  
ATOM    737 1HD  LYS A  48      -2.972  15.039   2.623  1.00  0.00           H  
ATOM    738 2HD  LYS A  48      -4.110  13.678   2.747  1.00  0.00           H  
ATOM    739 1HE  LYS A  48      -5.285  14.956   4.600  1.00  0.00           H  
ATOM    740 2HE  LYS A  48      -4.307  16.350   4.219  1.00  0.00           H  
ATOM    741 1HZ  LYS A  48      -6.451  16.382   3.088  1.00  0.00           H  
ATOM    742 2HZ  LYS A  48      -5.265  16.257   1.938  1.00  0.00           H  
ATOM    743 3HZ  LYS A  48      -6.144  14.945   2.372  1.00  0.00           H  
ATOM    744  N   VAL A  49      -2.469  12.269   7.368  1.00  0.00           N  
ATOM    745  CA  VAL A  49      -3.356  11.803   8.438  1.00  0.00           C  
ATOM    746  C   VAL A  49      -4.117  13.005   8.982  1.00  0.00           C  
ATOM    747  O   VAL A  49      -3.553  13.850   9.679  1.00  0.00           O  
ATOM    748  CB  VAL A  49      -2.541  11.146   9.559  1.00  0.00           C  
ATOM    749  CG1 VAL A  49      -3.465  10.511  10.593  1.00  0.00           C  
ATOM    750  CG2 VAL A  49      -1.607  10.062   9.029  1.00  0.00           C  
ATOM    751  H   VAL A  49      -1.950  13.118   7.540  1.00  0.00           H  
ATOM    752  HA  VAL A  49      -4.045  11.068   8.021  1.00  0.00           H  
ATOM    753  HB  VAL A  49      -1.923  11.897  10.052  1.00  0.00           H  
ATOM    754 1HG1 VAL A  49      -2.845  10.055  11.365  1.00  0.00           H  
ATOM    755 2HG1 VAL A  49      -4.090   9.752  10.122  1.00  0.00           H  
ATOM    756 3HG1 VAL A  49      -4.095  11.267  11.060  1.00  0.00           H  
ATOM    757 1HG2 VAL A  49      -0.990   9.713   9.857  1.00  0.00           H  
ATOM    758 2HG2 VAL A  49      -2.176   9.253   8.570  1.00  0.00           H  
ATOM    759 3HG2 VAL A  49      -0.907  10.483   8.306  1.00  0.00           H  
ATOM    760  N   GLY A  50      -5.392  13.134   8.610  1.00  0.00           N  
ATOM    761  CA  GLY A  50      -6.125  14.386   8.802  1.00  0.00           C  
ATOM    762  C   GLY A  50      -5.395  15.554   8.124  1.00  0.00           C  
ATOM    763  O   GLY A  50      -5.181  15.535   6.907  1.00  0.00           O  
ATOM    764  H   GLY A  50      -5.818  12.397   8.067  1.00  0.00           H  
ATOM    765 1HA  GLY A  50      -7.129  14.286   8.390  1.00  0.00           H  
ATOM    766 2HA  GLY A  50      -6.233  14.584   9.868  1.00  0.00           H  
ATOM    767  N   ASP A  51      -4.986  16.541   8.923  1.00  0.00           N  
ATOM    768  CA  ASP A  51      -4.224  17.713   8.469  1.00  0.00           C  
ATOM    769  C   ASP A  51      -2.701  17.537   8.579  1.00  0.00           C  
ATOM    770  O   ASP A  51      -1.949  18.303   7.971  1.00  0.00           O  
ATOM    771  CB  ASP A  51      -4.669  18.949   9.261  1.00  0.00           C  
ATOM    772  CG  ASP A  51      -6.162  19.230   9.097  1.00  0.00           C  
ATOM    773  OD1 ASP A  51      -6.638  19.182   7.940  1.00  0.00           O  
ATOM    774  OD2 ASP A  51      -6.808  19.453  10.145  1.00  0.00           O  
ATOM    775  H   ASP A  51      -5.227  16.496   9.902  1.00  0.00           H  
ATOM    776  HA  ASP A  51      -4.445  17.882   7.415  1.00  0.00           H  
ATOM    777 1HB  ASP A  51      -4.434  18.799  10.314  1.00  0.00           H  
ATOM    778 2HB  ASP A  51      -4.113  19.818   8.909  1.00  0.00           H  
ATOM    779  N   GLU A  52      -2.225  16.535   9.327  1.00  0.00           N  
ATOM    780  CA  GLU A  52      -0.791  16.276   9.462  1.00  0.00           C  
ATOM    781  C   GLU A  52      -0.259  15.586   8.202  1.00  0.00           C  
ATOM    782  O   GLU A  52      -0.875  14.666   7.656  1.00  0.00           O  
ATOM    783  CB  GLU A  52      -0.466  15.490  10.749  1.00  0.00           C  
ATOM    784  CG  GLU A  52       1.056  15.461  11.022  1.00  0.00           C  
ATOM    785  CD  GLU A  52       1.469  14.799  12.352  1.00  0.00           C  
ATOM    786  OE1 GLU A  52       2.686  14.500  12.504  1.00  0.00           O  
ATOM    787  OE2 GLU A  52       0.591  14.595  13.216  1.00  0.00           O  
ATOM    788  H   GLU A  52      -2.864  15.836   9.678  1.00  0.00           H  
ATOM    789  HA  GLU A  52      -0.277  17.230   9.583  1.00  0.00           H  
ATOM    790 1HB  GLU A  52      -0.842  14.471  10.662  1.00  0.00           H  
ATOM    791 2HB  GLU A  52      -0.966  15.981  11.584  1.00  0.00           H  
ATOM    792 1HG  GLU A  52       1.426  16.486  11.016  1.00  0.00           H  
ATOM    793 2HG  GLU A  52       1.547  14.931  10.206  1.00  0.00           H  
ATOM    794  N   LYS A  53       0.909  16.039   7.739  1.00  0.00           N  
ATOM    795  CA  LYS A  53       1.629  15.463   6.604  1.00  0.00           C  
ATOM    796  C   LYS A  53       3.075  15.209   6.994  1.00  0.00           C  
ATOM    797  O   LYS A  53       3.712  16.091   7.566  1.00  0.00           O  
ATOM    798  CB  LYS A  53       1.578  16.394   5.389  1.00  0.00           C  
ATOM    799  CG  LYS A  53       0.156  16.621   4.864  1.00  0.00           C  
ATOM    800  CD  LYS A  53       0.209  17.595   3.685  1.00  0.00           C  
ATOM    801  CE  LYS A  53      -1.203  17.946   3.219  1.00  0.00           C  
ATOM    802  NZ  LYS A  53      -1.153  18.965   2.141  1.00  0.00           N  
ATOM    803  H   LYS A  53       1.372  16.773   8.255  1.00  0.00           H  
ATOM    804  HA  LYS A  53       1.162  14.513   6.344  1.00  0.00           H  
ATOM    805 1HB  LYS A  53       2.179  15.957   4.591  1.00  0.00           H  
ATOM    806 2HB  LYS A  53       2.019  17.352   5.663  1.00  0.00           H  
ATOM    807 1HG  LYS A  53      -0.269  15.671   4.540  1.00  0.00           H  
ATOM    808 2HG  LYS A  53      -0.468  17.048   5.650  1.00  0.00           H  
ATOM    809 1HD  LYS A  53       0.771  17.139   2.869  1.00  0.00           H  
ATOM    810 2HD  LYS A  53       0.719  18.503   4.005  1.00  0.00           H  
ATOM    811 1HE  LYS A  53      -1.758  18.327   4.077  1.00  0.00           H  
ATOM    812 2HE  LYS A  53      -1.690  17.035   2.872  1.00  0.00           H  
ATOM    813 1HZ  LYS A  53      -0.683  19.792   2.478  1.00  0.00           H  
ATOM    814 2HZ  LYS A  53      -0.634  18.615   1.349  1.00  0.00           H  
ATOM    815 3HZ  LYS A  53      -2.081  19.230   1.843  1.00  0.00           H  
ATOM    816  N   ARG A  54       3.601  14.040   6.639  1.00  0.00           N  
ATOM    817  CA  ARG A  54       5.022  13.699   6.771  1.00  0.00           C  
ATOM    818  C   ARG A  54       5.548  13.136   5.465  1.00  0.00           C  
ATOM    819  O   ARG A  54       4.848  12.383   4.802  1.00  0.00           O  
ATOM    820  CB  ARG A  54       5.247  12.712   7.925  1.00  0.00           C  
ATOM    821  CG  ARG A  54       4.780  13.296   9.267  1.00  0.00           C  
ATOM    822  CD  ARG A  54       5.794  13.060  10.377  1.00  0.00           C  
ATOM    823  NE  ARG A  54       5.256  13.556  11.646  1.00  0.00           N  
ATOM    824  CZ  ARG A  54       5.899  13.725  12.774  1.00  0.00           C  
ATOM    825  NH1 ARG A  54       7.180  13.493  12.899  1.00  0.00           N  
ATOM    826  NH2 ARG A  54       5.208  14.139  13.790  1.00  0.00           N  
ATOM    827  H   ARG A  54       3.000  13.379   6.168  1.00  0.00           H  
ATOM    828  HA  ARG A  54       5.574  14.606   7.021  1.00  0.00           H  
ATOM    829 1HB  ARG A  54       6.311  12.480   7.973  1.00  0.00           H  
ATOM    830 2HB  ARG A  54       4.711  11.784   7.730  1.00  0.00           H  
ATOM    831 1HG  ARG A  54       4.635  14.374   9.192  1.00  0.00           H  
ATOM    832 2HG  ARG A  54       3.827  12.843   9.541  1.00  0.00           H  
ATOM    833 1HD  ARG A  54       6.715  13.588  10.128  1.00  0.00           H  
ATOM    834 2HD  ARG A  54       6.000  11.993  10.458  1.00  0.00           H  
ATOM    835  HE  ARG A  54       4.270  13.771  11.699  1.00  0.00           H  
ATOM    836 1HH1 ARG A  54       7.634  13.637  13.790  1.00  0.00           H  
ATOM    837 2HH1 ARG A  54       7.685  13.144  12.097  1.00  0.00           H  
ATOM    838 1HH2 ARG A  54       4.226  14.297  13.613  1.00  0.00           H  
ATOM    839 2HH2 ARG A  54       5.582  14.185  14.727  1.00  0.00           H  
ATOM    840  N   THR A  55       6.782  13.479   5.135  1.00  0.00           N  
ATOM    841  CA  THR A  55       7.530  12.873   4.033  1.00  0.00           C  
ATOM    842  C   THR A  55       8.692  12.101   4.632  1.00  0.00           C  
ATOM    843  O   THR A  55       9.385  12.622   5.506  1.00  0.00           O  
ATOM    844  CB  THR A  55       8.044  13.923   3.031  1.00  0.00           C  
ATOM    845  OG1 THR A  55       6.936  14.657   2.494  1.00  0.00           O  
ATOM    846  CG2 THR A  55       8.801  13.252   1.896  1.00  0.00           C  
ATOM    847  H   THR A  55       7.304  14.084   5.753  1.00  0.00           H  
ATOM    848  HA  THR A  55       6.866  12.196   3.495  1.00  0.00           H  
ATOM    849  HB  THR A  55       8.709  14.619   3.543  1.00  0.00           H  
ATOM    850  HG1 THR A  55       6.562  14.174   1.753  1.00  0.00           H  
ATOM    851 1HG2 THR A  55       9.158  14.009   1.198  1.00  0.00           H  
ATOM    852 2HG2 THR A  55       9.651  12.702   2.300  1.00  0.00           H  
ATOM    853 3HG2 THR A  55       8.138  12.562   1.375  1.00  0.00           H  
ATOM    854  N   VAL A  56       8.886  10.866   4.184  1.00  0.00           N  
ATOM    855  CA  VAL A  56       9.974   9.997   4.629  1.00  0.00           C  
ATOM    856  C   VAL A  56      10.667   9.416   3.414  1.00  0.00           C  
ATOM    857  O   VAL A  56      10.036   8.738   2.609  1.00  0.00           O  
ATOM    858  CB  VAL A  56       9.450   8.869   5.533  1.00  0.00           C  
ATOM    859  CG1 VAL A  56      10.585   7.972   6.041  1.00  0.00           C  
ATOM    860  CG2 VAL A  56       8.742   9.457   6.755  1.00  0.00           C  
ATOM    861  H   VAL A  56       8.244  10.489   3.501  1.00  0.00           H  
ATOM    862  HA  VAL A  56      10.676  10.593   5.214  1.00  0.00           H  
ATOM    863  HB  VAL A  56       8.739   8.252   4.984  1.00  0.00           H  
ATOM    864 1HG1 VAL A  56      10.174   7.179   6.666  1.00  0.00           H  
ATOM    865 2HG1 VAL A  56      11.099   7.496   5.206  1.00  0.00           H  
ATOM    866 3HG1 VAL A  56      11.305   8.555   6.615  1.00  0.00           H  
ATOM    867 1HG2 VAL A  56       7.772   9.861   6.469  1.00  0.00           H  
ATOM    868 2HG2 VAL A  56       9.355  10.239   7.204  1.00  0.00           H  
ATOM    869 3HG2 VAL A  56       8.606   8.657   7.484  1.00  0.00           H  
ATOM    870  N   THR A  57      11.969   9.643   3.301  1.00  0.00           N  
ATOM    871  CA  THR A  57      12.812   8.878   2.383  1.00  0.00           C  
ATOM    872  C   THR A  57      13.203   7.572   3.063  1.00  0.00           C  
ATOM    873  O   THR A  57      13.731   7.593   4.172  1.00  0.00           O  
ATOM    874  CB  THR A  57      14.071   9.662   1.969  1.00  0.00           C  
ATOM    875  OG1 THR A  57      13.687  10.881   1.320  1.00  0.00           O  
ATOM    876  CG2 THR A  57      14.927   8.835   1.021  1.00  0.00           C  
ATOM    877  H   THR A  57      12.432  10.246   3.965  1.00  0.00           H  
ATOM    878  HA  THR A  57      12.237   8.666   1.481  1.00  0.00           H  
ATOM    879  HB  THR A  57      14.655   9.907   2.856  1.00  0.00           H  
ATOM    880  HG1 THR A  57      13.200  10.676   0.519  1.00  0.00           H  
ATOM    881 1HG2 THR A  57      15.812   9.405   0.740  1.00  0.00           H  
ATOM    882 2HG2 THR A  57      15.230   7.913   1.516  1.00  0.00           H  
ATOM    883 3HG2 THR A  57      14.351   8.595   0.128  1.00  0.00           H  
ATOM    884  N   VAL A  58      12.946   6.446   2.405  1.00  0.00           N  
ATOM    885  CA  VAL A  58      13.319   5.106   2.864  1.00  0.00           C  
ATOM    886  C   VAL A  58      14.365   4.566   1.897  1.00  0.00           C  
ATOM    887  O   VAL A  58      14.078   4.346   0.716  1.00  0.00           O  
ATOM    888  CB  VAL A  58      12.088   4.182   2.941  1.00  0.00           C  
ATOM    889  CG1 VAL A  58      12.433   2.864   3.646  1.00  0.00           C  
ATOM    890  CG2 VAL A  58      10.924   4.815   3.715  1.00  0.00           C  
ATOM    891  H   VAL A  58      12.475   6.517   1.515  1.00  0.00           H  
ATOM    892  HA  VAL A  58      13.723   5.186   3.874  1.00  0.00           H  
ATOM    893  HB  VAL A  58      11.739   3.961   1.933  1.00  0.00           H  
ATOM    894 1HG1 VAL A  58      13.293   2.394   3.168  1.00  0.00           H  
ATOM    895 2HG1 VAL A  58      12.683   3.046   4.691  1.00  0.00           H  
ATOM    896 3HG1 VAL A  58      11.585   2.180   3.596  1.00  0.00           H  
ATOM    897 1HG2 VAL A  58      10.099   4.104   3.768  1.00  0.00           H  
ATOM    898 2HG2 VAL A  58      10.568   5.709   3.203  1.00  0.00           H  
ATOM    899 3HG2 VAL A  58      11.248   5.076   4.722  1.00  0.00           H  
ATOM    900  N   ASN A  59      15.596   4.384   2.362  1.00  0.00           N  
ATOM    901  CA  ASN A  59      16.695   3.889   1.538  1.00  0.00           C  
ATOM    902  C   ASN A  59      16.565   2.379   1.265  1.00  0.00           C  
ATOM    903  O   ASN A  59      15.836   1.682   1.971  1.00  0.00           O  
ATOM    904  CB  ASN A  59      18.030   4.243   2.205  1.00  0.00           C  
ATOM    905  CG  ASN A  59      18.221   5.740   2.280  1.00  0.00           C  
ATOM    906  OD1 ASN A  59      18.382   6.412   1.272  1.00  0.00           O  
ATOM    907  ND2 ASN A  59      18.168   6.296   3.464  1.00  0.00           N  
ATOM    908  H   ASN A  59      15.777   4.542   3.343  1.00  0.00           H  
ATOM    909  HA  ASN A  59      16.655   4.390   0.570  1.00  0.00           H  
ATOM    910 1HB  ASN A  59      18.865   3.831   1.639  1.00  0.00           H  
ATOM    911 2HB  ASN A  59      18.065   3.810   3.205  1.00  0.00           H  
ATOM    912 1HD2 ASN A  59      17.764   5.756   4.216  1.00  0.00           H  
ATOM    913 2HD2 ASN A  59      18.178   7.305   3.505  1.00  0.00           H  
ATOM    914  N   PRO A  60      17.262   1.845   0.247  1.00  0.00           N  
ATOM    915  CA  PRO A  60      17.290   0.408  -0.022  1.00  0.00           C  
ATOM    916  C   PRO A  60      17.653  -0.424   1.215  1.00  0.00           C  
ATOM    917  O   PRO A  60      18.678  -0.182   1.852  1.00  0.00           O  
ATOM    918  CB  PRO A  60      18.338   0.233  -1.126  1.00  0.00           C  
ATOM    919  CG  PRO A  60      18.233   1.549  -1.885  1.00  0.00           C  
ATOM    920  CD  PRO A  60      18.029   2.560  -0.764  1.00  0.00           C  
ATOM    921  HA  PRO A  60      16.307   0.092  -0.402  1.00  0.00           H  
ATOM    922 1HB  PRO A  60      18.127  -0.626  -1.762  1.00  0.00           H  
ATOM    923 2HB  PRO A  60      19.336   0.148  -0.697  1.00  0.00           H  
ATOM    924 1HG  PRO A  60      19.126   1.759  -2.474  1.00  0.00           H  
ATOM    925 2HG  PRO A  60      17.342   1.517  -2.512  1.00  0.00           H  
ATOM    926 1HD  PRO A  60      17.494   3.432  -1.141  1.00  0.00           H  
ATOM    927 2HD  PRO A  60      18.997   2.851  -0.357  1.00  0.00           H  
ATOM    928  N   GLY A  61      16.822  -1.414   1.541  1.00  0.00           N  
ATOM    929  CA  GLY A  61      16.981  -2.298   2.698  1.00  0.00           C  
ATOM    930  C   GLY A  61      16.609  -1.674   4.048  1.00  0.00           C  
ATOM    931  O   GLY A  61      16.712  -2.352   5.071  1.00  0.00           O  
ATOM    932  H   GLY A  61      15.956  -1.499   1.027  1.00  0.00           H  
ATOM    933 1HA  GLY A  61      16.365  -3.187   2.564  1.00  0.00           H  
ATOM    934 2HA  GLY A  61      18.016  -2.631   2.762  1.00  0.00           H  
ATOM    935  N   GLU A  62      16.188  -0.409   4.074  1.00  0.00           N  
ATOM    936  CA  GLU A  62      15.845   0.306   5.300  1.00  0.00           C  
ATOM    937  C   GLU A  62      14.423  -0.029   5.776  1.00  0.00           C  
ATOM    938  O   GLU A  62      13.500  -0.244   4.981  1.00  0.00           O  
ATOM    939  CB  GLU A  62      16.060   1.816   5.094  1.00  0.00           C  
ATOM    940  CG  GLU A  62      16.070   2.620   6.403  1.00  0.00           C  
ATOM    941  CD  GLU A  62      16.361   4.120   6.200  1.00  0.00           C  
ATOM    942  OE1 GLU A  62      16.583   4.802   7.222  1.00  0.00           O  
ATOM    943  OE2 GLU A  62      16.402   4.590   5.036  1.00  0.00           O  
ATOM    944  H   GLU A  62      16.091   0.094   3.203  1.00  0.00           H  
ATOM    945  HA  GLU A  62      16.538   0.000   6.084  1.00  0.00           H  
ATOM    946 1HB  GLU A  62      17.022   1.962   4.602  1.00  0.00           H  
ATOM    947 2HB  GLU A  62      15.272   2.203   4.449  1.00  0.00           H  
ATOM    948 1HG  GLU A  62      15.103   2.512   6.895  1.00  0.00           H  
ATOM    949 2HG  GLU A  62      16.829   2.195   7.059  1.00  0.00           H  
ATOM    950  N   GLU A  63      14.250  -0.032   7.099  1.00  0.00           N  
ATOM    951  CA  GLU A  63      12.951  -0.016   7.765  1.00  0.00           C  
ATOM    952  C   GLU A  63      12.851   1.249   8.630  1.00  0.00           C  
ATOM    953  O   GLU A  63      13.710   1.494   9.477  1.00  0.00           O  
ATOM    954  CB  GLU A  63      12.728  -1.321   8.557  1.00  0.00           C  
ATOM    955  CG  GLU A  63      11.317  -1.406   9.165  1.00  0.00           C  
ATOM    956  CD  GLU A  63      10.984  -2.791   9.750  1.00  0.00           C  
ATOM    957  OE1 GLU A  63      10.684  -2.886  10.961  1.00  0.00           O  
ATOM    958  OE2 GLU A  63      10.864  -3.772   8.971  1.00  0.00           O  
ATOM    959  H   GLU A  63      15.043   0.198   7.682  1.00  0.00           H  
ATOM    960  HA  GLU A  63      12.171   0.002   7.003  1.00  0.00           H  
ATOM    961 1HB  GLU A  63      12.863  -2.160   7.876  1.00  0.00           H  
ATOM    962 2HB  GLU A  63      13.468  -1.401   9.354  1.00  0.00           H  
ATOM    963 1HG  GLU A  63      11.213  -0.643   9.936  1.00  0.00           H  
ATOM    964 2HG  GLU A  63      10.585  -1.190   8.386  1.00  0.00           H  
ATOM    965  N   VAL A  64      11.807   2.052   8.415  1.00  0.00           N  
ATOM    966  CA  VAL A  64      11.561   3.314   9.131  1.00  0.00           C  
ATOM    967  C   VAL A  64      10.195   3.261   9.804  1.00  0.00           C  
ATOM    968  O   VAL A  64       9.215   2.833   9.200  1.00  0.00           O  
ATOM    969  CB  VAL A  64      11.664   4.542   8.199  1.00  0.00           C  
ATOM    970  CG1 VAL A  64      11.476   5.847   8.989  1.00  0.00           C  
ATOM    971  CG2 VAL A  64      13.023   4.617   7.495  1.00  0.00           C  
ATOM    972  H   VAL A  64      11.122   1.755   7.734  1.00  0.00           H  
ATOM    973  HA  VAL A  64      12.340   3.442   9.884  1.00  0.00           H  
ATOM    974  HB  VAL A  64      10.888   4.484   7.436  1.00  0.00           H  
ATOM    975 1HG1 VAL A  64      11.717   6.703   8.359  1.00  0.00           H  
ATOM    976 2HG1 VAL A  64      12.143   5.860   9.851  1.00  0.00           H  
ATOM    977 3HG1 VAL A  64      10.443   5.944   9.323  1.00  0.00           H  
ATOM    978 1HG2 VAL A  64      13.086   5.513   6.877  1.00  0.00           H  
ATOM    979 2HG2 VAL A  64      13.155   3.752   6.846  1.00  0.00           H  
ATOM    980 3HG2 VAL A  64      13.831   4.635   8.226  1.00  0.00           H  
ATOM    981  N   GLU A  65      10.103   3.735  11.046  1.00  0.00           N  
ATOM    982  CA  GLU A  65       8.832   3.898  11.757  1.00  0.00           C  
ATOM    983  C   GLU A  65       8.481   5.384  11.914  1.00  0.00           C  
ATOM    984  O   GLU A  65       9.305   6.198  12.330  1.00  0.00           O  
ATOM    985  CB  GLU A  65       8.859   3.146  13.102  1.00  0.00           C  
ATOM    986  CG  GLU A  65       7.471   3.097  13.763  1.00  0.00           C  
ATOM    987  CD  GLU A  65       7.460   2.308  15.085  1.00  0.00           C  
ATOM    988  OE1 GLU A  65       7.419   2.953  16.153  1.00  0.00           O  
ATOM    989  OE2 GLU A  65       7.389   1.053  15.045  1.00  0.00           O  
ATOM    990  H   GLU A  65      10.934   4.107  11.484  1.00  0.00           H  
ATOM    991  HA  GLU A  65       8.045   3.420  11.173  1.00  0.00           H  
ATOM    992 1HB  GLU A  65       9.193   2.123  12.927  1.00  0.00           H  
ATOM    993 2HB  GLU A  65       9.565   3.631  13.776  1.00  0.00           H  
ATOM    994 1HG  GLU A  65       7.128   4.115  13.952  1.00  0.00           H  
ATOM    995 2HG  GLU A  65       6.764   2.643  13.069  1.00  0.00           H  
ATOM    996  N   VAL A  66       7.230   5.733  11.617  1.00  0.00           N  
ATOM    997  CA  VAL A  66       6.637   7.051  11.862  1.00  0.00           C  
ATOM    998  C   VAL A  66       5.446   6.872  12.787  1.00  0.00           C  
ATOM    999  O   VAL A  66       4.598   6.019  12.547  1.00  0.00           O  
ATOM   1000  CB  VAL A  66       6.177   7.731  10.561  1.00  0.00           C  
ATOM   1001  CG1 VAL A  66       5.801   9.200  10.810  1.00  0.00           C  
ATOM   1002  CG2 VAL A  66       7.253   7.712   9.480  1.00  0.00           C  
ATOM   1003  H   VAL A  66       6.624   5.018  11.242  1.00  0.00           H  
ATOM   1004  HA  VAL A  66       7.391   7.689  12.325  1.00  0.00           H  
ATOM   1005  HB  VAL A  66       5.302   7.212  10.171  1.00  0.00           H  
ATOM   1006 1HG1 VAL A  66       4.969   9.267  11.511  1.00  0.00           H  
ATOM   1007 2HG1 VAL A  66       6.658   9.741  11.210  1.00  0.00           H  
ATOM   1008 3HG1 VAL A  66       5.487   9.660   9.873  1.00  0.00           H  
ATOM   1009 1HG2 VAL A  66       7.503   6.686   9.209  1.00  0.00           H  
ATOM   1010 2HG2 VAL A  66       8.151   8.223   9.827  1.00  0.00           H  
ATOM   1011 3HG2 VAL A  66       6.850   8.201   8.593  1.00  0.00           H  
ATOM   1012  N   THR A  67       5.348   7.689  13.832  1.00  0.00           N  
ATOM   1013  CA  THR A  67       4.189   7.688  14.732  1.00  0.00           C  
ATOM   1014  C   THR A  67       3.431   9.003  14.620  1.00  0.00           C  
ATOM   1015  O   THR A  67       4.033  10.077  14.654  1.00  0.00           O  
ATOM   1016  CB  THR A  67       4.610   7.455  16.195  1.00  0.00           C  
ATOM   1017  OG1 THR A  67       5.294   6.200  16.304  1.00  0.00           O  
ATOM   1018  CG2 THR A  67       3.392   7.446  17.106  1.00  0.00           C  
ATOM   1019  H   THR A  67       6.047   8.407  13.959  1.00  0.00           H  
ATOM   1020  HA  THR A  67       3.523   6.877  14.437  1.00  0.00           H  
ATOM   1021  HB  THR A  67       5.286   8.250  16.510  1.00  0.00           H  
ATOM   1022  HG1 THR A  67       6.242   6.353  16.324  1.00  0.00           H  
ATOM   1023 1HG2 THR A  67       3.709   7.280  18.135  1.00  0.00           H  
ATOM   1024 2HG2 THR A  67       2.877   8.403  17.034  1.00  0.00           H  
ATOM   1025 3HG2 THR A  67       2.717   6.647  16.802  1.00  0.00           H  
ATOM   1026  N   PHE A  68       2.110   8.898  14.530  1.00  0.00           N  
ATOM   1027  CA  PHE A  68       1.154   9.994  14.620  1.00  0.00           C  
ATOM   1028  C   PHE A  68       0.368   9.855  15.919  1.00  0.00           C  
ATOM   1029  O   PHE A  68       0.029   8.737  16.312  1.00  0.00           O  
ATOM   1030  CB  PHE A  68       0.205   9.958  13.419  1.00  0.00           C  
ATOM   1031  CG  PHE A  68       0.893  10.139  12.084  1.00  0.00           C  
ATOM   1032  CD1 PHE A  68       0.891  11.402  11.466  1.00  0.00           C  
ATOM   1033  CD2 PHE A  68       1.541   9.053  11.465  1.00  0.00           C  
ATOM   1034  CE1 PHE A  68       1.528  11.577  10.228  1.00  0.00           C  
ATOM   1035  CE2 PHE A  68       2.199   9.234  10.238  1.00  0.00           C  
ATOM   1036  CZ  PHE A  68       2.191  10.497   9.621  1.00  0.00           C  
ATOM   1037  H   PHE A  68       1.713   7.969  14.496  1.00  0.00           H  
ATOM   1038  HA  PHE A  68       1.706  10.935  14.621  1.00  0.00           H  
ATOM   1039 1HB  PHE A  68      -0.329   9.008  13.413  1.00  0.00           H  
ATOM   1040 2HB  PHE A  68      -0.536  10.749  13.539  1.00  0.00           H  
ATOM   1041  HD1 PHE A  68       0.397  12.235  11.942  1.00  0.00           H  
ATOM   1042  HD2 PHE A  68       1.548   8.083  11.940  1.00  0.00           H  
ATOM   1043  HE1 PHE A  68       1.507  12.544   9.748  1.00  0.00           H  
ATOM   1044  HE2 PHE A  68       2.712   8.405   9.774  1.00  0.00           H  
ATOM   1045  HZ  PHE A  68       2.693  10.641   8.676  1.00  0.00           H  
ATOM   1046  N   SER A  69       0.042  10.983  16.547  1.00  0.00           N  
ATOM   1047  CA  SER A  69      -0.781  11.025  17.757  1.00  0.00           C  
ATOM   1048  C   SER A  69      -1.948  11.984  17.564  1.00  0.00           C  
ATOM   1049  O   SER A  69      -1.774  13.082  17.034  1.00  0.00           O  
ATOM   1050  CB  SER A  69       0.050  11.453  18.951  1.00  0.00           C  
ATOM   1051  OG  SER A  69      -0.745  11.576  20.098  1.00  0.00           O  
ATOM   1052  H   SER A  69       0.304  11.866  16.134  1.00  0.00           H  
ATOM   1053  HA  SER A  69      -1.171  10.024  17.945  1.00  0.00           H  
ATOM   1054 1HB  SER A  69       0.837  10.720  19.127  1.00  0.00           H  
ATOM   1055 2HB  SER A  69       0.532  12.406  18.736  1.00  0.00           H  
ATOM   1056  HG  SER A  69      -1.405  12.242  19.892  1.00  0.00           H  
ATOM   1057  N   ALA A  70      -3.135  11.596  18.017  1.00  0.00           N  
ATOM   1058  CA  ALA A  70      -4.331  12.416  17.930  1.00  0.00           C  
ATOM   1059  C   ALA A  70      -5.218  12.222  19.161  1.00  0.00           C  
ATOM   1060  O   ALA A  70      -5.577  11.104  19.503  1.00  0.00           O  
ATOM   1061  CB  ALA A  70      -5.088  12.055  16.647  1.00  0.00           C  
ATOM   1062  H   ALA A  70      -3.223  10.686  18.445  1.00  0.00           H  
ATOM   1063  HA  ALA A  70      -4.023  13.461  17.900  1.00  0.00           H  
ATOM   1064 1HB  ALA A  70      -6.019  12.620  16.600  1.00  0.00           H  
ATOM   1065 2HB  ALA A  70      -5.338  10.994  16.652  1.00  0.00           H  
ATOM   1066 3HB  ALA A  70      -4.473  12.271  15.773  1.00  0.00           H  
ATOM   1067  N   ASN A  71      -5.654  13.333  19.763  1.00  0.00           N  
ATOM   1068  CA  ASN A  71      -6.657  13.304  20.836  1.00  0.00           C  
ATOM   1069  C   ASN A  71      -8.008  12.745  20.358  1.00  0.00           C  
ATOM   1070  O   ASN A  71      -8.785  12.242  21.161  1.00  0.00           O  
ATOM   1071  CB  ASN A  71      -6.837  14.692  21.423  1.00  0.00           C  
ATOM   1072  CG  ASN A  71      -5.606  15.184  22.132  1.00  0.00           C  
ATOM   1073  OD1 ASN A  71      -4.677  14.413  22.395  1.00  0.00           O  
ATOM   1074  ND2 ASN A  71      -5.582  16.454  22.446  1.00  0.00           N  
ATOM   1075  H   ASN A  71      -5.220  14.214  19.528  1.00  0.00           H  
ATOM   1076  HA  ASN A  71      -6.304  12.634  21.622  1.00  0.00           H  
ATOM   1077 1HB  ASN A  71      -7.089  15.394  20.627  1.00  0.00           H  
ATOM   1078 2HB  ASN A  71      -7.669  14.684  22.127  1.00  0.00           H  
ATOM   1079 1HD2 ASN A  71      -4.788  16.837  22.918  1.00  0.00           H  
ATOM   1080 2HD2 ASN A  71      -6.356  17.042  22.213  1.00  0.00           H  
ATOM   1081  N   ASP A  72      -8.288  12.881  19.060  1.00  0.00           N  
ATOM   1082  CA  ASP A  72      -9.458  12.317  18.398  1.00  0.00           C  
ATOM   1083  C   ASP A  72      -9.006  11.202  17.437  1.00  0.00           C  
ATOM   1084  O   ASP A  72      -8.439  11.510  16.379  1.00  0.00           O  
ATOM   1085  CB  ASP A  72     -10.229  13.399  17.637  1.00  0.00           C  
ATOM   1086  CG  ASP A  72     -11.532  12.888  17.038  1.00  0.00           C  
ATOM   1087  OD1 ASP A  72     -11.784  11.710  17.131  1.00  0.00           O  
ATOM   1088  OD2 ASP A  72     -12.263  13.680  16.494  1.00  0.00           O  
ATOM   1089  H   ASP A  72      -7.555  13.228  18.458  1.00  0.00           H  
ATOM   1090  HA  ASP A  72     -10.116  11.895  19.158  1.00  0.00           H  
ATOM   1091 1HB  ASP A  72     -10.455  14.226  18.311  1.00  0.00           H  
ATOM   1092 2HB  ASP A  72      -9.606  13.792  16.833  1.00  0.00           H  
ATOM   1093  N   PRO A  73      -9.257   9.921  17.767  1.00  0.00           N  
ATOM   1094  CA  PRO A  73      -8.923   8.791  16.907  1.00  0.00           C  
ATOM   1095  C   PRO A  73      -9.593   8.854  15.531  1.00  0.00           C  
ATOM   1096  O   PRO A  73      -9.071   8.271  14.584  1.00  0.00           O  
ATOM   1097  CB  PRO A  73      -9.435   7.599  17.721  1.00  0.00           C  
ATOM   1098  CG  PRO A  73      -9.415   8.083  19.131  1.00  0.00           C  
ATOM   1099  CD  PRO A  73      -9.835   9.526  19.037  1.00  0.00           C  
ATOM   1100  HA  PRO A  73      -7.832   8.746  16.776  1.00  0.00           H  
ATOM   1101 1HB  PRO A  73     -10.442   7.316  17.381  1.00  0.00           H  
ATOM   1102 2HB  PRO A  73      -8.785   6.726  17.560  1.00  0.00           H  
ATOM   1103 1HG  PRO A  73     -10.099   7.482  19.749  1.00  0.00           H  
ATOM   1104 2HG  PRO A  73      -8.409   7.961  19.560  1.00  0.00           H  
ATOM   1105 1HD  PRO A  73     -10.933   9.589  19.033  1.00  0.00           H  
ATOM   1106 2HD  PRO A  73      -9.417  10.085  19.887  1.00  0.00           H  
ATOM   1107  N   HIS A  74     -10.693   9.601  15.358  1.00  0.00           N  
ATOM   1108  CA  HIS A  74     -11.320   9.776  14.046  1.00  0.00           C  
ATOM   1109  C   HIS A  74     -10.405  10.472  13.030  1.00  0.00           C  
ATOM   1110  O   HIS A  74     -10.604  10.317  11.823  1.00  0.00           O  
ATOM   1111  CB  HIS A  74     -12.620  10.575  14.186  1.00  0.00           C  
ATOM   1112  CG  HIS A  74     -13.662   9.887  15.013  1.00  0.00           C  
ATOM   1113  ND1 HIS A  74     -13.714   9.998  16.387  1.00  0.00           N  
ATOM   1114  CD2 HIS A  74     -14.691   9.081  14.661  1.00  0.00           C  
ATOM   1115  CE1 HIS A  74     -14.731   9.288  16.844  1.00  0.00           C  
ATOM   1116  NE2 HIS A  74     -15.339   8.723  15.817  1.00  0.00           N  
ATOM   1117  H   HIS A  74     -11.080  10.116  16.135  1.00  0.00           H  
ATOM   1118  HA  HIS A  74     -11.561   8.800  13.625  1.00  0.00           H  
ATOM   1119 1HB  HIS A  74     -12.406  11.542  14.643  1.00  0.00           H  
ATOM   1120 2HB  HIS A  74     -13.039  10.765  13.198  1.00  0.00           H  
ATOM   1121  HD1 HIS A  74     -13.136  10.584  16.955  1.00  0.00           H  
ATOM   1122  HD2 HIS A  74     -15.046   8.711  13.699  1.00  0.00           H  
ATOM   1123  HE1 HIS A  74     -14.944   9.247  17.912  1.00  0.00           H  
ATOM   1124  N   LYS A  75      -9.343  11.166  13.474  1.00  0.00           N  
ATOM   1125  CA  LYS A  75      -8.289  11.676  12.575  1.00  0.00           C  
ATOM   1126  C   LYS A  75      -7.584  10.566  11.793  1.00  0.00           C  
ATOM   1127  O   LYS A  75      -7.068  10.815  10.704  1.00  0.00           O  
ATOM   1128  CB  LYS A  75      -7.256  12.474  13.372  1.00  0.00           C  
ATOM   1129  CG  LYS A  75      -7.794  13.756  13.993  1.00  0.00           C  
ATOM   1130  CD  LYS A  75      -8.160  14.776  12.924  1.00  0.00           C  
ATOM   1131  CE  LYS A  75      -8.641  16.080  13.544  1.00  0.00           C  
ATOM   1132  NZ  LYS A  75      -9.041  17.073  12.510  1.00  0.00           N  
ATOM   1133  H   LYS A  75      -9.220  11.253  14.473  1.00  0.00           H  
ATOM   1134  HA  LYS A  75      -8.751  12.336  11.840  1.00  0.00           H  
ATOM   1135 1HB  LYS A  75      -6.859  11.854  14.177  1.00  0.00           H  
ATOM   1136 2HB  LYS A  75      -6.422  12.741  12.723  1.00  0.00           H  
ATOM   1137 1HG  LYS A  75      -8.680  13.530  14.586  1.00  0.00           H  
ATOM   1138 2HG  LYS A  75      -7.039  14.187  14.650  1.00  0.00           H  
ATOM   1139 1HD  LYS A  75      -7.289  14.979  12.300  1.00  0.00           H  
ATOM   1140 2HD  LYS A  75      -8.951  14.372  12.292  1.00  0.00           H  
ATOM   1141 1HE  LYS A  75      -9.495  15.882  14.190  1.00  0.00           H  
ATOM   1142 2HE  LYS A  75      -7.845  16.508  14.153  1.00  0.00           H  
ATOM   1143 1HZ  LYS A  75      -9.352  17.922  12.961  1.00  0.00           H  
ATOM   1144 2HZ  LYS A  75      -8.249  17.278  11.916  1.00  0.00           H  
ATOM   1145 3HZ  LYS A  75      -9.792  16.694  11.951  1.00  0.00           H  
ATOM   1146  N   PHE A  76      -7.594   9.348  12.324  1.00  0.00           N  
ATOM   1147  CA  PHE A  76      -7.023   8.163  11.702  1.00  0.00           C  
ATOM   1148  C   PHE A  76      -7.979   7.452  10.741  1.00  0.00           C  
ATOM   1149  O   PHE A  76      -7.588   6.460  10.140  1.00  0.00           O  
ATOM   1150  CB  PHE A  76      -6.576   7.180  12.786  1.00  0.00           C  
ATOM   1151  CG  PHE A  76      -5.608   7.767  13.774  1.00  0.00           C  
ATOM   1152  CD1 PHE A  76      -5.952   7.894  15.112  1.00  0.00           C  
ATOM   1153  CD2 PHE A  76      -4.353   8.195  13.368  1.00  0.00           C  
ATOM   1154  CE1 PHE A  76      -5.063   8.434  16.022  1.00  0.00           C  
ATOM   1155  CE2 PHE A  76      -3.462   8.734  14.276  1.00  0.00           C  
ATOM   1156  CZ  PHE A  76      -3.818   8.854  15.604  1.00  0.00           C  
ATOM   1157  H   PHE A  76      -8.042   9.217  13.219  1.00  0.00           H  
ATOM   1158  HA  PHE A  76      -6.155   8.465  11.114  1.00  0.00           H  
ATOM   1159 1HB  PHE A  76      -7.446   6.822  13.334  1.00  0.00           H  
ATOM   1160 2HB  PHE A  76      -6.104   6.316  12.320  1.00  0.00           H  
ATOM   1161  HD1 PHE A  76      -6.937   7.561  15.442  1.00  0.00           H  
ATOM   1162  HD2 PHE A  76      -4.072   8.101  12.319  1.00  0.00           H  
ATOM   1163  HE1 PHE A  76      -5.347   8.527  17.070  1.00  0.00           H  
ATOM   1164  HE2 PHE A  76      -2.478   9.066  13.944  1.00  0.00           H  
ATOM   1165  HZ  PHE A  76      -3.118   9.280  16.321  1.00  0.00           H  
ATOM   1166  N   ASN A  77      -9.202   7.955  10.535  1.00  0.00           N  
ATOM   1167  CA  ASN A  77     -10.178   7.290   9.669  1.00  0.00           C  
ATOM   1168  C   ASN A  77      -9.833   7.372   8.175  1.00  0.00           C  
ATOM   1169  O   ASN A  77     -10.437   6.654   7.380  1.00  0.00           O  
ATOM   1170  CB  ASN A  77     -11.586   7.849   9.922  1.00  0.00           C  
ATOM   1171  CG  ASN A  77     -12.209   7.341  11.208  1.00  0.00           C  
ATOM   1172  OD1 ASN A  77     -11.647   6.582  11.973  1.00  0.00           O  
ATOM   1173  ND2 ASN A  77     -13.438   7.712  11.472  1.00  0.00           N  
ATOM   1174  H   ASN A  77      -9.511   8.736  11.096  1.00  0.00           H  
ATOM   1175  HA  ASN A  77     -10.188   6.226   9.911  1.00  0.00           H  
ATOM   1176 1HB  ASN A  77     -11.572   8.938   9.923  1.00  0.00           H  
ATOM   1177 2HB  ASN A  77     -12.243   7.520   9.116  1.00  0.00           H  
ATOM   1178 1HD2 ASN A  77     -13.942   8.288  10.813  1.00  0.00           H  
ATOM   1179 2HD2 ASN A  77     -13.909   7.155  12.171  1.00  0.00           H  
ATOM   1180  N   ARG A  78      -8.927   8.275   7.775  1.00  0.00           N  
ATOM   1181  CA  ARG A  78      -8.607   8.533   6.362  1.00  0.00           C  
ATOM   1182  C   ARG A  78      -7.109   8.710   6.080  1.00  0.00           C  
ATOM   1183  O   ARG A  78      -6.720   9.770   5.579  1.00  0.00           O  
ATOM   1184  CB  ARG A  78      -9.442   9.706   5.821  1.00  0.00           C  
ATOM   1185  CG  ARG A  78     -10.951   9.456   5.907  1.00  0.00           C  
ATOM   1186  CD  ARG A  78     -11.712  10.640   5.316  1.00  0.00           C  
ATOM   1187  NE  ARG A  78     -13.162  10.444   5.477  1.00  0.00           N  
ATOM   1188  CZ  ARG A  78     -14.101  10.792   4.620  1.00  0.00           C  
ATOM   1189  NH1 ARG A  78     -13.865  11.492   3.550  1.00  0.00           N  
ATOM   1190  NH2 ARG A  78     -15.325  10.412   4.795  1.00  0.00           N  
ATOM   1191  H   ARG A  78      -8.459   8.811   8.492  1.00  0.00           H  
ATOM   1192  HA  ARG A  78      -8.939   7.679   5.771  1.00  0.00           H  
ATOM   1193 1HB  ARG A  78      -9.193  10.609   6.377  1.00  0.00           H  
ATOM   1194 2HB  ARG A  78      -9.186   9.859   4.772  1.00  0.00           H  
ATOM   1195 1HG  ARG A  78     -11.251   9.341   6.948  1.00  0.00           H  
ATOM   1196 2HG  ARG A  78     -11.200   8.549   5.357  1.00  0.00           H  
ATOM   1197 1HD  ARG A  78     -11.414  11.553   5.830  1.00  0.00           H  
ATOM   1198 2HD  ARG A  78     -11.448  10.722   4.261  1.00  0.00           H  
ATOM   1199  HE  ARG A  78     -13.453   9.822   6.217  1.00  0.00           H  
ATOM   1200 1HH1 ARG A  78     -14.648  11.644   2.930  1.00  0.00           H  
ATOM   1201 2HH1 ARG A  78     -12.914  11.736   3.312  1.00  0.00           H  
ATOM   1202 1HH2 ARG A  78     -15.556   9.999   5.687  1.00  0.00           H  
ATOM   1203 2HH2 ARG A  78     -15.589   9.762   4.069  1.00  0.00           H  
ATOM   1204  N   PRO A  79      -6.241   7.749   6.443  1.00  0.00           N  
ATOM   1205  CA  PRO A  79      -4.829   7.868   6.149  1.00  0.00           C  
ATOM   1206  C   PRO A  79      -4.606   7.700   4.646  1.00  0.00           C  
ATOM   1207  O   PRO A  79      -5.267   6.910   3.966  1.00  0.00           O  
ATOM   1208  CB  PRO A  79      -4.133   6.799   6.987  1.00  0.00           C  
ATOM   1209  CG  PRO A  79      -5.172   5.684   7.036  1.00  0.00           C  
ATOM   1210  CD  PRO A  79      -6.513   6.431   6.996  1.00  0.00           C  
ATOM   1211  HA  PRO A  79      -4.466   8.844   6.505  1.00  0.00           H  
ATOM   1212 1HB  PRO A  79      -3.196   6.469   6.536  1.00  0.00           H  
ATOM   1213 2HB  PRO A  79      -3.960   7.180   7.993  1.00  0.00           H  
ATOM   1214 1HG  PRO A  79      -5.073   5.088   7.943  1.00  0.00           H  
ATOM   1215 2HG  PRO A  79      -5.054   5.054   6.154  1.00  0.00           H  
ATOM   1216 1HD  PRO A  79      -6.881   6.552   8.015  1.00  0.00           H  
ATOM   1217 2HD  PRO A  79      -7.251   5.894   6.401  1.00  0.00           H  
ATOM   1218  N   GLN A  80      -3.652   8.460   4.136  1.00  0.00           N  
ATOM   1219  CA  GLN A  80      -3.220   8.401   2.753  1.00  0.00           C  
ATOM   1220  C   GLN A  80      -1.708   8.206   2.715  1.00  0.00           C  
ATOM   1221  O   GLN A  80      -0.973   8.886   3.431  1.00  0.00           O  
ATOM   1222  CB  GLN A  80      -3.693   9.668   2.031  1.00  0.00           C  
ATOM   1223  CG  GLN A  80      -3.087   9.819   0.631  1.00  0.00           C  
ATOM   1224  CD  GLN A  80      -3.442  11.143  -0.027  1.00  0.00           C  
ATOM   1225  OE1 GLN A  80      -4.441  11.795   0.262  1.00  0.00           O  
ATOM   1226  NE2 GLN A  80      -2.605  11.585  -0.935  1.00  0.00           N  
ATOM   1227  H   GLN A  80      -3.170   9.099   4.751  1.00  0.00           H  
ATOM   1228  HA  GLN A  80      -3.705   7.550   2.275  1.00  0.00           H  
ATOM   1229 1HB  GLN A  80      -3.417  10.538   2.627  1.00  0.00           H  
ATOM   1230 2HB  GLN A  80      -4.780   9.643   1.951  1.00  0.00           H  
ATOM   1231 1HG  GLN A  80      -2.000   9.773   0.694  1.00  0.00           H  
ATOM   1232 2HG  GLN A  80      -3.422   9.002  -0.008  1.00  0.00           H  
ATOM   1233 1HE2 GLN A  80      -1.810  10.994  -1.133  1.00  0.00           H  
ATOM   1234 2HE2 GLN A  80      -3.117  11.874  -1.756  1.00  0.00           H  
ATOM   1235  N   PHE A  81      -1.265   7.313   1.837  1.00  0.00           N  
ATOM   1236  CA  PHE A  81       0.136   7.028   1.567  1.00  0.00           C  
ATOM   1237  C   PHE A  81       0.390   7.237   0.077  1.00  0.00           C  
ATOM   1238  O   PHE A  81      -0.229   6.573  -0.749  1.00  0.00           O  
ATOM   1239  CB  PHE A  81       0.470   5.592   2.006  1.00  0.00           C  
ATOM   1240  CG  PHE A  81      -0.043   5.233   3.388  1.00  0.00           C  
ATOM   1241  CD1 PHE A  81       0.694   5.600   4.526  1.00  0.00           C  
ATOM   1242  CD2 PHE A  81      -1.279   4.574   3.539  1.00  0.00           C  
ATOM   1243  CE1 PHE A  81       0.196   5.320   5.810  1.00  0.00           C  
ATOM   1244  CE2 PHE A  81      -1.777   4.294   4.824  1.00  0.00           C  
ATOM   1245  CZ  PHE A  81      -1.041   4.674   5.959  1.00  0.00           C  
ATOM   1246  H   PHE A  81      -1.946   6.791   1.304  1.00  0.00           H  
ATOM   1247  HA  PHE A  81       0.748   7.717   2.151  1.00  0.00           H  
ATOM   1248 1HB  PHE A  81       1.551   5.461   1.979  1.00  0.00           H  
ATOM   1249 2HB  PHE A  81       0.045   4.890   1.289  1.00  0.00           H  
ATOM   1250  HD1 PHE A  81       1.644   6.102   4.408  1.00  0.00           H  
ATOM   1251  HD2 PHE A  81      -1.857   4.302   2.669  1.00  0.00           H  
ATOM   1252  HE1 PHE A  81       0.762   5.611   6.683  1.00  0.00           H  
ATOM   1253  HE2 PHE A  81      -2.731   3.801   4.935  1.00  0.00           H  
ATOM   1254  HZ  PHE A  81      -1.430   4.479   6.948  1.00  0.00           H  
ATOM   1255  N   THR A  82       1.288   8.148  -0.277  1.00  0.00           N  
ATOM   1256  CA  THR A  82       1.786   8.302  -1.647  1.00  0.00           C  
ATOM   1257  C   THR A  82       3.218   7.796  -1.673  1.00  0.00           C  
ATOM   1258  O   THR A  82       4.062   8.334  -0.961  1.00  0.00           O  
ATOM   1259  CB  THR A  82       1.724   9.763  -2.131  1.00  0.00           C  
ATOM   1260  OG1 THR A  82       0.370  10.231  -2.075  1.00  0.00           O  
ATOM   1261  CG2 THR A  82       2.237   9.874  -3.558  1.00  0.00           C  
ATOM   1262  H   THR A  82       1.735   8.691   0.448  1.00  0.00           H  
ATOM   1263  HA  THR A  82       1.161   7.705  -2.311  1.00  0.00           H  
ATOM   1264  HB  THR A  82       2.337  10.387  -1.481  1.00  0.00           H  
ATOM   1265  HG1 THR A  82      -0.096   9.952  -2.866  1.00  0.00           H  
ATOM   1266 1HG2 THR A  82       2.186  10.913  -3.883  1.00  0.00           H  
ATOM   1267 2HG2 THR A  82       3.270   9.530  -3.602  1.00  0.00           H  
ATOM   1268 3HG2 THR A  82       1.622   9.259  -4.214  1.00  0.00           H  
ATOM   1269  N   ILE A  83       3.473   6.749  -2.449  1.00  0.00           N  
ATOM   1270  CA  ILE A  83       4.770   6.097  -2.593  1.00  0.00           C  
ATOM   1271  C   ILE A  83       5.341   6.519  -3.943  1.00  0.00           C  
ATOM   1272  O   ILE A  83       4.754   6.244  -4.990  1.00  0.00           O  
ATOM   1273  CB  ILE A  83       4.657   4.564  -2.511  1.00  0.00           C  
ATOM   1274  CG1 ILE A  83       4.031   4.146  -1.178  1.00  0.00           C  
ATOM   1275  CG2 ILE A  83       6.023   3.919  -2.686  1.00  0.00           C  
ATOM   1276  CD1 ILE A  83       2.521   4.072  -1.209  1.00  0.00           C  
ATOM   1277  H   ILE A  83       2.727   6.396  -3.030  1.00  0.00           H  
ATOM   1278  HA  ILE A  83       5.416   6.429  -1.781  1.00  0.00           H  
ATOM   1279  HB  ILE A  83       3.993   4.205  -3.297  1.00  0.00           H  
ATOM   1280 1HG1 ILE A  83       4.414   3.168  -0.886  1.00  0.00           H  
ATOM   1281 2HG1 ILE A  83       4.320   4.854  -0.401  1.00  0.00           H  
ATOM   1282 1HG2 ILE A  83       5.925   2.836  -2.624  1.00  0.00           H  
ATOM   1283 2HG2 ILE A  83       6.432   4.192  -3.658  1.00  0.00           H  
ATOM   1284 3HG2 ILE A  83       6.694   4.268  -1.900  1.00  0.00           H  
ATOM   1285 1HD1 ILE A  83       2.151   3.770  -0.228  1.00  0.00           H  
ATOM   1286 2HD1 ILE A  83       2.114   5.051  -1.464  1.00  0.00           H  
ATOM   1287 3HD1 ILE A  83       2.208   3.342  -1.954  1.00  0.00           H  
ATOM   1288  N   GLU A  84       6.488   7.188  -3.911  1.00  0.00           N  
ATOM   1289  CA  GLU A  84       7.140   7.649  -5.131  1.00  0.00           C  
ATOM   1290  C   GLU A  84       8.497   6.983  -5.316  1.00  0.00           C  
ATOM   1291  O   GLU A  84       9.255   6.820  -4.360  1.00  0.00           O  
ATOM   1292  CB  GLU A  84       7.308   9.170  -5.105  1.00  0.00           C  
ATOM   1293  CG  GLU A  84       5.999   9.947  -5.110  1.00  0.00           C  
ATOM   1294  CD  GLU A  84       6.202  11.435  -5.181  1.00  0.00           C  
ATOM   1295  OE1 GLU A  84       7.331  11.862  -5.191  1.00  0.00           O  
ATOM   1296  OE2 GLU A  84       5.225  12.146  -5.224  1.00  0.00           O  
ATOM   1297  H   GLU A  84       6.920   7.383  -3.019  1.00  0.00           H  
ATOM   1298  HA  GLU A  84       6.513   7.369  -5.977  1.00  0.00           H  
ATOM   1299 1HB  GLU A  84       7.864   9.460  -4.213  1.00  0.00           H  
ATOM   1300 2HB  GLU A  84       7.888   9.488  -5.971  1.00  0.00           H  
ATOM   1301 1HG  GLU A  84       5.405   9.632  -5.968  1.00  0.00           H  
ATOM   1302 2HG  GLU A  84       5.440   9.704  -4.207  1.00  0.00           H  
ATOM   1303  N   TRP A  85       8.799   6.599  -6.552  1.00  0.00           N  
ATOM   1304  CA  TRP A  85      10.077   5.973  -6.869  1.00  0.00           C  
ATOM   1305  C   TRP A  85      10.873   6.815  -7.857  1.00  0.00           C  
ATOM   1306  O   TRP A  85      10.383   7.155  -8.934  1.00  0.00           O  
ATOM   1307  CB  TRP A  85       9.856   4.574  -7.448  1.00  0.00           C  
ATOM   1308  CG  TRP A  85       8.998   3.698  -6.586  1.00  0.00           C  
ATOM   1309  CD1 TRP A  85       9.282   3.268  -5.324  1.00  0.00           C  
ATOM   1310  CD2 TRP A  85       7.705   3.138  -6.919  1.00  0.00           C  
ATOM   1311  NE1 TRP A  85       8.260   2.482  -4.852  1.00  0.00           N  
ATOM   1312  CE2 TRP A  85       7.286   2.393  -5.814  1.00  0.00           C  
ATOM   1313  CE3 TRP A  85       6.881   3.210  -8.050  1.00  0.00           C  
ATOM   1314  CZ2 TRP A  85       6.076   1.716  -5.801  1.00  0.00           C  
ATOM   1315  CZ3 TRP A  85       5.668   2.533  -8.036  1.00  0.00           C  
ATOM   1316  CH2 TRP A  85       5.276   1.806  -6.940  1.00  0.00           C  
ATOM   1317  H   TRP A  85       8.126   6.746  -7.291  1.00  0.00           H  
ATOM   1318  HA  TRP A  85      10.656   5.900  -5.949  1.00  0.00           H  
ATOM   1319 1HB  TRP A  85       9.385   4.656  -8.428  1.00  0.00           H  
ATOM   1320 2HB  TRP A  85      10.818   4.082  -7.587  1.00  0.00           H  
ATOM   1321  HD1 TRP A  85      10.187   3.512  -4.772  1.00  0.00           H  
ATOM   1322  HE1 TRP A  85       8.230   2.039  -3.944  1.00  0.00           H  
ATOM   1323  HE3 TRP A  85       7.186   3.788  -8.922  1.00  0.00           H  
ATOM   1324  HZ2 TRP A  85       5.748   1.134  -4.940  1.00  0.00           H  
ATOM   1325  HZ3 TRP A  85       5.033   2.593  -8.920  1.00  0.00           H  
ATOM   1326  HH2 TRP A  85       4.317   1.287  -6.963  1.00  0.00           H  
ATOM   1327  N   LYS A  86      12.104   7.149  -7.485  1.00  0.00           N  
ATOM   1328  CA  LYS A  86      12.970   7.955  -8.336  1.00  0.00           C  
ATOM   1329  C   LYS A  86      13.995   7.090  -9.056  1.00  0.00           C  
ATOM   1330  O   LYS A  86      15.195   7.182  -8.794  1.00  0.00           O  
ATOM   1331  CB  LYS A  86      13.677   9.034  -7.514  1.00  0.00           C  
ATOM   1332  CG  LYS A  86      12.749  10.089  -6.929  1.00  0.00           C  
ATOM   1333  CD  LYS A  86      13.518  11.100  -6.092  1.00  0.00           C  
ATOM   1334  CE  LYS A  86      12.592  12.162  -5.517  1.00  0.00           C  
ATOM   1335  NZ  LYS A  86      13.321  13.119  -4.641  1.00  0.00           N  
ATOM   1336  H   LYS A  86      12.449   6.837  -6.588  1.00  0.00           H  
ATOM   1337  HA  LYS A  86      12.355   8.443  -9.093  1.00  0.00           H  
ATOM   1338 1HB  LYS A  86      14.215   8.567  -6.687  1.00  0.00           H  
ATOM   1339 2HB  LYS A  86      14.412   9.543  -8.136  1.00  0.00           H  
ATOM   1340 1HG  LYS A  86      12.239  10.614  -7.739  1.00  0.00           H  
ATOM   1341 2HG  LYS A  86      11.998   9.607  -6.303  1.00  0.00           H  
ATOM   1342 1HD  LYS A  86      14.020  10.585  -5.272  1.00  0.00           H  
ATOM   1343 2HD  LYS A  86      14.273  11.585  -6.709  1.00  0.00           H  
ATOM   1344 1HE  LYS A  86      12.126  12.716  -6.329  1.00  0.00           H  
ATOM   1345 2HE  LYS A  86      11.805  11.683  -4.934  1.00  0.00           H  
ATOM   1346 1HZ  LYS A  86      12.673  13.806  -4.279  1.00  0.00           H  
ATOM   1347 2HZ  LYS A  86      13.743  12.618  -3.871  1.00  0.00           H  
ATOM   1348 3HZ  LYS A  86      14.041  13.585  -5.174  1.00  0.00           H  
ATOM   1349  N   ASP A  87      13.535   6.304 -10.023  1.00  0.00           N  
ATOM   1350  CA  ASP A  87      14.372   5.307 -10.678  1.00  0.00           C  
ATOM   1351  C   ASP A  87      14.754   5.746 -12.085  1.00  0.00           C  
ATOM   1352  O   ASP A  87      13.958   5.635 -13.018  1.00  0.00           O  
ATOM   1353  CB  ASP A  87      13.653   3.957 -10.736  1.00  0.00           C  
ATOM   1354  CG  ASP A  87      14.554   2.824 -11.210  1.00  0.00           C  
ATOM   1355  OD1 ASP A  87      15.711   3.075 -11.452  1.00  0.00           O  
ATOM   1356  OD2 ASP A  87      14.078   1.721 -11.325  1.00  0.00           O  
ATOM   1357  H   ASP A  87      12.570   6.399 -10.306  1.00  0.00           H  
ATOM   1358  HA  ASP A  87      15.288   5.189 -10.097  1.00  0.00           H  
ATOM   1359 1HB  ASP A  87      13.269   3.706  -9.746  1.00  0.00           H  
ATOM   1360 2HB  ASP A  87      12.799   4.028 -11.410  1.00  0.00           H  
ATOM   1361  N   ASP A  88      15.976   6.247 -12.233  1.00  0.00           N  
ATOM   1362  CA  ASP A  88      16.511   6.626 -13.571  1.00  0.00           C  
ATOM   1363  C   ASP A  88      16.331   5.455 -14.537  1.00  0.00           C  
ATOM   1364  O   ASP A  88      16.985   4.437 -14.422  1.00  0.00           O  
ATOM   1365  CB  ASP A  88      17.999   6.969 -13.442  1.00  0.00           C  
ATOM   1366  CG  ASP A  88      18.618   7.107 -14.832  1.00  0.00           C  
ATOM   1367  OD1 ASP A  88      17.880   7.378 -15.765  1.00  0.00           O  
ATOM   1368  OD2 ASP A  88      19.822   6.940 -14.943  1.00  0.00           O  
ATOM   1369  H   ASP A  88      16.557   6.373 -11.416  1.00  0.00           H  
ATOM   1370  HA  ASP A  88      15.952   7.490 -13.934  1.00  0.00           H  
ATOM   1371 1HB  ASP A  88      18.108   7.901 -12.905  1.00  0.00           H  
ATOM   1372 2HB  ASP A  88      18.503   6.182 -12.902  1.00  0.00           H  
ATOM   1373  N   LYS A  89      15.442   5.583 -15.486  1.00  0.00           N  
ATOM   1374  CA  LYS A  89      15.337   4.539 -16.548  1.00  0.00           C  
ATOM   1375  C   LYS A  89      16.000   5.035 -17.834  1.00  0.00           C  
ATOM   1376  O   LYS A  89      15.801   4.483 -18.898  1.00  0.00           O  
ATOM   1377  CB  LYS A  89      13.878   4.171 -16.821  1.00  0.00           C  
ATOM   1378  CG  LYS A  89      13.156   3.539 -15.637  1.00  0.00           C  
ATOM   1379  CD  LYS A  89      13.752   2.185 -15.286  1.00  0.00           C  
ATOM   1380  CE  LYS A  89      12.951   1.493 -14.194  1.00  0.00           C  
ATOM   1381  NZ  LYS A  89      13.569   0.204 -13.780  1.00  0.00           N  
ATOM   1382  H   LYS A  89      14.842   6.362 -15.499  1.00  0.00           H  
ATOM   1383  HA  LYS A  89      15.858   3.644 -16.206  1.00  0.00           H  
ATOM   1384 1HB  LYS A  89      13.325   5.064 -17.112  1.00  0.00           H  
ATOM   1385 2HB  LYS A  89      13.829   3.471 -17.655  1.00  0.00           H  
ATOM   1386 1HG  LYS A  89      13.233   4.197 -14.771  1.00  0.00           H  
ATOM   1387 2HG  LYS A  89      12.102   3.410 -15.881  1.00  0.00           H  
ATOM   1388 1HD  LYS A  89      13.765   1.550 -16.173  1.00  0.00           H  
ATOM   1389 2HD  LYS A  89      14.778   2.318 -14.941  1.00  0.00           H  
ATOM   1390 1HE  LYS A  89      12.882   2.145 -13.324  1.00  0.00           H  
ATOM   1391 2HE  LYS A  89      11.940   1.296 -14.554  1.00  0.00           H  
ATOM   1392 1HZ  LYS A  89      13.008  -0.222 -13.057  1.00  0.00           H  
ATOM   1393 2HZ  LYS A  89      13.621  -0.416 -14.576  1.00  0.00           H  
ATOM   1394 3HZ  LYS A  89      14.500   0.376 -13.427  1.00  0.00           H  
ATOM   1395  N   ASP A  90      16.793   6.066 -17.747  1.00  0.00           N  
ATOM   1396  CA  ASP A  90      17.471   6.590 -18.965  1.00  0.00           C  
ATOM   1397  C   ASP A  90      18.986   6.474 -18.794  1.00  0.00           C  
ATOM   1398  O   ASP A  90      19.745   6.715 -19.712  1.00  0.00           O  
ATOM   1399  CB  ASP A  90      17.092   8.058 -19.171  1.00  0.00           C  
ATOM   1400  CG  ASP A  90      17.551   8.512 -20.557  1.00  0.00           C  
ATOM   1401  OD1 ASP A  90      17.529   7.697 -21.463  1.00  0.00           O  
ATOM   1402  OD2 ASP A  90      17.919   9.669 -20.688  1.00  0.00           O  
ATOM   1403  H   ASP A  90      16.943   6.494 -16.880  1.00  0.00           H  
ATOM   1404  HA  ASP A  90      17.155   5.993 -19.821  1.00  0.00           H  
ATOM   1405 1HB  ASP A  90      16.020   8.169 -19.090  1.00  0.00           H  
ATOM   1406 2HB  ASP A  90      17.574   8.662 -18.418  1.00  0.00           H  
ATOM   1407  N   GLY A  91      19.435   6.108 -17.623  1.00  0.00           N  
ATOM   1408  CA  GLY A  91      20.901   5.979 -17.396  1.00  0.00           C  
ATOM   1409  C   GLY A  91      21.551   7.361 -17.483  1.00  0.00           C  
ATOM   1410  O   GLY A  91      22.688   7.499 -17.886  1.00  0.00           O  
ATOM   1411  H   GLY A  91      18.807   5.919 -16.895  1.00  0.00           H  
ATOM   1412 1HA  GLY A  91      21.080   5.530 -16.419  1.00  0.00           H  
ATOM   1413 2HA  GLY A  91      21.326   5.307 -18.141  1.00  0.00           H  
ATOM   1414  N   ASP A  92      20.835   8.384 -17.106  1.00  0.00           N  
ATOM   1415  CA  ASP A  92      21.407   9.757 -17.167  1.00  0.00           C  
ATOM   1416  C   ASP A  92      21.597  10.296 -15.746  1.00  0.00           C  
ATOM   1417  O   ASP A  92      22.584  10.937 -15.442  1.00  0.00           O  
ATOM   1418  CB  ASP A  92      20.455  10.673 -17.940  1.00  0.00           C  
ATOM   1419  CG  ASP A  92      19.204  10.938 -17.100  1.00  0.00           C  
ATOM   1420  OD1 ASP A  92      18.340  10.077 -17.070  1.00  0.00           O  
ATOM   1421  OD2 ASP A  92      19.130  11.999 -16.504  1.00  0.00           O  
ATOM   1422  H   ASP A  92      19.919   8.250 -16.783  1.00  0.00           H  
ATOM   1423  HA  ASP A  92      22.374   9.707 -17.668  1.00  0.00           H  
ATOM   1424 1HB  ASP A  92      20.950  11.609 -18.155  1.00  0.00           H  
ATOM   1425 2HB  ASP A  92      20.170  10.195 -18.866  1.00  0.00           H  
ATOM   1426  N   GLY A  93      20.661  10.041 -14.873  1.00  0.00           N  
ATOM   1427  CA  GLY A  93      20.791  10.539 -13.473  1.00  0.00           C  
ATOM   1428  C   GLY A  93      19.576  11.396 -13.115  1.00  0.00           C  
ATOM   1429  O   GLY A  93      19.518  11.998 -12.062  1.00  0.00           O  
ATOM   1430  H   GLY A  93      19.873   9.522 -15.138  1.00  0.00           H  
ATOM   1431 1HA  GLY A  93      20.874   9.692 -12.792  1.00  0.00           H  
ATOM   1432 2HA  GLY A  93      21.708  11.119 -13.377  1.00  0.00           H  
ATOM   1433  N   TYR A  94      18.604  11.457 -13.985  1.00  0.00           N  
ATOM   1434  CA  TYR A  94      17.394  12.276 -13.694  1.00  0.00           C  
ATOM   1435  C   TYR A  94      16.147  11.502 -14.127  1.00  0.00           C  
ATOM   1436  O   TYR A  94      16.161  10.794 -15.114  1.00  0.00           O  
ATOM   1437  CB  TYR A  94      17.467  13.590 -14.473  1.00  0.00           C  
ATOM   1438  CG  TYR A  94      18.429  14.534 -13.792  1.00  0.00           C  
ATOM   1439  CD1 TYR A  94      19.801  14.250 -13.780  1.00  0.00           C  
ATOM   1440  CD2 TYR A  94      17.951  15.696 -13.177  1.00  0.00           C  
ATOM   1441  CE1 TYR A  94      20.691  15.128 -13.152  1.00  0.00           C  
ATOM   1442  CE2 TYR A  94      18.842  16.574 -12.548  1.00  0.00           C  
ATOM   1443  CZ  TYR A  94      20.213  16.290 -12.538  1.00  0.00           C  
ATOM   1444  OH  TYR A  94      21.091  17.155 -11.920  1.00  0.00           O  
ATOM   1445  H   TYR A  94      18.671  10.964 -14.827  1.00  0.00           H  
ATOM   1446  HA  TYR A  94      17.347  12.454 -12.619  1.00  0.00           H  
ATOM   1447 1HB  TYR A  94      17.809  13.393 -15.479  1.00  0.00           H  
ATOM   1448 2HB  TYR A  94      16.487  14.041 -14.509  1.00  0.00           H  
ATOM   1449  HD1 TYR A  94      20.171  13.353 -14.254  1.00  0.00           H  
ATOM   1450  HD2 TYR A  94      16.893  15.917 -13.187  1.00  0.00           H  
ATOM   1451  HE1 TYR A  94      21.749  14.908 -13.143  1.00  0.00           H  
ATOM   1452  HE2 TYR A  94      18.472  17.472 -12.074  1.00  0.00           H  
ATOM   1453  HH  TYR A  94      21.977  16.798 -12.014  1.00  0.00           H  
ATOM   1454  N   ILE A  95      15.070  11.639 -13.405  1.00  0.00           N  
ATOM   1455  CA  ILE A  95      13.819  10.918 -13.779  1.00  0.00           C  
ATOM   1456  C   ILE A  95      12.770  11.940 -14.222  1.00  0.00           C  
ATOM   1457  O   ILE A  95      12.470  12.881 -13.515  1.00  0.00           O  
ATOM   1458  CB  ILE A  95      13.268  10.080 -12.610  1.00  0.00           C  
ATOM   1459  CG1 ILE A  95      14.359   9.169 -12.044  1.00  0.00           C  
ATOM   1460  CG2 ILE A  95      12.068   9.262 -13.063  1.00  0.00           C  
ATOM   1461  CD1 ILE A  95      15.184   9.811 -10.951  1.00  0.00           C  
ATOM   1462  H   ILE A  95      15.080  12.220 -12.615  1.00  0.00           H  
ATOM   1463  HA  ILE A  95      14.044  10.239 -14.600  1.00  0.00           H  
ATOM   1464  HB  ILE A  95      12.959  10.744 -11.802  1.00  0.00           H  
ATOM   1465 1HG1 ILE A  95      13.905   8.264 -11.641  1.00  0.00           H  
ATOM   1466 2HG1 ILE A  95      15.033   8.867 -12.846  1.00  0.00           H  
ATOM   1467 1HG2 ILE A  95      11.691   8.676 -12.225  1.00  0.00           H  
ATOM   1468 2HG2 ILE A  95      11.286   9.931 -13.419  1.00  0.00           H  
ATOM   1469 3HG2 ILE A  95      12.368   8.591 -13.868  1.00  0.00           H  
ATOM   1470 1HD1 ILE A  95      15.936   9.104 -10.600  1.00  0.00           H  
ATOM   1471 2HD1 ILE A  95      15.677  10.701 -11.342  1.00  0.00           H  
ATOM   1472 3HD1 ILE A  95      14.535  10.090 -10.122  1.00  0.00           H  
ATOM   1473  N   SER A  96      12.212  11.765 -15.388  1.00  0.00           N  
ATOM   1474  CA  SER A  96      11.186  12.732 -15.874  1.00  0.00           C  
ATOM   1475  C   SER A  96       9.808  12.336 -15.336  1.00  0.00           C  
ATOM   1476  O   SER A  96       9.659  11.341 -14.655  1.00  0.00           O  
ATOM   1477  CB  SER A  96      11.156  12.772 -17.389  1.00  0.00           C  
ATOM   1478  OG  SER A  96      12.395  13.172 -17.906  1.00  0.00           O  
ATOM   1479  H   SER A  96      12.470  11.001 -15.945  1.00  0.00           H  
ATOM   1480  HA  SER A  96      11.446  13.726 -15.507  1.00  0.00           H  
ATOM   1481 1HB  SER A  96      10.899  11.785 -17.774  1.00  0.00           H  
ATOM   1482 2HB  SER A  96      10.381  13.464 -17.718  1.00  0.00           H  
ATOM   1483  HG  SER A  96      12.955  12.393 -17.883  1.00  0.00           H  
ATOM   1484  N   ALA A  97       8.803  13.113 -15.635  1.00  0.00           N  
ATOM   1485  CA  ALA A  97       7.433  12.789 -15.140  1.00  0.00           C  
ATOM   1486  C   ALA A  97       7.052  11.368 -15.564  1.00  0.00           C  
ATOM   1487  O   ALA A  97       7.064  10.450 -14.768  1.00  0.00           O  
ATOM   1488  CB  ALA A  97       6.431  13.782 -15.732  1.00  0.00           C  
ATOM   1489  H   ALA A  97       8.947  13.913 -16.182  1.00  0.00           H  
ATOM   1490  HA  ALA A  97       7.445  12.842 -14.052  1.00  0.00           H  
ATOM   1491 1HB  ALA A  97       6.965  14.604 -16.185  1.00  0.00           H  
ATOM   1492 2HB  ALA A  97       5.833  13.286 -16.481  1.00  0.00           H  
ATOM   1493 3HB  ALA A  97       5.791  14.157 -14.948  1.00  0.00           H  
ATOM   1494  N   ALA A  98       6.711  11.179 -16.810  1.00  0.00           N  
ATOM   1495  CA  ALA A  98       6.327   9.818 -17.276  1.00  0.00           C  
ATOM   1496  C   ALA A  98       7.438   8.830 -16.918  1.00  0.00           C  
ATOM   1497  O   ALA A  98       7.224   7.635 -16.855  1.00  0.00           O  
ATOM   1498  CB  ALA A  98       6.126   9.832 -18.792  1.00  0.00           C  
ATOM   1499  H   ALA A  98       6.708  11.932 -17.435  1.00  0.00           H  
ATOM   1500  HA  ALA A  98       5.411   9.529 -16.761  1.00  0.00           H  
ATOM   1501 1HB  ALA A  98       6.484  10.770 -19.194  1.00  0.00           H  
ATOM   1502 2HB  ALA A  98       6.677   9.017 -19.237  1.00  0.00           H  
ATOM   1503 3HB  ALA A  98       5.076   9.723 -19.017  1.00  0.00           H  
ATOM   1504  N   GLU A  99       8.622   9.322 -16.678  1.00  0.00           N  
ATOM   1505  CA  GLU A  99       9.747   8.416 -16.317  1.00  0.00           C  
ATOM   1506  C   GLU A  99       9.606   8.010 -14.849  1.00  0.00           C  
ATOM   1507  O   GLU A  99      10.132   7.004 -14.419  1.00  0.00           O  
ATOM   1508  CB  GLU A  99      11.072   9.150 -16.521  1.00  0.00           C  
ATOM   1509  CG  GLU A  99      12.151   8.154 -16.942  1.00  0.00           C  
ATOM   1510  CD  GLU A  99      13.394   8.916 -17.411  1.00  0.00           C  
ATOM   1511  OE1 GLU A  99      13.678   9.958 -16.838  1.00  0.00           O  
ATOM   1512  OE2 GLU A  99      14.042   8.446 -18.335  1.00  0.00           O  
ATOM   1513  H   GLU A  99       8.769  10.289 -16.730  1.00  0.00           H  
ATOM   1514  HA  GLU A  99       9.695   7.530 -16.951  1.00  0.00           H  
ATOM   1515 1HB  GLU A  99      10.952   9.901 -17.288  1.00  0.00           H  
ATOM   1516 2HB  GLU A  99      11.364   9.624 -15.596  1.00  0.00           H  
ATOM   1517 1HG  GLU A  99      12.408   7.527 -16.102  1.00  0.00           H  
ATOM   1518 2HG  GLU A  99      11.780   7.542 -17.751  1.00  0.00           H  
ATOM   1519  N   LYS A 100       8.835   8.774 -14.081  1.00  0.00           N  
ATOM   1520  CA  LYS A 100       8.758   8.608 -12.635  1.00  0.00           C  
ATOM   1521  C   LYS A 100       7.471   7.901 -12.229  1.00  0.00           C  
ATOM   1522  O   LYS A 100       6.374   8.344 -12.569  1.00  0.00           O  
ATOM   1523  CB  LYS A 100       8.856   9.964 -11.935  1.00  0.00           C  
ATOM   1524  CG  LYS A 100       8.748   9.898 -10.417  1.00  0.00           C  
ATOM   1525  CD  LYS A 100       8.876  11.279  -9.793  1.00  0.00           C  
ATOM   1526  CE  LYS A 100       8.533  11.251  -8.311  1.00  0.00           C  
ATOM   1527  NZ  LYS A 100       8.578  12.609  -7.704  1.00  0.00           N  
ATOM   1528  H   LYS A 100       8.279   9.490 -14.525  1.00  0.00           H  
ATOM   1529  HA  LYS A 100       9.595   7.988 -12.313  1.00  0.00           H  
ATOM   1530 1HB  LYS A 100       9.809  10.433 -12.182  1.00  0.00           H  
ATOM   1531 2HB  LYS A 100       8.064  10.619 -12.298  1.00  0.00           H  
ATOM   1532 1HG  LYS A 100       7.784   9.470 -10.139  1.00  0.00           H  
ATOM   1533 2HG  LYS A 100       9.537   9.256 -10.025  1.00  0.00           H  
ATOM   1534 1HD  LYS A 100       9.897  11.641  -9.914  1.00  0.00           H  
ATOM   1535 2HD  LYS A 100       8.202  11.971 -10.299  1.00  0.00           H  
ATOM   1536 1HE  LYS A 100       7.535  10.839  -8.176  1.00  0.00           H  
ATOM   1537 2HE  LYS A 100       9.241  10.609  -7.786  1.00  0.00           H  
ATOM   1538 1HZ  LYS A 100       8.346  12.548  -6.722  1.00  0.00           H  
ATOM   1539 2HZ  LYS A 100       9.507  12.994  -7.806  1.00  0.00           H  
ATOM   1540 3HZ  LYS A 100       7.912  13.208  -8.169  1.00  0.00           H  
ATOM   1541  N   GLY A 101       7.613   6.799 -11.501  1.00  0.00           N  
ATOM   1542  CA  GLY A 101       6.462   6.018 -11.061  1.00  0.00           C  
ATOM   1543  C   GLY A 101       5.948   6.508  -9.713  1.00  0.00           C  
ATOM   1544  O   GLY A 101       6.707   7.042  -8.905  1.00  0.00           O  
ATOM   1545  H   GLY A 101       8.541   6.494 -11.245  1.00  0.00           H  
ATOM   1546 1HA  GLY A 101       5.669   6.089 -11.805  1.00  0.00           H  
ATOM   1547 2HA  GLY A 101       6.742   4.968 -10.988  1.00  0.00           H  
ATOM   1548  N   ARG A 102       4.653   6.322  -9.476  1.00  0.00           N  
ATOM   1549  CA  ARG A 102       4.026   6.782  -8.243  1.00  0.00           C  
ATOM   1550  C   ARG A 102       2.710   6.057  -7.991  1.00  0.00           C  
ATOM   1551  O   ARG A 102       1.886   5.914  -8.895  1.00  0.00           O  
ATOM   1552  CB  ARG A 102       3.774   8.281  -8.299  1.00  0.00           C  
ATOM   1553  CG  ARG A 102       3.012   8.846  -7.110  1.00  0.00           C  
ATOM   1554  CD  ARG A 102       2.938  10.329  -7.159  1.00  0.00           C  
ATOM   1555  NE  ARG A 102       1.858  10.789  -8.016  1.00  0.00           N  
ATOM   1556  CZ  ARG A 102       1.685  12.066  -8.410  1.00  0.00           C  
ATOM   1557  NH1 ARG A 102       2.528  12.995  -8.016  1.00  0.00           N  
ATOM   1558  NH2 ARG A 102       0.668  12.385  -9.192  1.00  0.00           N  
ATOM   1559  H   ARG A 102       4.090   5.849 -10.169  1.00  0.00           H  
ATOM   1560  HA  ARG A 102       4.697   6.553  -7.416  1.00  0.00           H  
ATOM   1561 1HB  ARG A 102       4.725   8.808  -8.361  1.00  0.00           H  
ATOM   1562 2HB  ARG A 102       3.207   8.522  -9.198  1.00  0.00           H  
ATOM   1563 1HG  ARG A 102       1.996   8.452  -7.108  1.00  0.00           H  
ATOM   1564 2HG  ARG A 102       3.514   8.558  -6.186  1.00  0.00           H  
ATOM   1565 1HD  ARG A 102       2.767  10.717  -6.156  1.00  0.00           H  
ATOM   1566 2HD  ARG A 102       3.875  10.727  -7.547  1.00  0.00           H  
ATOM   1567  HE  ARG A 102       1.189  10.103  -8.339  1.00  0.00           H  
ATOM   1568 1HH1 ARG A 102       3.305  12.752  -7.418  1.00  0.00           H  
ATOM   1569 2HH1 ARG A 102       2.399  13.952  -8.311  1.00  0.00           H  
ATOM   1570 1HH2 ARG A 102       0.020  11.671  -9.495  1.00  0.00           H  
ATOM   1571 2HH2 ARG A 102       0.539  13.342  -9.487  1.00  0.00           H  
ATOM   1572  N   VAL A 103       2.518   5.602  -6.758  1.00  0.00           N  
ATOM   1573  CA  VAL A 103       1.261   4.958  -6.361  1.00  0.00           C  
ATOM   1574  C   VAL A 103       0.703   5.634  -5.126  1.00  0.00           C  
ATOM   1575  O   VAL A 103       1.418   5.915  -4.168  1.00  0.00           O  
ATOM   1576  CB  VAL A 103       1.478   3.461  -6.071  1.00  0.00           C  
ATOM   1577  CG1 VAL A 103       0.181   2.815  -5.608  1.00  0.00           C  
ATOM   1578  CG2 VAL A 103       2.013   2.765  -7.314  1.00  0.00           C  
ATOM   1579  H   VAL A 103       3.256   5.702  -6.076  1.00  0.00           H  
ATOM   1580  HA  VAL A 103       0.550   5.051  -7.183  1.00  0.00           H  
ATOM   1581  HB  VAL A 103       2.197   3.358  -5.258  1.00  0.00           H  
ATOM   1582 1HG1 VAL A 103       0.352   1.757  -5.407  1.00  0.00           H  
ATOM   1583 2HG1 VAL A 103      -0.164   3.305  -4.697  1.00  0.00           H  
ATOM   1584 3HG1 VAL A 103      -0.575   2.918  -6.386  1.00  0.00           H  
ATOM   1585 1HG2 VAL A 103       2.164   1.707  -7.102  1.00  0.00           H  
ATOM   1586 2HG2 VAL A 103       1.296   2.873  -8.128  1.00  0.00           H  
ATOM   1587 3HG2 VAL A 103       2.962   3.217  -7.603  1.00  0.00           H  
ATOM   1588  N   GLU A 104      -0.599   5.871  -5.140  1.00  0.00           N  
ATOM   1589  CA  GLU A 104      -1.334   6.415  -4.012  1.00  0.00           C  
ATOM   1590  C   GLU A 104      -2.276   5.359  -3.431  1.00  0.00           C  
ATOM   1591  O   GLU A 104      -3.041   4.721  -4.153  1.00  0.00           O  
ATOM   1592  CB  GLU A 104      -2.060   7.680  -4.466  1.00  0.00           C  
ATOM   1593  CG  GLU A 104      -2.761   8.408  -3.316  1.00  0.00           C  
ATOM   1594  CD  GLU A 104      -3.240   9.801  -3.740  1.00  0.00           C  
ATOM   1595  OE1 GLU A 104      -3.886  10.501  -2.931  1.00  0.00           O  
ATOM   1596  OE2 GLU A 104      -3.047  10.230  -4.894  1.00  0.00           O  
ATOM   1597  H   GLU A 104      -1.125   5.600  -5.959  1.00  0.00           H  
ATOM   1598  HA  GLU A 104      -0.620   6.705  -3.241  1.00  0.00           H  
ATOM   1599 1HB  GLU A 104      -1.328   8.358  -4.905  1.00  0.00           H  
ATOM   1600 2HB  GLU A 104      -2.795   7.416  -5.226  1.00  0.00           H  
ATOM   1601 1HG  GLU A 104      -2.069   8.505  -2.480  1.00  0.00           H  
ATOM   1602 2HG  GLU A 104      -3.615   7.819  -2.981  1.00  0.00           H  
ATOM   1603  N   VAL A 105      -2.233   5.209  -2.109  1.00  0.00           N  
ATOM   1604  CA  VAL A 105      -3.117   4.369  -1.302  1.00  0.00           C  
ATOM   1605  C   VAL A 105      -3.917   5.288  -0.386  1.00  0.00           C  
ATOM   1606  O   VAL A 105      -3.368   5.879   0.545  1.00  0.00           O  
ATOM   1607  CB  VAL A 105      -2.317   3.337  -0.480  1.00  0.00           C  
ATOM   1608  CG1 VAL A 105      -3.256   2.390   0.278  1.00  0.00           C  
ATOM   1609  CG2 VAL A 105      -1.378   2.496  -1.355  1.00  0.00           C  
ATOM   1610  H   VAL A 105      -1.537   5.743  -1.609  1.00  0.00           H  
ATOM   1611  HA  VAL A 105      -3.776   3.816  -1.972  1.00  0.00           H  
ATOM   1612  HB  VAL A 105      -1.701   3.860   0.252  1.00  0.00           H  
ATOM   1613 1HG1 VAL A 105      -3.902   2.950   0.954  1.00  0.00           H  
ATOM   1614 2HG1 VAL A 105      -3.868   1.828  -0.427  1.00  0.00           H  
ATOM   1615 3HG1 VAL A 105      -2.668   1.692   0.874  1.00  0.00           H  
ATOM   1616 1HG2 VAL A 105      -1.937   2.027  -2.165  1.00  0.00           H  
ATOM   1617 2HG2 VAL A 105      -0.894   1.726  -0.754  1.00  0.00           H  
ATOM   1618 3HG2 VAL A 105      -0.602   3.130  -1.784  1.00  0.00           H  
ATOM   1619  N   ARG A 106      -5.219   5.420  -0.636  1.00  0.00           N  
ATOM   1620  CA  ARG A 106      -6.152   6.156   0.228  1.00  0.00           C  
ATOM   1621  C   ARG A 106      -7.019   5.154   0.966  1.00  0.00           C  
ATOM   1622  O   ARG A 106      -7.688   4.340   0.331  1.00  0.00           O  
ATOM   1623  CB  ARG A 106      -7.027   7.118  -0.585  1.00  0.00           C  
ATOM   1624  CG  ARG A 106      -6.246   8.128  -1.434  1.00  0.00           C  
ATOM   1625  CD  ARG A 106      -7.230   8.937  -2.286  1.00  0.00           C  
ATOM   1626  NE  ARG A 106      -6.526   9.785  -3.260  1.00  0.00           N  
ATOM   1627  CZ  ARG A 106      -6.693   9.858  -4.570  1.00  0.00           C  
ATOM   1628  NH1 ARG A 106      -7.592   9.159  -5.215  1.00  0.00           N  
ATOM   1629  NH2 ARG A 106      -5.934  10.640  -5.271  1.00  0.00           N  
ATOM   1630  H   ARG A 106      -5.596   4.907  -1.420  1.00  0.00           H  
ATOM   1631  HA  ARG A 106      -5.573   6.750   0.936  1.00  0.00           H  
ATOM   1632 1HB  ARG A 106      -7.678   7.661   0.100  1.00  0.00           H  
ATOM   1633 2HB  ARG A 106      -7.657   6.526  -1.249  1.00  0.00           H  
ATOM   1634 1HG  ARG A 106      -5.568   7.595  -2.101  1.00  0.00           H  
ATOM   1635 2HG  ARG A 106      -5.675   8.797  -0.790  1.00  0.00           H  
ATOM   1636 1HD  ARG A 106      -7.890   8.242  -2.805  1.00  0.00           H  
ATOM   1637 2HD  ARG A 106      -7.835   9.563  -1.631  1.00  0.00           H  
ATOM   1638  HE  ARG A 106      -5.696  10.259  -2.934  1.00  0.00           H  
ATOM   1639 1HH1 ARG A 106      -7.643   9.103  -6.222  1.00  0.00           H  
ATOM   1640 2HH1 ARG A 106      -8.149   8.475  -4.723  1.00  0.00           H  
ATOM   1641 1HH2 ARG A 106      -5.007  10.787  -4.897  1.00  0.00           H  
ATOM   1642 2HH2 ARG A 106      -5.987  10.579  -6.278  1.00  0.00           H  
ATOM   1643  N   VAL A 107      -7.028   5.221   2.287  1.00  0.00           N  
ATOM   1644  CA  VAL A 107      -7.848   4.341   3.121  1.00  0.00           C  
ATOM   1645  C   VAL A 107      -8.997   5.150   3.705  1.00  0.00           C  
ATOM   1646  O   VAL A 107      -8.825   6.318   4.035  1.00  0.00           O  
ATOM   1647  CB  VAL A 107      -7.003   3.656   4.206  1.00  0.00           C  
ATOM   1648  CG1 VAL A 107      -7.793   2.562   4.929  1.00  0.00           C  
ATOM   1649  CG2 VAL A 107      -5.730   3.017   3.630  1.00  0.00           C  
ATOM   1650  H   VAL A 107      -6.465   5.918   2.755  1.00  0.00           H  
ATOM   1651  HA  VAL A 107      -8.233   3.533   2.497  1.00  0.00           H  
ATOM   1652  HB  VAL A 107      -6.705   4.407   4.937  1.00  0.00           H  
ATOM   1653 1HG1 VAL A 107      -7.147   2.041   5.637  1.00  0.00           H  
ATOM   1654 2HG1 VAL A 107      -8.184   1.843   4.209  1.00  0.00           H  
ATOM   1655 3HG1 VAL A 107      -8.620   2.997   5.490  1.00  0.00           H  
ATOM   1656 1HG2 VAL A 107      -5.988   2.286   2.865  1.00  0.00           H  
ATOM   1657 2HG2 VAL A 107      -5.081   3.780   3.200  1.00  0.00           H  
ATOM   1658 3HG2 VAL A 107      -5.174   2.531   4.432  1.00  0.00           H  
ATOM   1659  N   GLU A 108     -10.168   4.542   3.826  1.00  0.00           N  
ATOM   1660  CA  GLU A 108     -11.319   5.102   4.527  1.00  0.00           C  
ATOM   1661  C   GLU A 108     -11.935   4.024   5.422  1.00  0.00           C  
ATOM   1662  O   GLU A 108     -12.339   2.964   4.939  1.00  0.00           O  
ATOM   1663  CB  GLU A 108     -12.323   5.672   3.514  1.00  0.00           C  
ATOM   1664  CG  GLU A 108     -13.521   6.361   4.187  1.00  0.00           C  
ATOM   1665  CD  GLU A 108     -14.463   7.032   3.171  1.00  0.00           C  
ATOM   1666  OE1 GLU A 108     -15.024   8.102   3.516  1.00  0.00           O  
ATOM   1667  OE2 GLU A 108     -14.623   6.501   2.050  1.00  0.00           O  
ATOM   1668  H   GLU A 108     -10.267   3.613   3.442  1.00  0.00           H  
ATOM   1669  HA  GLU A 108     -10.977   5.933   5.145  1.00  0.00           H  
ATOM   1670 1HB  GLU A 108     -12.681   4.865   2.874  1.00  0.00           H  
ATOM   1671 2HB  GLU A 108     -11.809   6.405   2.892  1.00  0.00           H  
ATOM   1672 1HG  GLU A 108     -13.146   7.111   4.883  1.00  0.00           H  
ATOM   1673 2HG  GLU A 108     -14.086   5.624   4.758  1.00  0.00           H  
ATOM   1674  N   PHE A 109     -12.006   4.299   6.723  1.00  0.00           N  
ATOM   1675  CA  PHE A 109     -12.687   3.457   7.703  1.00  0.00           C  
ATOM   1676  C   PHE A 109     -14.088   4.016   7.981  1.00  0.00           C  
ATOM   1677  O   PHE A 109     -14.238   5.178   8.368  1.00  0.00           O  
ATOM   1678  CB  PHE A 109     -11.845   3.348   8.982  1.00  0.00           C  
ATOM   1679  CG  PHE A 109     -10.447   2.796   8.768  1.00  0.00           C  
ATOM   1680  CD1 PHE A 109     -10.232   1.412   8.646  1.00  0.00           C  
ATOM   1681  CD2 PHE A 109      -9.348   3.670   8.682  1.00  0.00           C  
ATOM   1682  CE1 PHE A 109      -8.926   0.929   8.441  1.00  0.00           C  
ATOM   1683  CE2 PHE A 109      -8.046   3.184   8.504  1.00  0.00           C  
ATOM   1684  CZ  PHE A 109      -7.834   1.805   8.385  1.00  0.00           C  
ATOM   1685  H   PHE A 109     -11.605   5.166   7.051  1.00  0.00           H  
ATOM   1686  HA  PHE A 109     -12.778   2.451   7.291  1.00  0.00           H  
ATOM   1687 1HB  PHE A 109     -12.367   2.699   9.685  1.00  0.00           H  
ATOM   1688 2HB  PHE A 109     -11.770   4.333   9.443  1.00  0.00           H  
ATOM   1689  HD1 PHE A 109     -11.063   0.725   8.701  1.00  0.00           H  
ATOM   1690  HD2 PHE A 109      -9.494   4.737   8.762  1.00  0.00           H  
ATOM   1691  HE1 PHE A 109      -8.743  -0.127   8.306  1.00  0.00           H  
ATOM   1692  HE2 PHE A 109      -7.215   3.873   8.470  1.00  0.00           H  
ATOM   1693  HZ  PHE A 109      -6.835   1.421   8.241  1.00  0.00           H  
ATOM   1694  N   GLU A 110     -15.114   3.188   7.795  1.00  0.00           N  
ATOM   1695  CA  GLU A 110     -16.521   3.537   8.011  1.00  0.00           C  
ATOM   1696  C   GLU A 110     -17.239   2.366   8.697  1.00  0.00           C  
ATOM   1697  O   GLU A 110     -17.688   1.424   8.045  1.00  0.00           O  
ATOM   1698  CB  GLU A 110     -17.179   3.923   6.671  1.00  0.00           C  
ATOM   1699  CG  GLU A 110     -18.597   4.489   6.874  1.00  0.00           C  
ATOM   1700  CD  GLU A 110     -19.358   4.769   5.563  1.00  0.00           C  
ATOM   1701  OE1 GLU A 110     -20.430   5.403   5.643  1.00  0.00           O  
ATOM   1702  OE2 GLU A 110     -18.918   4.322   4.471  1.00  0.00           O  
ATOM   1703  H   GLU A 110     -14.917   2.246   7.488  1.00  0.00           H  
ATOM   1704  HA  GLU A 110     -16.565   4.413   8.659  1.00  0.00           H  
ATOM   1705 1HB  GLU A 110     -17.216   3.048   6.022  1.00  0.00           H  
ATOM   1706 2HB  GLU A 110     -16.572   4.685   6.182  1.00  0.00           H  
ATOM   1707 1HG  GLU A 110     -18.518   5.412   7.450  1.00  0.00           H  
ATOM   1708 2HG  GLU A 110     -19.183   3.783   7.463  1.00  0.00           H  
ATOM   1709  N   GLY A 111     -17.333   2.412  10.029  1.00  0.00           N  
ATOM   1710  CA  GLY A 111     -18.007   1.381  10.821  1.00  0.00           C  
ATOM   1711  C   GLY A 111     -17.355   0.004  10.674  1.00  0.00           C  
ATOM   1712  O   GLY A 111     -16.239  -0.213  11.137  1.00  0.00           O  
ATOM   1713  H   GLY A 111     -16.872   3.166  10.519  1.00  0.00           H  
ATOM   1714 1HA  GLY A 111     -17.998   1.666  11.873  1.00  0.00           H  
ATOM   1715 2HA  GLY A 111     -19.051   1.312  10.516  1.00  0.00           H  
ATOM   1716  N   ASP A 112     -18.068  -0.920  10.033  1.00  0.00           N  
ATOM   1717  CA  ASP A 112     -17.651  -2.300   9.769  1.00  0.00           C  
ATOM   1718  C   ASP A 112     -16.912  -2.469   8.428  1.00  0.00           C  
ATOM   1719  O   ASP A 112     -16.609  -3.594   8.017  1.00  0.00           O  
ATOM   1720  CB  ASP A 112     -18.885  -3.214   9.867  1.00  0.00           C  
ATOM   1721  CG  ASP A 112     -19.914  -3.022   8.742  1.00  0.00           C  
ATOM   1722  OD1 ASP A 112     -19.979  -1.918   8.150  1.00  0.00           O  
ATOM   1723  OD2 ASP A 112     -20.660  -3.986   8.467  1.00  0.00           O  
ATOM   1724  H   ASP A 112     -18.931  -0.646   9.585  1.00  0.00           H  
ATOM   1725  HA  ASP A 112     -16.957  -2.608  10.552  1.00  0.00           H  
ATOM   1726 1HB  ASP A 112     -19.375  -3.048  10.826  1.00  0.00           H  
ATOM   1727 2HB  ASP A 112     -18.555  -4.252   9.843  1.00  0.00           H  
ATOM   1728  N   LYS A 113     -16.599  -1.364   7.736  1.00  0.00           N  
ATOM   1729  CA  LYS A 113     -15.943  -1.364   6.423  1.00  0.00           C  
ATOM   1730  C   LYS A 113     -14.626  -0.604   6.418  1.00  0.00           C  
ATOM   1731  O   LYS A 113     -14.493   0.468   7.005  1.00  0.00           O  
ATOM   1732  CB  LYS A 113     -16.891  -0.801   5.355  1.00  0.00           C  
ATOM   1733  CG  LYS A 113     -18.081  -1.740   5.149  1.00  0.00           C  
ATOM   1734  CD  LYS A 113     -19.120  -1.143   4.203  1.00  0.00           C  
ATOM   1735  CE  LYS A 113     -20.343  -2.057   4.268  1.00  0.00           C  
ATOM   1736  NZ  LYS A 113     -21.475  -1.506   3.492  1.00  0.00           N  
ATOM   1737  H   LYS A 113     -16.915  -0.479   8.105  1.00  0.00           H  
ATOM   1738  HA  LYS A 113     -15.713  -2.395   6.151  1.00  0.00           H  
ATOM   1739 1HB  LYS A 113     -17.241   0.184   5.666  1.00  0.00           H  
ATOM   1740 2HB  LYS A 113     -16.357  -0.699   4.410  1.00  0.00           H  
ATOM   1741 1HG  LYS A 113     -18.560  -1.930   6.109  1.00  0.00           H  
ATOM   1742 2HG  LYS A 113     -17.725  -2.689   4.748  1.00  0.00           H  
ATOM   1743 1HD  LYS A 113     -19.385  -0.145   4.552  1.00  0.00           H  
ATOM   1744 2HD  LYS A 113     -18.717  -1.095   3.192  1.00  0.00           H  
ATOM   1745 1HE  LYS A 113     -20.625  -2.158   5.316  1.00  0.00           H  
ATOM   1746 2HE  LYS A 113     -20.066  -3.049   3.911  1.00  0.00           H  
ATOM   1747 1HZ  LYS A 113     -22.279  -2.106   3.611  1.00  0.00           H  
ATOM   1748 2HZ  LYS A 113     -21.708  -0.596   3.862  1.00  0.00           H  
ATOM   1749 3HZ  LYS A 113     -21.238  -1.437   2.513  1.00  0.00           H  
ATOM   1750  N   MET A 114     -13.691  -1.131   5.634  1.00  0.00           N  
ATOM   1751  CA  MET A 114     -12.497  -0.419   5.194  1.00  0.00           C  
ATOM   1752  C   MET A 114     -12.483  -0.387   3.666  1.00  0.00           C  
ATOM   1753  O   MET A 114     -12.452  -1.440   3.024  1.00  0.00           O  
ATOM   1754  CB  MET A 114     -11.242  -1.086   5.771  1.00  0.00           C  
ATOM   1755  CG  MET A 114      -9.976  -0.307   5.393  1.00  0.00           C  
ATOM   1756  SD  MET A 114      -8.413  -1.126   5.810  1.00  0.00           S  
ATOM   1757  CE  MET A 114      -8.461  -2.437   4.583  1.00  0.00           C  
ATOM   1758  H   MET A 114     -13.899  -2.017   5.196  1.00  0.00           H  
ATOM   1759  HA  MET A 114     -12.544   0.602   5.573  1.00  0.00           H  
ATOM   1760 1HB  MET A 114     -11.172  -2.107   5.395  1.00  0.00           H  
ATOM   1761 2HB  MET A 114     -11.319  -1.119   6.858  1.00  0.00           H  
ATOM   1762 1HG  MET A 114     -10.007   0.660   5.895  1.00  0.00           H  
ATOM   1763 2HG  MET A 114      -9.970  -0.114   4.320  1.00  0.00           H  
ATOM   1764 1HE  MET A 114      -9.156  -3.207   4.918  1.00  0.00           H  
ATOM   1765 2HE  MET A 114      -7.458  -2.840   4.444  1.00  0.00           H  
ATOM   1766 3HE  MET A 114      -8.815  -2.040   3.632  1.00  0.00           H  
ATOM   1767  N   ARG A 115     -12.489   0.813   3.082  1.00  0.00           N  
ATOM   1768  CA  ARG A 115     -12.286   1.022   1.644  1.00  0.00           C  
ATOM   1769  C   ARG A 115     -10.849   1.446   1.392  1.00  0.00           C  
ATOM   1770  O   ARG A 115     -10.322   2.308   2.088  1.00  0.00           O  
ATOM   1771  CB  ARG A 115     -13.271   2.050   1.069  1.00  0.00           C  
ATOM   1772  CG  ARG A 115     -14.738   1.655   1.274  1.00  0.00           C  
ATOM   1773  CD  ARG A 115     -15.656   2.563   0.445  1.00  0.00           C  
ATOM   1774  NE  ARG A 115     -17.078   2.352   0.785  1.00  0.00           N  
ATOM   1775  CZ  ARG A 115     -17.737   2.989   1.739  1.00  0.00           C  
ATOM   1776  NH1 ARG A 115     -17.223   3.967   2.418  1.00  0.00           N  
ATOM   1777  NH2 ARG A 115     -18.956   2.683   2.072  1.00  0.00           N  
ATOM   1778  H   ARG A 115     -12.491   1.627   3.680  1.00  0.00           H  
ATOM   1779  HA  ARG A 115     -12.489   0.084   1.126  1.00  0.00           H  
ATOM   1780 1HB  ARG A 115     -13.095   3.022   1.530  1.00  0.00           H  
ATOM   1781 2HB  ARG A 115     -13.080   2.143  -0.001  1.00  0.00           H  
ATOM   1782 1HG  ARG A 115     -14.988   1.751   2.331  1.00  0.00           H  
ATOM   1783 2HG  ARG A 115     -14.889   0.619   0.968  1.00  0.00           H  
ATOM   1784 1HD  ARG A 115     -15.504   2.341  -0.612  1.00  0.00           H  
ATOM   1785 2HD  ARG A 115     -15.377   3.604   0.604  1.00  0.00           H  
ATOM   1786  HE  ARG A 115     -17.559   1.642   0.251  1.00  0.00           H  
ATOM   1787 1HH1 ARG A 115     -16.325   4.370   2.191  1.00  0.00           H  
ATOM   1788 2HH1 ARG A 115     -17.746   4.329   3.203  1.00  0.00           H  
ATOM   1789 1HH2 ARG A 115     -19.514   2.041   1.527  1.00  0.00           H  
ATOM   1790 2HH2 ARG A 115     -19.309   3.204   2.862  1.00  0.00           H  
ATOM   1791  N   VAL A 116     -10.224   0.844   0.392  1.00  0.00           N  
ATOM   1792  CA  VAL A 116      -8.868   1.154  -0.055  1.00  0.00           C  
ATOM   1793  C   VAL A 116      -8.956   1.554  -1.516  1.00  0.00           C  
ATOM   1794  O   VAL A 116      -9.264   0.720  -2.363  1.00  0.00           O  
ATOM   1795  CB  VAL A 116      -7.917  -0.043   0.131  1.00  0.00           C  
ATOM   1796  CG1 VAL A 116      -6.480   0.352  -0.229  1.00  0.00           C  
ATOM   1797  CG2 VAL A 116      -7.926  -0.553   1.576  1.00  0.00           C  
ATOM   1798  H   VAL A 116     -10.718   0.115  -0.103  1.00  0.00           H  
ATOM   1799  HA  VAL A 116      -8.481   1.970   0.556  1.00  0.00           H  
ATOM   1800  HB  VAL A 116      -8.229  -0.864  -0.514  1.00  0.00           H  
ATOM   1801 1HG1 VAL A 116      -5.811  -0.496  -0.087  1.00  0.00           H  
ATOM   1802 2HG1 VAL A 116      -6.151   1.179   0.401  1.00  0.00           H  
ATOM   1803 3HG1 VAL A 116      -6.426   0.656  -1.274  1.00  0.00           H  
ATOM   1804 1HG2 VAL A 116      -7.580   0.226   2.254  1.00  0.00           H  
ATOM   1805 2HG2 VAL A 116      -7.284  -1.430   1.659  1.00  0.00           H  
ATOM   1806 3HG2 VAL A 116      -8.938  -0.849   1.852  1.00  0.00           H  
ATOM   1807  N   ARG A 117      -8.698   2.825  -1.815  1.00  0.00           N  
ATOM   1808  CA  ARG A 117      -8.551   3.315  -3.187  1.00  0.00           C  
ATOM   1809  C   ARG A 117      -7.080   3.356  -3.544  1.00  0.00           C  
ATOM   1810  O   ARG A 117      -6.280   3.954  -2.825  1.00  0.00           O  
ATOM   1811  CB  ARG A 117      -9.208   4.681  -3.381  1.00  0.00           C  
ATOM   1812  CG  ARG A 117     -10.722   4.586  -3.224  1.00  0.00           C  
ATOM   1813  CD  ARG A 117     -11.359   5.955  -3.436  1.00  0.00           C  
ATOM   1814  NE  ARG A 117     -12.798   5.836  -3.214  1.00  0.00           N  
ATOM   1815  CZ  ARG A 117     -13.686   6.776  -3.027  1.00  0.00           C  
ATOM   1816  NH1 ARG A 117     -13.386   8.044  -3.102  1.00  0.00           N  
ATOM   1817  NH2 ARG A 117     -14.903   6.402  -2.773  1.00  0.00           N  
ATOM   1818  H   ARG A 117      -8.423   3.438  -1.060  1.00  0.00           H  
ATOM   1819  HA  ARG A 117      -9.078   2.634  -3.856  1.00  0.00           H  
ATOM   1820 1HB  ARG A 117      -8.808   5.390  -2.655  1.00  0.00           H  
ATOM   1821 2HB  ARG A 117      -8.981   5.042  -4.385  1.00  0.00           H  
ATOM   1822 1HG  ARG A 117     -11.117   3.889  -3.962  1.00  0.00           H  
ATOM   1823 2HG  ARG A 117     -10.969   4.228  -2.225  1.00  0.00           H  
ATOM   1824 1HD  ARG A 117     -10.927   6.665  -2.730  1.00  0.00           H  
ATOM   1825 2HD  ARG A 117     -11.167   6.287  -4.456  1.00  0.00           H  
ATOM   1826  HE  ARG A 117     -13.172   4.898  -3.223  1.00  0.00           H  
ATOM   1827 1HH1 ARG A 117     -12.464   8.273  -3.446  1.00  0.00           H  
ATOM   1828 2HH1 ARG A 117     -14.108   8.741  -2.987  1.00  0.00           H  
ATOM   1829 1HH2 ARG A 117     -15.063   5.406  -2.807  1.00  0.00           H  
ATOM   1830 2HH2 ARG A 117     -15.633   7.050  -2.511  1.00  0.00           H  
ATOM   1831  N   LEU A 118      -6.753   2.719  -4.652  1.00  0.00           N  
ATOM   1832  CA  LEU A 118      -5.421   2.620  -5.213  1.00  0.00           C  
ATOM   1833  C   LEU A 118      -5.401   3.399  -6.515  1.00  0.00           C  
ATOM   1834  O   LEU A 118      -6.247   3.157  -7.368  1.00  0.00           O  
ATOM   1835  CB  LEU A 118      -5.091   1.148  -5.484  1.00  0.00           C  
ATOM   1836  CG  LEU A 118      -5.176   0.221  -4.264  1.00  0.00           C  
ATOM   1837  CD1 LEU A 118      -4.956  -1.210  -4.745  1.00  0.00           C  
ATOM   1838  CD2 LEU A 118      -4.127   0.585  -3.215  1.00  0.00           C  
ATOM   1839  H   LEU A 118      -7.494   2.283  -5.182  1.00  0.00           H  
ATOM   1840  HA  LEU A 118      -4.714   3.050  -4.504  1.00  0.00           H  
ATOM   1841 1HB  LEU A 118      -4.082   1.100  -5.892  1.00  0.00           H  
ATOM   1842 2HB  LEU A 118      -5.778   0.774  -6.243  1.00  0.00           H  
ATOM   1843  HG  LEU A 118      -6.165   0.275  -3.809  1.00  0.00           H  
ATOM   1844 1HD1 LEU A 118      -4.036  -1.269  -5.327  1.00  0.00           H  
ATOM   1845 2HD1 LEU A 118      -5.789  -1.514  -5.379  1.00  0.00           H  
ATOM   1846 3HD1 LEU A 118      -4.882  -1.892  -3.898  1.00  0.00           H  
ATOM   1847 1HD2 LEU A 118      -3.136   0.580  -3.668  1.00  0.00           H  
ATOM   1848 2HD2 LEU A 118      -4.337   1.579  -2.820  1.00  0.00           H  
ATOM   1849 3HD2 LEU A 118      -4.161  -0.130  -2.393  1.00  0.00           H  
ATOM   1850  N   ARG A 119      -4.435   4.292  -6.686  1.00  0.00           N  
ATOM   1851  CA  ARG A 119      -4.219   5.006  -7.944  1.00  0.00           C  
ATOM   1852  C   ARG A 119      -2.778   4.827  -8.383  1.00  0.00           C  
ATOM   1853  O   ARG A 119      -1.867   5.060  -7.590  1.00  0.00           O  
ATOM   1854  CB  ARG A 119      -4.529   6.488  -7.797  1.00  0.00           C  
ATOM   1855  CG  ARG A 119      -4.480   7.283  -9.093  1.00  0.00           C  
ATOM   1856  CD  ARG A 119      -4.739   8.727  -8.861  1.00  0.00           C  
ATOM   1857  NE  ARG A 119      -4.642   9.500 -10.089  1.00  0.00           N  
ATOM   1858  CZ  ARG A 119      -5.695   9.876 -10.841  1.00  0.00           C  
ATOM   1859  NH1 ARG A 119      -6.914   9.545 -10.477  1.00  0.00           N  
ATOM   1860  NH2 ARG A 119      -5.502  10.579 -11.944  1.00  0.00           N  
ATOM   1861  H   ARG A 119      -3.789   4.449  -5.926  1.00  0.00           H  
ATOM   1862  HA  ARG A 119      -4.888   4.590  -8.697  1.00  0.00           H  
ATOM   1863 1HB  ARG A 119      -5.524   6.612  -7.373  1.00  0.00           H  
ATOM   1864 2HB  ARG A 119      -3.819   6.942  -7.105  1.00  0.00           H  
ATOM   1865 1HG  ARG A 119      -3.494   7.180  -9.546  1.00  0.00           H  
ATOM   1866 2HG  ARG A 119      -5.237   6.905  -9.781  1.00  0.00           H  
ATOM   1867 1HD  ARG A 119      -5.742   8.856  -8.455  1.00  0.00           H  
ATOM   1868 2HD  ARG A 119      -4.009   9.119  -8.154  1.00  0.00           H  
ATOM   1869  HE  ARG A 119      -3.720   9.773 -10.401  1.00  0.00           H  
ATOM   1870 1HH1 ARG A 119      -7.062   9.008  -9.634  1.00  0.00           H  
ATOM   1871 2HH1 ARG A 119      -7.703   9.828 -11.041  1.00  0.00           H  
ATOM   1872 1HH2 ARG A 119      -4.565  10.833 -12.223  1.00  0.00           H  
ATOM   1873 2HH2 ARG A 119      -6.291  10.861 -12.507  1.00  0.00           H  
ATOM   1874  N   ASN A 120      -2.582   4.424  -9.631  1.00  0.00           N  
ATOM   1875  CA  ASN A 120      -1.260   4.277 -10.221  1.00  0.00           C  
ATOM   1876  C   ASN A 120      -1.002   5.410 -11.218  1.00  0.00           C  
ATOM   1877  O   ASN A 120      -1.537   5.408 -12.322  1.00  0.00           O  
ATOM   1878  CB  ASN A 120      -1.115   2.921 -10.887  1.00  0.00           C  
ATOM   1879  CG  ASN A 120       0.259   2.700 -11.455  1.00  0.00           C  
ATOM   1880  OD1 ASN A 120       1.182   3.483 -11.202  1.00  0.00           O  
ATOM   1881  ND2 ASN A 120       0.414   1.648 -12.218  1.00  0.00           N  
ATOM   1882  H   ASN A 120      -3.385   4.266 -10.223  1.00  0.00           H  
ATOM   1883  HA  ASN A 120      -0.516   4.354  -9.427  1.00  0.00           H  
ATOM   1884 1HB  ASN A 120      -1.327   2.134 -10.161  1.00  0.00           H  
ATOM   1885 2HB  ASN A 120      -1.846   2.830 -11.690  1.00  0.00           H  
ATOM   1886 1HD2 ASN A 120       1.307   1.451 -12.623  1.00  0.00           H  
ATOM   1887 2HD2 ASN A 120      -0.361   1.041 -12.395  1.00  0.00           H  
ATOM   1888  N   ASP A 121      -0.163   6.366 -10.829  1.00  0.00           N  
ATOM   1889  CA  ASP A 121       0.273   7.467 -11.694  1.00  0.00           C  
ATOM   1890  C   ASP A 121       1.615   7.159 -12.394  1.00  0.00           C  
ATOM   1891  O   ASP A 121       2.182   8.029 -13.055  1.00  0.00           O  
ATOM   1892  CB  ASP A 121       0.401   8.757 -10.879  1.00  0.00           C  
ATOM   1893  CG  ASP A 121      -0.942   9.288 -10.397  1.00  0.00           C  
ATOM   1894  OD1 ASP A 121      -1.933   9.004 -11.028  1.00  0.00           O  
ATOM   1895  OD2 ASP A 121      -0.965   9.974  -9.403  1.00  0.00           O  
ATOM   1896  H   ASP A 121       0.315   6.259  -9.946  1.00  0.00           H  
ATOM   1897  HA  ASP A 121      -0.477   7.614 -12.471  1.00  0.00           H  
ATOM   1898 1HB  ASP A 121       1.037   8.578 -10.012  1.00  0.00           H  
ATOM   1899 2HB  ASP A 121       0.882   9.524 -11.486  1.00  0.00           H  
ATOM   1900  N   SER A 122       2.144   5.937 -12.258  1.00  0.00           N  
ATOM   1901  CA  SER A 122       3.347   5.497 -12.970  1.00  0.00           C  
ATOM   1902  C   SER A 122       3.051   5.057 -14.410  1.00  0.00           C  
ATOM   1903  O   SER A 122       1.902   4.918 -14.830  1.00  0.00           O  
ATOM   1904  CB  SER A 122       3.999   4.356 -12.215  1.00  0.00           C  
ATOM   1905  OG  SER A 122       3.362   3.139 -12.494  1.00  0.00           O  
ATOM   1906  H   SER A 122       1.620   5.245 -11.741  1.00  0.00           H  
ATOM   1907  HA  SER A 122       4.045   6.334 -13.021  1.00  0.00           H  
ATOM   1908 1HB  SER A 122       5.051   4.290 -12.491  1.00  0.00           H  
ATOM   1909 2HB  SER A 122       3.954   4.555 -11.145  1.00  0.00           H  
ATOM   1910  HG  SER A 122       2.588   3.110 -11.927  1.00  0.00           H  
ATOM   1911  N   SER A 123       4.112   4.821 -15.183  1.00  0.00           N  
ATOM   1912  CA  SER A 123       4.037   4.364 -16.576  1.00  0.00           C  
ATOM   1913  C   SER A 123       3.949   2.843 -16.736  1.00  0.00           C  
ATOM   1914  O   SER A 123       3.800   2.361 -17.861  1.00  0.00           O  
ATOM   1915  CB  SER A 123       5.247   4.872 -17.336  1.00  0.00           C  
ATOM   1916  OG  SER A 123       5.203   6.266 -17.476  1.00  0.00           O  
ATOM   1917  H   SER A 123       5.036   4.927 -14.789  1.00  0.00           H  
ATOM   1918  HA  SER A 123       3.132   4.774 -17.027  1.00  0.00           H  
ATOM   1919 1HB  SER A 123       6.155   4.586 -16.806  1.00  0.00           H  
ATOM   1920 2HB  SER A 123       5.281   4.406 -18.319  1.00  0.00           H  
ATOM   1921  HG  SER A 123       5.996   6.600 -17.051  1.00  0.00           H  
ATOM   1922  N   THR A 124       4.029   2.075 -15.646  1.00  0.00           N  
ATOM   1923  CA  THR A 124       3.971   0.607 -15.660  1.00  0.00           C  
ATOM   1924  C   THR A 124       2.887   0.083 -14.718  1.00  0.00           C  
ATOM   1925  O   THR A 124       2.502   0.770 -13.774  1.00  0.00           O  
ATOM   1926  CB  THR A 124       5.329  -0.006 -15.272  1.00  0.00           C  
ATOM   1927  OG1 THR A 124       5.665   0.379 -13.933  1.00  0.00           O  
ATOM   1928  CG2 THR A 124       6.419   0.468 -16.221  1.00  0.00           C  
ATOM   1929  H   THR A 124       4.104   2.513 -14.739  1.00  0.00           H  
ATOM   1930  HA  THR A 124       3.724   0.280 -16.670  1.00  0.00           H  
ATOM   1931  HB  THR A 124       5.264  -1.093 -15.317  1.00  0.00           H  
ATOM   1932  HG1 THR A 124       4.980   0.076 -13.332  1.00  0.00           H  
ATOM   1933 1HG2 THR A 124       7.372   0.024 -15.931  1.00  0.00           H  
ATOM   1934 2HG2 THR A 124       6.172   0.166 -17.238  1.00  0.00           H  
ATOM   1935 3HG2 THR A 124       6.496   1.554 -16.173  1.00  0.00           H  
ATOM   1936  N   PRO A 125       2.334  -1.118 -14.962  1.00  0.00           N  
ATOM   1937  CA  PRO A 125       1.444  -1.755 -14.000  1.00  0.00           C  
ATOM   1938  C   PRO A 125       2.147  -1.970 -12.660  1.00  0.00           C  
ATOM   1939  O   PRO A 125       3.341  -2.278 -12.617  1.00  0.00           O  
ATOM   1940  CB  PRO A 125       1.010  -3.081 -14.629  1.00  0.00           C  
ATOM   1941  CG  PRO A 125       1.236  -2.857 -16.123  1.00  0.00           C  
ATOM   1942  CD  PRO A 125       2.454  -1.935 -16.157  1.00  0.00           C  
ATOM   1943  HA  PRO A 125       0.546  -1.133 -13.871  1.00  0.00           H  
ATOM   1944 1HB  PRO A 125       1.654  -3.891 -14.287  1.00  0.00           H  
ATOM   1945 2HB  PRO A 125      -0.034  -3.305 -14.411  1.00  0.00           H  
ATOM   1946 1HG  PRO A 125       1.424  -3.793 -16.649  1.00  0.00           H  
ATOM   1947 2HG  PRO A 125       0.374  -2.345 -16.550  1.00  0.00           H  
ATOM   1948 1HD  PRO A 125       3.369  -2.525 -16.102  1.00  0.00           H  
ATOM   1949 2HD  PRO A 125       2.433  -1.336 -17.067  1.00  0.00           H  
ATOM   1950  N   VAL A 126       1.385  -1.835 -11.579  1.00  0.00           N  
ATOM   1951  CA  VAL A 126       1.866  -2.054 -10.214  1.00  0.00           C  
ATOM   1952  C   VAL A 126       0.955  -3.074  -9.549  1.00  0.00           C  
ATOM   1953  O   VAL A 126      -0.268  -2.988  -9.660  1.00  0.00           O  
ATOM   1954  CB  VAL A 126       1.868  -0.743  -9.405  1.00  0.00           C  
ATOM   1955  CG1 VAL A 126       2.267  -1.009  -7.961  1.00  0.00           C  
ATOM   1956  CG2 VAL A 126       2.810   0.262 -10.050  1.00  0.00           C  
ATOM   1957  H   VAL A 126       0.417  -1.571 -11.694  1.00  0.00           H  
ATOM   1958  HA  VAL A 126       2.890  -2.426 -10.263  1.00  0.00           H  
ATOM   1959  HB  VAL A 126       0.857  -0.336  -9.389  1.00  0.00           H  
ATOM   1960 1HG1 VAL A 126       2.263  -0.071  -7.404  1.00  0.00           H  
ATOM   1961 2HG1 VAL A 126       1.558  -1.702  -7.509  1.00  0.00           H  
ATOM   1962 3HG1 VAL A 126       3.267  -1.441  -7.934  1.00  0.00           H  
ATOM   1963 1HG2 VAL A 126       2.806   1.186  -9.473  1.00  0.00           H  
ATOM   1964 2HG2 VAL A 126       3.820  -0.149 -10.071  1.00  0.00           H  
ATOM   1965 3HG2 VAL A 126       2.481   0.468 -11.068  1.00  0.00           H  
ATOM   1966  N   GLU A 127       1.536  -4.055  -8.875  1.00  0.00           N  
ATOM   1967  CA  GLU A 127       0.800  -5.026  -8.079  1.00  0.00           C  
ATOM   1968  C   GLU A 127       0.718  -4.538  -6.633  1.00  0.00           C  
ATOM   1969  O   GLU A 127       1.711  -4.134  -6.027  1.00  0.00           O  
ATOM   1970  CB  GLU A 127       1.422  -6.421  -8.235  1.00  0.00           C  
ATOM   1971  CG  GLU A 127       0.537  -7.500  -7.599  1.00  0.00           C  
ATOM   1972  CD  GLU A 127       0.855  -8.899  -8.147  1.00  0.00           C  
ATOM   1973  OE1 GLU A 127       1.467  -9.712  -7.425  1.00  0.00           O  
ATOM   1974  OE2 GLU A 127       0.384  -9.186  -9.270  1.00  0.00           O  
ATOM   1975  H   GLU A 127       2.541  -4.045  -8.770  1.00  0.00           H  
ATOM   1976  HA  GLU A 127      -0.208  -5.114  -8.486  1.00  0.00           H  
ATOM   1977 1HB  GLU A 127       2.416  -6.445  -7.789  1.00  0.00           H  
ATOM   1978 2HB  GLU A 127       1.514  -6.628  -9.301  1.00  0.00           H  
ATOM   1979 1HG  GLU A 127      -0.507  -7.273  -7.818  1.00  0.00           H  
ATOM   1980 2HG  GLU A 127       0.653  -7.468  -6.516  1.00  0.00           H  
ATOM   1981  N   VAL A 128      -0.491  -4.533  -6.076  1.00  0.00           N  
ATOM   1982  CA  VAL A 128      -0.732  -4.145  -4.690  1.00  0.00           C  
ATOM   1983  C   VAL A 128      -1.335  -5.323  -3.943  1.00  0.00           C  
ATOM   1984  O   VAL A 128      -2.445  -5.772  -4.240  1.00  0.00           O  
ATOM   1985  CB  VAL A 128      -1.597  -2.879  -4.576  1.00  0.00           C  
ATOM   1986  CG1 VAL A 128      -1.692  -2.448  -3.104  1.00  0.00           C  
ATOM   1987  CG2 VAL A 128      -1.004  -1.708  -5.374  1.00  0.00           C  
ATOM   1988  H   VAL A 128      -1.280  -4.813  -6.641  1.00  0.00           H  
ATOM   1989  HA  VAL A 128       0.220  -3.863  -4.239  1.00  0.00           H  
ATOM   1990  HB  VAL A 128      -2.598  -3.089  -4.952  1.00  0.00           H  
ATOM   1991 1HG1 VAL A 128      -0.693  -2.291  -2.697  1.00  0.00           H  
ATOM   1992 2HG1 VAL A 128      -2.205  -3.212  -2.519  1.00  0.00           H  
ATOM   1993 3HG1 VAL A 128      -2.257  -1.518  -3.027  1.00  0.00           H  
ATOM   1994 1HG2 VAL A 128      -1.590  -0.803  -5.214  1.00  0.00           H  
ATOM   1995 2HG2 VAL A 128      -1.019  -1.939  -6.439  1.00  0.00           H  
ATOM   1996 3HG2 VAL A 128       0.028  -1.532  -5.069  1.00  0.00           H  
ATOM   1997  N   HIS A 129      -0.619  -5.800  -2.928  1.00  0.00           N  
ATOM   1998  CA  HIS A 129      -1.115  -6.788  -1.980  1.00  0.00           C  
ATOM   1999  C   HIS A 129      -1.604  -6.087  -0.721  1.00  0.00           C  
ATOM   2000  O   HIS A 129      -0.865  -5.348  -0.071  1.00  0.00           O  
ATOM   2001  CB  HIS A 129      -0.066  -7.844  -1.634  1.00  0.00           C  
ATOM   2002  CG  HIS A 129       0.687  -8.374  -2.817  1.00  0.00           C  
ATOM   2003  ND1 HIS A 129       0.384  -9.491  -3.567  1.00  0.00           N  
ATOM   2004  CD2 HIS A 129       1.839  -7.838  -3.322  1.00  0.00           C  
ATOM   2005  CE1 HIS A 129       1.346  -9.627  -4.493  1.00  0.00           C  
ATOM   2006  NE2 HIS A 129       2.256  -8.657  -4.356  1.00  0.00           N  
ATOM   2007  H   HIS A 129       0.321  -5.446  -2.823  1.00  0.00           H  
ATOM   2008  HA  HIS A 129      -1.950  -7.330  -2.423  1.00  0.00           H  
ATOM   2009 1HB  HIS A 129       0.658  -7.423  -0.936  1.00  0.00           H  
ATOM   2010 2HB  HIS A 129      -0.548  -8.686  -1.138  1.00  0.00           H  
ATOM   2011  HD2 HIS A 129       2.354  -6.952  -2.951  1.00  0.00           H  
ATOM   2012  HE1 HIS A 129       1.394 -10.407  -5.253  1.00  0.00           H  
ATOM   2013  HE2 HIS A 129       3.093  -8.549  -4.911  1.00  0.00           H  
ATOM   2014  N   ILE A 130      -2.849  -6.352  -0.352  1.00  0.00           N  
ATOM   2015  CA  ILE A 130      -3.495  -5.783   0.821  1.00  0.00           C  
ATOM   2016  C   ILE A 130      -3.780  -6.923   1.790  1.00  0.00           C  
ATOM   2017  O   ILE A 130      -4.410  -7.913   1.412  1.00  0.00           O  
ATOM   2018  CB  ILE A 130      -4.779  -5.021   0.441  1.00  0.00           C  
ATOM   2019  CG1 ILE A 130      -4.579  -4.047  -0.744  1.00  0.00           C  
ATOM   2020  CG2 ILE A 130      -5.279  -4.283   1.698  1.00  0.00           C  
ATOM   2021  CD1 ILE A 130      -5.899  -3.471  -1.264  1.00  0.00           C  
ATOM   2022  H   ILE A 130      -3.385  -6.990  -0.922  1.00  0.00           H  
ATOM   2023  HA  ILE A 130      -2.816  -5.061   1.273  1.00  0.00           H  
ATOM   2024  HB  ILE A 130      -5.525  -5.754   0.135  1.00  0.00           H  
ATOM   2025 1HG1 ILE A 130      -3.913  -3.234  -0.453  1.00  0.00           H  
ATOM   2026 2HG1 ILE A 130      -4.125  -4.570  -1.586  1.00  0.00           H  
ATOM   2027 1HG2 ILE A 130      -5.527  -4.996   2.484  1.00  0.00           H  
ATOM   2028 2HG2 ILE A 130      -6.179  -3.705   1.486  1.00  0.00           H  
ATOM   2029 3HG2 ILE A 130      -4.506  -3.610   2.069  1.00  0.00           H  
ATOM   2030 1HD1 ILE A 130      -6.373  -2.836  -0.515  1.00  0.00           H  
ATOM   2031 2HD1 ILE A 130      -6.573  -4.285  -1.531  1.00  0.00           H  
ATOM   2032 3HD1 ILE A 130      -5.709  -2.867  -2.151  1.00  0.00           H  
ATOM   2033  N   LYS A 131      -3.341  -6.786   3.040  1.00  0.00           N  
ATOM   2034  CA  LYS A 131      -3.638  -7.729   4.121  1.00  0.00           C  
ATOM   2035  C   LYS A 131      -4.358  -7.015   5.258  1.00  0.00           C  
ATOM   2036  O   LYS A 131      -3.919  -5.961   5.711  1.00  0.00           O  
ATOM   2037  CB  LYS A 131      -2.350  -8.429   4.568  1.00  0.00           C  
ATOM   2038  CG  LYS A 131      -2.604  -9.421   5.712  1.00  0.00           C  
ATOM   2039  CD  LYS A 131      -1.291 -10.003   6.237  1.00  0.00           C  
ATOM   2040  CE  LYS A 131      -1.619 -10.902   7.431  1.00  0.00           C  
ATOM   2041  NZ  LYS A 131      -0.401 -11.281   8.183  1.00  0.00           N  
ATOM   2042  H   LYS A 131      -2.835  -5.942   3.265  1.00  0.00           H  
ATOM   2043  HA  LYS A 131      -4.295  -8.507   3.731  1.00  0.00           H  
ATOM   2044 1HB  LYS A 131      -1.922  -8.961   3.719  1.00  0.00           H  
ATOM   2045 2HB  LYS A 131      -1.632  -7.676   4.895  1.00  0.00           H  
ATOM   2046 1HG  LYS A 131      -3.254 -10.224   5.365  1.00  0.00           H  
ATOM   2047 2HG  LYS A 131      -3.093  -8.909   6.540  1.00  0.00           H  
ATOM   2048 1HD  LYS A 131      -0.648  -9.182   6.557  1.00  0.00           H  
ATOM   2049 2HD  LYS A 131      -0.790 -10.568   5.451  1.00  0.00           H  
ATOM   2050 1HE  LYS A 131      -2.170 -11.779   7.092  1.00  0.00           H  
ATOM   2051 2HE  LYS A 131      -2.291 -10.353   8.091  1.00  0.00           H  
ATOM   2052 1HZ  LYS A 131      -0.660 -11.836   8.986  1.00  0.00           H  
ATOM   2053 2HZ  LYS A 131       0.253 -11.789   7.605  1.00  0.00           H  
ATOM   2054 3HZ  LYS A 131       0.053 -10.443   8.516  1.00  0.00           H  
ATOM   2055  N   VAL A 132      -5.444  -7.622   5.728  1.00  0.00           N  
ATOM   2056  CA  VAL A 132      -6.313  -7.102   6.789  1.00  0.00           C  
ATOM   2057  C   VAL A 132      -6.710  -8.261   7.693  1.00  0.00           C  
ATOM   2058  O   VAL A 132      -7.529  -9.103   7.322  1.00  0.00           O  
ATOM   2059  CB  VAL A 132      -7.567  -6.459   6.183  1.00  0.00           C  
ATOM   2060  CG1 VAL A 132      -8.434  -5.835   7.274  1.00  0.00           C  
ATOM   2061  CG2 VAL A 132      -7.217  -5.367   5.177  1.00  0.00           C  
ATOM   2062  H   VAL A 132      -5.726  -8.486   5.289  1.00  0.00           H  
ATOM   2063  HA  VAL A 132      -5.760  -6.349   7.351  1.00  0.00           H  
ATOM   2064  HB  VAL A 132      -8.149  -7.217   5.659  1.00  0.00           H  
ATOM   2065 1HG1 VAL A 132      -7.875  -5.064   7.805  1.00  0.00           H  
ATOM   2066 2HG1 VAL A 132      -8.771  -6.592   7.981  1.00  0.00           H  
ATOM   2067 3HG1 VAL A 132      -9.314  -5.402   6.797  1.00  0.00           H  
ATOM   2068 1HG2 VAL A 132      -6.608  -5.768   4.366  1.00  0.00           H  
ATOM   2069 2HG2 VAL A 132      -6.690  -4.549   5.669  1.00  0.00           H  
ATOM   2070 3HG2 VAL A 132      -8.146  -5.031   4.716  1.00  0.00           H  
ATOM   2071  N   GLY A 133      -6.089  -8.348   8.870  1.00  0.00           N  
ATOM   2072  CA  GLY A 133      -6.165  -9.559   9.690  1.00  0.00           C  
ATOM   2073  C   GLY A 133      -5.683 -10.780   8.896  1.00  0.00           C  
ATOM   2074  O   GLY A 133      -4.532 -10.819   8.450  1.00  0.00           O  
ATOM   2075  H   GLY A 133      -5.445  -7.617   9.139  1.00  0.00           H  
ATOM   2076 1HA  GLY A 133      -5.555  -9.431  10.585  1.00  0.00           H  
ATOM   2077 2HA  GLY A 133      -7.192  -9.711  10.020  1.00  0.00           H  
ATOM   2078  N   ASP A 134      -6.578 -11.747   8.693  1.00  0.00           N  
ATOM   2079  CA  ASP A 134      -6.314 -12.967   7.919  1.00  0.00           C  
ATOM   2080  C   ASP A 134      -6.703 -12.850   6.436  1.00  0.00           C  
ATOM   2081  O   ASP A 134      -6.267 -13.665   5.620  1.00  0.00           O  
ATOM   2082  CB  ASP A 134      -7.046 -14.148   8.568  1.00  0.00           C  
ATOM   2083  CG  ASP A 134      -6.631 -14.351  10.024  1.00  0.00           C  
ATOM   2084  OD1 ASP A 134      -5.408 -14.300  10.292  1.00  0.00           O  
ATOM   2085  OD2 ASP A 134      -7.554 -14.513  10.853  1.00  0.00           O  
ATOM   2086  H   ASP A 134      -7.490 -11.655   9.118  1.00  0.00           H  
ATOM   2087  HA  ASP A 134      -5.243 -13.170   7.947  1.00  0.00           H  
ATOM   2088 1HB  ASP A 134      -6.820 -15.058   8.011  1.00  0.00           H  
ATOM   2089 2HB  ASP A 134      -8.121 -13.974   8.511  1.00  0.00           H  
ATOM   2090  N   GLU A 135      -7.501 -11.843   6.063  1.00  0.00           N  
ATOM   2091  CA  GLU A 135      -7.905 -11.638   4.672  1.00  0.00           C  
ATOM   2092  C   GLU A 135      -6.757 -11.009   3.876  1.00  0.00           C  
ATOM   2093  O   GLU A 135      -6.085 -10.078   4.330  1.00  0.00           O  
ATOM   2094  CB  GLU A 135      -9.208 -10.821   4.573  1.00  0.00           C  
ATOM   2095  CG  GLU A 135      -9.800 -10.863   3.148  1.00  0.00           C  
ATOM   2096  CD  GLU A 135     -11.139 -10.115   2.989  1.00  0.00           C  
ATOM   2097  OE1 GLU A 135     -11.492  -9.782   1.826  1.00  0.00           O  
ATOM   2098  OE2 GLU A 135     -11.807  -9.850   4.010  1.00  0.00           O  
ATOM   2099  H   GLU A 135      -7.708 -11.109   6.725  1.00  0.00           H  
ATOM   2100  HA  GLU A 135      -8.145 -12.608   4.235  1.00  0.00           H  
ATOM   2101 1HB  GLU A 135      -9.933 -11.248   5.267  1.00  0.00           H  
ATOM   2102 2HB  GLU A 135      -9.013  -9.787   4.858  1.00  0.00           H  
ATOM   2103 1HG  GLU A 135      -9.076 -10.430   2.457  1.00  0.00           H  
ATOM   2104 2HG  GLU A 135      -9.942 -11.905   2.861  1.00  0.00           H  
ATOM   2105  N   LYS A 136      -6.538 -11.523   2.663  1.00  0.00           N  
ATOM   2106  CA  LYS A 136      -5.553 -11.010   1.711  1.00  0.00           C  
ATOM   2107  C   LYS A 136      -6.217 -10.784   0.364  1.00  0.00           C  
ATOM   2108  O   LYS A 136      -6.970 -11.637  -0.100  1.00  0.00           O  
ATOM   2109  CB  LYS A 136      -4.377 -11.980   1.558  1.00  0.00           C  
ATOM   2110  CG  LYS A 136      -3.585 -12.176   2.856  1.00  0.00           C  
ATOM   2111  CD  LYS A 136      -2.454 -13.175   2.605  1.00  0.00           C  
ATOM   2112  CE  LYS A 136      -1.720 -13.498   3.906  1.00  0.00           C  
ATOM   2113  NZ  LYS A 136      -0.678 -14.528   3.670  1.00  0.00           N  
ATOM   2114  H   LYS A 136      -7.152 -12.256   2.339  1.00  0.00           H  
ATOM   2115  HA  LYS A 136      -5.176 -10.057   2.083  1.00  0.00           H  
ATOM   2116 1HB  LYS A 136      -3.705 -11.592   0.793  1.00  0.00           H  
ATOM   2117 2HB  LYS A 136      -4.760 -12.943   1.219  1.00  0.00           H  
ATOM   2118 1HG  LYS A 136      -4.240 -12.566   3.636  1.00  0.00           H  
ATOM   2119 2HG  LYS A 136      -3.170 -11.221   3.178  1.00  0.00           H  
ATOM   2120 1HD  LYS A 136      -2.881 -14.091   2.197  1.00  0.00           H  
ATOM   2121 2HD  LYS A 136      -1.759 -12.753   1.879  1.00  0.00           H  
ATOM   2122 1HE  LYS A 136      -2.452 -13.855   4.630  1.00  0.00           H  
ATOM   2123 2HE  LYS A 136      -1.277 -12.579   4.290  1.00  0.00           H  
ATOM   2124 1HZ  LYS A 136      -0.203 -14.776   4.527  1.00  0.00           H  
ATOM   2125 2HZ  LYS A 136      -0.002 -14.200   2.996  1.00  0.00           H  
ATOM   2126 3HZ  LYS A 136      -1.105 -15.363   3.295  1.00  0.00           H  
ATOM   2127  N   ARG A 137      -5.894  -9.668  -0.283  1.00  0.00           N  
ATOM   2128  CA  ARG A 137      -6.273  -9.382  -1.669  1.00  0.00           C  
ATOM   2129  C   ARG A 137      -5.064  -8.907  -2.452  1.00  0.00           C  
ATOM   2130  O   ARG A 137      -4.161  -8.290  -1.895  1.00  0.00           O  
ATOM   2131  CB  ARG A 137      -7.428  -8.374  -1.726  1.00  0.00           C  
ATOM   2132  CG  ARG A 137      -8.692  -8.969  -1.088  1.00  0.00           C  
ATOM   2133  CD  ARG A 137      -9.904  -8.102  -1.400  1.00  0.00           C  
ATOM   2134  NE  ARG A 137     -11.100  -8.606  -0.719  1.00  0.00           N  
ATOM   2135  CZ  ARG A 137     -12.330  -8.185  -0.892  1.00  0.00           C  
ATOM   2136  NH1 ARG A 137     -12.683  -7.405  -1.878  1.00  0.00           N  
ATOM   2137  NH2 ARG A 137     -13.213  -8.546  -0.018  1.00  0.00           N  
ATOM   2138  H   ARG A 137      -5.271  -9.023   0.181  1.00  0.00           H  
ATOM   2139  HA  ARG A 137      -6.657 -10.298  -2.119  1.00  0.00           H  
ATOM   2140 1HB  ARG A 137      -7.634  -8.138  -2.770  1.00  0.00           H  
ATOM   2141 2HB  ARG A 137      -7.148  -7.455  -1.211  1.00  0.00           H  
ATOM   2142 1HG  ARG A 137      -8.564  -9.034  -0.008  1.00  0.00           H  
ATOM   2143 2HG  ARG A 137      -8.869  -9.968  -1.485  1.00  0.00           H  
ATOM   2144 1HD  ARG A 137     -10.061  -8.075  -2.478  1.00  0.00           H  
ATOM   2145 2HD  ARG A 137      -9.704  -7.097  -1.029  1.00  0.00           H  
ATOM   2146  HE  ARG A 137     -10.977  -9.155   0.119  1.00  0.00           H  
ATOM   2147 1HH1 ARG A 137     -13.616  -7.017  -1.877  1.00  0.00           H  
ATOM   2148 2HH1 ARG A 137     -11.987  -7.136  -2.559  1.00  0.00           H  
ATOM   2149 1HH2 ARG A 137     -12.847  -9.054   0.775  1.00  0.00           H  
ATOM   2150 2HH2 ARG A 137     -14.097  -8.062   0.051  1.00  0.00           H  
ATOM   2151  N   THR A 138      -5.048  -9.206  -3.739  1.00  0.00           N  
ATOM   2152  CA  THR A 138      -4.015  -8.753  -4.668  1.00  0.00           C  
ATOM   2153  C   THR A 138      -4.703  -8.155  -5.875  1.00  0.00           C  
ATOM   2154  O   THR A 138      -5.689  -8.709  -6.360  1.00  0.00           O  
ATOM   2155  CB  THR A 138      -3.054  -9.885  -5.043  1.00  0.00           C  
ATOM   2156  OG1 THR A 138      -2.452 -10.323  -3.839  1.00  0.00           O  
ATOM   2157  CG2 THR A 138      -1.949  -9.422  -5.987  1.00  0.00           C  
ATOM   2158  H   THR A 138      -5.837  -9.689  -4.146  1.00  0.00           H  
ATOM   2159  HA  THR A 138      -3.409  -7.996  -4.169  1.00  0.00           H  
ATOM   2160  HB  THR A 138      -3.601 -10.710  -5.500  1.00  0.00           H  
ATOM   2161  HG1 THR A 138      -1.509 -10.183  -3.958  1.00  0.00           H  
ATOM   2162 1HG2 THR A 138      -2.361  -9.172  -6.965  1.00  0.00           H  
ATOM   2163 2HG2 THR A 138      -1.438  -8.549  -5.582  1.00  0.00           H  
ATOM   2164 3HG2 THR A 138      -1.223 -10.222  -6.131  1.00  0.00           H  
ATOM   2165  N   VAL A 139      -4.224  -6.990  -6.293  1.00  0.00           N  
ATOM   2166  CA  VAL A 139      -4.806  -6.206  -7.375  1.00  0.00           C  
ATOM   2167  C   VAL A 139      -3.673  -5.657  -8.222  1.00  0.00           C  
ATOM   2168  O   VAL A 139      -2.762  -5.021  -7.696  1.00  0.00           O  
ATOM   2169  CB  VAL A 139      -5.661  -5.055  -6.817  1.00  0.00           C  
ATOM   2170  CG1 VAL A 139      -6.329  -4.252  -7.934  1.00  0.00           C  
ATOM   2171  CG2 VAL A 139      -6.776  -5.568  -5.896  1.00  0.00           C  
ATOM   2172  H   VAL A 139      -3.424  -6.591  -5.823  1.00  0.00           H  
ATOM   2173  HA  VAL A 139      -5.449  -6.858  -7.968  1.00  0.00           H  
ATOM   2174  HB  VAL A 139      -5.029  -4.380  -6.240  1.00  0.00           H  
ATOM   2175 1HG1 VAL A 139      -5.582  -3.836  -8.610  1.00  0.00           H  
ATOM   2176 2HG1 VAL A 139      -7.023  -4.873  -8.501  1.00  0.00           H  
ATOM   2177 3HG1 VAL A 139      -6.856  -3.410  -7.486  1.00  0.00           H  
ATOM   2178 1HG2 VAL A 139      -6.351  -5.953  -4.969  1.00  0.00           H  
ATOM   2179 2HG2 VAL A 139      -7.340  -6.353  -6.400  1.00  0.00           H  
ATOM   2180 3HG2 VAL A 139      -7.451  -4.745  -5.662  1.00  0.00           H  
ATOM   2181  N   THR A 140      -3.745  -5.873  -9.528  1.00  0.00           N  
ATOM   2182  CA  THR A 140      -2.920  -5.141 -10.487  1.00  0.00           C  
ATOM   2183  C   THR A 140      -3.613  -3.824 -10.808  1.00  0.00           C  
ATOM   2184  O   THR A 140      -4.783  -3.824 -11.181  1.00  0.00           O  
ATOM   2185  CB  THR A 140      -2.703  -5.958 -11.763  1.00  0.00           C  
ATOM   2186  OG1 THR A 140      -2.225  -7.250 -11.454  1.00  0.00           O  
ATOM   2187  CG2 THR A 140      -1.718  -5.285 -12.716  1.00  0.00           C  
ATOM   2188  H   THR A 140      -4.491  -6.443  -9.901  1.00  0.00           H  
ATOM   2189  HA  THR A 140      -1.949  -4.946 -10.030  1.00  0.00           H  
ATOM   2190  HB  THR A 140      -3.657  -6.076 -12.278  1.00  0.00           H  
ATOM   2191  HG1 THR A 140      -1.281  -7.227 -11.276  1.00  0.00           H  
ATOM   2192 1HG2 THR A 140      -1.435  -5.984 -13.503  1.00  0.00           H  
ATOM   2193 2HG2 THR A 140      -2.189  -4.417 -13.178  1.00  0.00           H  
ATOM   2194 3HG2 THR A 140      -0.826  -4.969 -12.176  1.00  0.00           H  
ATOM   2195  N   VAL A 141      -2.899  -2.712 -10.659  1.00  0.00           N  
ATOM   2196  CA  VAL A 141      -3.373  -1.368 -11.000  1.00  0.00           C  
ATOM   2197  C   VAL A 141      -2.577  -0.898 -12.211  1.00  0.00           C  
ATOM   2198  O   VAL A 141      -1.363  -0.688 -12.129  1.00  0.00           O  
ATOM   2199  CB  VAL A 141      -3.232  -0.402  -9.807  1.00  0.00           C  
ATOM   2200  CG1 VAL A 141      -3.965   0.916 -10.085  1.00  0.00           C  
ATOM   2201  CG2 VAL A 141      -3.815  -0.985  -8.511  1.00  0.00           C  
ATOM   2202  H   VAL A 141      -1.953  -2.794 -10.316  1.00  0.00           H  
ATOM   2203  HA  VAL A 141      -4.438  -1.424 -11.227  1.00  0.00           H  
ATOM   2204  HB  VAL A 141      -2.177  -0.189  -9.634  1.00  0.00           H  
ATOM   2205 1HG1 VAL A 141      -3.789   1.624  -9.275  1.00  0.00           H  
ATOM   2206 2HG1 VAL A 141      -5.037   0.740 -10.175  1.00  0.00           H  
ATOM   2207 3HG1 VAL A 141      -3.615   1.356 -11.019  1.00  0.00           H  
ATOM   2208 1HG2 VAL A 141      -3.259  -1.873  -8.212  1.00  0.00           H  
ATOM   2209 2HG2 VAL A 141      -3.732  -0.248  -7.712  1.00  0.00           H  
ATOM   2210 3HG2 VAL A 141      -4.863  -1.247  -8.659  1.00  0.00           H  
ATOM   2211  N   ASN A 142      -3.234  -0.777 -13.359  1.00  0.00           N  
ATOM   2212  CA  ASN A 142      -2.595  -0.370 -14.608  1.00  0.00           C  
ATOM   2213  C   ASN A 142      -2.224   1.124 -14.597  1.00  0.00           C  
ATOM   2214  O   ASN A 142      -2.749   1.885 -13.782  1.00  0.00           O  
ATOM   2215  CB  ASN A 142      -3.517  -0.724 -15.782  1.00  0.00           C  
ATOM   2216  CG  ASN A 142      -3.711  -2.220 -15.897  1.00  0.00           C  
ATOM   2217  OD1 ASN A 142      -2.791  -2.957 -16.218  1.00  0.00           O  
ATOM   2218  ND2 ASN A 142      -4.892  -2.704 -15.608  1.00  0.00           N  
ATOM   2219  H   ASN A 142      -4.233  -0.924 -13.366  1.00  0.00           H  
ATOM   2220  HA  ASN A 142      -1.663  -0.926 -14.717  1.00  0.00           H  
ATOM   2221 1HB  ASN A 142      -3.094  -0.373 -16.723  1.00  0.00           H  
ATOM   2222 2HB  ASN A 142      -4.480  -0.231 -15.652  1.00  0.00           H  
ATOM   2223 1HD2 ASN A 142      -5.522  -2.113 -15.085  1.00  0.00           H  
ATOM   2224 2HD2 ASN A 142      -4.984  -3.709 -15.567  1.00  0.00           H  
ATOM   2225  N   PRO A 143      -1.326   1.575 -15.492  1.00  0.00           N  
ATOM   2226  CA  PRO A 143      -0.992   2.992 -15.629  1.00  0.00           C  
ATOM   2227  C   PRO A 143      -2.234   3.875 -15.803  1.00  0.00           C  
ATOM   2228  O   PRO A 143      -3.054   3.633 -16.689  1.00  0.00           O  
ATOM   2229  CB  PRO A 143      -0.114   3.007 -16.884  1.00  0.00           C  
ATOM   2230  CG  PRO A 143       0.517   1.657 -16.906  1.00  0.00           C  
ATOM   2231  CD  PRO A 143      -0.575   0.727 -16.448  1.00  0.00           C  
ATOM   2232  HA  PRO A 143      -0.426   3.317 -14.744  1.00  0.00           H  
ATOM   2233 1HB  PRO A 143      -0.731   3.205 -17.773  1.00  0.00           H  
ATOM   2234 2HB  PRO A 143       0.624   3.821 -16.817  1.00  0.00           H  
ATOM   2235 1HG  PRO A 143       0.876   1.422 -17.918  1.00  0.00           H  
ATOM   2236 2HG  PRO A 143       1.395   1.636 -16.244  1.00  0.00           H  
ATOM   2237 1HD  PRO A 143      -1.191   0.430 -17.311  1.00  0.00           H  
ATOM   2238 2HD  PRO A 143      -0.128  -0.157 -15.968  1.00  0.00           H  
ATOM   2239  N   GLY A 144      -2.365   4.905 -14.967  1.00  0.00           N  
ATOM   2240  CA  GLY A 144      -3.498   5.836 -14.959  1.00  0.00           C  
ATOM   2241  C   GLY A 144      -4.798   5.274 -14.374  1.00  0.00           C  
ATOM   2242  O   GLY A 144      -5.800   5.990 -14.341  1.00  0.00           O  
ATOM   2243  H   GLY A 144      -1.702   4.997 -14.211  1.00  0.00           H  
ATOM   2244 1HA  GLY A 144      -3.235   6.725 -14.385  1.00  0.00           H  
ATOM   2245 2HA  GLY A 144      -3.708   6.162 -15.977  1.00  0.00           H  
ATOM   2246  N   GLU A 145      -4.809   4.020 -13.919  1.00  0.00           N  
ATOM   2247  CA  GLU A 145      -5.985   3.377 -13.338  1.00  0.00           C  
ATOM   2248  C   GLU A 145      -6.180   3.780 -11.868  1.00  0.00           C  
ATOM   2249  O   GLU A 145      -5.221   3.979 -11.113  1.00  0.00           O  
ATOM   2250  CB  GLU A 145      -5.888   1.852 -13.523  1.00  0.00           C  
ATOM   2251  CG  GLU A 145      -7.205   1.115 -13.239  1.00  0.00           C  
ATOM   2252  CD  GLU A 145      -7.129  -0.399 -13.512  1.00  0.00           C  
ATOM   2253  OE1 GLU A 145      -8.204  -1.029 -13.573  1.00  0.00           O  
ATOM   2254  OE2 GLU A 145      -6.008  -0.934 -13.696  1.00  0.00           O  
ATOM   2255  H   GLU A 145      -3.951   3.487 -13.936  1.00  0.00           H  
ATOM   2256  HA  GLU A 145      -6.866   3.701 -13.893  1.00  0.00           H  
ATOM   2257 1HB  GLU A 145      -5.118   1.463 -12.857  1.00  0.00           H  
ATOM   2258 2HB  GLU A 145      -5.599   1.648 -14.554  1.00  0.00           H  
ATOM   2259 1HG  GLU A 145      -7.984   1.555 -13.862  1.00  0.00           H  
ATOM   2260 2HG  GLU A 145      -7.483   1.271 -12.197  1.00  0.00           H  
ATOM   2261  N   GLU A 146      -7.447   3.863 -11.455  1.00  0.00           N  
ATOM   2262  CA  GLU A 146      -7.849   3.918 -10.051  1.00  0.00           C  
ATOM   2263  C   GLU A 146      -8.751   2.711  -9.743  1.00  0.00           C  
ATOM   2264  O   GLU A 146      -9.766   2.505 -10.408  1.00  0.00           O  
ATOM   2265  CB  GLU A 146      -8.486   5.285  -9.708  1.00  0.00           C  
ATOM   2266  CG  GLU A 146      -8.715   5.464  -8.194  1.00  0.00           C  
ATOM   2267  CD  GLU A 146      -9.099   6.897  -7.754  1.00  0.00           C  
ATOM   2268  OE1 GLU A 146     -10.128   7.043  -7.052  1.00  0.00           O  
ATOM   2269  OE2 GLU A 146      -8.305   7.854  -7.965  1.00  0.00           O  
ATOM   2270  H   GLU A 146      -8.179   3.644 -12.115  1.00  0.00           H  
ATOM   2271  HA  GLU A 146      -6.952   3.869  -9.432  1.00  0.00           H  
ATOM   2272 1HB  GLU A 146      -7.811   6.070 -10.047  1.00  0.00           H  
ATOM   2273 2HB  GLU A 146      -9.434   5.395 -10.234  1.00  0.00           H  
ATOM   2274 1HG  GLU A 146      -9.483   4.761  -7.870  1.00  0.00           H  
ATOM   2275 2HG  GLU A 146      -7.795   5.201  -7.672  1.00  0.00           H  
ATOM   2276  N   VAL A 147      -8.380   1.908  -8.741  1.00  0.00           N  
ATOM   2277  CA  VAL A 147      -9.111   0.709  -8.305  1.00  0.00           C  
ATOM   2278  C   VAL A 147      -9.531   0.861  -6.848  1.00  0.00           C  
ATOM   2279  O   VAL A 147      -8.750   1.310  -6.012  1.00  0.00           O  
ATOM   2280  CB  VAL A 147      -8.290  -0.585  -8.504  1.00  0.00           C  
ATOM   2281  CG1 VAL A 147      -9.120  -1.815  -8.100  1.00  0.00           C  
ATOM   2282  CG2 VAL A 147      -7.858  -0.773  -9.961  1.00  0.00           C  
ATOM   2283  H   VAL A 147      -7.554   2.168  -8.221  1.00  0.00           H  
ATOM   2284  HA  VAL A 147      -9.996   0.596  -8.932  1.00  0.00           H  
ATOM   2285  HB  VAL A 147      -7.395  -0.548  -7.883  1.00  0.00           H  
ATOM   2286 1HG1 VAL A 147     -10.118  -1.748  -8.534  1.00  0.00           H  
ATOM   2287 2HG1 VAL A 147      -8.660  -2.725  -8.484  1.00  0.00           H  
ATOM   2288 3HG1 VAL A 147      -9.194  -1.884  -7.015  1.00  0.00           H  
ATOM   2289 1HG2 VAL A 147      -8.727  -0.793 -10.619  1.00  0.00           H  
ATOM   2290 2HG2 VAL A 147      -7.300  -1.702 -10.080  1.00  0.00           H  
ATOM   2291 3HG2 VAL A 147      -7.209   0.048 -10.266  1.00  0.00           H  
ATOM   2292  N   GLU A 148     -10.753   0.449  -6.512  1.00  0.00           N  
ATOM   2293  CA  GLU A 148     -11.233   0.394  -5.130  1.00  0.00           C  
ATOM   2294  C   GLU A 148     -11.363  -1.057  -4.651  1.00  0.00           C  
ATOM   2295  O   GLU A 148     -11.947  -1.910  -5.319  1.00  0.00           O  
ATOM   2296  CB  GLU A 148     -12.541   1.191  -4.976  1.00  0.00           C  
ATOM   2297  CG  GLU A 148     -12.940   1.354  -3.499  1.00  0.00           C  
ATOM   2298  CD  GLU A 148     -14.217   2.190  -3.313  1.00  0.00           C  
ATOM   2299  OE1 GLU A 148     -15.286   1.579  -3.101  1.00  0.00           O  
ATOM   2300  OE2 GLU A 148     -14.124   3.445  -3.286  1.00  0.00           O  
ATOM   2301  H   GLU A 148     -11.345   0.058  -7.231  1.00  0.00           H  
ATOM   2302  HA  GLU A 148     -10.508   0.900  -4.492  1.00  0.00           H  
ATOM   2303 1HB  GLU A 148     -12.403   2.183  -5.407  1.00  0.00           H  
ATOM   2304 2HB  GLU A 148     -13.342   0.686  -5.516  1.00  0.00           H  
ATOM   2305 1HG  GLU A 148     -13.093   0.368  -3.059  1.00  0.00           H  
ATOM   2306 2HG  GLU A 148     -12.119   1.825  -2.958  1.00  0.00           H  
ATOM   2307  N   VAL A 149     -10.848  -1.331  -3.453  1.00  0.00           N  
ATOM   2308  CA  VAL A 149     -10.985  -2.606  -2.751  1.00  0.00           C  
ATOM   2309  C   VAL A 149     -11.702  -2.359  -1.433  1.00  0.00           C  
ATOM   2310  O   VAL A 149     -11.274  -1.532  -0.633  1.00  0.00           O  
ATOM   2311  CB  VAL A 149      -9.619  -3.268  -2.502  1.00  0.00           C  
ATOM   2312  CG1 VAL A 149      -9.812  -4.687  -1.955  1.00  0.00           C  
ATOM   2313  CG2 VAL A 149      -8.790  -3.377  -3.782  1.00  0.00           C  
ATOM   2314  H   VAL A 149     -10.348  -0.591  -2.982  1.00  0.00           H  
ATOM   2315  HA  VAL A 149     -11.564  -3.285  -3.377  1.00  0.00           H  
ATOM   2316  HB  VAL A 149      -9.054  -2.686  -1.774  1.00  0.00           H  
ATOM   2317 1HG1 VAL A 149     -10.371  -5.286  -2.674  1.00  0.00           H  
ATOM   2318 2HG1 VAL A 149      -8.836  -5.140  -1.787  1.00  0.00           H  
ATOM   2319 3HG1 VAL A 149     -10.345  -4.659  -1.004  1.00  0.00           H  
ATOM   2320 1HG2 VAL A 149      -8.543  -2.384  -4.156  1.00  0.00           H  
ATOM   2321 2HG2 VAL A 149      -7.853  -3.894  -3.572  1.00  0.00           H  
ATOM   2322 3HG2 VAL A 149      -9.350  -3.914  -4.548  1.00  0.00           H  
ATOM   2323  N   THR A 150     -12.783  -3.094  -1.181  1.00  0.00           N  
ATOM   2324  CA  THR A 150     -13.530  -3.003   0.081  1.00  0.00           C  
ATOM   2325  C   THR A 150     -13.381  -4.281   0.895  1.00  0.00           C  
ATOM   2326  O   THR A 150     -13.580  -5.384   0.378  1.00  0.00           O  
ATOM   2327  CB  THR A 150     -15.006  -2.666  -0.163  1.00  0.00           C  
ATOM   2328  OG1 THR A 150     -15.123  -1.396  -0.759  1.00  0.00           O  
ATOM   2329  CG2 THR A 150     -15.812  -2.573   1.135  1.00  0.00           C  
ATOM   2330  H   THR A 150     -13.088  -3.761  -1.874  1.00  0.00           H  
ATOM   2331  HA  THR A 150     -13.123  -2.177   0.665  1.00  0.00           H  
ATOM   2332  HB  THR A 150     -15.456  -3.416  -0.814  1.00  0.00           H  
ATOM   2333  HG1 THR A 150     -14.949  -1.445  -1.702  1.00  0.00           H  
ATOM   2334 1HG2 THR A 150     -15.913  -3.558   1.590  1.00  0.00           H  
ATOM   2335 2HG2 THR A 150     -15.317  -1.898   1.834  1.00  0.00           H  
ATOM   2336 3HG2 THR A 150     -16.809  -2.192   0.916  1.00  0.00           H  
ATOM   2337  N   PHE A 151     -13.089  -4.105   2.180  1.00  0.00           N  
ATOM   2338  CA  PHE A 151     -13.099  -5.134   3.214  1.00  0.00           C  
ATOM   2339  C   PHE A 151     -14.273  -4.889   4.162  1.00  0.00           C  
ATOM   2340  O   PHE A 151     -14.664  -3.743   4.401  1.00  0.00           O  
ATOM   2341  CB  PHE A 151     -11.770  -5.120   3.975  1.00  0.00           C  
ATOM   2342  CG  PHE A 151     -10.569  -5.439   3.113  1.00  0.00           C  
ATOM   2343  CD1 PHE A 151     -10.051  -6.746   3.096  1.00  0.00           C  
ATOM   2344  CD2 PHE A 151      -9.979  -4.439   2.316  1.00  0.00           C  
ATOM   2345  CE1 PHE A 151      -8.945  -7.054   2.287  1.00  0.00           C  
ATOM   2346  CE2 PHE A 151      -8.880  -4.749   1.498  1.00  0.00           C  
ATOM   2347  CZ  PHE A 151      -8.364  -6.057   1.486  1.00  0.00           C  
ATOM   2348  H   PHE A 151     -12.940  -3.159   2.499  1.00  0.00           H  
ATOM   2349  HA  PHE A 151     -13.218  -6.106   2.734  1.00  0.00           H  
ATOM   2350 1HB  PHE A 151     -11.825  -5.853   4.780  1.00  0.00           H  
ATOM   2351 2HB  PHE A 151     -11.629  -4.140   4.430  1.00  0.00           H  
ATOM   2352  HD1 PHE A 151     -10.503  -7.516   3.704  1.00  0.00           H  
ATOM   2353  HD2 PHE A 151     -10.378  -3.436   2.321  1.00  0.00           H  
ATOM   2354  HE1 PHE A 151      -8.544  -8.057   2.286  1.00  0.00           H  
ATOM   2355  HE2 PHE A 151      -8.440  -3.984   0.876  1.00  0.00           H  
ATOM   2356  HZ  PHE A 151      -7.517  -6.301   0.862  1.00  0.00           H  
ATOM   2357  N   SER A 152     -14.832  -5.962   4.715  1.00  0.00           N  
ATOM   2358  CA  SER A 152     -15.904  -5.890   5.711  1.00  0.00           C  
ATOM   2359  C   SER A 152     -15.611  -6.849   6.855  1.00  0.00           C  
ATOM   2360  O   SER A 152     -15.179  -7.978   6.625  1.00  0.00           O  
ATOM   2361  CB  SER A 152     -17.273  -6.182   5.090  1.00  0.00           C  
ATOM   2362  OG  SER A 152     -17.508  -5.285   4.018  1.00  0.00           O  
ATOM   2363  H   SER A 152     -14.450  -6.876   4.520  1.00  0.00           H  
ATOM   2364  HA  SER A 152     -15.948  -4.871   6.099  1.00  0.00           H  
ATOM   2365 1HB  SER A 152     -18.045  -6.049   5.848  1.00  0.00           H  
ATOM   2366 2HB  SER A 152     -17.304  -7.208   4.724  1.00  0.00           H  
ATOM   2367  HG  SER A 152     -16.916  -4.541   4.154  1.00  0.00           H  
ATOM   2368  N   ALA A 153     -15.832  -6.403   8.086  1.00  0.00           N  
ATOM   2369  CA  ALA A 153     -15.571  -7.196   9.276  1.00  0.00           C  
ATOM   2370  C   ALA A 153     -16.611  -6.906  10.358  1.00  0.00           C  
ATOM   2371  O   ALA A 153     -16.798  -5.761  10.748  1.00  0.00           O  
ATOM   2372  CB  ALA A 153     -14.155  -6.889   9.779  1.00  0.00           C  
ATOM   2373  H   ALA A 153     -16.186  -5.467   8.219  1.00  0.00           H  
ATOM   2374  HA  ALA A 153     -15.649  -8.249   9.005  1.00  0.00           H  
ATOM   2375 1HB  ALA A 153     -13.967  -7.442  10.699  1.00  0.00           H  
ATOM   2376 2HB  ALA A 153     -14.062  -5.825   9.997  1.00  0.00           H  
ATOM   2377 3HB  ALA A 153     -13.419  -7.164   9.023  1.00  0.00           H  
ATOM   2378  N   ASN A 154     -17.211  -7.964  10.911  1.00  0.00           N  
ATOM   2379  CA  ASN A 154     -18.115  -7.845  12.064  1.00  0.00           C  
ATOM   2380  C   ASN A 154     -17.415  -7.257  13.302  1.00  0.00           C  
ATOM   2381  O   ASN A 154     -18.069  -6.678  14.162  1.00  0.00           O  
ATOM   2382  CB  ASN A 154     -18.663  -9.239  12.419  1.00  0.00           C  
ATOM   2383  CG  ASN A 154     -19.507  -9.872  11.332  1.00  0.00           C  
ATOM   2384  OD1 ASN A 154     -20.068  -9.233  10.467  1.00  0.00           O  
ATOM   2385  ND2 ASN A 154     -19.614 -11.180  11.325  1.00  0.00           N  
ATOM   2386  H   ASN A 154     -17.112  -8.865  10.466  1.00  0.00           H  
ATOM   2387  HA  ASN A 154     -18.917  -7.152  11.805  1.00  0.00           H  
ATOM   2388 1HB  ASN A 154     -19.291  -9.148  13.305  1.00  0.00           H  
ATOM   2389 2HB  ASN A 154     -17.831  -9.900  12.664  1.00  0.00           H  
ATOM   2390 1HD2 ASN A 154     -19.235 -11.732  12.081  1.00  0.00           H  
ATOM   2391 2HD2 ASN A 154     -20.222 -11.553  10.610  1.00  0.00           H  
ATOM   2392  N   ASP A 155     -16.097  -7.444  13.394  1.00  0.00           N  
ATOM   2393  CA  ASP A 155     -15.239  -6.834  14.404  1.00  0.00           C  
ATOM   2394  C   ASP A 155     -14.331  -5.789  13.730  1.00  0.00           C  
ATOM   2395  O   ASP A 155     -13.384  -6.173  13.027  1.00  0.00           O  
ATOM   2396  CB  ASP A 155     -14.435  -7.923  15.127  1.00  0.00           C  
ATOM   2397  CG  ASP A 155     -13.486  -7.346  16.183  1.00  0.00           C  
ATOM   2398  OD1 ASP A 155     -13.536  -6.119  16.427  1.00  0.00           O  
ATOM   2399  OD2 ASP A 155     -12.682  -8.144  16.708  1.00  0.00           O  
ATOM   2400  H   ASP A 155     -15.630  -7.861  12.602  1.00  0.00           H  
ATOM   2401  HA  ASP A 155     -15.871  -6.341  15.143  1.00  0.00           H  
ATOM   2402 1HB  ASP A 155     -15.129  -8.607  15.616  1.00  0.00           H  
ATOM   2403 2HB  ASP A 155     -13.858  -8.492  14.399  1.00  0.00           H  
ATOM   2404  N   PRO A 156     -14.584  -4.483  13.936  1.00  0.00           N  
ATOM   2405  CA  PRO A 156     -13.759  -3.411  13.388  1.00  0.00           C  
ATOM   2406  C   PRO A 156     -12.296  -3.470  13.841  1.00  0.00           C  
ATOM   2407  O   PRO A 156     -11.429  -2.963  13.134  1.00  0.00           O  
ATOM   2408  CB  PRO A 156     -14.416  -2.104  13.846  1.00  0.00           C  
ATOM   2409  CG  PRO A 156     -15.869  -2.498  14.100  1.00  0.00           C  
ATOM   2410  CD  PRO A 156     -15.743  -3.926  14.616  1.00  0.00           C  
ATOM   2411  HA  PRO A 156     -13.797  -3.451  12.289  1.00  0.00           H  
ATOM   2412 1HB  PRO A 156     -14.337  -1.328  13.085  1.00  0.00           H  
ATOM   2413 2HB  PRO A 156     -13.970  -1.767  14.781  1.00  0.00           H  
ATOM   2414 1HG  PRO A 156     -16.348  -1.843  14.828  1.00  0.00           H  
ATOM   2415 2HG  PRO A 156     -16.418  -2.496  13.158  1.00  0.00           H  
ATOM   2416 1HD  PRO A 156     -16.655  -4.476  14.383  1.00  0.00           H  
ATOM   2417 2HD  PRO A 156     -15.565  -3.923  15.691  1.00  0.00           H  
ATOM   2418  N   HIS A 157     -11.974  -4.134  14.960  1.00  0.00           N  
ATOM   2419  CA  HIS A 157     -10.585  -4.295  15.400  1.00  0.00           C  
ATOM   2420  C   HIS A 157      -9.733  -5.107  14.415  1.00  0.00           C  
ATOM   2421  O   HIS A 157      -8.504  -4.998  14.437  1.00  0.00           O  
ATOM   2422  CB  HIS A 157     -10.543  -4.965  16.777  1.00  0.00           C  
ATOM   2423  CG  HIS A 157     -11.018  -4.084  17.890  1.00  0.00           C  
ATOM   2424  ND1 HIS A 157     -10.298  -2.995  18.335  1.00  0.00           N  
ATOM   2425  CD2 HIS A 157     -12.138  -4.130  18.648  1.00  0.00           C  
ATOM   2426  CE1 HIS A 157     -10.957  -2.408  19.320  1.00  0.00           C  
ATOM   2427  NE2 HIS A 157     -12.076  -3.078  19.528  1.00  0.00           N  
ATOM   2428  H   HIS A 157     -12.692  -4.598  15.497  1.00  0.00           H  
ATOM   2429  HA  HIS A 157     -10.113  -3.316  15.481  1.00  0.00           H  
ATOM   2430 1HB  HIS A 157     -11.163  -5.863  16.764  1.00  0.00           H  
ATOM   2431 2HB  HIS A 157      -9.522  -5.276  17.000  1.00  0.00           H  
ATOM   2432  HD2 HIS A 157     -12.940  -4.864  18.574  1.00  0.00           H  
ATOM   2433  HE1 HIS A 157     -10.632  -1.523  19.865  1.00  0.00           H  
ATOM   2434  HE2 HIS A 157     -12.776  -2.856  20.222  1.00  0.00           H  
ATOM   2435  N   LYS A 158     -10.344  -5.854  13.480  1.00  0.00           N  
ATOM   2436  CA  LYS A 158      -9.617  -6.473  12.355  1.00  0.00           C  
ATOM   2437  C   LYS A 158      -8.901  -5.452  11.470  1.00  0.00           C  
ATOM   2438  O   LYS A 158      -7.905  -5.788  10.830  1.00  0.00           O  
ATOM   2439  CB  LYS A 158     -10.569  -7.303  11.488  1.00  0.00           C  
ATOM   2440  CG  LYS A 158     -11.062  -8.560  12.214  1.00  0.00           C  
ATOM   2441  CD  LYS A 158     -11.615  -9.561  11.196  1.00  0.00           C  
ATOM   2442  CE  LYS A 158     -12.105 -10.818  11.913  1.00  0.00           C  
ATOM   2443  NZ  LYS A 158     -12.438 -11.886  10.940  1.00  0.00           N  
ATOM   2444  H   LYS A 158     -11.352  -5.908  13.504  1.00  0.00           H  
ATOM   2445  HA  LYS A 158      -8.848  -7.131  12.760  1.00  0.00           H  
ATOM   2446 1HB  LYS A 158     -11.417  -6.695  11.174  1.00  0.00           H  
ATOM   2447 2HB  LYS A 158     -10.024  -7.609  10.595  1.00  0.00           H  
ATOM   2448 1HG  LYS A 158     -11.833  -8.294  12.936  1.00  0.00           H  
ATOM   2449 2HG  LYS A 158     -10.229  -9.025  12.742  1.00  0.00           H  
ATOM   2450 1HD  LYS A 158     -12.435  -9.108  10.638  1.00  0.00           H  
ATOM   2451 2HD  LYS A 158     -10.820  -9.826  10.500  1.00  0.00           H  
ATOM   2452 1HE  LYS A 158     -11.319 -11.159  12.588  1.00  0.00           H  
ATOM   2453 2HE  LYS A 158     -12.972 -10.557  12.520  1.00  0.00           H  
ATOM   2454 1HZ  LYS A 158     -12.753 -12.717  11.421  1.00  0.00           H  
ATOM   2455 2HZ  LYS A 158     -13.153 -11.575  10.298  1.00  0.00           H  
ATOM   2456 3HZ  LYS A 158     -11.616 -12.132  10.406  1.00  0.00           H  
ATOM   2457  N   PHE A 159      -9.376  -4.211  11.457  1.00  0.00           N  
ATOM   2458  CA  PHE A 159      -8.780  -3.105  10.721  1.00  0.00           C  
ATOM   2459  C   PHE A 159      -7.639  -2.412  11.472  1.00  0.00           C  
ATOM   2460  O   PHE A 159      -7.054  -1.484  10.928  1.00  0.00           O  
ATOM   2461  CB  PHE A 159      -9.887  -2.115  10.351  1.00  0.00           C  
ATOM   2462  CG  PHE A 159     -11.020  -2.678   9.515  1.00  0.00           C  
ATOM   2463  CD1 PHE A 159     -10.760  -3.539   8.434  1.00  0.00           C  
ATOM   2464  CD2 PHE A 159     -12.347  -2.336   9.818  1.00  0.00           C  
ATOM   2465  CE1 PHE A 159     -11.816  -4.103   7.696  1.00  0.00           C  
ATOM   2466  CE2 PHE A 159     -13.402  -2.874   9.065  1.00  0.00           C  
ATOM   2467  CZ  PHE A 159     -13.142  -3.764   8.010  1.00  0.00           C  
ATOM   2468  H   PHE A 159     -10.196  -4.002  12.008  1.00  0.00           H  
ATOM   2469  HA  PHE A 159      -8.355  -3.495   9.795  1.00  0.00           H  
ATOM   2470 1HB  PHE A 159     -10.291  -1.682  11.266  1.00  0.00           H  
ATOM   2471 2HB  PHE A 159      -9.439  -1.289   9.799  1.00  0.00           H  
ATOM   2472  HD1 PHE A 159      -9.736  -3.749   8.163  1.00  0.00           H  
ATOM   2473  HD2 PHE A 159     -12.562  -1.668  10.639  1.00  0.00           H  
ATOM   2474  HE1 PHE A 159     -11.610  -4.782   6.882  1.00  0.00           H  
ATOM   2475  HE2 PHE A 159     -14.418  -2.612   9.321  1.00  0.00           H  
ATOM   2476  HZ  PHE A 159     -13.963  -4.177   7.444  1.00  0.00           H  
ATOM   2477  N   ASN A 160      -7.271  -2.859  12.680  1.00  0.00           N  
ATOM   2478  CA  ASN A 160      -6.227  -2.205  13.476  1.00  0.00           C  
ATOM   2479  C   ASN A 160      -4.811  -2.369  12.899  1.00  0.00           C  
ATOM   2480  O   ASN A 160      -3.904  -1.645  13.307  1.00  0.00           O  
ATOM   2481  CB  ASN A 160      -6.270  -2.723  14.902  1.00  0.00           C  
ATOM   2482  CG  ASN A 160      -7.457  -2.208  15.668  1.00  0.00           C  
ATOM   2483  OD1 ASN A 160      -8.087  -1.221  15.271  1.00  0.00           O  
ATOM   2484  ND2 ASN A 160      -7.774  -2.857  16.759  1.00  0.00           N  
ATOM   2485  H   ASN A 160      -7.821  -3.582  13.121  1.00  0.00           H  
ATOM   2486  HA  ASN A 160      -6.418  -1.131  13.482  1.00  0.00           H  
ATOM   2487 1HB  ASN A 160      -6.303  -3.813  14.893  1.00  0.00           H  
ATOM   2488 2HB  ASN A 160      -5.360  -2.428  15.424  1.00  0.00           H  
ATOM   2489 1HD2 ASN A 160      -8.554  -2.559  17.310  1.00  0.00           H  
ATOM   2490 2HD2 ASN A 160      -7.236  -3.650  17.043  1.00  0.00           H  
ATOM   2491  N   ARG A 161      -4.594  -3.350  12.010  1.00  0.00           N  
ATOM   2492  CA  ARG A 161      -3.269  -3.683  11.460  1.00  0.00           C  
ATOM   2493  C   ARG A 161      -3.280  -3.926   9.942  1.00  0.00           C  
ATOM   2494  O   ARG A 161      -2.938  -5.032   9.513  1.00  0.00           O  
ATOM   2495  CB  ARG A 161      -2.642  -4.858  12.232  1.00  0.00           C  
ATOM   2496  CG  ARG A 161      -2.396  -4.562  13.718  1.00  0.00           C  
ATOM   2497  CD  ARG A 161      -1.797  -5.803  14.391  1.00  0.00           C  
ATOM   2498  NE  ARG A 161      -1.616  -5.603  15.840  1.00  0.00           N  
ATOM   2499  CZ  ARG A 161      -0.505  -5.302  16.482  1.00  0.00           C  
ATOM   2500  NH1 ARG A 161       0.642  -5.136  15.892  1.00  0.00           N  
ATOM   2501  NH2 ARG A 161      -0.539  -5.115  17.760  1.00  0.00           N  
ATOM   2502  H   ARG A 161      -5.396  -3.886  11.713  1.00  0.00           H  
ATOM   2503  HA  ARG A 161      -2.597  -2.845  11.646  1.00  0.00           H  
ATOM   2504 1HB  ARG A 161      -3.295  -5.726  12.143  1.00  0.00           H  
ATOM   2505 2HB  ARG A 161      -1.683  -5.101  11.777  1.00  0.00           H  
ATOM   2506 1HG  ARG A 161      -3.336  -4.320  14.213  1.00  0.00           H  
ATOM   2507 2HG  ARG A 161      -1.711  -3.720  13.817  1.00  0.00           H  
ATOM   2508 1HD  ARG A 161      -2.477  -6.641  14.240  1.00  0.00           H  
ATOM   2509 2HD  ARG A 161      -0.850  -6.051  13.913  1.00  0.00           H  
ATOM   2510  HE  ARG A 161      -2.431  -5.664  16.433  1.00  0.00           H  
ATOM   2511 1HH1 ARG A 161       0.652  -5.138  14.882  1.00  0.00           H  
ATOM   2512 2HH1 ARG A 161       1.264  -4.466  16.322  1.00  0.00           H  
ATOM   2513 1HH2 ARG A 161      -0.615  -4.125  17.945  1.00  0.00           H  
ATOM   2514 2HH2 ARG A 161       0.323  -5.359  18.227  1.00  0.00           H  
ATOM   2515  N   PRO A 162      -3.726  -2.966   9.112  1.00  0.00           N  
ATOM   2516  CA  PRO A 162      -3.713  -3.144   7.674  1.00  0.00           C  
ATOM   2517  C   PRO A 162      -2.276  -3.044   7.157  1.00  0.00           C  
ATOM   2518  O   PRO A 162      -1.448  -2.275   7.654  1.00  0.00           O  
ATOM   2519  CB  PRO A 162      -4.635  -2.066   7.112  1.00  0.00           C  
ATOM   2520  CG  PRO A 162      -4.459  -0.916   8.099  1.00  0.00           C  
ATOM   2521  CD  PRO A 162      -4.109  -1.598   9.429  1.00  0.00           C  
ATOM   2522  HA  PRO A 162      -4.163  -4.116   7.426  1.00  0.00           H  
ATOM   2523 1HB  PRO A 162      -4.363  -1.779   6.096  1.00  0.00           H  
ATOM   2524 2HB  PRO A 162      -5.666  -2.418   7.147  1.00  0.00           H  
ATOM   2525 1HG  PRO A 162      -5.374  -0.330   8.184  1.00  0.00           H  
ATOM   2526 2HG  PRO A 162      -3.638  -0.284   7.759  1.00  0.00           H  
ATOM   2527 1HD  PRO A 162      -4.985  -1.607  10.077  1.00  0.00           H  
ATOM   2528 2HD  PRO A 162      -3.299  -1.076   9.939  1.00  0.00           H  
ATOM   2529  N   GLN A 163      -1.989  -3.837   6.137  1.00  0.00           N  
ATOM   2530  CA  GLN A 163      -0.704  -3.864   5.463  1.00  0.00           C  
ATOM   2531  C   GLN A 163      -0.921  -3.726   3.960  1.00  0.00           C  
ATOM   2532  O   GLN A 163      -1.769  -4.408   3.384  1.00  0.00           O  
ATOM   2533  CB  GLN A 163       0.034  -5.150   5.856  1.00  0.00           C  
ATOM   2534  CG  GLN A 163       1.276  -5.429   4.998  1.00  0.00           C  
ATOM   2535  CD  GLN A 163       1.958  -6.743   5.354  1.00  0.00           C  
ATOM   2536  OE1 GLN A 163       1.765  -7.335   6.411  1.00  0.00           O  
ATOM   2537  NE2 GLN A 163       2.776  -7.247   4.460  1.00  0.00           N  
ATOM   2538  H   GLN A 163      -2.708  -4.463   5.801  1.00  0.00           H  
ATOM   2539  HA  GLN A 163      -0.110  -3.021   5.817  1.00  0.00           H  
ATOM   2540 1HB  GLN A 163      -0.651  -5.992   5.760  1.00  0.00           H  
ATOM   2541 2HB  GLN A 163       0.328  -5.075   6.903  1.00  0.00           H  
ATOM   2542 1HG  GLN A 163       1.993  -4.617   5.116  1.00  0.00           H  
ATOM   2543 2HG  GLN A 163       0.991  -5.483   3.948  1.00  0.00           H  
ATOM   2544 1HE2 GLN A 163       3.665  -7.441   4.897  1.00  0.00           H  
ATOM   2545 2HE2 GLN A 163       2.852  -6.751   3.584  1.00  0.00           H  
ATOM   2546  N   PHE A 164      -0.103  -2.885   3.339  1.00  0.00           N  
ATOM   2547  CA  PHE A 164      -0.058  -2.668   1.901  1.00  0.00           C  
ATOM   2548  C   PHE A 164       1.352  -2.987   1.414  1.00  0.00           C  
ATOM   2549  O   PHE A 164       2.331  -2.464   1.939  1.00  0.00           O  
ATOM   2550  CB  PHE A 164      -0.467  -1.224   1.573  1.00  0.00           C  
ATOM   2551  CG  PHE A 164      -1.714  -0.768   2.305  1.00  0.00           C  
ATOM   2552  CD1 PHE A 164      -2.982  -1.134   1.823  1.00  0.00           C  
ATOM   2553  CD2 PHE A 164      -1.607  -0.033   3.502  1.00  0.00           C  
ATOM   2554  CE1 PHE A 164      -4.137  -0.779   2.539  1.00  0.00           C  
ATOM   2555  CE2 PHE A 164      -2.764   0.326   4.216  1.00  0.00           C  
ATOM   2556  CZ  PHE A 164      -4.029  -0.055   3.738  1.00  0.00           C  
ATOM   2557  H   PHE A 164       0.549  -2.355   3.899  1.00  0.00           H  
ATOM   2558  HA  PHE A 164      -0.779  -3.336   1.427  1.00  0.00           H  
ATOM   2559 1HB  PHE A 164      -0.631  -1.140   0.499  1.00  0.00           H  
ATOM   2560 2HB  PHE A 164       0.352  -0.552   1.828  1.00  0.00           H  
ATOM   2561  HD1 PHE A 164      -3.064  -1.694   0.903  1.00  0.00           H  
ATOM   2562  HD2 PHE A 164      -0.635   0.240   3.884  1.00  0.00           H  
ATOM   2563  HE1 PHE A 164      -5.110  -1.068   2.170  1.00  0.00           H  
ATOM   2564  HE2 PHE A 164      -2.676   0.883   5.137  1.00  0.00           H  
ATOM   2565  HZ  PHE A 164      -4.920   0.203   4.292  1.00  0.00           H  
ATOM   2566  N   THR A 165       1.472  -3.857   0.424  1.00  0.00           N  
ATOM   2567  CA  THR A 165       2.734  -4.145  -0.255  1.00  0.00           C  
ATOM   2568  C   THR A 165       2.573  -3.752  -1.709  1.00  0.00           C  
ATOM   2569  O   THR A 165       1.679  -4.261  -2.376  1.00  0.00           O  
ATOM   2570  CB  THR A 165       3.117  -5.618  -0.102  1.00  0.00           C  
ATOM   2571  OG1 THR A 165       3.254  -5.938   1.273  1.00  0.00           O  
ATOM   2572  CG2 THR A 165       4.445  -5.933  -0.778  1.00  0.00           C  
ATOM   2573  H   THR A 165       0.637  -4.297   0.063  1.00  0.00           H  
ATOM   2574  HA  THR A 165       3.521  -3.552   0.212  1.00  0.00           H  
ATOM   2575  HB  THR A 165       2.342  -6.242  -0.545  1.00  0.00           H  
ATOM   2576  HG1 THR A 165       3.947  -5.363   1.605  1.00  0.00           H  
ATOM   2577 1HG2 THR A 165       5.268  -5.433  -0.266  1.00  0.00           H  
ATOM   2578 2HG2 THR A 165       4.431  -5.624  -1.823  1.00  0.00           H  
ATOM   2579 3HG2 THR A 165       4.581  -7.014  -0.766  1.00  0.00           H  
ATOM   2580  N   ILE A 166       3.409  -2.827  -2.165  1.00  0.00           N  
ATOM   2581  CA  ILE A 166       3.392  -2.265  -3.509  1.00  0.00           C  
ATOM   2582  C   ILE A 166       4.610  -2.816  -4.246  1.00  0.00           C  
ATOM   2583  O   ILE A 166       5.740  -2.615  -3.795  1.00  0.00           O  
ATOM   2584  CB  ILE A 166       3.423  -0.726  -3.489  1.00  0.00           C  
ATOM   2585  CG1 ILE A 166       2.307  -0.181  -2.594  1.00  0.00           C  
ATOM   2586  CG2 ILE A 166       3.295  -0.173  -4.901  1.00  0.00           C  
ATOM   2587  CD1 ILE A 166       2.711  -0.017  -1.147  1.00  0.00           C  
ATOM   2588  H   ILE A 166       4.145  -2.504  -1.553  1.00  0.00           H  
ATOM   2589  HA  ILE A 166       2.472  -2.576  -4.002  1.00  0.00           H  
ATOM   2590  HB  ILE A 166       4.365  -0.386  -3.061  1.00  0.00           H  
ATOM   2591 1HG1 ILE A 166       1.980   0.788  -2.969  1.00  0.00           H  
ATOM   2592 2HG1 ILE A 166       1.448  -0.852  -2.633  1.00  0.00           H  
ATOM   2593 1HG2 ILE A 166       3.318   0.916  -4.868  1.00  0.00           H  
ATOM   2594 2HG2 ILE A 166       4.122  -0.536  -5.509  1.00  0.00           H  
ATOM   2595 3HG2 ILE A 166       2.352  -0.504  -5.337  1.00  0.00           H  
ATOM   2596 1HD1 ILE A 166       1.868   0.373  -0.575  1.00  0.00           H  
ATOM   2597 2HD1 ILE A 166       3.009  -0.984  -0.740  1.00  0.00           H  
ATOM   2598 3HD1 ILE A 166       3.546   0.679  -1.079  1.00  0.00           H  
ATOM   2599  N   GLU A 167       4.377  -3.500  -5.361  1.00  0.00           N  
ATOM   2600  CA  GLU A 167       5.402  -4.114  -6.201  1.00  0.00           C  
ATOM   2601  C   GLU A 167       5.305  -3.611  -7.639  1.00  0.00           C  
ATOM   2602  O   GLU A 167       4.249  -3.645  -8.262  1.00  0.00           O  
ATOM   2603  CB  GLU A 167       5.312  -5.644  -6.186  1.00  0.00           C  
ATOM   2604  CG  GLU A 167       5.469  -6.215  -4.775  1.00  0.00           C  
ATOM   2605  CD  GLU A 167       5.753  -7.722  -4.755  1.00  0.00           C  
ATOM   2606  OE1 GLU A 167       6.260  -8.166  -3.697  1.00  0.00           O  
ATOM   2607  OE2 GLU A 167       5.569  -8.416  -5.771  1.00  0.00           O  
ATOM   2608  H   GLU A 167       3.421  -3.660  -5.645  1.00  0.00           H  
ATOM   2609  HA  GLU A 167       6.382  -3.839  -5.808  1.00  0.00           H  
ATOM   2610 1HB  GLU A 167       6.114  -6.029  -6.815  1.00  0.00           H  
ATOM   2611 2HB  GLU A 167       4.354  -5.963  -6.598  1.00  0.00           H  
ATOM   2612 1HG  GLU A 167       4.569  -6.007  -4.197  1.00  0.00           H  
ATOM   2613 2HG  GLU A 167       6.302  -5.701  -4.295  1.00  0.00           H  
ATOM   2614  N   TRP A 168       6.427  -3.160  -8.182  1.00  0.00           N  
ATOM   2615  CA  TRP A 168       6.560  -2.734  -9.573  1.00  0.00           C  
ATOM   2616  C   TRP A 168       7.722  -3.467 -10.248  1.00  0.00           C  
ATOM   2617  O   TRP A 168       8.506  -4.147  -9.579  1.00  0.00           O  
ATOM   2618  CB  TRP A 168       6.782  -1.223  -9.653  1.00  0.00           C  
ATOM   2619  CG  TRP A 168       7.761  -0.707  -8.641  1.00  0.00           C  
ATOM   2620  CD1 TRP A 168       7.645  -0.780  -7.285  1.00  0.00           C  
ATOM   2621  CD2 TRP A 168       9.016  -0.034  -8.901  1.00  0.00           C  
ATOM   2622  NE1 TRP A 168       8.736  -0.200  -6.686  1.00  0.00           N  
ATOM   2623  CE2 TRP A 168       9.586   0.260  -7.660  1.00  0.00           C  
ATOM   2624  CE3 TRP A 168       9.692   0.335 -10.071  1.00  0.00           C  
ATOM   2625  CZ2 TRP A 168      10.804   0.911  -7.548  1.00  0.00           C  
ATOM   2626  CZ3 TRP A 168      10.914   0.987  -9.958  1.00  0.00           C  
ATOM   2627  CH2 TRP A 168      11.456   1.267  -8.729  1.00  0.00           C  
ATOM   2628  H   TRP A 168       7.268  -3.215  -7.625  1.00  0.00           H  
ATOM   2629  HA  TRP A 168       5.637  -2.978 -10.099  1.00  0.00           H  
ATOM   2630 1HB  TRP A 168       7.146  -0.960 -10.646  1.00  0.00           H  
ATOM   2631 2HB  TRP A 168       5.833  -0.707  -9.505  1.00  0.00           H  
ATOM   2632  HD1 TRP A 168       6.809  -1.232  -6.754  1.00  0.00           H  
ATOM   2633  HE1 TRP A 168       8.889  -0.124  -5.691  1.00  0.00           H  
ATOM   2634  HE3 TRP A 168       9.268   0.113 -11.050  1.00  0.00           H  
ATOM   2635  HZ2 TRP A 168      11.251   1.142  -6.580  1.00  0.00           H  
ATOM   2636  HZ3 TRP A 168      11.434   1.272 -10.874  1.00  0.00           H  
ATOM   2637  HH2 TRP A 168      12.417   1.779  -8.677  1.00  0.00           H  
ATOM   2638  N   GLY A 169       7.834  -3.306 -11.569  1.00  0.00           N  
ATOM   2639  CA  GLY A 169       8.959  -3.813 -12.366  1.00  0.00           C  
ATOM   2640  C   GLY A 169      10.335  -3.302 -11.948  1.00  0.00           C  
ATOM   2641  O   GLY A 169      10.434  -2.368 -11.116  1.00  0.00           O  
ATOM   2642  OXT GLY A 169      11.325  -3.794 -12.415  1.00  0.00           O  
ATOM   2643  H   GLY A 169       7.132  -2.749 -12.035  1.00  0.00           H  
ATOM   2644 1HA  GLY A 169       8.982  -4.902 -12.312  1.00  0.00           H  
ATOM   2645 2HA  GLY A 169       8.813  -3.546 -13.412  1.00  0.00           H  
TER                                                                             
# All scores below are weighted scores, not raw scores.
#BEGIN_POSE_ENERGIES_TABLE 
label fa_atr fa_rep fa_sol fa_intra_rep fa_intra_sol_xover4 lk_ball_wtd fa_elec pro_close hbond_sr_bb hbond_lr_bb hbond_bb_sc hbond_sc dslf_fa13 omega fa_dun p_aa_pp yhh_planarity ref rama_prepro total
weights 1 0.55 1 0.005 1 1 1 1.25 1 1 1 1 1.25 0.4 0.7 0.6 0.625 1 0.45 NA
pose -886.208 139.889 588.265 1.49372 32.5122 -0.94091 -333.653 12.5714 -17.4002 -83.0161 -19.385 -34.1229 0 31.4972 305.599 -38.1692 0 1.58818 4.44935 -295.03
GLY:NtermProteinFull_1 -4.2924 0.98303 5.81166 0.00016 0 0.1863 -4.31133 0 0 0 0 0 0 0.02039 0 0 0 0.79816 0 -0.80403
ARG_2 -6.4016 0.57574 5.79004 0.02467 0.43297 0.4736 -3.9605 0 0 0 0 -0.87336 0 0.28963 3.07905 -0.16704 0 -0.09474 -0.01331 -0.84486
VAL_3 -6.74773 0.93702 1.74513 0.01576 0.03891 0.16834 -2.38298 0 0 0 0 0 0 0.08841 0.21977 -0.67705 0 2.64269 -0.14066 -4.09239
GLU_4 -6.89448 0.7962 6.74134 0.00601 0.29948 0.17483 -4.19082 0 0 0 0 -0.05964 0 0.47511 3.17088 0.30565 0 -2.72453 -0.03106 -1.93104
VAL_5 -6.68486 0.38239 1.11022 0.01061 0.0465 0.13154 -2.19633 0 0 0 0 0 0 0.49998 0.34881 -0.45971 0 2.64269 0.11271 -4.05545
ARG_6 -7.06263 0.51006 7.23431 0.00864 0.38536 -0.38149 -4.56915 0 0 0 0 -0.22594 0 0.01196 3.27844 0.21031 0 -0.09474 0.10682 -0.58806
VAL_7 -6.9323 1.11046 0.84412 0.01043 0.03196 0.00955 -1.37902 0 0 0 0 0 0 0.33659 1.14562 -0.44394 0 2.64269 0.06959 -2.55427
GLU_8 -5.76305 0.45384 5.81378 0.00735 0.33994 0.12779 -4.05639 0 0 0 0 -0.20827 0 0.26859 2.50962 0.10278 0 -2.72453 0.24007 -2.88847
PHE_9 -7.83774 1.63219 1.64983 0.01831 0.27814 0.05401 -1.44786 0 0 0 0 0 0 -0.04324 2.64507 -0.1417 0 1.21829 0.21521 -1.75948
GLU_10 -5.3432 1.61314 5.0014 0.00847 0.55177 0.20413 -2.41411 0.0078 0 0 0 -0.61306 0 -0.00837 3.15896 -0.0401 0 -2.72453 -0.30693 -0.90463
PRO_11 -2.55014 0.28645 1.59852 0.00398 0.10578 -0.11611 -0.26562 0.26929 0 0 0 0 0 0.47468 0.04107 -0.7286 0 -1.64321 -0.1117 -2.6356
ILE_12 -3.89315 0.82672 -0.26406 0.02636 0.07244 -0.18413 0.14018 0 0 0 0 0 0 -0.04596 0.27032 -0.76862 0 2.30374 -0.07994 -1.59611
GLU_13 -3.31857 0.38093 3.03731 0.00638 0.27594 -0.37856 -1.49192 0 0 0 0 0 0 -0.00175 2.43161 0.06014 0 -2.72453 -0.21612 -1.93913
ASP_14 -5.59324 0.508 8.17055 0.01045 0.70103 -0.2626 -2.34376 0 0 0 -1.20252 0 0 -0.07033 4.38271 -0.62201 0 -2.14574 -0.1138 1.41874
LYS_15 -3.20389 0.21846 4.1956 0.01512 0.33234 -0.27795 -1.85832 0 0 0 0 0 0 -0.05408 1.23263 0.07775 0 -0.71458 -0.18867 -0.22558
ASP_16 -3.16409 1.18563 4.77556 0.00697 0.91777 0.10789 -1.08505 0 0 0 -0.53978 0 0 0.0083 3.95281 0.22813 0 -2.14574 0.08169 4.33008
GLY_17 -1.63492 0.11671 2.4625 8e-05 0 0.04344 -0.1884 0 0 0 0 0 0 -0.13086 0 -0.85602 0 0.79816 -0.1451 0.46559
ASP_18 -4.35308 1.43238 7.71724 0.00627 0.60416 0.2474 0.86876 0 0 0 -0.53972 0 0 0.0488 5.84042 0.23612 0 -2.14574 0.05413 10.0171
GLY_19 -2.34365 1.77392 2.58078 4e-05 0 -0.44941 -0.99266 0 0 0 -0.12303 0 0 -0.1287 0 -1.5161 0 0.79816 0.5813 0.18065
TYR_20 -3.81659 2.07804 4.46771 0.02613 0.21956 -0.03373 0.81963 0 0 0 0 0 0 0.02371 4.62697 -0.17453 0 0.58223 0.16467 8.98379
ILE_21 -6.29191 2.2009 1.22948 0.02134 0.11724 -0.27891 -0.64137 0 0 0 0 0 0 -0.04628 3.4889 -0.77258 0 2.30374 -0.30412 1.02643
SER_22 -3.93318 1.83635 4.40582 0.00113 0.02021 0.02168 -1.63438 0 0 0 -0.94563 0 0 -0.02276 1.6044 -0.40849 0 -0.28969 -0.2152 0.44025
ALA_23 -3.35885 1.35384 2.9038 0.00316 0 -0.00693 0.1044 0 0 0 0 0 0 -0.02281 0 0.15614 0 1.32468 1.49485 3.95228
ALA_24 -2.98696 0.4571 1.79239 0.00326 0 -0.27949 -0.0083 0 0 0 0 0 0 -0.14544 0 -0.22351 0 1.32468 1.53716 1.4709
GLU_25 -6.83983 3.58993 7.05933 0.00753 0.31305 -0.30511 -0.89679 0 0 0 -0.94563 0 0 -0.03997 5.97191 -0.23638 0 -2.72453 -0.10886 4.84464
ALA_26 -5.30672 1.56878 2.86176 0.00205 0 -0.0182 -1.81141 0 0 0 0 0 0 -0.02435 0 0.24561 0 1.32468 -0.25939 -1.41718
ALA_27 -4.24501 0.78411 3.2178 0.00145 0 -0.06436 -0.3195 0 0 0 0 0 0 -0.12568 0 -0.16205 0 1.32468 -0.11275 0.29869
ALA_28 -3.18299 1.05046 2.49143 0.00136 0 -0.09229 -0.5855 0 0 0 0 0 0 -0.11145 0 -0.36086 0 1.32468 -0.20069 0.33414
ALA_29 -4.81323 2.28045 2.25784 0.00313 0 -0.06037 -0.93467 0 0 0 0 0 0 0.08626 0 -0.10529 0 1.32468 0.02895 0.06775
LYS_30 -6.92446 1.66361 5.21465 0.00783 0.11919 0.06843 -2.6791 0 0 0 0 0 0 0.0127 1.06496 0.21945 0 -0.71458 0.33664 -1.61068
MET_31 -9.69735 2.41689 1.97807 0.00943 0.05871 0.12037 -2.005 0 0 0 0 0 0 0.97302 1.45768 0.23613 0 1.65735 0.59782 -2.19689
ARG_32 -6.11629 0.25746 5.9691 0.01593 0.32156 0.29312 -4.90761 0 0 0 0 -0.84801 0 0.07454 2.49129 0.01683 0 -0.09474 0.42878 -2.09805
VAL_33 -7.34488 0.61724 1.06714 0.01154 0.04419 0.07753 -2.1217 0 0 0 0 0 0 0.86263 0.48289 -0.60287 0 2.64269 -0.11222 -4.37582
ARG_34 -6.03731 0.29133 5.60079 0.00937 0.19933 0.30554 -4.3264 0 0 0 0 -1.06487 0 0.01183 2.04911 0.12462 0 -0.09474 -0.02174 -2.95314
LEU_35 -7.49965 0.9503 0.86573 0.01295 0.06424 0.2276 -2.25239 0 0 0 0 0 0 0.30978 0.44066 -0.27078 0 1.66147 -0.00982 -5.49991
ARG_36 -6.15848 0.40705 6.36827 0.01251 0.28494 0.77981 -5.63545 0 0 0 0 -0.91515 0 0.00219 3.52929 -0.09205 0 -0.09474 -0.04486 -1.55667
ASN_37 -8.65385 0.66126 7.45229 0.00909 0.57186 -0.01822 -3.6628 0 0 0 -1.08709 -0.83364 0 0.61766 1.79235 -0.3129 0 -1.34026 0.03745 -4.76681
ASP_38 -4.11333 0.27266 5.39545 0.00293 0.2862 0.32363 -4.23135 0 0 0 0 -0.91515 0 0.37621 3.16396 -0.47464 0 -2.14574 -0.21426 -2.27343
SER_39 -4.69399 0.28547 5.43972 0.00252 0.07036 -0.04619 -0.63989 0 0 0 -1.14732 -0.83364 0 -0.01571 1.1929 -0.38528 0 -0.28969 -0.35759 -1.41833
SER_40 -1.76724 0.12953 1.23671 0.00226 0.06471 -0.22344 0.05264 0 0 0 0 0 0 -0.06445 0.25313 -0.19253 0 -0.28969 -0.36476 -1.16313
THR_41 -4.51569 0.69411 4.50852 0.00662 0.09128 -0.19867 -0.63832 0.05795 0 0 -1.14994 0 0 0.31038 0.0601 -0.27726 0 1.15175 -0.45348 -0.35264
PRO_42 -3.80587 0.44148 1.7653 0.00298 0.07624 -0.23699 -0.81662 0.22419 0 0 0 0 0 0.03018 0.1766 -1.11109 0 -1.64321 -0.49711 -5.39392
VAL_43 -7.72366 2.66072 1.72436 0.02504 0.07059 -0.08153 -2.27927 0 0 0 0 0 0 0.42951 1.5872 -0.7635 0 2.64269 -0.45023 -2.15809
GLU_44 -5.62478 0.73653 5.7773 0.00582 0.26033 -0.21619 -4.63186 0 0 0 0 0 0 -0.01523 3.24328 0.21219 0 -2.72453 -0.12187 -3.09901
VAL_45 -7.08402 0.5235 1.43165 0.01562 0.04908 0.052 -1.87169 0 0 0 0 0 0 0.84498 0.01198 -0.6116 0 2.64269 -0.04885 -4.04467
HIS_46 -6.28164 0.72515 5.09145 0.00492 0.42923 0.10891 -3.56322 0 0 0 0 -0.73669 0 -0.01544 2.47394 -0.05523 0 -0.30065 -0.01092 -2.13018
ILE_47 -7.66787 0.91103 0.77581 0.01785 0.07077 0.14243 -2.40317 0 0 0 0 0 0 0.4126 2.09115 -0.76282 0 2.30374 -0.16754 -4.27601
LYS_48 -5.83071 0.70713 4.40517 0.01168 0.16256 -0.06462 -2.98588 0 0 0 0 0 0 0.03148 1.87772 0.28794 0 -0.71458 -0.2218 -2.33389
VAL_49 -6.22434 1.18273 1.2124 0.01321 0.0481 -0.08359 -1.97345 0 0 0 0 0 0 1.1905 0.61211 0.19066 0 2.64269 0.4189 -0.77008
GLY_50 -2.01272 0.17749 2.20657 2e-05 0 -0.27504 -0.18376 0 0 0 0 0 0 0.07318 0 -1.27109 0 0.79816 0.55702 0.06982
ASP_51 -1.49471 0.02074 1.97137 0.00366 0.31409 -0.17744 -0.76416 0 0 0 0 0 0 0.0887 2.16737 -0.22026 0 -2.14574 0.05966 -0.17672
GLU_52 -4.74498 0.25054 5.17491 0.00548 0.19767 0.1791 -3.81207 0 0 0 0 -0.99077 0 0.01536 2.88962 -0.01246 0 -2.72453 -0.24152 -3.81365
LYS_53 -3.36855 0.40945 2.26668 0.00832 0.14493 -0.13981 -0.24156 0 0 0 0 0 0 0.31683 1.27355 0.14258 0 -0.71458 -0.13404 -0.03619
ARG_54 -5.00465 0.46082 4.51747 0.01019 0.18373 0.48333 -3.97582 0 0 0 0 -0.99077 0 0.33755 6.27761 -0.16044 0 -0.09474 -0.08379 1.96051
THR_55 -3.15952 0.21519 1.75054 0.00734 0.05189 -0.18457 -1.01117 0 0 0 0 -0.73669 0 -0.03455 0.0815 -0.19681 0 1.15175 -0.05171 -2.11681
VAL_56 -5.41655 0.67793 1.18436 0.01189 0.04382 0.07722 -1.65132 0 0 0 0 0 0 2.14415 0.11604 -0.60272 0 2.64269 -0.07218 -0.84467
THR_57 -3.36258 0.15341 1.48608 0.0079 0.05585 -0.39236 -0.39688 0 0 0 0 0 0 0.09259 0.0338 0.05433 0 1.15175 -0.10373 -1.21985
VAL_58 -8.34748 1.42732 1.64664 0.01085 0.04098 0.03913 -2.37869 0 0 0 0 0 0 0.00176 1.69802 -0.5476 0 2.64269 -0.06609 -3.83245
ASN_59 -5.21833 0.50905 4.98653 0.00409 0.23732 0.32376 -2.88086 0.32478 0 0 -0.77663 -0.64103 0 0.01923 2.43578 0.20914 0 -1.34026 0.1356 -1.67184
PRO_60 -5.03872 0.79111 2.47036 0.00312 0.06892 -0.38003 -0.5412 0.7313 0 0 0 0 0 -0.07919 0.07208 -0.71666 0 -1.64321 0.22014 -4.04199
GLY_61 -1.47246 0.02441 1.84116 9e-05 0 0.04489 -1.29829 0 0 0 0 0 0 -0.13749 0 -1.33342 0 0.79816 -0.29027 -1.82322
GLU_62 -5.83855 0.45153 5.66626 0.00478 0.20245 0.23674 -3.80955 0 0 0 -0.77663 -0.64103 0 0.80012 3.45517 -0.0494 0 -2.72453 -0.4466 -3.46923
GLU_63 -3.85565 0.44315 3.60894 0.00439 0.20166 -0.10707 -2.31206 0 0 0 0 -0.22594 0 -0.05924 3.42886 0.33218 0 -2.72453 0.00824 -1.25706
VAL_64 -5.19206 0.35751 1.93756 0.01019 0.03638 0.04822 -1.93812 0 0 0 0 0 0 0.30246 0.35979 -0.74623 0 2.64269 0.00776 -2.17385
GLU_65 -4.43869 0.25739 4.13586 0.0049 0.20525 0.16761 -3.20559 0 0 0 0 -1.29982 0 0.37062 3.66068 0.28065 0 -2.72453 -0.06577 -2.65143
VAL_66 -5.50751 0.66894 1.51318 0.01106 0.03712 0.07158 -1.79806 0 0 0 0 0 0 0.11858 1.57711 -0.79388 0 2.64269 -0.10692 -1.56611
THR_67 -3.69224 0.23568 1.88603 0.0086 0.05306 -0.48643 -0.47625 0 0 0 0 0 0 0.54642 0.08674 -0.20931 0 1.15175 -0.14289 -1.03885
PHE_68 -9.39542 1.31528 1.53137 0.02025 0.25327 -0.14359 -2.19821 0 0 0 0 0 0 0.00753 1.66974 -0.29103 0 1.21829 -0.0873 -6.09983
SER_69 -2.4959 0.34869 1.81247 0.00215 0.05345 -0.22676 0.00949 0 0 0 0 0 0 -0.01833 0.58042 0.27957 0 -0.28969 -0.04929 0.00628
ALA_70 -3.67573 0.5382 1.41487 0.00133 0 -0.27205 0.33249 0 0 0 0 0 0 0.3695 0 0.04876 0 1.32468 0.38284 0.46491
ASN_71 -4.04189 0.33509 1.97161 0.00559 0.27736 -0.34601 0.10411 0 0 0 0 0 0 0.3361 1.56332 0.04038 0 -1.34026 0.2421 -0.8525
ASP_72 -4.61278 0.80166 5.12934 0.00678 0.6119 0.07513 -3.1171 0.00772 0 0 -0.4828 -0.67047 0 0.23989 1.65295 -0.40553 0 -2.14574 -0.15067 -3.05972
PRO_73 -4.95547 1.36571 2.66975 0.00247 0.03821 0.0842 -0.95241 0.15305 0 0 0 0 0 0.17835 0.36375 -0.51766 0 -1.64321 -0.26252 -3.4758
HIS_D_74 -4.59506 0.51908 4.87332 0.0043 0.41973 -0.22368 -3.23618 0 0 0 -0.4828 -0.67047 0 0.97633 2.9942 0.0468 0 -0.30065 -0.27455 0.05037
LYS_75 -4.26802 0.27393 3.3561 0.01359 0.30345 -0.15136 -1.63459 0 0 0 0 0 0 0.03798 2.16909 -0.03169 0 -0.71458 -0.38333 -1.02943
PHE_76 -9.66547 3.71876 2.45983 0.02285 0.30849 0.0233 -1.10993 0 0 0 0 0 0 -0.05201 2.57648 0.03859 0 1.21829 -0.46516 -0.92598
ASN_77 -5.65981 0.77664 4.48776 0.00495 0.28987 -0.15447 -1.87433 0 0 0 0 0 0 0.08538 2.47608 0.04996 0 -1.34026 -0.28132 -1.13953
ARG_78 -3.82949 0.81307 4.05192 0.01247 0.25051 0.03807 -1.91799 0.66391 0 0 0 -0.11903 0 0.09796 2.94947 -0.21708 0 -0.09474 0.03876 2.73781
PRO_79 -6.0791 0.88767 2.35301 0.00363 0.12502 -0.02526 -1.76619 2.02175 0 0 0 0 0 -0.00711 0.74098 -0.60835 0 -1.64321 0.02801 -3.96913
GLN_80 -6.51734 0.55707 5.67072 0.00956 0.21199 0.3 -3.61366 0 0 0 0 -0.05235 0 0.03486 3.79793 0.16786 0 -1.45095 -0.07489 -0.95919
PHE_81 -8.90655 0.68755 1.14969 0.01948 0.3454 0.11837 -2.51029 0 0 0 0 0 0 0.99405 3.31652 -0.12784 0 1.21829 0.09989 -3.59543
THR_82 -6.23305 0.89534 4.12254 0.00752 0.05909 0.1059 -2.58899 0 0 0 0 -0.05215 0 -0.05533 0.05607 0.13373 0 1.15175 0.18968 -2.20791
ILE_83 -8.09259 0.62983 1.25496 0.02587 0.11743 -0.17847 -2.33375 0 0 0 0 0 0 -0.00659 2.6017 -0.68288 0 2.30374 -0.09307 -4.45381
GLU_84 -7.11313 0.79631 6.57626 0.00598 0.27246 -0.03055 -4.87197 0 0 0 0 -0.29659 0 -0.02588 2.51997 0.1992 0 -2.72453 -0.14955 -4.84201
TRP_85 -10.5726 1.57832 1.80029 0.0199 0.43772 -0.56539 -1.17284 0 0 0 0 0 0 -0.05703 4.40724 0.11479 0 2.26099 0.4317 -1.31686
LYS_86 -3.48438 0.86271 3.437 0.00933 0.17376 -0.48157 -2.22538 0 0 0 0 0 0 0.13137 0.90129 0.17012 0 -0.71458 0.92438 -0.29596
ASP_87 -4.62617 0.69564 5.14126 0.00671 0.6208 -0.50507 -1.42131 0 0 0 0 0 0 0.44647 2.01968 -0.57702 0 -2.14574 0.53798 0.19324
ASP_88 -5.73221 1.22189 8.59345 0.01083 0.74622 -0.06002 -3.07155 0 0 0 -0.37307 0 0 0.42277 4.3928 -0.83902 0 -2.14574 0.38328 3.54963
LYS_89 -3.55817 0.43141 5.16199 0.01398 0.30366 -0.44239 -2.34585 0 0 0 0 0 0 -0.05393 1.26916 0.07868 0 -0.71458 0.34256 0.48652
ASP_90 -3.20766 1.24158 4.8898 0.007 0.91833 0.19695 -1.41951 0 0 0 -0.37307 0 0 0.01016 3.95251 0.22919 0 -2.14574 0.08403 4.38356
GLY_91 -1.76476 0.5595 2.81157 8e-05 0 0.19709 -0.82 0 0 0 0 0 0 -0.13249 0 -0.85923 0 0.79816 -0.14511 0.64481
ASP_92 -4.28855 1.43167 7.51926 0.00628 0.60399 0.07249 0.60186 0 0 0 0 0 0 0.04807 5.84144 0.23649 0 -2.14574 0.05369 9.98096
GLY_93 -2.29508 1.73779 2.37124 4e-05 0 -0.45204 -0.28585 0 0 0 0 0 0 -0.12792 0 -1.5161 0 0.79816 0.58175 0.81201
TYR_94 -3.67835 2.08807 4.16415 0.02611 0.21967 0.04104 0.47992 0 0 0 0 0 0 0.02335 4.62898 -0.17469 0 0.58223 0.16443 8.56491
ILE_95 -6.91827 2.75404 1.79214 0.0282 0.11553 -0.28997 -0.71721 0 0 0 0 0 0 -0.04594 2.84284 -0.7725 0 2.30374 -0.30423 0.78836
SER_96 -3.96144 1.84543 4.57182 0.00112 0.02021 -0.02123 -1.21513 0 0 0 -0.9313 0 0 -0.02288 1.61475 -0.40885 0 -0.28969 -0.21478 0.98805
ALA_97 -2.44693 1.40568 2.67176 0.00316 0 0.05187 0.44877 0 0 0 0 0 0 -0.02311 0 0.15647 0 1.32468 1.49622 5.08856
ALA_98 -2.01647 0.38776 2.03811 0.00326 0 -0.06183 -0.59065 0 0 0 -0.56157 0 0 -0.1463 0 -0.22348 0 1.32468 1.53906 1.69258
GLU_99 -6.44993 3.50121 6.8394 0.00759 0.32826 -0.24253 -1.30868 0 0 0 -0.9313 0 0 0.20786 6.32214 -0.1608 0 -2.72453 -0.16981 5.21887
LYS_100 -5.98492 1.26886 6.2313 0.01006 0.17941 -0.2134 -2.72807 0 0 0 0 -0.29659 0 -0.04089 1.32878 0.28813 0 -0.71458 -0.19427 -0.86617
GLY_101 -3.15654 1.55472 2.15274 6e-05 0 -0.02211 -0.53779 0 0 0 0 0 0 0.05286 0 0.40026 0 0.79816 0.32321 1.56557
ARG_102 -7.13332 0.97339 5.88917 0.01538 0.4231 0.48329 -3.65722 0 0 0 0 -0.94069 0 0.0077 2.59228 -0.10188 0 -0.09474 0.60051 -0.94303
VAL_103 -6.89685 2.01425 1.56417 0.01619 0.04051 0.01064 -2.38688 0 0 0 0 0 0 0.06577 0.09749 -0.73938 0 2.64269 0.15877 -3.41262
GLU_104 -7.03309 0.90808 7.21149 0.00576 0.25201 0.45497 -5.42308 0 0 0 0 -0.38409 0 0.21394 2.82944 0.30877 0 -2.72453 -0.05622 -3.43657
VAL_105 -6.7417 0.39001 1.17858 0.01068 0.04615 0.16572 -2.21557 0 0 0 0 0 0 0.61169 0.37931 -0.49765 0 2.64269 0.08201 -3.94808
ARG_106 -6.6756 0.59156 6.90594 0.0116 0.25494 0.20854 -5.19954 0 0 0 0 -0.74384 0 0.01164 4.56635 0.21107 0 -0.09474 0.06889 0.11682
VAL_107 -6.99969 1.08347 0.80185 0.01058 0.03147 0.03203 -1.4118 0 0 0 0 0 0 0.3648 1.63744 -0.42237 0 2.64269 0.06919 -2.16034
GLU_108 -5.45195 0.38833 5.41245 0.0054 0.29059 0.37266 -4.25253 0 0 0 0 -0.11903 0 0.40359 3.20019 0.14859 0 -2.72453 0.27486 -2.05138
PHE_109 -7.53719 1.43637 1.49548 0.01776 0.26707 0.0473 -1.28533 0 0 0 0 0 0 -0.04292 2.67114 -0.14807 0 1.21829 0.25621 -1.6039
GLU_110 -3.00449 0.07613 4.17011 0.00653 0.40941 0.67635 -3.31481 0 0 0 0 -0.67087 0 0.13046 3.08332 0.23579 0 -2.72453 0.8667 -0.0599
GLY_111 -1.37558 0.05851 1.43796 4e-05 0 -0.10829 0.15838 0 0 0 0 0 0 -0.24909 0 -1.26648 0 0.79816 1.25957 0.71318
ASP_112 -3.84195 0.37476 3.92429 0.00382 0.68095 0.02543 -1.75146 0 0 0 0 0 0 -0.03467 2.65725 -0.41202 0 -2.14574 0.00208 -0.51726
LYS_113 -5.80717 0.27787 5.07905 0.01089 0.15272 -0.1139 -2.32156 0 0 0 0 0 0 1.17716 1.42663 0.09191 0 -0.71458 -0.40781 -1.14878
MET_114 -9.44116 1.90294 1.88469 0.00961 0.05488 0.06526 -1.98682 0 0 0 0 0 0 0.79926 1.61676 0.25713 0 1.65735 0.37472 -2.80538
ARG_115 -6.32039 0.28044 6.46666 0.01096 0.32664 0.57763 -5.27309 0 0 0 0 -0.67087 0 0.00146 3.31726 0.05181 0 -0.09474 0.40691 -0.91932
VAL_116 -7.46681 0.6242 1.06166 0.01187 0.04549 0.10303 -2.06166 0 0 0 0 0 0 0.9582 0.44451 -0.54092 0 2.64269 -0.0366 -4.21433
ARG_117 -5.80766 0.29249 5.28769 0.00951 0.20126 0.41128 -4.22239 0 0 0 0 -0.9901 0 -0.04327 2.12602 0.06972 0 -0.09474 -0.00253 -2.76272
LEU_118 -7.46788 0.90271 0.97432 0.01303 0.0705 0.2158 -2.27426 0 0 0 0 0 0 0.27699 0.63898 -0.24199 0 1.66147 0.00623 -5.2241
ARG_119 -6.27093 0.31517 6.17763 0.01784 0.34141 0.56629 -4.71117 0 0 0 0 -1.03011 0 0.04198 2.54403 0.0035 0 -0.09474 0.00753 -2.09158
ASN_120 -8.68996 0.48018 7.69907 0.00873 0.55114 0.01244 -3.57945 0 0 0 -1.06304 -0.82936 0 0.47167 1.86424 -0.30643 0 -1.34026 0.02128 -4.69973
ASP_121 -4.20558 0.07446 5.61576 0.0049 0.33884 0.46896 -3.91592 0 0 0 0 -1.64089 0 0.22915 2.15413 -0.36108 0 -2.14574 -0.36454 -3.74756
SER_122 -5.17381 2.05467 5.67953 0.00245 0.06903 -0.01252 -0.61309 0 0 0 -0.96706 -0.82936 0 -0.02307 0.99978 -0.474 0 -0.28969 -0.55902 -0.13615
SER_123 -2.31795 0.11611 2.07176 0.00238 0.03116 -0.10562 -0.85321 0 0 0 -0.56157 0 0 -0.05074 0.9637 -0.23093 0 -0.28969 -0.47529 -1.69991
THR_124 -3.77658 0.60757 3.80151 0.00621 0.08517 -0.03931 -0.50124 1.76036 0 0 -0.90579 0 0 0.20353 0.02511 -0.29061 0 1.15175 -0.46047 1.66721
PRO_125 -4.07065 0.45233 1.60259 0.00294 0.07593 -0.22089 -0.61524 2.18108 0 0 0 0 0 -0.04661 0.22398 -1.0197 0 -1.64321 -0.55285 -3.63029
VAL_126 -7.41962 2.30806 1.99592 0.01521 0.04043 -0.21146 -2.07042 0 0 0 0 0 0 0.18436 0.09814 -0.76872 0 2.64269 -0.54862 -3.73402
GLU_127 -5.87928 0.54983 4.71735 0.00513 0.18742 -0.06522 -2.65557 0 0 0 0 0 0 -0.00894 4.69254 0.14217 0 -2.72453 -0.17215 -1.21125
VAL_128 -7.07604 0.4573 1.55238 0.0111 0.04211 -0.02589 -1.82749 0 0 0 0 0 0 0.82547 0.59659 -0.66102 0 2.64269 -0.12004 -3.58283
HIS_129 -7.06217 0.72734 5.70044 0.006 0.45266 0.19348 -3.7302 0 0 0 0 -0.67294 0 -0.04527 3.69679 0.04507 0 -0.30065 -0.06323 -1.05268
ILE_130 -7.52174 0.80783 0.74065 0.0178 0.0703 0.13851 -2.40042 0 0 0 0 0 0 0.2396 1.91217 -0.77396 0 2.30374 -0.15732 -4.62286
LYS_131 -5.85326 0.72924 4.42566 0.01114 0.15655 -0.06824 -3.0133 0 0 0 0 0 0 -0.00853 1.81273 0.28186 0 -0.71458 -0.19506 -2.4358
VAL_132 -6.14535 1.36021 1.22148 0.01324 0.05033 -0.10217 -1.98217 0 0 0 0 0 0 0.99014 0.16025 0.12489 0 2.64269 0.38394 -1.28251
GLY_133 -1.87331 0.25463 2.18653 2e-05 0 -0.27549 -0.35687 0 0 0 0 0 0 0.00647 0 -1.26902 0 0.79816 0.5409 0.01201
ASP_134 -1.42578 0.02108 1.64159 0.00373 0.31385 -0.18689 -0.15126 0 0 0 0 0 0 0.07099 2.23793 -0.22471 0 -2.14574 0.07841 0.2332
GLU_135 -4.75309 0.26504 5.25988 0.00536 0.20176 0.16935 -3.91391 0 0 0 0 -1.08702 0 0.01949 3.14744 -0.01135 0 -2.72453 -0.23654 -3.65811
LYS_136 -3.36893 0.32368 2.25825 0.0081 0.13983 -0.13033 -0.22535 0 0 0 0 0 0 0.37742 1.18825 0.13157 0 -0.71458 -0.15397 -0.16606
ARG_137 -6.13111 0.53818 5.53211 0.00986 0.17908 0.55761 -4.29124 0 0 0 0 -1.08702 0 0.0085 1.98298 -0.22206 0 -0.09474 -0.13101 -3.14886
THR_138 -3.64813 0.35163 2.05731 0.00456 0.04852 -0.24409 -1.13524 0 0 0 0 -0.67294 0 0.16622 0.07265 -0.15625 0 1.15175 -0.06255 -2.06656
VAL_139 -5.01745 0.55789 1.34385 0.01106 0.04066 -0.02017 -1.59408 0 0 0 0 0 0 1.52249 0.16582 -0.38207 0 2.64269 0.02329 -0.70601
THR_140 -3.24809 0.13769 1.49641 0.00433 0.05393 -0.39472 -0.39865 0 0 0 0 0 0 0.10443 0.79421 0.0343 0 1.15175 -0.02096 -0.28537
VAL_141 -7.75614 0.31842 2.07288 0.01071 0.04082 -0.04306 -2.32011 0 0 0 0 0 0 -0.01538 2.02045 -0.49004 0 2.64269 -0.0459 -3.56467
ASN_142 -5.36846 0.63816 5.16182 0.00399 0.23589 0.34628 -2.92298 0.00648 0 0 -0.79562 -0.6452 0 0.01861 2.54278 0.25698 0 -1.34026 0.16498 -1.69656
PRO_143 -5.10956 0.96392 2.45596 0.00309 0.07105 -0.40334 -0.57034 0.04171 0 0 0 0 0 -0.076 0.05388 -0.69659 0 -1.64321 0.24001 -4.66943
GLY_144 -1.528 0.02654 1.93622 9e-05 0 0.04559 -1.2737 0 0 0 0 0 0 -0.08933 0 -1.29741 0 0.79816 -0.20229 -1.58413
GLU_145 -5.9589 0.45331 5.8114 0.00486 0.20576 0.28795 -3.84135 0 0 0 -0.79562 -0.6452 0 0.83096 3.45845 -0.04842 0 -2.72453 -0.37326 -3.33459
GLU_146 -4.22859 0.40383 3.7672 0.00412 0.17987 0.11638 -2.40042 0 0 0 0 -0.68986 0 -0.05717 3.76516 0.33205 0 -2.72453 0.01004 -1.52193
VAL_147 -5.23801 0.4532 1.92537 0.01035 0.03612 0.04532 -1.94598 0 0 0 0 0 0 0.24581 0.40821 -0.72193 0 2.64269 0.0341 -2.10474
GLU_148 -4.34203 0.27793 3.64448 0.00506 0.21199 -0.08825 -2.47664 0 0 0 0 -0.9901 0 0.21564 3.69757 0.28389 0 -2.72453 -0.04571 -2.3307
VAL_149 -5.9081 0.76895 1.50566 0.01138 0.03925 0.1332 -1.64793 0 0 0 0 0 0 0.02684 1.19237 -0.77292 0 2.64269 -0.11744 -2.12604
THR_150 -4.02263 0.1527 2.58705 0.00508 0.05205 -0.47322 -0.84637 0 0 0 0 0 0 0.60616 0.11895 -0.19211 0 1.15175 -0.15885 -1.01944
PHE_151 -9.80009 0.7358 1.88709 0.0199 0.24709 -0.26144 -2.20481 0 0 0 0 0 0 0.01361 1.58129 -0.36707 0 1.21829 -0.09125 -7.02159
SER_152 -2.3256 0.17226 1.72768 0.00115 0.02488 -0.16642 -0.61132 0 0 0 0 0 0 0.04649 0.93016 0.08348 0 -0.28969 -0.05404 -0.46096
ALA_153 -3.92828 0.35554 1.71241 0.00135 0 -0.21907 -0.45411 0 0 0 0 0 0 0.26032 0 0.06619 0 1.32468 0.41015 -0.47084
ASN_154 -1.15196 0.05598 0.80575 0.00387 0.24906 -0.09844 0.09712 0 0 0 0 0 0 0.59689 1.77628 0.0662 0 -1.34026 0.28555 1.34605
ASP_155 -4.40541 0.70254 4.72743 0.00646 0.64504 -0.12528 -2.42316 0.20846 0 0 -0.46324 0 0 0.21728 2.10071 -0.42525 0 -2.14574 -0.14549 -1.52563
PRO_156 -4.19229 0.47969 2.78192 0.0025 0.03869 0.05096 -0.89168 0.88209 0 0 0 0 0 0.10261 0.38208 -0.48013 0 -1.64321 -0.28711 -2.7739
HIS_157 -4.47135 0.66455 4.8767 0.00393 0.41423 -0.04696 -2.94023 0 0 0 -0.46324 -0.80483 0 1.03862 2.30586 0.03407 0 -0.30065 -0.28372 0.02697
LYS_158 -4.22959 0.35643 3.01811 0.00844 0.13615 -0.21444 -0.95188 0 0 0 0 0 0 0.06729 2.78131 -0.03181 0 -0.71458 -0.36896 -0.14353
PHE_159 -9.51342 1.57439 2.42811 0.02208 0.2824 -0.18572 -1.05093 0 0 0 0 0 0 -0.043 3.44487 0.07599 0 1.21829 -0.43298 -2.1799
ASN_160 -5.78104 0.98778 4.9731 0.00663 0.29339 0.16659 -2.09688 0 0 0 0 -0.80483 0 0.03184 1.23997 0.04039 0 -1.34026 -0.24009 -2.52341
ARG_161 -3.96789 0.74747 4.42158 0.01167 0.30683 -0.05866 -2.32035 0.80664 0 0 0 -0.20827 0 0.10775 2.76354 -0.22831 0 -0.09474 -0.02813 2.25912
PRO_162 -6.06233 0.98075 2.42896 0.00353 0.12565 -0.03016 -1.72124 2.22282 0 0 0 0 0 -0.00902 0.9376 -0.54826 0 -1.64321 0.00012 -3.3148
GLN_163 -6.60252 0.45072 5.54671 0.00907 0.20881 0.28743 -3.73195 0 0 0 0 -0.17032 0 0.06242 3.85589 0.15169 0 -1.45095 -0.01212 -1.39512
PHE_164 -8.7442 0.58593 1.18436 0.01943 0.35167 0.08415 -2.57075 0 0 0 0 0 0 0.41871 3.73495 -0.05643 0 1.21829 0.04565 -3.72823
THR_165 -6.14992 0.50573 4.07622 0.00604 0.05641 0.0545 -2.63431 0 0 0 0 -0.11068 0 -0.05291 0.02372 0.01133 0 1.15175 0.11054 -2.95159
ILE_166 -7.96991 0.99661 1.03477 0.02663 0.12004 -0.06114 -2.32812 0 0 0 0 0 0 -0.02998 2.88839 -0.73265 0 2.30374 -0.12248 -3.8741
GLU_167 -6.45264 0.49675 5.67183 0.00557 0.23652 0.51674 -4.57543 0 0 0 0 -0.87336 0 0.1268 3.61956 0.25161 0 -2.72453 -0.10309 -3.80364
TRP_168 -9.72331 1.60632 6.37982 0.03892 0.57642 0.19595 -2.32898 0 0 0 0 0 0 0.11193 4.74092 0.09364 0 2.26099 0.54686 4.49948
GLY:CtermProteinFull_169 -1.34421 0.09506 2.88495 9e-05 0 -0.24204 -2.363 0 0 0 0 0 0 0 0 0 0 0.79816 0.42104 0.25004
#END_POSE_ENERGIES_TABLE 

END
SS: LEEEEEEEELLLLLLLLLLLLLLHHHHHLLEEEEEEELLLLLEEEEEEELLEEEEEEELLLLEEEEEELLLLHHHHHLLEEEEEEELLLLLLLLLLHHHEEEEEEEEEEELLEEEEEEEELLLLLEEEEEEELLEEEEEEELLLLEEEEEEELLLHHHHHLLEEEEEEL
SCORE_INFO:
TOTAL_SCORE: -295.03
WTS:  fa_atr: 1 fa_rep: 0.55 fa_sol: 1 fa_intra_rep: 0.005 fa_intra_sol_xover4: 1 lk_ball_wtd: 1 fa_elec: 1 pro_close: 1.25 hbond_sr_bb: 1 hbond_lr_bb: 1 hbond_bb_sc: 1 hbond_sc: 1 dslf_fa13: 1.25 omega: 0.4 fa_dun: 0.7 p_aa_pp: 0.6 yhh_planarity: 0.625 ref: 1 rama_prepro: 0.45
TOTAL_WTD:  fa_atr:  -886.208 fa_rep:   139.889 fa_sol:   588.265 fa_intra_rep:     1.494 fa_intra_sol_xover4:    32.512 lk_ball_wtd:    -0.941 fa_elec:  -333.653 pro_close:    12.571 hbond_sr_bb:   -17.400 hbond_lr_bb:   -83.016 hbond_bb_sc:   -19.385 hbond_sc:   -34.123 dslf_fa13:     0.000 omega:    31.497 fa_dun:   305.599 p_aa_pp:   -38.169 yhh_planarity:     0.000 ref:     1.588 rama_prepro:     4.449
RSD_WTD: 1  fa_atr:    -4.292 fa_rep:     0.983 fa_sol:     5.812 fa_intra_rep:     0.000 fa_intra_sol_xover4:     0.000 lk_ball_wtd:     0.186 fa_elec:    -4.311 pro_close:     0.000 hbond_sr_bb:     0.000 hbond_lr_bb:     0.000 hbond_bb_sc:     0.000 hbond_sc:     0.000 dslf_fa13:     0.000 omega:     0.020 fa_dun:     0.000 p_aa_pp:     0.000 yhh_planarity:     0.000 ref:     0.798 rama_prepro:     0.000
RSD_WTD: 2  fa_atr:    -6.402 fa_rep:     0.576 fa_sol:     5.790 fa_intra_rep:     0.025 fa_intra_sol_xover4:     0.433 lk_ball_wtd:     0.474 fa_elec:    -3.960 pro_close:     0.000 hbond_sr_bb:     0.000 hbond_lr_bb:     0.000 hbond_bb_sc:     0.000 hbond_sc:    -0.873 dslf_fa13:     0.000 omega:     0.290 fa_dun:     3.079 p_aa_pp:    -0.167 yhh_planarity:     0.000 ref:    -0.095 rama_prepro:    -0.013
RSD_WTD: 3  fa_atr:    -6.748 fa_rep:     0.937 fa_sol:     1.745 fa_intra_rep:     0.016 fa_intra_sol_xover4:     0.039 lk_ball_wtd:     0.168 fa_elec:    -2.383 pro_close:     0.000 hbond_sr_bb:     0.000 hbond_lr_bb:     0.000 hbond_bb_sc:     0.000 hbond_sc:     0.000 dslf_fa13:     0.000 omega:     0.088 fa_dun:     0.220 p_aa_pp:    -0.677 yhh_planarity:     0.000 ref:     2.643 rama_prepro:    -0.141
RSD_WTD: 4  fa_atr:    -6.894 fa_rep:     0.796 fa_sol:     6.741 fa_intra_rep:     0.006 fa_intra_sol_xover4:     0.299 lk_ball_wtd:     0.175 fa_elec:    -4.191 pro_close:     0.000 hbond_sr_bb:     0.000 hbond_lr_bb:     0.000 hbond_bb_sc:     0.000 hbond_sc:    -0.060 dslf_fa13:     0.000 omega:     0.475 fa_dun:     3.171 p_aa_pp:     0.306 yhh_planarity:     0.000 ref:    -2.725 rama_prepro:    -0.031
RSD_WTD: 5  fa_atr:    -6.685 fa_rep:     0.382 fa_sol:     1.110 fa_intra_rep:     0.011 fa_intra_sol_xover4:     0.046 lk_ball_wtd:     0.132 fa_elec:    -2.196 pro_close:     0.000 hbond_sr_bb:     0.000 hbond_lr_bb:     0.000 hbond_bb_sc:     0.000 hbond_sc:     0.000 dslf_fa13:     0.000 omega:     0.500 fa_dun:     0.349 p_aa_pp:    -0.460 yhh_planarity:     0.000 ref:     2.643 rama_prepro:     0.113
RSD_WTD: 6  fa_atr:    -7.063 fa_rep:     0.510 fa_sol:     7.234 fa_intra_rep:     0.009 fa_intra_sol_xover4:     0.385 lk_ball_wtd:    -0.381 fa_elec:    -4.569 pro_close:     0.000 hbond_sr_bb:     0.000 hbond_lr_bb:     0.000 hbond_bb_sc:     0.000 hbond_sc:    -0.226 dslf_fa13:     0.000 omega:     0.012 fa_dun:     3.278 p_aa_pp:     0.210 yhh_planarity:     0.000 ref:    -0.095 rama_prepro:     0.107
RSD_WTD: 7  fa_atr:    -6.932 fa_rep:     1.110 fa_sol:     0.844 fa_intra_rep:     0.010 fa_intra_sol_xover4:     0.032 lk_ball_wtd:     0.010 fa_elec:    -1.379 pro_close:     0.000 hbond_sr_bb:     0.000 hbond_lr_bb:     0.000 hbond_bb_sc:     0.000 hbond_sc:     0.000 dslf_fa13:     0.000 omega:     0.337 fa_dun:     1.146 p_aa_pp:    -0.444 yhh_planarity:     0.000 ref:     2.643 rama_prepro:     0.070
RSD_WTD: 8  fa_atr:    -5.763 fa_rep:     0.454 fa_sol:     5.814 fa_intra_rep:     0.007 fa_intra_sol_xover4:     0.340 lk_ball_wtd:     0.128 fa_elec:    -4.056 pro_close:     0.000 hbond_sr_bb:     0.000 hbond_lr_bb:     0.000 hbond_bb_sc:     0.000 hbond_sc:    -0.208 dslf_fa13:     0.000 omega:     0.269 fa_dun:     2.510 p_aa_pp:     0.103 yhh_planarity:     0.000 ref:    -2.725 rama_prepro:     0.240
RSD_WTD: 9  fa_atr:    -7.838 fa_rep:     1.632 fa_sol:     1.650 fa_intra_rep:     0.018 fa_intra_sol_xover4:     0.278 lk_ball_wtd:     0.054 fa_elec:    -1.448 pro_close:     0.000 hbond_sr_bb:     0.000 hbond_lr_bb:     0.000 hbond_bb_sc:     0.000 hbond_sc:     0.000 dslf_fa13:     0.000 omega:    -0.043 fa_dun:     2.645 p_aa_pp:    -0.142 yhh_planarity:     0.000 ref:     1.218 rama_prepro:     0.215
RSD_WTD: 10  fa_atr:    -5.343 fa_rep:     1.613 fa_sol:     5.001 fa_intra_rep:     0.008 fa_intra_sol_xover4:     0.552 lk_ball_wtd:     0.204 fa_elec:    -2.414 pro_close:     0.008 hbond_sr_bb:     0.000 hbond_lr_bb:     0.000 hbond_bb_sc:     0.000 hbond_sc:    -0.613 dslf_fa13:     0.000 omega:    -0.008 fa_dun:     3.159 p_aa_pp:    -0.040 yhh_planarity:     0.000 ref:    -2.725 rama_prepro:    -0.307
RSD_WTD: 11  fa_atr:    -2.550 fa_rep:     0.286 fa_sol:     1.599 fa_intra_rep:     0.004 fa_intra_sol_xover4:     0.106 lk_ball_wtd:    -0.116 fa_elec:    -0.266 pro_close:     0.269 hbond_sr_bb:     0.000 hbond_lr_bb:     0.000 hbond_bb_sc:     0.000 hbond_sc:     0.000 dslf_fa13:     0.000 omega:     0.475 fa_dun:     0.041 p_aa_pp:    -0.729 yhh_planarity:     0.000 ref:    -1.643 rama_prepro:    -0.112
RSD_WTD: 12  fa_atr:    -3.893 fa_rep:     0.827 fa_sol:    -0.264 fa_intra_rep:     0.026 fa_intra_sol_xover4:     0.072 lk_ball_wtd:    -0.184 fa_elec:     0.140 pro_close:     0.000 hbond_sr_bb:     0.000 hbond_lr_bb:     0.000 hbond_bb_sc:     0.000 hbond_sc:     0.000 dslf_fa13:     0.000 omega:    -0.046 fa_dun:     0.270 p_aa_pp:    -0.769 yhh_planarity:     0.000 ref:     2.304 rama_prepro:    -0.080
RSD_WTD: 13  fa_atr:    -3.319 fa_rep:     0.381 fa_sol:     3.037 fa_intra_rep:     0.006 fa_intra_sol_xover4:     0.276 lk_ball_wtd:    -0.379 fa_elec:    -1.492 pro_close:     0.000 hbond_sr_bb:     0.000 hbond_lr_bb:     0.000 hbond_bb_sc:     0.000 hbond_sc:     0.000 dslf_fa13:     0.000 omega:    -0.002 fa_dun:     2.432 p_aa_pp:     0.060 yhh_planarity:     0.000 ref:    -2.725 rama_prepro:    -0.216
RSD_WTD: 14  fa_atr:    -5.593 fa_rep:     0.508 fa_sol:     8.171 fa_intra_rep:     0.010 fa_intra_sol_xover4:     0.701 lk_ball_wtd:    -0.263 fa_elec:    -2.344 pro_close:     0.000 hbond_sr_bb:     0.000 hbond_lr_bb:     0.000 hbond_bb_sc:    -1.203 hbond_sc:     0.000 dslf_fa13:     0.000 omega:    -0.070 fa_dun:     4.383 p_aa_pp:    -0.622 yhh_planarity:     0.000 ref:    -2.146 rama_prepro:    -0.114
RSD_WTD: 15  fa_atr:    -3.204 fa_rep:     0.218 fa_sol:     4.196 fa_intra_rep:     0.015 fa_intra_sol_xover4:     0.332 lk_ball_wtd:    -0.278 fa_elec:    -1.858 pro_close:     0.000 hbond_sr_bb:     0.000 hbond_lr_bb:     0.000 hbond_bb_sc:     0.000 hbond_sc:     0.000 dslf_fa13:     0.000 omega:    -0.054 fa_dun:     1.233 p_aa_pp:     0.078 yhh_planarity:     0.000 ref:    -0.715 rama_prepro:    -0.189
RSD_WTD: 16  fa_atr:    -3.164 fa_rep:     1.186 fa_sol:     4.776 fa_intra_rep:     0.007 fa_intra_sol_xover4:     0.918 lk_ball_wtd:     0.108 fa_elec:    -1.085 pro_close:     0.000 hbond_sr_bb:     0.000 hbond_lr_bb:     0.000 hbond_bb_sc:    -0.540 hbond_sc:     0.000 dslf_fa13:     0.000 omega:     0.008 fa_dun:     3.953 p_aa_pp:     0.228 yhh_planarity:     0.000 ref:    -2.146 rama_prepro:     0.082
RSD_WTD: 17  fa_atr:    -1.635 fa_rep:     0.117 fa_sol:     2.462 fa_intra_rep:     0.000 fa_intra_sol_xover4:     0.000 lk_ball_wtd:     0.043 fa_elec:    -0.188 pro_close:     0.000 hbond_sr_bb:     0.000 hbond_lr_bb:     0.000 hbond_bb_sc:     0.000 hbond_sc:     0.000 dslf_fa13:     0.000 omega:    -0.131 fa_dun:     0.000 p_aa_pp:    -0.856 yhh_planarity:     0.000 ref:     0.798 rama_prepro:    -0.145
RSD_WTD: 18  fa_atr:    -4.353 fa_rep:     1.432 fa_sol:     7.717 fa_intra_rep:     0.006 fa_intra_sol_xover4:     0.604 lk_ball_wtd:     0.247 fa_elec:     0.869 pro_close:     0.000 hbond_sr_bb:     0.000 hbond_lr_bb:     0.000 hbond_bb_sc:    -0.540 hbond_sc:     0.000 dslf_fa13:     0.000 omega:     0.049 fa_dun:     5.840 p_aa_pp:     0.236 yhh_planarity:     0.000 ref:    -2.146 rama_prepro:     0.054
RSD_WTD: 19  fa_atr:    -2.344 fa_rep:     1.774 fa_sol:     2.581 fa_intra_rep:     0.000 fa_intra_sol_xover4:     0.000 lk_ball_wtd:    -0.449 fa_elec:    -0.993 pro_close:     0.000 hbond_sr_bb:     0.000 hbond_lr_bb:     0.000 hbond_bb_sc:    -0.123 hbond_sc:     0.000 dslf_fa13:     0.000 omega:    -0.129 fa_dun:     0.000 p_aa_pp:    -1.516 yhh_planarity:     0.000 ref:     0.798 rama_prepro:     0.581
RSD_WTD: 20  fa_atr:    -3.817 fa_rep:     2.078 fa_sol:     4.468 fa_intra_rep:     0.026 fa_intra_sol_xover4:     0.220 lk_ball_wtd:    -0.034 fa_elec:     0.820 pro_close:     0.000 hbond_sr_bb:     0.000 hbond_lr_bb:     0.000 hbond_bb_sc:     0.000 hbond_sc:     0.000 dslf_fa13:     0.000 omega:     0.024 fa_dun:     4.627 p_aa_pp:    -0.175 yhh_planarity:     0.000 ref:     0.582 rama_prepro:     0.165
RSD_WTD: 21  fa_atr:    -6.292 fa_rep:     2.201 fa_sol:     1.229 fa_intra_rep:     0.021 fa_intra_sol_xover4:     0.117 lk_ball_wtd:    -0.279 fa_elec:    -0.641 pro_close:     0.000 hbond_sr_bb:     0.000 hbond_lr_bb:     0.000 hbond_bb_sc:     0.000 hbond_sc:     0.000 dslf_fa13:     0.000 omega:    -0.046 fa_dun:     3.489 p_aa_pp:    -0.773 yhh_planarity:     0.000 ref:     2.304 rama_prepro:    -0.304
RSD_WTD: 22  fa_atr:    -3.933 fa_rep:     1.836 fa_sol:     4.406 fa_intra_rep:     0.001 fa_intra_sol_xover4:     0.020 lk_ball_wtd:     0.022 fa_elec:    -1.634 pro_close:     0.000 hbond_sr_bb:     0.000 hbond_lr_bb:     0.000 hbond_bb_sc:    -0.946 hbond_sc:     0.000 dslf_fa13:     0.000 omega:    -0.023 fa_dun:     1.604 p_aa_pp:    -0.408 yhh_planarity:     0.000 ref:    -0.290 rama_prepro:    -0.215
RSD_WTD: 23  fa_atr:    -3.359 fa_rep:     1.354 fa_sol:     2.904 fa_intra_rep:     0.003 fa_intra_sol_xover4:     0.000 lk_ball_wtd:    -0.007 fa_elec:     0.104 pro_close:     0.000 hbond_sr_bb:     0.000 hbond_lr_bb:     0.000 hbond_bb_sc:     0.000 hbond_sc:     0.000 dslf_fa13:     0.000 omega:    -0.023 fa_dun:     0.000 p_aa_pp:     0.156 yhh_planarity:     0.000 ref:     1.325 rama_prepro:     1.495
RSD_WTD: 24  fa_atr:    -2.987 fa_rep:     0.457 fa_sol:     1.792 fa_intra_rep:     0.003 fa_intra_sol_xover4:     0.000 lk_ball_wtd:    -0.279 fa_elec:    -0.008 pro_close:     0.000 hbond_sr_bb:     0.000 hbond_lr_bb:     0.000 hbond_bb_sc:     0.000 hbond_sc:     0.000 dslf_fa13:     0.000 omega:    -0.145 fa_dun:     0.000 p_aa_pp:    -0.224 yhh_planarity:     0.000 ref:     1.325 rama_prepro:     1.537
RSD_WTD: 25  fa_atr:    -6.840 fa_rep:     3.590 fa_sol:     7.059 fa_intra_rep:     0.008 fa_intra_sol_xover4:     0.313 lk_ball_wtd:    -0.305 fa_elec:    -0.897 pro_close:     0.000 hbond_sr_bb:     0.000 hbond_lr_bb:     0.000 hbond_bb_sc:    -0.946 hbond_sc:     0.000 dslf_fa13:     0.000 omega:    -0.040 fa_dun:     5.972 p_aa_pp:    -0.236 yhh_planarity:     0.000 ref:    -2.725 rama_prepro:    -0.109
RSD_WTD: 26  fa_atr:    -5.307 fa_rep:     1.569 fa_sol:     2.862 fa_intra_rep:     0.002 fa_intra_sol_xover4:     0.000 lk_ball_wtd:    -0.018 fa_elec:    -1.811 pro_close:     0.000 hbond_sr_bb:     0.000 hbond_lr_bb:     0.000 hbond_bb_sc:     0.000 hbond_sc:     0.000 dslf_fa13:     0.000 omega:    -0.024 fa_dun:     0.000 p_aa_pp:     0.246 yhh_planarity:     0.000 ref:     1.325 rama_prepro:    -0.259
RSD_WTD: 27  fa_atr:    -4.245 fa_rep:     0.784 fa_sol:     3.218 fa_intra_rep:     0.001 fa_intra_sol_xover4:     0.000 lk_ball_wtd:    -0.064 fa_elec:    -0.320 pro_close:     0.000 hbond_sr_bb:     0.000 hbond_lr_bb:     0.000 hbond_bb_sc:     0.000 hbond_sc:     0.000 dslf_fa13:     0.000 omega:    -0.126 fa_dun:     0.000 p_aa_pp:    -0.162 yhh_planarity:     0.000 ref:     1.325 rama_prepro:    -0.113
RSD_WTD: 28  fa_atr:    -3.183 fa_rep:     1.050 fa_sol:     2.491 fa_intra_rep:     0.001 fa_intra_sol_xover4:     0.000 lk_ball_wtd:    -0.092 fa_elec:    -0.586 pro_close:     0.000 hbond_sr_bb:     0.000 hbond_lr_bb:     0.000 hbond_bb_sc:     0.000 hbond_sc:     0.000 dslf_fa13:     0.000 omega:    -0.111 fa_dun:     0.000 p_aa_pp:    -0.361 yhh_planarity:     0.000 ref:     1.325 rama_prepro:    -0.201
RSD_WTD: 29  fa_atr:    -4.813 fa_rep:     2.280 fa_sol:     2.258 fa_intra_rep:     0.003 fa_intra_sol_xover4:     0.000 lk_ball_wtd:    -0.060 fa_elec:    -0.935 pro_close:     0.000 hbond_sr_bb:     0.000 hbond_lr_bb:     0.000 hbond_bb_sc:     0.000 hbond_sc:     0.000 dslf_fa13:     0.000 omega:     0.086 fa_dun:     0.000 p_aa_pp:    -0.105 yhh_planarity:     0.000 ref:     1.325 rama_prepro:     0.029
RSD_WTD: 30  fa_atr:    -6.924 fa_rep:     1.664 fa_sol:     5.215 fa_intra_rep:     0.008 fa_intra_sol_xover4:     0.119 lk_ball_wtd:     0.068 fa_elec:    -2.679 pro_close:     0.000 hbond_sr_bb:     0.000 hbond_lr_bb:     0.000 hbond_bb_sc:     0.000 hbond_sc:     0.000 dslf_fa13:     0.000 omega:     0.013 fa_dun:     1.065 p_aa_pp:     0.219 yhh_planarity:     0.000 ref:    -0.715 rama_prepro:     0.337
RSD_WTD: 31  fa_atr:    -9.697 fa_rep:     2.417 fa_sol:     1.978 fa_intra_rep:     0.009 fa_intra_sol_xover4:     0.059 lk_ball_wtd:     0.120 fa_elec:    -2.005 pro_close:     0.000 hbond_sr_bb:     0.000 hbond_lr_bb:     0.000 hbond_bb_sc:     0.000 hbond_sc:     0.000 dslf_fa13:     0.000 omega:     0.973 fa_dun:     1.458 p_aa_pp:     0.236 yhh_planarity:     0.000 ref:     1.657 rama_prepro:     0.598
RSD_WTD: 32  fa_atr:    -6.116 fa_rep:     0.257 fa_sol:     5.969 fa_intra_rep:     0.016 fa_intra_sol_xover4:     0.322 lk_ball_wtd:     0.293 fa_elec:    -4.908 pro_close:     0.000 hbond_sr_bb:     0.000 hbond_lr_bb:     0.000 hbond_bb_sc:     0.000 hbond_sc:    -0.848 dslf_fa13:     0.000 omega:     0.075 fa_dun:     2.491 p_aa_pp:     0.017 yhh_planarity:     0.000 ref:    -0.095 rama_prepro:     0.429
RSD_WTD: 33  fa_atr:    -7.345 fa_rep:     0.617 fa_sol:     1.067 fa_intra_rep:     0.012 fa_intra_sol_xover4:     0.044 lk_ball_wtd:     0.078 fa_elec:    -2.122 pro_close:     0.000 hbond_sr_bb:     0.000 hbond_lr_bb:     0.000 hbond_bb_sc:     0.000 hbond_sc:     0.000 dslf_fa13:     0.000 omega:     0.863 fa_dun:     0.483 p_aa_pp:    -0.603 yhh_planarity:     0.000 ref:     2.643 rama_prepro:    -0.112
RSD_WTD: 34  fa_atr:    -6.037 fa_rep:     0.291 fa_sol:     5.601 fa_intra_rep:     0.009 fa_intra_sol_xover4:     0.199 lk_ball_wtd:     0.306 fa_elec:    -4.326 pro_close:     0.000 hbond_sr_bb:     0.000 hbond_lr_bb:     0.000 hbond_bb_sc:     0.000 hbond_sc:    -1.065 dslf_fa13:     0.000 omega:     0.012 fa_dun:     2.049 p_aa_pp:     0.125 yhh_planarity:     0.000 ref:    -0.095 rama_prepro:    -0.022
RSD_WTD: 35  fa_atr:    -7.500 fa_rep:     0.950 fa_sol:     0.866 fa_intra_rep:     0.013 fa_intra_sol_xover4:     0.064 lk_ball_wtd:     0.228 fa_elec:    -2.252 pro_close:     0.000 hbond_sr_bb:     0.000 hbond_lr_bb:     0.000 hbond_bb_sc:     0.000 hbond_sc:     0.000 dslf_fa13:     0.000 omega:     0.310 fa_dun:     0.441 p_aa_pp:    -0.271 yhh_planarity:     0.000 ref:     1.661 rama_prepro:    -0.010
RSD_WTD: 36  fa_atr:    -6.158 fa_rep:     0.407 fa_sol:     6.368 fa_intra_rep:     0.013 fa_intra_sol_xover4:     0.285 lk_ball_wtd:     0.780 fa_elec:    -5.635 pro_close:     0.000 hbond_sr_bb:     0.000 hbond_lr_bb:     0.000 hbond_bb_sc:     0.000 hbond_sc:    -0.915 dslf_fa13:     0.000 omega:     0.002 fa_dun:     3.529 p_aa_pp:    -0.092 yhh_planarity:     0.000 ref:    -0.095 rama_prepro:    -0.045
RSD_WTD: 37  fa_atr:    -8.654 fa_rep:     0.661 fa_sol:     7.452 fa_intra_rep:     0.009 fa_intra_sol_xover4:     0.572 lk_ball_wtd:    -0.018 fa_elec:    -3.663 pro_close:     0.000 hbond_sr_bb:     0.000 hbond_lr_bb:     0.000 hbond_bb_sc:    -1.087 hbond_sc:    -0.834 dslf_fa13:     0.000 omega:     0.618 fa_dun:     1.792 p_aa_pp:    -0.313 yhh_planarity:     0.000 ref:    -1.340 rama_prepro:     0.037
RSD_WTD: 38  fa_atr:    -4.113 fa_rep:     0.273 fa_sol:     5.395 fa_intra_rep:     0.003 fa_intra_sol_xover4:     0.286 lk_ball_wtd:     0.324 fa_elec:    -4.231 pro_close:     0.000 hbond_sr_bb:     0.000 hbond_lr_bb:     0.000 hbond_bb_sc:     0.000 hbond_sc:    -0.915 dslf_fa13:     0.000 omega:     0.376 fa_dun:     3.164 p_aa_pp:    -0.475 yhh_planarity:     0.000 ref:    -2.146 rama_prepro:    -0.214
RSD_WTD: 39  fa_atr:    -4.694 fa_rep:     0.285 fa_sol:     5.440 fa_intra_rep:     0.003 fa_intra_sol_xover4:     0.070 lk_ball_wtd:    -0.046 fa_elec:    -0.640 pro_close:     0.000 hbond_sr_bb:     0.000 hbond_lr_bb:     0.000 hbond_bb_sc:    -1.147 hbond_sc:    -0.834 dslf_fa13:     0.000 omega:    -0.016 fa_dun:     1.193 p_aa_pp:    -0.385 yhh_planarity:     0.000 ref:    -0.290 rama_prepro:    -0.358
RSD_WTD: 40  fa_atr:    -1.767 fa_rep:     0.130 fa_sol:     1.237 fa_intra_rep:     0.002 fa_intra_sol_xover4:     0.065 lk_ball_wtd:    -0.223 fa_elec:     0.053 pro_close:     0.000 hbond_sr_bb:     0.000 hbond_lr_bb:     0.000 hbond_bb_sc:     0.000 hbond_sc:     0.000 dslf_fa13:     0.000 omega:    -0.064 fa_dun:     0.253 p_aa_pp:    -0.193 yhh_planarity:     0.000 ref:    -0.290 rama_prepro:    -0.365
RSD_WTD: 41  fa_atr:    -4.516 fa_rep:     0.694 fa_sol:     4.509 fa_intra_rep:     0.007 fa_intra_sol_xover4:     0.091 lk_ball_wtd:    -0.199 fa_elec:    -0.638 pro_close:     0.058 hbond_sr_bb:     0.000 hbond_lr_bb:     0.000 hbond_bb_sc:    -1.150 hbond_sc:     0.000 dslf_fa13:     0.000 omega:     0.310 fa_dun:     0.060 p_aa_pp:    -0.277 yhh_planarity:     0.000 ref:     1.152 rama_prepro:    -0.453
RSD_WTD: 42  fa_atr:    -3.806 fa_rep:     0.441 fa_sol:     1.765 fa_intra_rep:     0.003 fa_intra_sol_xover4:     0.076 lk_ball_wtd:    -0.237 fa_elec:    -0.817 pro_close:     0.224 hbond_sr_bb:     0.000 hbond_lr_bb:     0.000 hbond_bb_sc:     0.000 hbond_sc:     0.000 dslf_fa13:     0.000 omega:     0.030 fa_dun:     0.177 p_aa_pp:    -1.111 yhh_planarity:     0.000 ref:    -1.643 rama_prepro:    -0.497
RSD_WTD: 43  fa_atr:    -7.724 fa_rep:     2.661 fa_sol:     1.724 fa_intra_rep:     0.025 fa_intra_sol_xover4:     0.071 lk_ball_wtd:    -0.082 fa_elec:    -2.279 pro_close:     0.000 hbond_sr_bb:     0.000 hbond_lr_bb:     0.000 hbond_bb_sc:     0.000 hbond_sc:     0.000 dslf_fa13:     0.000 omega:     0.430 fa_dun:     1.587 p_aa_pp:    -0.763 yhh_planarity:     0.000 ref:     2.643 rama_prepro:    -0.450
RSD_WTD: 44  fa_atr:    -5.625 fa_rep:     0.737 fa_sol:     5.777 fa_intra_rep:     0.006 fa_intra_sol_xover4:     0.260 lk_ball_wtd:    -0.216 fa_elec:    -4.632 pro_close:     0.000 hbond_sr_bb:     0.000 hbond_lr_bb:     0.000 hbond_bb_sc:     0.000 hbond_sc:     0.000 dslf_fa13:     0.000 omega:    -0.015 fa_dun:     3.243 p_aa_pp:     0.212 yhh_planarity:     0.000 ref:    -2.725 rama_prepro:    -0.122
RSD_WTD: 45  fa_atr:    -7.084 fa_rep:     0.523 fa_sol:     1.432 fa_intra_rep:     0.016 fa_intra_sol_xover4:     0.049 lk_ball_wtd:     0.052 fa_elec:    -1.872 pro_close:     0.000 hbond_sr_bb:     0.000 hbond_lr_bb:     0.000 hbond_bb_sc:     0.000 hbond_sc:     0.000 dslf_fa13:     0.000 omega:     0.845 fa_dun:     0.012 p_aa_pp:    -0.612 yhh_planarity:     0.000 ref:     2.643 rama_prepro:    -0.049
RSD_WTD: 46  fa_atr:    -6.282 fa_rep:     0.725 fa_sol:     5.091 fa_intra_rep:     0.005 fa_intra_sol_xover4:     0.429 lk_ball_wtd:     0.109 fa_elec:    -3.563 pro_close:     0.000 hbond_sr_bb:     0.000 hbond_lr_bb:     0.000 hbond_bb_sc:     0.000 hbond_sc:    -0.737 dslf_fa13:     0.000 omega:    -0.015 fa_dun:     2.474 p_aa_pp:    -0.055 yhh_planarity:     0.000 ref:    -0.301 rama_prepro:    -0.011
RSD_WTD: 47  fa_atr:    -7.668 fa_rep:     0.911 fa_sol:     0.776 fa_intra_rep:     0.018 fa_intra_sol_xover4:     0.071 lk_ball_wtd:     0.142 fa_elec:    -2.403 pro_close:     0.000 hbond_sr_bb:     0.000 hbond_lr_bb:     0.000 hbond_bb_sc:     0.000 hbond_sc:     0.000 dslf_fa13:     0.000 omega:     0.413 fa_dun:     2.091 p_aa_pp:    -0.763 yhh_planarity:     0.000 ref:     2.304 rama_prepro:    -0.168
RSD_WTD: 48  fa_atr:    -5.831 fa_rep:     0.707 fa_sol:     4.405 fa_intra_rep:     0.012 fa_intra_sol_xover4:     0.163 lk_ball_wtd:    -0.065 fa_elec:    -2.986 pro_close:     0.000 hbond_sr_bb:     0.000 hbond_lr_bb:     0.000 hbond_bb_sc:     0.000 hbond_sc:     0.000 dslf_fa13:     0.000 omega:     0.031 fa_dun:     1.878 p_aa_pp:     0.288 yhh_planarity:     0.000 ref:    -0.715 rama_prepro:    -0.222
RSD_WTD: 49  fa_atr:    -6.224 fa_rep:     1.183 fa_sol:     1.212 fa_intra_rep:     0.013 fa_intra_sol_xover4:     0.048 lk_ball_wtd:    -0.084 fa_elec:    -1.973 pro_close:     0.000 hbond_sr_bb:     0.000 hbond_lr_bb:     0.000 hbond_bb_sc:     0.000 hbond_sc:     0.000 dslf_fa13:     0.000 omega:     1.190 fa_dun:     0.612 p_aa_pp:     0.191 yhh_planarity:     0.000 ref:     2.643 rama_prepro:     0.419
RSD_WTD: 50  fa_atr:    -2.013 fa_rep:     0.177 fa_sol:     2.207 fa_intra_rep:     0.000 fa_intra_sol_xover4:     0.000 lk_ball_wtd:    -0.275 fa_elec:    -0.184 pro_close:     0.000 hbond_sr_bb:     0.000 hbond_lr_bb:     0.000 hbond_bb_sc:     0.000 hbond_sc:     0.000 dslf_fa13:     0.000 omega:     0.073 fa_dun:     0.000 p_aa_pp:    -1.271 yhh_planarity:     0.000 ref:     0.798 rama_prepro:     0.557
RSD_WTD: 51  fa_atr:    -1.495 fa_rep:     0.021 fa_sol:     1.971 fa_intra_rep:     0.004 fa_intra_sol_xover4:     0.314 lk_ball_wtd:    -0.177 fa_elec:    -0.764 pro_close:     0.000 hbond_sr_bb:     0.000 hbond_lr_bb:     0.000 hbond_bb_sc:     0.000 hbond_sc:     0.000 dslf_fa13:     0.000 omega:     0.089 fa_dun:     2.167 p_aa_pp:    -0.220 yhh_planarity:     0.000 ref:    -2.146 rama_prepro:     0.060
RSD_WTD: 52  fa_atr:    -4.745 fa_rep:     0.251 fa_sol:     5.175 fa_intra_rep:     0.005 fa_intra_sol_xover4:     0.198 lk_ball_wtd:     0.179 fa_elec:    -3.812 pro_close:     0.000 hbond_sr_bb:     0.000 hbond_lr_bb:     0.000 hbond_bb_sc:     0.000 hbond_sc:    -0.991 dslf_fa13:     0.000 omega:     0.015 fa_dun:     2.890 p_aa_pp:    -0.012 yhh_planarity:     0.000 ref:    -2.725 rama_prepro:    -0.242
RSD_WTD: 53  fa_atr:    -3.369 fa_rep:     0.409 fa_sol:     2.267 fa_intra_rep:     0.008 fa_intra_sol_xover4:     0.145 lk_ball_wtd:    -0.140 fa_elec:    -0.242 pro_close:     0.000 hbond_sr_bb:     0.000 hbond_lr_bb:     0.000 hbond_bb_sc:     0.000 hbond_sc:     0.000 dslf_fa13:     0.000 omega:     0.317 fa_dun:     1.274 p_aa_pp:     0.143 yhh_planarity:     0.000 ref:    -0.715 rama_prepro:    -0.134
RSD_WTD: 54  fa_atr:    -5.005 fa_rep:     0.461 fa_sol:     4.517 fa_intra_rep:     0.010 fa_intra_sol_xover4:     0.184 lk_ball_wtd:     0.483 fa_elec:    -3.976 pro_close:     0.000 hbond_sr_bb:     0.000 hbond_lr_bb:     0.000 hbond_bb_sc:     0.000 hbond_sc:    -0.991 dslf_fa13:     0.000 omega:     0.338 fa_dun:     6.278 p_aa_pp:    -0.160 yhh_planarity:     0.000 ref:    -0.095 rama_prepro:    -0.084
RSD_WTD: 55  fa_atr:    -3.160 fa_rep:     0.215 fa_sol:     1.751 fa_intra_rep:     0.007 fa_intra_sol_xover4:     0.052 lk_ball_wtd:    -0.185 fa_elec:    -1.011 pro_close:     0.000 hbond_sr_bb:     0.000 hbond_lr_bb:     0.000 hbond_bb_sc:     0.000 hbond_sc:    -0.737 dslf_fa13:     0.000 omega:    -0.035 fa_dun:     0.081 p_aa_pp:    -0.197 yhh_planarity:     0.000 ref:     1.152 rama_prepro:    -0.052
RSD_WTD: 56  fa_atr:    -5.417 fa_rep:     0.678 fa_sol:     1.184 fa_intra_rep:     0.012 fa_intra_sol_xover4:     0.044 lk_ball_wtd:     0.077 fa_elec:    -1.651 pro_close:     0.000 hbond_sr_bb:     0.000 hbond_lr_bb:     0.000 hbond_bb_sc:     0.000 hbond_sc:     0.000 dslf_fa13:     0.000 omega:     2.144 fa_dun:     0.116 p_aa_pp:    -0.603 yhh_planarity:     0.000 ref:     2.643 rama_prepro:    -0.072
RSD_WTD: 57  fa_atr:    -3.363 fa_rep:     0.153 fa_sol:     1.486 fa_intra_rep:     0.008 fa_intra_sol_xover4:     0.056 lk_ball_wtd:    -0.392 fa_elec:    -0.397 pro_close:     0.000 hbond_sr_bb:     0.000 hbond_lr_bb:     0.000 hbond_bb_sc:     0.000 hbond_sc:     0.000 dslf_fa13:     0.000 omega:     0.093 fa_dun:     0.034 p_aa_pp:     0.054 yhh_planarity:     0.000 ref:     1.152 rama_prepro:    -0.104
RSD_WTD: 58  fa_atr:    -8.347 fa_rep:     1.427 fa_sol:     1.647 fa_intra_rep:     0.011 fa_intra_sol_xover4:     0.041 lk_ball_wtd:     0.039 fa_elec:    -2.379 pro_close:     0.000 hbond_sr_bb:     0.000 hbond_lr_bb:     0.000 hbond_bb_sc:     0.000 hbond_sc:     0.000 dslf_fa13:     0.000 omega:     0.002 fa_dun:     1.698 p_aa_pp:    -0.548 yhh_planarity:     0.000 ref:     2.643 rama_prepro:    -0.066
RSD_WTD: 59  fa_atr:    -5.218 fa_rep:     0.509 fa_sol:     4.987 fa_intra_rep:     0.004 fa_intra_sol_xover4:     0.237 lk_ball_wtd:     0.324 fa_elec:    -2.881 pro_close:     0.325 hbond_sr_bb:     0.000 hbond_lr_bb:     0.000 hbond_bb_sc:    -0.777 hbond_sc:    -0.641 dslf_fa13:     0.000 omega:     0.019 fa_dun:     2.436 p_aa_pp:     0.209 yhh_planarity:     0.000 ref:    -1.340 rama_prepro:     0.136
RSD_WTD: 60  fa_atr:    -5.039 fa_rep:     0.791 fa_sol:     2.470 fa_intra_rep:     0.003 fa_intra_sol_xover4:     0.069 lk_ball_wtd:    -0.380 fa_elec:    -0.541 pro_close:     0.731 hbond_sr_bb:     0.000 hbond_lr_bb:     0.000 hbond_bb_sc:     0.000 hbond_sc:     0.000 dslf_fa13:     0.000 omega:    -0.079 fa_dun:     0.072 p_aa_pp:    -0.717 yhh_planarity:     0.000 ref:    -1.643 rama_prepro:     0.220
RSD_WTD: 61  fa_atr:    -1.472 fa_rep:     0.024 fa_sol:     1.841 fa_intra_rep:     0.000 fa_intra_sol_xover4:     0.000 lk_ball_wtd:     0.045 fa_elec:    -1.298 pro_close:     0.000 hbond_sr_bb:     0.000 hbond_lr_bb:     0.000 hbond_bb_sc:     0.000 hbond_sc:     0.000 dslf_fa13:     0.000 omega:    -0.137 fa_dun:     0.000 p_aa_pp:    -1.333 yhh_planarity:     0.000 ref:     0.798 rama_prepro:    -0.290
RSD_WTD: 62  fa_atr:    -5.839 fa_rep:     0.452 fa_sol:     5.666 fa_intra_rep:     0.005 fa_intra_sol_xover4:     0.202 lk_ball_wtd:     0.237 fa_elec:    -3.810 pro_close:     0.000 hbond_sr_bb:     0.000 hbond_lr_bb:     0.000 hbond_bb_sc:    -0.777 hbond_sc:    -0.641 dslf_fa13:     0.000 omega:     0.800 fa_dun:     3.455 p_aa_pp:    -0.049 yhh_planarity:     0.000 ref:    -2.725 rama_prepro:    -0.447
RSD_WTD: 63  fa_atr:    -3.856 fa_rep:     0.443 fa_sol:     3.609 fa_intra_rep:     0.004 fa_intra_sol_xover4:     0.202 lk_ball_wtd:    -0.107 fa_elec:    -2.312 pro_close:     0.000 hbond_sr_bb:     0.000 hbond_lr_bb:     0.000 hbond_bb_sc:     0.000 hbond_sc:    -0.226 dslf_fa13:     0.000 omega:    -0.059 fa_dun:     3.429 p_aa_pp:     0.332 yhh_planarity:     0.000 ref:    -2.725 rama_prepro:     0.008
RSD_WTD: 64  fa_atr:    -5.192 fa_rep:     0.358 fa_sol:     1.938 fa_intra_rep:     0.010 fa_intra_sol_xover4:     0.036 lk_ball_wtd:     0.048 fa_elec:    -1.938 pro_close:     0.000 hbond_sr_bb:     0.000 hbond_lr_bb:     0.000 hbond_bb_sc:     0.000 hbond_sc:     0.000 dslf_fa13:     0.000 omega:     0.302 fa_dun:     0.360 p_aa_pp:    -0.746 yhh_planarity:     0.000 ref:     2.643 rama_prepro:     0.008
RSD_WTD: 65  fa_atr:    -4.439 fa_rep:     0.257 fa_sol:     4.136 fa_intra_rep:     0.005 fa_intra_sol_xover4:     0.205 lk_ball_wtd:     0.168 fa_elec:    -3.206 pro_close:     0.000 hbond_sr_bb:     0.000 hbond_lr_bb:     0.000 hbond_bb_sc:     0.000 hbond_sc:    -1.300 dslf_fa13:     0.000 omega:     0.371 fa_dun:     3.661 p_aa_pp:     0.281 yhh_planarity:     0.000 ref:    -2.725 rama_prepro:    -0.066
RSD_WTD: 66  fa_atr:    -5.508 fa_rep:     0.669 fa_sol:     1.513 fa_intra_rep:     0.011 fa_intra_sol_xover4:     0.037 lk_ball_wtd:     0.072 fa_elec:    -1.798 pro_close:     0.000 hbond_sr_bb:     0.000 hbond_lr_bb:     0.000 hbond_bb_sc:     0.000 hbond_sc:     0.000 dslf_fa13:     0.000 omega:     0.119 fa_dun:     1.577 p_aa_pp:    -0.794 yhh_planarity:     0.000 ref:     2.643 rama_prepro:    -0.107
RSD_WTD: 67  fa_atr:    -3.692 fa_rep:     0.236 fa_sol:     1.886 fa_intra_rep:     0.009 fa_intra_sol_xover4:     0.053 lk_ball_wtd:    -0.486 fa_elec:    -0.476 pro_close:     0.000 hbond_sr_bb:     0.000 hbond_lr_bb:     0.000 hbond_bb_sc:     0.000 hbond_sc:     0.000 dslf_fa13:     0.000 omega:     0.546 fa_dun:     0.087 p_aa_pp:    -0.209 yhh_planarity:     0.000 ref:     1.152 rama_prepro:    -0.143
RSD_WTD: 68  fa_atr:    -9.395 fa_rep:     1.315 fa_sol:     1.531 fa_intra_rep:     0.020 fa_intra_sol_xover4:     0.253 lk_ball_wtd:    -0.144 fa_elec:    -2.198 pro_close:     0.000 hbond_sr_bb:     0.000 hbond_lr_bb:     0.000 hbond_bb_sc:     0.000 hbond_sc:     0.000 dslf_fa13:     0.000 omega:     0.008 fa_dun:     1.670 p_aa_pp:    -0.291 yhh_planarity:     0.000 ref:     1.218 rama_prepro:    -0.087
RSD_WTD: 69  fa_atr:    -2.496 fa_rep:     0.349 fa_sol:     1.812 fa_intra_rep:     0.002 fa_intra_sol_xover4:     0.053 lk_ball_wtd:    -0.227 fa_elec:     0.009 pro_close:     0.000 hbond_sr_bb:     0.000 hbond_lr_bb:     0.000 hbond_bb_sc:     0.000 hbond_sc:     0.000 dslf_fa13:     0.000 omega:    -0.018 fa_dun:     0.580 p_aa_pp:     0.280 yhh_planarity:     0.000 ref:    -0.290 rama_prepro:    -0.049
RSD_WTD: 70  fa_atr:    -3.676 fa_rep:     0.538 fa_sol:     1.415 fa_intra_rep:     0.001 fa_intra_sol_xover4:     0.000 lk_ball_wtd:    -0.272 fa_elec:     0.332 pro_close:     0.000 hbond_sr_bb:     0.000 hbond_lr_bb:     0.000 hbond_bb_sc:     0.000 hbond_sc:     0.000 dslf_fa13:     0.000 omega:     0.370 fa_dun:     0.000 p_aa_pp:     0.049 yhh_planarity:     0.000 ref:     1.325 rama_prepro:     0.383
RSD_WTD: 71  fa_atr:    -4.042 fa_rep:     0.335 fa_sol:     1.972 fa_intra_rep:     0.006 fa_intra_sol_xover4:     0.277 lk_ball_wtd:    -0.346 fa_elec:     0.104 pro_close:     0.000 hbond_sr_bb:     0.000 hbond_lr_bb:     0.000 hbond_bb_sc:     0.000 hbond_sc:     0.000 dslf_fa13:     0.000 omega:     0.336 fa_dun:     1.563 p_aa_pp:     0.040 yhh_planarity:     0.000 ref:    -1.340 rama_prepro:     0.242
RSD_WTD: 72  fa_atr:    -4.613 fa_rep:     0.802 fa_sol:     5.129 fa_intra_rep:     0.007 fa_intra_sol_xover4:     0.612 lk_ball_wtd:     0.075 fa_elec:    -3.117 pro_close:     0.008 hbond_sr_bb:     0.000 hbond_lr_bb:     0.000 hbond_bb_sc:    -0.483 hbond_sc:    -0.670 dslf_fa13:     0.000 omega:     0.240 fa_dun:     1.653 p_aa_pp:    -0.406 yhh_planarity:     0.000 ref:    -2.146 rama_prepro:    -0.151
RSD_WTD: 73  fa_atr:    -4.955 fa_rep:     1.366 fa_sol:     2.670 fa_intra_rep:     0.002 fa_intra_sol_xover4:     0.038 lk_ball_wtd:     0.084 fa_elec:    -0.952 pro_close:     0.153 hbond_sr_bb:     0.000 hbond_lr_bb:     0.000 hbond_bb_sc:     0.000 hbond_sc:     0.000 dslf_fa13:     0.000 omega:     0.178 fa_dun:     0.364 p_aa_pp:    -0.518 yhh_planarity:     0.000 ref:    -1.643 rama_prepro:    -0.263
RSD_WTD: 74  fa_atr:    -4.595 fa_rep:     0.519 fa_sol:     4.873 fa_intra_rep:     0.004 fa_intra_sol_xover4:     0.420 lk_ball_wtd:    -0.224 fa_elec:    -3.236 pro_close:     0.000 hbond_sr_bb:     0.000 hbond_lr_bb:     0.000 hbond_bb_sc:    -0.483 hbond_sc:    -0.670 dslf_fa13:     0.000 omega:     0.976 fa_dun:     2.994 p_aa_pp:     0.047 yhh_planarity:     0.000 ref:    -0.301 rama_prepro:    -0.275
RSD_WTD: 75  fa_atr:    -4.268 fa_rep:     0.274 fa_sol:     3.356 fa_intra_rep:     0.014 fa_intra_sol_xover4:     0.303 lk_ball_wtd:    -0.151 fa_elec:    -1.635 pro_close:     0.000 hbond_sr_bb:     0.000 hbond_lr_bb:     0.000 hbond_bb_sc:     0.000 hbond_sc:     0.000 dslf_fa13:     0.000 omega:     0.038 fa_dun:     2.169 p_aa_pp:    -0.032 yhh_planarity:     0.000 ref:    -0.715 rama_prepro:    -0.383
RSD_WTD: 76  fa_atr:    -9.665 fa_rep:     3.719 fa_sol:     2.460 fa_intra_rep:     0.023 fa_intra_sol_xover4:     0.308 lk_ball_wtd:     0.023 fa_elec:    -1.110 pro_close:     0.000 hbond_sr_bb:     0.000 hbond_lr_bb:     0.000 hbond_bb_sc:     0.000 hbond_sc:     0.000 dslf_fa13:     0.000 omega:    -0.052 fa_dun:     2.576 p_aa_pp:     0.039 yhh_planarity:     0.000 ref:     1.218 rama_prepro:    -0.465
RSD_WTD: 77  fa_atr:    -5.660 fa_rep:     0.777 fa_sol:     4.488 fa_intra_rep:     0.005 fa_intra_sol_xover4:     0.290 lk_ball_wtd:    -0.154 fa_elec:    -1.874 pro_close:     0.000 hbond_sr_bb:     0.000 hbond_lr_bb:     0.000 hbond_bb_sc:     0.000 hbond_sc:     0.000 dslf_fa13:     0.000 omega:     0.085 fa_dun:     2.476 p_aa_pp:     0.050 yhh_planarity:     0.000 ref:    -1.340 rama_prepro:    -0.281
RSD_WTD: 78  fa_atr:    -3.829 fa_rep:     0.813 fa_sol:     4.052 fa_intra_rep:     0.012 fa_intra_sol_xover4:     0.251 lk_ball_wtd:     0.038 fa_elec:    -1.918 pro_close:     0.664 hbond_sr_bb:     0.000 hbond_lr_bb:     0.000 hbond_bb_sc:     0.000 hbond_sc:    -0.119 dslf_fa13:     0.000 omega:     0.098 fa_dun:     2.949 p_aa_pp:    -0.217 yhh_planarity:     0.000 ref:    -0.095 rama_prepro:     0.039
RSD_WTD: 79  fa_atr:    -6.079 fa_rep:     0.888 fa_sol:     2.353 fa_intra_rep:     0.004 fa_intra_sol_xover4:     0.125 lk_ball_wtd:    -0.025 fa_elec:    -1.766 pro_close:     2.022 hbond_sr_bb:     0.000 hbond_lr_bb:     0.000 hbond_bb_sc:     0.000 hbond_sc:     0.000 dslf_fa13:     0.000 omega:    -0.007 fa_dun:     0.741 p_aa_pp:    -0.608 yhh_planarity:     0.000 ref:    -1.643 rama_prepro:     0.028
RSD_WTD: 80  fa_atr:    -6.517 fa_rep:     0.557 fa_sol:     5.671 fa_intra_rep:     0.010 fa_intra_sol_xover4:     0.212 lk_ball_wtd:     0.300 fa_elec:    -3.614 pro_close:     0.000 hbond_sr_bb:     0.000 hbond_lr_bb:     0.000 hbond_bb_sc:     0.000 hbond_sc:    -0.052 dslf_fa13:     0.000 omega:     0.035 fa_dun:     3.798 p_aa_pp:     0.168 yhh_planarity:     0.000 ref:    -1.451 rama_prepro:    -0.075
RSD_WTD: 81  fa_atr:    -8.907 fa_rep:     0.688 fa_sol:     1.150 fa_intra_rep:     0.019 fa_intra_sol_xover4:     0.345 lk_ball_wtd:     0.118 fa_elec:    -2.510 pro_close:     0.000 hbond_sr_bb:     0.000 hbond_lr_bb:     0.000 hbond_bb_sc:     0.000 hbond_sc:     0.000 dslf_fa13:     0.000 omega:     0.994 fa_dun:     3.317 p_aa_pp:    -0.128 yhh_planarity:     0.000 ref:     1.218 rama_prepro:     0.100
RSD_WTD: 82  fa_atr:    -6.233 fa_rep:     0.895 fa_sol:     4.123 fa_intra_rep:     0.008 fa_intra_sol_xover4:     0.059 lk_ball_wtd:     0.106 fa_elec:    -2.589 pro_close:     0.000 hbond_sr_bb:     0.000 hbond_lr_bb:     0.000 hbond_bb_sc:     0.000 hbond_sc:    -0.052 dslf_fa13:     0.000 omega:    -0.055 fa_dun:     0.056 p_aa_pp:     0.134 yhh_planarity:     0.000 ref:     1.152 rama_prepro:     0.190
RSD_WTD: 83  fa_atr:    -8.093 fa_rep:     0.630 fa_sol:     1.255 fa_intra_rep:     0.026 fa_intra_sol_xover4:     0.117 lk_ball_wtd:    -0.178 fa_elec:    -2.334 pro_close:     0.000 hbond_sr_bb:     0.000 hbond_lr_bb:     0.000 hbond_bb_sc:     0.000 hbond_sc:     0.000 dslf_fa13:     0.000 omega:    -0.007 fa_dun:     2.602 p_aa_pp:    -0.683 yhh_planarity:     0.000 ref:     2.304 rama_prepro:    -0.093
RSD_WTD: 84  fa_atr:    -7.113 fa_rep:     0.796 fa_sol:     6.576 fa_intra_rep:     0.006 fa_intra_sol_xover4:     0.272 lk_ball_wtd:    -0.031 fa_elec:    -4.872 pro_close:     0.000 hbond_sr_bb:     0.000 hbond_lr_bb:     0.000 hbond_bb_sc:     0.000 hbond_sc:    -0.297 dslf_fa13:     0.000 omega:    -0.026 fa_dun:     2.520 p_aa_pp:     0.199 yhh_planarity:     0.000 ref:    -2.725 rama_prepro:    -0.150
RSD_WTD: 85  fa_atr:   -10.573 fa_rep:     1.578 fa_sol:     1.800 fa_intra_rep:     0.020 fa_intra_sol_xover4:     0.438 lk_ball_wtd:    -0.565 fa_elec:    -1.173 pro_close:     0.000 hbond_sr_bb:     0.000 hbond_lr_bb:     0.000 hbond_bb_sc:     0.000 hbond_sc:     0.000 dslf_fa13:     0.000 omega:    -0.057 fa_dun:     4.407 p_aa_pp:     0.115 yhh_planarity:     0.000 ref:     2.261 rama_prepro:     0.432
RSD_WTD: 86  fa_atr:    -3.484 fa_rep:     0.863 fa_sol:     3.437 fa_intra_rep:     0.009 fa_intra_sol_xover4:     0.174 lk_ball_wtd:    -0.482 fa_elec:    -2.225 pro_close:     0.000 hbond_sr_bb:     0.000 hbond_lr_bb:     0.000 hbond_bb_sc:     0.000 hbond_sc:     0.000 dslf_fa13:     0.000 omega:     0.131 fa_dun:     0.901 p_aa_pp:     0.170 yhh_planarity:     0.000 ref:    -0.715 rama_prepro:     0.924
RSD_WTD: 87  fa_atr:    -4.626 fa_rep:     0.696 fa_sol:     5.141 fa_intra_rep:     0.007 fa_intra_sol_xover4:     0.621 lk_ball_wtd:    -0.505 fa_elec:    -1.421 pro_close:     0.000 hbond_sr_bb:     0.000 hbond_lr_bb:     0.000 hbond_bb_sc:     0.000 hbond_sc:     0.000 dslf_fa13:     0.000 omega:     0.446 fa_dun:     2.020 p_aa_pp:    -0.577 yhh_planarity:     0.000 ref:    -2.146 rama_prepro:     0.538
RSD_WTD: 88  fa_atr:    -5.732 fa_rep:     1.222 fa_sol:     8.593 fa_intra_rep:     0.011 fa_intra_sol_xover4:     0.746 lk_ball_wtd:    -0.060 fa_elec:    -3.072 pro_close:     0.000 hbond_sr_bb:     0.000 hbond_lr_bb:     0.000 hbond_bb_sc:    -0.373 hbond_sc:     0.000 dslf_fa13:     0.000 omega:     0.423 fa_dun:     4.393 p_aa_pp:    -0.839 yhh_planarity:     0.000 ref:    -2.146 rama_prepro:     0.383
RSD_WTD: 89  fa_atr:    -3.558 fa_rep:     0.431 fa_sol:     5.162 fa_intra_rep:     0.014 fa_intra_sol_xover4:     0.304 lk_ball_wtd:    -0.442 fa_elec:    -2.346 pro_close:     0.000 hbond_sr_bb:     0.000 hbond_lr_bb:     0.000 hbond_bb_sc:     0.000 hbond_sc:     0.000 dslf_fa13:     0.000 omega:    -0.054 fa_dun:     1.269 p_aa_pp:     0.079 yhh_planarity:     0.000 ref:    -0.715 rama_prepro:     0.343
RSD_WTD: 90  fa_atr:    -3.208 fa_rep:     1.242 fa_sol:     4.890 fa_intra_rep:     0.007 fa_intra_sol_xover4:     0.918 lk_ball_wtd:     0.197 fa_elec:    -1.420 pro_close:     0.000 hbond_sr_bb:     0.000 hbond_lr_bb:     0.000 hbond_bb_sc:    -0.373 hbond_sc:     0.000 dslf_fa13:     0.000 omega:     0.010 fa_dun:     3.953 p_aa_pp:     0.229 yhh_planarity:     0.000 ref:    -2.146 rama_prepro:     0.084
RSD_WTD: 91  fa_atr:    -1.765 fa_rep:     0.560 fa_sol:     2.812 fa_intra_rep:     0.000 fa_intra_sol_xover4:     0.000 lk_ball_wtd:     0.197 fa_elec:    -0.820 pro_close:     0.000 hbond_sr_bb:     0.000 hbond_lr_bb:     0.000 hbond_bb_sc:     0.000 hbond_sc:     0.000 dslf_fa13:     0.000 omega:    -0.132 fa_dun:     0.000 p_aa_pp:    -0.859 yhh_planarity:     0.000 ref:     0.798 rama_prepro:    -0.145
RSD_WTD: 92  fa_atr:    -4.289 fa_rep:     1.432 fa_sol:     7.519 fa_intra_rep:     0.006 fa_intra_sol_xover4:     0.604 lk_ball_wtd:     0.072 fa_elec:     0.602 pro_close:     0.000 hbond_sr_bb:     0.000 hbond_lr_bb:     0.000 hbond_bb_sc:     0.000 hbond_sc:     0.000 dslf_fa13:     0.000 omega:     0.048 fa_dun:     5.841 p_aa_pp:     0.236 yhh_planarity:     0.000 ref:    -2.146 rama_prepro:     0.054
RSD_WTD: 93  fa_atr:    -2.295 fa_rep:     1.738 fa_sol:     2.371 fa_intra_rep:     0.000 fa_intra_sol_xover4:     0.000 lk_ball_wtd:    -0.452 fa_elec:    -0.286 pro_close:     0.000 hbond_sr_bb:     0.000 hbond_lr_bb:     0.000 hbond_bb_sc:     0.000 hbond_sc:     0.000 dslf_fa13:     0.000 omega:    -0.128 fa_dun:     0.000 p_aa_pp:    -1.516 yhh_planarity:     0.000 ref:     0.798 rama_prepro:     0.582
RSD_WTD: 94  fa_atr:    -3.678 fa_rep:     2.088 fa_sol:     4.164 fa_intra_rep:     0.026 fa_intra_sol_xover4:     0.220 lk_ball_wtd:     0.041 fa_elec:     0.480 pro_close:     0.000 hbond_sr_bb:     0.000 hbond_lr_bb:     0.000 hbond_bb_sc:     0.000 hbond_sc:     0.000 dslf_fa13:     0.000 omega:     0.023 fa_dun:     4.629 p_aa_pp:    -0.175 yhh_planarity:     0.000 ref:     0.582 rama_prepro:     0.164
RSD_WTD: 95  fa_atr:    -6.918 fa_rep:     2.754 fa_sol:     1.792 fa_intra_rep:     0.028 fa_intra_sol_xover4:     0.116 lk_ball_wtd:    -0.290 fa_elec:    -0.717 pro_close:     0.000 hbond_sr_bb:     0.000 hbond_lr_bb:     0.000 hbond_bb_sc:     0.000 hbond_sc:     0.000 dslf_fa13:     0.000 omega:    -0.046 fa_dun:     2.843 p_aa_pp:    -0.773 yhh_planarity:     0.000 ref:     2.304 rama_prepro:    -0.304
RSD_WTD: 96  fa_atr:    -3.961 fa_rep:     1.845 fa_sol:     4.572 fa_intra_rep:     0.001 fa_intra_sol_xover4:     0.020 lk_ball_wtd:    -0.021 fa_elec:    -1.215 pro_close:     0.000 hbond_sr_bb:     0.000 hbond_lr_bb:     0.000 hbond_bb_sc:    -0.931 hbond_sc:     0.000 dslf_fa13:     0.000 omega:    -0.023 fa_dun:     1.615 p_aa_pp:    -0.409 yhh_planarity:     0.000 ref:    -0.290 rama_prepro:    -0.215
RSD_WTD: 97  fa_atr:    -2.447 fa_rep:     1.406 fa_sol:     2.672 fa_intra_rep:     0.003 fa_intra_sol_xover4:     0.000 lk_ball_wtd:     0.052 fa_elec:     0.449 pro_close:     0.000 hbond_sr_bb:     0.000 hbond_lr_bb:     0.000 hbond_bb_sc:     0.000 hbond_sc:     0.000 dslf_fa13:     0.000 omega:    -0.023 fa_dun:     0.000 p_aa_pp:     0.156 yhh_planarity:     0.000 ref:     1.325 rama_prepro:     1.496
RSD_WTD: 98  fa_atr:    -2.016 fa_rep:     0.388 fa_sol:     2.038 fa_intra_rep:     0.003 fa_intra_sol_xover4:     0.000 lk_ball_wtd:    -0.062 fa_elec:    -0.591 pro_close:     0.000 hbond_sr_bb:     0.000 hbond_lr_bb:     0.000 hbond_bb_sc:    -0.562 hbond_sc:     0.000 dslf_fa13:     0.000 omega:    -0.146 fa_dun:     0.000 p_aa_pp:    -0.223 yhh_planarity:     0.000 ref:     1.325 rama_prepro:     1.539
RSD_WTD: 99  fa_atr:    -6.450 fa_rep:     3.501 fa_sol:     6.839 fa_intra_rep:     0.008 fa_intra_sol_xover4:     0.328 lk_ball_wtd:    -0.243 fa_elec:    -1.309 pro_close:     0.000 hbond_sr_bb:     0.000 hbond_lr_bb:     0.000 hbond_bb_sc:    -0.931 hbond_sc:     0.000 dslf_fa13:     0.000 omega:     0.208 fa_dun:     6.322 p_aa_pp:    -0.161 yhh_planarity:     0.000 ref:    -2.725 rama_prepro:    -0.170
RSD_WTD: 100  fa_atr:    -5.985 fa_rep:     1.269 fa_sol:     6.231 fa_intra_rep:     0.010 fa_intra_sol_xover4:     0.179 lk_ball_wtd:    -0.213 fa_elec:    -2.728 pro_close:     0.000 hbond_sr_bb:     0.000 hbond_lr_bb:     0.000 hbond_bb_sc:     0.000 hbond_sc:    -0.297 dslf_fa13:     0.000 omega:    -0.041 fa_dun:     1.329 p_aa_pp:     0.288 yhh_planarity:     0.000 ref:    -0.715 rama_prepro:    -0.194
RSD_WTD: 101  fa_atr:    -3.157 fa_rep:     1.555 fa_sol:     2.153 fa_intra_rep:     0.000 fa_intra_sol_xover4:     0.000 lk_ball_wtd:    -0.022 fa_elec:    -0.538 pro_close:     0.000 hbond_sr_bb:     0.000 hbond_lr_bb:     0.000 hbond_bb_sc:     0.000 hbond_sc:     0.000 dslf_fa13:     0.000 omega:     0.053 fa_dun:     0.000 p_aa_pp:     0.400 yhh_planarity:     0.000 ref:     0.798 rama_prepro:     0.323
RSD_WTD: 102  fa_atr:    -7.133 fa_rep:     0.973 fa_sol:     5.889 fa_intra_rep:     0.015 fa_intra_sol_xover4:     0.423 lk_ball_wtd:     0.483 fa_elec:    -3.657 pro_close:     0.000 hbond_sr_bb:     0.000 hbond_lr_bb:     0.000 hbond_bb_sc:     0.000 hbond_sc:    -0.941 dslf_fa13:     0.000 omega:     0.008 fa_dun:     2.592 p_aa_pp:    -0.102 yhh_planarity:     0.000 ref:    -0.095 rama_prepro:     0.601
RSD_WTD: 103  fa_atr:    -6.897 fa_rep:     2.014 fa_sol:     1.564 fa_intra_rep:     0.016 fa_intra_sol_xover4:     0.041 lk_ball_wtd:     0.011 fa_elec:    -2.387 pro_close:     0.000 hbond_sr_bb:     0.000 hbond_lr_bb:     0.000 hbond_bb_sc:     0.000 hbond_sc:     0.000 dslf_fa13:     0.000 omega:     0.066 fa_dun:     0.097 p_aa_pp:    -0.739 yhh_planarity:     0.000 ref:     2.643 rama_prepro:     0.159
RSD_WTD: 104  fa_atr:    -7.033 fa_rep:     0.908 fa_sol:     7.211 fa_intra_rep:     0.006 fa_intra_sol_xover4:     0.252 lk_ball_wtd:     0.455 fa_elec:    -5.423 pro_close:     0.000 hbond_sr_bb:     0.000 hbond_lr_bb:     0.000 hbond_bb_sc:     0.000 hbond_sc:    -0.384 dslf_fa13:     0.000 omega:     0.214 fa_dun:     2.829 p_aa_pp:     0.309 yhh_planarity:     0.000 ref:    -2.725 rama_prepro:    -0.056
RSD_WTD: 105  fa_atr:    -6.742 fa_rep:     0.390 fa_sol:     1.179 fa_intra_rep:     0.011 fa_intra_sol_xover4:     0.046 lk_ball_wtd:     0.166 fa_elec:    -2.216 pro_close:     0.000 hbond_sr_bb:     0.000 hbond_lr_bb:     0.000 hbond_bb_sc:     0.000 hbond_sc:     0.000 dslf_fa13:     0.000 omega:     0.612 fa_dun:     0.379 p_aa_pp:    -0.498 yhh_planarity:     0.000 ref:     2.643 rama_prepro:     0.082
RSD_WTD: 106  fa_atr:    -6.676 fa_rep:     0.592 fa_sol:     6.906 fa_intra_rep:     0.012 fa_intra_sol_xover4:     0.255 lk_ball_wtd:     0.209 fa_elec:    -5.200 pro_close:     0.000 hbond_sr_bb:     0.000 hbond_lr_bb:     0.000 hbond_bb_sc:     0.000 hbond_sc:    -0.744 dslf_fa13:     0.000 omega:     0.012 fa_dun:     4.566 p_aa_pp:     0.211 yhh_planarity:     0.000 ref:    -0.095 rama_prepro:     0.069
RSD_WTD: 107  fa_atr:    -7.000 fa_rep:     1.083 fa_sol:     0.802 fa_intra_rep:     0.011 fa_intra_sol_xover4:     0.031 lk_ball_wtd:     0.032 fa_elec:    -1.412 pro_close:     0.000 hbond_sr_bb:     0.000 hbond_lr_bb:     0.000 hbond_bb_sc:     0.000 hbond_sc:     0.000 dslf_fa13:     0.000 omega:     0.365 fa_dun:     1.637 p_aa_pp:    -0.422 yhh_planarity:     0.000 ref:     2.643 rama_prepro:     0.069
RSD_WTD: 108  fa_atr:    -5.452 fa_rep:     0.388 fa_sol:     5.412 fa_intra_rep:     0.005 fa_intra_sol_xover4:     0.291 lk_ball_wtd:     0.373 fa_elec:    -4.253 pro_close:     0.000 hbond_sr_bb:     0.000 hbond_lr_bb:     0.000 hbond_bb_sc:     0.000 hbond_sc:    -0.119 dslf_fa13:     0.000 omega:     0.404 fa_dun:     3.200 p_aa_pp:     0.149 yhh_planarity:     0.000 ref:    -2.725 rama_prepro:     0.275
RSD_WTD: 109  fa_atr:    -7.537 fa_rep:     1.436 fa_sol:     1.495 fa_intra_rep:     0.018 fa_intra_sol_xover4:     0.267 lk_ball_wtd:     0.047 fa_elec:    -1.285 pro_close:     0.000 hbond_sr_bb:     0.000 hbond_lr_bb:     0.000 hbond_bb_sc:     0.000 hbond_sc:     0.000 dslf_fa13:     0.000 omega:    -0.043 fa_dun:     2.671 p_aa_pp:    -0.148 yhh_planarity:     0.000 ref:     1.218 rama_prepro:     0.256
RSD_WTD: 110  fa_atr:    -3.004 fa_rep:     0.076 fa_sol:     4.170 fa_intra_rep:     0.007 fa_intra_sol_xover4:     0.409 lk_ball_wtd:     0.676 fa_elec:    -3.315 pro_close:     0.000 hbond_sr_bb:     0.000 hbond_lr_bb:     0.000 hbond_bb_sc:     0.000 hbond_sc:    -0.671 dslf_fa13:     0.000 omega:     0.130 fa_dun:     3.083 p_aa_pp:     0.236 yhh_planarity:     0.000 ref:    -2.725 rama_prepro:     0.867
RSD_WTD: 111  fa_atr:    -1.376 fa_rep:     0.059 fa_sol:     1.438 fa_intra_rep:     0.000 fa_intra_sol_xover4:     0.000 lk_ball_wtd:    -0.108 fa_elec:     0.158 pro_close:     0.000 hbond_sr_bb:     0.000 hbond_lr_bb:     0.000 hbond_bb_sc:     0.000 hbond_sc:     0.000 dslf_fa13:     0.000 omega:    -0.249 fa_dun:     0.000 p_aa_pp:    -1.266 yhh_planarity:     0.000 ref:     0.798 rama_prepro:     1.260
RSD_WTD: 112  fa_atr:    -3.842 fa_rep:     0.375 fa_sol:     3.924 fa_intra_rep:     0.004 fa_intra_sol_xover4:     0.681 lk_ball_wtd:     0.025 fa_elec:    -1.751 pro_close:     0.000 hbond_sr_bb:     0.000 hbond_lr_bb:     0.000 hbond_bb_sc:     0.000 hbond_sc:     0.000 dslf_fa13:     0.000 omega:    -0.035 fa_dun:     2.657 p_aa_pp:    -0.412 yhh_planarity:     0.000 ref:    -2.146 rama_prepro:     0.002
RSD_WTD: 113  fa_atr:    -5.807 fa_rep:     0.278 fa_sol:     5.079 fa_intra_rep:     0.011 fa_intra_sol_xover4:     0.153 lk_ball_wtd:    -0.114 fa_elec:    -2.322 pro_close:     0.000 hbond_sr_bb:     0.000 hbond_lr_bb:     0.000 hbond_bb_sc:     0.000 hbond_sc:     0.000 dslf_fa13:     0.000 omega:     1.177 fa_dun:     1.427 p_aa_pp:     0.092 yhh_planarity:     0.000 ref:    -0.715 rama_prepro:    -0.408
RSD_WTD: 114  fa_atr:    -9.441 fa_rep:     1.903 fa_sol:     1.885 fa_intra_rep:     0.010 fa_intra_sol_xover4:     0.055 lk_ball_wtd:     0.065 fa_elec:    -1.987 pro_close:     0.000 hbond_sr_bb:     0.000 hbond_lr_bb:     0.000 hbond_bb_sc:     0.000 hbond_sc:     0.000 dslf_fa13:     0.000 omega:     0.799 fa_dun:     1.617 p_aa_pp:     0.257 yhh_planarity:     0.000 ref:     1.657 rama_prepro:     0.375
RSD_WTD: 115  fa_atr:    -6.320 fa_rep:     0.280 fa_sol:     6.467 fa_intra_rep:     0.011 fa_intra_sol_xover4:     0.327 lk_ball_wtd:     0.578 fa_elec:    -5.273 pro_close:     0.000 hbond_sr_bb:     0.000 hbond_lr_bb:     0.000 hbond_bb_sc:     0.000 hbond_sc:    -0.671 dslf_fa13:     0.000 omega:     0.001 fa_dun:     3.317 p_aa_pp:     0.052 yhh_planarity:     0.000 ref:    -0.095 rama_prepro:     0.407
RSD_WTD: 116  fa_atr:    -7.467 fa_rep:     0.624 fa_sol:     1.062 fa_intra_rep:     0.012 fa_intra_sol_xover4:     0.045 lk_ball_wtd:     0.103 fa_elec:    -2.062 pro_close:     0.000 hbond_sr_bb:     0.000 hbond_lr_bb:     0.000 hbond_bb_sc:     0.000 hbond_sc:     0.000 dslf_fa13:     0.000 omega:     0.958 fa_dun:     0.445 p_aa_pp:    -0.541 yhh_planarity:     0.000 ref:     2.643 rama_prepro:    -0.037
RSD_WTD: 117  fa_atr:    -5.808 fa_rep:     0.292 fa_sol:     5.288 fa_intra_rep:     0.010 fa_intra_sol_xover4:     0.201 lk_ball_wtd:     0.411 fa_elec:    -4.222 pro_close:     0.000 hbond_sr_bb:     0.000 hbond_lr_bb:     0.000 hbond_bb_sc:     0.000 hbond_sc:    -0.990 dslf_fa13:     0.000 omega:    -0.043 fa_dun:     2.126 p_aa_pp:     0.070 yhh_planarity:     0.000 ref:    -0.095 rama_prepro:    -0.003
RSD_WTD: 118  fa_atr:    -7.468 fa_rep:     0.903 fa_sol:     0.974 fa_intra_rep:     0.013 fa_intra_sol_xover4:     0.071 lk_ball_wtd:     0.216 fa_elec:    -2.274 pro_close:     0.000 hbond_sr_bb:     0.000 hbond_lr_bb:     0.000 hbond_bb_sc:     0.000 hbond_sc:     0.000 dslf_fa13:     0.000 omega:     0.277 fa_dun:     0.639 p_aa_pp:    -0.242 yhh_planarity:     0.000 ref:     1.661 rama_prepro:     0.006
RSD_WTD: 119  fa_atr:    -6.271 fa_rep:     0.315 fa_sol:     6.178 fa_intra_rep:     0.018 fa_intra_sol_xover4:     0.341 lk_ball_wtd:     0.566 fa_elec:    -4.711 pro_close:     0.000 hbond_sr_bb:     0.000 hbond_lr_bb:     0.000 hbond_bb_sc:     0.000 hbond_sc:    -1.030 dslf_fa13:     0.000 omega:     0.042 fa_dun:     2.544 p_aa_pp:     0.003 yhh_planarity:     0.000 ref:    -0.095 rama_prepro:     0.008
RSD_WTD: 120  fa_atr:    -8.690 fa_rep:     0.480 fa_sol:     7.699 fa_intra_rep:     0.009 fa_intra_sol_xover4:     0.551 lk_ball_wtd:     0.012 fa_elec:    -3.579 pro_close:     0.000 hbond_sr_bb:     0.000 hbond_lr_bb:     0.000 hbond_bb_sc:    -1.063 hbond_sc:    -0.829 dslf_fa13:     0.000 omega:     0.472 fa_dun:     1.864 p_aa_pp:    -0.306 yhh_planarity:     0.000 ref:    -1.340 rama_prepro:     0.021
RSD_WTD: 121  fa_atr:    -4.206 fa_rep:     0.074 fa_sol:     5.616 fa_intra_rep:     0.005 fa_intra_sol_xover4:     0.339 lk_ball_wtd:     0.469 fa_elec:    -3.916 pro_close:     0.000 hbond_sr_bb:     0.000 hbond_lr_bb:     0.000 hbond_bb_sc:     0.000 hbond_sc:    -1.641 dslf_fa13:     0.000 omega:     0.229 fa_dun:     2.154 p_aa_pp:    -0.361 yhh_planarity:     0.000 ref:    -2.146 rama_prepro:    -0.365
RSD_WTD: 122  fa_atr:    -5.174 fa_rep:     2.055 fa_sol:     5.680 fa_intra_rep:     0.002 fa_intra_sol_xover4:     0.069 lk_ball_wtd:    -0.013 fa_elec:    -0.613 pro_close:     0.000 hbond_sr_bb:     0.000 hbond_lr_bb:     0.000 hbond_bb_sc:    -0.967 hbond_sc:    -0.829 dslf_fa13:     0.000 omega:    -0.023 fa_dun:     1.000 p_aa_pp:    -0.474 yhh_planarity:     0.000 ref:    -0.290 rama_prepro:    -0.559
RSD_WTD: 123  fa_atr:    -2.318 fa_rep:     0.116 fa_sol:     2.072 fa_intra_rep:     0.002 fa_intra_sol_xover4:     0.031 lk_ball_wtd:    -0.106 fa_elec:    -0.853 pro_close:     0.000 hbond_sr_bb:     0.000 hbond_lr_bb:     0.000 hbond_bb_sc:    -0.562 hbond_sc:     0.000 dslf_fa13:     0.000 omega:    -0.051 fa_dun:     0.964 p_aa_pp:    -0.231 yhh_planarity:     0.000 ref:    -0.290 rama_prepro:    -0.475
RSD_WTD: 124  fa_atr:    -3.777 fa_rep:     0.608 fa_sol:     3.802 fa_intra_rep:     0.006 fa_intra_sol_xover4:     0.085 lk_ball_wtd:    -0.039 fa_elec:    -0.501 pro_close:     1.760 hbond_sr_bb:     0.000 hbond_lr_bb:     0.000 hbond_bb_sc:    -0.906 hbond_sc:     0.000 dslf_fa13:     0.000 omega:     0.204 fa_dun:     0.025 p_aa_pp:    -0.291 yhh_planarity:     0.000 ref:     1.152 rama_prepro:    -0.460
RSD_WTD: 125  fa_atr:    -4.071 fa_rep:     0.452 fa_sol:     1.603 fa_intra_rep:     0.003 fa_intra_sol_xover4:     0.076 lk_ball_wtd:    -0.221 fa_elec:    -0.615 pro_close:     2.181 hbond_sr_bb:     0.000 hbond_lr_bb:     0.000 hbond_bb_sc:     0.000 hbond_sc:     0.000 dslf_fa13:     0.000 omega:    -0.047 fa_dun:     0.224 p_aa_pp:    -1.020 yhh_planarity:     0.000 ref:    -1.643 rama_prepro:    -0.553
RSD_WTD: 126  fa_atr:    -7.420 fa_rep:     2.308 fa_sol:     1.996 fa_intra_rep:     0.015 fa_intra_sol_xover4:     0.040 lk_ball_wtd:    -0.211 fa_elec:    -2.070 pro_close:     0.000 hbond_sr_bb:     0.000 hbond_lr_bb:     0.000 hbond_bb_sc:     0.000 hbond_sc:     0.000 dslf_fa13:     0.000 omega:     0.184 fa_dun:     0.098 p_aa_pp:    -0.769 yhh_planarity:     0.000 ref:     2.643 rama_prepro:    -0.549
RSD_WTD: 127  fa_atr:    -5.879 fa_rep:     0.550 fa_sol:     4.717 fa_intra_rep:     0.005 fa_intra_sol_xover4:     0.187 lk_ball_wtd:    -0.065 fa_elec:    -2.656 pro_close:     0.000 hbond_sr_bb:     0.000 hbond_lr_bb:     0.000 hbond_bb_sc:     0.000 hbond_sc:     0.000 dslf_fa13:     0.000 omega:    -0.009 fa_dun:     4.693 p_aa_pp:     0.142 yhh_planarity:     0.000 ref:    -2.725 rama_prepro:    -0.172
RSD_WTD: 128  fa_atr:    -7.076 fa_rep:     0.457 fa_sol:     1.552 fa_intra_rep:     0.011 fa_intra_sol_xover4:     0.042 lk_ball_wtd:    -0.026 fa_elec:    -1.827 pro_close:     0.000 hbond_sr_bb:     0.000 hbond_lr_bb:     0.000 hbond_bb_sc:     0.000 hbond_sc:     0.000 dslf_fa13:     0.000 omega:     0.825 fa_dun:     0.597 p_aa_pp:    -0.661 yhh_planarity:     0.000 ref:     2.643 rama_prepro:    -0.120
RSD_WTD: 129  fa_atr:    -7.062 fa_rep:     0.727 fa_sol:     5.700 fa_intra_rep:     0.006 fa_intra_sol_xover4:     0.453 lk_ball_wtd:     0.193 fa_elec:    -3.730 pro_close:     0.000 hbond_sr_bb:     0.000 hbond_lr_bb:     0.000 hbond_bb_sc:     0.000 hbond_sc:    -0.673 dslf_fa13:     0.000 omega:    -0.045 fa_dun:     3.697 p_aa_pp:     0.045 yhh_planarity:     0.000 ref:    -0.301 rama_prepro:    -0.063
RSD_WTD: 130  fa_atr:    -7.522 fa_rep:     0.808 fa_sol:     0.741 fa_intra_rep:     0.018 fa_intra_sol_xover4:     0.070 lk_ball_wtd:     0.139 fa_elec:    -2.400 pro_close:     0.000 hbond_sr_bb:     0.000 hbond_lr_bb:     0.000 hbond_bb_sc:     0.000 hbond_sc:     0.000 dslf_fa13:     0.000 omega:     0.240 fa_dun:     1.912 p_aa_pp:    -0.774 yhh_planarity:     0.000 ref:     2.304 rama_prepro:    -0.157
RSD_WTD: 131  fa_atr:    -5.853 fa_rep:     0.729 fa_sol:     4.426 fa_intra_rep:     0.011 fa_intra_sol_xover4:     0.157 lk_ball_wtd:    -0.068 fa_elec:    -3.013 pro_close:     0.000 hbond_sr_bb:     0.000 hbond_lr_bb:     0.000 hbond_bb_sc:     0.000 hbond_sc:     0.000 dslf_fa13:     0.000 omega:    -0.009 fa_dun:     1.813 p_aa_pp:     0.282 yhh_planarity:     0.000 ref:    -0.715 rama_prepro:    -0.195
RSD_WTD: 132  fa_atr:    -6.145 fa_rep:     1.360 fa_sol:     1.221 fa_intra_rep:     0.013 fa_intra_sol_xover4:     0.050 lk_ball_wtd:    -0.102 fa_elec:    -1.982 pro_close:     0.000 hbond_sr_bb:     0.000 hbond_lr_bb:     0.000 hbond_bb_sc:     0.000 hbond_sc:     0.000 dslf_fa13:     0.000 omega:     0.990 fa_dun:     0.160 p_aa_pp:     0.125 yhh_planarity:     0.000 ref:     2.643 rama_prepro:     0.384
RSD_WTD: 133  fa_atr:    -1.873 fa_rep:     0.255 fa_sol:     2.187 fa_intra_rep:     0.000 fa_intra_sol_xover4:     0.000 lk_ball_wtd:    -0.275 fa_elec:    -0.357 pro_close:     0.000 hbond_sr_bb:     0.000 hbond_lr_bb:     0.000 hbond_bb_sc:     0.000 hbond_sc:     0.000 dslf_fa13:     0.000 omega:     0.006 fa_dun:     0.000 p_aa_pp:    -1.269 yhh_planarity:     0.000 ref:     0.798 rama_prepro:     0.541
RSD_WTD: 134  fa_atr:    -1.426 fa_rep:     0.021 fa_sol:     1.642 fa_intra_rep:     0.004 fa_intra_sol_xover4:     0.314 lk_ball_wtd:    -0.187 fa_elec:    -0.151 pro_close:     0.000 hbond_sr_bb:     0.000 hbond_lr_bb:     0.000 hbond_bb_sc:     0.000 hbond_sc:     0.000 dslf_fa13:     0.000 omega:     0.071 fa_dun:     2.238 p_aa_pp:    -0.225 yhh_planarity:     0.000 ref:    -2.146 rama_prepro:     0.078
RSD_WTD: 135  fa_atr:    -4.753 fa_rep:     0.265 fa_sol:     5.260 fa_intra_rep:     0.005 fa_intra_sol_xover4:     0.202 lk_ball_wtd:     0.169 fa_elec:    -3.914 pro_close:     0.000 hbond_sr_bb:     0.000 hbond_lr_bb:     0.000 hbond_bb_sc:     0.000 hbond_sc:    -1.087 dslf_fa13:     0.000 omega:     0.019 fa_dun:     3.147 p_aa_pp:    -0.011 yhh_planarity:     0.000 ref:    -2.725 rama_prepro:    -0.237
RSD_WTD: 136  fa_atr:    -3.369 fa_rep:     0.324 fa_sol:     2.258 fa_intra_rep:     0.008 fa_intra_sol_xover4:     0.140 lk_ball_wtd:    -0.130 fa_elec:    -0.225 pro_close:     0.000 hbond_sr_bb:     0.000 hbond_lr_bb:     0.000 hbond_bb_sc:     0.000 hbond_sc:     0.000 dslf_fa13:     0.000 omega:     0.377 fa_dun:     1.188 p_aa_pp:     0.132 yhh_planarity:     0.000 ref:    -0.715 rama_prepro:    -0.154
RSD_WTD: 137  fa_atr:    -6.131 fa_rep:     0.538 fa_sol:     5.532 fa_intra_rep:     0.010 fa_intra_sol_xover4:     0.179 lk_ball_wtd:     0.558 fa_elec:    -4.291 pro_close:     0.000 hbond_sr_bb:     0.000 hbond_lr_bb:     0.000 hbond_bb_sc:     0.000 hbond_sc:    -1.087 dslf_fa13:     0.000 omega:     0.008 fa_dun:     1.983 p_aa_pp:    -0.222 yhh_planarity:     0.000 ref:    -0.095 rama_prepro:    -0.131
RSD_WTD: 138  fa_atr:    -3.648 fa_rep:     0.352 fa_sol:     2.057 fa_intra_rep:     0.005 fa_intra_sol_xover4:     0.049 lk_ball_wtd:    -0.244 fa_elec:    -1.135 pro_close:     0.000 hbond_sr_bb:     0.000 hbond_lr_bb:     0.000 hbond_bb_sc:     0.000 hbond_sc:    -0.673 dslf_fa13:     0.000 omega:     0.166 fa_dun:     0.073 p_aa_pp:    -0.156 yhh_planarity:     0.000 ref:     1.152 rama_prepro:    -0.063
RSD_WTD: 139  fa_atr:    -5.017 fa_rep:     0.558 fa_sol:     1.344 fa_intra_rep:     0.011 fa_intra_sol_xover4:     0.041 lk_ball_wtd:    -0.020 fa_elec:    -1.594 pro_close:     0.000 hbond_sr_bb:     0.000 hbond_lr_bb:     0.000 hbond_bb_sc:     0.000 hbond_sc:     0.000 dslf_fa13:     0.000 omega:     1.522 fa_dun:     0.166 p_aa_pp:    -0.382 yhh_planarity:     0.000 ref:     2.643 rama_prepro:     0.023
RSD_WTD: 140  fa_atr:    -3.248 fa_rep:     0.138 fa_sol:     1.496 fa_intra_rep:     0.004 fa_intra_sol_xover4:     0.054 lk_ball_wtd:    -0.395 fa_elec:    -0.399 pro_close:     0.000 hbond_sr_bb:     0.000 hbond_lr_bb:     0.000 hbond_bb_sc:     0.000 hbond_sc:     0.000 dslf_fa13:     0.000 omega:     0.104 fa_dun:     0.794 p_aa_pp:     0.034 yhh_planarity:     0.000 ref:     1.152 rama_prepro:    -0.021
RSD_WTD: 141  fa_atr:    -7.756 fa_rep:     0.318 fa_sol:     2.073 fa_intra_rep:     0.011 fa_intra_sol_xover4:     0.041 lk_ball_wtd:    -0.043 fa_elec:    -2.320 pro_close:     0.000 hbond_sr_bb:     0.000 hbond_lr_bb:     0.000 hbond_bb_sc:     0.000 hbond_sc:     0.000 dslf_fa13:     0.000 omega:    -0.015 fa_dun:     2.020 p_aa_pp:    -0.490 yhh_planarity:     0.000 ref:     2.643 rama_prepro:    -0.046
RSD_WTD: 142  fa_atr:    -5.368 fa_rep:     0.638 fa_sol:     5.162 fa_intra_rep:     0.004 fa_intra_sol_xover4:     0.236 lk_ball_wtd:     0.346 fa_elec:    -2.923 pro_close:     0.006 hbond_sr_bb:     0.000 hbond_lr_bb:     0.000 hbond_bb_sc:    -0.796 hbond_sc:    -0.645 dslf_fa13:     0.000 omega:     0.019 fa_dun:     2.543 p_aa_pp:     0.257 yhh_planarity:     0.000 ref:    -1.340 rama_prepro:     0.165
RSD_WTD: 143  fa_atr:    -5.110 fa_rep:     0.964 fa_sol:     2.456 fa_intra_rep:     0.003 fa_intra_sol_xover4:     0.071 lk_ball_wtd:    -0.403 fa_elec:    -0.570 pro_close:     0.042 hbond_sr_bb:     0.000 hbond_lr_bb:     0.000 hbond_bb_sc:     0.000 hbond_sc:     0.000 dslf_fa13:     0.000 omega:    -0.076 fa_dun:     0.054 p_aa_pp:    -0.697 yhh_planarity:     0.000 ref:    -1.643 rama_prepro:     0.240
RSD_WTD: 144  fa_atr:    -1.528 fa_rep:     0.027 fa_sol:     1.936 fa_intra_rep:     0.000 fa_intra_sol_xover4:     0.000 lk_ball_wtd:     0.046 fa_elec:    -1.274 pro_close:     0.000 hbond_sr_bb:     0.000 hbond_lr_bb:     0.000 hbond_bb_sc:     0.000 hbond_sc:     0.000 dslf_fa13:     0.000 omega:    -0.089 fa_dun:     0.000 p_aa_pp:    -1.297 yhh_planarity:     0.000 ref:     0.798 rama_prepro:    -0.202
RSD_WTD: 145  fa_atr:    -5.959 fa_rep:     0.453 fa_sol:     5.811 fa_intra_rep:     0.005 fa_intra_sol_xover4:     0.206 lk_ball_wtd:     0.288 fa_elec:    -3.841 pro_close:     0.000 hbond_sr_bb:     0.000 hbond_lr_bb:     0.000 hbond_bb_sc:    -0.796 hbond_sc:    -0.645 dslf_fa13:     0.000 omega:     0.831 fa_dun:     3.458 p_aa_pp:    -0.048 yhh_planarity:     0.000 ref:    -2.725 rama_prepro:    -0.373
RSD_WTD: 146  fa_atr:    -4.229 fa_rep:     0.404 fa_sol:     3.767 fa_intra_rep:     0.004 fa_intra_sol_xover4:     0.180 lk_ball_wtd:     0.116 fa_elec:    -2.400 pro_close:     0.000 hbond_sr_bb:     0.000 hbond_lr_bb:     0.000 hbond_bb_sc:     0.000 hbond_sc:    -0.690 dslf_fa13:     0.000 omega:    -0.057 fa_dun:     3.765 p_aa_pp:     0.332 yhh_planarity:     0.000 ref:    -2.725 rama_prepro:     0.010
RSD_WTD: 147  fa_atr:    -5.238 fa_rep:     0.453 fa_sol:     1.925 fa_intra_rep:     0.010 fa_intra_sol_xover4:     0.036 lk_ball_wtd:     0.045 fa_elec:    -1.946 pro_close:     0.000 hbond_sr_bb:     0.000 hbond_lr_bb:     0.000 hbond_bb_sc:     0.000 hbond_sc:     0.000 dslf_fa13:     0.000 omega:     0.246 fa_dun:     0.408 p_aa_pp:    -0.722 yhh_planarity:     0.000 ref:     2.643 rama_prepro:     0.034
RSD_WTD: 148  fa_atr:    -4.342 fa_rep:     0.278 fa_sol:     3.644 fa_intra_rep:     0.005 fa_intra_sol_xover4:     0.212 lk_ball_wtd:    -0.088 fa_elec:    -2.477 pro_close:     0.000 hbond_sr_bb:     0.000 hbond_lr_bb:     0.000 hbond_bb_sc:     0.000 hbond_sc:    -0.990 dslf_fa13:     0.000 omega:     0.216 fa_dun:     3.698 p_aa_pp:     0.284 yhh_planarity:     0.000 ref:    -2.725 rama_prepro:    -0.046
RSD_WTD: 149  fa_atr:    -5.908 fa_rep:     0.769 fa_sol:     1.506 fa_intra_rep:     0.011 fa_intra_sol_xover4:     0.039 lk_ball_wtd:     0.133 fa_elec:    -1.648 pro_close:     0.000 hbond_sr_bb:     0.000 hbond_lr_bb:     0.000 hbond_bb_sc:     0.000 hbond_sc:     0.000 dslf_fa13:     0.000 omega:     0.027 fa_dun:     1.192 p_aa_pp:    -0.773 yhh_planarity:     0.000 ref:     2.643 rama_prepro:    -0.117
RSD_WTD: 150  fa_atr:    -4.023 fa_rep:     0.153 fa_sol:     2.587 fa_intra_rep:     0.005 fa_intra_sol_xover4:     0.052 lk_ball_wtd:    -0.473 fa_elec:    -0.846 pro_close:     0.000 hbond_sr_bb:     0.000 hbond_lr_bb:     0.000 hbond_bb_sc:     0.000 hbond_sc:     0.000 dslf_fa13:     0.000 omega:     0.606 fa_dun:     0.119 p_aa_pp:    -0.192 yhh_planarity:     0.000 ref:     1.152 rama_prepro:    -0.159
RSD_WTD: 151  fa_atr:    -9.800 fa_rep:     0.736 fa_sol:     1.887 fa_intra_rep:     0.020 fa_intra_sol_xover4:     0.247 lk_ball_wtd:    -0.261 fa_elec:    -2.205 pro_close:     0.000 hbond_sr_bb:     0.000 hbond_lr_bb:     0.000 hbond_bb_sc:     0.000 hbond_sc:     0.000 dslf_fa13:     0.000 omega:     0.014 fa_dun:     1.581 p_aa_pp:    -0.367 yhh_planarity:     0.000 ref:     1.218 rama_prepro:    -0.091
RSD_WTD: 152  fa_atr:    -2.326 fa_rep:     0.172 fa_sol:     1.728 fa_intra_rep:     0.001 fa_intra_sol_xover4:     0.025 lk_ball_wtd:    -0.166 fa_elec:    -0.611 pro_close:     0.000 hbond_sr_bb:     0.000 hbond_lr_bb:     0.000 hbond_bb_sc:     0.000 hbond_sc:     0.000 dslf_fa13:     0.000 omega:     0.046 fa_dun:     0.930 p_aa_pp:     0.083 yhh_planarity:     0.000 ref:    -0.290 rama_prepro:    -0.054
RSD_WTD: 153  fa_atr:    -3.928 fa_rep:     0.356 fa_sol:     1.712 fa_intra_rep:     0.001 fa_intra_sol_xover4:     0.000 lk_ball_wtd:    -0.219 fa_elec:    -0.454 pro_close:     0.000 hbond_sr_bb:     0.000 hbond_lr_bb:     0.000 hbond_bb_sc:     0.000 hbond_sc:     0.000 dslf_fa13:     0.000 omega:     0.260 fa_dun:     0.000 p_aa_pp:     0.066 yhh_planarity:     0.000 ref:     1.325 rama_prepro:     0.410
RSD_WTD: 154  fa_atr:    -1.152 fa_rep:     0.056 fa_sol:     0.806 fa_intra_rep:     0.004 fa_intra_sol_xover4:     0.249 lk_ball_wtd:    -0.098 fa_elec:     0.097 pro_close:     0.000 hbond_sr_bb:     0.000 hbond_lr_bb:     0.000 hbond_bb_sc:     0.000 hbond_sc:     0.000 dslf_fa13:     0.000 omega:     0.597 fa_dun:     1.776 p_aa_pp:     0.066 yhh_planarity:     0.000 ref:    -1.340 rama_prepro:     0.286
RSD_WTD: 155  fa_atr:    -4.405 fa_rep:     0.703 fa_sol:     4.727 fa_intra_rep:     0.006 fa_intra_sol_xover4:     0.645 lk_ball_wtd:    -0.125 fa_elec:    -2.423 pro_close:     0.208 hbond_sr_bb:     0.000 hbond_lr_bb:     0.000 hbond_bb_sc:    -0.463 hbond_sc:     0.000 dslf_fa13:     0.000 omega:     0.217 fa_dun:     2.101 p_aa_pp:    -0.425 yhh_planarity:     0.000 ref:    -2.146 rama_prepro:    -0.145
RSD_WTD: 156  fa_atr:    -4.192 fa_rep:     0.480 fa_sol:     2.782 fa_intra_rep:     0.002 fa_intra_sol_xover4:     0.039 lk_ball_wtd:     0.051 fa_elec:    -0.892 pro_close:     0.882 hbond_sr_bb:     0.000 hbond_lr_bb:     0.000 hbond_bb_sc:     0.000 hbond_sc:     0.000 dslf_fa13:     0.000 omega:     0.103 fa_dun:     0.382 p_aa_pp:    -0.480 yhh_planarity:     0.000 ref:    -1.643 rama_prepro:    -0.287
RSD_WTD: 157  fa_atr:    -4.471 fa_rep:     0.665 fa_sol:     4.877 fa_intra_rep:     0.004 fa_intra_sol_xover4:     0.414 lk_ball_wtd:    -0.047 fa_elec:    -2.940 pro_close:     0.000 hbond_sr_bb:     0.000 hbond_lr_bb:     0.000 hbond_bb_sc:    -0.463 hbond_sc:    -0.805 dslf_fa13:     0.000 omega:     1.039 fa_dun:     2.306 p_aa_pp:     0.034 yhh_planarity:     0.000 ref:    -0.301 rama_prepro:    -0.284
RSD_WTD: 158  fa_atr:    -4.230 fa_rep:     0.356 fa_sol:     3.018 fa_intra_rep:     0.008 fa_intra_sol_xover4:     0.136 lk_ball_wtd:    -0.214 fa_elec:    -0.952 pro_close:     0.000 hbond_sr_bb:     0.000 hbond_lr_bb:     0.000 hbond_bb_sc:     0.000 hbond_sc:     0.000 dslf_fa13:     0.000 omega:     0.067 fa_dun:     2.781 p_aa_pp:    -0.032 yhh_planarity:     0.000 ref:    -0.715 rama_prepro:    -0.369
RSD_WTD: 159  fa_atr:    -9.513 fa_rep:     1.574 fa_sol:     2.428 fa_intra_rep:     0.022 fa_intra_sol_xover4:     0.282 lk_ball_wtd:    -0.186 fa_elec:    -1.051 pro_close:     0.000 hbond_sr_bb:     0.000 hbond_lr_bb:     0.000 hbond_bb_sc:     0.000 hbond_sc:     0.000 dslf_fa13:     0.000 omega:    -0.043 fa_dun:     3.445 p_aa_pp:     0.076 yhh_planarity:     0.000 ref:     1.218 rama_prepro:    -0.433
RSD_WTD: 160  fa_atr:    -5.781 fa_rep:     0.988 fa_sol:     4.973 fa_intra_rep:     0.007 fa_intra_sol_xover4:     0.293 lk_ball_wtd:     0.167 fa_elec:    -2.097 pro_close:     0.000 hbond_sr_bb:     0.000 hbond_lr_bb:     0.000 hbond_bb_sc:     0.000 hbond_sc:    -0.805 dslf_fa13:     0.000 omega:     0.032 fa_dun:     1.240 p_aa_pp:     0.040 yhh_planarity:     0.000 ref:    -1.340 rama_prepro:    -0.240
RSD_WTD: 161  fa_atr:    -3.968 fa_rep:     0.747 fa_sol:     4.422 fa_intra_rep:     0.012 fa_intra_sol_xover4:     0.307 lk_ball_wtd:    -0.059 fa_elec:    -2.320 pro_close:     0.807 hbond_sr_bb:     0.000 hbond_lr_bb:     0.000 hbond_bb_sc:     0.000 hbond_sc:    -0.208 dslf_fa13:     0.000 omega:     0.108 fa_dun:     2.764 p_aa_pp:    -0.228 yhh_planarity:     0.000 ref:    -0.095 rama_prepro:    -0.028
RSD_WTD: 162  fa_atr:    -6.062 fa_rep:     0.981 fa_sol:     2.429 fa_intra_rep:     0.004 fa_intra_sol_xover4:     0.126 lk_ball_wtd:    -0.030 fa_elec:    -1.721 pro_close:     2.223 hbond_sr_bb:     0.000 hbond_lr_bb:     0.000 hbond_bb_sc:     0.000 hbond_sc:     0.000 dslf_fa13:     0.000 omega:    -0.009 fa_dun:     0.938 p_aa_pp:    -0.548 yhh_planarity:     0.000 ref:    -1.643 rama_prepro:     0.000
RSD_WTD: 163  fa_atr:    -6.603 fa_rep:     0.451 fa_sol:     5.547 fa_intra_rep:     0.009 fa_intra_sol_xover4:     0.209 lk_ball_wtd:     0.287 fa_elec:    -3.732 pro_close:     0.000 hbond_sr_bb:     0.000 hbond_lr_bb:     0.000 hbond_bb_sc:     0.000 hbond_sc:    -0.170 dslf_fa13:     0.000 omega:     0.062 fa_dun:     3.856 p_aa_pp:     0.152 yhh_planarity:     0.000 ref:    -1.451 rama_prepro:    -0.012
RSD_WTD: 164  fa_atr:    -8.744 fa_rep:     0.586 fa_sol:     1.184 fa_intra_rep:     0.019 fa_intra_sol_xover4:     0.352 lk_ball_wtd:     0.084 fa_elec:    -2.571 pro_close:     0.000 hbond_sr_bb:     0.000 hbond_lr_bb:     0.000 hbond_bb_sc:     0.000 hbond_sc:     0.000 dslf_fa13:     0.000 omega:     0.419 fa_dun:     3.735 p_aa_pp:    -0.056 yhh_planarity:     0.000 ref:     1.218 rama_prepro:     0.046
RSD_WTD: 165  fa_atr:    -6.150 fa_rep:     0.506 fa_sol:     4.076 fa_intra_rep:     0.006 fa_intra_sol_xover4:     0.056 lk_ball_wtd:     0.055 fa_elec:    -2.634 pro_close:     0.000 hbond_sr_bb:     0.000 hbond_lr_bb:     0.000 hbond_bb_sc:     0.000 hbond_sc:    -0.111 dslf_fa13:     0.000 omega:    -0.053 fa_dun:     0.024 p_aa_pp:     0.011 yhh_planarity:     0.000 ref:     1.152 rama_prepro:     0.111
RSD_WTD: 166  fa_atr:    -7.970 fa_rep:     0.997 fa_sol:     1.035 fa_intra_rep:     0.027 fa_intra_sol_xover4:     0.120 lk_ball_wtd:    -0.061 fa_elec:    -2.328 pro_close:     0.000 hbond_sr_bb:     0.000 hbond_lr_bb:     0.000 hbond_bb_sc:     0.000 hbond_sc:     0.000 dslf_fa13:     0.000 omega:    -0.030 fa_dun:     2.888 p_aa_pp:    -0.733 yhh_planarity:     0.000 ref:     2.304 rama_prepro:    -0.122
RSD_WTD: 167  fa_atr:    -6.453 fa_rep:     0.497 fa_sol:     5.672 fa_intra_rep:     0.006 fa_intra_sol_xover4:     0.237 lk_ball_wtd:     0.517 fa_elec:    -4.575 pro_close:     0.000 hbond_sr_bb:     0.000 hbond_lr_bb:     0.000 hbond_bb_sc:     0.000 hbond_sc:    -0.873 dslf_fa13:     0.000 omega:     0.127 fa_dun:     3.620 p_aa_pp:     0.252 yhh_planarity:     0.000 ref:    -2.725 rama_prepro:    -0.103
RSD_WTD: 168  fa_atr:    -9.723 fa_rep:     1.606 fa_sol:     6.380 fa_intra_rep:     0.039 fa_intra_sol_xover4:     0.576 lk_ball_wtd:     0.196 fa_elec:    -2.329 pro_close:     0.000 hbond_sr_bb:     0.000 hbond_lr_bb:     0.000 hbond_bb_sc:     0.000 hbond_sc:     0.000 dslf_fa13:     0.000 omega:     0.112 fa_dun:     4.741 p_aa_pp:     0.094 yhh_planarity:     0.000 ref:     2.261 rama_prepro:     0.547
RSD_WTD: 169  fa_atr:    -1.344 fa_rep:     0.095 fa_sol:     2.885 fa_intra_rep:     0.000 fa_intra_sol_xover4:     0.000 lk_ball_wtd:    -0.242 fa_elec:    -2.363 pro_close:     0.000 hbond_sr_bb:     0.000 hbond_lr_bb:     0.000 hbond_bb_sc:     0.000 hbond_sc:     0.000 dslf_fa13:     0.000 omega:     0.000 fa_dun:     0.000 p_aa_pp:     0.000 yhh_planarity:     0.000 ref:     0.798 rama_prepro:     0.421
ScoreFunction::show():
weights: (fa_atr 1) (fa_rep 0.55) (fa_sol 1) (fa_intra_rep 0.005) (fa_intra_sol_xover4 1) (lk_ball_wtd 1) (fa_elec 1) (pro_close 1.25) (hbond_sr_bb 1) (hbond_lr_bb 1) (hbond_bb_sc 1) (hbond_sc 1) (dslf_fa13 1.25) (omega 0.4) (fa_dun 0.7) (p_aa_pp 0.6) (yhh_planarity 0.625) (ref 1) (rama_prepro 0.45)
energy_method_options: EnergyMethodOptions::show: aa_composition_setup_files: 
EnergyMethodOptions::show: mhc_epitope_setup_files: 
EnergyMethodOptions::show: netcharge_setup_files: 
EnergyMethodOptions::show: aspartimide_penalty_value: 25
EnergyMethodOptions::show: etable_type: FA_STANDARD_DEFAULT
analytic_etable_evaluation: 1
EnergyMethodOptions::show: method_weights: ref 1.32468 3.25479 -2.14574 -2.72453 1.21829 0.79816 -0.30065 2.30374 -0.71458 1.66147 1.65735 -1.34026 -1.64321 -1.45095 -0.09474 -0.28969 1.15175 2.64269 2.26099 0.58223
EnergyMethodOptions::show: method_weights: free_res
EnergyMethodOptions::show: unfolded_energies_type: UNFOLDED_SCORE12
EnergyMethodOptions::show: split_unfolded_label_type: SPLIT_UNFOLDED_MM
EnergyMethodOptions::show: split_unfolded_value_type: SPLIT_UNFOLDED_BOLTZ
EnergyMethodOptions::show: atom_vdw_atom_type_set_name: centroid
EnergyMethodOptions::show: covalent_labeling_input: 
EnergyMethodOptions::show: covalent_labeling_fa_input: 
EnergyMethodOptions::show: hrf_dynamics_input: 
EnergyMethodOptions::show: exclude_protein_protein_fa_elec: false
EnergyMethodOptions::show: exclude_RNA_RNA_fa_elec: false
EnergyMethodOptions::show: exclude_RNA_protein_fa_elec: false
EnergyMethodOptions::show: exclude_monomer_fa_elec: false
EnergyMethodOptions::show: elec_max_dis: 5.5
EnergyMethodOptions::show: elec_min_dis: 1.6
EnergyMethodOptions::show: elec_die: 10
EnergyMethodOptions::show: elec_no_dis_dep_die: false
EnergyMethodOptions::show: elec_sigmoidal_die: true
EnergyMethodOptions::show: elec_sigmoidal_D: 80
EnergyMethodOptions::show: elec_sigmoidal_D0: 6
EnergyMethodOptions::show: elec_sigmoidal_S: 0.4
EnergyMethodOptions::show: smooth_fa_elec: true
EnergyMethodOptions::show: grpelec_fade_type: false
EnergyMethodOptions::show: grpelec_fade_param1: 1
EnergyMethodOptions::show: grpelec_fade_param2: 1
EnergyMethodOptions::show: grpelec_fade_hbond: 0
EnergyMethodOptions::show: grp_cpfxn: 1
EnergyMethodOptions::show: elec_group_file: /scoring/score_functions/elec_group_def.dat
EnergyMethodOptions::show: grpelec_context_dependent: 0
EnergyMethodOptions::show: use_polarization: true
EnergyMethodOptions::show: use_gen_kirkwood: true
EnergyMethodOptions::show: protein_dielectric: 1
EnergyMethodOptions::show: water_dielectric: 78.3
EnergyMethodOptions::show: exclude_DNA_DNA: true
EnergyMethodOptions::show: exclude_intra_res_protein: false
EnergyMethodOptions::show: count_pair_hybrid: false
EnergyMethodOptions::show: count_pair_full: false
EnergyMethodOptions::show: put_intra_into_total: false
EnergyMethodOptions::show: geom_sol_interres_path_distance_cutoff: false
EnergyMethodOptions::show: geom_sol_intrares_path_distance_cutoff: true
EnergyMethodOptions::show: eval_intrares_elec_ST_only: false
EnergyMethodOptions::show: envsmooth_zero_negatives: false
EnergyMethodOptions::show: cst_max_seq_sep: 18446744073709551615
EnergyMethodOptions::show: pb_bound_tag: bound
EnergyMethodOptions::show: pb_unbound_tag: unbound
EnergyMethodOptions::show: arg_cation_pi_his_can_be_pi: 1
EnergyMethodOptions::show: ordered_wat_penalty: 1.221
EnergyMethodOptions::show: ordered_pt_wat_penalty: 2.709
EnergyMethodOptions::show: nmer_ref_seq_length_: 9
EnergyMethodOptions::show: nmer_svm_term_length_: 3
EnergyMethodOptions::show: nmer_svm_pssm_feat_: 1
EnergyMethodOptions::show: nmer_svm_scorecut_defined_: 0
EnergyMethodOptions::show: nmer_svm_scorecut_: 0
EnergyMethodOptions::show: nmer_svm_avg_rank_as_energy_: 0
EnergyMethodOptions::show: nmer_svm_aa_matrix_defined_: 0
EnergyMethodOptions::show: nmer_svm_aa_matrix_: 
EnergyMethodOptions::show: nmer_svm_list_defined_: 0
EnergyMethodOptions::show: nmer_svm_list_: 
EnergyMethodOptions::show: nmer_svm_defined_: 0
EnergyMethodOptions::show: nmer_svm_: 
EnergyMethodOptions::show: nmer_svm_rank_list_defined_: 0
EnergyMethodOptions::show: nmer_svm_rank_list_: 
EnergyMethodOptions::show: nmer_svm_rank_defined_: 0
EnergyMethodOptions::show: nmer_svm_rank_: 
EnergyMethodOptions::show: voids_penalty_energy_containing_cones_cutoff_:6
EnergyMethodOptions::show: voids_penalty_energy_cone_distance_cutoff_: 8
EnergyMethodOptions::show: voids_penalty_energy_cone_dotproduct_cutoff_: 0.1
EnergyMethodOptions::show: voids_penalty_energy_voxel_grid_padding_: 1
EnergyMethodOptions::show: voids_penalty_energy_voxel_size_: 0.5
EnergyMethodOptions::show: voids_penalty_energy_disabled_except_during_packing_: TRUE
EnergyMethodOptions::show: hbnet_bonus_ramping_function_: "quadratic"
EnergyMethodOptions::show: hbnet_max_network_size_: 0
EnergyMethodOptions::show: approximate_buried_unsat_penalty_hbond_energy_threshold_: -0.25
EnergyMethodOptions::show: approximate_buried_unsat_penalty_burial_atomic_depth_: 4.5
EnergyMethodOptions::show: approximate_buried_unsat_penalty_burial_probe_radius_: 2.3
EnergyMethodOptions::show: approximate_buried_unsat_penalty_burial_resolution_: 0.5
EnergyMethodOptions::show: approximate_buried_unsat_penalty_oversat_penalty_: 1
EnergyMethodOptions::show: approximate_buried_unsat_penalty_assume_const_backbone_:1
EnergyMethodOptions::show: approximate_buried_unsat_penalty_natural_corrections1_:0
EnergyMethodOptions::show: approximate_buried_unsat_penalty_hbond_bonus_cross_chain_:0
EnergyMethodOptions::show: approximate_buried_unsat_penalty_hbond_bonus_ser_to_helix_bb_:0
EnergyMethodOptions::show: target_clash_pdb_:
EnergyMethodOptions::show: dump_trajectory_prefix_: traj
EnergyMethodOptions::show: dump_trajectory_gz_: FALSE
EnergyMethodOptions::show: dump_trajectory_stride_: 1
EnergyMethodOptions::show: bond_angle_central_atoms_to_score:
EnergyMethodOptions::show: bond_angle_residue_type_param_set: none
HBondOptions::show: hb_max_energy: 0
HBondOptions::show: exclude_DNA_DNA: true
HBondOptions::show: exclude_intra_res_protein_: false
HBondOptions::show: exclude_intra_res_RNA_: false
HBondOptions::show: put_intra_into_total_: false
HBondOptions::show: exclude_self_hbonds: true
HBondOptions::show: use_hb_env_dep: false
HBondOptions::show: use_hb_env_dep_DNA: true
HBondOptions::show: smooth_hb_env_dep: true
HBondOptions::show: bb_donor_acceptor_check: true
HBondOptions::show: decompose_bb_hb_into_pair_energies: false
HBondOptions::show: params_database_tag_: ref2015_params
HBondOptions::show: use_sp2_chi_penalty_: true
HBondOptions::show: sp2_BAH180_rise_: 0.75
HBondOptions::show: sp2_outer_width_: 0.357
HBondOptions::show: measure_sp3acc_BAH_from_hvy_: true
HBondOptions::show: fade_energy_: 1
HBondOptions::show: exclude_ether_oxygens_: 0
HBondOptions::show: Mbhbond: false 
HbondOptions::show: mphbond: false
HBondOptions::show: hbond_energy_shift: 0
HBondOptions::show: water_hybrid_sf: false
RNA_EnergyMethodOptions::show: syn_G_potential_bonus: 0
RNA_EnergyMethodOptions::show: torsion_potential: ps_04282011
RNA_EnergyMethodOptions::show: suiteness_bonus: Richardson
RNA_EnergyMethodOptions::show: rna_base_pair_xy_filename: scoring/rna/rna_base_pair_xy.dat
FreeDOF_Options::show: free_suite_bonus: -1
FreeDOF_Options::show: free_2HOprime_bonus: -0.5
FreeDOF_Options::show: free_sugar_bonus: -1
FreeDOF_Options::show: pack_phosphate_penalty: 0.25
FreeDOF_Options::show: free_side_chain_bonus: -0.5
