# Supplementary material for: Single-chain dimers from de novo immunoglobulins as robust scaffolds for multiple binding loops
Source: Nat Commun. 2023 Sep 23;14:5939. doi: 10.1038/s41467-023-41717-5 (PMC10517939; doi:10.1038/s41467-023-41717-5)
Supplement: Supplementary file 3 — Supplementary Data 1 [file 41467_2023_41717_MOESM3_ESM.zip › design_models/scIg+EF/scIg12+EF1a+EF3a/ranked_4.pdb]

ATOM      1  N   GLY A   1     -13.917   2.994  10.964  1.00 39.88           N  
ATOM      2  H   GLY A   1     -14.021   3.040  11.968  1.00 39.88           H  
ATOM      3  H2  GLY A   1     -13.602   2.067  10.717  1.00 39.88           H  
ATOM      4  H3  GLY A   1     -13.215   3.677  10.721  1.00 39.88           H  
ATOM      5  CA  GLY A   1     -15.185   3.293  10.272  1.00 39.88           C  
ATOM      6  HA2 GLY A   1     -15.609   4.210  10.680  1.00 39.88           H  
ATOM      7  HA3 GLY A   1     -15.883   2.468  10.411  1.00 39.88           H  
ATOM      8  C   GLY A   1     -14.935   3.505   8.790  1.00 39.88           C  
ATOM      9  O   GLY A   1     -14.670   4.640   8.410  1.00 39.88           O  
ATOM     10  N   ARG A   2     -14.976   2.432   7.979  1.00 46.29           N  
ATOM     11  H   ARG A   2     -15.153   1.553   8.444  1.00 46.29           H  
ATOM     12  CA  ARG A   2     -14.382   2.330   6.624  1.00 46.29           C  
ATOM     13  HA  ARG A   2     -14.215   1.272   6.419  1.00 46.29           H  
ATOM     14  C   ARG A   2     -13.008   2.982   6.579  1.00 46.29           C  
ATOM     15  CB  ARG A   2     -15.276   2.845   5.465  1.00 46.29           C  
ATOM     16  HB2 ARG A   2     -15.421   3.920   5.568  1.00 46.29           H  
ATOM     17  HB3 ARG A   2     -16.249   2.356   5.505  1.00 46.29           H  
ATOM     18  O   ARG A   2     -12.911   4.133   6.166  1.00 46.29           O  
ATOM     19  CG  ARG A   2     -14.603   2.535   4.095  1.00 46.29           C  
ATOM     20  HG2 ARG A   2     -14.641   1.458   3.929  1.00 46.29           H  
ATOM     21  HG3 ARG A   2     -13.551   2.818   4.117  1.00 46.29           H  
ATOM     22  CD  ARG A   2     -15.201   3.267   2.880  1.00 46.29           C  
ATOM     23  HD2 ARG A   2     -16.199   2.879   2.673  1.00 46.29           H  
ATOM     24  HD3 ARG A   2     -15.291   4.323   3.131  1.00 46.29           H  
ATOM     25  NE  ARG A   2     -14.343   3.149   1.670  1.00 46.29           N  
ATOM     26  HE  ARG A   2     -13.828   3.970   1.384  1.00 46.29           H  
ATOM     27  NH1 ARG A   2     -14.610   0.914   1.252  1.00 46.29           N  
ATOM     28 HH11 ARG A   2     -15.085   0.801   2.136  1.00 46.29           H  
ATOM     29 HH12 ARG A   2     -14.227   0.091   0.809  1.00 46.29           H  
ATOM     30  NH2 ARG A   2     -13.304   2.103  -0.079  1.00 46.29           N  
ATOM     31 HH21 ARG A   2     -12.980   1.236  -0.483  1.00 46.29           H  
ATOM     32 HH22 ARG A   2     -12.800   2.936  -0.350  1.00 46.29           H  
ATOM     33  CZ  ARG A   2     -14.088   2.065   0.953  1.00 46.29           C  
ATOM     34  N   VAL A   3     -11.952   2.242   6.928  1.00 51.03           N  
ATOM     35  H   VAL A   3     -12.115   1.293   7.234  1.00 51.03           H  
ATOM     36  CA  VAL A   3     -10.523   2.638   6.560  1.00 51.03           C  
ATOM     37  HA  VAL A   3     -10.724   3.709   6.564  1.00 51.03           H  
ATOM     38  C   VAL A   3     -10.737   2.542   4.975  1.00 51.03           C  
ATOM     39  CB  VAL A   3      -7.968   1.967   8.114  1.00 51.03           C  
ATOM     40  HB  VAL A   3      -7.851   0.923   8.403  1.00 51.03           H  
ATOM     41  O   VAL A   3     -11.167   1.518   4.446  1.00 51.03           O  
ATOM     42  CG1 VAL A   3      -6.436   2.011   7.600  1.00 51.03           C  
ATOM     43 HG11 VAL A   3      -6.114   3.038   7.427  1.00 51.03           H  
ATOM     44 HG12 VAL A   3      -6.313   1.438   6.681  1.00 51.03           H  
ATOM     45 HG13 VAL A   3      -5.727   1.519   8.265  1.00 51.03           H  
ATOM     46  CG2 VAL A   3      -7.515   2.507   9.556  1.00 51.03           C  
ATOM     47 HG21 VAL A   3      -8.296   2.418  10.311  1.00 51.03           H  
ATOM     48 HG22 VAL A   3      -7.200   3.549   9.502  1.00 51.03           H  
ATOM     49 HG23 VAL A   3      -6.700   1.918   9.977  1.00 51.03           H  
ATOM     50  N   GLU A   4     -10.501   3.643   4.251  1.00 57.84           N  
ATOM     51  H   GLU A   4     -10.393   4.506   4.764  1.00 57.84           H  
ATOM     52  CA  GLU A   4      -9.768   3.605   2.986  1.00 57.84           C  
ATOM     53  HA  GLU A   4      -9.413   2.587   2.826  1.00 57.84           H  
ATOM     54  C   GLU A   4      -8.548   4.518   3.126  1.00 57.84           C  
ATOM     55  CB  GLU A   4     -10.616   3.965   1.750  1.00 57.84           C  
ATOM     56  HB2 GLU A   4     -11.185   4.876   1.937  1.00 57.84           H  
ATOM     57  HB3 GLU A   4     -11.309   3.142   1.572  1.00 57.84           H  
ATOM     58  O   GLU A   4      -8.668   5.696   3.475  1.00 57.84           O  
ATOM     59  CG  GLU A   4      -9.710   4.167   0.511  1.00 57.84           C  
ATOM     60  HG2 GLU A   4      -9.243   5.150   0.572  1.00 57.84           H  
ATOM     61  HG3 GLU A   4      -8.908   3.429   0.547  1.00 57.84           H  
ATOM     62  CD  GLU A   4     -10.406   4.040  -0.852  1.00 57.84           C  
ATOM     63  OE1 GLU A   4      -9.664   3.832  -1.847  1.00 57.84           O  
ATOM     64  OE2 GLU A   4     -11.657   4.112  -0.898  1.00 57.84           O  
ATOM     65  N   VAL A   5      -7.375   3.959   2.825  1.00 56.43           N  
ATOM     66  H   VAL A   5      -7.371   2.974   2.601  1.00 56.43           H  
ATOM     67  CA  VAL A   5      -6.149   4.718   2.582  1.00 56.43           C  
ATOM     68  HA  VAL A   5      -6.394   5.779   2.591  1.00 56.43           H  
ATOM     69  C   VAL A   5      -5.644   4.364   1.199  1.00 56.43           C  
ATOM     70  CB  VAL A   5      -5.073   4.474   3.654  1.00 56.43           C  
ATOM     71  HB  VAL A   5      -4.939   3.399   3.769  1.00 56.43           H  
ATOM     72  O   VAL A   5      -5.258   3.221   0.939  1.00 56.43           O  
ATOM     73  CG1 VAL A   5      -3.714   5.106   3.306  1.00 56.43           C  
ATOM     74 HG11 VAL A   5      -3.015   4.965   4.131  1.00 56.43           H  
ATOM     75 HG12 VAL A   5      -3.829   6.174   3.122  1.00 56.43           H  
ATOM     76 HG13 VAL A   5      -3.293   4.631   2.420  1.00 56.43           H  
ATOM     77  CG2 VAL A   5      -5.515   5.069   4.993  1.00 56.43           C  
ATOM     78 HG21 VAL A   5      -6.442   4.596   5.317  1.00 56.43           H  
ATOM     79 HG22 VAL A   5      -5.692   6.139   4.879  1.00 56.43           H  
ATOM     80 HG23 VAL A   5      -4.752   4.897   5.752  1.00 56.43           H  
ATOM     81  N   ARG A   6      -5.626   5.368   0.322  1.00 63.83           N  
ATOM     82  H   ARG A   6      -5.964   6.266   0.640  1.00 63.83           H  
ATOM     83  CA  ARG A   6      -4.998   5.275  -0.993  1.00 63.83           C  
ATOM     84  HA  ARG A   6      -5.174   4.274  -1.385  1.00 63.83           H  
ATOM     85  C   ARG A   6      -3.497   5.493  -0.852  1.00 63.83           C  
ATOM     86  CB  ARG A   6      -5.639   6.294  -1.942  1.00 63.83           C  
ATOM     87  HB2 ARG A   6      -6.717   6.137  -1.953  1.00 63.83           H  
ATOM     88  HB3 ARG A   6      -5.428   7.302  -1.583  1.00 63.83           H  
ATOM     89  O   ARG A   6      -3.081   6.492  -0.266  1.00 63.83           O  
ATOM     90  CG  ARG A   6      -5.092   6.166  -3.366  1.00 63.83           C  
ATOM     91  HG2 ARG A   6      -5.220   5.136  -3.699  1.00 63.83           H  
ATOM     92  HG3 ARG A   6      -4.031   6.413  -3.380  1.00 63.83           H  
ATOM     93  CD  ARG A   6      -5.835   7.126  -4.304  1.00 63.83           C  
ATOM     94  HD2 ARG A   6      -5.655   8.149  -3.973  1.00 63.83           H  
ATOM     95  HD3 ARG A   6      -6.907   6.937  -4.241  1.00 63.83           H  
ATOM     96  NE  ARG A   6      -5.377   6.978  -5.696  1.00 63.83           N  
ATOM     97  HE  ARG A   6      -4.721   7.660  -6.051  1.00 63.83           H  
ATOM     98  NH1 ARG A   6      -6.351   4.941  -6.163  1.00 63.83           N  
ATOM     99 HH11 ARG A   6      -6.734   4.904  -5.229  1.00 63.83           H  
ATOM    100 HH12 ARG A   6      -6.501   4.175  -6.803  1.00 63.83           H  
ATOM    101  NH2 ARG A   6      -5.093   5.982  -7.689  1.00 63.83           N  
ATOM    102 HH21 ARG A   6      -4.997   5.133  -8.228  1.00 63.83           H  
ATOM    103 HH22 ARG A   6      -4.469   6.755  -7.872  1.00 63.83           H  
ATOM    104  CZ  ARG A   6      -5.623   5.968  -6.505  1.00 63.83           C  
ATOM    105  N   VAL A   7      -2.703   4.612  -1.457  1.00 58.29           N  
ATOM    106  H   VAL A   7      -3.139   3.797  -1.865  1.00 58.29           H  
ATOM    107  CA  VAL A   7      -1.258   4.799  -1.645  1.00 58.29           C  
ATOM    108  HA  VAL A   7      -1.005   5.814  -1.340  1.00 58.29           H  
ATOM    109  C   VAL A   7      -0.911   4.647  -3.123  1.00 58.29           C  
ATOM    110  CB  VAL A   7      -0.414   3.862  -0.756  1.00 58.29           C  
ATOM    111  HB  VAL A   7      -0.530   2.832  -1.093  1.00 58.29           H  
ATOM    112  O   VAL A   7      -1.160   3.598  -3.714  1.00 58.29           O  
ATOM    113  CG1 VAL A   7       1.076   4.226  -0.835  1.00 58.29           C  
ATOM    114 HG11 VAL A   7       1.443   4.106  -1.854  1.00 58.29           H  
ATOM    115 HG12 VAL A   7       1.222   5.258  -0.515  1.00 58.29           H  
ATOM    116 HG13 VAL A   7       1.651   3.565  -0.187  1.00 58.29           H  
ATOM    117  CG2 VAL A   7      -0.840   3.944   0.716  1.00 58.29           C  
ATOM    118 HG21 VAL A   7      -0.865   4.984   1.042  1.00 58.29           H  
ATOM    119 HG22 VAL A   7      -0.142   3.390   1.343  1.00 58.29           H  
ATOM    120 HG23 VAL A   7      -1.831   3.506   0.838  1.00 58.29           H  
ATOM    121  N   GLU A   8      -0.314   5.675  -3.726  1.00 64.48           N  
ATOM    122  H   GLU A   8      -0.160   6.511  -3.180  1.00 64.48           H  
ATOM    123  CA  GLU A   8       0.334   5.584  -5.046  1.00 64.48           C  
ATOM    124  HA  GLU A   8       0.236   4.571  -5.438  1.00 64.48           H  
ATOM    125  C   GLU A   8       1.829   5.873  -4.910  1.00 64.48           C  
ATOM    126  CB  GLU A   8      -0.293   6.545  -6.078  1.00 64.48           C  
ATOM    127  HB2 GLU A   8       0.330   6.546  -6.972  1.00 64.48           H  
ATOM    128  HB3 GLU A   8      -0.310   7.558  -5.676  1.00 64.48           H  
ATOM    129  O   GLU A   8       2.204   6.911  -4.361  1.00 64.48           O  
ATOM    130  CG  GLU A   8      -1.709   6.136  -6.489  1.00 64.48           C  
ATOM    131  HG2 GLU A   8      -2.357   6.152  -5.612  1.00 64.48           H  
ATOM    132  HG3 GLU A   8      -1.684   5.112  -6.860  1.00 64.48           H  
ATOM    133  CD  GLU A   8      -2.301   7.048  -7.574  1.00 64.48           C  
ATOM    134  OE1 GLU A   8      -2.090   6.795  -8.788  1.00 64.48           O  
ATOM    135  OE2 GLU A   8      -3.147   7.905  -7.234  1.00 64.48           O  
ATOM    136  N   PHE A   9       2.670   4.985  -5.445  1.00 62.87           N  
ATOM    137  H   PHE A   9       2.284   4.172  -5.903  1.00 62.87           H  
ATOM    138  CA  PHE A   9       4.094   5.251  -5.663  1.00 62.87           C  
ATOM    139  HA  PHE A   9       4.433   6.025  -4.974  1.00 62.87           H  
ATOM    140  C   PHE A   9       4.317   5.752  -7.092  1.00 62.87           C  
ATOM    141  CB  PHE A   9       4.919   3.983  -5.409  1.00 62.87           C  
ATOM    142  HB2 PHE A   9       4.534   3.178  -6.035  1.00 62.87           H  
ATOM    143  HB3 PHE A   9       5.946   4.170  -5.722  1.00 62.87           H  
ATOM    144  O   PHE A   9       3.655   5.281  -8.012  1.00 62.87           O  
ATOM    145  CG  PHE A   9       4.955   3.529  -3.964  1.00 62.87           C  
ATOM    146  CD1 PHE A   9       5.708   4.257  -3.030  1.00 62.87           C  
ATOM    147  HD1 PHE A   9       6.241   5.137  -3.359  1.00 62.87           H  
ATOM    148  CD2 PHE A   9       4.260   2.377  -3.553  1.00 62.87           C  
ATOM    149  HD2 PHE A   9       3.679   1.820  -4.274  1.00 62.87           H  
ATOM    150  CE1 PHE A   9       5.773   3.843  -1.689  1.00 62.87           C  
ATOM    151  HE1 PHE A   9       6.351   4.408  -0.972  1.00 62.87           H  
ATOM    152  CE2 PHE A   9       4.324   1.956  -2.212  1.00 62.87           C  
ATOM    153  HE2 PHE A   9       3.788   1.073  -1.897  1.00 62.87           H  
ATOM    154  CZ  PHE A   9       5.080   2.691  -1.281  1.00 62.87           C  
ATOM    155  HZ  PHE A   9       5.131   2.377  -0.249  1.00 62.87           H  
ATOM    156  N   GLU A  10       5.262   6.667  -7.306  1.00 63.18           N  
ATOM    157  H   GLU A  10       5.695   7.107  -6.507  1.00 63.18           H  
ATOM    158  CA  GLU A  10       5.666   7.123  -8.645  1.00 63.18           C  
ATOM    159  HA  GLU A  10       5.458   6.339  -9.373  1.00 63.18           H  
ATOM    160  C   GLU A  10       7.159   7.492  -8.681  1.00 63.18           C  
ATOM    161  CB  GLU A  10       4.904   8.393  -9.052  1.00 63.18           C  
ATOM    162  HB2 GLU A  10       5.145   8.609 -10.093  1.00 63.18           H  
ATOM    163  HB3 GLU A  10       5.286   9.215  -8.446  1.00 63.18           H  
ATOM    164  O   GLU A  10       7.601   8.225  -7.790  1.00 63.18           O  
ATOM    165  CG  GLU A  10       3.377   8.377  -8.903  1.00 63.18           C  
ATOM    166  HG2 GLU A  10       3.107   8.220  -7.859  1.00 63.18           H  
ATOM    167  HG3 GLU A  10       2.960   7.566  -9.500  1.00 63.18           H  
ATOM    168  CD  GLU A  10       2.787   9.713  -9.357  1.00 63.18           C  
ATOM    169  OE1 GLU A  10       1.640   9.738  -9.852  1.00 63.18           O  
ATOM    170  OE2 GLU A  10       3.453  10.758  -9.213  1.00 63.18           O  
ATOM    171  N   PRO A  11       7.941   7.092  -9.699  1.00 60.91           N  
ATOM    172  CA  PRO A  11       9.252   7.687  -9.946  1.00 60.91           C  
ATOM    173  HA  PRO A  11       9.850   7.675  -9.034  1.00 60.91           H  
ATOM    174  C   PRO A  11       9.111   9.140 -10.439  1.00 60.91           C  
ATOM    175  CB  PRO A  11       9.909   6.780 -10.989  1.00 60.91           C  
ATOM    176  HB2 PRO A  11      10.393   5.940 -10.492  1.00 60.91           H  
ATOM    177  HB3 PRO A  11      10.627   7.319 -11.608  1.00 60.91           H  
ATOM    178  O   PRO A  11       8.133   9.503 -11.088  1.00 60.91           O  
ATOM    179  CG  PRO A  11       8.722   6.269 -11.805  1.00 60.91           C  
ATOM    180  HG2 PRO A  11       8.938   5.308 -12.273  1.00 60.91           H  
ATOM    181  HG3 PRO A  11       8.448   7.005 -12.560  1.00 60.91           H  
ATOM    182  CD  PRO A  11       7.603   6.156 -10.766  1.00 60.91           C  
ATOM    183  HD2 PRO A  11       6.649   6.405 -11.231  1.00 60.91           H  
ATOM    184  HD3 PRO A  11       7.576   5.142 -10.368  1.00 60.91           H  
ATOM    185  N   ILE A  12      10.104   9.988 -10.146  1.00 56.27           N  
ATOM    186  H   ILE A  12      10.827   9.658  -9.523  1.00 56.27           H  
ATOM    187  CA  ILE A  12      10.151  11.402 -10.583  1.00 56.27           C  
ATOM    188  HA  ILE A  12       9.425  11.504 -11.389  1.00 56.27           H  
ATOM    189  C   ILE A  12      11.512  11.768 -11.220  1.00 56.27           C  
ATOM    190  CB  ILE A  12       9.733  12.395  -9.466  1.00 56.27           C  
ATOM    191  HB  ILE A  12      10.653  12.736  -8.991  1.00 56.27           H  
ATOM    192  O   ILE A  12      12.032  12.881 -11.057  1.00 56.27           O  
ATOM    193  CG1 ILE A  12       8.868  11.837  -8.314  1.00 56.27           C  
ATOM    194 HG12 ILE A  12       7.898  11.511  -8.689  1.00 56.27           H  
ATOM    195 HG13 ILE A  12       9.372  10.978  -7.872  1.00 56.27           H  
ATOM    196  CG2 ILE A  12       9.041  13.609 -10.118  1.00 56.27           C  
ATOM    197 HG21 ILE A  12       9.641  13.989 -10.945  1.00 56.27           H  
ATOM    198 HG22 ILE A  12       8.067  13.309 -10.504  1.00 56.27           H  
ATOM    199 HG23 ILE A  12       8.908  14.415  -9.397  1.00 56.27           H  
ATOM    200  CD1 ILE A  12       8.675  12.871  -7.193  1.00 56.27           C  
ATOM    201 HD11 ILE A  12       7.872  13.561  -7.452  1.00 56.27           H  
ATOM    202 HD12 ILE A  12       8.425  12.360  -6.263  1.00 56.27           H  
ATOM    203 HD13 ILE A  12       9.594  13.433  -7.027  1.00 56.27           H  
ATOM    204  N   GLU A  13      12.133  10.791 -11.884  1.00 56.58           N  
ATOM    205  H   GLU A  13      11.679   9.888 -11.891  1.00 56.58           H  
ATOM    206  CA  GLU A  13      13.339  10.939 -12.727  1.00 56.58           C  
ATOM    207  HA  GLU A  13      13.205  11.826 -13.346  1.00 56.58           H  
ATOM    208  C   GLU A  13      13.540   9.785 -13.735  1.00 56.58           C  
ATOM    209  CB  GLU A  13      14.583  11.135 -11.831  1.00 56.58           C  
ATOM    210  HB2 GLU A  13      14.278  11.054 -10.788  1.00 56.58           H  
ATOM    211  HB3 GLU A  13      15.337  10.368 -12.005  1.00 56.58           H  
ATOM    212  O   GLU A  13      14.607   9.690 -14.334  1.00 56.58           O  
ATOM    213  CG  GLU A  13      15.201  12.525 -12.018  1.00 56.58           C  
ATOM    214  HG2 GLU A  13      14.402  13.267 -12.043  1.00 56.58           H  
ATOM    215  HG3 GLU A  13      15.841  12.742 -11.163  1.00 56.58           H  
ATOM    216  CD  GLU A  13      16.023  12.680 -13.287  1.00 56.58           C  
ATOM    217  OE1 GLU A  13      15.473  13.174 -14.290  1.00 56.58           O  
ATOM    218  OE2 GLU A  13      17.213  12.304 -13.291  1.00 56.58           O  
ATOM    219  N   ASP A  14      12.519   8.942 -13.914  1.00 58.86           N  
ATOM    220  H   ASP A  14      11.641   9.165 -13.468  1.00 58.86           H  
ATOM    221  CA  ASP A  14      12.399   7.895 -14.945  1.00 58.86           C  
ATOM    222  HA  ASP A  14      13.299   7.281 -14.970  1.00 58.86           H  
ATOM    223  C   ASP A  14      12.209   8.540 -16.334  1.00 58.86           C  
ATOM    224  CB  ASP A  14      11.209   7.012 -14.509  1.00 58.86           C  
ATOM    225  HB2 ASP A  14      10.401   7.670 -14.188  1.00 58.86           H  
ATOM    226  HB3 ASP A  14      11.520   6.431 -13.641  1.00 58.86           H  
ATOM    227  O   ASP A  14      11.478   9.532 -16.458  1.00 58.86           O  
ATOM    228  CG  ASP A  14      10.614   6.045 -15.540  1.00 58.86           C  
ATOM    229  OD1 ASP A  14      11.231   5.803 -16.599  1.00 58.86           O  
ATOM    230  OD2 ASP A  14       9.490   5.567 -15.256  1.00 58.86           O  
ATOM    231  N   LYS A  15      12.911   8.030 -17.356  1.00 61.64           N  
ATOM    232  H   LYS A  15      13.549   7.280 -17.129  1.00 61.64           H  
ATOM    233  CA  LYS A  15      13.022   8.651 -18.691  1.00 61.64           C  
ATOM    234  HA  LYS A  15      12.367   9.522 -18.719  1.00 61.64           H  
ATOM    235  C   LYS A  15      12.560   7.792 -19.870  1.00 61.64           C  
ATOM    236  CB  LYS A  15      14.464   9.135 -18.904  1.00 61.64           C  
ATOM    237  HB2 LYS A  15      14.567   9.548 -19.908  1.00 61.64           H  
ATOM    238  HB3 LYS A  15      15.144   8.289 -18.805  1.00 61.64           H  
ATOM    239  O   LYS A  15      12.486   8.334 -20.974  1.00 61.64           O  
ATOM    240  CG  LYS A  15      14.830  10.220 -17.886  1.00 61.64           C  
ATOM    241  HG2 LYS A  15      14.161  11.072 -18.007  1.00 61.64           H  
ATOM    242  HG3 LYS A  15      14.703   9.817 -16.881  1.00 61.64           H  
ATOM    243  CD  LYS A  15      16.279  10.684 -18.051  1.00 61.64           C  
ATOM    244  HD2 LYS A  15      16.945   9.822 -18.022  1.00 61.64           H  
ATOM    245  HD3 LYS A  15      16.387  11.181 -19.015  1.00 61.64           H  
ATOM    246  CE  LYS A  15      16.638  11.659 -16.928  1.00 61.64           C  
ATOM    247  HE2 LYS A  15      17.603  12.119 -17.141  1.00 61.64           H  
ATOM    248  HE3 LYS A  15      15.883  12.445 -16.879  1.00 61.64           H  
ATOM    249  NZ  LYS A  15      16.696  10.971 -15.625  1.00 61.64           N  
ATOM    250  HZ1 LYS A  15      16.865  11.632 -14.881  1.00 61.64           H  
ATOM    251  HZ2 LYS A  15      17.401  10.248 -15.594  1.00 61.64           H  
ATOM    252  HZ3 LYS A  15      15.814  10.533 -15.399  1.00 61.64           H  
ATOM    253  N   ASP A  16      12.223   6.517 -19.672  1.00 59.24           N  
ATOM    254  H   ASP A  16      12.302   6.143 -18.737  1.00 59.24           H  
ATOM    255  CA  ASP A  16      11.596   5.681 -20.717  1.00 59.24           C  
ATOM    256  HA  ASP A  16      11.251   6.353 -21.503  1.00 59.24           H  
ATOM    257  C   ASP A  16      10.307   4.961 -20.276  1.00 59.24           C  
ATOM    258  CB  ASP A  16      12.624   4.760 -21.405  1.00 59.24           C  
ATOM    259  HB2 ASP A  16      12.181   4.402 -22.334  1.00 59.24           H  
ATOM    260  HB3 ASP A  16      13.492   5.361 -21.680  1.00 59.24           H  
ATOM    261  O   ASP A  16       9.540   4.497 -21.124  1.00 59.24           O  
ATOM    262  CG  ASP A  16      13.093   3.533 -20.614  1.00 59.24           C  
ATOM    263  OD1 ASP A  16      12.304   3.011 -19.794  1.00 59.24           O  
ATOM    264  OD2 ASP A  16      14.229   3.091 -20.907  1.00 59.24           O  
ATOM    265  N   GLY A  17      10.000   4.969 -18.976  1.00 55.92           N  
ATOM    266  H   GLY A  17      10.672   5.335 -18.316  1.00 55.92           H  
ATOM    267  CA  GLY A  17       8.787   4.414 -18.390  1.00 55.92           C  
ATOM    268  HA2 GLY A  17       8.005   4.352 -19.147  1.00 55.92           H  
ATOM    269  HA3 GLY A  17       8.453   5.091 -17.603  1.00 55.92           H  
ATOM    270  C   GLY A  17       8.956   3.030 -17.766  1.00 55.92           C  
ATOM    271  O   GLY A  17       7.969   2.510 -17.248  1.00 55.92           O  
ATOM    272  N   ASP A  18      10.144   2.413 -17.815  1.00 54.86           N  
ATOM    273  H   ASP A  18      10.895   2.872 -18.312  1.00 54.86           H  
ATOM    274  CA  ASP A  18      10.491   1.133 -17.162  1.00 54.86           C  
ATOM    275  HA  ASP A  18      10.017   0.303 -17.686  1.00 54.86           H  
ATOM    276  C   ASP A  18      10.022   1.025 -15.695  1.00 54.86           C  
ATOM    277  CB  ASP A  18      12.011   0.946 -17.301  1.00 54.86           C  
ATOM    278  HB2 ASP A  18      12.507   1.896 -17.100  1.00 54.86           H  
ATOM    279  HB3 ASP A  18      12.239   0.657 -18.327  1.00 54.86           H  
ATOM    280  O   ASP A  18       9.507  -0.019 -15.294  1.00 54.86           O  
ATOM    281  CG  ASP A  18      12.578  -0.095 -16.342  1.00 54.86           C  
ATOM    282  OD1 ASP A  18      12.963   0.330 -15.230  1.00 54.86           O  
ATOM    283  OD2 ASP A  18      12.599  -1.299 -16.691  1.00 54.86           O  
ATOM    284  N   GLY A  19      10.092   2.111 -14.920  1.00 53.71           N  
ATOM    285  H   GLY A  19      10.499   2.947 -15.314  1.00 53.71           H  
ATOM    286  CA  GLY A  19       9.541   2.177 -13.563  1.00 53.71           C  
ATOM    287  HA2 GLY A  19       9.292   3.217 -13.352  1.00 53.71           H  
ATOM    288  HA3 GLY A  19       8.625   1.588 -13.520  1.00 53.71           H  
ATOM    289  C   GLY A  19      10.460   1.691 -12.438  1.00 53.71           C  
ATOM    290  O   GLY A  19      10.108   1.870 -11.269  1.00 53.71           O  
ATOM    291  N   TYR A  20      11.647   1.156 -12.746  1.00 59.93           N  
ATOM    292  H   TYR A  20      11.863   0.979 -13.717  1.00 59.93           H  
ATOM    293  CA  TYR A  20      12.782   1.213 -11.823  1.00 59.93           C  
ATOM    294  HA  TYR A  20      12.419   1.081 -10.804  1.00 59.93           H  
ATOM    295  C   TYR A  20      13.427   2.620 -11.901  1.00 59.93           C  
ATOM    296  CB  TYR A  20      13.765   0.056 -12.118  1.00 59.93           C  
ATOM    297  HB2 TYR A  20      14.160   0.157 -13.129  1.00 59.93           H  
ATOM    298  HB3 TYR A  20      14.621   0.149 -11.451  1.00 59.93           H  
ATOM    299  O   TYR A  20      12.789   3.607 -12.261  1.00 59.93           O  
ATOM    300  CG  TYR A  20      13.213  -1.349 -11.932  1.00 59.93           C  
ATOM    301  CD1 TYR A  20      13.455  -2.029 -10.724  1.00 59.93           C  
ATOM    302  HD1 TYR A  20      13.994  -1.528  -9.934  1.00 59.93           H  
ATOM    303  CD2 TYR A  20      12.491  -1.994 -12.959  1.00 59.93           C  
ATOM    304  HD2 TYR A  20      12.304  -1.486 -13.893  1.00 59.93           H  
ATOM    305  CE1 TYR A  20      12.979  -3.342 -10.551  1.00 59.93           C  
ATOM    306  HE1 TYR A  20      13.148  -3.879  -9.630  1.00 59.93           H  
ATOM    307  CE2 TYR A  20      11.988  -3.295 -12.778  1.00 59.93           C  
ATOM    308  HE2 TYR A  20      11.417  -3.762 -13.567  1.00 59.93           H  
ATOM    309  OH  TYR A  20      11.722  -5.204 -11.344  1.00 59.93           O  
ATOM    310  HH  TYR A  20      11.281  -5.556 -12.120  1.00 59.93           H  
ATOM    311  CZ  TYR A  20      12.222  -3.963 -11.563  1.00 59.93           C  
ATOM    312  N   ILE A  21      14.702   2.737 -11.522  1.00 59.64           N  
ATOM    313  H   ILE A  21      15.170   1.893 -11.224  1.00 59.64           H  
ATOM    314  CA  ILE A  21      15.568   3.892 -11.793  1.00 59.64           C  
ATOM    315  HA  ILE A  21      15.163   4.482 -12.615  1.00 59.64           H  
ATOM    316  C   ILE A  21      16.918   3.308 -12.225  1.00 59.64           C  
ATOM    317  CB  ILE A  21      15.707   4.779 -10.528  1.00 59.64           C  
ATOM    318  HB  ILE A  21      16.014   4.122  -9.714  1.00 59.64           H  
ATOM    319  O   ILE A  21      17.493   2.498 -11.493  1.00 59.64           O  
ATOM    320  CG1 ILE A  21      14.401   5.468 -10.059  1.00 59.64           C  
ATOM    321 HG12 ILE A  21      13.647   4.705  -9.864  1.00 59.64           H  
ATOM    322 HG13 ILE A  21      14.602   5.961  -9.108  1.00 59.64           H  
ATOM    323  CG2 ILE A  21      16.808   5.845 -10.672  1.00 59.64           C  
ATOM    324 HG21 ILE A  21      17.764   5.388 -10.925  1.00 59.64           H  
ATOM    325 HG22 ILE A  21      16.547   6.556 -11.455  1.00 59.64           H  
ATOM    326 HG23 ILE A  21      16.930   6.368  -9.723  1.00 59.64           H  
ATOM    327  CD1 ILE A  21      13.794   6.518 -11.006  1.00 59.64           C  
ATOM    328 HD11 ILE A  21      13.532   6.068 -11.963  1.00 59.64           H  
ATOM    329 HD12 ILE A  21      12.890   6.923 -10.549  1.00 59.64           H  
ATOM    330 HD13 ILE A  21      14.486   7.343 -11.174  1.00 59.64           H  
ATOM    331  N   SER A  22      17.458   3.696 -13.380  1.00 61.18           N  
ATOM    332  H   SER A  22      16.946   4.315 -13.992  1.00 61.18           H  
ATOM    333  CA  SER A  22      18.773   3.213 -13.819  1.00 61.18           C  
ATOM    334  HA  SER A  22      18.853   2.163 -13.537  1.00 61.18           H  
ATOM    335  C   SER A  22      19.936   3.961 -13.151  1.00 61.18           C  
ATOM    336  CB  SER A  22      18.893   3.263 -15.346  1.00 61.18           C  
ATOM    337  HB2 SER A  22      19.744   2.661 -15.662  1.00 61.18           H  
ATOM    338  HB3 SER A  22      17.990   2.861 -15.805  1.00 61.18           H  
ATOM    339  O   SER A  22      19.792   5.038 -12.563  1.00 61.18           O  
ATOM    340  OG  SER A  22      19.091   4.594 -15.758  1.00 61.18           O  
ATOM    341  HG  SER A  22      18.203   4.960 -15.767  1.00 61.18           H  
ATOM    342  N   ALA A  23      21.151   3.428 -13.311  1.00 61.45           N  
ATOM    343  H   ALA A  23      21.226   2.544 -13.795  1.00 61.45           H  
ATOM    344  CA  ALA A  23      22.382   4.077 -12.854  1.00 61.45           C  
ATOM    345  HA  ALA A  23      22.286   4.270 -11.785  1.00 61.45           H  
ATOM    346  C   ALA A  23      22.667   5.442 -13.528  1.00 61.45           C  
ATOM    347  CB  ALA A  23      23.540   3.092 -13.058  1.00 61.45           C  
ATOM    348  HB1 ALA A  23      24.460   3.529 -12.670  1.00 61.45           H  
ATOM    349  HB2 ALA A  23      23.667   2.878 -14.119  1.00 61.45           H  
ATOM    350  HB3 ALA A  23      23.338   2.165 -12.521  1.00 61.45           H  
ATOM    351  O   ALA A  23      23.507   6.191 -13.033  1.00 61.45           O  
ATOM    352  N   ALA A  24      21.974   5.787 -14.622  1.00 60.06           N  
ATOM    353  H   ALA A  24      21.269   5.154 -14.971  1.00 60.06           H  
ATOM    354  CA  ALA A  24      22.047   7.110 -15.252  1.00 60.06           C  
ATOM    355  HA  ALA A  24      23.051   7.514 -15.122  1.00 60.06           H  
ATOM    356  C   ALA A  24      21.066   8.132 -14.636  1.00 60.06           C  
ATOM    357  CB  ALA A  24      21.799   6.927 -16.754  1.00 60.06           C  
ATOM    358  HB1 ALA A  24      21.892   7.888 -17.260  1.00 60.06           H  
ATOM    359  HB2 ALA A  24      20.796   6.536 -16.922  1.00 60.06           H  
ATOM    360  HB3 ALA A  24      22.529   6.233 -17.172  1.00 60.06           H  
ATOM    361  O   ALA A  24      21.228   9.337 -14.817  1.00 60.06           O  
ATOM    362  N   GLU A  25      20.053   7.664 -13.905  1.00 59.50           N  
ATOM    363  H   GLU A  25      19.971   6.663 -13.806  1.00 59.50           H  
ATOM    364  CA  GLU A  25      18.910   8.460 -13.426  1.00 59.50           C  
ATOM    365  HA  GLU A  25      18.927   9.454 -13.872  1.00 59.50           H  
ATOM    366  C   GLU A  25      18.945   8.656 -11.902  1.00 59.50           C  
ATOM    367  CB  GLU A  25      17.628   7.752 -13.873  1.00 59.50           C  
ATOM    368  HB2 GLU A  25      17.624   6.756 -13.429  1.00 59.50           H  
ATOM    369  HB3 GLU A  25      16.762   8.301 -13.502  1.00 59.50           H  
ATOM    370  O   GLU A  25      18.467   9.663 -11.377  1.00 59.50           O  
ATOM    371  CG  GLU A  25      17.533   7.619 -15.402  1.00 59.50           C  
ATOM    372  HG2 GLU A  25      18.471   7.255 -15.821  1.00 59.50           H  
ATOM    373  HG3 GLU A  25      17.350   8.594 -15.854  1.00 59.50           H  
ATOM    374  CD  GLU A  25      16.439   6.634 -15.783  1.00 59.50           C  
ATOM    375  OE1 GLU A  25      15.445   7.080 -16.388  1.00 59.50           O  
ATOM    376  OE2 GLU A  25      16.666   5.443 -15.472  1.00 59.50           O  
ATOM    377  N   ALA A  26      19.651   7.768 -11.193  1.00 57.86           N  
ATOM    378  H   ALA A  26      19.942   6.926 -11.668  1.00 57.86           H  
ATOM    379  CA  ALA A  26      20.060   7.939  -9.796  1.00 57.86           C  
ATOM    380  HA  ALA A  26      19.175   7.906  -9.162  1.00 57.86           H  
ATOM    381  C   ALA A  26      20.791   9.274  -9.513  1.00 57.86           C  
ATOM    382  CB  ALA A  26      20.946   6.743  -9.439  1.00 57.86           C  
ATOM    383  HB1 ALA A  26      21.854   6.756 -10.041  1.00 57.86           H  
ATOM    384  HB2 ALA A  26      20.401   5.819  -9.631  1.00 57.86           H  
ATOM    385  HB3 ALA A  26      21.214   6.792  -8.383  1.00 57.86           H  
ATOM    386  O   ALA A  26      20.864   9.709  -8.365  1.00 57.86           O  
ATOM    387  N   ALA A  27      21.287   9.959 -10.551  1.00 55.79           N  
ATOM    388  H   ALA A  27      21.169   9.556 -11.470  1.00 55.79           H  
ATOM    389  CA  ALA A  27      21.888  11.288 -10.471  1.00 55.79           C  
ATOM    390  HA  ALA A  27      22.807  11.220  -9.890  1.00 55.79           H  
ATOM    391  C   ALA A  27      20.984  12.338  -9.787  1.00 55.79           C  
ATOM    392  CB  ALA A  27      22.240  11.717 -11.901  1.00 55.79           C  
ATOM    393  HB1 ALA A  27      22.918  10.992 -12.352  1.00 55.79           H  
ATOM    394  HB2 ALA A  27      22.726  12.692 -11.883  1.00 55.79           H  
ATOM    395  HB3 ALA A  27      21.336  11.781 -12.507  1.00 55.79           H  
ATOM    396  O   ALA A  27      21.496  13.203  -9.076  1.00 55.79           O  
ATOM    397  N   ALA A  28      19.658  12.255  -9.960  1.00 57.01           N  
ATOM    398  H   ALA A  28      19.301  11.540 -10.578  1.00 57.01           H  
ATOM    399  CA  ALA A  28      18.695  13.180  -9.350  1.00 57.01           C  
ATOM    400  HA  ALA A  28      19.149  13.611  -8.458  1.00 57.01           H  
ATOM    401  C   ALA A  28      17.402  12.486  -8.866  1.00 57.01           C  
ATOM    402  CB  ALA A  28      18.433  14.324 -10.343  1.00 57.01           C  
ATOM    403  HB1 ALA A  28      17.765  15.061  -9.898  1.00 57.01           H  
ATOM    404  HB2 ALA A  28      19.374  14.812 -10.596  1.00 57.01           H  
ATOM    405  HB3 ALA A  28      17.986  13.928 -11.255  1.00 57.01           H  
ATOM    406  O   ALA A  28      16.346  13.126  -8.782  1.00 57.01           O  
ATOM    407  N   ALA A  29      17.459  11.182  -8.583  1.00 61.07           N  
ATOM    408  H   ALA A  29      18.351  10.712  -8.645  1.00 61.07           H  
ATOM    409  CA  ALA A  29      16.275  10.352  -8.386  1.00 61.07           C  
ATOM    410  HA  ALA A  29      15.633  10.517  -9.251  1.00 61.07           H  
ATOM    411  C   ALA A  29      15.447  10.699  -7.136  1.00 61.07           C  
ATOM    412  CB  ALA A  29      16.663   8.876  -8.427  1.00 61.07           C  
ATOM    413  HB1 ALA A  29      17.084   8.647  -9.406  1.00 61.07           H  
ATOM    414  HB2 ALA A  29      15.779   8.256  -8.279  1.00 61.07           H  
ATOM    415  HB3 ALA A  29      17.394   8.655  -7.649  1.00 61.07           H  
ATOM    416  O   ALA A  29      15.958  10.903  -6.030  1.00 61.07           O  
ATOM    417  N   LYS A  30      14.125  10.715  -7.335  1.00 68.83           N  
ATOM    418  H   LYS A  30      13.794  10.465  -8.255  1.00 68.83           H  
ATOM    419  CA  LYS A  30      13.107  10.809  -6.285  1.00 68.83           C  
ATOM    420  HA  LYS A  30      13.547  10.413  -5.370  1.00 68.83           H  
ATOM    421  C   LYS A  30      11.930   9.899  -6.624  1.00 68.83           C  
ATOM    422  CB  LYS A  30      12.611  12.253  -5.994  1.00 68.83           C  
ATOM    423  HB2 LYS A  30      12.543  12.362  -4.912  1.00 68.83           H  
ATOM    424  HB3 LYS A  30      11.591  12.359  -6.364  1.00 68.83           H  
ATOM    425  O   LYS A  30      11.685   9.623  -7.798  1.00 68.83           O  
ATOM    426  CG  LYS A  30      13.429  13.450  -6.508  1.00 68.83           C  
ATOM    427  HG2 LYS A  30      14.496  13.262  -6.390  1.00 68.83           H  
ATOM    428  HG3 LYS A  30      13.171  14.328  -5.917  1.00 68.83           H  
ATOM    429  CD  LYS A  30      13.083  13.740  -7.971  1.00 68.83           C  
ATOM    430  HD2 LYS A  30      12.037  14.039  -8.031  1.00 68.83           H  
ATOM    431  HD3 LYS A  30      13.225  12.830  -8.555  1.00 68.83           H  
ATOM    432  CE  LYS A  30      13.921  14.868  -8.562  1.00 68.83           C  
ATOM    433  HE2 LYS A  30      13.403  15.815  -8.407  1.00 68.83           H  
ATOM    434  HE3 LYS A  30      14.882  14.902  -8.050  1.00 68.83           H  
ATOM    435  NZ  LYS A  30      14.145  14.608  -9.998  1.00 68.83           N  
ATOM    436  HZ1 LYS A  30      14.851  13.889 -10.076  1.00 68.83           H  
ATOM    437  HZ2 LYS A  30      14.475  15.418 -10.502  1.00 68.83           H  
ATOM    438  HZ3 LYS A  30      13.321  14.235 -10.445  1.00 68.83           H  
ATOM    439  N   MET A  31      11.177   9.519  -5.600  1.00 72.78           N  
ATOM    440  H   MET A  31      11.475   9.816  -4.682  1.00 72.78           H  
ATOM    441  CA  MET A  31       9.893   8.835  -5.686  1.00 72.78           C  
ATOM    442  HA  MET A  31       9.601   8.772  -6.734  1.00 72.78           H  
ATOM    443  C   MET A  31       8.842   9.641  -4.915  1.00 72.78           C  
ATOM    444  CB  MET A  31      10.045   7.409  -5.141  1.00 72.78           C  
ATOM    445  HB2 MET A  31      10.820   6.902  -5.716  1.00 72.78           H  
ATOM    446  HB3 MET A  31      10.363   7.472  -4.101  1.00 72.78           H  
ATOM    447  O   MET A  31       9.070  10.041  -3.769  1.00 72.78           O  
ATOM    448  CG  MET A  31       8.772   6.560  -5.223  1.00 72.78           C  
ATOM    449  HG2 MET A  31       7.947   7.084  -4.740  1.00 72.78           H  
ATOM    450  HG3 MET A  31       8.518   6.419  -6.273  1.00 72.78           H  
ATOM    451  SD  MET A  31       8.927   4.919  -4.466  1.00 72.78           S  
ATOM    452  CE  MET A  31       9.083   5.375  -2.721  1.00 72.78           C  
ATOM    453  HE1 MET A  31       8.296   6.079  -2.452  1.00 72.78           H  
ATOM    454  HE2 MET A  31       8.989   4.480  -2.106  1.00 72.78           H  
ATOM    455  HE3 MET A  31      10.056   5.834  -2.548  1.00 72.78           H  
ATOM    456  N   ARG A  32       7.681   9.877  -5.527  1.00 78.08           N  
ATOM    457  H   ARG A  32       7.551   9.464  -6.440  1.00 78.08           H  
ATOM    458  CA  ARG A  32       6.500  10.423  -4.854  1.00 78.08           C  
ATOM    459  HA  ARG A  32       6.816  11.074  -4.039  1.00 78.08           H  
ATOM    460  C   ARG A  32       5.719   9.271  -4.229  1.00 78.08           C  
ATOM    461  CB  ARG A  32       5.668  11.269  -5.842  1.00 78.08           C  
ATOM    462  HB2 ARG A  32       6.212  12.189  -6.058  1.00 78.08           H  
ATOM    463  HB3 ARG A  32       5.537  10.725  -6.778  1.00 78.08           H  
ATOM    464  O   ARG A  32       5.475   8.263  -4.883  1.00 78.08           O  
ATOM    465  CG  ARG A  32       4.283  11.648  -5.298  1.00 78.08           C  
ATOM    466  HG2 ARG A  32       3.612  10.797  -5.419  1.00 78.08           H  
ATOM    467  HG3 ARG A  32       4.370  11.869  -4.234  1.00 78.08           H  
ATOM    468  CD  ARG A  32       3.665  12.886  -5.961  1.00 78.08           C  
ATOM    469  HD2 ARG A  32       2.695  13.039  -5.488  1.00 78.08           H  
ATOM    470  HD3 ARG A  32       4.296  13.754  -5.771  1.00 78.08           H  
ATOM    471  NE  ARG A  32       3.417  12.756  -7.400  1.00 78.08           N  
ATOM    472  HE  ARG A  32       3.660  11.891  -7.861  1.00 78.08           H  
ATOM    473  NH1 ARG A  32       2.354  14.778  -7.786  1.00 78.08           N  
ATOM    474 HH11 ARG A  32       1.803  15.374  -8.386  1.00 78.08           H  
ATOM    475 HH12 ARG A  32       2.521  15.086  -6.839  1.00 78.08           H  
ATOM    476  NH2 ARG A  32       2.506  13.255  -9.394  1.00 78.08           N  
ATOM    477 HH21 ARG A  32       1.982  13.838 -10.031  1.00 78.08           H  
ATOM    478 HH22 ARG A  32       2.780  12.314  -9.638  1.00 78.08           H  
ATOM    479  CZ  ARG A  32       2.768  13.606  -8.174  1.00 78.08           C  
ATOM    480  N   VAL A  33       5.303   9.453  -2.981  1.00 81.58           N  
ATOM    481  H   VAL A  33       5.636  10.262  -2.477  1.00 81.58           H  
ATOM    482  CA  VAL A  33       4.232   8.683  -2.347  1.00 81.58           C  
ATOM    483  HA  VAL A  33       3.951   7.858  -3.001  1.00 81.58           H  
ATOM    484  C   VAL A  33       3.041   9.619  -2.184  1.00 81.58           C  
ATOM    485  CB  VAL A  33       4.646   8.083  -0.989  1.00 81.58           C  
ATOM    486  HB  VAL A  33       4.656   8.863  -0.227  1.00 81.58           H  
ATOM    487  O   VAL A  33       3.178  10.694  -1.597  1.00 81.58           O  
ATOM    488  CG1 VAL A  33       3.638   7.005  -0.571  1.00 81.58           C  
ATOM    489 HG11 VAL A  33       3.597   6.217  -1.322  1.00 81.58           H  
ATOM    490 HG12 VAL A  33       2.646   7.442  -0.459  1.00 81.58           H  
ATOM    491 HG13 VAL A  33       3.927   6.566   0.384  1.00 81.58           H  
ATOM    492  CG2 VAL A  33       6.043   7.456  -1.035  1.00 81.58           C  
ATOM    493 HG21 VAL A  33       6.099   6.759  -1.872  1.00 81.58           H  
ATOM    494 HG22 VAL A  33       6.793   8.235  -1.174  1.00 81.58           H  
ATOM    495 HG23 VAL A  33       6.253   6.931  -0.104  1.00 81.58           H  
ATOM    496  N   ARG A  34       1.881   9.242  -2.718  1.00 83.88           N  
ATOM    497  H   ARG A  34       1.853   8.359  -3.207  1.00 83.88           H  
ATOM    498  CA  ARG A  34       0.617   9.959  -2.496  1.00 83.88           C  
ATOM    499  HA  ARG A  34       0.820  10.951  -2.092  1.00 83.88           H  
ATOM    500  C   ARG A  34      -0.190   9.201  -1.454  1.00 83.88           C  
ATOM    501  CB  ARG A  34      -0.172  10.136  -3.805  1.00 83.88           C  
ATOM    502  HB2 ARG A  34      -0.623   9.187  -4.093  1.00 83.88           H  
ATOM    503  HB3 ARG A  34      -0.978  10.843  -3.607  1.00 83.88           H  
ATOM    504  O   ARG A  34      -0.375   8.000  -1.624  1.00 83.88           O  
ATOM    505  CG  ARG A  34       0.702  10.644  -4.967  1.00 83.88           C  
ATOM    506  HG2 ARG A  34       1.287   9.811  -5.356  1.00 83.88           H  
ATOM    507  HG3 ARG A  34       1.387  11.402  -4.589  1.00 83.88           H  
ATOM    508  CD  ARG A  34      -0.111  11.252  -6.117  1.00 83.88           C  
ATOM    509  HD2 ARG A  34       0.543  11.353  -6.984  1.00 83.88           H  
ATOM    510  HD3 ARG A  34      -0.925  10.580  -6.388  1.00 83.88           H  
ATOM    511  NE  ARG A  34      -0.608  12.589  -5.744  1.00 83.88           N  
ATOM    512  HE  ARG A  34       0.071  13.325  -5.614  1.00 83.88           H  
ATOM    513  NH1 ARG A  34      -2.854  12.159  -5.394  1.00 83.88           N  
ATOM    514 HH11 ARG A  34      -3.700  12.534  -4.990  1.00 83.88           H  
ATOM    515 HH12 ARG A  34      -2.806  11.229  -5.784  1.00 83.88           H  
ATOM    516  NH2 ARG A  34      -1.984  14.100  -4.810  1.00 83.88           N  
ATOM    517 HH21 ARG A  34      -2.895  14.298  -4.421  1.00 83.88           H  
ATOM    518 HH22 ARG A  34      -1.175  14.689  -4.678  1.00 83.88           H  
ATOM    519  CZ  ARG A  34      -1.811  12.932  -5.334  1.00 83.88           C  
ATOM    520  N   LEU A  35      -0.643   9.886  -0.408  1.00 85.54           N  
ATOM    521  H   LEU A  35      -0.445  10.876  -0.359  1.00 85.54           H  
ATOM    522  CA  LEU A  35      -1.495   9.352   0.654  1.00 85.54           C  
ATOM    523  HA  LEU A  35      -1.638   8.280   0.516  1.00 85.54           H  
ATOM    524  C   LEU A  35      -2.866  10.029   0.618  1.00 85.54           C  
ATOM    525  CB  LEU A  35      -0.859   9.597   2.033  1.00 85.54           C  
ATOM    526  HB2 LEU A  35      -1.544   9.207   2.785  1.00 85.54           H  
ATOM    527  HB3 LEU A  35      -0.783  10.674   2.187  1.00 85.54           H  
ATOM    528  O   LEU A  35      -2.951  11.230   0.368  1.00 85.54           O  
ATOM    529  CG  LEU A  35       0.525   8.978   2.281  1.00 85.54           C  
ATOM    530  HG  LEU A  35       1.253   9.411   1.594  1.00 85.54           H  
ATOM    531  CD1 LEU A  35       0.940   9.319   3.714  1.00 85.54           C  
ATOM    532 HD11 LEU A  35       0.994  10.401   3.828  1.00 85.54           H  
ATOM    533 HD12 LEU A  35       1.916   8.891   3.946  1.00 85.54           H  
ATOM    534 HD13 LEU A  35       0.208   8.927   4.420  1.00 85.54           H  
ATOM    535  CD2 LEU A  35       0.518   7.459   2.105  1.00 85.54           C  
ATOM    536 HD21 LEU A  35       0.300   7.209   1.067  1.00 85.54           H  
ATOM    537 HD22 LEU A  35      -0.242   7.013   2.746  1.00 85.54           H  
ATOM    538 HD23 LEU A  35       1.495   7.047   2.359  1.00 85.54           H  
ATOM    539  N   ARG A  36      -3.923   9.289   0.950  1.00 85.18           N  
ATOM    540  H   ARG A  36      -3.779   8.302   1.115  1.00 85.18           H  
ATOM    541  CA  ARG A  36      -5.273   9.824   1.180  1.00 85.18           C  
ATOM    542  HA  ARG A  36      -5.202  10.878   1.449  1.00 85.18           H  
ATOM    543  C   ARG A  36      -5.939   9.101   2.351  1.00 85.18           C  
ATOM    544  CB  ARG A  36      -6.089   9.689  -0.117  1.00 85.18           C  
ATOM    545  HB2 ARG A  36      -5.461   9.934  -0.974  1.00 85.18           H  
ATOM    546  HB3 ARG A  36      -6.443   8.662  -0.212  1.00 85.18           H  
ATOM    547  O   ARG A  36      -5.582   7.955   2.608  1.00 85.18           O  
ATOM    548  CG  ARG A  36      -7.295  10.624  -0.125  1.00 85.18           C  
ATOM    549  HG2 ARG A  36      -6.954  11.649   0.015  1.00 85.18           H  
ATOM    550  HG3 ARG A  36      -7.953  10.359   0.703  1.00 85.18           H  
ATOM    551  CD  ARG A  36      -8.102  10.540  -1.426  1.00 85.18           C  
ATOM    552  HD2 ARG A  36      -8.270   9.491  -1.671  1.00 85.18           H  
ATOM    553  HD3 ARG A  36      -7.562  11.017  -2.243  1.00 85.18           H  
ATOM    554  NE  ARG A  36      -9.408  11.171  -1.206  1.00 85.18           N  
ATOM    555  HE  ARG A  36     -10.084  10.548  -0.788  1.00 85.18           H  
ATOM    556  NH1 ARG A  36      -8.769  13.377  -1.327  1.00 85.18           N  
ATOM    557 HH11 ARG A  36      -8.872  14.317  -0.972  1.00 85.18           H  
ATOM    558 HH12 ARG A  36      -8.017  13.150  -1.962  1.00 85.18           H  
ATOM    559  NH2 ARG A  36     -10.519  12.780  -0.090  1.00 85.18           N  
ATOM    560 HH21 ARG A  36     -10.426  13.626   0.454  1.00 85.18           H  
ATOM    561 HH22 ARG A  36     -11.067  12.016   0.280  1.00 85.18           H  
ATOM    562  CZ  ARG A  36      -9.565  12.439  -0.898  1.00 85.18           C  
ATOM    563  N   ASN A  37      -6.890   9.734   3.031  1.00 84.71           N  
ATOM    564  H   ASN A  37      -7.091  10.695   2.797  1.00 84.71           H  
ATOM    565  CA  ASN A  37      -7.747   9.093   4.032  1.00 84.71           C  
ATOM    566  HA  ASN A  37      -7.679   8.008   3.949  1.00 84.71           H  
ATOM    567  C   ASN A  37      -9.212   9.492   3.802  1.00 84.71           C  
ATOM    568  CB  ASN A  37      -7.250   9.509   5.428  1.00 84.71           C  
ATOM    569  HB2 ASN A  37      -7.258  10.597   5.482  1.00 84.71           H  
ATOM    570  HB3 ASN A  37      -6.228   9.157   5.568  1.00 84.71           H  
ATOM    571  O   ASN A  37      -9.554  10.662   3.942  1.00 84.71           O  
ATOM    572  CG  ASN A  37      -8.100   8.992   6.575  1.00 84.71           C  
ATOM    573  ND2 ASN A  37      -7.855   9.456   7.775  1.00 84.71           N  
ATOM    574 HD21 ASN A  37      -8.388   9.073   8.542  1.00 84.71           H  
ATOM    575 HD22 ASN A  37      -7.092  10.101   7.923  1.00 84.71           H  
ATOM    576  OD1 ASN A  37      -8.976   8.157   6.431  1.00 84.71           O  
ATOM    577  N   ASP A  38     -10.081   8.527   3.503  1.00 84.07           N  
ATOM    578  H   ASP A  38      -9.729   7.587   3.393  1.00 84.07           H  
ATOM    579  CA  ASP A  38     -11.523   8.749   3.287  1.00 84.07           C  
ATOM    580  HA  ASP A  38     -11.731   9.816   3.371  1.00 84.07           H  
ATOM    581  C   ASP A  38     -12.395   8.095   4.383  1.00 84.07           C  
ATOM    582  CB  ASP A  38     -11.895   8.357   1.846  1.00 84.07           C  
ATOM    583  HB2 ASP A  38     -12.976   8.415   1.719  1.00 84.07           H  
ATOM    584  HB3 ASP A  38     -11.583   7.330   1.655  1.00 84.07           H  
ATOM    585  O   ASP A  38     -13.567   7.785   4.167  1.00 84.07           O  
ATOM    586  CG  ASP A  38     -11.247   9.304   0.831  1.00 84.07           C  
ATOM    587  OD1 ASP A  38     -11.701  10.467   0.702  1.00 84.07           O  
ATOM    588  OD2 ASP A  38     -10.267   8.913   0.163  1.00 84.07           O  
ATOM    589  N   SER A  39     -11.813   7.881   5.571  1.00 79.44           N  
ATOM    590  H   SER A  39     -10.850   8.167   5.672  1.00 79.44           H  
ATOM    591  CA  SER A  39     -12.435   7.191   6.712  1.00 79.44           C  
ATOM    592  HA  SER A  39     -13.240   6.562   6.332  1.00 79.44           H  
ATOM    593  C   SER A  39     -13.051   8.108   7.771  1.00 79.44           C  
ATOM    594  CB  SER A  39     -11.405   6.269   7.374  1.00 79.44           C  
ATOM    595  HB2 SER A  39     -11.926   5.525   7.976  1.00 79.44           H  
ATOM    596  HB3 SER A  39     -10.832   5.764   6.596  1.00 79.44           H  
ATOM    597  O   SER A  39     -12.910   9.330   7.739  1.00 79.44           O  
ATOM    598  OG  SER A  39     -10.520   6.972   8.217  1.00 79.44           O  
ATOM    599  HG  SER A  39      -9.918   7.447   7.640  1.00 79.44           H  
ATOM    600  N   SER A  40     -13.679   7.497   8.780  1.00 79.82           N  
ATOM    601  H   SER A  40     -13.791   6.494   8.728  1.00 79.82           H  
ATOM    602  CA  SER A  40     -14.170   8.163   9.994  1.00 79.82           C  
ATOM    603  HA  SER A  40     -14.886   8.931   9.702  1.00 79.82           H  
ATOM    604  C   SER A  40     -13.100   8.850  10.856  1.00 79.82           C  
ATOM    605  CB  SER A  40     -14.892   7.128  10.870  1.00 79.82           C  
ATOM    606  HB2 SER A  40     -15.788   6.800  10.343  1.00 79.82           H  
ATOM    607  HB3 SER A  40     -15.201   7.588  11.809  1.00 79.82           H  
ATOM    608  O   SER A  40     -13.452   9.675  11.696  1.00 79.82           O  
ATOM    609  OG  SER A  40     -14.086   5.985  11.138  1.00 79.82           O  
ATOM    610  HG  SER A  40     -13.445   6.181  11.826  1.00 79.82           H  
ATOM    611  N   THR A  41     -11.819   8.488  10.727  1.00 80.12           N  
ATOM    612  H   THR A  41     -11.573   7.864   9.972  1.00 80.12           H  
ATOM    613  CA  THR A  41     -10.805   8.713  11.779  1.00 80.12           C  
ATOM    614  HA  THR A  41     -11.145   9.517  12.432  1.00 80.12           H  
ATOM    615  C   THR A  41      -9.429   9.084  11.219  1.00 80.12           C  
ATOM    616  CB  THR A  41     -10.633   7.450  12.640  1.00 80.12           C  
ATOM    617  HB  THR A  41      -9.702   7.515  13.202  1.00 80.12           H  
ATOM    618  O   THR A  41      -9.046   8.559  10.174  1.00 80.12           O  
ATOM    619  CG2 THR A  41     -11.782   7.300  13.637  1.00 80.12           C  
ATOM    620 HG21 THR A  41     -11.707   6.338  14.146  1.00 80.12           H  
ATOM    621 HG22 THR A  41     -12.749   7.346  13.136  1.00 80.12           H  
ATOM    622 HG23 THR A  41     -11.730   8.095  14.381  1.00 80.12           H  
ATOM    623  OG1 THR A  41     -10.592   6.300  11.818  1.00 80.12           O  
ATOM    624  HG1 THR A  41      -9.994   6.482  11.089  1.00 80.12           H  
ATOM    625  N   PRO A  42      -8.627   9.929  11.897  1.00 84.59           N  
ATOM    626  CA  PRO A  42      -7.238  10.166  11.506  1.00 84.59           C  
ATOM    627  HA  PRO A  42      -7.236  10.589  10.502  1.00 84.59           H  
ATOM    628  C   PRO A  42      -6.403   8.876  11.518  1.00 84.59           C  
ATOM    629  CB  PRO A  42      -6.687  11.208  12.487  1.00 84.59           C  
ATOM    630  HB2 PRO A  42      -6.017  11.911  11.991  1.00 84.59           H  
ATOM    631  HB3 PRO A  42      -6.177  10.716  13.315  1.00 84.59           H  
ATOM    632  O   PRO A  42      -6.481   8.080  12.455  1.00 84.59           O  
ATOM    633  CG  PRO A  42      -7.943  11.902  13.013  1.00 84.59           C  
ATOM    634  HG2 PRO A  42      -8.253  12.678  12.313  1.00 84.59           H  
ATOM    635  HG3 PRO A  42      -7.788  12.321  14.007  1.00 84.59           H  
ATOM    636  CD  PRO A  42      -8.976  10.776  13.027  1.00 84.59           C  
ATOM    637  HD2 PRO A  42      -9.976  11.198  12.927  1.00 84.59           H  
ATOM    638  HD3 PRO A  42      -8.893  10.203  13.950  1.00 84.59           H  
ATOM    639  N   VAL A  43      -5.576   8.689  10.490  1.00 85.17           N  
ATOM    640  H   VAL A  43      -5.534   9.405   9.779  1.00 85.17           H  
ATOM    641  CA  VAL A  43      -4.666   7.541  10.350  1.00 85.17           C  
ATOM    642  HA  VAL A  43      -4.840   6.848  11.173  1.00 85.17           H  
ATOM    643  C   VAL A  43      -3.215   7.990  10.448  1.00 85.17           C  
ATOM    644  CB  VAL A  43      -4.909   6.756   9.047  1.00 85.17           C  
ATOM    645  HB  VAL A  43      -4.236   5.899   9.043  1.00 85.17           H  
ATOM    646  O   VAL A  43      -2.889   9.114  10.075  1.00 85.17           O  
ATOM    647  CG1 VAL A  43      -6.340   6.216   8.995  1.00 85.17           C  
ATOM    648 HG11 VAL A  43      -6.569   5.691   9.922  1.00 85.17           H  
ATOM    649 HG12 VAL A  43      -6.438   5.528   8.155  1.00 85.17           H  
ATOM    650 HG13 VAL A  43      -7.055   7.029   8.870  1.00 85.17           H  
ATOM    651  CG2 VAL A  43      -4.631   7.579   7.783  1.00 85.17           C  
ATOM    652 HG21 VAL A  43      -5.268   8.463   7.762  1.00 85.17           H  
ATOM    653 HG22 VAL A  43      -3.586   7.888   7.752  1.00 85.17           H  
ATOM    654 HG23 VAL A  43      -4.837   6.977   6.898  1.00 85.17           H  
ATOM    655  N   GLU A  44      -2.331   7.115  10.924  1.00 87.40           N  
ATOM    656  H   GLU A  44      -2.642   6.194  11.199  1.00 87.40           H  
ATOM    657  CA  GLU A  44      -0.898   7.389  11.047  1.00 87.40           C  
ATOM    658  HA  GLU A  44      -0.685   8.407  10.720  1.00 87.40           H  
ATOM    659  C   GLU A  44      -0.119   6.428  10.141  1.00 87.40           C  
ATOM    660  CB  GLU A  44      -0.512   7.291  12.530  1.00 87.40           C  
ATOM    661  HB2 GLU A  44      -0.517   6.244  12.835  1.00 87.40           H  
ATOM    662  HB3 GLU A  44      -1.260   7.827  13.114  1.00 87.40           H  
ATOM    663  O   GLU A  44      -0.228   5.208  10.275  1.00 87.40           O  
ATOM    664  CG  GLU A  44       0.862   7.890  12.849  1.00 87.40           C  
ATOM    665  HG2 GLU A  44       0.873   8.933  12.533  1.00 87.40           H  
ATOM    666  HG3 GLU A  44       1.612   7.349  12.272  1.00 87.40           H  
ATOM    667  CD  GLU A  44       1.211   7.807  14.348  1.00 87.40           C  
ATOM    668  OE1 GLU A  44       0.327   7.427  15.159  1.00 87.40           O  
ATOM    669  OE2 GLU A  44       2.378   8.105  14.683  1.00 87.40           O  
ATOM    670  N   VAL A  45       0.623   6.976   9.176  1.00 86.24           N  
ATOM    671  H   VAL A  45       0.630   7.983   9.088  1.00 86.24           H  
ATOM    672  CA  VAL A  45       1.307   6.212   8.124  1.00 86.24           C  
ATOM    673  HA  VAL A  45       1.018   5.165   8.216  1.00 86.24           H  
ATOM    674  C   VAL A  45       2.819   6.311   8.309  1.00 86.24           C  
ATOM    675  CB  VAL A  45       0.885   6.673   6.712  1.00 86.24           C  
ATOM    676  HB  VAL A  45       1.321   7.650   6.506  1.00 86.24           H  
ATOM    677  O   VAL A  45       3.387   7.402   8.273  1.00 86.24           O  
ATOM    678  CG1 VAL A  45       1.385   5.682   5.651  1.00 86.24           C  
ATOM    679 HG11 VAL A  45       1.159   6.065   4.656  1.00 86.24           H  
ATOM    680 HG12 VAL A  45       0.895   4.717   5.781  1.00 86.24           H  
ATOM    681 HG13 VAL A  45       2.463   5.543   5.734  1.00 86.24           H  
ATOM    682  CG2 VAL A  45      -0.640   6.786   6.563  1.00 86.24           C  
ATOM    683 HG21 VAL A  45      -1.012   7.608   7.175  1.00 86.24           H  
ATOM    684 HG22 VAL A  45      -1.119   5.860   6.881  1.00 86.24           H  
ATOM    685 HG23 VAL A  45      -0.905   6.990   5.525  1.00 86.24           H  
ATOM    686  N   HIS A  46       3.485   5.171   8.481  1.00 88.12           N  
ATOM    687  H   HIS A  46       2.945   4.318   8.465  1.00 88.12           H  
ATOM    688  CA  HIS A  46       4.932   5.062   8.668  1.00 88.12           C  
ATOM    689  HA  HIS A  46       5.345   6.042   8.904  1.00 88.12           H  
ATOM    690  C   HIS A  46       5.588   4.565   7.372  1.00 88.12           C  
ATOM    691  CB  HIS A  46       5.226   4.132   9.860  1.00 88.12           C  
ATOM    692  HB2 HIS A  46       6.301   4.120  10.038  1.00 88.12           H  
ATOM    693  HB3 HIS A  46       4.922   3.118   9.600  1.00 88.12           H  
ATOM    694  O   HIS A  46       5.635   3.364   7.112  1.00 88.12           O  
ATOM    695  CG  HIS A  46       4.534   4.510  11.148  1.00 88.12           C  
ATOM    696  CD2 HIS A  46       3.752   3.686  11.913  1.00 88.12           C  
ATOM    697  HD2 HIS A  46       3.526   2.650  11.704  1.00 88.12           H  
ATOM    698  ND1 HIS A  46       4.582   5.727  11.793  1.00 88.12           N  
ATOM    699  HD1 HIS A  46       5.091   6.551  11.504  1.00 88.12           H  
ATOM    700  CE1 HIS A  46       3.836   5.637  12.908  1.00 88.12           C  
ATOM    701  HE1 HIS A  46       3.684   6.432  13.623  1.00 88.12           H  
ATOM    702  NE2 HIS A  46       3.315   4.409  13.024  1.00 88.12           N  
ATOM    703  N   ILE A  47       6.091   5.475   6.536  1.00 85.89           N  
ATOM    704  H   ILE A  47       6.083   6.441   6.832  1.00 85.89           H  
ATOM    705  CA  ILE A  47       6.747   5.143   5.259  1.00 85.89           C  
ATOM    706  HA  ILE A  47       6.326   4.210   4.885  1.00 85.89           H  
ATOM    707  C   ILE A  47       8.254   4.925   5.474  1.00 85.89           C  
ATOM    708  CB  ILE A  47       6.480   6.228   4.188  1.00 85.89           C  
ATOM    709  HB  ILE A  47       6.916   7.160   4.547  1.00 85.89           H  
ATOM    710  O   ILE A  47       8.890   5.663   6.230  1.00 85.89           O  
ATOM    711  CG1 ILE A  47       4.973   6.475   3.944  1.00 85.89           C  
ATOM    712 HG12 ILE A  47       4.541   5.618   3.426  1.00 85.89           H  
ATOM    713 HG13 ILE A  47       4.458   6.588   4.898  1.00 85.89           H  
ATOM    714  CG2 ILE A  47       7.161   5.831   2.860  1.00 85.89           C  
ATOM    715 HG21 ILE A  47       6.945   6.554   2.074  1.00 85.89           H  
ATOM    716 HG22 ILE A  47       6.819   4.848   2.537  1.00 85.89           H  
ATOM    717 HG23 ILE A  47       8.245   5.822   2.974  1.00 85.89           H  
ATOM    718  CD1 ILE A  47       4.693   7.752   3.138  1.00 85.89           C  
ATOM    719 HD11 ILE A  47       5.078   8.621   3.672  1.00 85.89           H  
ATOM    720 HD12 ILE A  47       5.141   7.707   2.146  1.00 85.89           H  
ATOM    721 HD13 ILE A  47       3.616   7.862   3.008  1.00 85.89           H  
ATOM    722  N   LYS A  48       8.835   3.957   4.753  1.00 84.15           N  
ATOM    723  H   LYS A  48       8.225   3.383   4.188  1.00 84.15           H  
ATOM    724  CA  LYS A  48      10.276   3.690   4.645  1.00 84.15           C  
ATOM    725  HA  LYS A  48      10.811   4.545   5.058  1.00 84.15           H  
ATOM    726  C   LYS A  48      10.707   3.519   3.179  1.00 84.15           C  
ATOM    727  CB  LYS A  48      10.608   2.454   5.499  1.00 84.15           C  
ATOM    728  HB2 LYS A  48      10.011   1.614   5.143  1.00 84.15           H  
ATOM    729  HB3 LYS A  48      10.290   2.651   6.523  1.00 84.15           H  
ATOM    730  O   LYS A  48      10.154   2.684   2.460  1.00 84.15           O  
ATOM    731  CG  LYS A  48      12.104   2.076   5.522  1.00 84.15           C  
ATOM    732  HG2 LYS A  48      12.462   2.163   6.548  1.00 84.15           H  
ATOM    733  HG3 LYS A  48      12.692   2.769   4.921  1.00 84.15           H  
ATOM    734  CD  LYS A  48      12.366   0.636   5.049  1.00 84.15           C  
ATOM    735  HD2 LYS A  48      13.401   0.377   5.270  1.00 84.15           H  
ATOM    736  HD3 LYS A  48      11.718  -0.040   5.607  1.00 84.15           H  
ATOM    737  CE  LYS A  48      12.123   0.478   3.542  1.00 84.15           C  
ATOM    738  HE2 LYS A  48      12.860   1.077   3.006  1.00 84.15           H  
ATOM    739  HE3 LYS A  48      11.134   0.871   3.305  1.00 84.15           H  
ATOM    740  NZ  LYS A  48      12.192  -0.938   3.113  1.00 84.15           N  
ATOM    741  HZ1 LYS A  48      13.121  -1.307   3.258  1.00 84.15           H  
ATOM    742  HZ2 LYS A  48      11.540  -1.496   3.645  1.00 84.15           H  
ATOM    743  HZ3 LYS A  48      11.970  -1.021   2.131  1.00 84.15           H  
ATOM    744  N   VAL A  49      11.750   4.234   2.753  1.00 78.15           N  
ATOM    745  H   VAL A  49      12.179   4.867   3.412  1.00 78.15           H  
ATOM    746  CA  VAL A  49      12.344   4.159   1.401  1.00 78.15           C  
ATOM    747  HA  VAL A  49      11.972   3.275   0.884  1.00 78.15           H  
ATOM    748  C   VAL A  49      13.861   4.031   1.536  1.00 78.15           C  
ATOM    749  CB  VAL A  49      11.960   5.388   0.553  1.00 78.15           C  
ATOM    750  HB  VAL A  49      12.374   6.287   1.009  1.00 78.15           H  
ATOM    751  O   VAL A  49      14.528   4.941   2.022  1.00 78.15           O  
ATOM    752  CG1 VAL A  49      12.504   5.270  -0.875  1.00 78.15           C  
ATOM    753 HG11 VAL A  49      12.104   4.381  -1.363  1.00 78.15           H  
ATOM    754 HG12 VAL A  49      13.592   5.217  -0.866  1.00 78.15           H  
ATOM    755 HG13 VAL A  49      12.218   6.154  -1.445  1.00 78.15           H  
ATOM    756  CG2 VAL A  49      10.436   5.541   0.460  1.00 78.15           C  
ATOM    757 HG21 VAL A  49       9.983   4.616   0.105  1.00 78.15           H  
ATOM    758 HG22 VAL A  49      10.028   5.794   1.439  1.00 78.15           H  
ATOM    759 HG23 VAL A  49      10.184   6.357  -0.218  1.00 78.15           H  
ATOM    760  N   GLY A  50      14.412   2.867   1.176  1.00 75.70           N  
ATOM    761  H   GLY A  50      13.867   2.217   0.628  1.00 75.70           H  
ATOM    762  CA  GLY A  50      15.743   2.461   1.639  1.00 75.70           C  
ATOM    763  HA2 GLY A  50      15.955   1.440   1.322  1.00 75.70           H  
ATOM    764  HA3 GLY A  50      16.498   3.122   1.213  1.00 75.70           H  
ATOM    765  C   GLY A  50      15.830   2.530   3.168  1.00 75.70           C  
ATOM    766  O   GLY A  50      15.071   1.852   3.861  1.00 75.70           O  
ATOM    767  N   ASP A  51      16.731   3.373   3.671  1.00 78.94           N  
ATOM    768  H   ASP A  51      17.380   3.816   3.036  1.00 78.94           H  
ATOM    769  CA  ASP A  51      16.920   3.695   5.092  1.00 78.94           C  
ATOM    770  HA  ASP A  51      16.676   2.814   5.685  1.00 78.94           H  
ATOM    771  C   ASP A  51      16.034   4.861   5.577  1.00 78.94           C  
ATOM    772  CB  ASP A  51      18.397   4.067   5.363  1.00 78.94           C  
ATOM    773  HB2 ASP A  51      18.659   3.745   6.371  1.00 78.94           H  
ATOM    774  HB3 ASP A  51      18.498   5.152   5.337  1.00 78.94           H  
ATOM    775  O   ASP A  51      15.809   5.000   6.780  1.00 78.94           O  
ATOM    776  CG  ASP A  51      19.401   3.500   4.358  1.00 78.94           C  
ATOM    777  OD1 ASP A  51      20.155   2.571   4.707  1.00 78.94           O  
ATOM    778  OD2 ASP A  51      19.423   4.022   3.216  1.00 78.94           O  
ATOM    779  N   GLU A  52      15.563   5.722   4.664  1.00 82.18           N  
ATOM    780  H   GLU A  52      15.642   5.476   3.687  1.00 82.18           H  
ATOM    781  CA  GLU A  52      14.855   6.968   4.987  1.00 82.18           C  
ATOM    782  HA  GLU A  52      15.398   7.435   5.810  1.00 82.18           H  
ATOM    783  C   GLU A  52      13.429   6.674   5.469  1.00 82.18           C  
ATOM    784  CB  GLU A  52      14.876   7.933   3.780  1.00 82.18           C  
ATOM    785  HB2 GLU A  52      14.037   7.712   3.121  1.00 82.18           H  
ATOM    786  HB3 GLU A  52      15.788   7.756   3.211  1.00 82.18           H  
ATOM    787  O   GLU A  52      12.778   5.756   4.962  1.00 82.18           O  
ATOM    788  CG  GLU A  52      14.872   9.422   4.182  1.00 82.18           C  
ATOM    789  HG2 GLU A  52      15.777   9.887   3.791  1.00 82.18           H  
ATOM    790  HG3 GLU A  52      14.921   9.512   5.268  1.00 82.18           H  
ATOM    791  CD  GLU A  52      13.651  10.196   3.668  1.00 82.18           C  
ATOM    792  OE1 GLU A  52      12.671  10.328   4.431  1.00 82.18           O  
ATOM    793  OE2 GLU A  52      13.667  10.701   2.521  1.00 82.18           O  
ATOM    794  N   LYS A  53      12.940   7.422   6.465  1.00 88.36           N  
ATOM    795  H   LYS A  53      13.460   8.236   6.759  1.00 88.36           H  
ATOM    796  CA  LYS A  53      11.677   7.135   7.162  1.00 88.36           C  
ATOM    797  HA  LYS A  53      11.044   6.536   6.507  1.00 88.36           H  
ATOM    798  C   LYS A  53      10.909   8.400   7.512  1.00 88.36           C  
ATOM    799  CB  LYS A  53      11.932   6.361   8.463  1.00 88.36           C  
ATOM    800  HB2 LYS A  53      12.689   6.884   9.048  1.00 88.36           H  
ATOM    801  HB3 LYS A  53      11.007   6.345   9.040  1.00 88.36           H  
ATOM    802  O   LYS A  53      11.499   9.358   8.007  1.00 88.36           O  
ATOM    803  CG  LYS A  53      12.369   4.913   8.231  1.00 88.36           C  
ATOM    804  HG2 LYS A  53      13.318   4.891   7.694  1.00 88.36           H  
ATOM    805  HG3 LYS A  53      11.610   4.399   7.642  1.00 88.36           H  
ATOM    806  CD  LYS A  53      12.533   4.212   9.582  1.00 88.36           C  
ATOM    807  HD2 LYS A  53      11.583   4.239  10.115  1.00 88.36           H  
ATOM    808  HD3 LYS A  53      13.291   4.735  10.166  1.00 88.36           H  
ATOM    809  CE  LYS A  53      12.961   2.762   9.360  1.00 88.36           C  
ATOM    810  HE2 LYS A  53      13.914   2.762   8.830  1.00 88.36           H  
ATOM    811  HE3 LYS A  53      12.221   2.279   8.722  1.00 88.36           H  
ATOM    812  NZ  LYS A  53      13.078   2.037  10.649  1.00 88.36           N  
ATOM    813  HZ1 LYS A  53      12.190   2.040  11.130  1.00 88.36           H  
ATOM    814  HZ2 LYS A  53      13.357   1.080  10.491  1.00 88.36           H  
ATOM    815  HZ3 LYS A  53      13.766   2.485  11.236  1.00 88.36           H  
ATOM    816  N   ARG A  54       9.582   8.358   7.356  1.00 88.06           N  
ATOM    817  H   ARG A  54       9.181   7.509   6.983  1.00 88.06           H  
ATOM    818  CA  ARG A  54       8.670   9.446   7.748  1.00 88.06           C  
ATOM    819  HA  ARG A  54       9.153  10.052   8.514  1.00 88.06           H  
ATOM    820  C   ARG A  54       7.380   8.888   8.335  1.00 88.06           C  
ATOM    821  CB  ARG A  54       8.351  10.356   6.546  1.00 88.06           C  
ATOM    822  HB2 ARG A  54       7.777   9.791   5.812  1.00 88.06           H  
ATOM    823  HB3 ARG A  54       7.738  11.191   6.887  1.00 88.06           H  
ATOM    824  O   ARG A  54       6.794   7.973   7.763  1.00 88.06           O  
ATOM    825  CG  ARG A  54       9.619  10.906   5.878  1.00 88.06           C  
ATOM    826  HG2 ARG A  54      10.214  10.071   5.509  1.00 88.06           H  
ATOM    827  HG3 ARG A  54      10.211  11.464   6.603  1.00 88.06           H  
ATOM    828  CD  ARG A  54       9.305  11.804   4.686  1.00 88.06           C  
ATOM    829  HD2 ARG A  54       8.528  11.331   4.086  1.00 88.06           H  
ATOM    830  HD3 ARG A  54       8.952  12.772   5.043  1.00 88.06           H  
ATOM    831  NE  ARG A  54      10.510  11.961   3.863  1.00 88.06           N  
ATOM    832  HE  ARG A  54      11.312  11.402   4.117  1.00 88.06           H  
ATOM    833  NH1 ARG A  54       9.643  13.304   2.223  1.00 88.06           N  
ATOM    834 HH11 ARG A  54       8.776  13.379   2.736  1.00 88.06           H  
ATOM    835 HH12 ARG A  54       9.766  13.673   1.291  1.00 88.06           H  
ATOM    836  NH2 ARG A  54      11.699  12.527   2.020  1.00 88.06           N  
ATOM    837 HH21 ARG A  54      12.429  11.892   2.311  1.00 88.06           H  
ATOM    838 HH22 ARG A  54      11.707  12.937   1.097  1.00 88.06           H  
ATOM    839  CZ  ARG A  54      10.614  12.593   2.719  1.00 88.06           C  
ATOM    840  N   THR A  55       6.925   9.484   9.432  1.00 89.73           N  
ATOM    841  H   THR A  55       7.467  10.241   9.824  1.00 89.73           H  
ATOM    842  CA  THR A  55       5.539   9.358   9.898  1.00 89.73           C  
ATOM    843  HA  THR A  55       5.121   8.414   9.550  1.00 89.73           H  
ATOM    844  C   THR A  55       4.726  10.506   9.315  1.00 89.73           C  
ATOM    845  CB  THR A  55       5.445   9.367  11.429  1.00 89.73           C  
ATOM    846  HB  THR A  55       5.904  10.274  11.822  1.00 89.73           H  
ATOM    847  O   THR A  55       5.175  11.651   9.355  1.00 89.73           O  
ATOM    848  CG2 THR A  55       4.009   9.274  11.932  1.00 89.73           C  
ATOM    849 HG21 THR A  55       3.463  10.189  11.702  1.00 89.73           H  
ATOM    850 HG22 THR A  55       3.501   8.429  11.466  1.00 89.73           H  
ATOM    851 HG23 THR A  55       4.003   9.150  13.015  1.00 89.73           H  
ATOM    852  OG1 THR A  55       6.114   8.244  11.953  1.00 89.73           O  
ATOM    853  HG1 THR A  55       5.934   8.245  12.896  1.00 89.73           H  
ATOM    854  N   VAL A  56       3.538  10.209   8.794  1.00 89.12           N  
ATOM    855  H   VAL A  56       3.270   9.236   8.736  1.00 89.12           H  
ATOM    856  CA  VAL A  56       2.572  11.196   8.304  1.00 89.12           C  
ATOM    857  HA  VAL A  56       2.838  12.185   8.678  1.00 89.12           H  
ATOM    858  C   VAL A  56       1.192  10.837   8.842  1.00 89.12           C  
ATOM    859  CB  VAL A  56       2.569  11.255   6.762  1.00 89.12           C  
ATOM    860  HB  VAL A  56       2.279  10.283   6.362  1.00 89.12           H  
ATOM    861  O   VAL A  56       0.677   9.758   8.555  1.00 89.12           O  
ATOM    862  CG1 VAL A  56       1.588  12.311   6.243  1.00 89.12           C  
ATOM    863 HG11 VAL A  56       1.836  13.294   6.645  1.00 89.12           H  
ATOM    864 HG12 VAL A  56       0.568  12.057   6.533  1.00 89.12           H  
ATOM    865 HG13 VAL A  56       1.625  12.346   5.154  1.00 89.12           H  
ATOM    866  CG2 VAL A  56       3.959  11.608   6.212  1.00 89.12           C  
ATOM    867 HG21 VAL A  56       4.319  12.527   6.674  1.00 89.12           H  
ATOM    868 HG22 VAL A  56       4.658  10.798   6.421  1.00 89.12           H  
ATOM    869 HG23 VAL A  56       3.907  11.746   5.132  1.00 89.12           H  
ATOM    870  N   THR A  57       0.590  11.737   9.617  1.00 90.42           N  
ATOM    871  H   THR A  57       1.072  12.592   9.853  1.00 90.42           H  
ATOM    872  CA  THR A  57      -0.828  11.643   9.985  1.00 90.42           C  
ATOM    873  HA  THR A  57      -1.073  10.593  10.140  1.00 90.42           H  
ATOM    874  C   THR A  57      -1.675  12.193   8.840  1.00 90.42           C  
ATOM    875  CB  THR A  57      -1.140  12.396  11.287  1.00 90.42           C  
ATOM    876  HB  THR A  57      -1.113  13.470  11.104  1.00 90.42           H  
ATOM    877  O   THR A  57      -1.314  13.221   8.271  1.00 90.42           O  
ATOM    878  CG2 THR A  57      -2.500  12.021  11.877  1.00 90.42           C  
ATOM    879 HG21 THR A  57      -2.667  12.569  12.804  1.00 90.42           H  
ATOM    880 HG22 THR A  57      -3.295  12.284  11.179  1.00 90.42           H  
ATOM    881 HG23 THR A  57      -2.540  10.950  12.076  1.00 90.42           H  
ATOM    882  OG1 THR A  57      -0.180  12.083  12.270  1.00 90.42           O  
ATOM    883  HG1 THR A  57      -0.617  12.123  13.124  1.00 90.42           H  
ATOM    884  N   VAL A  58      -2.785  11.532   8.508  1.00 87.40           N  
ATOM    885  H   VAL A  58      -3.002  10.683   9.012  1.00 87.40           H  
ATOM    886  CA  VAL A  58      -3.732  11.975   7.471  1.00 87.40           C  
ATOM    887  HA  VAL A  58      -3.500  13.005   7.199  1.00 87.40           H  
ATOM    888  C   VAL A  58      -5.151  11.955   8.040  1.00 87.40           C  
ATOM    889  CB  VAL A  58      -3.628  11.123   6.187  1.00 87.40           C  
ATOM    890  HB  VAL A  58      -4.041  10.133   6.377  1.00 87.40           H  
ATOM    891  O   VAL A  58      -5.589  10.953   8.609  1.00 87.40           O  
ATOM    892  CG1 VAL A  58      -4.411  11.770   5.038  1.00 87.40           C  
ATOM    893 HG11 VAL A  58      -5.464  11.866   5.301  1.00 87.40           H  
ATOM    894 HG12 VAL A  58      -4.022  12.768   4.837  1.00 87.40           H  
ATOM    895 HG13 VAL A  58      -4.335  11.162   4.137  1.00 87.40           H  
ATOM    896  CG2 VAL A  58      -2.181  10.948   5.701  1.00 87.40           C  
ATOM    897 HG21 VAL A  58      -2.172  10.401   4.758  1.00 87.40           H  
ATOM    898 HG22 VAL A  58      -1.721  11.926   5.558  1.00 87.40           H  
ATOM    899 HG23 VAL A  58      -1.605  10.380   6.431  1.00 87.40           H  
ATOM    900  N   ASN A  59      -5.870  13.065   7.915  1.00 89.64           N  
ATOM    901  H   ASN A  59      -5.443  13.840   7.427  1.00 89.64           H  
ATOM    902  CA  ASN A  59      -7.175  13.306   8.534  1.00 89.64           C  
ATOM    903  HA  ASN A  59      -7.239  12.704   9.440  1.00 89.64           H  
ATOM    904  C   ASN A  59      -8.351  12.904   7.612  1.00 89.64           C  
ATOM    905  CB  ASN A  59      -7.228  14.786   8.953  1.00 89.64           C  
ATOM    906  HB2 ASN A  59      -7.093  15.421   8.077  1.00 89.64           H  
ATOM    907  HB3 ASN A  59      -8.200  15.018   9.388  1.00 89.64           H  
ATOM    908  O   ASN A  59      -8.153  12.752   6.408  1.00 89.64           O  
ATOM    909  CG  ASN A  59      -6.166  15.124   9.984  1.00 89.64           C  
ATOM    910  ND2 ASN A  59      -5.027  15.624   9.571  1.00 89.64           N  
ATOM    911 HD21 ASN A  59      -4.317  15.842  10.256  1.00 89.64           H  
ATOM    912 HD22 ASN A  59      -4.853  15.729   8.582  1.00 89.64           H  
ATOM    913  OD1 ASN A  59      -6.343  14.906  11.172  1.00 89.64           O  
ATOM    914  N   PRO A  60      -9.582  12.736   8.134  1.00 86.69           N  
ATOM    915  CA  PRO A  60     -10.767  12.430   7.324  1.00 86.69           C  
ATOM    916  HA  PRO A  60     -10.670  11.411   6.949  1.00 86.69           H  
ATOM    917  C   PRO A  60     -10.981  13.387   6.137  1.00 86.69           C  
ATOM    918  CB  PRO A  60     -11.938  12.477   8.311  1.00 86.69           C  
ATOM    919  HB2 PRO A  60     -12.768  11.846   7.994  1.00 86.69           H  
ATOM    920  HB3 PRO A  60     -12.278  13.503   8.454  1.00 86.69           H  
ATOM    921  O   PRO A  60     -11.154  14.593   6.315  1.00 86.69           O  
ATOM    922  CG  PRO A  60     -11.289  11.978   9.599  1.00 86.69           C  
ATOM    923  HG2 PRO A  60     -11.161  10.897   9.546  1.00 86.69           H  
ATOM    924  HG3 PRO A  60     -11.858  12.262  10.484  1.00 86.69           H  
ATOM    925  CD  PRO A  60      -9.924  12.661   9.548  1.00 86.69           C  
ATOM    926  HD2 PRO A  60     -10.001  13.667   9.962  1.00 86.69           H  
ATOM    927  HD3 PRO A  60      -9.197  12.072  10.108  1.00 86.69           H  
ATOM    928  N   GLY A  61     -10.980  12.835   4.921  1.00 85.22           N  
ATOM    929  H   GLY A  61     -10.722  11.861   4.854  1.00 85.22           H  
ATOM    930  CA  GLY A  61     -11.110  13.544   3.643  1.00 85.22           C  
ATOM    931  HA2 GLY A  61     -11.496  12.841   2.904  1.00 85.22           H  
ATOM    932  HA3 GLY A  61     -11.829  14.355   3.759  1.00 85.22           H  
ATOM    933  C   GLY A  61      -9.808  14.142   3.083  1.00 85.22           C  
ATOM    934  O   GLY A  61      -9.821  14.673   1.967  1.00 85.22           O  
ATOM    935  N   GLU A  62      -8.700  14.070   3.824  1.00 89.38           N  
ATOM    936  H   GLU A  62      -8.738  13.534   4.679  1.00 89.38           H  
ATOM    937  CA  GLU A  62      -7.423  14.720   3.509  1.00 89.38           C  
ATOM    938  HA  GLU A  62      -7.646  15.677   3.037  1.00 89.38           H  
ATOM    939  C   GLU A  62      -6.560  13.909   2.526  1.00 89.38           C  
ATOM    940  CB  GLU A  62      -6.680  15.016   4.825  1.00 89.38           C  
ATOM    941  HB2 GLU A  62      -6.321  14.073   5.237  1.00 89.38           H  
ATOM    942  HB3 GLU A  62      -7.389  15.452   5.528  1.00 89.38           H  
ATOM    943  O   GLU A  62      -6.641  12.681   2.437  1.00 89.38           O  
ATOM    944  CG  GLU A  62      -5.488  15.977   4.705  1.00 89.38           C  
ATOM    945  HG2 GLU A  62      -5.821  16.894   4.221  1.00 89.38           H  
ATOM    946  HG3 GLU A  62      -4.713  15.524   4.087  1.00 89.38           H  
ATOM    947  CD  GLU A  62      -4.903  16.288   6.090  1.00 89.38           C  
ATOM    948  OE1 GLU A  62      -4.775  17.481   6.434  1.00 89.38           O  
ATOM    949  OE2 GLU A  62      -4.621  15.326   6.842  1.00 89.38           O  
ATOM    950  N   GLU A  63      -5.698  14.613   1.790  1.00 88.36           N  
ATOM    951  H   GLU A  63      -5.618  15.605   1.961  1.00 88.36           H  
ATOM    952  CA  GLU A  63      -4.748  14.047   0.834  1.00 88.36           C  
ATOM    953  HA  GLU A  63      -4.641  12.980   1.030  1.00 88.36           H  
ATOM    954  C   GLU A  63      -3.378  14.712   1.011  1.00 88.36           C  
ATOM    955  CB  GLU A  63      -5.302  14.230  -0.584  1.00 88.36           C  
ATOM    956  HB2 GLU A  63      -5.186  15.267  -0.900  1.00 88.36           H  
ATOM    957  HB3 GLU A  63      -6.367  14.001  -0.559  1.00 88.36           H  
ATOM    958  O   GLU A  63      -3.281  15.939   1.048  1.00 88.36           O  
ATOM    959  CG  GLU A  63      -4.633  13.301  -1.600  1.00 88.36           C  
ATOM    960  HG2 GLU A  63      -4.712  12.272  -1.248  1.00 88.36           H  
ATOM    961  HG3 GLU A  63      -3.577  13.557  -1.685  1.00 88.36           H  
ATOM    962  CD  GLU A  63      -5.315  13.393  -2.966  1.00 88.36           C  
ATOM    963  OE1 GLU A  63      -4.596  13.665  -3.960  1.00 88.36           O  
ATOM    964  OE2 GLU A  63      -6.543  13.149  -3.028  1.00 88.36           O  
ATOM    965  N   VAL A  64      -2.321  13.908   1.151  1.00 88.45           N  
ATOM    966  H   VAL A  64      -2.460  12.917   1.015  1.00 88.45           H  
ATOM    967  CA  VAL A  64      -0.977  14.364   1.540  1.00 88.45           C  
ATOM    968  HA  VAL A  64      -0.932  15.446   1.414  1.00 88.45           H  
ATOM    969  C   VAL A  64       0.076  13.749   0.622  1.00 88.45           C  
ATOM    970  CB  VAL A  64      -0.678  14.063   3.026  1.00 88.45           C  
ATOM    971  HB  VAL A  64      -0.661  12.984   3.180  1.00 88.45           H  
ATOM    972  O   VAL A  64       0.014  12.574   0.264  1.00 88.45           O  
ATOM    973  CG1 VAL A  64       0.680  14.641   3.450  1.00 88.45           C  
ATOM    974 HG11 VAL A  64       0.806  14.535   4.527  1.00 88.45           H  
ATOM    975 HG12 VAL A  64       1.490  14.105   2.955  1.00 88.45           H  
ATOM    976 HG13 VAL A  64       0.730  15.701   3.198  1.00 88.45           H  
ATOM    977  CG2 VAL A  64      -1.734  14.669   3.959  1.00 88.45           C  
ATOM    978 HG21 VAL A  64      -1.494  14.454   5.000  1.00 88.45           H  
ATOM    979 HG22 VAL A  64      -2.713  14.238   3.747  1.00 88.45           H  
ATOM    980 HG23 VAL A  64      -1.792  15.749   3.820  1.00 88.45           H  
ATOM    981  N   GLU A  65       1.066  14.548   0.228  1.00 86.78           N  
ATOM    982  H   GLU A  65       1.101  15.490   0.590  1.00 86.78           H  
ATOM    983  CA  GLU A  65       2.022  14.189  -0.817  1.00 86.78           C  
ATOM    984  HA  GLU A  65       1.819  13.170  -1.145  1.00 86.78           H  
ATOM    985  C   GLU A  65       3.466  14.216  -0.298  1.00 86.78           C  
ATOM    986  CB  GLU A  65       1.773  15.109  -2.018  1.00 86.78           C  
ATOM    987  HB2 GLU A  65       0.703  15.118  -2.224  1.00 86.78           H  
ATOM    988  HB3 GLU A  65       2.093  16.127  -1.793  1.00 86.78           H  
ATOM    989  O   GLU A  65       3.933  15.220   0.239  1.00 86.78           O  
ATOM    990  CG  GLU A  65       2.502  14.593  -3.253  1.00 86.78           C  
ATOM    991  HG2 GLU A  65       3.564  14.819  -3.168  1.00 86.78           H  
ATOM    992  HG3 GLU A  65       2.396  13.509  -3.298  1.00 86.78           H  
ATOM    993  CD  GLU A  65       1.922  15.187  -4.540  1.00 86.78           C  
ATOM    994  OE1 GLU A  65       2.695  15.816  -5.293  1.00 86.78           O  
ATOM    995  OE2 GLU A  65       0.772  14.840  -4.898  1.00 86.78           O  
ATOM    996  N   VAL A  66       4.173  13.088  -0.428  1.00 85.28           N  
ATOM    997  H   VAL A  66       3.728  12.301  -0.878  1.00 85.28           H  
ATOM    998  CA  VAL A  66       5.412  12.809   0.312  1.00 85.28           C  
ATOM    999  HA  VAL A  66       5.731  13.722   0.814  1.00 85.28           H  
ATOM   1000  C   VAL A  66       6.523  12.379  -0.649  1.00 85.28           C  
ATOM   1001  CB  VAL A  66       5.174  11.738   1.403  1.00 85.28           C  
ATOM   1002  HB  VAL A  66       5.151  10.749   0.946  1.00 85.28           H  
ATOM   1003  O   VAL A  66       6.521  11.270  -1.177  1.00 85.28           O  
ATOM   1004  CG1 VAL A  66       6.323  11.778   2.419  1.00 85.28           C  
ATOM   1005 HG11 VAL A  66       7.274  11.623   1.909  1.00 85.28           H  
ATOM   1006 HG12 VAL A  66       6.186  10.984   3.152  1.00 85.28           H  
ATOM   1007 HG13 VAL A  66       6.329  12.739   2.933  1.00 85.28           H  
ATOM   1008  CG2 VAL A  66       3.861  11.913   2.181  1.00 85.28           C  
ATOM   1009 HG21 VAL A  66       3.778  11.135   2.941  1.00 85.28           H  
ATOM   1010 HG22 VAL A  66       3.826  12.896   2.651  1.00 85.28           H  
ATOM   1011 HG23 VAL A  66       3.006  11.804   1.514  1.00 85.28           H  
ATOM   1012  N   THR A  67       7.495  13.258  -0.893  1.00 81.86           N  
ATOM   1013  H   THR A  67       7.418  14.189  -0.508  1.00 81.86           H  
ATOM   1014  CA  THR A  67       8.574  13.043  -1.874  1.00 81.86           C  
ATOM   1015  HA  THR A  67       8.274  12.259  -2.569  1.00 81.86           H  
ATOM   1016  C   THR A  67       9.875  12.573  -1.214  1.00 81.86           C  
ATOM   1017  CB  THR A  67       8.789  14.315  -2.710  1.00 81.86           C  
ATOM   1018  HB  THR A  67       9.733  14.245  -3.251  1.00 81.86           H  
ATOM   1019  O   THR A  67      10.496  13.301  -0.437  1.00 81.86           O  
ATOM   1020  CG2 THR A  67       7.655  14.505  -3.718  1.00 81.86           C  
ATOM   1021 HG21 THR A  67       7.628  13.657  -4.403  1.00 81.86           H  
ATOM   1022 HG22 THR A  67       7.816  15.415  -4.296  1.00 81.86           H  
ATOM   1023 HG23 THR A  67       6.696  14.574  -3.204  1.00 81.86           H  
ATOM   1024  OG1 THR A  67       8.791  15.462  -1.888  1.00 81.86           O  
ATOM   1025  HG1 THR A  67       8.763  16.233  -2.459  1.00 81.86           H  
ATOM   1026  N   PHE A  68      10.292  11.343  -1.517  1.00 78.18           N  
ATOM   1027  H   PHE A  68       9.758  10.818  -2.195  1.00 78.18           H  
ATOM   1028  CA  PHE A  68      11.528  10.708  -1.041  1.00 78.18           C  
ATOM   1029  HA  PHE A  68      11.898  11.208  -0.145  1.00 78.18           H  
ATOM   1030  C   PHE A  68      12.618  10.794  -2.109  1.00 78.18           C  
ATOM   1031  CB  PHE A  68      11.247   9.244  -0.681  1.00 78.18           C  
ATOM   1032  HB2 PHE A  68      12.200   8.725  -0.581  1.00 78.18           H  
ATOM   1033  HB3 PHE A  68      10.706   8.767  -1.499  1.00 78.18           H  
ATOM   1034  O   PHE A  68      12.343  10.493  -3.265  1.00 78.18           O  
ATOM   1035  CG  PHE A  68      10.471   9.060   0.607  1.00 78.18           C  
ATOM   1036  CD1 PHE A  68      11.159   8.739   1.790  1.00 78.18           C  
ATOM   1037  HD1 PHE A  68      12.235   8.647   1.781  1.00 78.18           H  
ATOM   1038  CD2 PHE A  68       9.070   9.190   0.628  1.00 78.18           C  
ATOM   1039  HD2 PHE A  68       8.536   9.438  -0.277  1.00 78.18           H  
ATOM   1040  CE1 PHE A  68      10.456   8.541   2.988  1.00 78.18           C  
ATOM   1041  HE1 PHE A  68      10.997   8.305   3.893  1.00 78.18           H  
ATOM   1042  CE2 PHE A  68       8.365   8.995   1.828  1.00 78.18           C  
ATOM   1043  HE2 PHE A  68       7.289   9.084   1.839  1.00 78.18           H  
ATOM   1044  CZ  PHE A  68       9.059   8.676   3.009  1.00 78.18           C  
ATOM   1045  HZ  PHE A  68       8.524   8.536   3.936  1.00 78.18           H  
ATOM   1046  N   SER A  69      13.849  11.155  -1.741  1.00 73.61           N  
ATOM   1047  H   SER A  69      14.049  11.282  -0.759  1.00 73.61           H  
ATOM   1048  CA  SER A  69      14.946  11.411  -2.692  1.00 73.61           C  
ATOM   1049  HA  SER A  69      14.654  11.106  -3.697  1.00 73.61           H  
ATOM   1050  C   SER A  69      16.199  10.628  -2.309  1.00 73.61           C  
ATOM   1051  CB  SER A  69      15.281  12.904  -2.742  1.00 73.61           C  
ATOM   1052  HB2 SER A  69      16.077  13.068  -3.468  1.00 73.61           H  
ATOM   1053  HB3 SER A  69      15.630  13.223  -1.759  1.00 73.61           H  
ATOM   1054  O   SER A  69      16.564  10.603  -1.136  1.00 73.61           O  
ATOM   1055  OG  SER A  69      14.151  13.677  -3.108  1.00 73.61           O  
ATOM   1056  HG  SER A  69      14.345  14.600  -2.924  1.00 73.61           H  
ATOM   1057  N   ALA A  70      16.878  10.017  -3.282  1.00 63.83           N  
ATOM   1058  H   ALA A  70      16.578  10.119  -4.241  1.00 63.83           H  
ATOM   1059  CA  ALA A  70      18.080   9.224  -3.030  1.00 63.83           C  
ATOM   1060  HA  ALA A  70      18.621   9.661  -2.191  1.00 63.83           H  
ATOM   1061  C   ALA A  70      19.020   9.202  -4.241  1.00 63.83           C  
ATOM   1062  CB  ALA A  70      17.673   7.793  -2.646  1.00 63.83           C  
ATOM   1063  HB1 ALA A  70      18.564   7.200  -2.440  1.00 63.83           H  
ATOM   1064  HB2 ALA A  70      17.040   7.808  -1.758  1.00 63.83           H  
ATOM   1065  HB3 ALA A  70      17.129   7.325  -3.467  1.00 63.83           H  
ATOM   1066  O   ALA A  70      18.597   8.936  -5.362  1.00 63.83           O  
ATOM   1067  N   ASN A  71      20.321   9.376  -3.995  1.00 59.73           N  
ATOM   1068  H   ASN A  71      20.603   9.623  -3.057  1.00 59.73           H  
ATOM   1069  CA  ASN A  71      21.384   9.200  -4.995  1.00 59.73           C  
ATOM   1070  HA  ASN A  71      20.996   9.538  -5.955  1.00 59.73           H  
ATOM   1071  C   ASN A  71      21.769   7.715  -5.191  1.00 59.73           C  
ATOM   1072  CB  ASN A  71      22.576  10.100  -4.624  1.00 59.73           C  
ATOM   1073  HB2 ASN A  71      23.330  10.036  -5.408  1.00 59.73           H  
ATOM   1074  HB3 ASN A  71      23.022   9.752  -3.693  1.00 59.73           H  
ATOM   1075  O   ASN A  71      22.932   7.382  -5.407  1.00 59.73           O  
ATOM   1076  CG  ASN A  71      22.171  11.550  -4.458  1.00 59.73           C  
ATOM   1077  ND2 ASN A  71      21.952  12.264  -5.538  1.00 59.73           N  
ATOM   1078 HD21 ASN A  71      22.009  11.846  -6.455  1.00 59.73           H  
ATOM   1079 HD22 ASN A  71      21.660  13.222  -5.405  1.00 59.73           H  
ATOM   1080  OD1 ASN A  71      22.016  12.045  -3.354  1.00 59.73           O  
ATOM   1081  N   ASP A  72      20.792   6.822  -5.037  1.00 61.72           N  
ATOM   1082  H   ASP A  72      19.853   7.185  -4.954  1.00 61.72           H  
ATOM   1083  CA  ASP A  72      20.905   5.364  -5.069  1.00 61.72           C  
ATOM   1084  HA  ASP A  72      21.709   5.071  -5.744  1.00 61.72           H  
ATOM   1085  C   ASP A  72      19.549   4.815  -5.553  1.00 61.72           C  
ATOM   1086  CB  ASP A  72      21.246   4.860  -3.654  1.00 61.72           C  
ATOM   1087  HB2 ASP A  72      22.225   5.252  -3.378  1.00 61.72           H  
ATOM   1088  HB3 ASP A  72      20.520   5.272  -2.954  1.00 61.72           H  
ATOM   1089  O   ASP A  72      18.534   5.056  -4.888  1.00 61.72           O  
ATOM   1090  CG  ASP A  72      21.269   3.332  -3.475  1.00 61.72           C  
ATOM   1091  OD1 ASP A  72      20.802   2.590  -4.369  1.00 61.72           O  
ATOM   1092  OD2 ASP A  72      21.697   2.920  -2.374  1.00 61.72           O  
ATOM   1093  N   PRO A  73      19.493   4.107  -6.697  1.00 56.60           N  
ATOM   1094  CA  PRO A  73      18.233   3.637  -7.260  1.00 56.60           C  
ATOM   1095  HA  PRO A  73      17.522   4.460  -7.341  1.00 56.60           H  
ATOM   1096  C   PRO A  73      17.602   2.518  -6.424  1.00 56.60           C  
ATOM   1097  CB  PRO A  73      18.598   3.139  -8.658  1.00 56.60           C  
ATOM   1098  HB2 PRO A  73      18.557   3.972  -9.360  1.00 56.60           H  
ATOM   1099  HB3 PRO A  73      17.946   2.328  -8.981  1.00 56.60           H  
ATOM   1100  O   PRO A  73      16.380   2.397  -6.349  1.00 56.60           O  
ATOM   1101  CG  PRO A  73      20.047   2.678  -8.528  1.00 56.60           C  
ATOM   1102  HG2 PRO A  73      20.073   1.658  -8.145  1.00 56.60           H  
ATOM   1103  HG3 PRO A  73      20.579   2.744  -9.477  1.00 56.60           H  
ATOM   1104  CD  PRO A  73      20.625   3.629  -7.484  1.00 56.60           C  
ATOM   1105  HD2 PRO A  73      21.118   4.468  -7.974  1.00 56.60           H  
ATOM   1106  HD3 PRO A  73      21.341   3.095  -6.860  1.00 56.60           H  
ATOM   1107  N   HIS A  74      18.413   1.705  -5.743  1.00 62.14           N  
ATOM   1108  H   HIS A  74      19.395   1.929  -5.680  1.00 62.14           H  
ATOM   1109  CA  HIS A  74      17.951   0.471  -5.112  1.00 62.14           C  
ATOM   1110  HA  HIS A  74      17.204   0.030  -5.772  1.00 62.14           H  
ATOM   1111  C   HIS A  74      17.226   0.711  -3.782  1.00 62.14           C  
ATOM   1112  CB  HIS A  74      19.119  -0.516  -5.030  1.00 62.14           C  
ATOM   1113  HB2 HIS A  74      19.892  -0.103  -4.383  1.00 62.14           H  
ATOM   1114  HB3 HIS A  74      18.767  -1.452  -4.596  1.00 62.14           H  
ATOM   1115  O   HIS A  74      16.553  -0.182  -3.261  1.00 62.14           O  
ATOM   1116  CG  HIS A  74      19.707  -0.810  -6.392  1.00 62.14           C  
ATOM   1117  CD2 HIS A  74      21.030  -0.757  -6.737  1.00 62.14           C  
ATOM   1118  HD2 HIS A  74      21.847  -0.517  -6.072  1.00 62.14           H  
ATOM   1119  ND1 HIS A  74      19.001  -1.086  -7.545  1.00 62.14           N  
ATOM   1120  HD1 HIS A  74      17.996  -1.124  -7.636  1.00 62.14           H  
ATOM   1121  CE1 HIS A  74      19.879  -1.204  -8.553  1.00 62.14           C  
ATOM   1122  HE1 HIS A  74      19.614  -1.395  -9.583  1.00 62.14           H  
ATOM   1123  NE2 HIS A  74      21.133  -1.022  -8.108  1.00 62.14           N  
ATOM   1124  N   LYS A  75      17.236   1.954  -3.290  1.00 62.57           N  
ATOM   1125  H   LYS A  75      17.829   2.625  -3.758  1.00 62.57           H  
ATOM   1126  CA  LYS A  75      16.357   2.419  -2.206  1.00 62.57           C  
ATOM   1127  HA  LYS A  75      16.381   1.674  -1.410  1.00 62.57           H  
ATOM   1128  C   LYS A  75      14.888   2.491  -2.647  1.00 62.57           C  
ATOM   1129  CB  LYS A  75      16.907   3.742  -1.638  1.00 62.57           C  
ATOM   1130  HB2 LYS A  75      16.296   4.060  -0.794  1.00 62.57           H  
ATOM   1131  HB3 LYS A  75      16.884   4.520  -2.401  1.00 62.57           H  
ATOM   1132  O   LYS A  75      14.001   2.331  -1.807  1.00 62.57           O  
ATOM   1133  CG  LYS A  75      18.359   3.500  -1.186  1.00 62.57           C  
ATOM   1134  HG2 LYS A  75      18.415   2.533  -0.687  1.00 62.57           H  
ATOM   1135  HG3 LYS A  75      18.980   3.454  -2.081  1.00 62.57           H  
ATOM   1136  CD  LYS A  75      18.966   4.535  -0.238  1.00 62.57           C  
ATOM   1137  HD2 LYS A  75      18.890   5.536  -0.662  1.00 62.57           H  
ATOM   1138  HD3 LYS A  75      18.446   4.493   0.719  1.00 62.57           H  
ATOM   1139  CE  LYS A  75      20.439   4.133  -0.078  1.00 62.57           C  
ATOM   1140  HE2 LYS A  75      20.508   3.045  -0.113  1.00 62.57           H  
ATOM   1141  HE3 LYS A  75      21.003   4.501  -0.934  1.00 62.57           H  
ATOM   1142  NZ  LYS A  75      21.039   4.611   1.182  1.00 62.57           N  
ATOM   1143  HZ1 LYS A  75      21.019   5.619   1.244  1.00 62.57           H  
ATOM   1144  HZ2 LYS A  75      20.502   4.257   1.961  1.00 62.57           H  
ATOM   1145  HZ3 LYS A  75      21.980   4.258   1.282  1.00 62.57           H  
ATOM   1146  N   PHE A  76      14.639   2.606  -3.955  1.00 66.71           N  
ATOM   1147  H   PHE A  76      15.421   2.749  -4.578  1.00 66.71           H  
ATOM   1148  CA  PHE A  76      13.317   2.507  -4.581  1.00 66.71           C  
ATOM   1149  HA  PHE A  76      12.564   2.785  -3.844  1.00 66.71           H  
ATOM   1150  C   PHE A  76      12.958   1.077  -5.043  1.00 66.71           C  
ATOM   1151  CB  PHE A  76      13.219   3.527  -5.728  1.00 66.71           C  
ATOM   1152  HB2 PHE A  76      13.824   3.176  -6.564  1.00 66.71           H  
ATOM   1153  HB3 PHE A  76      12.186   3.561  -6.075  1.00 66.71           H  
ATOM   1154  O   PHE A  76      11.788   0.808  -5.281  1.00 66.71           O  
ATOM   1155  CG  PHE A  76      13.647   4.942  -5.361  1.00 66.71           C  
ATOM   1156  CD1 PHE A  76      12.903   5.690  -4.428  1.00 66.71           C  
ATOM   1157  HD1 PHE A  76      12.014   5.261  -3.988  1.00 66.71           H  
ATOM   1158  CD2 PHE A  76      14.803   5.505  -5.933  1.00 66.71           C  
ATOM   1159  HD2 PHE A  76      15.386   4.935  -6.641  1.00 66.71           H  
ATOM   1160  CE1 PHE A  76      13.302   6.995  -4.083  1.00 66.71           C  
ATOM   1161  HE1 PHE A  76      12.726   7.573  -3.375  1.00 66.71           H  
ATOM   1162  CE2 PHE A  76      15.210   6.805  -5.580  1.00 66.71           C  
ATOM   1163  HE2 PHE A  76      16.113   7.220  -6.003  1.00 66.71           H  
ATOM   1164  CZ  PHE A  76      14.454   7.553  -4.662  1.00 66.71           C  
ATOM   1165  HZ  PHE A  76      14.766   8.552  -4.394  1.00 66.71           H  
ATOM   1166  N   ASN A  77      13.902   0.120  -5.083  1.00 67.23           N  
ATOM   1167  H   ASN A  77      14.865   0.389  -4.937  1.00 67.23           H  
ATOM   1168  CA  ASN A  77      13.595  -1.297  -5.368  1.00 67.23           C  
ATOM   1169  HA  ASN A  77      12.975  -1.347  -6.263  1.00 67.23           H  
ATOM   1170  C   ASN A  77      12.796  -1.993  -4.247  1.00 67.23           C  
ATOM   1171  CB  ASN A  77      14.889  -2.106  -5.616  1.00 67.23           C  
ATOM   1172  HB2 ASN A  77      14.722  -3.144  -5.327  1.00 67.23           H  
ATOM   1173  HB3 ASN A  77      15.705  -1.732  -4.998  1.00 67.23           H  
ATOM   1174  O   ASN A  77      12.164  -3.016  -4.515  1.00 67.23           O  
ATOM   1175  CG  ASN A  77      15.339  -2.133  -7.061  1.00 67.23           C  
ATOM   1176  ND2 ASN A  77      14.870  -3.075  -7.841  1.00 67.23           N  
ATOM   1177 HD21 ASN A  77      15.152  -3.048  -8.811  1.00 67.23           H  
ATOM   1178 HD22 ASN A  77      14.206  -3.763  -7.518  1.00 67.23           H  
ATOM   1179  OD1 ASN A  77      16.166  -1.347  -7.489  1.00 67.23           O  
ATOM   1180  N   ARG A  78      12.865  -1.514  -2.992  1.00 70.00           N  
ATOM   1181  H   ARG A  78      13.418  -0.681  -2.846  1.00 70.00           H  
ATOM   1182  CA  ARG A  78      12.184  -2.139  -1.834  1.00 70.00           C  
ATOM   1183  HA  ARG A  78      11.363  -2.737  -2.230  1.00 70.00           H  
ATOM   1184  C   ARG A  78      11.499  -1.128  -0.891  1.00 70.00           C  
ATOM   1185  CB  ARG A  78      13.120  -3.120  -1.091  1.00 70.00           C  
ATOM   1186  HB2 ARG A  78      13.959  -2.570  -0.666  1.00 70.00           H  
ATOM   1187  HB3 ARG A  78      12.560  -3.585  -0.280  1.00 70.00           H  
ATOM   1188  O   ARG A  78      11.886  -1.026   0.287  1.00 70.00           O  
ATOM   1189  CG  ARG A  78      13.658  -4.235  -2.002  1.00 70.00           C  
ATOM   1190  HG2 ARG A  78      12.828  -4.731  -2.506  1.00 70.00           H  
ATOM   1191  HG3 ARG A  78      14.301  -3.781  -2.756  1.00 70.00           H  
ATOM   1192  CD  ARG A  78      14.474  -5.295  -1.252  1.00 70.00           C  
ATOM   1193  HD2 ARG A  78      15.111  -4.802  -0.518  1.00 70.00           H  
ATOM   1194  HD3 ARG A  78      13.799  -5.970  -0.727  1.00 70.00           H  
ATOM   1195  NE  ARG A  78      15.329  -6.024  -2.206  1.00 70.00           N  
ATOM   1196  HE  ARG A  78      16.118  -5.515  -2.578  1.00 70.00           H  
ATOM   1197  NH1 ARG A  78      14.154  -8.015  -2.410  1.00 70.00           N  
ATOM   1198 HH11 ARG A  78      13.606  -7.904  -1.568  1.00 70.00           H  
ATOM   1199 HH12 ARG A  78      13.989  -8.811  -3.009  1.00 70.00           H  
ATOM   1200  NH2 ARG A  78      15.735  -7.548  -3.838  1.00 70.00           N  
ATOM   1201 HH21 ARG A  78      16.399  -6.944  -4.300  1.00 70.00           H  
ATOM   1202 HH22 ARG A  78      15.401  -8.393  -4.280  1.00 70.00           H  
ATOM   1203  CZ  ARG A  78      15.067  -7.178  -2.790  1.00 70.00           C  
ATOM   1204  N   PRO A  79      10.517  -0.342  -1.375  1.00 72.67           N  
ATOM   1205  CA  PRO A  79       9.764   0.588  -0.546  1.00 72.67           C  
ATOM   1206  HA  PRO A  79      10.442   1.173   0.075  1.00 72.67           H  
ATOM   1207  C   PRO A  79       8.792  -0.174   0.363  1.00 72.67           C  
ATOM   1208  CB  PRO A  79       9.060   1.527  -1.525  1.00 72.67           C  
ATOM   1209  HB2 PRO A  79       9.754   2.309  -1.834  1.00 72.67           H  
ATOM   1210  HB3 PRO A  79       8.151   1.961  -1.109  1.00 72.67           H  
ATOM   1211  O   PRO A  79       8.408  -1.316   0.105  1.00 72.67           O  
ATOM   1212  CG  PRO A  79       8.766   0.619  -2.715  1.00 72.67           C  
ATOM   1213  HG2 PRO A  79       8.733   1.187  -3.645  1.00 72.67           H  
ATOM   1214  HG3 PRO A  79       7.818   0.106  -2.553  1.00 72.67           H  
ATOM   1215  CD  PRO A  79       9.924  -0.387  -2.707  1.00 72.67           C  
ATOM   1216  HD2 PRO A  79      10.668  -0.081  -3.442  1.00 72.67           H  
ATOM   1217  HD3 PRO A  79       9.560  -1.386  -2.945  1.00 72.67           H  
ATOM   1218  N   GLN A  80       8.432   0.443   1.481  1.00 81.18           N  
ATOM   1219  H   GLN A  80       8.767   1.379   1.661  1.00 81.18           H  
ATOM   1220  CA  GLN A  80       7.675  -0.206   2.546  1.00 81.18           C  
ATOM   1221  HA  GLN A  80       6.994  -0.943   2.119  1.00 81.18           H  
ATOM   1222  C   GLN A  80       6.863   0.842   3.298  1.00 81.18           C  
ATOM   1223  CB  GLN A  80       8.699  -0.909   3.447  1.00 81.18           C  
ATOM   1224  HB2 GLN A  80       9.267  -1.595   2.818  1.00 81.18           H  
ATOM   1225  HB3 GLN A  80       9.384  -0.150   3.825  1.00 81.18           H  
ATOM   1226  O   GLN A  80       7.340   1.960   3.493  1.00 81.18           O  
ATOM   1227  CG  GLN A  80       8.180  -1.710   4.650  1.00 81.18           C  
ATOM   1228  HG2 GLN A  80       7.678  -1.046   5.353  1.00 81.18           H  
ATOM   1229  HG3 GLN A  80       7.463  -2.455   4.305  1.00 81.18           H  
ATOM   1230  CD  GLN A  80       9.339  -2.412   5.366  1.00 81.18           C  
ATOM   1231  NE2 GLN A  80       9.099  -3.188   6.397  1.00 81.18           N  
ATOM   1232 HE21 GLN A  80       8.169  -3.369   6.748  1.00 81.18           H  
ATOM   1233 HE22 GLN A  80       9.884  -3.624   6.859  1.00 81.18           H  
ATOM   1234  OE1 GLN A  80      10.506  -2.273   5.003  1.00 81.18           O  
ATOM   1235  N   PHE A  81       5.661   0.495   3.738  1.00 79.52           N  
ATOM   1236  H   PHE A  81       5.299  -0.428   3.545  1.00 79.52           H  
ATOM   1237  CA  PHE A  81       4.872   1.362   4.603  1.00 79.52           C  
ATOM   1238  HA  PHE A  81       5.561   1.979   5.180  1.00 79.52           H  
ATOM   1239  C   PHE A  81       4.059   0.560   5.613  1.00 79.52           C  
ATOM   1240  CB  PHE A  81       3.991   2.310   3.770  1.00 79.52           C  
ATOM   1241  HB2 PHE A  81       3.540   3.035   4.447  1.00 79.52           H  
ATOM   1242  HB3 PHE A  81       4.631   2.878   3.094  1.00 79.52           H  
ATOM   1243  O   PHE A  81       3.692  -0.585   5.359  1.00 79.52           O  
ATOM   1244  CG  PHE A  81       2.883   1.663   2.953  1.00 79.52           C  
ATOM   1245  CD1 PHE A  81       3.145   1.164   1.662  1.00 79.52           C  
ATOM   1246  HD1 PHE A  81       4.154   1.176   1.277  1.00 79.52           H  
ATOM   1247  CD2 PHE A  81       1.572   1.607   3.463  1.00 79.52           C  
ATOM   1248  HD2 PHE A  81       1.358   1.983   4.452  1.00 79.52           H  
ATOM   1249  CE1 PHE A  81       2.100   0.651   0.870  1.00 79.52           C  
ATOM   1250  HE1 PHE A  81       2.298   0.278  -0.124  1.00 79.52           H  
ATOM   1251  CE2 PHE A  81       0.532   1.072   2.682  1.00 79.52           C  
ATOM   1252  HE2 PHE A  81      -0.472   1.035   3.078  1.00 79.52           H  
ATOM   1253  CZ  PHE A  81       0.791   0.608   1.380  1.00 79.52           C  
ATOM   1254  HZ  PHE A  81      -0.012   0.212   0.777  1.00 79.52           H  
ATOM   1255  N   THR A  82       3.753   1.188   6.741  1.00 80.93           N  
ATOM   1256  H   THR A  82       4.173   2.088   6.921  1.00 80.93           H  
ATOM   1257  CA  THR A  82       2.727   0.726   7.676  1.00 80.93           C  
ATOM   1258  HA  THR A  82       2.282  -0.190   7.286  1.00 80.93           H  
ATOM   1259  C   THR A  82       1.629   1.771   7.783  1.00 80.93           C  
ATOM   1260  CB  THR A  82       3.267   0.449   9.089  1.00 80.93           C  
ATOM   1261  HB  THR A  82       3.165   1.348   9.696  1.00 80.93           H  
ATOM   1262  O   THR A  82       1.918   2.964   7.713  1.00 80.93           O  
ATOM   1263  CG2 THR A  82       2.478  -0.682   9.735  1.00 80.93           C  
ATOM   1264 HG21 THR A  82       1.430  -0.402   9.842  1.00 80.93           H  
ATOM   1265 HG22 THR A  82       2.879  -0.894  10.726  1.00 80.93           H  
ATOM   1266 HG23 THR A  82       2.552  -1.586   9.130  1.00 80.93           H  
ATOM   1267  OG1 THR A  82       4.621   0.063   9.122  1.00 80.93           O  
ATOM   1268  HG1 THR A  82       4.845   0.028  10.055  1.00 80.93           H  
ATOM   1269  N   ILE A  83       0.393   1.341   8.014  1.00 78.31           N  
ATOM   1270  H   ILE A  83       0.227   0.344   8.009  1.00 78.31           H  
ATOM   1271  CA  ILE A  83      -0.679   2.191   8.536  1.00 78.31           C  
ATOM   1272  HA  ILE A  83      -0.320   3.214   8.647  1.00 78.31           H  
ATOM   1273  C   ILE A  83      -1.033   1.650   9.918  1.00 78.31           C  
ATOM   1274  CB  ILE A  83      -1.909   2.210   7.605  1.00 78.31           C  
ATOM   1275  HB  ILE A  83      -2.360   1.217   7.614  1.00 78.31           H  
ATOM   1276  O   ILE A  83      -1.375   0.473  10.042  1.00 78.31           O  
ATOM   1277  CG1 ILE A  83      -1.542   2.561   6.144  1.00 78.31           C  
ATOM   1278 HG12 ILE A  83      -0.664   1.999   5.826  1.00 78.31           H  
ATOM   1279 HG13 ILE A  83      -1.314   3.623   6.063  1.00 78.31           H  
ATOM   1280  CG2 ILE A  83      -2.926   3.223   8.168  1.00 78.31           C  
ATOM   1281 HG21 ILE A  83      -3.798   3.296   7.518  1.00 78.31           H  
ATOM   1282 HG22 ILE A  83      -3.277   2.906   9.150  1.00 78.31           H  
ATOM   1283 HG23 ILE A  83      -2.468   4.209   8.254  1.00 78.31           H  
ATOM   1284  CD1 ILE A  83      -2.662   2.200   5.167  1.00 78.31           C  
ATOM   1285 HD11 ILE A  83      -3.567   2.757   5.407  1.00 78.31           H  
ATOM   1286 HD12 ILE A  83      -2.879   1.134   5.234  1.00 78.31           H  
ATOM   1287 HD13 ILE A  83      -2.351   2.443   4.151  1.00 78.31           H  
ATOM   1288  N   GLU A  84      -0.935   2.486  10.949  1.00 81.77           N  
ATOM   1289  H   GLU A  84      -0.648   3.439  10.774  1.00 81.77           H  
ATOM   1290  CA  GLU A  84      -1.198   2.104  12.339  1.00 81.77           C  
ATOM   1291  HA  GLU A  84      -1.623   1.101  12.353  1.00 81.77           H  
ATOM   1292  C   GLU A  84      -2.263   3.045  12.925  1.00 81.77           C  
ATOM   1293  CB  GLU A  84       0.118   2.028  13.151  1.00 81.77           C  
ATOM   1294  HB2 GLU A  84      -0.126   1.674  14.153  1.00 81.77           H  
ATOM   1295  HB3 GLU A  84       0.570   3.017  13.229  1.00 81.77           H  
ATOM   1296  O   GLU A  84      -2.060   4.255  13.042  1.00 81.77           O  
ATOM   1297  CG  GLU A  84       1.115   1.053  12.480  1.00 81.77           C  
ATOM   1298  HG2 GLU A  84       0.543   0.197  12.122  1.00 81.77           H  
ATOM   1299  HG3 GLU A  84       1.541   1.540  11.603  1.00 81.77           H  
ATOM   1300  CD  GLU A  84       2.256   0.503  13.362  1.00 81.77           C  
ATOM   1301  OE1 GLU A  84       3.359   0.228  12.813  1.00 81.77           O  
ATOM   1302  OE2 GLU A  84       2.004   0.177  14.540  1.00 81.77           O  
ATOM   1303  N   TRP A  85      -3.441   2.514  13.253  1.00 74.96           N  
ATOM   1304  H   TRP A  85      -3.533   1.509  13.222  1.00 74.96           H  
ATOM   1305  CA  TRP A  85      -4.661   3.296  13.484  1.00 74.96           C  
ATOM   1306  HA  TRP A  85      -4.444   4.346  13.290  1.00 74.96           H  
ATOM   1307  C   TRP A  85      -5.194   3.229  14.916  1.00 74.96           C  
ATOM   1308  CB  TRP A  85      -5.726   2.892  12.467  1.00 74.96           C  
ATOM   1309  HB2 TRP A  85      -6.551   3.602  12.517  1.00 74.96           H  
ATOM   1310  HB3 TRP A  85      -5.291   2.996  11.473  1.00 74.96           H  
ATOM   1311  O   TRP A  85      -4.716   2.453  15.746  1.00 74.96           O  
ATOM   1312  CG  TRP A  85      -6.297   1.512  12.592  1.00 74.96           C  
ATOM   1313  CD1 TRP A  85      -7.323   1.146  13.394  1.00 74.96           C  
ATOM   1314  HD1 TRP A  85      -7.828   1.791  14.097  1.00 74.96           H  
ATOM   1315  CD2 TRP A  85      -5.968   0.327  11.806  1.00 74.96           C  
ATOM   1316  CE2 TRP A  85      -6.930  -0.686  12.092  1.00 74.96           C  
ATOM   1317  CE3 TRP A  85      -4.993   0.035  10.827  1.00 74.96           C  
ATOM   1318  HE3 TRP A  85      -4.252   0.780  10.577  1.00 74.96           H  
ATOM   1319  NE1 TRP A  85      -7.688  -0.156  13.113  1.00 74.96           N  
ATOM   1320  HE1 TRP A  85      -8.460  -0.623  13.566  1.00 74.96           H  
ATOM   1321  CH2 TRP A  85      -5.973  -2.168  10.439  1.00 74.96           C  
ATOM   1322  HH2 TRP A  85      -5.982  -3.108   9.907  1.00 74.96           H  
ATOM   1323  CZ2 TRP A  85      -6.945  -1.917  11.422  1.00 74.96           C  
ATOM   1324  HZ2 TRP A  85      -7.694  -2.661  11.652  1.00 74.96           H  
ATOM   1325  CZ3 TRP A  85      -4.999  -1.196  10.149  1.00 74.96           C  
ATOM   1326  HZ3 TRP A  85      -4.261  -1.377   9.381  1.00 74.96           H  
ATOM   1327  N   LYS A  86      -6.151   4.120  15.200  1.00 74.66           N  
ATOM   1328  H   LYS A  86      -6.478   4.699  14.440  1.00 74.66           H  
ATOM   1329  CA  LYS A  86      -6.784   4.359  16.501  1.00 74.66           C  
ATOM   1330  HA  LYS A  86      -6.778   3.443  17.093  1.00 74.66           H  
ATOM   1331  C   LYS A  86      -8.253   4.737  16.232  1.00 74.66           C  
ATOM   1332  CB  LYS A  86      -6.011   5.473  17.258  1.00 74.66           C  
ATOM   1333  HB2 LYS A  86      -6.092   6.415  16.716  1.00 74.66           H  
ATOM   1334  HB3 LYS A  86      -6.507   5.611  18.219  1.00 74.66           H  
ATOM   1335  O   LYS A  86      -8.556   5.906  16.026  1.00 74.66           O  
ATOM   1336  CG  LYS A  86      -4.515   5.184  17.533  1.00 74.66           C  
ATOM   1337  HG2 LYS A  86      -4.241   5.675  18.467  1.00 74.66           H  
ATOM   1338  HG3 LYS A  86      -4.388   4.113  17.692  1.00 74.66           H  
ATOM   1339  CD  LYS A  86      -3.533   5.685  16.445  1.00 74.66           C  
ATOM   1340  HD2 LYS A  86      -3.357   6.751  16.588  1.00 74.66           H  
ATOM   1341  HD3 LYS A  86      -3.961   5.554  15.451  1.00 74.66           H  
ATOM   1342  CE  LYS A  86      -2.199   4.922  16.517  1.00 74.66           C  
ATOM   1343  HE2 LYS A  86      -2.415   3.858  16.426  1.00 74.66           H  
ATOM   1344  HE3 LYS A  86      -1.746   5.098  17.493  1.00 74.66           H  
ATOM   1345  NZ  LYS A  86      -1.245   5.316  15.448  1.00 74.66           N  
ATOM   1346  HZ1 LYS A  86      -0.940   6.278  15.503  1.00 74.66           H  
ATOM   1347  HZ2 LYS A  86      -0.384   4.790  15.487  1.00 74.66           H  
ATOM   1348  HZ3 LYS A  86      -1.623   5.170  14.523  1.00 74.66           H  
ATOM   1349  N   ASP A  87      -9.120   3.734  16.102  1.00 70.08           N  
ATOM   1350  H   ASP A  87      -8.807   2.801  16.328  1.00 70.08           H  
ATOM   1351  CA  ASP A  87     -10.453   3.836  15.472  1.00 70.08           C  
ATOM   1352  HA  ASP A  87     -10.653   4.873  15.206  1.00 70.08           H  
ATOM   1353  C   ASP A  87     -11.552   3.402  16.466  1.00 70.08           C  
ATOM   1354  CB  ASP A  87     -10.385   3.023  14.161  1.00 70.08           C  
ATOM   1355  HB2 ASP A  87     -10.143   1.991  14.415  1.00 70.08           H  
ATOM   1356  HB3 ASP A  87      -9.556   3.411  13.569  1.00 70.08           H  
ATOM   1357  O   ASP A  87     -11.988   2.250  16.443  1.00 70.08           O  
ATOM   1358  CG  ASP A  87     -11.619   3.001  13.245  1.00 70.08           C  
ATOM   1359  OD1 ASP A  87     -12.543   3.834  13.315  1.00 70.08           O  
ATOM   1360  OD2 ASP A  87     -11.673   2.080  12.395  1.00 70.08           O  
ATOM   1361  N   ASP A  88     -11.895   4.329  17.374  1.00 63.51           N  
ATOM   1362  H   ASP A  88     -11.476   5.241  17.261  1.00 63.51           H  
ATOM   1363  CA  ASP A  88     -12.830   4.225  18.519  1.00 63.51           C  
ATOM   1364  HA  ASP A  88     -12.416   3.542  19.261  1.00 63.51           H  
ATOM   1365  C   ASP A  88     -14.228   3.709  18.131  1.00 63.51           C  
ATOM   1366  CB  ASP A  88     -12.914   5.626  19.164  1.00 63.51           C  
ATOM   1367  HB2 ASP A  88     -13.164   6.343  18.381  1.00 63.51           H  
ATOM   1368  HB3 ASP A  88     -11.925   5.890  19.537  1.00 63.51           H  
ATOM   1369  O   ASP A  88     -14.828   4.188  17.161  1.00 63.51           O  
ATOM   1370  CG  ASP A  88     -13.927   5.815  20.310  1.00 63.51           C  
ATOM   1371  OD1 ASP A  88     -14.469   4.816  20.834  1.00 63.51           O  
ATOM   1372  OD2 ASP A  88     -14.155   6.998  20.652  1.00 63.51           O  
ATOM   1373  N   LYS A  89     -14.728   2.713  18.879  1.00 70.86           N  
ATOM   1374  H   LYS A  89     -14.195   2.460  19.699  1.00 70.86           H  
ATOM   1375  CA  LYS A  89     -15.954   1.949  18.588  1.00 70.86           C  
ATOM   1376  HA  LYS A  89     -16.560   2.544  17.903  1.00 70.86           H  
ATOM   1377  C   LYS A  89     -16.890   1.717  19.783  1.00 70.86           C  
ATOM   1378  CB  LYS A  89     -15.567   0.635  17.874  1.00 70.86           C  
ATOM   1379  HB2 LYS A  89     -14.690   0.209  18.361  1.00 70.86           H  
ATOM   1380  HB3 LYS A  89     -16.378  -0.091  17.941  1.00 70.86           H  
ATOM   1381  O   LYS A  89     -17.981   1.194  19.546  1.00 70.86           O  
ATOM   1382  CG  LYS A  89     -15.289   0.915  16.388  1.00 70.86           C  
ATOM   1383  HG2 LYS A  89     -16.232   0.907  15.841  1.00 70.86           H  
ATOM   1384  HG3 LYS A  89     -14.873   1.918  16.289  1.00 70.86           H  
ATOM   1385  CD  LYS A  89     -14.297  -0.034  15.712  1.00 70.86           C  
ATOM   1386  HD2 LYS A  89     -14.777  -0.984  15.477  1.00 70.86           H  
ATOM   1387  HD3 LYS A  89     -13.440  -0.192  16.367  1.00 70.86           H  
ATOM   1388  CE  LYS A  89     -13.840   0.695  14.443  1.00 70.86           C  
ATOM   1389  HE2 LYS A  89     -13.434   1.658  14.750  1.00 70.86           H  
ATOM   1390  HE3 LYS A  89     -14.701   0.891  13.804  1.00 70.86           H  
ATOM   1391  NZ  LYS A  89     -12.810  -0.041  13.688  1.00 70.86           N  
ATOM   1392  HZ1 LYS A  89     -13.230  -0.663  13.011  1.00 70.86           H  
ATOM   1393  HZ2 LYS A  89     -12.302   0.619  13.116  1.00 70.86           H  
ATOM   1394  HZ3 LYS A  89     -12.161  -0.516  14.298  1.00 70.86           H  
ATOM   1395  N   ASP A  90     -16.549   2.131  21.009  1.00 73.38           N  
ATOM   1396  H   ASP A  90     -15.629   2.525  21.145  1.00 73.38           H  
ATOM   1397  CA  ASP A  90     -17.532   2.208  22.113  1.00 73.38           C  
ATOM   1398  HA  ASP A  90     -18.509   2.289  21.635  1.00 73.38           H  
ATOM   1399  C   ASP A  90     -17.492   3.480  22.988  1.00 73.38           C  
ATOM   1400  CB  ASP A  90     -17.613   0.891  22.918  1.00 73.38           C  
ATOM   1401  HB2 ASP A  90     -18.559   0.895  23.460  1.00 73.38           H  
ATOM   1402  HB3 ASP A  90     -17.662   0.061  22.214  1.00 73.38           H  
ATOM   1403  O   ASP A  90     -18.473   3.750  23.691  1.00 73.38           O  
ATOM   1404  CG  ASP A  90     -16.505   0.608  23.942  1.00 73.38           C  
ATOM   1405  OD1 ASP A  90     -15.941   1.570  24.508  1.00 73.38           O  
ATOM   1406  OD2 ASP A  90     -16.300  -0.601  24.213  1.00 73.38           O  
ATOM   1407  N   GLY A  91     -16.469   4.335  22.860  1.00 72.03           N  
ATOM   1408  H   GLY A  91     -15.718   4.124  22.218  1.00 72.03           H  
ATOM   1409  CA  GLY A  91     -16.453   5.673  23.454  1.00 72.03           C  
ATOM   1410  HA2 GLY A  91     -15.710   6.262  22.916  1.00 72.03           H  
ATOM   1411  HA3 GLY A  91     -17.426   6.142  23.304  1.00 72.03           H  
ATOM   1412  C   GLY A  91     -16.110   5.756  24.948  1.00 72.03           C  
ATOM   1413  O   GLY A  91     -16.444   6.763  25.577  1.00 72.03           O  
ATOM   1414  N   ASP A  92     -15.444   4.751  25.531  1.00 73.33           N  
ATOM   1415  H   ASP A  92     -15.312   3.902  25.000  1.00 73.33           H  
ATOM   1416  CA  ASP A  92     -14.977   4.766  26.936  1.00 73.33           C  
ATOM   1417  HA  ASP A  92     -15.859   4.901  27.563  1.00 73.33           H  
ATOM   1418  C   ASP A  92     -14.040   5.953  27.279  1.00 73.33           C  
ATOM   1419  CB  ASP A  92     -14.384   3.378  27.291  1.00 73.33           C  
ATOM   1420  HB2 ASP A  92     -15.055   2.900  28.006  1.00 73.33           H  
ATOM   1421  HB3 ASP A  92     -14.372   2.745  26.404  1.00 73.33           H  
ATOM   1422  O   ASP A  92     -14.006   6.413  28.424  1.00 73.33           O  
ATOM   1423  CG  ASP A  92     -12.961   3.376  27.871  1.00 73.33           C  
ATOM   1424  OD1 ASP A  92     -12.024   3.785  27.144  1.00 73.33           O  
ATOM   1425  OD2 ASP A  92     -12.788   2.932  29.032  1.00 73.33           O  
ATOM   1426  N   GLY A  93     -13.339   6.501  26.279  1.00 58.21           N  
ATOM   1427  H   GLY A  93     -13.426   6.055  25.377  1.00 58.21           H  
ATOM   1428  CA  GLY A  93     -12.467   7.677  26.394  1.00 58.21           C  
ATOM   1429  HA2 GLY A  93     -12.694   8.210  27.317  1.00 58.21           H  
ATOM   1430  HA3 GLY A  93     -12.677   8.340  25.555  1.00 58.21           H  
ATOM   1431  C   GLY A  93     -10.964   7.372  26.384  1.00 58.21           C  
ATOM   1432  O   GLY A  93     -10.154   8.301  26.310  1.00 58.21           O  
ATOM   1433  N   TYR A  94     -10.576   6.097  26.416  1.00 74.04           N  
ATOM   1434  H   TYR A  94     -11.280   5.389  26.572  1.00 74.04           H  
ATOM   1435  CA  TYR A  94      -9.246   5.626  26.038  1.00 74.04           C  
ATOM   1436  HA  TYR A  94      -8.545   6.460  26.083  1.00 74.04           H  
ATOM   1437  C   TYR A  94      -9.263   5.137  24.573  1.00 74.04           C  
ATOM   1438  CB  TYR A  94      -8.780   4.568  27.059  1.00 74.04           C  
ATOM   1439  HB2 TYR A  94      -9.423   3.691  26.978  1.00 74.04           H  
ATOM   1440  HB3 TYR A  94      -7.766   4.254  26.811  1.00 74.04           H  
ATOM   1441  O   TYR A  94      -9.981   5.672  23.737  1.00 74.04           O  
ATOM   1442  CG  TYR A  94      -8.762   5.045  28.501  1.00 74.04           C  
ATOM   1443  CD1 TYR A  94      -7.821   6.009  28.913  1.00 74.04           C  
ATOM   1444  HD1 TYR A  94      -7.124   6.415  28.194  1.00 74.04           H  
ATOM   1445  CD2 TYR A  94      -9.698   4.544  29.425  1.00 74.04           C  
ATOM   1446  HD2 TYR A  94     -10.445   3.833  29.104  1.00 74.04           H  
ATOM   1447  CE1 TYR A  94      -7.819   6.473  30.243  1.00 74.04           C  
ATOM   1448  HE1 TYR A  94      -7.110   7.229  30.547  1.00 74.04           H  
ATOM   1449  CE2 TYR A  94      -9.700   5.001  30.756  1.00 74.04           C  
ATOM   1450  HE2 TYR A  94     -10.446   4.635  31.446  1.00 74.04           H  
ATOM   1451  OH  TYR A  94      -8.764   6.429  32.446  1.00 74.04           O  
ATOM   1452  HH  TYR A  94      -8.136   7.147  32.550  1.00 74.04           H  
ATOM   1453  CZ  TYR A  94      -8.764   5.970  31.166  1.00 74.04           C  
ATOM   1454  N   ILE A  95      -8.422   4.154  24.240  1.00 74.01           N  
ATOM   1455  H   ILE A  95      -7.871   3.774  24.996  1.00 74.01           H  
ATOM   1456  CA  ILE A  95      -8.527   3.313  23.037  1.00 74.01           C  
ATOM   1457  HA  ILE A  95      -9.560   3.294  22.690  1.00 74.01           H  
ATOM   1458  C   ILE A  95      -8.122   1.908  23.498  1.00 74.01           C  
ATOM   1459  CB  ILE A  95      -7.599   3.809  21.893  1.00 74.01           C  
ATOM   1460  HB  ILE A  95      -6.577   3.779  22.273  1.00 74.01           H  
ATOM   1461  O   ILE A  95      -7.032   1.755  24.068  1.00 74.01           O  
ATOM   1462  CG1 ILE A  95      -7.839   5.259  21.407  1.00 74.01           C  
ATOM   1463 HG12 ILE A  95      -7.012   5.546  20.759  1.00 74.01           H  
ATOM   1464 HG13 ILE A  95      -7.810   5.934  22.263  1.00 74.01           H  
ATOM   1465  CG2 ILE A  95      -7.662   2.865  20.680  1.00 74.01           C  
ATOM   1466 HG21 ILE A  95      -6.980   3.202  19.899  1.00 74.01           H  
ATOM   1467 HG22 ILE A  95      -8.676   2.865  20.279  1.00 74.01           H  
ATOM   1468 HG23 ILE A  95      -7.419   1.841  20.963  1.00 74.01           H  
ATOM   1469  CD1 ILE A  95      -9.144   5.503  20.631  1.00 74.01           C  
ATOM   1470 HD11 ILE A  95      -9.098   5.036  19.647  1.00 74.01           H  
ATOM   1471 HD12 ILE A  95      -9.998   5.103  21.179  1.00 74.01           H  
ATOM   1472 HD13 ILE A  95      -9.286   6.575  20.494  1.00 74.01           H  
ATOM   1473  N   SER A  96      -8.932   0.880  23.252  1.00 74.76           N  
ATOM   1474  H   SER A  96      -9.805   1.055  22.775  1.00 74.76           H  
ATOM   1475  CA  SER A  96      -8.702  -0.487  23.747  1.00 74.76           C  
ATOM   1476  HA  SER A  96      -8.398  -0.422  24.791  1.00 74.76           H  
ATOM   1477  C   SER A  96      -7.599  -1.247  22.983  1.00 74.76           C  
ATOM   1478  CB  SER A  96     -10.025  -1.266  23.712  1.00 74.76           C  
ATOM   1479  HB2 SER A  96      -9.938  -2.172  24.311  1.00 74.76           H  
ATOM   1480  HB3 SER A  96     -10.832  -0.657  24.121  1.00 74.76           H  
ATOM   1481  O   SER A  96      -6.843  -0.684  22.183  1.00 74.76           O  
ATOM   1482  OG  SER A  96     -10.314  -1.614  22.377  1.00 74.76           O  
ATOM   1483  HG  SER A  96     -10.785  -0.842  22.053  1.00 74.76           H  
ATOM   1484  N   ALA A  97      -7.480  -2.555  23.230  1.00 72.29           N  
ATOM   1485  H   ALA A  97      -8.132  -2.970  23.880  1.00 72.29           H  
ATOM   1486  CA  ALA A  97      -6.665  -3.465  22.422  1.00 72.29           C  
ATOM   1487  HA  ALA A  97      -5.741  -2.957  22.143  1.00 72.29           H  
ATOM   1488  C   ALA A  97      -7.342  -3.896  21.099  1.00 72.29           C  
ATOM   1489  CB  ALA A  97      -6.289  -4.671  23.293  1.00 72.29           C  
ATOM   1490  HB1 ALA A  97      -5.629  -5.333  22.732  1.00 72.29           H  
ATOM   1491  HB2 ALA A  97      -7.186  -5.223  23.573  1.00 72.29           H  
ATOM   1492  HB3 ALA A  97      -5.772  -4.336  24.193  1.00 72.29           H  
ATOM   1493  O   ALA A  97      -6.694  -4.557  20.294  1.00 72.29           O  
ATOM   1494  N   ALA A  98      -8.614  -3.541  20.871  1.00 72.93           N  
ATOM   1495  H   ALA A  98      -9.104  -2.990  21.561  1.00 72.93           H  
ATOM   1496  CA  ALA A  98      -9.372  -3.917  19.674  1.00 72.93           C  
ATOM   1497  HA  ALA A  98      -8.873  -4.754  19.185  1.00 72.93           H  
ATOM   1498  C   ALA A  98      -9.480  -2.789  18.630  1.00 72.93           C  
ATOM   1499  CB  ALA A  98     -10.756  -4.404  20.121  1.00 72.93           C  
ATOM   1500  HB1 ALA A  98     -11.302  -3.592  20.602  1.00 72.93           H  
ATOM   1501  HB2 ALA A  98     -11.322  -4.741  19.252  1.00 72.93           H  
ATOM   1502  HB3 ALA A  98     -10.653  -5.234  20.820  1.00 72.93           H  
ATOM   1503  O   ALA A  98      -9.550  -3.065  17.437  1.00 72.93           O  
ATOM   1504  N   GLU A  99      -9.470  -1.523  19.052  1.00 71.46           N  
ATOM   1505  H   GLU A  99      -9.537  -1.357  20.046  1.00 71.46           H  
ATOM   1506  CA  GLU A  99      -9.618  -0.352  18.161  1.00 71.46           C  
ATOM   1507  HA  GLU A  99     -10.255  -0.600  17.312  1.00 71.46           H  
ATOM   1508  C   GLU A  99      -8.285   0.161  17.602  1.00 71.46           C  
ATOM   1509  CB  GLU A  99     -10.287   0.763  18.952  1.00 71.46           C  
ATOM   1510  HB2 GLU A  99     -10.298   1.688  18.375  1.00 71.46           H  
ATOM   1511  HB3 GLU A  99      -9.664   0.933  19.830  1.00 71.46           H  
ATOM   1512  O   GLU A  99      -8.253   0.998  16.696  1.00 71.46           O  
ATOM   1513  CG  GLU A  99     -11.722   0.397  19.356  1.00 71.46           C  
ATOM   1514  HG2 GLU A  99     -11.861  -0.684  19.381  1.00 71.46           H  
ATOM   1515  HG3 GLU A  99     -12.414   0.795  18.614  1.00 71.46           H  
ATOM   1516  CD  GLU A  99     -12.029   0.946  20.741  1.00 71.46           C  
ATOM   1517  OE1 GLU A  99     -13.039   1.655  20.868  1.00 71.46           O  
ATOM   1518  OE2 GLU A  99     -11.221   0.633  21.652  1.00 71.46           O  
ATOM   1519  N   LYS A 100      -7.170  -0.350  18.135  1.00 80.77           N  
ATOM   1520  H   LYS A 100      -7.294  -1.079  18.823  1.00 80.77           H  
ATOM   1521  CA  LYS A 100      -5.859  -0.216  17.500  1.00 80.77           C  
ATOM   1522  HA  LYS A 100      -5.830   0.735  16.969  1.00 80.77           H  
ATOM   1523  C   LYS A 100      -5.697  -1.320  16.471  1.00 80.77           C  
ATOM   1524  CB  LYS A 100      -4.704  -0.239  18.510  1.00 80.77           C  
ATOM   1525  HB2 LYS A 100      -3.767  -0.094  17.972  1.00 80.77           H  
ATOM   1526  HB3 LYS A 100      -4.675  -1.207  19.010  1.00 80.77           H  
ATOM   1527  O   LYS A 100      -6.033  -2.474  16.725  1.00 80.77           O  
ATOM   1528  CG  LYS A 100      -4.863   0.869  19.551  1.00 80.77           C  
ATOM   1529  HG2 LYS A 100      -5.739   0.631  20.154  1.00 80.77           H  
ATOM   1530  HG3 LYS A 100      -5.029   1.822  19.049  1.00 80.77           H  
ATOM   1531  CD  LYS A 100      -3.638   0.994  20.464  1.00 80.77           C  
ATOM   1532  HD2 LYS A 100      -2.828   1.460  19.903  1.00 80.77           H  
ATOM   1533  HD3 LYS A 100      -3.311   0.008  20.795  1.00 80.77           H  
ATOM   1534  CE  LYS A 100      -3.993   1.863  21.676  1.00 80.77           C  
ATOM   1535  HE2 LYS A 100      -3.077   2.189  22.169  1.00 80.77           H  
ATOM   1536  HE3 LYS A 100      -4.522   2.748  21.321  1.00 80.77           H  
ATOM   1537  NZ  LYS A 100      -4.844   1.116  22.631  1.00 80.77           N  
ATOM   1538  HZ1 LYS A 100      -5.607   0.650  22.161  1.00 80.77           H  
ATOM   1539  HZ2 LYS A 100      -4.337   0.396  23.126  1.00 80.77           H  
ATOM   1540  HZ3 LYS A 100      -5.311   1.708  23.303  1.00 80.77           H  
ATOM   1541  N   GLY A 101      -5.113  -0.970  15.340  1.00 82.34           N  
ATOM   1542  H   GLY A 101      -4.859  -0.003  15.193  1.00 82.34           H  
ATOM   1543  CA  GLY A 101      -4.733  -1.939  14.329  1.00 82.34           C  
ATOM   1544  HA2 GLY A 101      -5.580  -2.143  13.674  1.00 82.34           H  
ATOM   1545  HA3 GLY A 101      -4.439  -2.870  14.814  1.00 82.34           H  
ATOM   1546  C   GLY A 101      -3.560  -1.451  13.506  1.00 82.34           C  
ATOM   1547  O   GLY A 101      -3.170  -0.285  13.576  1.00 82.34           O  
ATOM   1548  N   ARG A 102      -2.961  -2.384  12.777  1.00 86.59           N  
ATOM   1549  H   ARG A 102      -3.354  -3.315  12.772  1.00 86.59           H  
ATOM   1550  CA  ARG A 102      -1.694  -2.203  12.084  1.00 86.59           C  
ATOM   1551  HA  ARG A 102      -1.577  -1.160  11.789  1.00 86.59           H  
ATOM   1552  C   ARG A 102      -1.695  -3.059  10.828  1.00 86.59           C  
ATOM   1553  CB  ARG A 102      -0.580  -2.562  13.081  1.00 86.59           C  
ATOM   1554  HB2 ARG A 102      -0.492  -1.743  13.795  1.00 86.59           H  
ATOM   1555  HB3 ARG A 102      -0.869  -3.450  13.644  1.00 86.59           H  
ATOM   1556  O   ARG A 102      -1.910  -4.265  10.912  1.00 86.59           O  
ATOM   1557  CG  ARG A 102       0.790  -2.797  12.436  1.00 86.59           C  
ATOM   1558  HG2 ARG A 102       0.758  -3.638  11.743  1.00 86.59           H  
ATOM   1559  HG3 ARG A 102       1.058  -1.906  11.869  1.00 86.59           H  
ATOM   1560  CD  ARG A 102       1.856  -3.074  13.503  1.00 86.59           C  
ATOM   1561  HD2 ARG A 102       1.599  -2.536  14.416  1.00 86.59           H  
ATOM   1562  HD3 ARG A 102       1.893  -4.140  13.731  1.00 86.59           H  
ATOM   1563  NE  ARG A 102       3.158  -2.585  13.048  1.00 86.59           N  
ATOM   1564  HE  ARG A 102       3.345  -1.619  13.274  1.00 86.59           H  
ATOM   1565  NH1 ARG A 102       3.814  -4.329  11.652  1.00 86.59           N  
ATOM   1566 HH11 ARG A 102       4.438  -4.583  10.899  1.00 86.59           H  
ATOM   1567 HH12 ARG A 102       3.110  -4.970  11.987  1.00 86.59           H  
ATOM   1568  NH2 ARG A 102       4.900  -2.415  11.646  1.00 86.59           N  
ATOM   1569 HH21 ARG A 102       4.937  -1.446  11.930  1.00 86.59           H  
ATOM   1570 HH22 ARG A 102       5.411  -2.814  10.871  1.00 86.59           H  
ATOM   1571  CZ  ARG A 102       3.939  -3.128  12.139  1.00 86.59           C  
ATOM   1572  N   VAL A 103      -1.433  -2.446   9.679  1.00 87.74           N  
ATOM   1573  H   VAL A 103      -1.312  -1.443   9.696  1.00 87.74           H  
ATOM   1574  CA  VAL A 103      -1.249  -3.143   8.398  1.00 87.74           C  
ATOM   1575  HA  VAL A 103      -1.188  -4.215   8.585  1.00 87.74           H  
ATOM   1576  C   VAL A 103       0.069  -2.702   7.790  1.00 87.74           C  
ATOM   1577  CB  VAL A 103      -2.434  -2.906   7.444  1.00 87.74           C  
ATOM   1578  HB  VAL A 103      -2.672  -1.843   7.433  1.00 87.74           H  
ATOM   1579  O   VAL A 103       0.294  -1.508   7.603  1.00 87.74           O  
ATOM   1580  CG1 VAL A 103      -2.161  -3.357   6.001  1.00 87.74           C  
ATOM   1581 HG11 VAL A 103      -1.836  -4.397   5.987  1.00 87.74           H  
ATOM   1582 HG12 VAL A 103      -1.392  -2.731   5.549  1.00 87.74           H  
ATOM   1583 HG13 VAL A 103      -3.070  -3.263   5.407  1.00 87.74           H  
ATOM   1584  CG2 VAL A 103      -3.660  -3.683   7.934  1.00 87.74           C  
ATOM   1585 HG21 VAL A 103      -3.563  -4.742   7.696  1.00 87.74           H  
ATOM   1586 HG22 VAL A 103      -3.781  -3.589   9.013  1.00 87.74           H  
ATOM   1587 HG23 VAL A 103      -4.550  -3.272   7.458  1.00 87.74           H  
ATOM   1588  N   GLU A 104       0.943  -3.661   7.488  1.00 89.64           N  
ATOM   1589  H   GLU A 104       0.635  -4.619   7.572  1.00 89.64           H  
ATOM   1590  CA  GLU A 104       2.258  -3.406   6.896  1.00 89.64           C  
ATOM   1591  HA  GLU A 104       2.410  -2.329   6.834  1.00 89.64           H  
ATOM   1592  C   GLU A 104       2.326  -3.953   5.471  1.00 89.64           C  
ATOM   1593  CB  GLU A 104       3.380  -3.972   7.781  1.00 89.64           C  
ATOM   1594  HB2 GLU A 104       3.131  -3.808   8.830  1.00 89.64           H  
ATOM   1595  HB3 GLU A 104       3.480  -5.044   7.612  1.00 89.64           H  
ATOM   1596  O   GLU A 104       1.897  -5.073   5.196  1.00 89.64           O  
ATOM   1597  CG  GLU A 104       4.730  -3.307   7.482  1.00 89.64           C  
ATOM   1598  HG2 GLU A 104       4.664  -2.241   7.700  1.00 89.64           H  
ATOM   1599  HG3 GLU A 104       4.958  -3.421   6.423  1.00 89.64           H  
ATOM   1600  CD  GLU A 104       5.859  -3.929   8.308  1.00 89.64           C  
ATOM   1601  OE1 GLU A 104       6.896  -4.282   7.696  1.00 89.64           O  
ATOM   1602  OE2 GLU A 104       5.700  -4.089   9.542  1.00 89.64           O  
ATOM   1603  N   VAL A 105       2.896  -3.162   4.568  1.00 87.73           N  
ATOM   1604  H   VAL A 105       3.206  -2.248   4.866  1.00 87.73           H  
ATOM   1605  CA  VAL A 105       3.046  -3.481   3.151  1.00 87.73           C  
ATOM   1606  HA  VAL A 105       2.740  -4.513   2.980  1.00 87.73           H  
ATOM   1607  C   VAL A 105       4.513  -3.335   2.770  1.00 87.73           C  
ATOM   1608  CB  VAL A 105       2.141  -2.581   2.293  1.00 87.73           C  
ATOM   1609  HB  VAL A 105       2.460  -1.545   2.407  1.00 87.73           H  
ATOM   1610  O   VAL A 105       5.087  -2.246   2.844  1.00 87.73           O  
ATOM   1611  CG1 VAL A 105       2.240  -2.975   0.816  1.00 87.73           C  
ATOM   1612 HG11 VAL A 105       1.515  -2.412   0.228  1.00 87.73           H  
ATOM   1613 HG12 VAL A 105       2.033  -4.040   0.715  1.00 87.73           H  
ATOM   1614 HG13 VAL A 105       3.236  -2.750   0.432  1.00 87.73           H  
ATOM   1615  CG2 VAL A 105       0.671  -2.689   2.721  1.00 87.73           C  
ATOM   1616 HG21 VAL A 105       0.535  -2.218   3.695  1.00 87.73           H  
ATOM   1617 HG22 VAL A 105       0.038  -2.168   2.003  1.00 87.73           H  
ATOM   1618 HG23 VAL A 105       0.366  -3.733   2.783  1.00 87.73           H  
ATOM   1619  N   ARG A 106       5.140  -4.441   2.359  1.00 87.87           N  
ATOM   1620  H   ARG A 106       4.606  -5.299   2.362  1.00 87.87           H  
ATOM   1621  CA  ARG A 106       6.548  -4.487   1.929  1.00 87.87           C  
ATOM   1622  HA  ARG A 106       6.985  -3.494   2.037  1.00 87.87           H  
ATOM   1623  C   ARG A 106       6.601  -4.845   0.447  1.00 87.87           C  
ATOM   1624  CB  ARG A 106       7.374  -5.463   2.796  1.00 87.87           C  
ATOM   1625  HB2 ARG A 106       8.417  -5.150   2.754  1.00 87.87           H  
ATOM   1626  HB3 ARG A 106       7.311  -6.465   2.372  1.00 87.87           H  
ATOM   1627  O   ARG A 106       6.194  -5.945   0.080  1.00 87.87           O  
ATOM   1628  CG  ARG A 106       6.929  -5.556   4.267  1.00 87.87           C  
ATOM   1629  HG2 ARG A 106       6.798  -4.560   4.690  1.00 87.87           H  
ATOM   1630  HG3 ARG A 106       5.972  -6.076   4.311  1.00 87.87           H  
ATOM   1631  CD  ARG A 106       7.948  -6.325   5.115  1.00 87.87           C  
ATOM   1632  HD2 ARG A 106       8.827  -5.699   5.264  1.00 87.87           H  
ATOM   1633  HD3 ARG A 106       8.258  -7.219   4.574  1.00 87.87           H  
ATOM   1634  NE  ARG A 106       7.368  -6.676   6.425  1.00 87.87           N  
ATOM   1635  HE  ARG A 106       7.164  -5.898   7.035  1.00 87.87           H  
ATOM   1636  NH1 ARG A 106       7.167  -8.928   6.113  1.00 87.87           N  
ATOM   1637 HH11 ARG A 106       7.704  -8.875   5.259  1.00 87.87           H  
ATOM   1638 HH12 ARG A 106       6.755  -9.809   6.387  1.00 87.87           H  
ATOM   1639  NH2 ARG A 106       6.212  -8.002   7.883  1.00 87.87           N  
ATOM   1640 HH21 ARG A 106       5.992  -7.198   8.453  1.00 87.87           H  
ATOM   1641 HH22 ARG A 106       5.797  -8.904   8.066  1.00 87.87           H  
ATOM   1642  CZ  ARG A 106       6.921  -7.860   6.806  1.00 87.87           C  
ATOM   1643  N   VAL A 107       7.072  -3.933  -0.397  1.00 84.28           N  
ATOM   1644  H   VAL A 107       7.443  -3.065  -0.037  1.00 84.28           H  
ATOM   1645  CA  VAL A 107       7.126  -4.122  -1.856  1.00 84.28           C  
ATOM   1646  HA  VAL A 107       6.469  -4.947  -2.130  1.00 84.28           H  
ATOM   1647  C   VAL A 107       8.549  -4.497  -2.272  1.00 84.28           C  
ATOM   1648  CB  VAL A 107       6.614  -2.869  -2.595  1.00 84.28           C  
ATOM   1649  HB  VAL A 107       7.314  -2.052  -2.420  1.00 84.28           H  
ATOM   1650  O   VAL A 107       9.509  -3.999  -1.687  1.00 84.28           O  
ATOM   1651  CG1 VAL A 107       6.497  -3.093  -4.107  1.00 84.28           C  
ATOM   1652 HG11 VAL A 107       6.096  -2.201  -4.588  1.00 84.28           H  
ATOM   1653 HG12 VAL A 107       7.477  -3.289  -4.543  1.00 84.28           H  
ATOM   1654 HG13 VAL A 107       5.834  -3.932  -4.314  1.00 84.28           H  
ATOM   1655  CG2 VAL A 107       5.229  -2.432  -2.090  1.00 84.28           C  
ATOM   1656 HG21 VAL A 107       4.875  -1.580  -2.670  1.00 84.28           H  
ATOM   1657 HG22 VAL A 107       4.519  -3.253  -2.188  1.00 84.28           H  
ATOM   1658 HG23 VAL A 107       5.286  -2.124  -1.046  1.00 84.28           H  
ATOM   1659  N   GLU A 108       8.705  -5.372  -3.267  1.00 81.36           N  
ATOM   1660  H   GLU A 108       7.876  -5.766  -3.688  1.00 81.36           H  
ATOM   1661  CA  GLU A 108      10.011  -5.742  -3.832  1.00 81.36           C  
ATOM   1662  HA  GLU A 108      10.740  -4.970  -3.586  1.00 81.36           H  
ATOM   1663  C   GLU A 108       9.944  -5.850  -5.359  1.00 81.36           C  
ATOM   1664  CB  GLU A 108      10.523  -7.078  -3.260  1.00 81.36           C  
ATOM   1665  HB2 GLU A 108      11.538  -7.230  -3.626  1.00 81.36           H  
ATOM   1666  HB3 GLU A 108       9.909  -7.897  -3.635  1.00 81.36           H  
ATOM   1667  O   GLU A 108       9.318  -6.770  -5.883  1.00 81.36           O  
ATOM   1668  CG  GLU A 108      10.541  -7.159  -1.731  1.00 81.36           C  
ATOM   1669  HG2 GLU A 108      11.052  -6.280  -1.338  1.00 81.36           H  
ATOM   1670  HG3 GLU A 108       9.521  -7.171  -1.348  1.00 81.36           H  
ATOM   1671  CD  GLU A 108      11.267  -8.419  -1.260  1.00 81.36           C  
ATOM   1672  OE1 GLU A 108      12.224  -8.279  -0.470  1.00 81.36           O  
ATOM   1673  OE2 GLU A 108      10.894  -9.552  -1.655  1.00 81.36           O  
ATOM   1674  N   PHE A 109      10.618  -4.952  -6.074  1.00 75.36           N  
ATOM   1675  H   PHE A 109      11.115  -4.217  -5.591  1.00 75.36           H  
ATOM   1676  CA  PHE A 109      10.749  -5.010  -7.532  1.00 75.36           C  
ATOM   1677  HA  PHE A 109       9.894  -5.538  -7.955  1.00 75.36           H  
ATOM   1678  C   PHE A 109      12.025  -5.789  -7.910  1.00 75.36           C  
ATOM   1679  CB  PHE A 109      10.734  -3.587  -8.111  1.00 75.36           C  
ATOM   1680  HB2 PHE A 109      10.733  -3.671  -9.198  1.00 75.36           H  
ATOM   1681  HB3 PHE A 109      11.648  -3.072  -7.817  1.00 75.36           H  
ATOM   1682  O   PHE A 109      13.128  -5.400  -7.509  1.00 75.36           O  
ATOM   1683  CG  PHE A 109       9.550  -2.716  -7.729  1.00 75.36           C  
ATOM   1684  CD1 PHE A 109       8.402  -2.681  -8.543  1.00 75.36           C  
ATOM   1685  HD1 PHE A 109       8.353  -3.287  -9.436  1.00 75.36           H  
ATOM   1686  CD2 PHE A 109       9.622  -1.877  -6.600  1.00 75.36           C  
ATOM   1687  HD2 PHE A 109      10.517  -1.853  -5.996  1.00 75.36           H  
ATOM   1688  CE1 PHE A 109       7.331  -1.829  -8.217  1.00 75.36           C  
ATOM   1689  HE1 PHE A 109       6.457  -1.785  -8.851  1.00 75.36           H  
ATOM   1690  CE2 PHE A 109       8.551  -1.031  -6.272  1.00 75.36           C  
ATOM   1691  HE2 PHE A 109       8.625  -0.368  -5.422  1.00 75.36           H  
ATOM   1692  CZ  PHE A 109       7.401  -1.012  -7.077  1.00 75.36           C  
ATOM   1693  HZ  PHE A 109       6.585  -0.347  -6.834  1.00 75.36           H  
ATOM   1694  N   GLU A 110      11.886  -6.886  -8.663  1.00 73.35           N  
ATOM   1695  H   GLU A 110      10.964  -7.090  -9.020  1.00 73.35           H  
ATOM   1696  CA  GLU A 110      12.976  -7.782  -9.086  1.00 73.35           C  
ATOM   1697  HA  GLU A 110      13.915  -7.229  -9.083  1.00 73.35           H  
ATOM   1698  C   GLU A 110      12.771  -8.309 -10.522  1.00 73.35           C  
ATOM   1699  CB  GLU A 110      13.121  -8.971  -8.113  1.00 73.35           C  
ATOM   1700  HB2 GLU A 110      13.731  -9.732  -8.600  1.00 73.35           H  
ATOM   1701  HB3 GLU A 110      12.140  -9.398  -7.905  1.00 73.35           H  
ATOM   1702  O   GLU A 110      12.167  -9.360 -10.742  1.00 73.35           O  
ATOM   1703  CG  GLU A 110      13.814  -8.608  -6.792  1.00 73.35           C  
ATOM   1704  HG2 GLU A 110      14.790  -8.172  -7.008  1.00 73.35           H  
ATOM   1705  HG3 GLU A 110      13.216  -7.861  -6.269  1.00 73.35           H  
ATOM   1706  CD  GLU A 110      14.005  -9.818  -5.867  1.00 73.35           C  
ATOM   1707  OE1 GLU A 110      14.137  -9.609  -4.637  1.00 73.35           O  
ATOM   1708  OE2 GLU A 110      13.975 -10.985  -6.308  1.00 73.35           O  
ATOM   1709  N   GLY A 111      13.325  -7.601 -11.510  1.00 69.58           N  
ATOM   1710  H   GLY A 111      13.651  -6.670 -11.294  1.00 69.58           H  
ATOM   1711  CA  GLY A 111      13.269  -7.985 -12.923  1.00 69.58           C  
ATOM   1712  HA2 GLY A 111      13.669  -8.993 -13.035  1.00 69.58           H  
ATOM   1713  HA3 GLY A 111      13.884  -7.303 -13.510  1.00 69.58           H  
ATOM   1714  C   GLY A 111      11.848  -7.944 -13.489  1.00 69.58           C  
ATOM   1715  O   GLY A 111      11.174  -6.918 -13.427  1.00 69.58           O  
ATOM   1716  N   ASP A 112      11.376  -9.074 -14.013  1.00 72.20           N  
ATOM   1717  H   ASP A 112      11.933  -9.913 -13.936  1.00 72.20           H  
ATOM   1718  CA  ASP A 112      10.030  -9.251 -14.573  1.00 72.20           C  
ATOM   1719  HA  ASP A 112       9.799  -8.378 -15.183  1.00 72.20           H  
ATOM   1720  C   ASP A 112       8.922  -9.349 -13.502  1.00 72.20           C  
ATOM   1721  CB  ASP A 112      10.043 -10.482 -15.504  1.00 72.20           C  
ATOM   1722  HB2 ASP A 112       9.122 -10.499 -16.087  1.00 72.20           H  
ATOM   1723  HB3 ASP A 112      10.873 -10.396 -16.205  1.00 72.20           H  
ATOM   1724  O   ASP A 112       7.828  -9.832 -13.796  1.00 72.20           O  
ATOM   1725  CG  ASP A 112      10.168 -11.801 -14.735  1.00 72.20           C  
ATOM   1726  OD1 ASP A 112      11.179 -12.005 -14.018  1.00 72.20           O  
ATOM   1727  OD2 ASP A 112       9.248 -12.652 -14.792  1.00 72.20           O  
ATOM   1728  N   LYS A 113       9.196  -8.964 -12.244  1.00 80.30           N  
ATOM   1729  H   LYS A 113      10.097  -8.542 -12.074  1.00 80.30           H  
ATOM   1730  CA  LYS A 113       8.321  -9.193 -11.081  1.00 80.30           C  
ATOM   1731  HA  LYS A 113       7.306  -9.367 -11.437  1.00 80.30           H  
ATOM   1732  C   LYS A 113       8.272  -8.010 -10.115  1.00 80.30           C  
ATOM   1733  CB  LYS A 113       8.788 -10.440 -10.310  1.00 80.30           C  
ATOM   1734  HB2 LYS A 113       8.188 -10.549  -9.407  1.00 80.30           H  
ATOM   1735  HB3 LYS A 113       9.824 -10.288 -10.010  1.00 80.30           H  
ATOM   1736  O   LYS A 113       9.289  -7.380  -9.829  1.00 80.30           O  
ATOM   1737  CG  LYS A 113       8.672 -11.737 -11.123  1.00 80.30           C  
ATOM   1738  HG2 LYS A 113       9.079 -11.582 -12.122  1.00 80.30           H  
ATOM   1739  HG3 LYS A 113       7.623 -12.020 -11.211  1.00 80.30           H  
ATOM   1740  CD  LYS A 113       9.470 -12.863 -10.456  1.00 80.30           C  
ATOM   1741  HD2 LYS A 113       9.050 -13.056  -9.469  1.00 80.30           H  
ATOM   1742  HD3 LYS A 113      10.504 -12.540 -10.335  1.00 80.30           H  
ATOM   1743  CE  LYS A 113       9.448 -14.160 -11.274  1.00 80.30           C  
ATOM   1744  HE2 LYS A 113       8.419 -14.510 -11.350  1.00 80.30           H  
ATOM   1745  HE3 LYS A 113      10.029 -14.907 -10.734  1.00 80.30           H  
ATOM   1746  NZ  LYS A 113      10.014 -13.976 -12.631  1.00 80.30           N  
ATOM   1747  HZ1 LYS A 113      10.239 -14.830 -13.122  1.00 80.30           H  
ATOM   1748  HZ2 LYS A 113      10.805 -13.350 -12.674  1.00 80.30           H  
ATOM   1749  HZ3 LYS A 113       9.393 -13.468 -13.245  1.00 80.30           H  
ATOM   1750  N   MET A 114       7.110  -7.832  -9.487  1.00 82.66           N  
ATOM   1751  H   MET A 114       6.343  -8.422  -9.777  1.00 82.66           H  
ATOM   1752  CA  MET A 114       6.939  -7.057  -8.256  1.00 82.66           C  
ATOM   1753  HA  MET A 114       7.918  -6.766  -7.874  1.00 82.66           H  
ATOM   1754  C   MET A 114       6.242  -7.927  -7.208  1.00 82.66           C  
ATOM   1755  CB  MET A 114       6.143  -5.770  -8.520  1.00 82.66           C  
ATOM   1756  HB2 MET A 114       6.661  -5.169  -9.267  1.00 82.66           H  
ATOM   1757  HB3 MET A 114       5.165  -6.045  -8.915  1.00 82.66           H  
ATOM   1758  O   MET A 114       5.112  -8.374  -7.412  1.00 82.66           O  
ATOM   1759  CG  MET A 114       5.966  -4.927  -7.245  1.00 82.66           C  
ATOM   1760  HG2 MET A 114       5.766  -5.576  -6.393  1.00 82.66           H  
ATOM   1761  HG3 MET A 114       6.902  -4.408  -7.039  1.00 82.66           H  
ATOM   1762  SD  MET A 114       4.620  -3.711  -7.292  1.00 82.66           S  
ATOM   1763  CE  MET A 114       3.207  -4.840  -7.324  1.00 82.66           C  
ATOM   1764  HE1 MET A 114       3.354  -5.633  -6.590  1.00 82.66           H  
ATOM   1765  HE2 MET A 114       2.296  -4.290  -7.087  1.00 82.66           H  
ATOM   1766  HE3 MET A 114       3.121  -5.287  -8.314  1.00 82.66           H  
ATOM   1767  N   ARG A 115       6.886  -8.135  -6.060  1.00 88.13           N  
ATOM   1768  H   ARG A 115       7.796  -7.710  -5.954  1.00 88.13           H  
ATOM   1769  CA  ARG A 115       6.260  -8.740  -4.880  1.00 88.13           C  
ATOM   1770  HA  ARG A 115       5.494  -9.444  -5.202  1.00 88.13           H  
ATOM   1771  C   ARG A 115       5.593  -7.680  -4.021  1.00 88.13           C  
ATOM   1772  CB  ARG A 115       7.265  -9.510  -4.017  1.00 88.13           C  
ATOM   1773  HB2 ARG A 115       7.839  -8.806  -3.414  1.00 88.13           H  
ATOM   1774  HB3 ARG A 115       6.694 -10.139  -3.334  1.00 88.13           H  
ATOM   1775  O   ARG A 115       6.132  -6.587  -3.860  1.00 88.13           O  
ATOM   1776  CG  ARG A 115       8.244 -10.382  -4.807  1.00 88.13           C  
ATOM   1777  HG2 ARG A 115       7.723 -10.945  -5.581  1.00 88.13           H  
ATOM   1778  HG3 ARG A 115       9.003  -9.752  -5.270  1.00 88.13           H  
ATOM   1779  CD  ARG A 115       8.900 -11.346  -3.822  1.00 88.13           C  
ATOM   1780  HD2 ARG A 115       8.133 -11.999  -3.406  1.00 88.13           H  
ATOM   1781  HD3 ARG A 115       9.330 -10.762  -3.007  1.00 88.13           H  
ATOM   1782  NE  ARG A 115       9.926 -12.171  -4.469  1.00 88.13           N  
ATOM   1783  HE  ARG A 115       9.593 -13.012  -4.919  1.00 88.13           H  
ATOM   1784  NH1 ARG A 115      11.760 -10.872  -3.968  1.00 88.13           N  
ATOM   1785 HH11 ARG A 115      11.273 -10.370  -3.238  1.00 88.13           H  
ATOM   1786 HH12 ARG A 115      12.712 -10.619  -4.188  1.00 88.13           H  
ATOM   1787  NH2 ARG A 115      11.933 -12.512  -5.450  1.00 88.13           N  
ATOM   1788 HH21 ARG A 115      12.821 -12.100  -5.700  1.00 88.13           H  
ATOM   1789 HH22 ARG A 115      11.538 -13.229  -6.041  1.00 88.13           H  
ATOM   1790  CZ  ARG A 115      11.195 -11.848  -4.615  1.00 88.13           C  
ATOM   1791  N   VAL A 116       4.500  -8.053  -3.372  1.00 90.29           N  
ATOM   1792  H   VAL A 116       4.058  -8.922  -3.637  1.00 90.29           H  
ATOM   1793  CA  VAL A 116       3.947  -7.345  -2.215  1.00 90.29           C  
ATOM   1794  HA  VAL A 116       4.625  -6.549  -1.905  1.00 90.29           H  
ATOM   1795  C   VAL A 116       3.810  -8.348  -1.079  1.00 90.29           C  
ATOM   1796  CB  VAL A 116       2.576  -6.723  -2.539  1.00 90.29           C  
ATOM   1797  HB  VAL A 116       1.849  -7.516  -2.710  1.00 90.29           H  
ATOM   1798  O   VAL A 116       3.182  -9.381  -1.270  1.00 90.29           O  
ATOM   1799  CG1 VAL A 116       2.095  -5.869  -1.364  1.00 90.29           C  
ATOM   1800 HG11 VAL A 116       1.085  -5.509  -1.560  1.00 90.29           H  
ATOM   1801 HG12 VAL A 116       2.769  -5.024  -1.227  1.00 90.29           H  
ATOM   1802 HG13 VAL A 116       2.055  -6.459  -0.449  1.00 90.29           H  
ATOM   1803  CG2 VAL A 116       2.626  -5.844  -3.794  1.00 90.29           C  
ATOM   1804 HG21 VAL A 116       2.847  -6.469  -4.659  1.00 90.29           H  
ATOM   1805 HG22 VAL A 116       3.395  -5.078  -3.693  1.00 90.29           H  
ATOM   1806 HG23 VAL A 116       1.658  -5.373  -3.965  1.00 90.29           H  
ATOM   1807  N   ARG A 117       4.351  -8.063   0.106  1.00 93.02           N  
ATOM   1808  H   ARG A 117       4.905  -7.223   0.187  1.00 93.02           H  
ATOM   1809  CA  ARG A 117       4.007  -8.794   1.334  1.00 93.02           C  
ATOM   1810  HA  ARG A 117       3.433  -9.683   1.073  1.00 93.02           H  
ATOM   1811  C   ARG A 117       3.089  -7.928   2.178  1.00 93.02           C  
ATOM   1812  CB  ARG A 117       5.249  -9.289   2.089  1.00 93.02           C  
ATOM   1813  HB2 ARG A 117       5.888  -8.447   2.357  1.00 93.02           H  
ATOM   1814  HB3 ARG A 117       4.929  -9.797   2.998  1.00 93.02           H  
ATOM   1815  O   ARG A 117       3.497  -6.851   2.611  1.00 93.02           O  
ATOM   1816  CG  ARG A 117       6.021 -10.276   1.205  1.00 93.02           C  
ATOM   1817  HG2 ARG A 117       5.331 -11.022   0.811  1.00 93.02           H  
ATOM   1818  HG3 ARG A 117       6.453  -9.730   0.366  1.00 93.02           H  
ATOM   1819  CD  ARG A 117       7.140 -11.010   1.947  1.00 93.02           C  
ATOM   1820  HD2 ARG A 117       6.700 -11.726   2.641  1.00 93.02           H  
ATOM   1821  HD3 ARG A 117       7.730 -10.294   2.519  1.00 93.02           H  
ATOM   1822  NE  ARG A 117       7.980 -11.716   0.965  1.00 93.02           N  
ATOM   1823  HE  ARG A 117       7.547 -12.461   0.438  1.00 93.02           H  
ATOM   1824  NH1 ARG A 117       9.781 -10.267   0.855  1.00 93.02           N  
ATOM   1825 HH11 ARG A 117      10.542  -9.937   0.280  1.00 93.02           H  
ATOM   1826 HH12 ARG A 117       9.491  -9.781   1.691  1.00 93.02           H  
ATOM   1827  NH2 ARG A 117       9.510 -11.822  -0.679  1.00 93.02           N  
ATOM   1828 HH21 ARG A 117      10.205 -11.308  -1.201  1.00 93.02           H  
ATOM   1829 HH22 ARG A 117       8.886 -12.490  -1.108  1.00 93.02           H  
ATOM   1830  CZ  ARG A 117       9.087 -11.273   0.408  1.00 93.02           C  
ATOM   1831  N   LEU A 118       1.858  -8.397   2.346  1.00 92.94           N  
ATOM   1832  H   LEU A 118       1.662  -9.318   1.979  1.00 92.94           H  
ATOM   1833  CA  LEU A 118       0.827  -7.805   3.189  1.00 92.94           C  
ATOM   1834  HA  LEU A 118       0.988  -6.732   3.294  1.00 92.94           H  
ATOM   1835  C   LEU A 118       0.894  -8.456   4.567  1.00 92.94           C  
ATOM   1836  CB  LEU A 118      -0.561  -8.073   2.579  1.00 92.94           C  
ATOM   1837  HB2 LEU A 118      -1.309  -7.629   3.237  1.00 92.94           H  
ATOM   1838  HB3 LEU A 118      -0.728  -9.150   2.574  1.00 92.94           H  
ATOM   1839  O   LEU A 118       0.917  -9.681   4.650  1.00 92.94           O  
ATOM   1840  CG  LEU A 118      -0.800  -7.557   1.152  1.00 92.94           C  
ATOM   1841  HG  LEU A 118      -0.078  -8.004   0.469  1.00 92.94           H  
ATOM   1842  CD1 LEU A 118      -2.202  -7.979   0.714  1.00 92.94           C  
ATOM   1843 HD11 LEU A 118      -2.947  -7.607   1.417  1.00 92.94           H  
ATOM   1844 HD12 LEU A 118      -2.428  -7.592  -0.280  1.00 92.94           H  
ATOM   1845 HD13 LEU A 118      -2.267  -9.067   0.688  1.00 92.94           H  
ATOM   1846  CD2 LEU A 118      -0.673  -6.036   1.076  1.00 92.94           C  
ATOM   1847 HD21 LEU A 118      -1.357  -5.571   1.786  1.00 92.94           H  
ATOM   1848 HD22 LEU A 118       0.348  -5.738   1.315  1.00 92.94           H  
ATOM   1849 HD23 LEU A 118      -0.910  -5.695   0.068  1.00 92.94           H  
ATOM   1850  N   ARG A 119       0.873  -7.661   5.634  1.00 93.67           N  
ATOM   1851  H   ARG A 119       0.921  -6.664   5.480  1.00 93.67           H  
ATOM   1852  CA  ARG A 119       0.754  -8.127   7.018  1.00 93.67           C  
ATOM   1853  HA  ARG A 119       0.562  -9.200   7.028  1.00 93.67           H  
ATOM   1854  C   ARG A 119      -0.420  -7.444   7.702  1.00 93.67           C  
ATOM   1855  CB  ARG A 119       2.065  -7.851   7.768  1.00 93.67           C  
ATOM   1856  HB2 ARG A 119       2.239  -6.775   7.803  1.00 93.67           H  
ATOM   1857  HB3 ARG A 119       2.892  -8.334   7.248  1.00 93.67           H  
ATOM   1858  O   ARG A 119      -0.572  -6.234   7.560  1.00 93.67           O  
ATOM   1859  CG  ARG A 119       1.973  -8.388   9.195  1.00 93.67           C  
ATOM   1860  HG2 ARG A 119       1.210  -7.845   9.752  1.00 93.67           H  
ATOM   1861  HG3 ARG A 119       1.670  -9.433   9.129  1.00 93.67           H  
ATOM   1862  CD  ARG A 119       3.278  -8.274   9.990  1.00 93.67           C  
ATOM   1863  HD2 ARG A 119       4.114  -8.674   9.417  1.00 93.67           H  
ATOM   1864  HD3 ARG A 119       3.471  -7.223  10.205  1.00 93.67           H  
ATOM   1865  NE  ARG A 119       3.131  -9.009  11.250  1.00 93.67           N  
ATOM   1866  HE  ARG A 119       2.737  -8.470  12.008  1.00 93.67           H  
ATOM   1867  NH1 ARG A 119       3.277 -11.153  10.426  1.00 93.67           N  
ATOM   1868 HH11 ARG A 119       2.903 -12.091  10.436  1.00 93.67           H  
ATOM   1869 HH12 ARG A 119       3.831 -10.828   9.646  1.00 93.67           H  
ATOM   1870  NH2 ARG A 119       2.080 -10.719  12.261  1.00 93.67           N  
ATOM   1871 HH21 ARG A 119       1.583 -11.590  12.139  1.00 93.67           H  
ATOM   1872 HH22 ARG A 119       1.672  -9.987  12.825  1.00 93.67           H  
ATOM   1873  CZ  ARG A 119       2.858 -10.296  11.315  1.00 93.67           C  
ATOM   1874  N   ASN A 120      -1.174  -8.194   8.500  1.00 91.64           N  
ATOM   1875  H   ASN A 120      -0.973  -9.181   8.565  1.00 91.64           H  
ATOM   1876  CA  ASN A 120      -2.202  -7.661   9.387  1.00 91.64           C  
ATOM   1877  HA  ASN A 120      -2.257  -6.576   9.294  1.00 91.64           H  
ATOM   1878  C   ASN A 120      -1.852  -7.985  10.853  1.00 91.64           C  
ATOM   1879  CB  ASN A 120      -3.550  -8.240   8.929  1.00 91.64           C  
ATOM   1880  HB2 ASN A 120      -3.500  -9.327   8.996  1.00 91.64           H  
ATOM   1881  HB3 ASN A 120      -3.735  -7.963   7.891  1.00 91.64           H  
ATOM   1882  O   ASN A 120      -1.818  -9.144  11.247  1.00 91.64           O  
ATOM   1883  CG  ASN A 120      -4.729  -7.775   9.756  1.00 91.64           C  
ATOM   1884  ND2 ASN A 120      -5.896  -8.309   9.512  1.00 91.64           N  
ATOM   1885 HD21 ASN A 120      -6.018  -8.962   8.751  1.00 91.64           H  
ATOM   1886 HD22 ASN A 120      -6.678  -8.016  10.079  1.00 91.64           H  
ATOM   1887  OD1 ASN A 120      -4.624  -6.917  10.616  1.00 91.64           O  
ATOM   1888  N   ASP A 121      -1.609  -6.956  11.664  1.00 89.61           N  
ATOM   1889  H   ASP A 121      -1.670  -6.029  11.267  1.00 89.61           H  
ATOM   1890  CA  ASP A 121      -1.396  -7.025  13.119  1.00 89.61           C  
ATOM   1891  HA  ASP A 121      -1.345  -8.069  13.429  1.00 89.61           H  
ATOM   1892  C   ASP A 121      -2.579  -6.390  13.893  1.00 89.61           C  
ATOM   1893  CB  ASP A 121      -0.057  -6.357  13.487  1.00 89.61           C  
ATOM   1894  HB2 ASP A 121      -0.069  -5.346  13.080  1.00 89.61           H  
ATOM   1895  HB3 ASP A 121       0.033  -6.289  14.571  1.00 89.61           H  
ATOM   1896  O   ASP A 121      -2.428  -5.959  15.036  1.00 89.61           O  
ATOM   1897  CG  ASP A 121       1.191  -7.067  12.972  1.00 89.61           C  
ATOM   1898  OD1 ASP A 121       1.355  -8.278  13.244  1.00 89.61           O  
ATOM   1899  OD2 ASP A 121       2.044  -6.396  12.340  1.00 89.61           O  
ATOM   1900  N   SER A 122      -3.753  -6.269  13.263  1.00 85.51           N  
ATOM   1901  H   SER A 122      -3.829  -6.650  12.330  1.00 85.51           H  
ATOM   1902  CA  SER A 122      -4.979  -5.733  13.869  1.00 85.51           C  
ATOM   1903  HA  SER A 122      -4.693  -5.098  14.708  1.00 85.51           H  
ATOM   1904  C   SER A 122      -5.899  -6.815  14.448  1.00 85.51           C  
ATOM   1905  CB  SER A 122      -5.730  -4.838  12.875  1.00 85.51           C  
ATOM   1906  HB2 SER A 122      -5.023  -4.204  12.340  1.00 85.51           H  
ATOM   1907  HB3 SER A 122      -6.419  -4.201  13.430  1.00 85.51           H  
ATOM   1908  O   SER A 122      -5.670  -8.016  14.304  1.00 85.51           O  
ATOM   1909  OG  SER A 122      -6.482  -5.579  11.947  1.00 85.51           O  
ATOM   1910  HG  SER A 122      -5.877  -6.104  11.418  1.00 85.51           H  
ATOM   1911  N   SER A 123      -6.963  -6.367  15.114  1.00 85.28           N  
ATOM   1912  H   SER A 123      -7.107  -5.369  15.169  1.00 85.28           H  
ATOM   1913  CA  SER A 123      -8.000  -7.189  15.745  1.00 85.28           C  
ATOM   1914  HA  SER A 123      -7.525  -7.972  16.336  1.00 85.28           H  
ATOM   1915  C   SER A 123      -8.973  -7.870  14.772  1.00 85.28           C  
ATOM   1916  CB  SER A 123      -8.795  -6.271  16.674  1.00 85.28           C  
ATOM   1917  HB2 SER A 123      -8.125  -5.886  17.443  1.00 85.28           H  
ATOM   1918  HB3 SER A 123      -9.608  -6.824  17.144  1.00 85.28           H  
ATOM   1919  O   SER A 123      -9.636  -8.835  15.156  1.00 85.28           O  
ATOM   1920  OG  SER A 123      -9.312  -5.192  15.915  1.00 85.28           O  
ATOM   1921  HG  SER A 123      -9.440  -4.425  16.478  1.00 85.28           H  
ATOM   1922  N   THR A 124      -9.078  -7.392  13.529  1.00 85.35           N  
ATOM   1923  H   THR A 124      -8.493  -6.613  13.263  1.00 85.35           H  
ATOM   1924  CA  THR A 124     -10.053  -7.856  12.529  1.00 85.35           C  
ATOM   1925  HA  THR A 124     -10.615  -8.695  12.941  1.00 85.35           H  
ATOM   1926  C   THR A 124      -9.363  -8.328  11.254  1.00 85.35           C  
ATOM   1927  CB  THR A 124     -11.057  -6.748  12.162  1.00 85.35           C  
ATOM   1928  HB  THR A 124     -11.732  -7.123  11.393  1.00 85.35           H  
ATOM   1929  O   THR A 124      -8.235  -7.919  10.979  1.00 85.35           O  
ATOM   1930  CG2 THR A 124     -11.901  -6.318  13.360  1.00 85.35           C  
ATOM   1931 HG21 THR A 124     -11.265  -5.860  14.118  1.00 85.35           H  
ATOM   1932 HG22 THR A 124     -12.643  -5.588  13.035  1.00 85.35           H  
ATOM   1933 HG23 THR A 124     -12.406  -7.184  13.788  1.00 85.35           H  
ATOM   1934  OG1 THR A 124     -10.412  -5.597  11.665  1.00 85.35           O  
ATOM   1935  HG1 THR A 124     -10.052  -5.803  10.800  1.00 85.35           H  
ATOM   1936  N   PRO A 125     -10.025  -9.135  10.408  1.00 89.38           N  
ATOM   1937  CA  PRO A 125      -9.629  -9.248   9.011  1.00 89.38           C  
ATOM   1938  HA  PRO A 125      -8.638  -9.698   8.970  1.00 89.38           H  
ATOM   1939  C   PRO A 125      -9.594  -7.870   8.330  1.00 89.38           C  
ATOM   1940  CB  PRO A 125     -10.644 -10.192   8.357  1.00 89.38           C  
ATOM   1941  HB2 PRO A 125     -11.446  -9.618   7.893  1.00 89.38           H  
ATOM   1942  HB3 PRO A 125     -10.167 -10.844   7.625  1.00 89.38           H  
ATOM   1943  O   PRO A 125     -10.338  -6.960   8.706  1.00 89.38           O  
ATOM   1944  CG  PRO A 125     -11.205 -10.982   9.540  1.00 89.38           C  
ATOM   1945  HG2 PRO A 125     -12.210 -11.354   9.340  1.00 89.38           H  
ATOM   1946  HG3 PRO A 125     -10.532 -11.805   9.783  1.00 89.38           H  
ATOM   1947  CD  PRO A 125     -11.192  -9.957  10.674  1.00 89.38           C  
ATOM   1948  HD2 PRO A 125     -12.093  -9.346  10.635  1.00 89.38           H  
ATOM   1949  HD3 PRO A 125     -11.112 -10.464  11.636  1.00 89.38           H  
ATOM   1950  N   VAL A 126      -8.725  -7.736   7.333  1.00 88.21           N  
ATOM   1951  H   VAL A 126      -8.143  -8.530   7.107  1.00 88.21           H  
ATOM   1952  CA  VAL A 126      -8.533  -6.535   6.507  1.00 88.21           C  
ATOM   1953  HA  VAL A 126      -9.324  -5.809   6.695  1.00 88.21           H  
ATOM   1954  C   VAL A 126      -8.606  -6.954   5.045  1.00 88.21           C  
ATOM   1955  CB  VAL A 126      -7.172  -5.882   6.823  1.00 88.21           C  
ATOM   1956  HB  VAL A 126      -6.399  -6.649   6.785  1.00 88.21           H  
ATOM   1957  O   VAL A 126      -8.048  -7.988   4.683  1.00 88.21           O  
ATOM   1958  CG1 VAL A 126      -6.785  -4.776   5.832  1.00 88.21           C  
ATOM   1959 HG11 VAL A 126      -7.526  -3.976   5.849  1.00 88.21           H  
ATOM   1960 HG12 VAL A 126      -6.711  -5.174   4.819  1.00 88.21           H  
ATOM   1961 HG13 VAL A 126      -5.807  -4.372   6.089  1.00 88.21           H  
ATOM   1962  CG2 VAL A 126      -7.176  -5.270   8.229  1.00 88.21           C  
ATOM   1963 HG21 VAL A 126      -6.178  -4.906   8.472  1.00 88.21           H  
ATOM   1964 HG22 VAL A 126      -7.890  -4.447   8.278  1.00 88.21           H  
ATOM   1965 HG23 VAL A 126      -7.452  -6.018   8.973  1.00 88.21           H  
ATOM   1966  N   GLU A 127      -9.258  -6.157   4.204  1.00 90.39           N  
ATOM   1967  H   GLU A 127      -9.601  -5.271   4.547  1.00 90.39           H  
ATOM   1968  CA  GLU A 127      -9.296  -6.358   2.754  1.00 90.39           C  
ATOM   1969  HA  GLU A 127      -9.034  -7.390   2.522  1.00 90.39           H  
ATOM   1970  C   GLU A 127      -8.261  -5.447   2.078  1.00 90.39           C  
ATOM   1971  CB  GLU A 127     -10.730  -6.105   2.257  1.00 90.39           C  
ATOM   1972  HB2 GLU A 127     -11.422  -6.714   2.840  1.00 90.39           H  
ATOM   1973  HB3 GLU A 127     -10.974  -5.060   2.449  1.00 90.39           H  
ATOM   1974  O   GLU A 127      -8.114  -4.282   2.451  1.00 90.39           O  
ATOM   1975  CG  GLU A 127     -10.972  -6.394   0.769  1.00 90.39           C  
ATOM   1976  HG2 GLU A 127     -11.901  -5.904   0.479  1.00 90.39           H  
ATOM   1977  HG3 GLU A 127     -10.175  -5.953   0.169  1.00 90.39           H  
ATOM   1978  CD  GLU A 127     -11.083  -7.894   0.469  1.00 90.39           C  
ATOM   1979  OE1 GLU A 127     -12.105  -8.306  -0.121  1.00 90.39           O  
ATOM   1980  OE2 GLU A 127     -10.117  -8.632   0.773  1.00 90.39           O  
ATOM   1981  N   VAL A 128      -7.519  -5.948   1.086  1.00 89.00           N  
ATOM   1982  H   VAL A 128      -7.597  -6.931   0.867  1.00 89.00           H  
ATOM   1983  CA  VAL A 128      -6.536  -5.135   0.352  1.00 89.00           C  
ATOM   1984  HA  VAL A 128      -6.682  -4.088   0.619  1.00 89.00           H  
ATOM   1985  C   VAL A 128      -6.755  -5.231  -1.151  1.00 89.00           C  
ATOM   1986  CB  VAL A 128      -5.084  -5.483   0.730  1.00 89.00           C  
ATOM   1987  HB  VAL A 128      -4.846  -6.487   0.377  1.00 89.00           H  
ATOM   1988  O   VAL A 128      -6.691  -6.310  -1.741  1.00 89.00           O  
ATOM   1989  CG1 VAL A 128      -4.117  -4.489   0.069  1.00 89.00           C  
ATOM   1990 HG11 VAL A 128      -4.142  -4.606  -1.014  1.00 89.00           H  
ATOM   1991 HG12 VAL A 128      -3.098  -4.673   0.410  1.00 89.00           H  
ATOM   1992 HG13 VAL A 128      -4.401  -3.467   0.321  1.00 89.00           H  
ATOM   1993  CG2 VAL A 128      -4.855  -5.430   2.249  1.00 89.00           C  
ATOM   1994 HG21 VAL A 128      -5.201  -4.476   2.645  1.00 89.00           H  
ATOM   1995 HG22 VAL A 128      -3.798  -5.562   2.482  1.00 89.00           H  
ATOM   1996 HG23 VAL A 128      -5.413  -6.234   2.729  1.00 89.00           H  
ATOM   1997  N   HIS A 129      -6.953  -4.078  -1.784  1.00 89.88           N  
ATOM   1998  H   HIS A 129      -6.985  -3.235  -1.230  1.00 89.88           H  
ATOM   1999  CA  HIS A 129      -7.038  -3.911  -3.229  1.00 89.88           C  
ATOM   2000  HA  HIS A 129      -7.242  -4.877  -3.693  1.00 89.88           H  
ATOM   2001  C   HIS A 129      -5.702  -3.388  -3.774  1.00 89.88           C  
ATOM   2002  CB  HIS A 129      -8.210  -2.975  -3.563  1.00 89.88           C  
ATOM   2003  HB2 HIS A 129      -8.254  -2.840  -4.644  1.00 89.88           H  
ATOM   2004  HB3 HIS A 129      -8.024  -2.003  -3.108  1.00 89.88           H  
ATOM   2005  O   HIS A 129      -5.231  -2.316  -3.392  1.00 89.88           O  
ATOM   2006  CG  HIS A 129      -9.559  -3.472  -3.094  1.00 89.88           C  
ATOM   2007  CD2 HIS A 129     -10.614  -2.702  -2.677  1.00 89.88           C  
ATOM   2008  HD2 HIS A 129     -10.641  -1.625  -2.609  1.00 89.88           H  
ATOM   2009  ND1 HIS A 129      -9.957  -4.787  -2.986  1.00 89.88           N  
ATOM   2010  CE1 HIS A 129      -9.400  -5.605  -3.188  1.00 89.88           C  
ATOM   2011  HE1 HIS A 129     -11.207  -4.810  -2.495  1.00 89.88           H  
ATOM   2012  NE2 HIS A 129     -11.772  -5.697  -2.247  1.00 89.88           N  
ATOM   2013  HE2 HIS A 129     -11.661  -3.563  -2.338  1.00 89.88           H  
ATOM   2014  N   ILE A 130      -5.092  -4.134  -4.696  1.00 88.72           N  
ATOM   2015  H   ILE A 130      -5.545  -4.991  -4.980  1.00 88.72           H  
ATOM   2016  CA  ILE A 130      -3.810  -3.794  -5.331  1.00 88.72           C  
ATOM   2017  HA  ILE A 130      -3.454  -2.843  -4.932  1.00 88.72           H  
ATOM   2018  C   ILE A 130      -4.029  -3.622  -6.836  1.00 88.72           C  
ATOM   2019  CB  ILE A 130      -2.725  -4.858  -5.035  1.00 88.72           C  
ATOM   2020  HB  ILE A 130      -2.996  -5.769  -5.569  1.00 88.72           H  
ATOM   2021  O   ILE A 130      -4.698  -4.448  -7.459  1.00 88.72           O  
ATOM   2022  CG1 ILE A 130      -2.635  -5.214  -3.532  1.00 88.72           C  
ATOM   2023 HG12 ILE A 130      -2.409  -4.315  -2.959  1.00 88.72           H  
ATOM   2024 HG13 ILE A 130      -3.601  -5.593  -3.197  1.00 88.72           H  
ATOM   2025  CG2 ILE A 130      -1.364  -4.358  -5.564  1.00 88.72           C  
ATOM   2026 HG21 ILE A 130      -1.411  -4.170  -6.636  1.00 88.72           H  
ATOM   2027 HG22 ILE A 130      -1.081  -3.435  -5.057  1.00 88.72           H  
ATOM   2028 HG23 ILE A 130      -0.585  -5.104  -5.411  1.00 88.72           H  
ATOM   2029  CD1 ILE A 130      -1.601  -6.297  -3.198  1.00 88.72           C  
ATOM   2030 HD11 ILE A 130      -1.771  -7.177  -3.818  1.00 88.72           H  
ATOM   2031 HD12 ILE A 130      -0.588  -5.925  -3.355  1.00 88.72           H  
ATOM   2032 HD13 ILE A 130      -1.700  -6.576  -2.149  1.00 88.72           H  
ATOM   2033  N   LYS A 131      -3.444  -2.575  -7.428  1.00 85.00           N  
ATOM   2034  H   LYS A 131      -2.909  -1.955  -6.837  1.00 85.00           H  
ATOM   2035  CA  LYS A 131      -3.443  -2.298  -8.872  1.00 85.00           C  
ATOM   2036  HA  LYS A 131      -3.916  -3.131  -9.392  1.00 85.00           H  
ATOM   2037  C   LYS A 131      -2.008  -2.178  -9.397  1.00 85.00           C  
ATOM   2038  CB  LYS A 131      -4.265  -1.029  -9.147  1.00 85.00           C  
ATOM   2039  HB2 LYS A 131      -3.865  -0.245  -8.504  1.00 85.00           H  
ATOM   2040  HB3 LYS A 131      -5.303  -1.202  -8.863  1.00 85.00           H  
ATOM   2041  O   LYS A 131      -1.202  -1.432  -8.838  1.00 85.00           O  
ATOM   2042  CG  LYS A 131      -4.207  -0.553 -10.611  1.00 85.00           C  
ATOM   2043  HG2 LYS A 131      -4.805  -1.208 -11.244  1.00 85.00           H  
ATOM   2044  HG3 LYS A 131      -3.175  -0.588 -10.962  1.00 85.00           H  
ATOM   2045  CD  LYS A 131      -4.682   0.899 -10.753  1.00 85.00           C  
ATOM   2046  HD2 LYS A 131      -4.321   1.465  -9.894  1.00 85.00           H  
ATOM   2047  HD3 LYS A 131      -5.771   0.940 -10.778  1.00 85.00           H  
ATOM   2048  CE  LYS A 131      -4.082   1.494 -12.032  1.00 85.00           C  
ATOM   2049  HE2 LYS A 131      -3.032   1.206 -12.078  1.00 85.00           H  
ATOM   2050  HE3 LYS A 131      -4.560   1.039 -12.899  1.00 85.00           H  
ATOM   2051  NZ  LYS A 131      -4.173   2.971 -12.090  1.00 85.00           N  
ATOM   2052  HZ1 LYS A 131      -5.137   3.271 -12.097  1.00 85.00           H  
ATOM   2053  HZ2 LYS A 131      -3.707   3.388 -11.297  1.00 85.00           H  
ATOM   2054  HZ3 LYS A 131      -3.718   3.292 -12.933  1.00 85.00           H  
ATOM   2055  N   VAL A 132      -1.729  -2.855 -10.511  1.00 80.02           N  
ATOM   2056  H   VAL A 132      -2.480  -3.384 -10.932  1.00 80.02           H  
ATOM   2057  CA  VAL A 132      -0.413  -2.929 -11.168  1.00 80.02           C  
ATOM   2058  HA  VAL A 132       0.229  -2.121 -10.817  1.00 80.02           H  
ATOM   2059  C   VAL A 132      -0.618  -2.761 -12.674  1.00 80.02           C  
ATOM   2060  CB  VAL A 132       0.266  -4.269 -10.821  1.00 80.02           C  
ATOM   2061  HB  VAL A 132      -0.373  -5.095 -11.133  1.00 80.02           H  
ATOM   2062  O   VAL A 132      -1.185  -3.637 -13.326  1.00 80.02           O  
ATOM   2063  CG1 VAL A 132       1.632  -4.429 -11.489  1.00 80.02           C  
ATOM   2064 HG11 VAL A 132       2.275  -3.590 -11.224  1.00 80.02           H  
ATOM   2065 HG12 VAL A 132       2.097  -5.362 -11.168  1.00 80.02           H  
ATOM   2066 HG13 VAL A 132       1.514  -4.468 -12.571  1.00 80.02           H  
ATOM   2067  CG2 VAL A 132       0.485  -4.366  -9.306  1.00 80.02           C  
ATOM   2068 HG21 VAL A 132       1.039  -5.276  -9.075  1.00 80.02           H  
ATOM   2069 HG22 VAL A 132       1.039  -3.498  -8.950  1.00 80.02           H  
ATOM   2070 HG23 VAL A 132      -0.472  -4.428  -8.789  1.00 80.02           H  
ATOM   2071  N   GLY A 133      -0.261  -1.594 -13.216  1.00 77.29           N  
ATOM   2072  H   GLY A 133       0.301  -0.950 -12.678  1.00 77.29           H  
ATOM   2073  CA  GLY A 133      -0.721  -1.177 -14.542  1.00 77.29           C  
ATOM   2074  HA2 GLY A 133      -0.319  -0.193 -14.783  1.00 77.29           H  
ATOM   2075  HA3 GLY A 133      -0.372  -1.890 -15.288  1.00 77.29           H  
ATOM   2076  C   GLY A 133      -2.252  -1.107 -14.561  1.00 77.29           C  
ATOM   2077  O   GLY A 133      -2.843  -0.370 -13.771  1.00 77.29           O  
ATOM   2078  N   ASP A 134      -2.888  -1.916 -15.408  1.00 80.20           N  
ATOM   2079  H   ASP A 134      -2.336  -2.452 -16.062  1.00 80.20           H  
ATOM   2080  CA  ASP A 134      -4.344  -2.131 -15.421  1.00 80.20           C  
ATOM   2081  HA  ASP A 134      -4.830  -1.315 -14.886  1.00 80.20           H  
ATOM   2082  C   ASP A 134      -4.780  -3.432 -14.712  1.00 80.20           C  
ATOM   2083  CB  ASP A 134      -4.848  -2.080 -16.869  1.00 80.20           C  
ATOM   2084  HB2 ASP A 134      -5.917  -2.295 -16.887  1.00 80.20           H  
ATOM   2085  HB3 ASP A 134      -4.340  -2.844 -17.458  1.00 80.20           H  
ATOM   2086  O   ASP A 134      -5.977  -3.673 -14.543  1.00 80.20           O  
ATOM   2087  CG  ASP A 134      -4.620  -0.699 -17.484  1.00 80.20           C  
ATOM   2088  OD1 ASP A 134      -5.305   0.250 -17.033  1.00 80.20           O  
ATOM   2089  OD2 ASP A 134      -3.750  -0.606 -18.379  1.00 80.20           O  
ATOM   2090  N   GLU A 135      -3.836  -4.273 -14.270  1.00 84.49           N  
ATOM   2091  H   GLU A 135      -2.872  -3.975 -14.297  1.00 84.49           H  
ATOM   2092  CA  GLU A 135      -4.137  -5.486 -13.501  1.00 84.49           C  
ATOM   2093  HA  GLU A 135      -4.950  -5.996 -14.018  1.00 84.49           H  
ATOM   2094  C   GLU A 135      -4.624  -5.122 -12.089  1.00 84.49           C  
ATOM   2095  CB  GLU A 135      -2.918  -6.435 -13.449  1.00 84.49           C  
ATOM   2096  HB2 GLU A 135      -2.301  -6.278 -14.334  1.00 84.49           H  
ATOM   2097  HB3 GLU A 135      -2.310  -6.192 -12.577  1.00 84.49           H  
ATOM   2098  O   GLU A 135      -4.195  -4.118 -11.508  1.00 84.49           O  
ATOM   2099  CG  GLU A 135      -3.321  -7.923 -13.418  1.00 84.49           C  
ATOM   2100  HG2 GLU A 135      -4.400  -8.009 -13.288  1.00 84.49           H  
ATOM   2101  HG3 GLU A 135      -3.082  -8.371 -14.382  1.00 84.49           H  
ATOM   2102  CD  GLU A 135      -2.635  -8.713 -12.295  1.00 84.49           C  
ATOM   2103  OE1 GLU A 135      -3.212  -8.779 -11.191  1.00 84.49           O  
ATOM   2104  OE2 GLU A 135      -1.552  -9.309 -12.498  1.00 84.49           O  
ATOM   2105  N   LYS A 136      -5.516  -5.940 -11.519  1.00 89.28           N  
ATOM   2106  H   LYS A 136      -5.757  -6.795 -11.998  1.00 89.28           H  
ATOM   2107  CA  LYS A 136      -6.067  -5.747 -10.172  1.00 89.28           C  
ATOM   2108  HA  LYS A 136      -5.386  -5.111  -9.606  1.00 89.28           H  
ATOM   2109  C   LYS A 136      -6.195  -7.063  -9.421  1.00 89.28           C  
ATOM   2110  CB  LYS A 136      -7.450  -5.086 -10.215  1.00 89.28           C  
ATOM   2111  HB2 LYS A 136      -8.087  -5.623 -10.918  1.00 89.28           H  
ATOM   2112  HB3 LYS A 136      -7.891  -5.183  -9.223  1.00 89.28           H  
ATOM   2113  O   LYS A 136      -6.662  -8.052  -9.983  1.00 89.28           O  
ATOM   2114  CG  LYS A 136      -7.424  -3.597 -10.579  1.00 89.28           C  
ATOM   2115  HG2 LYS A 136      -6.683  -3.085  -9.964  1.00 89.28           H  
ATOM   2116  HG3 LYS A 136      -7.170  -3.473 -11.632  1.00 89.28           H  
ATOM   2117  CD  LYS A 136      -8.813  -3.013 -10.294  1.00 89.28           C  
ATOM   2118  HD2 LYS A 136      -9.550  -3.525 -10.912  1.00 89.28           H  
ATOM   2119  HD3 LYS A 136      -9.052  -3.184  -9.244  1.00 89.28           H  
ATOM   2120  CE  LYS A 136      -8.859  -1.512 -10.577  1.00 89.28           C  
ATOM   2121  HE2 LYS A 136      -8.016  -1.042 -10.069  1.00 89.28           H  
ATOM   2122  HE3 LYS A 136      -8.738  -1.356 -11.649  1.00 89.28           H  
ATOM   2123  NZ  LYS A 136     -10.137  -0.929 -10.093  1.00 89.28           N  
ATOM   2124  HZ1 LYS A 136     -10.920  -1.377 -10.547  1.00 89.28           H  
ATOM   2125  HZ2 LYS A 136     -10.176   0.063 -10.275  1.00 89.28           H  
ATOM   2126  HZ3 LYS A 136     -10.230  -1.073  -9.097  1.00 89.28           H  
ATOM   2127  N   ARG A 137      -5.899  -7.029  -8.119  1.00 91.40           N  
ATOM   2128  H   ARG A 137      -5.554  -6.157  -7.744  1.00 91.40           H  
ATOM   2129  CA  ARG A 137      -6.127  -8.140  -7.183  1.00 91.40           C  
ATOM   2130  HA  ARG A 137      -6.823  -8.843  -7.642  1.00 91.40           H  
ATOM   2131  C   ARG A 137      -6.776  -7.645  -5.899  1.00 91.40           C  
ATOM   2132  CB  ARG A 137      -4.816  -8.891  -6.883  1.00 91.40           C  
ATOM   2133  HB2 ARG A 137      -5.033  -9.752  -6.250  1.00 91.40           H  
ATOM   2134  HB3 ARG A 137      -4.131  -8.231  -6.351  1.00 91.40           H  
ATOM   2135  O   ARG A 137      -6.532  -6.518  -5.472  1.00 91.40           O  
ATOM   2136  CG  ARG A 137      -4.150  -9.373  -8.176  1.00 91.40           C  
ATOM   2137  HG2 ARG A 137      -4.863  -9.945  -8.770  1.00 91.40           H  
ATOM   2138  HG3 ARG A 137      -3.844  -8.497  -8.746  1.00 91.40           H  
ATOM   2139  CD  ARG A 137      -2.910 -10.229  -7.935  1.00 91.40           C  
ATOM   2140  HD2 ARG A 137      -3.208 -11.193  -7.522  1.00 91.40           H  
ATOM   2141  HD3 ARG A 137      -2.257  -9.717  -7.229  1.00 91.40           H  
ATOM   2142  NE  ARG A 137      -2.206 -10.410  -9.210  1.00 91.40           N  
ATOM   2143  HE  ARG A 137      -2.571  -9.890  -9.994  1.00 91.40           H  
ATOM   2144  NH1 ARG A 137      -0.454 -11.668  -8.474  1.00 91.40           N  
ATOM   2145 HH11 ARG A 137       0.482 -12.021  -8.607  1.00 91.40           H  
ATOM   2146 HH12 ARG A 137      -0.865 -11.641  -7.551  1.00 91.40           H  
ATOM   2147  NH2 ARG A 137      -0.531 -11.003 -10.607  1.00 91.40           N  
ATOM   2148 HH21 ARG A 137       0.308 -11.528 -10.812  1.00 91.40           H  
ATOM   2149 HH22 ARG A 137      -0.957 -10.421 -11.314  1.00 91.40           H  
ATOM   2150  CZ  ARG A 137      -1.068 -11.024  -9.426  1.00 91.40           C  
ATOM   2151  N   THR A 138      -7.546  -8.530  -5.282  1.00 92.67           N  
ATOM   2152  H   THR A 138      -7.654  -9.443  -5.700  1.00 92.67           H  
ATOM   2153  CA  THR A 138      -8.116  -8.369  -3.944  1.00 92.67           C  
ATOM   2154  HA  THR A 138      -7.793  -7.421  -3.512  1.00 92.67           H  
ATOM   2155  C   THR A 138      -7.605  -9.510  -3.079  1.00 92.67           C  
ATOM   2156  CB  THR A 138      -9.646  -8.369  -3.994  1.00 92.67           C  
ATOM   2157  HB  THR A 138     -10.004  -9.284  -4.467  1.00 92.67           H  
ATOM   2158  O   THR A 138      -7.663 -10.662  -3.512  1.00 92.67           O  
ATOM   2159  CG2 THR A 138     -10.271  -8.245  -2.615  1.00 92.67           C  
ATOM   2160 HG21 THR A 138      -9.816  -7.426  -2.058  1.00 92.67           H  
ATOM   2161 HG22 THR A 138     -10.122  -9.166  -2.052  1.00 92.67           H  
ATOM   2162 HG23 THR A 138     -11.346  -8.083  -2.695  1.00 92.67           H  
ATOM   2163  OG1 THR A 138     -10.088  -7.259  -4.739  1.00 92.67           O  
ATOM   2164  HG1 THR A 138     -11.029  -7.173  -4.567  1.00 92.67           H  
ATOM   2165  N   VAL A 139      -7.071  -9.196  -1.899  1.00 93.21           N  
ATOM   2166  H   VAL A 139      -7.039  -8.225  -1.624  1.00 93.21           H  
ATOM   2167  CA  VAL A 139      -6.543 -10.180  -0.947  1.00 93.21           C  
ATOM   2168  HA  VAL A 139      -6.995 -11.152  -1.148  1.00 93.21           H  
ATOM   2169  C   VAL A 139      -6.930  -9.773   0.469  1.00 93.21           C  
ATOM   2170  CB  VAL A 139      -5.012 -10.336  -1.080  1.00 93.21           C  
ATOM   2171  HB  VAL A 139      -4.530  -9.373  -0.912  1.00 93.21           H  
ATOM   2172  O   VAL A 139      -6.460  -8.754   0.978  1.00 93.21           O  
ATOM   2173  CG1 VAL A 139      -4.445 -11.346  -0.073  1.00 93.21           C  
ATOM   2174 HG11 VAL A 139      -4.620 -11.002   0.946  1.00 93.21           H  
ATOM   2175 HG12 VAL A 139      -3.369 -11.447  -0.211  1.00 93.21           H  
ATOM   2176 HG13 VAL A 139      -4.921 -12.319  -0.203  1.00 93.21           H  
ATOM   2177  CG2 VAL A 139      -4.631 -10.826  -2.487  1.00 93.21           C  
ATOM   2178 HG21 VAL A 139      -4.840 -10.048  -3.220  1.00 93.21           H  
ATOM   2179 HG22 VAL A 139      -5.204 -11.720  -2.734  1.00 93.21           H  
ATOM   2180 HG23 VAL A 139      -3.569 -11.067  -2.532  1.00 93.21           H  
ATOM   2181  N   THR A 140      -7.749 -10.603   1.106  1.00 94.02           N  
ATOM   2182  H   THR A 140      -8.187 -11.356   0.594  1.00 94.02           H  
ATOM   2183  CA  THR A 140      -8.112 -10.477   2.518  1.00 94.02           C  
ATOM   2184  HA  THR A 140      -8.193  -9.415   2.750  1.00 94.02           H  
ATOM   2185  C   THR A 140      -7.019 -11.098   3.389  1.00 94.02           C  
ATOM   2186  CB  THR A 140      -9.469 -11.140   2.813  1.00 94.02           C  
ATOM   2187  HB  THR A 140      -9.305 -12.189   3.059  1.00 94.02           H  
ATOM   2188  O   THR A 140      -6.486 -12.152   3.043  1.00 94.02           O  
ATOM   2189  CG2 THR A 140     -10.195 -10.470   3.978  1.00 94.02           C  
ATOM   2190 HG21 THR A 140      -9.588 -10.533   4.882  1.00 94.02           H  
ATOM   2191 HG22 THR A 140     -10.382  -9.423   3.741  1.00 94.02           H  
ATOM   2192 HG23 THR A 140     -11.146 -10.973   4.150  1.00 94.02           H  
ATOM   2193  OG1 THR A 140     -10.332 -11.095   1.697  1.00 94.02           O  
ATOM   2194  HG1 THR A 140     -10.324 -10.196   1.362  1.00 94.02           H  
ATOM   2195  N   VAL A 141      -6.682 -10.465   4.515  1.00 93.04           N  
ATOM   2196  H   VAL A 141      -7.148  -9.591   4.715  1.00 93.04           H  
ATOM   2197  CA  VAL A 141      -5.620 -10.905   5.437  1.00 93.04           C  
ATOM   2198  HA  VAL A 141      -5.342 -11.930   5.194  1.00 93.04           H  
ATOM   2199  C   VAL A 141      -6.141 -10.897   6.876  1.00 93.04           C  
ATOM   2200  CB  VAL A 141      -4.354 -10.031   5.291  1.00 93.04           C  
ATOM   2201  HB  VAL A 141      -4.567  -9.026   5.657  1.00 93.04           H  
ATOM   2202  O   VAL A 141      -6.737  -9.917   7.328  1.00 93.04           O  
ATOM   2203  CG1 VAL A 141      -3.182 -10.606   6.095  1.00 93.04           C  
ATOM   2204 HG11 VAL A 141      -2.971 -11.624   5.767  1.00 93.04           H  
ATOM   2205 HG12 VAL A 141      -3.427 -10.627   7.157  1.00 93.04           H  
ATOM   2206 HG13 VAL A 141      -2.291  -9.992   5.963  1.00 93.04           H  
ATOM   2207  CG2 VAL A 141      -3.880  -9.918   3.834  1.00 93.04           C  
ATOM   2208 HG21 VAL A 141      -2.942  -9.364   3.789  1.00 93.04           H  
ATOM   2209 HG22 VAL A 141      -3.735 -10.913   3.414  1.00 93.04           H  
ATOM   2210 HG23 VAL A 141      -4.619  -9.382   3.238  1.00 93.04           H  
ATOM   2211  N   ASN A 142      -5.931 -11.988   7.607  1.00 93.97           N  
ATOM   2212  H   ASN A 142      -5.416 -12.741   7.175  1.00 93.97           H  
ATOM   2213  CA  ASN A 142      -6.501 -12.247   8.934  1.00 93.97           C  
ATOM   2214  HA  ASN A 142      -7.463 -11.737   8.992  1.00 93.97           H  
ATOM   2215  C   ASN A 142      -5.617 -11.717  10.090  1.00 93.97           C  
ATOM   2216  CB  ASN A 142      -6.767 -13.760   9.044  1.00 93.97           C  
ATOM   2217  HB2 ASN A 142      -5.838 -14.310   8.890  1.00 93.97           H  
ATOM   2218  HB3 ASN A 142      -7.138 -14.006  10.039  1.00 93.97           H  
ATOM   2219  O   ASN A 142      -4.434 -11.449   9.880  1.00 93.97           O  
ATOM   2220  CG  ASN A 142      -7.801 -14.229   8.038  1.00 93.97           C  
ATOM   2221  ND2 ASN A 142      -7.384 -14.692   6.885  1.00 93.97           N  
ATOM   2222 HD21 ASN A 142      -6.395 -14.705   6.678  1.00 93.97           H  
ATOM   2223 HD22 ASN A 142      -8.070 -14.960   6.194  1.00 93.97           H  
ATOM   2224  OD1 ASN A 142      -8.995 -14.151   8.278  1.00 93.97           O  
ATOM   2225  N   PRO A 143      -6.143 -11.577  11.324  1.00 91.24           N  
ATOM   2226  CA  PRO A 143      -5.361 -11.150  12.490  1.00 91.24           C  
ATOM   2227  HA  PRO A 143      -5.102 -10.099  12.360  1.00 91.24           H  
ATOM   2228  C   PRO A 143      -4.074 -11.965  12.716  1.00 91.24           C  
ATOM   2229  CB  PRO A 143      -6.321 -11.272  13.680  1.00 91.24           C  
ATOM   2230  HB2 PRO A 143      -6.331 -12.292  14.062  1.00 91.24           H  
ATOM   2231  HB3 PRO A 143      -6.077 -10.570  14.477  1.00 91.24           H  
ATOM   2232  O   PRO A 143      -4.116 -13.174  12.939  1.00 91.24           O  
ATOM   2233  CG  PRO A 143      -7.669 -10.964  13.039  1.00 91.24           C  
ATOM   2234  HG2 PRO A 143      -8.502 -11.346  13.629  1.00 91.24           H  
ATOM   2235  HG3 PRO A 143      -7.757  -9.887  12.893  1.00 91.24           H  
ATOM   2236  CD  PRO A 143      -7.551 -11.668  11.687  1.00 91.24           C  
ATOM   2237  HD2 PRO A 143      -8.190 -11.174  10.955  1.00 91.24           H  
ATOM   2238  HD3 PRO A 143      -7.835 -12.714  11.796  1.00 91.24           H  
ATOM   2239  N   GLY A 144      -2.924 -11.288  12.674  1.00 91.62           N  
ATOM   2240  H   GLY A 144      -2.959 -10.321  12.384  1.00 91.62           H  
ATOM   2241  CA  GLY A 144      -1.578 -11.859  12.819  1.00 91.62           C  
ATOM   2242  HA2 GLY A 144      -1.611 -12.659  13.558  1.00 91.62           H  
ATOM   2243  HA3 GLY A 144      -0.914 -11.076  13.185  1.00 91.62           H  
ATOM   2244  C   GLY A 144      -0.961 -12.431  11.532  1.00 91.62           C  
ATOM   2245  O   GLY A 144       0.224 -12.788  11.540  1.00 91.62           O  
ATOM   2246  N   GLU A 145      -1.726 -12.521  10.443  1.00 95.44           N  
ATOM   2247  H   GLU A 145      -2.650 -12.113  10.480  1.00 95.44           H  
ATOM   2248  CA  GLU A 145      -1.355 -13.190   9.192  1.00 95.44           C  
ATOM   2249  HA  GLU A 145      -0.808 -14.097   9.451  1.00 95.44           H  
ATOM   2250  C   GLU A 145      -0.436 -12.337   8.298  1.00 95.44           C  
ATOM   2251  CB  GLU A 145      -2.647 -13.620   8.474  1.00 95.44           C  
ATOM   2252  HB2 GLU A 145      -3.298 -14.102   9.204  1.00 95.44           H  
ATOM   2253  HB3 GLU A 145      -3.150 -12.728   8.102  1.00 95.44           H  
ATOM   2254  O   GLU A 145      -0.398 -11.105   8.378  1.00 95.44           O  
ATOM   2255  CG  GLU A 145      -2.462 -14.593   7.302  1.00 95.44           C  
ATOM   2256  HG2 GLU A 145      -1.936 -14.091   6.489  1.00 95.44           H  
ATOM   2257  HG3 GLU A 145      -1.856 -15.436   7.634  1.00 95.44           H  
ATOM   2258  CD  GLU A 145      -3.826 -15.082   6.798  1.00 95.44           C  
ATOM   2259  OE1 GLU A 145      -4.057 -16.308   6.803  1.00 95.44           O  
ATOM   2260  OE2 GLU A 145      -4.671 -14.220   6.458  1.00 95.44           O  
ATOM   2261  N   GLU A 146       0.326 -13.008   7.429  1.00 94.49           N  
ATOM   2262  H   GLU A 146       0.213 -14.009   7.354  1.00 94.49           H  
ATOM   2263  CA  GLU A 146       1.204 -12.376   6.445  1.00 94.49           C  
ATOM   2264  HA  GLU A 146       0.819 -11.374   6.254  1.00 94.49           H  
ATOM   2265  C   GLU A 146       1.192 -13.156   5.120  1.00 94.49           C  
ATOM   2266  CB  GLU A 146       2.611 -12.245   7.043  1.00 94.49           C  
ATOM   2267  HB2 GLU A 146       3.066 -13.230   7.147  1.00 94.49           H  
ATOM   2268  HB3 GLU A 146       2.508 -11.808   8.036  1.00 94.49           H  
ATOM   2269  O   GLU A 146       1.367 -14.374   5.112  1.00 94.49           O  
ATOM   2270  CG  GLU A 146       3.527 -11.338   6.218  1.00 94.49           C  
ATOM   2271  HG2 GLU A 146       3.734 -11.812   5.258  1.00 94.49           H  
ATOM   2272  HG3 GLU A 146       3.018 -10.394   6.026  1.00 94.49           H  
ATOM   2273  CD  GLU A 146       4.836 -11.037   6.954  1.00 94.49           C  
ATOM   2274  OE1 GLU A 146       5.918 -11.282   6.378  1.00 94.49           O  
ATOM   2275  OE2 GLU A 146       4.805 -10.436   8.057  1.00 94.49           O  
ATOM   2276  N   VAL A 147       0.969 -12.457   4.003  1.00 95.08           N  
ATOM   2277  H   VAL A 147       0.877 -11.455   4.094  1.00 95.08           H  
ATOM   2278  CA  VAL A 147       0.670 -13.041   2.683  1.00 95.08           C  
ATOM   2279  HA  VAL A 147       0.901 -14.106   2.703  1.00 95.08           H  
ATOM   2280  C   VAL A 147       1.524 -12.380   1.600  1.00 95.08           C  
ATOM   2281  CB  VAL A 147      -0.833 -12.884   2.346  1.00 95.08           C  
ATOM   2282  HB  VAL A 147      -1.073 -11.824   2.277  1.00 95.08           H  
ATOM   2283  O   VAL A 147       1.603 -11.153   1.534  1.00 95.08           O  
ATOM   2284  CG1 VAL A 147      -1.189 -13.548   1.007  1.00 95.08           C  
ATOM   2285 HG11 VAL A 147      -0.676 -13.049   0.184  1.00 95.08           H  
ATOM   2286 HG12 VAL A 147      -0.913 -14.602   1.027  1.00 95.08           H  
ATOM   2287 HG13 VAL A 147      -2.262 -13.467   0.834  1.00 95.08           H  
ATOM   2288  CG2 VAL A 147      -1.735 -13.508   3.419  1.00 95.08           C  
ATOM   2289 HG21 VAL A 147      -2.783 -13.421   3.132  1.00 95.08           H  
ATOM   2290 HG22 VAL A 147      -1.608 -12.985   4.367  1.00 95.08           H  
ATOM   2291 HG23 VAL A 147      -1.488 -14.561   3.559  1.00 95.08           H  
ATOM   2292  N   GLU A 148       2.137 -13.174   0.714  1.00 94.33           N  
ATOM   2293  H   GLU A 148       2.000 -14.172   0.784  1.00 94.33           H  
ATOM   2294  CA  GLU A 148       2.825 -12.658  -0.477  1.00 94.33           C  
ATOM   2295  HA  GLU A 148       3.094 -11.620  -0.282  1.00 94.33           H  
ATOM   2296  C   GLU A 148       1.908 -12.663  -1.712  1.00 94.33           C  
ATOM   2297  CB  GLU A 148       4.152 -13.394  -0.742  1.00 94.33           C  
ATOM   2298  HB2 GLU A 148       3.954 -14.426  -1.029  1.00 94.33           H  
ATOM   2299  HB3 GLU A 148       4.751 -13.389   0.169  1.00 94.33           H  
ATOM   2300  O   GLU A 148       1.366 -13.693  -2.109  1.00 94.33           O  
ATOM   2301  CG  GLU A 148       4.934 -12.683  -1.861  1.00 94.33           C  
ATOM   2302  HG2 GLU A 148       5.085 -11.640  -1.581  1.00 94.33           H  
ATOM   2303  HG3 GLU A 148       4.338 -12.694  -2.773  1.00 94.33           H  
ATOM   2304  CD  GLU A 148       6.299 -13.316  -2.153  1.00 94.33           C  
ATOM   2305  OE1 GLU A 148       6.477 -13.832  -3.281  1.00 94.33           O  
ATOM   2306  OE2 GLU A 148       7.211 -13.177  -1.299  1.00 94.33           O  
ATOM   2307  N   VAL A 149       1.795 -11.503  -2.357  1.00 92.13           N  
ATOM   2308  H   VAL A 149       2.260 -10.706  -1.947  1.00 92.13           H  
ATOM   2309  CA  VAL A 149       1.067 -11.262  -3.603  1.00 92.13           C  
ATOM   2310  HA  VAL A 149       0.603 -12.195  -3.924  1.00 92.13           H  
ATOM   2311  C   VAL A 149       2.075 -10.824  -4.667  1.00 92.13           C  
ATOM   2312  CB  VAL A 149      -0.056 -10.217  -3.408  1.00 92.13           C  
ATOM   2313  HB  VAL A 149       0.373  -9.218  -3.327  1.00 92.13           H  
ATOM   2314  O   VAL A 149       2.395  -9.642  -4.797  1.00 92.13           O  
ATOM   2315  CG1 VAL A 149      -1.000 -10.248  -4.618  1.00 92.13           C  
ATOM   2316 HG11 VAL A 149      -0.444 -10.020  -5.528  1.00 92.13           H  
ATOM   2317 HG12 VAL A 149      -1.464 -11.230  -4.703  1.00 92.13           H  
ATOM   2318 HG13 VAL A 149      -1.781  -9.498  -4.491  1.00 92.13           H  
ATOM   2319  CG2 VAL A 149      -0.882 -10.459  -2.139  1.00 92.13           C  
ATOM   2320 HG21 VAL A 149      -0.263 -10.315  -1.253  1.00 92.13           H  
ATOM   2321 HG22 VAL A 149      -1.276 -11.475  -2.133  1.00 92.13           H  
ATOM   2322 HG23 VAL A 149      -1.700  -9.741  -2.086  1.00 92.13           H  
ATOM   2323  N   THR A 150       2.614 -11.786  -5.416  1.00 90.15           N  
ATOM   2324  H   THR A 150       2.380 -12.745  -5.203  1.00 90.15           H  
ATOM   2325  CA  THR A 150       3.631 -11.524  -6.449  1.00 90.15           C  
ATOM   2326  HA  THR A 150       4.087 -10.558  -6.234  1.00 90.15           H  
ATOM   2327  C   THR A 150       3.006 -11.377  -7.838  1.00 90.15           C  
ATOM   2328  CB  THR A 150       4.785 -12.538  -6.362  1.00 90.15           C  
ATOM   2329  HB  THR A 150       4.393 -13.552  -6.286  1.00 90.15           H  
ATOM   2330  O   THR A 150       2.276 -12.246  -8.321  1.00 90.15           O  
ATOM   2331  CG2 THR A 150       5.771 -12.446  -7.528  1.00 90.15           C  
ATOM   2332 HG21 THR A 150       5.293 -12.775  -8.451  1.00 90.15           H  
ATOM   2333 HG22 THR A 150       6.111 -11.417  -7.648  1.00 90.15           H  
ATOM   2334 HG23 THR A 150       6.629 -13.088  -7.329  1.00 90.15           H  
ATOM   2335  OG1 THR A 150       5.515 -12.206  -5.203  1.00 90.15           O  
ATOM   2336  HG1 THR A 150       5.772 -12.986  -4.706  1.00 90.15           H  
ATOM   2337  N   PHE A 151       3.285 -10.240  -8.472  1.00 84.51           N  
ATOM   2338  H   PHE A 151       3.907  -9.594  -8.008  1.00 84.51           H  
ATOM   2339  CA  PHE A 151       2.904  -9.870  -9.832  1.00 84.51           C  
ATOM   2340  HA  PHE A 151       2.065 -10.483 -10.161  1.00 84.51           H  
ATOM   2341  C   PHE A 151       4.081 -10.112 -10.783  1.00 84.51           C  
ATOM   2342  CB  PHE A 151       2.474  -8.394  -9.866  1.00 84.51           C  
ATOM   2343  HB2 PHE A 151       3.290  -7.780  -9.486  1.00 84.51           H  
ATOM   2344  HB3 PHE A 151       2.319  -8.109 -10.907  1.00 84.51           H  
ATOM   2345  O   PHE A 151       5.236  -9.952 -10.383  1.00 84.51           O  
ATOM   2346  CG  PHE A 151       1.216  -8.051  -9.089  1.00 84.51           C  
ATOM   2347  CD1 PHE A 151       0.020  -7.777  -9.780  1.00 84.51           C  
ATOM   2348  HD1 PHE A 151      -0.021  -7.846 -10.857  1.00 84.51           H  
ATOM   2349  CD2 PHE A 151       1.250  -7.933  -7.685  1.00 84.51           C  
ATOM   2350  HD2 PHE A 151       2.168  -8.115  -7.145  1.00 84.51           H  
ATOM   2351  CE1 PHE A 151      -1.128  -7.381  -9.074  1.00 84.51           C  
ATOM   2352  HE1 PHE A 151      -2.036  -7.156  -9.614  1.00 84.51           H  
ATOM   2353  CE2 PHE A 151       0.095  -7.558  -6.977  1.00 84.51           C  
ATOM   2354  HE2 PHE A 151       0.130  -7.469  -5.901  1.00 84.51           H  
ATOM   2355  CZ  PHE A 151      -1.094  -7.278  -7.674  1.00 84.51           C  
ATOM   2356  HZ  PHE A 151      -1.983  -6.980  -7.139  1.00 84.51           H  
ATOM   2357  N   SER A 152       3.787 -10.451 -12.040  1.00 82.74           N  
ATOM   2358  H   SER A 152       2.821 -10.467 -12.334  1.00 82.74           H  
ATOM   2359  CA  SER A 152       4.788 -10.769 -13.067  1.00 82.74           C  
ATOM   2360  HA  SER A 152       5.758 -10.379 -12.762  1.00 82.74           H  
ATOM   2361  C   SER A 152       4.390 -10.143 -14.404  1.00 82.74           C  
ATOM   2362  CB  SER A 152       4.927 -12.283 -13.267  1.00 82.74           C  
ATOM   2363  HB2 SER A 152       4.021 -12.661 -13.741  1.00 82.74           H  
ATOM   2364  HB3 SER A 152       5.771 -12.474 -13.931  1.00 82.74           H  
ATOM   2365  O   SER A 152       3.229 -10.248 -14.796  1.00 82.74           O  
ATOM   2366  OG  SER A 152       5.123 -12.981 -12.048  1.00 82.74           O  
ATOM   2367  HG  SER A 152       5.084 -13.921 -12.236  1.00 82.74           H  
ATOM   2368  N   ALA A 153       5.336  -9.535 -15.119  1.00 68.27           N  
ATOM   2369  H   ALA A 153       6.280  -9.520 -14.759  1.00 68.27           H  
ATOM   2370  CA  ALA A 153       5.104  -8.879 -16.401  1.00 68.27           C  
ATOM   2371  HA  ALA A 153       4.282  -9.382 -16.912  1.00 68.27           H  
ATOM   2372  C   ALA A 153       6.350  -8.956 -17.295  1.00 68.27           C  
ATOM   2373  CB  ALA A 153       4.692  -7.420 -16.152  1.00 68.27           C  
ATOM   2374  HB1 ALA A 153       3.810  -7.382 -15.514  1.00 68.27           H  
ATOM   2375  HB2 ALA A 153       5.505  -6.877 -15.669  1.00 68.27           H  
ATOM   2376  HB3 ALA A 153       4.465  -6.931 -17.100  1.00 68.27           H  
ATOM   2377  O   ALA A 153       7.452  -8.612 -16.878  1.00 68.27           O  
ATOM   2378  N   ASN A 154       6.161  -9.326 -18.565  1.00 63.24           N  
ATOM   2379  H   ASN A 154       5.223  -9.583 -18.839  1.00 63.24           H  
ATOM   2380  CA  ASN A 154       7.210  -9.362 -19.603  1.00 63.24           C  
ATOM   2381  HA  ASN A 154       8.104  -9.803 -19.162  1.00 63.24           H  
ATOM   2382  C   ASN A 154       7.598  -7.945 -20.104  1.00 63.24           C  
ATOM   2383  CB  ASN A 154       6.745 -10.257 -20.775  1.00 63.24           C  
ATOM   2384  HB2 ASN A 154       6.086  -9.678 -21.422  1.00 63.24           H  
ATOM   2385  HB3 ASN A 154       7.616 -10.539 -21.366  1.00 63.24           H  
ATOM   2386  O   ASN A 154       7.945  -7.763 -21.268  1.00 63.24           O  
ATOM   2387  CG  ASN A 154       6.018 -11.524 -20.362  1.00 63.24           C  
ATOM   2388  ND2 ASN A 154       4.703 -11.496 -20.329  1.00 63.24           N  
ATOM   2389 HD21 ASN A 154       4.199 -10.682 -20.651  1.00 63.24           H  
ATOM   2390 HD22 ASN A 154       4.255 -12.355 -20.044  1.00 63.24           H  
ATOM   2391  OD1 ASN A 154       6.599 -12.549 -20.062  1.00 63.24           O  
ATOM   2392  N   ASP A 155       7.362  -6.936 -19.267  1.00 56.58           N  
ATOM   2393  H   ASP A 155       7.254  -7.178 -18.292  1.00 56.58           H  
ATOM   2394  CA  ASP A 155       6.943  -5.583 -19.639  1.00 56.58           C  
ATOM   2395  HA  ASP A 155       7.576  -5.186 -20.433  1.00 56.58           H  
ATOM   2396  C   ASP A 155       7.057  -4.716 -18.363  1.00 56.58           C  
ATOM   2397  CB  ASP A 155       5.491  -5.713 -20.154  1.00 56.58           C  
ATOM   2398  HB2 ASP A 155       5.463  -6.499 -20.909  1.00 56.58           H  
ATOM   2399  HB3 ASP A 155       4.839  -6.041 -19.344  1.00 56.58           H  
ATOM   2400  O   ASP A 155       6.075  -4.573 -17.626  1.00 56.58           O  
ATOM   2401  CG  ASP A 155       4.886  -4.466 -20.794  1.00 56.58           C  
ATOM   2402  OD1 ASP A 155       4.988  -3.343 -20.252  1.00 56.58           O  
ATOM   2403  OD2 ASP A 155       4.140  -4.629 -21.788  1.00 56.58           O  
ATOM   2404  N   PRO A 156       8.272  -4.249 -18.001  1.00 50.42           N  
ATOM   2405  CA  PRO A 156       8.551  -3.701 -16.668  1.00 50.42           C  
ATOM   2406  HA  PRO A 156       8.298  -4.439 -15.906  1.00 50.42           H  
ATOM   2407  C   PRO A 156       7.741  -2.432 -16.387  1.00 50.42           C  
ATOM   2408  CB  PRO A 156      10.060  -3.441 -16.634  1.00 50.42           C  
ATOM   2409  HB2 PRO A 156      10.573  -4.324 -16.254  1.00 50.42           H  
ATOM   2410  HB3 PRO A 156      10.316  -2.571 -16.030  1.00 50.42           H  
ATOM   2411  O   PRO A 156       7.255  -2.241 -15.273  1.00 50.42           O  
ATOM   2412  CG  PRO A 156      10.422  -3.239 -18.106  1.00 50.42           C  
ATOM   2413  HG2 PRO A 156      10.204  -2.212 -18.401  1.00 50.42           H  
ATOM   2414  HG3 PRO A 156      11.467  -3.477 -18.302  1.00 50.42           H  
ATOM   2415  CD  PRO A 156       9.473  -4.200 -18.824  1.00 50.42           C  
ATOM   2416  HD2 PRO A 156       9.920  -5.193 -18.875  1.00 50.42           H  
ATOM   2417  HD3 PRO A 156       9.259  -3.827 -19.826  1.00 50.42           H  
ATOM   2418  N   HIS A 157       7.455  -1.664 -17.443  1.00 53.24           N  
ATOM   2419  H   HIS A 157       7.925  -1.891 -18.308  1.00 53.24           H  
ATOM   2420  CA  HIS A 157       6.638  -0.453 -17.442  1.00 53.24           C  
ATOM   2421  HA  HIS A 157       7.180   0.305 -16.876  1.00 53.24           H  
ATOM   2422  C   HIS A 157       5.254  -0.626 -16.786  1.00 53.24           C  
ATOM   2423  CB  HIS A 157       6.452   0.020 -18.900  1.00 53.24           C  
ATOM   2424  HB2 HIS A 157       6.220   1.085 -18.895  1.00 53.24           H  
ATOM   2425  HB3 HIS A 157       5.593  -0.500 -19.324  1.00 53.24           H  
ATOM   2426  O   HIS A 157       4.632   0.352 -16.375  1.00 53.24           O  
ATOM   2427  CG  HIS A 157       7.624  -0.225 -19.826  1.00 53.24           C  
ATOM   2428  CD2 HIS A 157       7.744  -1.258 -20.718  1.00 53.24           C  
ATOM   2429  HD2 HIS A 157       7.009  -2.028 -20.897  1.00 53.24           H  
ATOM   2430  ND1 HIS A 157       8.789   0.502 -19.903  1.00 53.24           N  
ATOM   2431  HD1 HIS A 157       9.047   1.298 -19.338  1.00 53.24           H  
ATOM   2432  CE1 HIS A 157       9.600  -0.087 -20.795  1.00 53.24           C  
ATOM   2433  HE1 HIS A 157      10.597   0.253 -21.032  1.00 53.24           H  
ATOM   2434  NE2 HIS A 157       9.001  -1.169 -21.325  1.00 53.24           N  
ATOM   2435  N   LYS A 158       4.740  -1.860 -16.669  1.00 57.83           N  
ATOM   2436  H   LYS A 158       5.290  -2.630 -17.020  1.00 57.83           H  
ATOM   2437  CA  LYS A 158       3.449  -2.154 -16.019  1.00 57.83           C  
ATOM   2438  HA  LYS A 158       2.821  -1.267 -16.106  1.00 57.83           H  
ATOM   2439  C   LYS A 158       3.544  -2.356 -14.504  1.00 57.83           C  
ATOM   2440  CB  LYS A 158       2.737  -3.286 -16.776  1.00 57.83           C  
ATOM   2441  HB2 LYS A 158       3.422  -4.120 -16.930  1.00 57.83           H  
ATOM   2442  HB3 LYS A 158       1.871  -3.631 -16.212  1.00 57.83           H  
ATOM   2443  O   LYS A 158       2.510  -2.408 -13.846  1.00 57.83           O  
ATOM   2444  CG  LYS A 158       2.268  -2.715 -18.124  1.00 57.83           C  
ATOM   2445  HG2 LYS A 158       3.108  -2.218 -18.609  1.00 57.83           H  
ATOM   2446  HG3 LYS A 158       1.501  -1.964 -17.934  1.00 57.83           H  
ATOM   2447  CD  LYS A 158       1.703  -3.759 -19.091  1.00 57.83           C  
ATOM   2448  HD2 LYS A 158       2.445  -4.536 -19.276  1.00 57.83           H  
ATOM   2449  HD3 LYS A 158       0.815  -4.213 -18.651  1.00 57.83           H  
ATOM   2450  CE  LYS A 158       1.328  -3.058 -20.405  1.00 57.83           C  
ATOM   2451  HE2 LYS A 158       0.768  -3.754 -21.030  1.00 57.83           H  
ATOM   2452  HE3 LYS A 158       0.682  -2.213 -20.168  1.00 57.83           H  
ATOM   2453  NZ  LYS A 158       2.532  -2.594 -21.137  1.00 57.83           N  
ATOM   2454  HZ1 LYS A 158       2.357  -1.880 -21.829  1.00 57.83           H  
ATOM   2455  HZ2 LYS A 158       3.271  -2.312 -20.509  1.00 57.83           H  
ATOM   2456  HZ3 LYS A 158       2.999  -3.373 -21.579  1.00 57.83           H  
ATOM   2457  N   PHE A 159       4.748  -2.358 -13.932  1.00 63.82           N  
ATOM   2458  H   PHE A 159       5.564  -2.358 -14.527  1.00 63.82           H  
ATOM   2459  CA  PHE A 159       4.963  -2.114 -12.502  1.00 63.82           C  
ATOM   2460  HA  PHE A 159       4.134  -2.545 -11.941  1.00 63.82           H  
ATOM   2461  C   PHE A 159       4.989  -0.622 -12.148  1.00 63.82           C  
ATOM   2462  CB  PHE A 159       6.254  -2.804 -12.044  1.00 63.82           C  
ATOM   2463  HB2 PHE A 159       7.103  -2.340 -12.547  1.00 63.82           H  
ATOM   2464  HB3 PHE A 159       6.378  -2.640 -10.974  1.00 63.82           H  
ATOM   2465  O   PHE A 159       4.915  -0.288 -10.968  1.00 63.82           O  
ATOM   2466  CG  PHE A 159       6.266  -4.297 -12.289  1.00 63.82           C  
ATOM   2467  CD1 PHE A 159       5.266  -5.107 -11.719  1.00 63.82           C  
ATOM   2468  HD1 PHE A 159       4.514  -4.667 -11.081  1.00 63.82           H  
ATOM   2469  CD2 PHE A 159       7.253  -4.870 -13.110  1.00 63.82           C  
ATOM   2470  HD2 PHE A 159       8.019  -4.248 -13.549  1.00 63.82           H  
ATOM   2471  CE1 PHE A 159       5.242  -6.485 -11.983  1.00 63.82           C  
ATOM   2472  HE1 PHE A 159       4.467  -7.107 -11.558  1.00 63.82           H  
ATOM   2473  CE2 PHE A 159       7.230  -6.249 -13.373  1.00 63.82           C  
ATOM   2474  HE2 PHE A 159       7.980  -6.684 -14.017  1.00 63.82           H  
ATOM   2475  CZ  PHE A 159       6.222  -7.051 -12.812  1.00 63.82           C  
ATOM   2476  HZ  PHE A 159       6.199  -8.110 -13.021  1.00 63.82           H  
ATOM   2477  N   ASN A 160       5.068   0.271 -13.142  1.00 62.87           N  
ATOM   2478  H   ASN A 160       5.116  -0.064 -14.093  1.00 62.87           H  
ATOM   2479  CA  ASN A 160       5.126   1.715 -12.939  1.00 62.87           C  
ATOM   2480  HA  ASN A 160       5.859   1.895 -12.153  1.00 62.87           H  
ATOM   2481  C   ASN A 160       3.774   2.284 -12.451  1.00 62.87           C  
ATOM   2482  CB  ASN A 160       5.661   2.368 -14.230  1.00 62.87           C  
ATOM   2483  HB2 ASN A 160       4.849   2.496 -14.946  1.00 62.87           H  
ATOM   2484  HB3 ASN A 160       6.401   1.706 -14.679  1.00 62.87           H  
ATOM   2485  O   ASN A 160       2.697   1.745 -12.720  1.00 62.87           O  
ATOM   2486  CG  ASN A 160       6.338   3.710 -14.023  1.00 62.87           C  
ATOM   2487  ND2 ASN A 160       7.166   4.086 -14.966  1.00 62.87           N  
ATOM   2488 HD21 ASN A 160       7.376   3.456 -15.726  1.00 62.87           H  
ATOM   2489 HD22 ASN A 160       7.819   4.844 -14.827  1.00 62.87           H  
ATOM   2490  OD1 ASN A 160       6.116   4.399 -13.034  1.00 62.87           O  
ATOM   2491  N   ARG A 161       3.841   3.379 -11.686  1.00 68.19           N  
ATOM   2492  H   ARG A 161       4.751   3.815 -11.642  1.00 68.19           H  
ATOM   2493  CA  ARG A 161       2.745   3.976 -10.897  1.00 68.19           C  
ATOM   2494  HA  ARG A 161       3.225   4.553 -10.107  1.00 68.19           H  
ATOM   2495  C   ARG A 161       1.831   2.968 -10.145  1.00 68.19           C  
ATOM   2496  CB  ARG A 161       1.948   4.982 -11.741  1.00 68.19           C  
ATOM   2497  HB2 ARG A 161       1.198   5.407 -11.074  1.00 68.19           H  
ATOM   2498  HB3 ARG A 161       1.443   4.458 -12.553  1.00 68.19           H  
ATOM   2499  O   ARG A 161       0.601   3.062 -10.294  1.00 68.19           O  
ATOM   2500  CG  ARG A 161       2.788   6.133 -12.323  1.00 68.19           C  
ATOM   2501  HG2 ARG A 161       3.444   5.737 -13.098  1.00 68.19           H  
ATOM   2502  HG3 ARG A 161       3.412   6.567 -11.541  1.00 68.19           H  
ATOM   2503  CD  ARG A 161       1.909   7.236 -12.940  1.00 68.19           C  
ATOM   2504  HD2 ARG A 161       2.567   7.950 -13.434  1.00 68.19           H  
ATOM   2505  HD3 ARG A 161       1.265   6.800 -13.704  1.00 68.19           H  
ATOM   2506  NE  ARG A 161       1.109   7.963 -11.927  1.00 68.19           N  
ATOM   2507  HE  ARG A 161       1.574   8.690 -11.403  1.00 68.19           H  
ATOM   2508  NH1 ARG A 161      -0.871   6.787 -12.003  1.00 68.19           N  
ATOM   2509 HH11 ARG A 161      -0.511   6.234 -12.766  1.00 68.19           H  
ATOM   2510 HH12 ARG A 161      -1.781   6.647 -11.586  1.00 68.19           H  
ATOM   2511  NH2 ARG A 161      -0.563   8.342 -10.458  1.00 68.19           N  
ATOM   2512 HH21 ARG A 161      -1.293   7.941  -9.886  1.00 68.19           H  
ATOM   2513 HH22 ARG A 161       0.079   8.999 -10.037  1.00 68.19           H  
ATOM   2514  CZ  ARG A 161      -0.103   7.698 -11.481  1.00 68.19           C  
ATOM   2515  N   PRO A 162       2.374   2.018  -9.351  1.00 75.27           N  
ATOM   2516  CA  PRO A 162       1.605   0.960  -8.687  1.00 75.27           C  
ATOM   2517  HA  PRO A 162       0.894   0.525  -9.388  1.00 75.27           H  
ATOM   2518  C   PRO A 162       0.836   1.493  -7.469  1.00 75.27           C  
ATOM   2519  CB  PRO A 162       2.632  -0.103  -8.300  1.00 75.27           C  
ATOM   2520  HB2 PRO A 162       2.313  -0.703  -7.448  1.00 75.27           H  
ATOM   2521  HB3 PRO A 162       2.837  -0.743  -9.159  1.00 75.27           H  
ATOM   2522  O   PRO A 162       1.236   2.483  -6.846  1.00 75.27           O  
ATOM   2523  CG  PRO A 162       3.868   0.734  -7.979  1.00 75.27           C  
ATOM   2524  HG2 PRO A 162       3.815   1.085  -6.948  1.00 75.27           H  
ATOM   2525  HG3 PRO A 162       4.783   0.166  -8.145  1.00 75.27           H  
ATOM   2526  CD  PRO A 162       3.771   1.924  -8.938  1.00 75.27           C  
ATOM   2527  HD2 PRO A 162       4.414   1.745  -9.800  1.00 75.27           H  
ATOM   2528  HD3 PRO A 162       4.091   2.835  -8.432  1.00 75.27           H  
ATOM   2529  N   GLN A 163      -0.311   0.874  -7.162  1.00 82.15           N  
ATOM   2530  H   GLN A 163      -0.556   0.025  -7.653  1.00 82.15           H  
ATOM   2531  CA  GLN A 163      -1.347   1.504  -6.328  1.00 82.15           C  
ATOM   2532  HA  GLN A 163      -0.865   2.274  -5.725  1.00 82.15           H  
ATOM   2533  C   GLN A 163      -2.009   0.527  -5.356  1.00 82.15           C  
ATOM   2534  CB  GLN A 163      -2.427   2.207  -7.185  1.00 82.15           C  
ATOM   2535  HB2 GLN A 163      -2.865   3.012  -6.595  1.00 82.15           H  
ATOM   2536  HB3 GLN A 163      -3.224   1.505  -7.433  1.00 82.15           H  
ATOM   2537  O   GLN A 163      -2.274  -0.625  -5.700  1.00 82.15           O  
ATOM   2538  CG  GLN A 163      -1.850   2.779  -8.485  1.00 82.15           C  
ATOM   2539  HG2 GLN A 163      -0.953   3.343  -8.229  1.00 82.15           H  
ATOM   2540  HG3 GLN A 163      -1.573   1.963  -9.152  1.00 82.15           H  
ATOM   2541  CD  GLN A 163      -2.737   3.724  -9.264  1.00 82.15           C  
ATOM   2542  NE2 GLN A 163      -2.136   4.443 -10.179  1.00 82.15           N  
ATOM   2543 HE21 GLN A 163      -2.250   5.413  -9.923  1.00 82.15           H  
ATOM   2544 HE22 GLN A 163      -1.163   4.194 -10.289  1.00 82.15           H  
ATOM   2545  OE1 GLN A 163      -3.953   3.816  -9.141  1.00 82.15           O  
ATOM   2546  N   PHE A 164      -2.341   1.033  -4.172  1.00 82.90           N  
ATOM   2547  H   PHE A 164      -2.093   1.993  -3.979  1.00 82.90           H  
ATOM   2548  CA  PHE A 164      -2.975   0.298  -3.083  1.00 82.90           C  
ATOM   2549  HA  PHE A 164      -3.314  -0.673  -3.445  1.00 82.90           H  
ATOM   2550  C   PHE A 164      -4.185   1.073  -2.554  1.00 82.90           C  
ATOM   2551  CB  PHE A 164      -1.958   0.063  -1.952  1.00 82.90           C  
ATOM   2552  HB2 PHE A 164      -2.433  -0.543  -1.181  1.00 82.90           H  
ATOM   2553  HB3 PHE A 164      -1.711   1.021  -1.496  1.00 82.90           H  
ATOM   2554  O   PHE A 164      -4.119   2.293  -2.402  1.00 82.90           O  
ATOM   2555  CG  PHE A 164      -0.673  -0.616  -2.390  1.00 82.90           C  
ATOM   2556  CD1 PHE A 164      -0.563  -2.014  -2.311  1.00 82.90           C  
ATOM   2557  HD1 PHE A 164      -1.376  -2.594  -1.899  1.00 82.90           H  
ATOM   2558  CD2 PHE A 164       0.394   0.139  -2.921  1.00 82.90           C  
ATOM   2559  HD2 PHE A 164       0.313   1.213  -2.990  1.00 82.90           H  
ATOM   2560  CE1 PHE A 164       0.591  -2.657  -2.788  1.00 82.90           C  
ATOM   2561  HE1 PHE A 164       0.653  -3.735  -2.750  1.00 82.90           H  
ATOM   2562  CE2 PHE A 164       1.546  -0.510  -3.402  1.00 82.90           C  
ATOM   2563  HE2 PHE A 164       2.347   0.066  -3.842  1.00 82.90           H  
ATOM   2564  CZ  PHE A 164       1.644  -1.910  -3.339  1.00 82.90           C  
ATOM   2565  HZ  PHE A 164       2.521  -2.409  -3.724  1.00 82.90           H  
ATOM   2566  N   THR A 165      -5.246   0.341  -2.229  1.00 84.43           N  
ATOM   2567  H   THR A 165      -5.223  -0.643  -2.455  1.00 84.43           H  
ATOM   2568  CA  THR A 165      -6.348   0.758  -1.355  1.00 84.43           C  
ATOM   2569  HA  THR A 165      -6.098   1.694  -0.854  1.00 84.43           H  
ATOM   2570  C   THR A 165      -6.487  -0.339  -0.297  1.00 84.43           C  
ATOM   2571  CB  THR A 165      -7.646   0.987  -2.159  1.00 84.43           C  
ATOM   2572  HB  THR A 165      -7.685   0.257  -2.968  1.00 84.43           H  
ATOM   2573  O   THR A 165      -6.582  -1.518  -0.636  1.00 84.43           O  
ATOM   2574  CG2 THR A 165      -8.925   0.833  -1.344  1.00 84.43           C  
ATOM   2575 HG21 THR A 165      -9.083  -0.217  -1.099  1.00 84.43           H  
ATOM   2576 HG22 THR A 165      -9.785   1.168  -1.924  1.00 84.43           H  
ATOM   2577 HG23 THR A 165      -8.865   1.409  -0.420  1.00 84.43           H  
ATOM   2578  OG1 THR A 165      -7.640   2.279  -2.738  1.00 84.43           O  
ATOM   2579  HG1 THR A 165      -8.391   2.764  -2.388  1.00 84.43           H  
ATOM   2580  N   ILE A 166      -6.434   0.029   0.981  1.00 81.41           N  
ATOM   2581  H   ILE A 166      -6.355   1.014   1.189  1.00 81.41           H  
ATOM   2582  CA  ILE A 166      -6.573  -0.894   2.122  1.00 81.41           C  
ATOM   2583  HA  ILE A 166      -6.618  -1.926   1.775  1.00 81.41           H  
ATOM   2584  C   ILE A 166      -7.898  -0.582   2.813  1.00 81.41           C  
ATOM   2585  CB  ILE A 166      -5.358  -0.753   3.068  1.00 81.41           C  
ATOM   2586  HB  ILE A 166      -5.223   0.306   3.289  1.00 81.41           H  
ATOM   2587  O   ILE A 166      -8.143   0.588   3.108  1.00 81.41           O  
ATOM   2588  CG1 ILE A 166      -4.084  -1.287   2.370  1.00 81.41           C  
ATOM   2589 HG12 ILE A 166      -4.079  -0.993   1.321  1.00 81.41           H  
ATOM   2590 HG13 ILE A 166      -4.077  -2.376   2.410  1.00 81.41           H  
ATOM   2591  CG2 ILE A 166      -5.574  -1.496   4.400  1.00 81.41           C  
ATOM   2592 HG21 ILE A 166      -6.417  -1.067   4.942  1.00 81.41           H  
ATOM   2593 HG22 ILE A 166      -5.778  -2.550   4.211  1.00 81.41           H  
ATOM   2594 HG23 ILE A 166      -4.696  -1.404   5.039  1.00 81.41           H  
ATOM   2595  CD1 ILE A 166      -2.787  -0.758   2.983  1.00 81.41           C  
ATOM   2596 HD11 ILE A 166      -2.774   0.330   2.914  1.00 81.41           H  
ATOM   2597 HD12 ILE A 166      -2.694  -1.066   4.025  1.00 81.41           H  
ATOM   2598 HD13 ILE A 166      -1.942  -1.154   2.420  1.00 81.41           H  
ATOM   2599  N   GLU A 167      -8.723  -1.603   3.063  1.00 78.40           N  
ATOM   2600  H   GLU A 167      -8.430  -2.541   2.831  1.00 78.40           H  
ATOM   2601  CA  GLU A 167     -10.101  -1.461   3.545  1.00 78.40           C  
ATOM   2602  HA  GLU A 167     -10.242  -0.409   3.794  1.00 78.40           H  
ATOM   2603  C   GLU A 167     -10.400  -2.257   4.827  1.00 78.40           C  
ATOM   2604  CB  GLU A 167     -11.134  -1.781   2.450  1.00 78.40           C  
ATOM   2605  HB2 GLU A 167     -11.112  -2.847   2.222  1.00 78.40           H  
ATOM   2606  HB3 GLU A 167     -12.113  -1.535   2.862  1.00 78.40           H  
ATOM   2607  O   GLU A 167      -9.931  -3.381   5.025  1.00 78.40           O  
ATOM   2608  CG  GLU A 167     -10.912  -0.994   1.147  1.00 78.40           C  
ATOM   2609  HG2 GLU A 167     -10.612   0.022   1.402  1.00 78.40           H  
ATOM   2610  HG3 GLU A 167     -10.094  -1.460   0.596  1.00 78.40           H  
ATOM   2611  CD  GLU A 167     -12.153  -0.908   0.243  1.00 78.40           C  
ATOM   2612  OE1 GLU A 167     -12.066  -0.225  -0.803  1.00 78.40           O  
ATOM   2613  OE2 GLU A 167     -13.263  -1.327   0.645  1.00 78.40           O  
ATOM   2614  N   TRP A 168     -11.205  -1.664   5.714  1.00 71.43           N  
ATOM   2615  H   TRP A 168     -11.581  -0.757   5.479  1.00 71.43           H  
ATOM   2616  CA  TRP A 168     -11.566  -2.224   7.025  1.00 71.43           C  
ATOM   2617  HA  TRP A 168     -11.603  -3.311   6.950  1.00 71.43           H  
ATOM   2618  C   TRP A 168     -12.940  -1.731   7.513  1.00 71.43           C  
ATOM   2619  CB  TRP A 168     -10.484  -1.837   8.041  1.00 71.43           C  
ATOM   2620  HB2 TRP A 168     -10.617  -2.440   8.939  1.00 71.43           H  
ATOM   2621  HB3 TRP A 168      -9.504  -2.091   7.635  1.00 71.43           H  
ATOM   2622  O   TRP A 168     -13.540  -0.854   6.892  1.00 71.43           O  
ATOM   2623  CG  TRP A 168     -10.479  -0.391   8.437  1.00 71.43           C  
ATOM   2624  CD1 TRP A 168     -11.008   0.095   9.598  1.00 71.43           C  
ATOM   2625  HD1 TRP A 168     -11.490  -0.544  10.323  1.00 71.43           H  
ATOM   2626  CD2 TRP A 168      -9.893   0.729   7.715  1.00 71.43           C  
ATOM   2627  CE2 TRP A 168     -10.168   2.080   8.781  1.00 71.43           C  
ATOM   2628  CE3 TRP A 168      -8.951   0.968   6.284  1.00 71.43           C  
ATOM   2629  HE3 TRP A 168      -8.739   0.129   5.638  1.00 71.43           H  
ATOM   2630  NE1 TRP A 168     -10.845   1.465   9.809  1.00 71.43           N  
ATOM   2631  HE1 TRP A 168     -11.074   1.889  10.697  1.00 71.43           H  
ATOM   2632  CH2 TRP A 168      -8.606   3.870   6.972  1.00 71.43           C  
ATOM   2633  HH2 TRP A 168      -8.224   4.851   6.734  1.00 71.43           H  
ATOM   2634  CZ2 TRP A 168      -9.555   3.644   8.402  1.00 71.43           C  
ATOM   2635  HZ2 TRP A 168      -9.734   4.471   9.074  1.00 71.43           H  
ATOM   2636  CZ3 TRP A 168      -8.318   2.539   5.905  1.00 71.43           C  
ATOM   2637  HZ3 TRP A 168      -7.713   2.660   5.018  1.00 71.43           H  
ATOM   2638  N   GLY A 169     -13.422  -2.266   8.644  1.00 59.01           N  
ATOM   2639  H   GLY A 169     -12.851  -2.952   9.116  1.00 59.01           H  
ATOM   2640  CA  GLY A 169     -14.634  -1.802   9.345  1.00 59.01           C  
ATOM   2641  HA2 GLY A 169     -15.048  -2.615   9.941  1.00 59.01           H  
ATOM   2642  HA3 GLY A 169     -15.382  -1.482   8.620  1.00 59.01           H  
ATOM   2643  C   GLY A 169     -14.372  -0.634  10.286  1.00 59.01           C  
ATOM   2644  O   GLY A 169     -13.756  -0.872  11.344  1.00 59.01           O  
ATOM   2645  OXT GLY A 169     -14.795   0.497   9.968  1.00 59.01           O  
TER    2646      GLY A 169                                                       
END   
