# Supplementary material for: Single-chain dimers from de novo immunoglobulins as robust scaffolds for multiple binding loops
Source: Nat Commun. 2023 Sep 23;14:5939. doi: 10.1038/s41467-023-41717-5 (PMC10517939; doi:10.1038/s41467-023-41717-5)
Supplement: Supplementary file 3 — Supplementary Data 1 [file 41467_2023_41717_MOESM3_ESM.zip › design_models/scIg+EF/scIg12+EF1a+EF3a/ranked_5.pdb]

ATOM      1  N   GLY A   1       5.368  -9.124 -12.403  1.00 38.91           N  
ATOM      2  H   GLY A   1       4.830  -8.618 -13.092  1.00 38.91           H  
ATOM      3  H2  GLY A   1       6.042  -9.719 -12.865  1.00 38.91           H  
ATOM      4  H3  GLY A   1       5.863  -8.442 -11.847  1.00 38.91           H  
ATOM      5  CA  GLY A   1       4.478  -9.914 -11.523  1.00 38.91           C  
ATOM      6  HA2 GLY A   1       5.075 -10.471 -10.801  1.00 38.91           H  
ATOM      7  HA3 GLY A   1       3.871 -10.600 -12.113  1.00 38.91           H  
ATOM      8  C   GLY A   1       3.583  -8.955 -10.770  1.00 38.91           C  
ATOM      9  O   GLY A   1       4.063  -7.894 -10.400  1.00 38.91           O  
ATOM     10  N   ARG A   2       2.293  -9.260 -10.609  1.00 42.97           N  
ATOM     11  H   ARG A   2       1.964 -10.189 -10.828  1.00 42.97           H  
ATOM     12  CA  ARG A   2       1.335  -8.340  -9.975  1.00 42.97           C  
ATOM     13  HA  ARG A   2       1.523  -7.322 -10.316  1.00 42.97           H  
ATOM     14  C   ARG A   2       1.533  -8.365  -8.459  1.00 42.97           C  
ATOM     15  CB  ARG A   2      -0.083  -8.741 -10.418  1.00 42.97           C  
ATOM     16  HB2 ARG A   2      -0.272  -9.775 -10.129  1.00 42.97           H  
ATOM     17  HB3 ARG A   2      -0.131  -8.673 -11.505  1.00 42.97           H  
ATOM     18  O   ARG A   2       1.439  -9.429  -7.859  1.00 42.97           O  
ATOM     19  CG  ARG A   2      -1.191  -7.858  -9.825  1.00 42.97           C  
ATOM     20  HG2 ARG A   2      -1.278  -8.063  -8.759  1.00 42.97           H  
ATOM     21  HG3 ARG A   2      -0.953  -6.804  -9.969  1.00 42.97           H  
ATOM     22  CD  ARG A   2      -2.519  -8.169 -10.523  1.00 42.97           C  
ATOM     23  HD2 ARG A   2      -2.600  -9.247 -10.665  1.00 42.97           H  
ATOM     24  HD3 ARG A   2      -2.519  -7.676 -11.495  1.00 42.97           H  
ATOM     25  NE  ARG A   2      -3.670  -7.717  -9.726  1.00 42.97           N  
ATOM     26  HE  ARG A   2      -3.481  -7.374  -8.794  1.00 42.97           H  
ATOM     27  NH1 ARG A   2      -5.293  -8.184 -11.266  1.00 42.97           N  
ATOM     28 HH11 ARG A   2      -6.269  -8.217 -11.525  1.00 42.97           H  
ATOM     29 HH12 ARG A   2      -4.556  -8.209 -11.955  1.00 42.97           H  
ATOM     30  NH2 ARG A   2      -5.861  -7.584  -9.188  1.00 42.97           N  
ATOM     31 HH21 ARG A   2      -6.835  -7.747  -9.402  1.00 42.97           H  
ATOM     32 HH22 ARG A   2      -5.591  -7.660  -8.218  1.00 42.97           H  
ATOM     33  CZ  ARG A   2      -4.934  -7.814 -10.067  1.00 42.97           C  
ATOM     34  N   VAL A   3       1.819  -7.224  -7.835  1.00 47.89           N  
ATOM     35  H   VAL A   3       1.898  -6.367  -8.364  1.00 47.89           H  
ATOM     36  CA  VAL A   3       1.917  -7.122  -6.371  1.00 47.89           C  
ATOM     37  HA  VAL A   3       2.069  -8.114  -5.945  1.00 47.89           H  
ATOM     38  C   VAL A   3       0.573  -6.605  -5.841  1.00 47.89           C  
ATOM     39  CB  VAL A   3       3.145  -6.282  -5.944  1.00 47.89           C  
ATOM     40  HB  VAL A   3       3.085  -5.281  -6.372  1.00 47.89           H  
ATOM     41  O   VAL A   3       0.314  -5.402  -5.806  1.00 47.89           O  
ATOM     42  CG1 VAL A   3       3.226  -6.137  -4.423  1.00 47.89           C  
ATOM     43 HG11 VAL A   3       4.156  -5.639  -4.147  1.00 47.89           H  
ATOM     44 HG12 VAL A   3       3.191  -7.117  -3.947  1.00 47.89           H  
ATOM     45 HG13 VAL A   3       2.398  -5.518  -4.078  1.00 47.89           H  
ATOM     46  CG2 VAL A   3       4.457  -6.924  -6.419  1.00 47.89           C  
ATOM     47 HG21 VAL A   3       5.308  -6.317  -6.108  1.00 47.89           H  
ATOM     48 HG22 VAL A   3       4.477  -6.990  -7.506  1.00 47.89           H  
ATOM     49 HG23 VAL A   3       4.566  -7.922  -5.995  1.00 47.89           H  
ATOM     50  N   GLU A   4      -0.323  -7.516  -5.447  1.00 51.27           N  
ATOM     51  H   GLU A   4      -0.099  -8.497  -5.540  1.00 51.27           H  
ATOM     52  CA  GLU A   4      -1.600  -7.166  -4.797  1.00 51.27           C  
ATOM     53  HA  GLU A   4      -1.856  -6.145  -5.081  1.00 51.27           H  
ATOM     54  C   GLU A   4      -1.459  -7.140  -3.269  1.00 51.27           C  
ATOM     55  CB  GLU A   4      -2.776  -8.035  -5.297  1.00 51.27           C  
ATOM     56  HB2 GLU A   4      -2.630  -9.071  -4.990  1.00 51.27           H  
ATOM     57  HB3 GLU A   4      -2.794  -7.987  -6.386  1.00 51.27           H  
ATOM     58  O   GLU A   4      -1.908  -8.032  -2.552  1.00 51.27           O  
ATOM     59  CG  GLU A   4      -4.123  -7.508  -4.741  1.00 51.27           C  
ATOM     60  HG2 GLU A   4      -4.158  -6.429  -4.892  1.00 51.27           H  
ATOM     61  HG3 GLU A   4      -4.159  -7.675  -3.664  1.00 51.27           H  
ATOM     62  CD  GLU A   4      -5.399  -8.114  -5.362  1.00 51.27           C  
ATOM     63  OE1 GLU A   4      -6.452  -8.135  -4.659  1.00 51.27           O  
ATOM     64  OE2 GLU A   4      -5.379  -8.445  -6.573  1.00 51.27           O  
ATOM     65  N   VAL A   5      -0.867  -6.069  -2.740  1.00 50.71           N  
ATOM     66  H   VAL A   5      -0.501  -5.361  -3.360  1.00 50.71           H  
ATOM     67  CA  VAL A   5      -0.826  -5.846  -1.289  1.00 50.71           C  
ATOM     68  HA  VAL A   5      -0.730  -6.815  -0.800  1.00 50.71           H  
ATOM     69  C   VAL A   5      -2.148  -5.239  -0.815  1.00 50.71           C  
ATOM     70  CB  VAL A   5       0.412  -5.038  -0.875  1.00 50.71           C  
ATOM     71  HB  VAL A   5       0.472  -4.118  -1.457  1.00 50.71           H  
ATOM     72  O   VAL A   5      -2.322  -4.023  -0.730  1.00 50.71           O  
ATOM     73  CG1 VAL A   5       0.380  -4.706   0.617  1.00 50.71           C  
ATOM     74 HG11 VAL A   5       0.012  -5.575   1.162  1.00 50.71           H  
ATOM     75 HG12 VAL A   5       1.373  -4.428   0.972  1.00 50.71           H  
ATOM     76 HG13 VAL A   5      -0.284  -3.860   0.790  1.00 50.71           H  
ATOM     77  CG2 VAL A   5       1.679  -5.869  -1.104  1.00 50.71           C  
ATOM     78 HG21 VAL A   5       2.564  -5.250  -0.958  1.00 50.71           H  
ATOM     79 HG22 VAL A   5       1.691  -6.272  -2.117  1.00 50.71           H  
ATOM     80 HG23 VAL A   5       1.710  -6.711  -0.412  1.00 50.71           H  
ATOM     81  N   ARG A   6      -3.108  -6.102  -0.478  1.00 56.90           N  
ATOM     82  H   ARG A   6      -2.949  -7.080  -0.675  1.00 56.90           H  
ATOM     83  CA  ARG A   6      -4.424  -5.662  -0.008  1.00 56.90           C  
ATOM     84  HA  ARG A   6      -4.680  -4.763  -0.568  1.00 56.90           H  
ATOM     85  C   ARG A   6      -4.449  -5.284   1.477  1.00 56.90           C  
ATOM     86  CB  ARG A   6      -5.474  -6.716  -0.338  1.00 56.90           C  
ATOM     87  HB2 ARG A   6      -5.341  -7.592   0.297  1.00 56.90           H  
ATOM     88  HB3 ARG A   6      -5.384  -7.015  -1.382  1.00 56.90           H  
ATOM     89  O   ARG A   6      -4.874  -6.068   2.319  1.00 56.90           O  
ATOM     90  CG  ARG A   6      -6.844  -6.073  -0.104  1.00 56.90           C  
ATOM     91  HG2 ARG A   6      -6.890  -5.555   0.854  1.00 56.90           H  
ATOM     92  HG3 ARG A   6      -7.029  -5.334  -0.883  1.00 56.90           H  
ATOM     93  CD  ARG A   6      -7.937  -7.116  -0.126  1.00 56.90           C  
ATOM     94  HD2 ARG A   6      -7.685  -7.951   0.528  1.00 56.90           H  
ATOM     95  HD3 ARG A   6      -8.834  -6.621   0.247  1.00 56.90           H  
ATOM     96  NE  ARG A   6      -8.161  -7.564  -1.501  1.00 56.90           N  
ATOM     97  HE  ARG A   6      -7.366  -7.583  -2.124  1.00 56.90           H  
ATOM     98  NH1 ARG A   6     -10.396  -8.005  -1.273  1.00 56.90           N  
ATOM     99 HH11 ARG A   6     -11.208  -8.496  -1.620  1.00 56.90           H  
ATOM    100 HH12 ARG A   6     -10.296  -7.825  -0.285  1.00 56.90           H  
ATOM    101  NH2 ARG A   6      -9.340  -8.203  -3.281  1.00 56.90           N  
ATOM    102 HH21 ARG A   6     -10.169  -8.557  -3.735  1.00 56.90           H  
ATOM    103 HH22 ARG A   6      -8.468  -8.167  -3.788  1.00 56.90           H  
ATOM    104  CZ  ARG A   6      -9.312  -7.919  -2.010  1.00 56.90           C  
ATOM    105  N   VAL A   7      -4.134  -4.029   1.774  1.00 53.67           N  
ATOM    106  H   VAL A   7      -3.739  -3.465   1.036  1.00 53.67           H  
ATOM    107  CA  VAL A   7      -4.163  -3.484   3.141  1.00 53.67           C  
ATOM    108  HA  VAL A   7      -3.726  -4.231   3.802  1.00 53.67           H  
ATOM    109  C   VAL A   7      -5.596  -3.220   3.638  1.00 53.67           C  
ATOM    110  CB  VAL A   7      -3.282  -2.222   3.234  1.00 53.67           C  
ATOM    111  HB  VAL A   7      -3.742  -1.414   2.666  1.00 53.67           H  
ATOM    112  O   VAL A   7      -6.080  -2.097   3.627  1.00 53.67           O  
ATOM    113  CG1 VAL A   7      -3.091  -1.759   4.679  1.00 53.67           C  
ATOM    114 HG11 VAL A   7      -4.054  -1.607   5.165  1.00 53.67           H  
ATOM    115 HG12 VAL A   7      -2.553  -0.811   4.671  1.00 53.67           H  
ATOM    116 HG13 VAL A   7      -2.506  -2.481   5.249  1.00 53.67           H  
ATOM    117  CG2 VAL A   7      -1.880  -2.462   2.662  1.00 53.67           C  
ATOM    118 HG21 VAL A   7      -1.941  -2.578   1.580  1.00 53.67           H  
ATOM    119 HG22 VAL A   7      -1.241  -1.602   2.862  1.00 53.67           H  
ATOM    120 HG23 VAL A   7      -1.436  -3.354   3.105  1.00 53.67           H  
ATOM    121  N   GLU A   8      -6.297  -4.249   4.112  1.00 59.50           N  
ATOM    122  H   GLU A   8      -5.931  -5.182   3.980  1.00 59.50           H  
ATOM    123  CA  GLU A   8      -7.613  -4.064   4.743  1.00 59.50           C  
ATOM    124  HA  GLU A   8      -8.145  -3.265   4.227  1.00 59.50           H  
ATOM    125  C   GLU A   8      -7.474  -3.655   6.209  1.00 59.50           C  
ATOM    126  CB  GLU A   8      -8.486  -5.328   4.637  1.00 59.50           C  
ATOM    127  HB2 GLU A   8      -7.976  -6.166   5.112  1.00 59.50           H  
ATOM    128  HB3 GLU A   8      -9.425  -5.146   5.159  1.00 59.50           H  
ATOM    129  O   GLU A   8      -7.201  -4.506   7.052  1.00 59.50           O  
ATOM    130  CG  GLU A   8      -8.797  -5.689   3.182  1.00 59.50           C  
ATOM    131  HG2 GLU A   8      -7.859  -5.975   2.706  1.00 59.50           H  
ATOM    132  HG3 GLU A   8      -9.190  -4.810   2.672  1.00 59.50           H  
ATOM    133  CD  GLU A   8      -9.781  -6.860   3.014  1.00 59.50           C  
ATOM    134  OE1 GLU A   8     -10.380  -6.936   1.907  1.00 59.50           O  
ATOM    135  OE2 GLU A   8      -9.894  -7.712   3.928  1.00 59.50           O  
ATOM    136  N   PHE A   9      -7.715  -2.378   6.510  1.00 59.00           N  
ATOM    137  H   PHE A   9      -7.829  -1.712   5.760  1.00 59.00           H  
ATOM    138  CA  PHE A   9      -7.881  -1.907   7.881  1.00 59.00           C  
ATOM    139  HA  PHE A   9      -7.166  -2.425   8.521  1.00 59.00           H  
ATOM    140  C   PHE A   9      -9.289  -2.233   8.373  1.00 59.00           C  
ATOM    141  CB  PHE A   9      -7.584  -0.408   7.972  1.00 59.00           C  
ATOM    142  HB2 PHE A   9      -8.339   0.140   7.408  1.00 59.00           H  
ATOM    143  HB3 PHE A   9      -7.667  -0.098   9.014  1.00 59.00           H  
ATOM    144  O   PHE A   9     -10.276  -1.731   7.838  1.00 59.00           O  
ATOM    145  CG  PHE A   9      -6.207  -0.024   7.469  1.00 59.00           C  
ATOM    146  CD1 PHE A   9      -5.058  -0.477   8.133  1.00 59.00           C  
ATOM    147  HD1 PHE A   9      -5.164  -1.186   8.941  1.00 59.00           H  
ATOM    148  CD2 PHE A   9      -6.064   0.762   6.316  1.00 59.00           C  
ATOM    149  HD2 PHE A   9      -6.940   1.101   5.784  1.00 59.00           H  
ATOM    150  CE1 PHE A   9      -3.780  -0.058   7.727  1.00 59.00           C  
ATOM    151  HE1 PHE A   9      -2.898  -0.405   8.245  1.00 59.00           H  
ATOM    152  CE2 PHE A   9      -4.785   1.136   5.869  1.00 59.00           C  
ATOM    153  HE2 PHE A   9      -4.683   1.742   4.981  1.00 59.00           H  
ATOM    154  CZ  PHE A   9      -3.645   0.758   6.596  1.00 59.00           C  
ATOM    155  HZ  PHE A   9      -2.666   1.058   6.254  1.00 59.00           H  
ATOM    156  N   GLU A  10      -9.375  -3.082   9.391  1.00 59.29           N  
ATOM    157  H   GLU A  10      -8.527  -3.513   9.732  1.00 59.29           H  
ATOM    158  CA  GLU A  10     -10.617  -3.319  10.118  1.00 59.29           C  
ATOM    159  HA  GLU A  10     -11.404  -2.689   9.704  1.00 59.29           H  
ATOM    160  C   GLU A  10     -10.411  -2.970  11.592  1.00 59.29           C  
ATOM    161  CB  GLU A  10     -11.111  -4.760   9.949  1.00 59.29           C  
ATOM    162  HB2 GLU A  10     -11.927  -4.920  10.654  1.00 59.29           H  
ATOM    163  HB3 GLU A  10     -10.306  -5.458  10.177  1.00 59.29           H  
ATOM    164  O   GLU A  10      -9.613  -3.649  12.255  1.00 59.29           O  
ATOM    165  CG  GLU A  10     -11.639  -5.017   8.527  1.00 59.29           C  
ATOM    166  HG2 GLU A  10     -12.365  -4.246   8.269  1.00 59.29           H  
ATOM    167  HG3 GLU A  10     -10.811  -4.957   7.821  1.00 59.29           H  
ATOM    168  CD  GLU A  10     -12.313  -6.388   8.387  1.00 59.29           C  
ATOM    169  OE1 GLU A  10     -12.823  -6.698   7.285  1.00 59.29           O  
ATOM    170  OE2 GLU A  10     -12.296  -7.195   9.342  1.00 59.29           O  
ATOM    171  N   PRO A  11     -11.090  -1.929  12.107  1.00 60.37           N  
ATOM    172  CA  PRO A  11     -11.239  -1.761  13.540  1.00 60.37           C  
ATOM    173  HA  PRO A  11     -10.262  -1.675  14.016  1.00 60.37           H  
ATOM    174  C   PRO A  11     -12.005  -2.956  14.122  1.00 60.37           C  
ATOM    175  CB  PRO A  11     -11.999  -0.450  13.704  1.00 60.37           C  
ATOM    176  HB2 PRO A  11     -12.710  -0.528  14.527  1.00 60.37           H  
ATOM    177  HB3 PRO A  11     -11.289   0.363  13.852  1.00 60.37           H  
ATOM    178  O   PRO A  11     -13.116  -3.258  13.703  1.00 60.37           O  
ATOM    179  CG  PRO A  11     -12.735  -0.218  12.394  1.00 60.37           C  
ATOM    180  HG2 PRO A  11     -13.694  -0.735  12.404  1.00 60.37           H  
ATOM    181  HG3 PRO A  11     -12.871   0.842  12.180  1.00 60.37           H  
ATOM    182  CD  PRO A  11     -11.835  -0.898  11.380  1.00 60.37           C  
ATOM    183  HD2 PRO A  11     -11.139  -0.171  10.961  1.00 60.37           H  
ATOM    184  HD3 PRO A  11     -12.472  -1.305  10.595  1.00 60.37           H  
ATOM    185  N   ILE A  12     -11.413  -3.665  15.087  1.00 61.52           N  
ATOM    186  H   ILE A  12     -10.451  -3.448  15.304  1.00 61.52           H  
ATOM    187  CA  ILE A  12     -12.071  -4.843  15.695  1.00 61.52           C  
ATOM    188  HA  ILE A  12     -12.576  -5.388  14.897  1.00 61.52           H  
ATOM    189  C   ILE A  12     -13.189  -4.437  16.676  1.00 61.52           C  
ATOM    190  CB  ILE A  12     -11.020  -5.805  16.309  1.00 61.52           C  
ATOM    191  HB  ILE A  12     -10.493  -5.269  17.099  1.00 61.52           H  
ATOM    192  O   ILE A  12     -14.074  -5.239  16.964  1.00 61.52           O  
ATOM    193  CG1 ILE A  12     -10.006  -6.210  15.205  1.00 61.52           C  
ATOM    194 HG12 ILE A  12      -9.398  -5.342  14.951  1.00 61.52           H  
ATOM    195 HG13 ILE A  12     -10.556  -6.488  14.306  1.00 61.52           H  
ATOM    196  CG2 ILE A  12     -11.665  -7.051  16.948  1.00 61.52           C  
ATOM    197 HG21 ILE A  12     -10.910  -7.732  17.343  1.00 61.52           H  
ATOM    198 HG22 ILE A  12     -12.281  -7.567  16.211  1.00 61.52           H  
ATOM    199 HG23 ILE A  12     -12.294  -6.758  17.788  1.00 61.52           H  
ATOM    200  CD1 ILE A  12      -9.046  -7.363  15.529  1.00 61.52           C  
ATOM    201 HD11 ILE A  12      -9.572  -8.313  15.433  1.00 61.52           H  
ATOM    202 HD12 ILE A  12      -8.658  -7.280  16.544  1.00 61.52           H  
ATOM    203 HD13 ILE A  12      -8.219  -7.355  14.818  1.00 61.52           H  
ATOM    204  N   GLU A  13     -13.164  -3.198  17.176  1.00 63.16           N  
ATOM    205  H   GLU A  13     -12.471  -2.556  16.819  1.00 63.16           H  
ATOM    206  CA  GLU A  13     -14.103  -2.677  18.184  1.00 63.16           C  
ATOM    207  HA  GLU A  13     -14.859  -3.435  18.389  1.00 63.16           H  
ATOM    208  C   GLU A  13     -14.918  -1.460  17.723  1.00 63.16           C  
ATOM    209  CB  GLU A  13     -13.367  -2.389  19.509  1.00 63.16           C  
ATOM    210  HB2 GLU A  13     -12.490  -1.771  19.312  1.00 63.16           H  
ATOM    211  HB3 GLU A  13     -14.025  -1.810  20.157  1.00 63.16           H  
ATOM    212  O   GLU A  13     -15.514  -0.802  18.570  1.00 63.16           O  
ATOM    213  CG  GLU A  13     -12.933  -3.669  20.247  1.00 63.16           C  
ATOM    214  HG2 GLU A  13     -13.370  -4.535  19.751  1.00 63.16           H  
ATOM    215  HG3 GLU A  13     -11.851  -3.767  20.158  1.00 63.16           H  
ATOM    216  CD  GLU A  13     -13.330  -3.741  21.738  1.00 63.16           C  
ATOM    217  OE1 GLU A  13     -13.093  -4.819  22.327  1.00 63.16           O  
ATOM    218  OE2 GLU A  13     -13.934  -2.797  22.312  1.00 63.16           O  
ATOM    219  N   ASP A  14     -14.973  -1.182  16.419  1.00 62.63           N  
ATOM    220  H   ASP A  14     -14.532  -1.814  15.765  1.00 62.63           H  
ATOM    221  CA  ASP A  14     -15.905  -0.204  15.835  1.00 62.63           C  
ATOM    222  HA  ASP A  14     -15.841   0.750  16.359  1.00 62.63           H  
ATOM    223  C   ASP A  14     -17.337  -0.741  15.996  1.00 62.63           C  
ATOM    224  CB  ASP A  14     -15.489   0.038  14.380  1.00 62.63           C  
ATOM    225  HB2 ASP A  14     -15.376  -0.926  13.883  1.00 62.63           H  
ATOM    226  HB3 ASP A  14     -14.533   0.561  14.396  1.00 62.63           H  
ATOM    227  O   ASP A  14     -17.816  -1.585  15.230  1.00 62.63           O  
ATOM    228  CG  ASP A  14     -16.440   0.900  13.564  1.00 62.63           C  
ATOM    229  OD1 ASP A  14     -17.379   1.447  14.158  1.00 62.63           O  
ATOM    230  OD2 ASP A  14     -16.248   0.952  12.324  1.00 62.63           O  
ATOM    231  N   LYS A  15     -17.956  -0.374  17.117  1.00 68.12           N  
ATOM    232  H   LYS A  15     -17.577   0.442  17.577  1.00 68.12           H  
ATOM    233  CA  LYS A  15     -19.234  -0.916  17.585  1.00 68.12           C  
ATOM    234  HA  LYS A  15     -19.320  -1.959  17.281  1.00 68.12           H  
ATOM    235  C   LYS A  15     -20.392  -0.191  16.934  1.00 68.12           C  
ATOM    236  CB  LYS A  15     -19.331  -0.785  19.111  1.00 68.12           C  
ATOM    237  HB2 LYS A  15     -18.924   0.180  19.414  1.00 68.12           H  
ATOM    238  HB3 LYS A  15     -20.378  -0.823  19.412  1.00 68.12           H  
ATOM    239  O   LYS A  15     -21.456  -0.797  16.785  1.00 68.12           O  
ATOM    240  CG  LYS A  15     -18.589  -1.922  19.817  1.00 68.12           C  
ATOM    241  HG2 LYS A  15     -17.571  -1.982  19.431  1.00 68.12           H  
ATOM    242  HG3 LYS A  15     -19.093  -2.865  19.607  1.00 68.12           H  
ATOM    243  CD  LYS A  15     -18.540  -1.696  21.331  1.00 68.12           C  
ATOM    244  HD2 LYS A  15     -19.545  -1.731  21.752  1.00 68.12           H  
ATOM    245  HD3 LYS A  15     -18.109  -0.711  21.511  1.00 68.12           H  
ATOM    246  CE  LYS A  15     -17.656  -2.788  21.951  1.00 68.12           C  
ATOM    247  HE2 LYS A  15     -18.267  -3.504  22.502  1.00 68.12           H  
ATOM    248  HE3 LYS A  15     -17.176  -3.321  21.131  1.00 68.12           H  
ATOM    249  NZ  LYS A  15     -16.586  -2.208  22.799  1.00 68.12           N  
ATOM    250  HZ1 LYS A  15     -16.157  -1.436  22.310  1.00 68.12           H  
ATOM    251  HZ2 LYS A  15     -16.900  -1.897  23.707  1.00 68.12           H  
ATOM    252  HZ3 LYS A  15     -15.787  -2.821  22.878  1.00 68.12           H  
ATOM    253  N   ASP A  16     -20.214   1.081  16.607  1.00 67.00           N  
ATOM    254  H   ASP A  16     -19.304   1.506  16.712  1.00 67.00           H  
ATOM    255  CA  ASP A  16     -21.238   1.884  15.951  1.00 67.00           C  
ATOM    256  HA  ASP A  16     -22.209   1.449  16.185  1.00 67.00           H  
ATOM    257  C   ASP A  16     -21.157   1.835  14.416  1.00 67.00           C  
ATOM    258  CB  ASP A  16     -21.266   3.292  16.564  1.00 67.00           C  
ATOM    259  HB2 ASP A  16     -21.538   3.198  17.615  1.00 67.00           H  
ATOM    260  HB3 ASP A  16     -22.050   3.870  16.074  1.00 67.00           H  
ATOM    261  O   ASP A  16     -22.099   2.272  13.751  1.00 67.00           O  
ATOM    262  CG  ASP A  16     -19.954   4.067  16.468  1.00 67.00           C  
ATOM    263  OD1 ASP A  16     -19.122   3.651  15.642  1.00 67.00           O  
ATOM    264  OD2 ASP A  16     -19.866   5.072  17.215  1.00 67.00           O  
ATOM    265  N   GLY A  17     -20.127   1.197  13.849  1.00 62.70           N  
ATOM    266  H   GLY A  17     -19.295   1.085  14.410  1.00 62.70           H  
ATOM    267  CA  GLY A  17     -19.924   1.092  12.399  1.00 62.70           C  
ATOM    268  HA2 GLY A  17     -19.220   0.281  12.211  1.00 62.70           H  
ATOM    269  HA3 GLY A  17     -20.873   0.876  11.908  1.00 62.70           H  
ATOM    270  C   GLY A  17     -19.337   2.364  11.780  1.00 62.70           C  
ATOM    271  O   GLY A  17     -19.171   2.410  10.560  1.00 62.70           O  
ATOM    272  N   ASP A  18     -19.042   3.326  12.655  1.00 60.33           N  
ATOM    273  H   ASP A  18     -19.235   3.063  13.611  1.00 60.33           H  
ATOM    274  CA  ASP A  18     -18.116   4.445  12.680  1.00 60.33           C  
ATOM    275  HA  ASP A  18     -17.492   4.060  13.486  1.00 60.33           H  
ATOM    276  C   ASP A  18     -17.041   4.636  11.599  1.00 60.33           C  
ATOM    277  CB  ASP A  18     -18.724   5.703  13.333  1.00 60.33           C  
ATOM    278  HB2 ASP A  18     -19.511   5.419  14.032  1.00 60.33           H  
ATOM    279  HB3 ASP A  18     -19.215   6.387  12.641  1.00 60.33           H  
ATOM    280  O   ASP A  18     -16.780   5.731  11.076  1.00 60.33           O  
ATOM    281  CG  ASP A  18     -17.647   6.467  14.101  1.00 60.33           C  
ATOM    282  OD1 ASP A  18     -16.474   6.027  14.100  1.00 60.33           O  
ATOM    283  OD2 ASP A  18     -17.952   7.592  14.565  1.00 60.33           O  
ATOM    284  N   GLY A  19     -16.354   3.554  11.252  1.00 57.37           N  
ATOM    285  H   GLY A  19     -16.573   2.694  11.734  1.00 57.37           H  
ATOM    286  CA  GLY A  19     -15.101   3.621  10.504  1.00 57.37           C  
ATOM    287  HA2 GLY A  19     -15.277   4.103   9.542  1.00 57.37           H  
ATOM    288  HA3 GLY A  19     -14.752   2.601  10.339  1.00 57.37           H  
ATOM    289  C   GLY A  19     -13.973   4.375  11.222  1.00 57.37           C  
ATOM    290  O   GLY A  19     -12.839   4.356  10.737  1.00 57.37           O  
ATOM    291  N   TYR A  20     -14.228   4.989  12.380  1.00 62.67           N  
ATOM    292  H   TYR A  20     -15.175   5.015  12.730  1.00 62.67           H  
ATOM    293  CA  TYR A  20     -13.212   5.428  13.319  1.00 62.67           C  
ATOM    294  HA  TYR A  20     -12.234   5.347  12.846  1.00 62.67           H  
ATOM    295  C   TYR A  20     -13.212   4.505  14.530  1.00 62.67           C  
ATOM    296  CB  TYR A  20     -13.405   6.897  13.726  1.00 62.67           C  
ATOM    297  HB2 TYR A  20     -12.574   7.189  14.369  1.00 62.67           H  
ATOM    298  HB3 TYR A  20     -14.308   7.008  14.327  1.00 62.67           H  
ATOM    299  O   TYR A  20     -14.141   3.759  14.805  1.00 62.67           O  
ATOM    300  CG  TYR A  20     -13.455   7.853  12.556  1.00 62.67           C  
ATOM    301  CD1 TYR A  20     -12.264   8.387  12.027  1.00 62.67           C  
ATOM    302  HD1 TYR A  20     -11.315   8.086  12.446  1.00 62.67           H  
ATOM    303  CD2 TYR A  20     -14.693   8.166  11.975  1.00 62.67           C  
ATOM    304  HD2 TYR A  20     -15.597   7.731  12.376  1.00 62.67           H  
ATOM    305  CE1 TYR A  20     -12.311   9.241  10.908  1.00 62.67           C  
ATOM    306  HE1 TYR A  20     -11.402   9.625  10.469  1.00 62.67           H  
ATOM    307  CE2 TYR A  20     -14.747   9.027  10.872  1.00 62.67           C  
ATOM    308  HE2 TYR A  20     -15.706   9.269  10.437  1.00 62.67           H  
ATOM    309  OH  TYR A  20     -13.664  10.373   9.262  1.00 62.67           O  
ATOM    310  HH  TYR A  20     -12.856  10.522   8.765  1.00 62.67           H  
ATOM    311  CZ  TYR A  20     -13.561   9.554  10.333  1.00 62.67           C  
ATOM    312  N   ILE A  21     -12.113   4.552  15.274  1.00 65.51           N  
ATOM    313  H   ILE A  21     -11.356   5.150  14.972  1.00 65.51           H  
ATOM    314  CA  ILE A  21     -12.163   4.143  16.667  1.00 65.51           C  
ATOM    315  HA  ILE A  21     -13.038   3.518  16.848  1.00 65.51           H  
ATOM    316  C   ILE A  21     -12.327   5.414  17.487  1.00 65.51           C  
ATOM    317  CB  ILE A  21     -10.927   3.332  17.059  1.00 65.51           C  
ATOM    318  HB  ILE A  21     -10.041   3.943  16.886  1.00 65.51           H  
ATOM    319  O   ILE A  21     -11.383   6.206  17.628  1.00 65.51           O  
ATOM    320  CG1 ILE A  21     -10.752   2.027  16.259  1.00 65.51           C  
ATOM    321 HG12 ILE A  21      -9.772   1.615  16.500  1.00 65.51           H  
ATOM    322 HG13 ILE A  21     -10.752   2.247  15.191  1.00 65.51           H  
ATOM    323  CG2 ILE A  21     -11.036   3.017  18.555  1.00 65.51           C  
ATOM    324 HG21 ILE A  21     -10.998   3.926  19.156  1.00 65.51           H  
ATOM    325 HG22 ILE A  21     -11.989   2.539  18.780  1.00 65.51           H  
ATOM    326 HG23 ILE A  21     -10.222   2.353  18.847  1.00 65.51           H  
ATOM    327  CD1 ILE A  21     -11.801   0.943  16.549  1.00 65.51           C  
ATOM    328 HD11 ILE A  21     -12.752   1.205  16.085  1.00 65.51           H  
ATOM    329 HD12 ILE A  21     -11.427  -0.011  16.179  1.00 65.51           H  
ATOM    330 HD13 ILE A  21     -11.956   0.782  17.616  1.00 65.51           H  
ATOM    331  N   SER A  22     -13.521   5.611  18.032  1.00 67.68           N  
ATOM    332  H   SER A  22     -14.273   4.974  17.812  1.00 67.68           H  
ATOM    333  CA  SER A  22     -13.774   6.682  18.987  1.00 67.68           C  
ATOM    334  HA  SER A  22     -13.417   7.615  18.551  1.00 67.68           H  
ATOM    335  C   SER A  22     -13.029   6.442  20.309  1.00 67.68           C  
ATOM    336  CB  SER A  22     -15.282   6.820  19.210  1.00 67.68           C  
ATOM    337  HB2 SER A  22     -15.488   7.730  19.775  1.00 67.68           H  
ATOM    338  HB3 SER A  22     -15.800   6.874  18.252  1.00 67.68           H  
ATOM    339  O   SER A  22     -12.560   5.345  20.622  1.00 67.68           O  
ATOM    340  OG  SER A  22     -15.747   5.710  19.940  1.00 67.68           O  
ATOM    341  HG  SER A  22     -15.948   5.060  19.263  1.00 67.68           H  
ATOM    342  N   ALA A  23     -12.961   7.469  21.161  1.00 66.44           N  
ATOM    343  H   ALA A  23     -13.345   8.360  20.879  1.00 66.44           H  
ATOM    344  CA  ALA A  23     -12.436   7.310  22.519  1.00 66.44           C  
ATOM    345  HA  ALA A  23     -11.403   6.968  22.450  1.00 66.44           H  
ATOM    346  C   ALA A  23     -13.223   6.264  23.344  1.00 66.44           C  
ATOM    347  CB  ALA A  23     -12.437   8.679  23.207  1.00 66.44           C  
ATOM    348  HB1 ALA A  23     -12.021   8.581  24.209  1.00 66.44           H  
ATOM    349  HB2 ALA A  23     -13.455   9.061  23.278  1.00 66.44           H  
ATOM    350  HB3 ALA A  23     -11.824   9.378  22.638  1.00 66.44           H  
ATOM    351  O   ALA A  23     -12.670   5.670  24.267  1.00 66.44           O  
ATOM    352  N   ALA A  24     -14.497   6.022  23.010  1.00 69.37           N  
ATOM    353  H   ALA A  24     -14.870   6.452  22.175  1.00 69.37           H  
ATOM    354  CA  ALA A  24     -15.337   5.015  23.658  1.00 69.37           C  
ATOM    355  HA  ALA A  24     -15.162   5.046  24.733  1.00 69.37           H  
ATOM    356  C   ALA A  24     -15.019   3.580  23.188  1.00 69.37           C  
ATOM    357  CB  ALA A  24     -16.801   5.385  23.395  1.00 69.37           C  
ATOM    358  HB1 ALA A  24     -17.013   5.341  22.327  1.00 69.37           H  
ATOM    359  HB2 ALA A  24     -17.007   6.391  23.762  1.00 69.37           H  
ATOM    360  HB3 ALA A  24     -17.453   4.678  23.907  1.00 69.37           H  
ATOM    361  O   ALA A  24     -15.203   2.625  23.941  1.00 69.37           O  
ATOM    362  N   GLU A  25     -14.491   3.433  21.976  1.00 70.12           N  
ATOM    363  H   GLU A  25     -14.444   4.244  21.376  1.00 70.12           H  
ATOM    364  CA  GLU A  25     -14.111   2.154  21.349  1.00 70.12           C  
ATOM    365  HA  GLU A  25     -14.655   1.330  21.811  1.00 70.12           H  
ATOM    366  C   GLU A  25     -12.612   1.851  21.500  1.00 70.12           C  
ATOM    367  CB  GLU A  25     -14.524   2.230  19.884  1.00 70.12           C  
ATOM    368  HB2 GLU A  25     -14.050   3.116  19.460  1.00 70.12           H  
ATOM    369  HB3 GLU A  25     -14.167   1.352  19.347  1.00 70.12           H  
ATOM    370  O   GLU A  25     -12.107   0.794  21.124  1.00 70.12           O  
ATOM    371  CG  GLU A  25     -16.054   2.313  19.776  1.00 70.12           C  
ATOM    372  HG2 GLU A  25     -16.473   1.323  19.960  1.00 70.12           H  
ATOM    373  HG3 GLU A  25     -16.471   2.974  20.535  1.00 70.12           H  
ATOM    374  CD  GLU A  25     -16.478   2.850  18.423  1.00 70.12           C  
ATOM    375  OE1 GLU A  25     -17.435   2.241  17.904  1.00 70.12           O  
ATOM    376  OE2 GLU A  25     -15.851   3.870  18.039  1.00 70.12           O  
ATOM    377  N   ALA A  26     -11.893   2.786  22.120  1.00 64.03           N  
ATOM    378  H   ALA A  26     -12.382   3.648  22.314  1.00 64.03           H  
ATOM    379  CA  ALA A  26     -10.451   2.801  22.285  1.00 64.03           C  
ATOM    380  HA  ALA A  26      -9.987   2.827  21.299  1.00 64.03           H  
ATOM    381  C   ALA A  26      -9.869   1.620  23.062  1.00 64.03           C  
ATOM    382  CB  ALA A  26     -10.137   4.080  23.058  1.00 64.03           C  
ATOM    383  HB1 ALA A  26     -10.621   4.930  22.577  1.00 64.03           H  
ATOM    384  HB2 ALA A  26      -9.059   4.229  23.119  1.00 64.03           H  
ATOM    385  HB3 ALA A  26     -10.530   4.005  24.072  1.00 64.03           H  
ATOM    386  O   ALA A  26      -8.729   1.224  22.824  1.00 64.03           O  
ATOM    387  N   ALA A  27     -10.624   1.089  24.028  1.00 60.89           N  
ATOM    388  H   ALA A  27     -11.574   1.423  24.108  1.00 60.89           H  
ATOM    389  CA  ALA A  27     -10.081   0.258  25.102  1.00 60.89           C  
ATOM    390  HA  ALA A  27      -9.278   0.817  25.582  1.00 60.89           H  
ATOM    391  C   ALA A  27      -9.457  -1.071  24.624  1.00 60.89           C  
ATOM    392  CB  ALA A  27     -11.191   0.039  26.137  1.00 60.89           C  
ATOM    393  HB1 ALA A  27     -11.562   1.000  26.495  1.00 60.89           H  
ATOM    394  HB2 ALA A  27     -10.796  -0.528  26.980  1.00 60.89           H  
ATOM    395  HB3 ALA A  27     -12.011  -0.520  25.686  1.00 60.89           H  
ATOM    396  O   ALA A  27      -8.647  -1.650  25.347  1.00 60.89           O  
ATOM    397  N   ALA A  28      -9.796  -1.539  23.418  1.00 60.91           N  
ATOM    398  H   ALA A  28     -10.491  -1.026  22.894  1.00 60.91           H  
ATOM    399  CA  ALA A  28      -9.227  -2.743  22.805  1.00 60.91           C  
ATOM    400  HA  ALA A  28      -8.217  -2.882  23.192  1.00 60.91           H  
ATOM    401  C   ALA A  28      -9.070  -2.615  21.280  1.00 60.91           C  
ATOM    402  CB  ALA A  28     -10.068  -3.941  23.244  1.00 60.91           C  
ATOM    403  HB1 ALA A  28      -9.817  -4.833  22.671  1.00 60.91           H  
ATOM    404  HB2 ALA A  28      -9.897  -4.136  24.303  1.00 60.91           H  
ATOM    405  HB3 ALA A  28     -11.122  -3.697  23.112  1.00 60.91           H  
ATOM    406  O   ALA A  28      -9.112  -3.606  20.543  1.00 60.91           O  
ATOM    407  N   ALA A  29      -8.855  -1.385  20.815  1.00 66.19           N  
ATOM    408  H   ALA A  29      -8.794  -0.622  21.472  1.00 66.19           H  
ATOM    409  CA  ALA A  29      -8.690  -1.078  19.410  1.00 66.19           C  
ATOM    410  HA  ALA A  29      -9.630  -1.299  18.903  1.00 66.19           H  
ATOM    411  C   ALA A  29      -7.566  -1.931  18.794  1.00 66.19           C  
ATOM    412  CB  ALA A  29      -8.440   0.423  19.312  1.00 66.19           C  
ATOM    413  HB1 ALA A  29      -9.178   0.934  19.931  1.00 66.19           H  
ATOM    414  HB2 ALA A  29      -8.527   0.754  18.277  1.00 66.19           H  
ATOM    415  HB3 ALA A  29      -7.455   0.670  19.709  1.00 66.19           H  
ATOM    416  O   ALA A  29      -6.397  -1.890  19.201  1.00 66.19           O  
ATOM    417  N   LYS A  30      -7.931  -2.714  17.786  1.00 72.74           N  
ATOM    418  H   LYS A  30      -8.901  -2.688  17.504  1.00 72.74           H  
ATOM    419  CA  LYS A  30      -7.011  -3.505  16.976  1.00 72.74           C  
ATOM    420  HA  LYS A  30      -5.982  -3.243  17.220  1.00 72.74           H  
ATOM    421  C   LYS A  30      -7.250  -3.170  15.525  1.00 72.74           C  
ATOM    422  CB  LYS A  30      -7.227  -4.998  17.211  1.00 72.74           C  
ATOM    423  HB2 LYS A  30      -8.299  -5.177  17.136  1.00 72.74           H  
ATOM    424  HB3 LYS A  30      -6.714  -5.565  16.434  1.00 72.74           H  
ATOM    425  O   LYS A  30      -8.382  -2.905  15.129  1.00 72.74           O  
ATOM    426  CG  LYS A  30      -6.743  -5.490  18.575  1.00 72.74           C  
ATOM    427  HG2 LYS A  30      -7.145  -4.857  19.365  1.00 72.74           H  
ATOM    428  HG3 LYS A  30      -5.655  -5.453  18.609  1.00 72.74           H  
ATOM    429  CD  LYS A  30      -7.228  -6.927  18.786  1.00 72.74           C  
ATOM    430  HD2 LYS A  30      -8.317  -6.932  18.725  1.00 72.74           H  
ATOM    431  HD3 LYS A  30      -6.808  -7.571  18.014  1.00 72.74           H  
ATOM    432  CE  LYS A  30      -6.824  -7.434  20.166  1.00 72.74           C  
ATOM    433  HE2 LYS A  30      -5.736  -7.462  20.226  1.00 72.74           H  
ATOM    434  HE3 LYS A  30      -7.183  -6.720  20.906  1.00 72.74           H  
ATOM    435  NZ  LYS A  30      -7.411  -8.772  20.416  1.00 72.74           N  
ATOM    436  HZ1 LYS A  30      -7.095  -9.433  19.721  1.00 72.74           H  
ATOM    437  HZ2 LYS A  30      -8.418  -8.705  20.368  1.00 72.74           H  
ATOM    438  HZ3 LYS A  30      -7.158  -9.096  21.338  1.00 72.74           H  
ATOM    439  N   MET A  31      -6.183  -3.258  14.754  1.00 74.78           N  
ATOM    440  H   MET A  31      -5.300  -3.492  15.185  1.00 74.78           H  
ATOM    441  CA  MET A  31      -6.221  -3.058  13.322  1.00 74.78           C  
ATOM    442  HA  MET A  31      -7.254  -2.961  12.987  1.00 74.78           H  
ATOM    443  C   MET A  31      -5.595  -4.260  12.646  1.00 74.78           C  
ATOM    444  CB  MET A  31      -5.501  -1.759  13.004  1.00 74.78           C  
ATOM    445  HB2 MET A  31      -5.959  -0.969  13.599  1.00 74.78           H  
ATOM    446  HB3 MET A  31      -4.449  -1.854  13.271  1.00 74.78           H  
ATOM    447  O   MET A  31      -4.462  -4.645  12.945  1.00 74.78           O  
ATOM    448  CG  MET A  31      -5.628  -1.358  11.544  1.00 74.78           C  
ATOM    449  HG2 MET A  31      -6.678  -1.169  11.323  1.00 74.78           H  
ATOM    450  HG3 MET A  31      -5.276  -2.168  10.905  1.00 74.78           H  
ATOM    451  SD  MET A  31      -4.683   0.141  11.202  1.00 74.78           S  
ATOM    452  CE  MET A  31      -3.078  -0.636  11.006  1.00 74.78           C  
ATOM    453  HE1 MET A  31      -2.395   0.116  10.610  1.00 74.78           H  
ATOM    454  HE2 MET A  31      -3.150  -1.460  10.296  1.00 74.78           H  
ATOM    455  HE3 MET A  31      -2.737  -1.023  11.966  1.00 74.78           H  
ATOM    456  N   ARG A  32      -6.348  -4.859  11.736  1.00 77.23           N  
ATOM    457  H   ARG A  32      -7.284  -4.510  11.587  1.00 77.23           H  
ATOM    458  CA  ARG A  32      -5.834  -5.890  10.845  1.00 77.23           C  
ATOM    459  HA  ARG A  32      -5.046  -6.446  11.352  1.00 77.23           H  
ATOM    460  C   ARG A  32      -5.203  -5.249   9.609  1.00 77.23           C  
ATOM    461  CB  ARG A  32      -6.981  -6.855  10.542  1.00 77.23           C  
ATOM    462  HB2 ARG A  32      -7.347  -7.271  11.481  1.00 77.23           H  
ATOM    463  HB3 ARG A  32      -7.795  -6.318  10.054  1.00 77.23           H  
ATOM    464  O   ARG A  32      -5.599  -4.164   9.210  1.00 77.23           O  
ATOM    465  CG  ARG A  32      -6.509  -7.993   9.642  1.00 77.23           C  
ATOM    466  HG2 ARG A  32      -5.568  -8.391  10.023  1.00 77.23           H  
ATOM    467  HG3 ARG A  32      -6.349  -7.618   8.631  1.00 77.23           H  
ATOM    468  CD  ARG A  32      -7.514  -9.129   9.590  1.00 77.23           C  
ATOM    469  HD2 ARG A  32      -7.115  -9.842   8.869  1.00 77.23           H  
ATOM    470  HD3 ARG A  32      -7.588  -9.586  10.577  1.00 77.23           H  
ATOM    471  NE  ARG A  32      -8.832  -8.758   9.069  1.00 77.23           N  
ATOM    472  HE  ARG A  32      -8.903  -7.926   8.501  1.00 77.23           H  
ATOM    473  NH1 ARG A  32      -9.948 -10.548   9.979  1.00 77.23           N  
ATOM    474 HH11 ARG A  32     -10.809 -11.072  10.035  1.00 77.23           H  
ATOM    475 HH12 ARG A  32      -9.096 -10.847  10.431  1.00 77.23           H  
ATOM    476  NH2 ARG A  32     -10.968  -9.260   8.497  1.00 77.23           N  
ATOM    477 HH21 ARG A  32     -10.870  -8.605   7.734  1.00 77.23           H  
ATOM    478 HH22 ARG A  32     -11.735  -8.892   9.043  1.00 77.23           H  
ATOM    479  CZ  ARG A  32      -9.908  -9.506   9.197  1.00 77.23           C  
ATOM    480  N   VAL A  33      -4.207  -5.917   9.040  1.00 78.30           N  
ATOM    481  H   VAL A  33      -3.827  -6.704   9.545  1.00 78.30           H  
ATOM    482  CA  VAL A  33      -3.645  -5.675   7.711  1.00 78.30           C  
ATOM    483  HA  VAL A  33      -4.338  -5.071   7.127  1.00 78.30           H  
ATOM    484  C   VAL A  33      -3.485  -7.034   7.049  1.00 78.30           C  
ATOM    485  CB  VAL A  33      -2.286  -4.953   7.786  1.00 78.30           C  
ATOM    486  HB  VAL A  33      -1.611  -5.510   8.436  1.00 78.30           H  
ATOM    487  O   VAL A  33      -2.880  -7.934   7.629  1.00 78.30           O  
ATOM    488  CG1 VAL A  33      -1.639  -4.861   6.397  1.00 78.30           C  
ATOM    489 HG11 VAL A  33      -1.207  -5.825   6.130  1.00 78.30           H  
ATOM    490 HG12 VAL A  33      -0.844  -4.115   6.386  1.00 78.30           H  
ATOM    491 HG13 VAL A  33      -2.388  -4.605   5.647  1.00 78.30           H  
ATOM    492  CG2 VAL A  33      -2.440  -3.547   8.374  1.00 78.30           C  
ATOM    493 HG21 VAL A  33      -2.785  -3.616   9.406  1.00 78.30           H  
ATOM    494 HG22 VAL A  33      -3.168  -2.982   7.792  1.00 78.30           H  
ATOM    495 HG23 VAL A  33      -1.483  -3.025   8.362  1.00 78.30           H  
ATOM    496  N   ARG A  34      -4.019  -7.196   5.842  1.00 79.64           N  
ATOM    497  H   ARG A  34      -4.470  -6.406   5.403  1.00 79.64           H  
ATOM    498  CA  ARG A  34      -3.787  -8.382   5.014  1.00 79.64           C  
ATOM    499  HA  ARG A  34      -3.328  -9.171   5.610  1.00 79.64           H  
ATOM    500  C   ARG A  34      -2.775  -8.048   3.930  1.00 79.64           C  
ATOM    501  CB  ARG A  34      -5.117  -8.921   4.475  1.00 79.64           C  
ATOM    502  HB2 ARG A  34      -5.690  -8.115   4.017  1.00 79.64           H  
ATOM    503  HB3 ARG A  34      -4.920  -9.686   3.724  1.00 79.64           H  
ATOM    504  O   ARG A  34      -2.682  -6.912   3.484  1.00 79.64           O  
ATOM    505  CG  ARG A  34      -5.912  -9.551   5.627  1.00 79.64           C  
ATOM    506  HG2 ARG A  34      -6.073  -8.821   6.420  1.00 79.64           H  
ATOM    507  HG3 ARG A  34      -5.344 -10.391   6.028  1.00 79.64           H  
ATOM    508  CD  ARG A  34      -7.265 -10.050   5.140  1.00 79.64           C  
ATOM    509  HD2 ARG A  34      -7.115 -10.695   4.275  1.00 79.64           H  
ATOM    510  HD3 ARG A  34      -7.873  -9.194   4.849  1.00 79.64           H  
ATOM    511  NE  ARG A  34      -7.928 -10.821   6.202  1.00 79.64           N  
ATOM    512  HE  ARG A  34      -7.338 -11.225   6.916  1.00 79.64           H  
ATOM    513  NH1 ARG A  34     -10.009 -10.865   5.236  1.00 79.64           N  
ATOM    514 HH11 ARG A  34      -9.735 -10.101   4.635  1.00 79.64           H  
ATOM    515 HH12 ARG A  34     -10.961 -11.201   5.219  1.00 79.64           H  
ATOM    516  NH2 ARG A  34      -9.541 -12.101   7.065  1.00 79.64           N  
ATOM    517 HH21 ARG A  34     -10.448 -12.544   7.019  1.00 79.64           H  
ATOM    518 HH22 ARG A  34      -8.821 -12.416   7.700  1.00 79.64           H  
ATOM    519  CZ  ARG A  34      -9.163 -11.258   6.152  1.00 79.64           C  
ATOM    520  N   LEU A  35      -1.961  -9.016   3.554  1.00 80.50           N  
ATOM    521  H   LEU A  35      -2.015  -9.907   4.026  1.00 80.50           H  
ATOM    522  CA  LEU A  35      -0.940  -8.873   2.528  1.00 80.50           C  
ATOM    523  HA  LEU A  35      -1.126  -7.989   1.918  1.00 80.50           H  
ATOM    524  C   LEU A  35      -1.015 -10.113   1.652  1.00 80.50           C  
ATOM    525  CB  LEU A  35       0.455  -8.780   3.166  1.00 80.50           C  
ATOM    526  HB2 LEU A  35       1.174  -8.625   2.362  1.00 80.50           H  
ATOM    527  HB3 LEU A  35       0.673  -9.746   3.621  1.00 80.50           H  
ATOM    528  O   LEU A  35      -1.027 -11.219   2.179  1.00 80.50           O  
ATOM    529  CG  LEU A  35       0.680  -7.700   4.237  1.00 80.50           C  
ATOM    530  HG  LEU A  35      -0.049  -7.799   5.041  1.00 80.50           H  
ATOM    531  CD1 LEU A  35       2.076  -7.920   4.819  1.00 80.50           C  
ATOM    532 HD11 LEU A  35       2.308  -7.179   5.584  1.00 80.50           H  
ATOM    533 HD12 LEU A  35       2.827  -7.867   4.030  1.00 80.50           H  
ATOM    534 HD13 LEU A  35       2.120  -8.908   5.277  1.00 80.50           H  
ATOM    535  CD2 LEU A  35       0.617  -6.290   3.659  1.00 80.50           C  
ATOM    536 HD21 LEU A  35       0.845  -5.554   4.430  1.00 80.50           H  
ATOM    537 HD22 LEU A  35       1.342  -6.204   2.850  1.00 80.50           H  
ATOM    538 HD23 LEU A  35      -0.387  -6.085   3.287  1.00 80.50           H  
ATOM    539  N   ARG A  36      -1.028  -9.944   0.335  1.00 81.65           N  
ATOM    540  H   ARG A  36      -0.981  -9.014  -0.057  1.00 81.65           H  
ATOM    541  CA  ARG A  36      -0.972 -11.054  -0.612  1.00 81.65           C  
ATOM    542  HA  ARG A  36      -0.658 -11.958  -0.090  1.00 81.65           H  
ATOM    543  C   ARG A  36       0.096 -10.752  -1.652  1.00 81.65           C  
ATOM    544  CB  ARG A  36      -2.381 -11.297  -1.176  1.00 81.65           C  
ATOM    545  HB2 ARG A  36      -2.698 -10.440  -1.770  1.00 81.65           H  
ATOM    546  HB3 ARG A  36      -3.062 -11.399  -0.332  1.00 81.65           H  
ATOM    547  O   ARG A  36       0.280  -9.600  -2.040  1.00 81.65           O  
ATOM    548  CG  ARG A  36      -2.478 -12.567  -2.028  1.00 81.65           C  
ATOM    549  HG2 ARG A  36      -1.948 -13.380  -1.532  1.00 81.65           H  
ATOM    550  HG3 ARG A  36      -2.026 -12.387  -3.004  1.00 81.65           H  
ATOM    551  CD  ARG A  36      -3.950 -12.974  -2.197  1.00 81.65           C  
ATOM    552  HD2 ARG A  36      -4.365 -13.199  -1.214  1.00 81.65           H  
ATOM    553  HD3 ARG A  36      -4.515 -12.140  -2.614  1.00 81.65           H  
ATOM    554  NE  ARG A  36      -4.068 -14.175  -3.042  1.00 81.65           N  
ATOM    555  HE  ARG A  36      -3.879 -15.055  -2.585  1.00 81.65           H  
ATOM    556  NH1 ARG A  36      -4.457 -13.105  -5.025  1.00 81.65           N  
ATOM    557 HH11 ARG A  36      -3.862 -12.921  -5.819  1.00 81.65           H  
ATOM    558 HH12 ARG A  36      -4.633 -12.257  -4.505  1.00 81.65           H  
ATOM    559  NH2 ARG A  36      -3.759 -15.210  -5.038  1.00 81.65           N  
ATOM    560 HH21 ARG A  36      -3.288 -14.914  -5.880  1.00 81.65           H  
ATOM    561 HH22 ARG A  36      -3.338 -15.981  -4.538  1.00 81.65           H  
ATOM    562  CZ  ARG A  36      -4.124 -14.168  -4.357  1.00 81.65           C  
ATOM    563  N   ASN A  37       0.848 -11.764  -2.064  1.00 78.66           N  
ATOM    564  H   ASN A  37       0.713 -12.678  -1.656  1.00 78.66           H  
ATOM    565  CA  ASN A  37       1.859 -11.599  -3.101  1.00 78.66           C  
ATOM    566  HA  ASN A  37       1.865 -10.571  -3.463  1.00 78.66           H  
ATOM    567  C   ASN A  37       1.528 -12.487  -4.301  1.00 78.66           C  
ATOM    568  CB  ASN A  37       3.244 -11.860  -2.502  1.00 78.66           C  
ATOM    569  HB2 ASN A  37       3.428 -11.169  -1.679  1.00 78.66           H  
ATOM    570  HB3 ASN A  37       3.273 -12.883  -2.125  1.00 78.66           H  
ATOM    571  O   ASN A  37       1.746 -13.692  -4.272  1.00 78.66           O  
ATOM    572  CG  ASN A  37       4.351 -11.685  -3.518  1.00 78.66           C  
ATOM    573  ND2 ASN A  37       5.546 -12.097  -3.189  1.00 78.66           N  
ATOM    574 HD21 ASN A  37       5.718 -12.436  -2.253  1.00 78.66           H  
ATOM    575 HD22 ASN A  37       6.294 -11.998  -3.860  1.00 78.66           H  
ATOM    576  OD1 ASN A  37       4.158 -11.152  -4.601  1.00 78.66           O  
ATOM    577  N   ASP A  38       1.018 -11.876  -5.369  1.00 75.29           N  
ATOM    578  H   ASP A  38       0.851 -10.881  -5.325  1.00 75.29           H  
ATOM    579  CA  ASP A  38       0.742 -12.542  -6.650  1.00 75.29           C  
ATOM    580  HA  ASP A  38       0.580 -13.606  -6.473  1.00 75.29           H  
ATOM    581  C   ASP A  38       1.913 -12.449  -7.645  1.00 75.29           C  
ATOM    582  CB  ASP A  38      -0.545 -11.968  -7.257  1.00 75.29           C  
ATOM    583  HB2 ASP A  38      -0.667 -12.333  -8.277  1.00 75.29           H  
ATOM    584  HB3 ASP A  38      -0.491 -10.880  -7.292  1.00 75.29           H  
ATOM    585  O   ASP A  38       1.778 -12.794  -8.823  1.00 75.29           O  
ATOM    586  CG  ASP A  38      -1.778 -12.380  -6.480  1.00 75.29           C  
ATOM    587  OD1 ASP A  38      -1.993 -13.595  -6.279  1.00 75.29           O  
ATOM    588  OD2 ASP A  38      -2.598 -11.503  -6.144  1.00 75.29           O  
ATOM    589  N   SER A  39       3.070 -11.952  -7.204  1.00 71.44           N  
ATOM    590  H   SER A  39       3.154 -11.721  -6.224  1.00 71.44           H  
ATOM    591  CA  SER A  39       4.272 -11.879  -8.029  1.00 71.44           C  
ATOM    592  HA  SER A  39       3.960 -11.750  -9.065  1.00 71.44           H  
ATOM    593  C   SER A  39       5.072 -13.184  -7.969  1.00 71.44           C  
ATOM    594  CB  SER A  39       5.099 -10.643  -7.666  1.00 71.44           C  
ATOM    595  HB2 SER A  39       4.440  -9.800  -7.458  1.00 71.44           H  
ATOM    596  HB3 SER A  39       5.740 -10.383  -8.508  1.00 71.44           H  
ATOM    597  O   SER A  39       4.748 -14.108  -7.225  1.00 71.44           O  
ATOM    598  OG  SER A  39       5.922 -10.898  -6.562  1.00 71.44           O  
ATOM    599  HG  SER A  39       5.369 -10.968  -5.781  1.00 71.44           H  
ATOM    600  N   SER A  40       6.118 -13.276  -8.790  1.00 71.01           N  
ATOM    601  H   SER A  40       6.383 -12.480  -9.353  1.00 71.01           H  
ATOM    602  CA  SER A  40       7.009 -14.437  -8.865  1.00 71.01           C  
ATOM    603  HA  SER A  40       6.445 -15.336  -8.616  1.00 71.01           H  
ATOM    604  C   SER A  40       8.185 -14.375  -7.889  1.00 71.01           C  
ATOM    605  CB  SER A  40       7.519 -14.590 -10.300  1.00 71.01           C  
ATOM    606  HB2 SER A  40       6.684 -14.879 -10.938  1.00 71.01           H  
ATOM    607  HB3 SER A  40       8.279 -15.370 -10.351  1.00 71.01           H  
ATOM    608  O   SER A  40       8.919 -15.354  -7.790  1.00 71.01           O  
ATOM    609  OG  SER A  40       8.045 -13.361 -10.776  1.00 71.01           O  
ATOM    610  HG  SER A  40       8.993 -13.356 -10.619  1.00 71.01           H  
ATOM    611  N   THR A  41       8.373 -13.264  -7.171  1.00 72.84           N  
ATOM    612  H   THR A  41       7.710 -12.505  -7.238  1.00 72.84           H  
ATOM    613  CA  THR A  41       9.481 -13.071  -6.223  1.00 72.84           C  
ATOM    614  HA  THR A  41      10.026 -14.011  -6.132  1.00 72.84           H  
ATOM    615  C   THR A  41       8.959 -12.683  -4.838  1.00 72.84           C  
ATOM    616  CB  THR A  41      10.492 -12.025  -6.719  1.00 72.84           C  
ATOM    617  HB  THR A  41      11.275 -11.905  -5.971  1.00 72.84           H  
ATOM    618  O   THR A  41       7.868 -12.120  -4.724  1.00 72.84           O  
ATOM    619  CG2 THR A  41      11.139 -12.437  -8.038  1.00 72.84           C  
ATOM    620 HG21 THR A  41      10.397 -12.487  -8.835  1.00 72.84           H  
ATOM    621 HG22 THR A  41      11.622 -13.408  -7.927  1.00 72.84           H  
ATOM    622 HG23 THR A  41      11.900 -11.707  -8.311  1.00 72.84           H  
ATOM    623  OG1 THR A  41       9.877 -10.779  -6.938  1.00 72.84           O  
ATOM    624  HG1 THR A  41      10.572 -10.186  -7.230  1.00 72.84           H  
ATOM    625  N   PRO A  42       9.679 -12.995  -3.746  1.00 77.46           N  
ATOM    626  CA  PRO A  42       9.298 -12.526  -2.417  1.00 77.46           C  
ATOM    627  HA  PRO A  42       8.309 -12.921  -2.184  1.00 77.46           H  
ATOM    628  C   PRO A  42       9.262 -10.992  -2.328  1.00 77.46           C  
ATOM    629  CB  PRO A  42      10.317 -13.139  -1.451  1.00 77.46           C  
ATOM    630  HB2 PRO A  42       9.855 -13.419  -0.505  1.00 77.46           H  
ATOM    631  HB3 PRO A  42      11.140 -12.444  -1.283  1.00 77.46           H  
ATOM    632  O   PRO A  42      10.123 -10.303  -2.874  1.00 77.46           O  
ATOM    633  CG  PRO A  42      10.839 -14.361  -2.206  1.00 77.46           C  
ATOM    634  HG2 PRO A  42      11.844 -14.637  -1.887  1.00 77.46           H  
ATOM    635  HG3 PRO A  42      10.152 -15.196  -2.073  1.00 77.46           H  
ATOM    636  CD  PRO A  42      10.815 -13.900  -3.662  1.00 77.46           C  
ATOM    637  HD2 PRO A  42      10.705 -14.766  -4.314  1.00 77.46           H  
ATOM    638  HD3 PRO A  42      11.732 -13.358  -3.897  1.00 77.46           H  
ATOM    639  N   VAL A  43       8.286 -10.455  -1.593  1.00 75.81           N  
ATOM    640  H   VAL A  43       7.616 -11.077  -1.164  1.00 75.81           H  
ATOM    641  CA  VAL A  43       8.123  -9.009  -1.353  1.00 75.81           C  
ATOM    642  HA  VAL A  43       8.895  -8.461  -1.894  1.00 75.81           H  
ATOM    643  C   VAL A  43       8.298  -8.725   0.135  1.00 75.81           C  
ATOM    644  CB  VAL A  43       6.755  -8.508  -1.860  1.00 75.81           C  
ATOM    645  HB  VAL A  43       5.968  -9.060  -1.347  1.00 75.81           H  
ATOM    646  O   VAL A  43       7.782  -9.467   0.969  1.00 75.81           O  
ATOM    647  CG1 VAL A  43       6.555  -7.008  -1.590  1.00 75.81           C  
ATOM    648 HG11 VAL A  43       7.365  -6.432  -2.039  1.00 75.81           H  
ATOM    649 HG12 VAL A  43       6.526  -6.811  -0.518  1.00 75.81           H  
ATOM    650 HG13 VAL A  43       5.608  -6.680  -2.019  1.00 75.81           H  
ATOM    651  CG2 VAL A  43       6.581  -8.712  -3.370  1.00 75.81           C  
ATOM    652 HG21 VAL A  43       5.546  -8.516  -3.650  1.00 75.81           H  
ATOM    653 HG22 VAL A  43       6.826  -9.734  -3.661  1.00 75.81           H  
ATOM    654 HG23 VAL A  43       7.226  -8.030  -3.923  1.00 75.81           H  
ATOM    655  N   GLU A  44       9.002  -7.647   0.486  1.00 78.96           N  
ATOM    656  H   GLU A  44       9.309  -7.001  -0.227  1.00 78.96           H  
ATOM    657  CA  GLU A  44       9.197  -7.231   1.876  1.00 78.96           C  
ATOM    658  HA  GLU A  44       8.871  -8.030   2.541  1.00 78.96           H  
ATOM    659  C   GLU A  44       8.346  -5.996   2.191  1.00 78.96           C  
ATOM    660  CB  GLU A  44      10.690  -7.023   2.148  1.00 78.96           C  
ATOM    661  HB2 GLU A  44      11.224  -7.916   1.824  1.00 78.96           H  
ATOM    662  HB3 GLU A  44      11.057  -6.179   1.563  1.00 78.96           H  
ATOM    663  O   GLU A  44       8.631  -4.867   1.793  1.00 78.96           O  
ATOM    664  CG  GLU A  44      10.994  -6.794   3.634  1.00 78.96           C  
ATOM    665  HG2 GLU A  44      10.568  -5.844   3.955  1.00 78.96           H  
ATOM    666  HG3 GLU A  44      10.537  -7.592   4.220  1.00 78.96           H  
ATOM    667  CD  GLU A  44      12.514  -6.803   3.838  1.00 78.96           C  
ATOM    668  OE1 GLU A  44      13.208  -5.879   3.368  1.00 78.96           O  
ATOM    669  OE2 GLU A  44      13.069  -7.839   4.260  1.00 78.96           O  
ATOM    670  N   VAL A  45       7.268  -6.197   2.938  1.00 78.59           N  
ATOM    671  H   VAL A  45       7.091  -7.126   3.292  1.00 78.59           H  
ATOM    672  CA  VAL A  45       6.349  -5.122   3.300  1.00 78.59           C  
ATOM    673  HA  VAL A  45       6.461  -4.315   2.575  1.00 78.59           H  
ATOM    674  C   VAL A  45       6.717  -4.569   4.671  1.00 78.59           C  
ATOM    675  CB  VAL A  45       4.884  -5.571   3.219  1.00 78.59           C  
ATOM    676  HB  VAL A  45       4.673  -6.288   4.012  1.00 78.59           H  
ATOM    677  O   VAL A  45       6.748  -5.293   5.668  1.00 78.59           O  
ATOM    678  CG1 VAL A  45       3.975  -4.347   3.388  1.00 78.59           C  
ATOM    679 HG11 VAL A  45       4.132  -3.888   4.364  1.00 78.59           H  
ATOM    680 HG12 VAL A  45       4.199  -3.606   2.620  1.00 78.59           H  
ATOM    681 HG13 VAL A  45       2.928  -4.639   3.306  1.00 78.59           H  
ATOM    682  CG2 VAL A  45       4.564  -6.216   1.861  1.00 78.59           C  
ATOM    683 HG21 VAL A  45       5.117  -7.148   1.747  1.00 78.59           H  
ATOM    684 HG22 VAL A  45       3.500  -6.447   1.797  1.00 78.59           H  
ATOM    685 HG23 VAL A  45       4.833  -5.539   1.050  1.00 78.59           H  
ATOM    686  N   HIS A  46       6.951  -3.261   4.722  1.00 81.81           N  
ATOM    687  H   HIS A  46       6.882  -2.725   3.869  1.00 81.81           H  
ATOM    688  CA  HIS A  46       7.213  -2.509   5.939  1.00 81.81           C  
ATOM    689  HA  HIS A  46       7.456  -3.191   6.754  1.00 81.81           H  
ATOM    690  C   HIS A  46       5.966  -1.715   6.324  1.00 81.81           C  
ATOM    691  CB  HIS A  46       8.420  -1.598   5.714  1.00 81.81           C  
ATOM    692  HB2 HIS A  46       8.517  -0.921   6.563  1.00 81.81           H  
ATOM    693  HB3 HIS A  46       8.265  -0.996   4.818  1.00 81.81           H  
ATOM    694  O   HIS A  46       5.638  -0.688   5.733  1.00 81.81           O  
ATOM    695  CG  HIS A  46       9.705  -2.359   5.561  1.00 81.81           C  
ATOM    696  CD2 HIS A  46      10.552  -2.691   6.576  1.00 81.81           C  
ATOM    697  HD2 HIS A  46      10.404  -2.447   7.617  1.00 81.81           H  
ATOM    698  ND1 HIS A  46      10.275  -2.812   4.394  1.00 81.81           N  
ATOM    699  HD1 HIS A  46       9.921  -2.719   3.452  1.00 81.81           H  
ATOM    700  CE1 HIS A  46      11.454  -3.379   4.702  1.00 81.81           C  
ATOM    701  HE1 HIS A  46      12.153  -3.774   3.980  1.00 81.81           H  
ATOM    702  NE2 HIS A  46      11.648  -3.361   6.037  1.00 81.81           N  
ATOM    703  N   ILE A  47       5.254  -2.172   7.345  1.00 79.42           N  
ATOM    704  H   ILE A  47       5.593  -2.986   7.837  1.00 79.42           H  
ATOM    705  CA  ILE A  47       4.028  -1.530   7.818  1.00 79.42           C  
ATOM    706  HA  ILE A  47       3.650  -0.854   7.051  1.00 79.42           H  
ATOM    707  C   ILE A  47       4.353  -0.713   9.066  1.00 79.42           C  
ATOM    708  CB  ILE A  47       2.931  -2.571   8.095  1.00 79.42           C  
ATOM    709  HB  ILE A  47       3.261  -3.170   8.944  1.00 79.42           H  
ATOM    710  O   ILE A  47       4.996  -1.214   9.991  1.00 79.42           O  
ATOM    711  CG1 ILE A  47       2.683  -3.536   6.918  1.00 79.42           C  
ATOM    712 HG12 ILE A  47       2.136  -3.026   6.125  1.00 79.42           H  
ATOM    713 HG13 ILE A  47       3.631  -3.891   6.513  1.00 79.42           H  
ATOM    714  CG2 ILE A  47       1.625  -1.830   8.448  1.00 79.42           C  
ATOM    715 HG21 ILE A  47       0.821  -2.533   8.667  1.00 79.42           H  
ATOM    716 HG22 ILE A  47       1.760  -1.212   9.335  1.00 79.42           H  
ATOM    717 HG23 ILE A  47       1.313  -1.199   7.616  1.00 79.42           H  
ATOM    718  CD1 ILE A  47       1.919  -4.786   7.360  1.00 79.42           C  
ATOM    719 HD11 ILE A  47       0.993  -4.531   7.876  1.00 79.42           H  
ATOM    720 HD12 ILE A  47       2.544  -5.383   8.023  1.00 79.42           H  
ATOM    721 HD13 ILE A  47       1.659  -5.374   6.481  1.00 79.42           H  
ATOM    722  N   LYS A  48       3.880   0.531   9.122  1.00 78.45           N  
ATOM    723  H   LYS A  48       3.373   0.902   8.332  1.00 78.45           H  
ATOM    724  CA  LYS A  48       4.006   1.408  10.285  1.00 78.45           C  
ATOM    725  HA  LYS A  48       4.385   0.823  11.123  1.00 78.45           H  
ATOM    726  C   LYS A  48       2.646   1.970  10.703  1.00 78.45           C  
ATOM    727  CB  LYS A  48       5.032   2.499   9.975  1.00 78.45           C  
ATOM    728  HB2 LYS A  48       5.988   2.034   9.734  1.00 78.45           H  
ATOM    729  HB3 LYS A  48       4.699   3.066   9.105  1.00 78.45           H  
ATOM    730  O   LYS A  48       1.950   2.648   9.956  1.00 78.45           O  
ATOM    731  CG  LYS A  48       5.210   3.450  11.163  1.00 78.45           C  
ATOM    732  HG2 LYS A  48       5.622   2.916  12.019  1.00 78.45           H  
ATOM    733  HG3 LYS A  48       4.244   3.871  11.441  1.00 78.45           H  
ATOM    734  CD  LYS A  48       6.127   4.603  10.768  1.00 78.45           C  
ATOM    735  HD2 LYS A  48       7.139   4.244  10.580  1.00 78.45           H  
ATOM    736  HD3 LYS A  48       5.733   5.052   9.856  1.00 78.45           H  
ATOM    737  CE  LYS A  48       6.110   5.638  11.891  1.00 78.45           C  
ATOM    738  HE2 LYS A  48       5.082   5.711  12.245  1.00 78.45           H  
ATOM    739  HE3 LYS A  48       6.720   5.307  12.731  1.00 78.45           H  
ATOM    740  NZ  LYS A  48       6.510   6.970  11.389  1.00 78.45           N  
ATOM    741  HZ1 LYS A  48       6.356   7.663  12.106  1.00 78.45           H  
ATOM    742  HZ2 LYS A  48       7.467   6.990  11.065  1.00 78.45           H  
ATOM    743  HZ3 LYS A  48       5.912   7.203  10.610  1.00 78.45           H  
ATOM    744  N   VAL A  49       2.276   1.761  11.953  1.00 75.38           N  
ATOM    745  H   VAL A  49       2.903   1.260  12.567  1.00 75.38           H  
ATOM    746  CA  VAL A  49       0.975   2.181  12.479  1.00 75.38           C  
ATOM    747  HA  VAL A  49       0.464   2.829  11.767  1.00 75.38           H  
ATOM    748  C   VAL A  49       1.220   2.976  13.745  1.00 75.38           C  
ATOM    749  CB  VAL A  49       0.074   0.967  12.715  1.00 75.38           C  
ATOM    750  HB  VAL A  49       0.465   0.378  13.546  1.00 75.38           H  
ATOM    751  O   VAL A  49       1.641   2.429  14.765  1.00 75.38           O  
ATOM    752  CG1 VAL A  49      -1.336   1.438  13.066  1.00 75.38           C  
ATOM    753 HG11 VAL A  49      -1.941   0.561  13.298  1.00 75.38           H  
ATOM    754 HG12 VAL A  49      -1.323   2.077  13.948  1.00 75.38           H  
ATOM    755 HG13 VAL A  49      -1.781   1.982  12.232  1.00 75.38           H  
ATOM    756  CG2 VAL A  49       0.042   0.073  11.470  1.00 75.38           C  
ATOM    757 HG21 VAL A  49       1.033  -0.341  11.282  1.00 75.38           H  
ATOM    758 HG22 VAL A  49      -0.287   0.635  10.596  1.00 75.38           H  
ATOM    759 HG23 VAL A  49      -0.599  -0.790  11.653  1.00 75.38           H  
ATOM    760  N   GLY A  50       1.045   4.296  13.663  1.00 74.44           N  
ATOM    761  H   GLY A  50       0.664   4.689  12.814  1.00 74.44           H  
ATOM    762  CA  GLY A  50       1.575   5.203  14.679  1.00 74.44           C  
ATOM    763  HA2 GLY A  50       1.067   5.022  15.626  1.00 74.44           H  
ATOM    764  HA3 GLY A  50       1.396   6.235  14.379  1.00 74.44           H  
ATOM    765  C   GLY A  50       3.085   5.000  14.856  1.00 74.44           C  
ATOM    766  O   GLY A  50       3.859   5.257  13.934  1.00 74.44           O  
ATOM    767  N   ASP A  51       3.496   4.512  16.027  1.00 75.24           N  
ATOM    768  H   ASP A  51       2.795   4.267  16.711  1.00 75.24           H  
ATOM    769  CA  ASP A  51       4.904   4.239  16.358  1.00 75.24           C  
ATOM    770  HA  ASP A  51       5.545   4.831  15.704  1.00 75.24           H  
ATOM    771  C   ASP A  51       5.304   2.765  16.173  1.00 75.24           C  
ATOM    772  CB  ASP A  51       5.195   4.680  17.797  1.00 75.24           C  
ATOM    773  HB2 ASP A  51       4.645   4.036  18.483  1.00 75.24           H  
ATOM    774  HB3 ASP A  51       6.259   4.561  18.002  1.00 75.24           H  
ATOM    775  O   ASP A  51       6.496   2.453  16.144  1.00 75.24           O  
ATOM    776  CG  ASP A  51       4.807   6.135  18.038  1.00 75.24           C  
ATOM    777  OD1 ASP A  51       5.312   7.004  17.294  1.00 75.24           O  
ATOM    778  OD2 ASP A  51       3.952   6.337  18.937  1.00 75.24           O  
ATOM    779  N   GLU A  52       4.335   1.853  16.042  1.00 80.63           N  
ATOM    780  H   GLU A  52       3.382   2.160  15.915  1.00 80.63           H  
ATOM    781  CA  GLU A  52       4.612   0.428  15.852  1.00 80.63           C  
ATOM    782  HA  GLU A  52       5.443   0.159  16.505  1.00 80.63           H  
ATOM    783  C   GLU A  52       5.040   0.178  14.402  1.00 80.63           C  
ATOM    784  CB  GLU A  52       3.401  -0.432  16.267  1.00 80.63           C  
ATOM    785  HB2 GLU A  52       2.599  -0.299  15.541  1.00 80.63           H  
ATOM    786  HB3 GLU A  52       3.051  -0.091  17.242  1.00 80.63           H  
ATOM    787  O   GLU A  52       4.407   0.662  13.463  1.00 80.63           O  
ATOM    788  CG  GLU A  52       3.771  -1.927  16.373  1.00 80.63           C  
ATOM    789  HG2 GLU A  52       4.146  -2.259  15.405  1.00 80.63           H  
ATOM    790  HG3 GLU A  52       4.581  -2.032  17.094  1.00 80.63           H  
ATOM    791  CD  GLU A  52       2.611  -2.857  16.789  1.00 80.63           C  
ATOM    792  OE1 GLU A  52       2.758  -4.093  16.596  1.00 80.63           O  
ATOM    793  OE2 GLU A  52       1.556  -2.366  17.240  1.00 80.63           O  
ATOM    794  N   LYS A  53       6.119  -0.583  14.209  1.00 84.89           N  
ATOM    795  H   LYS A  53       6.562  -0.993  15.019  1.00 84.89           H  
ATOM    796  CA  LYS A  53       6.617  -0.993  12.892  1.00 84.89           C  
ATOM    797  HA  LYS A  53       5.932  -0.651  12.117  1.00 84.89           H  
ATOM    798  C   LYS A  53       6.682  -2.508  12.821  1.00 84.89           C  
ATOM    799  CB  LYS A  53       8.007  -0.409  12.616  1.00 84.89           C  
ATOM    800  HB2 LYS A  53       8.678  -0.698  13.425  1.00 84.89           H  
ATOM    801  HB3 LYS A  53       8.384  -0.843  11.690  1.00 84.89           H  
ATOM    802  O   LYS A  53       7.136  -3.144  13.771  1.00 84.89           O  
ATOM    803  CG  LYS A  53       8.005   1.116  12.472  1.00 84.89           C  
ATOM    804  HG2 LYS A  53       7.626   1.577  13.384  1.00 84.89           H  
ATOM    805  HG3 LYS A  53       7.372   1.396  11.629  1.00 84.89           H  
ATOM    806  CD  LYS A  53       9.438   1.591  12.215  1.00 84.89           C  
ATOM    807  HD2 LYS A  53       9.797   1.148  11.286  1.00 84.89           H  
ATOM    808  HD3 LYS A  53      10.070   1.255  13.037  1.00 84.89           H  
ATOM    809  CE  LYS A  53       9.497   3.115  12.120  1.00 84.89           C  
ATOM    810  HE2 LYS A  53       8.869   3.427  11.285  1.00 84.89           H  
ATOM    811  HE3 LYS A  53       9.090   3.532  13.041  1.00 84.89           H  
ATOM    812  NZ  LYS A  53      10.895   3.567  11.912  1.00 84.89           N  
ATOM    813  HZ1 LYS A  53      11.473   3.256  12.680  1.00 84.89           H  
ATOM    814  HZ2 LYS A  53      11.268   3.163  11.065  1.00 84.89           H  
ATOM    815  HZ3 LYS A  53      10.954   4.573  11.850  1.00 84.89           H  
ATOM    816  N   ARG A  54       6.293  -3.075  11.683  1.00 85.69           N  
ATOM    817  H   ARG A  54       5.924  -2.478  10.956  1.00 85.69           H  
ATOM    818  CA  ARG A  54       6.462  -4.497  11.381  1.00 85.69           C  
ATOM    819  HA  ARG A  54       7.203  -4.920  12.059  1.00 85.69           H  
ATOM    820  C   ARG A  54       6.993  -4.676   9.972  1.00 85.69           C  
ATOM    821  CB  ARG A  54       5.145  -5.256  11.575  1.00 85.69           C  
ATOM    822  HB2 ARG A  54       5.291  -6.288  11.257  1.00 85.69           H  
ATOM    823  HB3 ARG A  54       4.365  -4.812  10.957  1.00 85.69           H  
ATOM    824  O   ARG A  54       6.534  -4.011   9.048  1.00 85.69           O  
ATOM    825  CG  ARG A  54       4.723  -5.247  13.050  1.00 85.69           C  
ATOM    826  HG2 ARG A  54       5.550  -5.593  13.669  1.00 85.69           H  
ATOM    827  HG3 ARG A  54       4.447  -4.238  13.356  1.00 85.69           H  
ATOM    828  CD  ARG A  54       3.534  -6.174  13.251  1.00 85.69           C  
ATOM    829  HD2 ARG A  54       3.817  -7.186  12.961  1.00 85.69           H  
ATOM    830  HD3 ARG A  54       2.720  -5.821  12.617  1.00 85.69           H  
ATOM    831  NE  ARG A  54       3.079  -6.149  14.643  1.00 85.69           N  
ATOM    832  HE  ARG A  54       3.238  -5.311  15.184  1.00 85.69           H  
ATOM    833  NH1 ARG A  54       1.845  -8.087  14.621  1.00 85.69           N  
ATOM    834 HH11 ARG A  54       2.223  -8.321  13.713  1.00 85.69           H  
ATOM    835 HH12 ARG A  54       1.156  -8.663  15.081  1.00 85.69           H  
ATOM    836  NH2 ARG A  54       1.772  -6.678  16.368  1.00 85.69           N  
ATOM    837 HH21 ARG A  54       0.867  -7.043  16.628  1.00 85.69           H  
ATOM    838 HH22 ARG A  54       2.041  -5.764  16.705  1.00 85.69           H  
ATOM    839  CZ  ARG A  54       2.241  -6.986  15.202  1.00 85.69           C  
ATOM    840  N   THR A  55       7.931  -5.599   9.834  1.00 87.09           N  
ATOM    841  H   THR A  55       8.237  -6.111  10.649  1.00 87.09           H  
ATOM    842  CA  THR A  55       8.453  -6.050   8.546  1.00 87.09           C  
ATOM    843  HA  THR A  55       8.086  -5.407   7.747  1.00 87.09           H  
ATOM    844  C   THR A  55       7.959  -7.463   8.309  1.00 87.09           C  
ATOM    845  CB  THR A  55       9.983  -6.008   8.511  1.00 87.09           C  
ATOM    846  HB  THR A  55      10.390  -6.685   9.262  1.00 87.09           H  
ATOM    847  O   THR A  55       8.081  -8.313   9.193  1.00 87.09           O  
ATOM    848  CG2 THR A  55      10.533  -6.386   7.139  1.00 87.09           C  
ATOM    849 HG21 THR A  55      11.612  -6.235   7.112  1.00 87.09           H  
ATOM    850 HG22 THR A  55      10.336  -7.437   6.928  1.00 87.09           H  
ATOM    851 HG23 THR A  55      10.068  -5.774   6.366  1.00 87.09           H  
ATOM    852  OG1 THR A  55      10.432  -4.703   8.780  1.00 87.09           O  
ATOM    853  HG1 THR A  55      10.983  -4.468   8.030  1.00 87.09           H  
ATOM    854  N   VAL A  56       7.395  -7.706   7.131  1.00 86.21           N  
ATOM    855  H   VAL A  56       7.296  -6.947   6.473  1.00 86.21           H  
ATOM    856  CA  VAL A  56       6.882  -9.015   6.728  1.00 86.21           C  
ATOM    857  HA  VAL A  56       7.241  -9.781   7.414  1.00 86.21           H  
ATOM    858  C   VAL A  56       7.406  -9.337   5.342  1.00 86.21           C  
ATOM    859  CB  VAL A  56       5.345  -9.035   6.755  1.00 86.21           C  
ATOM    860  HB  VAL A  56       4.954  -8.280   6.073  1.00 86.21           H  
ATOM    861  O   VAL A  56       7.225  -8.558   4.412  1.00 86.21           O  
ATOM    862  CG1 VAL A  56       4.794 -10.401   6.342  1.00 86.21           C  
ATOM    863 HG11 VAL A  56       5.106 -10.654   5.329  1.00 86.21           H  
ATOM    864 HG12 VAL A  56       3.704 -10.361   6.344  1.00 86.21           H  
ATOM    865 HG13 VAL A  56       5.136 -11.178   7.025  1.00 86.21           H  
ATOM    866  CG2 VAL A  56       4.837  -8.731   8.170  1.00 86.21           C  
ATOM    867 HG21 VAL A  56       4.982  -7.676   8.401  1.00 86.21           H  
ATOM    868 HG22 VAL A  56       5.369  -9.345   8.897  1.00 86.21           H  
ATOM    869 HG23 VAL A  56       3.775  -8.970   8.226  1.00 86.21           H  
ATOM    870  N   THR A  57       8.046 -10.492   5.196  1.00 86.10           N  
ATOM    871  H   THR A  57       8.119 -11.112   5.991  1.00 86.10           H  
ATOM    872  CA  THR A  57       8.305 -11.072   3.877  1.00 86.10           C  
ATOM    873  HA  THR A  57       8.443 -10.278   3.143  1.00 86.10           H  
ATOM    874  C   THR A  57       7.097 -11.906   3.475  1.00 86.10           C  
ATOM    875  CB  THR A  57       9.579 -11.920   3.884  1.00 86.10           C  
ATOM    876  HB  THR A  57       9.464 -12.747   4.584  1.00 86.10           H  
ATOM    877  O   THR A  57       6.668 -12.755   4.251  1.00 86.10           O  
ATOM    878  CG2 THR A  57       9.918 -12.471   2.501  1.00 86.10           C  
ATOM    879 HG21 THR A  57       9.163 -13.193   2.188  1.00 86.10           H  
ATOM    880 HG22 THR A  57      10.881 -12.979   2.539  1.00 86.10           H  
ATOM    881 HG23 THR A  57       9.969 -11.660   1.774  1.00 86.10           H  
ATOM    882  OG1 THR A  57      10.667 -11.123   4.294  1.00 86.10           O  
ATOM    883  HG1 THR A  57      10.330 -10.270   4.577  1.00 86.10           H  
ATOM    884  N   VAL A  58       6.551 -11.651   2.289  1.00 83.05           N  
ATOM    885  H   VAL A  58       6.957 -10.916   1.728  1.00 83.05           H  
ATOM    886  CA  VAL A  58       5.427 -12.394   1.710  1.00 83.05           C  
ATOM    887  HA  VAL A  58       5.080 -13.149   2.416  1.00 83.05           H  
ATOM    888  C   VAL A  58       5.943 -13.102   0.462  1.00 83.05           C  
ATOM    889  CB  VAL A  58       4.242 -11.460   1.386  1.00 83.05           C  
ATOM    890  HB  VAL A  58       4.506 -10.821   0.543  1.00 83.05           H  
ATOM    891  O   VAL A  58       6.339 -12.446  -0.508  1.00 83.05           O  
ATOM    892  CG1 VAL A  58       2.994 -12.270   1.022  1.00 83.05           C  
ATOM    893 HG11 VAL A  58       3.200 -12.925   0.176  1.00 83.05           H  
ATOM    894 HG12 VAL A  58       2.175 -11.602   0.753  1.00 83.05           H  
ATOM    895 HG13 VAL A  58       2.685 -12.889   1.864  1.00 83.05           H  
ATOM    896  CG2 VAL A  58       3.870 -10.548   2.564  1.00 83.05           C  
ATOM    897 HG21 VAL A  58       3.628 -11.155   3.437  1.00 83.05           H  
ATOM    898 HG22 VAL A  58       4.695  -9.877   2.801  1.00 83.05           H  
ATOM    899 HG23 VAL A  58       3.006  -9.942   2.292  1.00 83.05           H  
ATOM    900  N   ASN A  59       5.993 -14.431   0.484  1.00 84.94           N  
ATOM    901  H   ASN A  59       5.630 -14.921   1.288  1.00 84.94           H  
ATOM    902  CA  ASN A  59       6.484 -15.234  -0.637  1.00 84.94           C  
ATOM    903  HA  ASN A  59       7.399 -14.771  -1.006  1.00 84.94           H  
ATOM    904  C   ASN A  59       5.467 -15.283  -1.791  1.00 84.94           C  
ATOM    905  CB  ASN A  59       6.831 -16.642  -0.136  1.00 84.94           C  
ATOM    906  HB2 ASN A  59       5.946 -17.100   0.307  1.00 84.94           H  
ATOM    907  HB3 ASN A  59       7.149 -17.274  -0.965  1.00 84.94           H  
ATOM    908  O   ASN A  59       4.286 -15.008  -1.580  1.00 84.94           O  
ATOM    909  CG  ASN A  59       7.957 -16.609   0.872  1.00 84.94           C  
ATOM    910  ND2 ASN A  59       7.669 -16.905   2.113  1.00 84.94           N  
ATOM    911 HD21 ASN A  59       8.398 -16.775   2.800  1.00 84.94           H  
ATOM    912 HD22 ASN A  59       6.695 -16.875   2.381  1.00 84.94           H  
ATOM    913  OD1 ASN A  59       9.090 -16.279   0.554  1.00 84.94           O  
ATOM    914  N   PRO A  60       5.892 -15.651  -3.013  1.00 81.72           N  
ATOM    915  CA  PRO A  60       4.981 -15.868  -4.136  1.00 81.72           C  
ATOM    916  HA  PRO A  60       4.604 -14.903  -4.475  1.00 81.72           H  
ATOM    917  C   PRO A  60       3.807 -16.791  -3.779  1.00 81.72           C  
ATOM    918  CB  PRO A  60       5.854 -16.484  -5.232  1.00 81.72           C  
ATOM    919  HB2 PRO A  60       5.944 -17.561  -5.090  1.00 81.72           H  
ATOM    920  HB3 PRO A  60       5.480 -16.271  -6.234  1.00 81.72           H  
ATOM    921  O   PRO A  60       4.005 -17.905  -3.295  1.00 81.72           O  
ATOM    922  CG  PRO A  60       7.204 -15.832  -4.966  1.00 81.72           C  
ATOM    923  HG2 PRO A  60       7.176 -14.802  -5.321  1.00 81.72           H  
ATOM    924  HG3 PRO A  60       8.028 -16.389  -5.413  1.00 81.72           H  
ATOM    925  CD  PRO A  60       7.270 -15.839  -3.445  1.00 81.72           C  
ATOM    926  HD2 PRO A  60       7.916 -15.034  -3.097  1.00 81.72           H  
ATOM    927  HD3 PRO A  60       7.641 -16.805  -3.101  1.00 81.72           H  
ATOM    928  N   GLY A  61       2.582 -16.329  -4.029  1.00 81.94           N  
ATOM    929  H   GLY A  61       2.494 -15.376  -4.354  1.00 81.94           H  
ATOM    930  CA  GLY A  61       1.337 -17.040  -3.727  1.00 81.94           C  
ATOM    931  HA2 GLY A  61       0.531 -16.577  -4.296  1.00 81.94           H  
ATOM    932  HA3 GLY A  61       1.437 -18.078  -4.045  1.00 81.94           H  
ATOM    933  C   GLY A  61       0.925 -17.040  -2.250  1.00 81.94           C  
ATOM    934  O   GLY A  61      -0.122 -17.601  -1.926  1.00 81.94           O  
ATOM    935  N   GLU A  62       1.710 -16.428  -1.360  1.00 86.05           N  
ATOM    936  H   GLU A  62       2.545 -15.962  -1.684  1.00 86.05           H  
ATOM    937  CA  GLU A  62       1.424 -16.366   0.073  1.00 86.05           C  
ATOM    938  HA  GLU A  62       0.962 -17.310   0.362  1.00 86.05           H  
ATOM    939  C   GLU A  62       0.431 -15.242   0.409  1.00 86.05           C  
ATOM    940  CB  GLU A  62       2.741 -16.240   0.862  1.00 86.05           C  
ATOM    941  HB2 GLU A  62       3.148 -15.240   0.715  1.00 86.05           H  
ATOM    942  HB3 GLU A  62       3.448 -16.969   0.464  1.00 86.05           H  
ATOM    943  O   GLU A  62       0.418 -14.174  -0.215  1.00 86.05           O  
ATOM    944  CG  GLU A  62       2.592 -16.492   2.371  1.00 86.05           C  
ATOM    945  HG2 GLU A  62       2.144 -17.475   2.514  1.00 86.05           H  
ATOM    946  HG3 GLU A  62       1.915 -15.748   2.789  1.00 86.05           H  
ATOM    947  CD  GLU A  62       3.926 -16.426   3.138  1.00 86.05           C  
ATOM    948  OE1 GLU A  62       3.907 -16.722   4.352  1.00 86.05           O  
ATOM    949  OE2 GLU A  62       4.975 -16.106   2.523  1.00 86.05           O  
ATOM    950  N   GLU A  63      -0.383 -15.484   1.436  1.00 86.34           N  
ATOM    951  H   GLU A  63      -0.287 -16.363   1.925  1.00 86.34           H  
ATOM    952  CA  GLU A  63      -1.207 -14.480   2.101  1.00 86.34           C  
ATOM    953  HA  GLU A  63      -0.998 -13.509   1.654  1.00 86.34           H  
ATOM    954  C   GLU A  63      -0.822 -14.425   3.584  1.00 86.34           C  
ATOM    955  CB  GLU A  63      -2.700 -14.778   1.883  1.00 86.34           C  
ATOM    956  HB2 GLU A  63      -2.869 -14.878   0.811  1.00 86.34           H  
ATOM    957  HB3 GLU A  63      -2.962 -15.720   2.365  1.00 86.34           H  
ATOM    958  O   GLU A  63      -0.815 -15.449   4.269  1.00 86.34           O  
ATOM    959  CG  GLU A  63      -3.601 -13.656   2.427  1.00 86.34           C  
ATOM    960  HG2 GLU A  63      -3.293 -12.711   1.979  1.00 86.34           H  
ATOM    961  HG3 GLU A  63      -3.460 -13.577   3.505  1.00 86.34           H  
ATOM    962  CD  GLU A  63      -5.092 -13.875   2.117  1.00 86.34           C  
ATOM    963  OE1 GLU A  63      -5.926 -13.540   2.991  1.00 86.34           O  
ATOM    964  OE2 GLU A  63      -5.402 -14.312   0.983  1.00 86.34           O  
ATOM    965  N   VAL A  64      -0.494 -13.230   4.075  1.00 86.80           N  
ATOM    966  H   VAL A  64      -0.574 -12.433   3.460  1.00 86.80           H  
ATOM    967  CA  VAL A  64      -0.092 -12.986   5.464  1.00 86.80           C  
ATOM    968  HA  VAL A  64      -0.190 -13.918   6.019  1.00 86.80           H  
ATOM    969  C   VAL A  64      -1.028 -11.968   6.102  1.00 86.80           C  
ATOM    970  CB  VAL A  64       1.381 -12.542   5.581  1.00 86.80           C  
ATOM    971  HB  VAL A  64       1.520 -11.593   5.064  1.00 86.80           H  
ATOM    972  O   VAL A  64      -1.346 -10.931   5.521  1.00 86.80           O  
ATOM    973  CG1 VAL A  64       1.770 -12.363   7.057  1.00 86.80           C  
ATOM    974 HG11 VAL A  64       1.300 -11.470   7.469  1.00 86.80           H  
ATOM    975 HG12 VAL A  64       1.461 -13.237   7.630  1.00 86.80           H  
ATOM    976 HG13 VAL A  64       2.852 -12.269   7.154  1.00 86.80           H  
ATOM    977  CG2 VAL A  64       2.336 -13.572   4.971  1.00 86.80           C  
ATOM    978 HG21 VAL A  64       2.217 -14.540   5.458  1.00 86.80           H  
ATOM    979 HG22 VAL A  64       2.127 -13.694   3.908  1.00 86.80           H  
ATOM    980 HG23 VAL A  64       3.371 -13.247   5.076  1.00 86.80           H  
ATOM    981  N   GLU A  65      -1.435 -12.244   7.337  1.00 85.56           N  
ATOM    982  H   GLU A  65      -1.122 -13.104   7.764  1.00 85.56           H  
ATOM    983  CA  GLU A  65      -2.233 -11.337   8.156  1.00 85.56           C  
ATOM    984  HA  GLU A  65      -2.563 -10.502   7.538  1.00 85.56           H  
ATOM    985  C   GLU A  65      -1.381 -10.762   9.298  1.00 85.56           C  
ATOM    986  CB  GLU A  65      -3.498 -12.066   8.639  1.00 85.56           C  
ATOM    987  HB2 GLU A  65      -3.230 -12.838   9.359  1.00 85.56           H  
ATOM    988  HB3 GLU A  65      -3.974 -12.540   7.781  1.00 85.56           H  
ATOM    989  O   GLU A  65      -0.686 -11.485  10.013  1.00 85.56           O  
ATOM    990  CG  GLU A  65      -4.502 -11.098   9.274  1.00 85.56           C  
ATOM    991  HG2 GLU A  65      -4.070 -10.683  10.184  1.00 85.56           H  
ATOM    992  HG3 GLU A  65      -4.671 -10.271   8.584  1.00 85.56           H  
ATOM    993  CD  GLU A  65      -5.857 -11.758   9.590  1.00 85.56           C  
ATOM    994  OE1 GLU A  65      -6.252 -11.719  10.777  1.00 85.56           O  
ATOM    995  OE2 GLU A  65      -6.617 -12.086   8.639  1.00 85.56           O  
ATOM    996  N   VAL A  66      -1.435  -9.442   9.476  1.00 83.71           N  
ATOM    997  H   VAL A  66      -2.010  -8.908   8.840  1.00 83.71           H  
ATOM    998  CA  VAL A  66      -0.686  -8.697  10.491  1.00 83.71           C  
ATOM    999  HA  VAL A  66      -0.162  -9.403  11.135  1.00 83.71           H  
ATOM   1000  C   VAL A  66      -1.664  -7.892  11.333  1.00 83.71           C  
ATOM   1001  CB  VAL A  66       0.357  -7.762   9.851  1.00 83.71           C  
ATOM   1002  HB  VAL A  66      -0.149  -6.934   9.355  1.00 83.71           H  
ATOM   1003  O   VAL A  66      -2.438  -7.097  10.809  1.00 83.71           O  
ATOM   1004  CG1 VAL A  66       1.291  -7.188  10.923  1.00 83.71           C  
ATOM   1005 HG11 VAL A  66       2.003  -6.511  10.450  1.00 83.71           H  
ATOM   1006 HG12 VAL A  66       1.833  -7.998  11.410  1.00 83.71           H  
ATOM   1007 HG13 VAL A  66       0.717  -6.624  11.658  1.00 83.71           H  
ATOM   1008  CG2 VAL A  66       1.226  -8.469   8.811  1.00 83.71           C  
ATOM   1009 HG21 VAL A  66       1.725  -9.329   9.257  1.00 83.71           H  
ATOM   1010 HG22 VAL A  66       0.613  -8.810   7.977  1.00 83.71           H  
ATOM   1011 HG23 VAL A  66       1.955  -7.764   8.411  1.00 83.71           H  
ATOM   1012  N   THR A  67      -1.624  -8.061  12.652  1.00 81.80           N  
ATOM   1013  H   THR A  67      -1.051  -8.803  13.029  1.00 81.80           H  
ATOM   1014  CA  THR A  67      -2.508  -7.336  13.576  1.00 81.80           C  
ATOM   1015  HA  THR A  67      -3.241  -6.763  13.008  1.00 81.80           H  
ATOM   1016  C   THR A  67      -1.728  -6.361  14.447  1.00 81.80           C  
ATOM   1017  CB  THR A  67      -3.302  -8.295  14.468  1.00 81.80           C  
ATOM   1018  HB  THR A  67      -3.917  -7.708  15.150  1.00 81.80           H  
ATOM   1019  O   THR A  67      -0.814  -6.774  15.164  1.00 81.80           O  
ATOM   1020  CG2 THR A  67      -4.216  -9.217  13.662  1.00 81.80           C  
ATOM   1021 HG21 THR A  67      -3.630  -9.872  13.018  1.00 81.80           H  
ATOM   1022 HG22 THR A  67      -4.804  -9.832  14.343  1.00 81.80           H  
ATOM   1023 HG23 THR A  67      -4.893  -8.624  13.047  1.00 81.80           H  
ATOM   1024  OG1 THR A  67      -2.410  -9.086  15.223  1.00 81.80           O  
ATOM   1025  HG1 THR A  67      -1.775  -8.477  15.609  1.00 81.80           H  
ATOM   1026  N   PHE A  68      -2.140  -5.100  14.455  1.00 78.02           N  
ATOM   1027  H   PHE A  68      -2.923  -4.857  13.864  1.00 78.02           H  
ATOM   1028  CA  PHE A  68      -1.624  -4.044  15.322  1.00 78.02           C  
ATOM   1029  HA  PHE A  68      -0.654  -4.334  15.726  1.00 78.02           H  
ATOM   1030  C   PHE A  68      -2.580  -3.820  16.490  1.00 78.02           C  
ATOM   1031  CB  PHE A  68      -1.420  -2.769  14.502  1.00 78.02           C  
ATOM   1032  HB2 PHE A  68      -1.149  -1.956  15.175  1.00 78.02           H  
ATOM   1033  HB3 PHE A  68      -2.355  -2.502  14.008  1.00 78.02           H  
ATOM   1034  O   PHE A  68      -3.798  -3.929  16.338  1.00 78.02           O  
ATOM   1035  CG  PHE A  68      -0.336  -2.924  13.460  1.00 78.02           C  
ATOM   1036  CD1 PHE A  68       0.972  -2.505  13.756  1.00 78.02           C  
ATOM   1037  HD1 PHE A  68       1.177  -2.029  14.703  1.00 78.02           H  
ATOM   1038  CD2 PHE A  68      -0.621  -3.520  12.216  1.00 78.02           C  
ATOM   1039  HD2 PHE A  68      -1.625  -3.840  11.981  1.00 78.02           H  
ATOM   1040  CE1 PHE A  68       2.001  -2.691  12.821  1.00 78.02           C  
ATOM   1041  HE1 PHE A  68       3.001  -2.350  13.046  1.00 78.02           H  
ATOM   1042  CE2 PHE A  68       0.410  -3.718  11.284  1.00 78.02           C  
ATOM   1043  HE2 PHE A  68       0.194  -4.189  10.337  1.00 78.02           H  
ATOM   1044  CZ  PHE A  68       1.720  -3.309  11.593  1.00 78.02           C  
ATOM   1045  HZ  PHE A  68       2.518  -3.465  10.882  1.00 78.02           H  
ATOM   1046  N   SER A  69      -2.030  -3.522  17.662  1.00 75.85           N  
ATOM   1047  H   SER A  69      -1.035  -3.353  17.698  1.00 75.85           H  
ATOM   1048  CA  SER A  69      -2.803  -3.121  18.842  1.00 75.85           C  
ATOM   1049  HA  SER A  69      -3.866  -3.053  18.611  1.00 75.85           H  
ATOM   1050  C   SER A  69      -2.312  -1.747  19.254  1.00 75.85           C  
ATOM   1051  CB  SER A  69      -2.628  -4.124  19.985  1.00 75.85           C  
ATOM   1052  HB2 SER A  69      -1.574  -4.192  20.253  1.00 75.85           H  
ATOM   1053  HB3 SER A  69      -3.198  -3.797  20.854  1.00 75.85           H  
ATOM   1054  O   SER A  69      -1.112  -1.558  19.433  1.00 75.85           O  
ATOM   1055  OG  SER A  69      -3.091  -5.394  19.562  1.00 75.85           O  
ATOM   1056  HG  SER A  69      -2.956  -5.420  18.612  1.00 75.85           H  
ATOM   1057  N   ALA A  70      -3.215  -0.782  19.383  1.00 64.57           N  
ATOM   1058  H   ALA A  70      -4.200  -0.988  19.304  1.00 64.57           H  
ATOM   1059  CA  ALA A  70      -2.830   0.561  19.774  1.00 64.57           C  
ATOM   1060  HA  ALA A  70      -1.743   0.638  19.806  1.00 64.57           H  
ATOM   1061  C   ALA A  70      -3.349   0.848  21.176  1.00 64.57           C  
ATOM   1062  CB  ALA A  70      -3.293   1.583  18.736  1.00 64.57           C  
ATOM   1063  HB1 ALA A  70      -2.962   1.284  17.741  1.00 64.57           H  
ATOM   1064  HB2 ALA A  70      -2.841   2.547  18.966  1.00 64.57           H  
ATOM   1065  HB3 ALA A  70      -4.378   1.681  18.756  1.00 64.57           H  
ATOM   1066  O   ALA A  70      -4.527   0.674  21.462  1.00 64.57           O  
ATOM   1067  N   ASN A  71      -2.461   1.352  22.031  1.00 61.46           N  
ATOM   1068  H   ASN A  71      -1.484   1.347  21.775  1.00 61.46           H  
ATOM   1069  CA  ASN A  71      -2.860   1.939  23.311  1.00 61.46           C  
ATOM   1070  HA  ASN A  71      -3.602   1.296  23.785  1.00 61.46           H  
ATOM   1071  C   ASN A  71      -3.521   3.319  23.120  1.00 61.46           C  
ATOM   1072  CB  ASN A  71      -1.627   2.040  24.225  1.00 61.46           C  
ATOM   1073  HB2 ASN A  71      -1.926   2.521  25.156  1.00 61.46           H  
ATOM   1074  HB3 ASN A  71      -0.875   2.667  23.746  1.00 61.46           H  
ATOM   1075  O   ASN A  71      -4.071   3.870  24.066  1.00 61.46           O  
ATOM   1076  CG  ASN A  71      -1.007   0.701  24.584  1.00 61.46           C  
ATOM   1077  ND2 ASN A  71       0.194   0.713  25.111  1.00 61.46           N  
ATOM   1078 HD21 ASN A  71       0.566  -0.197  25.346  1.00 61.46           H  
ATOM   1079 HD22 ASN A  71       0.657   1.583  25.330  1.00 61.46           H  
ATOM   1080  OD1 ASN A  71      -1.555  -0.367  24.400  1.00 61.46           O  
ATOM   1081  N   ASP A  72      -3.422   3.883  21.910  1.00 62.86           N  
ATOM   1082  H   ASP A  72      -3.026   3.321  21.171  1.00 62.86           H  
ATOM   1083  CA  ASP A  72      -4.089   5.108  21.483  1.00 62.86           C  
ATOM   1084  HA  ASP A  72      -4.785   5.420  22.262  1.00 62.86           H  
ATOM   1085  C   ASP A  72      -4.825   4.825  20.161  1.00 62.86           C  
ATOM   1086  CB  ASP A  72      -3.068   6.237  21.331  1.00 62.86           C  
ATOM   1087  HB2 ASP A  72      -2.636   6.451  22.309  1.00 62.86           H  
ATOM   1088  HB3 ASP A  72      -2.265   5.883  20.684  1.00 62.86           H  
ATOM   1089  O   ASP A  72      -4.171   4.619  19.133  1.00 62.86           O  
ATOM   1090  CG  ASP A  72      -3.638   7.539  20.747  1.00 62.86           C  
ATOM   1091  OD1 ASP A  72      -4.855   7.612  20.463  1.00 62.86           O  
ATOM   1092  OD2 ASP A  72      -2.803   8.447  20.550  1.00 62.86           O  
ATOM   1093  N   PRO A  73      -6.162   4.801  20.167  1.00 60.79           N  
ATOM   1094  CA  PRO A  73      -6.968   4.470  18.995  1.00 60.79           C  
ATOM   1095  HA  PRO A  73      -6.769   3.451  18.663  1.00 60.79           H  
ATOM   1096  C   PRO A  73      -6.770   5.427  17.821  1.00 60.79           C  
ATOM   1097  CB  PRO A  73      -8.400   4.588  19.487  1.00 60.79           C  
ATOM   1098  HB2 PRO A  73      -8.697   3.627  19.908  1.00 60.79           H  
ATOM   1099  HB3 PRO A  73      -9.072   4.921  18.696  1.00 60.79           H  
ATOM   1100  O   PRO A  73      -6.860   5.008  16.667  1.00 60.79           O  
ATOM   1101  CG  PRO A  73      -8.309   5.632  20.587  1.00 60.79           C  
ATOM   1102  HG2 PRO A  73      -8.205   6.626  20.150  1.00 60.79           H  
ATOM   1103  HG3 PRO A  73      -9.174   5.633  21.249  1.00 60.79           H  
ATOM   1104  CD  PRO A  73      -7.013   5.233  21.263  1.00 60.79           C  
ATOM   1105  HD2 PRO A  73      -6.617   6.103  21.786  1.00 60.79           H  
ATOM   1106  HD3 PRO A  73      -7.173   4.402  21.950  1.00 60.79           H  
ATOM   1107  N   HIS A  74      -6.434   6.694  18.084  1.00 60.96           N  
ATOM   1108  H   HIS A  74      -6.265   6.977  19.039  1.00 60.96           H  
ATOM   1109  CA  HIS A  74      -6.225   7.679  17.028  1.00 60.96           C  
ATOM   1110  HA  HIS A  74      -7.095   7.668  16.372  1.00 60.96           H  
ATOM   1111  C   HIS A  74      -5.007   7.340  16.157  1.00 60.96           C  
ATOM   1112  CB  HIS A  74      -6.097   9.077  17.644  1.00 60.96           C  
ATOM   1113  HB2 HIS A  74      -5.257   9.092  18.339  1.00 60.96           H  
ATOM   1114  HB3 HIS A  74      -5.879   9.790  16.849  1.00 60.96           H  
ATOM   1115  O   HIS A  74      -4.901   7.835  15.032  1.00 60.96           O  
ATOM   1116  CG  HIS A  74      -7.342   9.546  18.354  1.00 60.96           C  
ATOM   1117  CD2 HIS A  74      -7.431   9.964  19.654  1.00 60.96           C  
ATOM   1118  HD2 HIS A  74      -6.618   9.992  20.364  1.00 60.96           H  
ATOM   1119  ND1 HIS A  74      -8.604   9.644  17.809  1.00 60.96           N  
ATOM   1120  HD1 HIS A  74      -8.903   9.265  16.922  1.00 60.96           H  
ATOM   1121  CE1 HIS A  74      -9.429  10.121  18.754  1.00 60.96           C  
ATOM   1122  HE1 HIS A  74     -10.494  10.254  18.636  1.00 60.96           H  
ATOM   1123  NE2 HIS A  74      -8.758  10.346  19.894  1.00 60.96           N  
ATOM   1124  N   LYS A  75      -4.111   6.451  16.615  1.00 65.15           N  
ATOM   1125  H   LYS A  75      -4.264   6.065  17.536  1.00 65.15           H  
ATOM   1126  CA  LYS A  75      -2.988   5.939  15.813  1.00 65.15           C  
ATOM   1127  HA  LYS A  75      -2.431   6.788  15.416  1.00 65.15           H  
ATOM   1128  C   LYS A  75      -3.444   5.136  14.596  1.00 65.15           C  
ATOM   1129  CB  LYS A  75      -2.049   5.089  16.682  1.00 65.15           C  
ATOM   1130  HB2 LYS A  75      -1.283   4.653  16.040  1.00 65.15           H  
ATOM   1131  HB3 LYS A  75      -2.605   4.273  17.143  1.00 65.15           H  
ATOM   1132  O   LYS A  75      -2.725   5.115  13.596  1.00 65.15           O  
ATOM   1133  CG  LYS A  75      -1.362   5.942  17.757  1.00 65.15           C  
ATOM   1134  HG2 LYS A  75      -0.864   6.781  17.272  1.00 65.15           H  
ATOM   1135  HG3 LYS A  75      -2.112   6.338  18.442  1.00 65.15           H  
ATOM   1136  CD  LYS A  75      -0.318   5.141  18.546  1.00 65.15           C  
ATOM   1137  HD2 LYS A  75       0.435   4.762  17.855  1.00 65.15           H  
ATOM   1138  HD3 LYS A  75      -0.801   4.306  19.053  1.00 65.15           H  
ATOM   1139  CE  LYS A  75       0.338   6.073  19.575  1.00 65.15           C  
ATOM   1140  HE2 LYS A  75      -0.367   6.248  20.388  1.00 65.15           H  
ATOM   1141  HE3 LYS A  75       0.520   7.040  19.105  1.00 65.15           H  
ATOM   1142  NZ  LYS A  75       1.619   5.542  20.105  1.00 65.15           N  
ATOM   1143  HZ1 LYS A  75       1.892   6.056  20.930  1.00 65.15           H  
ATOM   1144  HZ2 LYS A  75       1.576   4.553  20.304  1.00 65.15           H  
ATOM   1145  HZ3 LYS A  75       2.377   5.728  19.463  1.00 65.15           H  
ATOM   1146  N   PHE A  76      -4.627   4.526  14.644  1.00 64.89           N  
ATOM   1147  H   PHE A  76      -5.189   4.595  15.481  1.00 64.89           H  
ATOM   1148  CA  PHE A  76      -5.197   3.819  13.496  1.00 64.89           C  
ATOM   1149  HA  PHE A  76      -4.404   3.261  12.999  1.00 64.89           H  
ATOM   1150  C   PHE A  76      -5.743   4.758  12.418  1.00 64.89           C  
ATOM   1151  CB  PHE A  76      -6.250   2.819  13.983  1.00 64.89           C  
ATOM   1152  HB2 PHE A  76      -6.687   2.326  13.115  1.00 64.89           H  
ATOM   1153  HB3 PHE A  76      -7.050   3.361  14.488  1.00 64.89           H  
ATOM   1154  O   PHE A  76      -5.845   4.352  11.267  1.00 64.89           O  
ATOM   1155  CG  PHE A  76      -5.698   1.742  14.898  1.00 64.89           C  
ATOM   1156  CD1 PHE A  76      -4.523   1.049  14.550  1.00 64.89           C  
ATOM   1157  HD1 PHE A  76      -4.012   1.296  13.631  1.00 64.89           H  
ATOM   1158  CD2 PHE A  76      -6.361   1.414  16.089  1.00 64.89           C  
ATOM   1159  HD2 PHE A  76      -7.243   1.962  16.386  1.00 64.89           H  
ATOM   1160  CE1 PHE A  76      -4.040   0.001  15.349  1.00 64.89           C  
ATOM   1161  HE1 PHE A  76      -3.149  -0.537  15.061  1.00 64.89           H  
ATOM   1162  CE2 PHE A  76      -5.873   0.367  16.884  1.00 64.89           C  
ATOM   1163  HE2 PHE A  76      -6.363   0.137  17.819  1.00 64.89           H  
ATOM   1164  CZ  PHE A  76      -4.745  -0.369  16.499  1.00 64.89           C  
ATOM   1165  HZ  PHE A  76      -4.409  -1.202  17.099  1.00 64.89           H  
ATOM   1166  N   ASN A  77      -5.960   6.038  12.736  1.00 59.31           N  
ATOM   1167  H   ASN A  77      -5.878   6.312  13.705  1.00 59.31           H  
ATOM   1168  CA  ASN A  77      -6.437   7.040  11.777  1.00 59.31           C  
ATOM   1169  HA  ASN A  77      -7.104   6.545  11.072  1.00 59.31           H  
ATOM   1170  C   ASN A  77      -5.293   7.662  10.940  1.00 59.31           C  
ATOM   1171  CB  ASN A  77      -7.262   8.107  12.528  1.00 59.31           C  
ATOM   1172  HB2 ASN A  77      -7.646   8.825  11.803  1.00 59.31           H  
ATOM   1173  HB3 ASN A  77      -6.615   8.640  13.226  1.00 59.31           H  
ATOM   1174  O   ASN A  77      -5.531   8.554  10.127  1.00 59.31           O  
ATOM   1175  CG  ASN A  77      -8.456   7.553  13.295  1.00 59.31           C  
ATOM   1176  ND2 ASN A  77      -9.078   8.351  14.132  1.00 59.31           N  
ATOM   1177 HD21 ASN A  77      -8.876   9.341  14.143  1.00 59.31           H  
ATOM   1178 HD22 ASN A  77      -9.905   7.949  14.550  1.00 59.31           H  
ATOM   1179  OD1 ASN A  77      -8.854   6.414  13.173  1.00 59.31           O  
ATOM   1180  N   ARG A  78      -4.030   7.243  11.142  1.00 63.08           N  
ATOM   1181  H   ARG A  78      -3.900   6.511  11.826  1.00 63.08           H  
ATOM   1182  CA  ARG A  78      -2.852   7.707  10.373  1.00 63.08           C  
ATOM   1183  HA  ARG A  78      -3.191   8.078   9.405  1.00 63.08           H  
ATOM   1184  C   ARG A  78      -1.870   6.564  10.043  1.00 63.08           C  
ATOM   1185  CB  ARG A  78      -2.145   8.862  11.113  1.00 63.08           C  
ATOM   1186  HB2 ARG A  78      -1.795   8.502  12.080  1.00 63.08           H  
ATOM   1187  HB3 ARG A  78      -1.280   9.165  10.525  1.00 63.08           H  
ATOM   1188  O   ARG A  78      -0.700   6.637  10.440  1.00 63.08           O  
ATOM   1189  CG  ARG A  78      -3.026  10.098  11.332  1.00 63.08           C  
ATOM   1190  HG2 ARG A  78      -3.842   9.850  12.011  1.00 63.08           H  
ATOM   1191  HG3 ARG A  78      -3.441  10.423  10.378  1.00 63.08           H  
ATOM   1192  CD  ARG A  78      -2.200  11.236  11.944  1.00 63.08           C  
ATOM   1193  HD2 ARG A  78      -1.732  10.870  12.858  1.00 63.08           H  
ATOM   1194  HD3 ARG A  78      -1.410  11.526  11.252  1.00 63.08           H  
ATOM   1195  NE  ARG A  78      -3.046  12.396  12.280  1.00 63.08           N  
ATOM   1196  HE  ARG A  78      -3.444  12.403  13.209  1.00 63.08           H  
ATOM   1197  NH1 ARG A  78      -3.020  13.464  10.232  1.00 63.08           N  
ATOM   1198 HH11 ARG A  78      -3.399  14.171   9.619  1.00 63.08           H  
ATOM   1199 HH12 ARG A  78      -2.466  12.720   9.833  1.00 63.08           H  
ATOM   1200  NH2 ARG A  78      -4.219  14.309  11.899  1.00 63.08           N  
ATOM   1201 HH21 ARG A  78      -4.627  14.254  12.822  1.00 63.08           H  
ATOM   1202 HH22 ARG A  78      -4.552  15.002  11.244  1.00 63.08           H  
ATOM   1203  CZ  ARG A  78      -3.418  13.376  11.471  1.00 63.08           C  
ATOM   1204  N   PRO A  79      -2.302   5.487   9.364  1.00 64.99           N  
ATOM   1205  CA  PRO A  79      -1.412   4.382   9.041  1.00 64.99           C  
ATOM   1206  HA  PRO A  79      -0.837   4.096   9.921  1.00 64.99           H  
ATOM   1207  C   PRO A  79      -0.441   4.772   7.914  1.00 64.99           C  
ATOM   1208  CB  PRO A  79      -2.337   3.225   8.667  1.00 64.99           C  
ATOM   1209  HB2 PRO A  79      -2.653   2.705   9.572  1.00 64.99           H  
ATOM   1210  HB3 PRO A  79      -1.860   2.530   7.976  1.00 64.99           H  
ATOM   1211  O   PRO A  79      -0.823   5.304   6.876  1.00 64.99           O  
ATOM   1212  CG  PRO A  79      -3.543   3.926   8.041  1.00 64.99           C  
ATOM   1213  HG2 PRO A  79      -4.455   3.342   8.168  1.00 64.99           H  
ATOM   1214  HG3 PRO A  79      -3.354   4.109   6.983  1.00 64.99           H  
ATOM   1215  CD  PRO A  79      -3.623   5.260   8.786  1.00 64.99           C  
ATOM   1216  HD2 PRO A  79      -3.890   6.060   8.096  1.00 64.99           H  
ATOM   1217  HD3 PRO A  79      -4.369   5.183   9.577  1.00 64.99           H  
ATOM   1218  N   GLN A  80       0.842   4.480   8.098  1.00 68.48           N  
ATOM   1219  H   GLN A  80       1.103   3.946   8.915  1.00 68.48           H  
ATOM   1220  CA  GLN A  80       1.878   4.671   7.083  1.00 68.48           C  
ATOM   1221  HA  GLN A  80       1.471   5.178   6.208  1.00 68.48           H  
ATOM   1222  C   GLN A  80       2.377   3.298   6.650  1.00 68.48           C  
ATOM   1223  CB  GLN A  80       3.035   5.516   7.649  1.00 68.48           C  
ATOM   1224  HB2 GLN A  80       3.470   5.002   8.506  1.00 68.48           H  
ATOM   1225  HB3 GLN A  80       3.801   5.618   6.880  1.00 68.48           H  
ATOM   1226  O   GLN A  80       2.784   2.501   7.484  1.00 68.48           O  
ATOM   1227  CG  GLN A  80       2.586   6.916   8.091  1.00 68.48           C  
ATOM   1228  HG2 GLN A  80       2.076   7.399   7.258  1.00 68.48           H  
ATOM   1229  HG3 GLN A  80       1.868   6.828   8.906  1.00 68.48           H  
ATOM   1230  CD  GLN A  80       3.722   7.822   8.567  1.00 68.48           C  
ATOM   1231  NE2 GLN A  80       3.496   9.118   8.547  1.00 68.48           N  
ATOM   1232 HE21 GLN A  80       2.594   9.455   8.242  1.00 68.48           H  
ATOM   1233 HE22 GLN A  80       4.222   9.739   8.874  1.00 68.48           H  
ATOM   1234  OE1 GLN A  80       4.799   7.420   9.008  1.00 68.48           O  
ATOM   1235  N   PHE A  81       2.421   2.988   5.364  1.00 71.45           N  
ATOM   1236  H   PHE A  81       2.093   3.612   4.641  1.00 71.45           H  
ATOM   1237  CA  PHE A  81       3.088   1.760   4.948  1.00 71.45           C  
ATOM   1238  HA  PHE A  81       3.732   1.401   5.750  1.00 71.45           H  
ATOM   1239  C   PHE A  81       4.060   2.033   3.816  1.00 71.45           C  
ATOM   1240  CB  PHE A  81       2.079   0.630   4.714  1.00 71.45           C  
ATOM   1241  HB2 PHE A  81       1.562   0.430   5.652  1.00 71.45           H  
ATOM   1242  HB3 PHE A  81       2.625  -0.277   4.453  1.00 71.45           H  
ATOM   1243  O   PHE A  81       3.986   2.998   3.061  1.00 71.45           O  
ATOM   1244  CG  PHE A  81       1.046   0.909   3.651  1.00 71.45           C  
ATOM   1245  CD1 PHE A  81      -0.131   1.609   3.974  1.00 71.45           C  
ATOM   1246  HD1 PHE A  81      -0.300   1.956   4.982  1.00 71.45           H  
ATOM   1247  CD2 PHE A  81       1.255   0.446   2.341  1.00 71.45           C  
ATOM   1248  HD2 PHE A  81       2.155  -0.096   2.092  1.00 71.45           H  
ATOM   1249  CE1 PHE A  81      -1.087   1.862   2.980  1.00 71.45           C  
ATOM   1250  HE1 PHE A  81      -1.998   2.387   3.227  1.00 71.45           H  
ATOM   1251  CE2 PHE A  81       0.289   0.686   1.352  1.00 71.45           C  
ATOM   1252  HE2 PHE A  81       0.445   0.335   0.342  1.00 71.45           H  
ATOM   1253  CZ  PHE A  81      -0.866   1.417   1.667  1.00 71.45           C  
ATOM   1254  HZ  PHE A  81      -1.589   1.639   0.896  1.00 71.45           H  
ATOM   1255  N   THR A  82       5.080   1.207   3.767  1.00 71.21           N  
ATOM   1256  H   THR A  82       5.137   0.450   4.434  1.00 71.21           H  
ATOM   1257  CA  THR A  82       6.115   1.263   2.759  1.00 71.21           C  
ATOM   1258  HA  THR A  82       5.839   1.943   1.954  1.00 71.21           H  
ATOM   1259  C   THR A  82       6.203  -0.135   2.195  1.00 71.21           C  
ATOM   1260  CB  THR A  82       7.438   1.734   3.365  1.00 71.21           C  
ATOM   1261  HB  THR A  82       7.781   1.010   4.104  1.00 71.21           H  
ATOM   1262  O   THR A  82       6.397  -1.105   2.929  1.00 71.21           O  
ATOM   1263  CG2 THR A  82       8.502   1.891   2.288  1.00 71.21           C  
ATOM   1264 HG21 THR A  82       9.467   2.027   2.777  1.00 71.21           H  
ATOM   1265 HG22 THR A  82       8.277   2.744   1.647  1.00 71.21           H  
ATOM   1266 HG23 THR A  82       8.570   0.992   1.675  1.00 71.21           H  
ATOM   1267  OG1 THR A  82       7.278   2.990   3.999  1.00 71.21           O  
ATOM   1268  HG1 THR A  82       6.577   3.456   3.537  1.00 71.21           H  
ATOM   1269  N   ILE A  83       6.013  -0.250   0.889  1.00 67.93           N  
ATOM   1270  H   ILE A  83       5.937   0.571   0.306  1.00 67.93           H  
ATOM   1271  CA  ILE A  83       6.182  -1.519   0.200  1.00 67.93           C  
ATOM   1272  HA  ILE A  83       6.189  -2.344   0.913  1.00 67.93           H  
ATOM   1273  C   ILE A  83       7.563  -1.452  -0.431  1.00 67.93           C  
ATOM   1274  CB  ILE A  83       5.011  -1.780  -0.763  1.00 67.93           C  
ATOM   1275  HB  ILE A  83       4.895  -0.925  -1.428  1.00 67.93           H  
ATOM   1276  O   ILE A  83       7.821  -0.693  -1.366  1.00 67.93           O  
ATOM   1277  CG1 ILE A  83       3.715  -1.985   0.062  1.00 67.93           C  
ATOM   1278 HG12 ILE A  83       3.673  -1.268   0.882  1.00 67.93           H  
ATOM   1279 HG13 ILE A  83       3.727  -2.984   0.498  1.00 67.93           H  
ATOM   1280  CG2 ILE A  83       5.296  -3.042  -1.597  1.00 67.93           C  
ATOM   1281 HG21 ILE A  83       5.481  -3.898  -0.949  1.00 67.93           H  
ATOM   1282 HG22 ILE A  83       6.169  -2.884  -2.230  1.00 67.93           H  
ATOM   1283 HG23 ILE A  83       4.453  -3.264  -2.251  1.00 67.93           H  
ATOM   1284  CD1 ILE A  83       2.421  -1.824  -0.735  1.00 67.93           C  
ATOM   1285 HD11 ILE A  83       1.571  -2.028  -0.084  1.00 67.93           H  
ATOM   1286 HD12 ILE A  83       2.344  -0.797  -1.090  1.00 67.93           H  
ATOM   1287 HD13 ILE A  83       2.395  -2.518  -1.576  1.00 67.93           H  
ATOM   1288  N   GLU A  84       8.487  -2.209   0.145  1.00 69.02           N  
ATOM   1289  H   GLU A  84       8.227  -2.892   0.842  1.00 69.02           H  
ATOM   1290  CA  GLU A  84       9.814  -2.343  -0.426  1.00 69.02           C  
ATOM   1291  HA  GLU A  84      10.028  -1.497  -1.080  1.00 69.02           H  
ATOM   1292  C   GLU A  84       9.796  -3.590  -1.298  1.00 69.02           C  
ATOM   1293  CB  GLU A  84      10.898  -2.328   0.661  1.00 69.02           C  
ATOM   1294  HB2 GLU A  84      10.757  -3.161   1.350  1.00 69.02           H  
ATOM   1295  HB3 GLU A  84      11.867  -2.429   0.173  1.00 69.02           H  
ATOM   1296  O   GLU A  84       9.451  -4.687  -0.851  1.00 69.02           O  
ATOM   1297  CG  GLU A  84      10.854  -0.995   1.438  1.00 69.02           C  
ATOM   1298  HG2 GLU A  84      10.754  -0.181   0.720  1.00 69.02           H  
ATOM   1299  HG3 GLU A  84       9.969  -0.987   2.073  1.00 69.02           H  
ATOM   1300  CD  GLU A  84      12.085  -0.711   2.312  1.00 69.02           C  
ATOM   1301  OE1 GLU A  84      12.223   0.470   2.735  1.00 69.02           O  
ATOM   1302  OE2 GLU A  84      12.880  -1.643   2.553  1.00 69.02           O  
ATOM   1303  N   TRP A  85      10.127  -3.420  -2.574  1.00 64.33           N  
ATOM   1304  H   TRP A  85      10.509  -2.540  -2.890  1.00 64.33           H  
ATOM   1305  CA  TRP A  85      10.271  -4.563  -3.450  1.00 64.33           C  
ATOM   1306  HA  TRP A  85      10.005  -5.459  -2.888  1.00 64.33           H  
ATOM   1307  C   TRP A  85      11.720  -4.724  -3.851  1.00 64.33           C  
ATOM   1308  CB  TRP A  85       9.312  -4.551  -4.633  1.00 64.33           C  
ATOM   1309  HB2 TRP A  85       8.317  -4.283  -4.278  1.00 64.33           H  
ATOM   1310  HB3 TRP A  85       9.632  -3.790  -5.345  1.00 64.33           H  
ATOM   1311  O   TRP A  85      12.413  -3.805  -4.279  1.00 64.33           O  
ATOM   1312  CG  TRP A  85       9.202  -5.874  -5.342  1.00 64.33           C  
ATOM   1313  CD1 TRP A  85       9.509  -7.105  -4.855  1.00 64.33           C  
ATOM   1314  HD1 TRP A  85       9.884  -7.341  -3.870  1.00 64.33           H  
ATOM   1315  CD2 TRP A  85       8.711  -6.125  -6.690  1.00 64.33           C  
ATOM   1316  CE2 TRP A  85       8.684  -7.529  -6.925  1.00 64.33           C  
ATOM   1317  CE3 TRP A  85       8.313  -5.308  -7.757  1.00 64.33           C  
ATOM   1318  HE3 TRP A  85       8.456  -4.241  -7.672  1.00 64.33           H  
ATOM   1319  NE1 TRP A  85       9.237  -8.071  -5.796  1.00 64.33           N  
ATOM   1320  HE1 TRP A  85       9.421  -9.056  -5.667  1.00 64.33           H  
ATOM   1321  CH2 TRP A  85       7.760  -7.252  -9.133  1.00 64.33           C  
ATOM   1322  HH2 TRP A  85       7.445  -7.658 -10.083  1.00 64.33           H  
ATOM   1323  CZ2 TRP A  85       8.197  -8.099  -8.107  1.00 64.33           C  
ATOM   1324  HZ2 TRP A  85       8.205  -9.172  -8.228  1.00 64.33           H  
ATOM   1325  CZ3 TRP A  85       7.851  -5.867  -8.961  1.00 64.33           C  
ATOM   1326  HZ3 TRP A  85       7.650  -5.227  -9.808  1.00 64.33           H  
ATOM   1327  N   LYS A  86      12.184  -5.943  -3.669  1.00 63.43           N  
ATOM   1328  H   LYS A  86      11.534  -6.662  -3.386  1.00 63.43           H  
ATOM   1329  CA  LYS A  86      13.463  -6.390  -4.158  1.00 63.43           C  
ATOM   1330  HA  LYS A  86      14.175  -5.568  -4.237  1.00 63.43           H  
ATOM   1331  C   LYS A  86      13.184  -6.900  -5.567  1.00 63.43           C  
ATOM   1332  CB  LYS A  86      13.975  -7.421  -3.152  1.00 63.43           C  
ATOM   1333  HB2 LYS A  86      14.874  -7.880  -3.565  1.00 63.43           H  
ATOM   1334  HB3 LYS A  86      13.229  -8.202  -3.010  1.00 63.43           H  
ATOM   1335  O   LYS A  86      12.548  -7.940  -5.720  1.00 63.43           O  
ATOM   1336  CG  LYS A  86      14.304  -6.750  -1.802  1.00 63.43           C  
ATOM   1337  HG2 LYS A  86      15.097  -6.017  -1.947  1.00 63.43           H  
ATOM   1338  HG3 LYS A  86      13.421  -6.222  -1.443  1.00 63.43           H  
ATOM   1339  CD  LYS A  86      14.723  -7.742  -0.707  1.00 63.43           C  
ATOM   1340  HD2 LYS A  86      13.964  -8.521  -0.636  1.00 63.43           H  
ATOM   1341  HD3 LYS A  86      15.686  -8.192  -0.949  1.00 63.43           H  
ATOM   1342  CE  LYS A  86      14.795  -6.964   0.620  1.00 63.43           C  
ATOM   1343  HE2 LYS A  86      15.683  -6.333   0.629  1.00 63.43           H  
ATOM   1344  HE3 LYS A  86      13.933  -6.298   0.660  1.00 63.43           H  
ATOM   1345  NZ  LYS A  86      14.744  -7.821   1.834  1.00 63.43           N  
ATOM   1346  HZ1 LYS A  86      15.602  -8.318   2.026  1.00 63.43           H  
ATOM   1347  HZ2 LYS A  86      13.972  -8.470   1.793  1.00 63.43           H  
ATOM   1348  HZ3 LYS A  86      14.487  -7.255   2.630  1.00 63.43           H  
ATOM   1349  N   ASP A  87      13.536  -6.090  -6.557  1.00 58.56           N  
ATOM   1350  H   ASP A  87      14.136  -5.302  -6.358  1.00 58.56           H  
ATOM   1351  CA  ASP A  87      13.533  -6.538  -7.942  1.00 58.56           C  
ATOM   1352  HA  ASP A  87      12.571  -6.997  -8.168  1.00 58.56           H  
ATOM   1353  C   ASP A  87      14.642  -7.593  -8.062  1.00 58.56           C  
ATOM   1354  CB  ASP A  87      13.745  -5.321  -8.864  1.00 58.56           C  
ATOM   1355  HB2 ASP A  87      14.810  -5.099  -8.932  1.00 58.56           H  
ATOM   1356  HB3 ASP A  87      13.254  -4.455  -8.419  1.00 58.56           H  
ATOM   1357  O   ASP A  87      15.693  -7.443  -7.446  1.00 58.56           O  
ATOM   1358  CG  ASP A  87      13.193  -5.474 -10.281  1.00 58.56           C  
ATOM   1359  OD1 ASP A  87      12.673  -6.556 -10.621  1.00 58.56           O  
ATOM   1360  OD2 ASP A  87      13.298  -4.454 -11.013  1.00 58.56           O  
ATOM   1361  N   ASP A  88      14.383  -8.674  -8.781  1.00 54.55           N  
ATOM   1362  H   ASP A  88      13.535  -8.670  -9.329  1.00 54.55           H  
ATOM   1363  CA  ASP A  88      15.401  -9.658  -9.173  1.00 54.55           C  
ATOM   1364  HA  ASP A  88      16.379  -9.411  -8.761  1.00 54.55           H  
ATOM   1365  C   ASP A  88      15.477  -9.526 -10.690  1.00 54.55           C  
ATOM   1366  CB  ASP A  88      15.007 -11.062  -8.677  1.00 54.55           C  
ATOM   1367  HB2 ASP A  88      14.041 -11.330  -9.106  1.00 54.55           H  
ATOM   1368  HB3 ASP A  88      14.889 -11.036  -7.594  1.00 54.55           H  
ATOM   1369  O   ASP A  88      14.793 -10.240 -11.432  1.00 54.55           O  
ATOM   1370  CG  ASP A  88      16.019 -12.158  -9.034  1.00 54.55           C  
ATOM   1371  OD1 ASP A  88      17.017 -11.853  -9.704  1.00 54.55           O  
ATOM   1372  OD2 ASP A  88      15.743 -13.331  -8.681  1.00 54.55           O  
ATOM   1373  N   LYS A  89      16.139  -8.451 -11.142  1.00 61.80           N  
ATOM   1374  H   LYS A  89      16.870  -8.081 -10.550  1.00 61.80           H  
ATOM   1375  CA  LYS A  89      16.048  -8.020 -12.543  1.00 61.80           C  
ATOM   1376  HA  LYS A  89      14.998  -8.004 -12.837  1.00 61.80           H  
ATOM   1377  C   LYS A  89      16.723  -9.024 -13.460  1.00 61.80           C  
ATOM   1378  CB  LYS A  89      16.685  -6.639 -12.772  1.00 61.80           C  
ATOM   1379  HB2 LYS A  89      16.996  -6.598 -13.816  1.00 61.80           H  
ATOM   1380  HB3 LYS A  89      17.582  -6.532 -12.163  1.00 61.80           H  
ATOM   1381  O   LYS A  89      16.332  -9.126 -14.626  1.00 61.80           O  
ATOM   1382  CG  LYS A  89      15.722  -5.472 -12.527  1.00 61.80           C  
ATOM   1383  HG2 LYS A  89      15.672  -5.286 -11.454  1.00 61.80           H  
ATOM   1384  HG3 LYS A  89      14.736  -5.742 -12.904  1.00 61.80           H  
ATOM   1385  CD  LYS A  89      16.201  -4.200 -13.252  1.00 61.80           C  
ATOM   1386  HD2 LYS A  89      17.056  -3.777 -12.725  1.00 61.80           H  
ATOM   1387  HD3 LYS A  89      16.524  -4.478 -14.255  1.00 61.80           H  
ATOM   1388  CE  LYS A  89      15.093  -3.151 -13.427  1.00 61.80           C  
ATOM   1389  HE2 LYS A  89      14.209  -3.659 -13.813  1.00 61.80           H  
ATOM   1390  HE3 LYS A  89      15.418  -2.414 -14.162  1.00 61.80           H  
ATOM   1391  NZ  LYS A  89      14.747  -2.481 -12.159  1.00 61.80           N  
ATOM   1392  HZ1 LYS A  89      14.310  -3.180 -11.576  1.00 61.80           H  
ATOM   1393  HZ2 LYS A  89      15.556  -2.111 -11.681  1.00 61.80           H  
ATOM   1394  HZ3 LYS A  89      14.038  -1.774 -12.292  1.00 61.80           H  
ATOM   1395  N   ASP A  90      17.750  -9.707 -12.971  1.00 64.24           N  
ATOM   1396  H   ASP A  90      18.017  -9.577 -12.006  1.00 64.24           H  
ATOM   1397  CA  ASP A  90      18.494 -10.698 -13.739  1.00 64.24           C  
ATOM   1398  HA  ASP A  90      18.276 -10.541 -14.795  1.00 64.24           H  
ATOM   1399  C   ASP A  90      18.053 -12.146 -13.473  1.00 64.24           C  
ATOM   1400  CB  ASP A  90      19.998 -10.439 -13.595  1.00 64.24           C  
ATOM   1401  HB2 ASP A  90      20.532 -11.138 -14.239  1.00 64.24           H  
ATOM   1402  HB3 ASP A  90      20.209  -9.434 -13.961  1.00 64.24           H  
ATOM   1403  O   ASP A  90      18.423 -13.040 -14.242  1.00 64.24           O  
ATOM   1404  CG  ASP A  90      20.548 -10.574 -12.176  1.00 64.24           C  
ATOM   1405  OD1 ASP A  90      19.889 -11.271 -11.383  1.00 64.24           O  
ATOM   1406  OD2 ASP A  90      21.662 -10.028 -11.983  1.00 64.24           O  
ATOM   1407  N   GLY A  91      17.170 -12.369 -12.495  1.00 54.71           N  
ATOM   1408  H   GLY A  91      17.085 -11.671 -11.770  1.00 54.71           H  
ATOM   1409  CA  GLY A  91      16.589 -13.675 -12.202  1.00 54.71           C  
ATOM   1410  HA2 GLY A  91      15.804 -13.544 -11.457  1.00 54.71           H  
ATOM   1411  HA3 GLY A  91      16.161 -14.097 -13.111  1.00 54.71           H  
ATOM   1412  C   GLY A  91      17.612 -14.657 -11.638  1.00 54.71           C  
ATOM   1413  O   GLY A  91      17.435 -15.872 -11.798  1.00 54.71           O  
ATOM   1414  N   ASP A  92      18.703 -14.157 -11.052  1.00 62.02           N  
ATOM   1415  H   ASP A  92      18.771 -13.157 -10.923  1.00 62.02           H  
ATOM   1416  CA  ASP A  92      19.800 -14.973 -10.536  1.00 62.02           C  
ATOM   1417  HA  ASP A  92      19.855 -15.858 -11.169  1.00 62.02           H  
ATOM   1418  C   ASP A  92      19.540 -15.502  -9.111  1.00 62.02           C  
ATOM   1419  CB  ASP A  92      21.143 -14.237 -10.730  1.00 62.02           C  
ATOM   1420  HB2 ASP A  92      21.145 -13.733 -11.697  1.00 62.02           H  
ATOM   1421  HB3 ASP A  92      21.919 -15.001 -10.774  1.00 62.02           H  
ATOM   1422  O   ASP A  92      20.288 -16.350  -8.606  1.00 62.02           O  
ATOM   1423  CG  ASP A  92      21.545 -13.241  -9.632  1.00 62.02           C  
ATOM   1424  OD1 ASP A  92      20.738 -13.010  -8.710  1.00 62.02           O  
ATOM   1425  OD2 ASP A  92      22.760 -12.921  -9.582  1.00 62.02           O  
ATOM   1426  N   GLY A  93      18.435 -15.072  -8.490  1.00 43.38           N  
ATOM   1427  H   GLY A  93      17.921 -14.325  -8.936  1.00 43.38           H  
ATOM   1428  CA  GLY A  93      18.030 -15.465  -7.144  1.00 43.38           C  
ATOM   1429  HA2 GLY A  93      18.240 -16.524  -6.997  1.00 43.38           H  
ATOM   1430  HA3 GLY A  93      16.956 -15.296  -7.057  1.00 43.38           H  
ATOM   1431  C   GLY A  93      18.718 -14.673  -6.027  1.00 43.38           C  
ATOM   1432  O   GLY A  93      18.533 -14.999  -4.847  1.00 43.38           O  
ATOM   1433  N   TYR A  94      19.489 -13.640  -6.366  1.00 50.74           N  
ATOM   1434  H   TYR A  94      19.614 -13.436  -7.348  1.00 50.74           H  
ATOM   1435  CA  TYR A  94      20.103 -12.677  -5.464  1.00 50.74           C  
ATOM   1436  HA  TYR A  94      19.836 -12.940  -4.440  1.00 50.74           H  
ATOM   1437  C   TYR A  94      19.553 -11.274  -5.742  1.00 50.74           C  
ATOM   1438  CB  TYR A  94      21.636 -12.723  -5.582  1.00 50.74           C  
ATOM   1439  HB2 TYR A  94      21.933 -12.457  -6.597  1.00 50.74           H  
ATOM   1440  HB3 TYR A  94      22.057 -11.962  -4.925  1.00 50.74           H  
ATOM   1441  O   TYR A  94      19.108 -10.945  -6.825  1.00 50.74           O  
ATOM   1442  CG  TYR A  94      22.244 -14.065  -5.218  1.00 50.74           C  
ATOM   1443  CD1 TYR A  94      22.617 -14.331  -3.887  1.00 50.74           C  
ATOM   1444  HD1 TYR A  94      22.473 -13.569  -3.136  1.00 50.74           H  
ATOM   1445  CD2 TYR A  94      22.405 -15.056  -6.204  1.00 50.74           C  
ATOM   1446  HD2 TYR A  94      22.096 -14.844  -7.217  1.00 50.74           H  
ATOM   1447  CE1 TYR A  94      23.145 -15.589  -3.539  1.00 50.74           C  
ATOM   1448  HE1 TYR A  94      23.416 -15.794  -2.514  1.00 50.74           H  
ATOM   1449  CE2 TYR A  94      22.928 -16.318  -5.863  1.00 50.74           C  
ATOM   1450  HE2 TYR A  94      23.020 -17.078  -6.625  1.00 50.74           H  
ATOM   1451  OH  TYR A  94      23.797 -17.802  -4.179  1.00 50.74           O  
ATOM   1452  HH  TYR A  94      23.931 -17.849  -3.230  1.00 50.74           H  
ATOM   1453  CZ  TYR A  94      23.296 -16.586  -4.530  1.00 50.74           C  
ATOM   1454  N   ILE A  95      19.555 -10.422  -4.715  1.00 54.90           N  
ATOM   1455  H   ILE A  95      19.950 -10.733  -3.839  1.00 54.90           H  
ATOM   1456  CA  ILE A  95      19.106  -9.031  -4.844  1.00 54.90           C  
ATOM   1457  HA  ILE A  95      18.754  -8.843  -5.858  1.00 54.90           H  
ATOM   1458  C   ILE A  95      20.310  -8.137  -4.603  1.00 54.90           C  
ATOM   1459  CB  ILE A  95      17.946  -8.711  -3.883  1.00 54.90           C  
ATOM   1460  HB  ILE A  95      18.331  -8.794  -2.866  1.00 54.90           H  
ATOM   1461  O   ILE A  95      20.747  -7.944  -3.456  1.00 54.90           O  
ATOM   1462  CG1 ILE A  95      16.790  -9.734  -3.995  1.00 54.90           C  
ATOM   1463 HG12 ILE A  95      17.181 -10.738  -3.834  1.00 54.90           H  
ATOM   1464 HG13 ILE A  95      16.088  -9.570  -3.177  1.00 54.90           H  
ATOM   1465  CG2 ILE A  95      17.495  -7.247  -4.083  1.00 54.90           C  
ATOM   1466 HG21 ILE A  95      17.028  -7.132  -5.061  1.00 54.90           H  
ATOM   1467 HG22 ILE A  95      18.342  -6.563  -4.040  1.00 54.90           H  
ATOM   1468 HG23 ILE A  95      16.797  -6.955  -3.298  1.00 54.90           H  
ATOM   1469  CD1 ILE A  95      16.023  -9.746  -5.323  1.00 54.90           C  
ATOM   1470 HD11 ILE A  95      15.449  -8.827  -5.442  1.00 54.90           H  
ATOM   1471 HD12 ILE A  95      16.706  -9.866  -6.164  1.00 54.90           H  
ATOM   1472 HD13 ILE A  95      15.324 -10.582  -5.319  1.00 54.90           H  
ATOM   1473  N   SER A  96      20.851  -7.574  -5.673  1.00 61.65           N  
ATOM   1474  H   SER A  96      20.479  -7.807  -6.582  1.00 61.65           H  
ATOM   1475  CA  SER A  96      21.944  -6.616  -5.590  1.00 61.65           C  
ATOM   1476  HA  SER A  96      22.646  -6.980  -4.839  1.00 61.65           H  
ATOM   1477  C   SER A  96      21.453  -5.232  -5.147  1.00 61.65           C  
ATOM   1478  CB  SER A  96      22.705  -6.572  -6.917  1.00 61.65           C  
ATOM   1479  HB2 SER A  96      23.668  -6.084  -6.768  1.00 61.65           H  
ATOM   1480  HB3 SER A  96      22.873  -7.583  -7.289  1.00 61.65           H  
ATOM   1481  O   SER A  96      20.264  -4.909  -5.126  1.00 61.65           O  
ATOM   1482  OG  SER A  96      21.968  -5.837  -7.856  1.00 61.65           O  
ATOM   1483  HG  SER A  96      21.325  -6.469  -8.186  1.00 61.65           H  
ATOM   1484  N   ALA A  97      22.386  -4.351  -4.776  1.00 59.57           N  
ATOM   1485  H   ALA A  97      23.355  -4.630  -4.830  1.00 59.57           H  
ATOM   1486  CA  ALA A  97      22.054  -2.962  -4.453  1.00 59.57           C  
ATOM   1487  HA  ALA A  97      21.289  -2.961  -3.677  1.00 59.57           H  
ATOM   1488  C   ALA A  97      21.469  -2.190  -5.653  1.00 59.57           C  
ATOM   1489  CB  ALA A  97      23.311  -2.276  -3.906  1.00 59.57           C  
ATOM   1490  HB1 ALA A  97      24.085  -2.257  -4.673  1.00 59.57           H  
ATOM   1491  HB2 ALA A  97      23.070  -1.252  -3.623  1.00 59.57           H  
ATOM   1492  HB3 ALA A  97      23.678  -2.812  -3.031  1.00 59.57           H  
ATOM   1493  O   ALA A  97      20.762  -1.208  -5.441  1.00 59.57           O  
ATOM   1494  N   ALA A  98      21.749  -2.633  -6.885  1.00 62.01           N  
ATOM   1495  H   ALA A  98      22.236  -3.512  -6.989  1.00 62.01           H  
ATOM   1496  CA  ALA A  98      21.215  -2.045  -8.112  1.00 62.01           C  
ATOM   1497  HA  ALA A  98      21.232  -0.959  -8.023  1.00 62.01           H  
ATOM   1498  C   ALA A  98      19.755  -2.452  -8.383  1.00 62.01           C  
ATOM   1499  CB  ALA A  98      22.136  -2.455  -9.267  1.00 62.01           C  
ATOM   1500  HB1 ALA A  98      22.116  -3.537  -9.394  1.00 62.01           H  
ATOM   1501  HB2 ALA A  98      23.157  -2.131  -9.069  1.00 62.01           H  
ATOM   1502  HB3 ALA A  98      21.787  -1.992 -10.190  1.00 62.01           H  
ATOM   1503  O   ALA A  98      19.075  -1.805  -9.178  1.00 62.01           O  
ATOM   1504  N   GLU A  99      19.266  -3.488  -7.701  1.00 61.69           N  
ATOM   1505  H   GLU A  99      19.891  -4.027  -7.118  1.00 61.69           H  
ATOM   1506  CA  GLU A  99      17.939  -4.072  -7.919  1.00 61.69           C  
ATOM   1507  HA  GLU A  99      17.495  -3.646  -8.819  1.00 61.69           H  
ATOM   1508  C   GLU A  99      16.964  -3.769  -6.772  1.00 61.69           C  
ATOM   1509  CB  GLU A  99      18.087  -5.565  -8.169  1.00 61.69           C  
ATOM   1510  HB2 GLU A  99      18.429  -6.049  -7.254  1.00 61.69           H  
ATOM   1511  HB3 GLU A  99      17.103  -5.933  -8.459  1.00 61.69           H  
ATOM   1512  O   GLU A  99      15.839  -4.260  -6.711  1.00 61.69           O  
ATOM   1513  CG  GLU A  99      19.009  -5.892  -9.342  1.00 61.69           C  
ATOM   1514  HG2 GLU A  99      19.927  -5.304  -9.309  1.00 61.69           H  
ATOM   1515  HG3 GLU A  99      18.501  -5.634 -10.271  1.00 61.69           H  
ATOM   1516  CD  GLU A  99      19.363  -7.366  -9.288  1.00 61.69           C  
ATOM   1517  OE1 GLU A  99      18.842  -8.073 -10.170  1.00 61.69           O  
ATOM   1518  OE2 GLU A  99      20.154  -7.670  -8.358  1.00 61.69           O  
ATOM   1519  N   LYS A 100      17.357  -2.889  -5.847  1.00 64.21           N  
ATOM   1520  H   LYS A 100      18.267  -2.466  -5.961  1.00 64.21           H  
ATOM   1521  CA  LYS A 100      16.457  -2.412  -4.795  1.00 64.21           C  
ATOM   1522  HA  LYS A 100      15.829  -3.244  -4.475  1.00 64.21           H  
ATOM   1523  C   LYS A 100      15.520  -1.342  -5.348  1.00 64.21           C  
ATOM   1524  CB  LYS A 100      17.257  -1.928  -3.584  1.00 64.21           C  
ATOM   1525  HB2 LYS A 100      18.001  -1.196  -3.899  1.00 64.21           H  
ATOM   1526  HB3 LYS A 100      16.572  -1.456  -2.880  1.00 64.21           H  
ATOM   1527  O   LYS A 100      15.960  -0.247  -5.692  1.00 64.21           O  
ATOM   1528  CG  LYS A 100      17.939  -3.119  -2.902  1.00 64.21           C  
ATOM   1529  HG2 LYS A 100      18.680  -3.550  -3.576  1.00 64.21           H  
ATOM   1530  HG3 LYS A 100      17.192  -3.877  -2.668  1.00 64.21           H  
ATOM   1531  CD  LYS A 100      18.630  -2.682  -1.613  1.00 64.21           C  
ATOM   1532  HD2 LYS A 100      19.384  -1.930  -1.847  1.00 64.21           H  
ATOM   1533  HD3 LYS A 100      17.888  -2.262  -0.935  1.00 64.21           H  
ATOM   1534  CE  LYS A 100      19.284  -3.913  -0.985  1.00 64.21           C  
ATOM   1535  HE2 LYS A 100      20.026  -4.304  -1.682  1.00 64.21           H  
ATOM   1536  HE3 LYS A 100      18.521  -4.681  -0.860  1.00 64.21           H  
ATOM   1537  NZ  LYS A 100      19.903  -3.578   0.318  1.00 64.21           N  
ATOM   1538  HZ1 LYS A 100      19.194  -3.239   0.952  1.00 64.21           H  
ATOM   1539  HZ2 LYS A 100      20.604  -2.862   0.189  1.00 64.21           H  
ATOM   1540  HZ3 LYS A 100      20.335  -4.403   0.710  1.00 64.21           H  
ATOM   1541  N   GLY A 101      14.225  -1.649  -5.383  1.00 70.26           N  
ATOM   1542  H   GLY A 101      13.939  -2.577  -5.108  1.00 70.26           H  
ATOM   1543  CA  GLY A 101      13.153  -0.692  -5.631  1.00 70.26           C  
ATOM   1544  HA2 GLY A 101      13.559   0.237  -6.033  1.00 70.26           H  
ATOM   1545  HA3 GLY A 101      12.459  -1.111  -6.359  1.00 70.26           H  
ATOM   1546  C   GLY A 101      12.379  -0.389  -4.348  1.00 70.26           C  
ATOM   1547  O   GLY A 101      12.202  -1.234  -3.472  1.00 70.26           O  
ATOM   1548  N   ARG A 102      11.885   0.838  -4.206  1.00 77.81           N  
ATOM   1549  H   ARG A 102      12.065   1.534  -4.914  1.00 77.81           H  
ATOM   1550  CA  ARG A 102      11.008   1.191  -3.087  1.00 77.81           C  
ATOM   1551  HA  ARG A 102      10.568   0.287  -2.666  1.00 77.81           H  
ATOM   1552  C   ARG A 102       9.858   2.040  -3.588  1.00 77.81           C  
ATOM   1553  CB  ARG A 102      11.835   1.858  -1.979  1.00 77.81           C  
ATOM   1554  HB2 ARG A 102      12.505   1.112  -1.551  1.00 77.81           H  
ATOM   1555  HB3 ARG A 102      12.441   2.657  -2.408  1.00 77.81           H  
ATOM   1556  O   ARG A 102      10.083   3.061  -4.233  1.00 77.81           O  
ATOM   1557  CG  ARG A 102      10.955   2.443  -0.869  1.00 77.81           C  
ATOM   1558  HG2 ARG A 102      10.260   1.692  -0.496  1.00 77.81           H  
ATOM   1559  HG3 ARG A 102      10.388   3.282  -1.273  1.00 77.81           H  
ATOM   1560  CD  ARG A 102      11.827   2.952   0.276  1.00 77.81           C  
ATOM   1561  HD2 ARG A 102      12.224   2.093   0.818  1.00 77.81           H  
ATOM   1562  HD3 ARG A 102      12.662   3.518  -0.138  1.00 77.81           H  
ATOM   1563  NE  ARG A 102      11.054   3.842   1.158  1.00 77.81           N  
ATOM   1564  HE  ARG A 102      10.420   4.480   0.697  1.00 77.81           H  
ATOM   1565  NH1 ARG A 102      12.050   3.274   3.137  1.00 77.81           N  
ATOM   1566 HH11 ARG A 102      12.064   3.321   4.146  1.00 77.81           H  
ATOM   1567 HH12 ARG A 102      12.322   2.387   2.736  1.00 77.81           H  
ATOM   1568  NH2 ARG A 102      10.475   4.871   3.091  1.00 77.81           N  
ATOM   1569 HH21 ARG A 102       9.856   5.486   2.583  1.00 77.81           H  
ATOM   1570 HH22 ARG A 102      10.477   4.922   4.100  1.00 77.81           H  
ATOM   1571  CZ  ARG A 102      11.206   3.996   2.454  1.00 77.81           C  
ATOM   1572  N   VAL A 103       8.643   1.622  -3.245  1.00 80.16           N  
ATOM   1573  H   VAL A 103       8.542   0.769  -2.713  1.00 80.16           H  
ATOM   1574  CA  VAL A 103       7.447   2.447  -3.394  1.00 80.16           C  
ATOM   1575  HA  VAL A 103       7.739   3.419  -3.792  1.00 80.16           H  
ATOM   1576  C   VAL A 103       6.851   2.686  -2.018  1.00 80.16           C  
ATOM   1577  CB  VAL A 103       6.448   1.856  -4.399  1.00 80.16           C  
ATOM   1578  HB  VAL A 103       6.289   0.799  -4.186  1.00 80.16           H  
ATOM   1579  O   VAL A 103       6.455   1.771  -1.293  1.00 80.16           O  
ATOM   1580  CG1 VAL A 103       5.101   2.591  -4.377  1.00 80.16           C  
ATOM   1581 HG11 VAL A 103       4.576   2.382  -3.445  1.00 80.16           H  
ATOM   1582 HG12 VAL A 103       5.258   3.666  -4.465  1.00 80.16           H  
ATOM   1583 HG13 VAL A 103       4.480   2.256  -5.208  1.00 80.16           H  
ATOM   1584  CG2 VAL A 103       6.995   2.023  -5.817  1.00 80.16           C  
ATOM   1585 HG21 VAL A 103       8.058   1.791  -5.865  1.00 80.16           H  
ATOM   1586 HG22 VAL A 103       6.888   3.057  -6.144  1.00 80.16           H  
ATOM   1587 HG23 VAL A 103       6.441   1.366  -6.488  1.00 80.16           H  
ATOM   1588  N   GLU A 104       6.801   3.951  -1.629  1.00 83.45           N  
ATOM   1589  H   GLU A 104       7.064   4.665  -2.293  1.00 83.45           H  
ATOM   1590  CA  GLU A 104       6.140   4.356  -0.396  1.00 83.45           C  
ATOM   1591  HA  GLU A 104       6.127   3.510   0.291  1.00 83.45           H  
ATOM   1592  C   GLU A 104       4.687   4.725  -0.694  1.00 83.45           C  
ATOM   1593  CB  GLU A 104       6.943   5.467   0.296  1.00 83.45           C  
ATOM   1594  HB2 GLU A 104       7.970   5.115   0.398  1.00 83.45           H  
ATOM   1595  HB3 GLU A 104       6.939   6.364  -0.323  1.00 83.45           H  
ATOM   1596  O   GLU A 104       4.412   5.479  -1.627  1.00 83.45           O  
ATOM   1597  CG  GLU A 104       6.389   5.809   1.693  1.00 83.45           C  
ATOM   1598  HG2 GLU A 104       6.254   4.880   2.247  1.00 83.45           H  
ATOM   1599  HG3 GLU A 104       5.409   6.274   1.580  1.00 83.45           H  
ATOM   1600  CD  GLU A 104       7.299   6.740   2.524  1.00 83.45           C  
ATOM   1601  OE1 GLU A 104       6.836   7.262   3.576  1.00 83.45           O  
ATOM   1602  OE2 GLU A 104       8.499   6.859   2.187  1.00 83.45           O  
ATOM   1603  N   VAL A 105       3.763   4.200   0.118  1.00 82.10           N  
ATOM   1604  H   VAL A 105       4.054   3.611   0.885  1.00 82.10           H  
ATOM   1605  CA  VAL A 105       2.337   4.533   0.058  1.00 82.10           C  
ATOM   1606  HA  VAL A 105       2.186   5.353  -0.644  1.00 82.10           H  
ATOM   1607  C   VAL A 105       1.896   5.000   1.438  1.00 82.10           C  
ATOM   1608  CB  VAL A 105       1.482   3.355  -0.426  1.00 82.10           C  
ATOM   1609  HB  VAL A 105       1.594   2.538   0.286  1.00 82.10           H  
ATOM   1610  O   VAL A 105       1.667   4.219   2.363  1.00 82.10           O  
ATOM   1611  CG1 VAL A 105       0.003   3.760  -0.520  1.00 82.10           C  
ATOM   1612 HG11 VAL A 105      -0.582   2.930  -0.919  1.00 82.10           H  
ATOM   1613 HG12 VAL A 105      -0.114   4.622  -1.176  1.00 82.10           H  
ATOM   1614 HG13 VAL A 105      -0.389   4.005   0.468  1.00 82.10           H  
ATOM   1615  CG2 VAL A 105       1.934   2.834  -1.793  1.00 82.10           C  
ATOM   1616 HG21 VAL A 105       2.034   3.660  -2.497  1.00 82.10           H  
ATOM   1617 HG22 VAL A 105       1.213   2.112  -2.178  1.00 82.10           H  
ATOM   1618 HG23 VAL A 105       2.901   2.341  -1.694  1.00 82.10           H  
ATOM   1619  N   ARG A 106       1.763   6.312   1.595  1.00 80.93           N  
ATOM   1620  H   ARG A 106       1.913   6.900   0.788  1.00 80.93           H  
ATOM   1621  CA  ARG A 106       1.288   6.911   2.841  1.00 80.93           C  
ATOM   1622  HA  ARG A 106       1.414   6.193   3.651  1.00 80.93           H  
ATOM   1623  C   ARG A 106      -0.193   7.223   2.736  1.00 80.93           C  
ATOM   1624  CB  ARG A 106       2.143   8.134   3.158  1.00 80.93           C  
ATOM   1625  HB2 ARG A 106       2.084   8.847   2.335  1.00 80.93           H  
ATOM   1626  HB3 ARG A 106       3.178   7.807   3.259  1.00 80.93           H  
ATOM   1627  O   ARG A 106      -0.604   7.885   1.791  1.00 80.93           O  
ATOM   1628  CG  ARG A 106       1.666   8.808   4.449  1.00 80.93           C  
ATOM   1629  HG2 ARG A 106       1.596   8.064   5.243  1.00 80.93           H  
ATOM   1630  HG3 ARG A 106       0.675   9.234   4.291  1.00 80.93           H  
ATOM   1631  CD  ARG A 106       2.597   9.935   4.884  1.00 80.93           C  
ATOM   1632  HD2 ARG A 106       2.642  10.677   4.087  1.00 80.93           H  
ATOM   1633  HD3 ARG A 106       2.170  10.409   5.768  1.00 80.93           H  
ATOM   1634  NE  ARG A 106       3.953   9.433   5.180  1.00 80.93           N  
ATOM   1635  HE  ARG A 106       4.184   8.511   4.839  1.00 80.93           H  
ATOM   1636  NH1 ARG A 106       4.799  11.395   5.986  1.00 80.93           N  
ATOM   1637 HH11 ARG A 106       5.596  11.975   6.209  1.00 80.93           H  
ATOM   1638 HH12 ARG A 106       3.875  11.791   5.894  1.00 80.93           H  
ATOM   1639  NH2 ARG A 106       6.148   9.616   5.666  1.00 80.93           N  
ATOM   1640 HH21 ARG A 106       6.298   8.764   5.145  1.00 80.93           H  
ATOM   1641 HH22 ARG A 106       6.963  10.191   5.829  1.00 80.93           H  
ATOM   1642  CZ  ARG A 106       4.961  10.150   5.622  1.00 80.93           C  
ATOM   1643  N   VAL A 107      -0.964   6.812   3.739  1.00 77.79           N  
ATOM   1644  H   VAL A 107      -0.561   6.293   4.506  1.00 77.79           H  
ATOM   1645  CA  VAL A 107      -2.398   7.093   3.819  1.00 77.79           C  
ATOM   1646  HA  VAL A 107      -2.703   7.653   2.934  1.00 77.79           H  
ATOM   1647  C   VAL A 107      -2.675   7.967   5.037  1.00 77.79           C  
ATOM   1648  CB  VAL A 107      -3.224   5.798   3.823  1.00 77.79           C  
ATOM   1649  HB  VAL A 107      -3.009   5.228   4.727  1.00 77.79           H  
ATOM   1650  O   VAL A 107      -2.230   7.687   6.147  1.00 77.79           O  
ATOM   1651  CG1 VAL A 107      -4.724   6.099   3.763  1.00 77.79           C  
ATOM   1652 HG11 VAL A 107      -5.035   6.659   4.646  1.00 77.79           H  
ATOM   1653 HG12 VAL A 107      -4.955   6.684   2.873  1.00 77.79           H  
ATOM   1654 HG13 VAL A 107      -5.292   5.169   3.738  1.00 77.79           H  
ATOM   1655  CG2 VAL A 107      -2.885   4.933   2.603  1.00 77.79           C  
ATOM   1656 HG21 VAL A 107      -3.494   4.029   2.629  1.00 77.79           H  
ATOM   1657 HG22 VAL A 107      -3.084   5.483   1.683  1.00 77.79           H  
ATOM   1658 HG23 VAL A 107      -1.836   4.638   2.618  1.00 77.79           H  
ATOM   1659  N   GLU A 108      -3.395   9.060   4.831  1.00 76.09           N  
ATOM   1660  H   GLU A 108      -3.717   9.256   3.893  1.00 76.09           H  
ATOM   1661  CA  GLU A 108      -3.800   9.983   5.886  1.00 76.09           C  
ATOM   1662  HA  GLU A 108      -3.562   9.561   6.862  1.00 76.09           H  
ATOM   1663  C   GLU A 108      -5.308  10.196   5.828  1.00 76.09           C  
ATOM   1664  CB  GLU A 108      -3.067  11.327   5.749  1.00 76.09           C  
ATOM   1665  HB2 GLU A 108      -3.270  11.744   4.762  1.00 76.09           H  
ATOM   1666  HB3 GLU A 108      -3.463  12.010   6.500  1.00 76.09           H  
ATOM   1667  O   GLU A 108      -5.853  10.469   4.759  1.00 76.09           O  
ATOM   1668  CG  GLU A 108      -1.547  11.212   5.947  1.00 76.09           C  
ATOM   1669  HG2 GLU A 108      -1.138  10.530   5.202  1.00 76.09           H  
ATOM   1670  HG3 GLU A 108      -1.358  10.790   6.934  1.00 76.09           H  
ATOM   1671  CD  GLU A 108      -0.812  12.558   5.827  1.00 76.09           C  
ATOM   1672  OE1 GLU A 108       0.417  12.547   6.094  1.00 76.09           O  
ATOM   1673  OE2 GLU A 108      -1.462  13.585   5.498  1.00 76.09           O  
ATOM   1674  N   PHE A 109      -5.971  10.117   6.980  1.00 71.73           N  
ATOM   1675  H   PHE A 109      -5.486   9.858   7.827  1.00 71.73           H  
ATOM   1676  CA  PHE A 109      -7.395  10.404   7.109  1.00 71.73           C  
ATOM   1677  HA  PHE A 109      -7.844  10.480   6.118  1.00 71.73           H  
ATOM   1678  C   PHE A 109      -7.600  11.748   7.816  1.00 71.73           C  
ATOM   1679  CB  PHE A 109      -8.094   9.242   7.825  1.00 71.73           C  
ATOM   1680  HB2 PHE A 109      -7.702   9.150   8.837  1.00 71.73           H  
ATOM   1681  HB3 PHE A 109      -9.155   9.477   7.912  1.00 71.73           H  
ATOM   1682  O   PHE A 109      -6.963  12.035   8.835  1.00 71.73           O  
ATOM   1683  CG  PHE A 109      -7.953   7.912   7.105  1.00 71.73           C  
ATOM   1684  CD1 PHE A 109      -8.853   7.578   6.080  1.00 71.73           C  
ATOM   1685  HD1 PHE A 109      -9.649   8.255   5.810  1.00 71.73           H  
ATOM   1686  CD2 PHE A 109      -6.912   7.019   7.430  1.00 71.73           C  
ATOM   1687  HD2 PHE A 109      -6.210   7.266   8.214  1.00 71.73           H  
ATOM   1688  CE1 PHE A 109      -8.704   6.363   5.392  1.00 71.73           C  
ATOM   1689  HE1 PHE A 109      -9.359   6.133   4.565  1.00 71.73           H  
ATOM   1690  CE2 PHE A 109      -6.785   5.792   6.758  1.00 71.73           C  
ATOM   1691  HE2 PHE A 109      -6.005   5.097   7.031  1.00 71.73           H  
ATOM   1692  CZ  PHE A 109      -7.686   5.462   5.736  1.00 71.73           C  
ATOM   1693  HZ  PHE A 109      -7.596   4.524   5.209  1.00 71.73           H  
ATOM   1694  N   GLU A 110      -8.492  12.576   7.278  1.00 71.76           N  
ATOM   1695  H   GLU A 110      -8.970  12.275   6.441  1.00 71.76           H  
ATOM   1696  CA  GLU A 110      -8.886  13.871   7.837  1.00 71.76           C  
ATOM   1697  HA  GLU A 110      -8.666  13.893   8.904  1.00 71.76           H  
ATOM   1698  C   GLU A 110     -10.395  14.064   7.673  1.00 71.76           C  
ATOM   1699  CB  GLU A 110      -8.122  15.028   7.165  1.00 71.76           C  
ATOM   1700  HB2 GLU A 110      -8.573  15.965   7.490  1.00 71.76           H  
ATOM   1701  HB3 GLU A 110      -8.210  14.952   6.082  1.00 71.76           H  
ATOM   1702  O   GLU A 110     -10.855  14.568   6.650  1.00 71.76           O  
ATOM   1703  CG  GLU A 110      -6.641  15.054   7.558  1.00 71.76           C  
ATOM   1704  HG2 GLU A 110      -6.567  15.004   8.645  1.00 71.76           H  
ATOM   1705  HG3 GLU A 110      -6.142  14.178   7.143  1.00 71.76           H  
ATOM   1706  CD  GLU A 110      -5.903  16.308   7.077  1.00 71.76           C  
ATOM   1707  OE1 GLU A 110      -4.740  16.482   7.510  1.00 71.76           O  
ATOM   1708  OE2 GLU A 110      -6.406  17.068   6.218  1.00 71.76           O  
ATOM   1709  N   GLY A 111     -11.169  13.653   8.683  1.00 68.45           N  
ATOM   1710  H   GLY A 111     -10.745  13.168   9.461  1.00 68.45           H  
ATOM   1711  CA  GLY A 111     -12.630  13.689   8.609  1.00 68.45           C  
ATOM   1712  HA2 GLY A 111     -12.964  14.724   8.534  1.00 68.45           H  
ATOM   1713  HA3 GLY A 111     -13.065  13.244   9.503  1.00 68.45           H  
ATOM   1714  C   GLY A 111     -13.134  12.908   7.394  1.00 68.45           C  
ATOM   1715  O   GLY A 111     -12.756  11.757   7.193  1.00 68.45           O  
ATOM   1716  N   ASP A 112     -13.914  13.564   6.542  1.00 73.23           N  
ATOM   1717  H   ASP A 112     -14.020  14.562   6.653  1.00 73.23           H  
ATOM   1718  CA  ASP A 112     -14.526  13.014   5.328  1.00 73.23           C  
ATOM   1719  HA  ASP A 112     -14.936  12.034   5.572  1.00 73.23           H  
ATOM   1720  C   ASP A 112     -13.551  12.804   4.149  1.00 73.23           C  
ATOM   1721  CB  ASP A 112     -15.703  13.928   4.943  1.00 73.23           C  
ATOM   1722  HB2 ASP A 112     -16.276  13.447   4.150  1.00 73.23           H  
ATOM   1723  HB3 ASP A 112     -16.366  14.034   5.802  1.00 73.23           H  
ATOM   1724  O   ASP A 112     -13.978  12.501   3.029  1.00 73.23           O  
ATOM   1725  CG  ASP A 112     -15.297  15.328   4.456  1.00 73.23           C  
ATOM   1726  OD1 ASP A 112     -14.273  15.873   4.936  1.00 73.23           O  
ATOM   1727  OD2 ASP A 112     -16.023  15.895   3.609  1.00 73.23           O  
ATOM   1728  N   LYS A 113     -12.239  12.956   4.377  1.00 79.20           N  
ATOM   1729  H   LYS A 113     -11.959  13.211   5.313  1.00 79.20           H  
ATOM   1730  CA  LYS A 113     -11.200  12.844   3.347  1.00 79.20           C  
ATOM   1731  HA  LYS A 113     -11.668  12.527   2.415  1.00 79.20           H  
ATOM   1732  C   LYS A 113     -10.145  11.806   3.689  1.00 79.20           C  
ATOM   1733  CB  LYS A 113     -10.542  14.206   3.105  1.00 79.20           C  
ATOM   1734  HB2 LYS A 113      -9.737  14.091   2.379  1.00 79.20           H  
ATOM   1735  HB3 LYS A 113     -10.120  14.574   4.040  1.00 79.20           H  
ATOM   1736  O   LYS A 113      -9.665  11.722   4.819  1.00 79.20           O  
ATOM   1737  CG  LYS A 113     -11.558  15.212   2.561  1.00 79.20           C  
ATOM   1738  HG2 LYS A 113     -11.940  14.861   1.602  1.00 79.20           H  
ATOM   1739  HG3 LYS A 113     -12.390  15.305   3.259  1.00 79.20           H  
ATOM   1740  CD  LYS A 113     -10.917  16.585   2.390  1.00 79.20           C  
ATOM   1741  HD2 LYS A 113     -10.465  16.882   3.337  1.00 79.20           H  
ATOM   1742  HD3 LYS A 113     -10.160  16.545   1.607  1.00 79.20           H  
ATOM   1743  CE  LYS A 113     -12.035  17.556   2.021  1.00 79.20           C  
ATOM   1744  HE2 LYS A 113     -12.455  17.262   1.059  1.00 79.20           H  
ATOM   1745  HE3 LYS A 113     -12.824  17.453   2.766  1.00 79.20           H  
ATOM   1746  NZ  LYS A 113     -11.532  18.946   1.992  1.00 79.20           N  
ATOM   1747  HZ1 LYS A 113     -11.166  19.169   2.907  1.00 79.20           H  
ATOM   1748  HZ2 LYS A 113     -12.297  19.574   1.790  1.00 79.20           H  
ATOM   1749  HZ3 LYS A 113     -10.800  19.040   1.302  1.00 79.20           H  
ATOM   1750  N   MET A 114      -9.692  11.109   2.653  1.00 80.34           N  
ATOM   1751  H   MET A 114     -10.144  11.259   1.762  1.00 80.34           H  
ATOM   1752  CA  MET A 114      -8.497  10.275   2.677  1.00 80.34           C  
ATOM   1753  HA  MET A 114      -8.034  10.336   3.662  1.00 80.34           H  
ATOM   1754  C   MET A 114      -7.499  10.784   1.634  1.00 80.34           C  
ATOM   1755  CB  MET A 114      -8.882   8.811   2.442  1.00 80.34           C  
ATOM   1756  HB2 MET A 114      -9.315   8.712   1.446  1.00 80.34           H  
ATOM   1757  HB3 MET A 114      -9.627   8.515   3.181  1.00 80.34           H  
ATOM   1758  O   MET A 114      -7.824  10.887   0.449  1.00 80.34           O  
ATOM   1759  CG  MET A 114      -7.674   7.880   2.572  1.00 80.34           C  
ATOM   1760  HG2 MET A 114      -7.347   7.884   3.612  1.00 80.34           H  
ATOM   1761  HG3 MET A 114      -6.848   8.261   1.972  1.00 80.34           H  
ATOM   1762  SD  MET A 114      -7.979   6.167   2.065  1.00 80.34           S  
ATOM   1763  CE  MET A 114      -8.062   6.437   0.289  1.00 80.34           C  
ATOM   1764  HE1 MET A 114      -7.296   7.154  -0.008  1.00 80.34           H  
ATOM   1765  HE2 MET A 114      -9.042   6.840   0.034  1.00 80.34           H  
ATOM   1766  HE3 MET A 114      -7.875   5.494  -0.225  1.00 80.34           H  
ATOM   1767  N   ARG A 115      -6.270  11.074   2.062  1.00 85.81           N  
ATOM   1768  H   ARG A 115      -6.075  10.927   3.042  1.00 85.81           H  
ATOM   1769  CA  ARG A 115      -5.142  11.407   1.184  1.00 85.81           C  
ATOM   1770  HA  ARG A 115      -5.511  11.623   0.181  1.00 85.81           H  
ATOM   1771  C   ARG A 115      -4.197  10.220   1.077  1.00 85.81           C  
ATOM   1772  CB  ARG A 115      -4.388  12.644   1.687  1.00 85.81           C  
ATOM   1773  HB2 ARG A 115      -3.519  12.793   1.045  1.00 85.81           H  
ATOM   1774  HB3 ARG A 115      -4.035  12.461   2.702  1.00 85.81           H  
ATOM   1775  O   ARG A 115      -3.810   9.640   2.086  1.00 85.81           O  
ATOM   1776  CG  ARG A 115      -5.236  13.922   1.660  1.00 85.81           C  
ATOM   1777  HG2 ARG A 115      -6.012  13.871   2.424  1.00 85.81           H  
ATOM   1778  HG3 ARG A 115      -5.711  14.016   0.684  1.00 85.81           H  
ATOM   1779  CD  ARG A 115      -4.363  15.162   1.894  1.00 85.81           C  
ATOM   1780  HD2 ARG A 115      -3.593  15.199   1.123  1.00 85.81           H  
ATOM   1781  HD3 ARG A 115      -4.981  16.051   1.771  1.00 85.81           H  
ATOM   1782  NE  ARG A 115      -3.707  15.140   3.219  1.00 85.81           N  
ATOM   1783  HE  ARG A 115      -3.061  14.387   3.406  1.00 85.81           H  
ATOM   1784  NH1 ARG A 115      -4.662  17.010   4.140  1.00 85.81           N  
ATOM   1785 HH11 ARG A 115      -5.154  17.161   3.271  1.00 85.81           H  
ATOM   1786 HH12 ARG A 115      -5.099  17.307   5.001  1.00 85.81           H  
ATOM   1787  NH2 ARG A 115      -3.306  15.719   5.358  1.00 85.81           N  
ATOM   1788 HH21 ARG A 115      -2.665  14.944   5.442  1.00 85.81           H  
ATOM   1789 HH22 ARG A 115      -3.638  16.191   6.187  1.00 85.81           H  
ATOM   1790  CZ  ARG A 115      -3.892  15.966   4.228  1.00 85.81           C  
ATOM   1791  N   VAL A 116      -3.794   9.897  -0.144  1.00 86.39           N  
ATOM   1792  H   VAL A 116      -4.179  10.419  -0.918  1.00 86.39           H  
ATOM   1793  CA  VAL A 116      -2.789   8.883  -0.459  1.00 86.39           C  
ATOM   1794  HA  VAL A 116      -2.461   8.400   0.461  1.00 86.39           H  
ATOM   1795  C   VAL A 116      -1.607   9.584  -1.111  1.00 86.39           C  
ATOM   1796  CB  VAL A 116      -3.344   7.787  -1.385  1.00 86.39           C  
ATOM   1797  HB  VAL A 116      -3.577   8.217  -2.359  1.00 86.39           H  
ATOM   1798  O   VAL A 116      -1.767  10.176  -2.174  1.00 86.39           O  
ATOM   1799  CG1 VAL A 116      -2.304   6.678  -1.583  1.00 86.39           C  
ATOM   1800 HG11 VAL A 116      -2.675   5.942  -2.296  1.00 86.39           H  
ATOM   1801 HG12 VAL A 116      -1.381   7.091  -1.990  1.00 86.39           H  
ATOM   1802 HG13 VAL A 116      -2.088   6.191  -0.633  1.00 86.39           H  
ATOM   1803  CG2 VAL A 116      -4.631   7.174  -0.821  1.00 86.39           C  
ATOM   1804 HG21 VAL A 116      -5.409   7.937  -0.786  1.00 86.39           H  
ATOM   1805 HG22 VAL A 116      -4.458   6.788   0.184  1.00 86.39           H  
ATOM   1806 HG23 VAL A 116      -4.976   6.368  -1.468  1.00 86.39           H  
ATOM   1807  N   ARG A 117      -0.428   9.518  -0.497  1.00 89.50           N  
ATOM   1808  H   ARG A 117      -0.376   8.979   0.355  1.00 89.50           H  
ATOM   1809  CA  ARG A 117       0.828   9.974  -1.106  1.00 89.50           C  
ATOM   1810  HA  ARG A 117       0.611  10.586  -1.981  1.00 89.50           H  
ATOM   1811  C   ARG A 117       1.621   8.776  -1.583  1.00 89.50           C  
ATOM   1812  CB  ARG A 117       1.659  10.825  -0.146  1.00 89.50           C  
ATOM   1813  HB2 ARG A 117       1.853  10.266   0.770  1.00 89.50           H  
ATOM   1814  HB3 ARG A 117       2.612  11.058  -0.620  1.00 89.50           H  
ATOM   1815  O   ARG A 117       1.855   7.845  -0.814  1.00 89.50           O  
ATOM   1816  CG  ARG A 117       0.947  12.129   0.192  1.00 89.50           C  
ATOM   1817  HG2 ARG A 117      -0.007  11.920   0.676  1.00 89.50           H  
ATOM   1818  HG3 ARG A 117       0.771  12.689  -0.726  1.00 89.50           H  
ATOM   1819  CD  ARG A 117       1.814  12.963   1.129  1.00 89.50           C  
ATOM   1820  HD2 ARG A 117       2.750  13.206   0.627  1.00 89.50           H  
ATOM   1821  HD3 ARG A 117       2.017  12.397   2.038  1.00 89.50           H  
ATOM   1822  NE  ARG A 117       1.087  14.188   1.452  1.00 89.50           N  
ATOM   1823  HE  ARG A 117       0.286  14.392   0.872  1.00 89.50           H  
ATOM   1824  NH1 ARG A 117       2.573  15.180   2.872  1.00 89.50           N  
ATOM   1825 HH11 ARG A 117       2.848  16.000   3.393  1.00 89.50           H  
ATOM   1826 HH12 ARG A 117       3.223  14.449   2.622  1.00 89.50           H  
ATOM   1827  NH2 ARG A 117       0.617  16.177   2.324  1.00 89.50           N  
ATOM   1828 HH21 ARG A 117      -0.134  16.161   1.649  1.00 89.50           H  
ATOM   1829 HH22 ARG A 117       0.799  16.991   2.894  1.00 89.50           H  
ATOM   1830  CZ  ARG A 117       1.434  15.172   2.236  1.00 89.50           C  
ATOM   1831  N   LEU A 118       2.019   8.824  -2.841  1.00 90.22           N  
ATOM   1832  H   LEU A 118       1.800   9.653  -3.375  1.00 90.22           H  
ATOM   1833  CA  LEU A 118       2.788   7.802  -3.524  1.00 90.22           C  
ATOM   1834  HA  LEU A 118       2.910   6.925  -2.889  1.00 90.22           H  
ATOM   1835  C   LEU A 118       4.153   8.377  -3.852  1.00 90.22           C  
ATOM   1836  CB  LEU A 118       2.070   7.399  -4.819  1.00 90.22           C  
ATOM   1837  HB2 LEU A 118       2.644   6.595  -5.279  1.00 90.22           H  
ATOM   1838  HB3 LEU A 118       2.076   8.253  -5.496  1.00 90.22           H  
ATOM   1839  O   LEU A 118       4.224   9.457  -4.430  1.00 90.22           O  
ATOM   1840  CG  LEU A 118       0.617   6.934  -4.654  1.00 90.22           C  
ATOM   1841  HG  LEU A 118       0.023   7.706  -4.165  1.00 90.22           H  
ATOM   1842  CD1 LEU A 118       0.022   6.689  -6.037  1.00 90.22           C  
ATOM   1843 HD11 LEU A 118       0.642   5.985  -6.593  1.00 90.22           H  
ATOM   1844 HD12 LEU A 118      -0.990   6.292  -5.954  1.00 90.22           H  
ATOM   1845 HD13 LEU A 118      -0.011   7.630  -6.586  1.00 90.22           H  
ATOM   1846  CD2 LEU A 118       0.542   5.654  -3.829  1.00 90.22           C  
ATOM   1847 HD21 LEU A 118      -0.492   5.314  -3.770  1.00 90.22           H  
ATOM   1848 HD22 LEU A 118       0.907   5.852  -2.821  1.00 90.22           H  
ATOM   1849 HD23 LEU A 118       1.158   4.883  -4.291  1.00 90.22           H  
ATOM   1850  N   ARG A 119       5.219   7.653  -3.530  1.00 90.63           N  
ATOM   1851  H   ARG A 119       5.077   6.788  -3.028  1.00 90.63           H  
ATOM   1852  CA  ARG A 119       6.578   8.022  -3.925  1.00 90.63           C  
ATOM   1853  HA  ARG A 119       6.538   8.793  -4.694  1.00 90.63           H  
ATOM   1854  C   ARG A 119       7.282   6.821  -4.527  1.00 90.63           C  
ATOM   1855  CB  ARG A 119       7.312   8.606  -2.715  1.00 90.63           C  
ATOM   1856  HB2 ARG A 119       6.789   9.504  -2.385  1.00 90.63           H  
ATOM   1857  HB3 ARG A 119       7.309   7.879  -1.903  1.00 90.63           H  
ATOM   1858  O   ARG A 119       7.271   5.747  -3.925  1.00 90.63           O  
ATOM   1859  CG  ARG A 119       8.758   8.964  -3.057  1.00 90.63           C  
ATOM   1860  HG2 ARG A 119       9.306   8.057  -3.308  1.00 90.63           H  
ATOM   1861  HG3 ARG A 119       8.784   9.648  -3.906  1.00 90.63           H  
ATOM   1862  CD  ARG A 119       9.421   9.622  -1.853  1.00 90.63           C  
ATOM   1863  HD2 ARG A 119       9.214   9.029  -0.962  1.00 90.63           H  
ATOM   1864  HD3 ARG A 119       9.017  10.627  -1.731  1.00 90.63           H  
ATOM   1865  NE  ARG A 119      10.866   9.667  -2.072  1.00 90.63           N  
ATOM   1866  HE  ARG A 119      11.229   9.067  -2.800  1.00 90.63           H  
ATOM   1867  NH1 ARG A 119      11.488  10.838  -0.216  1.00 90.63           N  
ATOM   1868 HH11 ARG A 119      10.502  10.985  -0.051  1.00 90.63           H  
ATOM   1869 HH12 ARG A 119      12.212  11.287   0.327  1.00 90.63           H  
ATOM   1870  NH2 ARG A 119      13.024  10.017  -1.646  1.00 90.63           N  
ATOM   1871 HH21 ARG A 119      13.803  10.293  -1.065  1.00 90.63           H  
ATOM   1872 HH22 ARG A 119      13.137   9.364  -2.409  1.00 90.63           H  
ATOM   1873  CZ  ARG A 119      11.785  10.182  -1.302  1.00 90.63           C  
ATOM   1874  N   ASN A 120       7.895   7.016  -5.690  1.00 88.56           N  
ATOM   1875  H   ASN A 120       7.865   7.937  -6.104  1.00 88.56           H  
ATOM   1876  CA  ASN A 120       8.637   5.976  -6.388  1.00 88.56           C  
ATOM   1877  HA  ASN A 120       8.484   5.014  -5.899  1.00 88.56           H  
ATOM   1878  C   ASN A 120      10.141   6.274  -6.349  1.00 88.56           C  
ATOM   1879  CB  ASN A 120       8.082   5.858  -7.813  1.00 88.56           C  
ATOM   1880  HB2 ASN A 120       8.227   6.807  -8.328  1.00 88.56           H  
ATOM   1881  HB3 ASN A 120       7.016   5.633  -7.777  1.00 88.56           H  
ATOM   1882  O   ASN A 120      10.645   7.085  -7.121  1.00 88.56           O  
ATOM   1883  CG  ASN A 120       8.769   4.772  -8.613  1.00 88.56           C  
ATOM   1884  ND2 ASN A 120       8.498   4.704  -9.889  1.00 88.56           N  
ATOM   1885 HD21 ASN A 120       8.932   3.968 -10.428  1.00 88.56           H  
ATOM   1886 HD22 ASN A 120       7.791   5.304 -10.289  1.00 88.56           H  
ATOM   1887  OD1 ASN A 120       9.533   3.969  -8.098  1.00 88.56           O  
ATOM   1888  N   ASP A 121      10.860   5.590  -5.463  1.00 85.57           N  
ATOM   1889  H   ASP A 121      10.394   4.894  -4.897  1.00 85.57           H  
ATOM   1890  CA  ASP A 121      12.323   5.667  -5.362  1.00 85.57           C  
ATOM   1891  HA  ASP A 121      12.660   6.620  -5.771  1.00 85.57           H  
ATOM   1892  C   ASP A 121      13.023   4.569  -6.188  1.00 85.57           C  
ATOM   1893  CB  ASP A 121      12.745   5.621  -3.884  1.00 85.57           C  
ATOM   1894  HB2 ASP A 121      12.333   4.721  -3.428  1.00 85.57           H  
ATOM   1895  HB3 ASP A 121      13.832   5.558  -3.822  1.00 85.57           H  
ATOM   1896  O   ASP A 121      14.225   4.345  -6.040  1.00 85.57           O  
ATOM   1897  CG  ASP A 121      12.320   6.847  -3.072  1.00 85.57           C  
ATOM   1898  OD1 ASP A 121      12.547   8.000  -3.514  1.00 85.57           O  
ATOM   1899  OD2 ASP A 121      11.840   6.666  -1.931  1.00 85.57           O  
ATOM   1900  N   SER A 122      12.288   3.840  -7.033  1.00 78.43           N  
ATOM   1901  H   SER A 122      11.318   4.092  -7.166  1.00 78.43           H  
ATOM   1902  CA  SER A 122      12.861   2.829  -7.922  1.00 78.43           C  
ATOM   1903  HA  SER A 122      13.716   2.374  -7.421  1.00 78.43           H  
ATOM   1904  C   SER A 122      13.374   3.418  -9.240  1.00 78.43           C  
ATOM   1905  CB  SER A 122      11.850   1.719  -8.171  1.00 78.43           C  
ATOM   1906  HB2 SER A 122      11.287   1.531  -7.257  1.00 78.43           H  
ATOM   1907  HB3 SER A 122      12.379   0.809  -8.452  1.00 78.43           H  
ATOM   1908  O   SER A 122      13.260   4.613  -9.507  1.00 78.43           O  
ATOM   1909  OG  SER A 122      10.986   2.070  -9.225  1.00 78.43           O  
ATOM   1910  HG  SER A 122      10.380   2.745  -8.912  1.00 78.43           H  
ATOM   1911  N   SER A 123      13.947   2.556 -10.082  1.00 78.02           N  
ATOM   1912  H   SER A 123      13.941   1.576  -9.839  1.00 78.02           H  
ATOM   1913  CA  SER A 123      14.471   2.916 -11.403  1.00 78.02           C  
ATOM   1914  HA  SER A 123      14.809   3.952 -11.371  1.00 78.02           H  
ATOM   1915  C   SER A 123      13.443   2.841 -12.537  1.00 78.02           C  
ATOM   1916  CB  SER A 123      15.691   2.048 -11.731  1.00 78.02           C  
ATOM   1917  HB2 SER A 123      15.970   2.189 -12.776  1.00 78.02           H  
ATOM   1918  HB3 SER A 123      16.527   2.372 -11.111  1.00 78.02           H  
ATOM   1919  O   SER A 123      13.755   3.275 -13.646  1.00 78.02           O  
ATOM   1920  OG  SER A 123      15.452   0.668 -11.488  1.00 78.02           O  
ATOM   1921  HG  SER A 123      15.950   0.434 -10.701  1.00 78.02           H  
ATOM   1922  N   THR A 124      12.238   2.317 -12.299  1.00 78.53           N  
ATOM   1923  H   THR A 124      11.993   2.025 -11.363  1.00 78.53           H  
ATOM   1924  CA  THR A 124      11.197   2.148 -13.326  1.00 78.53           C  
ATOM   1925  HA  THR A 124      11.535   2.632 -14.243  1.00 78.53           H  
ATOM   1926  C   THR A 124       9.884   2.810 -12.906  1.00 78.53           C  
ATOM   1927  CB  THR A 124      10.958   0.668 -13.670  1.00 78.53           C  
ATOM   1928  HB  THR A 124      10.097   0.590 -14.334  1.00 78.53           H  
ATOM   1929  O   THR A 124       9.611   2.928 -11.712  1.00 78.53           O  
ATOM   1930  CG2 THR A 124      12.174   0.055 -14.366  1.00 78.53           C  
ATOM   1931 HG21 THR A 124      11.948  -0.975 -14.640  1.00 78.53           H  
ATOM   1932 HG22 THR A 124      12.400   0.618 -15.271  1.00 78.53           H  
ATOM   1933 HG23 THR A 124      13.038   0.072 -13.701  1.00 78.53           H  
ATOM   1934  OG1 THR A 124      10.723  -0.102 -12.517  1.00 78.53           O  
ATOM   1935  HG1 THR A 124      10.175  -0.845 -12.778  1.00 78.53           H  
ATOM   1936  N   PRO A 125       9.059   3.298 -13.852  1.00 84.30           N  
ATOM   1937  CA  PRO A 125       7.715   3.763 -13.528  1.00 84.30           C  
ATOM   1938  HA  PRO A 125       7.789   4.605 -12.841  1.00 84.30           H  
ATOM   1939  C   PRO A 125       6.876   2.656 -12.883  1.00 84.30           C  
ATOM   1940  CB  PRO A 125       7.094   4.237 -14.846  1.00 84.30           C  
ATOM   1941  HB2 PRO A 125       6.505   3.437 -15.294  1.00 84.30           H  
ATOM   1942  HB3 PRO A 125       6.480   5.126 -14.704  1.00 84.30           H  
ATOM   1943  O   PRO A 125       7.004   1.481 -13.232  1.00 84.30           O  
ATOM   1944  CG  PRO A 125       8.305   4.523 -15.733  1.00 84.30           C  
ATOM   1945  HG2 PRO A 125       8.678   5.527 -15.532  1.00 84.30           H  
ATOM   1946  HG3 PRO A 125       8.067   4.409 -16.790  1.00 84.30           H  
ATOM   1947  CD  PRO A 125       9.328   3.486 -15.269  1.00 84.30           C  
ATOM   1948  HD2 PRO A 125       9.169   2.545 -15.795  1.00 84.30           H  
ATOM   1949  HD3 PRO A 125      10.335   3.862 -15.448  1.00 84.30           H  
ATOM   1950  N   VAL A 126       5.989   3.052 -11.974  1.00 82.86           N  
ATOM   1951  H   VAL A 126       5.936   4.032 -11.736  1.00 82.86           H  
ATOM   1952  CA  VAL A 126       5.036   2.145 -11.324  1.00 82.86           C  
ATOM   1953  HA  VAL A 126       5.100   1.161 -11.789  1.00 82.86           H  
ATOM   1954  C   VAL A 126       3.619   2.632 -11.531  1.00 82.86           C  
ATOM   1955  CB  VAL A 126       5.329   1.954  -9.828  1.00 82.86           C  
ATOM   1956  HB  VAL A 126       4.630   1.215  -9.435  1.00 82.86           H  
ATOM   1957  O   VAL A 126       3.362   3.833 -11.511  1.00 82.86           O  
ATOM   1958  CG1 VAL A 126       6.737   1.402  -9.663  1.00 82.86           C  
ATOM   1959 HG11 VAL A 126       6.882   1.098  -8.627  1.00 82.86           H  
ATOM   1960 HG12 VAL A 126       7.490   2.147  -9.925  1.00 82.86           H  
ATOM   1961 HG13 VAL A 126       6.856   0.539 -10.318  1.00 82.86           H  
ATOM   1962  CG2 VAL A 126       5.196   3.229  -8.988  1.00 82.86           C  
ATOM   1963 HG21 VAL A 126       5.415   3.006  -7.944  1.00 82.86           H  
ATOM   1964 HG22 VAL A 126       4.177   3.612  -9.044  1.00 82.86           H  
ATOM   1965 HG23 VAL A 126       5.888   3.989  -9.350  1.00 82.86           H  
ATOM   1966  N   GLU A 127       2.693   1.706 -11.699  1.00 86.21           N  
ATOM   1967  H   GLU A 127       2.971   0.735 -11.685  1.00 86.21           H  
ATOM   1968  CA  GLU A 127       1.265   1.960 -11.715  1.00 86.21           C  
ATOM   1969  HA  GLU A 127       1.092   3.030 -11.827  1.00 86.21           H  
ATOM   1970  C   GLU A 127       0.660   1.520 -10.378  1.00 86.21           C  
ATOM   1971  CB  GLU A 127       0.644   1.270 -12.936  1.00 86.21           C  
ATOM   1972  HB2 GLU A 127       1.200   1.579 -13.822  1.00 86.21           H  
ATOM   1973  HB3 GLU A 127       0.716   0.187 -12.839  1.00 86.21           H  
ATOM   1974  O   GLU A 127       0.798   0.381  -9.942  1.00 86.21           O  
ATOM   1975  CG  GLU A 127      -0.817   1.684 -13.104  1.00 86.21           C  
ATOM   1976  HG2 GLU A 127      -1.404   1.230 -12.306  1.00 86.21           H  
ATOM   1977  HG3 GLU A 127      -0.891   2.766 -12.996  1.00 86.21           H  
ATOM   1978  CD  GLU A 127      -1.371   1.283 -14.478  1.00 86.21           C  
ATOM   1979  OE1 GLU A 127      -2.225   0.372 -14.532  1.00 86.21           O  
ATOM   1980  OE2 GLU A 127      -1.000   1.957 -15.464  1.00 86.21           O  
ATOM   1981  N   VAL A 128      -0.001   2.442  -9.688  1.00 84.53           N  
ATOM   1982  H   VAL A 128      -0.044   3.379 -10.064  1.00 84.53           H  
ATOM   1983  CA  VAL A 128      -0.666   2.182  -8.413  1.00 84.53           C  
ATOM   1984  HA  VAL A 128      -0.430   1.169  -8.086  1.00 84.53           H  
ATOM   1985  C   VAL A 128      -2.168   2.269  -8.619  1.00 84.53           C  
ATOM   1986  CB  VAL A 128      -0.183   3.130  -7.304  1.00 84.53           C  
ATOM   1987  HB  VAL A 128      -0.499   4.148  -7.534  1.00 84.53           H  
ATOM   1988  O   VAL A 128      -2.713   3.332  -8.922  1.00 84.53           O  
ATOM   1989  CG1 VAL A 128      -0.798   2.711  -5.960  1.00 84.53           C  
ATOM   1990 HG11 VAL A 128      -0.561   1.668  -5.750  1.00 84.53           H  
ATOM   1991 HG12 VAL A 128      -1.881   2.829  -5.991  1.00 84.53           H  
ATOM   1992 HG13 VAL A 128      -0.406   3.336  -5.158  1.00 84.53           H  
ATOM   1993  CG2 VAL A 128       1.346   3.112  -7.167  1.00 84.53           C  
ATOM   1994 HG21 VAL A 128       1.661   3.715  -6.315  1.00 84.53           H  
ATOM   1995 HG22 VAL A 128       1.802   3.529  -8.065  1.00 84.53           H  
ATOM   1996 HG23 VAL A 128       1.698   2.088  -7.037  1.00 84.53           H  
ATOM   1997  N   HIS A 129      -2.848   1.149  -8.409  1.00 85.16           N  
ATOM   1998  H   HIS A 129      -2.323   0.319  -8.174  1.00 85.16           H  
ATOM   1999  CA  HIS A 129      -4.301   1.064  -8.378  1.00 85.16           C  
ATOM   2000  HA  HIS A 129      -4.718   1.883  -8.964  1.00 85.16           H  
ATOM   2001  C   HIS A 129      -4.782   1.183  -6.937  1.00 85.16           C  
ATOM   2002  CB  HIS A 129      -4.781  -0.237  -9.015  1.00 85.16           C  
ATOM   2003  HB2 HIS A 129      -5.871  -0.239  -9.032  1.00 85.16           H  
ATOM   2004  HB3 HIS A 129      -4.456  -1.075  -8.399  1.00 85.16           H  
ATOM   2005  O   HIS A 129      -4.400   0.405  -6.064  1.00 85.16           O  
ATOM   2006  CG  HIS A 129      -4.287  -0.453 -10.416  1.00 85.16           C  
ATOM   2007  CD2 HIS A 129      -3.156  -1.132 -10.768  1.00 85.16           C  
ATOM   2008  HD2 HIS A 129      -2.436  -1.593 -10.108  1.00 85.16           H  
ATOM   2009  ND1 HIS A 129      -4.944  -0.005 -11.562  1.00 85.16           N  
ATOM   2010  CE1 HIS A 129      -4.184  -0.439 -12.588  1.00 85.16           C  
ATOM   2011  HE1 HIS A 129      -4.380  -0.256 -13.634  1.00 85.16           H  
ATOM   2012  NE2 HIS A 129      -3.118  -1.122 -12.143  1.00 85.16           N  
ATOM   2013  HE2 HIS A 129      -2.429  -1.556 -12.740  1.00 85.16           H  
ATOM   2014  N   ILE A 130      -5.642   2.159  -6.689  1.00 84.23           N  
ATOM   2015  H   ILE A 130      -5.905   2.753  -7.463  1.00 84.23           H  
ATOM   2016  CA  ILE A 130      -6.216   2.465  -5.384  1.00 84.23           C  
ATOM   2017  HA  ILE A 130      -5.809   1.785  -4.636  1.00 84.23           H  
ATOM   2018  C   ILE A 130      -7.721   2.253  -5.485  1.00 84.23           C  
ATOM   2019  CB  ILE A 130      -5.887   3.911  -4.957  1.00 84.23           C  
ATOM   2020  HB  ILE A 130      -6.422   4.586  -5.625  1.00 84.23           H  
ATOM   2021  O   ILE A 130      -8.377   2.847  -6.343  1.00 84.23           O  
ATOM   2022  CG1 ILE A 130      -4.383   4.253  -5.065  1.00 84.23           C  
ATOM   2023 HG12 ILE A 130      -3.826   3.708  -4.302  1.00 84.23           H  
ATOM   2024 HG13 ILE A 130      -4.001   3.954  -6.041  1.00 84.23           H  
ATOM   2025  CG2 ILE A 130      -6.401   4.112  -3.519  1.00 84.23           C  
ATOM   2026 HG21 ILE A 130      -7.485   4.010  -3.490  1.00 84.23           H  
ATOM   2027 HG22 ILE A 130      -6.156   5.107  -3.146  1.00 84.23           H  
ATOM   2028 HG23 ILE A 130      -5.963   3.366  -2.856  1.00 84.23           H  
ATOM   2029  CD1 ILE A 130      -4.092   5.752  -4.937  1.00 84.23           C  
ATOM   2030 HD11 ILE A 130      -3.022   5.920  -5.053  1.00 84.23           H  
ATOM   2031 HD12 ILE A 130      -4.624   6.297  -5.717  1.00 84.23           H  
ATOM   2032 HD13 ILE A 130      -4.395   6.130  -3.960  1.00 84.23           H  
ATOM   2033  N   LYS A 131      -8.284   1.434  -4.601  1.00 81.31           N  
ATOM   2034  H   LYS A 131      -7.679   0.979  -3.933  1.00 81.31           H  
ATOM   2035  CA  LYS A 131      -9.728   1.227  -4.482  1.00 81.31           C  
ATOM   2036  HA  LYS A 131     -10.238   1.894  -5.177  1.00 81.31           H  
ATOM   2037  C   LYS A 131     -10.196   1.596  -3.081  1.00 81.31           C  
ATOM   2038  CB  LYS A 131     -10.074  -0.211  -4.873  1.00 81.31           C  
ATOM   2039  HB2 LYS A 131      -9.519  -0.893  -4.229  1.00 81.31           H  
ATOM   2040  HB3 LYS A 131      -9.765  -0.385  -5.904  1.00 81.31           H  
ATOM   2041  O   LYS A 131      -9.616   1.152  -2.098  1.00 81.31           O  
ATOM   2042  CG  LYS A 131     -11.574  -0.489  -4.735  1.00 81.31           C  
ATOM   2043  HG2 LYS A 131     -11.898  -0.256  -3.720  1.00 81.31           H  
ATOM   2044  HG3 LYS A 131     -12.134   0.134  -5.431  1.00 81.31           H  
ATOM   2045  CD  LYS A 131     -11.880  -1.962  -4.992  1.00 81.31           C  
ATOM   2046  HD2 LYS A 131     -11.280  -2.562  -4.308  1.00 81.31           H  
ATOM   2047  HD3 LYS A 131     -11.636  -2.227  -6.021  1.00 81.31           H  
ATOM   2048  CE  LYS A 131     -13.366  -2.176  -4.704  1.00 81.31           C  
ATOM   2049  HE2 LYS A 131     -13.970  -1.699  -5.476  1.00 81.31           H  
ATOM   2050  HE3 LYS A 131     -13.599  -1.664  -3.770  1.00 81.31           H  
ATOM   2051  NZ  LYS A 131     -13.689  -3.611  -4.557  1.00 81.31           N  
ATOM   2052  HZ1 LYS A 131     -13.113  -3.990  -3.820  1.00 81.31           H  
ATOM   2053  HZ2 LYS A 131     -14.656  -3.699  -4.278  1.00 81.31           H  
ATOM   2054  HZ3 LYS A 131     -13.516  -4.123  -5.410  1.00 81.31           H  
ATOM   2055  N   VAL A 132     -11.265   2.376  -2.996  1.00 76.94           N  
ATOM   2056  H   VAL A 132     -11.703   2.674  -3.856  1.00 76.94           H  
ATOM   2057  CA  VAL A 132     -11.831   2.892  -1.744  1.00 76.94           C  
ATOM   2058  HA  VAL A 132     -11.488   2.302  -0.894  1.00 76.94           H  
ATOM   2059  C   VAL A 132     -13.346   2.793  -1.850  1.00 76.94           C  
ATOM   2060  CB  VAL A 132     -11.413   4.354  -1.538  1.00 76.94           C  
ATOM   2061  HB  VAL A 132     -11.858   4.971  -2.318  1.00 76.94           H  
ATOM   2062  O   VAL A 132     -13.958   3.502  -2.650  1.00 76.94           O  
ATOM   2063  CG1 VAL A 132     -11.878   4.872  -0.182  1.00 76.94           C  
ATOM   2064 HG11 VAL A 132     -12.960   4.780  -0.085  1.00 76.94           H  
ATOM   2065 HG12 VAL A 132     -11.391   4.321   0.623  1.00 76.94           H  
ATOM   2066 HG13 VAL A 132     -11.626   5.931  -0.126  1.00 76.94           H  
ATOM   2067  CG2 VAL A 132      -9.899   4.537  -1.622  1.00 76.94           C  
ATOM   2068 HG21 VAL A 132      -9.403   3.983  -0.825  1.00 76.94           H  
ATOM   2069 HG22 VAL A 132      -9.528   4.206  -2.592  1.00 76.94           H  
ATOM   2070 HG23 VAL A 132      -9.686   5.604  -1.570  1.00 76.94           H  
ATOM   2071  N   GLY A 133     -13.953   1.858  -1.119  1.00 75.49           N  
ATOM   2072  H   GLY A 133     -13.426   1.350  -0.422  1.00 75.49           H  
ATOM   2073  CA  GLY A 133     -15.344   1.477  -1.365  1.00 75.49           C  
ATOM   2074  HA2 GLY A 133     -15.617   0.639  -0.723  1.00 75.49           H  
ATOM   2075  HA3 GLY A 133     -15.993   2.319  -1.126  1.00 75.49           H  
ATOM   2076  C   GLY A 133     -15.547   1.063  -2.831  1.00 75.49           C  
ATOM   2077  O   GLY A 133     -14.915   0.114  -3.309  1.00 75.49           O  
ATOM   2078  N   ASP A 134     -16.395   1.802  -3.550  1.00 76.63           N  
ATOM   2079  H   ASP A 134     -16.881   2.554  -3.083  1.00 76.63           H  
ATOM   2080  CA  ASP A 134     -16.661   1.608  -4.984  1.00 76.63           C  
ATOM   2081  HA  ASP A 134     -16.481   0.564  -5.240  1.00 76.63           H  
ATOM   2082  C   ASP A 134     -15.765   2.455  -5.906  1.00 76.63           C  
ATOM   2083  CB  ASP A 134     -18.140   1.906  -5.271  1.00 76.63           C  
ATOM   2084  HB2 ASP A 134     -18.362   2.930  -4.972  1.00 76.63           H  
ATOM   2085  HB3 ASP A 134     -18.317   1.824  -6.343  1.00 76.63           H  
ATOM   2086  O   ASP A 134     -15.682   2.179  -7.107  1.00 76.63           O  
ATOM   2087  CG  ASP A 134     -19.085   0.937  -4.559  1.00 76.63           C  
ATOM   2088  OD1 ASP A 134     -18.785  -0.280  -4.570  1.00 76.63           O  
ATOM   2089  OD2 ASP A 134     -20.104   1.432  -4.028  1.00 76.63           O  
ATOM   2090  N   GLU A 135     -15.077   3.472  -5.377  1.00 82.63           N  
ATOM   2091  H   GLU A 135     -15.045   3.571  -4.373  1.00 82.63           H  
ATOM   2092  CA  GLU A 135     -14.197   4.331  -6.171  1.00 82.63           C  
ATOM   2093  HA  GLU A 135     -14.703   4.531  -7.116  1.00 82.63           H  
ATOM   2094  C   GLU A 135     -12.885   3.603  -6.483  1.00 82.63           C  
ATOM   2095  CB  GLU A 135     -13.969   5.691  -5.481  1.00 82.63           C  
ATOM   2096  HB2 GLU A 135     -14.936   6.080  -5.164  1.00 82.63           H  
ATOM   2097  HB3 GLU A 135     -13.338   5.556  -4.602  1.00 82.63           H  
ATOM   2098  O   GLU A 135     -12.295   2.945  -5.624  1.00 82.63           O  
ATOM   2099  CG  GLU A 135     -13.314   6.715  -6.434  1.00 82.63           C  
ATOM   2100  HG2 GLU A 135     -13.921   6.785  -7.336  1.00 82.63           H  
ATOM   2101  HG3 GLU A 135     -12.333   6.342  -6.727  1.00 82.63           H  
ATOM   2102  CD  GLU A 135     -13.145   8.129  -5.843  1.00 82.63           C  
ATOM   2103  OE1 GLU A 135     -12.334   8.909  -6.410  1.00 82.63           O  
ATOM   2104  OE2 GLU A 135     -13.796   8.451  -4.829  1.00 82.63           O  
ATOM   2105  N   LYS A 136     -12.413   3.732  -7.726  1.00 86.13           N  
ATOM   2106  H   LYS A 136     -12.924   4.320  -8.368  1.00 86.13           H  
ATOM   2107  CA  LYS A 136     -11.119   3.215  -8.180  1.00 86.13           C  
ATOM   2108  HA  LYS A 136     -10.539   2.883  -7.319  1.00 86.13           H  
ATOM   2109  C   LYS A 136     -10.342   4.324  -8.870  1.00 86.13           C  
ATOM   2110  CB  LYS A 136     -11.296   2.034  -9.140  1.00 86.13           C  
ATOM   2111  HB2 LYS A 136     -10.314   1.743  -9.512  1.00 86.13           H  
ATOM   2112  HB3 LYS A 136     -11.901   2.356  -9.987  1.00 86.13           H  
ATOM   2113  O   LYS A 136     -10.909   5.052  -9.684  1.00 86.13           O  
ATOM   2114  CG  LYS A 136     -11.951   0.815  -8.480  1.00 86.13           C  
ATOM   2115  HG2 LYS A 136     -11.336   0.482  -7.644  1.00 86.13           H  
ATOM   2116  HG3 LYS A 136     -12.946   1.076  -8.119  1.00 86.13           H  
ATOM   2117  CD  LYS A 136     -12.062  -0.307  -9.514  1.00 86.13           C  
ATOM   2118  HD2 LYS A 136     -11.060  -0.610  -9.818  1.00 86.13           H  
ATOM   2119  HD3 LYS A 136     -12.600   0.069 -10.384  1.00 86.13           H  
ATOM   2120  CE  LYS A 136     -12.815  -1.502  -8.931  1.00 86.13           C  
ATOM   2121  HE2 LYS A 136     -13.797  -1.160  -8.606  1.00 86.13           H  
ATOM   2122  HE3 LYS A 136     -12.266  -1.861  -8.060  1.00 86.13           H  
ATOM   2123  NZ  LYS A 136     -12.943  -2.572  -9.951  1.00 86.13           N  
ATOM   2124  HZ1 LYS A 136     -12.027  -2.875 -10.249  1.00 86.13           H  
ATOM   2125  HZ2 LYS A 136     -13.461  -3.362  -9.594  1.00 86.13           H  
ATOM   2126  HZ3 LYS A 136     -13.425  -2.209 -10.761  1.00 86.13           H  
ATOM   2127  N   ARG A 137      -9.047   4.419  -8.586  1.00 88.95           N  
ATOM   2128  H   ARG A 137      -8.668   3.787  -7.895  1.00 88.95           H  
ATOM   2129  CA  ARG A 137      -8.110   5.303  -9.284  1.00 88.95           C  
ATOM   2130  HA  ARG A 137      -8.556   5.627 -10.225  1.00 88.95           H  
ATOM   2131  C   ARG A 137      -6.839   4.555  -9.629  1.00 88.95           C  
ATOM   2132  CB  ARG A 137      -7.785   6.540  -8.441  1.00 88.95           C  
ATOM   2133  HB2 ARG A 137      -7.017   7.116  -8.956  1.00 88.95           H  
ATOM   2134  HB3 ARG A 137      -7.394   6.234  -7.471  1.00 88.95           H  
ATOM   2135  O   ARG A 137      -6.369   3.748  -8.838  1.00 88.95           O  
ATOM   2136  CG  ARG A 137      -9.023   7.423  -8.256  1.00 88.95           C  
ATOM   2137  HG2 ARG A 137      -9.490   7.613  -9.222  1.00 88.95           H  
ATOM   2138  HG3 ARG A 137      -9.740   6.924  -7.604  1.00 88.95           H  
ATOM   2139  CD  ARG A 137      -8.610   8.753  -7.637  1.00 88.95           C  
ATOM   2140  HD2 ARG A 137      -8.089   8.553  -6.701  1.00 88.95           H  
ATOM   2141  HD3 ARG A 137      -7.943   9.274  -8.324  1.00 88.95           H  
ATOM   2142  NE  ARG A 137      -9.789   9.574  -7.349  1.00 88.95           N  
ATOM   2143  HE  ARG A 137     -10.667   9.100  -7.193  1.00 88.95           H  
ATOM   2144  NH1 ARG A 137      -8.729  11.582  -6.998  1.00 88.95           N  
ATOM   2145 HH11 ARG A 137      -7.871  11.188  -7.359  1.00 88.95           H  
ATOM   2146 HH12 ARG A 137      -8.763  12.470  -6.519  1.00 88.95           H  
ATOM   2147  NH2 ARG A 137     -10.892  11.305  -6.476  1.00 88.95           N  
ATOM   2148 HH21 ARG A 137     -10.854  12.104  -5.858  1.00 88.95           H  
ATOM   2149 HH22 ARG A 137     -11.634  10.628  -6.368  1.00 88.95           H  
ATOM   2150  CZ  ARG A 137      -9.792  10.825  -6.959  1.00 88.95           C  
ATOM   2151  N   THR A 138      -6.281   4.883 -10.780  1.00 90.94           N  
ATOM   2152  H   THR A 138      -6.726   5.578 -11.363  1.00 90.94           H  
ATOM   2153  CA  THR A 138      -5.000   4.366 -11.250  1.00 90.94           C  
ATOM   2154  HA  THR A 138      -4.573   3.682 -10.517  1.00 90.94           H  
ATOM   2155  C   THR A 138      -4.062   5.547 -11.425  1.00 90.94           C  
ATOM   2156  CB  THR A 138      -5.181   3.591 -12.557  1.00 90.94           C  
ATOM   2157  HB  THR A 138      -5.583   4.256 -13.321  1.00 90.94           H  
ATOM   2158  O   THR A 138      -4.452   6.560 -12.010  1.00 90.94           O  
ATOM   2159  CG2 THR A 138      -3.876   2.992 -13.051  1.00 90.94           C  
ATOM   2160 HG21 THR A 138      -4.066   2.363 -13.921  1.00 90.94           H  
ATOM   2161 HG22 THR A 138      -3.183   3.779 -13.349  1.00 90.94           H  
ATOM   2162 HG23 THR A 138      -3.425   2.387 -12.264  1.00 90.94           H  
ATOM   2163  OG1 THR A 138      -6.095   2.537 -12.347  1.00 90.94           O  
ATOM   2164  HG1 THR A 138      -5.584   1.747 -12.158  1.00 90.94           H  
ATOM   2165  N   VAL A 139      -2.856   5.442 -10.872  1.00 92.22           N  
ATOM   2166  H   VAL A 139      -2.629   4.600 -10.363  1.00 92.22           H  
ATOM   2167  CA  VAL A 139      -1.854   6.508 -10.895  1.00 92.22           C  
ATOM   2168  HA  VAL A 139      -2.134   7.259 -11.634  1.00 92.22           H  
ATOM   2169  C   VAL A 139      -0.512   5.934 -11.300  1.00 92.22           C  
ATOM   2170  CB  VAL A 139      -1.747   7.203  -9.527  1.00 92.22           C  
ATOM   2171  HB  VAL A 139      -1.461   6.481  -8.762  1.00 92.22           H  
ATOM   2172  O   VAL A 139       0.023   5.067 -10.618  1.00 92.22           O  
ATOM   2173  CG1 VAL A 139      -0.713   8.334  -9.547  1.00 92.22           C  
ATOM   2174 HG11 VAL A 139      -0.970   9.073 -10.306  1.00 92.22           H  
ATOM   2175 HG12 VAL A 139       0.281   7.939  -9.759  1.00 92.22           H  
ATOM   2176 HG13 VAL A 139      -0.676   8.811  -8.568  1.00 92.22           H  
ATOM   2177  CG2 VAL A 139      -3.102   7.809  -9.148  1.00 92.22           C  
ATOM   2178 HG21 VAL A 139      -2.959   8.523  -8.337  1.00 92.22           H  
ATOM   2179 HG22 VAL A 139      -3.785   7.022  -8.828  1.00 92.22           H  
ATOM   2180 HG23 VAL A 139      -3.525   8.340 -10.000  1.00 92.22           H  
ATOM   2181  N   THR A 140       0.050   6.452 -12.384  1.00 92.58           N  
ATOM   2182  H   THR A 140      -0.454   7.133 -12.933  1.00 92.58           H  
ATOM   2183  CA  THR A 140       1.440   6.186 -12.750  1.00 92.58           C  
ATOM   2184  HA  THR A 140       1.686   5.162 -12.469  1.00 92.58           H  
ATOM   2185  C   THR A 140       2.353   7.148 -11.994  1.00 92.58           C  
ATOM   2186  CB  THR A 140       1.650   6.313 -14.261  1.00 92.58           C  
ATOM   2187  HB  THR A 140       1.557   7.361 -14.544  1.00 92.58           H  
ATOM   2188  O   THR A 140       2.110   8.353 -12.004  1.00 92.58           O  
ATOM   2189  CG2 THR A 140       3.020   5.804 -14.700  1.00 92.58           C  
ATOM   2190 HG21 THR A 140       3.806   6.426 -14.272  1.00 92.58           H  
ATOM   2191 HG22 THR A 140       3.094   5.852 -15.787  1.00 92.58           H  
ATOM   2192 HG23 THR A 140       3.161   4.773 -14.376  1.00 92.58           H  
ATOM   2193  OG1 THR A 140       0.665   5.584 -14.962  1.00 92.58           O  
ATOM   2194  HG1 THR A 140       0.794   4.642 -14.827  1.00 92.58           H  
ATOM   2195  N   VAL A 141       3.394   6.624 -11.349  1.00 91.69           N  
ATOM   2196  H   VAL A 141       3.499   5.620 -11.371  1.00 91.69           H  
ATOM   2197  CA  VAL A 141       4.406   7.393 -10.614  1.00 91.69           C  
ATOM   2198  HA  VAL A 141       4.211   8.459 -10.733  1.00 91.69           H  
ATOM   2199  C   VAL A 141       5.770   7.086 -11.225  1.00 91.69           C  
ATOM   2200  CB  VAL A 141       4.378   7.071  -9.105  1.00 91.69           C  
ATOM   2201  HB  VAL A 141       4.756   6.062  -8.941  1.00 91.69           H  
ATOM   2202  O   VAL A 141       6.257   5.952 -11.156  1.00 91.69           O  
ATOM   2203  CG1 VAL A 141       5.254   8.050  -8.316  1.00 91.69           C  
ATOM   2204 HG11 VAL A 141       4.889   9.070  -8.442  1.00 91.69           H  
ATOM   2205 HG12 VAL A 141       5.244   7.798  -7.255  1.00 91.69           H  
ATOM   2206 HG13 VAL A 141       6.284   8.006  -8.671  1.00 91.69           H  
ATOM   2207  CG2 VAL A 141       2.964   7.139  -8.518  1.00 91.69           C  
ATOM   2208 HG21 VAL A 141       3.010   6.953  -7.445  1.00 91.69           H  
ATOM   2209 HG22 VAL A 141       2.329   6.376  -8.968  1.00 91.69           H  
ATOM   2210 HG23 VAL A 141       2.534   8.124  -8.700  1.00 91.69           H  
ATOM   2211  N   ASN A 142       6.387   8.078 -11.860  1.00 91.76           N  
ATOM   2212  H   ASN A 142       5.968   8.997 -11.852  1.00 91.76           H  
ATOM   2213  CA  ASN A 142       7.690   7.929 -12.506  1.00 91.76           C  
ATOM   2214  HA  ASN A 142       7.674   6.999 -13.075  1.00 91.76           H  
ATOM   2215  C   ASN A 142       8.831   7.841 -11.474  1.00 91.76           C  
ATOM   2216  CB  ASN A 142       7.899   9.089 -13.489  1.00 91.76           C  
ATOM   2217  HB2 ASN A 142       8.886   9.025 -13.947  1.00 91.76           H  
ATOM   2218  HB3 ASN A 142       7.843  10.036 -12.953  1.00 91.76           H  
ATOM   2219  O   ASN A 142       8.654   8.241 -10.322  1.00 91.76           O  
ATOM   2220  CG  ASN A 142       6.875   9.064 -14.604  1.00 91.76           C  
ATOM   2221  ND2 ASN A 142       5.953   9.993 -14.604  1.00 91.76           N  
ATOM   2222 HD21 ASN A 142       5.198   9.892 -15.268  1.00 91.76           H  
ATOM   2223 HD22 ASN A 142       5.814  10.507 -13.746  1.00 91.76           H  
ATOM   2224  OD1 ASN A 142       6.888   8.193 -15.460  1.00 91.76           O  
ATOM   2225  N   PRO A 143      10.020   7.344 -11.861  1.00 89.52           N  
ATOM   2226  CA  PRO A 143      11.198   7.354 -10.996  1.00 89.52           C  
ATOM   2227  HA  PRO A 143      11.045   6.638 -10.188  1.00 89.52           H  
ATOM   2228  C   PRO A 143      11.488   8.744 -10.413  1.00 89.52           C  
ATOM   2229  CB  PRO A 143      12.348   6.873 -11.885  1.00 89.52           C  
ATOM   2230  HB2 PRO A 143      13.124   6.362 -11.316  1.00 89.52           H  
ATOM   2231  HB3 PRO A 143      12.778   7.707 -12.439  1.00 89.52           H  
ATOM   2232  O   PRO A 143      11.602   9.724 -11.150  1.00 89.52           O  
ATOM   2233  CG  PRO A 143      11.641   5.939 -12.858  1.00 89.52           C  
ATOM   2234  HG2 PRO A 143      12.213   5.785 -13.773  1.00 89.52           H  
ATOM   2235  HG3 PRO A 143      11.438   4.993 -12.356  1.00 89.52           H  
ATOM   2236  CD  PRO A 143      10.330   6.675 -13.116  1.00 89.52           C  
ATOM   2237  HD2 PRO A 143      10.475   7.414 -13.905  1.00 89.52           H  
ATOM   2238  HD3 PRO A 143       9.553   5.963 -13.394  1.00 89.52           H  
ATOM   2239  N   GLY A 144      11.623   8.824  -9.089  1.00 89.22           N  
ATOM   2240  H   GLY A 144      11.440   7.995  -8.541  1.00 89.22           H  
ATOM   2241  CA  GLY A 144      11.860  10.064  -8.346  1.00 89.22           C  
ATOM   2242  HA2 GLY A 144      12.634  10.642  -8.851  1.00 89.22           H  
ATOM   2243  HA3 GLY A 144      12.214   9.804  -7.348  1.00 89.22           H  
ATOM   2244  C   GLY A 144      10.632  10.967  -8.180  1.00 89.22           C  
ATOM   2245  O   GLY A 144      10.765  12.059  -7.628  1.00 89.22           O  
ATOM   2246  N   GLU A 145       9.455  10.546  -8.648  1.00 94.53           N  
ATOM   2247  H   GLU A 145       9.399   9.638  -9.087  1.00 94.53           H  
ATOM   2248  CA  GLU A 145       8.213  11.311  -8.537  1.00 94.53           C  
ATOM   2249  HA  GLU A 145       8.469  12.370  -8.562  1.00 94.53           H  
ATOM   2250  C   GLU A 145       7.494  11.043  -7.204  1.00 94.53           C  
ATOM   2251  CB  GLU A 145       7.322  11.028  -9.761  1.00 94.53           C  
ATOM   2252  HB2 GLU A 145       7.936  11.103 -10.659  1.00 94.53           H  
ATOM   2253  HB3 GLU A 145       6.932  10.013  -9.691  1.00 94.53           H  
ATOM   2254  O   GLU A 145       7.537   9.940  -6.647  1.00 94.53           O  
ATOM   2255  CG  GLU A 145       6.139  11.998  -9.906  1.00 94.53           C  
ATOM   2256  HG2 GLU A 145       5.483  11.894  -9.042  1.00 94.53           H  
ATOM   2257  HG3 GLU A 145       6.529  13.016  -9.912  1.00 94.53           H  
ATOM   2258  CD  GLU A 145       5.308  11.764 -11.182  1.00 94.53           C  
ATOM   2259  OE1 GLU A 145       4.434  12.612 -11.460  1.00 94.53           O  
ATOM   2260  OE2 GLU A 145       5.558  10.767 -11.906  1.00 94.53           O  
ATOM   2261  N   GLU A 146       6.794  12.070  -6.717  1.00 93.99           N  
ATOM   2262  H   GLU A 146       6.769  12.927  -7.251  1.00 93.99           H  
ATOM   2263  CA  GLU A 146       5.827  11.977  -5.627  1.00 93.99           C  
ATOM   2264  HA  GLU A 146       5.713  10.924  -5.371  1.00 93.99           H  
ATOM   2265  C   GLU A 146       4.469  12.510  -6.110  1.00 93.99           C  
ATOM   2266  CB  GLU A 146       6.348  12.705  -4.372  1.00 93.99           C  
ATOM   2267  HB2 GLU A 146       6.446  13.770  -4.580  1.00 93.99           H  
ATOM   2268  HB3 GLU A 146       7.335  12.305  -4.140  1.00 93.99           H  
ATOM   2269  O   GLU A 146       4.384  13.620  -6.637  1.00 93.99           O  
ATOM   2270  CG  GLU A 146       5.433  12.507  -3.147  1.00 93.99           C  
ATOM   2271  HG2 GLU A 146       5.284  11.438  -2.992  1.00 93.99           H  
ATOM   2272  HG3 GLU A 146       4.460  12.950  -3.360  1.00 93.99           H  
ATOM   2273  CD  GLU A 146       5.986  13.105  -1.837  1.00 93.99           C  
ATOM   2274  OE1 GLU A 146       5.159  13.461  -0.959  1.00 93.99           O  
ATOM   2275  OE2 GLU A 146       7.228  13.147  -1.660  1.00 93.99           O  
ATOM   2276  N   VAL A 147       3.407  11.722  -5.928  1.00 94.70           N  
ATOM   2277  H   VAL A 147       3.556  10.842  -5.454  1.00 94.70           H  
ATOM   2278  CA  VAL A 147       2.036  12.051  -6.347  1.00 94.70           C  
ATOM   2279  HA  VAL A 147       2.019  13.081  -6.705  1.00 94.70           H  
ATOM   2280  C   VAL A 147       1.091  11.954  -5.152  1.00 94.70           C  
ATOM   2281  CB  VAL A 147       1.555  11.150  -7.506  1.00 94.70           C  
ATOM   2282  HB  VAL A 147       1.528  10.113  -7.171  1.00 94.70           H  
ATOM   2283  O   VAL A 147       1.147  10.997  -4.383  1.00 94.70           O  
ATOM   2284  CG1 VAL A 147       0.145  11.553  -7.964  1.00 94.70           C  
ATOM   2285 HG11 VAL A 147      -0.591  11.297  -7.202  1.00 94.70           H  
ATOM   2286 HG12 VAL A 147      -0.111  11.029  -8.884  1.00 94.70           H  
ATOM   2287 HG13 VAL A 147       0.111  12.624  -8.164  1.00 94.70           H  
ATOM   2288  CG2 VAL A 147       2.480  11.241  -8.725  1.00 94.70           C  
ATOM   2289 HG21 VAL A 147       2.104  10.621  -9.539  1.00 94.70           H  
ATOM   2290 HG22 VAL A 147       2.561  12.271  -9.071  1.00 94.70           H  
ATOM   2291 HG23 VAL A 147       3.475  10.881  -8.464  1.00 94.70           H  
ATOM   2292  N   GLU A 148       0.179  12.918  -5.008  1.00 93.11           N  
ATOM   2293  H   GLU A 148       0.159  13.664  -5.689  1.00 93.11           H  
ATOM   2294  CA  GLU A 148      -0.886  12.887  -4.001  1.00 93.11           C  
ATOM   2295  HA  GLU A 148      -0.702  12.048  -3.331  1.00 93.11           H  
ATOM   2296  C   GLU A 148      -2.257  12.657  -4.656  1.00 93.11           C  
ATOM   2297  CB  GLU A 148      -0.850  14.156  -3.125  1.00 93.11           C  
ATOM   2298  HB2 GLU A 148      -1.126  15.023  -3.726  1.00 93.11           H  
ATOM   2299  HB3 GLU A 148       0.166  14.299  -2.756  1.00 93.11           H  
ATOM   2300  O   GLU A 148      -2.634  13.324  -5.619  1.00 93.11           O  
ATOM   2301  CG  GLU A 148      -1.797  14.048  -1.917  1.00 93.11           C  
ATOM   2302  HG2 GLU A 148      -2.820  13.931  -2.273  1.00 93.11           H  
ATOM   2303  HG3 GLU A 148      -1.548  13.150  -1.351  1.00 93.11           H  
ATOM   2304  CD  GLU A 148      -1.726  15.268  -0.981  1.00 93.11           C  
ATOM   2305  OE1 GLU A 148      -2.647  16.108  -1.043  1.00 93.11           O  
ATOM   2306  OE2 GLU A 148      -0.817  15.322  -0.114  1.00 93.11           O  
ATOM   2307  N   VAL A 149      -3.030  11.724  -4.101  1.00 91.28           N  
ATOM   2308  H   VAL A 149      -2.638  11.197  -3.334  1.00 91.28           H  
ATOM   2309  CA  VAL A 149      -4.392  11.380  -4.520  1.00 91.28           C  
ATOM   2310  HA  VAL A 149      -4.682  12.023  -5.351  1.00 91.28           H  
ATOM   2311  C   VAL A 149      -5.333  11.612  -3.350  1.00 91.28           C  
ATOM   2312  CB  VAL A 149      -4.496   9.916  -4.982  1.00 91.28           C  
ATOM   2313  HB  VAL A 149      -4.414   9.255  -4.119  1.00 91.28           H  
ATOM   2314  O   VAL A 149      -5.142  11.050  -2.277  1.00 91.28           O  
ATOM   2315  CG1 VAL A 149      -5.847   9.654  -5.658  1.00 91.28           C  
ATOM   2316 HG11 VAL A 149      -5.943  10.281  -6.545  1.00 91.28           H  
ATOM   2317 HG12 VAL A 149      -5.899   8.606  -5.952  1.00 91.28           H  
ATOM   2318 HG13 VAL A 149      -6.665   9.856  -4.967  1.00 91.28           H  
ATOM   2319  CG2 VAL A 149      -3.394   9.536  -5.967  1.00 91.28           C  
ATOM   2320 HG21 VAL A 149      -2.415   9.618  -5.494  1.00 91.28           H  
ATOM   2321 HG22 VAL A 149      -3.524   8.494  -6.258  1.00 91.28           H  
ATOM   2322 HG23 VAL A 149      -3.424  10.191  -6.838  1.00 91.28           H  
ATOM   2323  N   THR A 150      -6.377  12.415  -3.550  1.00 89.15           N  
ATOM   2324  H   THR A 150      -6.485  12.855  -4.452  1.00 89.15           H  
ATOM   2325  CA  THR A 150      -7.402  12.649  -2.522  1.00 89.15           C  
ATOM   2326  HA  THR A 150      -7.077  12.210  -1.579  1.00 89.15           H  
ATOM   2327  C   THR A 150      -8.720  11.988  -2.902  1.00 89.15           C  
ATOM   2328  CB  THR A 150      -7.597  14.144  -2.246  1.00 89.15           C  
ATOM   2329  HB  THR A 150      -7.934  14.645  -3.153  1.00 89.15           H  
ATOM   2330  O   THR A 150      -9.221  12.175  -4.017  1.00 89.15           O  
ATOM   2331  CG2 THR A 150      -8.595  14.409  -1.116  1.00 89.15           C  
ATOM   2332 HG21 THR A 150      -9.602  14.126  -1.423  1.00 89.15           H  
ATOM   2333 HG22 THR A 150      -8.316  13.839  -0.230  1.00 89.15           H  
ATOM   2334 HG23 THR A 150      -8.594  15.471  -0.872  1.00 89.15           H  
ATOM   2335  OG1 THR A 150      -6.385  14.720  -1.820  1.00 89.15           O  
ATOM   2336  HG1 THR A 150      -5.685  14.519  -2.445  1.00 89.15           H  
ATOM   2337  N   PHE A 151      -9.287  11.266  -1.942  1.00 84.00           N  
ATOM   2338  H   PHE A 151      -8.793  11.183  -1.065  1.00 84.00           H  
ATOM   2339  CA  PHE A 151     -10.633  10.712  -1.955  1.00 84.00           C  
ATOM   2340  HA  PHE A 151     -11.081  10.828  -2.942  1.00 84.00           H  
ATOM   2341  C   PHE A 151     -11.481  11.468  -0.932  1.00 84.00           C  
ATOM   2342  CB  PHE A 151     -10.577   9.219  -1.621  1.00 84.00           C  
ATOM   2343  HB2 PHE A 151     -11.597   8.838  -1.564  1.00 84.00           H  
ATOM   2344  HB3 PHE A 151     -10.117   9.094  -0.641  1.00 84.00           H  
ATOM   2345  O   PHE A 151     -11.005  11.775   0.163  1.00 84.00           O  
ATOM   2346  CG  PHE A 151      -9.805   8.388  -2.621  1.00 84.00           C  
ATOM   2347  CD1 PHE A 151     -10.494   7.703  -3.636  1.00 84.00           C  
ATOM   2348  HD1 PHE A 151     -11.571   7.760  -3.687  1.00 84.00           H  
ATOM   2349  CD2 PHE A 151      -8.403   8.299  -2.540  1.00 84.00           C  
ATOM   2350  HD2 PHE A 151      -7.870   8.826  -1.762  1.00 84.00           H  
ATOM   2351  CE1 PHE A 151      -9.786   6.930  -4.569  1.00 84.00           C  
ATOM   2352  HE1 PHE A 151     -10.323   6.388  -5.333  1.00 84.00           H  
ATOM   2353  CE2 PHE A 151      -7.692   7.531  -3.477  1.00 84.00           C  
ATOM   2354  HE2 PHE A 151      -6.616   7.468  -3.416  1.00 84.00           H  
ATOM   2355  CZ  PHE A 151      -8.386   6.846  -4.490  1.00 84.00           C  
ATOM   2356  HZ  PHE A 151      -7.845   6.243  -5.204  1.00 84.00           H  
ATOM   2357  N   SER A 152     -12.732  11.745  -1.283  1.00 81.57           N  
ATOM   2358  H   SER A 152     -13.084  11.391  -2.162  1.00 81.57           H  
ATOM   2359  CA  SER A 152     -13.708  12.359  -0.383  1.00 81.57           C  
ATOM   2360  HA  SER A 152     -13.305  12.428   0.627  1.00 81.57           H  
ATOM   2361  C   SER A 152     -14.949  11.487  -0.359  1.00 81.57           C  
ATOM   2362  CB  SER A 152     -14.107  13.766  -0.830  1.00 81.57           C  
ATOM   2363  HB2 SER A 152     -14.611  13.705  -1.794  1.00 81.57           H  
ATOM   2364  HB3 SER A 152     -14.805  14.178  -0.100  1.00 81.57           H  
ATOM   2365  O   SER A 152     -15.432  11.073  -1.415  1.00 81.57           O  
ATOM   2366  OG  SER A 152     -12.995  14.637  -0.947  1.00 81.57           O  
ATOM   2367  HG  SER A 152     -13.341  15.494  -1.205  1.00 81.57           H  
ATOM   2368  N   ALA A 153     -15.488  11.238   0.824  1.00 69.10           N  
ATOM   2369  H   ALA A 153     -15.074  11.629   1.658  1.00 69.10           H  
ATOM   2370  CA  ALA A 153     -16.700  10.460   0.974  1.00 69.10           C  
ATOM   2371  HA  ALA A 153     -17.164  10.301   0.001  1.00 69.10           H  
ATOM   2372  C   ALA A 153     -17.696  11.217   1.848  1.00 69.10           C  
ATOM   2373  CB  ALA A 153     -16.335   9.089   1.541  1.00 69.10           C  
ATOM   2374  HB1 ALA A 153     -15.615   8.590   0.893  1.00 69.10           H  
ATOM   2375  HB2 ALA A 153     -15.906   9.197   2.537  1.00 69.10           H  
ATOM   2376  HB3 ALA A 153     -17.242   8.488   1.610  1.00 69.10           H  
ATOM   2377  O   ALA A 153     -17.372  11.624   2.952  1.00 69.10           O  
ATOM   2378  N   ASN A 154     -18.943  11.337   1.385  1.00 65.02           N  
ATOM   2379  H   ASN A 154     -19.126  11.081   0.425  1.00 65.02           H  
ATOM   2380  CA  ASN A 154     -20.041  11.886   2.200  1.00 65.02           C  
ATOM   2381  HA  ASN A 154     -19.735  12.852   2.601  1.00 65.02           H  
ATOM   2382  C   ASN A 154     -20.395  10.994   3.406  1.00 65.02           C  
ATOM   2383  CB  ASN A 154     -21.285  12.070   1.314  1.00 65.02           C  
ATOM   2384  HB2 ASN A 154     -22.106  12.427   1.936  1.00 65.02           H  
ATOM   2385  HB3 ASN A 154     -21.573  11.104   0.898  1.00 65.02           H  
ATOM   2386  O   ASN A 154     -21.238  11.357   4.217  1.00 65.02           O  
ATOM   2387  CG  ASN A 154     -21.104  13.072   0.193  1.00 65.02           C  
ATOM   2388  ND2 ASN A 154     -21.923  12.992  -0.828  1.00 65.02           N  
ATOM   2389 HD21 ASN A 154     -21.787  13.700  -1.536  1.00 65.02           H  
ATOM   2390 HD22 ASN A 154     -22.708  12.358  -0.810  1.00 65.02           H  
ATOM   2391  OD1 ASN A 154     -20.244  13.926   0.186  1.00 65.02           O  
ATOM   2392  N   ASP A 155     -19.793   9.810   3.456  1.00 57.78           N  
ATOM   2393  H   ASP A 155     -19.028   9.657   2.816  1.00 57.78           H  
ATOM   2394  CA  ASP A 155     -19.887   8.833   4.520  1.00 57.78           C  
ATOM   2395  HA  ASP A 155     -20.332   9.282   5.408  1.00 57.78           H  
ATOM   2396  C   ASP A 155     -18.452   8.347   4.802  1.00 57.78           C  
ATOM   2397  CB  ASP A 155     -20.818   7.707   4.055  1.00 57.78           C  
ATOM   2398  HB2 ASP A 155     -21.821   8.114   3.925  1.00 57.78           H  
ATOM   2399  HB3 ASP A 155     -20.480   7.341   3.085  1.00 57.78           H  
ATOM   2400  O   ASP A 155     -17.867   7.685   3.933  1.00 57.78           O  
ATOM   2401  CG  ASP A 155     -20.885   6.537   5.031  1.00 57.78           C  
ATOM   2402  OD1 ASP A 155     -20.188   6.602   6.060  1.00 57.78           O  
ATOM   2403  OD2 ASP A 155     -21.604   5.578   4.678  1.00 57.78           O  
ATOM   2404  N   PRO A 156     -17.856   8.697   5.954  1.00 52.94           N  
ATOM   2405  CA  PRO A 156     -16.494   8.301   6.291  1.00 52.94           C  
ATOM   2406  HA  PRO A 156     -15.814   8.667   5.522  1.00 52.94           H  
ATOM   2407  C   PRO A 156     -16.312   6.774   6.382  1.00 52.94           C  
ATOM   2408  CB  PRO A 156     -16.179   9.019   7.604  1.00 52.94           C  
ATOM   2409  HB2 PRO A 156     -15.546   8.410   8.249  1.00 52.94           H  
ATOM   2410  HB3 PRO A 156     -15.695   9.971   7.384  1.00 52.94           H  
ATOM   2411  O   PRO A 156     -15.202   6.293   6.151  1.00 52.94           O  
ATOM   2412  CG  PRO A 156     -17.546   9.283   8.234  1.00 52.94           C  
ATOM   2413  HG2 PRO A 156     -17.860   8.404   8.796  1.00 52.94           H  
ATOM   2414  HG3 PRO A 156     -17.537  10.165   8.875  1.00 52.94           H  
ATOM   2415  CD  PRO A 156     -18.460   9.466   7.031  1.00 52.94           C  
ATOM   2416  HD2 PRO A 156     -19.452   9.092   7.284  1.00 52.94           H  
ATOM   2417  HD3 PRO A 156     -18.504  10.518   6.750  1.00 52.94           H  
ATOM   2418  N   HIS A 157     -17.382   5.986   6.564  1.00 52.86           N  
ATOM   2419  H   HIS A 157     -18.292   6.396   6.715  1.00 52.86           H  
ATOM   2420  CA  HIS A 157     -17.324   4.515   6.531  1.00 52.86           C  
ATOM   2421  HA  HIS A 157     -16.572   4.181   7.247  1.00 52.86           H  
ATOM   2422  C   HIS A 157     -16.946   3.967   5.155  1.00 52.86           C  
ATOM   2423  CB  HIS A 157     -18.678   3.903   6.920  1.00 52.86           C  
ATOM   2424  HB2 HIS A 157     -18.552   2.831   7.073  1.00 52.86           H  
ATOM   2425  HB3 HIS A 157     -19.386   4.046   6.104  1.00 52.86           H  
ATOM   2426  O   HIS A 157     -16.512   2.822   5.034  1.00 52.86           O  
ATOM   2427  CG  HIS A 157     -19.271   4.487   8.161  1.00 52.86           C  
ATOM   2428  CD2 HIS A 157     -20.573   4.851   8.364  1.00 52.86           C  
ATOM   2429  HD2 HIS A 157     -21.376   4.700   7.658  1.00 52.86           H  
ATOM   2430  ND1 HIS A 157     -18.571   4.968   9.216  1.00 52.86           N  
ATOM   2431  HD1 HIS A 157     -17.579   4.919   9.398  1.00 52.86           H  
ATOM   2432  CE1 HIS A 157     -19.416   5.630  10.007  1.00 52.86           C  
ATOM   2433  HE1 HIS A 157     -19.092   6.310  10.781  1.00 52.86           H  
ATOM   2434  NE2 HIS A 157     -20.662   5.588   9.544  1.00 52.86           N  
ATOM   2435  N   LYS A 158     -17.066   4.763   4.084  1.00 56.16           N  
ATOM   2436  H   LYS A 158     -17.429   5.694   4.232  1.00 56.16           H  
ATOM   2437  CA  LYS A 158     -16.634   4.351   2.735  1.00 56.16           C  
ATOM   2438  HA  LYS A 158     -17.049   3.365   2.526  1.00 56.16           H  
ATOM   2439  C   LYS A 158     -15.122   4.196   2.614  1.00 56.16           C  
ATOM   2440  CB  LYS A 158     -17.142   5.340   1.691  1.00 56.16           C  
ATOM   2441  HB2 LYS A 158     -16.715   5.082   0.722  1.00 56.16           H  
ATOM   2442  HB3 LYS A 158     -16.813   6.343   1.962  1.00 56.16           H  
ATOM   2443  O   LYS A 158     -14.653   3.595   1.647  1.00 56.16           O  
ATOM   2444  CG  LYS A 158     -18.666   5.277   1.589  1.00 56.16           C  
ATOM   2445  HG2 LYS A 158     -18.962   4.256   1.348  1.00 56.16           H  
ATOM   2446  HG3 LYS A 158     -19.117   5.556   2.541  1.00 56.16           H  
ATOM   2447  CD  LYS A 158     -19.158   6.216   0.492  1.00 56.16           C  
ATOM   2448  HD2 LYS A 158     -18.922   7.245   0.764  1.00 56.16           H  
ATOM   2449  HD3 LYS A 158     -18.672   5.956  -0.449  1.00 56.16           H  
ATOM   2450  CE  LYS A 158     -20.669   6.045   0.369  1.00 56.16           C  
ATOM   2451  HE2 LYS A 158     -20.885   4.986   0.221  1.00 56.16           H  
ATOM   2452  HE3 LYS A 158     -21.131   6.341   1.310  1.00 56.16           H  
ATOM   2453  NZ  LYS A 158     -21.196   6.843  -0.759  1.00 56.16           N  
ATOM   2454  HZ1 LYS A 158     -20.768   6.534  -1.620  1.00 56.16           H  
ATOM   2455  HZ2 LYS A 158     -20.987   7.819  -0.606  1.00 56.16           H  
ATOM   2456  HZ3 LYS A 158     -22.196   6.713  -0.820  1.00 56.16           H  
ATOM   2457  N   PHE A 159     -14.371   4.705   3.587  1.00 58.45           N  
ATOM   2458  H   PHE A 159     -14.820   5.210   4.338  1.00 58.45           H  
ATOM   2459  CA  PHE A 159     -12.945   4.451   3.704  1.00 58.45           C  
ATOM   2460  HA  PHE A 159     -12.515   4.404   2.704  1.00 58.45           H  
ATOM   2461  C   PHE A 159     -12.620   3.105   4.365  1.00 58.45           C  
ATOM   2462  CB  PHE A 159     -12.293   5.621   4.441  1.00 58.45           C  
ATOM   2463  HB2 PHE A 159     -12.708   5.685   5.446  1.00 58.45           H  
ATOM   2464  HB3 PHE A 159     -11.234   5.384   4.549  1.00 58.45           H  
ATOM   2465  O   PHE A 159     -11.453   2.720   4.364  1.00 58.45           O  
ATOM   2466  CG  PHE A 159     -12.437   6.961   3.739  1.00 58.45           C  
ATOM   2467  CD1 PHE A 159     -11.963   7.128   2.428  1.00 58.45           C  
ATOM   2468  HD1 PHE A 159     -11.417   6.318   1.966  1.00 58.45           H  
ATOM   2469  CD2 PHE A 159     -13.069   8.038   4.384  1.00 58.45           C  
ATOM   2470  HD2 PHE A 159     -13.419   7.930   5.400  1.00 58.45           H  
ATOM   2471  CE1 PHE A 159     -12.177   8.334   1.738  1.00 58.45           C  
ATOM   2472  HE1 PHE A 159     -11.836   8.443   0.719  1.00 58.45           H  
ATOM   2473  CE2 PHE A 159     -13.253   9.256   3.710  1.00 58.45           C  
ATOM   2474  HE2 PHE A 159     -13.749  10.072   4.216  1.00 58.45           H  
ATOM   2475  CZ  PHE A 159     -12.817   9.404   2.383  1.00 58.45           C  
ATOM   2476  HZ  PHE A 159     -12.966  10.342   1.869  1.00 58.45           H  
ATOM   2477  N   ASN A 160     -13.607   2.355   4.875  1.00 53.48           N  
ATOM   2478  H   ASN A 160     -14.549   2.719   4.891  1.00 53.48           H  
ATOM   2479  CA  ASN A 160     -13.382   1.048   5.487  1.00 53.48           C  
ATOM   2480  HA  ASN A 160     -12.586   1.151   6.226  1.00 53.48           H  
ATOM   2481  C   ASN A 160     -12.908   0.062   4.412  1.00 53.48           C  
ATOM   2482  CB  ASN A 160     -14.653   0.575   6.234  1.00 53.48           C  
ATOM   2483  HB2 ASN A 160     -14.505  -0.450   6.574  1.00 53.48           H  
ATOM   2484  HB3 ASN A 160     -15.511   0.588   5.562  1.00 53.48           H  
ATOM   2485  O   ASN A 160     -13.701  -0.406   3.594  1.00 53.48           O  
ATOM   2486  CG  ASN A 160     -14.956   1.415   7.470  1.00 53.48           C  
ATOM   2487  ND2 ASN A 160     -16.099   1.247   8.095  1.00 53.48           N  
ATOM   2488 HD21 ASN A 160     -16.235   1.755   8.957  1.00 53.48           H  
ATOM   2489 HD22 ASN A 160     -16.832   0.647   7.743  1.00 53.48           H  
ATOM   2490  OD1 ASN A 160     -14.136   2.201   7.900  1.00 53.48           O  
ATOM   2491  N   ARG A 161     -11.610  -0.279   4.453  1.00 62.45           N  
ATOM   2492  H   ARG A 161     -11.071   0.210   5.153  1.00 62.45           H  
ATOM   2493  CA  ARG A 161     -10.876  -1.184   3.538  1.00 62.45           C  
ATOM   2494  HA  ARG A 161      -9.984  -1.514   4.070  1.00 62.45           H  
ATOM   2495  C   ARG A 161     -10.361  -0.505   2.260  1.00 62.45           C  
ATOM   2496  CB  ARG A 161     -11.683  -2.459   3.210  1.00 62.45           C  
ATOM   2497  HB2 ARG A 161     -12.452  -2.205   2.480  1.00 62.45           H  
ATOM   2498  HB3 ARG A 161     -11.024  -3.176   2.721  1.00 62.45           H  
ATOM   2499  O   ARG A 161     -10.736  -0.923   1.158  1.00 62.45           O  
ATOM   2500  CG  ARG A 161     -12.342  -3.154   4.411  1.00 62.45           C  
ATOM   2501  HG2 ARG A 161     -11.674  -3.928   4.790  1.00 62.45           H  
ATOM   2502  HG3 ARG A 161     -12.547  -2.463   5.229  1.00 62.45           H  
ATOM   2503  CD  ARG A 161     -13.663  -3.780   3.969  1.00 62.45           C  
ATOM   2504  HD2 ARG A 161     -13.453  -4.524   3.202  1.00 62.45           H  
ATOM   2505  HD3 ARG A 161     -14.301  -3.003   3.548  1.00 62.45           H  
ATOM   2506  NE  ARG A 161     -14.345  -4.375   5.125  1.00 62.45           N  
ATOM   2507  HE  ARG A 161     -14.258  -3.871   5.995  1.00 62.45           H  
ATOM   2508  NH1 ARG A 161     -15.007  -6.360   4.166  1.00 62.45           N  
ATOM   2509 HH11 ARG A 161     -14.623  -6.071   3.278  1.00 62.45           H  
ATOM   2510 HH12 ARG A 161     -15.391  -7.278   4.337  1.00 62.45           H  
ATOM   2511  NH2 ARG A 161     -15.277  -6.049   6.330  1.00 62.45           N  
ATOM   2512 HH21 ARG A 161     -15.491  -5.367   7.043  1.00 62.45           H  
ATOM   2513 HH22 ARG A 161     -14.573  -6.672   6.698  1.00 62.45           H  
ATOM   2514  CZ  ARG A 161     -14.882  -5.573   5.194  1.00 62.45           C  
ATOM   2515  N   PRO A 162      -9.469   0.499   2.359  1.00 67.79           N  
ATOM   2516  CA  PRO A 162      -8.760   0.943   1.171  1.00 67.79           C  
ATOM   2517  HA  PRO A 162      -9.469   1.250   0.402  1.00 67.79           H  
ATOM   2518  C   PRO A 162      -7.905  -0.225   0.659  1.00 67.79           C  
ATOM   2519  CB  PRO A 162      -7.943   2.150   1.621  1.00 67.79           C  
ATOM   2520  HB2 PRO A 162      -8.576   3.037   1.610  1.00 67.79           H  
ATOM   2521  HB3 PRO A 162      -7.064   2.307   0.995  1.00 67.79           H  
ATOM   2522  O   PRO A 162      -7.245  -0.913   1.427  1.00 67.79           O  
ATOM   2523  CG  PRO A 162      -7.585   1.803   3.066  1.00 67.79           C  
ATOM   2524  HG2 PRO A 162      -7.433   2.700   3.667  1.00 67.79           H  
ATOM   2525  HG3 PRO A 162      -6.693   1.177   3.088  1.00 67.79           H  
ATOM   2526  CD  PRO A 162      -8.786   0.989   3.556  1.00 67.79           C  
ATOM   2527  HD2 PRO A 162      -9.441   1.631   4.145  1.00 67.79           H  
ATOM   2528  HD3 PRO A 162      -8.437   0.159   4.170  1.00 67.79           H  
ATOM   2529  N   GLN A 163      -7.940  -0.497  -0.637  1.00 72.13           N  
ATOM   2530  H   GLN A 163      -8.497   0.100  -1.232  1.00 72.13           H  
ATOM   2531  CA  GLN A 163      -7.145  -1.547  -1.262  1.00 72.13           C  
ATOM   2532  HA  GLN A 163      -6.586  -2.088  -0.499  1.00 72.13           H  
ATOM   2533  C   GLN A 163      -6.141  -0.892  -2.192  1.00 72.13           C  
ATOM   2534  CB  GLN A 163      -8.025  -2.572  -1.992  1.00 72.13           C  
ATOM   2535  HB2 GLN A 163      -7.388  -3.367  -2.381  1.00 72.13           H  
ATOM   2536  HB3 GLN A 163      -8.521  -2.090  -2.835  1.00 72.13           H  
ATOM   2537  O   GLN A 163      -6.494  -0.021  -2.986  1.00 72.13           O  
ATOM   2538  CG  GLN A 163      -9.085  -3.182  -1.067  1.00 72.13           C  
ATOM   2539  HG2 GLN A 163      -9.756  -2.396  -0.719  1.00 72.13           H  
ATOM   2540  HG3 GLN A 163      -8.592  -3.609  -0.194  1.00 72.13           H  
ATOM   2541  CD  GLN A 163      -9.953  -4.247  -1.724  1.00 72.13           C  
ATOM   2542  NE2 GLN A 163     -10.596  -5.070  -0.928  1.00 72.13           N  
ATOM   2543 HE21 GLN A 163     -11.073  -5.855  -1.348  1.00 72.13           H  
ATOM   2544 HE22 GLN A 163     -10.475  -5.013   0.073  1.00 72.13           H  
ATOM   2545  OE1 GLN A 163     -10.120  -4.357  -2.933  1.00 72.13           O  
ATOM   2546  N   PHE A 164      -4.896  -1.334  -2.098  1.00 73.15           N  
ATOM   2547  H   PHE A 164      -4.676  -2.080  -1.453  1.00 73.15           H  
ATOM   2548  CA  PHE A 164      -3.812  -0.863  -2.939  1.00 73.15           C  
ATOM   2549  HA  PHE A 164      -4.183  -0.114  -3.639  1.00 73.15           H  
ATOM   2550  C   PHE A 164      -3.297  -2.048  -3.749  1.00 73.15           C  
ATOM   2551  CB  PHE A 164      -2.743  -0.186  -2.070  1.00 73.15           C  
ATOM   2552  HB2 PHE A 164      -1.948   0.186  -2.717  1.00 73.15           H  
ATOM   2553  HB3 PHE A 164      -2.304  -0.926  -1.402  1.00 73.15           H  
ATOM   2554  O   PHE A 164      -3.174  -3.165  -3.254  1.00 73.15           O  
ATOM   2555  CG  PHE A 164      -3.295   0.965  -1.245  1.00 73.15           C  
ATOM   2556  CD1 PHE A 164      -3.320   2.267  -1.775  1.00 73.15           C  
ATOM   2557  HD1 PHE A 164      -2.902   2.452  -2.753  1.00 73.15           H  
ATOM   2558  CD2 PHE A 164      -3.830   0.727   0.036  1.00 73.15           C  
ATOM   2559  HD2 PHE A 164      -3.818  -0.270   0.453  1.00 73.15           H  
ATOM   2560  CE1 PHE A 164      -3.894   3.318  -1.038  1.00 73.15           C  
ATOM   2561  HE1 PHE A 164      -3.935   4.311  -1.461  1.00 73.15           H  
ATOM   2562  CE2 PHE A 164      -4.385   1.782   0.780  1.00 73.15           C  
ATOM   2563  HE2 PHE A 164      -4.792   1.587   1.761  1.00 73.15           H  
ATOM   2564  CZ  PHE A 164      -4.436   3.075   0.233  1.00 73.15           C  
ATOM   2565  HZ  PHE A 164      -4.900   3.880   0.784  1.00 73.15           H  
ATOM   2566  N   THR A 165      -3.040  -1.838  -5.027  1.00 72.82           N  
ATOM   2567  H   THR A 165      -3.256  -0.935  -5.426  1.00 72.82           H  
ATOM   2568  CA  THR A 165      -2.358  -2.804  -5.886  1.00 72.82           C  
ATOM   2569  HA  THR A 165      -1.882  -3.580  -5.287  1.00 72.82           H  
ATOM   2570  C   THR A 165      -1.276  -2.035  -6.608  1.00 72.82           C  
ATOM   2571  CB  THR A 165      -3.328  -3.477  -6.862  1.00 72.82           C  
ATOM   2572  HB  THR A 165      -3.773  -2.725  -7.513  1.00 72.82           H  
ATOM   2573  O   THR A 165      -1.554  -0.992  -7.193  1.00 72.82           O  
ATOM   2574  CG2 THR A 165      -2.668  -4.539  -7.737  1.00 72.82           C  
ATOM   2575 HG21 THR A 165      -3.413  -4.959  -8.413  1.00 72.82           H  
ATOM   2576 HG22 THR A 165      -2.245  -5.334  -7.123  1.00 72.82           H  
ATOM   2577 HG23 THR A 165      -1.878  -4.092  -8.340  1.00 72.82           H  
ATOM   2578  OG1 THR A 165      -4.359  -4.101  -6.130  1.00 72.82           O  
ATOM   2579  HG1 THR A 165      -4.170  -3.946  -5.202  1.00 72.82           H  
ATOM   2580  N   ILE A 166      -0.041  -2.512  -6.513  1.00 71.20           N  
ATOM   2581  H   ILE A 166       0.110  -3.430  -6.118  1.00 71.20           H  
ATOM   2582  CA  ILE A 166       1.103  -1.867  -7.148  1.00 71.20           C  
ATOM   2583  HA  ILE A 166       0.794  -0.925  -7.600  1.00 71.20           H  
ATOM   2584  C   ILE A 166       1.554  -2.785  -8.273  1.00 71.20           C  
ATOM   2585  CB  ILE A 166       2.217  -1.532  -6.135  1.00 71.20           C  
ATOM   2586  HB  ILE A 166       2.586  -2.462  -5.701  1.00 71.20           H  
ATOM   2587  O   ILE A 166       1.888  -3.953  -8.065  1.00 71.20           O  
ATOM   2588  CG1 ILE A 166       1.663  -0.635  -5.003  1.00 71.20           C  
ATOM   2589 HG12 ILE A 166       0.814  -1.125  -4.527  1.00 71.20           H  
ATOM   2590 HG13 ILE A 166       1.318   0.309  -5.425  1.00 71.20           H  
ATOM   2591  CG2 ILE A 166       3.380  -0.828  -6.862  1.00 71.20           C  
ATOM   2592 HG21 ILE A 166       3.752  -1.443  -7.682  1.00 71.20           H  
ATOM   2593 HG22 ILE A 166       4.218  -0.656  -6.187  1.00 71.20           H  
ATOM   2594 HG23 ILE A 166       3.050   0.124  -7.279  1.00 71.20           H  
ATOM   2595  CD1 ILE A 166       2.682  -0.338  -3.902  1.00 71.20           C  
ATOM   2596 HD11 ILE A 166       3.095  -1.272  -3.520  1.00 71.20           H  
ATOM   2597 HD12 ILE A 166       2.185   0.203  -3.096  1.00 71.20           H  
ATOM   2598 HD13 ILE A 166       3.492   0.282  -4.286  1.00 71.20           H  
ATOM   2599  N   GLU A 167       1.530  -2.252  -9.478  1.00 68.70           N  
ATOM   2600  H   GLU A 167       1.257  -1.285  -9.583  1.00 68.70           H  
ATOM   2601  CA  GLU A 167       1.976  -2.913 -10.686  1.00 68.70           C  
ATOM   2602  HA  GLU A 167       2.259  -3.941 -10.463  1.00 68.70           H  
ATOM   2603  C   GLU A 167       3.220  -2.188 -11.175  1.00 68.70           C  
ATOM   2604  CB  GLU A 167       0.848  -2.964 -11.724  1.00 68.70           C  
ATOM   2605  HB2 GLU A 167       0.495  -1.955 -11.938  1.00 68.70           H  
ATOM   2606  HB3 GLU A 167       1.236  -3.412 -12.639  1.00 68.70           H  
ATOM   2607  O   GLU A 167       3.244  -0.975 -11.358  1.00 68.70           O  
ATOM   2608  CG  GLU A 167      -0.317  -3.821 -11.197  1.00 68.70           C  
ATOM   2609  HG2 GLU A 167      -0.750  -3.341 -10.319  1.00 68.70           H  
ATOM   2610  HG3 GLU A 167       0.084  -4.785 -10.883  1.00 68.70           H  
ATOM   2611  CD  GLU A 167      -1.439  -4.064 -12.215  1.00 68.70           C  
ATOM   2612  OE1 GLU A 167      -2.229  -5.010 -11.968  1.00 68.70           O  
ATOM   2613  OE2 GLU A 167      -1.525  -3.318 -13.212  1.00 68.70           O  
ATOM   2614  N   TRP A 168       4.293  -2.940 -11.335  1.00 64.61           N  
ATOM   2615  H   TRP A 168       4.217  -3.943 -11.243  1.00 64.61           H  
ATOM   2616  CA  TRP A 168       5.544  -2.416 -11.850  1.00 64.61           C  
ATOM   2617  HA  TRP A 168       5.600  -1.339 -11.692  1.00 64.61           H  
ATOM   2618  C   TRP A 168       5.563  -2.688 -13.349  1.00 64.61           C  
ATOM   2619  CB  TRP A 168       6.692  -3.058 -11.083  1.00 64.61           C  
ATOM   2620  HB2 TRP A 168       6.705  -4.119 -11.335  1.00 64.61           H  
ATOM   2621  HB3 TRP A 168       7.630  -2.627 -11.434  1.00 64.61           H  
ATOM   2622  O   TRP A 168       5.164  -3.782 -13.767  1.00 64.61           O  
ATOM   2623  CG  TRP A 168       6.603  -2.891  -9.588  1.00 64.61           C  
ATOM   2624  CD1 TRP A 168       5.789  -3.576  -8.748  1.00 64.61           C  
ATOM   2625  HD1 TRP A 168       5.096  -4.346  -9.052  1.00 64.61           H  
ATOM   2626  CD2 TRP A 168       7.371  -2.000  -8.732  1.00 64.61           C  
ATOM   2627  CE2 TRP A 168       6.961  -2.191  -7.376  1.00 64.61           C  
ATOM   2628  CE3 TRP A 168       8.405  -1.078  -8.962  1.00 64.61           C  
ATOM   2629  HE3 TRP A 168       8.754  -0.906  -9.970  1.00 64.61           H  
ATOM   2630  NE1 TRP A 168       5.995  -3.166  -7.446  1.00 64.61           N  
ATOM   2631  HE1 TRP A 168       5.527  -3.586  -6.655  1.00 64.61           H  
ATOM   2632  CH2 TRP A 168       8.594  -0.620  -6.567  1.00 64.61           C  
ATOM   2633  HH2 TRP A 168       9.103  -0.123  -5.754  1.00 64.61           H  
ATOM   2634  CZ2 TRP A 168       7.558  -1.523  -6.300  1.00 64.61           C  
ATOM   2635  HZ2 TRP A 168       7.247  -1.727  -5.286  1.00 64.61           H  
ATOM   2636  CZ3 TRP A 168       8.982  -0.382  -7.893  1.00 64.61           C  
ATOM   2637  HZ3 TRP A 168       9.767   0.328  -8.108  1.00 64.61           H  
ATOM   2638  N   GLY A 169       5.949  -1.672 -14.125  1.00 52.89           N  
ATOM   2639  H   GLY A 169       6.283  -0.826 -13.687  1.00 52.89           H  
ATOM   2640  CA  GLY A 169       6.101  -1.781 -15.577  1.00 52.89           C  
ATOM   2641  HA2 GLY A 169       5.193  -2.196 -16.014  1.00 52.89           H  
ATOM   2642  HA3 GLY A 169       6.286  -0.796 -16.008  1.00 52.89           H  
ATOM   2643  C   GLY A 169       7.253  -2.681 -15.996  1.00 52.89           C  
ATOM   2644  O   GLY A 169       8.174  -2.895 -15.174  1.00 52.89           O  
ATOM   2645  OXT GLY A 169       7.196  -3.092 -17.173  1.00 52.89           O  
TER    2646      GLY A 169                                                       
END   
