# Supplementary material for: Single-chain dimers from de novo immunoglobulins as robust scaffolds for multiple binding loops
Source: Nat Commun. 2023 Sep 23;14:5939. doi: 10.1038/s41467-023-41717-5 (PMC10517939; doi:10.1038/s41467-023-41717-5)
Supplement: Supplementary file 3 — Supplementary Data 1 [file 41467_2023_41717_MOESM3_ESM.zip › design_models/scIg+EF/scIg12+EF3a+EF4/ranked_2.pdb]

ATOM      1  N   GLY A   1     -11.280  -6.146   5.517  1.00 63.71           N  
ATOM      2  H   GLY A   1     -12.091  -5.789   6.003  1.00 63.71           H  
ATOM      3  H2  GLY A   1     -10.474  -5.582   5.747  1.00 63.71           H  
ATOM      4  H3  GLY A   1     -11.083  -7.087   5.826  1.00 63.71           H  
ATOM      5  CA  GLY A   1     -11.508  -6.109   4.067  1.00 63.71           C  
ATOM      6  HA2 GLY A   1     -12.418  -6.643   3.795  1.00 63.71           H  
ATOM      7  HA3 GLY A   1     -11.590  -5.069   3.749  1.00 63.71           H  
ATOM      8  C   GLY A   1     -10.351  -6.744   3.367  1.00 63.71           C  
ATOM      9  O   GLY A   1      -9.301  -6.933   3.955  1.00 63.71           O  
ATOM     10  N   ARG A   2     -10.493  -7.037   2.085  1.00 69.53           N  
ATOM     11  H   ARG A   2     -11.369  -6.865   1.613  1.00 69.53           H  
ATOM     12  CA  ARG A   2      -9.329  -7.363   1.269  1.00 69.53           C  
ATOM     13  HA  ARG A   2      -8.406  -7.237   1.835  1.00 69.53           H  
ATOM     14  C   ARG A   2      -9.260  -6.360   0.137  1.00 69.53           C  
ATOM     15  CB  ARG A   2      -9.400  -8.838   0.867  1.00 69.53           C  
ATOM     16  HB2 ARG A   2      -9.146  -9.440   1.739  1.00 69.53           H  
ATOM     17  HB3 ARG A   2     -10.419  -9.094   0.576  1.00 69.53           H  
ATOM     18  O   ARG A   2     -10.212  -6.261  -0.634  1.00 69.53           O  
ATOM     19  CG  ARG A   2      -8.445  -9.179  -0.278  1.00 69.53           C  
ATOM     20  HG2 ARG A   2      -7.437  -8.833  -0.051  1.00 69.53           H  
ATOM     21  HG3 ARG A   2      -8.787  -8.694  -1.193  1.00 69.53           H  
ATOM     22  CD  ARG A   2      -8.444 -10.687  -0.494  1.00 69.53           C  
ATOM     23  HD2 ARG A   2      -9.461 -11.017  -0.705  1.00 69.53           H  
ATOM     24  HD3 ARG A   2      -8.095 -11.165   0.422  1.00 69.53           H  
ATOM     25  NE  ARG A   2      -7.576 -11.047  -1.624  1.00 69.53           N  
ATOM     26  HE  ARG A   2      -7.429 -10.341  -2.331  1.00 69.53           H  
ATOM     27  NH1 ARG A   2      -7.143 -13.185  -0.953  1.00 69.53           N  
ATOM     28 HH11 ARG A   2      -7.972 -13.076  -0.387  1.00 69.53           H  
ATOM     29 HH12 ARG A   2      -6.388 -13.182  -0.282  1.00 69.53           H  
ATOM     30  NH2 ARG A   2      -6.094 -12.387  -2.721  1.00 69.53           N  
ATOM     31 HH21 ARG A   2      -5.625 -13.281  -2.729  1.00 69.53           H  
ATOM     32 HH22 ARG A   2      -5.879 -11.641  -3.367  1.00 69.53           H  
ATOM     33  CZ  ARG A   2      -6.952 -12.194  -1.764  1.00 69.53           C  
ATOM     34  N   VAL A   3      -8.148  -5.630   0.054  1.00 68.74           N  
ATOM     35  H   VAL A   3      -7.421  -5.772   0.740  1.00 68.74           H  
ATOM     36  CA  VAL A   3      -7.804  -4.839  -1.127  1.00 68.74           C  
ATOM     37  HA  VAL A   3      -8.583  -5.021  -1.868  1.00 68.74           H  
ATOM     38  C   VAL A   3      -6.516  -5.349  -1.728  1.00 68.74           C  
ATOM     39  CB  VAL A   3      -7.804  -3.320  -0.912  1.00 68.74           C  
ATOM     40  HB  VAL A   3      -7.236  -3.062  -0.018  1.00 68.74           H  
ATOM     41  O   VAL A   3      -5.433  -5.284  -1.148  1.00 68.74           O  
ATOM     42  CG1 VAL A   3      -7.204  -2.530  -2.083  1.00 68.74           C  
ATOM     43 HG11 VAL A   3      -6.139  -2.744  -2.171  1.00 68.74           H  
ATOM     44 HG12 VAL A   3      -7.701  -2.799  -3.015  1.00 68.74           H  
ATOM     45 HG13 VAL A   3      -7.320  -1.460  -1.907  1.00 68.74           H  
ATOM     46  CG2 VAL A   3      -9.249  -2.841  -0.786  1.00 68.74           C  
ATOM     47 HG21 VAL A   3      -9.797  -3.431  -0.051  1.00 68.74           H  
ATOM     48 HG22 VAL A   3      -9.235  -1.793  -0.486  1.00 68.74           H  
ATOM     49 HG23 VAL A   3      -9.761  -2.934  -1.743  1.00 68.74           H  
ATOM     50  N   GLU A   4      -6.629  -5.845  -2.947  1.00 73.34           N  
ATOM     51  H   GLU A   4      -7.537  -5.840  -3.390  1.00 73.34           H  
ATOM     52  CA  GLU A   4      -5.454  -6.169  -3.735  1.00 73.34           C  
ATOM     53  HA  GLU A   4      -4.689  -6.570  -3.071  1.00 73.34           H  
ATOM     54  C   GLU A   4      -4.902  -4.896  -4.382  1.00 73.34           C  
ATOM     55  CB  GLU A   4      -5.809  -7.262  -4.741  1.00 73.34           C  
ATOM     56  HB2 GLU A   4      -6.459  -6.857  -5.517  1.00 73.34           H  
ATOM     57  HB3 GLU A   4      -6.332  -8.061  -4.215  1.00 73.34           H  
ATOM     58  O   GLU A   4      -5.661  -4.159  -5.003  1.00 73.34           O  
ATOM     59  CG  GLU A   4      -4.537  -7.827  -5.374  1.00 73.34           C  
ATOM     60  HG2 GLU A   4      -4.028  -7.032  -5.919  1.00 73.34           H  
ATOM     61  HG3 GLU A   4      -3.869  -8.170  -4.583  1.00 73.34           H  
ATOM     62  CD  GLU A   4      -4.811  -8.992  -6.327  1.00 73.34           C  
ATOM     63  OE1 GLU A   4      -3.962  -9.185  -7.231  1.00 73.34           O  
ATOM     64  OE2 GLU A   4      -5.790  -9.742  -6.123  1.00 73.34           O  
ATOM     65  N   VAL A   5      -3.594  -4.648  -4.244  1.00 73.12           N  
ATOM     66  H   VAL A   5      -3.027  -5.329  -3.758  1.00 73.12           H  
ATOM     67  CA  VAL A   5      -2.867  -3.557  -4.907  1.00 73.12           C  
ATOM     68  HA  VAL A   5      -3.551  -3.022  -5.566  1.00 73.12           H  
ATOM     69  C   VAL A   5      -1.763  -4.165  -5.761  1.00 73.12           C  
ATOM     70  CB  VAL A   5      -2.295  -2.521  -3.921  1.00 73.12           C  
ATOM     71  HB  VAL A   5      -1.564  -2.996  -3.267  1.00 73.12           H  
ATOM     72  O   VAL A   5      -0.644  -4.425  -5.314  1.00 73.12           O  
ATOM     73  CG1 VAL A   5      -1.617  -1.365  -4.673  1.00 73.12           C  
ATOM     74 HG11 VAL A   5      -0.800  -1.731  -5.296  1.00 73.12           H  
ATOM     75 HG12 VAL A   5      -1.199  -0.659  -3.956  1.00 73.12           H  
ATOM     76 HG13 VAL A   5      -2.350  -0.849  -5.294  1.00 73.12           H  
ATOM     77  CG2 VAL A   5      -3.397  -1.914  -3.050  1.00 73.12           C  
ATOM     78 HG21 VAL A   5      -3.805  -2.681  -2.392  1.00 73.12           H  
ATOM     79 HG22 VAL A   5      -2.987  -1.112  -2.436  1.00 73.12           H  
ATOM     80 HG23 VAL A   5      -4.200  -1.520  -3.673  1.00 73.12           H  
ATOM     81  N   ARG A   6      -2.055  -4.397  -7.034  1.00 70.90           N  
ATOM     82  H   ARG A   6      -2.978  -4.149  -7.360  1.00 70.90           H  
ATOM     83  CA  ARG A   6      -1.050  -4.926  -7.959  1.00 70.90           C  
ATOM     84  HA  ARG A   6      -0.324  -5.513  -7.395  1.00 70.90           H  
ATOM     85  C   ARG A   6      -0.305  -3.787  -8.630  1.00 70.90           C  
ATOM     86  CB  ARG A   6      -1.731  -5.856  -8.947  1.00 70.90           C  
ATOM     87  HB2 ARG A   6      -2.396  -5.278  -9.588  1.00 70.90           H  
ATOM     88  HB3 ARG A   6      -2.314  -6.593  -8.394  1.00 70.90           H  
ATOM     89  O   ARG A   6      -0.958  -2.926  -9.203  1.00 70.90           O  
ATOM     90  CG  ARG A   6      -0.697  -6.566  -9.814  1.00 70.90           C  
ATOM     91  HG2 ARG A   6       0.051  -7.055  -9.189  1.00 70.90           H  
ATOM     92  HG3 ARG A   6      -0.208  -5.851 -10.476  1.00 70.90           H  
ATOM     93  CD  ARG A   6      -1.434  -7.609 -10.639  1.00 70.90           C  
ATOM     94  HD2 ARG A   6      -2.222  -7.117 -11.209  1.00 70.90           H  
ATOM     95  HD3 ARG A   6      -1.885  -8.333  -9.960  1.00 70.90           H  
ATOM     96  NE  ARG A   6      -0.513  -8.281 -11.560  1.00 70.90           N  
ATOM     97  HE  ARG A   6       0.392  -7.851 -11.689  1.00 70.90           H  
ATOM     98  NH1 ARG A   6      -1.961  -9.934 -12.195  1.00 70.90           N  
ATOM     99 HH11 ARG A   6      -2.174 -10.761 -12.735  1.00 70.90           H  
ATOM    100 HH12 ARG A   6      -2.619  -9.581 -11.515  1.00 70.90           H  
ATOM    101  NH2 ARG A   6       0.090  -9.830 -13.096  1.00 70.90           N  
ATOM    102 HH21 ARG A   6      -0.129 -10.625 -13.678  1.00 70.90           H  
ATOM    103 HH22 ARG A   6       0.947  -9.311 -13.227  1.00 70.90           H  
ATOM    104  CZ  ARG A   6      -0.799  -9.345 -12.278  1.00 70.90           C  
ATOM    105  N   VAL A   7       1.027  -3.817  -8.601  1.00 69.61           N  
ATOM    106  H   VAL A   7       1.497  -4.604  -8.176  1.00 69.61           H  
ATOM    107  CA  VAL A   7       1.887  -2.776  -9.175  1.00 69.61           C  
ATOM    108  HA  VAL A   7       1.276  -1.990  -9.618  1.00 69.61           H  
ATOM    109  C   VAL A   7       2.748  -3.383 -10.276  1.00 69.61           C  
ATOM    110  CB  VAL A   7       2.759  -2.130  -8.083  1.00 69.61           C  
ATOM    111  HB  VAL A   7       3.366  -2.898  -7.604  1.00 69.61           H  
ATOM    112  O   VAL A   7       3.656  -4.156 -10.013  1.00 69.61           O  
ATOM    113  CG1 VAL A   7       3.684  -1.069  -8.676  1.00 69.61           C  
ATOM    114 HG11 VAL A   7       4.427  -1.528  -9.328  1.00 69.61           H  
ATOM    115 HG12 VAL A   7       3.076  -0.370  -9.251  1.00 69.61           H  
ATOM    116 HG13 VAL A   7       4.210  -0.535  -7.885  1.00 69.61           H  
ATOM    117  CG2 VAL A   7       1.891  -1.448  -7.017  1.00 69.61           C  
ATOM    118 HG21 VAL A   7       1.263  -2.183  -6.514  1.00 69.61           H  
ATOM    119 HG22 VAL A   7       1.252  -0.697  -7.481  1.00 69.61           H  
ATOM    120 HG23 VAL A   7       2.526  -0.976  -6.267  1.00 69.61           H  
ATOM    121  N   GLU A   8       2.495  -3.039 -11.532  1.00 64.69           N  
ATOM    122  H   GLU A   8       1.723  -2.417 -11.726  1.00 64.69           H  
ATOM    123  CA  GLU A   8       3.387  -3.458 -12.622  1.00 64.69           C  
ATOM    124  HA  GLU A   8       3.846  -4.415 -12.372  1.00 64.69           H  
ATOM    125  C   GLU A   8       4.538  -2.444 -12.768  1.00 64.69           C  
ATOM    126  CB  GLU A   8       2.584  -3.692 -13.919  1.00 64.69           C  
ATOM    127  HB2 GLU A   8       2.118  -2.760 -14.239  1.00 64.69           H  
ATOM    128  HB3 GLU A   8       3.278  -4.019 -14.693  1.00 64.69           H  
ATOM    129  O   GLU A   8       4.321  -1.362 -13.307  1.00 64.69           O  
ATOM    130  CG  GLU A   8       1.495  -4.773 -13.744  1.00 64.69           C  
ATOM    131  HG2 GLU A   8       1.927  -5.609 -13.195  1.00 64.69           H  
ATOM    132  HG3 GLU A   8       0.682  -4.369 -13.141  1.00 64.69           H  
ATOM    133  CD  GLU A   8       0.914  -5.309 -15.070  1.00 64.69           C  
ATOM    134  OE1 GLU A   8       0.705  -6.550 -15.149  1.00 64.69           O  
ATOM    135  OE2 GLU A   8       0.680  -4.528 -16.024  1.00 64.69           O  
ATOM    136  N   PHE A   9       5.731  -2.767 -12.248  1.00 64.76           N  
ATOM    137  H   PHE A   9       5.838  -3.660 -11.788  1.00 64.76           H  
ATOM    138  CA  PHE A   9       6.963  -1.964 -12.352  1.00 64.76           C  
ATOM    139  HA  PHE A   9       6.955  -1.441 -13.308  1.00 64.76           H  
ATOM    140  C   PHE A   9       8.218  -2.864 -12.318  1.00 64.76           C  
ATOM    141  CB  PHE A   9       7.008  -0.925 -11.215  1.00 64.76           C  
ATOM    142  HB2 PHE A   9       6.080  -0.352 -11.219  1.00 64.76           H  
ATOM    143  HB3 PHE A   9       7.072  -1.446 -10.260  1.00 64.76           H  
ATOM    144  O   PHE A   9       8.185  -3.915 -11.680  1.00 64.76           O  
ATOM    145  CG  PHE A   9       8.162   0.054 -11.336  1.00 64.76           C  
ATOM    146  CD1 PHE A   9       9.254  -0.004 -10.449  1.00 64.76           C  
ATOM    147  HD1 PHE A   9       9.268  -0.736  -9.655  1.00 64.76           H  
ATOM    148  CD2 PHE A   9       8.184   0.970 -12.403  1.00 64.76           C  
ATOM    149  HD2 PHE A   9       7.367   0.991 -13.109  1.00 64.76           H  
ATOM    150  CE1 PHE A   9      10.351   0.860 -10.619  1.00 64.76           C  
ATOM    151  HE1 PHE A   9      11.206   0.779  -9.965  1.00 64.76           H  
ATOM    152  CE2 PHE A   9       9.301   1.801 -12.598  1.00 64.76           C  
ATOM    153  HE2 PHE A   9       9.359   2.437 -13.469  1.00 64.76           H  
ATOM    154  CZ  PHE A   9      10.376   1.762 -11.695  1.00 64.76           C  
ATOM    155  HZ  PHE A   9      11.248   2.377 -11.862  1.00 64.76           H  
ATOM    156  N   GLU A  10       9.311  -2.457 -12.973  1.00 57.98           N  
ATOM    157  H   GLU A  10       9.316  -1.536 -13.387  1.00 57.98           H  
ATOM    158  CA  GLU A  10      10.585  -3.200 -13.045  1.00 57.98           C  
ATOM    159  HA  GLU A  10      10.426  -4.220 -12.695  1.00 57.98           H  
ATOM    160  C   GLU A  10      11.662  -2.557 -12.137  1.00 57.98           C  
ATOM    161  CB  GLU A  10      11.077  -3.280 -14.509  1.00 57.98           C  
ATOM    162  HB2 GLU A  10      11.267  -2.269 -14.872  1.00 57.98           H  
ATOM    163  HB3 GLU A  10      12.019  -3.829 -14.514  1.00 57.98           H  
ATOM    164  O   GLU A  10      11.861  -1.344 -12.193  1.00 57.98           O  
ATOM    165  CG  GLU A  10      10.095  -3.982 -15.473  1.00 57.98           C  
ATOM    166  HG2 GLU A  10       9.851  -4.959 -15.056  1.00 57.98           H  
ATOM    167  HG3 GLU A  10       9.174  -3.403 -15.524  1.00 57.98           H  
ATOM    168  CD  GLU A  10      10.636  -4.174 -16.905  1.00 57.98           C  
ATOM    169  OE1 GLU A  10       9.990  -4.930 -17.674  1.00 57.98           O  
ATOM    170  OE2 GLU A  10      11.696  -3.605 -17.233  1.00 57.98           O  
ATOM    171  N   GLY A  11      12.366  -3.343 -11.304  1.00 60.32           N  
ATOM    172  H   GLY A  11      12.197  -4.339 -11.300  1.00 60.32           H  
ATOM    173  CA  GLY A  11      13.447  -2.868 -10.413  1.00 60.32           C  
ATOM    174  HA2 GLY A  11      13.027  -2.210  -9.652  1.00 60.32           H  
ATOM    175  HA3 GLY A  11      14.161  -2.290 -10.998  1.00 60.32           H  
ATOM    176  C   GLY A  11      14.215  -4.002  -9.705  1.00 60.32           C  
ATOM    177  O   GLY A  11      13.776  -5.147  -9.755  1.00 60.32           O  
ATOM    178  N   ASP A  12      15.332  -3.696  -9.028  1.00 57.30           N  
ATOM    179  H   ASP A  12      15.637  -2.733  -9.019  1.00 57.30           H  
ATOM    180  CA  ASP A  12      16.273  -4.711  -8.489  1.00 57.30           C  
ATOM    181  HA  ASP A  12      16.168  -5.641  -9.048  1.00 57.30           H  
ATOM    182  C   ASP A  12      16.076  -5.068  -7.026  1.00 57.30           C  
ATOM    183  CB  ASP A  12      17.721  -4.212  -8.609  1.00 57.30           C  
ATOM    184  HB2 ASP A  12      17.758  -3.137  -8.432  1.00 57.30           H  
ATOM    185  HB3 ASP A  12      18.339  -4.694  -7.851  1.00 57.30           H  
ATOM    186  O   ASP A  12      16.380  -6.180  -6.589  1.00 57.30           O  
ATOM    187  CG  ASP A  12      18.331  -4.542  -9.952  1.00 57.30           C  
ATOM    188  OD1 ASP A  12      17.560  -4.909 -10.856  1.00 57.30           O  
ATOM    189  OD2 ASP A  12      19.556  -4.352 -10.090  1.00 57.30           O  
ATOM    190  N   LYS A  13      15.615  -4.107  -6.233  1.00 64.83           N  
ATOM    191  H   LYS A  13      15.399  -3.219  -6.662  1.00 64.83           H  
ATOM    192  CA  LYS A  13      15.250  -4.330  -4.837  1.00 64.83           C  
ATOM    193  HA  LYS A  13      15.025  -5.386  -4.689  1.00 64.83           H  
ATOM    194  C   LYS A  13      14.000  -3.547  -4.535  1.00 64.83           C  
ATOM    195  CB  LYS A  13      16.363  -3.922  -3.870  1.00 64.83           C  
ATOM    196  HB2 LYS A  13      16.553  -2.858  -4.016  1.00 64.83           H  
ATOM    197  HB3 LYS A  13      16.000  -4.032  -2.848  1.00 64.83           H  
ATOM    198  O   LYS A  13      13.709  -2.528  -5.157  1.00 64.83           O  
ATOM    199  CG  LYS A  13      17.667  -4.736  -3.982  1.00 64.83           C  
ATOM    200  HG2 LYS A  13      17.889  -5.004  -5.015  1.00 64.83           H  
ATOM    201  HG3 LYS A  13      17.610  -5.634  -3.368  1.00 64.83           H  
ATOM    202  CD  LYS A  13      18.772  -3.818  -3.505  1.00 64.83           C  
ATOM    203  HD2 LYS A  13      18.546  -3.445  -2.507  1.00 64.83           H  
ATOM    204  HD3 LYS A  13      18.740  -3.004  -4.230  1.00 64.83           H  
ATOM    205  CE  LYS A  13      20.200  -4.333  -3.559  1.00 64.83           C  
ATOM    206  HE2 LYS A  13      20.377  -4.721  -4.562  1.00 64.83           H  
ATOM    207  HE3 LYS A  13      20.354  -5.130  -2.831  1.00 64.83           H  
ATOM    208  NZ  LYS A  13      21.080  -3.166  -3.309  1.00 64.83           N  
ATOM    209  HZ1 LYS A  13      21.264  -3.012  -2.328  1.00 64.83           H  
ATOM    210  HZ2 LYS A  13      21.933  -3.206  -3.849  1.00 64.83           H  
ATOM    211  HZ3 LYS A  13      20.591  -2.335  -3.611  1.00 64.83           H  
ATOM    212  N   MET A  14      13.280  -4.014  -3.533  1.00 73.78           N  
ATOM    213  H   MET A  14      13.592  -4.852  -3.064  1.00 73.78           H  
ATOM    214  CA  MET A  14      12.039  -3.397  -3.118  1.00 73.78           C  
ATOM    215  HA  MET A  14      11.980  -2.379  -3.504  1.00 73.78           H  
ATOM    216  C   MET A  14      11.983  -3.345  -1.599  1.00 73.78           C  
ATOM    217  CB  MET A  14      10.901  -4.201  -3.735  1.00 73.78           C  
ATOM    218  HB2 MET A  14      10.904  -5.202  -3.305  1.00 73.78           H  
ATOM    219  HB3 MET A  14      11.063  -4.292  -4.809  1.00 73.78           H  
ATOM    220  O   MET A  14      12.039  -4.375  -0.926  1.00 73.78           O  
ATOM    221  CG  MET A  14       9.544  -3.547  -3.515  1.00 73.78           C  
ATOM    222  HG2 MET A  14       9.502  -2.616  -4.080  1.00 73.78           H  
ATOM    223  HG3 MET A  14       9.399  -3.317  -2.459  1.00 73.78           H  
ATOM    224  SD  MET A  14       8.227  -4.644  -4.069  1.00 73.78           S  
ATOM    225  CE  MET A  14       8.222  -5.760  -2.661  1.00 73.78           C  
ATOM    226  HE1 MET A  14       9.081  -6.427  -2.737  1.00 73.78           H  
ATOM    227  HE2 MET A  14       7.287  -6.320  -2.638  1.00 73.78           H  
ATOM    228  HE3 MET A  14       8.308  -5.188  -1.738  1.00 73.78           H  
ATOM    229  N   ARG A  15      11.855  -2.139  -1.055  1.00 80.96           N  
ATOM    230  H   ARG A  15      11.824  -1.347  -1.682  1.00 80.96           H  
ATOM    231  CA  ARG A  15      11.525  -1.897   0.346  1.00 80.96           C  
ATOM    232  HA  ARG A  15      11.671  -2.810   0.923  1.00 80.96           H  
ATOM    233  C   ARG A  15      10.056  -1.519   0.446  1.00 80.96           C  
ATOM    234  CB  ARG A  15      12.418  -0.805   0.949  1.00 80.96           C  
ATOM    235  HB2 ARG A  15      12.282   0.126   0.399  1.00 80.96           H  
ATOM    236  HB3 ARG A  15      12.099  -0.642   1.978  1.00 80.96           H  
ATOM    237  O   ARG A  15       9.573  -0.672  -0.297  1.00 80.96           O  
ATOM    238  CG  ARG A  15      13.906  -1.173   0.947  1.00 80.96           C  
ATOM    239  HG2 ARG A  15      14.033  -2.182   1.338  1.00 80.96           H  
ATOM    240  HG3 ARG A  15      14.293  -1.133  -0.071  1.00 80.96           H  
ATOM    241  CD  ARG A  15      14.678  -0.186   1.833  1.00 80.96           C  
ATOM    242  HD2 ARG A  15      14.516   0.827   1.464  1.00 80.96           H  
ATOM    243  HD3 ARG A  15      14.277  -0.238   2.845  1.00 80.96           H  
ATOM    244  NE  ARG A  15      16.113  -0.519   1.881  1.00 80.96           N  
ATOM    245  HE  ARG A  15      16.353  -1.335   2.426  1.00 80.96           H  
ATOM    246  NH1 ARG A  15      16.905   1.188   0.559  1.00 80.96           N  
ATOM    247 HH11 ARG A  15      17.500   1.291  -0.251  1.00 80.96           H  
ATOM    248 HH12 ARG A  15      16.003   1.642   0.566  1.00 80.96           H  
ATOM    249  NH2 ARG A  15      18.237  -0.488   1.061  1.00 80.96           N  
ATOM    250 HH21 ARG A  15      18.392  -1.413   1.436  1.00 80.96           H  
ATOM    251 HH22 ARG A  15      18.692  -0.224   0.199  1.00 80.96           H  
ATOM    252  CZ  ARG A  15      17.074   0.071   1.198  1.00 80.96           C  
ATOM    253  N   VAL A  16       9.349  -2.137   1.377  1.00 83.59           N  
ATOM    254  H   VAL A  16       9.803  -2.855   1.923  1.00 83.59           H  
ATOM    255  CA  VAL A  16       7.949  -1.841   1.682  1.00 83.59           C  
ATOM    256  HA  VAL A  16       7.581  -1.053   1.025  1.00 83.59           H  
ATOM    257  C   VAL A  16       7.888  -1.357   3.114  1.00 83.59           C  
ATOM    258  CB  VAL A  16       7.049  -3.073   1.500  1.00 83.59           C  
ATOM    259  HB  VAL A  16       7.290  -3.820   2.256  1.00 83.59           H  
ATOM    260  O   VAL A  16       8.249  -2.100   4.019  1.00 83.59           O  
ATOM    261  CG1 VAL A  16       5.572  -2.693   1.639  1.00 83.59           C  
ATOM    262 HG11 VAL A  16       5.386  -2.283   2.631  1.00 83.59           H  
ATOM    263 HG12 VAL A  16       4.946  -3.575   1.506  1.00 83.59           H  
ATOM    264 HG13 VAL A  16       5.305  -1.946   0.891  1.00 83.59           H  
ATOM    265  CG2 VAL A  16       7.246  -3.714   0.129  1.00 83.59           C  
ATOM    266 HG21 VAL A  16       6.589  -4.580   0.048  1.00 83.59           H  
ATOM    267 HG22 VAL A  16       7.028  -2.995  -0.661  1.00 83.59           H  
ATOM    268 HG23 VAL A  16       8.276  -4.059   0.041  1.00 83.59           H  
ATOM    269  N   ARG A  17       7.432  -0.129   3.328  1.00 88.36           N  
ATOM    270  H   ARG A  17       7.140   0.409   2.525  1.00 88.36           H  
ATOM    271  CA  ARG A  17       7.103   0.398   4.652  1.00 88.36           C  
ATOM    272  HA  ARG A  17       7.505  -0.258   5.424  1.00 88.36           H  
ATOM    273  C   ARG A  17       5.598   0.414   4.812  1.00 88.36           C  
ATOM    274  CB  ARG A  17       7.694   1.789   4.869  1.00 88.36           C  
ATOM    275  HB2 ARG A  17       7.345   2.176   5.826  1.00 88.36           H  
ATOM    276  HB3 ARG A  17       7.361   2.458   4.076  1.00 88.36           H  
ATOM    277  O   ARG A  17       4.887   0.990   3.989  1.00 88.36           O  
ATOM    278  CG  ARG A  17       9.217   1.748   4.879  1.00 88.36           C  
ATOM    279  HG2 ARG A  17       9.592   1.375   3.926  1.00 88.36           H  
ATOM    280  HG3 ARG A  17       9.550   1.090   5.681  1.00 88.36           H  
ATOM    281  CD  ARG A  17       9.764   3.150   5.122  1.00 88.36           C  
ATOM    282  HD2 ARG A  17       9.380   3.522   6.071  1.00 88.36           H  
ATOM    283  HD3 ARG A  17       9.451   3.807   4.310  1.00 88.36           H  
ATOM    284  NE  ARG A  17      11.220   3.072   5.173  1.00 88.36           N  
ATOM    285  HE  ARG A  17      11.614   2.144   5.233  1.00 88.36           H  
ATOM    286  NH1 ARG A  17      11.752   5.270   5.498  1.00 88.36           N  
ATOM    287 HH11 ARG A  17      12.459   5.963   5.702  1.00 88.36           H  
ATOM    288 HH12 ARG A  17      10.765   5.447   5.614  1.00 88.36           H  
ATOM    289  NH2 ARG A  17      13.347   3.671   5.399  1.00 88.36           N  
ATOM    290 HH21 ARG A  17      13.500   2.674   5.441  1.00 88.36           H  
ATOM    291 HH22 ARG A  17      14.104   4.327   5.531  1.00 88.36           H  
ATOM    292  CZ  ARG A  17      12.099   4.022   5.345  1.00 88.36           C  
ATOM    293  N   LEU A  18       5.135  -0.225   5.869  1.00 86.71           N  
ATOM    294  H   LEU A  18       5.802  -0.654   6.494  1.00 86.71           H  
ATOM    295  CA  LEU A  18       3.735  -0.365   6.219  1.00 86.71           C  
ATOM    296  HA  LEU A  18       3.095   0.042   5.437  1.00 86.71           H  
ATOM    297  C   LEU A  18       3.503   0.402   7.505  1.00 86.71           C  
ATOM    298  CB  LEU A  18       3.414  -1.851   6.429  1.00 86.71           C  
ATOM    299  HB2 LEU A  18       2.352  -1.938   6.659  1.00 86.71           H  
ATOM    300  HB3 LEU A  18       3.976  -2.207   7.292  1.00 86.71           H  
ATOM    301  O   LEU A  18       4.212   0.165   8.475  1.00 86.71           O  
ATOM    302  CG  LEU A  18       3.740  -2.762   5.239  1.00 86.71           C  
ATOM    303  HG  LEU A  18       4.781  -2.639   4.940  1.00 86.71           H  
ATOM    304  CD1 LEU A  18       3.555  -4.217   5.656  1.00 86.71           C  
ATOM    305 HD11 LEU A  18       4.294  -4.473   6.415  1.00 86.71           H  
ATOM    306 HD12 LEU A  18       2.562  -4.364   6.081  1.00 86.71           H  
ATOM    307 HD13 LEU A  18       3.686  -4.877   4.798  1.00 86.71           H  
ATOM    308  CD2 LEU A  18       2.844  -2.437   4.047  1.00 86.71           C  
ATOM    309 HD21 LEU A  18       3.052  -1.420   3.713  1.00 86.71           H  
ATOM    310 HD22 LEU A  18       3.052  -3.125   3.228  1.00 86.71           H  
ATOM    311 HD23 LEU A  18       1.796  -2.515   4.335  1.00 86.71           H  
ATOM    312  N   ARG A  19       2.511   1.282   7.529  1.00 90.09           N  
ATOM    313  H   ARG A  19       1.992   1.442   6.678  1.00 90.09           H  
ATOM    314  CA  ARG A  19       2.081   1.972   8.741  1.00 90.09           C  
ATOM    315  HA  ARG A  19       2.567   1.526   9.608  1.00 90.09           H  
ATOM    316  C   ARG A  19       0.587   1.786   8.922  1.00 90.09           C  
ATOM    317  CB  ARG A  19       2.511   3.438   8.669  1.00 90.09           C  
ATOM    318  HB2 ARG A  19       3.600   3.484   8.673  1.00 90.09           H  
ATOM    319  HB3 ARG A  19       2.146   3.880   7.742  1.00 90.09           H  
ATOM    320  O   ARG A  19      -0.188   2.062   8.005  1.00 90.09           O  
ATOM    321  CG  ARG A  19       1.964   4.232   9.855  1.00 90.09           C  
ATOM    322  HG2 ARG A  19       0.876   4.259   9.802  1.00 90.09           H  
ATOM    323  HG3 ARG A  19       2.267   3.762  10.791  1.00 90.09           H  
ATOM    324  CD  ARG A  19       2.491   5.659   9.810  1.00 90.09           C  
ATOM    325  HD2 ARG A  19       3.549   5.651  10.073  1.00 90.09           H  
ATOM    326  HD3 ARG A  19       2.362   6.057   8.804  1.00 90.09           H  
ATOM    327  NE  ARG A  19       1.725   6.476  10.748  1.00 90.09           N  
ATOM    328  HE  ARG A  19       0.817   6.124  11.016  1.00 90.09           H  
ATOM    329  NH1 ARG A  19       3.056   8.330  10.839  1.00 90.09           N  
ATOM    330 HH11 ARG A  19       3.747   7.792  10.335  1.00 90.09           H  
ATOM    331 HH12 ARG A  19       3.274   9.209  11.287  1.00 90.09           H  
ATOM    332  NH2 ARG A  19       1.130   8.213  12.005  1.00 90.09           N  
ATOM    333 HH21 ARG A  19       1.228   9.138  12.398  1.00 90.09           H  
ATOM    334 HH22 ARG A  19       0.300   7.657  12.150  1.00 90.09           H  
ATOM    335  CZ  ARG A  19       1.982   7.678  11.189  1.00 90.09           C  
ATOM    336  N   ASN A  20       0.196   1.334  10.105  1.00 86.93           N  
ATOM    337  H   ASN A  20       0.894   1.149  10.812  1.00 86.93           H  
ATOM    338  CA  ASN A  20      -1.201   1.138  10.455  1.00 86.93           C  
ATOM    339  HA  ASN A  20      -1.823   1.182   9.562  1.00 86.93           H  
ATOM    340  C   ASN A  20      -1.669   2.252  11.400  1.00 86.93           C  
ATOM    341  CB  ASN A  20      -1.347  -0.266  11.048  1.00 86.93           C  
ATOM    342  HB2 ASN A  20      -1.001  -1.009  10.330  1.00 86.93           H  
ATOM    343  HB3 ASN A  20      -0.738  -0.333  11.950  1.00 86.93           H  
ATOM    344  O   ASN A  20      -1.285   2.287  12.565  1.00 86.93           O  
ATOM    345  CG  ASN A  20      -2.775  -0.593  11.410  1.00 86.93           C  
ATOM    346  ND2 ASN A  20      -2.996  -1.702  12.060  1.00 86.93           N  
ATOM    347 HD21 ASN A  20      -2.241  -2.350  12.231  1.00 86.93           H  
ATOM    348 HD22 ASN A  20      -3.950  -1.929  12.300  1.00 86.93           H  
ATOM    349  OD1 ASN A  20      -3.705   0.127  11.086  1.00 86.93           O  
ATOM    350  N   ASP A  21      -2.515   3.149  10.897  1.00 87.40           N  
ATOM    351  H   ASP A  21      -2.858   3.016   9.957  1.00 87.40           H  
ATOM    352  CA  ASP A  21      -3.164   4.201  11.689  1.00 87.40           C  
ATOM    353  HA  ASP A  21      -2.642   4.308  12.639  1.00 87.40           H  
ATOM    354  C   ASP A  21      -4.625   3.836  12.039  1.00 87.40           C  
ATOM    355  CB  ASP A  21      -3.066   5.555  10.963  1.00 87.40           C  
ATOM    356  HB2 ASP A  21      -3.555   5.466   9.993  1.00 87.40           H  
ATOM    357  HB3 ASP A  21      -3.608   6.306  11.536  1.00 87.40           H  
ATOM    358  O   ASP A  21      -5.392   4.698  12.466  1.00 87.40           O  
ATOM    359  CG  ASP A  21      -1.643   6.085  10.759  1.00 87.40           C  
ATOM    360  OD1 ASP A  21      -0.877   6.266  11.737  1.00 87.40           O  
ATOM    361  OD2 ASP A  21      -1.315   6.436   9.602  1.00 87.40           O  
ATOM    362  N   SER A  22      -5.039   2.577  11.845  1.00 81.98           N  
ATOM    363  H   SER A  22      -4.365   1.902  11.511  1.00 81.98           H  
ATOM    364  CA  SER A  22      -6.348   2.070  12.279  1.00 81.98           C  
ATOM    365  HA  SER A  22      -7.066   2.888  12.215  1.00 81.98           H  
ATOM    366  C   SER A  22      -6.334   1.607  13.741  1.00 81.98           C  
ATOM    367  CB  SER A  22      -6.854   0.965  11.341  1.00 81.98           C  
ATOM    368  HB2 SER A  22      -7.928   0.850  11.482  1.00 81.98           H  
ATOM    369  HB3 SER A  22      -6.670   1.246  10.304  1.00 81.98           H  
ATOM    370  O   SER A  22      -5.279   1.423  14.349  1.00 81.98           O  
ATOM    371  OG  SER A  22      -6.244  -0.273  11.604  1.00 81.98           O  
ATOM    372  HG  SER A  22      -5.306  -0.187  11.420  1.00 81.98           H  
ATOM    373  N   SER A  23      -7.519   1.389  14.312  1.00 81.42           N  
ATOM    374  H   SER A  23      -8.365   1.548  13.785  1.00 81.42           H  
ATOM    375  CA  SER A  23      -7.715   0.838  15.662  1.00 81.42           C  
ATOM    376  HA  SER A  23      -7.028   1.331  16.349  1.00 81.42           H  
ATOM    377  C   SER A  23      -7.445  -0.667  15.764  1.00 81.42           C  
ATOM    378  CB  SER A  23      -9.152   1.126  16.123  1.00 81.42           C  
ATOM    379  HB2 SER A  23      -9.222   2.172  16.423  1.00 81.42           H  
ATOM    380  HB3 SER A  23      -9.415   0.499  16.975  1.00 81.42           H  
ATOM    381  O   SER A  23      -7.454  -1.217  16.866  1.00 81.42           O  
ATOM    382  OG  SER A  23     -10.058   0.905  15.060  1.00 81.42           O  
ATOM    383  HG  SER A  23     -10.749   0.295  15.329  1.00 81.42           H  
ATOM    384  N   THR A  24      -7.188  -1.342  14.640  1.00 76.02           N  
ATOM    385  H   THR A  24      -7.134  -0.825  13.774  1.00 76.02           H  
ATOM    386  CA  THR A  24      -7.192  -2.807  14.541  1.00 76.02           C  
ATOM    387  HA  THR A  24      -7.265  -3.232  15.542  1.00 76.02           H  
ATOM    388  C   THR A  24      -5.929  -3.327  13.859  1.00 76.02           C  
ATOM    389  CB  THR A  24      -8.416  -3.279  13.751  1.00 76.02           C  
ATOM    390  HB  THR A  24      -8.491  -4.363  13.833  1.00 76.02           H  
ATOM    391  O   THR A  24      -5.438  -2.662  12.950  1.00 76.02           O  
ATOM    392  CG2 THR A  24      -9.692  -2.626  14.265  1.00 76.02           C  
ATOM    393 HG21 THR A  24      -9.786  -2.753  15.343  1.00 76.02           H  
ATOM    394 HG22 THR A  24      -9.699  -1.560  14.038  1.00 76.02           H  
ATOM    395 HG23 THR A  24     -10.544  -3.054  13.736  1.00 76.02           H  
ATOM    396  OG1 THR A  24      -8.337  -2.923  12.390  1.00 76.02           O  
ATOM    397  HG1 THR A  24      -7.440  -2.646  12.190  1.00 76.02           H  
ATOM    398  N   PRO A  25      -5.389  -4.503  14.220  1.00 80.60           N  
ATOM    399  CA  PRO A  25      -4.292  -5.107  13.464  1.00 80.60           C  
ATOM    400  HA  PRO A  25      -3.428  -4.446  13.527  1.00 80.60           H  
ATOM    401  C   PRO A  25      -4.648  -5.332  11.984  1.00 80.60           C  
ATOM    402  CB  PRO A  25      -3.968  -6.422  14.178  1.00 80.60           C  
ATOM    403  HB2 PRO A  25      -4.521  -7.243  13.722  1.00 80.60           H  
ATOM    404  HB3 PRO A  25      -2.898  -6.631  14.167  1.00 80.60           H  
ATOM    405  O   PRO A  25      -5.790  -5.651  11.652  1.00 80.60           O  
ATOM    406  CG  PRO A  25      -4.484  -6.194  15.598  1.00 80.60           C  
ATOM    407  HG2 PRO A  25      -3.735  -5.652  16.176  1.00 80.60           H  
ATOM    408  HG3 PRO A  25      -4.741  -7.132  16.090  1.00 80.60           H  
ATOM    409  CD  PRO A  25      -5.712  -5.311  15.384  1.00 80.60           C  
ATOM    410  HD2 PRO A  25      -6.583  -5.928  15.167  1.00 80.60           H  
ATOM    411  HD3 PRO A  25      -5.885  -4.699  16.269  1.00 80.60           H  
ATOM    412  N   VAL A  26      -3.657  -5.185  11.104  1.00 79.13           N  
ATOM    413  H   VAL A  26      -2.748  -4.919  11.456  1.00 79.13           H  
ATOM    414  CA  VAL A  26      -3.782  -5.347   9.643  1.00 79.13           C  
ATOM    415  HA  VAL A  26      -4.786  -5.690   9.389  1.00 79.13           H  
ATOM    416  C   VAL A  26      -2.792  -6.407   9.169  1.00 79.13           C  
ATOM    417  CB  VAL A  26      -3.541  -3.995   8.946  1.00 79.13           C  
ATOM    418  HB  VAL A  26      -2.623  -3.561   9.342  1.00 79.13           H  
ATOM    419  O   VAL A  26      -1.648  -6.402   9.616  1.00 79.13           O  
ATOM    420  CG1 VAL A  26      -3.384  -4.114   7.422  1.00 79.13           C  
ATOM    421 HG11 VAL A  26      -3.197  -3.131   6.989  1.00 79.13           H  
ATOM    422 HG12 VAL A  26      -2.530  -4.744   7.175  1.00 79.13           H  
ATOM    423 HG13 VAL A  26      -4.280  -4.544   6.977  1.00 79.13           H  
ATOM    424  CG2 VAL A  26      -4.702  -3.039   9.259  1.00 79.13           C  
ATOM    425 HG21 VAL A  26      -4.414  -2.013   9.032  1.00 79.13           H  
ATOM    426 HG22 VAL A  26      -5.591  -3.314   8.690  1.00 79.13           H  
ATOM    427 HG23 VAL A  26      -4.953  -3.062  10.320  1.00 79.13           H  
ATOM    428  N   GLU A  27      -3.197  -7.293   8.258  1.00 80.53           N  
ATOM    429  H   GLU A  27      -4.094  -7.176   7.808  1.00 80.53           H  
ATOM    430  CA  GLU A  27      -2.355  -8.380   7.739  1.00 80.53           C  
ATOM    431  HA  GLU A  27      -1.420  -8.413   8.298  1.00 80.53           H  
ATOM    432  C   GLU A  27      -1.980  -8.159   6.269  1.00 80.53           C  
ATOM    433  CB  GLU A  27      -3.022  -9.747   7.930  1.00 80.53           C  
ATOM    434  HB2 GLU A  27      -2.407 -10.489   7.420  1.00 80.53           H  
ATOM    435  HB3 GLU A  27      -4.015  -9.744   7.480  1.00 80.53           H  
ATOM    436  O   GLU A  27      -2.743  -8.380   5.334  1.00 80.53           O  
ATOM    437  CG  GLU A  27      -3.119 -10.137   9.410  1.00 80.53           C  
ATOM    438  HG2 GLU A  27      -3.918  -9.567   9.884  1.00 80.53           H  
ATOM    439  HG3 GLU A  27      -2.184  -9.873   9.903  1.00 80.53           H  
ATOM    440  CD  GLU A  27      -3.373 -11.639   9.591  1.00 80.53           C  
ATOM    441  OE1 GLU A  27      -2.728 -12.206  10.504  1.00 80.53           O  
ATOM    442  OE2 GLU A  27      -4.178 -12.209   8.827  1.00 80.53           O  
ATOM    443  N   VAL A  28      -0.745  -7.744   6.021  1.00 80.76           N  
ATOM    444  H   VAL A  28      -0.107  -7.631   6.796  1.00 80.76           H  
ATOM    445  CA  VAL A  28      -0.287  -7.444   4.666  1.00 80.76           C  
ATOM    446  HA  VAL A  28      -1.156  -7.201   4.054  1.00 80.76           H  
ATOM    447  C   VAL A  28       0.383  -8.666   4.046  1.00 80.76           C  
ATOM    448  CB  VAL A  28       0.606  -6.197   4.654  1.00 80.76           C  
ATOM    449  HB  VAL A  28       1.548  -6.409   5.160  1.00 80.76           H  
ATOM    450  O   VAL A  28       1.419  -9.128   4.530  1.00 80.76           O  
ATOM    451  CG1 VAL A  28       0.893  -5.794   3.204  1.00 80.76           C  
ATOM    452 HG11 VAL A  28      -0.046  -5.642   2.673  1.00 80.76           H  
ATOM    453 HG12 VAL A  28       1.450  -6.583   2.700  1.00 80.76           H  
ATOM    454 HG13 VAL A  28       1.483  -4.878   3.180  1.00 80.76           H  
ATOM    455  CG2 VAL A  28      -0.094  -5.025   5.362  1.00 80.76           C  
ATOM    456 HG21 VAL A  28      -0.118  -5.204   6.436  1.00 80.76           H  
ATOM    457 HG22 VAL A  28       0.439  -4.091   5.184  1.00 80.76           H  
ATOM    458 HG23 VAL A  28      -1.117  -4.925   4.998  1.00 80.76           H  
ATOM    459  N   HIS A  29      -0.167  -9.159   2.934  1.00 79.58           N  
ATOM    460  H   HIS A  29      -1.012  -8.733   2.581  1.00 79.58           H  
ATOM    461  CA  HIS A  29       0.409 -10.232   2.126  1.00 79.58           C  
ATOM    462  HA  HIS A  29       1.117 -10.792   2.736  1.00 79.58           H  
ATOM    463  C   HIS A  29       1.161  -9.655   0.926  1.00 79.58           C  
ATOM    464  CB  HIS A  29      -0.670 -11.217   1.676  1.00 79.58           C  
ATOM    465  HB2 HIS A  29      -0.211 -11.995   1.065  1.00 79.58           H  
ATOM    466  HB3 HIS A  29      -1.406 -10.697   1.063  1.00 79.58           H  
ATOM    467  O   HIS A  29       0.601  -9.201  -0.070  1.00 79.58           O  
ATOM    468  CG  HIS A  29      -1.384 -11.869   2.821  1.00 79.58           C  
ATOM    469  CD2 HIS A  29      -2.574 -11.461   3.347  1.00 79.58           C  
ATOM    470  HD2 HIS A  29      -3.149 -10.608   3.019  1.00 79.58           H  
ATOM    471  ND1 HIS A  29      -0.947 -12.932   3.578  1.00 79.58           N  
ATOM    472  HD1 HIS A  29      -0.022 -13.338   3.570  1.00 79.58           H  
ATOM    473  CE1 HIS A  29      -1.877 -13.172   4.520  1.00 79.58           C  
ATOM    474  HE1 HIS A  29      -1.818 -13.913   5.303  1.00 79.58           H  
ATOM    475  NE2 HIS A  29      -2.870 -12.293   4.420  1.00 79.58           N  
ATOM    476  N   ILE A  30       2.480  -9.702   0.989  1.00 79.62           N  
ATOM    477  H   ILE A  30       2.903 -10.128   1.801  1.00 79.62           H  
ATOM    478  CA  ILE A  30       3.347  -9.186  -0.060  1.00 79.62           C  
ATOM    479  HA  ILE A  30       2.786  -8.497  -0.691  1.00 79.62           H  
ATOM    480  C   ILE A  30       3.810 -10.357  -0.924  1.00 79.62           C  
ATOM    481  CB  ILE A  30       4.511  -8.396   0.560  1.00 79.62           C  
ATOM    482  HB  ILE A  30       5.122  -9.097   1.130  1.00 79.62           H  
ATOM    483  O   ILE A  30       4.376 -11.323  -0.406  1.00 79.62           O  
ATOM    484  CG1 ILE A  30       4.030  -7.295   1.533  1.00 79.62           C  
ATOM    485 HG12 ILE A  30       3.523  -6.505   0.979  1.00 79.62           H  
ATOM    486 HG13 ILE A  30       3.326  -7.721   2.248  1.00 79.62           H  
ATOM    487  CG2 ILE A  30       5.349  -7.811  -0.588  1.00 79.62           C  
ATOM    488 HG21 ILE A  30       5.937  -8.614  -1.033  1.00 79.62           H  
ATOM    489 HG22 ILE A  30       4.711  -7.372  -1.356  1.00 79.62           H  
ATOM    490 HG23 ILE A  30       6.043  -7.050  -0.232  1.00 79.62           H  
ATOM    491  CD1 ILE A  30       5.157  -6.691   2.377  1.00 79.62           C  
ATOM    492 HD11 ILE A  30       5.856  -6.131   1.755  1.00 79.62           H  
ATOM    493 HD12 ILE A  30       4.729  -6.006   3.109  1.00 79.62           H  
ATOM    494 HD13 ILE A  30       5.690  -7.482   2.906  1.00 79.62           H  
ATOM    495  N   LYS A  31       3.595 -10.272  -2.240  1.00 75.79           N  
ATOM    496  H   LYS A  31       3.099  -9.475  -2.612  1.00 75.79           H  
ATOM    497  CA  LYS A  31       4.088 -11.251  -3.210  1.00 75.79           C  
ATOM    498  HA  LYS A  31       4.710 -11.978  -2.688  1.00 75.79           H  
ATOM    499  C   LYS A  31       4.970 -10.582  -4.262  1.00 75.79           C  
ATOM    500  CB  LYS A  31       2.911 -12.006  -3.827  1.00 75.79           C  
ATOM    501  HB2 LYS A  31       2.265 -11.298  -4.345  1.00 75.79           H  
ATOM    502  HB3 LYS A  31       2.337 -12.487  -3.034  1.00 75.79           H  
ATOM    503  O   LYS A  31       4.594  -9.626  -4.930  1.00 75.79           O  
ATOM    504  CG  LYS A  31       3.408 -13.069  -4.816  1.00 75.79           C  
ATOM    505  HG2 LYS A  31       3.999 -13.824  -4.297  1.00 75.79           H  
ATOM    506  HG3 LYS A  31       4.029 -12.598  -5.577  1.00 75.79           H  
ATOM    507  CD  LYS A  31       2.222 -13.719  -5.516  1.00 75.79           C  
ATOM    508  HD2 LYS A  31       1.659 -14.336  -4.816  1.00 75.79           H  
ATOM    509  HD3 LYS A  31       1.576 -12.925  -5.889  1.00 75.79           H  
ATOM    510  CE  LYS A  31       2.737 -14.550  -6.691  1.00 75.79           C  
ATOM    511  HE2 LYS A  31       3.571 -14.014  -7.146  1.00 75.79           H  
ATOM    512  HE3 LYS A  31       3.128 -15.503  -6.337  1.00 75.79           H  
ATOM    513  NZ  LYS A  31       1.660 -14.722  -7.690  1.00 75.79           N  
ATOM    514  HZ1 LYS A  31       2.027 -15.156  -8.525  1.00 75.79           H  
ATOM    515  HZ2 LYS A  31       0.888 -15.256  -7.317  1.00 75.79           H  
ATOM    516  HZ3 LYS A  31       1.305 -13.809  -7.935  1.00 75.79           H  
ATOM    517  N   VAL A  32       6.160 -11.126  -4.454  1.00 72.09           N  
ATOM    518  H   VAL A  32       6.415 -11.933  -3.902  1.00 72.09           H  
ATOM    519  CA  VAL A  32       7.193 -10.526  -5.295  1.00 72.09           C  
ATOM    520  HA  VAL A  32       6.764  -9.809  -5.995  1.00 72.09           H  
ATOM    521  C   VAL A  32       7.879 -11.632  -6.070  1.00 72.09           C  
ATOM    522  CB  VAL A  32       8.194  -9.800  -4.404  1.00 72.09           C  
ATOM    523  HB  VAL A  32       8.683 -10.517  -3.745  1.00 72.09           H  
ATOM    524  O   VAL A  32       8.666 -12.392  -5.512  1.00 72.09           O  
ATOM    525  CG1 VAL A  32       9.244  -9.091  -5.229  1.00 72.09           C  
ATOM    526 HG11 VAL A  32       9.940  -8.694  -4.490  1.00 72.09           H  
ATOM    527 HG12 VAL A  32       8.809  -8.286  -5.822  1.00 72.09           H  
ATOM    528 HG13 VAL A  32       9.784  -9.790  -5.867  1.00 72.09           H  
ATOM    529  CG2 VAL A  32       7.533  -8.742  -3.530  1.00 72.09           C  
ATOM    530 HG21 VAL A  32       6.760  -9.194  -2.908  1.00 72.09           H  
ATOM    531 HG22 VAL A  32       7.100  -7.953  -4.144  1.00 72.09           H  
ATOM    532 HG23 VAL A  32       8.290  -8.359  -2.845  1.00 72.09           H  
ATOM    533  N   GLY A  33       7.532 -11.774  -7.350  1.00 69.89           N  
ATOM    534  H   GLY A  33       6.887 -11.117  -7.765  1.00 69.89           H  
ATOM    535  CA  GLY A  33       7.908 -12.968  -8.107  1.00 69.89           C  
ATOM    536  HA2 GLY A  33       8.991 -12.996  -8.224  1.00 69.89           H  
ATOM    537  HA3 GLY A  33       7.456 -12.939  -9.098  1.00 69.89           H  
ATOM    538  C   GLY A  33       7.430 -14.238  -7.386  1.00 69.89           C  
ATOM    539  O   GLY A  33       6.226 -14.416  -7.169  1.00 69.89           O  
ATOM    540  N   ASP A  34       8.385 -15.082  -6.987  1.00 73.48           N  
ATOM    541  H   ASP A  34       9.344 -14.846  -7.202  1.00 73.48           H  
ATOM    542  CA  ASP A  34       8.152 -16.320  -6.231  1.00 73.48           C  
ATOM    543  HA  ASP A  34       7.174 -16.719  -6.500  1.00 73.48           H  
ATOM    544  C   ASP A  34       8.154 -16.123  -4.702  1.00 73.48           C  
ATOM    545  CB  ASP A  34       9.208 -17.365  -6.631  1.00 73.48           C  
ATOM    546  HB2 ASP A  34       9.064 -18.262  -6.028  1.00 73.48           H  
ATOM    547  HB3 ASP A  34      10.199 -16.969  -6.410  1.00 73.48           H  
ATOM    548  O   ASP A  34       7.693 -17.000  -3.966  1.00 73.48           O  
ATOM    549  CG  ASP A  34       9.133 -17.771  -8.107  1.00 73.48           C  
ATOM    550  OD1 ASP A  34       7.999 -17.887  -8.625  1.00 73.48           O  
ATOM    551  OD2 ASP A  34      10.219 -17.975  -8.700  1.00 73.48           O  
ATOM    552  N   GLU A  35       8.648 -14.986  -4.199  1.00 75.25           N  
ATOM    553  H   GLU A  35       8.902 -14.240  -4.831  1.00 75.25           H  
ATOM    554  CA  GLU A  35       8.701 -14.706  -2.765  1.00 75.25           C  
ATOM    555  HA  GLU A  35       8.955 -15.641  -2.264  1.00 75.25           H  
ATOM    556  C   GLU A  35       7.330 -14.254  -2.243  1.00 75.25           C  
ATOM    557  CB  GLU A  35       9.824 -13.704  -2.434  1.00 75.25           C  
ATOM    558  HB2 GLU A  35      10.736 -14.031  -2.932  1.00 75.25           H  
ATOM    559  HB3 GLU A  35       9.555 -12.713  -2.800  1.00 75.25           H  
ATOM    560  O   GLU A  35       6.641 -13.436  -2.855  1.00 75.25           O  
ATOM    561  CG  GLU A  35      10.079 -13.646  -0.917  1.00 75.25           C  
ATOM    562  HG2 GLU A  35      10.242 -14.661  -0.555  1.00 75.25           H  
ATOM    563  HG3 GLU A  35       9.183 -13.264  -0.427  1.00 75.25           H  
ATOM    564  CD  GLU A  35      11.275 -12.780  -0.489  1.00 75.25           C  
ATOM    565  OE1 GLU A  35      11.409 -12.577   0.743  1.00 75.25           O  
ATOM    566  OE2 GLU A  35      12.043 -12.302  -1.347  1.00 75.25           O  
ATOM    567  N   LYS A  36       6.929 -14.785  -1.085  1.00 81.20           N  
ATOM    568  H   LYS A  36       7.557 -15.425  -0.618  1.00 81.20           H  
ATOM    569  CA  LYS A  36       5.714 -14.397  -0.364  1.00 81.20           C  
ATOM    570  HA  LYS A  36       5.295 -13.494  -0.807  1.00 81.20           H  
ATOM    571  C   LYS A  36       6.068 -14.096   1.083  1.00 81.20           C  
ATOM    572  CB  LYS A  36       4.664 -15.514  -0.421  1.00 81.20           C  
ATOM    573  HB2 LYS A  36       5.106 -16.429  -0.028  1.00 81.20           H  
ATOM    574  HB3 LYS A  36       3.827 -15.238   0.220  1.00 81.20           H  
ATOM    575  O   LYS A  36       6.750 -14.899   1.719  1.00 81.20           O  
ATOM    576  CG  LYS A  36       4.132 -15.774  -1.837  1.00 81.20           C  
ATOM    577  HG2 LYS A  36       3.626 -14.880  -2.202  1.00 81.20           H  
ATOM    578  HG3 LYS A  36       4.957 -16.022  -2.505  1.00 81.20           H  
ATOM    579  CD  LYS A  36       3.146 -16.945  -1.797  1.00 81.20           C  
ATOM    580  HD2 LYS A  36       2.293 -16.670  -1.177  1.00 81.20           H  
ATOM    581  HD3 LYS A  36       3.645 -17.808  -1.356  1.00 81.20           H  
ATOM    582  CE  LYS A  36       2.675 -17.300  -3.207  1.00 81.20           C  
ATOM    583  HE2 LYS A  36       3.552 -17.528  -3.812  1.00 81.20           H  
ATOM    584  HE3 LYS A  36       2.181 -16.428  -3.634  1.00 81.20           H  
ATOM    585  NZ  LYS A  36       1.753 -18.461  -3.166  1.00 81.20           N  
ATOM    586  HZ1 LYS A  36       2.233 -19.262  -2.781  1.00 81.20           H  
ATOM    587  HZ2 LYS A  36       0.962 -18.259  -2.572  1.00 81.20           H  
ATOM    588  HZ3 LYS A  36       1.423 -18.701  -4.090  1.00 81.20           H  
ATOM    589  N   ARG A  37       5.570 -12.985   1.620  1.00 81.46           N  
ATOM    590  H   ARG A  37       5.035 -12.368   1.026  1.00 81.46           H  
ATOM    591  CA  ARG A  37       5.643 -12.672   3.052  1.00 81.46           C  
ATOM    592  HA  ARG A  37       5.869 -13.583   3.607  1.00 81.46           H  
ATOM    593  C   ARG A  37       4.302 -12.166   3.552  1.00 81.46           C  
ATOM    594  CB  ARG A  37       6.746 -11.647   3.347  1.00 81.46           C  
ATOM    595  HB2 ARG A  37       6.686 -11.380   4.402  1.00 81.46           H  
ATOM    596  HB3 ARG A  37       6.570 -10.745   2.760  1.00 81.46           H  
ATOM    597  O   ARG A  37       3.661 -11.367   2.880  1.00 81.46           O  
ATOM    598  CG  ARG A  37       8.154 -12.190   3.064  1.00 81.46           C  
ATOM    599  HG2 ARG A  37       8.296 -12.298   1.989  1.00 81.46           H  
ATOM    600  HG3 ARG A  37       8.279 -13.164   3.538  1.00 81.46           H  
ATOM    601  CD  ARG A  37       9.198 -11.226   3.628  1.00 81.46           C  
ATOM    602  HD2 ARG A  37       8.967 -10.224   3.266  1.00 81.46           H  
ATOM    603  HD3 ARG A  37       9.144 -11.236   4.717  1.00 81.46           H  
ATOM    604  NE  ARG A  37      10.552 -11.583   3.189  1.00 81.46           N  
ATOM    605  HE  ARG A  37      10.641 -12.259   2.443  1.00 81.46           H  
ATOM    606  NH1 ARG A  37      11.674  -9.787   4.085  1.00 81.46           N  
ATOM    607 HH11 ARG A  37      12.432  -9.141   3.918  1.00 81.46           H  
ATOM    608 HH12 ARG A  37      10.841  -9.521   4.591  1.00 81.46           H  
ATOM    609  NH2 ARG A  37      12.690 -11.140   2.647  1.00 81.46           N  
ATOM    610 HH21 ARG A  37      13.392 -10.427   2.515  1.00 81.46           H  
ATOM    611 HH22 ARG A  37      12.520 -11.785   1.888  1.00 81.46           H  
ATOM    612  CZ  ARG A  37      11.632 -10.848   3.333  1.00 81.46           C  
ATOM    613  N   THR A  38       3.923 -12.608   4.741  1.00 83.04           N  
ATOM    614  H   THR A  38       4.535 -13.234   5.245  1.00 83.04           H  
ATOM    615  CA  THR A  38       2.784 -12.074   5.488  1.00 83.04           C  
ATOM    616  HA  THR A  38       2.197 -11.405   4.859  1.00 83.04           H  
ATOM    617  C   THR A  38       3.327 -11.294   6.671  1.00 83.04           C  
ATOM    618  CB  THR A  38       1.857 -13.189   5.980  1.00 83.04           C  
ATOM    619  HB  THR A  38       2.406 -13.835   6.665  1.00 83.04           H  
ATOM    620  O   THR A  38       4.225 -11.783   7.359  1.00 83.04           O  
ATOM    621  CG2 THR A  38       0.628 -12.639   6.700  1.00 83.04           C  
ATOM    622 HG21 THR A  38       0.120 -11.899   6.081  1.00 83.04           H  
ATOM    623 HG22 THR A  38      -0.066 -13.444   6.941  1.00 83.04           H  
ATOM    624 HG23 THR A  38       0.918 -12.166   7.638  1.00 83.04           H  
ATOM    625  OG1 THR A  38       1.409 -13.975   4.895  1.00 83.04           O  
ATOM    626  HG1 THR A  38       0.802 -14.610   5.285  1.00 83.04           H  
ATOM    627  N   VAL A  39       2.802 -10.094   6.897  1.00 85.41           N  
ATOM    628  H   VAL A  39       2.096  -9.745   6.265  1.00 85.41           H  
ATOM    629  CA  VAL A  39       3.197  -9.230   8.010  1.00 85.41           C  
ATOM    630  HA  VAL A  39       3.759  -9.806   8.745  1.00 85.41           H  
ATOM    631  C   VAL A  39       1.956  -8.688   8.692  1.00 85.41           C  
ATOM    632  CB  VAL A  39       4.094  -8.083   7.517  1.00 85.41           C  
ATOM    633  HB  VAL A  39       3.569  -7.502   6.758  1.00 85.41           H  
ATOM    634  O   VAL A  39       1.144  -8.022   8.057  1.00 85.41           O  
ATOM    635  CG1 VAL A  39       4.496  -7.139   8.653  1.00 85.41           C  
ATOM    636 HG11 VAL A  39       3.616  -6.694   9.117  1.00 85.41           H  
ATOM    637 HG12 VAL A  39       5.090  -6.325   8.238  1.00 85.41           H  
ATOM    638 HG13 VAL A  39       5.068  -7.673   9.412  1.00 85.41           H  
ATOM    639  CG2 VAL A  39       5.378  -8.652   6.899  1.00 85.41           C  
ATOM    640 HG21 VAL A  39       6.122  -7.861   6.804  1.00 85.41           H  
ATOM    641 HG22 VAL A  39       5.163  -9.071   5.916  1.00 85.41           H  
ATOM    642 HG23 VAL A  39       5.789  -9.427   7.546  1.00 85.41           H  
ATOM    643  N   THR A  40       1.837  -8.935   9.991  1.00 85.11           N  
ATOM    644  H   THR A  40       2.511  -9.529  10.452  1.00 85.11           H  
ATOM    645  CA  THR A  40       0.840  -8.279  10.837  1.00 85.11           C  
ATOM    646  HA  THR A  40      -0.063  -8.102  10.253  1.00 85.11           H  
ATOM    647  C   THR A  40       1.404  -6.942  11.313  1.00 85.11           C  
ATOM    648  CB  THR A  40       0.456  -9.163  12.030  1.00 85.11           C  
ATOM    649  HB  THR A  40       1.304  -9.216  12.712  1.00 85.11           H  
ATOM    650  O   THR A  40       2.507  -6.900  11.851  1.00 85.11           O  
ATOM    651  CG2 THR A  40      -0.752  -8.619  12.788  1.00 85.11           C  
ATOM    652 HG21 THR A  40      -0.508  -7.658  13.241  1.00 85.11           H  
ATOM    653 HG22 THR A  40      -1.595  -8.494  12.108  1.00 85.11           H  
ATOM    654 HG23 THR A  40      -1.029  -9.316  13.578  1.00 85.11           H  
ATOM    655  OG1 THR A  40       0.166 -10.478  11.601  1.00 85.11           O  
ATOM    656  HG1 THR A  40      -0.759 -10.560  11.360  1.00 85.11           H  
ATOM    657  N   VAL A  41       0.656  -5.860  11.109  1.00 85.38           N  
ATOM    658  H   VAL A  41      -0.220  -5.985  10.623  1.00 85.38           H  
ATOM    659  CA  VAL A  41       0.997  -4.501  11.546  1.00 85.38           C  
ATOM    660  HA  VAL A  41       1.974  -4.506  12.029  1.00 85.38           H  
ATOM    661  C   VAL A  41      -0.046  -4.070  12.572  1.00 85.38           C  
ATOM    662  CB  VAL A  41       1.056  -3.523  10.354  1.00 85.38           C  
ATOM    663  HB  VAL A  41       0.050  -3.357   9.970  1.00 85.38           H  
ATOM    664  O   VAL A  41      -1.222  -3.899  12.240  1.00 85.38           O  
ATOM    665  CG1 VAL A  41       1.650  -2.175  10.780  1.00 85.38           C  
ATOM    666 HG11 VAL A  41       1.645  -1.478   9.941  1.00 85.38           H  
ATOM    667 HG12 VAL A  41       1.069  -1.745  11.596  1.00 85.38           H  
ATOM    668 HG13 VAL A  41       2.676  -2.306  11.126  1.00 85.38           H  
ATOM    669  CG2 VAL A  41       1.914  -4.061   9.201  1.00 85.38           C  
ATOM    670 HG21 VAL A  41       2.920  -4.280   9.559  1.00 85.38           H  
ATOM    671 HG22 VAL A  41       1.962  -3.314   8.408  1.00 85.38           H  
ATOM    672 HG23 VAL A  41       1.470  -4.967   8.789  1.00 85.38           H  
ATOM    673  N   ASN A  42       0.355  -3.932  13.832  1.00 86.97           N  
ATOM    674  H   ASN A  42       1.334  -4.058  14.043  1.00 86.97           H  
ATOM    675  CA  ASN A  42      -0.532  -3.541  14.927  1.00 86.97           C  
ATOM    676  HA  ASN A  42      -1.448  -4.125  14.842  1.00 86.97           H  
ATOM    677  C   ASN A  42      -0.907  -2.047  14.854  1.00 86.97           C  
ATOM    678  CB  ASN A  42       0.136  -3.895  16.263  1.00 86.97           C  
ATOM    679  HB2 ASN A  42      -0.478  -3.559  17.098  1.00 86.97           H  
ATOM    680  HB3 ASN A  42       1.098  -3.388  16.337  1.00 86.97           H  
ATOM    681  O   ASN A  42      -0.224  -1.273  14.182  1.00 86.97           O  
ATOM    682  CG  ASN A  42       0.328  -5.388  16.409  1.00 86.97           C  
ATOM    683  ND2 ASN A  42       1.549  -5.856  16.340  1.00 86.97           N  
ATOM    684 HD21 ASN A  42       1.655  -6.859  16.304  1.00 86.97           H  
ATOM    685 HD22 ASN A  42       2.256  -5.255  15.941  1.00 86.97           H  
ATOM    686  OD1 ASN A  42      -0.621  -6.141  16.558  1.00 86.97           O  
ATOM    687  N   PRO A  43      -1.971  -1.606  15.548  1.00 85.48           N  
ATOM    688  CA  PRO A  43      -2.328  -0.189  15.641  1.00 85.48           C  
ATOM    689  HA  PRO A  43      -2.697   0.145  14.672  1.00 85.48           H  
ATOM    690  C   PRO A  43      -1.152   0.691  16.083  1.00 85.48           C  
ATOM    691  CB  PRO A  43      -3.469  -0.135  16.661  1.00 85.48           C  
ATOM    692  HB2 PRO A  43      -4.147   0.700  16.482  1.00 85.48           H  
ATOM    693  HB3 PRO A  43      -3.075  -0.088  17.677  1.00 85.48           H  
ATOM    694  O   PRO A  43      -0.539   0.447  17.123  1.00 85.48           O  
ATOM    695  CG  PRO A  43      -4.147  -1.483  16.452  1.00 85.48           C  
ATOM    696  HG2 PRO A  43      -4.734  -1.442  15.534  1.00 85.48           H  
ATOM    697  HG3 PRO A  43      -4.756  -1.778  17.306  1.00 85.48           H  
ATOM    698  CD  PRO A  43      -2.964  -2.417  16.239  1.00 85.48           C  
ATOM    699  HD2 PRO A  43      -3.272  -3.276  15.643  1.00 85.48           H  
ATOM    700  HD3 PRO A  43      -2.574  -2.739  17.205  1.00 85.48           H  
ATOM    701  N   GLY A  44      -0.841   1.722  15.297  1.00 87.99           N  
ATOM    702  H   GLY A  44      -1.332   1.823  14.420  1.00 87.99           H  
ATOM    703  CA  GLY A  44       0.278   2.639  15.532  1.00 87.99           C  
ATOM    704  HA2 GLY A  44       0.285   2.932  16.582  1.00 87.99           H  
ATOM    705  HA3 GLY A  44       0.126   3.529  14.921  1.00 87.99           H  
ATOM    706  C   GLY A  44       1.662   2.075  15.191  1.00 87.99           C  
ATOM    707  O   GLY A  44       2.656   2.778  15.374  1.00 87.99           O  
ATOM    708  N   GLU A  45       1.751   0.834  14.707  1.00 90.78           N  
ATOM    709  H   GLU A  45       0.904   0.306  14.556  1.00 90.78           H  
ATOM    710  CA  GLU A  45       3.009   0.204  14.314  1.00 90.78           C  
ATOM    711  HA  GLU A  45       3.781   0.544  15.004  1.00 90.78           H  
ATOM    712  C   GLU A  45       3.432   0.626  12.899  1.00 90.78           C  
ATOM    713  CB  GLU A  45       2.901  -1.324  14.467  1.00 90.78           C  
ATOM    714  HB2 GLU A  45       2.464  -1.539  15.442  1.00 90.78           H  
ATOM    715  HB3 GLU A  45       2.243  -1.713  13.690  1.00 90.78           H  
ATOM    716  O   GLU A  45       2.606   0.850  12.005  1.00 90.78           O  
ATOM    717  CG  GLU A  45       4.251  -2.053  14.375  1.00 90.78           C  
ATOM    718  HG2 GLU A  45       4.934  -1.604  15.096  1.00 90.78           H  
ATOM    719  HG3 GLU A  45       4.668  -1.906  13.379  1.00 90.78           H  
ATOM    720  CD  GLU A  45       4.146  -3.565  14.650  1.00 90.78           C  
ATOM    721  OE1 GLU A  45       5.208  -4.190  14.852  1.00 90.78           O  
ATOM    722  OE2 GLU A  45       3.011  -4.100  14.700  1.00 90.78           O  
ATOM    723  N   GLU A  46       4.748   0.700  12.695  1.00 91.53           N  
ATOM    724  H   GLU A  46       5.365   0.460  13.458  1.00 91.53           H  
ATOM    725  CA  GLU A  46       5.375   0.800  11.382  1.00 91.53           C  
ATOM    726  HA  GLU A  46       4.584   0.739  10.634  1.00 91.53           H  
ATOM    727  C   GLU A  46       6.319  -0.392  11.188  1.00 91.53           C  
ATOM    728  CB  GLU A  46       6.069   2.166  11.206  1.00 91.53           C  
ATOM    729  HB2 GLU A  46       6.880   2.258  11.929  1.00 91.53           H  
ATOM    730  HB3 GLU A  46       5.332   2.942  11.410  1.00 91.53           H  
ATOM    731  O   GLU A  46       7.181  -0.649  12.030  1.00 91.53           O  
ATOM    732  CG  GLU A  46       6.627   2.381   9.783  1.00 91.53           C  
ATOM    733  HG2 GLU A  46       7.427   1.662   9.606  1.00 91.53           H  
ATOM    734  HG3 GLU A  46       5.832   2.176   9.066  1.00 91.53           H  
ATOM    735  CD  GLU A  46       7.160   3.805   9.505  1.00 91.53           C  
ATOM    736  OE1 GLU A  46       7.688   4.027   8.384  1.00 91.53           O  
ATOM    737  OE2 GLU A  46       6.999   4.708  10.359  1.00 91.53           O  
ATOM    738  N   VAL A  47       6.162  -1.120  10.082  1.00 89.60           N  
ATOM    739  H   VAL A  47       5.448  -0.832   9.428  1.00 89.60           H  
ATOM    740  CA  VAL A  47       6.988  -2.285   9.737  1.00 89.60           C  
ATOM    741  HA  VAL A  47       7.789  -2.371  10.471  1.00 89.60           H  
ATOM    742  C   VAL A  47       7.631  -2.078   8.371  1.00 89.60           C  
ATOM    743  CB  VAL A  47       6.188  -3.604   9.781  1.00 89.60           C  
ATOM    744  HB  VAL A  47       5.401  -3.582   9.028  1.00 89.60           H  
ATOM    745  O   VAL A  47       6.957  -1.726   7.404  1.00 89.60           O  
ATOM    746  CG1 VAL A  47       7.119  -4.792   9.491  1.00 89.60           C  
ATOM    747 HG11 VAL A  47       6.624  -5.729   9.744  1.00 89.60           H  
ATOM    748 HG12 VAL A  47       7.394  -4.809   8.436  1.00 89.60           H  
ATOM    749 HG13 VAL A  47       8.018  -4.719  10.102  1.00 89.60           H  
ATOM    750  CG2 VAL A  47       5.544  -3.841  11.152  1.00 89.60           C  
ATOM    751 HG21 VAL A  47       4.825  -3.050  11.367  1.00 89.60           H  
ATOM    752 HG22 VAL A  47       5.010  -4.791  11.166  1.00 89.60           H  
ATOM    753 HG23 VAL A  47       6.301  -3.845  11.937  1.00 89.60           H  
ATOM    754  N   GLU A  48       8.935  -2.335   8.273  1.00 89.04           N  
ATOM    755  H   GLU A  48       9.426  -2.646   9.099  1.00 89.04           H  
ATOM    756  CA  GLU A  48       9.669  -2.343   7.006  1.00 89.04           C  
ATOM    757  HA  GLU A  48       9.033  -1.895   6.242  1.00 89.04           H  
ATOM    758  C   GLU A  48       9.981  -3.782   6.566  1.00 89.04           C  
ATOM    759  CB  GLU A  48      10.929  -1.461   7.089  1.00 89.04           C  
ATOM    760  HB2 GLU A  48      10.648  -0.479   7.469  1.00 89.04           H  
ATOM    761  HB3 GLU A  48      11.644  -1.909   7.780  1.00 89.04           H  
ATOM    762  O   GLU A  48      10.498  -4.592   7.336  1.00 89.04           O  
ATOM    763  CG  GLU A  48      11.590  -1.283   5.711  1.00 89.04           C  
ATOM    764  HG2 GLU A  48      11.877  -2.260   5.323  1.00 89.04           H  
ATOM    765  HG3 GLU A  48      10.860  -0.862   5.019  1.00 89.04           H  
ATOM    766  CD  GLU A  48      12.831  -0.374   5.746  1.00 89.04           C  
ATOM    767  OE1 GLU A  48      13.951  -0.911   5.620  1.00 89.04           O  
ATOM    768  OE2 GLU A  48      12.673   0.872   5.798  1.00 89.04           O  
ATOM    769  N   VAL A  49       9.700  -4.097   5.302  1.00 85.99           N  
ATOM    770  H   VAL A  49       9.246  -3.391   4.740  1.00 85.99           H  
ATOM    771  CA  VAL A  49       9.967  -5.393   4.675  1.00 85.99           C  
ATOM    772  HA  VAL A  49      10.521  -6.016   5.377  1.00 85.99           H  
ATOM    773  C   VAL A  49      10.814  -5.172   3.430  1.00 85.99           C  
ATOM    774  CB  VAL A  49       8.667  -6.131   4.307  1.00 85.99           C  
ATOM    775  HB  VAL A  49       8.211  -5.660   3.436  1.00 85.99           H  
ATOM    776  O   VAL A  49      10.394  -4.487   2.502  1.00 85.99           O  
ATOM    777  CG1 VAL A  49       8.970  -7.596   3.970  1.00 85.99           C  
ATOM    778 HG11 VAL A  49       8.050  -8.087   3.654  1.00 85.99           H  
ATOM    779 HG12 VAL A  49       9.695  -7.659   3.158  1.00 85.99           H  
ATOM    780 HG13 VAL A  49       9.356  -8.101   4.856  1.00 85.99           H  
ATOM    781  CG2 VAL A  49       7.636  -6.124   5.436  1.00 85.99           C  
ATOM    782 HG21 VAL A  49       7.323  -5.104   5.656  1.00 85.99           H  
ATOM    783 HG22 VAL A  49       6.749  -6.669   5.111  1.00 85.99           H  
ATOM    784 HG23 VAL A  49       8.054  -6.570   6.338  1.00 85.99           H  
ATOM    785  N   THR A  50      12.006  -5.767   3.391  1.00 82.96           N  
ATOM    786  H   THR A  50      12.310  -6.289   4.201  1.00 82.96           H  
ATOM    787  CA  THR A  50      12.893  -5.702   2.220  1.00 82.96           C  
ATOM    788  HA  THR A  50      12.537  -4.926   1.543  1.00 82.96           H  
ATOM    789  C   THR A  50      12.887  -7.019   1.450  1.00 82.96           C  
ATOM    790  CB  THR A  50      14.322  -5.301   2.611  1.00 82.96           C  
ATOM    791  HB  THR A  50      14.730  -6.027   3.314  1.00 82.96           H  
ATOM    792  O   THR A  50      13.023  -8.095   2.046  1.00 82.96           O  
ATOM    793  CG2 THR A  50      15.256  -5.185   1.404  1.00 82.96           C  
ATOM    794 HG21 THR A  50      15.442  -6.167   0.970  1.00 82.96           H  
ATOM    795 HG22 THR A  50      16.211  -4.766   1.721  1.00 82.96           H  
ATOM    796 HG23 THR A  50      14.814  -4.535   0.648  1.00 82.96           H  
ATOM    797  OG1 THR A  50      14.322  -4.025   3.209  1.00 82.96           O  
ATOM    798  HG1 THR A  50      13.802  -4.031   4.016  1.00 82.96           H  
ATOM    799  N   PHE A  51      12.780  -6.900   0.130  1.00 74.97           N  
ATOM    800  H   PHE A  51      12.656  -5.972  -0.249  1.00 74.97           H  
ATOM    801  CA  PHE A  51      12.906  -7.963  -0.857  1.00 74.97           C  
ATOM    802  HA  PHE A  51      13.045  -8.923  -0.359  1.00 74.97           H  
ATOM    803  C   PHE A  51      14.124  -7.671  -1.732  1.00 74.97           C  
ATOM    804  CB  PHE A  51      11.628  -8.047  -1.702  1.00 74.97           C  
ATOM    805  HB2 PHE A  51      11.485  -7.103  -2.227  1.00 74.97           H  
ATOM    806  HB3 PHE A  51      11.759  -8.823  -2.456  1.00 74.97           H  
ATOM    807  O   PHE A  51      14.252  -6.577  -2.288  1.00 74.97           O  
ATOM    808  CG  PHE A  51      10.386  -8.350  -0.892  1.00 74.97           C  
ATOM    809  CD1 PHE A  51       9.902  -9.666  -0.819  1.00 74.97           C  
ATOM    810  HD1 PHE A  51      10.395 -10.446  -1.381  1.00 74.97           H  
ATOM    811  CD2 PHE A  51       9.725  -7.322  -0.194  1.00 74.97           C  
ATOM    812  HD2 PHE A  51      10.090  -6.307  -0.250  1.00 74.97           H  
ATOM    813  CE1 PHE A  51       8.783  -9.966  -0.026  1.00 74.97           C  
ATOM    814  HE1 PHE A  51       8.415 -10.980   0.021  1.00 74.97           H  
ATOM    815  CE2 PHE A  51       8.605  -7.617   0.596  1.00 74.97           C  
ATOM    816  HE2 PHE A  51       8.110  -6.827   1.140  1.00 74.97           H  
ATOM    817  CZ  PHE A  51       8.147  -8.942   0.694  1.00 74.97           C  
ATOM    818  HZ  PHE A  51       7.295  -9.170   1.318  1.00 74.97           H  
ATOM    819  N   SER A  52      14.999  -8.664  -1.860  1.00 67.31           N  
ATOM    820  H   SER A  52      14.789  -9.549  -1.421  1.00 67.31           H  
ATOM    821  CA  SER A  52      16.167  -8.631  -2.738  1.00 67.31           C  
ATOM    822  HA  SER A  52      16.150  -7.747  -3.375  1.00 67.31           H  
ATOM    823  C   SER A  52      16.112  -9.877  -3.605  1.00 67.31           C  
ATOM    824  CB  SER A  52      17.474  -8.638  -1.934  1.00 67.31           C  
ATOM    825  HB2 SER A  52      18.314  -8.596  -2.628  1.00 67.31           H  
ATOM    826  HB3 SER A  52      17.542  -9.565  -1.365  1.00 67.31           H  
ATOM    827  O   SER A  52      16.107 -10.986  -3.072  1.00 67.31           O  
ATOM    828  OG  SER A  52      17.555  -7.545  -1.037  1.00 67.31           O  
ATOM    829  HG  SER A  52      18.395  -7.600  -0.574  1.00 67.31           H  
ATOM    830  N   ALA A  53      16.085  -9.726  -4.924  1.00 55.43           N  
ATOM    831  H   ALA A  53      16.155  -8.799  -5.320  1.00 55.43           H  
ATOM    832  CA  ALA A  53      16.286 -10.865  -5.808  1.00 55.43           C  
ATOM    833  HA  ALA A  53      15.934 -11.762  -5.298  1.00 55.43           H  
ATOM    834  C   ALA A  53      17.774 -11.025  -6.058  1.00 55.43           C  
ATOM    835  CB  ALA A  53      15.510 -10.807  -7.129  1.00 55.43           C  
ATOM    836  HB1 ALA A  53      15.652 -11.742  -7.671  1.00 55.43           H  
ATOM    837  HB2 ALA A  53      14.441 -10.715  -6.935  1.00 55.43           H  
ATOM    838  HB3 ALA A  53      15.880 -10.001  -7.762  1.00 55.43           H  
ATOM    839  O   ALA A  53      18.514 -10.061  -6.233  1.00 55.43           O  
ATOM    840  N   ASN A  54      18.185 -12.283  -6.144  1.00 57.51           N  
ATOM    841  H   ASN A  54      17.531 -13.017  -5.915  1.00 57.51           H  
ATOM    842  CA  ASN A  54      19.480 -12.638  -6.712  1.00 57.51           C  
ATOM    843  HA  ASN A  54      20.236 -11.942  -6.348  1.00 57.51           H  
ATOM    844  C   ASN A  54      19.472 -12.529  -8.251  1.00 57.51           C  
ATOM    845  CB  ASN A  54      19.835 -14.053  -6.231  1.00 57.51           C  
ATOM    846  HB2 ASN A  54      20.802 -14.335  -6.646  1.00 57.51           H  
ATOM    847  HB3 ASN A  54      19.088 -14.758  -6.597  1.00 57.51           H  
ATOM    848  O   ASN A  54      20.523 -12.630  -8.874  1.00 57.51           O  
ATOM    849  CG  ASN A  54      19.939 -14.143  -4.718  1.00 57.51           C  
ATOM    850  ND2 ASN A  54      19.394 -15.175  -4.116  1.00 57.51           N  
ATOM    851 HD21 ASN A  54      18.913 -15.893  -4.639  1.00 57.51           H  
ATOM    852 HD22 ASN A  54      19.457 -15.164  -3.108  1.00 57.51           H  
ATOM    853  OD1 ASN A  54      20.504 -13.301  -4.046  1.00 57.51           O  
ATOM    854  N   ASP A  55      18.290 -12.359  -8.854  1.00 54.60           N  
ATOM    855  H   ASP A  55      17.483 -12.191  -8.270  1.00 54.60           H  
ATOM    856  CA  ASP A  55      18.074 -12.221 -10.292  1.00 54.60           C  
ATOM    857  HA  ASP A  55      19.031 -12.038 -10.781  1.00 54.60           H  
ATOM    858  C   ASP A  55      17.096 -11.057 -10.555  1.00 54.60           C  
ATOM    859  CB  ASP A  55      17.552 -13.546 -10.854  1.00 54.60           C  
ATOM    860  HB2 ASP A  55      16.598 -13.787 -10.384  1.00 54.60           H  
ATOM    861  HB3 ASP A  55      18.258 -14.334 -10.591  1.00 54.60           H  
ATOM    862  O   ASP A  55      15.890 -11.213 -10.327  1.00 54.60           O  
ATOM    863  CG  ASP A  55      17.379 -13.544 -12.376  1.00 54.60           C  
ATOM    864  OD1 ASP A  55      17.548 -12.481 -13.014  1.00 54.60           O  
ATOM    865  OD2 ASP A  55      17.047 -14.647 -12.870  1.00 54.60           O  
ATOM    866  N   PRO A  56      17.593  -9.890 -10.992  1.00 51.19           N  
ATOM    867  CA  PRO A  56      16.788  -8.682 -11.161  1.00 51.19           C  
ATOM    868  HA  PRO A  56      16.337  -8.393 -10.211  1.00 51.19           H  
ATOM    869  C   PRO A  56      15.669  -8.836 -12.197  1.00 51.19           C  
ATOM    870  CB  PRO A  56      17.807  -7.625 -11.563  1.00 51.19           C  
ATOM    871  HB2 PRO A  56      18.180  -7.173 -10.644  1.00 51.19           H  
ATOM    872  HB3 PRO A  56      17.389  -6.892 -12.254  1.00 51.19           H  
ATOM    873  O   PRO A  56      14.576  -8.293 -12.037  1.00 51.19           O  
ATOM    874  CG  PRO A  56      18.972  -8.368 -12.188  1.00 51.19           C  
ATOM    875  HG2 PRO A  56      19.906  -7.814 -12.092  1.00 51.19           H  
ATOM    876  HG3 PRO A  56      18.753  -8.589 -13.233  1.00 51.19           H  
ATOM    877  CD  PRO A  56      18.978  -9.648 -11.373  1.00 51.19           C  
ATOM    878  HD2 PRO A  56      19.375 -10.450 -11.996  1.00 51.19           H  
ATOM    879  HD3 PRO A  56      19.586  -9.517 -10.478  1.00 51.19           H  
ATOM    880  N   HIS A  57      15.864  -9.695 -13.204  1.00 53.04           N  
ATOM    881  H   HIS A  57      16.738 -10.199 -13.257  1.00 53.04           H  
ATOM    882  CA  HIS A  57      14.850  -9.952 -14.227  1.00 53.04           C  
ATOM    883  HA  HIS A  57      14.518  -8.991 -14.620  1.00 53.04           H  
ATOM    884  C   HIS A  57      13.597 -10.659 -13.677  1.00 53.04           C  
ATOM    885  CB  HIS A  57      15.482 -10.745 -15.377  1.00 53.04           C  
ATOM    886  HB2 HIS A  57      14.723 -10.930 -16.137  1.00 53.04           H  
ATOM    887  HB3 HIS A  57      15.824 -11.709 -15.002  1.00 53.04           H  
ATOM    888  O   HIS A  57      12.558 -10.678 -14.341  1.00 53.04           O  
ATOM    889  CG  HIS A  57      16.637 -10.029 -16.031  1.00 53.04           C  
ATOM    890  CD2 HIS A  57      17.939 -10.449 -16.053  1.00 53.04           C  
ATOM    891  HD2 HIS A  57      18.317 -11.353 -15.601  1.00 53.04           H  
ATOM    892  ND1 HIS A  57      16.590  -8.818 -16.689  1.00 53.04           N  
ATOM    893  HD1 HIS A  57      15.790  -8.208 -16.780  1.00 53.04           H  
ATOM    894  CE1 HIS A  57      17.834  -8.520 -17.101  1.00 53.04           C  
ATOM    895  HE1 HIS A  57      18.118  -7.615 -17.617  1.00 53.04           H  
ATOM    896  NE2 HIS A  57      18.689  -9.493 -16.747  1.00 53.04           N  
ATOM    897  N   LYS A  58      13.645 -11.211 -12.454  1.00 50.56           N  
ATOM    898  H   LYS A  58      14.513 -11.143 -11.942  1.00 50.56           H  
ATOM    899  CA  LYS A  58      12.489 -11.861 -11.810  1.00 50.56           C  
ATOM    900  HA  LYS A  58      11.892 -12.342 -12.585  1.00 50.56           H  
ATOM    901  C   LYS A  58      11.530 -10.892 -11.118  1.00 50.56           C  
ATOM    902  CB  LYS A  58      12.959 -12.950 -10.841  1.00 50.56           C  
ATOM    903  HB2 LYS A  58      12.089 -13.360 -10.329  1.00 50.56           H  
ATOM    904  HB3 LYS A  58      13.625 -12.519 -10.093  1.00 50.56           H  
ATOM    905  O   LYS A  58      10.410 -11.290 -10.800  1.00 50.56           O  
ATOM    906  CG  LYS A  58      13.666 -14.084 -11.588  1.00 50.56           C  
ATOM    907  HG2 LYS A  58      14.597 -13.714 -12.018  1.00 50.56           H  
ATOM    908  HG3 LYS A  58      13.025 -14.446 -12.391  1.00 50.56           H  
ATOM    909  CD  LYS A  58      13.963 -15.236 -10.629  1.00 50.56           C  
ATOM    910  HD2 LYS A  58      14.572 -14.873  -9.802  1.00 50.56           H  
ATOM    911  HD3 LYS A  58      13.022 -15.627 -10.242  1.00 50.56           H  
ATOM    912  CE  LYS A  58      14.707 -16.329 -11.391  1.00 50.56           C  
ATOM    913  HE2 LYS A  58      14.122 -16.600 -12.270  1.00 50.56           H  
ATOM    914  HE3 LYS A  58      15.656 -15.926 -11.743  1.00 50.56           H  
ATOM    915  NZ  LYS A  58      14.924 -17.508 -10.526  1.00 50.56           N  
ATOM    916  HZ1 LYS A  58      15.481 -17.237  -9.728  1.00 50.56           H  
ATOM    917  HZ2 LYS A  58      15.413 -18.222 -11.047  1.00 50.56           H  
ATOM    918  HZ3 LYS A  58      14.035 -17.862 -10.206  1.00 50.56           H  
ATOM    919  N   PHE A  59      11.911  -9.629 -10.925  1.00 52.76           N  
ATOM    920  H   PHE A  59      12.838  -9.348 -11.210  1.00 52.76           H  
ATOM    921  CA  PHE A  59      11.050  -8.610 -10.314  1.00 52.76           C  
ATOM    922  HA  PHE A  59      10.447  -9.072  -9.532  1.00 52.76           H  
ATOM    923  C   PHE A  59      10.070  -7.947 -11.273  1.00 52.76           C  
ATOM    924  CB  PHE A  59      11.908  -7.534  -9.668  1.00 52.76           C  
ATOM    925  HB2 PHE A  59      11.370  -6.589  -9.592  1.00 52.76           H  
ATOM    926  HB3 PHE A  59      12.767  -7.347 -10.311  1.00 52.76           H  
ATOM    927  O   PHE A  59       9.385  -7.017 -10.867  1.00 52.76           O  
ATOM    928  CG  PHE A  59      12.356  -7.868  -8.280  1.00 52.76           C  
ATOM    929  CD1 PHE A  59      11.490  -7.696  -7.185  1.00 52.76           C  
ATOM    930  HD1 PHE A  59      10.474  -7.371  -7.354  1.00 52.76           H  
ATOM    931  CD2 PHE A  59      13.706  -8.134  -8.071  1.00 52.76           C  
ATOM    932  HD2 PHE A  59      14.395  -8.150  -8.903  1.00 52.76           H  
ATOM    933  CE1 PHE A  59      11.996  -7.796  -5.877  1.00 52.76           C  
ATOM    934  HE1 PHE A  59      11.403  -7.477  -5.032  1.00 52.76           H  
ATOM    935  CE2 PHE A  59      14.187  -8.208  -6.767  1.00 52.76           C  
ATOM    936  HE2 PHE A  59      15.260  -8.240  -6.642  1.00 52.76           H  
ATOM    937  CZ  PHE A  59      13.338  -8.110  -5.660  1.00 52.76           C  
ATOM    938  HZ  PHE A  59      13.742  -8.109  -4.658  1.00 52.76           H  
ATOM    939  N   ASN A  60       9.956  -8.417 -12.517  1.00 49.98           N  
ATOM    940  H   ASN A  60      10.573  -9.170 -12.788  1.00 49.98           H  
ATOM    941  CA  ASN A  60       9.258  -7.699 -13.584  1.00 49.98           C  
ATOM    942  HA  ASN A  60       9.794  -6.763 -13.741  1.00 49.98           H  
ATOM    943  C   ASN A  60       7.797  -7.284 -13.240  1.00 49.98           C  
ATOM    944  CB  ASN A  60       9.411  -8.552 -14.866  1.00 49.98           C  
ATOM    945  HB2 ASN A  60      10.429  -8.939 -14.920  1.00 49.98           H  
ATOM    946  HB3 ASN A  60       8.728  -9.401 -14.828  1.00 49.98           H  
ATOM    947  O   ASN A  60       7.243  -6.418 -13.905  1.00 49.98           O  
ATOM    948  CG  ASN A  60       9.143  -7.775 -16.146  1.00 49.98           C  
ATOM    949  ND2 ASN A  60      10.109  -7.595 -17.006  1.00 49.98           N  
ATOM    950 HD21 ASN A  60       9.973  -6.759 -17.557  1.00 49.98           H  
ATOM    951 HD22 ASN A  60      11.061  -7.818 -16.755  1.00 49.98           H  
ATOM    952  OD1 ASN A  60       8.029  -7.385 -16.421  1.00 49.98           O  
ATOM    953  N   ARG A  61       7.140  -7.849 -12.206  1.00 54.79           N  
ATOM    954  H   ARG A  61       7.691  -8.446 -11.605  1.00 54.79           H  
ATOM    955  CA  ARG A  61       5.776  -7.467 -11.772  1.00 54.79           C  
ATOM    956  HA  ARG A  61       5.645  -6.399 -11.945  1.00 54.79           H  
ATOM    957  C   ARG A  61       5.511  -7.732 -10.275  1.00 54.79           C  
ATOM    958  CB  ARG A  61       4.740  -8.230 -12.625  1.00 54.79           C  
ATOM    959  HB2 ARG A  61       3.743  -7.903 -12.330  1.00 54.79           H  
ATOM    960  HB3 ARG A  61       4.828  -9.300 -12.433  1.00 54.79           H  
ATOM    961  O   ARG A  61       4.973  -8.798  -9.955  1.00 54.79           O  
ATOM    962  CG  ARG A  61       4.906  -8.004 -14.127  1.00 54.79           C  
ATOM    963  HG2 ARG A  61       4.853  -6.937 -14.345  1.00 54.79           H  
ATOM    964  HG3 ARG A  61       5.861  -8.414 -14.454  1.00 54.79           H  
ATOM    965  CD  ARG A  61       3.854  -8.712 -14.946  1.00 54.79           C  
ATOM    966  HD2 ARG A  61       3.839  -9.769 -14.683  1.00 54.79           H  
ATOM    967  HD3 ARG A  61       2.886  -8.263 -14.724  1.00 54.79           H  
ATOM    968  NE  ARG A  61       4.205  -8.564 -16.361  1.00 54.79           N  
ATOM    969  HE  ARG A  61       5.190  -8.476 -16.567  1.00 54.79           H  
ATOM    970  NH1 ARG A  61       2.076  -8.279 -17.168  1.00 54.79           N  
ATOM    971 HH11 ARG A  61       1.485  -8.053 -17.956  1.00 54.79           H  
ATOM    972 HH12 ARG A  61       1.765  -7.903 -16.283  1.00 54.79           H  
ATOM    973  NH2 ARG A  61       3.823  -8.377 -18.574  1.00 54.79           N  
ATOM    974 HH21 ARG A  61       4.824  -8.373 -18.704  1.00 54.79           H  
ATOM    975 HH22 ARG A  61       3.210  -8.196 -19.356  1.00 54.79           H  
ATOM    976  CZ  ARG A  61       3.363  -8.414 -17.356  1.00 54.79           C  
ATOM    977  N   PRO A  62       5.842  -6.827  -9.339  1.00 54.54           N  
ATOM    978  CA  PRO A  62       5.472  -7.004  -7.933  1.00 54.54           C  
ATOM    979  HA  PRO A  62       5.853  -7.962  -7.580  1.00 54.54           H  
ATOM    980  C   PRO A  62       3.939  -6.997  -7.738  1.00 54.54           C  
ATOM    981  CB  PRO A  62       6.197  -5.889  -7.172  1.00 54.54           C  
ATOM    982  HB2 PRO A  62       5.628  -5.536  -6.311  1.00 54.54           H  
ATOM    983  HB3 PRO A  62       7.179  -6.243  -6.858  1.00 54.54           H  
ATOM    984  O   PRO A  62       3.190  -6.279  -8.396  1.00 54.54           O  
ATOM    985  CG  PRO A  62       6.366  -4.797  -8.229  1.00 54.54           C  
ATOM    986  HG2 PRO A  62       5.470  -4.176  -8.258  1.00 54.54           H  
ATOM    987  HG3 PRO A  62       7.247  -4.179  -8.057  1.00 54.54           H  
ATOM    988  CD  PRO A  62       6.528  -5.562  -9.537  1.00 54.54           C  
ATOM    989  HD2 PRO A  62       6.099  -4.988 -10.359  1.00 54.54           H  
ATOM    990  HD3 PRO A  62       7.587  -5.743  -9.722  1.00 54.54           H  
ATOM    991  N   GLN A  63       3.430  -7.826  -6.828  1.00 57.95           N  
ATOM    992  H   GLN A  63       4.054  -8.385  -6.265  1.00 57.95           H  
ATOM    993  CA  GLN A  63       2.000  -7.924  -6.520  1.00 57.95           C  
ATOM    994  HA  GLN A  63       1.458  -7.107  -6.997  1.00 57.95           H  
ATOM    995  C   GLN A  63       1.797  -7.792  -5.010  1.00 57.95           C  
ATOM    996  CB  GLN A  63       1.449  -9.250  -7.079  1.00 57.95           C  
ATOM    997  HB2 GLN A  63       1.970 -10.079  -6.601  1.00 57.95           H  
ATOM    998  HB3 GLN A  63       1.655  -9.290  -8.149  1.00 57.95           H  
ATOM    999  O   GLN A  63       2.163  -8.679  -4.244  1.00 57.95           O  
ATOM   1000  CG  GLN A  63      -0.067  -9.417  -6.868  1.00 57.95           C  
ATOM   1001  HG2 GLN A  63      -0.593  -8.603  -7.366  1.00 57.95           H  
ATOM   1002  HG3 GLN A  63      -0.300  -9.362  -5.804  1.00 57.95           H  
ATOM   1003  CD  GLN A  63      -0.610 -10.750  -7.392  1.00 57.95           C  
ATOM   1004  NE2 GLN A  63      -1.905 -10.882  -7.544  1.00 57.95           N  
ATOM   1005 HE21 GLN A  63      -2.551 -10.138  -7.320  1.00 57.95           H  
ATOM   1006 HE22 GLN A  63      -2.289 -11.784  -7.787  1.00 57.95           H  
ATOM   1007  OE1 GLN A  63       0.100 -11.713  -7.686  1.00 57.95           O  
ATOM   1008  N   PHE A  64       1.166  -6.712  -4.559  1.00 58.60           N  
ATOM   1009  H   PHE A  64       0.819  -6.003  -5.189  1.00 58.60           H  
ATOM   1010  CA  PHE A  64       0.818  -6.561  -3.150  1.00 58.60           C  
ATOM   1011  HA  PHE A  64       1.415  -7.245  -2.548  1.00 58.60           H  
ATOM   1012  C   PHE A  64      -0.647  -6.940  -2.952  1.00 58.60           C  
ATOM   1013  CB  PHE A  64       1.155  -5.152  -2.649  1.00 58.60           C  
ATOM   1014  HB2 PHE A  64       0.423  -4.441  -3.032  1.00 58.60           H  
ATOM   1015  HB3 PHE A  64       1.070  -5.140  -1.563  1.00 58.60           H  
ATOM   1016  O   PHE A  64      -1.531  -6.542  -3.707  1.00 58.60           O  
ATOM   1017  CG  PHE A  64       2.540  -4.685  -3.045  1.00 58.60           C  
ATOM   1018  CD1 PHE A  64       3.641  -4.945  -2.212  1.00 58.60           C  
ATOM   1019  HD1 PHE A  64       3.499  -5.460  -1.274  1.00 58.60           H  
ATOM   1020  CD2 PHE A  64       2.723  -3.993  -4.257  1.00 58.60           C  
ATOM   1021  HD2 PHE A  64       1.873  -3.788  -4.892  1.00 58.60           H  
ATOM   1022  CE1 PHE A  64       4.917  -4.498  -2.588  1.00 58.60           C  
ATOM   1023  HE1 PHE A  64       5.769  -4.681  -1.949  1.00 58.60           H  
ATOM   1024  CE2 PHE A  64       3.996  -3.536  -4.624  1.00 58.60           C  
ATOM   1025  HE2 PHE A  64       4.138  -2.971  -5.532  1.00 58.60           H  
ATOM   1026  CZ  PHE A  64       5.084  -3.773  -3.779  1.00 58.60           C  
ATOM   1027  HZ  PHE A  64       6.043  -3.353  -4.044  1.00 58.60           H  
ATOM   1028  N   THR A  65      -0.933  -7.726  -1.928  1.00 57.89           N  
ATOM   1029  H   THR A  65      -0.196  -8.093  -1.343  1.00 57.89           H  
ATOM   1030  CA  THR A  65      -2.298  -7.980  -1.484  1.00 57.89           C  
ATOM   1031  HA  THR A  65      -3.006  -7.383  -2.059  1.00 57.89           H  
ATOM   1032  C   THR A  65      -2.390  -7.519  -0.041  1.00 57.89           C  
ATOM   1033  CB  THR A  65      -2.684  -9.451  -1.668  1.00 57.89           C  
ATOM   1034  HB  THR A  65      -2.089 -10.080  -1.005  1.00 57.89           H  
ATOM   1035  O   THR A  65      -1.747  -8.068   0.844  1.00 57.89           O  
ATOM   1036  CG2 THR A  65      -4.168  -9.662  -1.384  1.00 57.89           C  
ATOM   1037 HG21 THR A  65      -4.374 -10.732  -1.372  1.00 57.89           H  
ATOM   1038 HG22 THR A  65      -4.779  -9.171  -2.142  1.00 57.89           H  
ATOM   1039 HG23 THR A  65      -4.428  -9.263  -0.404  1.00 57.89           H  
ATOM   1040  OG1 THR A  65      -2.467  -9.846  -3.011  1.00 57.89           O  
ATOM   1041  HG1 THR A  65      -2.648  -9.081  -3.561  1.00 57.89           H  
ATOM   1042  N   ILE A  66      -3.143  -6.453   0.200  1.00 59.14           N  
ATOM   1043  H   ILE A  66      -3.742  -6.070  -0.517  1.00 59.14           H  
ATOM   1044  CA  ILE A  66      -3.324  -5.923   1.546  1.00 59.14           C  
ATOM   1045  HA  ILE A  66      -2.522  -6.263   2.201  1.00 59.14           H  
ATOM   1046  C   ILE A  66      -4.630  -6.514   2.061  1.00 59.14           C  
ATOM   1047  CB  ILE A  66      -3.276  -4.384   1.533  1.00 59.14           C  
ATOM   1048  HB  ILE A  66      -4.050  -4.019   0.859  1.00 59.14           H  
ATOM   1049  O   ILE A  66      -5.711  -6.220   1.549  1.00 59.14           O  
ATOM   1050  CG1 ILE A  66      -1.893  -3.890   1.035  1.00 59.14           C  
ATOM   1051 HG12 ILE A  66      -1.537  -4.507   0.210  1.00 59.14           H  
ATOM   1052 HG13 ILE A  66      -1.165  -3.953   1.844  1.00 59.14           H  
ATOM   1053  CG2 ILE A  66      -3.550  -3.833   2.943  1.00 59.14           C  
ATOM   1054 HG21 ILE A  66      -3.472  -2.746   2.953  1.00 59.14           H  
ATOM   1055 HG22 ILE A  66      -2.846  -4.251   3.662  1.00 59.14           H  
ATOM   1056 HG23 ILE A  66      -4.561  -4.094   3.256  1.00 59.14           H  
ATOM   1057  CD1 ILE A  66      -1.928  -2.453   0.524  1.00 59.14           C  
ATOM   1058 HD11 ILE A  66      -2.687  -2.374  -0.255  1.00 59.14           H  
ATOM   1059 HD12 ILE A  66      -2.155  -1.764   1.336  1.00 59.14           H  
ATOM   1060 HD13 ILE A  66      -0.964  -2.197   0.085  1.00 59.14           H  
ATOM   1061  N   GLU A  67      -4.521  -7.390   3.050  1.00 60.41           N  
ATOM   1062  H   GLU A  67      -3.632  -7.565   3.496  1.00 60.41           H  
ATOM   1063  CA  GLU A  67      -5.673  -7.950   3.737  1.00 60.41           C  
ATOM   1064  HA  GLU A  67      -6.583  -7.676   3.204  1.00 60.41           H  
ATOM   1065  C   GLU A  67      -5.780  -7.272   5.111  1.00 60.41           C  
ATOM   1066  CB  GLU A  67      -5.639  -9.499   3.736  1.00 60.41           C  
ATOM   1067  HB2 GLU A  67      -4.764  -9.848   4.284  1.00 60.41           H  
ATOM   1068  HB3 GLU A  67      -6.534  -9.862   4.242  1.00 60.41           H  
ATOM   1069  O   GLU A  67      -4.825  -6.818   5.737  1.00 60.41           O  
ATOM   1070  CG  GLU A  67      -5.626 -10.042   2.284  1.00 60.41           C  
ATOM   1071  HG2 GLU A  67      -6.490  -9.617   1.773  1.00 60.41           H  
ATOM   1072  HG3 GLU A  67      -4.737  -9.667   1.778  1.00 60.41           H  
ATOM   1073  CD  GLU A  67      -5.668 -11.574   2.091  1.00 60.41           C  
ATOM   1074  OE1 GLU A  67      -5.613 -12.007   0.908  1.00 60.41           O  
ATOM   1075  OE2 GLU A  67      -5.831 -12.329   3.059  1.00 60.41           O  
ATOM   1076  N   TRP A  68      -6.996  -7.075   5.569  1.00 59.26           N  
ATOM   1077  H   TRP A  68      -7.784  -7.375   5.013  1.00 59.26           H  
ATOM   1078  CA  TRP A  68      -7.282  -6.698   6.940  1.00 59.26           C  
ATOM   1079  HA  TRP A  68      -6.470  -7.034   7.585  1.00 59.26           H  
ATOM   1080  C   TRP A  68      -8.522  -7.461   7.334  1.00 59.26           C  
ATOM   1081  CB  TRP A  68      -7.449  -5.180   7.111  1.00 59.26           C  
ATOM   1082  HB2 TRP A  68      -7.609  -4.970   8.168  1.00 59.26           H  
ATOM   1083  HB3 TRP A  68      -6.508  -4.703   6.835  1.00 59.26           H  
ATOM   1084  O   TRP A  68      -9.308  -7.872   6.475  1.00 59.26           O  
ATOM   1085  CG  TRP A  68      -8.533  -4.507   6.326  1.00 59.26           C  
ATOM   1086  CD1 TRP A  68      -9.693  -4.018   6.821  1.00 59.26           C  
ATOM   1087  HD1 TRP A  68      -9.989  -4.072   7.858  1.00 59.26           H  
ATOM   1088  CD2 TRP A  68      -8.489  -4.091   4.933  1.00 59.26           C  
ATOM   1089  CE2 TRP A  68      -9.682  -3.366   4.641  1.00 59.26           C  
ATOM   1090  CE3 TRP A  68      -7.524  -4.205   3.915  1.00 59.26           C  
ATOM   1091  HE3 TRP A  68      -6.608  -4.740   4.116  1.00 59.26           H  
ATOM   1092  NE1 TRP A  68     -10.390  -3.364   5.822  1.00 59.26           N  
ATOM   1093  HE1 TRP A  68     -11.172  -2.755   6.017  1.00 59.26           H  
ATOM   1094  CH2 TRP A  68      -8.873  -2.810   2.452  1.00 59.26           C  
ATOM   1095  HH2 TRP A  68      -8.949  -2.181   1.578  1.00 59.26           H  
ATOM   1096  CZ2 TRP A  68      -9.899  -2.757   3.405  1.00 59.26           C  
ATOM   1097  HZ2 TRP A  68     -10.774  -2.146   3.243  1.00 59.26           H  
ATOM   1098  CZ3 TRP A  68      -7.706  -3.559   2.686  1.00 59.26           C  
ATOM   1099  HZ3 TRP A  68      -6.903  -3.591   1.965  1.00 59.26           H  
ATOM   1100  N   LYS A  69      -8.742  -7.639   8.630  1.00 54.02           N  
ATOM   1101  H   LYS A  69      -8.094  -7.273   9.313  1.00 54.02           H  
ATOM   1102  CA  LYS A  69      -9.971  -8.288   9.062  1.00 54.02           C  
ATOM   1103  HA  LYS A  69      -9.975  -9.289   8.632  1.00 54.02           H  
ATOM   1104  C   LYS A  69     -11.165  -7.521   8.480  1.00 54.02           C  
ATOM   1105  CB  LYS A  69      -9.983  -8.422  10.588  1.00 54.02           C  
ATOM   1106  HB2 LYS A  69      -9.010  -8.782  10.923  1.00 54.02           H  
ATOM   1107  HB3 LYS A  69     -10.190  -7.460  11.057  1.00 54.02           H  
ATOM   1108  O   LYS A  69     -11.277  -6.307   8.640  1.00 54.02           O  
ATOM   1109  CG  LYS A  69     -11.046  -9.450  10.982  1.00 54.02           C  
ATOM   1110  HG2 LYS A  69     -10.916 -10.337  10.362  1.00 54.02           H  
ATOM   1111  HG3 LYS A  69     -12.036  -9.038  10.786  1.00 54.02           H  
ATOM   1112  CD  LYS A  69     -10.957  -9.882  12.451  1.00 54.02           C  
ATOM   1113  HD2 LYS A  69     -11.182  -9.046  13.113  1.00 54.02           H  
ATOM   1114  HD3 LYS A  69      -9.960 -10.270  12.656  1.00 54.02           H  
ATOM   1115  CE  LYS A  69     -12.002 -10.996  12.605  1.00 54.02           C  
ATOM   1116  HE2 LYS A  69     -13.001 -10.572  12.501  1.00 54.02           H  
ATOM   1117  HE3 LYS A  69     -11.868 -11.695  11.780  1.00 54.02           H  
ATOM   1118  NZ  LYS A  69     -11.910 -11.770  13.862  1.00 54.02           N  
ATOM   1119  HZ1 LYS A  69     -10.963 -12.059  14.061  1.00 54.02           H  
ATOM   1120  HZ2 LYS A  69     -12.433 -12.623  13.724  1.00 54.02           H  
ATOM   1121  HZ3 LYS A  69     -12.329 -11.283  14.641  1.00 54.02           H  
ATOM   1122  N   ASP A  70     -11.968  -8.200   7.662  1.00 47.25           N  
ATOM   1123  H   ASP A  70     -11.804  -9.193   7.576  1.00 47.25           H  
ATOM   1124  CA  ASP A  70     -13.272  -7.713   7.213  1.00 47.25           C  
ATOM   1125  HA  ASP A  70     -13.373  -6.656   7.461  1.00 47.25           H  
ATOM   1126  C   ASP A  70     -14.356  -8.458   7.945  1.00 47.25           C  
ATOM   1127  CB  ASP A  70     -13.546  -7.969   5.714  1.00 47.25           C  
ATOM   1128  HB2 ASP A  70     -12.627  -8.167   5.163  1.00 47.25           H  
ATOM   1129  HB3 ASP A  70     -14.113  -8.892   5.596  1.00 47.25           H  
ATOM   1130  O   ASP A  70     -14.181  -9.632   8.264  1.00 47.25           O  
ATOM   1131  CG  ASP A  70     -14.354  -6.825   5.093  1.00 47.25           C  
ATOM   1132  OD1 ASP A  70     -14.084  -5.669   5.466  1.00 47.25           O  
ATOM   1133  OD2 ASP A  70     -15.113  -7.089   4.146  1.00 47.25           O  
ATOM   1134  N   ASP A  71     -15.528  -7.845   8.035  1.00 51.01           N  
ATOM   1135  H   ASP A  71     -15.586  -6.866   7.792  1.00 51.01           H  
ATOM   1136  CA  ASP A  71     -16.753  -8.494   8.504  1.00 51.01           C  
ATOM   1137  HA  ASP A  71     -16.620  -8.779   9.547  1.00 51.01           H  
ATOM   1138  C   ASP A  71     -17.125  -9.791   7.742  1.00 51.01           C  
ATOM   1139  CB  ASP A  71     -17.901  -7.470   8.409  1.00 51.01           C  
ATOM   1140  HB2 ASP A  71     -17.855  -6.963   7.446  1.00 51.01           H  
ATOM   1141  HB3 ASP A  71     -18.853  -8.000   8.449  1.00 51.01           H  
ATOM   1142  O   ASP A  71     -18.048 -10.494   8.155  1.00 51.01           O  
ATOM   1143  CG  ASP A  71     -17.922  -6.436   9.542  1.00 51.01           C  
ATOM   1144  OD1 ASP A  71     -17.452  -6.749  10.653  1.00 51.01           O  
ATOM   1145  OD2 ASP A  71     -18.505  -5.351   9.323  1.00 51.01           O  
ATOM   1146  N   LYS A  72     -16.437 -10.156   6.646  1.00 49.73           N  
ATOM   1147  H   LYS A  72     -15.623  -9.609   6.407  1.00 49.73           H  
ATOM   1148  CA  LYS A  72     -16.714 -11.395   5.903  1.00 49.73           C  
ATOM   1149  HA  LYS A  72     -17.791 -11.453   5.746  1.00 49.73           H  
ATOM   1150  C   LYS A  72     -16.394 -12.683   6.665  1.00 49.73           C  
ATOM   1151  CB  LYS A  72     -16.021 -11.400   4.531  1.00 49.73           C  
ATOM   1152  HB2 LYS A  72     -14.975 -11.111   4.631  1.00 49.73           H  
ATOM   1153  HB3 LYS A  72     -16.044 -12.422   4.152  1.00 49.73           H  
ATOM   1154  O   LYS A  72     -17.030 -13.689   6.359  1.00 49.73           O  
ATOM   1155  CG  LYS A  72     -16.735 -10.484   3.523  1.00 49.73           C  
ATOM   1156  HG2 LYS A  72     -17.798 -10.435   3.757  1.00 49.73           H  
ATOM   1157  HG3 LYS A  72     -16.318  -9.479   3.595  1.00 49.73           H  
ATOM   1158  CD  LYS A  72     -16.588 -11.022   2.090  1.00 49.73           C  
ATOM   1159  HD2 LYS A  72     -16.970 -12.043   2.062  1.00 49.73           H  
ATOM   1160  HD3 LYS A  72     -15.534 -11.044   1.813  1.00 49.73           H  
ATOM   1161  CE  LYS A  72     -17.384 -10.188   1.079  1.00 49.73           C  
ATOM   1162  HE2 LYS A  72     -18.409 -10.085   1.435  1.00 49.73           H  
ATOM   1163  HE3 LYS A  72     -17.399 -10.718   0.127  1.00 49.73           H  
ATOM   1164  NZ  LYS A  72     -16.766  -8.862   0.898  1.00 49.73           N  
ATOM   1165  HZ1 LYS A  72     -17.237  -8.254   0.243  1.00 49.73           H  
ATOM   1166  HZ2 LYS A  72     -16.702  -8.369   1.776  1.00 49.73           H  
ATOM   1167  HZ3 LYS A  72     -15.806  -8.951   0.596  1.00 49.73           H  
ATOM   1168  N   ASP A  73     -15.498 -12.677   7.652  1.00 47.78           N  
ATOM   1169  H   ASP A  73     -14.985 -11.829   7.846  1.00 47.78           H  
ATOM   1170  CA  ASP A  73     -15.036 -13.942   8.249  1.00 47.78           C  
ATOM   1171  HA  ASP A  73     -15.144 -14.723   7.496  1.00 47.78           H  
ATOM   1172  C   ASP A  73     -15.891 -14.464   9.411  1.00 47.78           C  
ATOM   1173  CB  ASP A  73     -13.534 -13.882   8.556  1.00 47.78           C  
ATOM   1174  HB2 ASP A  73     -13.240 -14.773   9.111  1.00 47.78           H  
ATOM   1175  HB3 ASP A  73     -13.328 -13.010   9.177  1.00 47.78           H  
ATOM   1176  O   ASP A  73     -15.639 -15.555   9.913  1.00 47.78           O  
ATOM   1177  CG  ASP A  73     -12.700 -13.830   7.269  1.00 47.78           C  
ATOM   1178  OD1 ASP A  73     -13.133 -14.417   6.248  1.00 47.78           O  
ATOM   1179  OD2 ASP A  73     -11.645 -13.164   7.304  1.00 47.78           O  
ATOM   1180  N   GLY A  74     -16.956 -13.759   9.813  1.00 42.60           N  
ATOM   1181  H   GLY A  74     -17.131 -12.879   9.348  1.00 42.60           H  
ATOM   1182  CA  GLY A  74     -17.994 -14.317  10.694  1.00 42.60           C  
ATOM   1183  HA2 GLY A  74     -18.455 -15.162  10.184  1.00 42.60           H  
ATOM   1184  HA3 GLY A  74     -18.758 -13.556  10.851  1.00 42.60           H  
ATOM   1185  C   GLY A  74     -17.533 -14.814  12.077  1.00 42.60           C  
ATOM   1186  O   GLY A  74     -18.352 -15.374  12.804  1.00 42.60           O  
ATOM   1187  N   ASP A  75     -16.274 -14.604  12.472  1.00 40.99           N  
ATOM   1188  H   ASP A  75     -15.618 -14.288  11.772  1.00 40.99           H  
ATOM   1189  CA  ASP A  75     -15.688 -15.137  13.709  1.00 40.99           C  
ATOM   1190  HA  ASP A  75     -16.434 -15.782  14.174  1.00 40.99           H  
ATOM   1191  C   ASP A  75     -15.367 -14.073  14.778  1.00 40.99           C  
ATOM   1192  CB  ASP A  75     -14.508 -16.064  13.385  1.00 40.99           C  
ATOM   1193  HB2 ASP A  75     -14.766 -16.699  12.536  1.00 40.99           H  
ATOM   1194  HB3 ASP A  75     -14.356 -16.720  14.242  1.00 40.99           H  
ATOM   1195  O   ASP A  75     -14.792 -14.380  15.820  1.00 40.99           O  
ATOM   1196  CG  ASP A  75     -13.186 -15.343  13.096  1.00 40.99           C  
ATOM   1197  OD1 ASP A  75     -13.187 -14.102  12.880  1.00 40.99           O  
ATOM   1198  OD2 ASP A  75     -12.152 -16.039  13.170  1.00 40.99           O  
ATOM   1199  N   GLY A  76     -15.837 -12.837  14.587  1.00 33.81           N  
ATOM   1200  H   GLY A  76     -16.246 -12.644  13.684  1.00 33.81           H  
ATOM   1201  CA  GLY A  76     -15.982 -11.862  15.666  1.00 33.81           C  
ATOM   1202  HA2 GLY A  76     -15.927 -12.367  16.631  1.00 33.81           H  
ATOM   1203  HA3 GLY A  76     -16.981 -11.432  15.595  1.00 33.81           H  
ATOM   1204  C   GLY A  76     -14.951 -10.733  15.680  1.00 33.81           C  
ATOM   1205  O   GLY A  76     -13.748 -10.966  15.779  1.00 33.81           O  
ATOM   1206  N   TYR A  77     -15.515  -9.517  15.671  1.00 31.84           N  
ATOM   1207  H   TYR A  77     -16.512  -9.515  15.506  1.00 31.84           H  
ATOM   1208  CA  TYR A  77     -14.978  -8.204  16.068  1.00 31.84           C  
ATOM   1209  HA  TYR A  77     -15.762  -7.475  15.863  1.00 31.84           H  
ATOM   1210  C   TYR A  77     -13.753  -7.749  15.245  1.00 31.84           C  
ATOM   1211  CB  TYR A  77     -14.787  -8.221  17.598  1.00 31.84           C  
ATOM   1212  HB2 TYR A  77     -13.972  -8.901  17.846  1.00 31.84           H  
ATOM   1213  HB3 TYR A  77     -14.487  -7.224  17.920  1.00 31.84           H  
ATOM   1214  O   TYR A  77     -12.688  -8.343  15.344  1.00 31.84           O  
ATOM   1215  CG  TYR A  77     -16.038  -8.641  18.374  1.00 31.84           C  
ATOM   1216  CD1 TYR A  77     -17.035  -7.688  18.659  1.00 31.84           C  
ATOM   1217  HD1 TYR A  77     -16.893  -6.662  18.355  1.00 31.84           H  
ATOM   1218  CD2 TYR A  77     -16.229  -9.983  18.771  1.00 31.84           C  
ATOM   1219  HD2 TYR A  77     -15.466 -10.718  18.559  1.00 31.84           H  
ATOM   1220  CE1 TYR A  77     -18.215  -8.067  19.331  1.00 31.84           C  
ATOM   1221  HE1 TYR A  77     -18.972  -7.326  19.542  1.00 31.84           H  
ATOM   1222  CE2 TYR A  77     -17.412 -10.370  19.435  1.00 31.84           C  
ATOM   1223  HE2 TYR A  77     -17.564 -11.397  19.732  1.00 31.84           H  
ATOM   1224  OH  TYR A  77     -19.548  -9.777  20.360  1.00 31.84           O  
ATOM   1225  HH  TYR A  77     -20.143  -9.030  20.460  1.00 31.84           H  
ATOM   1226  CZ  TYR A  77     -18.407  -9.411  19.718  1.00 31.84           C  
ATOM   1227  N   ILE A  78     -13.846  -6.765  14.339  1.00 35.82           N  
ATOM   1228  H   ILE A  78     -13.146  -6.839  13.615  1.00 35.82           H  
ATOM   1229  CA  ILE A  78     -14.356  -5.387  14.477  1.00 35.82           C  
ATOM   1230  HA  ILE A  78     -14.764  -5.232  15.476  1.00 35.82           H  
ATOM   1231  C   ILE A  78     -15.445  -5.044  13.445  1.00 35.82           C  
ATOM   1232  CB  ILE A  78     -13.139  -4.448  14.281  1.00 35.82           C  
ATOM   1233  HB  ILE A  78     -12.602  -4.764  13.386  1.00 35.82           H  
ATOM   1234  O   ILE A  78     -15.302  -5.357  12.274  1.00 35.82           O  
ATOM   1235  CG1 ILE A  78     -12.181  -4.508  15.497  1.00 35.82           C  
ATOM   1236 HG12 ILE A  78     -11.876  -3.498  15.771  1.00 35.82           H  
ATOM   1237 HG13 ILE A  78     -12.697  -4.906  16.370  1.00 35.82           H  
ATOM   1238  CG2 ILE A  78     -13.548  -2.996  14.025  1.00 35.82           C  
ATOM   1239 HG21 ILE A  78     -14.063  -2.900  13.069  1.00 35.82           H  
ATOM   1240 HG22 ILE A  78     -14.184  -2.637  14.834  1.00 35.82           H  
ATOM   1241 HG23 ILE A  78     -12.655  -2.374  13.953  1.00 35.82           H  
ATOM   1242  CD1 ILE A  78     -10.913  -5.335  15.250  1.00 35.82           C  
ATOM   1243 HD11 ILE A  78     -11.128  -6.392  15.401  1.00 35.82           H  
ATOM   1244 HD12 ILE A  78     -10.140  -5.045  15.963  1.00 35.82           H  
ATOM   1245 HD13 ILE A  78     -10.547  -5.214  14.230  1.00 35.82           H  
ATOM   1246  N   SER A  79     -16.492  -4.338  13.887  1.00 39.33           N  
ATOM   1247  H   SER A  79     -16.472  -4.024  14.847  1.00 39.33           H  
ATOM   1248  CA  SER A  79     -17.600  -3.850  13.053  1.00 39.33           C  
ATOM   1249  HA  SER A  79     -18.091  -4.701  12.581  1.00 39.33           H  
ATOM   1250  C   SER A  79     -17.161  -2.875  11.955  1.00 39.33           C  
ATOM   1251  CB  SER A  79     -18.593  -3.107  13.960  1.00 39.33           C  
ATOM   1252  HB2 SER A  79     -19.385  -2.676  13.349  1.00 39.33           H  
ATOM   1253  HB3 SER A  79     -19.040  -3.812  14.661  1.00 39.33           H  
ATOM   1254  O   SER A  79     -16.362  -1.983  12.243  1.00 39.33           O  
ATOM   1255  OG  SER A  79     -17.943  -2.073  14.689  1.00 39.33           O  
ATOM   1256  HG  SER A  79     -17.154  -1.811  14.208  1.00 39.33           H  
ATOM   1257  N   ALA A  80     -17.830  -2.899  10.795  1.00 44.78           N  
ATOM   1258  H   ALA A  80     -18.275  -3.771  10.544  1.00 44.78           H  
ATOM   1259  CA  ALA A  80     -17.823  -1.874   9.732  1.00 44.78           C  
ATOM   1260  HA  ALA A  80     -16.876  -1.952   9.198  1.00 44.78           H  
ATOM   1261  C   ALA A  80     -17.966  -0.387  10.163  1.00 44.78           C  
ATOM   1262  CB  ALA A  80     -18.959  -2.226   8.756  1.00 44.78           C  
ATOM   1263  HB1 ALA A  80     -19.904  -2.322   9.291  1.00 44.78           H  
ATOM   1264  HB2 ALA A  80     -18.731  -3.160   8.243  1.00 44.78           H  
ATOM   1265  HB3 ALA A  80     -19.055  -1.450   7.996  1.00 44.78           H  
ATOM   1266  O   ALA A  80     -17.960   0.496   9.310  1.00 44.78           O  
ATOM   1267  N   ALA A  81     -18.117  -0.080  11.455  1.00 49.68           N  
ATOM   1268  H   ALA A  81     -18.015  -0.838  12.114  1.00 49.68           H  
ATOM   1269  CA  ALA A  81     -18.130   1.278  11.994  1.00 49.68           C  
ATOM   1270  HA  ALA A  81     -18.575   1.947  11.257  1.00 49.68           H  
ATOM   1271  C   ALA A  81     -16.732   1.842  12.318  1.00 49.68           C  
ATOM   1272  CB  ALA A  81     -19.021   1.273  13.242  1.00 49.68           C  
ATOM   1273  HB1 ALA A  81     -18.584   0.633  14.009  1.00 49.68           H  
ATOM   1274  HB2 ALA A  81     -20.016   0.909  12.986  1.00 49.68           H  
ATOM   1275  HB3 ALA A  81     -19.102   2.288  13.633  1.00 49.68           H  
ATOM   1276  O   ALA A  81     -16.606   3.048  12.541  1.00 49.68           O  
ATOM   1277  N   GLU A  82     -15.689   1.010  12.388  1.00 61.06           N  
ATOM   1278  H   GLU A  82     -15.802   0.031  12.168  1.00 61.06           H  
ATOM   1279  CA  GLU A  82     -14.346   1.505  12.692  1.00 61.06           C  
ATOM   1280  HA  GLU A  82     -14.434   2.385  13.329  1.00 61.06           H  
ATOM   1281  C   GLU A  82     -13.644   1.963  11.417  1.00 61.06           C  
ATOM   1282  CB  GLU A  82     -13.525   0.500  13.507  1.00 61.06           C  
ATOM   1283  HB2 GLU A  82     -13.507  -0.459  12.991  1.00 61.06           H  
ATOM   1284  HB3 GLU A  82     -12.507   0.884  13.582  1.00 61.06           H  
ATOM   1285  O   GLU A  82     -13.219   1.161  10.582  1.00 61.06           O  
ATOM   1286  CG  GLU A  82     -14.115   0.354  14.924  1.00 61.06           C  
ATOM   1287  HG2 GLU A  82     -15.078  -0.152  14.850  1.00 61.06           H  
ATOM   1288  HG3 GLU A  82     -14.296   1.350  15.328  1.00 61.06           H  
ATOM   1289  CD  GLU A  82     -13.224  -0.403  15.924  1.00 61.06           C  
ATOM   1290  OE1 GLU A  82     -13.740  -0.716  17.019  1.00 61.06           O  
ATOM   1291  OE2 GLU A  82     -12.032  -0.647  15.629  1.00 61.06           O  
ATOM   1292  N   LYS A  83     -13.523   3.289  11.291  1.00 68.85           N  
ATOM   1293  H   LYS A  83     -13.980   3.872  11.977  1.00 68.85           H  
ATOM   1294  CA  LYS A  83     -12.678   3.916  10.282  1.00 68.85           C  
ATOM   1295  HA  LYS A  83     -13.042   3.606   9.302  1.00 68.85           H  
ATOM   1296  C   LYS A  83     -11.253   3.422  10.439  1.00 68.85           C  
ATOM   1297  CB  LYS A  83     -12.712   5.442  10.380  1.00 68.85           C  
ATOM   1298  HB2 LYS A  83     -11.932   5.850   9.738  1.00 68.85           H  
ATOM   1299  HB3 LYS A  83     -12.526   5.755  11.407  1.00 68.85           H  
ATOM   1300  O   LYS A  83     -10.675   3.535  11.521  1.00 68.85           O  
ATOM   1301  CG  LYS A  83     -14.063   5.960   9.901  1.00 68.85           C  
ATOM   1302  HG2 LYS A  83     -14.228   5.592   8.889  1.00 68.85           H  
ATOM   1303  HG3 LYS A  83     -14.858   5.592  10.551  1.00 68.85           H  
ATOM   1304  CD  LYS A  83     -14.081   7.484   9.878  1.00 68.85           C  
ATOM   1305  HD2 LYS A  83     -13.949   7.879  10.885  1.00 68.85           H  
ATOM   1306  HD3 LYS A  83     -13.281   7.834   9.225  1.00 68.85           H  
ATOM   1307  CE  LYS A  83     -15.439   7.886   9.310  1.00 68.85           C  
ATOM   1308  HE2 LYS A  83     -15.628   7.270   8.430  1.00 68.85           H  
ATOM   1309  HE3 LYS A  83     -16.218   7.644  10.033  1.00 68.85           H  
ATOM   1310  NZ  LYS A  83     -15.453   9.315   8.940  1.00 68.85           N  
ATOM   1311  HZ1 LYS A  83     -15.296   9.899   9.749  1.00 68.85           H  
ATOM   1312  HZ2 LYS A  83     -16.336   9.526   8.499  1.00 68.85           H  
ATOM   1313  HZ3 LYS A  83     -14.727   9.465   8.254  1.00 68.85           H  
ATOM   1314  N   GLY A  84     -10.676   2.926   9.358  1.00 77.01           N  
ATOM   1315  H   GLY A  84     -11.208   2.898   8.499  1.00 77.01           H  
ATOM   1316  CA  GLY A  84      -9.289   2.501   9.341  1.00 77.01           C  
ATOM   1317  HA2 GLY A  84      -8.813   2.740  10.292  1.00 77.01           H  
ATOM   1318  HA3 GLY A  84      -9.235   1.419   9.215  1.00 77.01           H  
ATOM   1319  C   GLY A  84      -8.502   3.180   8.240  1.00 77.01           C  
ATOM   1320  O   GLY A  84      -9.044   3.560   7.205  1.00 77.01           O  
ATOM   1321  N   ARG A  85      -7.206   3.348   8.504  1.00 81.40           N  
ATOM   1322  H   ARG A  85      -6.858   3.032   9.398  1.00 81.40           H  
ATOM   1323  CA  ARG A  85      -6.233   3.907   7.574  1.00 81.40           C  
ATOM   1324  HA  ARG A  85      -6.645   3.868   6.565  1.00 81.40           H  
ATOM   1325  C   ARG A  85      -4.966   3.071   7.615  1.00 81.40           C  
ATOM   1326  CB  ARG A  85      -5.971   5.378   7.928  1.00 81.40           C  
ATOM   1327  HB2 ARG A  85      -6.902   5.936   7.828  1.00 81.40           H  
ATOM   1328  HB3 ARG A  85      -5.636   5.449   8.962  1.00 81.40           H  
ATOM   1329  O   ARG A  85      -4.358   2.908   8.672  1.00 81.40           O  
ATOM   1330  CG  ARG A  85      -4.916   6.001   7.003  1.00 81.40           C  
ATOM   1331  HG2 ARG A  85      -3.978   5.451   7.079  1.00 81.40           H  
ATOM   1332  HG3 ARG A  85      -5.267   5.948   5.973  1.00 81.40           H  
ATOM   1333  CD  ARG A  85      -4.642   7.461   7.372  1.00 81.40           C  
ATOM   1334  HD2 ARG A  85      -4.171   7.510   8.353  1.00 81.40           H  
ATOM   1335  HD3 ARG A  85      -5.593   7.992   7.412  1.00 81.40           H  
ATOM   1336  NE  ARG A  85      -3.795   8.097   6.353  1.00 81.40           N  
ATOM   1337  HE  ARG A  85      -4.322   8.540   5.613  1.00 81.40           H  
ATOM   1338  NH1 ARG A  85      -1.671   7.418   7.072  1.00 81.40           N  
ATOM   1339 HH11 ARG A  85      -1.960   7.041   7.963  1.00 81.40           H  
ATOM   1340 HH12 ARG A  85      -0.690   7.331   6.849  1.00 81.40           H  
ATOM   1341  NH2 ARG A  85      -1.855   8.464   5.187  1.00 81.40           N  
ATOM   1342 HH21 ARG A  85      -0.870   8.247   5.127  1.00 81.40           H  
ATOM   1343 HH22 ARG A  85      -2.390   8.692   4.361  1.00 81.40           H  
ATOM   1344  CZ  ARG A  85      -2.476   7.995   6.227  1.00 81.40           C  
ATOM   1345  N   VAL A  86      -4.537   2.596   6.453  1.00 81.39           N  
ATOM   1346  H   VAL A  86      -5.113   2.759   5.640  1.00 81.39           H  
ATOM   1347  CA  VAL A  86      -3.245   1.931   6.269  1.00 81.39           C  
ATOM   1348  HA  VAL A  86      -2.661   2.002   7.187  1.00 81.39           H  
ATOM   1349  C   VAL A  86      -2.475   2.642   5.185  1.00 81.39           C  
ATOM   1350  CB  VAL A  86      -3.413   0.442   5.942  1.00 81.39           C  
ATOM   1351  HB  VAL A  86      -4.179   0.331   5.174  1.00 81.39           H  
ATOM   1352  O   VAL A  86      -2.997   2.951   4.116  1.00 81.39           O  
ATOM   1353  CG1 VAL A  86      -2.128  -0.242   5.449  1.00 81.39           C  
ATOM   1354 HG11 VAL A  86      -1.317  -0.083   6.160  1.00 81.39           H  
ATOM   1355 HG12 VAL A  86      -1.841   0.154   4.475  1.00 81.39           H  
ATOM   1356 HG13 VAL A  86      -2.303  -1.312   5.339  1.00 81.39           H  
ATOM   1357  CG2 VAL A  86      -3.857  -0.288   7.203  1.00 81.39           C  
ATOM   1358 HG21 VAL A  86      -3.014  -0.438   7.878  1.00 81.39           H  
ATOM   1359 HG22 VAL A  86      -4.622   0.280   7.732  1.00 81.39           H  
ATOM   1360 HG23 VAL A  86      -4.288  -1.245   6.910  1.00 81.39           H  
ATOM   1361  N   GLU A  87      -1.204   2.875   5.455  1.00 83.93           N  
ATOM   1362  H   GLU A  87      -0.835   2.579   6.347  1.00 83.93           H  
ATOM   1363  CA  GLU A  87      -0.287   3.462   4.505  1.00 83.93           C  
ATOM   1364  HA  GLU A  87      -0.833   3.748   3.605  1.00 83.93           H  
ATOM   1365  C   GLU A  87       0.776   2.446   4.098  1.00 83.93           C  
ATOM   1366  CB  GLU A  87       0.272   4.740   5.114  1.00 83.93           C  
ATOM   1367  HB2 GLU A  87      -0.569   5.363   5.416  1.00 83.93           H  
ATOM   1368  HB3 GLU A  87       0.875   4.505   5.991  1.00 83.93           H  
ATOM   1369  O   GLU A  87       1.486   1.888   4.932  1.00 83.93           O  
ATOM   1370  CG  GLU A  87       1.114   5.505   4.101  1.00 83.93           C  
ATOM   1371  HG2 GLU A  87       0.543   5.640   3.182  1.00 83.93           H  
ATOM   1372  HG3 GLU A  87       2.008   4.927   3.866  1.00 83.93           H  
ATOM   1373  CD  GLU A  87       1.526   6.876   4.625  1.00 83.93           C  
ATOM   1374  OE1 GLU A  87       2.371   7.499   3.950  1.00 83.93           O  
ATOM   1375  OE2 GLU A  87       0.999   7.390   5.635  1.00 83.93           O  
ATOM   1376  N   VAL A  88       0.893   2.230   2.792  1.00 81.65           N  
ATOM   1377  H   VAL A  88       0.270   2.732   2.175  1.00 81.65           H  
ATOM   1378  CA  VAL A  88       1.897   1.376   2.165  1.00 81.65           C  
ATOM   1379  HA  VAL A  88       2.520   0.922   2.936  1.00 81.65           H  
ATOM   1380  C   VAL A  88       2.782   2.249   1.296  1.00 81.65           C  
ATOM   1381  CB  VAL A  88       1.242   0.234   1.371  1.00 81.65           C  
ATOM   1382  HB  VAL A  88       0.616   0.644   0.579  1.00 81.65           H  
ATOM   1383  O   VAL A  88       2.369   2.750   0.251  1.00 81.65           O  
ATOM   1384  CG1 VAL A  88       2.297  -0.668   0.718  1.00 81.65           C  
ATOM   1385 HG11 VAL A  88       2.976  -1.067   1.471  1.00 81.65           H  
ATOM   1386 HG12 VAL A  88       2.870  -0.103  -0.018  1.00 81.65           H  
ATOM   1387 HG13 VAL A  88       1.808  -1.494   0.201  1.00 81.65           H  
ATOM   1388  CG2 VAL A  88       0.351  -0.592   2.305  1.00 81.65           C  
ATOM   1389 HG21 VAL A  88      -0.630  -0.121   2.381  1.00 81.65           H  
ATOM   1390 HG22 VAL A  88       0.785  -0.641   3.304  1.00 81.65           H  
ATOM   1391 HG23 VAL A  88       0.236  -1.611   1.934  1.00 81.65           H  
ATOM   1392  N   ARG A  89       4.022   2.446   1.728  1.00 82.45           N  
ATOM   1393  H   ARG A  89       4.295   1.984   2.583  1.00 82.45           H  
ATOM   1394  CA  ARG A  89       5.061   3.103   0.936  1.00 82.45           C  
ATOM   1395  HA  ARG A  89       4.619   3.658   0.109  1.00 82.45           H  
ATOM   1396  C   ARG A  89       5.950   2.032   0.346  1.00 82.45           C  
ATOM   1397  CB  ARG A  89       5.868   4.068   1.803  1.00 82.45           C  
ATOM   1398  HB2 ARG A  89       6.246   3.523   2.668  1.00 82.45           H  
ATOM   1399  HB3 ARG A  89       6.715   4.442   1.229  1.00 82.45           H  
ATOM   1400  O   ARG A  89       6.531   1.238   1.079  1.00 82.45           O  
ATOM   1401  CG  ARG A  89       5.031   5.249   2.289  1.00 82.45           C  
ATOM   1402  HG2 ARG A  89       4.736   5.854   1.432  1.00 82.45           H  
ATOM   1403  HG3 ARG A  89       4.145   4.888   2.810  1.00 82.45           H  
ATOM   1404  CD  ARG A  89       5.861   6.103   3.246  1.00 82.45           C  
ATOM   1405  HD2 ARG A  89       6.705   6.531   2.705  1.00 82.45           H  
ATOM   1406  HD3 ARG A  89       6.234   5.463   4.045  1.00 82.45           H  
ATOM   1407  NE  ARG A  89       5.038   7.171   3.820  1.00 82.45           N  
ATOM   1408  HE  ARG A  89       4.071   7.215   3.531  1.00 82.45           H  
ATOM   1409  NH1 ARG A  89       6.456   7.892   5.466  1.00 82.45           N  
ATOM   1410 HH11 ARG A  89       6.574   8.356   6.356  1.00 82.45           H  
ATOM   1411 HH12 ARG A  89       7.099   7.162   5.195  1.00 82.45           H  
ATOM   1412  NH2 ARG A  89       4.368   8.697   5.333  1.00 82.45           N  
ATOM   1413 HH21 ARG A  89       4.464   9.162   6.225  1.00 82.45           H  
ATOM   1414 HH22 ARG A  89       3.444   8.507   4.971  1.00 82.45           H  
ATOM   1415  CZ  ARG A  89       5.301   7.924   4.865  1.00 82.45           C  
ATOM   1416  N   VAL A  90       6.071   2.029  -0.968  1.00 78.87           N  
ATOM   1417  H   VAL A  90       5.600   2.734  -1.515  1.00 78.87           H  
ATOM   1418  CA  VAL A  90       6.979   1.138  -1.676  1.00 78.87           C  
ATOM   1419  HA  VAL A  90       7.397   0.405  -0.986  1.00 78.87           H  
ATOM   1420  C   VAL A  90       8.117   1.982  -2.220  1.00 78.87           C  
ATOM   1421  CB  VAL A  90       6.250   0.362  -2.777  1.00 78.87           C  
ATOM   1422  HB  VAL A  90       5.943   1.067  -3.549  1.00 78.87           H  
ATOM   1423  O   VAL A  90       7.901   3.044  -2.797  1.00 78.87           O  
ATOM   1424  CG1 VAL A  90       7.169  -0.684  -3.408  1.00 78.87           C  
ATOM   1425 HG11 VAL A  90       8.040  -0.207  -3.858  1.00 78.87           H  
ATOM   1426 HG12 VAL A  90       7.497  -1.403  -2.658  1.00 78.87           H  
ATOM   1427 HG13 VAL A  90       6.629  -1.203  -4.200  1.00 78.87           H  
ATOM   1428  CG2 VAL A  90       4.995  -0.353  -2.252  1.00 78.87           C  
ATOM   1429 HG21 VAL A  90       4.543  -0.942  -3.051  1.00 78.87           H  
ATOM   1430 HG22 VAL A  90       4.259   0.378  -1.917  1.00 78.87           H  
ATOM   1431 HG23 VAL A  90       5.258  -1.015  -1.427  1.00 78.87           H  
ATOM   1432  N   GLU A  91       9.337   1.517  -2.020  1.00 75.73           N  
ATOM   1433  H   GLU A  91       9.445   0.660  -1.495  1.00 75.73           H  
ATOM   1434  CA  GLU A  91      10.538   2.067  -2.622  1.00 75.73           C  
ATOM   1435  HA  GLU A  91      10.277   2.867  -3.315  1.00 75.73           H  
ATOM   1436  C   GLU A  91      11.219   0.964  -3.424  1.00 75.73           C  
ATOM   1437  CB  GLU A  91      11.435   2.668  -1.530  1.00 75.73           C  
ATOM   1438  HB2 GLU A  91      11.606   1.930  -0.747  1.00 75.73           H  
ATOM   1439  HB3 GLU A  91      10.918   3.523  -1.095  1.00 75.73           H  
ATOM   1440  O   GLU A  91      11.653  -0.046  -2.875  1.00 75.73           O  
ATOM   1441  CG  GLU A  91      12.785   3.135  -2.091  1.00 75.73           C  
ATOM   1442  HG2 GLU A  91      13.373   2.267  -2.386  1.00 75.73           H  
ATOM   1443  HG3 GLU A  91      12.604   3.735  -2.983  1.00 75.73           H  
ATOM   1444  CD  GLU A  91      13.596   3.960  -1.085  1.00 75.73           C  
ATOM   1445  OE1 GLU A  91      14.306   4.884  -1.557  1.00 75.73           O  
ATOM   1446  OE2 GLU A  91      13.503   3.710   0.137  1.00 75.73           O  
ATOM   1447  N   PHE A  92      11.307   1.166  -4.731  1.00 71.31           N  
ATOM   1448  H   PHE A  92      10.907   2.007  -5.123  1.00 71.31           H  
ATOM   1449  CA  PHE A  92      12.088   0.340  -5.635  1.00 71.31           C  
ATOM   1450  HA  PHE A  92      12.171  -0.666  -5.224  1.00 71.31           H  
ATOM   1451  C   PHE A  92      13.492   0.939  -5.760  1.00 71.31           C  
ATOM   1452  CB  PHE A  92      11.365   0.236  -6.985  1.00 71.31           C  
ATOM   1453  HB2 PHE A  92      11.274   1.229  -7.427  1.00 71.31           H  
ATOM   1454  HB3 PHE A  92      11.974  -0.368  -7.657  1.00 71.31           H  
ATOM   1455  O   PHE A  92      13.640   2.108  -6.130  1.00 71.31           O  
ATOM   1456  CG  PHE A  92       9.981  -0.373  -6.906  1.00 71.31           C  
ATOM   1457  CD1 PHE A  92       9.858  -1.763  -6.774  1.00 71.31           C  
ATOM   1458  HD1 PHE A  92      10.742  -2.381  -6.727  1.00 71.31           H  
ATOM   1459  CD2 PHE A  92       8.822   0.426  -6.977  1.00 71.31           C  
ATOM   1460  HD2 PHE A  92       8.907   1.495  -7.108  1.00 71.31           H  
ATOM   1461  CE1 PHE A  92       8.587  -2.350  -6.698  1.00 71.31           C  
ATOM   1462  HE1 PHE A  92       8.518  -3.420  -6.571  1.00 71.31           H  
ATOM   1463  CE2 PHE A  92       7.549  -0.167  -6.922  1.00 71.31           C  
ATOM   1464  HE2 PHE A  92       6.662   0.442  -7.012  1.00 71.31           H  
ATOM   1465  CZ  PHE A  92       7.429  -1.558  -6.782  1.00 71.31           C  
ATOM   1466  HZ  PHE A  92       6.453  -2.019  -6.741  1.00 71.31           H  
ATOM   1467  N   GLU A  93      14.532   0.156  -5.466  1.00 64.65           N  
ATOM   1468  H   GLU A  93      14.351  -0.817  -5.265  1.00 64.65           H  
ATOM   1469  CA  GLU A  93      15.881   0.523  -5.904  1.00 64.65           C  
ATOM   1470  HA  GLU A  93      16.005   1.586  -5.699  1.00 64.65           H  
ATOM   1471  C   GLU A  93      15.965   0.279  -7.425  1.00 64.65           C  
ATOM   1472  CB  GLU A  93      17.016  -0.184  -5.131  1.00 64.65           C  
ATOM   1473  HB2 GLU A  93      17.962   0.187  -5.524  1.00 64.65           H  
ATOM   1474  HB3 GLU A  93      16.971  -1.256  -5.322  1.00 64.65           H  
ATOM   1475  O   GLU A  93      15.501  -0.771  -7.893  1.00 64.65           O  
ATOM   1476  CG  GLU A  93      16.977   0.110  -3.614  1.00 64.65           C  
ATOM   1477  HG2 GLU A  93      16.807   1.179  -3.483  1.00 64.65           H  
ATOM   1478  HG3 GLU A  93      16.120  -0.407  -3.184  1.00 64.65           H  
ATOM   1479  CD  GLU A  93      18.240  -0.270  -2.799  1.00 64.65           C  
ATOM   1480  OE1 GLU A  93      18.280   0.099  -1.597  1.00 64.65           O  
ATOM   1481  OE2 GLU A  93      19.167  -0.959  -3.283  1.00 64.65           O  
ATOM   1482  N   PRO A  94      16.499   1.239  -8.206  1.00 57.20           N  
ATOM   1483  CA  PRO A  94      16.712   1.060  -9.640  1.00 57.20           C  
ATOM   1484  HA  PRO A  94      15.747   0.928 -10.130  1.00 57.20           H  
ATOM   1485  C   PRO A  94      17.603  -0.146  -9.928  1.00 57.20           C  
ATOM   1486  CB  PRO A  94      17.385   2.340 -10.151  1.00 57.20           C  
ATOM   1487  HB2 PRO A  94      16.940   2.677 -11.086  1.00 57.20           H  
ATOM   1488  HB3 PRO A  94      18.454   2.176 -10.288  1.00 57.20           H  
ATOM   1489  O   PRO A  94      18.363  -0.576  -9.059  1.00 57.20           O  
ATOM   1490  CG  PRO A  94      17.179   3.359  -9.036  1.00 57.20           C  
ATOM   1491  HG2 PRO A  94      18.017   4.052  -8.966  1.00 57.20           H  
ATOM   1492  HG3 PRO A  94      16.248   3.901  -9.208  1.00 57.20           H  
ATOM   1493  CD  PRO A  94      17.044   2.515  -7.775  1.00 57.20           C  
ATOM   1494  HD2 PRO A  94      16.387   3.029  -7.074  1.00 57.20           H  
ATOM   1495  HD3 PRO A  94      18.027   2.351  -7.334  1.00 57.20           H  
ATOM   1496  N   ILE A  95      17.525  -0.644 -11.163  1.00 54.29           N  
ATOM   1497  H   ILE A  95      16.924  -0.202 -11.844  1.00 54.29           H  
ATOM   1498  CA  ILE A  95      18.404  -1.711 -11.625  1.00 54.29           C  
ATOM   1499  HA  ILE A  95      18.336  -2.479 -10.854  1.00 54.29           H  
ATOM   1500  C   ILE A  95      19.855  -1.224 -11.636  1.00 54.29           C  
ATOM   1501  CB  ILE A  95      17.929  -2.324 -12.969  1.00 54.29           C  
ATOM   1502  HB  ILE A  95      17.977  -1.535 -13.719  1.00 54.29           H  
ATOM   1503  O   ILE A  95      20.166  -0.265 -12.343  1.00 54.29           O  
ATOM   1504  CG1 ILE A  95      16.439  -2.755 -12.863  1.00 54.29           C  
ATOM   1505 HG12 ILE A  95      15.829  -1.852 -12.869  1.00 54.29           H  
ATOM   1506 HG13 ILE A  95      16.248  -3.245 -11.908  1.00 54.29           H  
ATOM   1507  CG2 ILE A  95      18.872  -3.442 -13.463  1.00 54.29           C  
ATOM   1508 HG21 ILE A  95      18.584  -3.762 -14.465  1.00 54.29           H  
ATOM   1509 HG22 ILE A  95      19.898  -3.076 -13.521  1.00 54.29           H  
ATOM   1510 HG23 ILE A  95      18.853  -4.300 -12.792  1.00 54.29           H  
ATOM   1511  CD1 ILE A  95      15.903  -3.659 -13.979  1.00 54.29           C  
ATOM   1512 HD11 ILE A  95      16.069  -3.189 -14.948  1.00 54.29           H  
ATOM   1513 HD12 ILE A  95      14.833  -3.811 -13.834  1.00 54.29           H  
ATOM   1514 HD13 ILE A  95      16.399  -4.629 -13.947  1.00 54.29           H  
ATOM   1515  N   GLU A  96      20.741  -1.863 -10.864  1.00 51.27           N  
ATOM   1516  H   GLU A  96      20.430  -2.702 -10.397  1.00 51.27           H  
ATOM   1517  CA  GLU A  96      22.181  -1.659 -11.028  1.00 51.27           C  
ATOM   1518  HA  GLU A  96      22.378  -0.603 -11.208  1.00 51.27           H  
ATOM   1519  C   GLU A  96      22.609  -2.425 -12.282  1.00 51.27           C  
ATOM   1520  CB  GLU A  96      23.007  -2.078  -9.790  1.00 51.27           C  
ATOM   1521  HB2 GLU A  96      24.036  -2.235 -10.114  1.00 51.27           H  
ATOM   1522  HB3 GLU A  96      22.626  -3.020  -9.394  1.00 51.27           H  
ATOM   1523  O   GLU A  96      22.773  -3.649 -12.273  1.00 51.27           O  
ATOM   1524  CG  GLU A  96      23.030  -1.011  -8.677  1.00 51.27           C  
ATOM   1525  HG2 GLU A  96      23.319  -0.058  -9.122  1.00 51.27           H  
ATOM   1526  HG3 GLU A  96      22.022  -0.901  -8.279  1.00 51.27           H  
ATOM   1527  CD  GLU A  96      24.002  -1.321  -7.514  1.00 51.27           C  
ATOM   1528  OE1 GLU A  96      24.137  -0.451  -6.619  1.00 51.27           O  
ATOM   1529  OE2 GLU A  96      24.588  -2.429  -7.462  1.00 51.27           O  
ATOM   1530  N   ASP A  97      22.778  -1.701 -13.388  1.00 48.89           N  
ATOM   1531  H   ASP A  97      22.512  -0.726 -13.388  1.00 48.89           H  
ATOM   1532  CA  ASP A  97      23.389  -2.272 -14.580  1.00 48.89           C  
ATOM   1533  HA  ASP A  97      22.819  -3.160 -14.850  1.00 48.89           H  
ATOM   1534  C   ASP A  97      24.837  -2.698 -14.274  1.00 48.89           C  
ATOM   1535  CB  ASP A  97      23.311  -1.294 -15.762  1.00 48.89           C  
ATOM   1536  HB2 ASP A  97      22.287  -0.933 -15.855  1.00 48.89           H  
ATOM   1537  HB3 ASP A  97      23.961  -0.441 -15.569  1.00 48.89           H  
ATOM   1538  O   ASP A  97      25.626  -1.931 -13.711  1.00 48.89           O  
ATOM   1539  CG  ASP A  97      23.718  -1.958 -17.082  1.00 48.89           C  
ATOM   1540  OD1 ASP A  97      24.052  -3.169 -17.054  1.00 48.89           O  
ATOM   1541  OD2 ASP A  97      23.725  -1.245 -18.096  1.00 48.89           O  
ATOM   1542  N   LYS A  98      25.205  -3.917 -14.685  1.00 49.15           N  
ATOM   1543  H   LYS A  98      24.575  -4.335 -15.355  1.00 49.15           H  
ATOM   1544  CA  LYS A  98      26.597  -4.386 -14.640  1.00 49.15           C  
ATOM   1545  HA  LYS A  98      26.998  -4.166 -13.651  1.00 49.15           H  
ATOM   1546  C   LYS A  98      27.499  -3.615 -15.612  1.00 49.15           C  
ATOM   1547  CB  LYS A  98      26.682  -5.897 -14.900  1.00 49.15           C  
ATOM   1548  HB2 LYS A  98      27.731  -6.160 -15.035  1.00 49.15           H  
ATOM   1549  HB3 LYS A  98      26.150  -6.139 -15.820  1.00 49.15           H  
ATOM   1550  O   LYS A  98      28.714  -3.667 -15.425  1.00 49.15           O  
ATOM   1551  CG  LYS A  98      26.121  -6.717 -13.730  1.00 49.15           C  
ATOM   1552  HG2 LYS A  98      26.580  -6.379 -12.801  1.00 49.15           H  
ATOM   1553  HG3 LYS A  98      25.044  -6.561 -13.670  1.00 49.15           H  
ATOM   1554  CD  LYS A  98      26.432  -8.209 -13.926  1.00 49.15           C  
ATOM   1555  HD2 LYS A  98      27.513  -8.333 -13.984  1.00 49.15           H  
ATOM   1556  HD3 LYS A  98      25.999  -8.550 -14.867  1.00 49.15           H  
ATOM   1557  CE  LYS A  98      25.904  -9.057 -12.764  1.00 49.15           C  
ATOM   1558  HE2 LYS A  98      26.281 -10.074 -12.875  1.00 49.15           H  
ATOM   1559  HE3 LYS A  98      26.293  -8.645 -11.833  1.00 49.15           H  
ATOM   1560  NZ  LYS A  98      24.420  -9.065 -12.739  1.00 49.15           N  
ATOM   1561  HZ1 LYS A  98      24.039  -9.404 -13.611  1.00 49.15           H  
ATOM   1562  HZ2 LYS A  98      24.081  -8.119 -12.630  1.00 49.15           H  
ATOM   1563  HZ3 LYS A  98      24.053  -9.607 -11.970  1.00 49.15           H  
ATOM   1564  N   ASP A  99      26.932  -2.878 -16.568  1.00 50.48           N  
ATOM   1565  H   ASP A  99      25.942  -2.981 -16.738  1.00 50.48           H  
ATOM   1566  CA  ASP A  99      27.677  -2.014 -17.491  1.00 50.48           C  
ATOM   1567  HA  ASP A  99      28.698  -2.390 -17.548  1.00 50.48           H  
ATOM   1568  C   ASP A  99      27.828  -0.557 -16.993  1.00 50.48           C  
ATOM   1569  CB  ASP A  99      27.103  -2.149 -18.913  1.00 50.48           C  
ATOM   1570  HB2 ASP A  99      26.052  -1.860 -18.912  1.00 50.48           H  
ATOM   1571  HB3 ASP A  99      27.637  -1.463 -19.571  1.00 50.48           H  
ATOM   1572  O   ASP A  99      28.535   0.246 -17.605  1.00 50.48           O  
ATOM   1573  CG  ASP A  99      27.251  -3.570 -19.491  1.00 50.48           C  
ATOM   1574  OD1 ASP A  99      28.213  -4.279 -19.101  1.00 50.48           O  
ATOM   1575  OD2 ASP A  99      26.463  -3.945 -20.389  1.00 50.48           O  
ATOM   1576  N   GLY A 100      27.295  -0.233 -15.806  1.00 45.91           N  
ATOM   1577  H   GLY A 100      26.714  -0.922 -15.351  1.00 45.91           H  
ATOM   1578  CA  GLY A 100      27.734   0.923 -15.019  1.00 45.91           C  
ATOM   1579  HA2 GLY A 100      28.815   1.024 -15.119  1.00 45.91           H  
ATOM   1580  HA3 GLY A 100      27.512   0.712 -13.973  1.00 45.91           H  
ATOM   1581  C   GLY A 100      27.113   2.285 -15.344  1.00 45.91           C  
ATOM   1582  O   GLY A 100      27.608   3.278 -14.808  1.00 45.91           O  
ATOM   1583  N   ASP A 101      26.042   2.377 -16.141  1.00 48.96           N  
ATOM   1584  H   ASP A 101      25.734   1.575 -16.672  1.00 48.96           H  
ATOM   1585  CA  ASP A 101      25.273   3.630 -16.275  1.00 48.96           C  
ATOM   1586  HA  ASP A 101      25.771   4.382 -15.663  1.00 48.96           H  
ATOM   1587  C   ASP A 101      23.859   3.601 -15.661  1.00 48.96           C  
ATOM   1588  CB  ASP A 101      25.365   4.214 -17.692  1.00 48.96           C  
ATOM   1589  HB2 ASP A 101      26.399   4.160 -18.031  1.00 48.96           H  
ATOM   1590  HB3 ASP A 101      25.097   5.270 -17.637  1.00 48.96           H  
ATOM   1591  O   ASP A 101      23.244   4.657 -15.534  1.00 48.96           O  
ATOM   1592  CG  ASP A 101      24.464   3.554 -18.732  1.00 48.96           C  
ATOM   1593  OD1 ASP A 101      23.847   2.525 -18.394  1.00 48.96           O  
ATOM   1594  OD2 ASP A 101      24.401   4.125 -19.848  1.00 48.96           O  
ATOM   1595  N   GLY A 102      23.418   2.460 -15.116  1.00 46.97           N  
ATOM   1596  H   GLY A 102      23.895   1.617 -15.402  1.00 46.97           H  
ATOM   1597  CA  GLY A 102      22.496   2.383 -13.968  1.00 46.97           C  
ATOM   1598  HA2 GLY A 102      22.945   2.911 -13.126  1.00 46.97           H  
ATOM   1599  HA3 GLY A 102      22.387   1.335 -13.690  1.00 46.97           H  
ATOM   1600  C   GLY A 102      21.082   2.943 -14.161  1.00 46.97           C  
ATOM   1601  O   GLY A 102      20.380   3.177 -13.175  1.00 46.97           O  
ATOM   1602  N   TYR A 103      20.645   3.161 -15.399  1.00 48.39           N  
ATOM   1603  H   TYR A 103      21.273   2.984 -16.170  1.00 48.39           H  
ATOM   1604  CA  TYR A 103      19.295   3.619 -15.702  1.00 48.39           C  
ATOM   1605  HA  TYR A 103      18.641   3.392 -14.859  1.00 48.39           H  
ATOM   1606  C   TYR A 103      18.752   2.870 -16.916  1.00 48.39           C  
ATOM   1607  CB  TYR A 103      19.289   5.146 -15.917  1.00 48.39           C  
ATOM   1608  HB2 TYR A 103      18.301   5.449 -16.262  1.00 48.39           H  
ATOM   1609  HB3 TYR A 103      20.004   5.399 -16.700  1.00 48.39           H  
ATOM   1610  O   TYR A 103      19.417   2.784 -17.944  1.00 48.39           O  
ATOM   1611  CG  TYR A 103      19.595   5.947 -14.663  1.00 48.39           C  
ATOM   1612  CD1 TYR A 103      18.609   6.089 -13.670  1.00 48.39           C  
ATOM   1613  HD1 TYR A 103      17.632   5.654 -13.824  1.00 48.39           H  
ATOM   1614  CD2 TYR A 103      20.879   6.483 -14.455  1.00 48.39           C  
ATOM   1615  HD2 TYR A 103      21.631   6.368 -15.222  1.00 48.39           H  
ATOM   1616  CE1 TYR A 103      18.921   6.720 -12.453  1.00 48.39           C  
ATOM   1617  HE1 TYR A 103      18.184   6.775 -11.666  1.00 48.39           H  
ATOM   1618  CE2 TYR A 103      21.199   7.118 -13.241  1.00 48.39           C  
ATOM   1619  HE2 TYR A 103      22.201   7.491 -13.087  1.00 48.39           H  
ATOM   1620  OH  TYR A 103      20.514   7.858 -11.066  1.00 48.39           O  
ATOM   1621  HH  TYR A 103      21.455   8.043 -11.030  1.00 48.39           H  
ATOM   1622  CZ  TYR A 103      20.219   7.229 -12.235  1.00 48.39           C  
ATOM   1623  N   ILE A 104      17.489   2.428 -16.845  1.00 53.33           N  
ATOM   1624  H   ILE A 104      17.007   2.481 -15.959  1.00 53.33           H  
ATOM   1625  CA  ILE A 104      16.683   2.333 -18.069  1.00 53.33           C  
ATOM   1626  HA  ILE A 104      17.093   1.543 -18.699  1.00 53.33           H  
ATOM   1627  C   ILE A 104      16.858   3.661 -18.810  1.00 53.33           C  
ATOM   1628  CB  ILE A 104      15.196   2.017 -17.779  1.00 53.33           C  
ATOM   1629  HB  ILE A 104      14.669   2.020 -18.733  1.00 53.33           H  
ATOM   1630  O   ILE A 104      16.840   4.725 -18.177  1.00 53.33           O  
ATOM   1631  CG1 ILE A 104      14.524   3.065 -16.863  1.00 53.33           C  
ATOM   1632 HG12 ILE A 104      14.566   4.031 -17.367  1.00 53.33           H  
ATOM   1633 HG13 ILE A 104      15.071   3.144 -15.924  1.00 53.33           H  
ATOM   1634  CG2 ILE A 104      15.076   0.595 -17.208  1.00 53.33           C  
ATOM   1635 HG21 ILE A 104      15.626  -0.101 -17.842  1.00 53.33           H  
ATOM   1636 HG22 ILE A 104      14.035   0.271 -17.195  1.00 53.33           H  
ATOM   1637 HG23 ILE A 104      15.485   0.547 -16.199  1.00 53.33           H  
ATOM   1638  CD1 ILE A 104      13.054   2.782 -16.537  1.00 53.33           C  
ATOM   1639 HD11 ILE A 104      12.970   1.881 -15.929  1.00 53.33           H  
ATOM   1640 HD12 ILE A 104      12.646   3.612 -15.960  1.00 53.33           H  
ATOM   1641 HD13 ILE A 104      12.483   2.648 -17.456  1.00 53.33           H  
ATOM   1642  N   SER A 105      17.087   3.625 -20.121  1.00 52.73           N  
ATOM   1643  H   SER A 105      17.061   2.738 -20.601  1.00 52.73           H  
ATOM   1644  CA  SER A 105      17.334   4.855 -20.875  1.00 52.73           C  
ATOM   1645  HA  SER A 105      18.289   5.265 -20.547  1.00 52.73           H  
ATOM   1646  C   SER A 105      16.228   5.877 -20.580  1.00 52.73           C  
ATOM   1647  CB  SER A 105      17.419   4.551 -22.371  1.00 52.73           C  
ATOM   1648  HB2 SER A 105      17.655   5.468 -22.912  1.00 52.73           H  
ATOM   1649  HB3 SER A 105      18.212   3.825 -22.549  1.00 52.73           H  
ATOM   1650  O   SER A 105      15.085   5.498 -20.333  1.00 52.73           O  
ATOM   1651  OG  SER A 105      16.193   4.032 -22.840  1.00 52.73           O  
ATOM   1652  HG  SER A 105      16.169   3.122 -22.533  1.00 52.73           H  
ATOM   1653  N   ALA A 106      16.512   7.183 -20.616  1.00 52.93           N  
ATOM   1654  H   ALA A 106      17.476   7.464 -20.719  1.00 52.93           H  
ATOM   1655  CA  ALA A 106      15.488   8.208 -20.353  1.00 52.93           C  
ATOM   1656  HA  ALA A 106      15.214   8.159 -19.300  1.00 52.93           H  
ATOM   1657  C   ALA A 106      14.201   8.001 -21.190  1.00 52.93           C  
ATOM   1658  CB  ALA A 106      16.100   9.587 -20.623  1.00 52.93           C  
ATOM   1659  HB1 ALA A 106      16.968   9.736 -19.980  1.00 52.93           H  
ATOM   1660  HB2 ALA A 106      16.403   9.667 -21.667  1.00 52.93           H  
ATOM   1661  HB3 ALA A 106      15.364  10.359 -20.403  1.00 52.93           H  
ATOM   1662  O   ALA A 106      13.108   8.350 -20.751  1.00 52.93           O  
ATOM   1663  N   ALA A 107      14.331   7.391 -22.374  1.00 52.57           N  
ATOM   1664  H   ALA A 107      15.251   7.056 -22.621  1.00 52.57           H  
ATOM   1665  CA  ALA A 107      13.223   6.978 -23.226  1.00 52.57           C  
ATOM   1666  HA  ALA A 107      12.519   7.806 -23.308  1.00 52.57           H  
ATOM   1667  C   ALA A 107      12.440   5.768 -22.677  1.00 52.57           C  
ATOM   1668  CB  ALA A 107      13.793   6.687 -24.619  1.00 52.57           C  
ATOM   1669  HB1 ALA A 107      14.273   7.581 -25.018  1.00 52.57           H  
ATOM   1670  HB2 ALA A 107      14.522   5.879 -24.564  1.00 52.57           H  
ATOM   1671  HB3 ALA A 107      12.986   6.388 -25.287  1.00 52.57           H  
ATOM   1672  O   ALA A 107      11.212   5.805 -22.672  1.00 52.57           O  
ATOM   1673  N   GLU A 108      13.112   4.718 -22.198  1.00 56.08           N  
ATOM   1674  H   GLU A 108      14.122   4.741 -22.189  1.00 56.08           H  
ATOM   1675  CA  GLU A 108      12.470   3.567 -21.538  1.00 56.08           C  
ATOM   1676  HA  GLU A 108      11.680   3.167 -22.174  1.00 56.08           H  
ATOM   1677  C   GLU A 108      11.828   3.969 -20.209  1.00 56.08           C  
ATOM   1678  CB  GLU A 108      13.502   2.465 -21.293  1.00 56.08           C  
ATOM   1679  HB2 GLU A 108      13.091   1.727 -20.603  1.00 56.08           H  
ATOM   1680  HB3 GLU A 108      14.378   2.921 -20.830  1.00 56.08           H  
ATOM   1681  O   GLU A 108      10.692   3.591 -19.933  1.00 56.08           O  
ATOM   1682  CG  GLU A 108      13.881   1.746 -22.593  1.00 56.08           C  
ATOM   1683  HG2 GLU A 108      13.051   1.105 -22.891  1.00 56.08           H  
ATOM   1684  HG3 GLU A 108      14.031   2.475 -23.389  1.00 56.08           H  
ATOM   1685  CD  GLU A 108      15.165   0.930 -22.434  1.00 56.08           C  
ATOM   1686  OE1 GLU A 108      15.189  -0.206 -22.951  1.00 56.08           O  
ATOM   1687  OE2 GLU A 108      16.128   1.513 -21.877  1.00 56.08           O  
ATOM   1688  N   ALA A 109      12.503   4.827 -19.444  1.00 55.69           N  
ATOM   1689  H   ALA A 109      13.446   5.054 -19.724  1.00 55.69           H  
ATOM   1690  CA  ALA A 109      11.952   5.518 -18.288  1.00 55.69           C  
ATOM   1691  HA  ALA A 109      11.684   4.798 -17.515  1.00 55.69           H  
ATOM   1692  C   ALA A 109      10.674   6.277 -18.633  1.00 55.69           C  
ATOM   1693  CB  ALA A 109      13.010   6.480 -17.749  1.00 55.69           C  
ATOM   1694  HB1 ALA A 109      12.511   7.328 -17.280  1.00 55.69           H  
ATOM   1695  HB2 ALA A 109      13.661   5.980 -17.032  1.00 55.69           H  
ATOM   1696  HB3 ALA A 109      13.617   6.870 -18.566  1.00 55.69           H  
ATOM   1697  O   ALA A 109       9.658   6.049 -17.994  1.00 55.69           O  
ATOM   1698  N   ALA A 110      10.696   7.144 -19.648  1.00 55.67           N  
ATOM   1699  H   ALA A 110      11.573   7.323 -20.114  1.00 55.67           H  
ATOM   1700  CA  ALA A 110       9.524   7.917 -20.062  1.00 55.67           C  
ATOM   1701  HA  ALA A 110       9.119   8.432 -19.191  1.00 55.67           H  
ATOM   1702  C   ALA A 110       8.393   7.041 -20.637  1.00 55.67           C  
ATOM   1703  CB  ALA A 110       9.984   8.966 -21.079  1.00 55.67           C  
ATOM   1704  HB1 ALA A 110       9.132   9.571 -21.386  1.00 55.67           H  
ATOM   1705  HB2 ALA A 110      10.731   9.617 -20.623  1.00 55.67           H  
ATOM   1706  HB3 ALA A 110      10.414   8.476 -21.952  1.00 55.67           H  
ATOM   1707  O   ALA A 110       7.223   7.429 -20.614  1.00 55.67           O  
ATOM   1708  N   ALA A 111       8.723   5.857 -21.158  1.00 59.19           N  
ATOM   1709  H   ALA A 111       9.702   5.620 -21.224  1.00 59.19           H  
ATOM   1710  CA  ALA A 111       7.751   4.880 -21.634  1.00 59.19           C  
ATOM   1711  HA  ALA A 111       6.906   5.414 -22.070  1.00 59.19           H  
ATOM   1712  C   ALA A 111       7.186   3.993 -20.510  1.00 59.19           C  
ATOM   1713  CB  ALA A 111       8.405   4.048 -22.741  1.00 59.19           C  
ATOM   1714  HB1 ALA A 111       9.244   3.486 -22.332  1.00 59.19           H  
ATOM   1715  HB2 ALA A 111       8.767   4.703 -23.533  1.00 59.19           H  
ATOM   1716  HB3 ALA A 111       7.679   3.349 -23.156  1.00 59.19           H  
ATOM   1717  O   ALA A 111       6.159   3.337 -20.722  1.00 59.19           O  
ATOM   1718  N   ALA A 112       7.822   3.974 -19.332  1.00 63.05           N  
ATOM   1719  H   ALA A 112       8.674   4.504 -19.225  1.00 63.05           H  
ATOM   1720  CA  ALA A 112       7.401   3.151 -18.212  1.00 63.05           C  
ATOM   1721  HA  ALA A 112       7.374   2.120 -18.563  1.00 63.05           H  
ATOM   1722  C   ALA A 112       5.992   3.549 -17.755  1.00 63.05           C  
ATOM   1723  CB  ALA A 112       8.426   3.212 -17.074  1.00 63.05           C  
ATOM   1724  HB1 ALA A 112       8.448   4.212 -16.641  1.00 63.05           H  
ATOM   1725  HB2 ALA A 112       8.158   2.496 -16.296  1.00 63.05           H  
ATOM   1726  HB3 ALA A 112       9.417   2.965 -17.455  1.00 63.05           H  
ATOM   1727  O   ALA A 112       5.671   4.714 -17.495  1.00 63.05           O  
ATOM   1728  N   LYS A 113       5.131   2.538 -17.659  1.00 70.69           N  
ATOM   1729  H   LYS A 113       5.481   1.609 -17.844  1.00 70.69           H  
ATOM   1730  CA  LYS A 113       3.777   2.668 -17.133  1.00 70.69           C  
ATOM   1731  HA  LYS A 113       3.586   3.708 -16.868  1.00 70.69           H  
ATOM   1732  C   LYS A 113       3.678   1.840 -15.878  1.00 70.69           C  
ATOM   1733  CB  LYS A 113       2.733   2.221 -18.159  1.00 70.69           C  
ATOM   1734  HB2 LYS A 113       2.971   1.216 -18.507  1.00 70.69           H  
ATOM   1735  HB3 LYS A 113       1.755   2.202 -17.677  1.00 70.69           H  
ATOM   1736  O   LYS A 113       4.021   0.665 -15.896  1.00 70.69           O  
ATOM   1737  CG  LYS A 113       2.687   3.186 -19.343  1.00 70.69           C  
ATOM   1738  HG2 LYS A 113       3.653   3.190 -19.848  1.00 70.69           H  
ATOM   1739  HG3 LYS A 113       2.474   4.192 -18.980  1.00 70.69           H  
ATOM   1740  CD  LYS A 113       1.607   2.766 -20.339  1.00 70.69           C  
ATOM   1741  HD2 LYS A 113       1.813   1.754 -20.688  1.00 70.69           H  
ATOM   1742  HD3 LYS A 113       0.631   2.805 -19.855  1.00 70.69           H  
ATOM   1743  CE  LYS A 113       1.662   3.747 -21.509  1.00 70.69           C  
ATOM   1744  HE2 LYS A 113       1.522   4.755 -21.118  1.00 70.69           H  
ATOM   1745  HE3 LYS A 113       2.663   3.707 -21.938  1.00 70.69           H  
ATOM   1746  NZ  LYS A 113       0.642   3.441 -22.538  1.00 70.69           N  
ATOM   1747  HZ1 LYS A 113       0.803   2.518 -22.915  1.00 70.69           H  
ATOM   1748  HZ2 LYS A 113       0.718   4.111 -23.290  1.00 70.69           H  
ATOM   1749  HZ3 LYS A 113      -0.284   3.501 -22.140  1.00 70.69           H  
ATOM   1750  N   MET A 114       3.131   2.440 -14.835  1.00 75.67           N  
ATOM   1751  H   MET A 114       2.834   3.400 -14.936  1.00 75.67           H  
ATOM   1752  CA  MET A 114       2.785   1.730 -13.623  1.00 75.67           C  
ATOM   1753  HA  MET A 114       3.240   0.739 -13.640  1.00 75.67           H  
ATOM   1754  C   MET A 114       1.284   1.572 -13.609  1.00 75.67           C  
ATOM   1755  CB  MET A 114       3.323   2.433 -12.388  1.00 75.67           C  
ATOM   1756  HB2 MET A 114       4.409   2.495 -12.459  1.00 75.67           H  
ATOM   1757  HB3 MET A 114       2.894   3.434 -12.340  1.00 75.67           H  
ATOM   1758  O   MET A 114       0.532   2.549 -13.553  1.00 75.67           O  
ATOM   1759  CG  MET A 114       2.978   1.631 -11.130  1.00 75.67           C  
ATOM   1760  HG2 MET A 114       3.273   0.594 -11.292  1.00 75.67           H  
ATOM   1761  HG3 MET A 114       1.901   1.661 -10.969  1.00 75.67           H  
ATOM   1762  SD  MET A 114       3.795   2.214  -9.628  1.00 75.67           S  
ATOM   1763  CE  MET A 114       3.345   3.928  -9.785  1.00 75.67           C  
ATOM   1764  HE1 MET A 114       3.656   4.459  -8.885  1.00 75.67           H  
ATOM   1765  HE2 MET A 114       3.882   4.351 -10.634  1.00 75.67           H  
ATOM   1766  HE3 MET A 114       2.267   3.993  -9.935  1.00 75.67           H  
ATOM   1767  N   ARG A 115       0.859   0.320 -13.699  1.00 78.79           N  
ATOM   1768  H   ARG A 115       1.554  -0.412 -13.741  1.00 78.79           H  
ATOM   1769  CA  ARG A 115      -0.540  -0.051 -13.555  1.00 78.79           C  
ATOM   1770  HA  ARG A 115      -1.179   0.810 -13.755  1.00 78.79           H  
ATOM   1771  C   ARG A 115      -0.769  -0.473 -12.123  1.00 78.79           C  
ATOM   1772  CB  ARG A 115      -0.910  -1.153 -14.541  1.00 78.79           C  
ATOM   1773  HB2 ARG A 115      -0.265  -2.019 -14.392  1.00 78.79           H  
ATOM   1774  HB3 ARG A 115      -1.943  -1.452 -14.362  1.00 78.79           H  
ATOM   1775  O   ARG A 115      -0.095  -1.379 -11.638  1.00 78.79           O  
ATOM   1776  CG  ARG A 115      -0.774  -0.644 -15.977  1.00 78.79           C  
ATOM   1777  HG2 ARG A 115       0.264  -0.397 -16.197  1.00 78.79           H  
ATOM   1778  HG3 ARG A 115      -1.400   0.238 -16.116  1.00 78.79           H  
ATOM   1779  CD  ARG A 115      -1.235  -1.751 -16.911  1.00 78.79           C  
ATOM   1780  HD2 ARG A 115      -2.264  -2.017 -16.670  1.00 78.79           H  
ATOM   1781  HD3 ARG A 115      -0.599  -2.619 -16.734  1.00 78.79           H  
ATOM   1782  NE  ARG A 115      -1.165  -1.327 -18.315  1.00 78.79           N  
ATOM   1783  HE  ARG A 115      -1.423  -0.366 -18.492  1.00 78.79           H  
ATOM   1784  NH1 ARG A 115      -0.835  -3.427 -19.157  1.00 78.79           N  
ATOM   1785 HH11 ARG A 115      -0.718  -4.067 -19.929  1.00 78.79           H  
ATOM   1786 HH12 ARG A 115      -0.655  -3.737 -18.212  1.00 78.79           H  
ATOM   1787  NH2 ARG A 115      -1.096  -1.699 -20.555  1.00 78.79           N  
ATOM   1788 HH21 ARG A 115      -1.038  -2.349 -21.326  1.00 78.79           H  
ATOM   1789 HH22 ARG A 115      -1.320  -0.724 -20.695  1.00 78.79           H  
ATOM   1790  CZ  ARG A 115      -1.032  -2.150 -19.332  1.00 78.79           C  
ATOM   1791  N   VAL A 116      -1.709   0.203 -11.483  1.00 82.57           N  
ATOM   1792  H   VAL A 116      -2.163   0.960 -11.973  1.00 82.57           H  
ATOM   1793  CA  VAL A 116      -2.202  -0.103 -10.150  1.00 82.57           C  
ATOM   1794  HA  VAL A 116      -1.534  -0.819  -9.671  1.00 82.57           H  
ATOM   1795  C   VAL A 116      -3.583  -0.713 -10.311  1.00 82.57           C  
ATOM   1796  CB  VAL A 116      -2.222   1.137  -9.246  1.00 82.57           C  
ATOM   1797  HB  VAL A 116      -2.931   1.867  -9.634  1.00 82.57           H  
ATOM   1798  O   VAL A 116      -4.517  -0.009 -10.686  1.00 82.57           O  
ATOM   1799  CG1 VAL A 116      -2.648   0.730  -7.832  1.00 82.57           C  
ATOM   1800 HG11 VAL A 116      -2.704   1.608  -7.188  1.00 82.57           H  
ATOM   1801 HG12 VAL A 116      -1.930   0.023  -7.418  1.00 82.57           H  
ATOM   1802 HG13 VAL A 116      -3.635   0.268  -7.850  1.00 82.57           H  
ATOM   1803  CG2 VAL A 116      -0.836   1.795  -9.179  1.00 82.57           C  
ATOM   1804 HG21 VAL A 116      -0.100   1.088  -8.795  1.00 82.57           H  
ATOM   1805 HG22 VAL A 116      -0.527   2.129 -10.170  1.00 82.57           H  
ATOM   1806 HG23 VAL A 116      -0.874   2.671  -8.532  1.00 82.57           H  
ATOM   1807  N   ARG A 117      -3.718  -2.015 -10.061  1.00 83.48           N  
ATOM   1808  H   ARG A 117      -2.906  -2.519  -9.734  1.00 83.48           H  
ATOM   1809  CA  ARG A 117      -5.042  -2.649  -9.972  1.00 83.48           C  
ATOM   1810  HA  ARG A 117      -5.777  -2.042 -10.500  1.00 83.48           H  
ATOM   1811  C   ARG A 117      -5.472  -2.698  -8.526  1.00 83.48           C  
ATOM   1812  CB  ARG A 117      -5.087  -4.045 -10.586  1.00 83.48           C  
ATOM   1813  HB2 ARG A 117      -4.389  -4.706 -10.072  1.00 83.48           H  
ATOM   1814  HB3 ARG A 117      -6.091  -4.447 -10.457  1.00 83.48           H  
ATOM   1815  O   ARG A 117      -4.700  -3.159  -7.688  1.00 83.48           O  
ATOM   1816  CG  ARG A 117      -4.771  -3.987 -12.074  1.00 83.48           C  
ATOM   1817  HG2 ARG A 117      -5.485  -3.323 -12.562  1.00 83.48           H  
ATOM   1818  HG3 ARG A 117      -3.760  -3.613 -12.233  1.00 83.48           H  
ATOM   1819  CD  ARG A 117      -4.897  -5.378 -12.675  1.00 83.48           C  
ATOM   1820  HD2 ARG A 117      -5.908  -5.745 -12.501  1.00 83.48           H  
ATOM   1821  HD3 ARG A 117      -4.179  -6.048 -12.202  1.00 83.48           H  
ATOM   1822  NE  ARG A 117      -4.638  -5.285 -14.109  1.00 83.48           N  
ATOM   1823  HE  ARG A 117      -4.567  -4.352 -14.488  1.00 83.48           H  
ATOM   1824  NH1 ARG A 117      -5.161  -7.425 -14.705  1.00 83.48           N  
ATOM   1825 HH11 ARG A 117      -5.509  -7.538 -13.763  1.00 83.48           H  
ATOM   1826 HH12 ARG A 117      -5.474  -8.057 -15.428  1.00 83.48           H  
ATOM   1827  NH2 ARG A 117      -4.700  -5.844 -16.258  1.00 83.48           N  
ATOM   1828 HH21 ARG A 117      -4.689  -4.841 -16.377  1.00 83.48           H  
ATOM   1829 HH22 ARG A 117      -4.988  -6.449 -17.014  1.00 83.48           H  
ATOM   1830  CZ  ARG A 117      -4.817  -6.206 -15.017  1.00 83.48           C  
ATOM   1831  N   LEU A 118      -6.683  -2.225  -8.285  1.00 83.80           N  
ATOM   1832  H   LEU A 118      -7.218  -1.883  -9.071  1.00 83.80           H  
ATOM   1833  CA  LEU A 118      -7.357  -2.196  -7.005  1.00 83.80           C  
ATOM   1834  HA  LEU A 118      -6.694  -2.545  -6.213  1.00 83.80           H  
ATOM   1835  C   LEU A 118      -8.569  -3.101  -7.106  1.00 83.80           C  
ATOM   1836  CB  LEU A 118      -7.801  -0.768  -6.671  1.00 83.80           C  
ATOM   1837  HB2 LEU A 118      -8.588  -0.482  -7.367  1.00 83.80           H  
ATOM   1838  HB3 LEU A 118      -8.225  -0.780  -5.667  1.00 83.80           H  
ATOM   1839  O   LEU A 118      -9.412  -2.878  -7.968  1.00 83.80           O  
ATOM   1840  CG  LEU A 118      -6.703   0.300  -6.729  1.00 83.80           C  
ATOM   1841  HG  LEU A 118      -6.246   0.320  -7.719  1.00 83.80           H  
ATOM   1842  CD1 LEU A 118      -7.369   1.654  -6.495  1.00 83.80           C  
ATOM   1843 HD11 LEU A 118      -7.890   1.656  -5.538  1.00 83.80           H  
ATOM   1844 HD12 LEU A 118      -8.095   1.841  -7.286  1.00 83.80           H  
ATOM   1845 HD13 LEU A 118      -6.630   2.455  -6.502  1.00 83.80           H  
ATOM   1846  CD2 LEU A 118      -5.614   0.057  -5.684  1.00 83.80           C  
ATOM   1847 HD21 LEU A 118      -5.097  -0.877  -5.905  1.00 83.80           H  
ATOM   1848 HD22 LEU A 118      -6.059  -0.007  -4.691  1.00 83.80           H  
ATOM   1849 HD23 LEU A 118      -4.892   0.872  -5.712  1.00 83.80           H  
ATOM   1850  N   ARG A 119      -8.687  -4.088  -6.231  1.00 85.03           N  
ATOM   1851  H   ARG A 119      -7.939  -4.238  -5.570  1.00 85.03           H  
ATOM   1852  CA  ARG A 119      -9.906  -4.891  -6.124  1.00 85.03           C  
ATOM   1853  HA  ARG A 119     -10.696  -4.472  -6.747  1.00 85.03           H  
ATOM   1854  C   ARG A 119     -10.393  -4.848  -4.696  1.00 85.03           C  
ATOM   1855  CB  ARG A 119      -9.627  -6.314  -6.610  1.00 85.03           C  
ATOM   1856  HB2 ARG A 119      -8.799  -6.739  -6.043  1.00 85.03           H  
ATOM   1857  HB3 ARG A 119      -9.354  -6.284  -7.665  1.00 85.03           H  
ATOM   1858  O   ARG A 119      -9.619  -5.190  -3.810  1.00 85.03           O  
ATOM   1859  CG  ARG A 119     -10.863  -7.195  -6.428  1.00 85.03           C  
ATOM   1860  HG2 ARG A 119     -11.087  -7.291  -5.366  1.00 85.03           H  
ATOM   1861  HG3 ARG A 119     -11.719  -6.754  -6.938  1.00 85.03           H  
ATOM   1862  CD  ARG A 119     -10.592  -8.580  -6.995  1.00 85.03           C  
ATOM   1863  HD2 ARG A 119     -10.596  -8.524  -8.083  1.00 85.03           H  
ATOM   1864  HD3 ARG A 119      -9.618  -8.926  -6.648  1.00 85.03           H  
ATOM   1865  NE  ARG A 119     -11.621  -9.497  -6.511  1.00 85.03           N  
ATOM   1866  HE  ARG A 119     -12.080  -9.246  -5.647  1.00 85.03           H  
ATOM   1867  NH1 ARG A 119     -11.194 -11.270  -7.886  1.00 85.03           N  
ATOM   1868 HH11 ARG A 119     -11.414 -12.205  -8.197  1.00 85.03           H  
ATOM   1869 HH12 ARG A 119     -10.522 -10.682  -8.358  1.00 85.03           H  
ATOM   1870  NH2 ARG A 119     -12.766 -11.386  -6.268  1.00 85.03           N  
ATOM   1871 HH21 ARG A 119     -13.100 -10.915  -5.439  1.00 85.03           H  
ATOM   1872 HH22 ARG A 119     -12.934 -12.369  -6.426  1.00 85.03           H  
ATOM   1873  CZ  ARG A 119     -11.853 -10.719  -6.904  1.00 85.03           C  
ATOM   1874  N   ASN A 120     -11.641  -4.448  -4.487  1.00 83.16           N  
ATOM   1875  H   ASN A 120     -12.222  -4.220  -5.281  1.00 83.16           H  
ATOM   1876  CA  ASN A 120     -12.234  -4.406  -3.160  1.00 83.16           C  
ATOM   1877  HA  ASN A 120     -11.446  -4.420  -2.407  1.00 83.16           H  
ATOM   1878  C   ASN A 120     -13.104  -5.644  -2.921  1.00 83.16           C  
ATOM   1879  CB  ASN A 120     -12.998  -3.088  -2.989  1.00 83.16           C  
ATOM   1880  HB2 ASN A 120     -12.323  -2.245  -3.139  1.00 83.16           H  
ATOM   1881  HB3 ASN A 120     -13.799  -3.047  -3.727  1.00 83.16           H  
ATOM   1882  O   ASN A 120     -14.250  -5.716  -3.357  1.00 83.16           O  
ATOM   1883  CG  ASN A 120     -13.599  -2.974  -1.607  1.00 83.16           C  
ATOM   1884  ND2 ASN A 120     -14.488  -2.042  -1.390  1.00 83.16           N  
ATOM   1885 HD21 ASN A 120     -14.862  -1.969  -0.454  1.00 83.16           H  
ATOM   1886 HD22 ASN A 120     -14.637  -1.318  -2.078  1.00 83.16           H  
ATOM   1887  OD1 ASN A 120     -13.245  -3.719  -0.713  1.00 83.16           O  
ATOM   1888  N   ASP A 121     -12.571  -6.607  -2.179  1.00 81.34           N  
ATOM   1889  H   ASP A 121     -11.633  -6.475  -1.830  1.00 81.34           H  
ATOM   1890  CA  ASP A 121     -13.313  -7.771  -1.699  1.00 81.34           C  
ATOM   1891  HA  ASP A 121     -14.174  -7.931  -2.348  1.00 81.34           H  
ATOM   1892  C   ASP A 121     -13.876  -7.535  -0.285  1.00 81.34           C  
ATOM   1893  CB  ASP A 121     -12.442  -9.034  -1.790  1.00 81.34           C  
ATOM   1894  HB2 ASP A 121     -11.508  -8.849  -1.259  1.00 81.34           H  
ATOM   1895  HB3 ASP A 121     -12.951  -9.866  -1.303  1.00 81.34           H  
ATOM   1896  O   ASP A 121     -14.168  -8.502   0.422  1.00 81.34           O  
ATOM   1897  CG  ASP A 121     -12.117  -9.482  -3.217  1.00 81.34           C  
ATOM   1898  OD1 ASP A 121     -13.035  -9.595  -4.068  1.00 81.34           O  
ATOM   1899  OD2 ASP A 121     -10.941  -9.813  -3.476  1.00 81.34           O  
ATOM   1900  N   SER A 122     -14.042  -6.283   0.160  1.00 72.73           N  
ATOM   1901  H   SER A 122     -13.780  -5.509  -0.434  1.00 72.73           H  
ATOM   1902  CA  SER A 122     -14.645  -5.942   1.453  1.00 72.73           C  
ATOM   1903  HA  SER A 122     -14.410  -6.792   2.094  1.00 72.73           H  
ATOM   1904  C   SER A 122     -16.181  -5.799   1.393  1.00 72.73           C  
ATOM   1905  CB  SER A 122     -13.967  -4.722   2.094  1.00 72.73           C  
ATOM   1906  HB2 SER A 122     -12.927  -4.658   1.775  1.00 72.73           H  
ATOM   1907  HB3 SER A 122     -14.002  -4.812   3.180  1.00 72.73           H  
ATOM   1908  O   SER A 122     -16.799  -6.056   0.355  1.00 72.73           O  
ATOM   1909  OG  SER A 122     -14.659  -3.557   1.741  1.00 72.73           O  
ATOM   1910  HG  SER A 122     -14.186  -2.766   2.011  1.00 72.73           H  
ATOM   1911  N   SER A 123     -16.834  -5.500   2.518  1.00 75.81           N  
ATOM   1912  H   SER A 123     -16.299  -5.460   3.374  1.00 75.81           H  
ATOM   1913  CA  SER A 123     -18.266  -5.162   2.601  1.00 75.81           C  
ATOM   1914  HA  SER A 123     -18.795  -5.652   1.784  1.00 75.81           H  
ATOM   1915  C   SER A 123     -18.562  -3.659   2.472  1.00 75.81           C  
ATOM   1916  CB  SER A 123     -18.846  -5.694   3.916  1.00 75.81           C  
ATOM   1917  HB2 SER A 123     -18.684  -6.771   3.974  1.00 75.81           H  
ATOM   1918  HB3 SER A 123     -19.916  -5.490   3.954  1.00 75.81           H  
ATOM   1919  O   SER A 123     -19.724  -3.289   2.294  1.00 75.81           O  
ATOM   1920  OG  SER A 123     -18.205  -5.065   5.004  1.00 75.81           O  
ATOM   1921  HG  SER A 123     -18.474  -5.454   5.840  1.00 75.81           H  
ATOM   1922  N   THR A 124     -17.543  -2.797   2.520  1.00 78.66           N  
ATOM   1923  H   THR A 124     -16.606  -3.163   2.619  1.00 78.66           H  
ATOM   1924  CA  THR A 124     -17.670  -1.331   2.499  1.00 78.66           C  
ATOM   1925  HA  THR A 124     -18.718  -1.077   2.335  1.00 78.66           H  
ATOM   1926  C   THR A 124     -16.846  -0.703   1.373  1.00 78.66           C  
ATOM   1927  CB  THR A 124     -17.256  -0.708   3.842  1.00 78.66           C  
ATOM   1928  HB  THR A 124     -17.287   0.378   3.755  1.00 78.66           H  
ATOM   1929  O   THR A 124     -15.837  -1.264   0.948  1.00 78.66           O  
ATOM   1930  CG2 THR A 124     -18.189  -1.131   4.975  1.00 78.66           C  
ATOM   1931 HG21 THR A 124     -17.926  -0.590   5.884  1.00 78.66           H  
ATOM   1932 HG22 THR A 124     -18.101  -2.202   5.159  1.00 78.66           H  
ATOM   1933 HG23 THR A 124     -19.220  -0.895   4.711  1.00 78.66           H  
ATOM   1934  OG1 THR A 124     -15.953  -1.102   4.203  1.00 78.66           O  
ATOM   1935  HG1 THR A 124     -15.772  -0.729   5.069  1.00 78.66           H  
ATOM   1936  N   PRO A 125     -17.240   0.462   0.833  1.00 85.42           N  
ATOM   1937  CA  PRO A 125     -16.369   1.202  -0.071  1.00 85.42           C  
ATOM   1938  HA  PRO A 125     -16.205   0.606  -0.969  1.00 85.42           H  
ATOM   1939  C   PRO A 125     -15.020   1.508   0.589  1.00 85.42           C  
ATOM   1940  CB  PRO A 125     -17.130   2.477  -0.442  1.00 85.42           C  
ATOM   1941  HB2 PRO A 125     -16.964   2.757  -1.482  1.00 85.42           H  
ATOM   1942  HB3 PRO A 125     -16.843   3.293   0.222  1.00 85.42           H  
ATOM   1943  O   PRO A 125     -14.951   1.766   1.790  1.00 85.42           O  
ATOM   1944  CG  PRO A 125     -18.589   2.104  -0.182  1.00 85.42           C  
ATOM   1945  HG2 PRO A 125     -18.986   1.566  -1.043  1.00 85.42           H  
ATOM   1946  HG3 PRO A 125     -19.198   2.981   0.038  1.00 85.42           H  
ATOM   1947  CD  PRO A 125     -18.498   1.163   1.017  1.00 85.42           C  
ATOM   1948  HD2 PRO A 125     -19.349   0.483   1.020  1.00 85.42           H  
ATOM   1949  HD3 PRO A 125     -18.459   1.739   1.942  1.00 85.42           H  
ATOM   1950  N   VAL A 126     -13.958   1.491  -0.211  1.00 85.22           N  
ATOM   1951  H   VAL A 126     -14.088   1.254  -1.184  1.00 85.22           H  
ATOM   1952  CA  VAL A 126     -12.611   1.891   0.213  1.00 85.22           C  
ATOM   1953  HA  VAL A 126     -12.640   2.213   1.254  1.00 85.22           H  
ATOM   1954  C   VAL A 126     -12.163   3.088  -0.610  1.00 85.22           C  
ATOM   1955  CB  VAL A 126     -11.599   0.733   0.124  1.00 85.22           C  
ATOM   1956  HB  VAL A 126     -10.629   1.093   0.466  1.00 85.22           H  
ATOM   1957  O   VAL A 126     -12.408   3.138  -1.817  1.00 85.22           O  
ATOM   1958  CG1 VAL A 126     -12.013  -0.440   1.022  1.00 85.22           C  
ATOM   1959 HG11 VAL A 126     -12.166  -0.080   2.039  1.00 85.22           H  
ATOM   1960 HG12 VAL A 126     -12.943  -0.883   0.666  1.00 85.22           H  
ATOM   1961 HG13 VAL A 126     -11.232  -1.201   1.020  1.00 85.22           H  
ATOM   1962  CG2 VAL A 126     -11.438   0.210  -1.308  1.00 85.22           C  
ATOM   1963 HG21 VAL A 126     -11.047   0.995  -1.956  1.00 85.22           H  
ATOM   1964 HG22 VAL A 126     -10.741  -0.627  -1.338  1.00 85.22           H  
ATOM   1965 HG23 VAL A 126     -12.400  -0.138  -1.683  1.00 85.22           H  
ATOM   1966  N   GLU A 127     -11.488   4.041   0.018  1.00 90.00           N  
ATOM   1967  H   GLU A 127     -11.307   3.934   1.006  1.00 90.00           H  
ATOM   1968  CA  GLU A 127     -10.804   5.127  -0.675  1.00 90.00           C  
ATOM   1969  HA  GLU A 127     -11.158   5.182  -1.704  1.00 90.00           H  
ATOM   1970  C   GLU A 127      -9.308   4.826  -0.731  1.00 90.00           C  
ATOM   1971  CB  GLU A 127     -11.100   6.492  -0.038  1.00 90.00           C  
ATOM   1972  HB2 GLU A 127     -10.834   6.481   1.019  1.00 90.00           H  
ATOM   1973  HB3 GLU A 127     -10.486   7.237  -0.544  1.00 90.00           H  
ATOM   1974  O   GLU A 127      -8.654   4.593   0.282  1.00 90.00           O  
ATOM   1975  CG  GLU A 127     -12.576   6.883  -0.200  1.00 90.00           C  
ATOM   1976  HG2 GLU A 127     -12.902   6.623  -1.207  1.00 90.00           H  
ATOM   1977  HG3 GLU A 127     -13.185   6.310   0.500  1.00 90.00           H  
ATOM   1978  CD  GLU A 127     -12.789   8.386   0.021  1.00 90.00           C  
ATOM   1979  OE1 GLU A 127     -12.970   9.088  -1.004  1.00 90.00           O  
ATOM   1980  OE2 GLU A 127     -12.785   8.834   1.186  1.00 90.00           O  
ATOM   1981  N   VAL A 128      -8.752   4.810  -1.940  1.00 89.20           N  
ATOM   1982  H   VAL A 128      -9.353   4.937  -2.742  1.00 89.20           H  
ATOM   1983  CA  VAL A 128      -7.329   4.575  -2.172  1.00 89.20           C  
ATOM   1984  HA  VAL A 128      -6.849   4.349  -1.219  1.00 89.20           H  
ATOM   1985  C   VAL A 128      -6.702   5.846  -2.721  1.00 89.20           C  
ATOM   1986  CB  VAL A 128      -7.081   3.360  -3.083  1.00 89.20           C  
ATOM   1987  HB  VAL A 128      -7.420   3.585  -4.095  1.00 89.20           H  
ATOM   1988  O   VAL A 128      -6.949   6.243  -3.861  1.00 89.20           O  
ATOM   1989  CG1 VAL A 128      -5.578   3.044  -3.121  1.00 89.20           C  
ATOM   1990 HG11 VAL A 128      -5.023   3.897  -3.511  1.00 89.20           H  
ATOM   1991 HG12 VAL A 128      -5.399   2.184  -3.768  1.00 89.20           H  
ATOM   1992 HG13 VAL A 128      -5.220   2.818  -2.117  1.00 89.20           H  
ATOM   1993  CG2 VAL A 128      -7.823   2.112  -2.584  1.00 89.20           C  
ATOM   1994 HG21 VAL A 128      -8.898   2.252  -2.698  1.00 89.20           H  
ATOM   1995 HG22 VAL A 128      -7.603   1.943  -1.530  1.00 89.20           H  
ATOM   1996 HG23 VAL A 128      -7.529   1.235  -3.161  1.00 89.20           H  
ATOM   1997  N   HIS A 129      -5.856   6.479  -1.916  1.00 91.05           N  
ATOM   1998  H   HIS A 129      -5.734   6.106  -0.986  1.00 91.05           H  
ATOM   1999  CA  HIS A 129      -5.003   7.582  -2.336  1.00 91.05           C  
ATOM   2000  HA  HIS A 129      -5.492   8.115  -3.151  1.00 91.05           H  
ATOM   2001  C   HIS A 129      -3.672   7.030  -2.831  1.00 91.05           C  
ATOM   2002  CB  HIS A 129      -4.791   8.583  -1.200  1.00 91.05           C  
ATOM   2003  HB2 HIS A 129      -4.272   9.457  -1.595  1.00 91.05           H  
ATOM   2004  HB3 HIS A 129      -4.149   8.136  -0.441  1.00 91.05           H  
ATOM   2005  O   HIS A 129      -2.887   6.463  -2.072  1.00 91.05           O  
ATOM   2006  CG  HIS A 129      -6.065   9.034  -0.548  1.00 91.05           C  
ATOM   2007  CD2 HIS A 129      -6.603   8.549   0.613  1.00 91.05           C  
ATOM   2008  HD2 HIS A 129      -6.196   7.777   1.249  1.00 91.05           H  
ATOM   2009  ND1 HIS A 129      -6.937   9.974  -1.049  1.00 91.05           N  
ATOM   2010  HD1 HIS A 129      -6.915  10.374  -1.976  1.00 91.05           H  
ATOM   2011  CE1 HIS A 129      -7.977  10.057  -0.202  1.00 91.05           C  
ATOM   2012  HE1 HIS A 129      -8.870  10.649  -0.342  1.00 91.05           H  
ATOM   2013  NE2 HIS A 129      -7.804   9.219   0.819  1.00 91.05           N  
ATOM   2014  N   ILE A 130      -3.403   7.218  -4.114  1.00 90.21           N  
ATOM   2015  H   ILE A 130      -4.099   7.686  -4.676  1.00 90.21           H  
ATOM   2016  CA  ILE A 130      -2.190   6.772  -4.782  1.00 90.21           C  
ATOM   2017  HA  ILE A 130      -1.623   6.126  -4.112  1.00 90.21           H  
ATOM   2018  C   ILE A 130      -1.353   8.000  -5.114  1.00 90.21           C  
ATOM   2019  CB  ILE A 130      -2.515   5.971  -6.056  1.00 90.21           C  
ATOM   2020  HB  ILE A 130      -2.910   6.669  -6.795  1.00 90.21           H  
ATOM   2021  O   ILE A 130      -1.832   8.936  -5.757  1.00 90.21           O  
ATOM   2022  CG1 ILE A 130      -3.581   4.876  -5.838  1.00 90.21           C  
ATOM   2023 HG12 ILE A 130      -3.179   4.091  -5.198  1.00 90.21           H  
ATOM   2024 HG13 ILE A 130      -4.458   5.299  -5.346  1.00 90.21           H  
ATOM   2025  CG2 ILE A 130      -1.195   5.370  -6.575  1.00 90.21           C  
ATOM   2026 HG21 ILE A 130      -1.349   4.793  -7.487  1.00 90.21           H  
ATOM   2027 HG22 ILE A 130      -0.750   4.730  -5.814  1.00 90.21           H  
ATOM   2028 HG23 ILE A 130      -0.489   6.167  -6.810  1.00 90.21           H  
ATOM   2029  CD1 ILE A 130      -4.085   4.261  -7.146  1.00 90.21           C  
ATOM   2030 HD11 ILE A 130      -4.581   5.025  -7.744  1.00 90.21           H  
ATOM   2031 HD12 ILE A 130      -3.269   3.824  -7.720  1.00 90.21           H  
ATOM   2032 HD13 ILE A 130      -4.796   3.467  -6.915  1.00 90.21           H  
ATOM   2033  N   LYS A 131      -0.086   7.984  -4.719  1.00 88.75           N  
ATOM   2034  H   LYS A 131       0.221   7.190  -4.175  1.00 88.75           H  
ATOM   2035  CA  LYS A 131       0.914   8.968  -5.115  1.00 88.75           C  
ATOM   2036  HA  LYS A 131       0.464   9.680  -5.806  1.00 88.75           H  
ATOM   2037  C   LYS A 131       2.049   8.270  -5.850  1.00 88.75           C  
ATOM   2038  CB  LYS A 131       1.383   9.737  -3.880  1.00 88.75           C  
ATOM   2039  HB2 LYS A 131       0.528  10.239  -3.425  1.00 88.75           H  
ATOM   2040  HB3 LYS A 131       1.789   9.028  -3.159  1.00 88.75           H  
ATOM   2041  O   LYS A 131       2.644   7.331  -5.330  1.00 88.75           O  
ATOM   2042  CG  LYS A 131       2.451  10.777  -4.239  1.00 88.75           C  
ATOM   2043  HG2 LYS A 131       2.018  11.554  -4.869  1.00 88.75           H  
ATOM   2044  HG3 LYS A 131       3.267  10.300  -4.782  1.00 88.75           H  
ATOM   2045  CD  LYS A 131       3.032  11.392  -2.969  1.00 88.75           C  
ATOM   2046  HD2 LYS A 131       3.413  10.586  -2.342  1.00 88.75           H  
ATOM   2047  HD3 LYS A 131       2.261  11.939  -2.426  1.00 88.75           H  
ATOM   2048  CE  LYS A 131       4.181  12.318  -3.367  1.00 88.75           C  
ATOM   2049  HE2 LYS A 131       3.787  13.212  -3.851  1.00 88.75           H  
ATOM   2050  HE3 LYS A 131       4.788  11.802  -4.111  1.00 88.75           H  
ATOM   2051  NZ  LYS A 131       5.016  12.649  -2.191  1.00 88.75           N  
ATOM   2052  HZ1 LYS A 131       5.363  11.788  -1.793  1.00 88.75           H  
ATOM   2053  HZ2 LYS A 131       5.810  13.202  -2.480  1.00 88.75           H  
ATOM   2054  HZ3 LYS A 131       4.485  13.131  -1.481  1.00 88.75           H  
ATOM   2055  N   VAL A 132       2.367   8.775  -7.036  1.00 83.23           N  
ATOM   2056  H   VAL A 132       1.838   9.570  -7.364  1.00 83.23           H  
ATOM   2057  CA  VAL A 132       3.417   8.267  -7.920  1.00 83.23           C  
ATOM   2058  HA  VAL A 132       4.069   7.582  -7.378  1.00 83.23           H  
ATOM   2059  C   VAL A 132       4.227   9.451  -8.410  1.00 83.23           C  
ATOM   2060  CB  VAL A 132       2.817   7.525  -9.117  1.00 83.23           C  
ATOM   2061  HB  VAL A 132       2.232   8.221  -9.718  1.00 83.23           H  
ATOM   2062  O   VAL A 132       3.749  10.260  -9.202  1.00 83.23           O  
ATOM   2063  CG1 VAL A 132       3.948   6.986  -9.999  1.00 83.23           C  
ATOM   2064 HG11 VAL A 132       4.623   6.346  -9.432  1.00 83.23           H  
ATOM   2065 HG12 VAL A 132       4.521   7.813 -10.418  1.00 83.23           H  
ATOM   2066 HG13 VAL A 132       3.515   6.448 -10.843  1.00 83.23           H  
ATOM   2067  CG2 VAL A 132       1.855   6.437  -8.636  1.00 83.23           C  
ATOM   2068 HG21 VAL A 132       0.974   6.917  -8.210  1.00 83.23           H  
ATOM   2069 HG22 VAL A 132       2.318   5.800  -7.882  1.00 83.23           H  
ATOM   2070 HG23 VAL A 132       1.499   5.859  -9.488  1.00 83.23           H  
ATOM   2071  N   GLY A 133       5.446   9.588  -7.898  1.00 78.98           N  
ATOM   2072  H   GLY A 133       5.814   8.865  -7.298  1.00 78.98           H  
ATOM   2073  CA  GLY A 133       6.218  10.813  -8.048  1.00 78.98           C  
ATOM   2074  HA2 GLY A 133       6.596  10.902  -9.067  1.00 78.98           H  
ATOM   2075  HA3 GLY A 133       7.047  10.740  -7.343  1.00 78.98           H  
ATOM   2076  C   GLY A 133       5.426  12.062  -7.653  1.00 78.98           C  
ATOM   2077  O   GLY A 133       5.073  12.222  -6.480  1.00 78.98           O  
ATOM   2078  N   ASP A 134       5.158  12.941  -8.621  1.00 80.93           N  
ATOM   2079  H   ASP A 134       5.460  12.728  -9.561  1.00 80.93           H  
ATOM   2080  CA  ASP A 134       4.376  14.168  -8.412  1.00 80.93           C  
ATOM   2081  HA  ASP A 134       4.468  14.470  -7.369  1.00 80.93           H  
ATOM   2082  C   ASP A 134       2.867  13.982  -8.682  1.00 80.93           C  
ATOM   2083  CB  ASP A 134       4.962  15.307  -9.263  1.00 80.93           C  
ATOM   2084  HB2 ASP A 134       4.886  15.035 -10.315  1.00 80.93           H  
ATOM   2085  HB3 ASP A 134       4.366  16.206  -9.105  1.00 80.93           H  
ATOM   2086  O   ASP A 134       2.063  14.829  -8.287  1.00 80.93           O  
ATOM   2087  CG  ASP A 134       6.424  15.639  -8.925  1.00 80.93           C  
ATOM   2088  OD1 ASP A 134       6.833  15.615  -7.739  1.00 80.93           O  
ATOM   2089  OD2 ASP A 134       7.204  15.929  -9.857  1.00 80.93           O  
ATOM   2090  N   GLU A 135       2.459  12.877  -9.315  1.00 84.65           N  
ATOM   2091  H   GLU A 135       3.127  12.140  -9.494  1.00 84.65           H  
ATOM   2092  CA  GLU A 135       1.054  12.588  -9.603  1.00 84.65           C  
ATOM   2093  HA  GLU A 135       0.573  13.533  -9.855  1.00 84.65           H  
ATOM   2094  C   GLU A 135       0.351  12.017  -8.365  1.00 84.65           C  
ATOM   2095  CB  GLU A 135       0.922  11.672 -10.837  1.00 84.65           C  
ATOM   2096  HB2 GLU A 135       1.274  10.670 -10.590  1.00 84.65           H  
ATOM   2097  HB3 GLU A 135       1.545  12.078 -11.634  1.00 84.65           H  
ATOM   2098  O   GLU A 135       0.882  11.158  -7.656  1.00 84.65           O  
ATOM   2099  CG  GLU A 135      -0.533  11.606 -11.335  1.00 84.65           C  
ATOM   2100  HG2 GLU A 135      -1.147  11.145 -10.561  1.00 84.65           H  
ATOM   2101  HG3 GLU A 135      -0.895  12.624 -11.477  1.00 84.65           H  
ATOM   2102  CD  GLU A 135      -0.737  10.827 -12.647  1.00 84.65           C  
ATOM   2103  OE1 GLU A 135      -1.920  10.673 -13.037  1.00 84.65           O  
ATOM   2104  OE2 GLU A 135       0.239  10.348 -13.260  1.00 84.65           O  
ATOM   2105  N   LYS A 136      -0.871  12.490  -8.104  1.00 89.53           N  
ATOM   2106  H   LYS A 136      -1.263  13.164  -8.746  1.00 89.53           H  
ATOM   2107  CA  LYS A 136      -1.757  11.968  -7.060  1.00 89.53           C  
ATOM   2108  HA  LYS A 136      -1.329  11.054  -6.648  1.00 89.53           H  
ATOM   2109  C   LYS A 136      -3.106  11.624  -7.669  1.00 89.53           C  
ATOM   2110  CB  LYS A 136      -1.940  12.982  -5.924  1.00 89.53           C  
ATOM   2111  HB2 LYS A 136      -2.658  12.573  -5.213  1.00 89.53           H  
ATOM   2112  HB3 LYS A 136      -2.355  13.901  -6.336  1.00 89.53           H  
ATOM   2113  O   LYS A 136      -3.657  12.428  -8.418  1.00 89.53           O  
ATOM   2114  CG  LYS A 136      -0.640  13.303  -5.177  1.00 89.53           C  
ATOM   2115  HG2 LYS A 136      -0.227  12.387  -4.756  1.00 89.53           H  
ATOM   2116  HG3 LYS A 136       0.083  13.744  -5.864  1.00 89.53           H  
ATOM   2117  CD  LYS A 136      -0.942  14.298  -4.052  1.00 89.53           C  
ATOM   2118  HD2 LYS A 136      -1.428  15.174  -4.480  1.00 89.53           H  
ATOM   2119  HD3 LYS A 136      -1.621  13.829  -3.339  1.00 89.53           H  
ATOM   2120  CE  LYS A 136       0.342  14.727  -3.343  1.00 89.53           C  
ATOM   2121  HE2 LYS A 136       1.012  15.160  -4.086  1.00 89.53           H  
ATOM   2122  HE3 LYS A 136       0.819  13.840  -2.926  1.00 89.53           H  
ATOM   2123  NZ  LYS A 136       0.040  15.713  -2.276  1.00 89.53           N  
ATOM   2124  HZ1 LYS A 136       0.883  16.039  -1.825  1.00 89.53           H  
ATOM   2125  HZ2 LYS A 136      -0.568  15.301  -1.582  1.00 89.53           H  
ATOM   2126  HZ3 LYS A 136      -0.440  16.509  -2.671  1.00 89.53           H  
ATOM   2127  N   ARG A 137      -3.663  10.470  -7.311  1.00 90.86           N  
ATOM   2128  H   ARG A 137      -3.139   9.864  -6.696  1.00 90.86           H  
ATOM   2129  CA  ARG A 137      -5.036  10.083  -7.648  1.00 90.86           C  
ATOM   2130  HA  ARG A 137      -5.602  10.968  -7.937  1.00 90.86           H  
ATOM   2131  C   ARG A 137      -5.719   9.489  -6.428  1.00 90.86           C  
ATOM   2132  CB  ARG A 137      -5.057   9.092  -8.821  1.00 90.86           C  
ATOM   2133  HB2 ARG A 137      -4.430   8.233  -8.582  1.00 90.86           H  
ATOM   2134  HB3 ARG A 137      -6.079   8.739  -8.954  1.00 90.86           H  
ATOM   2135  O   ARG A 137      -5.113   8.699  -5.716  1.00 90.86           O  
ATOM   2136  CG  ARG A 137      -4.586   9.735 -10.134  1.00 90.86           C  
ATOM   2137  HG2 ARG A 137      -3.528   9.990 -10.063  1.00 90.86           H  
ATOM   2138  HG3 ARG A 137      -5.158  10.642 -10.329  1.00 90.86           H  
ATOM   2139  CD  ARG A 137      -4.793   8.755 -11.286  1.00 90.86           C  
ATOM   2140  HD2 ARG A 137      -4.282   7.828 -11.028  1.00 90.86           H  
ATOM   2141  HD3 ARG A 137      -5.860   8.563 -11.406  1.00 90.86           H  
ATOM   2142  NE  ARG A 137      -4.221   9.257 -12.540  1.00 90.86           N  
ATOM   2143  HE  ARG A 137      -3.524   9.985 -12.483  1.00 90.86           H  
ATOM   2144  NH1 ARG A 137      -4.959   7.588 -13.938  1.00 90.86           N  
ATOM   2145 HH11 ARG A 137      -5.601   7.275 -13.225  1.00 90.86           H  
ATOM   2146 HH12 ARG A 137      -4.838   7.108 -14.819  1.00 90.86           H  
ATOM   2147  NH2 ARG A 137      -3.387   9.011 -14.614  1.00 90.86           N  
ATOM   2148 HH21 ARG A 137      -2.732   9.713 -14.300  1.00 90.86           H  
ATOM   2149 HH22 ARG A 137      -3.052   8.321 -15.270  1.00 90.86           H  
ATOM   2150  CZ  ARG A 137      -4.209   8.625 -13.692  1.00 90.86           C  
ATOM   2151  N   THR A 138      -6.974   9.856  -6.221  1.00 93.34           N  
ATOM   2152  H   THR A 138      -7.413  10.483  -6.880  1.00 93.34           H  
ATOM   2153  CA  THR A 138      -7.859   9.205  -5.252  1.00 93.34           C  
ATOM   2154  HA  THR A 138      -7.287   8.545  -4.600  1.00 93.34           H  
ATOM   2155  C   THR A 138      -8.865   8.378  -6.030  1.00 93.34           C  
ATOM   2156  CB  THR A 138      -8.586  10.221  -4.365  1.00 93.34           C  
ATOM   2157  HB  THR A 138      -9.216  10.855  -4.988  1.00 93.34           H  
ATOM   2158  O   THR A 138      -9.426   8.870  -7.011  1.00 93.34           O  
ATOM   2159  CG2 THR A 138      -9.455   9.545  -3.307  1.00 93.34           C  
ATOM   2160 HG21 THR A 138     -10.297   9.037  -3.777  1.00 93.34           H  
ATOM   2161 HG22 THR A 138      -8.878   8.811  -2.745  1.00 93.34           H  
ATOM   2162 HG23 THR A 138      -9.865  10.284  -2.619  1.00 93.34           H  
ATOM   2163  OG1 THR A 138      -7.661  11.044  -3.683  1.00 93.34           O  
ATOM   2164  HG1 THR A 138      -8.202  11.676  -3.204  1.00 93.34           H  
ATOM   2165  N   VAL A 139      -9.075   7.136  -5.613  1.00 92.68           N  
ATOM   2166  H   VAL A 139      -8.543   6.786  -4.828  1.00 92.68           H  
ATOM   2167  CA  VAL A 139     -10.031   6.220  -6.233  1.00 92.68           C  
ATOM   2168  HA  VAL A 139     -10.687   6.768  -6.909  1.00 92.68           H  
ATOM   2169  C   VAL A 139     -10.887   5.594  -5.148  1.00 92.68           C  
ATOM   2170  CB  VAL A 139      -9.302   5.138  -7.046  1.00 92.68           C  
ATOM   2171  HB  VAL A 139      -8.650   4.560  -6.390  1.00 92.68           H  
ATOM   2172  O   VAL A 139     -10.360   4.957  -4.242  1.00 92.68           O  
ATOM   2173  CG1 VAL A 139     -10.286   4.182  -7.725  1.00 92.68           C  
ATOM   2174 HG11 VAL A 139      -9.727   3.397  -8.234  1.00 92.68           H  
ATOM   2175 HG12 VAL A 139     -10.912   4.718  -8.438  1.00 92.68           H  
ATOM   2176 HG13 VAL A 139     -10.926   3.701  -6.986  1.00 92.68           H  
ATOM   2177  CG2 VAL A 139      -8.447   5.779  -8.145  1.00 92.68           C  
ATOM   2178 HG21 VAL A 139      -9.041   6.503  -8.703  1.00 92.68           H  
ATOM   2179 HG22 VAL A 139      -8.112   5.002  -8.832  1.00 92.68           H  
ATOM   2180 HG23 VAL A 139      -7.580   6.273  -7.706  1.00 92.68           H  
ATOM   2181  N   THR A 140     -12.200   5.753  -5.259  1.00 93.29           N  
ATOM   2182  H   THR A 140     -12.577   6.328  -5.999  1.00 93.29           H  
ATOM   2183  CA  THR A 140     -13.157   4.977  -4.469  1.00 93.29           C  
ATOM   2184  HA  THR A 140     -12.741   4.795  -3.478  1.00 93.29           H  
ATOM   2185  C   THR A 140     -13.398   3.647  -5.176  1.00 93.29           C  
ATOM   2186  CB  THR A 140     -14.478   5.733  -4.293  1.00 93.29           C  
ATOM   2187  HB  THR A 140     -14.990   5.778  -5.254  1.00 93.29           H  
ATOM   2188  O   THR A 140     -13.695   3.642  -6.368  1.00 93.29           O  
ATOM   2189  CG2 THR A 140     -15.401   5.060  -3.280  1.00 93.29           C  
ATOM   2190 HG21 THR A 140     -15.710   4.081  -3.647  1.00 93.29           H  
ATOM   2191 HG22 THR A 140     -14.888   4.940  -2.326  1.00 93.29           H  
ATOM   2192 HG23 THR A 140     -16.291   5.672  -3.135  1.00 93.29           H  
ATOM   2193  OG1 THR A 140     -14.241   7.059  -3.868  1.00 93.29           O  
ATOM   2194  HG1 THR A 140     -13.972   7.066  -2.947  1.00 93.29           H  
ATOM   2195  N   VAL A 141     -13.266   2.533  -4.459  1.00 89.76           N  
ATOM   2196  H   VAL A 141     -12.994   2.621  -3.490  1.00 89.76           H  
ATOM   2197  CA  VAL A 141     -13.515   1.184  -4.983  1.00 89.76           C  
ATOM   2198  HA  VAL A 141     -13.853   1.252  -6.017  1.00 89.76           H  
ATOM   2199  C   VAL A 141     -14.640   0.560  -4.164  1.00 89.76           C  
ATOM   2200  CB  VAL A 141     -12.236   0.321  -4.969  1.00 89.76           C  
ATOM   2201  HB  VAL A 141     -11.992   0.050  -3.941  1.00 89.76           H  
ATOM   2202  O   VAL A 141     -14.500   0.332  -2.961  1.00 89.76           O  
ATOM   2203  CG1 VAL A 141     -12.432  -0.971  -5.767  1.00 89.76           C  
ATOM   2204 HG11 VAL A 141     -12.654  -0.740  -6.809  1.00 89.76           H  
ATOM   2205 HG12 VAL A 141     -11.533  -1.586  -5.721  1.00 89.76           H  
ATOM   2206 HG13 VAL A 141     -13.267  -1.542  -5.360  1.00 89.76           H  
ATOM   2207  CG2 VAL A 141     -11.021   1.048  -5.559  1.00 89.76           C  
ATOM   2208 HG21 VAL A 141     -11.241   1.363  -6.579  1.00 89.76           H  
ATOM   2209 HG22 VAL A 141     -10.769   1.918  -4.952  1.00 89.76           H  
ATOM   2210 HG23 VAL A 141     -10.163   0.376  -5.561  1.00 89.76           H  
ATOM   2211  N   ASN A 142     -15.788   0.316  -4.787  1.00 89.59           N  
ATOM   2212  H   ASN A 142     -15.849   0.496  -5.779  1.00 89.59           H  
ATOM   2213  CA  ASN A 142     -16.959  -0.251  -4.121  1.00 89.59           C  
ATOM   2214  HA  ASN A 142     -17.065   0.238  -3.153  1.00 89.59           H  
ATOM   2215  C   ASN A 142     -16.800  -1.764  -3.882  1.00 89.59           C  
ATOM   2216  CB  ASN A 142     -18.211   0.062  -4.950  1.00 89.59           C  
ATOM   2217  HB2 ASN A 142     -18.101  -0.356  -5.951  1.00 89.59           H  
ATOM   2218  HB3 ASN A 142     -19.091  -0.391  -4.493  1.00 89.59           H  
ATOM   2219  O   ASN A 142     -15.989  -2.408  -4.546  1.00 89.59           O  
ATOM   2220  CG  ASN A 142     -18.456   1.552  -5.040  1.00 89.59           C  
ATOM   2221  ND2 ASN A 142     -18.223   2.139  -6.186  1.00 89.59           N  
ATOM   2222 HD21 ASN A 142     -18.261   3.148  -6.200  1.00 89.59           H  
ATOM   2223 HD22 ASN A 142     -17.661   1.640  -6.862  1.00 89.59           H  
ATOM   2224  OD1 ASN A 142     -18.831   2.195  -4.073  1.00 89.59           O  
ATOM   2225  N   PRO A 143     -17.575  -2.369  -2.965  1.00 85.93           N  
ATOM   2226  CA  PRO A 143     -17.562  -3.816  -2.754  1.00 85.93           C  
ATOM   2227  HA  PRO A 143     -16.612  -4.091  -2.297  1.00 85.93           H  
ATOM   2228  C   PRO A 143     -17.766  -4.611  -4.051  1.00 85.93           C  
ATOM   2229  CB  PRO A 143     -18.694  -4.078  -1.757  1.00 85.93           C  
ATOM   2230  HB2 PRO A 143     -19.647  -4.181  -2.277  1.00 85.93           H  
ATOM   2231  HB3 PRO A 143     -18.504  -4.957  -1.140  1.00 85.93           H  
ATOM   2232  O   PRO A 143     -18.747  -4.412  -4.767  1.00 85.93           O  
ATOM   2233  CG  PRO A 143     -18.710  -2.794  -0.936  1.00 85.93           C  
ATOM   2234  HG2 PRO A 143     -19.662  -2.642  -0.428  1.00 85.93           H  
ATOM   2235  HG3 PRO A 143     -17.882  -2.815  -0.227  1.00 85.93           H  
ATOM   2236  CD  PRO A 143     -18.449  -1.727  -1.993  1.00 85.93           C  
ATOM   2237  HD2 PRO A 143     -19.387  -1.444  -2.469  1.00 85.93           H  
ATOM   2238  HD3 PRO A 143     -17.976  -0.859  -1.533  1.00 85.93           H  
ATOM   2239  N   GLY A 144     -16.846  -5.532  -4.341  1.00 83.47           N  
ATOM   2240  H   GLY A 144     -16.024  -5.576  -3.756  1.00 83.47           H  
ATOM   2241  CA  GLY A 144     -16.828  -6.346  -5.559  1.00 83.47           C  
ATOM   2242  HA2 GLY A 144     -17.836  -6.703  -5.767  1.00 83.47           H  
ATOM   2243  HA3 GLY A 144     -16.180  -7.206  -5.388  1.00 83.47           H  
ATOM   2244  C   GLY A 144     -16.315  -5.625  -6.811  1.00 83.47           C  
ATOM   2245  O   GLY A 144     -16.270  -6.239  -7.876  1.00 83.47           O  
ATOM   2246  N   GLU A 145     -15.935  -4.350  -6.709  1.00 88.45           N  
ATOM   2247  H   GLU A 145     -15.972  -3.899  -5.806  1.00 88.45           H  
ATOM   2248  CA  GLU A 145     -15.389  -3.569  -7.817  1.00 88.45           C  
ATOM   2249  HA  GLU A 145     -15.892  -3.887  -8.730  1.00 88.45           H  
ATOM   2250  C   GLU A 145     -13.886  -3.827  -7.996  1.00 88.45           C  
ATOM   2251  CB  GLU A 145     -15.708  -2.077  -7.614  1.00 88.45           C  
ATOM   2252  HB2 GLU A 145     -15.105  -1.694  -6.791  1.00 88.45           H  
ATOM   2253  HB3 GLU A 145     -16.763  -1.984  -7.353  1.00 88.45           H  
ATOM   2254  O   GLU A 145     -13.132  -4.002  -7.032  1.00 88.45           O  
ATOM   2255  CG  GLU A 145     -15.441  -1.210  -8.853  1.00 88.45           C  
ATOM   2256  HG2 GLU A 145     -15.995  -1.632  -9.692  1.00 88.45           H  
ATOM   2257  HG3 GLU A 145     -14.379  -1.252  -9.095  1.00 88.45           H  
ATOM   2258  CD  GLU A 145     -15.852   0.263  -8.666  1.00 88.45           C  
ATOM   2259  OE1 GLU A 145     -15.840   0.995  -9.678  1.00 88.45           O  
ATOM   2260  OE2 GLU A 145     -16.217   0.661  -7.531  1.00 88.45           O  
ATOM   2261  N   GLU A 146     -13.448  -3.809  -9.254  1.00 89.01           N  
ATOM   2262  H   GLU A 146     -14.112  -3.616  -9.990  1.00 89.01           H  
ATOM   2263  CA  GLU A 146     -12.041  -3.771  -9.639  1.00 89.01           C  
ATOM   2264  HA  GLU A 146     -11.440  -3.702  -8.732  1.00 89.01           H  
ATOM   2265  C   GLU A 146     -11.789  -2.513 -10.479  1.00 89.01           C  
ATOM   2266  CB  GLU A 146     -11.634  -5.070 -10.362  1.00 89.01           C  
ATOM   2267  HB2 GLU A 146     -12.194  -5.158 -11.293  1.00 89.01           H  
ATOM   2268  HB3 GLU A 146     -11.894  -5.910  -9.718  1.00 89.01           H  
ATOM   2269  O   GLU A 146     -12.481  -2.266 -11.468  1.00 89.01           O  
ATOM   2270  CG  GLU A 146     -10.123  -5.131 -10.668  1.00 89.01           C  
ATOM   2271  HG2 GLU A 146      -9.866  -4.304 -11.329  1.00 89.01           H  
ATOM   2272  HG3 GLU A 146      -9.573  -4.993  -9.737  1.00 89.01           H  
ATOM   2273  CD  GLU A 146      -9.658  -6.451 -11.318  1.00 89.01           C  
ATOM   2274  OE1 GLU A 146      -8.540  -6.457 -11.898  1.00 89.01           O  
ATOM   2275  OE2 GLU A 146     -10.381  -7.470 -11.222  1.00 89.01           O  
ATOM   2276  N   VAL A 147     -10.790  -1.721 -10.092  1.00 89.89           N  
ATOM   2277  H   VAL A 147     -10.257  -2.007  -9.283  1.00 89.89           H  
ATOM   2278  CA  VAL A 147     -10.381  -0.492 -10.776  1.00 89.89           C  
ATOM   2279  HA  VAL A 147     -10.956  -0.400 -11.698  1.00 89.89           H  
ATOM   2280  C   VAL A 147      -8.907  -0.581 -11.149  1.00 89.89           C  
ATOM   2281  CB  VAL A 147     -10.668   0.764  -9.927  1.00 89.89           C  
ATOM   2282  HB  VAL A 147     -10.079   0.731  -9.010  1.00 89.89           H  
ATOM   2283  O   VAL A 147      -8.059  -0.893 -10.317  1.00 89.89           O  
ATOM   2284  CG1 VAL A 147     -10.286   2.029 -10.713  1.00 89.89           C  
ATOM   2285 HG11 VAL A 147      -9.202   2.112 -10.790  1.00 89.89           H  
ATOM   2286 HG12 VAL A 147     -10.724   1.993 -11.710  1.00 89.89           H  
ATOM   2287 HG13 VAL A 147     -10.671   2.915 -10.209  1.00 89.89           H  
ATOM   2288  CG2 VAL A 147     -12.149   0.871  -9.551  1.00 89.89           C  
ATOM   2289 HG21 VAL A 147     -12.775   0.858 -10.443  1.00 89.89           H  
ATOM   2290 HG22 VAL A 147     -12.341   1.787  -8.993  1.00 89.89           H  
ATOM   2291 HG23 VAL A 147     -12.433   0.029  -8.919  1.00 89.89           H  
ATOM   2292  N   GLU A 148      -8.576  -0.261 -12.399  1.00 87.90           N  
ATOM   2293  H   GLU A 148      -9.313   0.009 -13.034  1.00 87.90           H  
ATOM   2294  CA  GLU A 148      -7.191  -0.119 -12.855  1.00 87.90           C  
ATOM   2295  HA  GLU A 148      -6.527  -0.518 -12.088  1.00 87.90           H  
ATOM   2296  C   GLU A 148      -6.842   1.362 -13.037  1.00 87.90           C  
ATOM   2297  CB  GLU A 148      -6.936  -0.952 -14.127  1.00 87.90           C  
ATOM   2298  HB2 GLU A 148      -7.253  -1.979 -13.946  1.00 87.90           H  
ATOM   2299  HB3 GLU A 148      -7.523  -0.548 -14.952  1.00 87.90           H  
ATOM   2300  O   GLU A 148      -7.530   2.110 -13.733  1.00 87.90           O  
ATOM   2301  CG  GLU A 148      -5.446  -0.958 -14.516  1.00 87.90           C  
ATOM   2302  HG2 GLU A 148      -5.126   0.066 -14.711  1.00 87.90           H  
ATOM   2303  HG3 GLU A 148      -4.858  -1.321 -13.673  1.00 87.90           H  
ATOM   2304  CD  GLU A 148      -5.136  -1.820 -15.756  1.00 87.90           C  
ATOM   2305  OE1 GLU A 148      -4.871  -1.235 -16.829  1.00 87.90           O  
ATOM   2306  OE2 GLU A 148      -5.041  -3.069 -15.633  1.00 87.90           O  
ATOM   2307  N   VAL A 149      -5.730   1.784 -12.442  1.00 88.22           N  
ATOM   2308  H   VAL A 149      -5.242   1.129 -11.848  1.00 88.22           H  
ATOM   2309  CA  VAL A 149      -5.188   3.137 -12.538  1.00 88.22           C  
ATOM   2310  HA  VAL A 149      -5.849   3.743 -13.158  1.00 88.22           H  
ATOM   2311  C   VAL A 149      -3.818   3.061 -13.192  1.00 88.22           C  
ATOM   2312  CB  VAL A 149      -5.091   3.803 -11.155  1.00 88.22           C  
ATOM   2313  HB  VAL A 149      -4.265   3.365 -10.594  1.00 88.22           H  
ATOM   2314  O   VAL A 149      -2.910   2.421 -12.672  1.00 88.22           O  
ATOM   2315  CG1 VAL A 149      -4.832   5.302 -11.314  1.00 88.22           C  
ATOM   2316 HG11 VAL A 149      -4.707   5.740 -10.323  1.00 88.22           H  
ATOM   2317 HG12 VAL A 149      -5.684   5.770 -11.807  1.00 88.22           H  
ATOM   2318 HG13 VAL A 149      -3.921   5.474 -11.888  1.00 88.22           H  
ATOM   2319  CG2 VAL A 149      -6.362   3.642 -10.321  1.00 88.22           C  
ATOM   2320 HG21 VAL A 149      -7.220   4.070 -10.839  1.00 88.22           H  
ATOM   2321 HG22 VAL A 149      -6.555   2.588 -10.120  1.00 88.22           H  
ATOM   2322 HG23 VAL A 149      -6.213   4.128  -9.357  1.00 88.22           H  
ATOM   2323  N   THR A 150      -3.648   3.714 -14.339  1.00 84.35           N  
ATOM   2324  H   THR A 150      -4.435   4.209 -14.734  1.00 84.35           H  
ATOM   2325  CA  THR A 150      -2.345   3.794 -15.014  1.00 84.35           C  
ATOM   2326  HA  THR A 150      -1.677   3.038 -14.602  1.00 84.35           H  
ATOM   2327  C   THR A 150      -1.699   5.156 -14.786  1.00 84.35           C  
ATOM   2328  CB  THR A 150      -2.460   3.492 -16.512  1.00 84.35           C  
ATOM   2329  HB  THR A 150      -3.111   4.225 -16.987  1.00 84.35           H  
ATOM   2330  O   THR A 150      -2.317   6.192 -15.056  1.00 84.35           O  
ATOM   2331  CG2 THR A 150      -1.098   3.489 -17.210  1.00 84.35           C  
ATOM   2332 HG21 THR A 150      -0.416   2.822 -16.684  1.00 84.35           H  
ATOM   2333 HG22 THR A 150      -0.677   4.495 -17.223  1.00 84.35           H  
ATOM   2334 HG23 THR A 150      -1.219   3.149 -18.238  1.00 84.35           H  
ATOM   2335  OG1 THR A 150      -2.983   2.202 -16.727  1.00 84.35           O  
ATOM   2336  HG1 THR A 150      -3.766   2.073 -16.186  1.00 84.35           H  
ATOM   2337  N   PHE A 151      -0.442   5.128 -14.353  1.00 80.79           N  
ATOM   2338  H   PHE A 151      -0.040   4.228 -14.131  1.00 80.79           H  
ATOM   2339  CA  PHE A 151       0.451   6.274 -14.227  1.00 80.79           C  
ATOM   2340  HA  PHE A 151      -0.105   7.201 -14.361  1.00 80.79           H  
ATOM   2341  C   PHE A 151       1.529   6.187 -15.305  1.00 80.79           C  
ATOM   2342  CB  PHE A 151       1.070   6.294 -12.826  1.00 80.79           C  
ATOM   2343  HB2 PHE A 151       1.763   7.134 -12.761  1.00 80.79           H  
ATOM   2344  HB3 PHE A 151       1.644   5.381 -12.670  1.00 80.79           H  
ATOM   2345  O   PHE A 151       2.073   5.107 -15.553  1.00 80.79           O  
ATOM   2346  CG  PHE A 151       0.041   6.423 -11.724  1.00 80.79           C  
ATOM   2347  CD1 PHE A 151      -0.259   7.689 -11.194  1.00 80.79           C  
ATOM   2348  HD1 PHE A 151       0.279   8.556 -11.547  1.00 80.79           H  
ATOM   2349  CD2 PHE A 151      -0.629   5.283 -11.239  1.00 80.79           C  
ATOM   2350  HD2 PHE A 151      -0.396   4.305 -11.634  1.00 80.79           H  
ATOM   2351  CE1 PHE A 151      -1.237   7.825 -10.195  1.00 80.79           C  
ATOM   2352  HE1 PHE A 151      -1.452   8.799  -9.782  1.00 80.79           H  
ATOM   2353  CE2 PHE A 151      -1.609   5.418 -10.244  1.00 80.79           C  
ATOM   2354  HE2 PHE A 151      -2.126   4.543  -9.878  1.00 80.79           H  
ATOM   2355  CZ  PHE A 151      -1.918   6.688  -9.729  1.00 80.79           C  
ATOM   2356  HZ  PHE A 151      -2.673   6.788  -8.964  1.00 80.79           H  
ATOM   2357  N   SER A 152       1.832   7.318 -15.935  1.00 72.89           N  
ATOM   2358  H   SER A 152       1.402   8.176 -15.618  1.00 72.89           H  
ATOM   2359  CA  SER A 152       2.961   7.441 -16.858  1.00 72.89           C  
ATOM   2360  HA  SER A 152       3.255   6.460 -17.230  1.00 72.89           H  
ATOM   2361  C   SER A 152       4.140   8.044 -16.111  1.00 72.89           C  
ATOM   2362  CB  SER A 152       2.613   8.314 -18.063  1.00 72.89           C  
ATOM   2363  HB2 SER A 152       2.318   9.304 -17.715  1.00 72.89           H  
ATOM   2364  HB3 SER A 152       3.497   8.418 -18.693  1.00 72.89           H  
ATOM   2365  O   SER A 152       3.979   9.010 -15.362  1.00 72.89           O  
ATOM   2366  OG  SER A 152       1.560   7.748 -18.830  1.00 72.89           O  
ATOM   2367  HG  SER A 152       1.342   8.397 -19.503  1.00 72.89           H  
ATOM   2368  N   ALA A 153       5.326   7.485 -16.311  1.00 64.91           N  
ATOM   2369  H   ALA A 153       5.420   6.669 -16.898  1.00 64.91           H  
ATOM   2370  CA  ALA A 153       6.540   8.048 -15.754  1.00 64.91           C  
ATOM   2371  HA  ALA A 153       6.397   8.252 -14.693  1.00 64.91           H  
ATOM   2372  C   ALA A 153       6.880   9.372 -16.452  1.00 64.91           C  
ATOM   2373  CB  ALA A 153       7.638   7.002 -15.893  1.00 64.91           C  
ATOM   2374  HB1 ALA A 153       7.419   6.135 -15.268  1.00 64.91           H  
ATOM   2375  HB2 ALA A 153       8.605   7.419 -15.614  1.00 64.91           H  
ATOM   2376  HB3 ALA A 153       7.658   6.678 -16.933  1.00 64.91           H  
ATOM   2377  O   ALA A 153       7.349   9.396 -17.584  1.00 64.91           O  
ATOM   2378  N   ASN A 154       6.648  10.489 -15.760  1.00 63.21           N  
ATOM   2379  H   ASN A 154       6.096  10.422 -14.917  1.00 63.21           H  
ATOM   2380  CA  ASN A 154       7.177  11.790 -16.183  1.00 63.21           C  
ATOM   2381  HA  ASN A 154       7.234  11.825 -17.271  1.00 63.21           H  
ATOM   2382  C   ASN A 154       8.608  12.015 -15.658  1.00 63.21           C  
ATOM   2383  CB  ASN A 154       6.224  12.902 -15.717  1.00 63.21           C  
ATOM   2384  HB2 ASN A 154       6.656  13.868 -15.979  1.00 63.21           H  
ATOM   2385  HB3 ASN A 154       6.126  12.857 -14.633  1.00 63.21           H  
ATOM   2386  O   ASN A 154       9.371  12.761 -16.262  1.00 63.21           O  
ATOM   2387  CG  ASN A 154       4.845  12.831 -16.355  1.00 63.21           C  
ATOM   2388  ND2 ASN A 154       3.829  13.267 -15.649  1.00 63.21           N  
ATOM   2389 HD21 ASN A 154       3.961  13.579 -14.698  1.00 63.21           H  
ATOM   2390 HD22 ASN A 154       2.917  13.122 -16.059  1.00 63.21           H  
ATOM   2391  OD1 ASN A 154       4.647  12.411 -17.482  1.00 63.21           O  
ATOM   2392  N   ASP A 155       8.959  11.375 -14.536  1.00 60.19           N  
ATOM   2393  H   ASP A 155       8.282  10.753 -14.117  1.00 60.19           H  
ATOM   2394  CA  ASP A 155      10.274  11.441 -13.890  1.00 60.19           C  
ATOM   2395  HA  ASP A 155      11.018  11.743 -14.628  1.00 60.19           H  
ATOM   2396  C   ASP A 155      10.626  10.060 -13.297  1.00 60.19           C  
ATOM   2397  CB  ASP A 155      10.259  12.529 -12.801  1.00 60.19           C  
ATOM   2398  HB2 ASP A 155       9.486  12.296 -12.069  1.00 60.19           H  
ATOM   2399  HB3 ASP A 155       9.997  13.480 -13.266  1.00 60.19           H  
ATOM   2400  O   ASP A 155      10.043   9.673 -12.275  1.00 60.19           O  
ATOM   2401  CG  ASP A 155      11.596  12.704 -12.062  1.00 60.19           C  
ATOM   2402  OD1 ASP A 155      12.489  11.834 -12.198  1.00 60.19           O  
ATOM   2403  OD2 ASP A 155      11.686  13.697 -11.302  1.00 60.19           O  
ATOM   2404  N   PRO A 156      11.556   9.298 -13.905  1.00 57.32           N  
ATOM   2405  CA  PRO A 156      11.910   7.954 -13.444  1.00 57.32           C  
ATOM   2406  HA  PRO A 156      11.031   7.310 -13.481  1.00 57.32           H  
ATOM   2407  C   PRO A 156      12.468   7.916 -12.019  1.00 57.32           C  
ATOM   2408  CB  PRO A 156      12.949   7.437 -14.437  1.00 57.32           C  
ATOM   2409  HB2 PRO A 156      13.715   6.826 -13.961  1.00 57.32           H  
ATOM   2410  HB3 PRO A 156      12.422   6.845 -15.185  1.00 57.32           H  
ATOM   2411  O   PRO A 156      12.227   6.944 -11.305  1.00 57.32           O  
ATOM   2412  CG  PRO A 156      13.544   8.709 -15.047  1.00 57.32           C  
ATOM   2413  HG2 PRO A 156      13.956   8.550 -16.044  1.00 57.32           H  
ATOM   2414  HG3 PRO A 156      14.320   9.093 -14.385  1.00 57.32           H  
ATOM   2415  CD  PRO A 156      12.367   9.675 -15.053  1.00 57.32           C  
ATOM   2416  HD2 PRO A 156      12.748  10.692 -14.967  1.00 57.32           H  
ATOM   2417  HD3 PRO A 156      11.785   9.556 -15.967  1.00 57.32           H  
ATOM   2418  N   HIS A 157      13.150   8.975 -11.565  1.00 58.72           N  
ATOM   2419  H   HIS A 157      13.214   9.805 -12.136  1.00 58.72           H  
ATOM   2420  CA  HIS A 157      13.751   9.016 -10.226  1.00 58.72           C  
ATOM   2421  HA  HIS A 157      14.294   8.087 -10.054  1.00 58.72           H  
ATOM   2422  C   HIS A 157      12.717   9.159  -9.107  1.00 58.72           C  
ATOM   2423  CB  HIS A 157      14.728  10.189 -10.124  1.00 58.72           C  
ATOM   2424  HB2 HIS A 157      14.182  11.123 -10.256  1.00 58.72           H  
ATOM   2425  HB3 HIS A 157      15.161  10.200  -9.124  1.00 58.72           H  
ATOM   2426  O   HIS A 157      13.030   8.926  -7.940  1.00 58.72           O  
ATOM   2427  CG  HIS A 157      15.854  10.142 -11.112  1.00 58.72           C  
ATOM   2428  CD2 HIS A 157      16.006  10.973 -12.186  1.00 58.72           C  
ATOM   2429  HD2 HIS A 157      15.315  11.746 -12.489  1.00 58.72           H  
ATOM   2430  ND1 HIS A 157      16.959   9.322 -11.064  1.00 58.72           N  
ATOM   2431  HD1 HIS A 157      17.161   8.607 -10.380  1.00 58.72           H  
ATOM   2432  CE1 HIS A 157      17.762   9.669 -12.084  1.00 58.72           C  
ATOM   2433  HE1 HIS A 157      18.732   9.245 -12.300  1.00 58.72           H  
ATOM   2434  NE2 HIS A 157      17.226  10.671 -12.791  1.00 58.72           N  
ATOM   2435  N   LYS A 158      11.498   9.590  -9.442  1.00 66.11           N  
ATOM   2436  H   LYS A 158      11.353   9.846 -10.408  1.00 66.11           H  
ATOM   2437  CA  LYS A 158      10.377   9.686  -8.498  1.00 66.11           C  
ATOM   2438  HA  LYS A 158      10.747   9.585  -7.478  1.00 66.11           H  
ATOM   2439  C   LYS A 158       9.350   8.576  -8.695  1.00 66.11           C  
ATOM   2440  CB  LYS A 158       9.710  11.047  -8.656  1.00 66.11           C  
ATOM   2441  HB2 LYS A 158       9.290  11.124  -9.659  1.00 66.11           H  
ATOM   2442  HB3 LYS A 158       8.903  11.091  -7.924  1.00 66.11           H  
ATOM   2443  O   LYS A 158       8.558   8.296  -7.794  1.00 66.11           O  
ATOM   2444  CG  LYS A 158      10.602  12.258  -8.378  1.00 66.11           C  
ATOM   2445  HG2 LYS A 158      11.002  12.204  -7.366  1.00 66.11           H  
ATOM   2446  HG3 LYS A 158      11.422  12.297  -9.095  1.00 66.11           H  
ATOM   2447  CD  LYS A 158       9.709  13.494  -8.524  1.00 66.11           C  
ATOM   2448  HD2 LYS A 158       9.251  13.482  -9.513  1.00 66.11           H  
ATOM   2449  HD3 LYS A 158       8.920  13.463  -7.773  1.00 66.11           H  
ATOM   2450  CE  LYS A 158      10.487  14.794  -8.382  1.00 66.11           C  
ATOM   2451  HE2 LYS A 158      10.989  14.817  -7.415  1.00 66.11           H  
ATOM   2452  HE3 LYS A 158      11.236  14.823  -9.174  1.00 66.11           H  
ATOM   2453  NZ  LYS A 158       9.542  15.926  -8.524  1.00 66.11           N  
ATOM   2454  HZ1 LYS A 158       9.984  16.833  -8.471  1.00 66.11           H  
ATOM   2455  HZ2 LYS A 158       8.751  15.856  -7.900  1.00 66.11           H  
ATOM   2456  HZ3 LYS A 158       9.051  15.868  -9.405  1.00 66.11           H  
ATOM   2457  N   PHE A 159       9.338   7.971  -9.879  1.00 68.45           N  
ATOM   2458  H   PHE A 159       9.987   8.293 -10.582  1.00 68.45           H  
ATOM   2459  CA  PHE A 159       8.391   6.931 -10.259  1.00 68.45           C  
ATOM   2460  HA  PHE A 159       7.381   7.279 -10.044  1.00 68.45           H  
ATOM   2461  C   PHE A 159       8.602   5.623  -9.485  1.00 68.45           C  
ATOM   2462  CB  PHE A 159       8.528   6.721 -11.764  1.00 68.45           C  
ATOM   2463  HB2 PHE A 159       9.442   6.168 -11.977  1.00 68.45           H  
ATOM   2464  HB3 PHE A 159       8.602   7.688 -12.262  1.00 68.45           H  
ATOM   2465  O   PHE A 159       7.648   4.898  -9.222  1.00 68.45           O  
ATOM   2466  CG  PHE A 159       7.344   6.025 -12.372  1.00 68.45           C  
ATOM   2467  CD1 PHE A 159       7.446   4.687 -12.771  1.00 68.45           C  
ATOM   2468  HD1 PHE A 159       8.363   4.149 -12.579  1.00 68.45           H  
ATOM   2469  CD2 PHE A 159       6.156   6.742 -12.582  1.00 68.45           C  
ATOM   2470  HD2 PHE A 159       6.082   7.774 -12.272  1.00 68.45           H  
ATOM   2471  CE1 PHE A 159       6.383   4.079 -13.455  1.00 68.45           C  
ATOM   2472  HE1 PHE A 159       6.476   3.065 -13.814  1.00 68.45           H  
ATOM   2473  CE2 PHE A 159       5.085   6.136 -13.248  1.00 68.45           C  
ATOM   2474  HE2 PHE A 159       4.186   6.699 -13.455  1.00 68.45           H  
ATOM   2475  CZ  PHE A 159       5.218   4.822 -13.714  1.00 68.45           C  
ATOM   2476  HZ  PHE A 159       4.421   4.406 -14.312  1.00 68.45           H  
ATOM   2477  N   ASN A 160       9.833   5.376  -9.032  1.00 70.46           N  
ATOM   2478  H   ASN A 160      10.565   6.027  -9.277  1.00 70.46           H  
ATOM   2479  CA  ASN A 160      10.232   4.208  -8.249  1.00 70.46           C  
ATOM   2480  HA  ASN A 160       9.761   3.331  -8.693  1.00 70.46           H  
ATOM   2481  C   ASN A 160       9.792   4.247  -6.767  1.00 70.46           C  
ATOM   2482  CB  ASN A 160      11.757   4.053  -8.395  1.00 70.46           C  
ATOM   2483  HB2 ASN A 160      12.060   3.067  -8.042  1.00 70.46           H  
ATOM   2484  HB3 ASN A 160      12.042   4.119  -9.445  1.00 70.46           H  
ATOM   2485  O   ASN A 160      10.144   3.349  -6.009  1.00 70.46           O  
ATOM   2486  CG  ASN A 160      12.547   5.087  -7.615  1.00 70.46           C  
ATOM   2487  ND2 ASN A 160      13.745   4.762  -7.200  1.00 70.46           N  
ATOM   2488 HD21 ASN A 160      13.991   3.783  -7.172  1.00 70.46           H  
ATOM   2489 HD22 ASN A 160      14.252   5.462  -6.678  1.00 70.46           H  
ATOM   2490  OD1 ASN A 160      12.090   6.187  -7.350  1.00 70.46           O  
ATOM   2491  N   ARG A 161       9.047   5.267  -6.317  1.00 77.41           N  
ATOM   2492  H   ARG A 161       8.814   5.997  -6.974  1.00 77.41           H  
ATOM   2493  CA  ARG A 161       8.602   5.401  -4.915  1.00 77.41           C  
ATOM   2494  HA  ARG A 161       8.820   4.473  -4.385  1.00 77.41           H  
ATOM   2495  C   ARG A 161       7.087   5.586  -4.774  1.00 77.41           C  
ATOM   2496  CB  ARG A 161       9.397   6.516  -4.221  1.00 77.41           C  
ATOM   2497  HB2 ARG A 161       9.346   7.420  -4.829  1.00 77.41           H  
ATOM   2498  HB3 ARG A 161       8.949   6.724  -3.250  1.00 77.41           H  
ATOM   2499  O   ARG A 161       6.652   6.644  -4.299  1.00 77.41           O  
ATOM   2500  CG  ARG A 161      10.857   6.128  -3.979  1.00 77.41           C  
ATOM   2501  HG2 ARG A 161      11.337   5.817  -4.908  1.00 77.41           H  
ATOM   2502  HG3 ARG A 161      10.889   5.305  -3.266  1.00 77.41           H  
ATOM   2503  CD  ARG A 161      11.598   7.335  -3.409  1.00 77.41           C  
ATOM   2504  HD2 ARG A 161      11.065   7.691  -2.528  1.00 77.41           H  
ATOM   2505  HD3 ARG A 161      11.610   8.117  -4.168  1.00 77.41           H  
ATOM   2506  NE  ARG A 161      12.975   6.994  -3.030  1.00 77.41           N  
ATOM   2507  HE  ARG A 161      13.221   6.018  -2.940  1.00 77.41           H  
ATOM   2508  NH1 ARG A 161      13.727   9.107  -2.571  1.00 77.41           N  
ATOM   2509 HH11 ARG A 161      12.842   9.459  -2.906  1.00 77.41           H  
ATOM   2510 HH12 ARG A 161      14.502   9.714  -2.345  1.00 77.41           H  
ATOM   2511  NH2 ARG A 161      15.090   7.353  -2.348  1.00 77.41           N  
ATOM   2512 HH21 ARG A 161      15.099   6.361  -2.156  1.00 77.41           H  
ATOM   2513 HH22 ARG A 161      15.860   7.930  -2.042  1.00 77.41           H  
ATOM   2514  CZ  ARG A 161      13.924   7.823  -2.660  1.00 77.41           C  
ATOM   2515  N   PRO A 162       6.252   4.627  -5.213  1.00 81.60           N  
ATOM   2516  CA  PRO A 162       4.819   4.777  -5.063  1.00 81.60           C  
ATOM   2517  HA  PRO A 162       4.528   5.756  -5.446  1.00 81.60           H  
ATOM   2518  C   PRO A 162       4.382   4.674  -3.602  1.00 81.60           C  
ATOM   2519  CB  PRO A 162       4.181   3.716  -5.944  1.00 81.60           C  
ATOM   2520  HB2 PRO A 162       4.023   4.145  -6.933  1.00 81.60           H  
ATOM   2521  HB3 PRO A 162       3.238   3.353  -5.535  1.00 81.60           H  
ATOM   2522  O   PRO A 162       4.888   3.881  -2.809  1.00 81.60           O  
ATOM   2523  CG  PRO A 162       5.237   2.622  -6.032  1.00 81.60           C  
ATOM   2524  HG2 PRO A 162       5.183   2.111  -6.993  1.00 81.60           H  
ATOM   2525  HG3 PRO A 162       5.075   1.912  -5.221  1.00 81.60           H  
ATOM   2526  CD  PRO A 162       6.570   3.359  -5.862  1.00 81.60           C  
ATOM   2527  HD2 PRO A 162       6.996   3.551  -6.846  1.00 81.60           H  
ATOM   2528  HD3 PRO A 162       7.261   2.763  -5.265  1.00 81.60           H  
ATOM   2529  N   GLN A 163       3.393   5.485  -3.258  1.00 85.82           N  
ATOM   2530  H   GLN A 163       3.016   6.094  -3.970  1.00 85.82           H  
ATOM   2531  CA  GLN A 163       2.778   5.522  -1.943  1.00 85.82           C  
ATOM   2532  HA  GLN A 163       3.165   4.709  -1.328  1.00 85.82           H  
ATOM   2533  C   GLN A 163       1.277   5.316  -2.102  1.00 85.82           C  
ATOM   2534  CB  GLN A 163       3.158   6.848  -1.273  1.00 85.82           C  
ATOM   2535  HB2 GLN A 163       2.941   7.659  -1.968  1.00 85.82           H  
ATOM   2536  HB3 GLN A 163       4.234   6.845  -1.096  1.00 85.82           H  
ATOM   2537  O   GLN A 163       0.621   6.008  -2.877  1.00 85.82           O  
ATOM   2538  CG  GLN A 163       2.444   7.142   0.055  1.00 85.82           C  
ATOM   2539  HG2 GLN A 163       1.366   7.136  -0.102  1.00 85.82           H  
ATOM   2540  HG3 GLN A 163       2.677   6.372   0.791  1.00 85.82           H  
ATOM   2541  CD  GLN A 163       2.821   8.520   0.604  1.00 85.82           C  
ATOM   2542  NE2 GLN A 163       2.301   8.920   1.733  1.00 85.82           N  
ATOM   2543 HE21 GLN A 163       1.910   8.248   2.378  1.00 85.82           H  
ATOM   2544 HE22 GLN A 163       2.595   9.820   2.085  1.00 85.82           H  
ATOM   2545  OE1 GLN A 163       3.564   9.307   0.028  1.00 85.82           O  
ATOM   2546  N   PHE A 164       0.744   4.379  -1.334  1.00 86.01           N  
ATOM   2547  H   PHE A 164       1.357   3.839  -0.740  1.00 86.01           H  
ATOM   2548  CA  PHE A 164      -0.664   4.032  -1.280  1.00 86.01           C  
ATOM   2549  HA  PHE A 164      -1.225   4.644  -1.986  1.00 86.01           H  
ATOM   2550  C   PHE A 164      -1.160   4.318   0.133  1.00 86.01           C  
ATOM   2551  CB  PHE A 164      -0.848   2.560  -1.674  1.00 86.01           C  
ATOM   2552  HB2 PHE A 164      -1.914   2.347  -1.751  1.00 86.01           H  
ATOM   2553  HB3 PHE A 164      -0.449   1.928  -0.880  1.00 86.01           H  
ATOM   2554  O   PHE A 164      -0.536   3.924   1.113  1.00 86.01           O  
ATOM   2555  CG  PHE A 164      -0.168   2.183  -2.978  1.00 86.01           C  
ATOM   2556  CD1 PHE A 164      -0.839   2.372  -4.196  1.00 86.01           C  
ATOM   2557  HD1 PHE A 164      -1.856   2.734  -4.192  1.00 86.01           H  
ATOM   2558  CD2 PHE A 164       1.149   1.682  -2.979  1.00 86.01           C  
ATOM   2559  HD2 PHE A 164       1.671   1.532  -2.046  1.00 86.01           H  
ATOM   2560  CE1 PHE A 164      -0.191   2.088  -5.409  1.00 86.01           C  
ATOM   2561  HE1 PHE A 164      -0.707   2.247  -6.345  1.00 86.01           H  
ATOM   2562  CE2 PHE A 164       1.794   1.389  -4.193  1.00 86.01           C  
ATOM   2563  HE2 PHE A 164       2.805   1.010  -4.188  1.00 86.01           H  
ATOM   2564  CZ  PHE A 164       1.126   1.602  -5.411  1.00 86.01           C  
ATOM   2565  HZ  PHE A 164       1.625   1.396  -6.347  1.00 86.01           H  
ATOM   2566  N   THR A 165      -2.266   5.030   0.264  1.00 87.25           N  
ATOM   2567  H   THR A 165      -2.712   5.384  -0.571  1.00 87.25           H  
ATOM   2568  CA  THR A 165      -3.011   5.149   1.518  1.00 87.25           C  
ATOM   2569  HA  THR A 165      -2.549   4.549   2.302  1.00 87.25           H  
ATOM   2570  C   THR A 165      -4.399   4.601   1.261  1.00 87.25           C  
ATOM   2571  CB  THR A 165      -3.066   6.598   2.003  1.00 87.25           C  
ATOM   2572  HB  THR A 165      -3.542   7.216   1.241  1.00 87.25           H  
ATOM   2573  O   THR A 165      -5.064   5.062   0.340  1.00 87.25           O  
ATOM   2574  CG2 THR A 165      -3.845   6.747   3.301  1.00 87.25           C  
ATOM   2575 HG21 THR A 165      -3.344   6.207   4.105  1.00 87.25           H  
ATOM   2576 HG22 THR A 165      -3.950   7.805   3.541  1.00 87.25           H  
ATOM   2577 HG23 THR A 165      -4.854   6.349   3.189  1.00 87.25           H  
ATOM   2578  OG1 THR A 165      -1.750   7.065   2.219  1.00 87.25           O  
ATOM   2579  HG1 THR A 165      -1.183   6.420   1.790  1.00 87.25           H  
ATOM   2580  N   ILE A 166      -4.798   3.602   2.036  1.00 84.51           N  
ATOM   2581  H   ILE A 166      -4.207   3.316   2.803  1.00 84.51           H  
ATOM   2582  CA  ILE A 166      -6.097   2.946   1.936  1.00 84.51           C  
ATOM   2583  HA  ILE A 166      -6.633   3.314   1.061  1.00 84.51           H  
ATOM   2584  C   ILE A 166      -6.887   3.327   3.178  1.00 84.51           C  
ATOM   2585  CB  ILE A 166      -5.944   1.418   1.795  1.00 84.51           C  
ATOM   2586  HB  ILE A 166      -5.459   1.034   2.692  1.00 84.51           H  
ATOM   2587  O   ILE A 166      -6.424   3.098   4.297  1.00 84.51           O  
ATOM   2588  CG1 ILE A 166      -5.066   1.071   0.572  1.00 84.51           C  
ATOM   2589 HG12 ILE A 166      -5.583   1.366  -0.341  1.00 84.51           H  
ATOM   2590 HG13 ILE A 166      -4.124   1.617   0.620  1.00 84.51           H  
ATOM   2591  CG2 ILE A 166      -7.332   0.760   1.666  1.00 84.51           C  
ATOM   2592 HG21 ILE A 166      -7.239  -0.326   1.626  1.00 84.51           H  
ATOM   2593 HG22 ILE A 166      -7.842   1.117   0.771  1.00 84.51           H  
ATOM   2594 HG23 ILE A 166      -7.949   0.996   2.533  1.00 84.51           H  
ATOM   2595  CD1 ILE A 166      -4.703  -0.410   0.478  1.00 84.51           C  
ATOM   2596 HD11 ILE A 166      -5.588  -1.015   0.278  1.00 84.51           H  
ATOM   2597 HD12 ILE A 166      -4.004  -0.540  -0.348  1.00 84.51           H  
ATOM   2598 HD13 ILE A 166      -4.241  -0.736   1.409  1.00 84.51           H  
ATOM   2599  N   GLU A 167      -8.059   3.902   2.960  1.00 84.52           N  
ATOM   2600  H   GLU A 167      -8.347   4.072   2.007  1.00 84.52           H  
ATOM   2601  CA  GLU A 167      -9.004   4.311   3.990  1.00 84.52           C  
ATOM   2602  HA  GLU A 167      -8.605   4.019   4.962  1.00 84.52           H  
ATOM   2603  C   GLU A 167     -10.324   3.552   3.794  1.00 84.52           C  
ATOM   2604  CB  GLU A 167      -9.164   5.848   4.006  1.00 84.52           C  
ATOM   2605  HB2 GLU A 167      -9.859   6.114   4.802  1.00 84.52           H  
ATOM   2606  HB3 GLU A 167      -9.567   6.186   3.051  1.00 84.52           H  
ATOM   2607  O   GLU A 167     -10.753   3.303   2.665  1.00 84.52           O  
ATOM   2608  CG  GLU A 167      -7.806   6.534   4.266  1.00 84.52           C  
ATOM   2609  HG2 GLU A 167      -7.369   6.069   5.149  1.00 84.52           H  
ATOM   2610  HG3 GLU A 167      -7.144   6.330   3.424  1.00 84.52           H  
ATOM   2611  CD  GLU A 167      -7.824   8.057   4.492  1.00 84.52           C  
ATOM   2612  OE1 GLU A 167      -6.711   8.585   4.772  1.00 84.52           O  
ATOM   2613  OE2 GLU A 167      -8.905   8.681   4.454  1.00 84.52           O  
ATOM   2614  N   TRP A 168     -10.948   3.128   4.891  1.00 80.02           N  
ATOM   2615  H   TRP A 168     -10.547   3.353   5.790  1.00 80.02           H  
ATOM   2616  CA  TRP A 168     -12.239   2.429   4.898  1.00 80.02           C  
ATOM   2617  HA  TRP A 168     -12.801   2.708   4.007  1.00 80.02           H  
ATOM   2618  C   TRP A 168     -13.072   2.844   6.116  1.00 80.02           C  
ATOM   2619  CB  TRP A 168     -12.013   0.908   4.881  1.00 80.02           C  
ATOM   2620  HB2 TRP A 168     -11.370   0.667   4.034  1.00 80.02           H  
ATOM   2621  HB3 TRP A 168     -12.971   0.417   4.710  1.00 80.02           H  
ATOM   2622  O   TRP A 168     -12.520   3.377   7.081  1.00 80.02           O  
ATOM   2623  CG  TRP A 168     -11.391   0.319   6.115  1.00 80.02           C  
ATOM   2624  CD1 TRP A 168     -12.054  -0.072   7.228  1.00 80.02           C  
ATOM   2625  HD1 TRP A 168     -13.120   0.014   7.379  1.00 80.02           H  
ATOM   2626  CD2 TRP A 168      -9.975   0.107   6.403  1.00 80.02           C  
ATOM   2627  CE2 TRP A 168      -9.864  -0.481   7.699  1.00 80.02           C  
ATOM   2628  CE3 TRP A 168      -8.774   0.371   5.709  1.00 80.02           C  
ATOM   2629  HE3 TRP A 168      -8.824   0.842   4.739  1.00 80.02           H  
ATOM   2630  NE1 TRP A 168     -11.158  -0.539   8.167  1.00 80.02           N  
ATOM   2631  HE1 TRP A 168     -11.433  -0.781   9.108  1.00 80.02           H  
ATOM   2632  CH2 TRP A 168      -7.454  -0.560   7.542  1.00 80.02           C  
ATOM   2633  HH2 TRP A 168      -6.503  -0.837   7.970  1.00 80.02           H  
ATOM   2634  CZ2 TRP A 168      -8.628  -0.822   8.264  1.00 80.02           C  
ATOM   2635  HZ2 TRP A 168      -8.582  -1.272   9.245  1.00 80.02           H  
ATOM   2636  CZ3 TRP A 168      -7.526   0.045   6.272  1.00 80.02           C  
ATOM   2637  HZ3 TRP A 168      -6.621   0.255   5.721  1.00 80.02           H  
ATOM   2638  N   GLY A 169     -14.377   2.549   6.086  1.00 67.83           N  
ATOM   2639  H   GLY A 169     -14.753   2.253   5.197  1.00 67.83           H  
ATOM   2640  CA  GLY A 169     -15.363   2.979   7.098  1.00 67.83           C  
ATOM   2641  HA2 GLY A 169     -14.899   3.034   8.082  1.00 67.83           H  
ATOM   2642  HA3 GLY A 169     -16.189   2.269   7.146  1.00 67.83           H  
ATOM   2643  C   GLY A 169     -15.959   4.351   6.790  1.00 67.83           C  
ATOM   2644  O   GLY A 169     -16.458   5.011   7.733  1.00 67.83           O  
ATOM   2645  OXT GLY A 169     -15.919   4.725   5.603  1.00 67.83           O  
TER    2646      GLY A 169                                                       
END   
