# Supplementary material for: Single-chain dimers from de novo immunoglobulins as robust scaffolds for multiple binding loops
Source: Nat Commun. 2023 Sep 23;14:5939. doi: 10.1038/s41467-023-41717-5 (PMC10517939; doi:10.1038/s41467-023-41717-5)
Supplement: Supplementary file 3 — Supplementary Data 1 [file 41467_2023_41717_MOESM3_ESM.zip › design_models/scIg+EF/scIg12+EF3a+EF4/ranked_3.pdb]

ATOM      1  N   GLY A   1     -10.221   7.906   3.491  1.00 66.14           N  
ATOM      2  H   GLY A   1     -10.119   6.939   3.763  1.00 66.14           H  
ATOM      3  H2  GLY A   1     -10.716   7.905   2.611  1.00 66.14           H  
ATOM      4  H3  GLY A   1     -10.766   8.388   4.192  1.00 66.14           H  
ATOM      5  CA  GLY A   1      -8.882   8.523   3.335  1.00 66.14           C  
ATOM      6  HA2 GLY A   1      -8.324   8.436   4.268  1.00 66.14           H  
ATOM      7  HA3 GLY A   1      -8.981   9.573   3.060  1.00 66.14           H  
ATOM      8  C   GLY A   1      -8.122   7.799   2.241  1.00 66.14           C  
ATOM      9  O   GLY A   1      -8.629   6.802   1.736  1.00 66.14           O  
ATOM     10  N   ARG A   2      -6.946   8.283   1.837  1.00 72.90           N  
ATOM     11  H   ARG A   2      -6.551   9.096   2.287  1.00 72.90           H  
ATOM     12  CA  ARG A   2      -6.124   7.610   0.815  1.00 72.90           C  
ATOM     13  HA  ARG A   2      -6.654   6.751   0.406  1.00 72.90           H  
ATOM     14  C   ARG A   2      -4.853   7.066   1.457  1.00 72.90           C  
ATOM     15  CB  ARG A   2      -5.859   8.578  -0.353  1.00 72.90           C  
ATOM     16  HB2 ARG A   2      -6.801   8.770  -0.866  1.00 72.90           H  
ATOM     17  HB3 ARG A   2      -5.507   9.528   0.049  1.00 72.90           H  
ATOM     18  O   ARG A   2      -4.172   7.801   2.160  1.00 72.90           O  
ATOM     19  CG  ARG A   2      -4.835   8.060  -1.379  1.00 72.90           C  
ATOM     20  HG2 ARG A   2      -5.256   7.209  -1.917  1.00 72.90           H  
ATOM     21  HG3 ARG A   2      -3.921   7.747  -0.875  1.00 72.90           H  
ATOM     22  CD  ARG A   2      -4.464   9.176  -2.359  1.00 72.90           C  
ATOM     23  HD2 ARG A   2      -5.364   9.491  -2.888  1.00 72.90           H  
ATOM     24  HD3 ARG A   2      -4.077  10.018  -1.786  1.00 72.90           H  
ATOM     25  NE  ARG A   2      -3.429   8.745  -3.320  1.00 72.90           N  
ATOM     26  HE  ARG A   2      -2.913   7.903  -3.107  1.00 72.90           H  
ATOM     27  NH1 ARG A   2      -3.432  10.624  -4.628  1.00 72.90           N  
ATOM     28 HH11 ARG A   2      -3.973  11.061  -3.895  1.00 72.90           H  
ATOM     29 HH12 ARG A   2      -2.938  11.176  -5.314  1.00 72.90           H  
ATOM     30  NH2 ARG A   2      -2.140   8.900  -5.189  1.00 72.90           N  
ATOM     31 HH21 ARG A   2      -1.434   8.318  -4.761  1.00 72.90           H  
ATOM     32 HH22 ARG A   2      -1.811   9.371  -6.019  1.00 72.90           H  
ATOM     33  CZ  ARG A   2      -3.003   9.420  -4.371  1.00 72.90           C  
ATOM     34  N   VAL A   3      -4.527   5.807   1.182  1.00 72.61           N  
ATOM     35  H   VAL A   3      -5.142   5.266   0.592  1.00 72.61           H  
ATOM     36  CA  VAL A   3      -3.203   5.236   1.459  1.00 72.61           C  
ATOM     37  HA  VAL A   3      -2.560   6.011   1.877  1.00 72.61           H  
ATOM     38  C   VAL A   3      -2.598   4.797   0.143  1.00 72.61           C  
ATOM     39  CB  VAL A   3      -3.239   4.085   2.475  1.00 72.61           C  
ATOM     40  HB  VAL A   3      -3.904   3.298   2.118  1.00 72.61           H  
ATOM     41  O   VAL A   3      -3.250   4.155  -0.677  1.00 72.61           O  
ATOM     42  CG1 VAL A   3      -1.847   3.489   2.731  1.00 72.61           C  
ATOM     43 HG11 VAL A   3      -1.154   4.269   3.047  1.00 72.61           H  
ATOM     44 HG12 VAL A   3      -1.465   3.014   1.828  1.00 72.61           H  
ATOM     45 HG13 VAL A   3      -1.906   2.730   3.512  1.00 72.61           H  
ATOM     46  CG2 VAL A   3      -3.757   4.611   3.810  1.00 72.61           C  
ATOM     47 HG21 VAL A   3      -4.770   4.998   3.694  1.00 72.61           H  
ATOM     48 HG22 VAL A   3      -3.763   3.798   4.536  1.00 72.61           H  
ATOM     49 HG23 VAL A   3      -3.115   5.413   4.175  1.00 72.61           H  
ATOM     50  N   GLU A   4      -1.353   5.175  -0.081  1.00 78.67           N  
ATOM     51  H   GLU A   4      -0.863   5.691   0.636  1.00 78.67           H  
ATOM     52  CA  GLU A   4      -0.629   4.850  -1.296  1.00 78.67           C  
ATOM     53  HA  GLU A   4      -1.252   4.241  -1.953  1.00 78.67           H  
ATOM     54  C   GLU A   4       0.611   4.032  -0.963  1.00 78.67           C  
ATOM     55  CB  GLU A   4      -0.316   6.149  -2.032  1.00 78.67           C  
ATOM     56  HB2 GLU A   4       0.367   6.751  -1.433  1.00 78.67           H  
ATOM     57  HB3 GLU A   4      -1.249   6.697  -2.164  1.00 78.67           H  
ATOM     58  O   GLU A   4       1.382   4.390  -0.073  1.00 78.67           O  
ATOM     59  CG  GLU A   4       0.304   5.897  -3.406  1.00 78.67           C  
ATOM     60  HG2 GLU A   4       1.244   5.359  -3.287  1.00 78.67           H  
ATOM     61  HG3 GLU A   4      -0.378   5.281  -3.993  1.00 78.67           H  
ATOM     62  CD  GLU A   4       0.563   7.206  -4.148  1.00 78.67           C  
ATOM     63  OE1 GLU A   4       1.253   7.171  -5.180  1.00 78.67           O  
ATOM     64  OE2 GLU A   4       0.045   8.272  -3.752  1.00 78.67           O  
ATOM     65  N   VAL A   5       0.797   2.940  -1.699  1.00 80.22           N  
ATOM     66  H   VAL A   5       0.109   2.709  -2.401  1.00 80.22           H  
ATOM     67  CA  VAL A   5       1.981   2.089  -1.650  1.00 80.22           C  
ATOM     68  HA  VAL A   5       2.685   2.491  -0.921  1.00 80.22           H  
ATOM     69  C   VAL A   5       2.633   2.114  -3.022  1.00 80.22           C  
ATOM     70  CB  VAL A   5       1.637   0.652  -1.223  1.00 80.22           C  
ATOM     71  HB  VAL A   5       0.978   0.196  -1.962  1.00 80.22           H  
ATOM     72  O   VAL A   5       2.041   1.706  -4.019  1.00 80.22           O  
ATOM     73  CG1 VAL A   5       2.902  -0.210  -1.112  1.00 80.22           C  
ATOM     74 HG11 VAL A   5       2.641  -1.209  -0.763  1.00 80.22           H  
ATOM     75 HG12 VAL A   5       3.373  -0.312  -2.090  1.00 80.22           H  
ATOM     76 HG13 VAL A   5       3.612   0.238  -0.417  1.00 80.22           H  
ATOM     77  CG2 VAL A   5       0.910   0.658   0.124  1.00 80.22           C  
ATOM     78 HG21 VAL A   5      -0.124   0.968  -0.027  1.00 80.22           H  
ATOM     79 HG22 VAL A   5       1.381   1.359   0.812  1.00 80.22           H  
ATOM     80 HG23 VAL A   5       0.926  -0.342   0.558  1.00 80.22           H  
ATOM     81  N   ARG A   6       3.873   2.588  -3.077  1.00 78.09           N  
ATOM     82  H   ARG A   6       4.280   2.927  -2.217  1.00 78.09           H  
ATOM     83  CA  ARG A   6       4.717   2.536  -4.271  1.00 78.09           C  
ATOM     84  HA  ARG A   6       4.140   2.187  -5.127  1.00 78.09           H  
ATOM     85  C   ARG A   6       5.834   1.552  -4.026  1.00 78.09           C  
ATOM     86  CB  ARG A   6       5.294   3.913  -4.593  1.00 78.09           C  
ATOM     87  HB2 ARG A   6       5.864   4.264  -3.732  1.00 78.09           H  
ATOM     88  HB3 ARG A   6       5.974   3.820  -5.440  1.00 78.09           H  
ATOM     89  O   ARG A   6       6.601   1.732  -3.085  1.00 78.09           O  
ATOM     90  CG  ARG A   6       4.214   4.934  -4.939  1.00 78.09           C  
ATOM     91  HG2 ARG A   6       3.727   4.637  -5.868  1.00 78.09           H  
ATOM     92  HG3 ARG A   6       3.470   4.988  -4.144  1.00 78.09           H  
ATOM     93  CD  ARG A   6       4.859   6.310  -5.105  1.00 78.09           C  
ATOM     94  HD2 ARG A   6       5.681   6.243  -5.817  1.00 78.09           H  
ATOM     95  HD3 ARG A   6       5.242   6.637  -4.138  1.00 78.09           H  
ATOM     96  NE  ARG A   6       3.851   7.254  -5.583  1.00 78.09           N  
ATOM     97  HE  ARG A   6       2.902   6.911  -5.618  1.00 78.09           H  
ATOM     98  NH1 ARG A   6       5.019   9.220  -5.604  1.00 78.09           N  
ATOM     99 HH11 ARG A   6       4.991  10.229  -5.642  1.00 78.09           H  
ATOM    100 HH12 ARG A   6       5.787   8.746  -5.151  1.00 78.09           H  
ATOM    101  NH2 ARG A   6       2.821   9.180  -6.073  1.00 78.09           N  
ATOM    102 HH21 ARG A   6       1.988   8.613  -6.005  1.00 78.09           H  
ATOM    103 HH22 ARG A   6       2.757  10.185  -6.143  1.00 78.09           H  
ATOM    104  CZ  ARG A   6       3.910   8.553  -5.753  1.00 78.09           C  
ATOM    105  N   VAL A   7       5.948   0.558  -4.889  1.00 75.11           N  
ATOM    106  H   VAL A   7       5.285   0.497  -5.648  1.00 75.11           H  
ATOM    107  CA  VAL A   7       7.070  -0.378  -4.889  1.00 75.11           C  
ATOM    108  HA  VAL A   7       7.666  -0.238  -3.987  1.00 75.11           H  
ATOM    109  C   VAL A   7       7.940  -0.049  -6.091  1.00 75.11           C  
ATOM    110  CB  VAL A   7       6.584  -1.836  -4.893  1.00 75.11           C  
ATOM    111  HB  VAL A   7       6.075  -2.050  -5.833  1.00 75.11           H  
ATOM    112  O   VAL A   7       7.444   0.030  -7.211  1.00 75.11           O  
ATOM    113  CG1 VAL A   7       7.771  -2.793  -4.738  1.00 75.11           C  
ATOM    114 HG11 VAL A   7       8.454  -2.687  -5.580  1.00 75.11           H  
ATOM    115 HG12 VAL A   7       7.417  -3.823  -4.718  1.00 75.11           H  
ATOM    116 HG13 VAL A   7       8.307  -2.579  -3.813  1.00 75.11           H  
ATOM    117  CG2 VAL A   7       5.608  -2.100  -3.737  1.00 75.11           C  
ATOM    118 HG21 VAL A   7       4.701  -1.510  -3.866  1.00 75.11           H  
ATOM    119 HG22 VAL A   7       5.321  -3.151  -3.736  1.00 75.11           H  
ATOM    120 HG23 VAL A   7       6.073  -1.850  -2.783  1.00 75.11           H  
ATOM    121  N   GLU A   8       9.222   0.185  -5.850  1.00 72.38           N  
ATOM    122  H   GLU A   8       9.545   0.128  -4.895  1.00 72.38           H  
ATOM    123  CA  GLU A   8      10.235   0.500  -6.854  1.00 72.38           C  
ATOM    124  HA  GLU A   8       9.835   0.323  -7.852  1.00 72.38           H  
ATOM    125  C   GLU A   8      11.435  -0.424  -6.646  1.00 72.38           C  
ATOM    126  CB  GLU A   8      10.619   1.987  -6.729  1.00 72.38           C  
ATOM    127  HB2 GLU A   8       9.725   2.587  -6.896  1.00 72.38           H  
ATOM    128  HB3 GLU A   8      10.972   2.174  -5.715  1.00 72.38           H  
ATOM    129  O   GLU A   8      11.856  -0.653  -5.515  1.00 72.38           O  
ATOM    130  CG  GLU A   8      11.701   2.438  -7.726  1.00 72.38           C  
ATOM    131  HG2 GLU A   8      11.356   2.202  -8.733  1.00 72.38           H  
ATOM    132  HG3 GLU A   8      12.614   1.872  -7.539  1.00 72.38           H  
ATOM    133  CD  GLU A   8      12.031   3.943  -7.634  1.00 72.38           C  
ATOM    134  OE1 GLU A   8      12.613   4.463  -8.609  1.00 72.38           O  
ATOM    135  OE2 GLU A   8      11.711   4.595  -6.604  1.00 72.38           O  
ATOM    136  N   PHE A   9      12.012  -0.942  -7.726  1.00 68.18           N  
ATOM    137  H   PHE A   9      11.643  -0.713  -8.638  1.00 68.18           H  
ATOM    138  CA  PHE A   9      13.241  -1.729  -7.661  1.00 68.18           C  
ATOM    139  HA  PHE A   9      13.503  -1.910  -6.619  1.00 68.18           H  
ATOM    140  C   PHE A   9      14.400  -0.971  -8.298  1.00 68.18           C  
ATOM    141  CB  PHE A   9      13.041  -3.099  -8.309  1.00 68.18           C  
ATOM    142  HB2 PHE A   9      14.010  -3.590  -8.386  1.00 68.18           H  
ATOM    143  HB3 PHE A   9      12.666  -2.955  -9.323  1.00 68.18           H  
ATOM    144  O   PHE A   9      14.288  -0.460  -9.410  1.00 68.18           O  
ATOM    145  CG  PHE A   9      12.103  -4.017  -7.550  1.00 68.18           C  
ATOM    146  CD1 PHE A   9      12.614  -4.942  -6.621  1.00 68.18           C  
ATOM    147  HD1 PHE A   9      13.674  -4.978  -6.418  1.00 68.18           H  
ATOM    148  CD2 PHE A   9      10.719  -3.974  -7.797  1.00 68.18           C  
ATOM    149  HD2 PHE A   9      10.311  -3.263  -8.501  1.00 68.18           H  
ATOM    150  CE1 PHE A   9      11.745  -5.842  -5.978  1.00 68.18           C  
ATOM    151  HE1 PHE A   9      12.135  -6.570  -5.282  1.00 68.18           H  
ATOM    152  CE2 PHE A   9       9.851  -4.869  -7.152  1.00 68.18           C  
ATOM    153  HE2 PHE A   9       8.796  -4.856  -7.380  1.00 68.18           H  
ATOM    154  CZ  PHE A   9      10.367  -5.812  -6.250  1.00 68.18           C  
ATOM    155  HZ  PHE A   9       9.706  -6.528  -5.784  1.00 68.18           H  
ATOM    156  N   GLU A  10      15.541  -0.962  -7.619  1.00 71.04           N  
ATOM    157  H   GLU A  10      15.564  -1.449  -6.734  1.00 71.04           H  
ATOM    158  CA  GLU A  10      16.788  -0.374  -8.093  1.00 71.04           C  
ATOM    159  HA  GLU A  10      16.695  -0.121  -9.149  1.00 71.04           H  
ATOM    160  C   GLU A  10      17.906  -1.409  -7.935  1.00 71.04           C  
ATOM    161  CB  GLU A  10      17.069   0.932  -7.333  1.00 71.04           C  
ATOM    162  HB2 GLU A  10      16.187   1.570  -7.389  1.00 71.04           H  
ATOM    163  HB3 GLU A  10      17.267   0.708  -6.284  1.00 71.04           H  
ATOM    164  O   GLU A  10      18.457  -1.595  -6.853  1.00 71.04           O  
ATOM    165  CG  GLU A  10      18.260   1.685  -7.945  1.00 71.04           C  
ATOM    166  HG2 GLU A  10      19.121   1.018  -7.980  1.00 71.04           H  
ATOM    167  HG3 GLU A  10      18.010   1.958  -8.970  1.00 71.04           H  
ATOM    168  CD  GLU A  10      18.655   2.951  -7.163  1.00 71.04           C  
ATOM    169  OE1 GLU A  10      19.710   3.524  -7.520  1.00 71.04           O  
ATOM    170  OE2 GLU A  10      17.951   3.326  -6.193  1.00 71.04           O  
ATOM    171  N   GLY A  11      18.220  -2.129  -9.015  1.00 69.95           N  
ATOM    172  H   GLY A  11      17.688  -1.977  -9.860  1.00 69.95           H  
ATOM    173  CA  GLY A  11      19.244  -3.176  -8.989  1.00 69.95           C  
ATOM    174  HA2 GLY A  11      20.188  -2.740  -8.661  1.00 69.95           H  
ATOM    175  HA3 GLY A  11      19.382  -3.579  -9.992  1.00 69.95           H  
ATOM    176  C   GLY A  11      18.877  -4.331  -8.052  1.00 69.95           C  
ATOM    177  O   GLY A  11      17.970  -5.103  -8.355  1.00 69.95           O  
ATOM    178  N   ASP A  12      19.614  -4.448  -6.948  1.00 69.89           N  
ATOM    179  H   ASP A  12      20.301  -3.734  -6.752  1.00 69.89           H  
ATOM    180  CA  ASP A  12      19.442  -5.406  -5.852  1.00 69.89           C  
ATOM    181  HA  ASP A  12      18.807  -6.222  -6.196  1.00 69.89           H  
ATOM    182  C   ASP A  12      18.752  -4.774  -4.628  1.00 69.89           C  
ATOM    183  CB  ASP A  12      20.811  -5.992  -5.473  1.00 69.89           C  
ATOM    184  HB2 ASP A  12      21.312  -6.347  -6.373  1.00 69.89           H  
ATOM    185  HB3 ASP A  12      20.651  -6.852  -4.823  1.00 69.89           H  
ATOM    186  O   ASP A  12      18.941  -5.211  -3.487  1.00 69.89           O  
ATOM    187  CG  ASP A  12      21.720  -4.979  -4.752  1.00 69.89           C  
ATOM    188  OD1 ASP A  12      21.585  -3.758  -5.015  1.00 69.89           O  
ATOM    189  OD2 ASP A  12      22.588  -5.425  -3.972  1.00 69.89           O  
ATOM    190  N   LYS A  13      17.960  -3.724  -4.850  1.00 75.21           N  
ATOM    191  H   LYS A  13      17.942  -3.332  -5.780  1.00 75.21           H  
ATOM    192  CA  LYS A  13      17.163  -3.066  -3.817  1.00 75.21           C  
ATOM    193  HA  LYS A  13      17.208  -3.657  -2.902  1.00 75.21           H  
ATOM    194  C   LYS A  13      15.711  -2.981  -4.234  1.00 75.21           C  
ATOM    195  CB  LYS A  13      17.725  -1.682  -3.493  1.00 75.21           C  
ATOM    196  HB2 LYS A  13      17.727  -1.069  -4.394  1.00 75.21           H  
ATOM    197  HB3 LYS A  13      17.088  -1.205  -2.749  1.00 75.21           H  
ATOM    198  O   LYS A  13      15.402  -2.703  -5.388  1.00 75.21           O  
ATOM    199  CG  LYS A  13      19.146  -1.794  -2.933  1.00 75.21           C  
ATOM    200  HG2 LYS A  13      19.793  -2.281  -3.663  1.00 75.21           H  
ATOM    201  HG3 LYS A  13      19.135  -2.382  -2.015  1.00 75.21           H  
ATOM    202  CD  LYS A  13      19.701  -0.404  -2.652  1.00 75.21           C  
ATOM    203  HD2 LYS A  13      19.629   0.191  -3.562  1.00 75.21           H  
ATOM    204  HD3 LYS A  13      19.127   0.070  -1.856  1.00 75.21           H  
ATOM    205  CE  LYS A  13      21.164  -0.553  -2.248  1.00 75.21           C  
ATOM    206  HE2 LYS A  13      21.216  -1.075  -1.292  1.00 75.21           H  
ATOM    207  HE3 LYS A  13      21.656  -1.178  -2.994  1.00 75.21           H  
ATOM    208  NZ  LYS A  13      21.809   0.776  -2.183  1.00 75.21           N  
ATOM    209  HZ1 LYS A  13      21.344   1.359  -1.501  1.00 75.21           H  
ATOM    210  HZ2 LYS A  13      22.789   0.678  -1.961  1.00 75.21           H  
ATOM    211  HZ3 LYS A  13      21.725   1.217  -3.088  1.00 75.21           H  
ATOM    212  N   MET A  14      14.828  -3.142  -3.260  1.00 76.52           N  
ATOM    213  H   MET A  14      15.187  -3.371  -2.344  1.00 76.52           H  
ATOM    214  CA  MET A  14      13.419  -2.807  -3.369  1.00 76.52           C  
ATOM    215  HA  MET A  14      13.194  -2.464  -4.379  1.00 76.52           H  
ATOM    216  C   MET A  14      13.102  -1.688  -2.383  1.00 76.52           C  
ATOM    217  CB  MET A  14      12.572  -4.043  -3.094  1.00 76.52           C  
ATOM    218  HB2 MET A  14      12.899  -4.865  -3.731  1.00 76.52           H  
ATOM    219  HB3 MET A  14      12.704  -4.343  -2.054  1.00 76.52           H  
ATOM    220  O   MET A  14      13.317  -1.833  -1.181  1.00 76.52           O  
ATOM    221  CG  MET A  14      11.101  -3.730  -3.373  1.00 76.52           C  
ATOM    222  HG2 MET A  14      10.973  -3.570  -4.443  1.00 76.52           H  
ATOM    223  HG3 MET A  14      10.811  -2.811  -2.863  1.00 76.52           H  
ATOM    224  SD  MET A  14       9.970  -5.022  -2.845  1.00 76.52           S  
ATOM    225  CE  MET A  14      10.214  -4.902  -1.070  1.00 76.52           C  
ATOM    226  HE1 MET A  14      11.134  -5.419  -0.800  1.00 76.52           H  
ATOM    227  HE2 MET A  14      10.296  -3.853  -0.783  1.00 76.52           H  
ATOM    228  HE3 MET A  14       9.356  -5.337  -0.557  1.00 76.52           H  
ATOM    229  N   ARG A  15      12.574  -0.579  -2.884  1.00 81.74           N  
ATOM    230  H   ARG A  15      12.382  -0.567  -3.876  1.00 81.74           H  
ATOM    231  CA  ARG A  15      12.117   0.576  -2.116  1.00 81.74           C  
ATOM    232  HA  ARG A  15      12.469   0.499  -1.088  1.00 81.74           H  
ATOM    233  C   ARG A  15      10.599   0.578  -2.098  1.00 81.74           C  
ATOM    234  CB  ARG A  15      12.665   1.874  -2.725  1.00 81.74           C  
ATOM    235  HB2 ARG A  15      12.294   1.975  -3.744  1.00 81.74           H  
ATOM    236  HB3 ARG A  15      12.305   2.721  -2.140  1.00 81.74           H  
ATOM    237  O   ARG A  15       9.950   0.423  -3.126  1.00 81.74           O  
ATOM    238  CG  ARG A  15      14.202   1.892  -2.746  1.00 81.74           C  
ATOM    239  HG2 ARG A  15      14.591   1.822  -1.731  1.00 81.74           H  
ATOM    240  HG3 ARG A  15      14.566   1.036  -3.314  1.00 81.74           H  
ATOM    241  CD  ARG A  15      14.748   3.150  -3.426  1.00 81.74           C  
ATOM    242  HD2 ARG A  15      15.801   2.984  -3.653  1.00 81.74           H  
ATOM    243  HD3 ARG A  15      14.222   3.302  -4.368  1.00 81.74           H  
ATOM    244  NE  ARG A  15      14.627   4.346  -2.574  1.00 81.74           N  
ATOM    245  HE  ARG A  15      14.289   4.243  -1.628  1.00 81.74           H  
ATOM    246  NH1 ARG A  15      15.486   5.865  -4.067  1.00 81.74           N  
ATOM    247 HH11 ARG A  15      15.720   5.129  -4.718  1.00 81.74           H  
ATOM    248 HH12 ARG A  15      15.783   6.817  -4.223  1.00 81.74           H  
ATOM    249  NH2 ARG A  15      14.793   6.550  -2.086  1.00 81.74           N  
ATOM    250 HH21 ARG A  15      13.807   6.750  -1.995  1.00 81.74           H  
ATOM    251 HH22 ARG A  15      14.916   6.225  -1.137  1.00 81.74           H  
ATOM    252  CZ  ARG A  15      14.966   5.570  -2.914  1.00 81.74           C  
ATOM    253  N   VAL A  16      10.040   0.761  -0.916  1.00 83.07           N  
ATOM    254  H   VAL A  16      10.643   0.808  -0.107  1.00 83.07           H  
ATOM    255  CA  VAL A  16       8.601   0.766  -0.682  1.00 83.07           C  
ATOM    256  HA  VAL A  16       8.066   0.663  -1.626  1.00 83.07           H  
ATOM    257  C   VAL A  16       8.273   2.096  -0.049  1.00 83.07           C  
ATOM    258  CB  VAL A  16       8.167  -0.389   0.226  1.00 83.07           C  
ATOM    259  HB  VAL A  16       8.610  -0.256   1.213  1.00 83.07           H  
ATOM    260  O   VAL A  16       8.645   2.329   1.097  1.00 83.07           O  
ATOM    261  CG1 VAL A  16       6.632  -0.359   0.364  1.00 83.07           C  
ATOM    262 HG11 VAL A  16       6.162  -0.753  -0.537  1.00 83.07           H  
ATOM    263 HG12 VAL A  16       6.262   0.653   0.530  1.00 83.07           H  
ATOM    264 HG13 VAL A  16       6.314  -0.932   1.235  1.00 83.07           H  
ATOM    265  CG2 VAL A  16       8.695  -1.712  -0.355  1.00 83.07           C  
ATOM    266 HG21 VAL A  16       8.159  -1.958  -1.272  1.00 83.07           H  
ATOM    267 HG22 VAL A  16       8.635  -2.513   0.382  1.00 83.07           H  
ATOM    268 HG23 VAL A  16       9.758  -1.649  -0.585  1.00 83.07           H  
ATOM    269  N   ARG A  17       7.596   2.973  -0.783  1.00 84.67           N  
ATOM    270  H   ARG A  17       7.283   2.678  -1.697  1.00 84.67           H  
ATOM    271  CA  ARG A  17       7.112   4.246  -0.248  1.00 84.67           C  
ATOM    272  HA  ARG A  17       7.661   4.482   0.664  1.00 84.67           H  
ATOM    273  C   ARG A  17       5.657   4.102   0.139  1.00 84.67           C  
ATOM    274  CB  ARG A  17       7.340   5.412  -1.210  1.00 84.67           C  
ATOM    275  HB2 ARG A  17       7.020   6.331  -0.717  1.00 84.67           H  
ATOM    276  HB3 ARG A  17       6.738   5.282  -2.109  1.00 84.67           H  
ATOM    277  O   ARG A  17       4.831   3.701  -0.677  1.00 84.67           O  
ATOM    278  CG  ARG A  17       8.816   5.540  -1.590  1.00 84.67           C  
ATOM    279  HG2 ARG A  17       9.126   4.668  -2.166  1.00 84.67           H  
ATOM    280  HG3 ARG A  17       9.418   5.610  -0.684  1.00 84.67           H  
ATOM    281  CD  ARG A  17       9.036   6.797  -2.424  1.00 84.67           C  
ATOM    282  HD2 ARG A  17       8.865   7.673  -1.797  1.00 84.67           H  
ATOM    283  HD3 ARG A  17       8.321   6.803  -3.246  1.00 84.67           H  
ATOM    284  NE  ARG A  17      10.405   6.815  -2.956  1.00 84.67           N  
ATOM    285  HE  ARG A  17      11.091   6.264  -2.459  1.00 84.67           H  
ATOM    286  NH1 ARG A  17      10.146   8.536  -4.424  1.00 84.67           N  
ATOM    287 HH11 ARG A  17      10.516   9.095  -5.179  1.00 84.67           H  
ATOM    288 HH12 ARG A  17       9.394   8.858  -3.832  1.00 84.67           H  
ATOM    289  NH2 ARG A  17      11.917   7.173  -4.606  1.00 84.67           N  
ATOM    290 HH21 ARG A  17      12.090   7.528  -5.536  1.00 84.67           H  
ATOM    291 HH22 ARG A  17      12.231   6.223  -4.468  1.00 84.67           H  
ATOM    292  CZ  ARG A  17      10.825   7.511  -3.987  1.00 84.67           C  
ATOM    293  N   LEU A  18       5.370   4.427   1.384  1.00 84.06           N  
ATOM    294  H   LEU A  18       6.126   4.747   1.973  1.00 84.06           H  
ATOM    295  CA  LEU A  18       4.051   4.402   1.982  1.00 84.06           C  
ATOM    296  HA  LEU A  18       3.325   3.952   1.304  1.00 84.06           H  
ATOM    297  C   LEU A  18       3.654   5.838   2.273  1.00 84.06           C  
ATOM    298  CB  LEU A  18       4.104   3.601   3.287  1.00 84.06           C  
ATOM    299  HB2 LEU A  18       4.751   4.130   3.987  1.00 84.06           H  
ATOM    300  HB3 LEU A  18       3.096   3.576   3.703  1.00 84.06           H  
ATOM    301  O   LEU A  18       4.385   6.529   2.976  1.00 84.06           O  
ATOM    302  CG  LEU A  18       4.620   2.162   3.166  1.00 84.06           C  
ATOM    303  HG  LEU A  18       5.595   2.143   2.680  1.00 84.06           H  
ATOM    304  CD1 LEU A  18       4.787   1.595   4.573  1.00 84.06           C  
ATOM    305 HD11 LEU A  18       4.945   0.517   4.529  1.00 84.06           H  
ATOM    306 HD12 LEU A  18       5.645   2.066   5.052  1.00 84.06           H  
ATOM    307 HD13 LEU A  18       3.899   1.800   5.171  1.00 84.06           H  
ATOM    308  CD2 LEU A  18       3.655   1.301   2.360  1.00 84.06           C  
ATOM    309 HD21 LEU A  18       2.668   1.306   2.822  1.00 84.06           H  
ATOM    310 HD22 LEU A  18       4.030   0.279   2.301  1.00 84.06           H  
ATOM    311 HD23 LEU A  18       3.588   1.701   1.348  1.00 84.06           H  
ATOM    312  N   ARG A  19       2.508   6.282   1.772  1.00 84.73           N  
ATOM    313  H   ARG A  19       1.975   5.658   1.184  1.00 84.73           H  
ATOM    314  CA  ARG A  19       1.967   7.609   2.064  1.00 84.73           C  
ATOM    315  HA  ARG A  19       2.578   8.097   2.823  1.00 84.73           H  
ATOM    316  C   ARG A  19       0.567   7.477   2.632  1.00 84.73           C  
ATOM    317  CB  ARG A  19       2.032   8.462   0.797  1.00 84.73           C  
ATOM    318  HB2 ARG A  19       1.487   7.963  -0.004  1.00 84.73           H  
ATOM    319  HB3 ARG A  19       3.074   8.567   0.497  1.00 84.73           H  
ATOM    320  O   ARG A  19      -0.283   6.821   2.031  1.00 84.73           O  
ATOM    321  CG  ARG A  19       1.432   9.850   1.017  1.00 84.73           C  
ATOM    322  HG2 ARG A  19       1.943  10.353   1.839  1.00 84.73           H  
ATOM    323  HG3 ARG A  19       0.370   9.763   1.249  1.00 84.73           H  
ATOM    324  CD  ARG A  19       1.593  10.663  -0.262  1.00 84.73           C  
ATOM    325  HD2 ARG A  19       1.189  10.097  -1.101  1.00 84.73           H  
ATOM    326  HD3 ARG A  19       2.655  10.844  -0.428  1.00 84.73           H  
ATOM    327  NE  ARG A  19       0.843  11.913  -0.132  1.00 84.73           N  
ATOM    328  HE  ARG A  19      -0.078  11.837   0.275  1.00 84.73           H  
ATOM    329  NH1 ARG A  19       2.336  13.364  -1.082  1.00 84.73           N  
ATOM    330 HH11 ARG A  19       2.984  12.592  -1.150  1.00 84.73           H  
ATOM    331 HH12 ARG A  19       2.663  14.313  -1.190  1.00 84.73           H  
ATOM    332  NH2 ARG A  19       0.431  14.096  -0.106  1.00 84.73           N  
ATOM    333 HH21 ARG A  19      -0.353  13.807   0.461  1.00 84.73           H  
ATOM    334 HH22 ARG A  19       0.696  15.067  -0.191  1.00 84.73           H  
ATOM    335  CZ  ARG A  19       1.215  13.122  -0.455  1.00 84.73           C  
ATOM    336  N   ASN A  20       0.331   8.110   3.773  1.00 82.46           N  
ATOM    337  H   ASN A  20       1.082   8.637   4.197  1.00 82.46           H  
ATOM    338  CA  ASN A  20      -0.965   8.108   4.435  1.00 82.46           C  
ATOM    339  HA  ASN A  20      -1.633   7.394   3.953  1.00 82.46           H  
ATOM    340  C   ASN A  20      -1.625   9.491   4.328  1.00 82.46           C  
ATOM    341  CB  ASN A  20      -0.758   7.641   5.883  1.00 82.46           C  
ATOM    342  HB2 ASN A  20      -0.082   8.335   6.381  1.00 82.46           H  
ATOM    343  HB3 ASN A  20      -0.317   6.644   5.895  1.00 82.46           H  
ATOM    344  O   ASN A  20      -1.370  10.370   5.139  1.00 82.46           O  
ATOM    345  CG  ASN A  20      -2.053   7.597   6.661  1.00 82.46           C  
ATOM    346  ND2 ASN A  20      -1.980   7.453   7.957  1.00 82.46           N  
ATOM    347 HD21 ASN A  20      -2.841   7.389   8.480  1.00 82.46           H  
ATOM    348 HD22 ASN A  20      -1.081   7.287   8.388  1.00 82.46           H  
ATOM    349  OD1 ASN A  20      -3.138   7.675   6.107  1.00 82.46           O  
ATOM    350  N   ASP A  21      -2.513   9.680   3.355  1.00 79.34           N  
ATOM    351  H   ASP A  21      -2.734   8.896   2.757  1.00 79.34           H  
ATOM    352  CA  ASP A  21      -3.366  10.870   3.214  1.00 79.34           C  
ATOM    353  HA  ASP A  21      -2.893  11.709   3.725  1.00 79.34           H  
ATOM    354  C   ASP A  21      -4.748  10.654   3.882  1.00 79.34           C  
ATOM    355  CB  ASP A  21      -3.517  11.259   1.733  1.00 79.34           C  
ATOM    356  HB2 ASP A  21      -3.971  10.415   1.213  1.00 79.34           H  
ATOM    357  HB3 ASP A  21      -4.200  12.105   1.656  1.00 79.34           H  
ATOM    358  O   ASP A  21      -5.788  11.107   3.391  1.00 79.34           O  
ATOM    359  CG  ASP A  21      -2.235  11.649   0.991  1.00 79.34           C  
ATOM    360  OD1 ASP A  21      -1.472  12.537   1.440  1.00 79.34           O  
ATOM    361  OD2 ASP A  21      -2.036  11.138  -0.132  1.00 79.34           O  
ATOM    362  N   SER A  22      -4.808   9.885   4.969  1.00 74.26           N  
ATOM    363  H   SER A  22      -3.945   9.506   5.332  1.00 74.26           H  
ATOM    364  CA  SER A  22      -6.010   9.748   5.798  1.00 74.26           C  
ATOM    365  HA  SER A  22      -6.873  10.135   5.258  1.00 74.26           H  
ATOM    366  C   SER A  22      -5.907  10.556   7.094  1.00 74.26           C  
ATOM    367  CB  SER A  22      -6.276   8.281   6.083  1.00 74.26           C  
ATOM    368  HB2 SER A  22      -6.048   7.690   5.196  1.00 74.26           H  
ATOM    369  HB3 SER A  22      -7.324   8.147   6.349  1.00 74.26           H  
ATOM    370  O   SER A  22      -4.890  11.187   7.366  1.00 74.26           O  
ATOM    371  OG  SER A  22      -5.487   7.895   7.168  1.00 74.26           O  
ATOM    372  HG  SER A  22      -4.587   7.761   6.864  1.00 74.26           H  
ATOM    373  N   SER A  23      -6.974  10.542   7.894  1.00 76.08           N  
ATOM    374  H   SER A  23      -7.772   9.970   7.657  1.00 76.08           H  
ATOM    375  CA  SER A  23      -7.047  11.224   9.188  1.00 76.08           C  
ATOM    376  HA  SER A  23      -6.445  12.131   9.146  1.00 76.08           H  
ATOM    377  C   SER A  23      -6.517  10.400  10.368  1.00 76.08           C  
ATOM    378  CB  SER A  23      -8.498  11.635   9.457  1.00 76.08           C  
ATOM    379  HB2 SER A  23      -8.592  12.006  10.478  1.00 76.08           H  
ATOM    380  HB3 SER A  23      -8.779  12.432   8.769  1.00 76.08           H  
ATOM    381  O   SER A  23      -6.389  10.953  11.459  1.00 76.08           O  
ATOM    382  OG  SER A  23      -9.365  10.530   9.262  1.00 76.08           O  
ATOM    383  HG  SER A  23     -10.090  10.593   9.888  1.00 76.08           H  
ATOM    384  N   THR A  24      -6.197   9.114  10.189  1.00 71.82           N  
ATOM    385  H   THR A  24      -6.267   8.705   9.268  1.00 71.82           H  
ATOM    386  CA  THR A  24      -5.757   8.214  11.271  1.00 71.82           C  
ATOM    387  HA  THR A  24      -5.596   8.815  12.166  1.00 71.82           H  
ATOM    388  C   THR A  24      -4.438   7.509  10.934  1.00 71.82           C  
ATOM    389  CB  THR A  24      -6.834   7.177  11.627  1.00 71.82           C  
ATOM    390  HB  THR A  24      -6.429   6.477  12.359  1.00 71.82           H  
ATOM    391  O   THR A  24      -4.114   7.330   9.759  1.00 71.82           O  
ATOM    392  CG2 THR A  24      -8.082   7.831  12.215  1.00 71.82           C  
ATOM    393 HG21 THR A  24      -7.809   8.439  13.077  1.00 71.82           H  
ATOM    394 HG22 THR A  24      -8.779   7.059  12.541  1.00 71.82           H  
ATOM    395 HG23 THR A  24      -8.569   8.460  11.470  1.00 71.82           H  
ATOM    396  OG1 THR A  24      -7.244   6.467  10.487  1.00 71.82           O  
ATOM    397  HG1 THR A  24      -7.823   5.759  10.779  1.00 71.82           H  
ATOM    398  N   PRO A  25      -3.617   7.128  11.933  1.00 77.28           N  
ATOM    399  CA  PRO A  25      -2.403   6.357  11.684  1.00 77.28           C  
ATOM    400  HA  PRO A  25      -1.761   6.930  11.015  1.00 77.28           H  
ATOM    401  C   PRO A  25      -2.693   4.993  11.050  1.00 77.28           C  
ATOM    402  CB  PRO A  25      -1.705   6.203  13.038  1.00 77.28           C  
ATOM    403  HB2 PRO A  25      -0.621   6.260  12.940  1.00 77.28           H  
ATOM    404  HB3 PRO A  25      -1.998   5.264  13.508  1.00 77.28           H  
ATOM    405  O   PRO A  25      -3.621   4.288  11.445  1.00 77.28           O  
ATOM    406  CG  PRO A  25      -2.260   7.367  13.857  1.00 77.28           C  
ATOM    407  HG2 PRO A  25      -2.238   7.157  14.927  1.00 77.28           H  
ATOM    408  HG3 PRO A  25      -1.698   8.274  13.633  1.00 77.28           H  
ATOM    409  CD  PRO A  25      -3.689   7.502  13.337  1.00 77.28           C  
ATOM    410  HD2 PRO A  25      -4.026   8.530  13.476  1.00 77.28           H  
ATOM    411  HD3 PRO A  25      -4.346   6.810  13.864  1.00 77.28           H  
ATOM    412  N   VAL A  26      -1.826   4.600  10.122  1.00 70.85           N  
ATOM    413  H   VAL A  26      -1.081   5.232   9.866  1.00 70.85           H  
ATOM    414  CA  VAL A  26      -1.843   3.299   9.448  1.00 70.85           C  
ATOM    415  HA  VAL A  26      -2.749   2.747   9.699  1.00 70.85           H  
ATOM    416  C   VAL A  26      -0.628   2.509   9.904  1.00 70.85           C  
ATOM    417  CB  VAL A  26      -1.786   3.489   7.927  1.00 70.85           C  
ATOM    418  HB  VAL A  26      -0.878   4.035   7.671  1.00 70.85           H  
ATOM    419  O   VAL A  26       0.468   3.053   9.968  1.00 70.85           O  
ATOM    420  CG1 VAL A  26      -1.797   2.161   7.173  1.00 70.85           C  
ATOM    421 HG11 VAL A  26      -2.651   1.556   7.477  1.00 70.85           H  
ATOM    422 HG12 VAL A  26      -0.881   1.607   7.375  1.00 70.85           H  
ATOM    423 HG13 VAL A  26      -1.849   2.361   6.103  1.00 70.85           H  
ATOM    424  CG2 VAL A  26      -2.975   4.273   7.401  1.00 70.85           C  
ATOM    425 HG21 VAL A  26      -3.819   3.587   7.322  1.00 70.85           H  
ATOM    426 HG22 VAL A  26      -2.737   4.673   6.415  1.00 70.85           H  
ATOM    427 HG23 VAL A  26      -3.243   5.100   8.058  1.00 70.85           H  
ATOM    428  N   GLU A  27      -0.785   1.233  10.202  1.00 77.94           N  
ATOM    429  H   GLU A  27      -1.692   0.806  10.078  1.00 77.94           H  
ATOM    430  CA  GLU A  27       0.306   0.274  10.330  1.00 77.94           C  
ATOM    431  HA  GLU A  27       1.238   0.821  10.473  1.00 77.94           H  
ATOM    432  C   GLU A  27       0.443  -0.520   9.020  1.00 77.94           C  
ATOM    433  CB  GLU A  27       0.087  -0.580  11.593  1.00 77.94           C  
ATOM    434  HB2 GLU A  27      -0.159   0.099  12.409  1.00 77.94           H  
ATOM    435  HB3 GLU A  27      -0.743  -1.274  11.462  1.00 77.94           H  
ATOM    436  O   GLU A  27      -0.522  -0.852   8.346  1.00 77.94           O  
ATOM    437  CG  GLU A  27       1.329  -1.372  12.001  1.00 77.94           C  
ATOM    438  HG2 GLU A  27       1.417  -2.252  11.365  1.00 77.94           H  
ATOM    439  HG3 GLU A  27       2.210  -0.753  11.831  1.00 77.94           H  
ATOM    440  CD  GLU A  27       1.286  -1.753  13.491  1.00 77.94           C  
ATOM    441  OE1 GLU A  27       1.055  -2.928  13.835  1.00 77.94           O  
ATOM    442  OE2 GLU A  27       1.585  -0.846  14.311  1.00 77.94           O  
ATOM    443  N   VAL A  28       1.660  -0.771   8.565  1.00 77.02           N  
ATOM    444  H   VAL A  28       2.448  -0.392   9.070  1.00 77.02           H  
ATOM    445  CA  VAL A  28       1.922  -1.524   7.339  1.00 77.02           C  
ATOM    446  HA  VAL A  28       1.002  -2.006   7.007  1.00 77.02           H  
ATOM    447  C   VAL A  28       2.915  -2.618   7.677  1.00 77.02           C  
ATOM    448  CB  VAL A  28       2.408  -0.625   6.186  1.00 77.02           C  
ATOM    449  HB  VAL A  28       3.386  -0.213   6.436  1.00 77.02           H  
ATOM    450  O   VAL A  28       4.067  -2.337   8.012  1.00 77.02           O  
ATOM    451  CG1 VAL A  28       2.531  -1.447   4.896  1.00 77.02           C  
ATOM    452 HG11 VAL A  28       2.860  -0.812   4.074  1.00 77.02           H  
ATOM    453 HG12 VAL A  28       1.567  -1.889   4.643  1.00 77.02           H  
ATOM    454 HG13 VAL A  28       3.257  -2.249   5.031  1.00 77.02           H  
ATOM    455  CG2 VAL A  28       1.443   0.537   5.919  1.00 77.02           C  
ATOM    456 HG21 VAL A  28       0.431   0.143   5.818  1.00 77.02           H  
ATOM    457 HG22 VAL A  28       1.714   1.067   5.006  1.00 77.02           H  
ATOM    458 HG23 VAL A  28       1.472   1.239   6.752  1.00 77.02           H  
ATOM    459  N   HIS A  29       2.476  -3.868   7.595  1.00 74.92           N  
ATOM    460  H   HIS A  29       1.529  -4.007   7.273  1.00 74.92           H  
ATOM    461  CA  HIS A  29       3.317  -5.047   7.731  1.00 74.92           C  
ATOM    462  HA  HIS A  29       4.178  -4.786   8.346  1.00 74.92           H  
ATOM    463  C   HIS A  29       3.811  -5.472   6.360  1.00 74.92           C  
ATOM    464  CB  HIS A  29       2.608  -6.195   8.449  1.00 74.92           C  
ATOM    465  HB2 HIS A  29       3.344  -6.960   8.694  1.00 74.92           H  
ATOM    466  HB3 HIS A  29       1.865  -6.662   7.802  1.00 74.92           H  
ATOM    467  O   HIS A  29       3.104  -6.056   5.548  1.00 74.92           O  
ATOM    468  CG  HIS A  29       1.936  -5.755   9.705  1.00 74.92           C  
ATOM    469  CD2 HIS A  29       0.684  -5.221   9.801  1.00 74.92           C  
ATOM    470  HD2 HIS A  29      -0.016  -5.078   8.991  1.00 74.92           H  
ATOM    471  ND1 HIS A  29       2.505  -5.713  10.953  1.00 74.92           N  
ATOM    472  HD1 HIS A  29       3.466  -5.929  11.178  1.00 74.92           H  
ATOM    473  CE1 HIS A  29       1.601  -5.183  11.794  1.00 74.92           C  
ATOM    474  HE1 HIS A  29       1.739  -4.994  12.848  1.00 74.92           H  
ATOM    475  NE2 HIS A  29       0.506  -4.831  11.120  1.00 74.92           N  
ATOM    476  N   ILE A  30       5.071  -5.188   6.106  1.00 75.32           N  
ATOM    477  H   ILE A  30       5.595  -4.718   6.831  1.00 75.32           H  
ATOM    478  CA  ILE A  30       5.783  -5.577   4.909  1.00 75.32           C  
ATOM    479  HA  ILE A  30       5.048  -5.737   4.120  1.00 75.32           H  
ATOM    480  C   ILE A  30       6.539  -6.872   5.197  1.00 75.32           C  
ATOM    481  CB  ILE A  30       6.732  -4.451   4.472  1.00 75.32           C  
ATOM    482  HB  ILE A  30       7.549  -4.413   5.192  1.00 75.32           H  
ATOM    483  O   ILE A  30       7.208  -6.981   6.223  1.00 75.32           O  
ATOM    484  CG1 ILE A  30       6.050  -3.064   4.496  1.00 75.32           C  
ATOM    485 HG12 ILE A  30       5.162  -3.068   3.864  1.00 75.32           H  
ATOM    486 HG13 ILE A  30       5.727  -2.837   5.512  1.00 75.32           H  
ATOM    487  CG2 ILE A  30       7.324  -4.832   3.109  1.00 75.32           C  
ATOM    488 HG21 ILE A  30       7.932  -5.732   3.199  1.00 75.32           H  
ATOM    489 HG22 ILE A  30       6.522  -5.031   2.399  1.00 75.32           H  
ATOM    490 HG23 ILE A  30       7.957  -4.037   2.714  1.00 75.32           H  
ATOM    491  CD1 ILE A  30       6.983  -1.924   4.093  1.00 75.32           C  
ATOM    492 HD11 ILE A  30       7.237  -1.976   3.035  1.00 75.32           H  
ATOM    493 HD12 ILE A  30       7.898  -1.991   4.683  1.00 75.32           H  
ATOM    494 HD13 ILE A  30       6.504  -0.965   4.289  1.00 75.32           H  
ATOM    495  N   LYS A  31       6.519  -7.849   4.297  1.00 67.00           N  
ATOM    496  H   LYS A  31       5.968  -7.702   3.463  1.00 67.00           H  
ATOM    497  CA  LYS A  31       7.395  -9.023   4.379  1.00 67.00           C  
ATOM    498  HA  LYS A  31       8.216  -8.772   5.051  1.00 67.00           H  
ATOM    499  C   LYS A  31       8.052  -9.323   3.037  1.00 67.00           C  
ATOM    500  CB  LYS A  31       6.643 -10.213   5.008  1.00 67.00           C  
ATOM    501  HB2 LYS A  31       5.619 -10.265   4.638  1.00 67.00           H  
ATOM    502  HB3 LYS A  31       6.569 -10.036   6.081  1.00 67.00           H  
ATOM    503  O   LYS A  31       7.371  -9.513   2.057  1.00 67.00           O  
ATOM    504  CG  LYS A  31       7.356 -11.546   4.732  1.00 67.00           C  
ATOM    505  HG2 LYS A  31       7.261 -11.760   3.667  1.00 67.00           H  
ATOM    506  HG3 LYS A  31       8.418 -11.444   4.954  1.00 67.00           H  
ATOM    507  CD  LYS A  31       6.837 -12.755   5.519  1.00 67.00           C  
ATOM    508  HD2 LYS A  31       5.748 -12.796   5.536  1.00 67.00           H  
ATOM    509  HD3 LYS A  31       7.216 -12.693   6.539  1.00 67.00           H  
ATOM    510  CE  LYS A  31       7.444 -13.976   4.830  1.00 67.00           C  
ATOM    511  HE2 LYS A  31       8.523 -13.931   4.973  1.00 67.00           H  
ATOM    512  HE3 LYS A  31       7.267 -13.882   3.759  1.00 67.00           H  
ATOM    513  NZ  LYS A  31       6.941 -15.284   5.302  1.00 67.00           N  
ATOM    514  HZ1 LYS A  31       7.372 -16.001   4.736  1.00 67.00           H  
ATOM    515  HZ2 LYS A  31       5.939 -15.351   5.193  1.00 67.00           H  
ATOM    516  HZ3 LYS A  31       7.220 -15.451   6.258  1.00 67.00           H  
ATOM    517  N   VAL A  32       9.369  -9.419   2.955  1.00 68.26           N  
ATOM    518  H   VAL A  32       9.903  -9.365   3.810  1.00 68.26           H  
ATOM    519  CA  VAL A  32      10.096  -9.626   1.694  1.00 68.26           C  
ATOM    520  HA  VAL A  32       9.396  -9.868   0.895  1.00 68.26           H  
ATOM    521  C   VAL A  32      10.992 -10.835   1.824  1.00 68.26           C  
ATOM    522  CB  VAL A  32      10.875  -8.368   1.291  1.00 68.26           C  
ATOM    523  HB  VAL A  32      11.678  -8.200   2.009  1.00 68.26           H  
ATOM    524  O   VAL A  32      11.979 -10.803   2.556  1.00 68.26           O  
ATOM    525  CG1 VAL A  32      11.500  -8.527  -0.100  1.00 68.26           C  
ATOM    526 HG11 VAL A  32      11.945  -7.582  -0.412  1.00 68.26           H  
ATOM    527 HG12 VAL A  32      12.290  -9.277  -0.063  1.00 68.26           H  
ATOM    528 HG13 VAL A  32      10.754  -8.843  -0.829  1.00 68.26           H  
ATOM    529  CG2 VAL A  32       9.956  -7.145   1.334  1.00 68.26           C  
ATOM    530 HG21 VAL A  32       9.611  -6.972   2.353  1.00 68.26           H  
ATOM    531 HG22 VAL A  32      10.536  -6.262   1.065  1.00 68.26           H  
ATOM    532 HG23 VAL A  32       9.091  -7.269   0.683  1.00 68.26           H  
ATOM    533  N   GLY A  33      10.616 -11.932   1.164  1.00 67.41           N  
ATOM    534  H   GLY A  33       9.792 -11.897   0.580  1.00 67.41           H  
ATOM    535  CA  GLY A  33      11.235 -13.228   1.432  1.00 67.41           C  
ATOM    536  HA2 GLY A  33      12.295 -13.181   1.182  1.00 67.41           H  
ATOM    537  HA3 GLY A  33      10.766 -13.996   0.817  1.00 67.41           H  
ATOM    538  C   GLY A  33      11.062 -13.604   2.908  1.00 67.41           C  
ATOM    539  O   GLY A  33       9.936 -13.782   3.370  1.00 67.41           O  
ATOM    540  N   ASP A  34      12.167 -13.684   3.652  1.00 71.11           N  
ATOM    541  H   ASP A  34      13.056 -13.519   3.202  1.00 71.11           H  
ATOM    542  CA  ASP A  34      12.173 -13.947   5.100  1.00 71.11           C  
ATOM    543  HA  ASP A  34      11.282 -14.517   5.363  1.00 71.11           H  
ATOM    544  C   ASP A  34      12.156 -12.671   5.963  1.00 71.11           C  
ATOM    545  CB  ASP A  34      13.394 -14.805   5.460  1.00 71.11           C  
ATOM    546  HB2 ASP A  34      13.433 -14.933   6.541  1.00 71.11           H  
ATOM    547  HB3 ASP A  34      14.300 -14.283   5.150  1.00 71.11           H  
ATOM    548  O   ASP A  34      11.889 -12.741   7.165  1.00 71.11           O  
ATOM    549  CG  ASP A  34      13.350 -16.194   4.822  1.00 71.11           C  
ATOM    550  OD1 ASP A  34      12.250 -16.793   4.809  1.00 71.11           O  
ATOM    551  OD2 ASP A  34      14.429 -16.637   4.364  1.00 71.11           O  
ATOM    552  N   GLU A  35      12.427 -11.499   5.380  1.00 72.58           N  
ATOM    553  H   GLU A  35      12.511 -11.456   4.375  1.00 72.58           H  
ATOM    554  CA  GLU A  35      12.467 -10.237   6.120  1.00 72.58           C  
ATOM    555  HA  GLU A  35      12.964 -10.427   7.071  1.00 72.58           H  
ATOM    556  C   GLU A  35      11.049  -9.747   6.416  1.00 72.58           C  
ATOM    557  CB  GLU A  35      13.301  -9.185   5.363  1.00 72.58           C  
ATOM    558  HB2 GLU A  35      12.788  -8.892   4.447  1.00 72.58           H  
ATOM    559  HB3 GLU A  35      14.261  -9.633   5.105  1.00 72.58           H  
ATOM    560  O   GLU A  35      10.194  -9.768   5.542  1.00 72.58           O  
ATOM    561  CG  GLU A  35      13.548  -7.941   6.238  1.00 72.58           C  
ATOM    562  HG2 GLU A  35      13.923  -8.271   7.207  1.00 72.58           H  
ATOM    563  HG3 GLU A  35      12.595  -7.440   6.411  1.00 72.58           H  
ATOM    564  CD  GLU A  35      14.543  -6.920   5.658  1.00 72.58           C  
ATOM    565  OE1 GLU A  35      14.674  -5.838   6.293  1.00 72.58           O  
ATOM    566  OE2 GLU A  35      15.178  -7.206   4.623  1.00 72.58           O  
ATOM    567  N   LYS A  36      10.785  -9.275   7.637  1.00 75.97           N  
ATOM    568  H   LYS A  36      11.543  -9.244   8.304  1.00 75.97           H  
ATOM    569  CA  LYS A  36       9.516  -8.644   8.026  1.00 75.97           C  
ATOM    570  HA  LYS A  36       8.873  -8.539   7.153  1.00 75.97           H  
ATOM    571  C   LYS A  36       9.791  -7.244   8.565  1.00 75.97           C  
ATOM    572  CB  LYS A  36       8.773  -9.489   9.074  1.00 75.97           C  
ATOM    573  HB2 LYS A  36       9.404  -9.590   9.957  1.00 75.97           H  
ATOM    574  HB3 LYS A  36       7.871  -8.949   9.362  1.00 75.97           H  
ATOM    575  O   LYS A  36      10.720  -7.061   9.349  1.00 75.97           O  
ATOM    576  CG  LYS A  36       8.370 -10.889   8.584  1.00 75.97           C  
ATOM    577  HG2 LYS A  36       9.259 -11.472   8.348  1.00 75.97           H  
ATOM    578  HG3 LYS A  36       7.761 -10.785   7.685  1.00 75.97           H  
ATOM    579  CD  LYS A  36       7.556 -11.612   9.667  1.00 75.97           C  
ATOM    580  HD2 LYS A  36       6.694 -10.998   9.928  1.00 75.97           H  
ATOM    581  HD3 LYS A  36       8.182 -11.729  10.552  1.00 75.97           H  
ATOM    582  CE  LYS A  36       7.070 -12.988   9.197  1.00 75.97           C  
ATOM    583  HE2 LYS A  36       7.936 -13.575   8.892  1.00 75.97           H  
ATOM    584  HE3 LYS A  36       6.421 -12.836   8.335  1.00 75.97           H  
ATOM    585  NZ  LYS A  36       6.310 -13.686  10.266  1.00 75.97           N  
ATOM    586  HZ1 LYS A  36       5.513 -13.131  10.543  1.00 75.97           H  
ATOM    587  HZ2 LYS A  36       5.967 -14.585   9.958  1.00 75.97           H  
ATOM    588  HZ3 LYS A  36       6.889 -13.822  11.083  1.00 75.97           H  
ATOM    589  N   ARG A  37       8.972  -6.266   8.190  1.00 80.60           N  
ATOM    590  H   ARG A  37       8.234  -6.504   7.543  1.00 80.60           H  
ATOM    591  CA  ARG A  37       8.994  -4.888   8.688  1.00 80.60           C  
ATOM    592  HA  ARG A  37       9.579  -4.834   9.607  1.00 80.60           H  
ATOM    593  C   ARG A  37       7.576  -4.456   9.011  1.00 80.60           C  
ATOM    594  CB  ARG A  37       9.591  -3.940   7.633  1.00 80.60           C  
ATOM    595  HB2 ARG A  37       9.505  -2.912   7.987  1.00 80.60           H  
ATOM    596  HB3 ARG A  37       9.005  -4.015   6.717  1.00 80.60           H  
ATOM    597  O   ARG A  37       6.714  -4.532   8.154  1.00 80.60           O  
ATOM    598  CG  ARG A  37      11.054  -4.219   7.283  1.00 80.60           C  
ATOM    599  HG2 ARG A  37      11.342  -3.569   6.456  1.00 80.60           H  
ATOM    600  HG3 ARG A  37      11.177  -5.254   6.963  1.00 80.60           H  
ATOM    601  CD  ARG A  37      11.974  -3.936   8.467  1.00 80.60           C  
ATOM    602  HD2 ARG A  37      11.780  -2.924   8.824  1.00 80.60           H  
ATOM    603  HD3 ARG A  37      11.767  -4.644   9.269  1.00 80.60           H  
ATOM    604  NE  ARG A  37      13.372  -4.081   8.053  1.00 80.60           N  
ATOM    605  HE  ARG A  37      13.590  -4.804   7.382  1.00 80.60           H  
ATOM    606  NH1 ARG A  37      14.323  -2.351   9.235  1.00 80.60           N  
ATOM    607 HH11 ARG A  37      13.422  -2.138   9.637  1.00 80.60           H  
ATOM    608 HH12 ARG A  37      15.139  -1.791   9.437  1.00 80.60           H  
ATOM    609  NH2 ARG A  37      15.539  -3.635   7.833  1.00 80.60           N  
ATOM    610 HH21 ARG A  37      16.374  -3.080   7.955  1.00 80.60           H  
ATOM    611 HH22 ARG A  37      15.511  -4.393   7.167  1.00 80.60           H  
ATOM    612  CZ  ARG A  37      14.403  -3.344   8.387  1.00 80.60           C  
ATOM    613  N   THR A  38       7.357  -3.958  10.215  1.00 83.64           N  
ATOM    614  H   THR A  38       8.118  -3.910  10.878  1.00 83.64           H  
ATOM    615  CA  THR A  38       6.123  -3.250  10.563  1.00 83.64           C  
ATOM    616  HA  THR A  38       5.356  -3.421   9.807  1.00 83.64           H  
ATOM    617  C   THR A  38       6.441  -1.765  10.615  1.00 83.64           C  
ATOM    618  CB  THR A  38       5.559  -3.735  11.900  1.00 83.64           C  
ATOM    619  HB  THR A  38       6.280  -3.539  12.694  1.00 83.64           H  
ATOM    620  O   THR A  38       7.402  -1.373  11.278  1.00 83.64           O  
ATOM    621  CG2 THR A  38       4.249  -3.038  12.238  1.00 83.64           C  
ATOM    622 HG21 THR A  38       4.424  -1.983  12.450  1.00 83.64           H  
ATOM    623 HG22 THR A  38       3.560  -3.122  11.398  1.00 83.64           H  
ATOM    624 HG23 THR A  38       3.794  -3.486  13.122  1.00 83.64           H  
ATOM    625  OG1 THR A  38       5.294  -5.121  11.865  1.00 83.64           O  
ATOM    626  HG1 THR A  38       4.828  -5.307  12.683  1.00 83.64           H  
ATOM    627  N   VAL A  39       5.664  -0.945   9.914  1.00 86.49           N  
ATOM    628  H   VAL A  39       4.929  -1.345   9.349  1.00 86.49           H  
ATOM    629  CA  VAL A  39       5.857   0.506   9.841  1.00 86.49           C  
ATOM    630  HA  VAL A  39       6.593   0.818  10.582  1.00 86.49           H  
ATOM    631  C   VAL A  39       4.554   1.209  10.161  1.00 86.49           C  
ATOM    632  CB  VAL A  39       6.378   0.917   8.455  1.00 86.49           C  
ATOM    633  HB  VAL A  39       5.691   0.576   7.681  1.00 86.49           H  
ATOM    634  O   VAL A  39       3.543   0.951   9.529  1.00 86.49           O  
ATOM    635  CG1 VAL A  39       6.538   2.433   8.327  1.00 86.49           C  
ATOM    636 HG11 VAL A  39       7.237   2.812   9.073  1.00 86.49           H  
ATOM    637 HG12 VAL A  39       6.897   2.666   7.325  1.00 86.49           H  
ATOM    638 HG13 VAL A  39       5.577   2.934   8.446  1.00 86.49           H  
ATOM    639  CG2 VAL A  39       7.749   0.269   8.227  1.00 86.49           C  
ATOM    640 HG21 VAL A  39       8.276   0.809   7.440  1.00 86.49           H  
ATOM    641 HG22 VAL A  39       7.621  -0.774   7.938  1.00 86.49           H  
ATOM    642 HG23 VAL A  39       8.351   0.331   9.133  1.00 86.49           H  
ATOM    643  N   THR A  40       4.574   2.122  11.126  1.00 86.52           N  
ATOM    644  H   THR A  40       5.455   2.340  11.570  1.00 86.52           H  
ATOM    645  CA  THR A  40       3.470   3.067  11.310  1.00 86.52           C  
ATOM    646  HA  THR A  40       2.530   2.589  11.033  1.00 86.52           H  
ATOM    647  C   THR A  40       3.692   4.280  10.412  1.00 86.52           C  
ATOM    648  CB  THR A  40       3.359   3.515  12.766  1.00 86.52           C  
ATOM    649  HB  THR A  40       4.257   4.069  13.040  1.00 86.52           H  
ATOM    650  O   THR A  40       4.779   4.846  10.435  1.00 86.52           O  
ATOM    651  CG2 THR A  40       2.138   4.409  13.002  1.00 86.52           C  
ATOM    652 HG21 THR A  40       1.222   3.870  12.760  1.00 86.52           H  
ATOM    653 HG22 THR A  40       2.122   4.755  14.035  1.00 86.52           H  
ATOM    654 HG23 THR A  40       2.196   5.298  12.374  1.00 86.52           H  
ATOM    655  OG1 THR A  40       3.240   2.399  13.627  1.00 86.52           O  
ATOM    656  HG1 THR A  40       3.177   1.611  13.082  1.00 86.52           H  
ATOM    657  N   VAL A  41       2.664   4.690   9.674  1.00 83.76           N  
ATOM    658  H   VAL A  41       1.819   4.138   9.702  1.00 83.76           H  
ATOM    659  CA  VAL A  41       2.625   5.898   8.845  1.00 83.76           C  
ATOM    660  HA  VAL A  41       3.571   6.432   8.930  1.00 83.76           H  
ATOM    661  C   VAL A  41       1.509   6.793   9.383  1.00 83.76           C  
ATOM    662  CB  VAL A  41       2.398   5.545   7.360  1.00 83.76           C  
ATOM    663  HB  VAL A  41       1.371   5.209   7.219  1.00 83.76           H  
ATOM    664  O   VAL A  41       0.324   6.453   9.304  1.00 83.76           O  
ATOM    665  CG1 VAL A  41       2.644   6.764   6.466  1.00 83.76           C  
ATOM    666 HG11 VAL A  41       2.011   7.595   6.777  1.00 83.76           H  
ATOM    667 HG12 VAL A  41       3.684   7.083   6.534  1.00 83.76           H  
ATOM    668 HG13 VAL A  41       2.418   6.521   5.428  1.00 83.76           H  
ATOM    669  CG2 VAL A  41       3.326   4.423   6.879  1.00 83.76           C  
ATOM    670 HG21 VAL A  41       4.366   4.697   7.057  1.00 83.76           H  
ATOM    671 HG22 VAL A  41       3.167   4.263   5.813  1.00 83.76           H  
ATOM    672 HG23 VAL A  41       3.100   3.491   7.397  1.00 83.76           H  
ATOM    673  N   ASN A  42       1.869   7.917   9.992  1.00 86.84           N  
ATOM    674  H   ASN A  42       2.847   8.168  10.003  1.00 86.84           H  
ATOM    675  CA  ASN A  42       0.917   8.868  10.567  1.00 86.84           C  
ATOM    676  HA  ASN A  42       0.175   8.304  11.132  1.00 86.84           H  
ATOM    677  C   ASN A  42       0.179   9.668   9.474  1.00 86.84           C  
ATOM    678  CB  ASN A  42       1.663   9.788  11.545  1.00 86.84           C  
ATOM    679  HB2 ASN A  42       0.987  10.534  11.961  1.00 86.84           H  
ATOM    680  HB3 ASN A  42       2.451  10.320  11.011  1.00 86.84           H  
ATOM    681  O   ASN A  42       0.633   9.706   8.330  1.00 86.84           O  
ATOM    682  CG  ASN A  42       2.262   9.015  12.701  1.00 86.84           C  
ATOM    683  ND2 ASN A  42       3.566   8.933  12.766  1.00 86.84           N  
ATOM    684 HD21 ASN A  42       3.968   8.342  13.479  1.00 86.84           H  
ATOM    685 HD22 ASN A  42       4.083   9.127  11.920  1.00 86.84           H  
ATOM    686  OD1 ASN A  42       1.563   8.455  13.535  1.00 86.84           O  
ATOM    687  N   PRO A  43      -0.949  10.326   9.797  1.00 83.79           N  
ATOM    688  CA  PRO A  43      -1.631  11.236   8.875  1.00 83.79           C  
ATOM    689  HA  PRO A  43      -2.113  10.651   8.092  1.00 83.79           H  
ATOM    690  C   PRO A  43      -0.683  12.269   8.247  1.00 83.79           C  
ATOM    691  CB  PRO A  43      -2.702  11.921   9.730  1.00 83.79           C  
ATOM    692  HB2 PRO A  43      -3.560  12.252   9.144  1.00 83.79           H  
ATOM    693  HB3 PRO A  43      -2.277  12.764  10.274  1.00 83.79           H  
ATOM    694  O   PRO A  43       0.014  12.994   8.954  1.00 83.79           O  
ATOM    695  CG  PRO A  43      -3.067  10.823  10.720  1.00 83.79           C  
ATOM    696  HG2 PRO A  43      -3.560  11.215  11.610  1.00 83.79           H  
ATOM    697  HG3 PRO A  43      -3.685  10.081  10.214  1.00 83.79           H  
ATOM    698  CD  PRO A  43      -1.705  10.219  11.037  1.00 83.79           C  
ATOM    699  HD2 PRO A  43      -1.221  10.805  11.819  1.00 83.79           H  
ATOM    700  HD3 PRO A  43      -1.820   9.181  11.351  1.00 83.79           H  
ATOM    701  N   GLY A  44      -0.667  12.339   6.917  1.00 86.25           N  
ATOM    702  H   GLY A  44      -1.204  11.652   6.407  1.00 86.25           H  
ATOM    703  CA  GLY A  44       0.199  13.210   6.119  1.00 86.25           C  
ATOM    704  HA2 GLY A  44       0.201  14.208   6.559  1.00 86.25           H  
ATOM    705  HA3 GLY A  44      -0.212  13.274   5.111  1.00 86.25           H  
ATOM    706  C   GLY A  44       1.657  12.750   5.995  1.00 86.25           C  
ATOM    707  O   GLY A  44       2.441  13.426   5.330  1.00 86.25           O  
ATOM    708  N   GLU A  45       2.038  11.633   6.618  1.00 91.75           N  
ATOM    709  H   GLU A  45       1.349  11.094   7.122  1.00 91.75           H  
ATOM    710  CA  GLU A  45       3.403  11.109   6.583  1.00 91.75           C  
ATOM    711  HA  GLU A  45       4.085  11.959   6.565  1.00 91.75           H  
ATOM    712  C   GLU A  45       3.657  10.283   5.313  1.00 91.75           C  
ATOM    713  CB  GLU A  45       3.693  10.319   7.873  1.00 91.75           C  
ATOM    714  HB2 GLU A  45       3.136   9.382   7.846  1.00 91.75           H  
ATOM    715  HB3 GLU A  45       3.347  10.909   8.721  1.00 91.75           H  
ATOM    716  O   GLU A  45       2.780   9.573   4.808  1.00 91.75           O  
ATOM    717  CG  GLU A  45       5.181   9.997   8.089  1.00 91.75           C  
ATOM    718  HG2 GLU A  45       5.743  10.929   8.049  1.00 91.75           H  
ATOM    719  HG3 GLU A  45       5.528   9.359   7.275  1.00 91.75           H  
ATOM    720  CD  GLU A  45       5.462   9.293   9.431  1.00 91.75           C  
ATOM    721  OE1 GLU A  45       6.651   9.194   9.799  1.00 91.75           O  
ATOM    722  OE2 GLU A  45       4.496   8.879  10.121  1.00 91.75           O  
ATOM    723  N   GLU A  46       4.893  10.360   4.819  1.00 90.95           N  
ATOM    724  H   GLU A  46       5.567  10.936   5.303  1.00 90.95           H  
ATOM    725  CA  GLU A  46       5.442   9.449   3.820  1.00 90.95           C  
ATOM    726  HA  GLU A  46       4.681   8.704   3.587  1.00 90.95           H  
ATOM    727  C   GLU A  46       6.656   8.733   4.426  1.00 90.95           C  
ATOM    728  CB  GLU A  46       5.761  10.200   2.512  1.00 90.95           C  
ATOM    729  HB2 GLU A  46       4.857  10.720   2.199  1.00 90.95           H  
ATOM    730  HB3 GLU A  46       6.541  10.939   2.696  1.00 90.95           H  
ATOM    731  O   GLU A  46       7.593   9.383   4.891  1.00 90.95           O  
ATOM    732  CG  GLU A  46       6.209   9.259   1.375  1.00 90.95           C  
ATOM    733  HG2 GLU A  46       5.463   8.472   1.259  1.00 90.95           H  
ATOM    734  HG3 GLU A  46       7.147   8.784   1.662  1.00 90.95           H  
ATOM    735  CD  GLU A  46       6.391   9.957   0.008  1.00 90.95           C  
ATOM    736  OE1 GLU A  46       7.146   9.409  -0.837  1.00 90.95           O  
ATOM    737  OE2 GLU A  46       5.732  10.996  -0.245  1.00 90.95           O  
ATOM    738  N   VAL A  47       6.642   7.399   4.430  1.00 90.28           N  
ATOM    739  H   VAL A  47       5.848   6.938   4.008  1.00 90.28           H  
ATOM    740  CA  VAL A  47       7.734   6.559   4.937  1.00 90.28           C  
ATOM    741  HA  VAL A  47       8.545   7.205   5.275  1.00 90.28           H  
ATOM    742  C   VAL A  47       8.270   5.688   3.811  1.00 90.28           C  
ATOM    743  CB  VAL A  47       7.307   5.694   6.140  1.00 90.28           C  
ATOM    744  HB  VAL A  47       6.517   5.008   5.836  1.00 90.28           H  
ATOM    745  O   VAL A  47       7.506   5.038   3.101  1.00 90.28           O  
ATOM    746  CG1 VAL A  47       8.502   4.877   6.655  1.00 90.28           C  
ATOM    747 HG11 VAL A  47       8.275   4.451   7.632  1.00 90.28           H  
ATOM    748 HG12 VAL A  47       9.372   5.523   6.770  1.00 90.28           H  
ATOM    749 HG13 VAL A  47       8.736   4.068   5.962  1.00 90.28           H  
ATOM    750  CG2 VAL A  47       6.792   6.548   7.303  1.00 90.28           C  
ATOM    751 HG21 VAL A  47       5.906   7.102   6.993  1.00 90.28           H  
ATOM    752 HG22 VAL A  47       6.514   5.918   8.148  1.00 90.28           H  
ATOM    753 HG23 VAL A  47       7.553   7.261   7.623  1.00 90.28           H  
ATOM    754  N   GLU A  48       9.593   5.630   3.670  1.00 89.45           N  
ATOM    755  H   GLU A  48      10.171   6.167   4.300  1.00 89.45           H  
ATOM    756  CA  GLU A  48      10.257   4.713   2.749  1.00 89.45           C  
ATOM    757  HA  GLU A  48       9.509   4.292   2.077  1.00 89.45           H  
ATOM    758  C   GLU A  48      10.915   3.552   3.503  1.00 89.45           C  
ATOM    759  CB  GLU A  48      11.255   5.467   1.864  1.00 89.45           C  
ATOM    760  HB2 GLU A  48      12.070   5.855   2.475  1.00 89.45           H  
ATOM    761  HB3 GLU A  48      10.745   6.303   1.385  1.00 89.45           H  
ATOM    762  O   GLU A  48      11.692   3.753   4.437  1.00 89.45           O  
ATOM    763  CG  GLU A  48      11.819   4.544   0.779  1.00 89.45           C  
ATOM    764  HG2 GLU A  48      11.002   4.125   0.191  1.00 89.45           H  
ATOM    765  HG3 GLU A  48      12.351   3.713   1.241  1.00 89.45           H  
ATOM    766  CD  GLU A  48      12.776   5.297  -0.136  1.00 89.45           C  
ATOM    767  OE1 GLU A  48      14.007   5.180   0.061  1.00 89.45           O  
ATOM    768  OE2 GLU A  48      12.334   5.929  -1.127  1.00 89.45           O  
ATOM    769  N   VAL A  49      10.646   2.327   3.057  1.00 86.53           N  
ATOM    770  H   VAL A  49       9.968   2.239   2.314  1.00 86.53           H  
ATOM    771  CA  VAL A  49      11.273   1.100   3.551  1.00 86.53           C  
ATOM    772  HA  VAL A  49      11.943   1.351   4.374  1.00 86.53           H  
ATOM    773  C   VAL A  49      12.087   0.489   2.426  1.00 86.53           C  
ATOM    774  CB  VAL A  49      10.236   0.097   4.081  1.00 86.53           C  
ATOM    775  HB  VAL A  49       9.686  -0.345   3.250  1.00 86.53           H  
ATOM    776  O   VAL A  49      11.554   0.191   1.361  1.00 86.53           O  
ATOM    777  CG1 VAL A  49      10.935  -1.023   4.863  1.00 86.53           C  
ATOM    778 HG11 VAL A  49      11.645  -1.548   4.224  1.00 86.53           H  
ATOM    779 HG12 VAL A  49      10.193  -1.740   5.216  1.00 86.53           H  
ATOM    780 HG13 VAL A  49      11.464  -0.607   5.720  1.00 86.53           H  
ATOM    781  CG2 VAL A  49       9.235   0.780   5.012  1.00 86.53           C  
ATOM    782 HG21 VAL A  49       9.765   1.321   5.795  1.00 86.53           H  
ATOM    783 HG22 VAL A  49       8.575   0.029   5.447  1.00 86.53           H  
ATOM    784 HG23 VAL A  49       8.614   1.478   4.451  1.00 86.53           H  
ATOM    785  N   THR A  50      13.385   0.303   2.652  1.00 85.27           N  
ATOM    786  H   THR A  50      13.757   0.522   3.566  1.00 85.27           H  
ATOM    787  CA  THR A  50      14.273  -0.336   1.677  1.00 85.27           C  
ATOM    788  HA  THR A  50      13.761  -0.409   0.718  1.00 85.27           H  
ATOM    789  C   THR A  50      14.622  -1.745   2.128  1.00 85.27           C  
ATOM    790  CB  THR A  50      15.539   0.488   1.424  1.00 85.27           C  
ATOM    791  HB  THR A  50      16.102   0.594   2.351  1.00 85.27           H  
ATOM    792  O   THR A  50      15.026  -1.957   3.270  1.00 85.27           O  
ATOM    793  CG2 THR A  50      16.438  -0.126   0.348  1.00 85.27           C  
ATOM    794 HG21 THR A  50      16.866  -1.064   0.701  1.00 85.27           H  
ATOM    795 HG22 THR A  50      15.861  -0.311  -0.558  1.00 85.27           H  
ATOM    796 HG23 THR A  50      17.251   0.563   0.119  1.00 85.27           H  
ATOM    797  OG1 THR A  50      15.188   1.766   0.946  1.00 85.27           O  
ATOM    798  HG1 THR A  50      14.581   2.182   1.562  1.00 85.27           H  
ATOM    799  N   PHE A  51      14.510  -2.683   1.200  1.00 76.16           N  
ATOM    800  H   PHE A  51      14.164  -2.402   0.293  1.00 76.16           H  
ATOM    801  CA  PHE A  51      14.954  -4.060   1.315  1.00 76.16           C  
ATOM    802  HA  PHE A  51      15.294  -4.265   2.330  1.00 76.16           H  
ATOM    803  C   PHE A  51      16.120  -4.249   0.348  1.00 76.16           C  
ATOM    804  CB  PHE A  51      13.777  -4.990   1.001  1.00 76.16           C  
ATOM    805  HB2 PHE A  51      13.428  -4.790  -0.011  1.00 76.16           H  
ATOM    806  HB3 PHE A  51      14.119  -6.024   1.047  1.00 76.16           H  
ATOM    807  O   PHE A  51      16.050  -3.790  -0.791  1.00 76.16           O  
ATOM    808  CG  PHE A  51      12.608  -4.812   1.940  1.00 76.16           C  
ATOM    809  CD1 PHE A  51      12.474  -5.656   3.055  1.00 76.16           C  
ATOM    810  HD1 PHE A  51      13.195  -6.442   3.223  1.00 76.16           H  
ATOM    811  CD2 PHE A  51      11.669  -3.786   1.715  1.00 76.16           C  
ATOM    812  HD2 PHE A  51      11.778  -3.124   0.868  1.00 76.16           H  
ATOM    813  CE1 PHE A  51      11.408  -5.475   3.949  1.00 76.16           C  
ATOM    814  HE1 PHE A  51      11.304  -6.134   4.798  1.00 76.16           H  
ATOM    815  CE2 PHE A  51      10.611  -3.596   2.615  1.00 76.16           C  
ATOM    816  HE2 PHE A  51       9.911  -2.789   2.457  1.00 76.16           H  
ATOM    817  CZ  PHE A  51      10.488  -4.436   3.736  1.00 76.16           C  
ATOM    818  HZ  PHE A  51       9.686  -4.278   4.442  1.00 76.16           H  
ATOM    819  N   SER A  52      17.181  -4.914   0.793  1.00 72.09           N  
ATOM    820  H   SER A  52      17.142  -5.307   1.723  1.00 72.09           H  
ATOM    821  CA  SER A  52      18.346  -5.265  -0.029  1.00 72.09           C  
ATOM    822  HA  SER A  52      18.262  -4.849  -1.033  1.00 72.09           H  
ATOM    823  C   SER A  52      18.440  -6.782  -0.089  1.00 72.09           C  
ATOM    824  CB  SER A  52      19.643  -4.702   0.546  1.00 72.09           C  
ATOM    825  HB2 SER A  52      19.797  -5.103   1.547  1.00 72.09           H  
ATOM    826  HB3 SER A  52      20.473  -5.013  -0.089  1.00 72.09           H  
ATOM    827  O   SER A  52      18.371  -7.429   0.957  1.00 72.09           O  
ATOM    828  OG  SER A  52      19.614  -3.288   0.608  1.00 72.09           O  
ATOM    829  HG  SER A  52      20.442  -3.004   1.002  1.00 72.09           H  
ATOM    830  N   ALA A  53      18.640  -7.367  -1.265  1.00 59.75           N  
ATOM    831  H   ALA A  53      18.730  -6.801  -2.096  1.00 59.75           H  
ATOM    832  CA  ALA A  53      18.850  -8.798  -1.370  1.00 59.75           C  
ATOM    833  HA  ALA A  53      18.824  -9.235  -0.371  1.00 59.75           H  
ATOM    834  C   ALA A  53      20.232  -9.066  -1.929  1.00 59.75           C  
ATOM    835  CB  ALA A  53      17.753  -9.527  -2.137  1.00 59.75           C  
ATOM    836  HB1 ALA A  53      17.927  -9.468  -3.211  1.00 59.75           H  
ATOM    837  HB2 ALA A  53      16.770  -9.150  -1.854  1.00 59.75           H  
ATOM    838  HB3 ALA A  53      17.806 -10.575  -1.843  1.00 59.75           H  
ATOM    839  O   ALA A  53      20.511  -8.830  -3.096  1.00 59.75           O  
ATOM    840  N   ASN A  54      21.061  -9.681  -1.087  1.00 57.11           N  
ATOM    841  H   ASN A  54      20.801  -9.721  -0.112  1.00 57.11           H  
ATOM    842  CA  ASN A  54      22.328 -10.277  -1.513  1.00 57.11           C  
ATOM    843  HA  ASN A  54      22.920  -9.522  -2.028  1.00 57.11           H  
ATOM    844  C   ASN A  54      22.116 -11.447  -2.496  1.00 57.11           C  
ATOM    845  CB  ASN A  54      23.077 -10.755  -0.259  1.00 57.11           C  
ATOM    846  HB2 ASN A  54      22.482 -11.516   0.247  1.00 57.11           H  
ATOM    847  HB3 ASN A  54      24.020 -11.208  -0.566  1.00 57.11           H  
ATOM    848  O   ASN A  54      23.065 -11.930  -3.103  1.00 57.11           O  
ATOM    849  CG  ASN A  54      23.403  -9.635   0.713  1.00 57.11           C  
ATOM    850  ND2 ASN A  54      23.492  -9.931   1.988  1.00 57.11           N  
ATOM    851 HD21 ASN A  54      23.711  -9.148   2.587  1.00 57.11           H  
ATOM    852 HD22 ASN A  54      23.417 -10.885   2.312  1.00 57.11           H  
ATOM    853  OD1 ASN A  54      23.576  -8.485   0.369  1.00 57.11           O  
ATOM    854  N   ASP A  55      20.876 -11.920  -2.611  1.00 54.32           N  
ATOM    855  H   ASP A  55      20.146 -11.414  -2.132  1.00 54.32           H  
ATOM    856  CA  ASP A  55      20.421 -12.890  -3.592  1.00 54.32           C  
ATOM    857  HA  ASP A  55      21.168 -13.025  -4.374  1.00 54.32           H  
ATOM    858  C   ASP A  55      19.109 -12.350  -4.186  1.00 54.32           C  
ATOM    859  CB  ASP A  55      20.242 -14.242  -2.892  1.00 54.32           C  
ATOM    860  HB2 ASP A  55      19.576 -14.122  -2.038  1.00 54.32           H  
ATOM    861  HB3 ASP A  55      21.211 -14.566  -2.512  1.00 54.32           H  
ATOM    862  O   ASP A  55      18.105 -12.327  -3.469  1.00 54.32           O  
ATOM    863  CG  ASP A  55      19.692 -15.334  -3.810  1.00 54.32           C  
ATOM    864  OD1 ASP A  55      19.416 -15.039  -4.995  1.00 54.32           O  
ATOM    865  OD2 ASP A  55      19.530 -16.455  -3.284  1.00 54.32           O  
ATOM    866  N   PRO A  56      19.087 -11.891  -5.450  1.00 51.07           N  
ATOM    867  CA  PRO A  56      17.887 -11.374  -6.105  1.00 51.07           C  
ATOM    868  HA  PRO A  56      17.613 -10.433  -5.629  1.00 51.07           H  
ATOM    869  C   PRO A  56      16.699 -12.339  -6.031  1.00 51.07           C  
ATOM    870  CB  PRO A  56      18.294 -11.111  -7.558  1.00 51.07           C  
ATOM    871  HB2 PRO A  56      17.774 -10.246  -7.970  1.00 51.07           H  
ATOM    872  HB3 PRO A  56      18.104 -11.994  -8.168  1.00 51.07           H  
ATOM    873  O   PRO A  56      15.557 -11.888  -5.964  1.00 51.07           O  
ATOM    874  CG  PRO A  56      19.800 -10.879  -7.470  1.00 51.07           C  
ATOM    875  HG2 PRO A  56      19.993  -9.844  -7.188  1.00 51.07           H  
ATOM    876  HG3 PRO A  56      20.305 -11.123  -8.405  1.00 51.07           H  
ATOM    877  CD  PRO A  56      20.231 -11.801  -6.337  1.00 51.07           C  
ATOM    878  HD2 PRO A  56      21.100 -11.380  -5.831  1.00 51.07           H  
ATOM    879  HD3 PRO A  56      20.461 -12.791  -6.729  1.00 51.07           H  
ATOM    880  N   HIS A  57      16.948 -13.652  -5.922  1.00 51.20           N  
ATOM    881  H   HIS A  57      17.903 -13.981  -5.897  1.00 51.20           H  
ATOM    882  CA  HIS A  57      15.896 -14.642  -5.709  1.00 51.20           C  
ATOM    883  HA  HIS A  57      15.159 -14.500  -6.500  1.00 51.20           H  
ATOM    884  C   HIS A  57      15.154 -14.471  -4.371  1.00 51.20           C  
ATOM    885  CB  HIS A  57      16.459 -16.065  -5.840  1.00 51.20           C  
ATOM    886  HB2 HIS A  57      15.648 -16.773  -5.668  1.00 51.20           H  
ATOM    887  HB3 HIS A  57      17.205 -16.238  -5.065  1.00 51.20           H  
ATOM    888  O   HIS A  57      14.052 -14.988  -4.225  1.00 51.20           O  
ATOM    889  CG  HIS A  57      17.050 -16.374  -7.193  1.00 51.20           C  
ATOM    890  CD2 HIS A  57      18.332 -16.770  -7.465  1.00 51.20           C  
ATOM    891  HD2 HIS A  57      19.120 -16.897  -6.737  1.00 51.20           H  
ATOM    892  ND1 HIS A  57      16.376 -16.336  -8.391  1.00 51.20           N  
ATOM    893  HD1 HIS A  57      15.443 -15.972  -8.527  1.00 51.20           H  
ATOM    894  CE1 HIS A  57      17.225 -16.709  -9.362  1.00 51.20           C  
ATOM    895  HE1 HIS A  57      16.990 -16.739 -10.416  1.00 51.20           H  
ATOM    896  NE2 HIS A  57      18.430 -16.991  -8.847  1.00 51.20           N  
ATOM    897  N   LYS A  58      15.685 -13.717  -3.397  1.00 49.64           N  
ATOM    898  H   LYS A  58      16.604 -13.332  -3.560  1.00 49.64           H  
ATOM    899  CA  LYS A  58      14.983 -13.356  -2.147  1.00 49.64           C  
ATOM    900  HA  LYS A  58      14.359 -14.195  -1.840  1.00 49.64           H  
ATOM    901  C   LYS A  58      14.036 -12.167  -2.308  1.00 49.64           C  
ATOM    902  CB  LYS A  58      15.979 -13.064  -1.022  1.00 49.64           C  
ATOM    903  HB2 LYS A  58      16.614 -12.228  -1.315  1.00 49.64           H  
ATOM    904  HB3 LYS A  58      15.420 -12.766  -0.134  1.00 49.64           H  
ATOM    905  O   LYS A  58      13.064 -12.075  -1.562  1.00 49.64           O  
ATOM    906  CG  LYS A  58      16.851 -14.270  -0.668  1.00 49.64           C  
ATOM    907  HG2 LYS A  58      16.211 -15.090  -0.343  1.00 49.64           H  
ATOM    908  HG3 LYS A  58      17.419 -14.590  -1.541  1.00 49.64           H  
ATOM    909  CD  LYS A  58      17.811 -13.893   0.463  1.00 49.64           C  
ATOM    910  HD2 LYS A  58      17.229 -13.584   1.331  1.00 49.64           H  
ATOM    911  HD3 LYS A  58      18.451 -13.071   0.140  1.00 49.64           H  
ATOM    912  CE  LYS A  58      18.662 -15.113   0.810  1.00 49.64           C  
ATOM    913  HE2 LYS A  58      19.311 -15.338  -0.036  1.00 49.64           H  
ATOM    914  HE3 LYS A  58      17.998 -15.966   0.948  1.00 49.64           H  
ATOM    915  NZ  LYS A  58      19.449 -14.881   2.043  1.00 49.64           N  
ATOM    916  HZ1 LYS A  58      18.820 -14.714   2.815  1.00 49.64           H  
ATOM    917  HZ2 LYS A  58      20.054 -14.081   1.922  1.00 49.64           H  
ATOM    918  HZ3 LYS A  58      20.005 -15.699   2.249  1.00 49.64           H  
ATOM    919  N   PHE A  59      14.261 -11.303  -3.302  1.00 48.31           N  
ATOM    920  H   PHE A  59      15.062 -11.448  -3.901  1.00 48.31           H  
ATOM    921  CA  PHE A  59      13.247 -10.340  -3.749  1.00 48.31           C  
ATOM    922  HA  PHE A  59      12.752  -9.896  -2.886  1.00 48.31           H  
ATOM    923  C   PHE A  59      12.181 -10.964  -4.603  1.00 48.31           C  
ATOM    924  CB  PHE A  59      13.831  -9.246  -4.623  1.00 48.31           C  
ATOM    925  HB2 PHE A  59      14.370  -9.692  -5.458  1.00 48.31           H  
ATOM    926  HB3 PHE A  59      13.034  -8.638  -5.051  1.00 48.31           H  
ATOM    927  O   PHE A  59      11.227 -10.272  -4.941  1.00 48.31           O  
ATOM    928  CG  PHE A  59      14.697  -8.315  -3.874  1.00 48.31           C  
ATOM    929  CD1 PHE A  59      14.188  -7.592  -2.781  1.00 48.31           C  
ATOM    930  HD1 PHE A  59      13.166  -7.725  -2.459  1.00 48.31           H  
ATOM    931  CD2 PHE A  59      15.994  -8.135  -4.340  1.00 48.31           C  
ATOM    932  HD2 PHE A  59      16.366  -8.691  -5.188  1.00 48.31           H  
ATOM    933  CE1 PHE A  59      15.004  -6.650  -2.154  1.00 48.31           C  
ATOM    934  HE1 PHE A  59      14.626  -6.053  -1.337  1.00 48.31           H  
ATOM    935  CE2 PHE A  59      16.798  -7.197  -3.716  1.00 48.31           C  
ATOM    936  HE2 PHE A  59      17.813  -7.104  -4.072  1.00 48.31           H  
ATOM    937  CZ  PHE A  59      16.290  -6.434  -2.652  1.00 48.31           C  
ATOM    938  HZ  PHE A  59      16.891  -5.647  -2.222  1.00 48.31           H  
ATOM    939  N   ASN A  60      12.304 -12.249  -4.934  1.00 44.49           N  
ATOM    940  H   ASN A  60      13.153 -12.750  -4.714  1.00 44.49           H  
ATOM    941  CA  ASN A  60      11.308 -12.877  -5.764  1.00 44.49           C  
ATOM    942  HA  ASN A  60      11.257 -12.297  -6.685  1.00 44.49           H  
ATOM    943  C   ASN A  60       9.919 -12.826  -5.154  1.00 44.49           C  
ATOM    944  CB  ASN A  60      11.671 -14.327  -6.142  1.00 44.49           C  
ATOM    945  HB2 ASN A  60      11.980 -14.894  -5.264  1.00 44.49           H  
ATOM    946  HB3 ASN A  60      10.788 -14.838  -6.526  1.00 44.49           H  
ATOM    947  O   ASN A  60       9.068 -13.346  -5.857  1.00 44.49           O  
ATOM    948  CG  ASN A  60      12.673 -14.426  -7.267  1.00 44.49           C  
ATOM    949  ND2 ASN A  60      12.994 -15.625  -7.689  1.00 44.49           N  
ATOM    950 HD21 ASN A  60      12.625 -16.443  -7.226  1.00 44.49           H  
ATOM    951 HD22 ASN A  60      13.424 -15.644  -8.603  1.00 44.49           H  
ATOM    952  OD1 ASN A  60      13.129 -13.461  -7.845  1.00 44.49           O  
ATOM    953  N   ARG A  61       9.696 -12.338  -3.905  1.00 46.58           N  
ATOM    954  H   ARG A  61      10.479 -11.871  -3.471  1.00 46.58           H  
ATOM    955  CA  ARG A  61       8.408 -12.319  -3.189  1.00 46.58           C  
ATOM    956  HA  ARG A  61       7.679 -12.007  -3.937  1.00 46.58           H  
ATOM    957  C   ARG A  61       8.250 -11.242  -2.063  1.00 46.58           C  
ATOM    958  CB  ARG A  61       8.091 -13.790  -2.719  1.00 46.58           C  
ATOM    959  HB2 ARG A  61       8.908 -14.137  -2.087  1.00 46.58           H  
ATOM    960  HB3 ARG A  61       7.201 -13.800  -2.090  1.00 46.58           H  
ATOM    961  O   ARG A  61       8.238 -11.642  -0.898  1.00 46.58           O  
ATOM    962  CG  ARG A  61       7.936 -14.788  -3.909  1.00 46.58           C  
ATOM    963  HG2 ARG A  61       8.957 -14.968  -4.246  1.00 46.58           H  
ATOM    964  HG3 ARG A  61       7.354 -14.249  -4.655  1.00 46.58           H  
ATOM    965  CD  ARG A  61       7.394 -16.236  -3.970  1.00 46.58           C  
ATOM    966  HD2 ARG A  61       8.192 -16.905  -3.651  1.00 46.58           H  
ATOM    967  HD3 ARG A  61       6.566 -16.429  -3.288  1.00 46.58           H  
ATOM    968  NE  ARG A  61       7.041 -16.556  -5.392  1.00 46.58           N  
ATOM    969  HE  ARG A  61       7.829 -16.513  -6.022  1.00 46.58           H  
ATOM    970  NH1 ARG A  61       4.704 -16.839  -5.483  1.00 46.58           N  
ATOM    971 HH11 ARG A  61       3.877 -16.850  -6.062  1.00 46.58           H  
ATOM    972 HH12 ARG A  61       4.569 -16.599  -4.511  1.00 46.58           H  
ATOM    973  NH2 ARG A  61       5.879 -16.971  -7.311  1.00 46.58           N  
ATOM    974 HH21 ARG A  61       4.990 -17.038  -7.787  1.00 46.58           H  
ATOM    975 HH22 ARG A  61       6.713 -16.848  -7.867  1.00 46.58           H  
ATOM    976  CZ  ARG A  61       5.883 -16.779  -6.025  1.00 46.58           C  
ATOM    977  N   PRO A  62       8.100  -9.917  -2.314  1.00 45.49           N  
ATOM    978  CA  PRO A  62       7.677  -8.946  -1.299  1.00 45.49           C  
ATOM    979  HA  PRO A  62       8.178  -9.143  -0.352  1.00 45.49           H  
ATOM    980  C   PRO A  62       6.160  -8.980  -1.029  1.00 45.49           C  
ATOM    981  CB  PRO A  62       8.149  -7.591  -1.812  1.00 45.49           C  
ATOM    982  HB2 PRO A  62       9.215  -7.478  -1.613  1.00 45.49           H  
ATOM    983  HB3 PRO A  62       7.578  -6.763  -1.392  1.00 45.49           H  
ATOM    984  O   PRO A  62       5.359  -9.285  -1.906  1.00 45.49           O  
ATOM    985  CG  PRO A  62       7.945  -7.732  -3.312  1.00 45.49           C  
ATOM    986  HG2 PRO A  62       6.910  -7.498  -3.563  1.00 45.49           H  
ATOM    987  HG3 PRO A  62       8.621  -7.105  -3.894  1.00 45.49           H  
ATOM    988  CD  PRO A  62       8.212  -9.213  -3.581  1.00 45.49           C  
ATOM    989  HD2 PRO A  62       9.210  -9.340  -4.002  1.00 45.49           H  
ATOM    990  HD3 PRO A  62       7.441  -9.573  -4.262  1.00 45.49           H  
ATOM    991  N   GLN A  63       5.779  -8.662   0.204  1.00 50.04           N  
ATOM    992  H   GLN A  63       6.524  -8.458   0.855  1.00 50.04           H  
ATOM    993  CA  GLN A  63       4.454  -8.754   0.827  1.00 50.04           C  
ATOM    994  HA  GLN A  63       3.700  -8.974   0.072  1.00 50.04           H  
ATOM    995  C   GLN A  63       4.155  -7.420   1.480  1.00 50.04           C  
ATOM    996  CB  GLN A  63       4.396  -9.808   1.959  1.00 50.04           C  
ATOM    997  HB2 GLN A  63       5.056  -9.507   2.773  1.00 50.04           H  
ATOM    998  HB3 GLN A  63       3.382  -9.839   2.357  1.00 50.04           H  
ATOM    999  O   GLN A  63       5.026  -6.881   2.155  1.00 50.04           O  
ATOM   1000  CG  GLN A  63       4.766 -11.197   1.463  1.00 50.04           C  
ATOM   1001  HG2 GLN A  63       3.977 -11.397   0.738  1.00 50.04           H  
ATOM   1002  HG3 GLN A  63       5.726 -11.189   0.947  1.00 50.04           H  
ATOM   1003  CD  GLN A  63       4.776 -12.339   2.479  1.00 50.04           C  
ATOM   1004  NE2 GLN A  63       5.079 -13.537   2.037  1.00 50.04           N  
ATOM   1005 HE21 GLN A  63       5.178 -13.609   1.034  1.00 50.04           H  
ATOM   1006 HE22 GLN A  63       4.836 -14.334   2.607  1.00 50.04           H  
ATOM   1007  OE1 GLN A  63       4.461 -12.239   3.649  1.00 50.04           O  
ATOM   1008  N   PHE A  64       2.927  -6.933   1.345  1.00 47.00           N  
ATOM   1009  H   PHE A  64       2.248  -7.441   0.797  1.00 47.00           H  
ATOM   1010  CA  PHE A  64       2.463  -5.715   1.999  1.00 47.00           C  
ATOM   1011  HA  PHE A  64       3.118  -5.463   2.832  1.00 47.00           H  
ATOM   1012  C   PHE A  64       1.059  -5.960   2.547  1.00 47.00           C  
ATOM   1013  CB  PHE A  64       2.471  -4.542   1.003  1.00 47.00           C  
ATOM   1014  HB2 PHE A  64       1.728  -4.724   0.226  1.00 47.00           H  
ATOM   1015  HB3 PHE A  64       2.178  -3.634   1.529  1.00 47.00           H  
ATOM   1016  O   PHE A  64       0.093  -6.074   1.797  1.00 47.00           O  
ATOM   1017  CG  PHE A  64       3.811  -4.320   0.338  1.00 47.00           C  
ATOM   1018  CD1 PHE A  64       4.778  -3.550   0.986  1.00 47.00           C  
ATOM   1019  HD1 PHE A  64       4.528  -3.044   1.907  1.00 47.00           H  
ATOM   1020  CD2 PHE A  64       4.119  -4.944  -0.885  1.00 47.00           C  
ATOM   1021  HD2 PHE A  64       3.370  -5.532  -1.394  1.00 47.00           H  
ATOM   1022  CE1 PHE A  64       6.070  -3.481   0.460  1.00 47.00           C  
ATOM   1023  HE1 PHE A  64       6.821  -2.974   1.047  1.00 47.00           H  
ATOM   1024  CE2 PHE A  64       5.406  -4.827  -1.438  1.00 47.00           C  
ATOM   1025  HE2 PHE A  64       5.639  -5.314  -2.373  1.00 47.00           H  
ATOM   1026  CZ  PHE A  64       6.395  -4.110  -0.753  1.00 47.00           C  
ATOM   1027  HZ  PHE A  64       7.395  -4.063  -1.156  1.00 47.00           H  
ATOM   1028  N   THR A  65       0.946  -6.021   3.861  1.00 47.37           N  
ATOM   1029  H   THR A  65       1.788  -6.000   4.419  1.00 47.37           H  
ATOM   1030  CA  THR A  65      -0.312  -5.942   4.595  1.00 47.37           C  
ATOM   1031  HA  THR A  65      -1.154  -6.155   3.936  1.00 47.37           H  
ATOM   1032  C   THR A  65      -0.426  -4.525   5.129  1.00 47.37           C  
ATOM   1033  CB  THR A  65      -0.335  -6.941   5.753  1.00 47.37           C  
ATOM   1034  HB  THR A  65       0.396  -6.624   6.497  1.00 47.37           H  
ATOM   1035  O   THR A  65       0.507  -4.029   5.751  1.00 47.37           O  
ATOM   1036  CG2 THR A  65      -1.699  -7.028   6.420  1.00 47.37           C  
ATOM   1037 HG21 THR A  65      -1.618  -7.575   7.359  1.00 47.37           H  
ATOM   1038 HG22 THR A  65      -2.088  -6.031   6.632  1.00 47.37           H  
ATOM   1039 HG23 THR A  65      -2.401  -7.538   5.760  1.00 47.37           H  
ATOM   1040  OG1 THR A  65      -0.021  -8.240   5.303  1.00 47.37           O  
ATOM   1041  HG1 THR A  65      -0.134  -8.826   6.055  1.00 47.37           H  
ATOM   1042  N   ILE A  66      -1.546  -3.856   4.889  1.00 47.40           N  
ATOM   1043  H   ILE A  66      -2.311  -4.319   4.419  1.00 47.40           H  
ATOM   1044  CA  ILE A  66      -1.825  -2.535   5.455  1.00 47.40           C  
ATOM   1045  HA  ILE A  66      -0.935  -2.115   5.924  1.00 47.40           H  
ATOM   1046  C   ILE A  66      -2.875  -2.755   6.547  1.00 47.40           C  
ATOM   1047  CB  ILE A  66      -2.271  -1.567   4.339  1.00 47.40           C  
ATOM   1048  HB  ILE A  66      -3.182  -1.964   3.892  1.00 47.40           H  
ATOM   1049  O   ILE A  66      -4.025  -3.065   6.245  1.00 47.40           O  
ATOM   1050  CG1 ILE A  66      -1.198  -1.441   3.230  1.00 47.40           C  
ATOM   1051 HG12 ILE A  66      -0.283  -1.013   3.639  1.00 47.40           H  
ATOM   1052 HG13 ILE A  66      -0.968  -2.431   2.836  1.00 47.40           H  
ATOM   1053  CG2 ILE A  66      -2.588  -0.185   4.924  1.00 47.40           C  
ATOM   1054 HG21 ILE A  66      -3.001   0.473   4.159  1.00 47.40           H  
ATOM   1055 HG22 ILE A  66      -3.323  -0.267   5.726  1.00 47.40           H  
ATOM   1056 HG23 ILE A  66      -1.673   0.251   5.324  1.00 47.40           H  
ATOM   1057  CD1 ILE A  66      -1.662  -0.586   2.047  1.00 47.40           C  
ATOM   1058 HD11 ILE A  66      -1.129  -0.896   1.148  1.00 47.40           H  
ATOM   1059 HD12 ILE A  66      -1.474   0.468   2.247  1.00 47.40           H  
ATOM   1060 HD13 ILE A  66      -2.727  -0.736   1.867  1.00 47.40           H  
ATOM   1061  N   GLU A  67      -2.470  -2.648   7.807  1.00 42.09           N  
ATOM   1062  H   GLU A  67      -1.546  -2.279   7.983  1.00 42.09           H  
ATOM   1063  CA  GLU A  67      -3.325  -2.769   8.988  1.00 42.09           C  
ATOM   1064  HA  GLU A  67      -4.296  -3.177   8.706  1.00 42.09           H  
ATOM   1065  C   GLU A  67      -3.563  -1.397   9.608  1.00 42.09           C  
ATOM   1066  CB  GLU A  67      -2.706  -3.711  10.035  1.00 42.09           C  
ATOM   1067  HB2 GLU A  67      -3.268  -3.612  10.964  1.00 42.09           H  
ATOM   1068  HB3 GLU A  67      -1.670  -3.426  10.216  1.00 42.09           H  
ATOM   1069  O   GLU A  67      -2.647  -0.687   9.994  1.00 42.09           O  
ATOM   1070  CG  GLU A  67      -2.787  -5.168   9.566  1.00 42.09           C  
ATOM   1071  HG2 GLU A  67      -3.827  -5.403   9.338  1.00 42.09           H  
ATOM   1072  HG3 GLU A  67      -2.221  -5.251   8.638  1.00 42.09           H  
ATOM   1073  CD  GLU A  67      -2.259  -6.209  10.568  1.00 42.09           C  
ATOM   1074  OE1 GLU A  67      -1.850  -7.286  10.072  1.00 42.09           O  
ATOM   1075  OE2 GLU A  67      -2.321  -5.975  11.795  1.00 42.09           O  
ATOM   1076  N   TRP A  68      -4.807  -0.985   9.764  1.00 42.24           N  
ATOM   1077  H   TRP A  68      -5.579  -1.581   9.502  1.00 42.24           H  
ATOM   1078  CA  TRP A  68      -5.089   0.236  10.511  1.00 42.24           C  
ATOM   1079  HA  TRP A  68      -4.335   0.988  10.281  1.00 42.24           H  
ATOM   1080  C   TRP A  68      -4.997  -0.079  12.008  1.00 42.24           C  
ATOM   1081  CB  TRP A  68      -6.420   0.788  10.027  1.00 42.24           C  
ATOM   1082  HB2 TRP A  68      -6.686   1.653  10.635  1.00 42.24           H  
ATOM   1083  HB3 TRP A  68      -7.197   0.034  10.159  1.00 42.24           H  
ATOM   1084  O   TRP A  68      -5.507  -1.106  12.448  1.00 42.24           O  
ATOM   1085  CG  TRP A  68      -6.374   1.205   8.586  1.00 42.24           C  
ATOM   1086  CD1 TRP A  68      -6.344   0.393   7.502  1.00 42.24           C  
ATOM   1087  HD1 TRP A  68      -6.328  -0.686   7.533  1.00 42.24           H  
ATOM   1088  CD2 TRP A  68      -6.243   2.546   8.053  1.00 42.24           C  
ATOM   1089  CE2 TRP A  68      -6.229   2.471   6.628  1.00 42.24           C  
ATOM   1090  CE3 TRP A  68      -6.110   3.815   8.640  1.00 42.24           C  
ATOM   1091  HE3 TRP A  68      -6.089   3.910   9.716  1.00 42.24           H  
ATOM   1092  NE1 TRP A  68      -6.304   1.133   6.345  1.00 42.24           N  
ATOM   1093  HE1 TRP A  68      -6.298   0.718   5.424  1.00 42.24           H  
ATOM   1094  CH2 TRP A  68      -5.963   4.848   6.432  1.00 42.24           C  
ATOM   1095  HH2 TRP A  68      -5.792   5.721   5.821  1.00 42.24           H  
ATOM   1096  CZ2 TRP A  68      -6.117   3.598   5.817  1.00 42.24           C  
ATOM   1097  HZ2 TRP A  68      -6.118   3.486   4.743  1.00 42.24           H  
ATOM   1098  CZ3 TRP A  68      -5.979   4.954   7.837  1.00 42.24           C  
ATOM   1099  HZ3 TRP A  68      -5.856   5.903   8.336  1.00 42.24           H  
ATOM   1100  N   LYS A  69      -4.322   0.775  12.796  1.00 44.86           N  
ATOM   1101  H   LYS A  69      -3.970   1.621  12.372  1.00 44.86           H  
ATOM   1102  CA  LYS A  69      -3.908   0.457  14.184  1.00 44.86           C  
ATOM   1103  HA  LYS A  69      -3.272  -0.428  14.138  1.00 44.86           H  
ATOM   1104  C   LYS A  69      -5.026   0.053  15.152  1.00 44.86           C  
ATOM   1105  CB  LYS A  69      -3.120   1.631  14.790  1.00 44.86           C  
ATOM   1106  HB2 LYS A  69      -3.257   1.634  15.872  1.00 44.86           H  
ATOM   1107  HB3 LYS A  69      -3.493   2.581  14.407  1.00 44.86           H  
ATOM   1108  O   LYS A  69      -4.715  -0.475  16.225  1.00 44.86           O  
ATOM   1109  CG  LYS A  69      -1.627   1.486  14.502  1.00 44.86           C  
ATOM   1110  HG2 LYS A  69      -1.324   0.460  14.708  1.00 44.86           H  
ATOM   1111  HG3 LYS A  69      -1.442   1.710  13.452  1.00 44.86           H  
ATOM   1112  CD  LYS A  69      -0.800   2.423  15.385  1.00 44.86           C  
ATOM   1113  HD2 LYS A  69      -1.059   2.274  16.433  1.00 44.86           H  
ATOM   1114  HD3 LYS A  69      -0.985   3.457  15.094  1.00 44.86           H  
ATOM   1115  CE  LYS A  69       0.657   2.044  15.151  1.00 44.86           C  
ATOM   1116  HE2 LYS A  69       0.854   2.109  14.081  1.00 44.86           H  
ATOM   1117  HE3 LYS A  69       0.807   0.998  15.420  1.00 44.86           H  
ATOM   1118  NZ  LYS A  69       1.597   2.911  15.889  1.00 44.86           N  
ATOM   1119  HZ1 LYS A  69       1.589   2.691  16.874  1.00 44.86           H  
ATOM   1120  HZ2 LYS A  69       1.378   3.883  15.723  1.00 44.86           H  
ATOM   1121  HZ3 LYS A  69       2.510   2.725  15.497  1.00 44.86           H  
ATOM   1122  N   ASP A  70      -6.281   0.278  14.786  1.00 46.87           N  
ATOM   1123  H   ASP A  70      -6.457   0.656  13.866  1.00 46.87           H  
ATOM   1124  CA  ASP A  70      -7.432  -0.067  15.614  1.00 46.87           C  
ATOM   1125  HA  ASP A  70      -7.141   0.069  16.656  1.00 46.87           H  
ATOM   1126  C   ASP A  70      -7.839  -1.543  15.581  1.00 46.87           C  
ATOM   1127  CB  ASP A  70      -8.594   0.902  15.343  1.00 46.87           C  
ATOM   1128  HB2 ASP A  70      -8.693   1.061  14.269  1.00 46.87           H  
ATOM   1129  HB3 ASP A  70      -9.529   0.473  15.704  1.00 46.87           H  
ATOM   1130  O   ASP A  70      -8.829  -1.903  16.208  1.00 46.87           O  
ATOM   1131  CG  ASP A  70      -8.403   2.242  16.063  1.00 46.87           C  
ATOM   1132  OD1 ASP A  70      -7.608   2.303  17.034  1.00 46.87           O  
ATOM   1133  OD2 ASP A  70      -9.034   3.221  15.614  1.00 46.87           O  
ATOM   1134  N   ASP A  71      -7.068  -2.440  14.964  1.00 44.45           N  
ATOM   1135  H   ASP A  71      -6.317  -2.137  14.361  1.00 44.45           H  
ATOM   1136  CA  ASP A  71      -7.380  -3.864  15.061  1.00 44.45           C  
ATOM   1137  HA  ASP A  71      -7.840  -4.061  16.030  1.00 44.45           H  
ATOM   1138  C   ASP A  71      -6.099  -4.710  14.981  1.00 44.45           C  
ATOM   1139  CB  ASP A  71      -8.435  -4.171  13.973  1.00 44.45           C  
ATOM   1140  HB2 ASP A  71      -7.948  -4.218  12.999  1.00 44.45           H  
ATOM   1141  HB3 ASP A  71      -9.161  -3.359  13.929  1.00 44.45           H  
ATOM   1142  O   ASP A  71      -5.427  -4.710  13.951  1.00 44.45           O  
ATOM   1143  CG  ASP A  71      -9.227  -5.455  14.222  1.00 44.45           C  
ATOM   1144  OD1 ASP A  71      -8.918  -6.148  15.220  1.00 44.45           O  
ATOM   1145  OD2 ASP A  71     -10.019  -5.823  13.330  1.00 44.45           O  
ATOM   1146  N   LYS A  72      -5.787  -5.526  16.006  1.00 32.13           N  
ATOM   1147  H   LYS A  72      -6.487  -5.626  16.727  1.00 32.13           H  
ATOM   1148  CA  LYS A  72      -4.615  -6.438  16.065  1.00 32.13           C  
ATOM   1149  HA  LYS A  72      -3.961  -6.278  15.208  1.00 32.13           H  
ATOM   1150  C   LYS A  72      -5.057  -7.904  16.074  1.00 32.13           C  
ATOM   1151  CB  LYS A  72      -3.823  -6.200  17.368  1.00 32.13           C  
ATOM   1152  HB2 LYS A  72      -4.481  -6.370  18.220  1.00 32.13           H  
ATOM   1153  HB3 LYS A  72      -3.015  -6.930  17.415  1.00 32.13           H  
ATOM   1154  O   LYS A  72      -5.563  -8.308  17.104  1.00 32.13           O  
ATOM   1155  CG  LYS A  72      -3.224  -4.804  17.510  1.00 32.13           C  
ATOM   1156  HG2 LYS A  72      -4.025  -4.067  17.462  1.00 32.13           H  
ATOM   1157  HG3 LYS A  72      -2.522  -4.624  16.696  1.00 32.13           H  
ATOM   1158  CD  LYS A  72      -2.494  -4.704  18.860  1.00 32.13           C  
ATOM   1159  HD2 LYS A  72      -1.676  -5.424  18.872  1.00 32.13           H  
ATOM   1160  HD3 LYS A  72      -3.182  -4.947  19.670  1.00 32.13           H  
ATOM   1161  CE  LYS A  72      -1.923  -3.299  19.070  1.00 32.13           C  
ATOM   1162  HE2 LYS A  72      -1.344  -3.294  19.994  1.00 32.13           H  
ATOM   1163  HE3 LYS A  72      -1.250  -3.078  18.241  1.00 32.13           H  
ATOM   1164  NZ  LYS A  72      -3.005  -2.283  19.131  1.00 32.13           N  
ATOM   1165  HZ1 LYS A  72      -2.647  -1.350  19.280  1.00 32.13           H  
ATOM   1166  HZ2 LYS A  72      -3.692  -2.508  19.836  1.00 32.13           H  
ATOM   1167  HZ3 LYS A  72      -3.499  -2.259  18.250  1.00 32.13           H  
ATOM   1168  N   ASP A  73      -4.877  -8.654  14.982  1.00 37.13           N  
ATOM   1169  H   ASP A  73      -4.572  -8.173  14.148  1.00 37.13           H  
ATOM   1170  CA  ASP A  73      -5.044 -10.119  14.864  1.00 37.13           C  
ATOM   1171  HA  ASP A  73      -4.242 -10.616  15.408  1.00 37.13           H  
ATOM   1172  C   ASP A  73      -4.971 -10.555  13.377  1.00 37.13           C  
ATOM   1173  CB  ASP A  73      -6.409 -10.609  15.424  1.00 37.13           C  
ATOM   1174  HB2 ASP A  73      -7.184  -9.883  15.177  1.00 37.13           H  
ATOM   1175  HB3 ASP A  73      -6.670 -11.542  14.926  1.00 37.13           H  
ATOM   1176  O   ASP A  73      -5.808 -10.145  12.577  1.00 37.13           O  
ATOM   1177  CG  ASP A  73      -6.429 -10.904  16.936  1.00 37.13           C  
ATOM   1178  OD1 ASP A  73      -5.344 -11.220  17.485  1.00 37.13           O  
ATOM   1179  OD2 ASP A  73      -7.544 -10.912  17.507  1.00 37.13           O  
ATOM   1180  N   GLY A  74      -4.061 -11.473  13.014  1.00 37.37           N  
ATOM   1181  H   GLY A  74      -3.365 -11.730  13.699  1.00 37.37           H  
ATOM   1182  CA  GLY A  74      -4.290 -12.402  11.885  1.00 37.37           C  
ATOM   1183  HA2 GLY A  74      -4.288 -13.418  12.280  1.00 37.37           H  
ATOM   1184  HA3 GLY A  74      -5.295 -12.249  11.492  1.00 37.37           H  
ATOM   1185  C   GLY A  74      -3.349 -12.359  10.666  1.00 37.37           C  
ATOM   1186  O   GLY A  74      -3.456 -11.525   9.775  1.00 37.37           O  
ATOM   1187  N   ASP A  75      -2.491 -13.377  10.620  1.00 30.35           N  
ATOM   1188  H   ASP A  75      -2.661 -14.028  11.374  1.00 30.35           H  
ATOM   1189  CA  ASP A  75      -1.763 -13.999   9.504  1.00 30.35           C  
ATOM   1190  HA  ASP A  75      -0.744 -13.613   9.545  1.00 30.35           H  
ATOM   1191  C   ASP A  75      -2.245 -13.835   8.031  1.00 30.35           C  
ATOM   1192  CB  ASP A  75      -1.708 -15.504   9.851  1.00 30.35           C  
ATOM   1193  HB2 ASP A  75      -1.143 -15.618  10.777  1.00 30.35           H  
ATOM   1194  HB3 ASP A  75      -1.143 -16.013   9.071  1.00 30.35           H  
ATOM   1195  O   ASP A  75      -3.396 -14.061   7.661  1.00 30.35           O  
ATOM   1196  CG  ASP A  75      -3.069 -16.220  10.032  1.00 30.35           C  
ATOM   1197  OD1 ASP A  75      -4.108 -15.562  10.253  1.00 30.35           O  
ATOM   1198  OD2 ASP A  75      -3.029 -17.469  10.023  1.00 30.35           O  
ATOM   1199  N   GLY A  76      -1.294 -13.579   7.115  1.00 32.12           N  
ATOM   1200  H   GLY A  76      -0.387 -13.276   7.440  1.00 32.12           H  
ATOM   1201  CA  GLY A  76      -1.490 -13.701   5.659  1.00 32.12           C  
ATOM   1202  HA2 GLY A  76      -1.754 -14.733   5.427  1.00 32.12           H  
ATOM   1203  HA3 GLY A  76      -2.322 -13.064   5.358  1.00 32.12           H  
ATOM   1204  C   GLY A  76      -0.257 -13.292   4.838  1.00 32.12           C  
ATOM   1205  O   GLY A  76       0.371 -12.284   5.135  1.00 32.12           O  
ATOM   1206  N   TYR A  77       0.117 -14.085   3.827  1.00 24.58           N  
ATOM   1207  H   TYR A  77      -0.516 -14.827   3.564  1.00 24.58           H  
ATOM   1208  CA  TYR A  77       1.349 -13.986   3.014  1.00 24.58           C  
ATOM   1209  HA  TYR A  77       1.966 -13.142   3.323  1.00 24.58           H  
ATOM   1210  C   TYR A  77       1.000 -13.901   1.533  1.00 24.58           C  
ATOM   1211  CB  TYR A  77       2.123 -15.320   3.104  1.00 24.58           C  
ATOM   1212  HB2 TYR A  77       1.549 -16.105   2.612  1.00 24.58           H  
ATOM   1213  HB3 TYR A  77       3.047 -15.225   2.534  1.00 24.58           H  
ATOM   1214  O   TYR A  77       0.106 -14.664   1.195  1.00 24.58           O  
ATOM   1215  CG  TYR A  77       2.458 -15.838   4.475  1.00 24.58           C  
ATOM   1216  CD1 TYR A  77       3.639 -15.408   5.098  1.00 24.58           C  
ATOM   1217  HD1 TYR A  77       4.210 -14.615   4.639  1.00 24.58           H  
ATOM   1218  CD2 TYR A  77       1.606 -16.764   5.108  1.00 24.58           C  
ATOM   1219  HD2 TYR A  77       0.691 -17.076   4.627  1.00 24.58           H  
ATOM   1220  CE1 TYR A  77       3.988 -15.935   6.355  1.00 24.58           C  
ATOM   1221  HE1 TYR A  77       4.844 -15.575   6.906  1.00 24.58           H  
ATOM   1222  CE2 TYR A  77       1.943 -17.277   6.372  1.00 24.58           C  
ATOM   1223  HE2 TYR A  77       1.282 -17.973   6.866  1.00 24.58           H  
ATOM   1224  OH  TYR A  77       3.498 -17.343   8.208  1.00 24.58           O  
ATOM   1225  HH  TYR A  77       2.818 -17.923   8.560  1.00 24.58           H  
ATOM   1226  CZ  TYR A  77       3.146 -16.871   6.986  1.00 24.58           C  
ATOM   1227  N   ILE A  78       1.761 -13.196   0.667  1.00 32.61           N  
ATOM   1228  H   ILE A  78       2.416 -12.531   1.053  1.00 32.61           H  
ATOM   1229  CA  ILE A  78       1.987 -13.603  -0.753  1.00 32.61           C  
ATOM   1230  HA  ILE A  78       2.063 -14.690  -0.728  1.00 32.61           H  
ATOM   1231  C   ILE A  78       3.369 -13.121  -1.307  1.00 32.61           C  
ATOM   1232  CB  ILE A  78       0.808 -13.287  -1.718  1.00 32.61           C  
ATOM   1233  HB  ILE A  78       1.001 -12.250  -1.991  1.00 32.61           H  
ATOM   1234  O   ILE A  78       4.357 -13.205  -0.586  1.00 32.61           O  
ATOM   1235  CG1 ILE A  78      -0.641 -13.508  -1.161  1.00 32.61           C  
ATOM   1236 HG12 ILE A  78      -0.748 -12.929  -0.243  1.00 32.61           H  
ATOM   1237 HG13 ILE A  78      -0.685 -14.576  -0.948  1.00 32.61           H  
ATOM   1238  CG2 ILE A  78       0.943 -14.182  -2.972  1.00 32.61           C  
ATOM   1239 HG21 ILE A  78       1.322 -15.168  -2.703  1.00 32.61           H  
ATOM   1240 HG22 ILE A  78       1.548 -13.741  -3.765  1.00 32.61           H  
ATOM   1241 HG23 ILE A  78      -0.018 -14.398  -3.439  1.00 32.61           H  
ATOM   1242  CD1 ILE A  78      -1.981 -13.299  -1.902  1.00 32.61           C  
ATOM   1243 HD11 ILE A  78      -2.729 -13.907  -1.393  1.00 32.61           H  
ATOM   1244 HD12 ILE A  78      -1.956 -13.656  -2.932  1.00 32.61           H  
ATOM   1245 HD13 ILE A  78      -2.376 -12.284  -1.849  1.00 32.61           H  
ATOM   1246  N   SER A  79       3.546 -12.802  -2.601  1.00 30.08           N  
ATOM   1247  H   SER A  79       2.728 -12.686  -3.181  1.00 30.08           H  
ATOM   1248  CA  SER A  79       4.811 -13.108  -3.286  1.00 30.08           C  
ATOM   1249  HA  SER A  79       5.627 -12.616  -2.757  1.00 30.08           H  
ATOM   1250  C   SER A  79       4.945 -12.797  -4.803  1.00 30.08           C  
ATOM   1251  CB  SER A  79       4.914 -14.640  -3.207  1.00 30.08           C  
ATOM   1252  HB2 SER A  79       5.512 -14.912  -4.077  1.00 30.08           H  
ATOM   1253  HB3 SER A  79       5.382 -14.947  -2.272  1.00 30.08           H  
ATOM   1254  O   SER A  79       4.242 -13.472  -5.532  1.00 30.08           O  
ATOM   1255  OG  SER A  79       3.733 -15.387  -3.403  1.00 30.08           O  
ATOM   1256  HG  SER A  79       3.213 -14.947  -4.078  1.00 30.08           H  
ATOM   1257  N   ALA A  80       5.916 -12.006  -5.318  1.00 30.66           N  
ATOM   1258  H   ALA A  80       6.315 -11.286  -4.732  1.00 30.66           H  
ATOM   1259  CA  ALA A  80       6.584 -12.195  -6.648  1.00 30.66           C  
ATOM   1260  HA  ALA A  80       6.875 -13.242  -6.732  1.00 30.66           H  
ATOM   1261  C   ALA A  80       7.857 -11.337  -6.976  1.00 30.66           C  
ATOM   1262  CB  ALA A  80       5.586 -11.965  -7.757  1.00 30.66           C  
ATOM   1263  HB1 ALA A  80       4.835 -12.755  -7.745  1.00 30.66           H  
ATOM   1264  HB2 ALA A  80       6.041 -12.005  -8.747  1.00 30.66           H  
ATOM   1265  HB3 ALA A  80       5.144 -10.980  -7.611  1.00 30.66           H  
ATOM   1266  O   ALA A  80       8.341 -10.586  -6.137  1.00 30.66           O  
ATOM   1267  N   ALA A  81       8.440 -11.571  -8.170  1.00 31.02           N  
ATOM   1268  H   ALA A  81       7.877 -12.072  -8.843  1.00 31.02           H  
ATOM   1269  CA  ALA A  81       9.799 -11.275  -8.645  1.00 31.02           C  
ATOM   1270  HA  ALA A  81      10.401 -10.945  -7.798  1.00 31.02           H  
ATOM   1271  C   ALA A  81       9.909 -10.157  -9.708  1.00 31.02           C  
ATOM   1272  CB  ALA A  81      10.341 -12.592  -9.236  1.00 31.02           C  
ATOM   1273  HB1 ALA A  81      10.243 -13.404  -8.515  1.00 31.02           H  
ATOM   1274  HB2 ALA A  81      11.389 -12.471  -9.513  1.00 31.02           H  
ATOM   1275  HB3 ALA A  81       9.777 -12.846 -10.133  1.00 31.02           H  
ATOM   1276  O   ALA A  81       8.930  -9.836 -10.361  1.00 31.02           O  
ATOM   1277  N   GLU A  82      11.147  -9.675  -9.907  1.00 41.69           N  
ATOM   1278  H   GLU A  82      11.844 -10.057  -9.284  1.00 41.69           H  
ATOM   1279  CA  GLU A  82      11.679  -8.734 -10.926  1.00 41.69           C  
ATOM   1280  HA  GLU A  82      12.695  -8.554 -10.576  1.00 41.69           H  
ATOM   1281  C   GLU A  82      11.176  -7.264 -10.998  1.00 41.69           C  
ATOM   1282  CB  GLU A  82      11.867  -9.413 -12.305  1.00 41.69           C  
ATOM   1283  HB2 GLU A  82      11.974  -8.639 -13.065  1.00 41.69           H  
ATOM   1284  HB3 GLU A  82      10.989 -10.007 -12.558  1.00 41.69           H  
ATOM   1285  O   GLU A  82      10.313  -6.819 -10.252  1.00 41.69           O  
ATOM   1286  CG  GLU A  82      13.134 -10.298 -12.341  1.00 41.69           C  
ATOM   1287  HG2 GLU A  82      12.901 -11.267 -11.899  1.00 41.69           H  
ATOM   1288  HG3 GLU A  82      13.902  -9.836 -11.721  1.00 41.69           H  
ATOM   1289  CD  GLU A  82      13.744 -10.492 -13.743  1.00 41.69           C  
ATOM   1290  OE1 GLU A  82      14.923 -10.920 -13.787  1.00 41.69           O  
ATOM   1291  OE2 GLU A  82      13.104 -10.125 -14.749  1.00 41.69           O  
ATOM   1292  N   LYS A  83      11.905  -6.460 -11.799  1.00 44.52           N  
ATOM   1293  H   LYS A  83      12.409  -6.942 -12.529  1.00 44.52           H  
ATOM   1294  CA  LYS A  83      12.193  -5.016 -11.658  1.00 44.52           C  
ATOM   1295  HA  LYS A  83      12.286  -4.790 -10.595  1.00 44.52           H  
ATOM   1296  C   LYS A  83      11.101  -4.104 -12.246  1.00 44.52           C  
ATOM   1297  CB  LYS A  83      13.529  -4.713 -12.381  1.00 44.52           C  
ATOM   1298  HB2 LYS A  83      13.733  -3.645 -12.308  1.00 44.52           H  
ATOM   1299  HB3 LYS A  83      13.402  -4.955 -13.436  1.00 44.52           H  
ATOM   1300  O   LYS A  83      10.874  -4.122 -13.451  1.00 44.52           O  
ATOM   1301  CG  LYS A  83      14.753  -5.479 -11.847  1.00 44.52           C  
ATOM   1302  HG2 LYS A  83      15.025  -5.085 -10.868  1.00 44.52           H  
ATOM   1303  HG3 LYS A  83      14.512  -6.537 -11.742  1.00 44.52           H  
ATOM   1304  CD  LYS A  83      15.944  -5.356 -12.811  1.00 44.52           C  
ATOM   1305  HD2 LYS A  83      16.225  -4.308 -12.913  1.00 44.52           H  
ATOM   1306  HD3 LYS A  83      15.643  -5.747 -13.783  1.00 44.52           H  
ATOM   1307  CE  LYS A  83      17.123  -6.172 -12.270  1.00 44.52           C  
ATOM   1308  HE2 LYS A  83      17.493  -5.699 -11.361  1.00 44.52           H  
ATOM   1309  HE3 LYS A  83      16.752  -7.160 -11.996  1.00 44.52           H  
ATOM   1310  NZ  LYS A  83      18.197  -6.310 -13.282  1.00 44.52           N  
ATOM   1311  HZ1 LYS A  83      17.829  -6.799 -14.085  1.00 44.52           H  
ATOM   1312  HZ2 LYS A  83      18.533  -5.402 -13.569  1.00 44.52           H  
ATOM   1313  HZ3 LYS A  83      18.957  -6.856 -12.902  1.00 44.52           H  
ATOM   1314  N   GLY A  84      10.531  -3.196 -11.450  1.00 52.51           N  
ATOM   1315  H   GLY A  84      10.662  -3.270 -10.451  1.00 52.51           H  
ATOM   1316  CA  GLY A  84       9.633  -2.150 -11.961  1.00 52.51           C  
ATOM   1317  HA2 GLY A  84      10.181  -1.528 -12.669  1.00 52.51           H  
ATOM   1318  HA3 GLY A  84       8.813  -2.627 -12.497  1.00 52.51           H  
ATOM   1319  C   GLY A  84       9.026  -1.247 -10.885  1.00 52.51           C  
ATOM   1320  O   GLY A  84       9.134  -1.535  -9.696  1.00 52.51           O  
ATOM   1321  N   ARG A  85       8.394  -0.140 -11.306  1.00 57.16           N  
ATOM   1322  H   ARG A  85       8.331   0.021 -12.301  1.00 57.16           H  
ATOM   1323  CA  ARG A  85       7.548   0.699 -10.441  1.00 57.16           C  
ATOM   1324  HA  ARG A  85       7.884   0.593  -9.410  1.00 57.16           H  
ATOM   1325  C   ARG A  85       6.104   0.200 -10.533  1.00 57.16           C  
ATOM   1326  CB  ARG A  85       7.675   2.187 -10.832  1.00 57.16           C  
ATOM   1327  HB2 ARG A  85       8.725   2.476 -10.785  1.00 57.16           H  
ATOM   1328  HB3 ARG A  85       7.336   2.309 -11.861  1.00 57.16           H  
ATOM   1329  O   ARG A  85       5.514   0.263 -11.609  1.00 57.16           O  
ATOM   1330  CG  ARG A  85       6.865   3.127  -9.917  1.00 57.16           C  
ATOM   1331  HG2 ARG A  85       5.833   2.783  -9.846  1.00 57.16           H  
ATOM   1332  HG3 ARG A  85       7.307   3.115  -8.921  1.00 57.16           H  
ATOM   1333  CD  ARG A  85       6.853   4.565 -10.464  1.00 57.16           C  
ATOM   1334  HD2 ARG A  85       6.314   4.578 -11.411  1.00 57.16           H  
ATOM   1335  HD3 ARG A  85       7.880   4.874 -10.656  1.00 57.16           H  
ATOM   1336  NE  ARG A  85       6.239   5.510  -9.506  1.00 57.16           N  
ATOM   1337  HE  ARG A  85       6.803   5.741  -8.701  1.00 57.16           H  
ATOM   1338  NH1 ARG A  85       4.138   5.828 -10.486  1.00 57.16           N  
ATOM   1339 HH11 ARG A  85       4.283   5.245 -11.297  1.00 57.16           H  
ATOM   1340 HH12 ARG A  85       3.175   6.041 -10.266  1.00 57.16           H  
ATOM   1341  NH2 ARG A  85       4.546   6.710  -8.554  1.00 57.16           N  
ATOM   1342 HH21 ARG A  85       5.051   6.792  -7.682  1.00 57.16           H  
ATOM   1343 HH22 ARG A  85       3.541   6.811  -8.565  1.00 57.16           H  
ATOM   1344  CZ  ARG A  85       5.008   6.005  -9.541  1.00 57.16           C  
ATOM   1345  N   VAL A  86       5.523  -0.241  -9.418  1.00 63.06           N  
ATOM   1346  H   VAL A  86       6.086  -0.282  -8.581  1.00 63.06           H  
ATOM   1347  CA  VAL A  86       4.068  -0.442  -9.284  1.00 63.06           C  
ATOM   1348  HA  VAL A  86       3.585  -0.134 -10.211  1.00 63.06           H  
ATOM   1349  C   VAL A  86       3.522   0.479  -8.213  1.00 63.06           C  
ATOM   1350  CB  VAL A  86       3.677  -1.913  -9.054  1.00 63.06           C  
ATOM   1351  HB  VAL A  86       4.427  -2.409  -8.438  1.00 63.06           H  
ATOM   1352  O   VAL A  86       4.048   0.559  -7.101  1.00 63.06           O  
ATOM   1353  CG1 VAL A  86       2.288  -2.124  -8.439  1.00 63.06           C  
ATOM   1354 HG11 VAL A  86       2.028  -3.183  -8.462  1.00 63.06           H  
ATOM   1355 HG12 VAL A  86       1.535  -1.570  -9.000  1.00 63.06           H  
ATOM   1356 HG13 VAL A  86       2.286  -1.782  -7.404  1.00 63.06           H  
ATOM   1357  CG2 VAL A  86       3.575  -2.582 -10.414  1.00 63.06           C  
ATOM   1358 HG21 VAL A  86       4.394  -2.264 -11.060  1.00 63.06           H  
ATOM   1359 HG22 VAL A  86       2.656  -2.282 -10.917  1.00 63.06           H  
ATOM   1360 HG23 VAL A  86       3.546  -3.663 -10.283  1.00 63.06           H  
ATOM   1361  N   GLU A  87       2.458   1.186  -8.573  1.00 61.99           N  
ATOM   1362  H   GLU A  87       2.050   1.009  -9.479  1.00 61.99           H  
ATOM   1363  CA  GLU A  87       1.709   2.054  -7.678  1.00 61.99           C  
ATOM   1364  HA  GLU A  87       2.258   2.184  -6.745  1.00 61.99           H  
ATOM   1365  C   GLU A  87       0.379   1.373  -7.346  1.00 61.99           C  
ATOM   1366  CB  GLU A  87       1.573   3.442  -8.328  1.00 61.99           C  
ATOM   1367  HB2 GLU A  87       1.017   3.355  -9.261  1.00 61.99           H  
ATOM   1368  HB3 GLU A  87       2.579   3.790  -8.564  1.00 61.99           H  
ATOM   1369  O   GLU A  87      -0.448   1.119  -8.222  1.00 61.99           O  
ATOM   1370  CG  GLU A  87       0.893   4.493  -7.432  1.00 61.99           C  
ATOM   1371  HG2 GLU A  87      -0.131   4.176  -7.234  1.00 61.99           H  
ATOM   1372  HG3 GLU A  87       1.421   4.534  -6.480  1.00 61.99           H  
ATOM   1373  CD  GLU A  87       0.886   5.903  -8.065  1.00 61.99           C  
ATOM   1374  OE1 GLU A  87      -0.052   6.685  -7.785  1.00 61.99           O  
ATOM   1375  OE2 GLU A  87       1.851   6.241  -8.804  1.00 61.99           O  
ATOM   1376  N   VAL A  88       0.180   1.064  -6.067  1.00 65.80           N  
ATOM   1377  H   VAL A  88       0.912   1.271  -5.402  1.00 65.80           H  
ATOM   1378  CA  VAL A  88      -1.101   0.622  -5.517  1.00 65.80           C  
ATOM   1379  HA  VAL A  88      -1.799   0.421  -6.330  1.00 65.80           H  
ATOM   1380  C   VAL A  88      -1.657   1.765  -4.686  1.00 65.80           C  
ATOM   1381  CB  VAL A  88      -0.967  -0.673  -4.695  1.00 65.80           C  
ATOM   1382  HB  VAL A  88      -0.254  -0.522  -3.885  1.00 65.80           H  
ATOM   1383  O   VAL A  88      -1.112   2.132  -3.645  1.00 65.80           O  
ATOM   1384  CG1 VAL A  88      -2.313  -1.086  -4.079  1.00 65.80           C  
ATOM   1385 HG11 VAL A  88      -3.086  -1.147  -4.845  1.00 65.80           H  
ATOM   1386 HG12 VAL A  88      -2.616  -0.358  -3.327  1.00 65.80           H  
ATOM   1387 HG13 VAL A  88      -2.216  -2.052  -3.584  1.00 65.80           H  
ATOM   1388  CG2 VAL A  88      -0.453  -1.811  -5.582  1.00 65.80           C  
ATOM   1389 HG21 VAL A  88      -1.006  -1.839  -6.521  1.00 65.80           H  
ATOM   1390 HG22 VAL A  88       0.602  -1.647  -5.802  1.00 65.80           H  
ATOM   1391 HG23 VAL A  88      -0.564  -2.766  -5.070  1.00 65.80           H  
ATOM   1392  N   ARG A  89      -2.765   2.338  -5.142  1.00 64.02           N  
ATOM   1393  H   ARG A  89      -3.158   1.977  -6.000  1.00 64.02           H  
ATOM   1394  CA  ARG A  89      -3.518   3.356  -4.417  1.00 64.02           C  
ATOM   1395  HA  ARG A  89      -2.922   3.721  -3.581  1.00 64.02           H  
ATOM   1396  C   ARG A  89      -4.773   2.722  -3.844  1.00 64.02           C  
ATOM   1397  CB  ARG A  89      -3.781   4.536  -5.354  1.00 64.02           C  
ATOM   1398  HB2 ARG A  89      -2.822   4.974  -5.631  1.00 64.02           H  
ATOM   1399  HB3 ARG A  89      -4.251   4.168  -6.265  1.00 64.02           H  
ATOM   1400  O   ARG A  89      -5.615   2.206  -4.572  1.00 64.02           O  
ATOM   1401  CG  ARG A  89      -4.660   5.624  -4.722  1.00 64.02           C  
ATOM   1402  HG2 ARG A  89      -5.620   5.205  -4.420  1.00 64.02           H  
ATOM   1403  HG3 ARG A  89      -4.154   6.042  -3.852  1.00 64.02           H  
ATOM   1404  CD  ARG A  89      -4.895   6.710  -5.773  1.00 64.02           C  
ATOM   1405  HD2 ARG A  89      -5.402   6.259  -6.627  1.00 64.02           H  
ATOM   1406  HD3 ARG A  89      -3.923   7.071  -6.108  1.00 64.02           H  
ATOM   1407  NE  ARG A  89      -5.708   7.838  -5.276  1.00 64.02           N  
ATOM   1408  HE  ARG A  89      -6.378   7.673  -4.540  1.00 64.02           H  
ATOM   1409  NH1 ARG A  89      -5.212   9.292  -6.971  1.00 64.02           N  
ATOM   1410 HH11 ARG A  89      -4.690   8.548  -7.411  1.00 64.02           H  
ATOM   1411 HH12 ARG A  89      -5.349  10.178  -7.436  1.00 64.02           H  
ATOM   1412  NH2 ARG A  89      -6.521   9.970  -5.309  1.00 64.02           N  
ATOM   1413 HH21 ARG A  89      -6.733  10.814  -5.822  1.00 64.02           H  
ATOM   1414 HH22 ARG A  89      -7.226   9.619  -4.676  1.00 64.02           H  
ATOM   1415  CZ  ARG A  89      -5.812   9.024  -5.847  1.00 64.02           C  
ATOM   1416  N   VAL A  90      -4.912   2.808  -2.530  1.00 65.46           N  
ATOM   1417  H   VAL A  90      -4.180   3.247  -1.990  1.00 65.46           H  
ATOM   1418  CA  VAL A  90      -6.084   2.343  -1.798  1.00 65.46           C  
ATOM   1419  HA  VAL A  90      -6.712   1.741  -2.455  1.00 65.46           H  
ATOM   1420  C   VAL A  90      -6.873   3.564  -1.362  1.00 65.46           C  
ATOM   1421  CB  VAL A  90      -5.691   1.464  -0.603  1.00 65.46           C  
ATOM   1422  HB  VAL A  90      -5.206   2.075   0.159  1.00 65.46           H  
ATOM   1423  O   VAL A  90      -6.400   4.399  -0.588  1.00 65.46           O  
ATOM   1424  CG1 VAL A  90      -6.936   0.809   0.006  1.00 65.46           C  
ATOM   1425 HG11 VAL A  90      -6.647   0.175   0.844  1.00 65.46           H  
ATOM   1426 HG12 VAL A  90      -7.623   1.570   0.376  1.00 65.46           H  
ATOM   1427 HG13 VAL A  90      -7.446   0.201  -0.742  1.00 65.46           H  
ATOM   1428  CG2 VAL A  90      -4.711   0.365  -1.026  1.00 65.46           C  
ATOM   1429 HG21 VAL A  90      -5.142  -0.245  -1.820  1.00 65.46           H  
ATOM   1430 HG22 VAL A  90      -4.470  -0.249  -0.159  1.00 65.46           H  
ATOM   1431 HG23 VAL A  90      -3.775   0.802  -1.375  1.00 65.46           H  
ATOM   1432  N   GLU A  91      -8.085   3.681  -1.880  1.00 62.68           N  
ATOM   1433  H   GLU A  91      -8.418   2.964  -2.508  1.00 62.68           H  
ATOM   1434  CA  GLU A  91      -9.049   4.682  -1.458  1.00 62.68           C  
ATOM   1435  HA  GLU A  91      -8.591   5.362  -0.740  1.00 62.68           H  
ATOM   1436  C   GLU A  91     -10.215   3.991  -0.779  1.00 62.68           C  
ATOM   1437  CB  GLU A  91      -9.553   5.520  -2.634  1.00 62.68           C  
ATOM   1438  HB2 GLU A  91     -10.210   6.295  -2.239  1.00 62.68           H  
ATOM   1439  HB3 GLU A  91     -10.124   4.894  -3.320  1.00 62.68           H  
ATOM   1440  O   GLU A  91     -10.823   3.071  -1.324  1.00 62.68           O  
ATOM   1441  CG  GLU A  91      -8.404   6.173  -3.394  1.00 62.68           C  
ATOM   1442  HG2 GLU A  91      -7.902   5.427  -4.010  1.00 62.68           H  
ATOM   1443  HG3 GLU A  91      -7.682   6.569  -2.680  1.00 62.68           H  
ATOM   1444  CD  GLU A  91      -8.909   7.301  -4.282  1.00 62.68           C  
ATOM   1445  OE1 GLU A  91      -8.240   8.356  -4.230  1.00 62.68           O  
ATOM   1446  OE2 GLU A  91      -9.894   7.132  -5.027  1.00 62.68           O  
ATOM   1447  N   PHE A  92     -10.567   4.474   0.400  1.00 61.83           N  
ATOM   1448  H   PHE A  92     -10.031   5.225   0.811  1.00 61.83           H  
ATOM   1449  CA  PHE A  92     -11.795   4.078   1.064  1.00 61.83           C  
ATOM   1450  HA  PHE A  92     -12.341   3.362   0.449  1.00 61.83           H  
ATOM   1451  C   PHE A  92     -12.686   5.301   1.221  1.00 61.83           C  
ATOM   1452  CB  PHE A  92     -11.483   3.370   2.384  1.00 61.83           C  
ATOM   1453  HB2 PHE A  92     -12.419   2.990   2.794  1.00 61.83           H  
ATOM   1454  HB3 PHE A  92     -10.853   2.505   2.179  1.00 61.83           H  
ATOM   1455  O   PHE A  92     -12.213   6.390   1.577  1.00 61.83           O  
ATOM   1456  CG  PHE A  92     -10.805   4.232   3.432  1.00 61.83           C  
ATOM   1457  CD1 PHE A  92      -9.417   4.454   3.384  1.00 61.83           C  
ATOM   1458  HD1 PHE A  92      -8.828   4.019   2.590  1.00 61.83           H  
ATOM   1459  CD2 PHE A  92     -11.556   4.767   4.493  1.00 61.83           C  
ATOM   1460  HD2 PHE A  92     -12.613   4.552   4.560  1.00 61.83           H  
ATOM   1461  CE1 PHE A  92      -8.785   5.200   4.394  1.00 61.83           C  
ATOM   1462  HE1 PHE A  92      -7.712   5.322   4.370  1.00 61.83           H  
ATOM   1463  CE2 PHE A  92     -10.919   5.490   5.517  1.00 61.83           C  
ATOM   1464  HE2 PHE A  92     -11.478   5.799   6.388  1.00 61.83           H  
ATOM   1465  CZ  PHE A  92      -9.530   5.698   5.475  1.00 61.83           C  
ATOM   1466  HZ  PHE A  92      -9.029   6.173   6.306  1.00 61.83           H  
ATOM   1467  N   GLU A  93     -13.973   5.109   0.956  1.00 57.90           N  
ATOM   1468  H   GLU A  93     -14.282   4.191   0.671  1.00 57.90           H  
ATOM   1469  CA  GLU A  93     -15.008   6.011   1.444  1.00 57.90           C  
ATOM   1470  HA  GLU A  93     -14.669   7.044   1.363  1.00 57.90           H  
ATOM   1471  C   GLU A  93     -15.221   5.640   2.917  1.00 57.90           C  
ATOM   1472  CB  GLU A  93     -16.279   5.876   0.586  1.00 57.90           C  
ATOM   1473  HB2 GLU A  93     -17.083   6.444   1.054  1.00 57.90           H  
ATOM   1474  HB3 GLU A  93     -16.571   4.828   0.521  1.00 57.90           H  
ATOM   1475  O   GLU A  93     -15.751   4.558   3.180  1.00 57.90           O  
ATOM   1476  CG  GLU A  93     -16.026   6.438  -0.826  1.00 57.90           C  
ATOM   1477  HG2 GLU A  93     -15.714   7.478  -0.732  1.00 57.90           H  
ATOM   1478  HG3 GLU A  93     -15.200   5.893  -1.284  1.00 57.90           H  
ATOM   1479  CD  GLU A  93     -17.227   6.366  -1.784  1.00 57.90           C  
ATOM   1480  OE1 GLU A  93     -17.085   6.949  -2.890  1.00 57.90           O  
ATOM   1481  OE2 GLU A  93     -18.224   5.681  -1.484  1.00 57.90           O  
ATOM   1482  N   PRO A  94     -14.708   6.433   3.884  1.00 53.43           N  
ATOM   1483  CA  PRO A  94     -14.940   6.145   5.289  1.00 53.43           C  
ATOM   1484  HA  PRO A  94     -14.486   5.195   5.570  1.00 53.43           H  
ATOM   1485  C   PRO A  94     -16.439   6.069   5.520  1.00 53.43           C  
ATOM   1486  CB  PRO A  94     -14.309   7.285   6.092  1.00 53.43           C  
ATOM   1487  HB2 PRO A  94     -14.887   7.533   6.982  1.00 53.43           H  
ATOM   1488  HB3 PRO A  94     -13.288   7.023   6.370  1.00 53.43           H  
ATOM   1489  O   PRO A  94     -17.199   6.914   5.043  1.00 53.43           O  
ATOM   1490  CG  PRO A  94     -14.284   8.440   5.096  1.00 53.43           C  
ATOM   1491  HG2 PRO A  94     -13.475   9.139   5.306  1.00 53.43           H  
ATOM   1492  HG3 PRO A  94     -15.245   8.954   5.114  1.00 53.43           H  
ATOM   1493  CD  PRO A  94     -14.104   7.748   3.746  1.00 53.43           C  
ATOM   1494  HD2 PRO A  94     -14.592   8.342   2.974  1.00 53.43           H  
ATOM   1495  HD3 PRO A  94     -13.040   7.639   3.535  1.00 53.43           H  
ATOM   1496  N   ILE A  95     -16.841   5.052   6.264  1.00 54.80           N  
ATOM   1497  H   ILE A  95     -16.165   4.397   6.629  1.00 54.80           H  
ATOM   1498  CA  ILE A  95     -18.187   4.996   6.790  1.00 54.80           C  
ATOM   1499  HA  ILE A  95     -18.882   5.404   6.055  1.00 54.80           H  
ATOM   1500  C   ILE A  95     -18.141   5.898   8.003  1.00 54.80           C  
ATOM   1501  CB  ILE A  95     -18.620   3.569   7.129  1.00 54.80           C  
ATOM   1502  HB  ILE A  95     -18.106   3.246   8.034  1.00 54.80           H  
ATOM   1503  O   ILE A  95     -17.563   5.551   9.030  1.00 54.80           O  
ATOM   1504  CG1 ILE A  95     -18.288   2.596   5.984  1.00 54.80           C  
ATOM   1505 HG12 ILE A  95     -19.040   2.709   5.203  1.00 54.80           H  
ATOM   1506 HG13 ILE A  95     -17.311   2.802   5.547  1.00 54.80           H  
ATOM   1507  CG2 ILE A  95     -20.135   3.617   7.367  1.00 54.80           C  
ATOM   1508 HG21 ILE A  95     -20.515   2.624   7.608  1.00 54.80           H  
ATOM   1509 HG22 ILE A  95     -20.377   4.294   8.186  1.00 54.80           H  
ATOM   1510 HG23 ILE A  95     -20.637   3.964   6.465  1.00 54.80           H  
ATOM   1511  CD1 ILE A  95     -18.209   1.155   6.474  1.00 54.80           C  
ATOM   1512 HD11 ILE A  95     -17.730   0.507   5.740  1.00 54.80           H  
ATOM   1513 HD12 ILE A  95     -19.224   0.806   6.667  1.00 54.80           H  
ATOM   1514 HD13 ILE A  95     -17.599   1.098   7.376  1.00 54.80           H  
ATOM   1515  N   GLU A  96     -18.630   7.115   7.821  1.00 55.66           N  
ATOM   1516  H   GLU A  96     -19.002   7.371   6.918  1.00 55.66           H  
ATOM   1517  CA  GLU A  96     -18.820   8.021   8.934  1.00 55.66           C  
ATOM   1518  HA  GLU A  96     -17.900   8.078   9.515  1.00 55.66           H  
ATOM   1519  C   GLU A  96     -19.919   7.417   9.806  1.00 55.66           C  
ATOM   1520  CB  GLU A  96     -19.136   9.419   8.386  1.00 55.66           C  
ATOM   1521  HB2 GLU A  96     -20.142   9.433   7.967  1.00 55.66           H  
ATOM   1522  HB3 GLU A  96     -18.431   9.624   7.581  1.00 55.66           H  
ATOM   1523  O   GLU A  96     -21.071   7.312   9.376  1.00 55.66           O  
ATOM   1524  CG  GLU A  96     -18.987  10.534   9.430  1.00 55.66           C  
ATOM   1525  HG2 GLU A  96     -19.776  10.430  10.174  1.00 55.66           H  
ATOM   1526  HG3 GLU A  96     -18.025  10.414   9.929  1.00 55.66           H  
ATOM   1527  CD  GLU A  96     -19.053  11.937   8.794  1.00 55.66           C  
ATOM   1528  OE1 GLU A  96     -18.573  12.897   9.438  1.00 55.66           O  
ATOM   1529  OE2 GLU A  96     -19.551  12.056   7.647  1.00 55.66           O  
ATOM   1530  N   ASP A  97     -19.532   6.970  10.998  1.00 58.60           N  
ATOM   1531  H   ASP A  97     -18.550   6.980  11.235  1.00 58.60           H  
ATOM   1532  CA  ASP A  97     -20.463   6.797  12.101  1.00 58.60           C  
ATOM   1533  HA  ASP A  97     -21.266   6.113  11.827  1.00 58.60           H  
ATOM   1534  C   ASP A  97     -21.069   8.177  12.379  1.00 58.60           C  
ATOM   1535  CB  ASP A  97     -19.720   6.204  13.303  1.00 58.60           C  
ATOM   1536  HB2 ASP A  97     -19.459   5.168  13.088  1.00 58.60           H  
ATOM   1537  HB3 ASP A  97     -18.795   6.760  13.457  1.00 58.60           H  
ATOM   1538  O   ASP A  97     -20.427   9.063  12.948  1.00 58.60           O  
ATOM   1539  CG  ASP A  97     -20.540   6.259  14.588  1.00 58.60           C  
ATOM   1540  OD1 ASP A  97     -21.751   6.567  14.518  1.00 58.60           O  
ATOM   1541  OD2 ASP A  97     -19.891   6.144  15.649  1.00 58.60           O  
ATOM   1542  N   LYS A  98     -22.289   8.381  11.876  1.00 63.56           N  
ATOM   1543  H   LYS A  98     -22.745   7.601  11.424  1.00 63.56           H  
ATOM   1544  CA  LYS A  98     -23.005   9.651  12.022  1.00 63.56           C  
ATOM   1545  HA  LYS A  98     -22.330  10.470  11.774  1.00 63.56           H  
ATOM   1546  C   LYS A  98     -23.449   9.892  13.460  1.00 63.56           C  
ATOM   1547  CB  LYS A  98     -24.231   9.689  11.106  1.00 63.56           C  
ATOM   1548  HB2 LYS A  98     -24.889   8.855  11.347  1.00 63.56           H  
ATOM   1549  HB3 LYS A  98     -24.772  10.616  11.297  1.00 63.56           H  
ATOM   1550  O   LYS A  98     -23.708  11.044  13.812  1.00 63.56           O  
ATOM   1551  CG  LYS A  98     -23.848   9.636   9.626  1.00 63.56           C  
ATOM   1552  HG2 LYS A  98     -23.089  10.388   9.410  1.00 63.56           H  
ATOM   1553  HG3 LYS A  98     -23.443   8.647   9.412  1.00 63.56           H  
ATOM   1554  CD  LYS A  98     -25.093   9.906   8.769  1.00 63.56           C  
ATOM   1555  HD2 LYS A  98     -25.900   9.246   9.087  1.00 63.56           H  
ATOM   1556  HD3 LYS A  98     -25.407  10.939   8.918  1.00 63.56           H  
ATOM   1557  CE  LYS A  98     -24.807   9.676   7.285  1.00 63.56           C  
ATOM   1558  HE2 LYS A  98     -23.987  10.325   6.978  1.00 63.56           H  
ATOM   1559  HE3 LYS A  98     -25.700   9.935   6.716  1.00 63.56           H  
ATOM   1560  NZ  LYS A  98     -24.449   8.257   7.064  1.00 63.56           N  
ATOM   1561  HZ1 LYS A  98     -23.568   8.051   7.511  1.00 63.56           H  
ATOM   1562  HZ2 LYS A  98     -24.403   7.975   6.095  1.00 63.56           H  
ATOM   1563  HZ3 LYS A  98     -25.038   7.621   7.583  1.00 63.56           H  
ATOM   1564  N   ASP A  99     -23.541   8.835  14.260  1.00 67.37           N  
ATOM   1565  H   ASP A  99     -23.186   7.944  13.944  1.00 67.37           H  
ATOM   1566  CA  ASP A  99     -24.087   8.868  15.610  1.00 67.37           C  
ATOM   1567  HA  ASP A  99     -24.737   9.738  15.709  1.00 67.37           H  
ATOM   1568  C   ASP A  99     -22.970   9.031  16.660  1.00 67.37           C  
ATOM   1569  CB  ASP A  99     -24.966   7.618  15.811  1.00 67.37           C  
ATOM   1570  HB2 ASP A  99     -24.350   6.726  15.696  1.00 67.37           H  
ATOM   1571  HB3 ASP A  99     -25.354   7.628  16.830  1.00 67.37           H  
ATOM   1572  O   ASP A  99     -23.225   9.485  17.779  1.00 67.37           O  
ATOM   1573  CG  ASP A  99     -26.164   7.543  14.837  1.00 67.37           C  
ATOM   1574  OD1 ASP A  99     -26.594   8.603  14.315  1.00 67.37           O  
ATOM   1575  OD2 ASP A  99     -26.722   6.436  14.655  1.00 67.37           O  
ATOM   1576  N   GLY A 100     -21.720   8.754  16.277  1.00 60.08           N  
ATOM   1577  H   GLY A 100     -21.626   8.241  15.412  1.00 60.08           H  
ATOM   1578  CA  GLY A 100     -20.528   8.869  17.115  1.00 60.08           C  
ATOM   1579  HA2 GLY A 100     -20.489   9.866  17.554  1.00 60.08           H  
ATOM   1580  HA3 GLY A 100     -19.652   8.716  16.485  1.00 60.08           H  
ATOM   1581  C   GLY A 100     -20.478   7.835  18.242  1.00 60.08           C  
ATOM   1582  O   GLY A 100     -19.769   8.049  19.230  1.00 60.08           O  
ATOM   1583  N   ASP A 101     -21.255   6.756  18.139  1.00 68.33           N  
ATOM   1584  H   ASP A 101     -21.676   6.573  17.240  1.00 68.33           H  
ATOM   1585  CA  ASP A 101     -21.359   5.699  19.146  1.00 68.33           C  
ATOM   1586  HA  ASP A 101     -21.128   6.148  20.112  1.00 68.33           H  
ATOM   1587  C   ASP A 101     -20.329   4.567  18.957  1.00 68.33           C  
ATOM   1588  CB  ASP A 101     -22.816   5.207  19.237  1.00 68.33           C  
ATOM   1589  HB2 ASP A 101     -22.924   4.658  20.172  1.00 68.33           H  
ATOM   1590  HB3 ASP A 101     -23.480   6.070  19.291  1.00 68.33           H  
ATOM   1591  O   ASP A 101     -20.232   3.659  19.788  1.00 68.33           O  
ATOM   1592  CG  ASP A 101     -23.276   4.295  18.095  1.00 68.33           C  
ATOM   1593  OD1 ASP A 101     -22.533   4.169  17.105  1.00 68.33           O  
ATOM   1594  OD2 ASP A 101     -24.338   3.655  18.280  1.00 68.33           O  
ATOM   1595  N   GLY A 102     -19.511   4.653  17.908  1.00 61.38           N  
ATOM   1596  H   GLY A 102     -19.731   5.368  17.229  1.00 61.38           H  
ATOM   1597  CA  GLY A 102     -18.525   3.658  17.506  1.00 61.38           C  
ATOM   1598  HA2 GLY A 102     -17.737   4.163  16.948  1.00 61.38           H  
ATOM   1599  HA3 GLY A 102     -18.093   3.192  18.392  1.00 61.38           H  
ATOM   1600  C   GLY A 102     -19.095   2.555  16.614  1.00 61.38           C  
ATOM   1601  O   GLY A 102     -18.351   1.642  16.247  1.00 61.38           O  
ATOM   1602  N   TYR A 103     -20.378   2.620  16.257  1.00 55.85           N  
ATOM   1603  H   TYR A 103     -20.934   3.409  16.554  1.00 55.85           H  
ATOM   1604  CA  TYR A 103     -21.049   1.679  15.377  1.00 55.85           C  
ATOM   1605  HA  TYR A 103     -20.336   0.909  15.080  1.00 55.85           H  
ATOM   1606  C   TYR A 103     -21.520   2.374  14.106  1.00 55.85           C  
ATOM   1607  CB  TYR A 103     -22.208   0.974  16.095  1.00 55.85           C  
ATOM   1608  HB2 TYR A 103     -22.729   0.340  15.378  1.00 55.85           H  
ATOM   1609  HB3 TYR A 103     -22.925   1.717  16.443  1.00 55.85           H  
ATOM   1610  O   TYR A 103     -21.892   3.535  14.062  1.00 55.85           O  
ATOM   1611  CG  TYR A 103     -21.766   0.113  17.261  1.00 55.85           C  
ATOM   1612  CD1 TYR A 103     -21.359  -1.219  17.045  1.00 55.85           C  
ATOM   1613  HD1 TYR A 103     -21.372  -1.626  16.045  1.00 55.85           H  
ATOM   1614  CD2 TYR A 103     -21.724   0.662  18.555  1.00 55.85           C  
ATOM   1615  HD2 TYR A 103     -22.011   1.693  18.698  1.00 55.85           H  
ATOM   1616  CE1 TYR A 103     -20.914  -2.005  18.126  1.00 55.85           C  
ATOM   1617  HE1 TYR A 103     -20.584  -3.021  17.969  1.00 55.85           H  
ATOM   1618  CE2 TYR A 103     -21.270  -0.113  19.637  1.00 55.85           C  
ATOM   1619  HE2 TYR A 103     -21.216   0.338  20.617  1.00 55.85           H  
ATOM   1620  OH  TYR A 103     -20.422  -2.194  20.469  1.00 55.85           O  
ATOM   1621  HH  TYR A 103     -20.372  -1.641  21.252  1.00 55.85           H  
ATOM   1622  CZ  TYR A 103     -20.865  -1.448  19.422  1.00 55.85           C  
ATOM   1623  N   ILE A 104     -21.527   1.613  13.025  1.00 61.11           N  
ATOM   1624  H   ILE A 104     -21.250   0.646  13.123  1.00 61.11           H  
ATOM   1625  CA  ILE A 104     -22.176   2.008  11.782  1.00 61.11           C  
ATOM   1626  HA  ILE A 104     -22.586   3.014  11.871  1.00 61.11           H  
ATOM   1627  C   ILE A 104     -23.348   1.067  11.573  1.00 61.11           C  
ATOM   1628  CB  ILE A 104     -21.175   2.015  10.622  1.00 61.11           C  
ATOM   1629  HB  ILE A 104     -21.732   2.183   9.700  1.00 61.11           H  
ATOM   1630  O   ILE A 104     -23.274  -0.127  11.894  1.00 61.11           O  
ATOM   1631  CG1 ILE A 104     -20.448   0.659  10.541  1.00 61.11           C  
ATOM   1632 HG12 ILE A 104     -19.729   0.561  11.354  1.00 61.11           H  
ATOM   1633 HG13 ILE A 104     -21.160  -0.164  10.603  1.00 61.11           H  
ATOM   1634  CG2 ILE A 104     -20.184   3.178  10.815  1.00 61.11           C  
ATOM   1635 HG21 ILE A 104     -19.666   3.085  11.770  1.00 61.11           H  
ATOM   1636 HG22 ILE A 104     -20.730   4.121  10.813  1.00 61.11           H  
ATOM   1637 HG23 ILE A 104     -19.433   3.212  10.025  1.00 61.11           H  
ATOM   1638  CD1 ILE A 104     -19.729   0.509   9.226  1.00 61.11           C  
ATOM   1639 HD11 ILE A 104     -20.457   0.610   8.421  1.00 61.11           H  
ATOM   1640 HD12 ILE A 104     -19.302  -0.493   9.189  1.00 61.11           H  
ATOM   1641 HD13 ILE A 104     -18.930   1.246   9.152  1.00 61.11           H  
ATOM   1642  N   SER A 105     -24.450   1.574  11.033  1.00 63.25           N  
ATOM   1643  H   SER A 105     -24.479   2.552  10.784  1.00 63.25           H  
ATOM   1644  CA  SER A 105     -25.576   0.699  10.726  1.00 63.25           C  
ATOM   1645  HA  SER A 105     -25.851   0.180  11.644  1.00 63.25           H  
ATOM   1646  C   SER A 105     -25.160  -0.348   9.686  1.00 63.25           C  
ATOM   1647  CB  SER A 105     -26.786   1.512  10.270  1.00 63.25           C  
ATOM   1648  HB2 SER A 105     -27.645   0.850  10.162  1.00 63.25           H  
ATOM   1649  HB3 SER A 105     -27.020   2.270  11.019  1.00 63.25           H  
ATOM   1650  O   SER A 105     -24.322  -0.098   8.819  1.00 63.25           O  
ATOM   1651  OG  SER A 105     -26.519   2.136   9.036  1.00 63.25           O  
ATOM   1652  HG  SER A 105     -25.935   2.868   9.248  1.00 63.25           H  
ATOM   1653  N   ALA A 106     -25.787  -1.528   9.707  1.00 65.02           N  
ATOM   1654  H   ALA A 106     -26.395  -1.740  10.485  1.00 65.02           H  
ATOM   1655  CA  ALA A 106     -25.537  -2.555   8.691  1.00 65.02           C  
ATOM   1656  HA  ALA A 106     -24.494  -2.865   8.760  1.00 65.02           H  
ATOM   1657  C   ALA A 106     -25.777  -2.039   7.256  1.00 65.02           C  
ATOM   1658  CB  ALA A 106     -26.429  -3.763   8.995  1.00 65.02           C  
ATOM   1659  HB1 ALA A 106     -27.480  -3.481   8.936  1.00 65.02           H  
ATOM   1660  HB2 ALA A 106     -26.208  -4.143   9.992  1.00 65.02           H  
ATOM   1661  HB3 ALA A 106     -26.228  -4.551   8.269  1.00 65.02           H  
ATOM   1662  O   ALA A 106     -25.156  -2.521   6.314  1.00 65.02           O  
ATOM   1663  N   ALA A 107     -26.658  -1.046   7.088  1.00 67.96           N  
ATOM   1664  H   ALA A 107     -27.071  -0.635   7.913  1.00 67.96           H  
ATOM   1665  CA  ALA A 107     -26.900  -0.386   5.809  1.00 67.96           C  
ATOM   1666  HA  ALA A 107     -27.030  -1.145   5.038  1.00 67.96           H  
ATOM   1667  C   ALA A 107     -25.726   0.510   5.379  1.00 67.96           C  
ATOM   1668  CB  ALA A 107     -28.199   0.420   5.928  1.00 67.96           C  
ATOM   1669  HB1 ALA A 107     -29.025  -0.242   6.189  1.00 67.96           H  
ATOM   1670  HB2 ALA A 107     -28.415   0.900   4.974  1.00 67.96           H  
ATOM   1671  HB3 ALA A 107     -28.094   1.188   6.694  1.00 67.96           H  
ATOM   1672  O   ALA A 107     -25.359   0.510   4.207  1.00 67.96           O  
ATOM   1673  N   GLU A 108     -25.122   1.247   6.311  1.00 66.24           N  
ATOM   1674  H   GLU A 108     -25.451   1.204   7.265  1.00 66.24           H  
ATOM   1675  CA  GLU A 108     -23.931   2.067   6.057  1.00 66.24           C  
ATOM   1676  HA  GLU A 108     -24.079   2.664   5.158  1.00 66.24           H  
ATOM   1677  C   GLU A 108     -22.692   1.204   5.822  1.00 66.24           C  
ATOM   1678  CB  GLU A 108     -23.711   3.007   7.242  1.00 66.24           C  
ATOM   1679  HB2 GLU A 108     -22.731   3.477   7.158  1.00 66.24           H  
ATOM   1680  HB3 GLU A 108     -23.740   2.425   8.163  1.00 66.24           H  
ATOM   1681  O   GLU A 108     -21.923   1.485   4.905  1.00 66.24           O  
ATOM   1682  CG  GLU A 108     -24.753   4.129   7.252  1.00 66.24           C  
ATOM   1683  HG2 GLU A 108     -25.744   3.729   7.041  1.00 66.24           H  
ATOM   1684  HG3 GLU A 108     -24.513   4.831   6.452  1.00 66.24           H  
ATOM   1685  CD  GLU A 108     -24.799   4.854   8.593  1.00 66.24           C  
ATOM   1686  OE1 GLU A 108     -24.942   6.101   8.533  1.00 66.24           O  
ATOM   1687  OE2 GLU A 108     -24.804   4.132   9.616  1.00 66.24           O  
ATOM   1688  N   ALA A 109     -22.562   0.103   6.568  1.00 64.51           N  
ATOM   1689  H   ALA A 109     -23.202  -0.024   7.339  1.00 64.51           H  
ATOM   1690  CA  ALA A 109     -21.597  -0.953   6.293  1.00 64.51           C  
ATOM   1691  HA  ALA A 109     -20.585  -0.550   6.347  1.00 64.51           H  
ATOM   1692  C   ALA A 109     -21.763  -1.496   4.872  1.00 64.51           C  
ATOM   1693  CB  ALA A 109     -21.716  -2.040   7.364  1.00 64.51           C  
ATOM   1694  HB1 ALA A 109     -20.941  -2.788   7.195  1.00 64.51           H  
ATOM   1695  HB2 ALA A 109     -21.594  -1.605   8.356  1.00 64.51           H  
ATOM   1696  HB3 ALA A 109     -22.691  -2.524   7.305  1.00 64.51           H  
ATOM   1697  O   ALA A 109     -20.839  -1.411   4.073  1.00 64.51           O  
ATOM   1698  N   ALA A 110     -22.967  -1.943   4.512  1.00 64.97           N  
ATOM   1699  H   ALA A 110     -23.695  -1.993   5.210  1.00 64.97           H  
ATOM   1700  CA  ALA A 110     -23.250  -2.484   3.184  1.00 64.97           C  
ATOM   1701  HA  ALA A 110     -22.567  -3.314   3.001  1.00 64.97           H  
ATOM   1702  C   ALA A 110     -23.046  -1.466   2.044  1.00 64.97           C  
ATOM   1703  CB  ALA A 110     -24.687  -3.017   3.187  1.00 64.97           C  
ATOM   1704  HB1 ALA A 110     -24.914  -3.452   2.214  1.00 64.97           H  
ATOM   1705  HB2 ALA A 110     -25.386  -2.206   3.392  1.00 64.97           H  
ATOM   1706  HB3 ALA A 110     -24.790  -3.788   3.950  1.00 64.97           H  
ATOM   1707  O   ALA A 110     -22.802  -1.860   0.903  1.00 64.97           O  
ATOM   1708  N   ALA A 111     -23.154  -0.164   2.325  1.00 67.44           N  
ATOM   1709  H   ALA A 111     -23.405   0.104   3.266  1.00 67.44           H  
ATOM   1710  CA  ALA A 111     -22.924   0.893   1.344  1.00 67.44           C  
ATOM   1711  HA  ALA A 111     -23.321   0.567   0.383  1.00 67.44           H  
ATOM   1712  C   ALA A 111     -21.436   1.210   1.129  1.00 67.44           C  
ATOM   1713  CB  ALA A 111     -23.703   2.138   1.781  1.00 67.44           C  
ATOM   1714  HB1 ALA A 111     -23.583   2.926   1.038  1.00 67.44           H  
ATOM   1715  HB2 ALA A 111     -23.322   2.493   2.739  1.00 67.44           H  
ATOM   1716  HB3 ALA A 111     -24.761   1.897   1.883  1.00 67.44           H  
ATOM   1717  O   ALA A 111     -21.093   1.828   0.117  1.00 67.44           O  
ATOM   1718  N   ALA A 112     -20.558   0.806   2.048  1.00 67.97           N  
ATOM   1719  H   ALA A 112     -20.879   0.270   2.842  1.00 67.97           H  
ATOM   1720  CA  ALA A 112     -19.155   1.172   1.996  1.00 67.97           C  
ATOM   1721  HA  ALA A 112     -19.104   2.248   1.834  1.00 67.97           H  
ATOM   1722  C   ALA A 112     -18.404   0.464   0.876  1.00 67.97           C  
ATOM   1723  CB  ALA A 112     -18.488   0.871   3.318  1.00 67.97           C  
ATOM   1724  HB1 ALA A 112     -19.250   0.839   4.097  1.00 67.97           H  
ATOM   1725  HB2 ALA A 112     -17.984  -0.095   3.278  1.00 67.97           H  
ATOM   1726  HB3 ALA A 112     -17.734   1.632   3.516  1.00 67.97           H  
ATOM   1727  O   ALA A 112     -18.553  -0.740   0.641  1.00 67.97           O  
ATOM   1728  N   LYS A 113     -17.537   1.230   0.216  1.00 72.68           N  
ATOM   1729  H   LYS A 113     -17.454   2.198   0.492  1.00 72.68           H  
ATOM   1730  CA  LYS A 113     -16.743   0.762  -0.915  1.00 72.68           C  
ATOM   1731  HA  LYS A 113     -16.839  -0.321  -0.990  1.00 72.68           H  
ATOM   1732  C   LYS A 113     -15.276   1.080  -0.716  1.00 72.68           C  
ATOM   1733  CB  LYS A 113     -17.266   1.380  -2.212  1.00 72.68           C  
ATOM   1734  HB2 LYS A 113     -16.592   1.120  -3.028  1.00 72.68           H  
ATOM   1735  HB3 LYS A 113     -17.289   2.465  -2.111  1.00 72.68           H  
ATOM   1736  O   LYS A 113     -14.908   2.206  -0.372  1.00 72.68           O  
ATOM   1737  CG  LYS A 113     -18.668   0.858  -2.537  1.00 72.68           C  
ATOM   1738  HG2 LYS A 113     -19.353   1.101  -1.724  1.00 72.68           H  
ATOM   1739  HG3 LYS A 113     -18.635  -0.224  -2.665  1.00 72.68           H  
ATOM   1740  CD  LYS A 113     -19.181   1.513  -3.815  1.00 72.68           C  
ATOM   1741  HD2 LYS A 113     -19.165   2.596  -3.689  1.00 72.68           H  
ATOM   1742  HD3 LYS A 113     -18.544   1.231  -4.653  1.00 72.68           H  
ATOM   1743  CE  LYS A 113     -20.613   1.041  -4.047  1.00 72.68           C  
ATOM   1744  HE2 LYS A 113     -20.614  -0.045  -4.144  1.00 72.68           H  
ATOM   1745  HE3 LYS A 113     -21.199   1.295  -3.164  1.00 72.68           H  
ATOM   1746  NZ  LYS A 113     -21.181   1.685  -5.252  1.00 72.68           N  
ATOM   1747  HZ1 LYS A 113     -22.136   1.383  -5.383  1.00 72.68           H  
ATOM   1748  HZ2 LYS A 113     -21.167   2.686  -5.122  1.00 72.68           H  
ATOM   1749  HZ3 LYS A 113     -20.629   1.448  -6.063  1.00 72.68           H  
ATOM   1750  N   MET A 114     -14.434   0.083  -0.968  1.00 75.63           N  
ATOM   1751  H   MET A 114     -14.821  -0.814  -1.224  1.00 75.63           H  
ATOM   1752  CA  MET A 114     -12.995   0.284  -1.075  1.00 75.63           C  
ATOM   1753  HA  MET A 114     -12.739   1.290  -0.742  1.00 75.63           H  
ATOM   1754  C   MET A 114     -12.634   0.160  -2.535  1.00 75.63           C  
ATOM   1755  CB  MET A 114     -12.180  -0.683  -0.219  1.00 75.63           C  
ATOM   1756  HB2 MET A 114     -12.416  -0.536   0.835  1.00 75.63           H  
ATOM   1757  HB3 MET A 114     -12.399  -1.710  -0.509  1.00 75.63           H  
ATOM   1758  O   MET A 114     -12.926  -0.849  -3.177  1.00 75.63           O  
ATOM   1759  CG  MET A 114     -10.687  -0.376  -0.328  1.00 75.63           C  
ATOM   1760  HG2 MET A 114     -10.344  -0.528  -1.352  1.00 75.63           H  
ATOM   1761  HG3 MET A 114     -10.527   0.670  -0.066  1.00 75.63           H  
ATOM   1762  SD  MET A 114      -9.687  -1.380   0.777  1.00 75.63           S  
ATOM   1763  CE  MET A 114      -9.829  -2.893  -0.160  1.00 75.63           C  
ATOM   1764  HE1 MET A 114     -10.879  -3.173  -0.251  1.00 75.63           H  
ATOM   1765  HE2 MET A 114      -9.268  -3.669   0.361  1.00 75.63           H  
ATOM   1766  HE3 MET A 114      -9.400  -2.758  -1.153  1.00 75.63           H  
ATOM   1767  N   ARG A 115     -11.991   1.201  -3.042  1.00 77.66           N  
ATOM   1768  H   ARG A 115     -11.723   1.940  -2.408  1.00 77.66           H  
ATOM   1769  CA  ARG A 115     -11.435   1.254  -4.382  1.00 77.66           C  
ATOM   1770  HA  ARG A 115     -11.855   0.457  -4.995  1.00 77.66           H  
ATOM   1771  C   ARG A 115      -9.940   1.026  -4.284  1.00 77.66           C  
ATOM   1772  CB  ARG A 115     -11.778   2.595  -5.033  1.00 77.66           C  
ATOM   1773  HB2 ARG A 115     -11.557   3.406  -4.338  1.00 77.66           H  
ATOM   1774  HB3 ARG A 115     -11.167   2.729  -5.926  1.00 77.66           H  
ATOM   1775  O   ARG A 115      -9.220   1.755  -3.608  1.00 77.66           O  
ATOM   1776  CG  ARG A 115     -13.256   2.633  -5.441  1.00 77.66           C  
ATOM   1777  HG2 ARG A 115     -13.899   2.385  -4.597  1.00 77.66           H  
ATOM   1778  HG3 ARG A 115     -13.416   1.894  -6.226  1.00 77.66           H  
ATOM   1779  CD  ARG A 115     -13.636   4.009  -5.985  1.00 77.66           C  
ATOM   1780  HD2 ARG A 115     -14.565   3.900  -6.545  1.00 77.66           H  
ATOM   1781  HD3 ARG A 115     -12.865   4.351  -6.675  1.00 77.66           H  
ATOM   1782  NE  ARG A 115     -13.828   4.986  -4.897  1.00 77.66           N  
ATOM   1783  HE  ARG A 115     -13.556   4.695  -3.969  1.00 77.66           H  
ATOM   1784  NH1 ARG A 115     -14.714   6.669  -6.172  1.00 77.66           N  
ATOM   1785 HH11 ARG A 115     -14.486   6.138  -7.001  1.00 77.66           H  
ATOM   1786 HH12 ARG A 115     -15.129   7.589  -6.193  1.00 77.66           H  
ATOM   1787  NH2 ARG A 115     -14.661   6.872  -3.961  1.00 77.66           N  
ATOM   1788 HH21 ARG A 115     -14.352   6.519  -3.067  1.00 77.66           H  
ATOM   1789 HH22 ARG A 115     -15.588   7.267  -3.888  1.00 77.66           H  
ATOM   1790  CZ  ARG A 115     -14.393   6.170  -5.015  1.00 77.66           C  
ATOM   1791  N   VAL A 116      -9.482   0.002  -4.978  1.00 80.34           N  
ATOM   1792  H   VAL A 116     -10.149  -0.572  -5.475  1.00 80.34           H  
ATOM   1793  CA  VAL A 116      -8.070  -0.307  -5.145  1.00 80.34           C  
ATOM   1794  HA  VAL A 116      -7.464   0.301  -4.473  1.00 80.34           H  
ATOM   1795  C   VAL A 116      -7.719   0.043  -6.574  1.00 80.34           C  
ATOM   1796  CB  VAL A 116      -7.788  -1.781  -4.839  1.00 80.34           C  
ATOM   1797  HB  VAL A 116      -8.325  -2.415  -5.545  1.00 80.34           H  
ATOM   1798  O   VAL A 116      -8.171  -0.622  -7.500  1.00 80.34           O  
ATOM   1799  CG1 VAL A 116      -6.286  -2.052  -4.971  1.00 80.34           C  
ATOM   1800 HG11 VAL A 116      -5.727  -1.456  -4.250  1.00 80.34           H  
ATOM   1801 HG12 VAL A 116      -5.947  -1.802  -5.976  1.00 80.34           H  
ATOM   1802 HG13 VAL A 116      -6.083  -3.111  -4.809  1.00 80.34           H  
ATOM   1803  CG2 VAL A 116      -8.267  -2.130  -3.425  1.00 80.34           C  
ATOM   1804 HG21 VAL A 116      -8.099  -3.189  -3.229  1.00 80.34           H  
ATOM   1805 HG22 VAL A 116      -7.742  -1.524  -2.687  1.00 80.34           H  
ATOM   1806 HG23 VAL A 116      -9.340  -1.956  -3.336  1.00 80.34           H  
ATOM   1807  N   ARG A 117      -6.936   1.099  -6.756  1.00 80.91           N  
ATOM   1808  H   ARG A 117      -6.578   1.569  -5.937  1.00 80.91           H  
ATOM   1809  CA  ARG A 117      -6.364   1.463  -8.048  1.00 80.91           C  
ATOM   1810  HA  ARG A 117      -6.951   1.020  -8.852  1.00 80.91           H  
ATOM   1811  C   ARG A 117      -4.966   0.895  -8.139  1.00 80.91           C  
ATOM   1812  CB  ARG A 117      -6.368   2.974  -8.248  1.00 80.91           C  
ATOM   1813  HB2 ARG A 117      -5.816   3.214  -9.156  1.00 80.91           H  
ATOM   1814  HB3 ARG A 117      -5.889   3.457  -7.396  1.00 80.91           H  
ATOM   1815  O   ARG A 117      -4.110   1.185  -7.307  1.00 80.91           O  
ATOM   1816  CG  ARG A 117      -7.795   3.490  -8.378  1.00 80.91           C  
ATOM   1817  HG2 ARG A 117      -8.290   2.987  -9.208  1.00 80.91           H  
ATOM   1818  HG3 ARG A 117      -8.348   3.304  -7.457  1.00 80.91           H  
ATOM   1819  CD  ARG A 117      -7.753   4.986  -8.651  1.00 80.91           C  
ATOM   1820  HD2 ARG A 117      -7.227   5.158  -9.590  1.00 80.91           H  
ATOM   1821  HD3 ARG A 117      -7.231   5.490  -7.838  1.00 80.91           H  
ATOM   1822  NE  ARG A 117      -9.120   5.487  -8.741  1.00 80.91           N  
ATOM   1823  HE  ARG A 117      -9.865   4.815  -8.629  1.00 80.91           H  
ATOM   1824  NH1 ARG A 117      -8.687   7.600  -9.485  1.00 80.91           N  
ATOM   1825 HH11 ARG A 117      -7.744   7.281  -9.653  1.00 80.91           H  
ATOM   1826 HH12 ARG A 117      -9.037   8.449  -9.905  1.00 80.91           H  
ATOM   1827  NH2 ARG A 117     -10.806   6.866  -9.184  1.00 80.91           N  
ATOM   1828 HH21 ARG A 117     -11.353   6.025  -9.069  1.00 80.91           H  
ATOM   1829 HH22 ARG A 117     -11.213   7.738  -9.491  1.00 80.91           H  
ATOM   1830  CZ  ARG A 117      -9.525   6.669  -9.119  1.00 80.91           C  
ATOM   1831  N   LEU A 118      -4.758   0.073  -9.145  1.00 82.48           N  
ATOM   1832  H   LEU A 118      -5.523  -0.100  -9.782  1.00 82.48           H  
ATOM   1833  CA  LEU A 118      -3.497  -0.569  -9.444  1.00 82.48           C  
ATOM   1834  HA  LEU A 118      -2.773  -0.418  -8.643  1.00 82.48           H  
ATOM   1835  C   LEU A 118      -2.967   0.045 -10.721  1.00 82.48           C  
ATOM   1836  CB  LEU A 118      -3.736  -2.064  -9.659  1.00 82.48           C  
ATOM   1837  HB2 LEU A 118      -2.765  -2.532  -9.825  1.00 82.48           H  
ATOM   1838  HB3 LEU A 118      -4.334  -2.186 -10.562  1.00 82.48           H  
ATOM   1839  O   LEU A 118      -3.652  -0.000 -11.736  1.00 82.48           O  
ATOM   1840  CG  LEU A 118      -4.454  -2.800  -8.526  1.00 82.48           C  
ATOM   1841  HG  LEU A 118      -5.408  -2.324  -8.300  1.00 82.48           H  
ATOM   1842  CD1 LEU A 118      -4.744  -4.208  -9.032  1.00 82.48           C  
ATOM   1843 HD11 LEU A 118      -3.870  -4.617  -9.540  1.00 82.48           H  
ATOM   1844 HD12 LEU A 118      -5.562  -4.163  -9.750  1.00 82.48           H  
ATOM   1845 HD13 LEU A 118      -5.020  -4.878  -8.218  1.00 82.48           H  
ATOM   1846  CD2 LEU A 118      -3.599  -2.809  -7.263  1.00 82.48           C  
ATOM   1847 HD21 LEU A 118      -2.632  -3.267  -7.468  1.00 82.48           H  
ATOM   1848 HD22 LEU A 118      -3.450  -1.781  -6.931  1.00 82.48           H  
ATOM   1849 HD23 LEU A 118      -4.111  -3.361  -6.474  1.00 82.48           H  
ATOM   1850  N   ARG A 119      -1.757   0.585 -10.689  1.00 82.97           N  
ATOM   1851  H   ARG A 119      -1.264   0.628  -9.808  1.00 82.97           H  
ATOM   1852  CA  ARG A 119      -1.085   1.089 -11.877  1.00 82.97           C  
ATOM   1853  HA  ARG A 119      -1.682   0.858 -12.759  1.00 82.97           H  
ATOM   1854  C   ARG A 119       0.252   0.392 -12.049  1.00 82.97           C  
ATOM   1855  CB  ARG A 119      -0.982   2.609 -11.782  1.00 82.97           C  
ATOM   1856  HB2 ARG A 119      -1.986   3.031 -11.734  1.00 82.97           H  
ATOM   1857  HB3 ARG A 119      -0.442   2.884 -10.877  1.00 82.97           H  
ATOM   1858  O   ARG A 119       1.080   0.375 -11.135  1.00 82.97           O  
ATOM   1859  CG  ARG A 119      -0.257   3.171 -13.002  1.00 82.97           C  
ATOM   1860  HG2 ARG A 119      -0.750   2.843 -13.917  1.00 82.97           H  
ATOM   1861  HG3 ARG A 119       0.777   2.824 -13.004  1.00 82.97           H  
ATOM   1862  CD  ARG A 119      -0.268   4.690 -12.937  1.00 82.97           C  
ATOM   1863  HD2 ARG A 119       0.047   5.013 -11.945  1.00 82.97           H  
ATOM   1864  HD3 ARG A 119      -1.281   5.042 -13.131  1.00 82.97           H  
ATOM   1865  NE  ARG A 119       0.670   5.207 -13.930  1.00 82.97           N  
ATOM   1866  HE  ARG A 119       1.430   4.598 -14.198  1.00 82.97           H  
ATOM   1867  NH1 ARG A 119      -0.125   7.339 -14.111  1.00 82.97           N  
ATOM   1868 HH11 ARG A 119      -0.126   8.230 -14.587  1.00 82.97           H  
ATOM   1869 HH12 ARG A 119      -0.889   7.055 -13.515  1.00 82.97           H  
ATOM   1870  NH2 ARG A 119       1.658   6.635 -15.314  1.00 82.97           N  
ATOM   1871 HH21 ARG A 119       1.780   7.527 -15.773  1.00 82.97           H  
ATOM   1872 HH22 ARG A 119       2.296   5.864 -15.447  1.00 82.97           H  
ATOM   1873  CZ  ARG A 119       0.722   6.404 -14.446  1.00 82.97           C  
ATOM   1874  N   ASN A 120       0.457  -0.156 -13.239  1.00 79.68           N  
ATOM   1875  H   ASN A 120      -0.267  -0.074 -13.939  1.00 79.68           H  
ATOM   1876  CA  ASN A 120       1.696  -0.815 -13.611  1.00 79.68           C  
ATOM   1877  HA  ASN A 120       2.294  -1.025 -12.724  1.00 79.68           H  
ATOM   1878  C   ASN A 120       2.527   0.095 -14.524  1.00 79.68           C  
ATOM   1879  CB  ASN A 120       1.339  -2.155 -14.260  1.00 79.68           C  
ATOM   1880  HB2 ASN A 120       0.767  -2.769 -13.563  1.00 79.68           H  
ATOM   1881  HB3 ASN A 120       0.727  -1.964 -15.142  1.00 79.68           H  
ATOM   1882  O   ASN A 120       2.241   0.209 -15.711  1.00 79.68           O  
ATOM   1883  CG  ASN A 120       2.563  -2.927 -14.687  1.00 79.68           C  
ATOM   1884  ND2 ASN A 120       2.379  -3.985 -15.427  1.00 79.68           N  
ATOM   1885 HD21 ASN A 120       1.438  -4.320 -15.573  1.00 79.68           H  
ATOM   1886 HD22 ASN A 120       3.181  -4.559 -15.642  1.00 79.68           H  
ATOM   1887  OD1 ASN A 120       3.687  -2.603 -14.336  1.00 79.68           O  
ATOM   1888  N   ASP A 121       3.577   0.719 -13.986  1.00 75.76           N  
ATOM   1889  H   ASP A 121       3.802   0.552 -13.016  1.00 75.76           H  
ATOM   1890  CA  ASP A 121       4.541   1.509 -14.770  1.00 75.76           C  
ATOM   1891  HA  ASP A 121       4.084   1.798 -15.716  1.00 75.76           H  
ATOM   1892  C   ASP A 121       5.803   0.695 -15.134  1.00 75.76           C  
ATOM   1893  CB  ASP A 121       4.904   2.808 -14.028  1.00 75.76           C  
ATOM   1894  HB2 ASP A 121       5.272   2.553 -13.034  1.00 75.76           H  
ATOM   1895  HB3 ASP A 121       5.716   3.308 -14.555  1.00 75.76           H  
ATOM   1896  O   ASP A 121       6.836   1.259 -15.500  1.00 75.76           O  
ATOM   1897  CG  ASP A 121       3.776   3.835 -13.896  1.00 75.76           C  
ATOM   1898  OD1 ASP A 121       3.057   4.137 -14.881  1.00 75.76           O  
ATOM   1899  OD2 ASP A 121       3.689   4.439 -12.802  1.00 75.76           O  
ATOM   1900  N   SER A 122       5.763  -0.633 -15.001  1.00 69.10           N  
ATOM   1901  H   SER A 122       4.893  -1.063 -14.724  1.00 69.10           H  
ATOM   1902  CA  SER A 122       6.856  -1.514 -15.420  1.00 69.10           C  
ATOM   1903  HA  SER A 122       7.806  -1.012 -15.234  1.00 69.10           H  
ATOM   1904  C   SER A 122       6.792  -1.856 -16.917  1.00 69.10           C  
ATOM   1905  CB  SER A 122       6.838  -2.795 -14.596  1.00 69.10           C  
ATOM   1906  HB2 SER A 122       7.826  -3.255 -14.616  1.00 69.10           H  
ATOM   1907  HB3 SER A 122       6.556  -2.588 -13.563  1.00 69.10           H  
ATOM   1908  O   SER A 122       5.897  -1.428 -17.643  1.00 69.10           O  
ATOM   1909  OG  SER A 122       5.923  -3.663 -15.208  1.00 69.10           O  
ATOM   1910  HG  SER A 122       5.043  -3.407 -14.922  1.00 69.10           H  
ATOM   1911  N   SER A 123       7.736  -2.684 -17.370  1.00 72.64           N  
ATOM   1912  H   SER A 123       8.432  -3.021 -16.720  1.00 72.64           H  
ATOM   1913  CA  SER A 123       7.762  -3.257 -18.717  1.00 72.64           C  
ATOM   1914  HA  SER A 123       7.240  -2.580 -19.394  1.00 72.64           H  
ATOM   1915  C   SER A 123       7.069  -4.620 -18.860  1.00 72.64           C  
ATOM   1916  CB  SER A 123       9.214  -3.349 -19.190  1.00 72.64           C  
ATOM   1917  HB2 SER A 123       9.613  -2.340 -19.295  1.00 72.64           H  
ATOM   1918  HB3 SER A 123       9.258  -3.836 -20.164  1.00 72.64           H  
ATOM   1919  O   SER A 123       7.020  -5.128 -19.980  1.00 72.64           O  
ATOM   1920  OG  SER A 123      10.018  -4.059 -18.263  1.00 72.64           O  
ATOM   1921  HG  SER A 123       9.690  -4.957 -18.174  1.00 72.64           H  
ATOM   1922  N   THR A 124       6.559  -5.234 -17.786  1.00 69.25           N  
ATOM   1923  H   THR A 124       6.561  -4.768 -16.890  1.00 69.25           H  
ATOM   1924  CA  THR A 124       5.926  -6.570 -17.821  1.00 69.25           C  
ATOM   1925  HA  THR A 124       5.755  -6.841 -18.863  1.00 69.25           H  
ATOM   1926  C   THR A 124       4.572  -6.591 -17.106  1.00 69.25           C  
ATOM   1927  CB  THR A 124       6.823  -7.662 -17.219  1.00 69.25           C  
ATOM   1928  HB  THR A 124       6.282  -8.609 -17.230  1.00 69.25           H  
ATOM   1929  O   THR A 124       4.325  -5.756 -16.238  1.00 69.25           O  
ATOM   1930  CG2 THR A 124       8.119  -7.834 -18.008  1.00 69.25           C  
ATOM   1931 HG21 THR A 124       7.890  -8.020 -19.057  1.00 69.25           H  
ATOM   1932 HG22 THR A 124       8.662  -8.691 -17.608  1.00 69.25           H  
ATOM   1933 HG23 THR A 124       8.741  -6.944 -17.915  1.00 69.25           H  
ATOM   1934  OG1 THR A 124       7.176  -7.348 -15.896  1.00 69.25           O  
ATOM   1935  HG1 THR A 124       6.974  -8.131 -15.378  1.00 69.25           H  
ATOM   1936  N   PRO A 125       3.640  -7.487 -17.473  1.00 76.11           N  
ATOM   1937  CA  PRO A 125       2.376  -7.621 -16.755  1.00 76.11           C  
ATOM   1938  HA  PRO A 125       1.834  -6.680 -16.839  1.00 76.11           H  
ATOM   1939  C   PRO A 125       2.561  -7.950 -15.267  1.00 76.11           C  
ATOM   1940  CB  PRO A 125       1.587  -8.709 -17.488  1.00 76.11           C  
ATOM   1941  HB2 PRO A 125       1.778  -9.681 -17.032  1.00 76.11           H  
ATOM   1942  HB3 PRO A 125       0.518  -8.495 -17.499  1.00 76.11           H  
ATOM   1943  O   PRO A 125       3.436  -8.716 -14.868  1.00 76.11           O  
ATOM   1944  CG  PRO A 125       2.184  -8.690 -18.894  1.00 76.11           C  
ATOM   1945  HG2 PRO A 125       1.730  -7.889 -19.476  1.00 76.11           H  
ATOM   1946  HG3 PRO A 125       2.064  -9.650 -19.398  1.00 76.11           H  
ATOM   1947  CD  PRO A 125       3.654  -8.372 -18.628  1.00 76.11           C  
ATOM   1948  HD2 PRO A 125       4.090  -7.900 -19.508  1.00 76.11           H  
ATOM   1949  HD3 PRO A 125       4.192  -9.285 -18.375  1.00 76.11           H  
ATOM   1950  N   VAL A 126       1.681  -7.383 -14.448  1.00 70.68           N  
ATOM   1951  H   VAL A 126       0.993  -6.760 -14.847  1.00 70.68           H  
ATOM   1952  CA  VAL A 126       1.571  -7.639 -13.008  1.00 70.68           C  
ATOM   1953  HA  VAL A 126       2.424  -8.209 -12.638  1.00 70.68           H  
ATOM   1954  C   VAL A 126       0.279  -8.401 -12.768  1.00 70.68           C  
ATOM   1955  CB  VAL A 126       1.469  -6.315 -12.243  1.00 70.68           C  
ATOM   1956  HB  VAL A 126       0.565  -5.802 -12.569  1.00 70.68           H  
ATOM   1957  O   VAL A 126      -0.754  -7.973 -13.255  1.00 70.68           O  
ATOM   1958  CG1 VAL A 126       1.378  -6.524 -10.737  1.00 70.68           C  
ATOM   1959 HG11 VAL A 126       0.534  -7.164 -10.479  1.00 70.68           H  
ATOM   1960 HG12 VAL A 126       1.241  -5.552 -10.263  1.00 70.68           H  
ATOM   1961 HG13 VAL A 126       2.296  -6.994 -10.384  1.00 70.68           H  
ATOM   1962  CG2 VAL A 126       2.626  -5.356 -12.453  1.00 70.68           C  
ATOM   1963 HG21 VAL A 126       3.138  -5.537 -13.398  1.00 70.68           H  
ATOM   1964 HG22 VAL A 126       3.319  -5.462 -11.619  1.00 70.68           H  
ATOM   1965 HG23 VAL A 126       2.248  -4.334 -12.421  1.00 70.68           H  
ATOM   1966  N   GLU A 127       0.267  -9.459 -11.977  1.00 75.59           N  
ATOM   1967  H   GLU A 127       1.136  -9.717 -11.532  1.00 75.59           H  
ATOM   1968  CA  GLU A 127      -0.949 -10.065 -11.439  1.00 75.59           C  
ATOM   1969  HA  GLU A 127      -1.821  -9.691 -11.976  1.00 75.59           H  
ATOM   1970  C   GLU A 127      -1.145  -9.685  -9.964  1.00 75.59           C  
ATOM   1971  CB  GLU A 127      -0.902 -11.578 -11.687  1.00 75.59           C  
ATOM   1972  HB2 GLU A 127      -0.882 -11.748 -12.763  1.00 75.59           H  
ATOM   1973  HB3 GLU A 127       0.003 -12.011 -11.260  1.00 75.59           H  
ATOM   1974  O   GLU A 127      -0.492 -10.197  -9.077  1.00 75.59           O  
ATOM   1975  CG  GLU A 127      -2.146 -12.250 -11.102  1.00 75.59           C  
ATOM   1976  HG2 GLU A 127      -2.147 -12.139 -10.018  1.00 75.59           H  
ATOM   1977  HG3 GLU A 127      -3.028 -11.738 -11.486  1.00 75.59           H  
ATOM   1978  CD  GLU A 127      -2.228 -13.735 -11.462  1.00 75.59           C  
ATOM   1979  OE1 GLU A 127      -1.952 -14.570 -10.577  1.00 75.59           O  
ATOM   1980  OE2 GLU A 127      -2.661 -14.025 -12.599  1.00 75.59           O  
ATOM   1981  N   VAL A 128      -2.073  -8.800  -9.632  1.00 76.83           N  
ATOM   1982  H   VAL A 128      -2.628  -8.389 -10.369  1.00 76.83           H  
ATOM   1983  CA  VAL A 128      -2.327  -8.395  -8.246  1.00 76.83           C  
ATOM   1984  HA  VAL A 128      -1.411  -8.552  -7.677  1.00 76.83           H  
ATOM   1985  C   VAL A 128      -3.431  -9.250  -7.625  1.00 76.83           C  
ATOM   1986  CB  VAL A 128      -2.645  -6.898  -8.155  1.00 76.83           C  
ATOM   1987  HB  VAL A 128      -3.608  -6.722  -8.635  1.00 76.83           H  
ATOM   1988  O   VAL A 128      -4.578  -9.209  -8.066  1.00 76.83           O  
ATOM   1989  CG1 VAL A 128      -2.724  -6.417  -6.700  1.00 76.83           C  
ATOM   1990 HG11 VAL A 128      -3.334  -7.092  -6.099  1.00 76.83           H  
ATOM   1991 HG12 VAL A 128      -1.726  -6.367  -6.264  1.00 76.83           H  
ATOM   1992 HG13 VAL A 128      -3.173  -5.425  -6.664  1.00 76.83           H  
ATOM   1993  CG2 VAL A 128      -1.571  -6.057  -8.859  1.00 76.83           C  
ATOM   1994 HG21 VAL A 128      -0.585  -6.341  -8.489  1.00 76.83           H  
ATOM   1995 HG22 VAL A 128      -1.728  -4.995  -8.670  1.00 76.83           H  
ATOM   1996 HG23 VAL A 128      -1.617  -6.220  -9.935  1.00 76.83           H  
ATOM   1997  N   HIS A 129      -3.120  -9.976  -6.554  1.00 77.58           N  
ATOM   1998  H   HIS A 129      -2.174  -9.888  -6.211  1.00 77.58           H  
ATOM   1999  CA  HIS A 129      -4.108 -10.614  -5.688  1.00 77.58           C  
ATOM   2000  HA  HIS A 129      -5.005 -10.806  -6.277  1.00 77.58           H  
ATOM   2001  C   HIS A 129      -4.477  -9.659  -4.552  1.00 77.58           C  
ATOM   2002  CB  HIS A 129      -3.637 -11.978  -5.175  1.00 77.58           C  
ATOM   2003  HB2 HIS A 129      -2.788 -11.858  -4.502  1.00 77.58           H  
ATOM   2004  HB3 HIS A 129      -4.446 -12.431  -4.602  1.00 77.58           H  
ATOM   2005  O   HIS A 129      -3.634  -9.156  -3.819  1.00 77.58           O  
ATOM   2006  CG  HIS A 129      -3.224 -12.940  -6.252  1.00 77.58           C  
ATOM   2007  CD2 HIS A 129      -2.088 -12.866  -7.001  1.00 77.58           C  
ATOM   2008  HD2 HIS A 129      -1.340 -12.087  -6.980  1.00 77.58           H  
ATOM   2009  ND1 HIS A 129      -3.968 -14.051  -6.651  1.00 77.58           N  
ATOM   2010  CE1 HIS A 129      -3.238 -14.635  -7.619  1.00 77.58           C  
ATOM   2011  HE1 HIS A 129      -3.518 -15.517  -8.177  1.00 77.58           H  
ATOM   2012  NE2 HIS A 129      -2.120 -13.944  -7.853  1.00 77.58           N  
ATOM   2013  HE2 HIS A 129      -1.458 -14.197  -8.572  1.00 77.58           H  
ATOM   2014  N   ILE A 130      -5.755  -9.381  -4.384  1.00 79.42           N  
ATOM   2015  H   ILE A 130      -6.416  -9.820  -5.008  1.00 79.42           H  
ATOM   2016  CA  ILE A 130      -6.271  -8.458  -3.382  1.00 79.42           C  
ATOM   2017  HA  ILE A 130      -5.467  -8.108  -2.735  1.00 79.42           H  
ATOM   2018  C   ILE A 130      -7.280  -9.223  -2.542  1.00 79.42           C  
ATOM   2019  CB  ILE A 130      -6.926  -7.239  -4.050  1.00 79.42           C  
ATOM   2020  HB  ILE A 130      -7.801  -7.615  -4.580  1.00 79.42           H  
ATOM   2021  O   ILE A 130      -8.199  -9.839  -3.084  1.00 79.42           O  
ATOM   2022  CG1 ILE A 130      -6.056  -6.516  -5.098  1.00 79.42           C  
ATOM   2023 HG12 ILE A 130      -5.577  -7.240  -5.757  1.00 79.42           H  
ATOM   2024 HG13 ILE A 130      -5.278  -5.940  -4.597  1.00 79.42           H  
ATOM   2025  CG2 ILE A 130      -7.352  -6.264  -2.934  1.00 79.42           C  
ATOM   2026 HG21 ILE A 130      -7.829  -5.374  -3.343  1.00 79.42           H  
ATOM   2027 HG22 ILE A 130      -8.075  -6.736  -2.269  1.00 79.42           H  
ATOM   2028 HG23 ILE A 130      -6.484  -5.965  -2.346  1.00 79.42           H  
ATOM   2029  CD1 ILE A 130      -6.889  -5.595  -5.998  1.00 79.42           C  
ATOM   2030 HD11 ILE A 130      -7.465  -6.191  -6.706  1.00 79.42           H  
ATOM   2031 HD12 ILE A 130      -7.575  -4.974  -5.421  1.00 79.42           H  
ATOM   2032 HD13 ILE A 130      -6.226  -4.919  -6.538  1.00 79.42           H  
ATOM   2033  N   LYS A 131      -7.140  -9.163  -1.221  1.00 77.60           N  
ATOM   2034  H   LYS A 131      -6.371  -8.625  -0.848  1.00 77.60           H  
ATOM   2035  CA  LYS A 131      -8.113  -9.703  -0.278  1.00 77.60           C  
ATOM   2036  HA  LYS A 131      -8.979 -10.057  -0.838  1.00 77.60           H  
ATOM   2037  C   LYS A 131      -8.603  -8.603   0.655  1.00 77.60           C  
ATOM   2038  CB  LYS A 131      -7.513 -10.906   0.450  1.00 77.60           C  
ATOM   2039  HB2 LYS A 131      -6.592 -10.595   0.944  1.00 77.60           H  
ATOM   2040  HB3 LYS A 131      -7.259 -11.673  -0.281  1.00 77.60           H  
ATOM   2041  O   LYS A 131      -7.810  -7.888   1.256  1.00 77.60           O  
ATOM   2042  CG  LYS A 131      -8.480 -11.490   1.490  1.00 77.60           C  
ATOM   2043  HG2 LYS A 131      -8.759 -10.713   2.201  1.00 77.60           H  
ATOM   2044  HG3 LYS A 131      -9.380 -11.869   1.005  1.00 77.60           H  
ATOM   2045  CD  LYS A 131      -7.788 -12.614   2.258  1.00 77.60           C  
ATOM   2046  HD2 LYS A 131      -6.796 -12.262   2.542  1.00 77.60           H  
ATOM   2047  HD3 LYS A 131      -7.664 -13.491   1.623  1.00 77.60           H  
ATOM   2048  CE  LYS A 131      -8.587 -12.965   3.516  1.00 77.60           C  
ATOM   2049  HE2 LYS A 131      -9.073 -12.054   3.866  1.00 77.60           H  
ATOM   2050  HE3 LYS A 131      -9.381 -13.674   3.282  1.00 77.60           H  
ATOM   2051  NZ  LYS A 131      -7.686 -13.457   4.587  1.00 77.60           N  
ATOM   2052  HZ1 LYS A 131      -8.182 -13.540   5.463  1.00 77.60           H  
ATOM   2053  HZ2 LYS A 131      -6.954 -12.776   4.733  1.00 77.60           H  
ATOM   2054  HZ3 LYS A 131      -7.240 -14.335   4.362  1.00 77.60           H  
ATOM   2055  N   VAL A 132      -9.917  -8.489   0.784  1.00 73.92           N  
ATOM   2056  H   VAL A 132     -10.498  -9.145   0.282  1.00 73.92           H  
ATOM   2057  CA  VAL A 132     -10.596  -7.450   1.566  1.00 73.92           C  
ATOM   2058  HA  VAL A 132      -9.895  -6.993   2.265  1.00 73.92           H  
ATOM   2059  C   VAL A 132     -11.699  -8.135   2.344  1.00 73.92           C  
ATOM   2060  CB  VAL A 132     -11.176  -6.350   0.670  1.00 73.92           C  
ATOM   2061  HB  VAL A 132     -12.042  -6.734   0.131  1.00 73.92           H  
ATOM   2062  O   VAL A 132     -12.691  -8.584   1.770  1.00 73.92           O  
ATOM   2063  CG1 VAL A 132     -11.636  -5.167   1.533  1.00 73.92           C  
ATOM   2064 HG11 VAL A 132     -12.342  -5.504   2.293  1.00 73.92           H  
ATOM   2065 HG12 VAL A 132     -10.786  -4.695   2.025  1.00 73.92           H  
ATOM   2066 HG13 VAL A 132     -12.156  -4.437   0.913  1.00 73.92           H  
ATOM   2067  CG2 VAL A 132     -10.132  -5.949  -0.375  1.00 73.92           C  
ATOM   2068 HG21 VAL A 132      -9.975  -6.778  -1.065  1.00 73.92           H  
ATOM   2069 HG22 VAL A 132      -9.182  -5.702   0.098  1.00 73.92           H  
ATOM   2070 HG23 VAL A 132     -10.514  -5.136  -0.993  1.00 73.92           H  
ATOM   2071  N   GLY A 133     -11.473  -8.311   3.642  1.00 71.13           N  
ATOM   2072  H   GLY A 133     -10.672  -7.866   4.068  1.00 71.13           H  
ATOM   2073  CA  GLY A 133     -12.223  -9.271   4.438  1.00 71.13           C  
ATOM   2074  HA2 GLY A 133     -13.224  -8.895   4.649  1.00 71.13           H  
ATOM   2075  HA3 GLY A 133     -11.669  -9.420   5.365  1.00 71.13           H  
ATOM   2076  C   GLY A 133     -12.287 -10.654   3.795  1.00 71.13           C  
ATOM   2077  O   GLY A 133     -11.256 -11.313   3.642  1.00 71.13           O  
ATOM   2078  N   ASP A 134     -13.492 -11.098   3.441  1.00 72.98           N  
ATOM   2079  H   ASP A 134     -14.291 -10.498   3.588  1.00 72.98           H  
ATOM   2080  CA  ASP A 134     -13.717 -12.418   2.840  1.00 72.98           C  
ATOM   2081  HA  ASP A 134     -12.929 -13.093   3.173  1.00 72.98           H  
ATOM   2082  C   ASP A 134     -13.649 -12.398   1.301  1.00 72.98           C  
ATOM   2083  CB  ASP A 134     -15.046 -12.991   3.358  1.00 72.98           C  
ATOM   2084  HB2 ASP A 134     -15.209 -13.970   2.906  1.00 72.98           H  
ATOM   2085  HB3 ASP A 134     -15.860 -12.335   3.051  1.00 72.98           H  
ATOM   2086  O   ASP A 134     -13.540 -13.453   0.670  1.00 72.98           O  
ATOM   2087  CG  ASP A 134     -15.065 -13.155   4.887  1.00 72.98           C  
ATOM   2088  OD1 ASP A 134     -14.028 -13.510   5.496  1.00 72.98           O  
ATOM   2089  OD2 ASP A 134     -16.114 -12.898   5.512  1.00 72.98           O  
ATOM   2090  N   GLU A 135     -13.669 -11.215   0.677  1.00 78.04           N  
ATOM   2091  H   GLU A 135     -13.628 -10.370   1.229  1.00 78.04           H  
ATOM   2092  CA  GLU A 135     -13.571 -11.082  -0.775  1.00 78.04           C  
ATOM   2093  HA  GLU A 135     -14.133 -11.898  -1.229  1.00 78.04           H  
ATOM   2094  C   GLU A 135     -12.121 -11.201  -1.245  1.00 78.04           C  
ATOM   2095  CB  GLU A 135     -14.187  -9.767  -1.275  1.00 78.04           C  
ATOM   2096  HB2 GLU A 135     -13.773  -8.927  -0.718  1.00 78.04           H  
ATOM   2097  HB3 GLU A 135     -13.908  -9.659  -2.323  1.00 78.04           H  
ATOM   2098  O   GLU A 135     -11.215 -10.582  -0.690  1.00 78.04           O  
ATOM   2099  CG  GLU A 135     -15.720  -9.755  -1.166  1.00 78.04           C  
ATOM   2100  HG2 GLU A 135     -16.104 -10.705  -1.537  1.00 78.04           H  
ATOM   2101  HG3 GLU A 135     -16.000  -9.668  -0.116  1.00 78.04           H  
ATOM   2102  CD  GLU A 135     -16.368  -8.624  -1.988  1.00 78.04           C  
ATOM   2103  OE1 GLU A 135     -17.336  -8.014  -1.482  1.00 78.04           O  
ATOM   2104  OE2 GLU A 135     -15.955  -8.421  -3.160  1.00 78.04           O  
ATOM   2105  N   LYS A 136     -11.907 -11.972  -2.316  1.00 81.99           N  
ATOM   2106  H   LYS A 136     -12.707 -12.424  -2.735  1.00 81.99           H  
ATOM   2107  CA  LYS A 136     -10.621 -12.101  -3.008  1.00 81.99           C  
ATOM   2108  HA  LYS A 136      -9.908 -11.400  -2.574  1.00 81.99           H  
ATOM   2109  C   LYS A 136     -10.788 -11.744  -4.479  1.00 81.99           C  
ATOM   2110  CB  LYS A 136     -10.054 -13.519  -2.861  1.00 81.99           C  
ATOM   2111  HB2 LYS A 136     -10.788 -14.234  -3.234  1.00 81.99           H  
ATOM   2112  HB3 LYS A 136      -9.158 -13.597  -3.476  1.00 81.99           H  
ATOM   2113  O   LYS A 136     -11.755 -12.167  -5.115  1.00 81.99           O  
ATOM   2114  CG  LYS A 136      -9.686 -13.872  -1.414  1.00 81.99           C  
ATOM   2115  HG2 LYS A 136     -10.568 -13.803  -0.777  1.00 81.99           H  
ATOM   2116  HG3 LYS A 136      -8.929 -13.174  -1.056  1.00 81.99           H  
ATOM   2117  CD  LYS A 136      -9.132 -15.300  -1.359  1.00 81.99           C  
ATOM   2118  HD2 LYS A 136      -8.240 -15.360  -1.983  1.00 81.99           H  
ATOM   2119  HD3 LYS A 136      -9.886 -15.985  -1.746  1.00 81.99           H  
ATOM   2120  CE  LYS A 136      -8.782 -15.683   0.080  1.00 81.99           C  
ATOM   2121  HE2 LYS A 136      -8.025 -14.984   0.436  1.00 81.99           H  
ATOM   2122  HE3 LYS A 136      -9.675 -15.571   0.695  1.00 81.99           H  
ATOM   2123  NZ  LYS A 136      -8.263 -17.070   0.153  1.00 81.99           N  
ATOM   2124  HZ1 LYS A 136      -8.032 -17.320   1.105  1.00 81.99           H  
ATOM   2125  HZ2 LYS A 136      -8.957 -17.717  -0.192  1.00 81.99           H  
ATOM   2126  HZ3 LYS A 136      -7.434 -17.160  -0.417  1.00 81.99           H  
ATOM   2127  N   ARG A 137      -9.836 -11.001  -5.033  1.00 82.96           N  
ATOM   2128  H   ARG A 137      -9.088 -10.682  -4.434  1.00 82.96           H  
ATOM   2129  CA  ARG A 137      -9.734 -10.685  -6.462  1.00 82.96           C  
ATOM   2130  HA  ARG A 137     -10.385 -11.348  -7.032  1.00 82.96           H  
ATOM   2131  C   ARG A 137      -8.313 -10.936  -6.928  1.00 82.96           C  
ATOM   2132  CB  ARG A 137     -10.119  -9.220  -6.728  1.00 82.96           C  
ATOM   2133  HB2 ARG A 137      -9.981  -8.998  -7.786  1.00 82.96           H  
ATOM   2134  HB3 ARG A 137      -9.434  -8.579  -6.173  1.00 82.96           H  
ATOM   2135  O   ARG A 137      -7.381 -10.646  -6.195  1.00 82.96           O  
ATOM   2136  CG  ARG A 137     -11.561  -8.869  -6.335  1.00 82.96           C  
ATOM   2137  HG2 ARG A 137     -11.752  -9.182  -5.308  1.00 82.96           H  
ATOM   2138  HG3 ARG A 137     -11.687  -7.788  -6.391  1.00 82.96           H  
ATOM   2139  CD  ARG A 137     -12.600  -9.523  -7.241  1.00 82.96           C  
ATOM   2140  HD2 ARG A 137     -12.481 -10.605  -7.195  1.00 82.96           H  
ATOM   2141  HD3 ARG A 137     -12.444  -9.183  -8.265  1.00 82.96           H  
ATOM   2142  NE  ARG A 137     -13.952  -9.160  -6.792  1.00 82.96           N  
ATOM   2143  HE  ARG A 137     -14.021  -8.505  -6.026  1.00 82.96           H  
ATOM   2144  NH1 ARG A 137     -15.126 -10.536  -8.196  1.00 82.96           N  
ATOM   2145 HH11 ARG A 137     -16.008 -10.923  -8.500  1.00 82.96           H  
ATOM   2146 HH12 ARG A 137     -14.252 -10.813  -8.620  1.00 82.96           H  
ATOM   2147  NH2 ARG A 137     -16.200  -9.313  -6.644  1.00 82.96           N  
ATOM   2148 HH21 ARG A 137     -17.089  -9.705  -6.921  1.00 82.96           H  
ATOM   2149 HH22 ARG A 137     -16.159  -8.771  -5.794  1.00 82.96           H  
ATOM   2150  CZ  ARG A 137     -15.086  -9.669  -7.219  1.00 82.96           C  
ATOM   2151  N   THR A 138      -8.175 -11.415  -8.151  1.00 84.75           N  
ATOM   2152  H   THR A 138      -8.998 -11.614  -8.701  1.00 84.75           H  
ATOM   2153  CA  THR A 138      -6.897 -11.505  -8.859  1.00 84.75           C  
ATOM   2154  HA  THR A 138      -6.093 -11.099  -8.245  1.00 84.75           H  
ATOM   2155  C   THR A 138      -7.031 -10.663 -10.117  1.00 84.75           C  
ATOM   2156  CB  THR A 138      -6.544 -12.959  -9.183  1.00 84.75           C  
ATOM   2157  HB  THR A 138      -7.307 -13.376  -9.839  1.00 84.75           H  
ATOM   2158  O   THR A 138      -8.041 -10.766 -10.815  1.00 84.75           O  
ATOM   2159  CG2 THR A 138      -5.187 -13.075  -9.861  1.00 84.75           C  
ATOM   2160 HG21 THR A 138      -5.222 -12.628 -10.855  1.00 84.75           H  
ATOM   2161 HG22 THR A 138      -4.916 -14.124  -9.977  1.00 84.75           H  
ATOM   2162 HG23 THR A 138      -4.423 -12.572  -9.267  1.00 84.75           H  
ATOM   2163  OG1 THR A 138      -6.516 -13.709  -7.987  1.00 84.75           O  
ATOM   2164  HG1 THR A 138      -5.605 -13.755  -7.688  1.00 84.75           H  
ATOM   2165  N   VAL A 139      -6.074  -9.772 -10.353  1.00 85.37           N  
ATOM   2166  H   VAL A 139      -5.302  -9.718  -9.703  1.00 85.37           H  
ATOM   2167  CA  VAL A 139      -6.172  -8.704 -11.348  1.00 85.37           C  
ATOM   2168  HA  VAL A 139      -6.979  -8.916 -12.050  1.00 85.37           H  
ATOM   2169  C   VAL A 139      -4.868  -8.617 -12.114  1.00 85.37           C  
ATOM   2170  CB  VAL A 139      -6.446  -7.345 -10.676  1.00 85.37           C  
ATOM   2171  HB  VAL A 139      -5.582  -7.053 -10.079  1.00 85.37           H  
ATOM   2172  O   VAL A 139      -3.866  -8.175 -11.567  1.00 85.37           O  
ATOM   2173  CG1 VAL A 139      -6.700  -6.265 -11.732  1.00 85.37           C  
ATOM   2174 HG11 VAL A 139      -6.937  -5.322 -11.239  1.00 85.37           H  
ATOM   2175 HG12 VAL A 139      -7.531  -6.555 -12.375  1.00 85.37           H  
ATOM   2176 HG13 VAL A 139      -5.812  -6.114 -12.346  1.00 85.37           H  
ATOM   2177  CG2 VAL A 139      -7.646  -7.385  -9.726  1.00 85.37           C  
ATOM   2178 HG21 VAL A 139      -8.571  -7.528 -10.284  1.00 85.37           H  
ATOM   2179 HG22 VAL A 139      -7.530  -8.176  -8.985  1.00 85.37           H  
ATOM   2180 HG23 VAL A 139      -7.652  -6.448  -9.170  1.00 85.37           H  
ATOM   2181  N   THR A 140      -4.869  -8.982 -13.389  1.00 84.75           N  
ATOM   2182  H   THR A 140      -5.692  -9.392 -13.806  1.00 84.75           H  
ATOM   2183  CA  THR A 140      -3.726  -8.685 -14.255  1.00 84.75           C  
ATOM   2184  HA  THR A 140      -2.815  -8.866 -13.685  1.00 84.75           H  
ATOM   2185  C   THR A 140      -3.767  -7.213 -14.676  1.00 84.75           C  
ATOM   2186  CB  THR A 140      -3.670  -9.615 -15.468  1.00 84.75           C  
ATOM   2187  HB  THR A 140      -4.481  -9.359 -16.150  1.00 84.75           H  
ATOM   2188  O   THR A 140      -4.789  -6.746 -15.169  1.00 84.75           O  
ATOM   2189  CG2 THR A 140      -2.340  -9.509 -16.210  1.00 84.75           C  
ATOM   2190 HG21 THR A 140      -2.206  -8.500 -16.601  1.00 84.75           H  
ATOM   2191 HG22 THR A 140      -1.513  -9.746 -15.539  1.00 84.75           H  
ATOM   2192 HG23 THR A 140      -2.335 -10.207 -17.047  1.00 84.75           H  
ATOM   2193  OG1 THR A 140      -3.834 -10.958 -15.064  1.00 84.75           O  
ATOM   2194  HG1 THR A 140      -3.065 -11.246 -14.567  1.00 84.75           H  
ATOM   2195  N   VAL A 141      -2.665  -6.493 -14.481  1.00 81.12           N  
ATOM   2196  H   VAL A 141      -1.889  -6.963 -14.037  1.00 81.12           H  
ATOM   2197  CA  VAL A 141      -2.442  -5.094 -14.857  1.00 81.12           C  
ATOM   2198  HA  VAL A 141      -3.326  -4.706 -15.363  1.00 81.12           H  
ATOM   2199  C   VAL A 141      -1.265  -5.070 -15.828  1.00 81.12           C  
ATOM   2200  CB  VAL A 141      -2.158  -4.217 -13.620  1.00 81.12           C  
ATOM   2201  HB  VAL A 141      -1.173  -4.460 -13.221  1.00 81.12           H  
ATOM   2202  O   VAL A 141      -0.117  -5.314 -15.448  1.00 81.12           O  
ATOM   2203  CG1 VAL A 141      -2.175  -2.729 -13.981  1.00 81.12           C  
ATOM   2204 HG11 VAL A 141      -1.464  -2.525 -14.782  1.00 81.12           H  
ATOM   2205 HG12 VAL A 141      -1.907  -2.127 -13.113  1.00 81.12           H  
ATOM   2206 HG13 VAL A 141      -3.167  -2.432 -14.324  1.00 81.12           H  
ATOM   2207  CG2 VAL A 141      -3.173  -4.436 -12.494  1.00 81.12           C  
ATOM   2208 HG21 VAL A 141      -4.181  -4.229 -12.855  1.00 81.12           H  
ATOM   2209 HG22 VAL A 141      -3.121  -5.461 -12.128  1.00 81.12           H  
ATOM   2210 HG23 VAL A 141      -2.931  -3.768 -11.667  1.00 81.12           H  
ATOM   2211  N   ASN A 142      -1.534  -4.824 -17.105  1.00 85.54           N  
ATOM   2212  H   ASN A 142      -2.485  -4.594 -17.358  1.00 85.54           H  
ATOM   2213  CA  ASN A 142      -0.517  -4.787 -18.154  1.00 85.54           C  
ATOM   2214  HA  ASN A 142       0.118  -5.665 -18.037  1.00 85.54           H  
ATOM   2215  C   ASN A 142       0.369  -3.530 -18.045  1.00 85.54           C  
ATOM   2216  CB  ASN A 142      -1.210  -4.878 -19.520  1.00 85.54           C  
ATOM   2217  HB2 ASN A 142      -0.477  -4.800 -20.324  1.00 85.54           H  
ATOM   2218  HB3 ASN A 142      -1.914  -4.053 -19.629  1.00 85.54           H  
ATOM   2219  O   ASN A 142      -0.020  -2.559 -17.399  1.00 85.54           O  
ATOM   2220  CG  ASN A 142      -1.934  -6.196 -19.686  1.00 85.54           C  
ATOM   2221  ND2 ASN A 142      -3.243  -6.183 -19.648  1.00 85.54           N  
ATOM   2222 HD21 ASN A 142      -3.709  -7.079 -19.621  1.00 85.54           H  
ATOM   2223 HD22 ASN A 142      -3.692  -5.365 -19.260  1.00 85.54           H  
ATOM   2224  OD1 ASN A 142      -1.325  -7.244 -19.827  1.00 85.54           O  
ATOM   2225  N   PRO A 143       1.556  -3.507 -18.678  1.00 81.25           N  
ATOM   2226  CA  PRO A 143       2.402  -2.315 -18.736  1.00 81.25           C  
ATOM   2227  HA  PRO A 143       2.828  -2.135 -17.749  1.00 81.25           H  
ATOM   2228  C   PRO A 143       1.646  -1.068 -19.211  1.00 81.25           C  
ATOM   2229  CB  PRO A 143       3.524  -2.680 -19.712  1.00 81.25           C  
ATOM   2230  HB2 PRO A 143       3.207  -2.515 -20.742  1.00 81.25           H  
ATOM   2231  HB3 PRO A 143       4.446  -2.134 -19.511  1.00 81.25           H  
ATOM   2232  O   PRO A 143       1.032  -1.072 -20.278  1.00 81.25           O  
ATOM   2233  CG  PRO A 143       3.675  -4.174 -19.469  1.00 81.25           C  
ATOM   2234  HG2 PRO A 143       4.198  -4.317 -18.524  1.00 81.25           H  
ATOM   2235  HG3 PRO A 143       4.182  -4.681 -20.290  1.00 81.25           H  
ATOM   2236  CD  PRO A 143       2.228  -4.626 -19.320  1.00 81.25           C  
ATOM   2237  HD2 PRO A 143       1.795  -4.803 -20.305  1.00 81.25           H  
ATOM   2238  HD3 PRO A 143       2.179  -5.530 -18.713  1.00 81.25           H  
ATOM   2239  N   GLY A 144       1.705   0.005 -18.423  1.00 80.99           N  
ATOM   2240  H   GLY A 144       2.165  -0.089 -17.529  1.00 80.99           H  
ATOM   2241  CA  GLY A 144       0.998   1.264 -18.664  1.00 80.99           C  
ATOM   2242  HA2 GLY A 144       1.461   2.039 -18.053  1.00 80.99           H  
ATOM   2243  HA3 GLY A 144       1.102   1.537 -19.714  1.00 80.99           H  
ATOM   2244  C   GLY A 144      -0.498   1.243 -18.328  1.00 80.99           C  
ATOM   2245  O   GLY A 144      -1.162   2.264 -18.509  1.00 80.99           O  
ATOM   2246  N   GLU A 145      -1.039   0.118 -17.856  1.00 87.08           N  
ATOM   2247  H   GLU A 145      -0.446  -0.685 -17.704  1.00 87.08           H  
ATOM   2248  CA  GLU A 145      -2.444  -0.016 -17.474  1.00 87.08           C  
ATOM   2249  HA  GLU A 145      -3.033   0.601 -18.153  1.00 87.08           H  
ATOM   2250  C   GLU A 145      -2.688   0.497 -16.047  1.00 87.08           C  
ATOM   2251  CB  GLU A 145      -2.907  -1.473 -17.664  1.00 87.08           C  
ATOM   2252  HB2 GLU A 145      -2.464  -2.092 -16.884  1.00 87.08           H  
ATOM   2253  HB3 GLU A 145      -2.554  -1.821 -18.635  1.00 87.08           H  
ATOM   2254  O   GLU A 145      -1.861   0.330 -15.143  1.00 87.08           O  
ATOM   2255  CG  GLU A 145      -4.432  -1.651 -17.617  1.00 87.08           C  
ATOM   2256  HG2 GLU A 145      -4.877  -0.980 -18.352  1.00 87.08           H  
ATOM   2257  HG3 GLU A 145      -4.793  -1.352 -16.633  1.00 87.08           H  
ATOM   2258  CD  GLU A 145      -4.893  -3.093 -17.908  1.00 87.08           C  
ATOM   2259  OE1 GLU A 145      -6.118  -3.286 -18.052  1.00 87.08           O  
ATOM   2260  OE2 GLU A 145      -4.033  -4.000 -18.037  1.00 87.08           O  
ATOM   2261  N   GLU A 146      -3.858   1.105 -15.848  1.00 86.91           N  
ATOM   2262  H   GLU A 146      -4.497   1.178 -16.626  1.00 86.91           H  
ATOM   2263  CA  GLU A 146      -4.422   1.407 -14.535  1.00 86.91           C  
ATOM   2264  HA  GLU A 146      -3.744   1.016 -13.776  1.00 86.91           H  
ATOM   2265  C   GLU A 146      -5.770   0.686 -14.405  1.00 86.91           C  
ATOM   2266  CB  GLU A 146      -4.521   2.929 -14.316  1.00 86.91           C  
ATOM   2267  HB2 GLU A 146      -5.203   3.359 -15.049  1.00 86.91           H  
ATOM   2268  HB3 GLU A 146      -3.529   3.354 -14.472  1.00 86.91           H  
ATOM   2269  O   GLU A 146      -6.666   0.884 -15.226  1.00 86.91           O  
ATOM   2270  CG  GLU A 146      -4.998   3.301 -12.896  1.00 86.91           C  
ATOM   2271  HG2 GLU A 146      -4.352   2.806 -12.170  1.00 86.91           H  
ATOM   2272  HG3 GLU A 146      -6.008   2.916 -12.754  1.00 86.91           H  
ATOM   2273  CD  GLU A 146      -4.996   4.818 -12.602  1.00 86.91           C  
ATOM   2274  OE1 GLU A 146      -5.631   5.223 -11.593  1.00 86.91           O  
ATOM   2275  OE2 GLU A 146      -4.337   5.589 -13.341  1.00 86.91           O  
ATOM   2276  N   VAL A 147      -5.915  -0.153 -13.379  1.00 87.57           N  
ATOM   2277  H   VAL A 147      -5.136  -0.253 -12.744  1.00 87.57           H  
ATOM   2278  CA  VAL A 147      -7.130  -0.926 -13.094  1.00 87.57           C  
ATOM   2279  HA  VAL A 147      -7.874  -0.707 -13.859  1.00 87.57           H  
ATOM   2280  C   VAL A 147      -7.699  -0.503 -11.745  1.00 87.57           C  
ATOM   2281  CB  VAL A 147      -6.867  -2.446 -13.134  1.00 87.57           C  
ATOM   2282  HB  VAL A 147      -6.147  -2.714 -12.360  1.00 87.57           H  
ATOM   2283  O   VAL A 147      -6.992  -0.505 -10.741  1.00 87.57           O  
ATOM   2284  CG1 VAL A 147      -8.170  -3.217 -12.887  1.00 87.57           C  
ATOM   2285 HG11 VAL A 147      -8.492  -3.086 -11.854  1.00 87.57           H  
ATOM   2286 HG12 VAL A 147      -8.017  -4.279 -13.078  1.00 87.57           H  
ATOM   2287 HG13 VAL A 147      -8.947  -2.860 -13.562  1.00 87.57           H  
ATOM   2288  CG2 VAL A 147      -6.317  -2.899 -14.490  1.00 87.57           C  
ATOM   2289 HG21 VAL A 147      -5.360  -2.416 -14.685  1.00 87.57           H  
ATOM   2290 HG22 VAL A 147      -7.007  -2.636 -15.292  1.00 87.57           H  
ATOM   2291 HG23 VAL A 147      -6.157  -3.978 -14.500  1.00 87.57           H  
ATOM   2292  N   GLU A 148      -8.991  -0.174 -11.697  1.00 87.79           N  
ATOM   2293  H   GLU A 148      -9.526  -0.211 -12.553  1.00 87.79           H  
ATOM   2294  CA  GLU A 148      -9.723   0.057 -10.447  1.00 87.79           C  
ATOM   2295  HA  GLU A 148      -9.003   0.225  -9.646  1.00 87.79           H  
ATOM   2296  C   GLU A 148     -10.548  -1.184 -10.081  1.00 87.79           C  
ATOM   2297  CB  GLU A 148     -10.590   1.330 -10.536  1.00 87.79           C  
ATOM   2298  HB2 GLU A 148     -11.379   1.184 -11.273  1.00 87.79           H  
ATOM   2299  HB3 GLU A 148      -9.962   2.159 -10.863  1.00 87.79           H  
ATOM   2300  O   GLU A 148     -11.369  -1.659 -10.866  1.00 87.79           O  
ATOM   2301  CG  GLU A 148     -11.218   1.696  -9.178  1.00 87.79           C  
ATOM   2302  HG2 GLU A 148     -11.864   0.883  -8.850  1.00 87.79           H  
ATOM   2303  HG3 GLU A 148     -10.423   1.796  -8.438  1.00 87.79           H  
ATOM   2304  CD  GLU A 148     -12.032   3.004  -9.219  1.00 87.79           C  
ATOM   2305  OE1 GLU A 148     -13.275   2.933  -9.307  1.00 87.79           O  
ATOM   2306  OE2 GLU A 148     -11.435   4.100  -9.065  1.00 87.79           O  
ATOM   2307  N   VAL A 149     -10.359  -1.695  -8.866  1.00 85.85           N  
ATOM   2308  H   VAL A 149      -9.627  -1.294  -8.297  1.00 85.85           H  
ATOM   2309  CA  VAL A 149     -11.121  -2.812  -8.304  1.00 85.85           C  
ATOM   2310  HA  VAL A 149     -11.827  -3.175  -9.052  1.00 85.85           H  
ATOM   2311  C   VAL A 149     -11.907  -2.311  -7.107  1.00 85.85           C  
ATOM   2312  CB  VAL A 149     -10.206  -3.988  -7.932  1.00 85.85           C  
ATOM   2313  HB  VAL A 149      -9.527  -3.683  -7.136  1.00 85.85           H  
ATOM   2314  O   VAL A 149     -11.341  -1.738  -6.179  1.00 85.85           O  
ATOM   2315  CG1 VAL A 149     -11.020  -5.194  -7.441  1.00 85.85           C  
ATOM   2316 HG11 VAL A 149     -10.334  -5.992  -7.158  1.00 85.85           H  
ATOM   2317 HG12 VAL A 149     -11.683  -5.547  -8.231  1.00 85.85           H  
ATOM   2318 HG13 VAL A 149     -11.618  -4.926  -6.569  1.00 85.85           H  
ATOM   2319  CG2 VAL A 149      -9.377  -4.430  -9.145  1.00 85.85           C  
ATOM   2320 HG21 VAL A 149      -9.551  -5.483  -9.364  1.00 85.85           H  
ATOM   2321 HG22 VAL A 149      -9.664  -3.886 -10.045  1.00 85.85           H  
ATOM   2322 HG23 VAL A 149      -8.320  -4.246  -8.951  1.00 85.85           H  
ATOM   2323  N   THR A 150     -13.220  -2.524  -7.126  1.00 84.34           N  
ATOM   2324  H   THR A 150     -13.613  -3.048  -7.895  1.00 84.34           H  
ATOM   2325  CA  THR A 150     -14.108  -2.139  -6.026  1.00 84.34           C  
ATOM   2326  HA  THR A 150     -13.586  -1.434  -5.379  1.00 84.34           H  
ATOM   2327  C   THR A 150     -14.486  -3.358  -5.193  1.00 84.34           C  
ATOM   2328  CB  THR A 150     -15.356  -1.413  -6.537  1.00 84.34           C  
ATOM   2329  HB  THR A 150     -15.916  -2.066  -7.205  1.00 84.34           H  
ATOM   2330  O   THR A 150     -14.893  -4.383  -5.739  1.00 84.34           O  
ATOM   2331  CG2 THR A 150     -16.267  -0.939  -5.404  1.00 84.34           C  
ATOM   2332 HG21 THR A 150     -15.691  -0.347  -4.692  1.00 84.34           H  
ATOM   2333 HG22 THR A 150     -17.068  -0.327  -5.819  1.00 84.34           H  
ATOM   2334 HG23 THR A 150     -16.710  -1.792  -4.890  1.00 84.34           H  
ATOM   2335  OG1 THR A 150     -14.984  -0.245  -7.230  1.00 84.34           O  
ATOM   2336  HG1 THR A 150     -14.328  -0.464  -7.896  1.00 84.34           H  
ATOM   2337  N   PHE A 151     -14.394  -3.214  -3.875  1.00 77.85           N  
ATOM   2338  H   PHE A 151     -14.018  -2.345  -3.523  1.00 77.85           H  
ATOM   2339  CA  PHE A 151     -14.845  -4.180  -2.877  1.00 77.85           C  
ATOM   2340  HA  PHE A 151     -15.197  -5.091  -3.361  1.00 77.85           H  
ATOM   2341  C   PHE A 151     -15.991  -3.580  -2.076  1.00 77.85           C  
ATOM   2342  CB  PHE A 151     -13.682  -4.544  -1.954  1.00 77.85           C  
ATOM   2343  HB2 PHE A 151     -14.050  -5.195  -1.162  1.00 77.85           H  
ATOM   2344  HB3 PHE A 151     -13.295  -3.641  -1.483  1.00 77.85           H  
ATOM   2345  O   PHE A 151     -15.939  -2.394  -1.738  1.00 77.85           O  
ATOM   2346  CG  PHE A 151     -12.563  -5.242  -2.685  1.00 77.85           C  
ATOM   2347  CD1 PHE A 151     -12.508  -6.645  -2.680  1.00 77.85           C  
ATOM   2348  HD1 PHE A 151     -13.261  -7.211  -2.151  1.00 77.85           H  
ATOM   2349  CD2 PHE A 151     -11.589  -4.492  -3.373  1.00 77.85           C  
ATOM   2350  HD2 PHE A 151     -11.634  -3.413  -3.379  1.00 77.85           H  
ATOM   2351  CE1 PHE A 151     -11.465  -7.305  -3.343  1.00 77.85           C  
ATOM   2352  HE1 PHE A 151     -11.393  -8.381  -3.291  1.00 77.85           H  
ATOM   2353  CE2 PHE A 151     -10.569  -5.154  -4.070  1.00 77.85           C  
ATOM   2354  HE2 PHE A 151      -9.835  -4.583  -4.620  1.00 77.85           H  
ATOM   2355  CZ  PHE A 151     -10.519  -6.556  -4.061  1.00 77.85           C  
ATOM   2356  HZ  PHE A 151      -9.747  -7.066  -4.618  1.00 77.85           H  
ATOM   2357  N   SER A 152     -17.003  -4.391  -1.768  1.00 72.60           N  
ATOM   2358  H   SER A 152     -16.919  -5.379  -1.958  1.00 72.60           H  
ATOM   2359  CA  SER A 152     -18.092  -3.983  -0.876  1.00 72.60           C  
ATOM   2360  HA  SER A 152     -18.214  -2.900  -0.906  1.00 72.60           H  
ATOM   2361  C   SER A 152     -17.732  -4.384   0.552  1.00 72.60           C  
ATOM   2362  CB  SER A 152     -19.427  -4.606  -1.302  1.00 72.60           C  
ATOM   2363  HB2 SER A 152     -20.232  -4.168  -0.712  1.00 72.60           H  
ATOM   2364  HB3 SER A 152     -19.403  -5.680  -1.121  1.00 72.60           H  
ATOM   2365  O   SER A 152     -17.220  -5.484   0.774  1.00 72.60           O  
ATOM   2366  OG  SER A 152     -19.658  -4.365  -2.683  1.00 72.60           O  
ATOM   2367  HG  SER A 152     -19.093  -4.983  -3.152  1.00 72.60           H  
ATOM   2368  N   ALA A 153     -17.976  -3.518   1.535  1.00 62.23           N  
ATOM   2369  H   ALA A 153     -18.379  -2.614   1.330  1.00 62.23           H  
ATOM   2370  CA  ALA A 153     -17.810  -3.907   2.930  1.00 62.23           C  
ATOM   2371  HA  ALA A 153     -16.884  -4.473   3.033  1.00 62.23           H  
ATOM   2372  C   ALA A 153     -18.968  -4.829   3.342  1.00 62.23           C  
ATOM   2373  CB  ALA A 153     -17.677  -2.675   3.823  1.00 62.23           C  
ATOM   2374  HB1 ALA A 153     -17.509  -2.982   4.855  1.00 62.23           H  
ATOM   2375  HB2 ALA A 153     -16.846  -2.052   3.494  1.00 62.23           H  
ATOM   2376  HB3 ALA A 153     -18.601  -2.099   3.775  1.00 62.23           H  
ATOM   2377  O   ALA A 153     -20.007  -4.387   3.819  1.00 62.23           O  
ATOM   2378  N   ASN A 154     -18.799  -6.138   3.147  1.00 58.69           N  
ATOM   2379  H   ASN A 154     -18.023  -6.441   2.575  1.00 58.69           H  
ATOM   2380  CA  ASN A 154     -19.740  -7.117   3.705  1.00 58.69           C  
ATOM   2381  HA  ASN A 154     -20.758  -6.771   3.524  1.00 58.69           H  
ATOM   2382  C   ASN A 154     -19.572  -7.234   5.232  1.00 58.69           C  
ATOM   2383  CB  ASN A 154     -19.557  -8.472   3.003  1.00 58.69           C  
ATOM   2384  HB2 ASN A 154     -18.558  -8.851   3.217  1.00 58.69           H  
ATOM   2385  HB3 ASN A 154     -20.284  -9.180   3.402  1.00 58.69           H  
ATOM   2386  O   ASN A 154     -20.516  -7.585   5.933  1.00 58.69           O  
ATOM   2387  CG  ASN A 154     -19.765  -8.381   1.501  1.00 58.69           C  
ATOM   2388  ND2 ASN A 154     -18.895  -9.001   0.738  1.00 58.69           N  
ATOM   2389 HD21 ASN A 154     -18.094  -9.445   1.163  1.00 58.69           H  
ATOM   2390 HD22 ASN A 154     -18.792  -8.643  -0.201  1.00 58.69           H  
ATOM   2391  OD1 ASN A 154     -20.676  -7.739   1.006  1.00 58.69           O  
ATOM   2392  N   ASP A 155     -18.369  -6.929   5.731  1.00 59.65           N  
ATOM   2393  H   ASP A 155     -17.653  -6.631   5.083  1.00 59.65           H  
ATOM   2394  CA  ASP A 155     -18.020  -6.891   7.148  1.00 59.65           C  
ATOM   2395  HA  ASP A 155     -18.931  -6.791   7.738  1.00 59.65           H  
ATOM   2396  C   ASP A 155     -17.073  -5.699   7.400  1.00 59.65           C  
ATOM   2397  CB  ASP A 155     -17.377  -8.226   7.547  1.00 59.65           C  
ATOM   2398  HB2 ASP A 155     -16.457  -8.371   6.980  1.00 59.65           H  
ATOM   2399  HB3 ASP A 155     -18.061  -9.033   7.281  1.00 59.65           H  
ATOM   2400  O   ASP A 155     -15.916  -5.731   6.958  1.00 59.65           O  
ATOM   2401  CG  ASP A 155     -17.064  -8.334   9.043  1.00 59.65           C  
ATOM   2402  OD1 ASP A 155     -17.012  -7.285   9.727  1.00 59.65           O  
ATOM   2403  OD2 ASP A 155     -16.812  -9.484   9.471  1.00 59.65           O  
ATOM   2404  N   PRO A 156     -17.540  -4.630   8.066  1.00 54.97           N  
ATOM   2405  CA  PRO A 156     -16.743  -3.428   8.278  1.00 54.97           C  
ATOM   2406  HA  PRO A 156     -16.360  -3.071   7.322  1.00 54.97           H  
ATOM   2407  C   PRO A 156     -15.547  -3.650   9.208  1.00 54.97           C  
ATOM   2408  CB  PRO A 156     -17.723  -2.401   8.825  1.00 54.97           C  
ATOM   2409  HB2 PRO A 156     -17.251  -1.707   9.520  1.00 54.97           H  
ATOM   2410  HB3 PRO A 156     -18.146  -1.866   7.975  1.00 54.97           H  
ATOM   2411  O   PRO A 156     -14.529  -2.983   9.029  1.00 54.97           O  
ATOM   2412  CG  PRO A 156     -18.817  -3.232   9.497  1.00 54.97           C  
ATOM   2413  HG2 PRO A 156     -19.780  -2.722   9.519  1.00 54.97           H  
ATOM   2414  HG3 PRO A 156     -18.504  -3.488  10.510  1.00 54.97           H  
ATOM   2415  CD  PRO A 156     -18.864  -4.495   8.650  1.00 54.97           C  
ATOM   2416  HD2 PRO A 156     -19.602  -4.395   7.854  1.00 54.97           H  
ATOM   2417  HD3 PRO A 156     -19.106  -5.346   9.286  1.00 54.97           H  
ATOM   2418  N   HIS A 157     -15.601  -4.625  10.126  1.00 56.53           N  
ATOM   2419  H   HIS A 157     -16.408  -5.231  10.166  1.00 56.53           H  
ATOM   2420  CA  HIS A 157     -14.446  -4.961  10.967  1.00 56.53           C  
ATOM   2421  HA  HIS A 157     -14.083  -4.056  11.454  1.00 56.53           H  
ATOM   2422  C   HIS A 157     -13.297  -5.513  10.120  1.00 56.53           C  
ATOM   2423  CB  HIS A 157     -14.850  -5.969  12.052  1.00 56.53           C  
ATOM   2424  HB2 HIS A 157     -15.265  -6.866  11.590  1.00 56.53           H  
ATOM   2425  HB3 HIS A 157     -13.956  -6.264  12.600  1.00 56.53           H  
ATOM   2426  O   HIS A 157     -12.138  -5.156  10.309  1.00 56.53           O  
ATOM   2427  CG  HIS A 157     -15.837  -5.411  13.041  1.00 56.53           C  
ATOM   2428  CD2 HIS A 157     -17.150  -5.769  13.183  1.00 56.53           C  
ATOM   2429  HD2 HIS A 157     -17.668  -6.510  12.592  1.00 56.53           H  
ATOM   2430  ND1 HIS A 157     -15.577  -4.433  13.973  1.00 56.53           N  
ATOM   2431  HD1 HIS A 157     -14.688  -3.980  14.129  1.00 56.53           H  
ATOM   2432  CE1 HIS A 157     -16.708  -4.200  14.658  1.00 56.53           C  
ATOM   2433  HE1 HIS A 157     -16.816  -3.477  15.453  1.00 56.53           H  
ATOM   2434  NE2 HIS A 157     -17.695  -4.997  14.217  1.00 56.53           N  
ATOM   2435  N   LYS A 158     -13.614  -6.323   9.106  1.00 56.85           N  
ATOM   2436  H   LYS A 158     -14.588  -6.559   8.985  1.00 56.85           H  
ATOM   2437  CA  LYS A 158     -12.603  -6.904   8.212  1.00 56.85           C  
ATOM   2438  HA  LYS A 158     -11.711  -7.122   8.798  1.00 56.85           H  
ATOM   2439  C   LYS A 158     -12.152  -5.967   7.088  1.00 56.85           C  
ATOM   2440  CB  LYS A 158     -13.131  -8.205   7.630  1.00 56.85           C  
ATOM   2441  HB2 LYS A 158     -13.991  -7.994   6.994  1.00 56.85           H  
ATOM   2442  HB3 LYS A 158     -12.317  -8.610   7.029  1.00 56.85           H  
ATOM   2443  O   LYS A 158     -11.181  -6.262   6.388  1.00 56.85           O  
ATOM   2444  CG  LYS A 158     -13.488  -9.283   8.656  1.00 56.85           C  
ATOM   2445  HG2 LYS A 158     -12.610  -9.536   9.250  1.00 56.85           H  
ATOM   2446  HG3 LYS A 158     -14.280  -8.928   9.317  1.00 56.85           H  
ATOM   2447  CD  LYS A 158     -13.964 -10.516   7.879  1.00 56.85           C  
ATOM   2448  HD2 LYS A 158     -14.798 -10.229   7.238  1.00 56.85           H  
ATOM   2449  HD3 LYS A 158     -13.153 -10.892   7.257  1.00 56.85           H  
ATOM   2450  CE  LYS A 158     -14.441 -11.622   8.813  1.00 56.85           C  
ATOM   2451  HE2 LYS A 158     -15.238 -11.216   9.436  1.00 56.85           H  
ATOM   2452  HE3 LYS A 158     -13.618 -11.931   9.458  1.00 56.85           H  
ATOM   2453  NZ  LYS A 158     -14.950 -12.762   8.011  1.00 56.85           N  
ATOM   2454  HZ1 LYS A 158     -14.289 -13.095   7.325  1.00 56.85           H  
ATOM   2455  HZ2 LYS A 158     -15.706 -12.473   7.407  1.00 56.85           H  
ATOM   2456  HZ3 LYS A 158     -15.288 -13.524   8.582  1.00 56.85           H  
ATOM   2457  N   PHE A 159     -12.855  -4.858   6.888  1.00 60.07           N  
ATOM   2458  H   PHE A 159     -13.658  -4.697   7.479  1.00 60.07           H  
ATOM   2459  CA  PHE A 159     -12.567  -3.892   5.834  1.00 60.07           C  
ATOM   2460  HA  PHE A 159     -12.329  -4.428   4.915  1.00 60.07           H  
ATOM   2461  C   PHE A 159     -11.372  -2.987   6.165  1.00 60.07           C  
ATOM   2462  CB  PHE A 159     -13.837  -3.090   5.605  1.00 60.07           C  
ATOM   2463  HB2 PHE A 159     -14.686  -3.772   5.560  1.00 60.07           H  
ATOM   2464  HB3 PHE A 159     -14.001  -2.424   6.452  1.00 60.07           H  
ATOM   2465  O   PHE A 159     -10.638  -2.586   5.265  1.00 60.07           O  
ATOM   2466  CG  PHE A 159     -13.829  -2.288   4.335  1.00 60.07           C  
ATOM   2467  CD1 PHE A 159     -13.494  -0.926   4.390  1.00 60.07           C  
ATOM   2468  HD1 PHE A 159     -13.122  -0.490   5.306  1.00 60.07           H  
ATOM   2469  CD2 PHE A 159     -14.276  -2.879   3.138  1.00 60.07           C  
ATOM   2470  HD2 PHE A 159     -14.504  -3.934   3.102  1.00 60.07           H  
ATOM   2471  CE1 PHE A 159     -13.768  -0.112   3.288  1.00 60.07           C  
ATOM   2472  HE1 PHE A 159     -13.617   0.955   3.355  1.00 60.07           H  
ATOM   2473  CE2 PHE A 159     -14.556  -2.063   2.034  1.00 60.07           C  
ATOM   2474  HE2 PHE A 159     -15.006  -2.480   1.145  1.00 60.07           H  
ATOM   2475  CZ  PHE A 159     -14.387  -0.676   2.168  1.00 60.07           C  
ATOM   2476  HZ  PHE A 159     -14.759   0.003   1.415  1.00 60.07           H  
ATOM   2477  N   ASN A 160     -11.103  -2.762   7.455  1.00 58.15           N  
ATOM   2478  H   ASN A 160     -11.764  -3.100   8.139  1.00 58.15           H  
ATOM   2479  CA  ASN A 160      -9.949  -1.999   7.951  1.00 58.15           C  
ATOM   2480  HA  ASN A 160      -9.859  -1.088   7.360  1.00 58.15           H  
ATOM   2481  C   ASN A 160      -8.605  -2.741   7.800  1.00 58.15           C  
ATOM   2482  CB  ASN A 160     -10.217  -1.603   9.414  1.00 58.15           C  
ATOM   2483  HB2 ASN A 160     -10.462  -2.492   9.995  1.00 58.15           H  
ATOM   2484  HB3 ASN A 160      -9.321  -1.158   9.846  1.00 58.15           H  
ATOM   2485  O   ASN A 160      -7.596  -2.324   8.365  1.00 58.15           O  
ATOM   2486  CG  ASN A 160     -11.330  -0.583   9.569  1.00 58.15           C  
ATOM   2487  ND2 ASN A 160     -11.800  -0.387  10.777  1.00 58.15           N  
ATOM   2488 HD21 ASN A 160     -11.453  -0.924  11.559  1.00 58.15           H  
ATOM   2489 HD22 ASN A 160     -12.558   0.275  10.867  1.00 58.15           H  
ATOM   2490  OD1 ASN A 160     -11.768   0.059   8.628  1.00 58.15           O  
ATOM   2491  N   ARG A 161      -8.570  -3.863   7.074  1.00 58.81           N  
ATOM   2492  H   ARG A 161      -9.432  -4.156   6.636  1.00 58.81           H  
ATOM   2493  CA  ARG A 161      -7.378  -4.705   6.898  1.00 58.81           C  
ATOM   2494  HA  ARG A 161      -6.476  -4.119   7.075  1.00 58.81           H  
ATOM   2495  C   ARG A 161      -7.261  -5.249   5.476  1.00 58.81           C  
ATOM   2496  CB  ARG A 161      -7.419  -5.844   7.913  1.00 58.81           C  
ATOM   2497  HB2 ARG A 161      -6.580  -6.511   7.717  1.00 58.81           H  
ATOM   2498  HB3 ARG A 161      -8.346  -6.402   7.780  1.00 58.81           H  
ATOM   2499  O   ARG A 161      -7.287  -6.468   5.271  1.00 58.81           O  
ATOM   2500  CG  ARG A 161      -7.311  -5.370   9.360  1.00 58.81           C  
ATOM   2501  HG2 ARG A 161      -6.346  -4.892   9.524  1.00 58.81           H  
ATOM   2502  HG3 ARG A 161      -8.122  -4.691   9.628  1.00 58.81           H  
ATOM   2503  CD  ARG A 161      -7.434  -6.630  10.192  1.00 58.81           C  
ATOM   2504  HD2 ARG A 161      -8.465  -6.977  10.137  1.00 58.81           H  
ATOM   2505  HD3 ARG A 161      -6.774  -7.400   9.791  1.00 58.81           H  
ATOM   2506  NE  ARG A 161      -7.063  -6.404  11.578  1.00 58.81           N  
ATOM   2507  HE  ARG A 161      -6.523  -5.586  11.822  1.00 58.81           H  
ATOM   2508  NH1 ARG A 161      -7.992  -8.355  12.379  1.00 58.81           N  
ATOM   2509 HH11 ARG A 161      -7.909  -9.040  13.116  1.00 58.81           H  
ATOM   2510 HH12 ARG A 161      -8.419  -8.560  11.486  1.00 58.81           H  
ATOM   2511  NH2 ARG A 161      -6.864  -7.077  13.698  1.00 58.81           N  
ATOM   2512 HH21 ARG A 161      -6.219  -6.305  13.787  1.00 58.81           H  
ATOM   2513 HH22 ARG A 161      -7.529  -7.238  14.440  1.00 58.81           H  
ATOM   2514  CZ  ARG A 161      -7.317  -7.268  12.528  1.00 58.81           C  
ATOM   2515  N   PRO A 162      -7.180  -4.381   4.460  1.00 64.80           N  
ATOM   2516  CA  PRO A 162      -6.978  -4.859   3.110  1.00 64.80           C  
ATOM   2517  HA  PRO A 162      -7.736  -5.601   2.860  1.00 64.80           H  
ATOM   2518  C   PRO A 162      -5.587  -5.494   2.978  1.00 64.80           C  
ATOM   2519  CB  PRO A 162      -7.195  -3.627   2.251  1.00 64.80           C  
ATOM   2520  HB2 PRO A 162      -6.700  -3.708   1.284  1.00 64.80           H  
ATOM   2521  HB3 PRO A 162      -8.271  -3.496   2.135  1.00 64.80           H  
ATOM   2522  O   PRO A 162      -4.563  -4.933   3.372  1.00 64.80           O  
ATOM   2523  CG  PRO A 162      -6.679  -2.483   3.120  1.00 64.80           C  
ATOM   2524  HG2 PRO A 162      -5.590  -2.438   3.089  1.00 64.80           H  
ATOM   2525  HG3 PRO A 162      -7.118  -1.526   2.837  1.00 64.80           H  
ATOM   2526  CD  PRO A 162      -7.130  -2.924   4.511  1.00 64.80           C  
ATOM   2527  HD2 PRO A 162      -6.429  -2.572   5.268  1.00 64.80           H  
ATOM   2528  HD3 PRO A 162      -8.128  -2.532   4.709  1.00 64.80           H  
ATOM   2529  N   GLN A 163      -5.560  -6.694   2.413  1.00 64.71           N  
ATOM   2530  H   GLN A 163      -6.435  -7.087   2.095  1.00 64.71           H  
ATOM   2531  CA  GLN A 163      -4.352  -7.466   2.156  1.00 64.71           C  
ATOM   2532  HA  GLN A 163      -3.510  -7.011   2.678  1.00 64.71           H  
ATOM   2533  C   GLN A 163      -4.073  -7.417   0.656  1.00 64.71           C  
ATOM   2534  CB  GLN A 163      -4.507  -8.906   2.683  1.00 64.71           C  
ATOM   2535  HB2 GLN A 163      -5.307  -9.402   2.133  1.00 64.71           H  
ATOM   2536  HB3 GLN A 163      -3.576  -9.443   2.504  1.00 64.71           H  
ATOM   2537  O   GLN A 163      -4.923  -7.786  -0.158  1.00 64.71           O  
ATOM   2538  CG  GLN A 163      -4.837  -8.959   4.186  1.00 64.71           C  
ATOM   2539  HG2 GLN A 163      -4.096  -8.366   4.721  1.00 64.71           H  
ATOM   2540  HG3 GLN A 163      -5.811  -8.503   4.363  1.00 64.71           H  
ATOM   2541  CD  GLN A 163      -4.875 -10.368   4.788  1.00 64.71           C  
ATOM   2542  NE2 GLN A 163      -4.470 -10.523   6.031  1.00 64.71           N  
ATOM   2543 HE21 GLN A 163      -4.160  -9.734   6.580  1.00 64.71           H  
ATOM   2544 HE22 GLN A 163      -4.458 -11.441   6.453  1.00 64.71           H  
ATOM   2545  OE1 GLN A 163      -5.309 -11.347   4.184  1.00 64.71           O  
ATOM   2546  N   PHE A 164      -2.879  -6.967   0.285  1.00 59.56           N  
ATOM   2547  H   PHE A 164      -2.196  -6.717   0.986  1.00 59.56           H  
ATOM   2548  CA  PHE A 164      -2.478  -6.855  -1.111  1.00 59.56           C  
ATOM   2549  HA  PHE A 164      -3.314  -7.119  -1.758  1.00 59.56           H  
ATOM   2550  C   PHE A 164      -1.353  -7.803  -1.416  1.00 59.56           C  
ATOM   2551  CB  PHE A 164      -2.053  -5.436  -1.475  1.00 59.56           C  
ATOM   2552  HB2 PHE A 164      -1.180  -5.159  -0.885  1.00 59.56           H  
ATOM   2553  HB3 PHE A 164      -1.771  -5.399  -2.527  1.00 59.56           H  
ATOM   2554  O   PHE A 164      -0.505  -8.145  -0.593  1.00 59.56           O  
ATOM   2555  CG  PHE A 164      -3.153  -4.447  -1.233  1.00 59.56           C  
ATOM   2556  CD1 PHE A 164      -4.155  -4.262  -2.197  1.00 59.56           C  
ATOM   2557  HD1 PHE A 164      -4.102  -4.783  -3.142  1.00 59.56           H  
ATOM   2558  CD2 PHE A 164      -3.217  -3.780  -0.000  1.00 59.56           C  
ATOM   2559  HD2 PHE A 164      -2.454  -3.938   0.747  1.00 59.56           H  
ATOM   2560  CE1 PHE A 164      -5.239  -3.423  -1.909  1.00 59.56           C  
ATOM   2561  HE1 PHE A 164      -6.035  -3.315  -2.629  1.00 59.56           H  
ATOM   2562  CE2 PHE A 164      -4.293  -2.926   0.273  1.00 59.56           C  
ATOM   2563  HE2 PHE A 164      -4.344  -2.420   1.225  1.00 59.56           H  
ATOM   2564  CZ  PHE A 164      -5.313  -2.757  -0.678  1.00 59.56           C  
ATOM   2565  HZ  PHE A 164      -6.160  -2.124  -0.458  1.00 59.56           H  
ATOM   2566  N   THR A 165      -1.332  -8.214  -2.661  1.00 58.84           N  
ATOM   2567  H   THR A 165      -2.119  -8.009  -3.260  1.00 58.84           H  
ATOM   2568  CA  THR A 165      -0.331  -9.096  -3.200  1.00 58.84           C  
ATOM   2569  HA  THR A 165       0.617  -8.985  -2.674  1.00 58.84           H  
ATOM   2570  C   THR A 165      -0.131  -8.742  -4.629  1.00 58.84           C  
ATOM   2571  CB  THR A 165      -0.828 -10.505  -3.079  1.00 58.84           C  
ATOM   2572  HB  THR A 165      -1.901 -10.538  -3.265  1.00 58.84           H  
ATOM   2573  O   THR A 165      -1.084  -8.621  -5.377  1.00 58.84           O  
ATOM   2574  CG2 THR A 165      -0.130 -11.444  -4.076  1.00 58.84           C  
ATOM   2575 HG21 THR A 165       0.954 -11.436  -3.960  1.00 58.84           H  
ATOM   2576 HG22 THR A 165      -0.358 -11.157  -5.103  1.00 58.84           H  
ATOM   2577 HG23 THR A 165      -0.558 -12.445  -4.013  1.00 58.84           H  
ATOM   2578  OG1 THR A 165      -0.630 -10.719  -1.704  1.00 58.84           O  
ATOM   2579  HG1 THR A 165      -0.743  -9.879  -1.252  1.00 58.84           H  
ATOM   2580  N   ILE A 166       1.122  -8.612  -5.006  1.00 49.94           N  
ATOM   2581  H   ILE A 166       1.868  -8.798  -4.351  1.00 49.94           H  
ATOM   2582  CA  ILE A 166       1.503  -8.234  -6.344  1.00 49.94           C  
ATOM   2583  HA  ILE A 166       0.635  -8.134  -6.995  1.00 49.94           H  
ATOM   2584  C   ILE A 166       2.345  -9.397  -6.844  1.00 49.94           C  
ATOM   2585  CB  ILE A 166       2.214  -6.871  -6.279  1.00 49.94           C  
ATOM   2586  HB  ILE A 166       3.124  -6.983  -5.690  1.00 49.94           H  
ATOM   2587  O   ILE A 166       3.469  -9.600  -6.388  1.00 49.94           O  
ATOM   2588  CG1 ILE A 166       1.312  -5.795  -5.614  1.00 49.94           C  
ATOM   2589 HG12 ILE A 166       0.430  -5.617  -6.229  1.00 49.94           H  
ATOM   2590 HG13 ILE A 166       0.980  -6.134  -4.633  1.00 49.94           H  
ATOM   2591  CG2 ILE A 166       2.594  -6.419  -7.685  1.00 49.94           C  
ATOM   2592 HG21 ILE A 166       3.294  -5.584  -7.644  1.00 49.94           H  
ATOM   2593 HG22 ILE A 166       3.064  -7.231  -8.238  1.00 49.94           H  
ATOM   2594 HG23 ILE A 166       1.690  -6.097  -8.202  1.00 49.94           H  
ATOM   2595  CD1 ILE A 166       2.031  -4.466  -5.384  1.00 49.94           C  
ATOM   2596 HD11 ILE A 166       1.425  -3.830  -4.739  1.00 49.94           H  
ATOM   2597 HD12 ILE A 166       2.987  -4.641  -4.891  1.00 49.94           H  
ATOM   2598 HD13 ILE A 166       2.202  -3.958  -6.333  1.00 49.94           H  
ATOM   2599  N   GLU A 167       1.732 -10.213  -7.686  1.00 46.09           N  
ATOM   2600  H   GLU A 167       0.793  -9.976  -7.975  1.00 46.09           H  
ATOM   2601  CA  GLU A 167       2.379 -11.191  -8.542  1.00 46.09           C  
ATOM   2602  HA  GLU A 167       3.261 -11.516  -7.991  1.00 46.09           H  
ATOM   2603  C   GLU A 167       2.850 -10.521  -9.834  1.00 46.09           C  
ATOM   2604  CB  GLU A 167       1.565 -12.484  -8.748  1.00 46.09           C  
ATOM   2605  HB2 GLU A 167       0.601 -12.301  -9.221  1.00 46.09           H  
ATOM   2606  HB3 GLU A 167       2.146 -13.150  -9.386  1.00 46.09           H  
ATOM   2607  O   GLU A 167       2.312  -9.506 -10.255  1.00 46.09           O  
ATOM   2608  CG  GLU A 167       1.338 -13.169  -7.395  1.00 46.09           C  
ATOM   2609  HG2 GLU A 167       0.719 -12.540  -6.756  1.00 46.09           H  
ATOM   2610  HG3 GLU A 167       2.308 -13.253  -6.906  1.00 46.09           H  
ATOM   2611  CD  GLU A 167       0.745 -14.578  -7.470  1.00 46.09           C  
ATOM   2612  OE1 GLU A 167       0.685 -15.219  -6.392  1.00 46.09           O  
ATOM   2613  OE2 GLU A 167       0.419 -15.044  -8.577  1.00 46.09           O  
ATOM   2614  N   TRP A 168       3.895 -11.047 -10.452  1.00 51.60           N  
ATOM   2615  H   TRP A 168       4.253 -11.938 -10.141  1.00 51.60           H  
ATOM   2616  CA  TRP A 168       4.462 -10.525 -11.693  1.00 51.60           C  
ATOM   2617  HA  TRP A 168       3.780  -9.823 -12.172  1.00 51.60           H  
ATOM   2618  C   TRP A 168       4.666 -11.705 -12.633  1.00 51.60           C  
ATOM   2619  CB  TRP A 168       5.776  -9.800 -11.405  1.00 51.60           C  
ATOM   2620  HB2 TRP A 168       6.224  -9.505 -12.354  1.00 51.60           H  
ATOM   2621  HB3 TRP A 168       6.461 -10.506 -10.935  1.00 51.60           H  
ATOM   2622  O   TRP A 168       5.104 -12.767 -12.173  1.00 51.60           O  
ATOM   2623  CG  TRP A 168       5.679  -8.583 -10.536  1.00 51.60           C  
ATOM   2624  CD1 TRP A 168       5.851  -8.533  -9.197  1.00 51.60           C  
ATOM   2625  HD1 TRP A 168       6.069  -9.390  -8.578  1.00 51.60           H  
ATOM   2626  CD2 TRP A 168       5.561  -7.202 -10.952  1.00 51.60           C  
ATOM   2627  CE2 TRP A 168       5.692  -6.358  -9.807  1.00 51.60           C  
ATOM   2628  CE3 TRP A 168       5.484  -6.590 -12.208  1.00 51.60           C  
ATOM   2629  HE3 TRP A 168       5.376  -7.194 -13.096  1.00 51.60           H  
ATOM   2630  NE1 TRP A 168       5.791  -7.230  -8.752  1.00 51.60           N  
ATOM   2631  HE1 TRP A 168       5.961  -6.967  -7.792  1.00 51.60           H  
ATOM   2632  CH2 TRP A 168       5.850  -4.402 -11.182  1.00 51.60           C  
ATOM   2633  HH2 TRP A 168       6.092  -3.357 -11.315  1.00 51.60           H  
ATOM   2634  CZ2 TRP A 168       5.816  -4.969  -9.901  1.00 51.60           C  
ATOM   2635  HZ2 TRP A 168       5.996  -4.368  -9.022  1.00 51.60           H  
ATOM   2636  CZ3 TRP A 168       5.632  -5.205 -12.308  1.00 51.60           C  
ATOM   2637  HZ3 TRP A 168       5.588  -4.775 -13.298  1.00 51.60           H  
ATOM   2638  N   GLY A 169       4.307 -11.524 -13.904  1.00 46.51           N  
ATOM   2639  H   GLY A 169       4.080 -10.589 -14.210  1.00 46.51           H  
ATOM   2640  CA  GLY A 169       4.414 -12.528 -14.966  1.00 46.51           C  
ATOM   2641  HA2 GLY A 169       3.450 -12.644 -15.461  1.00 46.51           H  
ATOM   2642  HA3 GLY A 169       4.719 -13.491 -14.556  1.00 46.51           H  
ATOM   2643  C   GLY A 169       5.426 -12.149 -16.033  1.00 46.51           C  
ATOM   2644  O   GLY A 169       5.657 -10.935 -16.237  1.00 46.51           O  
ATOM   2645  OXT GLY A 169       5.916 -13.110 -16.660  1.00 46.51           O  
TER    2646      GLY A 169                                                       
END   
