# Supplementary material for: Single-chain dimers from de novo immunoglobulins as robust scaffolds for multiple binding loops
Source: Nat Commun. 2023 Sep 23;14:5939. doi: 10.1038/s41467-023-41717-5 (PMC10517939; doi:10.1038/s41467-023-41717-5)
Supplement: Supplementary file 3 — Supplementary Data 1 [file 41467_2023_41717_MOESM3_ESM.zip › design_models/scIg+EF/scIg12+EF3a+EF4/scIg12+EF3a+EF4.pdb]

HEADER                                            26-JAN-23   XXXX              
EXPDTA    THEORETICAL MODEL                                                     
REMARK 220                                                                      
REMARK 220 EXPERIMENTAL DETAILS                                                 
REMARK 220  EXPERIMENT TYPE                : THEORETICAL MODELLING              
REMARK 220  DATE OF DATA COLLECTION        : 26-JAN-23                          
REMARK 220                                                                      
REMARK 220 REMARK: MODEL GENERATED BY ROSETTA                                   
REMARK 220  VERSION 2020.37+release.3ba1aaa                                     
ATOM      1  N   GLY A   1      10.453  -2.899  -8.275  1.00  0.00           N  
ATOM      2  CA  GLY A   1      10.878  -2.770  -6.856  1.00  0.00           C  
ATOM      3  C   GLY A   1       9.737  -3.092  -5.896  1.00  0.00           C  
ATOM      4  O   GLY A   1       8.634  -3.323  -6.366  1.00  0.00           O  
ATOM      5 1H   GLY A   1      11.223  -2.682  -8.875  1.00  0.00           H  
ATOM      6 2H   GLY A   1      10.150  -3.836  -8.449  1.00  0.00           H  
ATOM      7 3H   GLY A   1       9.700  -2.266  -8.457  1.00  0.00           H  
ATOM      8 1HA  GLY A   1      11.715  -3.442  -6.664  1.00  0.00           H  
ATOM      9 2HA  GLY A   1      11.232  -1.756  -6.673  1.00  0.00           H  
ATOM     10  N   ARG A   2       9.983  -3.139  -4.574  1.00  0.00           N  
ATOM     11  CA  ARG A   2       8.970  -3.480  -3.551  1.00  0.00           C  
ATOM     12  C   ARG A   2       9.039  -2.548  -2.340  1.00  0.00           C  
ATOM     13  O   ARG A   2      10.116  -2.350  -1.781  1.00  0.00           O  
ATOM     14  CB  ARG A   2       9.133  -4.956  -3.131  1.00  0.00           C  
ATOM     15  CG  ARG A   2       8.220  -5.388  -1.967  1.00  0.00           C  
ATOM     16  CD  ARG A   2       8.462  -6.858  -1.610  1.00  0.00           C  
ATOM     17  NE  ARG A   2       7.719  -7.249  -0.396  1.00  0.00           N  
ATOM     18  CZ  ARG A   2       6.857  -8.244  -0.270  1.00  0.00           C  
ATOM     19  NH1 ARG A   2       6.516  -9.037  -1.240  1.00  0.00           N  
ATOM     20  NH2 ARG A   2       6.291  -8.465   0.884  1.00  0.00           N  
ATOM     21  H   ARG A   2      10.913  -2.943  -4.230  1.00  0.00           H  
ATOM     22  HA  ARG A   2       7.980  -3.382  -3.998  1.00  0.00           H  
ATOM     23 1HB  ARG A   2       8.919  -5.586  -3.994  1.00  0.00           H  
ATOM     24 2HB  ARG A   2      10.170  -5.125  -2.840  1.00  0.00           H  
ATOM     25 1HG  ARG A   2       8.440  -4.788  -1.084  1.00  0.00           H  
ATOM     26 2HG  ARG A   2       7.174  -5.244  -2.240  1.00  0.00           H  
ATOM     27 1HD  ARG A   2       8.200  -7.483  -2.464  1.00  0.00           H  
ATOM     28 2HD  ARG A   2       9.526  -6.997  -1.417  1.00  0.00           H  
ATOM     29  HE  ARG A   2       7.967  -6.740   0.441  1.00  0.00           H  
ATOM     30 1HH1 ARG A   2       6.694  -8.723  -2.183  1.00  0.00           H  
ATOM     31 2HH1 ARG A   2       5.777  -9.721  -1.167  1.00  0.00           H  
ATOM     32 1HH2 ARG A   2       6.534  -7.878   1.669  1.00  0.00           H  
ATOM     33 2HH2 ARG A   2       5.571  -9.170   0.950  1.00  0.00           H  
ATOM     34  N   VAL A   3       7.886  -2.044  -1.903  1.00  0.00           N  
ATOM     35  CA  VAL A   3       7.720  -1.270  -0.660  1.00  0.00           C  
ATOM     36  C   VAL A   3       6.574  -1.839   0.155  1.00  0.00           C  
ATOM     37  O   VAL A   3       5.516  -2.175  -0.375  1.00  0.00           O  
ATOM     38  CB  VAL A   3       7.490   0.222  -0.949  1.00  0.00           C  
ATOM     39  CG1 VAL A   3       6.896   1.023   0.222  1.00  0.00           C  
ATOM     40  CG2 VAL A   3       8.818   0.883  -1.311  1.00  0.00           C  
ATOM     41  H   VAL A   3       7.055  -2.251  -2.439  1.00  0.00           H  
ATOM     42  HA  VAL A   3       8.645  -1.334  -0.086  1.00  0.00           H  
ATOM     43  HB  VAL A   3       6.812   0.310  -1.798  1.00  0.00           H  
ATOM     44 1HG1 VAL A   3       6.872   2.083  -0.033  1.00  0.00           H  
ATOM     45 2HG1 VAL A   3       7.500   0.885   1.119  1.00  0.00           H  
ATOM     46 3HG1 VAL A   3       5.874   0.702   0.421  1.00  0.00           H  
ATOM     47 1HG2 VAL A   3       9.366   1.173  -0.415  1.00  0.00           H  
ATOM     48 2HG2 VAL A   3       9.448   0.211  -1.894  1.00  0.00           H  
ATOM     49 3HG2 VAL A   3       8.599   1.754  -1.927  1.00  0.00           H  
ATOM     50  N   GLU A   4       6.770  -1.919   1.462  1.00  0.00           N  
ATOM     51  CA  GLU A   4       5.747  -2.326   2.413  1.00  0.00           C  
ATOM     52  C   GLU A   4       5.372  -1.158   3.329  1.00  0.00           C  
ATOM     53  O   GLU A   4       6.238  -0.505   3.909  1.00  0.00           O  
ATOM     54  CB  GLU A   4       6.259  -3.539   3.192  1.00  0.00           C  
ATOM     55  CG  GLU A   4       5.174  -4.201   4.047  1.00  0.00           C  
ATOM     56  CD  GLU A   4       5.726  -5.327   4.936  1.00  0.00           C  
ATOM     57  OE1 GLU A   4       4.901  -6.037   5.547  1.00  0.00           O  
ATOM     58  OE2 GLU A   4       6.957  -5.465   5.071  1.00  0.00           O  
ATOM     59  H   GLU A   4       7.663  -1.624   1.830  1.00  0.00           H  
ATOM     60  HA  GLU A   4       4.859  -2.629   1.857  1.00  0.00           H  
ATOM     61 1HB  GLU A   4       7.071  -3.206   3.839  1.00  0.00           H  
ATOM     62 2HB  GLU A   4       6.645  -4.280   2.492  1.00  0.00           H  
ATOM     63 1HG  GLU A   4       4.400  -4.598   3.389  1.00  0.00           H  
ATOM     64 2HG  GLU A   4       4.717  -3.443   4.684  1.00  0.00           H  
ATOM     65  N   VAL A   5       4.068  -0.938   3.488  1.00  0.00           N  
ATOM     66  CA  VAL A   5       3.457  -0.015   4.444  1.00  0.00           C  
ATOM     67  C   VAL A   5       2.637  -0.843   5.429  1.00  0.00           C  
ATOM     68  O   VAL A   5       1.590  -1.389   5.080  1.00  0.00           O  
ATOM     69  CB  VAL A   5       2.576   1.032   3.732  1.00  0.00           C  
ATOM     70  CG1 VAL A   5       2.036   2.051   4.742  1.00  0.00           C  
ATOM     71  CG2 VAL A   5       3.333   1.782   2.628  1.00  0.00           C  
ATOM     72  H   VAL A   5       3.433  -1.496   2.936  1.00  0.00           H  
ATOM     73  HA  VAL A   5       4.252   0.527   4.958  1.00  0.00           H  
ATOM     74  HB  VAL A   5       1.726   0.533   3.265  1.00  0.00           H  
ATOM     75 1HG1 VAL A   5       1.461   2.817   4.222  1.00  0.00           H  
ATOM     76 2HG1 VAL A   5       2.862   2.525   5.273  1.00  0.00           H  
ATOM     77 3HG1 VAL A   5       1.376   1.562   5.458  1.00  0.00           H  
ATOM     78 1HG2 VAL A   5       2.698   2.559   2.200  1.00  0.00           H  
ATOM     79 2HG2 VAL A   5       4.239   2.235   3.031  1.00  0.00           H  
ATOM     80 3HG2 VAL A   5       3.607   1.093   1.829  1.00  0.00           H  
ATOM     81  N   ARG A   6       3.113  -0.955   6.668  1.00  0.00           N  
ATOM     82  CA  ARG A   6       2.414  -1.615   7.779  1.00  0.00           C  
ATOM     83  C   ARG A   6       1.881  -0.554   8.724  1.00  0.00           C  
ATOM     84  O   ARG A   6       2.653   0.247   9.243  1.00  0.00           O  
ATOM     85  CB  ARG A   6       3.371  -2.572   8.506  1.00  0.00           C  
ATOM     86  CG  ARG A   6       3.591  -3.880   7.739  1.00  0.00           C  
ATOM     87  CD  ARG A   6       4.649  -4.771   8.409  1.00  0.00           C  
ATOM     88  NE  ARG A   6       6.019  -4.302   8.128  1.00  0.00           N  
ATOM     89  CZ  ARG A   6       7.135  -4.604   8.763  1.00  0.00           C  
ATOM     90  NH1 ARG A   6       7.172  -5.413   9.785  1.00  0.00           N  
ATOM     91  NH2 ARG A   6       8.250  -4.073   8.367  1.00  0.00           N  
ATOM     92  H   ARG A   6       3.982  -0.484   6.874  1.00  0.00           H  
ATOM     93  HA  ARG A   6       1.590  -2.201   7.370  1.00  0.00           H  
ATOM     94 1HB  ARG A   6       4.330  -2.073   8.644  1.00  0.00           H  
ATOM     95 2HB  ARG A   6       2.960  -2.813   9.487  1.00  0.00           H  
ATOM     96 1HG  ARG A   6       3.892  -3.665   6.714  1.00  0.00           H  
ATOM     97 2HG  ARG A   6       2.648  -4.426   7.709  1.00  0.00           H  
ATOM     98 1HD  ARG A   6       4.464  -4.799   9.483  1.00  0.00           H  
ATOM     99 2HD  ARG A   6       4.541  -5.780   8.013  1.00  0.00           H  
ATOM    100  HE  ARG A   6       6.147  -3.822   7.249  1.00  0.00           H  
ATOM    101 1HH1 ARG A   6       8.083  -5.610  10.172  1.00  0.00           H  
ATOM    102 2HH1 ARG A   6       6.341  -5.944  10.003  1.00  0.00           H  
ATOM    103 1HH2 ARG A   6       9.139  -4.191   8.832  1.00  0.00           H  
ATOM    104 2HH2 ARG A   6       8.272  -3.520   7.522  1.00  0.00           H  
ATOM    105  N   VAL A   7       0.578  -0.558   8.962  1.00  0.00           N  
ATOM    106  CA  VAL A   7      -0.068   0.384   9.878  1.00  0.00           C  
ATOM    107  C   VAL A   7      -0.481  -0.360  11.141  1.00  0.00           C  
ATOM    108  O   VAL A   7      -0.891  -1.515  11.075  1.00  0.00           O  
ATOM    109  CB  VAL A   7      -1.250   1.092   9.199  1.00  0.00           C  
ATOM    110  CG1 VAL A   7      -1.834   2.200  10.080  1.00  0.00           C  
ATOM    111  CG2 VAL A   7      -0.854   1.715   7.853  1.00  0.00           C  
ATOM    112  H   VAL A   7      -0.008  -1.252   8.519  1.00  0.00           H  
ATOM    113  HA  VAL A   7       0.644   1.173  10.122  1.00  0.00           H  
ATOM    114  HB  VAL A   7      -2.030   0.355   9.008  1.00  0.00           H  
ATOM    115 1HG1 VAL A   7      -2.617   2.732   9.540  1.00  0.00           H  
ATOM    116 2HG1 VAL A   7      -1.052   2.906  10.359  1.00  0.00           H  
ATOM    117 3HG1 VAL A   7      -2.277   1.776  10.981  1.00  0.00           H  
ATOM    118 1HG2 VAL A   7      -0.047   2.434   7.994  1.00  0.00           H  
ATOM    119 2HG2 VAL A   7      -0.534   0.941   7.155  1.00  0.00           H  
ATOM    120 3HG2 VAL A   7      -1.719   2.213   7.416  1.00  0.00           H  
ATOM    121  N   GLU A   8      -0.364   0.289  12.292  1.00  0.00           N  
ATOM    122  CA  GLU A   8      -0.873  -0.199  13.569  1.00  0.00           C  
ATOM    123  C   GLU A   8      -1.568   0.940  14.319  1.00  0.00           C  
ATOM    124  O   GLU A   8      -0.958   1.977  14.583  1.00  0.00           O  
ATOM    125  CB  GLU A   8       0.269  -0.828  14.382  1.00  0.00           C  
ATOM    126  CG  GLU A   8      -0.208  -1.311  15.760  1.00  0.00           C  
ATOM    127  CD  GLU A   8       0.826  -2.158  16.512  1.00  0.00           C  
ATOM    128  OE1 GLU A   8       0.475  -2.665  17.599  1.00  0.00           O  
ATOM    129  OE2 GLU A   8       1.899  -2.498  15.969  1.00  0.00           O  
ATOM    130  H   GLU A   8       0.065   1.203  12.284  1.00  0.00           H  
ATOM    131  HA  GLU A   8      -1.599  -0.989  13.373  1.00  0.00           H  
ATOM    132 1HB  GLU A   8       0.653  -1.679  13.818  1.00  0.00           H  
ATOM    133 2HB  GLU A   8       1.073  -0.105  14.514  1.00  0.00           H  
ATOM    134 1HG  GLU A   8      -0.465  -0.447  16.372  1.00  0.00           H  
ATOM    135 2HG  GLU A   8      -1.108  -1.911  15.623  1.00  0.00           H  
ATOM    136  N   PHE A   9      -2.834   0.736  14.677  1.00  0.00           N  
ATOM    137  CA  PHE A   9      -3.610   1.660  15.502  1.00  0.00           C  
ATOM    138  C   PHE A   9      -3.627   1.184  16.959  1.00  0.00           C  
ATOM    139  O   PHE A   9      -3.988   0.041  17.244  1.00  0.00           O  
ATOM    140  CB  PHE A   9      -5.025   1.813  14.929  1.00  0.00           C  
ATOM    141  CG  PHE A   9      -5.068   2.257  13.477  1.00  0.00           C  
ATOM    142  CD1 PHE A   9      -4.995   3.619  13.139  1.00  0.00           C  
ATOM    143  CD2 PHE A   9      -5.166   1.303  12.448  1.00  0.00           C  
ATOM    144  CE1 PHE A   9      -5.021   3.998  11.784  1.00  0.00           C  
ATOM    145  CE2 PHE A   9      -5.229   1.686  11.102  1.00  0.00           C  
ATOM    146  CZ  PHE A   9      -5.157   3.043  10.768  1.00  0.00           C  
ATOM    147  H   PHE A   9      -3.281  -0.124  14.393  1.00  0.00           H  
ATOM    148  HA  PHE A   9      -3.139   2.643  15.458  1.00  0.00           H  
ATOM    149 1HB  PHE A   9      -5.564   2.546  15.529  1.00  0.00           H  
ATOM    150 2HB  PHE A   9      -5.552   0.864  15.025  1.00  0.00           H  
ATOM    151  HD1 PHE A   9      -4.904   4.368  13.911  1.00  0.00           H  
ATOM    152  HD2 PHE A   9      -5.201   0.250  12.687  1.00  0.00           H  
ATOM    153  HE1 PHE A   9      -4.915   5.037  11.503  1.00  0.00           H  
ATOM    154  HE2 PHE A   9      -5.340   0.935  10.333  1.00  0.00           H  
ATOM    155  HZ  PHE A   9      -5.192   3.353   9.734  1.00  0.00           H  
ATOM    156  N   GLU A  10      -3.255   2.066  17.886  1.00  0.00           N  
ATOM    157  CA  GLU A  10      -3.227   1.808  19.328  1.00  0.00           C  
ATOM    158  C   GLU A  10      -3.767   3.036  20.075  1.00  0.00           C  
ATOM    159  O   GLU A  10      -3.025   3.960  20.405  1.00  0.00           O  
ATOM    160  CB  GLU A  10      -1.799   1.424  19.770  1.00  0.00           C  
ATOM    161  CG  GLU A  10      -1.767   0.905  21.220  1.00  0.00           C  
ATOM    162  CD  GLU A  10      -0.351   0.626  21.765  1.00  0.00           C  
ATOM    163  OE1 GLU A  10      -0.256   0.204  22.936  1.00  0.00           O  
ATOM    164  OE2 GLU A  10       0.664   0.865  21.059  1.00  0.00           O  
ATOM    165  H   GLU A  10      -2.983   2.989  17.579  1.00  0.00           H  
ATOM    166  HA  GLU A  10      -3.866   0.950  19.538  1.00  0.00           H  
ATOM    167 1HB  GLU A  10      -1.426   0.635  19.116  1.00  0.00           H  
ATOM    168 2HB  GLU A  10      -1.142   2.288  19.668  1.00  0.00           H  
ATOM    169 1HG  GLU A  10      -2.356  -0.010  21.270  1.00  0.00           H  
ATOM    170 2HG  GLU A  10      -2.243   1.640  21.869  1.00  0.00           H  
ATOM    171  N   GLY A  11      -5.081   3.062  20.318  1.00  0.00           N  
ATOM    172  CA  GLY A  11      -5.744   4.151  21.040  1.00  0.00           C  
ATOM    173  C   GLY A  11      -5.617   5.500  20.329  1.00  0.00           C  
ATOM    174  O   GLY A  11      -6.230   5.720  19.287  1.00  0.00           O  
ATOM    175  H   GLY A  11      -5.653   2.318  19.946  1.00  0.00           H  
ATOM    176 1HA  GLY A  11      -6.801   3.916  21.162  1.00  0.00           H  
ATOM    177 2HA  GLY A  11      -5.317   4.238  22.038  1.00  0.00           H  
ATOM    178  N   ASP A  12      -4.826   6.400  20.909  1.00  0.00           N  
ATOM    179  CA  ASP A  12      -4.558   7.750  20.409  1.00  0.00           C  
ATOM    180  C   ASP A  12      -3.392   7.808  19.407  1.00  0.00           C  
ATOM    181  O   ASP A  12      -3.009   8.895  18.967  1.00  0.00           O  
ATOM    182  CB  ASP A  12      -4.328   8.690  21.607  1.00  0.00           C  
ATOM    183  CG  ASP A  12      -3.015   8.446  22.369  1.00  0.00           C  
ATOM    184  OD1 ASP A  12      -2.530   7.290  22.404  1.00  0.00           O  
ATOM    185  OD2 ASP A  12      -2.479   9.420  22.942  1.00  0.00           O  
ATOM    186  H   ASP A  12      -4.253   6.112  21.690  1.00  0.00           H  
ATOM    187  HA  ASP A  12      -5.444   8.106  19.883  1.00  0.00           H  
ATOM    188 1HB  ASP A  12      -5.163   8.590  22.302  1.00  0.00           H  
ATOM    189 2HB  ASP A  12      -4.325   9.719  21.248  1.00  0.00           H  
ATOM    190  N   LYS A  13      -2.822   6.655  19.029  1.00  0.00           N  
ATOM    191  CA  LYS A  13      -1.656   6.561  18.144  1.00  0.00           C  
ATOM    192  C   LYS A  13      -1.922   5.745  16.891  1.00  0.00           C  
ATOM    193  O   LYS A  13      -2.554   4.691  16.928  1.00  0.00           O  
ATOM    194  CB  LYS A  13      -0.459   5.986  18.910  1.00  0.00           C  
ATOM    195  CG  LYS A  13       0.037   6.984  19.958  1.00  0.00           C  
ATOM    196  CD  LYS A  13       1.045   6.333  20.901  1.00  0.00           C  
ATOM    197  CE  LYS A  13       1.271   7.306  22.055  1.00  0.00           C  
ATOM    198  NZ  LYS A  13       2.108   6.699  23.111  1.00  0.00           N  
ATOM    199  H   LYS A  13      -3.153   5.808  19.468  1.00  0.00           H  
ATOM    200  HA  LYS A  13      -1.391   7.566  17.813  1.00  0.00           H  
ATOM    201 1HB  LYS A  13      -0.759   5.054  19.389  1.00  0.00           H  
ATOM    202 2HB  LYS A  13       0.355   5.775  18.216  1.00  0.00           H  
ATOM    203 1HG  LYS A  13      -0.805   7.348  20.547  1.00  0.00           H  
ATOM    204 2HG  LYS A  13       0.498   7.836  19.457  1.00  0.00           H  
ATOM    205 1HD  LYS A  13       1.973   6.129  20.368  1.00  0.00           H  
ATOM    206 2HD  LYS A  13       0.620   5.405  21.285  1.00  0.00           H  
ATOM    207 1HE  LYS A  13       1.721   8.219  21.665  1.00  0.00           H  
ATOM    208 2HE  LYS A  13       0.294   7.568  22.460  1.00  0.00           H  
ATOM    209 1HZ  LYS A  13       1.631   5.878  23.458  1.00  0.00           H  
ATOM    210 2HZ  LYS A  13       3.016   6.444  22.750  1.00  0.00           H  
ATOM    211 3HZ  LYS A  13       2.201   7.347  23.879  1.00  0.00           H  
ATOM    212  N   MET A  14      -1.309   6.189  15.800  1.00  0.00           N  
ATOM    213  CA  MET A  14      -1.113   5.402  14.588  1.00  0.00           C  
ATOM    214  C   MET A  14       0.387   5.284  14.317  1.00  0.00           C  
ATOM    215  O   MET A  14       1.060   6.290  14.081  1.00  0.00           O  
ATOM    216  CB  MET A  14      -1.864   6.046  13.418  1.00  0.00           C  
ATOM    217  CG  MET A  14      -1.741   5.192  12.151  1.00  0.00           C  
ATOM    218  SD  MET A  14      -2.377   5.962  10.637  1.00  0.00           S  
ATOM    219  CE  MET A  14      -1.084   7.188  10.414  1.00  0.00           C  
ATOM    220  H   MET A  14      -0.822   7.071  15.874  1.00  0.00           H  
ATOM    221  HA  MET A  14      -1.526   4.407  14.751  1.00  0.00           H  
ATOM    222 1HB  MET A  14      -1.459   7.041  13.232  1.00  0.00           H  
ATOM    223 2HB  MET A  14      -2.919   6.142  13.673  1.00  0.00           H  
ATOM    224 1HG  MET A  14      -0.694   4.943  11.976  1.00  0.00           H  
ATOM    225 2HG  MET A  14      -2.272   4.255  12.316  1.00  0.00           H  
ATOM    226 1HE  MET A  14      -1.277   8.029  11.080  1.00  0.00           H  
ATOM    227 2HE  MET A  14      -1.062   7.501   9.370  1.00  0.00           H  
ATOM    228 3HE  MET A  14      -0.116   6.757  10.671  1.00  0.00           H  
ATOM    229  N   ARG A  15       0.914   4.059  14.327  1.00  0.00           N  
ATOM    230  CA  ARG A  15       2.280   3.755  13.888  1.00  0.00           C  
ATOM    231  C   ARG A  15       2.258   3.292  12.439  1.00  0.00           C  
ATOM    232  O   ARG A  15       1.436   2.462  12.061  1.00  0.00           O  
ATOM    233  CB  ARG A  15       2.953   2.710  14.790  1.00  0.00           C  
ATOM    234  CG  ARG A  15       3.043   3.144  16.260  1.00  0.00           C  
ATOM    235  CD  ARG A  15       3.973   2.201  17.035  1.00  0.00           C  
ATOM    236  NE  ARG A  15       3.956   2.482  18.486  1.00  0.00           N  
ATOM    237  CZ  ARG A  15       3.240   1.839  19.396  1.00  0.00           C  
ATOM    238  NH1 ARG A  15       2.548   0.776  19.131  1.00  0.00           N  
ATOM    239  NH2 ARG A  15       3.150   2.245  20.626  1.00  0.00           N  
ATOM    240  H   ARG A  15       0.290   3.283  14.494  1.00  0.00           H  
ATOM    241  HA  ARG A  15       2.881   4.661  13.974  1.00  0.00           H  
ATOM    242 1HB  ARG A  15       2.403   1.771  14.730  1.00  0.00           H  
ATOM    243 2HB  ARG A  15       3.961   2.540  14.414  1.00  0.00           H  
ATOM    244 1HG  ARG A  15       2.047   3.120  16.703  1.00  0.00           H  
ATOM    245 2HG  ARG A  15       3.432   4.161  16.321  1.00  0.00           H  
ATOM    246 1HD  ARG A  15       4.989   2.333  16.663  1.00  0.00           H  
ATOM    247 2HD  ARG A  15       3.685   1.168  16.838  1.00  0.00           H  
ATOM    248  HE  ARG A  15       4.533   3.254  18.787  1.00  0.00           H  
ATOM    249 1HH1 ARG A  15       1.847   0.508  19.808  1.00  0.00           H  
ATOM    250 2HH1 ARG A  15       2.513   0.386  18.200  1.00  0.00           H  
ATOM    251 1HH2 ARG A  15       3.676   3.037  20.967  1.00  0.00           H  
ATOM    252 2HH2 ARG A  15       2.425   1.787  21.160  1.00  0.00           H  
ATOM    253  N   VAL A  16       3.176   3.812  11.638  1.00  0.00           N  
ATOM    254  CA  VAL A  16       3.394   3.426  10.245  1.00  0.00           C  
ATOM    255  C   VAL A  16       4.824   2.933  10.130  1.00  0.00           C  
ATOM    256  O   VAL A  16       5.760   3.706  10.318  1.00  0.00           O  
ATOM    257  CB  VAL A  16       3.136   4.594   9.274  1.00  0.00           C  
ATOM    258  CG1 VAL A  16       3.250   4.115   7.822  1.00  0.00           C  
ATOM    259  CG2 VAL A  16       1.742   5.194   9.480  1.00  0.00           C  
ATOM    260  H   VAL A  16       3.797   4.508  12.026  1.00  0.00           H  
ATOM    261  HA  VAL A  16       2.684   2.639   9.989  1.00  0.00           H  
ATOM    262  HB  VAL A  16       3.870   5.382   9.443  1.00  0.00           H  
ATOM    263 1HG1 VAL A  16       4.256   3.746   7.624  1.00  0.00           H  
ATOM    264 2HG1 VAL A  16       3.054   4.940   7.137  1.00  0.00           H  
ATOM    265 3HG1 VAL A  16       2.533   3.316   7.634  1.00  0.00           H  
ATOM    266 1HG2 VAL A  16       0.976   4.432   9.336  1.00  0.00           H  
ATOM    267 2HG2 VAL A  16       1.585   6.014   8.779  1.00  0.00           H  
ATOM    268 3HG2 VAL A  16       1.669   5.594  10.491  1.00  0.00           H  
ATOM    269  N   ARG A  17       4.998   1.650   9.827  1.00  0.00           N  
ATOM    270  CA  ARG A  17       6.292   1.056   9.493  1.00  0.00           C  
ATOM    271  C   ARG A  17       6.410   0.933   7.989  1.00  0.00           C  
ATOM    272  O   ARG A  17       5.557   0.330   7.339  1.00  0.00           O  
ATOM    273  CB  ARG A  17       6.478  -0.300  10.172  1.00  0.00           C  
ATOM    274  CG  ARG A  17       6.625  -0.133  11.680  1.00  0.00           C  
ATOM    275  CD  ARG A  17       6.829  -1.494  12.336  1.00  0.00           C  
ATOM    276  NE  ARG A  17       6.902  -1.299  13.779  1.00  0.00           N  
ATOM    277  CZ  ARG A  17       7.000  -2.183  14.737  1.00  0.00           C  
ATOM    278  NH1 ARG A  17       7.077  -3.463  14.498  1.00  0.00           N  
ATOM    279  NH2 ARG A  17       7.045  -1.733  15.953  1.00  0.00           N  
ATOM    280  H   ARG A  17       4.170   1.091   9.675  1.00  0.00           H  
ATOM    281  HA  ARG A  17       7.080   1.706   9.875  1.00  0.00           H  
ATOM    282 1HB  ARG A  17       5.619  -0.937   9.961  1.00  0.00           H  
ATOM    283 2HB  ARG A  17       7.378  -0.774   9.781  1.00  0.00           H  
ATOM    284 1HG  ARG A  17       5.729   0.334  12.091  1.00  0.00           H  
ATOM    285 2HG  ARG A  17       7.487   0.500  11.891  1.00  0.00           H  
ATOM    286 1HD  ARG A  17       5.990  -2.145  12.089  1.00  0.00           H  
ATOM    287 2HD  ARG A  17       7.758  -1.931  11.971  1.00  0.00           H  
ATOM    288  HE  ARG A  17       6.982  -0.343  14.096  1.00  0.00           H  
ATOM    289 1HH1 ARG A  17       7.212  -4.111  15.260  1.00  0.00           H  
ATOM    290 2HH1 ARG A  17       7.180  -3.736  13.531  1.00  0.00           H  
ATOM    291 1HH2 ARG A  17       7.134  -2.335  16.759  1.00  0.00           H  
ATOM    292 2HH2 ARG A  17       7.110  -0.728  16.032  1.00  0.00           H  
ATOM    293  N   LEU A  18       7.480   1.496   7.463  1.00  0.00           N  
ATOM    294  CA  LEU A  18       7.839   1.475   6.060  1.00  0.00           C  
ATOM    295  C   LEU A  18       9.050   0.575   5.892  1.00  0.00           C  
ATOM    296  O   LEU A  18       9.998   0.688   6.662  1.00  0.00           O  
ATOM    297  CB  LEU A  18       8.157   2.899   5.591  1.00  0.00           C  
ATOM    298  CG  LEU A  18       7.035   3.924   5.817  1.00  0.00           C  
ATOM    299  CD1 LEU A  18       7.553   5.305   5.428  1.00  0.00           C  
ATOM    300  CD2 LEU A  18       5.796   3.591   4.987  1.00  0.00           C  
ATOM    301  H   LEU A  18       8.138   1.937   8.090  1.00  0.00           H  
ATOM    302  HA  LEU A  18       6.996   1.080   5.493  1.00  0.00           H  
ATOM    303 1HB  LEU A  18       8.385   2.858   4.526  1.00  0.00           H  
ATOM    304 2HB  LEU A  18       9.048   3.243   6.116  1.00  0.00           H  
ATOM    305  HG  LEU A  18       6.754   3.957   6.870  1.00  0.00           H  
ATOM    306 1HD1 LEU A  18       6.759   6.047   5.510  1.00  0.00           H  
ATOM    307 2HD1 LEU A  18       7.924   5.291   4.403  1.00  0.00           H  
ATOM    308 3HD1 LEU A  18       8.370   5.586   6.093  1.00  0.00           H  
ATOM    309 1HD2 LEU A  18       5.380   2.638   5.313  1.00  0.00           H  
ATOM    310 2HD2 LEU A  18       5.040   4.364   5.125  1.00  0.00           H  
ATOM    311 3HD2 LEU A  18       6.065   3.524   3.933  1.00  0.00           H  
ATOM    312  N   ARG A  19       9.039  -0.287   4.881  1.00  0.00           N  
ATOM    313  CA  ARG A  19      10.202  -1.088   4.496  1.00  0.00           C  
ATOM    314  C   ARG A  19      10.404  -0.988   2.993  1.00  0.00           C  
ATOM    315  O   ARG A  19       9.452  -1.182   2.238  1.00  0.00           O  
ATOM    316  CB  ARG A  19      10.003  -2.524   4.988  1.00  0.00           C  
ATOM    317  CG  ARG A  19      11.155  -3.447   4.594  1.00  0.00           C  
ATOM    318  CD  ARG A  19      10.857  -4.858   5.096  1.00  0.00           C  
ATOM    319  NE  ARG A  19      11.862  -5.775   4.561  1.00  0.00           N  
ATOM    320  CZ  ARG A  19      12.794  -6.430   5.206  1.00  0.00           C  
ATOM    321  NH1 ARG A  19      12.842  -6.490   6.512  1.00  0.00           N  
ATOM    322  NH2 ARG A  19      13.711  -7.011   4.493  1.00  0.00           N  
ATOM    323  H   ARG A  19       8.204  -0.344   4.315  1.00  0.00           H  
ATOM    324  HA  ARG A  19      11.078  -0.697   5.014  1.00  0.00           H  
ATOM    325 1HB  ARG A  19       9.079  -2.921   4.566  1.00  0.00           H  
ATOM    326 2HB  ARG A  19       9.915  -2.514   6.074  1.00  0.00           H  
ATOM    327 1HG  ARG A  19      12.086  -3.087   5.030  1.00  0.00           H  
ATOM    328 2HG  ARG A  19      11.252  -3.476   3.508  1.00  0.00           H  
ATOM    329 1HD  ARG A  19      10.841  -4.858   6.186  1.00  0.00           H  
ATOM    330 2HD  ARG A  19       9.878  -5.168   4.732  1.00  0.00           H  
ATOM    331  HE  ARG A  19      11.924  -5.802   3.553  1.00  0.00           H  
ATOM    332 1HH1 ARG A  19      12.189  -5.915   7.025  1.00  0.00           H  
ATOM    333 2HH1 ARG A  19      13.637  -6.907   6.975  1.00  0.00           H  
ATOM    334 1HH2 ARG A  19      14.535  -7.425   4.905  1.00  0.00           H  
ATOM    335 2HH2 ARG A  19      13.676  -6.772   3.513  1.00  0.00           H  
ATOM    336  N   ASN A  20      11.625  -0.681   2.570  1.00  0.00           N  
ATOM    337  CA  ASN A  20      11.984  -0.593   1.159  1.00  0.00           C  
ATOM    338  C   ASN A  20      12.887  -1.769   0.775  1.00  0.00           C  
ATOM    339  O   ASN A  20      14.078  -1.771   1.070  1.00  0.00           O  
ATOM    340  CB  ASN A  20      12.631   0.774   0.896  1.00  0.00           C  
ATOM    341  CG  ASN A  20      13.038   0.973  -0.549  1.00  0.00           C  
ATOM    342  OD1 ASN A  20      12.818   0.138  -1.411  1.00  0.00           O  
ATOM    343  ND2 ASN A  20      13.619   2.099  -0.872  1.00  0.00           N  
ATOM    344  H   ASN A  20      12.353  -0.543   3.257  1.00  0.00           H  
ATOM    345  HA  ASN A  20      11.072  -0.662   0.565  1.00  0.00           H  
ATOM    346 1HB  ASN A  20      11.932   1.568   1.162  1.00  0.00           H  
ATOM    347 2HB  ASN A  20      13.524   0.860   1.514  1.00  0.00           H  
ATOM    348 1HD2 ASN A  20      13.904   2.240  -1.831  1.00  0.00           H  
ATOM    349 2HD2 ASN A  20      13.710   2.833  -0.184  1.00  0.00           H  
ATOM    350  N   ASP A  21      12.322  -2.752   0.080  1.00  0.00           N  
ATOM    351  CA  ASP A  21      13.053  -3.896  -0.474  1.00  0.00           C  
ATOM    352  C   ASP A  21      13.419  -3.673  -1.963  1.00  0.00           C  
ATOM    353  O   ASP A  21      13.735  -4.616  -2.687  1.00  0.00           O  
ATOM    354  CB  ASP A  21      12.258  -5.194  -0.239  1.00  0.00           C  
ATOM    355  CG  ASP A  21      12.060  -5.567   1.240  1.00  0.00           C  
ATOM    356  OD1 ASP A  21      13.050  -5.749   1.991  1.00  0.00           O  
ATOM    357  OD2 ASP A  21      10.894  -5.758   1.650  1.00  0.00           O  
ATOM    358  H   ASP A  21      11.355  -2.650  -0.196  1.00  0.00           H  
ATOM    359  HA  ASP A  21      13.982  -4.016   0.084  1.00  0.00           H  
ATOM    360 1HB  ASP A  21      11.284  -5.098  -0.719  1.00  0.00           H  
ATOM    361 2HB  ASP A  21      12.780  -6.023  -0.717  1.00  0.00           H  
ATOM    362  N   SER A  22      13.354  -2.431  -2.459  1.00  0.00           N  
ATOM    363  CA  SER A  22      13.832  -2.059  -3.797  1.00  0.00           C  
ATOM    364  C   SER A  22      15.317  -1.670  -3.798  1.00  0.00           C  
ATOM    365  O   SER A  22      15.943  -1.496  -2.756  1.00  0.00           O  
ATOM    366  CB  SER A  22      12.948  -0.964  -4.408  1.00  0.00           C  
ATOM    367  OG  SER A  22      13.307   0.316  -3.957  1.00  0.00           O  
ATOM    368  H   SER A  22      13.096  -1.686  -1.829  1.00  0.00           H  
ATOM    369  HA  SER A  22      13.716  -2.919  -4.458  1.00  0.00           H  
ATOM    370 1HB  SER A  22      13.067  -0.982  -5.492  1.00  0.00           H  
ATOM    371 2HB  SER A  22      11.901  -1.153  -4.172  1.00  0.00           H  
ATOM    372  HG  SER A  22      13.108   0.353  -3.019  1.00  0.00           H  
ATOM    373  N   SER A  23      15.896  -1.516  -4.991  1.00  0.00           N  
ATOM    374  CA  SER A  23      17.299  -1.125  -5.182  1.00  0.00           C  
ATOM    375  C   SER A  23      17.533   0.390  -5.192  1.00  0.00           C  
ATOM    376  O   SER A  23      18.668   0.827  -5.375  1.00  0.00           O  
ATOM    377  CB  SER A  23      17.811  -1.714  -6.482  1.00  0.00           C  
ATOM    378  OG  SER A  23      17.126  -1.178  -7.580  1.00  0.00           O  
ATOM    379  H   SER A  23      15.354  -1.673  -5.829  1.00  0.00           H  
ATOM    380  HA  SER A  23      17.885  -1.523  -4.352  1.00  0.00           H  
ATOM    381 1HB  SER A  23      18.877  -1.509  -6.579  1.00  0.00           H  
ATOM    382 2HB  SER A  23      17.686  -2.796  -6.465  1.00  0.00           H  
ATOM    383  HG  SER A  23      17.437  -0.274  -7.671  1.00  0.00           H  
ATOM    384  N   THR A  24      16.486   1.204  -5.037  1.00  0.00           N  
ATOM    385  CA  THR A  24      16.567   2.673  -5.064  1.00  0.00           C  
ATOM    386  C   THR A  24      15.850   3.285  -3.865  1.00  0.00           C  
ATOM    387  O   THR A  24      14.923   2.668  -3.342  1.00  0.00           O  
ATOM    388  CB  THR A  24      15.970   3.242  -6.364  1.00  0.00           C  
ATOM    389  OG1 THR A  24      14.575   2.922  -6.433  1.00  0.00           O  
ATOM    390  CG2 THR A  24      16.680   2.660  -7.577  1.00  0.00           C  
ATOM    391  H   THR A  24      15.582   0.800  -4.836  1.00  0.00           H  
ATOM    392  HA  THR A  24      17.617   2.963  -5.015  1.00  0.00           H  
ATOM    393  HB  THR A  24      16.081   4.327  -6.371  1.00  0.00           H  
ATOM    394  HG1 THR A  24      14.078   3.537  -5.888  1.00  0.00           H  
ATOM    395 1HG2 THR A  24      16.246   3.074  -8.487  1.00  0.00           H  
ATOM    396 2HG2 THR A  24      17.740   2.912  -7.533  1.00  0.00           H  
ATOM    397 3HG2 THR A  24      16.565   1.577  -7.581  1.00  0.00           H  
ATOM    398  N   PRO A  25      16.222   4.498  -3.423  1.00  0.00           N  
ATOM    399  CA  PRO A  25      15.431   5.223  -2.439  1.00  0.00           C  
ATOM    400  C   PRO A  25      13.985   5.409  -2.908  1.00  0.00           C  
ATOM    401  O   PRO A  25      13.722   5.576  -4.102  1.00  0.00           O  
ATOM    402  CB  PRO A  25      16.168   6.562  -2.331  1.00  0.00           C  
ATOM    403  CG  PRO A  25      17.555   6.252  -2.781  1.00  0.00           C  
ATOM    404  CD  PRO A  25      17.374   5.258  -3.897  1.00  0.00           C  
ATOM    405  HA  PRO A  25      15.456   4.679  -1.483  1.00  0.00           H  
ATOM    406 1HB  PRO A  25      15.673   7.315  -2.961  1.00  0.00           H  
ATOM    407 2HB  PRO A  25      16.128   6.931  -1.296  1.00  0.00           H  
ATOM    408 1HG  PRO A  25      18.061   7.172  -3.112  1.00  0.00           H  
ATOM    409 2HG  PRO A  25      18.145   5.848  -1.945  1.00  0.00           H  
ATOM    410 1HD  PRO A  25      17.170   5.793  -4.836  1.00  0.00           H  
ATOM    411 2HD  PRO A  25      18.280   4.641  -3.990  1.00  0.00           H  
ATOM    412  N   VAL A  26      13.070   5.383  -1.948  1.00  0.00           N  
ATOM    413  CA  VAL A  26      11.640   5.625  -2.146  1.00  0.00           C  
ATOM    414  C   VAL A  26      11.237   6.764  -1.227  1.00  0.00           C  
ATOM    415  O   VAL A  26      11.623   6.783  -0.059  1.00  0.00           O  
ATOM    416  CB  VAL A  26      10.834   4.352  -1.848  1.00  0.00           C  
ATOM    417  CG1 VAL A  26       9.323   4.599  -1.821  1.00  0.00           C  
ATOM    418  CG2 VAL A  26      11.130   3.273  -2.900  1.00  0.00           C  
ATOM    419  H   VAL A  26      13.374   5.226  -0.998  1.00  0.00           H  
ATOM    420  HA  VAL A  26      11.475   5.888  -3.192  1.00  0.00           H  
ATOM    421  HB  VAL A  26      11.132   3.973  -0.870  1.00  0.00           H  
ATOM    422 1HG1 VAL A  26       8.826   3.716  -1.421  1.00  0.00           H  
ATOM    423 2HG1 VAL A  26       9.065   5.425  -1.158  1.00  0.00           H  
ATOM    424 3HG1 VAL A  26       8.953   4.816  -2.823  1.00  0.00           H  
ATOM    425 1HG2 VAL A  26      12.202   3.088  -2.972  1.00  0.00           H  
ATOM    426 2HG2 VAL A  26      10.767   3.592  -3.877  1.00  0.00           H  
ATOM    427 3HG2 VAL A  26      10.653   2.335  -2.617  1.00  0.00           H  
ATOM    428  N   GLU A  27      10.454   7.702  -1.738  1.00  0.00           N  
ATOM    429  CA  GLU A  27       9.839   8.751  -0.939  1.00  0.00           C  
ATOM    430  C   GLU A  27       8.397   8.357  -0.610  1.00  0.00           C  
ATOM    431  O   GLU A  27       7.622   7.965  -1.480  1.00  0.00           O  
ATOM    432  CB  GLU A  27       9.872  10.089  -1.681  1.00  0.00           C  
ATOM    433  CG  GLU A  27       9.481  11.289  -0.831  1.00  0.00           C  
ATOM    434  CD  GLU A  27       9.839  12.601  -1.471  1.00  0.00           C  
ATOM    435  OE1 GLU A  27      10.608  12.596  -2.402  1.00  0.00           O  
ATOM    436  OE2 GLU A  27       9.343  13.611  -1.028  1.00  0.00           O  
ATOM    437  H   GLU A  27      10.110   7.585  -2.680  1.00  0.00           H  
ATOM    438  HA  GLU A  27      10.403   8.856  -0.012  1.00  0.00           H  
ATOM    439 1HB  GLU A  27      10.876  10.266  -2.067  1.00  0.00           H  
ATOM    440 2HB  GLU A  27       9.195  10.049  -2.534  1.00  0.00           H  
ATOM    441 1HG  GLU A  27       8.405  11.264  -0.658  1.00  0.00           H  
ATOM    442 2HG  GLU A  27       9.978  11.214   0.135  1.00  0.00           H  
ATOM    443  N   VAL A  28       8.038   8.409   0.671  1.00  0.00           N  
ATOM    444  CA  VAL A  28       6.690   8.104   1.145  1.00  0.00           C  
ATOM    445  C   VAL A  28       6.101   9.346   1.792  1.00  0.00           C  
ATOM    446  O   VAL A  28       6.563   9.801   2.840  1.00  0.00           O  
ATOM    447  CB  VAL A  28       6.659   6.890   2.090  1.00  0.00           C  
ATOM    448  CG1 VAL A  28       5.216   6.619   2.543  1.00  0.00           C  
ATOM    449  CG2 VAL A  28       7.185   5.621   1.403  1.00  0.00           C  
ATOM    450  H   VAL A  28       8.738   8.666   1.352  1.00  0.00           H  
ATOM    451  HA  VAL A  28       6.083   7.802   0.291  1.00  0.00           H  
ATOM    452  HB  VAL A  28       7.274   7.093   2.967  1.00  0.00           H  
ATOM    453 1HG1 VAL A  28       5.186   5.733   3.177  1.00  0.00           H  
ATOM    454 2HG1 VAL A  28       4.835   7.466   3.115  1.00  0.00           H  
ATOM    455 3HG1 VAL A  28       4.578   6.460   1.674  1.00  0.00           H  
ATOM    456 1HG2 VAL A  28       7.070   4.759   2.058  1.00  0.00           H  
ATOM    457 2HG2 VAL A  28       6.638   5.449   0.476  1.00  0.00           H  
ATOM    458 3HG2 VAL A  28       8.243   5.737   1.171  1.00  0.00           H  
ATOM    459  N   HIS A  29       5.041   9.873   1.186  1.00  0.00           N  
ATOM    460  CA  HIS A  29       4.231  10.941   1.755  1.00  0.00           C  
ATOM    461  C   HIS A  29       3.047  10.343   2.499  1.00  0.00           C  
ATOM    462  O   HIS A  29       2.192   9.682   1.914  1.00  0.00           O  
ATOM    463  CB  HIS A  29       3.743  11.908   0.682  1.00  0.00           C  
ATOM    464  CG  HIS A  29       4.847  12.496  -0.139  1.00  0.00           C  
ATOM    465  ND1 HIS A  29       5.516  13.667   0.130  1.00  0.00           N  
ATOM    466  CD2 HIS A  29       5.363  11.975  -1.293  1.00  0.00           C  
ATOM    467  CE1 HIS A  29       6.391  13.868  -0.870  1.00  0.00           C  
ATOM    468  NE2 HIS A  29       6.316  12.870  -1.757  1.00  0.00           N  
ATOM    469  H   HIS A  29       4.797   9.500   0.280  1.00  0.00           H  
ATOM    470  HA  HIS A  29       4.831  11.516   2.460  1.00  0.00           H  
ATOM    471 1HB  HIS A  29       3.055  11.391   0.012  1.00  0.00           H  
ATOM    472 2HB  HIS A  29       3.192  12.723   1.151  1.00  0.00           H  
ATOM    473  HD2 HIS A  29       5.056  11.048  -1.779  1.00  0.00           H  
ATOM    474  HE1 HIS A  29       7.071  14.714  -0.962  1.00  0.00           H  
ATOM    475  HE2 HIS A  29       6.858  12.791  -2.606  1.00  0.00           H  
ATOM    476  N   ILE A  30       2.976  10.608   3.794  1.00  0.00           N  
ATOM    477  CA  ILE A  30       1.918  10.140   4.675  1.00  0.00           C  
ATOM    478  C   ILE A  30       1.065  11.343   5.060  1.00  0.00           C  
ATOM    479  O   ILE A  30       1.588  12.336   5.570  1.00  0.00           O  
ATOM    480  CB  ILE A  30       2.500   9.434   5.915  1.00  0.00           C  
ATOM    481  CG1 ILE A  30       3.595   8.399   5.565  1.00  0.00           C  
ATOM    482  CG2 ILE A  30       1.332   8.782   6.678  1.00  0.00           C  
ATOM    483  CD1 ILE A  30       4.307   7.836   6.799  1.00  0.00           C  
ATOM    484  H   ILE A  30       3.709  11.174   4.196  1.00  0.00           H  
ATOM    485  HA  ILE A  30       1.318   9.408   4.136  1.00  0.00           H  
ATOM    486  HB  ILE A  30       2.961  10.193   6.548  1.00  0.00           H  
ATOM    487 1HG1 ILE A  30       4.369   8.868   4.958  1.00  0.00           H  
ATOM    488 2HG1 ILE A  30       3.164   7.580   4.989  1.00  0.00           H  
ATOM    489 1HG2 ILE A  30       0.619   9.543   6.997  1.00  0.00           H  
ATOM    490 2HG2 ILE A  30       0.815   8.071   6.034  1.00  0.00           H  
ATOM    491 3HG2 ILE A  30       1.682   8.267   7.573  1.00  0.00           H  
ATOM    492 1HD1 ILE A  30       5.129   7.194   6.481  1.00  0.00           H  
ATOM    493 2HD1 ILE A  30       3.624   7.242   7.406  1.00  0.00           H  
ATOM    494 3HD1 ILE A  30       4.710   8.653   7.399  1.00  0.00           H  
ATOM    495  N   LYS A  31      -0.246  11.257   4.847  1.00  0.00           N  
ATOM    496  CA  LYS A  31      -1.217  12.258   5.296  1.00  0.00           C  
ATOM    497  C   LYS A  31      -2.230  11.617   6.234  1.00  0.00           C  
ATOM    498  O   LYS A  31      -2.800  10.576   5.918  1.00  0.00           O  
ATOM    499  CB  LYS A  31      -1.867  12.930   4.083  1.00  0.00           C  
ATOM    500  CG  LYS A  31      -2.914  13.971   4.500  1.00  0.00           C  
ATOM    501  CD  LYS A  31      -3.662  14.514   3.283  1.00  0.00           C  
ATOM    502  CE  LYS A  31      -4.758  15.456   3.788  1.00  0.00           C  
ATOM    503  NZ  LYS A  31      -5.719  15.796   2.714  1.00  0.00           N  
ATOM    504  H   LYS A  31      -0.592  10.411   4.419  1.00  0.00           H  
ATOM    505  HA  LYS A  31      -0.683  13.038   5.841  1.00  0.00           H  
ATOM    506 1HB  LYS A  31      -1.093  13.415   3.487  1.00  0.00           H  
ATOM    507 2HB  LYS A  31      -2.342  12.165   3.468  1.00  0.00           H  
ATOM    508 1HG  LYS A  31      -3.650  13.509   5.160  1.00  0.00           H  
ATOM    509 2HG  LYS A  31      -2.430  14.787   5.036  1.00  0.00           H  
ATOM    510 1HD  LYS A  31      -2.972  15.039   2.623  1.00  0.00           H  
ATOM    511 2HD  LYS A  31      -4.110  13.678   2.747  1.00  0.00           H  
ATOM    512 1HE  LYS A  31      -5.285  14.956   4.600  1.00  0.00           H  
ATOM    513 2HE  LYS A  31      -4.307  16.350   4.219  1.00  0.00           H  
ATOM    514 1HZ  LYS A  31      -6.451  16.382   3.088  1.00  0.00           H  
ATOM    515 2HZ  LYS A  31      -5.265  16.257   1.938  1.00  0.00           H  
ATOM    516 3HZ  LYS A  31      -6.144  14.945   2.372  1.00  0.00           H  
ATOM    517  N   VAL A  32      -2.469  12.269   7.368  1.00  0.00           N  
ATOM    518  CA  VAL A  32      -3.356  11.803   8.438  1.00  0.00           C  
ATOM    519  C   VAL A  32      -4.117  13.005   8.982  1.00  0.00           C  
ATOM    520  O   VAL A  32      -3.553  13.850   9.679  1.00  0.00           O  
ATOM    521  CB  VAL A  32      -2.541  11.146   9.559  1.00  0.00           C  
ATOM    522  CG1 VAL A  32      -3.465  10.511  10.593  1.00  0.00           C  
ATOM    523  CG2 VAL A  32      -1.607  10.062   9.029  1.00  0.00           C  
ATOM    524  H   VAL A  32      -1.950  13.118   7.540  1.00  0.00           H  
ATOM    525  HA  VAL A  32      -4.045  11.068   8.021  1.00  0.00           H  
ATOM    526  HB  VAL A  32      -1.923  11.897  10.052  1.00  0.00           H  
ATOM    527 1HG1 VAL A  32      -2.845  10.055  11.365  1.00  0.00           H  
ATOM    528 2HG1 VAL A  32      -4.090   9.752  10.122  1.00  0.00           H  
ATOM    529 3HG1 VAL A  32      -4.095  11.267  11.060  1.00  0.00           H  
ATOM    530 1HG2 VAL A  32      -0.990   9.713   9.857  1.00  0.00           H  
ATOM    531 2HG2 VAL A  32      -2.176   9.253   8.570  1.00  0.00           H  
ATOM    532 3HG2 VAL A  32      -0.907  10.483   8.306  1.00  0.00           H  
ATOM    533  N   GLY A  33      -5.392  13.134   8.610  1.00  0.00           N  
ATOM    534  CA  GLY A  33      -6.125  14.386   8.802  1.00  0.00           C  
ATOM    535  C   GLY A  33      -5.395  15.554   8.124  1.00  0.00           C  
ATOM    536  O   GLY A  33      -5.181  15.535   6.907  1.00  0.00           O  
ATOM    537  H   GLY A  33      -5.818  12.397   8.067  1.00  0.00           H  
ATOM    538 1HA  GLY A  33      -7.129  14.286   8.390  1.00  0.00           H  
ATOM    539 2HA  GLY A  33      -6.233  14.584   9.868  1.00  0.00           H  
ATOM    540  N   ASP A  34      -4.986  16.541   8.923  1.00  0.00           N  
ATOM    541  CA  ASP A  34      -4.224  17.713   8.469  1.00  0.00           C  
ATOM    542  C   ASP A  34      -2.701  17.537   8.579  1.00  0.00           C  
ATOM    543  O   ASP A  34      -1.949  18.303   7.971  1.00  0.00           O  
ATOM    544  CB  ASP A  34      -4.669  18.949   9.261  1.00  0.00           C  
ATOM    545  CG  ASP A  34      -6.162  19.230   9.097  1.00  0.00           C  
ATOM    546  OD1 ASP A  34      -6.638  19.182   7.940  1.00  0.00           O  
ATOM    547  OD2 ASP A  34      -6.808  19.453  10.145  1.00  0.00           O  
ATOM    548  H   ASP A  34      -5.227  16.496   9.902  1.00  0.00           H  
ATOM    549  HA  ASP A  34      -4.445  17.882   7.415  1.00  0.00           H  
ATOM    550 1HB  ASP A  34      -4.434  18.799  10.314  1.00  0.00           H  
ATOM    551 2HB  ASP A  34      -4.113  19.818   8.909  1.00  0.00           H  
ATOM    552  N   GLU A  35      -2.225  16.535   9.327  1.00  0.00           N  
ATOM    553  CA  GLU A  35      -0.791  16.276   9.462  1.00  0.00           C  
ATOM    554  C   GLU A  35      -0.259  15.586   8.202  1.00  0.00           C  
ATOM    555  O   GLU A  35      -0.875  14.666   7.656  1.00  0.00           O  
ATOM    556  CB  GLU A  35      -0.466  15.490  10.749  1.00  0.00           C  
ATOM    557  CG  GLU A  35       1.056  15.461  11.022  1.00  0.00           C  
ATOM    558  CD  GLU A  35       1.469  14.799  12.352  1.00  0.00           C  
ATOM    559  OE1 GLU A  35       2.686  14.500  12.504  1.00  0.00           O  
ATOM    560  OE2 GLU A  35       0.591  14.595  13.216  1.00  0.00           O  
ATOM    561  H   GLU A  35      -2.864  15.836   9.678  1.00  0.00           H  
ATOM    562  HA  GLU A  35      -0.277  17.230   9.583  1.00  0.00           H  
ATOM    563 1HB  GLU A  35      -0.842  14.471  10.662  1.00  0.00           H  
ATOM    564 2HB  GLU A  35      -0.966  15.981  11.584  1.00  0.00           H  
ATOM    565 1HG  GLU A  35       1.426  16.486  11.016  1.00  0.00           H  
ATOM    566 2HG  GLU A  35       1.547  14.931  10.206  1.00  0.00           H  
ATOM    567  N   LYS A  36       0.909  16.039   7.739  1.00  0.00           N  
ATOM    568  CA  LYS A  36       1.629  15.463   6.604  1.00  0.00           C  
ATOM    569  C   LYS A  36       3.075  15.209   6.994  1.00  0.00           C  
ATOM    570  O   LYS A  36       3.712  16.091   7.566  1.00  0.00           O  
ATOM    571  CB  LYS A  36       1.578  16.394   5.389  1.00  0.00           C  
ATOM    572  CG  LYS A  36       0.156  16.621   4.864  1.00  0.00           C  
ATOM    573  CD  LYS A  36       0.209  17.595   3.685  1.00  0.00           C  
ATOM    574  CE  LYS A  36      -1.203  17.946   3.219  1.00  0.00           C  
ATOM    575  NZ  LYS A  36      -1.153  18.965   2.141  1.00  0.00           N  
ATOM    576  H   LYS A  36       1.372  16.773   8.255  1.00  0.00           H  
ATOM    577  HA  LYS A  36       1.162  14.513   6.344  1.00  0.00           H  
ATOM    578 1HB  LYS A  36       2.179  15.957   4.591  1.00  0.00           H  
ATOM    579 2HB  LYS A  36       2.019  17.352   5.663  1.00  0.00           H  
ATOM    580 1HG  LYS A  36      -0.269  15.671   4.540  1.00  0.00           H  
ATOM    581 2HG  LYS A  36      -0.468  17.048   5.650  1.00  0.00           H  
ATOM    582 1HD  LYS A  36       0.771  17.139   2.869  1.00  0.00           H  
ATOM    583 2HD  LYS A  36       0.719  18.503   4.005  1.00  0.00           H  
ATOM    584 1HE  LYS A  36      -1.758  18.327   4.077  1.00  0.00           H  
ATOM    585 2HE  LYS A  36      -1.690  17.035   2.872  1.00  0.00           H  
ATOM    586 1HZ  LYS A  36      -0.683  19.792   2.478  1.00  0.00           H  
ATOM    587 2HZ  LYS A  36      -0.634  18.615   1.349  1.00  0.00           H  
ATOM    588 3HZ  LYS A  36      -2.081  19.230   1.843  1.00  0.00           H  
ATOM    589  N   ARG A  37       3.601  14.040   6.639  1.00  0.00           N  
ATOM    590  CA  ARG A  37       5.022  13.699   6.771  1.00  0.00           C  
ATOM    591  C   ARG A  37       5.548  13.136   5.465  1.00  0.00           C  
ATOM    592  O   ARG A  37       4.848  12.383   4.802  1.00  0.00           O  
ATOM    593  CB  ARG A  37       5.247  12.712   7.925  1.00  0.00           C  
ATOM    594  CG  ARG A  37       4.780  13.296   9.267  1.00  0.00           C  
ATOM    595  CD  ARG A  37       5.794  13.060  10.377  1.00  0.00           C  
ATOM    596  NE  ARG A  37       5.256  13.556  11.646  1.00  0.00           N  
ATOM    597  CZ  ARG A  37       5.899  13.725  12.774  1.00  0.00           C  
ATOM    598  NH1 ARG A  37       7.180  13.493  12.899  1.00  0.00           N  
ATOM    599  NH2 ARG A  37       5.208  14.139  13.790  1.00  0.00           N  
ATOM    600  H   ARG A  37       3.000  13.379   6.168  1.00  0.00           H  
ATOM    601  HA  ARG A  37       5.574  14.606   7.021  1.00  0.00           H  
ATOM    602 1HB  ARG A  37       6.311  12.480   7.973  1.00  0.00           H  
ATOM    603 2HB  ARG A  37       4.711  11.784   7.730  1.00  0.00           H  
ATOM    604 1HG  ARG A  37       4.635  14.374   9.192  1.00  0.00           H  
ATOM    605 2HG  ARG A  37       3.827  12.843   9.541  1.00  0.00           H  
ATOM    606 1HD  ARG A  37       6.715  13.588  10.128  1.00  0.00           H  
ATOM    607 2HD  ARG A  37       6.000  11.993  10.458  1.00  0.00           H  
ATOM    608  HE  ARG A  37       4.270  13.771  11.699  1.00  0.00           H  
ATOM    609 1HH1 ARG A  37       7.634  13.637  13.790  1.00  0.00           H  
ATOM    610 2HH1 ARG A  37       7.685  13.144  12.097  1.00  0.00           H  
ATOM    611 1HH2 ARG A  37       4.226  14.297  13.613  1.00  0.00           H  
ATOM    612 2HH2 ARG A  37       5.582  14.185  14.727  1.00  0.00           H  
ATOM    613  N   THR A  38       6.782  13.479   5.135  1.00  0.00           N  
ATOM    614  CA  THR A  38       7.530  12.873   4.033  1.00  0.00           C  
ATOM    615  C   THR A  38       8.692  12.101   4.632  1.00  0.00           C  
ATOM    616  O   THR A  38       9.385  12.622   5.506  1.00  0.00           O  
ATOM    617  CB  THR A  38       8.044  13.923   3.031  1.00  0.00           C  
ATOM    618  OG1 THR A  38       6.936  14.656   2.492  1.00  0.00           O  
ATOM    619  CG2 THR A  38       8.803  13.252   1.897  1.00  0.00           C  
ATOM    620  H   THR A  38       7.304  14.084   5.753  1.00  0.00           H  
ATOM    621  HA  THR A  38       6.866  12.196   3.495  1.00  0.00           H  
ATOM    622  HB  THR A  38       8.709  14.619   3.543  1.00  0.00           H  
ATOM    623  HG1 THR A  38       6.585  14.189   1.731  1.00  0.00           H  
ATOM    624 1HG2 THR A  38       9.159  14.009   1.199  1.00  0.00           H  
ATOM    625 2HG2 THR A  38       9.653  12.703   2.302  1.00  0.00           H  
ATOM    626 3HG2 THR A  38       8.141  12.562   1.375  1.00  0.00           H  
ATOM    627  N   VAL A  39       8.886  10.866   4.184  1.00  0.00           N  
ATOM    628  CA  VAL A  39       9.974   9.997   4.629  1.00  0.00           C  
ATOM    629  C   VAL A  39      10.667   9.416   3.414  1.00  0.00           C  
ATOM    630  O   VAL A  39      10.036   8.738   2.609  1.00  0.00           O  
ATOM    631  CB  VAL A  39       9.450   8.869   5.533  1.00  0.00           C  
ATOM    632  CG1 VAL A  39      10.585   7.972   6.041  1.00  0.00           C  
ATOM    633  CG2 VAL A  39       8.742   9.457   6.755  1.00  0.00           C  
ATOM    634  H   VAL A  39       8.244  10.489   3.501  1.00  0.00           H  
ATOM    635  HA  VAL A  39      10.676  10.593   5.214  1.00  0.00           H  
ATOM    636  HB  VAL A  39       8.739   8.252   4.984  1.00  0.00           H  
ATOM    637 1HG1 VAL A  39      10.174   7.179   6.666  1.00  0.00           H  
ATOM    638 2HG1 VAL A  39      11.099   7.496   5.206  1.00  0.00           H  
ATOM    639 3HG1 VAL A  39      11.305   8.555   6.615  1.00  0.00           H  
ATOM    640 1HG2 VAL A  39       7.772   9.861   6.469  1.00  0.00           H  
ATOM    641 2HG2 VAL A  39       9.355  10.239   7.204  1.00  0.00           H  
ATOM    642 3HG2 VAL A  39       8.606   8.657   7.484  1.00  0.00           H  
ATOM    643  N   THR A  40      11.969   9.643   3.301  1.00  0.00           N  
ATOM    644  CA  THR A  40      12.812   8.878   2.383  1.00  0.00           C  
ATOM    645  C   THR A  40      13.203   7.572   3.063  1.00  0.00           C  
ATOM    646  O   THR A  40      13.731   7.593   4.172  1.00  0.00           O  
ATOM    647  CB  THR A  40      14.071   9.662   1.969  1.00  0.00           C  
ATOM    648  OG1 THR A  40      13.687  10.877   1.312  1.00  0.00           O  
ATOM    649  CG2 THR A  40      14.931   8.832   1.029  1.00  0.00           C  
ATOM    650  H   THR A  40      12.432  10.246   3.965  1.00  0.00           H  
ATOM    651  HA  THR A  40      12.237   8.666   1.481  1.00  0.00           H  
ATOM    652  HB  THR A  40      14.652   9.913   2.857  1.00  0.00           H  
ATOM    653  HG1 THR A  40      13.339  10.672   0.441  1.00  0.00           H  
ATOM    654 1HG2 THR A  40      15.817   9.402   0.747  1.00  0.00           H  
ATOM    655 2HG2 THR A  40      15.235   7.913   1.529  1.00  0.00           H  
ATOM    656 3HG2 THR A  40      14.360   8.586   0.135  1.00  0.00           H  
ATOM    657  N   VAL A  41      12.946   6.446   2.405  1.00  0.00           N  
ATOM    658  CA  VAL A  41      13.319   5.106   2.864  1.00  0.00           C  
ATOM    659  C   VAL A  41      14.365   4.566   1.897  1.00  0.00           C  
ATOM    660  O   VAL A  41      14.078   4.346   0.716  1.00  0.00           O  
ATOM    661  CB  VAL A  41      12.088   4.182   2.941  1.00  0.00           C  
ATOM    662  CG1 VAL A  41      12.433   2.864   3.646  1.00  0.00           C  
ATOM    663  CG2 VAL A  41      10.924   4.815   3.715  1.00  0.00           C  
ATOM    664  H   VAL A  41      12.475   6.517   1.515  1.00  0.00           H  
ATOM    665  HA  VAL A  41      13.723   5.186   3.874  1.00  0.00           H  
ATOM    666  HB  VAL A  41      11.739   3.961   1.933  1.00  0.00           H  
ATOM    667 1HG1 VAL A  41      13.293   2.394   3.168  1.00  0.00           H  
ATOM    668 2HG1 VAL A  41      12.683   3.046   4.691  1.00  0.00           H  
ATOM    669 3HG1 VAL A  41      11.585   2.180   3.596  1.00  0.00           H  
ATOM    670 1HG2 VAL A  41      10.099   4.104   3.768  1.00  0.00           H  
ATOM    671 2HG2 VAL A  41      10.568   5.709   3.203  1.00  0.00           H  
ATOM    672 3HG2 VAL A  41      11.248   5.076   4.722  1.00  0.00           H  
ATOM    673  N   ASN A  42      15.596   4.384   2.362  1.00  0.00           N  
ATOM    674  CA  ASN A  42      16.695   3.889   1.538  1.00  0.00           C  
ATOM    675  C   ASN A  42      16.565   2.379   1.265  1.00  0.00           C  
ATOM    676  O   ASN A  42      15.836   1.682   1.971  1.00  0.00           O  
ATOM    677  CB  ASN A  42      18.030   4.243   2.205  1.00  0.00           C  
ATOM    678  CG  ASN A  42      18.221   5.740   2.280  1.00  0.00           C  
ATOM    679  OD1 ASN A  42      18.382   6.412   1.272  1.00  0.00           O  
ATOM    680  ND2 ASN A  42      18.168   6.296   3.464  1.00  0.00           N  
ATOM    681  H   ASN A  42      15.777   4.542   3.343  1.00  0.00           H  
ATOM    682  HA  ASN A  42      16.655   4.390   0.570  1.00  0.00           H  
ATOM    683 1HB  ASN A  42      18.865   3.831   1.639  1.00  0.00           H  
ATOM    684 2HB  ASN A  42      18.065   3.810   3.205  1.00  0.00           H  
ATOM    685 1HD2 ASN A  42      17.764   5.756   4.216  1.00  0.00           H  
ATOM    686 2HD2 ASN A  42      18.178   7.305   3.505  1.00  0.00           H  
ATOM    687  N   PRO A  43      17.262   1.845   0.247  1.00  0.00           N  
ATOM    688  CA  PRO A  43      17.290   0.408  -0.022  1.00  0.00           C  
ATOM    689  C   PRO A  43      17.653  -0.424   1.215  1.00  0.00           C  
ATOM    690  O   PRO A  43      18.678  -0.182   1.852  1.00  0.00           O  
ATOM    691  CB  PRO A  43      18.338   0.233  -1.126  1.00  0.00           C  
ATOM    692  CG  PRO A  43      18.233   1.549  -1.885  1.00  0.00           C  
ATOM    693  CD  PRO A  43      18.029   2.560  -0.764  1.00  0.00           C  
ATOM    694  HA  PRO A  43      16.307   0.092  -0.402  1.00  0.00           H  
ATOM    695 1HB  PRO A  43      18.127  -0.626  -1.762  1.00  0.00           H  
ATOM    696 2HB  PRO A  43      19.336   0.148  -0.697  1.00  0.00           H  
ATOM    697 1HG  PRO A  43      19.126   1.759  -2.474  1.00  0.00           H  
ATOM    698 2HG  PRO A  43      17.342   1.517  -2.512  1.00  0.00           H  
ATOM    699 1HD  PRO A  43      17.494   3.432  -1.141  1.00  0.00           H  
ATOM    700 2HD  PRO A  43      18.997   2.851  -0.357  1.00  0.00           H  
ATOM    701  N   GLY A  44      16.822  -1.414   1.541  1.00  0.00           N  
ATOM    702  CA  GLY A  44      16.981  -2.298   2.698  1.00  0.00           C  
ATOM    703  C   GLY A  44      16.609  -1.674   4.048  1.00  0.00           C  
ATOM    704  O   GLY A  44      16.712  -2.352   5.071  1.00  0.00           O  
ATOM    705  H   GLY A  44      15.956  -1.499   1.027  1.00  0.00           H  
ATOM    706 1HA  GLY A  44      16.365  -3.187   2.564  1.00  0.00           H  
ATOM    707 2HA  GLY A  44      18.016  -2.631   2.762  1.00  0.00           H  
ATOM    708  N   GLU A  45      16.188  -0.409   4.074  1.00  0.00           N  
ATOM    709  CA  GLU A  45      15.845   0.306   5.300  1.00  0.00           C  
ATOM    710  C   GLU A  45      14.423  -0.029   5.776  1.00  0.00           C  
ATOM    711  O   GLU A  45      13.500  -0.244   4.981  1.00  0.00           O  
ATOM    712  CB  GLU A  45      16.060   1.816   5.094  1.00  0.00           C  
ATOM    713  CG  GLU A  45      16.070   2.620   6.403  1.00  0.00           C  
ATOM    714  CD  GLU A  45      16.361   4.120   6.200  1.00  0.00           C  
ATOM    715  OE1 GLU A  45      16.583   4.802   7.222  1.00  0.00           O  
ATOM    716  OE2 GLU A  45      16.402   4.590   5.036  1.00  0.00           O  
ATOM    717  H   GLU A  45      16.091   0.094   3.203  1.00  0.00           H  
ATOM    718  HA  GLU A  45      16.538   0.000   6.084  1.00  0.00           H  
ATOM    719 1HB  GLU A  45      17.022   1.962   4.602  1.00  0.00           H  
ATOM    720 2HB  GLU A  45      15.272   2.203   4.449  1.00  0.00           H  
ATOM    721 1HG  GLU A  45      15.103   2.512   6.895  1.00  0.00           H  
ATOM    722 2HG  GLU A  45      16.829   2.195   7.059  1.00  0.00           H  
ATOM    723  N   GLU A  46      14.250  -0.032   7.099  1.00  0.00           N  
ATOM    724  CA  GLU A  46      12.951  -0.016   7.765  1.00  0.00           C  
ATOM    725  C   GLU A  46      12.851   1.249   8.630  1.00  0.00           C  
ATOM    726  O   GLU A  46      13.710   1.494   9.477  1.00  0.00           O  
ATOM    727  CB  GLU A  46      12.728  -1.321   8.557  1.00  0.00           C  
ATOM    728  CG  GLU A  46      11.317  -1.406   9.165  1.00  0.00           C  
ATOM    729  CD  GLU A  46      10.984  -2.791   9.750  1.00  0.00           C  
ATOM    730  OE1 GLU A  46      10.684  -2.886  10.961  1.00  0.00           O  
ATOM    731  OE2 GLU A  46      10.864  -3.772   8.971  1.00  0.00           O  
ATOM    732  H   GLU A  46      15.043   0.198   7.682  1.00  0.00           H  
ATOM    733  HA  GLU A  46      12.171   0.002   7.003  1.00  0.00           H  
ATOM    734 1HB  GLU A  46      12.863  -2.160   7.876  1.00  0.00           H  
ATOM    735 2HB  GLU A  46      13.468  -1.401   9.354  1.00  0.00           H  
ATOM    736 1HG  GLU A  46      11.213  -0.643   9.936  1.00  0.00           H  
ATOM    737 2HG  GLU A  46      10.585  -1.190   8.386  1.00  0.00           H  
ATOM    738  N   VAL A  47      11.807   2.052   8.415  1.00  0.00           N  
ATOM    739  CA  VAL A  47      11.561   3.314   9.131  1.00  0.00           C  
ATOM    740  C   VAL A  47      10.195   3.261   9.804  1.00  0.00           C  
ATOM    741  O   VAL A  47       9.215   2.833   9.200  1.00  0.00           O  
ATOM    742  CB  VAL A  47      11.664   4.542   8.199  1.00  0.00           C  
ATOM    743  CG1 VAL A  47      11.476   5.847   8.989  1.00  0.00           C  
ATOM    744  CG2 VAL A  47      13.023   4.617   7.495  1.00  0.00           C  
ATOM    745  H   VAL A  47      11.122   1.755   7.734  1.00  0.00           H  
ATOM    746  HA  VAL A  47      12.340   3.442   9.884  1.00  0.00           H  
ATOM    747  HB  VAL A  47      10.888   4.484   7.436  1.00  0.00           H  
ATOM    748 1HG1 VAL A  47      11.717   6.703   8.359  1.00  0.00           H  
ATOM    749 2HG1 VAL A  47      12.143   5.860   9.851  1.00  0.00           H  
ATOM    750 3HG1 VAL A  47      10.443   5.944   9.323  1.00  0.00           H  
ATOM    751 1HG2 VAL A  47      13.086   5.513   6.877  1.00  0.00           H  
ATOM    752 2HG2 VAL A  47      13.155   3.752   6.846  1.00  0.00           H  
ATOM    753 3HG2 VAL A  47      13.831   4.635   8.226  1.00  0.00           H  
ATOM    754  N   GLU A  48      10.103   3.735  11.046  1.00  0.00           N  
ATOM    755  CA  GLU A  48       8.832   3.898  11.757  1.00  0.00           C  
ATOM    756  C   GLU A  48       8.481   5.384  11.914  1.00  0.00           C  
ATOM    757  O   GLU A  48       9.305   6.198  12.330  1.00  0.00           O  
ATOM    758  CB  GLU A  48       8.859   3.146  13.102  1.00  0.00           C  
ATOM    759  CG  GLU A  48       7.471   3.097  13.763  1.00  0.00           C  
ATOM    760  CD  GLU A  48       7.460   2.308  15.085  1.00  0.00           C  
ATOM    761  OE1 GLU A  48       7.419   2.953  16.153  1.00  0.00           O  
ATOM    762  OE2 GLU A  48       7.389   1.053  15.045  1.00  0.00           O  
ATOM    763  H   GLU A  48      10.934   4.107  11.484  1.00  0.00           H  
ATOM    764  HA  GLU A  48       8.045   3.420  11.173  1.00  0.00           H  
ATOM    765 1HB  GLU A  48       9.193   2.123  12.927  1.00  0.00           H  
ATOM    766 2HB  GLU A  48       9.565   3.631  13.776  1.00  0.00           H  
ATOM    767 1HG  GLU A  48       7.128   4.115  13.952  1.00  0.00           H  
ATOM    768 2HG  GLU A  48       6.764   2.643  13.069  1.00  0.00           H  
ATOM    769  N   VAL A  49       7.230   5.733  11.617  1.00  0.00           N  
ATOM    770  CA  VAL A  49       6.637   7.051  11.862  1.00  0.00           C  
ATOM    771  C   VAL A  49       5.446   6.872  12.787  1.00  0.00           C  
ATOM    772  O   VAL A  49       4.598   6.019  12.547  1.00  0.00           O  
ATOM    773  CB  VAL A  49       6.177   7.731  10.561  1.00  0.00           C  
ATOM    774  CG1 VAL A  49       5.801   9.200  10.810  1.00  0.00           C  
ATOM    775  CG2 VAL A  49       7.253   7.712   9.480  1.00  0.00           C  
ATOM    776  H   VAL A  49       6.624   5.018  11.242  1.00  0.00           H  
ATOM    777  HA  VAL A  49       7.391   7.689  12.325  1.00  0.00           H  
ATOM    778  HB  VAL A  49       5.302   7.212  10.171  1.00  0.00           H  
ATOM    779 1HG1 VAL A  49       4.969   9.267  11.511  1.00  0.00           H  
ATOM    780 2HG1 VAL A  49       6.658   9.741  11.210  1.00  0.00           H  
ATOM    781 3HG1 VAL A  49       5.487   9.660   9.873  1.00  0.00           H  
ATOM    782 1HG2 VAL A  49       7.503   6.686   9.209  1.00  0.00           H  
ATOM    783 2HG2 VAL A  49       8.151   8.223   9.827  1.00  0.00           H  
ATOM    784 3HG2 VAL A  49       6.850   8.201   8.593  1.00  0.00           H  
ATOM    785  N   THR A  50       5.348   7.689  13.832  1.00  0.00           N  
ATOM    786  CA  THR A  50       4.189   7.688  14.732  1.00  0.00           C  
ATOM    787  C   THR A  50       3.431   9.003  14.620  1.00  0.00           C  
ATOM    788  O   THR A  50       4.033  10.077  14.654  1.00  0.00           O  
ATOM    789  CB  THR A  50       4.601   7.403  16.181  1.00  0.00           C  
ATOM    790  OG1 THR A  50       5.188   6.126  16.278  1.00  0.00           O  
ATOM    791  CG2 THR A  50       3.411   7.375  17.142  1.00  0.00           C  
ATOM    792  H   THR A  50       6.047   8.407  13.959  1.00  0.00           H  
ATOM    793  HA  THR A  50       3.523   6.877  14.437  1.00  0.00           H  
ATOM    794  HB  THR A  50       5.317   8.155  16.515  1.00  0.00           H  
ATOM    795  HG1 THR A  50       6.087   6.202  16.605  1.00  0.00           H  
ATOM    796 1HG2 THR A  50       3.744   7.040  18.125  1.00  0.00           H  
ATOM    797 2HG2 THR A  50       2.984   8.373  17.247  1.00  0.00           H  
ATOM    798 3HG2 THR A  50       2.646   6.694  16.770  1.00  0.00           H  
ATOM    799  N   PHE A  51       2.110   8.898  14.530  1.00  0.00           N  
ATOM    800  CA  PHE A  51       1.154   9.994  14.620  1.00  0.00           C  
ATOM    801  C   PHE A  51       0.368   9.855  15.919  1.00  0.00           C  
ATOM    802  O   PHE A  51       0.029   8.737  16.312  1.00  0.00           O  
ATOM    803  CB  PHE A  51       0.205   9.958  13.419  1.00  0.00           C  
ATOM    804  CG  PHE A  51       0.891  10.152  12.085  1.00  0.00           C  
ATOM    805  CD1 PHE A  51       0.873  11.416  11.471  1.00  0.00           C  
ATOM    806  CD2 PHE A  51       1.554   9.076  11.463  1.00  0.00           C  
ATOM    807  CE1 PHE A  51       1.509  11.603  10.234  1.00  0.00           C  
ATOM    808  CE2 PHE A  51       2.210   9.269  10.237  1.00  0.00           C  
ATOM    809  CZ  PHE A  51       2.186  10.534   9.624  1.00  0.00           C  
ATOM    810  H   PHE A  51       1.713   7.969  14.496  1.00  0.00           H  
ATOM    811  HA  PHE A  51       1.706  10.935  14.621  1.00  0.00           H  
ATOM    812 1HB  PHE A  51      -0.322   9.004  13.408  1.00  0.00           H  
ATOM    813 2HB  PHE A  51      -0.542  10.743  13.544  1.00  0.00           H  
ATOM    814  HD1 PHE A  51       0.368  12.242  11.949  1.00  0.00           H  
ATOM    815  HD2 PHE A  51       1.573   8.105  11.935  1.00  0.00           H  
ATOM    816  HE1 PHE A  51       1.476  12.571   9.756  1.00  0.00           H  
ATOM    817  HE2 PHE A  51       2.734   8.448   9.771  1.00  0.00           H  
ATOM    818  HZ  PHE A  51       2.687  10.687   8.679  1.00  0.00           H  
ATOM    819  N   SER A  52       0.042  10.983  16.547  1.00  0.00           N  
ATOM    820  CA  SER A  52      -0.781  11.025  17.757  1.00  0.00           C  
ATOM    821  C   SER A  52      -1.948  11.984  17.564  1.00  0.00           C  
ATOM    822  O   SER A  52      -1.774  13.082  17.034  1.00  0.00           O  
ATOM    823  CB  SER A  52       0.026  11.450  18.986  1.00  0.00           C  
ATOM    824  OG  SER A  52       1.131  10.596  19.223  1.00  0.00           O  
ATOM    825  H   SER A  52       0.304  11.866  16.134  1.00  0.00           H  
ATOM    826  HA  SER A  52      -1.171  10.024  17.945  1.00  0.00           H  
ATOM    827 1HB  SER A  52      -0.630  11.428  19.856  1.00  0.00           H  
ATOM    828 2HB  SER A  52       0.385  12.469  18.845  1.00  0.00           H  
ATOM    829  HG  SER A  52       1.010  10.215  20.096  1.00  0.00           H  
ATOM    830  N   ALA A  53      -3.135  11.596  18.017  1.00  0.00           N  
ATOM    831  CA  ALA A  53      -4.331  12.416  17.930  1.00  0.00           C  
ATOM    832  C   ALA A  53      -5.218  12.222  19.161  1.00  0.00           C  
ATOM    833  O   ALA A  53      -5.577  11.104  19.503  1.00  0.00           O  
ATOM    834  CB  ALA A  53      -5.088  12.055  16.647  1.00  0.00           C  
ATOM    835  H   ALA A  53      -3.223  10.686  18.445  1.00  0.00           H  
ATOM    836  HA  ALA A  53      -4.023  13.461  17.900  1.00  0.00           H  
ATOM    837 1HB  ALA A  53      -6.019  12.620  16.600  1.00  0.00           H  
ATOM    838 2HB  ALA A  53      -5.338  10.994  16.652  1.00  0.00           H  
ATOM    839 3HB  ALA A  53      -4.473  12.271  15.773  1.00  0.00           H  
ATOM    840  N   ASN A  54      -5.654  13.333  19.763  1.00  0.00           N  
ATOM    841  CA  ASN A  54      -6.657  13.304  20.836  1.00  0.00           C  
ATOM    842  C   ASN A  54      -8.008  12.745  20.358  1.00  0.00           C  
ATOM    843  O   ASN A  54      -8.785  12.242  21.161  1.00  0.00           O  
ATOM    844  CB  ASN A  54      -6.872  14.733  21.366  1.00  0.00           C  
ATOM    845  CG  ASN A  54      -5.650  15.350  22.015  1.00  0.00           C  
ATOM    846  OD1 ASN A  54      -4.688  14.705  22.379  1.00  0.00           O  
ATOM    847  ND2 ASN A  54      -5.632  16.653  22.163  1.00  0.00           N  
ATOM    848  H   ASN A  54      -5.220  14.214  19.528  1.00  0.00           H  
ATOM    849  HA  ASN A  54      -6.304  12.634  21.622  1.00  0.00           H  
ATOM    850 1HB  ASN A  54      -7.210  15.373  20.552  1.00  0.00           H  
ATOM    851 2HB  ASN A  54      -7.659  14.706  22.121  1.00  0.00           H  
ATOM    852 1HD2 ASN A  54      -4.820  17.018  22.640  1.00  0.00           H  
ATOM    853 2HD2 ASN A  54      -6.451  17.206  21.951  1.00  0.00           H  
ATOM    854  N   ASP A  55      -8.288  12.881  19.060  1.00  0.00           N  
ATOM    855  CA  ASP A  55      -9.458  12.317  18.398  1.00  0.00           C  
ATOM    856  C   ASP A  55      -9.006  11.202  17.437  1.00  0.00           C  
ATOM    857  O   ASP A  55      -8.439  11.510  16.379  1.00  0.00           O  
ATOM    858  CB  ASP A  55     -10.230  13.429  17.675  1.00  0.00           C  
ATOM    859  CG  ASP A  55     -11.451  12.892  16.922  1.00  0.00           C  
ATOM    860  OD1 ASP A  55     -11.772  11.693  17.085  1.00  0.00           O  
ATOM    861  OD2 ASP A  55     -12.030  13.687  16.153  1.00  0.00           O  
ATOM    862  H   ASP A  55      -7.555  13.228  18.458  1.00  0.00           H  
ATOM    863  HA  ASP A  55     -10.116  11.895  19.158  1.00  0.00           H  
ATOM    864 1HB  ASP A  55     -10.563  14.162  18.409  1.00  0.00           H  
ATOM    865 2HB  ASP A  55      -9.567  13.932  16.971  1.00  0.00           H  
ATOM    866  N   PRO A  56      -9.257   9.921  17.767  1.00  0.00           N  
ATOM    867  CA  PRO A  56      -8.923   8.791  16.907  1.00  0.00           C  
ATOM    868  C   PRO A  56      -9.593   8.854  15.531  1.00  0.00           C  
ATOM    869  O   PRO A  56      -9.071   8.271  14.584  1.00  0.00           O  
ATOM    870  CB  PRO A  56      -9.435   7.599  17.721  1.00  0.00           C  
ATOM    871  CG  PRO A  56      -9.403   8.078  19.132  1.00  0.00           C  
ATOM    872  CD  PRO A  56      -9.826   9.521  19.047  1.00  0.00           C  
ATOM    873  HA  PRO A  56      -7.832   8.746  16.776  1.00  0.00           H  
ATOM    874 1HB  PRO A  56     -10.446   7.322  17.388  1.00  0.00           H  
ATOM    875 2HB  PRO A  56      -8.790   6.723  17.553  1.00  0.00           H  
ATOM    876 1HG  PRO A  56     -10.080   7.475  19.754  1.00  0.00           H  
ATOM    877 2HG  PRO A  56      -8.393   7.957  19.551  1.00  0.00           H  
ATOM    878 1HD  PRO A  56     -10.924   9.583  19.054  1.00  0.00           H  
ATOM    879 2HD  PRO A  56      -9.400  10.079  19.894  1.00  0.00           H  
ATOM    880  N   HIS A  57     -10.693   9.601  15.358  1.00  0.00           N  
ATOM    881  CA  HIS A  57     -11.320   9.776  14.046  1.00  0.00           C  
ATOM    882  C   HIS A  57     -10.405  10.472  13.030  1.00  0.00           C  
ATOM    883  O   HIS A  57     -10.604  10.317  11.823  1.00  0.00           O  
ATOM    884  CB  HIS A  57     -12.620  10.575  14.186  1.00  0.00           C  
ATOM    885  CG  HIS A  57     -13.662   9.888  15.014  1.00  0.00           C  
ATOM    886  ND1 HIS A  57     -13.708   9.992  16.388  1.00  0.00           N  
ATOM    887  CD2 HIS A  57     -14.695   9.087  14.661  1.00  0.00           C  
ATOM    888  CE1 HIS A  57     -14.727   9.285  16.845  1.00  0.00           C  
ATOM    889  NE2 HIS A  57     -15.340   8.726  15.818  1.00  0.00           N  
ATOM    890  H   HIS A  57     -11.080  10.116  16.135  1.00  0.00           H  
ATOM    891  HA  HIS A  57     -11.561   8.800  13.625  1.00  0.00           H  
ATOM    892 1HB  HIS A  57     -12.406  11.542  14.642  1.00  0.00           H  
ATOM    893 2HB  HIS A  57     -13.039  10.764  13.198  1.00  0.00           H  
ATOM    894  HD1 HIS A  57     -13.126  10.574  16.957  1.00  0.00           H  
ATOM    895  HD2 HIS A  57     -15.054   8.722  13.699  1.00  0.00           H  
ATOM    896  HE1 HIS A  57     -14.936   9.240  17.914  1.00  0.00           H  
ATOM    897  N   LYS A  58      -9.343  11.166  13.474  1.00  0.00           N  
ATOM    898  CA  LYS A  58      -8.289  11.676  12.575  1.00  0.00           C  
ATOM    899  C   LYS A  58      -7.584  10.566  11.793  1.00  0.00           C  
ATOM    900  O   LYS A  58      -7.068  10.815  10.704  1.00  0.00           O  
ATOM    901  CB  LYS A  58      -7.244  12.469  13.366  1.00  0.00           C  
ATOM    902  CG  LYS A  58      -7.812  13.784  13.911  1.00  0.00           C  
ATOM    903  CD  LYS A  58      -6.667  14.717  14.309  1.00  0.00           C  
ATOM    904  CE  LYS A  58      -7.227  16.020  14.876  1.00  0.00           C  
ATOM    905  NZ  LYS A  58      -6.140  17.000  15.114  1.00  0.00           N  
ATOM    906  H   LYS A  58      -9.220  11.253  14.473  1.00  0.00           H  
ATOM    907  HA  LYS A  58      -8.751  12.336  11.840  1.00  0.00           H  
ATOM    908 1HB  LYS A  58      -6.419  12.700  12.691  1.00  0.00           H  
ATOM    909 2HB  LYS A  58      -6.853  11.862  14.182  1.00  0.00           H  
ATOM    910 1HG  LYS A  58      -8.407  14.271  13.138  1.00  0.00           H  
ATOM    911 2HG  LYS A  58      -8.451  13.585  14.772  1.00  0.00           H  
ATOM    912 1HD  LYS A  58      -6.067  14.932  13.425  1.00  0.00           H  
ATOM    913 2HD  LYS A  58      -6.034  14.232  15.053  1.00  0.00           H  
ATOM    914 1HE  LYS A  58      -7.948  16.425  14.167  1.00  0.00           H  
ATOM    915 2HE  LYS A  58      -7.760  15.795  15.799  1.00  0.00           H  
ATOM    916 1HZ  LYS A  58      -5.708  17.250  14.237  1.00  0.00           H  
ATOM    917 2HZ  LYS A  58      -5.431  16.607  15.717  1.00  0.00           H  
ATOM    918 3HZ  LYS A  58      -6.510  17.843  15.530  1.00  0.00           H  
ATOM    919  N   PHE A  59      -7.594   9.348  12.324  1.00  0.00           N  
ATOM    920  CA  PHE A  59      -7.023   8.163  11.702  1.00  0.00           C  
ATOM    921  C   PHE A  59      -7.979   7.452  10.741  1.00  0.00           C  
ATOM    922  O   PHE A  59      -7.588   6.460  10.140  1.00  0.00           O  
ATOM    923  CB  PHE A  59      -6.576   7.180  12.786  1.00  0.00           C  
ATOM    924  CG  PHE A  59      -5.561   7.748  13.737  1.00  0.00           C  
ATOM    925  CD1 PHE A  59      -5.777   7.711  15.107  1.00  0.00           C  
ATOM    926  CD2 PHE A  59      -4.390   8.322  13.266  1.00  0.00           C  
ATOM    927  CE1 PHE A  59      -4.845   8.233  15.984  1.00  0.00           C  
ATOM    928  CE2 PHE A  59      -3.456   8.843  14.139  1.00  0.00           C  
ATOM    929  CZ  PHE A  59      -3.685   8.799  15.500  1.00  0.00           C  
ATOM    930  H   PHE A  59      -8.042   9.217  13.219  1.00  0.00           H  
ATOM    931  HA  PHE A  59      -6.155   8.465  11.114  1.00  0.00           H  
ATOM    932 1HB  PHE A  59      -7.441   6.858  13.364  1.00  0.00           H  
ATOM    933 2HB  PHE A  59      -6.145   6.295  12.319  1.00  0.00           H  
ATOM    934  HD1 PHE A  59      -6.694   7.262  15.489  1.00  0.00           H  
ATOM    935  HD2 PHE A  59      -4.210   8.357  12.191  1.00  0.00           H  
ATOM    936  HE1 PHE A  59      -5.027   8.197  17.057  1.00  0.00           H  
ATOM    937  HE2 PHE A  59      -2.540   9.291  13.755  1.00  0.00           H  
ATOM    938  HZ  PHE A  59      -2.950   9.212  16.190  1.00  0.00           H  
ATOM    939  N   ASN A  60      -9.202   7.955  10.535  1.00  0.00           N  
ATOM    940  CA  ASN A  60     -10.178   7.290   9.669  1.00  0.00           C  
ATOM    941  C   ASN A  60      -9.833   7.372   8.175  1.00  0.00           C  
ATOM    942  O   ASN A  60     -10.437   6.654   7.380  1.00  0.00           O  
ATOM    943  CB  ASN A  60     -11.586   7.849   9.922  1.00  0.00           C  
ATOM    944  CG  ASN A  60     -12.205   7.349  11.213  1.00  0.00           C  
ATOM    945  OD1 ASN A  60     -11.781   6.396  11.836  1.00  0.00           O  
ATOM    946  ND2 ASN A  60     -13.283   7.958  11.642  1.00  0.00           N  
ATOM    947  H   ASN A  60      -9.511   8.736  11.096  1.00  0.00           H  
ATOM    948  HA  ASN A  60     -10.188   6.226   9.911  1.00  0.00           H  
ATOM    949 1HB  ASN A  60     -11.573   8.938   9.916  1.00  0.00           H  
ATOM    950 2HB  ASN A  60     -12.245   7.514   9.120  1.00  0.00           H  
ATOM    951 1HD2 ASN A  60     -13.686   8.709  11.100  1.00  0.00           H  
ATOM    952 2HD2 ASN A  60     -13.815   7.446  12.331  1.00  0.00           H  
ATOM    953  N   ARG A  61      -8.927   8.275   7.775  1.00  0.00           N  
ATOM    954  CA  ARG A  61      -8.607   8.533   6.362  1.00  0.00           C  
ATOM    955  C   ARG A  61      -7.109   8.710   6.080  1.00  0.00           C  
ATOM    956  O   ARG A  61      -6.720   9.770   5.579  1.00  0.00           O  
ATOM    957  CB  ARG A  61      -9.340   9.779   5.886  1.00  0.00           C  
ATOM    958  CG  ARG A  61     -10.853   9.645   5.822  1.00  0.00           C  
ATOM    959  CD  ARG A  61     -11.490  10.871   5.277  1.00  0.00           C  
ATOM    960  NE  ARG A  61     -12.927  10.711   5.118  1.00  0.00           N  
ATOM    961  CZ  ARG A  61     -13.762  11.678   4.690  1.00  0.00           C  
ATOM    962  NH1 ARG A  61     -13.289  12.865   4.382  1.00  0.00           N  
ATOM    963  NH2 ARG A  61     -15.056  11.432   4.579  1.00  0.00           N  
ATOM    964  H   ARG A  61      -8.459   8.811   8.492  1.00  0.00           H  
ATOM    965  HA  ARG A  61      -8.939   7.679   5.771  1.00  0.00           H  
ATOM    966 1HB  ARG A  61      -9.111  10.611   6.550  1.00  0.00           H  
ATOM    967 2HB  ARG A  61      -8.990  10.049   4.890  1.00  0.00           H  
ATOM    968 1HG  ARG A  61     -11.117   8.806   5.177  1.00  0.00           H  
ATOM    969 2HG  ARG A  61     -11.246   9.470   6.824  1.00  0.00           H  
ATOM    970 1HD  ARG A  61     -11.313  11.705   5.955  1.00  0.00           H  
ATOM    971 2HD  ARG A  61     -11.063  11.099   4.301  1.00  0.00           H  
ATOM    972  HE  ARG A  61     -13.328   9.810   5.345  1.00  0.00           H  
ATOM    973 1HH1 ARG A  61     -12.300  13.053   4.467  1.00  0.00           H  
ATOM    974 2HH1 ARG A  61     -13.915  13.590   4.061  1.00  0.00           H  
ATOM    975 1HH2 ARG A  61     -15.419  10.519   4.816  1.00  0.00           H  
ATOM    976 2HH2 ARG A  61     -15.681  12.156   4.258  1.00  0.00           H  
ATOM    977  N   PRO A  62      -6.241   7.749   6.443  1.00  0.00           N  
ATOM    978  CA  PRO A  62      -4.829   7.868   6.149  1.00  0.00           C  
ATOM    979  C   PRO A  62      -4.606   7.700   4.646  1.00  0.00           C  
ATOM    980  O   PRO A  62      -5.267   6.910   3.966  1.00  0.00           O  
ATOM    981  CB  PRO A  62      -4.205   6.726   6.957  1.00  0.00           C  
ATOM    982  CG  PRO A  62      -5.275   5.690   7.013  1.00  0.00           C  
ATOM    983  CD  PRO A  62      -6.554   6.479   7.109  1.00  0.00           C  
ATOM    984  HA  PRO A  62      -4.466   8.844   6.505  1.00  0.00           H  
ATOM    985 1HB  PRO A  62      -3.291   6.368   6.459  1.00  0.00           H  
ATOM    986 2HB  PRO A  62      -3.908   7.087   7.952  1.00  0.00           H  
ATOM    987 1HG  PRO A  62      -5.236   5.054   6.116  1.00  0.00           H  
ATOM    988 2HG  PRO A  62      -5.120   5.029   7.879  1.00  0.00           H  
ATOM    989 1HD  PRO A  62      -7.358   5.939   6.587  1.00  0.00           H  
ATOM    990 2HD  PRO A  62      -6.813   6.632   8.167  1.00  0.00           H  
ATOM    991  N   GLN A  63      -3.652   8.460   4.136  1.00  0.00           N  
ATOM    992  CA  GLN A  63      -3.220   8.401   2.753  1.00  0.00           C  
ATOM    993  C   GLN A  63      -1.708   8.206   2.715  1.00  0.00           C  
ATOM    994  O   GLN A  63      -0.973   8.886   3.431  1.00  0.00           O  
ATOM    995  CB  GLN A  63      -3.693   9.668   2.031  1.00  0.00           C  
ATOM    996  CG  GLN A  63      -3.087   9.819   0.631  1.00  0.00           C  
ATOM    997  CD  GLN A  63      -3.442  11.143  -0.027  1.00  0.00           C  
ATOM    998  OE1 GLN A  63      -4.441  11.795   0.262  1.00  0.00           O  
ATOM    999  NE2 GLN A  63      -2.605  11.585  -0.935  1.00  0.00           N  
ATOM   1000  H   GLN A  63      -3.170   9.099   4.751  1.00  0.00           H  
ATOM   1001  HA  GLN A  63      -3.705   7.550   2.275  1.00  0.00           H  
ATOM   1002 1HB  GLN A  63      -3.417  10.538   2.627  1.00  0.00           H  
ATOM   1003 2HB  GLN A  63      -4.780   9.643   1.951  1.00  0.00           H  
ATOM   1004 1HG  GLN A  63      -2.000   9.773   0.694  1.00  0.00           H  
ATOM   1005 2HG  GLN A  63      -3.422   9.002  -0.008  1.00  0.00           H  
ATOM   1006 1HE2 GLN A  63      -1.810  10.994  -1.133  1.00  0.00           H  
ATOM   1007 2HE2 GLN A  63      -3.117  11.874  -1.756  1.00  0.00           H  
ATOM   1008  N   PHE A  64      -1.265   7.313   1.837  1.00  0.00           N  
ATOM   1009  CA  PHE A  64       0.136   7.028   1.567  1.00  0.00           C  
ATOM   1010  C   PHE A  64       0.390   7.237   0.077  1.00  0.00           C  
ATOM   1011  O   PHE A  64      -0.229   6.573  -0.749  1.00  0.00           O  
ATOM   1012  CB  PHE A  64       0.470   5.592   2.006  1.00  0.00           C  
ATOM   1013  CG  PHE A  64      -0.043   5.233   3.388  1.00  0.00           C  
ATOM   1014  CD1 PHE A  64       0.694   5.600   4.526  1.00  0.00           C  
ATOM   1015  CD2 PHE A  64      -1.279   4.574   3.539  1.00  0.00           C  
ATOM   1016  CE1 PHE A  64       0.196   5.320   5.810  1.00  0.00           C  
ATOM   1017  CE2 PHE A  64      -1.777   4.294   4.824  1.00  0.00           C  
ATOM   1018  CZ  PHE A  64      -1.041   4.674   5.959  1.00  0.00           C  
ATOM   1019  H   PHE A  64      -1.946   6.791   1.304  1.00  0.00           H  
ATOM   1020  HA  PHE A  64       0.748   7.717   2.151  1.00  0.00           H  
ATOM   1021 1HB  PHE A  64       1.551   5.461   1.979  1.00  0.00           H  
ATOM   1022 2HB  PHE A  64       0.045   4.890   1.289  1.00  0.00           H  
ATOM   1023  HD1 PHE A  64       1.644   6.102   4.408  1.00  0.00           H  
ATOM   1024  HD2 PHE A  64      -1.857   4.302   2.669  1.00  0.00           H  
ATOM   1025  HE1 PHE A  64       0.762   5.611   6.683  1.00  0.00           H  
ATOM   1026  HE2 PHE A  64      -2.731   3.801   4.935  1.00  0.00           H  
ATOM   1027  HZ  PHE A  64      -1.430   4.479   6.948  1.00  0.00           H  
ATOM   1028  N   THR A  65       1.288   8.148  -0.277  1.00  0.00           N  
ATOM   1029  CA  THR A  65       1.786   8.302  -1.647  1.00  0.00           C  
ATOM   1030  C   THR A  65       3.218   7.796  -1.673  1.00  0.00           C  
ATOM   1031  O   THR A  65       4.062   8.334  -0.961  1.00  0.00           O  
ATOM   1032  CB  THR A  65       1.724   9.763  -2.131  1.00  0.00           C  
ATOM   1033  OG1 THR A  65       0.367  10.224  -2.095  1.00  0.00           O  
ATOM   1034  CG2 THR A  65       2.257   9.878  -3.550  1.00  0.00           C  
ATOM   1035  H   THR A  65       1.735   8.691   0.448  1.00  0.00           H  
ATOM   1036  HA  THR A  65       1.161   7.705  -2.311  1.00  0.00           H  
ATOM   1037  HB  THR A  65       2.324  10.390  -1.471  1.00  0.00           H  
ATOM   1038  HG1 THR A  65       0.088  10.464  -2.981  1.00  0.00           H  
ATOM   1039 1HG2 THR A  65       2.207  10.917  -3.875  1.00  0.00           H  
ATOM   1040 2HG2 THR A  65       3.293   9.538  -3.579  1.00  0.00           H  
ATOM   1041 3HG2 THR A  65       1.655   9.260  -4.216  1.00  0.00           H  
ATOM   1042  N   ILE A  66       3.473   6.749  -2.449  1.00  0.00           N  
ATOM   1043  CA  ILE A  66       4.770   6.097  -2.593  1.00  0.00           C  
ATOM   1044  C   ILE A  66       5.341   6.519  -3.943  1.00  0.00           C  
ATOM   1045  O   ILE A  66       4.754   6.244  -4.990  1.00  0.00           O  
ATOM   1046  CB  ILE A  66       4.629   4.559  -2.485  1.00  0.00           C  
ATOM   1047  CG1 ILE A  66       3.991   4.088  -1.155  1.00  0.00           C  
ATOM   1048  CG2 ILE A  66       6.016   3.905  -2.586  1.00  0.00           C  
ATOM   1049  CD1 ILE A  66       2.457   4.023  -1.169  1.00  0.00           C  
ATOM   1050  H   ILE A  66       2.727   6.396  -3.030  1.00  0.00           H  
ATOM   1051  HA  ILE A  66       5.416   6.429  -1.781  1.00  0.00           H  
ATOM   1052  HB  ILE A  66       4.026   4.192  -3.315  1.00  0.00           H  
ATOM   1053 1HG1 ILE A  66       4.336   3.079  -0.929  1.00  0.00           H  
ATOM   1054 2HG1 ILE A  66       4.319   4.735  -0.342  1.00  0.00           H  
ATOM   1055 1HG2 ILE A  66       6.622   4.223  -1.739  1.00  0.00           H  
ATOM   1056 2HG2 ILE A  66       5.921   2.819  -2.577  1.00  0.00           H  
ATOM   1057 3HG2 ILE A  66       6.513   4.188  -3.515  1.00  0.00           H  
ATOM   1058 1HD1 ILE A  66       2.018   5.018  -1.247  1.00  0.00           H  
ATOM   1059 2HD1 ILE A  66       2.118   3.413  -2.006  1.00  0.00           H  
ATOM   1060 3HD1 ILE A  66       2.109   3.567  -0.242  1.00  0.00           H  
ATOM   1061  N   GLU A  67       6.488   7.188  -3.911  1.00  0.00           N  
ATOM   1062  CA  GLU A  67       7.140   7.649  -5.131  1.00  0.00           C  
ATOM   1063  C   GLU A  67       8.367   6.805  -5.453  1.00  0.00           C  
ATOM   1064  O   GLU A  67       9.145   6.459  -4.564  1.00  0.00           O  
ATOM   1065  CB  GLU A  67       7.542   9.120  -4.998  1.00  0.00           C  
ATOM   1066  CG  GLU A  67       6.370  10.081  -4.852  1.00  0.00           C  
ATOM   1067  CD  GLU A  67       6.798  11.521  -4.800  1.00  0.00           C  
ATOM   1068  OE1 GLU A  67       7.576  11.859  -3.940  1.00  0.00           O  
ATOM   1069  OE2 GLU A  67       6.346  12.285  -5.621  1.00  0.00           O  
ATOM   1070  H   GLU A  67       6.920   7.383  -3.019  1.00  0.00           H  
ATOM   1071  HA  GLU A  67       6.434   7.540  -5.955  1.00  0.00           H  
ATOM   1072 1HB  GLU A  67       8.187   9.244  -4.128  1.00  0.00           H  
ATOM   1073 2HB  GLU A  67       8.114   9.422  -5.876  1.00  0.00           H  
ATOM   1074 1HG  GLU A  67       5.695   9.945  -5.697  1.00  0.00           H  
ATOM   1075 2HG  GLU A  67       5.824   9.836  -3.943  1.00  0.00           H  
ATOM   1076  N   TRP A  68       8.535   6.477  -6.729  1.00  0.00           N  
ATOM   1077  CA  TRP A  68       9.699   5.723  -7.180  1.00  0.00           C  
ATOM   1078  C   TRP A  68      10.619   6.588  -8.032  1.00  0.00           C  
ATOM   1079  O   TRP A  68      10.449   6.682  -9.247  1.00  0.00           O  
ATOM   1080  CB  TRP A  68       9.261   4.495  -7.981  1.00  0.00           C  
ATOM   1081  CG  TRP A  68       8.094   3.773  -7.379  1.00  0.00           C  
ATOM   1082  CD1 TRP A  68       7.806   3.652  -6.053  1.00  0.00           C  
ATOM   1083  CD2 TRP A  68       7.045   3.066  -8.083  1.00  0.00           C  
ATOM   1084  NE1 TRP A  68       6.656   2.920  -5.883  1.00  0.00           N  
ATOM   1085  CE2 TRP A  68       6.176   2.555  -7.115  1.00  0.00           C  
ATOM   1086  CE3 TRP A  68       6.777   2.830  -9.437  1.00  0.00           C  
ATOM   1087  CZ2 TRP A  68       5.054   1.816  -7.453  1.00  0.00           C  
ATOM   1088  CZ3 TRP A  68       5.650   2.090  -9.777  1.00  0.00           C  
ATOM   1089  CH2 TRP A  68       4.811   1.597  -8.809  1.00  0.00           C  
ATOM   1090  H   TRP A  68       7.838   6.757  -7.405  1.00  0.00           H  
ATOM   1091  HA  TRP A  68      10.258   5.406  -6.300  1.00  0.00           H  
ATOM   1092 1HB  TRP A  68       8.993   4.798  -8.993  1.00  0.00           H  
ATOM   1093 2HB  TRP A  68      10.093   3.796  -8.058  1.00  0.00           H  
ATOM   1094  HD1 TRP A  68       8.401   4.074  -5.245  1.00  0.00           H  
ATOM   1095  HE1 TRP A  68       6.233   2.688  -4.996  1.00  0.00           H  
ATOM   1096  HE3 TRP A  68       7.438   3.221 -10.210  1.00  0.00           H  
ATOM   1097  HZ2 TRP A  68       4.375   1.415  -6.700  1.00  0.00           H  
ATOM   1098  HZ3 TRP A  68       5.449   1.909 -10.833  1.00  0.00           H  
ATOM   1099  HH2 TRP A  68       3.936   1.020  -9.110  1.00  0.00           H  
ATOM   1100  N   LYS A  69      11.595   7.218  -7.387  1.00  0.00           N  
ATOM   1101  CA  LYS A  69      12.556   8.061  -8.087  1.00  0.00           C  
ATOM   1102  C   LYS A  69      13.689   7.232  -8.676  1.00  0.00           C  
ATOM   1103  O   LYS A  69      14.841   7.351  -8.259  1.00  0.00           O  
ATOM   1104  CB  LYS A  69      13.119   9.128  -7.146  1.00  0.00           C  
ATOM   1105  CG  LYS A  69      12.097  10.151  -6.672  1.00  0.00           C  
ATOM   1106  CD  LYS A  69      12.721  11.150  -5.708  1.00  0.00           C  
ATOM   1107  CE  LYS A  69      11.703  12.181  -5.243  1.00  0.00           C  
ATOM   1108  NZ  LYS A  69      12.283  13.125  -4.249  1.00  0.00           N  
ATOM   1109  H   LYS A  69      11.672   7.111  -6.385  1.00  0.00           H  
ATOM   1110  HA  LYS A  69      12.044   8.560  -8.911  1.00  0.00           H  
ATOM   1111 1HB  LYS A  69      13.544   8.646  -6.264  1.00  0.00           H  
ATOM   1112 2HB  LYS A  69      13.925   9.665  -7.645  1.00  0.00           H  
ATOM   1113 1HG  LYS A  69      11.697  10.691  -7.531  1.00  0.00           H  
ATOM   1114 2HG  LYS A  69      11.276   9.641  -6.170  1.00  0.00           H  
ATOM   1115 1HD  LYS A  69      13.113  10.620  -4.839  1.00  0.00           H  
ATOM   1116 2HD  LYS A  69      13.546  11.664  -6.201  1.00  0.00           H  
ATOM   1117 1HE  LYS A  69      11.345  12.750  -6.099  1.00  0.00           H  
ATOM   1118 2HE  LYS A  69      10.851  11.674  -4.790  1.00  0.00           H  
ATOM   1119 1HZ  LYS A  69      11.577  13.791  -3.966  1.00  0.00           H  
ATOM   1120 2HZ  LYS A  69      12.602  12.609  -3.441  1.00  0.00           H  
ATOM   1121 3HZ  LYS A  69      13.062  13.616  -4.664  1.00  0.00           H  
ATOM   1122  N   ASP A  70      13.333   6.422  -9.694  1.00  0.00           N  
ATOM   1123  CA  ASP A  70      14.275   5.461 -10.253  1.00  0.00           C  
ATOM   1124  C   ASP A  70      14.772   5.908 -11.622  1.00  0.00           C  
ATOM   1125  O   ASP A  70      14.077   5.754 -12.626  1.00  0.00           O  
ATOM   1126  CB  ASP A  70      13.627   4.078 -10.365  1.00  0.00           C  
ATOM   1127  CG  ASP A  70      14.622   2.986 -10.737  1.00  0.00           C  
ATOM   1128  OD1 ASP A  70      15.784   3.289 -10.869  1.00  0.00           O  
ATOM   1129  OD2 ASP A  70      14.210   1.861 -10.885  1.00  0.00           O  
ATOM   1130  H   ASP A  70      12.397   6.470 -10.070  1.00  0.00           H  
ATOM   1131  HA  ASP A  70      15.134   5.389  -9.585  1.00  0.00           H  
ATOM   1132 1HB  ASP A  70      13.161   3.816  -9.415  1.00  0.00           H  
ATOM   1133 2HB  ASP A  70      12.841   4.105 -11.120  1.00  0.00           H  
ATOM   1134  N   ASP A  71      15.978   6.464 -11.655  1.00  0.00           N  
ATOM   1135  CA  ASP A  71      16.623   6.860 -12.939  1.00  0.00           C  
ATOM   1136  C   ASP A  71      16.592   5.674 -13.905  1.00  0.00           C  
ATOM   1137  O   ASP A  71      17.278   4.690 -13.715  1.00  0.00           O  
ATOM   1138  CB  ASP A  71      18.075   7.272 -12.670  1.00  0.00           C  
ATOM   1139  CG  ASP A  71      18.820   7.430 -13.995  1.00  0.00           C  
ATOM   1140  OD1 ASP A  71      18.165   7.660 -14.998  1.00  0.00           O  
ATOM   1141  OD2 ASP A  71      20.035   7.318 -13.986  1.00  0.00           O  
ATOM   1142  H   ASP A  71      16.471   6.623 -10.787  1.00  0.00           H  
ATOM   1143  HA  ASP A  71      16.064   7.693 -13.364  1.00  0.00           H  
ATOM   1144 1HB  ASP A  71      18.087   8.212 -12.135  1.00  0.00           H  
ATOM   1145 2HB  ASP A  71      18.559   6.513 -12.075  1.00  0.00           H  
ATOM   1146  N   LYS A  72      15.796   5.755 -14.937  1.00  0.00           N  
ATOM   1147  CA  LYS A  72      15.842   4.700 -15.992  1.00  0.00           C  
ATOM   1148  C   LYS A  72      16.605   5.218 -17.214  1.00  0.00           C  
ATOM   1149  O   LYS A  72      16.536   4.650 -18.285  1.00  0.00           O  
ATOM   1150  CB  LYS A  72      14.435   4.262 -16.402  1.00  0.00           C  
ATOM   1151  CG  LYS A  72      13.631   3.605 -15.287  1.00  0.00           C  
ATOM   1152  CD  LYS A  72      14.252   2.283 -14.864  1.00  0.00           C  
ATOM   1153  CE  LYS A  72      13.380   1.561 -13.847  1.00  0.00           C  
ATOM   1154  NZ  LYS A  72      14.014   0.305 -13.362  1.00  0.00           N  
ATOM   1155  H   LYS A  72      15.165   6.505 -15.017  1.00  0.00           H  
ATOM   1156  HA  LYS A  72      16.368   3.833 -15.591  1.00  0.00           H  
ATOM   1157 1HB  LYS A  72      13.873   5.127 -16.755  1.00  0.00           H  
ATOM   1158 2HB  LYS A  72      14.500   3.555 -17.229  1.00  0.00           H  
ATOM   1159 1HG  LYS A  72      13.594   4.272 -14.425  1.00  0.00           H  
ATOM   1160 2HG  LYS A  72      12.613   3.426 -15.631  1.00  0.00           H  
ATOM   1161 1HD  LYS A  72      14.381   1.644 -15.738  1.00  0.00           H  
ATOM   1162 2HD  LYS A  72      15.232   2.466 -14.422  1.00  0.00           H  
ATOM   1163 1HE  LYS A  72      13.198   2.215 -12.996  1.00  0.00           H  
ATOM   1164 2HE  LYS A  72      12.420   1.315 -14.302  1.00  0.00           H  
ATOM   1165 1HZ  LYS A  72      13.404  -0.142 -12.691  1.00  0.00           H  
ATOM   1166 2HZ  LYS A  72      14.171  -0.317 -14.142  1.00  0.00           H  
ATOM   1167 3HZ  LYS A  72      14.896   0.523 -12.922  1.00  0.00           H  
ATOM   1168  N   ASP A  73      17.337   6.286 -17.061  1.00  0.00           N  
ATOM   1169  CA  ASP A  73      18.107   6.832 -18.214  1.00  0.00           C  
ATOM   1170  C   ASP A  73      19.601   6.788 -17.894  1.00  0.00           C  
ATOM   1171  O   ASP A  73      20.435   7.058 -18.737  1.00  0.00           O  
ATOM   1172  CB  ASP A  73      17.683   8.279 -18.472  1.00  0.00           C  
ATOM   1173  CG  ASP A  73      18.254   8.746 -19.811  1.00  0.00           C  
ATOM   1174  OD1 ASP A  73      18.357   7.924 -20.706  1.00  0.00           O  
ATOM   1175  OD2 ASP A  73      18.579   9.917 -19.919  1.00  0.00           O  
ATOM   1176  H   ASP A  73      17.383   6.726 -16.189  1.00  0.00           H  
ATOM   1177  HA  ASP A  73      17.903   6.215 -19.089  1.00  0.00           H  
ATOM   1178 1HB  ASP A  73      16.603   8.341 -18.496  1.00  0.00           H  
ATOM   1179 2HB  ASP A  73      18.061   8.910 -17.682  1.00  0.00           H  
ATOM   1180  N   GLY A  74      19.950   6.451 -16.682  1.00  0.00           N  
ATOM   1181  CA  GLY A  74      21.391   6.392 -16.312  1.00  0.00           C  
ATOM   1182  C   GLY A  74      21.982   7.803 -16.350  1.00  0.00           C  
ATOM   1183  O   GLY A  74      23.146   7.991 -16.642  1.00  0.00           O  
ATOM   1184  H   GLY A  74      19.263   6.238 -16.016  1.00  0.00           H  
ATOM   1185 1HA  GLY A  74      21.494   5.959 -15.317  1.00  0.00           H  
ATOM   1186 2HA  GLY A  74      21.917   5.736 -17.004  1.00  0.00           H  
ATOM   1187  N   ASP A  75      21.187   8.794 -16.056  1.00  0.00           N  
ATOM   1188  CA  ASP A  75      21.699  10.192 -16.076  1.00  0.00           C  
ATOM   1189  C   ASP A  75      21.724  10.748 -14.650  1.00  0.00           C  
ATOM   1190  O   ASP A  75      22.647  11.436 -14.259  1.00  0.00           O  
ATOM   1191  CB  ASP A  75      20.786  11.057 -16.949  1.00  0.00           C  
ATOM   1192  CG  ASP A  75      19.448  11.269 -16.238  1.00  0.00           C  
ATOM   1193  OD1 ASP A  75      18.626  10.368 -16.282  1.00  0.00           O  
ATOM   1194  OD2 ASP A  75      19.268  12.329 -15.663  1.00  0.00           O  
ATOM   1195  H   ASP A  75      20.251   8.619 -15.822  1.00  0.00           H  
ATOM   1196  HA  ASP A  75      22.711  10.184 -16.481  1.00  0.00           H  
ATOM   1197 1HB  ASP A  75      21.256  12.013 -17.126  1.00  0.00           H  
ATOM   1198 2HB  ASP A  75      20.614  10.560 -17.893  1.00  0.00           H  
ATOM   1199  N   GLY A  76      20.720  10.455 -13.870  1.00  0.00           N  
ATOM   1200  CA  GLY A  76      20.690  10.968 -12.469  1.00  0.00           C  
ATOM   1201  C   GLY A  76      19.408  11.770 -12.241  1.00  0.00           C  
ATOM   1202  O   GLY A  76      19.219  12.376 -11.205  1.00  0.00           O  
ATOM   1203  H   GLY A  76      19.986   9.898 -14.204  1.00  0.00           H  
ATOM   1204 1HA  GLY A  76      20.745  10.131 -11.774  1.00  0.00           H  
ATOM   1205 2HA  GLY A  76      21.566  11.591 -12.291  1.00  0.00           H  
ATOM   1206  N   TYR A  77      18.524  11.780 -13.201  1.00  0.00           N  
ATOM   1207  CA  TYR A  77      17.255  12.543 -13.039  1.00  0.00           C  
ATOM   1208  C   TYR A  77      16.093  11.709 -13.582  1.00  0.00           C  
ATOM   1209  O   TYR A  77      16.236  10.996 -14.555  1.00  0.00           O  
ATOM   1210  CB  TYR A  77      17.343  13.854 -13.822  1.00  0.00           C  
ATOM   1211  CG  TYR A  77      18.190  14.846 -13.061  1.00  0.00           C  
ATOM   1212  CD1 TYR A  77      19.565  14.627 -12.913  1.00  0.00           C  
ATOM   1213  CD2 TYR A  77      17.601  15.989 -12.509  1.00  0.00           C  
ATOM   1214  CE1 TYR A  77      20.349  15.550 -12.211  1.00  0.00           C  
ATOM   1215  CE2 TYR A  77      18.385  16.912 -11.806  1.00  0.00           C  
ATOM   1216  CZ  TYR A  77      19.760  16.692 -11.659  1.00  0.00           C  
ATOM   1217  OH  TYR A  77      20.533  17.602 -10.968  1.00  0.00           O  
ATOM   1218  H   TYR A  77      18.695  11.285 -14.027  1.00  0.00           H  
ATOM   1219  HA  TYR A  77      17.095  12.726 -11.976  1.00  0.00           H  
ATOM   1220 1HB  TYR A  77      17.790  13.667 -14.787  1.00  0.00           H  
ATOM   1221 2HB  TYR A  77      16.352  14.259 -13.958  1.00  0.00           H  
ATOM   1222  HD1 TYR A  77      20.020  13.745 -13.339  1.00  0.00           H  
ATOM   1223  HD2 TYR A  77      16.540  16.160 -12.623  1.00  0.00           H  
ATOM   1224  HE1 TYR A  77      21.410  15.379 -12.096  1.00  0.00           H  
ATOM   1225  HE2 TYR A  77      17.930  17.794 -11.380  1.00  0.00           H  
ATOM   1226  HH  TYR A  77      21.440  17.285 -10.972  1.00  0.00           H  
ATOM   1227  N   ILE A  78      14.945  11.800 -12.969  1.00  0.00           N  
ATOM   1228  CA  ILE A  78      13.771  11.019 -13.455  1.00  0.00           C  
ATOM   1229  C   ILE A  78      12.724  11.988 -14.010  1.00  0.00           C  
ATOM   1230  O   ILE A  78      12.314  12.919 -13.346  1.00  0.00           O  
ATOM   1231  CB  ILE A  78      13.147  10.165 -12.336  1.00  0.00           C  
ATOM   1232  CG1 ILE A  78      14.219   9.309 -11.657  1.00  0.00           C  
ATOM   1233  CG2 ILE A  78      12.037   9.288 -12.895  1.00  0.00           C  
ATOM   1234  CD1 ILE A  78      14.903   9.996 -10.496  1.00  0.00           C  
ATOM   1235  H   ILE A  78      14.852  12.387 -12.189  1.00  0.00           H  
ATOM   1236  HA  ILE A  78      14.106  10.346 -14.244  1.00  0.00           H  
ATOM   1237  HB  ILE A  78      12.731  10.818 -11.570  1.00  0.00           H  
ATOM   1238 1HG1 ILE A  78      13.769   8.387 -11.290  1.00  0.00           H  
ATOM   1239 2HG1 ILE A  78      14.981   9.034 -12.386  1.00  0.00           H  
ATOM   1240 1HG2 ILE A  78      11.606   8.691 -12.091  1.00  0.00           H  
ATOM   1241 2HG2 ILE A  78      11.263   9.917 -13.333  1.00  0.00           H  
ATOM   1242 3HG2 ILE A  78      12.444   8.627 -13.659  1.00  0.00           H  
ATOM   1243 1HD1 ILE A  78      15.649   9.327 -10.066  1.00  0.00           H  
ATOM   1244 2HD1 ILE A  78      15.390  10.906 -10.848  1.00  0.00           H  
ATOM   1245 3HD1 ILE A  78      14.164  10.250  -9.737  1.00  0.00           H  
ATOM   1246  N   SER A  79      12.292  11.780 -15.223  1.00  0.00           N  
ATOM   1247  CA  SER A  79      11.275  12.694 -15.816  1.00  0.00           C  
ATOM   1248  C   SER A  79       9.870  12.238 -15.411  1.00  0.00           C  
ATOM   1249  O   SER A  79       9.701  11.242 -14.737  1.00  0.00           O  
ATOM   1250  CB  SER A  79      11.391  12.723 -17.327  1.00  0.00           C  
ATOM   1251  OG  SER A  79      12.655  13.177 -17.726  1.00  0.00           O  
ATOM   1252  H   SER A  79      12.638  11.025 -15.743  1.00  0.00           H  
ATOM   1253  HA  SER A  79      11.452  13.702 -15.437  1.00  0.00           H  
ATOM   1254 1HB  SER A  79      11.219  11.723 -17.725  1.00  0.00           H  
ATOM   1255 2HB  SER A  79      10.621  13.375 -17.739  1.00  0.00           H  
ATOM   1256  HG  SER A  79      13.246  12.425 -17.641  1.00  0.00           H  
ATOM   1257  N   ALA A  80       8.864  12.965 -15.815  1.00  0.00           N  
ATOM   1258  CA  ALA A  80       7.470  12.581 -15.452  1.00  0.00           C  
ATOM   1259  C   ALA A  80       7.197  11.141 -15.895  1.00  0.00           C  
ATOM   1260  O   ALA A  80       7.173  10.230 -15.091  1.00  0.00           O  
ATOM   1261  CB  ALA A  80       6.486  13.522 -16.150  1.00  0.00           C  
ATOM   1262  H   ALA A  80       9.025  13.768 -16.355  1.00  0.00           H  
ATOM   1263  HA  ALA A  80       7.373  12.642 -14.368  1.00  0.00           H  
ATOM   1264 1HB  ALA A  80       7.023  14.366 -16.558  1.00  0.00           H  
ATOM   1265 2HB  ALA A  80       5.986  12.994 -16.948  1.00  0.00           H  
ATOM   1266 3HB  ALA A  80       5.755  13.872 -15.436  1.00  0.00           H  
ATOM   1267  N   ALA A  81       6.988  10.928 -17.166  1.00  0.00           N  
ATOM   1268  CA  ALA A  81       6.715   9.548 -17.652  1.00  0.00           C  
ATOM   1269  C   ALA A  81       7.829   8.615 -17.176  1.00  0.00           C  
ATOM   1270  O   ALA A  81       7.666   7.412 -17.121  1.00  0.00           O  
ATOM   1271  CB  ALA A  81       6.662   9.542 -19.180  1.00  0.00           C  
ATOM   1272  H   ALA A  81       7.012  11.676 -17.797  1.00  0.00           H  
ATOM   1273  HA  ALA A  81       5.767   9.220 -17.225  1.00  0.00           H  
ATOM   1274 1HB  ALA A  81       7.014  10.493 -19.556  1.00  0.00           H  
ATOM   1275 2HB  ALA A  81       7.291   8.751 -19.561  1.00  0.00           H  
ATOM   1276 3HB  ALA A  81       5.645   9.383 -19.505  1.00  0.00           H  
ATOM   1277  N   GLU A  82       8.960   9.164 -16.828  1.00  0.00           N  
ATOM   1278  CA  GLU A  82      10.085   8.313 -16.349  1.00  0.00           C  
ATOM   1279  C   GLU A  82       9.820   7.911 -14.898  1.00  0.00           C  
ATOM   1280  O   GLU A  82      10.348   6.933 -14.407  1.00  0.00           O  
ATOM   1281  CB  GLU A  82      11.388   9.107 -16.432  1.00  0.00           C  
ATOM   1282  CG  GLU A  82      12.548   8.160 -16.735  1.00  0.00           C  
ATOM   1283  CD  GLU A  82      13.794   8.975 -17.089  1.00  0.00           C  
ATOM   1284  OE1 GLU A  82      13.973  10.033 -16.503  1.00  0.00           O  
ATOM   1285  OE2 GLU A  82      14.551   8.530 -17.940  1.00  0.00           O  
ATOM   1286  H   GLU A  82       9.067  10.136 -16.877  1.00  0.00           H  
ATOM   1287  HA  GLU A  82      10.136   7.422 -16.975  1.00  0.00           H  
ATOM   1288 1HB  GLU A  82      11.310   9.846 -17.215  1.00  0.00           H  
ATOM   1289 2HB  GLU A  82      11.567   9.600 -15.488  1.00  0.00           H  
ATOM   1290 1HG  GLU A  82      12.751   7.551 -15.866  1.00  0.00           H  
ATOM   1291 2HG  GLU A  82      12.287   7.526 -17.569  1.00  0.00           H  
ATOM   1292  N   LYS A  83       8.943   8.643 -14.217  1.00  0.00           N  
ATOM   1293  CA  LYS A  83       8.733   8.483 -12.784  1.00  0.00           C  
ATOM   1294  C   LYS A  83       7.487   7.656 -12.498  1.00  0.00           C  
ATOM   1295  O   LYS A  83       6.464   7.804 -13.170  1.00  0.00           O  
ATOM   1296  CB  LYS A  83       8.626   9.849 -12.103  1.00  0.00           C  
ATOM   1297  CG  LYS A  83       8.368   9.785 -10.604  1.00  0.00           C  
ATOM   1298  CD  LYS A  83       8.295  11.178  -9.996  1.00  0.00           C  
ATOM   1299  CE  LYS A  83       7.804  11.130  -8.556  1.00  0.00           C  
ATOM   1300  NZ  LYS A  83       7.653  12.491  -7.974  1.00  0.00           N  
ATOM   1301  H   LYS A  83       8.401   9.330 -14.721  1.00  0.00           H  
ATOM   1302  HA  LYS A  83       9.589   7.952 -12.366  1.00  0.00           H  
ATOM   1303 1HB  LYS A  83       9.549  10.408 -12.261  1.00  0.00           H  
ATOM   1304 2HB  LYS A  83       7.815  10.419 -12.558  1.00  0.00           H  
ATOM   1305 1HG  LYS A  83       7.426   9.267 -10.417  1.00  0.00           H  
ATOM   1306 2HG  LYS A  83       9.170   9.229 -10.120  1.00  0.00           H  
ATOM   1307 1HD  LYS A  83       9.283  11.638 -10.019  1.00  0.00           H  
ATOM   1308 2HD  LYS A  83       7.613  11.795 -10.581  1.00  0.00           H  
ATOM   1309 1HE  LYS A  83       6.842  10.622  -8.517  1.00  0.00           H  
ATOM   1310 2HE  LYS A  83       8.513  10.566  -7.950  1.00  0.00           H  
ATOM   1311 1HZ  LYS A  83       7.328  12.416  -7.021  1.00  0.00           H  
ATOM   1312 2HZ  LYS A  83       8.546  12.965  -7.988  1.00  0.00           H  
ATOM   1313 3HZ  LYS A  83       6.984  13.017  -8.517  1.00  0.00           H  
ATOM   1314  N   GLY A  84       7.601   6.736 -11.556  1.00  0.00           N  
ATOM   1315  CA  GLY A  84       6.448   5.986 -11.073  1.00  0.00           C  
ATOM   1316  C   GLY A  84       5.921   6.565  -9.767  1.00  0.00           C  
ATOM   1317  O   GLY A  84       6.653   7.225  -9.029  1.00  0.00           O  
ATOM   1318  H   GLY A  84       8.513   6.541 -11.167  1.00  0.00           H  
ATOM   1319 1HA  GLY A  84       5.661   6.004 -11.828  1.00  0.00           H  
ATOM   1320 2HA  GLY A  84       6.728   4.944 -10.926  1.00  0.00           H  
ATOM   1321  N   ARG A  85       4.646   6.316  -9.487  1.00  0.00           N  
ATOM   1322  CA  ARG A  85       4.031   6.772  -8.246  1.00  0.00           C  
ATOM   1323  C   ARG A  85       2.710   6.057  -7.991  1.00  0.00           C  
ATOM   1324  O   ARG A  85       1.883   5.922  -8.893  1.00  0.00           O  
ATOM   1325  CB  ARG A  85       3.792   8.274  -8.288  1.00  0.00           C  
ATOM   1326  CG  ARG A  85       3.189   8.861  -7.022  1.00  0.00           C  
ATOM   1327  CD  ARG A  85       3.062  10.339  -7.108  1.00  0.00           C  
ATOM   1328  NE  ARG A  85       1.886  10.739  -7.864  1.00  0.00           N  
ATOM   1329  CZ  ARG A  85       1.569  12.012  -8.169  1.00  0.00           C  
ATOM   1330  NH1 ARG A  85       2.348  12.995  -7.776  1.00  0.00           N  
ATOM   1331  NH2 ARG A  85       0.475  12.273  -8.862  1.00  0.00           N  
ATOM   1332  H   ARG A  85       4.089   5.797 -10.150  1.00  0.00           H  
ATOM   1333  HA  ARG A  85       4.705   6.530  -7.425  1.00  0.00           H  
ATOM   1334 1HB  ARG A  85       4.734   8.787  -8.473  1.00  0.00           H  
ATOM   1335 2HB  ARG A  85       3.121   8.513  -9.114  1.00  0.00           H  
ATOM   1336 1HG  ARG A  85       2.196   8.440  -6.862  1.00  0.00           H  
ATOM   1337 2HG  ARG A  85       3.826   8.621  -6.170  1.00  0.00           H  
ATOM   1338 1HD  ARG A  85       2.980  10.756  -6.105  1.00  0.00           H  
ATOM   1339 2HD  ARG A  85       3.941  10.751  -7.602  1.00  0.00           H  
ATOM   1340  HE  ARG A  85       1.262  10.009  -8.183  1.00  0.00           H  
ATOM   1341 1HH1 ARG A  85       3.185  12.796  -7.246  1.00  0.00           H  
ATOM   1342 2HH1 ARG A  85       2.111  13.950  -8.004  1.00  0.00           H  
ATOM   1343 1HH2 ARG A  85      -0.125  11.517  -9.164  1.00  0.00           H  
ATOM   1344 2HH2 ARG A  85       0.237  13.227  -9.091  1.00  0.00           H  
ATOM   1345  N   VAL A  86       2.518   5.602  -6.758  1.00  0.00           N  
ATOM   1346  CA  VAL A  86       1.261   4.958  -6.361  1.00  0.00           C  
ATOM   1347  C   VAL A  86       0.703   5.634  -5.126  1.00  0.00           C  
ATOM   1348  O   VAL A  86       1.418   5.915  -4.168  1.00  0.00           O  
ATOM   1349  CB  VAL A  86       1.478   3.461  -6.071  1.00  0.00           C  
ATOM   1350  CG1 VAL A  86       0.228   2.851  -5.455  1.00  0.00           C  
ATOM   1351  CG2 VAL A  86       1.856   2.735  -7.354  1.00  0.00           C  
ATOM   1352  H   VAL A  86       3.256   5.702  -6.076  1.00  0.00           H  
ATOM   1353  HA  VAL A  86       0.550   5.051  -7.183  1.00  0.00           H  
ATOM   1354  HB  VAL A  86       2.281   3.354  -5.342  1.00  0.00           H  
ATOM   1355 1HG1 VAL A  86       0.399   1.793  -5.257  1.00  0.00           H  
ATOM   1356 2HG1 VAL A  86      -0.004   3.362  -4.521  1.00  0.00           H  
ATOM   1357 3HG1 VAL A  86      -0.608   2.959  -6.146  1.00  0.00           H  
ATOM   1358 1HG2 VAL A  86       2.008   1.677  -7.141  1.00  0.00           H  
ATOM   1359 2HG2 VAL A  86       1.055   2.847  -8.085  1.00  0.00           H  
ATOM   1360 3HG2 VAL A  86       2.776   3.160  -7.755  1.00  0.00           H  
ATOM   1361  N   GLU A  87      -0.599   5.871  -5.140  1.00  0.00           N  
ATOM   1362  CA  GLU A  87      -1.334   6.415  -4.012  1.00  0.00           C  
ATOM   1363  C   GLU A  87      -2.276   5.359  -3.431  1.00  0.00           C  
ATOM   1364  O   GLU A  87      -3.041   4.721  -4.153  1.00  0.00           O  
ATOM   1365  CB  GLU A  87      -2.060   7.680  -4.466  1.00  0.00           C  
ATOM   1366  CG  GLU A  87      -2.763   8.406  -3.317  1.00  0.00           C  
ATOM   1367  CD  GLU A  87      -3.241   9.800  -3.740  1.00  0.00           C  
ATOM   1368  OE1 GLU A  87      -3.888  10.499  -2.931  1.00  0.00           O  
ATOM   1369  OE2 GLU A  87      -3.048  10.230  -4.893  1.00  0.00           O  
ATOM   1370  H   GLU A  87      -1.125   5.600  -5.959  1.00  0.00           H  
ATOM   1371  HA  GLU A  87      -0.620   6.705  -3.241  1.00  0.00           H  
ATOM   1372 1HB  GLU A  87      -1.328   8.359  -4.903  1.00  0.00           H  
ATOM   1373 2HB  GLU A  87      -2.794   7.416  -5.228  1.00  0.00           H  
ATOM   1374 1HG  GLU A  87      -2.073   8.503  -2.479  1.00  0.00           H  
ATOM   1375 2HG  GLU A  87      -3.618   7.817  -2.984  1.00  0.00           H  
ATOM   1376  N   VAL A  88      -2.233   5.209  -2.109  1.00  0.00           N  
ATOM   1377  CA  VAL A  88      -3.117   4.369  -1.302  1.00  0.00           C  
ATOM   1378  C   VAL A  88      -3.917   5.288  -0.386  1.00  0.00           C  
ATOM   1379  O   VAL A  88      -3.368   5.879   0.545  1.00  0.00           O  
ATOM   1380  CB  VAL A  88      -2.317   3.337  -0.480  1.00  0.00           C  
ATOM   1381  CG1 VAL A  88      -3.256   2.390   0.278  1.00  0.00           C  
ATOM   1382  CG2 VAL A  88      -1.378   2.496  -1.355  1.00  0.00           C  
ATOM   1383  H   VAL A  88      -1.537   5.743  -1.609  1.00  0.00           H  
ATOM   1384  HA  VAL A  88      -3.776   3.816  -1.972  1.00  0.00           H  
ATOM   1385  HB  VAL A  88      -1.701   3.860   0.252  1.00  0.00           H  
ATOM   1386 1HG1 VAL A  88      -3.902   2.950   0.954  1.00  0.00           H  
ATOM   1387 2HG1 VAL A  88      -3.868   1.828  -0.427  1.00  0.00           H  
ATOM   1388 3HG1 VAL A  88      -2.668   1.692   0.874  1.00  0.00           H  
ATOM   1389 1HG2 VAL A  88      -1.937   2.027  -2.165  1.00  0.00           H  
ATOM   1390 2HG2 VAL A  88      -0.894   1.726  -0.754  1.00  0.00           H  
ATOM   1391 3HG2 VAL A  88      -0.602   3.130  -1.784  1.00  0.00           H  
ATOM   1392  N   ARG A  89      -5.219   5.420  -0.636  1.00  0.00           N  
ATOM   1393  CA  ARG A  89      -6.152   6.156   0.228  1.00  0.00           C  
ATOM   1394  C   ARG A  89      -7.019   5.154   0.966  1.00  0.00           C  
ATOM   1395  O   ARG A  89      -7.688   4.340   0.331  1.00  0.00           O  
ATOM   1396  CB  ARG A  89      -7.027   7.118  -0.585  1.00  0.00           C  
ATOM   1397  CG  ARG A  89      -6.246   8.128  -1.434  1.00  0.00           C  
ATOM   1398  CD  ARG A  89      -7.230   8.937  -2.286  1.00  0.00           C  
ATOM   1399  NE  ARG A  89      -6.526   9.785  -3.260  1.00  0.00           N  
ATOM   1400  CZ  ARG A  89      -6.693   9.858  -4.570  1.00  0.00           C  
ATOM   1401  NH1 ARG A  89      -7.592   9.159  -5.215  1.00  0.00           N  
ATOM   1402  NH2 ARG A  89      -5.934  10.640  -5.271  1.00  0.00           N  
ATOM   1403  H   ARG A  89      -5.596   4.907  -1.420  1.00  0.00           H  
ATOM   1404  HA  ARG A  89      -5.573   6.750   0.936  1.00  0.00           H  
ATOM   1405 1HB  ARG A  89      -7.678   7.661   0.100  1.00  0.00           H  
ATOM   1406 2HB  ARG A  89      -7.657   6.526  -1.249  1.00  0.00           H  
ATOM   1407 1HG  ARG A  89      -5.568   7.595  -2.101  1.00  0.00           H  
ATOM   1408 2HG  ARG A  89      -5.675   8.797  -0.790  1.00  0.00           H  
ATOM   1409 1HD  ARG A  89      -7.890   8.242  -2.805  1.00  0.00           H  
ATOM   1410 2HD  ARG A  89      -7.835   9.563  -1.631  1.00  0.00           H  
ATOM   1411  HE  ARG A  89      -5.696  10.259  -2.934  1.00  0.00           H  
ATOM   1412 1HH1 ARG A  89      -7.643   9.103  -6.222  1.00  0.00           H  
ATOM   1413 2HH1 ARG A  89      -8.149   8.475  -4.723  1.00  0.00           H  
ATOM   1414 1HH2 ARG A  89      -5.007  10.787  -4.897  1.00  0.00           H  
ATOM   1415 2HH2 ARG A  89      -5.987  10.579  -6.278  1.00  0.00           H  
ATOM   1416  N   VAL A  90      -7.028   5.221   2.287  1.00  0.00           N  
ATOM   1417  CA  VAL A  90      -7.848   4.341   3.121  1.00  0.00           C  
ATOM   1418  C   VAL A  90      -8.997   5.150   3.705  1.00  0.00           C  
ATOM   1419  O   VAL A  90      -8.825   6.318   4.035  1.00  0.00           O  
ATOM   1420  CB  VAL A  90      -7.014   3.721   4.258  1.00  0.00           C  
ATOM   1421  CG1 VAL A  90      -7.826   2.671   5.002  1.00  0.00           C  
ATOM   1422  CG2 VAL A  90      -5.738   3.116   3.693  1.00  0.00           C  
ATOM   1423  H   VAL A  90      -6.465   5.918   2.755  1.00  0.00           H  
ATOM   1424  HA  VAL A  90      -8.233   3.533   2.497  1.00  0.00           H  
ATOM   1425  HB  VAL A  90      -6.761   4.500   4.977  1.00  0.00           H  
ATOM   1426 1HG1 VAL A  90      -7.221   2.243   5.802  1.00  0.00           H  
ATOM   1427 2HG1 VAL A  90      -8.716   3.133   5.428  1.00  0.00           H  
ATOM   1428 3HG1 VAL A  90      -8.121   1.882   4.310  1.00  0.00           H  
ATOM   1429 1HG2 VAL A  90      -5.153   2.680   4.503  1.00  0.00           H  
ATOM   1430 2HG2 VAL A  90      -5.992   2.341   2.970  1.00  0.00           H  
ATOM   1431 3HG2 VAL A  90      -5.153   3.893   3.202  1.00  0.00           H  
ATOM   1432  N   GLU A  91     -10.168   4.542   3.826  1.00  0.00           N  
ATOM   1433  CA  GLU A  91     -11.319   5.102   4.527  1.00  0.00           C  
ATOM   1434  C   GLU A  91     -11.935   4.024   5.422  1.00  0.00           C  
ATOM   1435  O   GLU A  91     -12.338   2.963   4.945  1.00  0.00           O  
ATOM   1436  CB  GLU A  91     -12.358   5.631   3.535  1.00  0.00           C  
ATOM   1437  CG  GLU A  91     -13.529   6.359   4.180  1.00  0.00           C  
ATOM   1438  CD  GLU A  91     -14.415   7.044   3.178  1.00  0.00           C  
ATOM   1439  OE1 GLU A  91     -14.201   6.864   2.003  1.00  0.00           O  
ATOM   1440  OE2 GLU A  91     -15.307   7.750   3.587  1.00  0.00           O  
ATOM   1441  H   GLU A  91     -10.267   3.613   3.442  1.00  0.00           H  
ATOM   1442  HA  GLU A  91     -10.977   5.933   5.145  1.00  0.00           H  
ATOM   1443 1HB  GLU A  91     -11.878   6.320   2.839  1.00  0.00           H  
ATOM   1444 2HB  GLU A  91     -12.759   4.803   2.952  1.00  0.00           H  
ATOM   1445 1HG  GLU A  91     -14.124   5.641   4.743  1.00  0.00           H  
ATOM   1446 2HG  GLU A  91     -13.142   7.098   4.881  1.00  0.00           H  
ATOM   1447  N   PHE A  92     -12.002   4.306   6.719  1.00  0.00           N  
ATOM   1448  CA  PHE A  92     -12.566   3.365   7.679  1.00  0.00           C  
ATOM   1449  C   PHE A  92     -14.000   3.736   8.036  1.00  0.00           C  
ATOM   1450  O   PHE A  92     -14.243   4.737   8.710  1.00  0.00           O  
ATOM   1451  CB  PHE A  92     -11.714   3.323   8.949  1.00  0.00           C  
ATOM   1452  CG  PHE A  92     -10.310   2.841   8.720  1.00  0.00           C  
ATOM   1453  CD1 PHE A  92      -9.282   3.742   8.486  1.00  0.00           C  
ATOM   1454  CD2 PHE A  92     -10.014   1.486   8.738  1.00  0.00           C  
ATOM   1455  CE1 PHE A  92      -7.989   3.300   8.276  1.00  0.00           C  
ATOM   1456  CE2 PHE A  92      -8.723   1.042   8.529  1.00  0.00           C  
ATOM   1457  CZ  PHE A  92      -7.710   1.950   8.298  1.00  0.00           C  
ATOM   1458  H   PHE A  92     -11.653   5.195   7.047  1.00  0.00           H  
ATOM   1459  HA  PHE A  92     -12.571   2.372   7.228  1.00  0.00           H  
ATOM   1460 1HB  PHE A  92     -11.665   4.318   9.388  1.00  0.00           H  
ATOM   1461 2HB  PHE A  92     -12.184   2.666   9.680  1.00  0.00           H  
ATOM   1462  HD1 PHE A  92      -9.503   4.810   8.470  1.00  0.00           H  
ATOM   1463  HD2 PHE A  92     -10.815   0.769   8.921  1.00  0.00           H  
ATOM   1464  HE1 PHE A  92      -7.191   4.019   8.093  1.00  0.00           H  
ATOM   1465  HE2 PHE A  92      -8.504  -0.026   8.547  1.00  0.00           H  
ATOM   1466  HZ  PHE A  92      -6.692   1.601   8.131  1.00  0.00           H  
ATOM   1467  N   GLU A  93     -14.947   2.923   7.580  1.00  0.00           N  
ATOM   1468  CA  GLU A  93     -16.363   3.210   7.776  1.00  0.00           C  
ATOM   1469  C   GLU A  93     -16.752   3.085   9.244  1.00  0.00           C  
ATOM   1470  O   GLU A  93     -16.391   2.115   9.911  1.00  0.00           O  
ATOM   1471  CB  GLU A  93     -17.221   2.267   6.930  1.00  0.00           C  
ATOM   1472  CG  GLU A  93     -17.063   2.452   5.427  1.00  0.00           C  
ATOM   1473  CD  GLU A  93     -17.760   3.681   4.913  1.00  0.00           C  
ATOM   1474  OE1 GLU A  93     -18.435   4.323   5.681  1.00  0.00           O  
ATOM   1475  OE2 GLU A  93     -17.616   3.978   3.750  1.00  0.00           O  
ATOM   1476  H   GLU A  93     -14.679   2.085   7.084  1.00  0.00           H  
ATOM   1477  HA  GLU A  93     -16.555   4.236   7.460  1.00  0.00           H  
ATOM   1478 1HB  GLU A  93     -16.969   1.233   7.168  1.00  0.00           H  
ATOM   1479 2HB  GLU A  93     -18.273   2.412   7.176  1.00  0.00           H  
ATOM   1480 1HG  GLU A  93     -16.002   2.524   5.190  1.00  0.00           H  
ATOM   1481 2HG  GLU A  93     -17.462   1.575   4.920  1.00  0.00           H  
ATOM   1482  N   PRO A  94     -17.489   4.072   9.742  1.00  0.00           N  
ATOM   1483  CA  PRO A  94     -17.971   4.050  11.117  1.00  0.00           C  
ATOM   1484  C   PRO A  94     -19.192   3.152  11.259  1.00  0.00           C  
ATOM   1485  O   PRO A  94     -19.645   2.546  10.288  1.00  0.00           O  
ATOM   1486  CB  PRO A  94     -18.315   5.518  11.386  1.00  0.00           C  
ATOM   1487  CG  PRO A  94     -18.792   6.029  10.069  1.00  0.00           C  
ATOM   1488  CD  PRO A  94     -17.905   5.348   9.060  1.00  0.00           C  
ATOM   1489  HA  PRO A  94     -17.161   3.709  11.779  1.00  0.00           H  
ATOM   1490 1HB  PRO A  94     -19.081   5.588  12.173  1.00  0.00           H  
ATOM   1491 2HB  PRO A  94     -17.427   6.052  11.754  1.00  0.00           H  
ATOM   1492 1HG  PRO A  94     -19.855   5.785   9.930  1.00  0.00           H  
ATOM   1493 2HG  PRO A  94     -18.709   7.125  10.034  1.00  0.00           H  
ATOM   1494 1HD  PRO A  94     -18.478   5.145   8.144  1.00  0.00           H  
ATOM   1495 2HD  PRO A  94     -17.038   5.991   8.841  1.00  0.00           H  
ATOM   1496  N   ILE A  95     -19.722   3.070  12.475  1.00  0.00           N  
ATOM   1497  CA  ILE A  95     -20.903   2.257  12.743  1.00  0.00           C  
ATOM   1498  C   ILE A  95     -22.105   3.127  13.086  1.00  0.00           C  
ATOM   1499  O   ILE A  95     -22.031   3.986  13.966  1.00  0.00           O  
ATOM   1500  CB  ILE A  95     -20.639   1.268  13.894  1.00  0.00           C  
ATOM   1501  CG1 ILE A  95     -19.516   0.299  13.518  1.00  0.00           C  
ATOM   1502  CG2 ILE A  95     -21.910   0.506  14.241  1.00  0.00           C  
ATOM   1503  CD1 ILE A  95     -19.030  -0.550  14.670  1.00  0.00           C  
ATOM   1504  H   ILE A  95     -19.296   3.584  13.233  1.00  0.00           H  
ATOM   1505  HA  ILE A  95     -21.141   1.686  11.846  1.00  0.00           H  
ATOM   1506  HB  ILE A  95     -20.302   1.815  14.773  1.00  0.00           H  
ATOM   1507 1HG1 ILE A  95     -19.858  -0.365  12.725  1.00  0.00           H  
ATOM   1508 2HG1 ILE A  95     -18.666   0.860  13.127  1.00  0.00           H  
ATOM   1509 1HG2 ILE A  95     -21.705  -0.189  15.055  1.00  0.00           H  
ATOM   1510 2HG2 ILE A  95     -22.682   1.209  14.550  1.00  0.00           H  
ATOM   1511 3HG2 ILE A  95     -22.252  -0.049  13.368  1.00  0.00           H  
ATOM   1512 1HD1 ILE A  95     -18.234  -1.211  14.326  1.00  0.00           H  
ATOM   1513 2HD1 ILE A  95     -18.649   0.095  15.462  1.00  0.00           H  
ATOM   1514 3HD1 ILE A  95     -19.856  -1.148  15.054  1.00  0.00           H  
ATOM   1515  N   GLU A  96     -23.211   2.907  12.416  1.00  0.00           N  
ATOM   1516  CA  GLU A  96     -24.431   3.677  12.619  1.00  0.00           C  
ATOM   1517  C   GLU A  96     -25.599   2.771  12.987  1.00  0.00           C  
ATOM   1518  O   GLU A  96     -25.640   1.605  12.596  1.00  0.00           O  
ATOM   1519  CB  GLU A  96     -24.772   4.479  11.361  1.00  0.00           C  
ATOM   1520  CG  GLU A  96     -23.739   5.533  10.989  1.00  0.00           C  
ATOM   1521  CD  GLU A  96     -24.079   6.263   9.719  1.00  0.00           C  
ATOM   1522  OE1 GLU A  96     -25.012   5.870   9.062  1.00  0.00           O  
ATOM   1523  OE2 GLU A  96     -23.404   7.216   9.408  1.00  0.00           O  
ATOM   1524  H   GLU A  96     -23.207   2.161  11.736  1.00  0.00           H  
ATOM   1525  HA  GLU A  96     -24.268   4.372  13.443  1.00  0.00           H  
ATOM   1526 1HB  GLU A  96     -24.877   3.801  10.514  1.00  0.00           H  
ATOM   1527 2HB  GLU A  96     -25.729   4.982  11.498  1.00  0.00           H  
ATOM   1528 1HG  GLU A  96     -23.663   6.255  11.801  1.00  0.00           H  
ATOM   1529 2HG  GLU A  96     -22.768   5.052  10.877  1.00  0.00           H  
ATOM   1530  N   ASP A  97     -26.506   3.302  13.750  1.00  0.00           N  
ATOM   1531  CA  ASP A  97     -27.750   2.584  14.150  1.00  0.00           C  
ATOM   1532  C   ASP A  97     -28.727   2.572  12.972  1.00  0.00           C  
ATOM   1533  O   ASP A  97     -29.196   3.605  12.533  1.00  0.00           O  
ATOM   1534  CB  ASP A  97     -28.386   3.301  15.344  1.00  0.00           C  
ATOM   1535  CG  ASP A  97     -29.784   2.737  15.600  1.00  0.00           C  
ATOM   1536  OD1 ASP A  97     -30.029   1.611  15.205  1.00  0.00           O  
ATOM   1537  OD2 ASP A  97     -30.588   3.444  16.186  1.00  0.00           O  
ATOM   1538  H   ASP A  97     -26.383   4.265  14.027  1.00  0.00           H  
ATOM   1539  HA  ASP A  97     -27.488   1.560  14.418  1.00  0.00           H  
ATOM   1540 1HB  ASP A  97     -27.772   3.152  16.221  1.00  0.00           H  
ATOM   1541 2HB  ASP A  97     -28.460   4.357  15.132  1.00  0.00           H  
ATOM   1542  N   LYS A  98     -29.031   1.415  12.447  1.00  0.00           N  
ATOM   1543  CA  LYS A  98     -29.935   1.354  11.263  1.00  0.00           C  
ATOM   1544  C   LYS A  98     -31.338   0.925  11.700  1.00  0.00           C  
ATOM   1545  O   LYS A  98     -32.159   0.543  10.890  1.00  0.00           O  
ATOM   1546  CB  LYS A  98     -29.400   0.389  10.205  1.00  0.00           C  
ATOM   1547  CG  LYS A  98     -28.035   0.765   9.644  1.00  0.00           C  
ATOM   1548  CD  LYS A  98     -28.084   2.102   8.920  1.00  0.00           C  
ATOM   1549  CE  LYS A  98     -26.738   2.447   8.299  1.00  0.00           C  
ATOM   1550  NZ  LYS A  98     -26.738   3.803   7.686  1.00  0.00           N  
ATOM   1551  H   LYS A  98     -28.661   0.589  12.830  1.00  0.00           H  
ATOM   1552  HA  LYS A  98     -29.994   2.349  10.821  1.00  0.00           H  
ATOM   1553 1HB  LYS A  98     -29.322  -0.611  10.630  1.00  0.00           H  
ATOM   1554 2HB  LYS A  98     -30.101   0.337   9.371  1.00  0.00           H  
ATOM   1555 1HG  LYS A  98     -27.312   0.829  10.458  1.00  0.00           H  
ATOM   1556 2HG  LYS A  98     -27.703  -0.004   8.946  1.00  0.00           H  
ATOM   1557 1HD  LYS A  98     -28.838   2.063   8.134  1.00  0.00           H  
ATOM   1558 2HD  LYS A  98     -28.359   2.888   9.625  1.00  0.00           H  
ATOM   1559 1HE  LYS A  98     -25.964   2.407   9.064  1.00  0.00           H  
ATOM   1560 2HE  LYS A  98     -26.495   1.714   7.529  1.00  0.00           H  
ATOM   1561 1HZ  LYS A  98     -25.831   3.993   7.286  1.00  0.00           H  
ATOM   1562 2HZ  LYS A  98     -27.441   3.846   6.961  1.00  0.00           H  
ATOM   1563 3HZ  LYS A  98     -26.944   4.493   8.395  1.00  0.00           H  
ATOM   1564  N   ASP A  99     -31.621   0.990  12.970  1.00  0.00           N  
ATOM   1565  CA  ASP A  99     -32.973   0.590  13.453  1.00  0.00           C  
ATOM   1566  C   ASP A  99     -33.658   1.794  14.101  1.00  0.00           C  
ATOM   1567  O   ASP A  99     -34.822   1.745  14.449  1.00  0.00           O  
ATOM   1568  CB  ASP A  99     -32.837  -0.534  14.481  1.00  0.00           C  
ATOM   1569  CG  ASP A  99     -34.215  -1.134  14.765  1.00  0.00           C  
ATOM   1570  OD1 ASP A  99     -35.018  -1.179  13.849  1.00  0.00           O  
ATOM   1571  OD2 ASP A  99     -34.442  -1.539  15.893  1.00  0.00           O  
ATOM   1572  H   ASP A  99     -30.947   1.304  13.606  1.00  0.00           H  
ATOM   1573  HA  ASP A  99     -33.560   0.253  12.598  1.00  0.00           H  
ATOM   1574 1HB  ASP A  99     -32.180  -1.300  14.095  1.00  0.00           H  
ATOM   1575 2HB  ASP A  99     -32.425  -0.136  15.397  1.00  0.00           H  
ATOM   1576  N   GLY A 100     -32.947   2.875  14.267  1.00  0.00           N  
ATOM   1577  CA  GLY A 100     -33.560   4.080  14.895  1.00  0.00           C  
ATOM   1578  C   GLY A 100     -33.888   3.778  16.357  1.00  0.00           C  
ATOM   1579  O   GLY A 100     -34.832   4.301  16.914  1.00  0.00           O  
ATOM   1580  H   GLY A 100     -32.010   2.896  13.981  1.00  0.00           H  
ATOM   1581 1HA  GLY A 100     -32.869   4.920  14.822  1.00  0.00           H  
ATOM   1582 2HA  GLY A 100     -34.461   4.357  14.348  1.00  0.00           H  
ATOM   1583  N   ASP A 101     -33.113   2.936  16.984  1.00  0.00           N  
ATOM   1584  CA  ASP A 101     -33.377   2.598  18.410  1.00  0.00           C  
ATOM   1585  C   ASP A 101     -32.252   3.157  19.286  1.00  0.00           C  
ATOM   1586  O   ASP A 101     -32.488   3.667  20.363  1.00  0.00           O  
ATOM   1587  CB  ASP A 101     -33.445   1.078  18.569  1.00  0.00           C  
ATOM   1588  CG  ASP A 101     -32.045   0.482  18.404  1.00  0.00           C  
ATOM   1589  OD1 ASP A 101     -31.612   0.339  17.274  1.00  0.00           O  
ATOM   1590  OD2 ASP A 101     -31.430   0.179  19.413  1.00  0.00           O  
ATOM   1591  H   ASP A 101     -32.355   2.526  16.515  1.00  0.00           H  
ATOM   1592  HA  ASP A 101     -34.324   3.051  18.703  1.00  0.00           H  
ATOM   1593 1HB  ASP A 101     -33.827   0.834  19.549  1.00  0.00           H  
ATOM   1594 2HB  ASP A 101     -34.099   0.666  17.814  1.00  0.00           H  
ATOM   1595  N   GLY A 102     -31.032   3.066  18.832  1.00  0.00           N  
ATOM   1596  CA  GLY A 102     -29.895   3.594  19.640  1.00  0.00           C  
ATOM   1597  C   GLY A 102     -28.876   2.480  19.888  1.00  0.00           C  
ATOM   1598  O   GLY A 102     -27.920   2.651  20.617  1.00  0.00           O  
ATOM   1599  H   GLY A 102     -30.862   2.652  17.960  1.00  0.00           H  
ATOM   1600 1HA  GLY A 102     -29.429   4.426  19.112  1.00  0.00           H  
ATOM   1601 2HA  GLY A 102     -30.271   3.984  20.585  1.00  0.00           H  
ATOM   1602  N   TYR A 103     -29.074   1.339  19.285  1.00  0.00           N  
ATOM   1603  CA  TYR A 103     -28.117   0.214  19.486  1.00  0.00           C  
ATOM   1604  C   TYR A 103     -27.859  -0.472  18.145  1.00  0.00           C  
ATOM   1605  O   TYR A 103     -28.742  -0.586  17.318  1.00  0.00           O  
ATOM   1606  CB  TYR A 103     -28.717  -0.798  20.463  1.00  0.00           C  
ATOM   1607  CG  TYR A 103     -28.602  -0.275  21.875  1.00  0.00           C  
ATOM   1608  CD1 TYR A 103     -29.355   0.836  22.275  1.00  0.00           C  
ATOM   1609  CD2 TYR A 103     -27.746  -0.904  22.786  1.00  0.00           C  
ATOM   1610  CE1 TYR A 103     -29.250   1.316  23.587  1.00  0.00           C  
ATOM   1611  CE2 TYR A 103     -27.641  -0.423  24.096  1.00  0.00           C  
ATOM   1612  CZ  TYR A 103     -28.394   0.687  24.497  1.00  0.00           C  
ATOM   1613  OH  TYR A 103     -28.292   1.161  25.788  1.00  0.00           O  
ATOM   1614  H   TYR A 103     -29.850   1.223  18.701  1.00  0.00           H  
ATOM   1615  HA  TYR A 103     -27.179   0.621  19.864  1.00  0.00           H  
ATOM   1616 1HB  TYR A 103     -29.758  -0.956  20.222  1.00  0.00           H  
ATOM   1617 2HB  TYR A 103     -28.184  -1.733  20.383  1.00  0.00           H  
ATOM   1618  HD1 TYR A 103     -30.016   1.322  21.572  1.00  0.00           H  
ATOM   1619  HD2 TYR A 103     -27.165  -1.762  22.478  1.00  0.00           H  
ATOM   1620  HE1 TYR A 103     -29.831   2.173  23.894  1.00  0.00           H  
ATOM   1621  HE2 TYR A 103     -26.980  -0.910  24.799  1.00  0.00           H  
ATOM   1622  HH  TYR A 103     -28.877   1.918  25.874  1.00  0.00           H  
ATOM   1623  N   ILE A 104     -26.660  -0.937  17.925  1.00  0.00           N  
ATOM   1624  CA  ILE A 104     -26.346  -1.625  16.639  1.00  0.00           C  
ATOM   1625  C   ILE A 104     -26.077  -3.105  16.919  1.00  0.00           C  
ATOM   1626  O   ILE A 104     -25.257  -3.450  17.747  1.00  0.00           O  
ATOM   1627  CB  ILE A 104     -25.127  -1.000  15.936  1.00  0.00           C  
ATOM   1628  CG1 ILE A 104     -25.260   0.525  15.891  1.00  0.00           C  
ATOM   1629  CG2 ILE A 104     -24.976  -1.565  14.532  1.00  0.00           C  
ATOM   1630  CD1 ILE A 104     -24.556   1.233  17.027  1.00  0.00           C  
ATOM   1631  H   ILE A 104     -25.963  -0.839  18.608  1.00  0.00           H  
ATOM   1632  HA  ILE A 104     -27.204  -1.525  15.975  1.00  0.00           H  
ATOM   1633  HB  ILE A 104     -24.226  -1.221  16.506  1.00  0.00           H  
ATOM   1634 1HG1 ILE A 104     -24.854   0.898  14.952  1.00  0.00           H  
ATOM   1635 2HG1 ILE A 104     -26.315   0.800  15.922  1.00  0.00           H  
ATOM   1636 1HG2 ILE A 104     -24.109  -1.113  14.050  1.00  0.00           H  
ATOM   1637 2HG2 ILE A 104     -24.837  -2.644  14.588  1.00  0.00           H  
ATOM   1638 3HG2 ILE A 104     -25.871  -1.344  13.951  1.00  0.00           H  
ATOM   1639 1HD1 ILE A 104     -24.695   2.309  16.926  1.00  0.00           H  
ATOM   1640 2HD1 ILE A 104     -24.973   0.899  17.977  1.00  0.00           H  
ATOM   1641 3HD1 ILE A 104     -23.492   1.001  16.995  1.00  0.00           H  
ATOM   1642  N   SER A 105     -26.763  -3.983  16.241  1.00  0.00           N  
ATOM   1643  CA  SER A 105     -26.546  -5.438  16.475  1.00  0.00           C  
ATOM   1644  C   SER A 105     -25.378  -5.932  15.618  1.00  0.00           C  
ATOM   1645  O   SER A 105     -24.796  -5.185  14.856  1.00  0.00           O  
ATOM   1646  CB  SER A 105     -27.796  -6.231  16.146  1.00  0.00           C  
ATOM   1647  OG  SER A 105     -28.871  -5.832  16.951  1.00  0.00           O  
ATOM   1648  H   SER A 105     -27.423  -3.684  15.581  1.00  0.00           H  
ATOM   1649  HA  SER A 105     -26.309  -5.588  17.529  1.00  0.00           H  
ATOM   1650 1HB  SER A 105     -28.051  -6.089  15.096  1.00  0.00           H  
ATOM   1651 2HB  SER A 105     -27.603  -7.293  16.295  1.00  0.00           H  
ATOM   1652  HG  SER A 105     -29.212  -5.026  16.556  1.00  0.00           H  
ATOM   1653  N   ALA A 106     -25.027  -7.183  15.743  1.00  0.00           N  
ATOM   1654  CA  ALA A 106     -23.894  -7.728  14.941  1.00  0.00           C  
ATOM   1655  C   ALA A 106     -24.141  -7.471  13.453  1.00  0.00           C  
ATOM   1656  O   ALA A 106     -23.547  -6.595  12.857  1.00  0.00           O  
ATOM   1657  CB  ALA A 106     -23.777  -9.233  15.186  1.00  0.00           C  
ATOM   1658  H   ALA A 106     -25.508  -7.765  16.367  1.00  0.00           H  
ATOM   1659  HA  ALA A 106     -22.985  -7.208  15.243  1.00  0.00           H  
ATOM   1660 1HB  ALA A 106     -24.388  -9.509  16.032  1.00  0.00           H  
ATOM   1661 2HB  ALA A 106     -24.114  -9.767  14.309  1.00  0.00           H  
ATOM   1662 3HB  ALA A 106     -22.747  -9.487  15.387  1.00  0.00           H  
ATOM   1663  N   ALA A 107     -25.013  -8.228  12.845  1.00  0.00           N  
ATOM   1664  CA  ALA A 107     -25.292  -8.026  11.396  1.00  0.00           C  
ATOM   1665  C   ALA A 107     -25.664  -6.563  11.154  1.00  0.00           C  
ATOM   1666  O   ALA A 107     -25.579  -6.064  10.049  1.00  0.00           O  
ATOM   1667  CB  ALA A 107     -26.452  -8.926  10.965  1.00  0.00           C  
ATOM   1668  H   ALA A 107     -25.483  -8.930  13.341  1.00  0.00           H  
ATOM   1669  HA  ALA A 107     -24.385  -8.263  10.840  1.00  0.00           H  
ATOM   1670 1HB  ALA A 107     -26.917  -9.358  11.840  1.00  0.00           H  
ATOM   1671 2HB  ALA A 107     -27.181  -8.340  10.424  1.00  0.00           H  
ATOM   1672 3HB  ALA A 107     -26.078  -9.714  10.330  1.00  0.00           H  
ATOM   1673  N   GLU A 108     -26.069  -5.871  12.182  1.00  0.00           N  
ATOM   1674  CA  GLU A 108     -26.440  -4.438  12.017  1.00  0.00           C  
ATOM   1675  C   GLU A 108     -25.163  -3.599  11.952  1.00  0.00           C  
ATOM   1676  O   GLU A 108     -25.145  -2.525  11.352  1.00  0.00           O  
ATOM   1677  CB  GLU A 108     -27.285  -3.994  13.210  1.00  0.00           C  
ATOM   1678  CG  GLU A 108     -28.292  -2.935  12.763  1.00  0.00           C  
ATOM   1679  CD  GLU A 108     -29.312  -2.694  13.878  1.00  0.00           C  
ATOM   1680  OE1 GLU A 108     -28.920  -2.752  15.034  1.00  0.00           O  
ATOM   1681  OE2 GLU A 108     -30.468  -2.456  13.560  1.00  0.00           O  
ATOM   1682  H   GLU A 108     -26.125  -6.293  13.064  1.00  0.00           H  
ATOM   1683  HA  GLU A 108     -26.999  -4.330  11.087  1.00  0.00           H  
ATOM   1684 1HB  GLU A 108     -27.813  -4.846  13.614  1.00  0.00           H  
ATOM   1685 2HB  GLU A 108     -26.642  -3.577  13.970  1.00  0.00           H  
ATOM   1686 1HG  GLU A 108     -27.771  -2.015  12.544  1.00  0.00           H  
ATOM   1687 2HG  GLU A 108     -28.805  -3.278  11.877  1.00  0.00           H  
ATOM   1688  N   ALA A 109     -24.102  -4.099  12.574  1.00  0.00           N  
ATOM   1689  CA  ALA A 109     -22.843  -3.367  12.648  1.00  0.00           C  
ATOM   1690  C   ALA A 109     -21.943  -3.698  11.464  1.00  0.00           C  
ATOM   1691  O   ALA A 109     -20.786  -3.281  11.416  1.00  0.00           O  
ATOM   1692  CB  ALA A 109     -22.128  -3.673  13.957  1.00  0.00           C  
ATOM   1693  H   ALA A 109     -24.168  -5.009  13.008  1.00  0.00           H  
ATOM   1694  HA  ALA A 109     -23.068  -2.301  12.609  1.00  0.00           H  
ATOM   1695 1HB  ALA A 109     -21.190  -3.119  13.996  1.00  0.00           H  
ATOM   1696 2HB  ALA A 109     -22.760  -3.378  14.794  1.00  0.00           H  
ATOM   1697 3HB  ALA A 109     -21.922  -4.741  14.017  1.00  0.00           H  
ATOM   1698  N   ALA A 110     -22.482  -4.449  10.510  1.00  0.00           N  
ATOM   1699  CA  ALA A 110     -21.743  -4.802   9.304  1.00  0.00           C  
ATOM   1700  C   ALA A 110     -21.288  -3.558   8.553  1.00  0.00           C  
ATOM   1701  O   ALA A 110     -20.416  -3.629   7.685  1.00  0.00           O  
ATOM   1702  CB  ALA A 110     -22.593  -5.684   8.400  1.00  0.00           C  
ATOM   1703  H   ALA A 110     -23.429  -4.783  10.622  1.00  0.00           H  
ATOM   1704  HA  ALA A 110     -20.853  -5.356   9.602  1.00  0.00           H  
ATOM   1705 1HB  ALA A 110     -22.027  -5.940   7.505  1.00  0.00           H  
ATOM   1706 2HB  ALA A 110     -22.863  -6.597   8.933  1.00  0.00           H  
ATOM   1707 3HB  ALA A 110     -23.498  -5.149   8.117  1.00  0.00           H  
ATOM   1708  N   ALA A 111     -21.881  -2.419   8.889  1.00  0.00           N  
ATOM   1709  CA  ALA A 111     -21.547  -1.158   8.237  1.00  0.00           C  
ATOM   1710  C   ALA A 111     -20.052  -0.876   8.317  1.00  0.00           C  
ATOM   1711  O   ALA A 111     -19.486  -0.220   7.443  1.00  0.00           O  
ATOM   1712  CB  ALA A 111     -22.335  -0.014   8.860  1.00  0.00           C  
ATOM   1713  H   ALA A 111     -22.583  -2.426   9.615  1.00  0.00           H  
ATOM   1714  HA  ALA A 111     -21.816  -1.240   7.184  1.00  0.00           H  
ATOM   1715 1HB  ALA A 111     -22.075   0.920   8.362  1.00  0.00           H  
ATOM   1716 2HB  ALA A 111     -23.403  -0.201   8.742  1.00  0.00           H  
ATOM   1717 3HB  ALA A 111     -22.094   0.059   9.919  1.00  0.00           H  
ATOM   1718  N   ALA A 112     -19.416  -1.376   9.371  1.00  0.00           N  
ATOM   1719  CA  ALA A 112     -17.991  -1.157   9.582  1.00  0.00           C  
ATOM   1720  C   ALA A 112     -17.162  -1.851   8.510  1.00  0.00           C  
ATOM   1721  O   ALA A 112     -16.660  -2.955   8.717  1.00  0.00           O  
ATOM   1722  CB  ALA A 112     -17.579  -1.640  10.965  1.00  0.00           C  
ATOM   1723  H   ALA A 112     -19.934  -1.923  10.044  1.00  0.00           H  
ATOM   1724  HA  ALA A 112     -17.799  -0.086   9.511  1.00  0.00           H  
ATOM   1725 1HB  ALA A 112     -16.512  -1.469  11.106  1.00  0.00           H  
ATOM   1726 2HB  ALA A 112     -18.138  -1.092  11.723  1.00  0.00           H  
ATOM   1727 3HB  ALA A 112     -17.790  -2.704  11.056  1.00  0.00           H  
ATOM   1728  N   LYS A 113     -17.091  -1.237   7.357  1.00  0.00           N  
ATOM   1729  CA  LYS A 113     -16.222  -1.697   6.280  1.00  0.00           C  
ATOM   1730  C   LYS A 113     -14.986  -0.815   6.156  1.00  0.00           C  
ATOM   1731  O   LYS A 113     -14.886   0.226   6.804  1.00  0.00           O  
ATOM   1732  CB  LYS A 113     -16.982  -1.727   4.954  1.00  0.00           C  
ATOM   1733  CG  LYS A 113     -18.224  -2.608   4.960  1.00  0.00           C  
ATOM   1734  CD  LYS A 113     -18.855  -2.684   3.578  1.00  0.00           C  
ATOM   1735  CE  LYS A 113     -20.117  -3.535   3.590  1.00  0.00           C  
ATOM   1736  NZ  LYS A 113     -20.758  -3.598   2.249  1.00  0.00           N  
ATOM   1737  H   LYS A 113     -17.667  -0.421   7.209  1.00  0.00           H  
ATOM   1738  HA  LYS A 113     -15.888  -2.709   6.513  1.00  0.00           H  
ATOM   1739 1HB  LYS A 113     -17.291  -0.715   4.688  1.00  0.00           H  
ATOM   1740 2HB  LYS A 113     -16.322  -2.085   4.164  1.00  0.00           H  
ATOM   1741 1HG  LYS A 113     -17.954  -3.614   5.283  1.00  0.00           H  
ATOM   1742 2HG  LYS A 113     -18.953  -2.204   5.661  1.00  0.00           H  
ATOM   1743 1HD  LYS A 113     -19.107  -1.679   3.237  1.00  0.00           H  
ATOM   1744 2HD  LYS A 113     -18.143  -3.118   2.876  1.00  0.00           H  
ATOM   1745 1HE  LYS A 113     -19.870  -4.546   3.910  1.00  0.00           H  
ATOM   1746 2HE  LYS A 113     -20.830  -3.117   4.300  1.00  0.00           H  
ATOM   1747 1HZ  LYS A 113     -21.590  -4.170   2.300  1.00  0.00           H  
ATOM   1748 2HZ  LYS A 113     -21.008  -2.666   1.950  1.00  0.00           H  
ATOM   1749 3HZ  LYS A 113     -20.113  -4.002   1.585  1.00  0.00           H  
ATOM   1750  N   MET A 114     -14.045  -1.239   5.319  1.00  0.00           N  
ATOM   1751  CA  MET A 114     -12.816  -0.485   5.102  1.00  0.00           C  
ATOM   1752  C   MET A 114     -12.475  -0.402   3.620  1.00  0.00           C  
ATOM   1753  O   MET A 114     -12.205  -1.416   2.977  1.00  0.00           O  
ATOM   1754  CB  MET A 114     -11.664  -1.119   5.879  1.00  0.00           C  
ATOM   1755  CG  MET A 114     -10.377  -0.307   5.872  1.00  0.00           C  
ATOM   1756  SD  MET A 114      -9.345  -0.653   4.433  1.00  0.00           S  
ATOM   1757  CE  MET A 114      -8.569  -2.186   4.935  1.00  0.00           C  
ATOM   1758  H   MET A 114     -14.185  -2.106   4.820  1.00  0.00           H  
ATOM   1759  HA  MET A 114     -12.966   0.532   5.464  1.00  0.00           H  
ATOM   1760 1HB  MET A 114     -11.961  -1.263   6.917  1.00  0.00           H  
ATOM   1761 2HB  MET A 114     -11.441  -2.102   5.463  1.00  0.00           H  
ATOM   1762 1HG  MET A 114     -10.617   0.756   5.876  1.00  0.00           H  
ATOM   1763 2HG  MET A 114      -9.801  -0.529   6.770  1.00  0.00           H  
ATOM   1764 1HE  MET A 114      -7.898  -2.530   4.147  1.00  0.00           H  
ATOM   1765 2HE  MET A 114      -8.000  -2.024   5.851  1.00  0.00           H  
ATOM   1766 3HE  MET A 114      -9.335  -2.941   5.113  1.00  0.00           H  
ATOM   1767  N   ARG A 115     -12.489   0.813   3.082  1.00  0.00           N  
ATOM   1768  CA  ARG A 115     -12.286   1.022   1.644  1.00  0.00           C  
ATOM   1769  C   ARG A 115     -10.849   1.446   1.392  1.00  0.00           C  
ATOM   1770  O   ARG A 115     -10.322   2.308   2.088  1.00  0.00           O  
ATOM   1771  CB  ARG A 115     -13.233   2.082   1.101  1.00  0.00           C  
ATOM   1772  CG  ARG A 115     -14.711   1.745   1.230  1.00  0.00           C  
ATOM   1773  CD  ARG A 115     -15.571   2.859   0.754  1.00  0.00           C  
ATOM   1774  NE  ARG A 115     -16.969   2.646   1.091  1.00  0.00           N  
ATOM   1775  CZ  ARG A 115     -17.863   2.031   0.291  1.00  0.00           C  
ATOM   1776  NH1 ARG A 115     -17.490   1.576  -0.884  1.00  0.00           N  
ATOM   1777  NH2 ARG A 115     -19.115   1.886   0.689  1.00  0.00           N  
ATOM   1778  H   ARG A 115     -12.644   1.613   3.678  1.00  0.00           H  
ATOM   1779  HA  ARG A 115     -12.489   0.084   1.126  1.00  0.00           H  
ATOM   1780 1HB  ARG A 115     -13.063   3.023   1.622  1.00  0.00           H  
ATOM   1781 2HB  ARG A 115     -13.024   2.250   0.045  1.00  0.00           H  
ATOM   1782 1HG  ARG A 115     -14.936   0.860   0.634  1.00  0.00           H  
ATOM   1783 2HG  ARG A 115     -14.950   1.550   2.276  1.00  0.00           H  
ATOM   1784 1HD  ARG A 115     -15.248   3.791   1.217  1.00  0.00           H  
ATOM   1785 2HD  ARG A 115     -15.490   2.944  -0.329  1.00  0.00           H  
ATOM   1786  HE  ARG A 115     -17.294   2.982   1.987  1.00  0.00           H  
ATOM   1787 1HH1 ARG A 115     -16.533   1.687  -1.188  1.00  0.00           H  
ATOM   1788 2HH1 ARG A 115     -18.160   1.116  -1.483  1.00  0.00           H  
ATOM   1789 1HH2 ARG A 115     -19.402   2.236   1.593  1.00  0.00           H  
ATOM   1790 2HH2 ARG A 115     -19.784   1.426   0.090  1.00  0.00           H  
ATOM   1791  N   VAL A 116     -10.224   0.844   0.392  1.00  0.00           N  
ATOM   1792  CA  VAL A 116      -8.868   1.154  -0.055  1.00  0.00           C  
ATOM   1793  C   VAL A 116      -8.956   1.554  -1.516  1.00  0.00           C  
ATOM   1794  O   VAL A 116      -9.264   0.720  -2.363  1.00  0.00           O  
ATOM   1795  CB  VAL A 116      -7.929  -0.056   0.110  1.00  0.00           C  
ATOM   1796  CG1 VAL A 116      -6.511   0.311  -0.302  1.00  0.00           C  
ATOM   1797  CG2 VAL A 116      -7.963  -0.545   1.549  1.00  0.00           C  
ATOM   1798  H   VAL A 116     -10.718   0.115  -0.103  1.00  0.00           H  
ATOM   1799  HA  VAL A 116      -8.481   1.970   0.556  1.00  0.00           H  
ATOM   1800  HB  VAL A 116      -8.260  -0.854  -0.554  1.00  0.00           H  
ATOM   1801 1HG1 VAL A 116      -5.861  -0.556  -0.180  1.00  0.00           H  
ATOM   1802 2HG1 VAL A 116      -6.505   0.624  -1.346  1.00  0.00           H  
ATOM   1803 3HG1 VAL A 116      -6.149   1.126   0.324  1.00  0.00           H  
ATOM   1804 1HG2 VAL A 116      -7.297  -1.401   1.658  1.00  0.00           H  
ATOM   1805 2HG2 VAL A 116      -7.637   0.255   2.214  1.00  0.00           H  
ATOM   1806 3HG2 VAL A 116      -8.979  -0.841   1.809  1.00  0.00           H  
ATOM   1807  N   ARG A 117      -8.698   2.825  -1.815  1.00  0.00           N  
ATOM   1808  CA  ARG A 117      -8.551   3.315  -3.187  1.00  0.00           C  
ATOM   1809  C   ARG A 117      -7.080   3.356  -3.544  1.00  0.00           C  
ATOM   1810  O   ARG A 117      -6.280   3.954  -2.825  1.00  0.00           O  
ATOM   1811  CB  ARG A 117      -9.208   4.681  -3.381  1.00  0.00           C  
ATOM   1812  CG  ARG A 117     -10.722   4.586  -3.224  1.00  0.00           C  
ATOM   1813  CD  ARG A 117     -11.359   5.955  -3.436  1.00  0.00           C  
ATOM   1814  NE  ARG A 117     -12.798   5.836  -3.214  1.00  0.00           N  
ATOM   1815  CZ  ARG A 117     -13.686   6.776  -3.027  1.00  0.00           C  
ATOM   1816  NH1 ARG A 117     -13.386   8.044  -3.102  1.00  0.00           N  
ATOM   1817  NH2 ARG A 117     -14.903   6.402  -2.773  1.00  0.00           N  
ATOM   1818  H   ARG A 117      -8.423   3.438  -1.060  1.00  0.00           H  
ATOM   1819  HA  ARG A 117      -9.078   2.634  -3.856  1.00  0.00           H  
ATOM   1820 1HB  ARG A 117      -8.808   5.390  -2.655  1.00  0.00           H  
ATOM   1821 2HB  ARG A 117      -8.981   5.042  -4.385  1.00  0.00           H  
ATOM   1822 1HG  ARG A 117     -11.117   3.889  -3.962  1.00  0.00           H  
ATOM   1823 2HG  ARG A 117     -10.969   4.228  -2.225  1.00  0.00           H  
ATOM   1824 1HD  ARG A 117     -10.927   6.665  -2.730  1.00  0.00           H  
ATOM   1825 2HD  ARG A 117     -11.167   6.287  -4.456  1.00  0.00           H  
ATOM   1826  HE  ARG A 117     -13.172   4.898  -3.223  1.00  0.00           H  
ATOM   1827 1HH1 ARG A 117     -12.464   8.273  -3.446  1.00  0.00           H  
ATOM   1828 2HH1 ARG A 117     -14.108   8.741  -2.987  1.00  0.00           H  
ATOM   1829 1HH2 ARG A 117     -15.063   5.406  -2.807  1.00  0.00           H  
ATOM   1830 2HH2 ARG A 117     -15.633   7.050  -2.511  1.00  0.00           H  
ATOM   1831  N   LEU A 118      -6.753   2.719  -4.652  1.00  0.00           N  
ATOM   1832  CA  LEU A 118      -5.421   2.620  -5.213  1.00  0.00           C  
ATOM   1833  C   LEU A 118      -5.401   3.399  -6.515  1.00  0.00           C  
ATOM   1834  O   LEU A 118      -6.247   3.157  -7.368  1.00  0.00           O  
ATOM   1835  CB  LEU A 118      -5.091   1.148  -5.484  1.00  0.00           C  
ATOM   1836  CG  LEU A 118      -5.176   0.221  -4.264  1.00  0.00           C  
ATOM   1837  CD1 LEU A 118      -4.956  -1.210  -4.745  1.00  0.00           C  
ATOM   1838  CD2 LEU A 118      -4.127   0.585  -3.215  1.00  0.00           C  
ATOM   1839  H   LEU A 118      -7.494   2.283  -5.182  1.00  0.00           H  
ATOM   1840  HA  LEU A 118      -4.714   3.050  -4.504  1.00  0.00           H  
ATOM   1841 1HB  LEU A 118      -4.082   1.100  -5.892  1.00  0.00           H  
ATOM   1842 2HB  LEU A 118      -5.778   0.774  -6.243  1.00  0.00           H  
ATOM   1843  HG  LEU A 118      -6.165   0.275  -3.809  1.00  0.00           H  
ATOM   1844 1HD1 LEU A 118      -4.036  -1.269  -5.327  1.00  0.00           H  
ATOM   1845 2HD1 LEU A 118      -5.789  -1.514  -5.379  1.00  0.00           H  
ATOM   1846 3HD1 LEU A 118      -4.882  -1.892  -3.898  1.00  0.00           H  
ATOM   1847 1HD2 LEU A 118      -3.136   0.580  -3.668  1.00  0.00           H  
ATOM   1848 2HD2 LEU A 118      -4.337   1.579  -2.820  1.00  0.00           H  
ATOM   1849 3HD2 LEU A 118      -4.161  -0.130  -2.393  1.00  0.00           H  
ATOM   1850  N   ARG A 119      -4.435   4.292  -6.686  1.00  0.00           N  
ATOM   1851  CA  ARG A 119      -4.219   5.006  -7.944  1.00  0.00           C  
ATOM   1852  C   ARG A 119      -2.778   4.827  -8.383  1.00  0.00           C  
ATOM   1853  O   ARG A 119      -1.867   5.060  -7.590  1.00  0.00           O  
ATOM   1854  CB  ARG A 119      -4.529   6.488  -7.797  1.00  0.00           C  
ATOM   1855  CG  ARG A 119      -4.476   7.284  -9.092  1.00  0.00           C  
ATOM   1856  CD  ARG A 119      -4.732   8.729  -8.860  1.00  0.00           C  
ATOM   1857  NE  ARG A 119      -4.633   9.501 -10.088  1.00  0.00           N  
ATOM   1858  CZ  ARG A 119      -5.684   9.879 -10.841  1.00  0.00           C  
ATOM   1859  NH1 ARG A 119      -6.904   9.549 -10.480  1.00  0.00           N  
ATOM   1860  NH2 ARG A 119      -5.488  10.582 -11.943  1.00  0.00           N  
ATOM   1861  H   ARG A 119      -3.789   4.449  -5.926  1.00  0.00           H  
ATOM   1862  HA  ARG A 119      -4.888   4.590  -8.697  1.00  0.00           H  
ATOM   1863 1HB  ARG A 119      -5.525   6.612  -7.375  1.00  0.00           H  
ATOM   1864 2HB  ARG A 119      -3.821   6.941  -7.103  1.00  0.00           H  
ATOM   1865 1HG  ARG A 119      -3.490   7.179  -9.544  1.00  0.00           H  
ATOM   1866 2HG  ARG A 119      -5.234   6.908  -9.781  1.00  0.00           H  
ATOM   1867 1HD  ARG A 119      -5.735   8.860  -8.455  1.00  0.00           H  
ATOM   1868 2HD  ARG A 119      -4.002   9.118  -8.152  1.00  0.00           H  
ATOM   1869  HE  ARG A 119      -3.709   9.774 -10.398  1.00  0.00           H  
ATOM   1870 1HH1 ARG A 119      -7.053   9.012  -9.637  1.00  0.00           H  
ATOM   1871 2HH1 ARG A 119      -7.691   9.833 -11.044  1.00  0.00           H  
ATOM   1872 1HH2 ARG A 119      -4.550  10.836 -12.221  1.00  0.00           H  
ATOM   1873 2HH2 ARG A 119      -6.275  10.865 -12.507  1.00  0.00           H  
ATOM   1874  N   ASN A 120      -2.582   4.424  -9.631  1.00  0.00           N  
ATOM   1875  CA  ASN A 120      -1.260   4.277 -10.221  1.00  0.00           C  
ATOM   1876  C   ASN A 120      -1.002   5.410 -11.218  1.00  0.00           C  
ATOM   1877  O   ASN A 120      -1.537   5.408 -12.322  1.00  0.00           O  
ATOM   1878  CB  ASN A 120      -1.115   2.921 -10.887  1.00  0.00           C  
ATOM   1879  CG  ASN A 120       0.268   2.687 -11.427  1.00  0.00           C  
ATOM   1880  OD1 ASN A 120       1.187   3.476 -11.177  1.00  0.00           O  
ATOM   1881  ND2 ASN A 120       0.435   1.618 -12.163  1.00  0.00           N  
ATOM   1882  H   ASN A 120      -3.385   4.266 -10.223  1.00  0.00           H  
ATOM   1883  HA  ASN A 120      -0.516   4.354  -9.427  1.00  0.00           H  
ATOM   1884 1HB  ASN A 120      -1.350   2.135 -10.168  1.00  0.00           H  
ATOM   1885 2HB  ASN A 120      -1.830   2.839 -11.705  1.00  0.00           H  
ATOM   1886 1HD2 ASN A 120       1.335   1.412 -12.549  1.00  0.00           H  
ATOM   1887 2HD2 ASN A 120      -0.336   1.008 -12.340  1.00  0.00           H  
ATOM   1888  N   ASP A 121      -0.163   6.366 -10.829  1.00  0.00           N  
ATOM   1889  CA  ASP A 121       0.273   7.467 -11.694  1.00  0.00           C  
ATOM   1890  C   ASP A 121       1.615   7.159 -12.394  1.00  0.00           C  
ATOM   1891  O   ASP A 121       2.182   8.029 -13.055  1.00  0.00           O  
ATOM   1892  CB  ASP A 121       0.401   8.757 -10.879  1.00  0.00           C  
ATOM   1893  CG  ASP A 121      -0.942   9.288 -10.396  1.00  0.00           C  
ATOM   1894  OD1 ASP A 121      -1.923   9.065 -11.066  1.00  0.00           O  
ATOM   1895  OD2 ASP A 121      -0.974   9.911  -9.363  1.00  0.00           O  
ATOM   1896  H   ASP A 121       0.315   6.259  -9.946  1.00  0.00           H  
ATOM   1897  HA  ASP A 121      -0.477   7.614 -12.471  1.00  0.00           H  
ATOM   1898 1HB  ASP A 121       1.037   8.578 -10.012  1.00  0.00           H  
ATOM   1899 2HB  ASP A 121       0.882   9.524 -11.486  1.00  0.00           H  
ATOM   1900  N   SER A 122       2.144   5.937 -12.258  1.00  0.00           N  
ATOM   1901  CA  SER A 122       3.347   5.497 -12.970  1.00  0.00           C  
ATOM   1902  C   SER A 122       3.051   5.057 -14.410  1.00  0.00           C  
ATOM   1903  O   SER A 122       1.902   4.918 -14.830  1.00  0.00           O  
ATOM   1904  CB  SER A 122       3.999   4.356 -12.215  1.00  0.00           C  
ATOM   1905  OG  SER A 122       3.347   3.143 -12.476  1.00  0.00           O  
ATOM   1906  H   SER A 122       1.620   5.245 -11.741  1.00  0.00           H  
ATOM   1907  HA  SER A 122       4.045   6.334 -13.021  1.00  0.00           H  
ATOM   1908 1HB  SER A 122       5.047   4.278 -12.505  1.00  0.00           H  
ATOM   1909 2HB  SER A 122       3.971   4.564 -11.146  1.00  0.00           H  
ATOM   1910  HG  SER A 122       2.598   3.111 -11.877  1.00  0.00           H  
ATOM   1911  N   SER A 123       4.112   4.821 -15.183  1.00  0.00           N  
ATOM   1912  CA  SER A 123       4.037   4.364 -16.576  1.00  0.00           C  
ATOM   1913  C   SER A 123       3.949   2.843 -16.736  1.00  0.00           C  
ATOM   1914  O   SER A 123       3.800   2.361 -17.861  1.00  0.00           O  
ATOM   1915  CB  SER A 123       5.247   4.872 -17.336  1.00  0.00           C  
ATOM   1916  OG  SER A 123       5.247   6.272 -17.401  1.00  0.00           O  
ATOM   1917  H   SER A 123       5.036   4.927 -14.789  1.00  0.00           H  
ATOM   1918  HA  SER A 123       3.132   4.774 -17.027  1.00  0.00           H  
ATOM   1919 1HB  SER A 123       6.156   4.528 -16.844  1.00  0.00           H  
ATOM   1920 2HB  SER A 123       5.244   4.459 -18.343  1.00  0.00           H  
ATOM   1921  HG  SER A 123       6.160   6.542 -17.276  1.00  0.00           H  
ATOM   1922  N   THR A 124       4.029   2.075 -15.646  1.00  0.00           N  
ATOM   1923  CA  THR A 124       3.971   0.607 -15.660  1.00  0.00           C  
ATOM   1924  C   THR A 124       2.887   0.083 -14.718  1.00  0.00           C  
ATOM   1925  O   THR A 124       2.502   0.770 -13.774  1.00  0.00           O  
ATOM   1926  CB  THR A 124       5.325  -0.023 -15.305  1.00  0.00           C  
ATOM   1927  OG1 THR A 124       5.722   0.309 -13.996  1.00  0.00           O  
ATOM   1928  CG2 THR A 124       6.432   0.449 -16.246  1.00  0.00           C  
ATOM   1929  H   THR A 124       4.104   2.513 -14.739  1.00  0.00           H  
ATOM   1930  HA  THR A 124       3.724   0.280 -16.670  1.00  0.00           H  
ATOM   1931  HB  THR A 124       5.241  -1.107 -15.385  1.00  0.00           H  
ATOM   1932  HG1 THR A 124       5.053  -0.015 -13.388  1.00  0.00           H  
ATOM   1933 1HG2 THR A 124       7.359  -0.075 -16.014  1.00  0.00           H  
ATOM   1934 2HG2 THR A 124       6.590   1.522 -16.128  1.00  0.00           H  
ATOM   1935 3HG2 THR A 124       6.151   0.240 -17.278  1.00  0.00           H  
ATOM   1936  N   PRO A 125       2.334  -1.118 -14.962  1.00  0.00           N  
ATOM   1937  CA  PRO A 125       1.444  -1.755 -14.000  1.00  0.00           C  
ATOM   1938  C   PRO A 125       2.147  -1.970 -12.660  1.00  0.00           C  
ATOM   1939  O   PRO A 125       3.341  -2.278 -12.617  1.00  0.00           O  
ATOM   1940  CB  PRO A 125       1.010  -3.081 -14.629  1.00  0.00           C  
ATOM   1941  CG  PRO A 125       1.236  -2.857 -16.123  1.00  0.00           C  
ATOM   1942  CD  PRO A 125       2.454  -1.935 -16.157  1.00  0.00           C  
ATOM   1943  HA  PRO A 125       0.546  -1.133 -13.871  1.00  0.00           H  
ATOM   1944 1HB  PRO A 125       1.654  -3.891 -14.287  1.00  0.00           H  
ATOM   1945 2HB  PRO A 125      -0.034  -3.305 -14.411  1.00  0.00           H  
ATOM   1946 1HG  PRO A 125       1.424  -3.793 -16.649  1.00  0.00           H  
ATOM   1947 2HG  PRO A 125       0.374  -2.345 -16.550  1.00  0.00           H  
ATOM   1948 1HD  PRO A 125       3.369  -2.525 -16.102  1.00  0.00           H  
ATOM   1949 2HD  PRO A 125       2.433  -1.336 -17.067  1.00  0.00           H  
ATOM   1950  N   VAL A 126       1.385  -1.835 -11.579  1.00  0.00           N  
ATOM   1951  CA  VAL A 126       1.866  -2.054 -10.214  1.00  0.00           C  
ATOM   1952  C   VAL A 126       0.955  -3.074  -9.549  1.00  0.00           C  
ATOM   1953  O   VAL A 126      -0.268  -2.988  -9.660  1.00  0.00           O  
ATOM   1954  CB  VAL A 126       1.868  -0.743  -9.405  1.00  0.00           C  
ATOM   1955  CG1 VAL A 126       0.445  -0.247  -9.193  1.00  0.00           C  
ATOM   1956  CG2 VAL A 126       2.569  -0.958  -8.073  1.00  0.00           C  
ATOM   1957  H   VAL A 126       0.417  -1.571 -11.694  1.00  0.00           H  
ATOM   1958  HA  VAL A 126       2.890  -2.426 -10.263  1.00  0.00           H  
ATOM   1959  HB  VAL A 126       2.394   0.023  -9.974  1.00  0.00           H  
ATOM   1960 1HG1 VAL A 126       0.465   0.681  -8.620  1.00  0.00           H  
ATOM   1961 2HG1 VAL A 126      -0.025  -0.065 -10.159  1.00  0.00           H  
ATOM   1962 3HG1 VAL A 126      -0.124  -0.998  -8.646  1.00  0.00           H  
ATOM   1963 1HG2 VAL A 126       2.567  -0.027  -7.507  1.00  0.00           H  
ATOM   1964 2HG2 VAL A 126       2.046  -1.728  -7.506  1.00  0.00           H  
ATOM   1965 3HG2 VAL A 126       3.598  -1.273  -8.249  1.00  0.00           H  
ATOM   1966  N   GLU A 127       1.536  -4.055  -8.875  1.00  0.00           N  
ATOM   1967  CA  GLU A 127       0.800  -5.026  -8.079  1.00  0.00           C  
ATOM   1968  C   GLU A 127       0.718  -4.538  -6.633  1.00  0.00           C  
ATOM   1969  O   GLU A 127       1.711  -4.134  -6.027  1.00  0.00           O  
ATOM   1970  CB  GLU A 127       1.422  -6.421  -8.235  1.00  0.00           C  
ATOM   1971  CG  GLU A 127       0.537  -7.500  -7.599  1.00  0.00           C  
ATOM   1972  CD  GLU A 127       0.855  -8.899  -8.147  1.00  0.00           C  
ATOM   1973  OE1 GLU A 127       1.467  -9.712  -7.425  1.00  0.00           O  
ATOM   1974  OE2 GLU A 127       0.384  -9.186  -9.270  1.00  0.00           O  
ATOM   1975  H   GLU A 127       2.541  -4.045  -8.770  1.00  0.00           H  
ATOM   1976  HA  GLU A 127      -0.208  -5.114  -8.486  1.00  0.00           H  
ATOM   1977 1HB  GLU A 127       2.416  -6.445  -7.789  1.00  0.00           H  
ATOM   1978 2HB  GLU A 127       1.514  -6.628  -9.301  1.00  0.00           H  
ATOM   1979 1HG  GLU A 127      -0.507  -7.273  -7.818  1.00  0.00           H  
ATOM   1980 2HG  GLU A 127       0.653  -7.468  -6.516  1.00  0.00           H  
ATOM   1981  N   VAL A 128      -0.491  -4.533  -6.076  1.00  0.00           N  
ATOM   1982  CA  VAL A 128      -0.732  -4.145  -4.690  1.00  0.00           C  
ATOM   1983  C   VAL A 128      -1.335  -5.323  -3.943  1.00  0.00           C  
ATOM   1984  O   VAL A 128      -2.445  -5.772  -4.240  1.00  0.00           O  
ATOM   1985  CB  VAL A 128      -1.597  -2.879  -4.576  1.00  0.00           C  
ATOM   1986  CG1 VAL A 128      -1.692  -2.448  -3.104  1.00  0.00           C  
ATOM   1987  CG2 VAL A 128      -1.004  -1.708  -5.374  1.00  0.00           C  
ATOM   1988  H   VAL A 128      -1.280  -4.813  -6.641  1.00  0.00           H  
ATOM   1989  HA  VAL A 128       0.220  -3.863  -4.239  1.00  0.00           H  
ATOM   1990  HB  VAL A 128      -2.598  -3.089  -4.952  1.00  0.00           H  
ATOM   1991 1HG1 VAL A 128      -0.693  -2.291  -2.697  1.00  0.00           H  
ATOM   1992 2HG1 VAL A 128      -2.205  -3.212  -2.519  1.00  0.00           H  
ATOM   1993 3HG1 VAL A 128      -2.257  -1.518  -3.027  1.00  0.00           H  
ATOM   1994 1HG2 VAL A 128      -1.590  -0.803  -5.214  1.00  0.00           H  
ATOM   1995 2HG2 VAL A 128      -1.019  -1.939  -6.439  1.00  0.00           H  
ATOM   1996 3HG2 VAL A 128       0.028  -1.532  -5.069  1.00  0.00           H  
ATOM   1997  N   HIS A 129      -0.619  -5.800  -2.928  1.00  0.00           N  
ATOM   1998  CA  HIS A 129      -1.115  -6.788  -1.980  1.00  0.00           C  
ATOM   1999  C   HIS A 129      -1.604  -6.087  -0.721  1.00  0.00           C  
ATOM   2000  O   HIS A 129      -0.865  -5.348  -0.071  1.00  0.00           O  
ATOM   2001  CB  HIS A 129      -0.066  -7.844  -1.634  1.00  0.00           C  
ATOM   2002  CG  HIS A 129       0.687  -8.374  -2.817  1.00  0.00           C  
ATOM   2003  ND1 HIS A 129       0.384  -9.491  -3.567  1.00  0.00           N  
ATOM   2004  CD2 HIS A 129       1.839  -7.838  -3.322  1.00  0.00           C  
ATOM   2005  CE1 HIS A 129       1.346  -9.627  -4.493  1.00  0.00           C  
ATOM   2006  NE2 HIS A 129       2.256  -8.657  -4.356  1.00  0.00           N  
ATOM   2007  H   HIS A 129       0.321  -5.446  -2.823  1.00  0.00           H  
ATOM   2008  HA  HIS A 129      -1.950  -7.330  -2.423  1.00  0.00           H  
ATOM   2009 1HB  HIS A 129       0.658  -7.423  -0.936  1.00  0.00           H  
ATOM   2010 2HB  HIS A 129      -0.548  -8.686  -1.138  1.00  0.00           H  
ATOM   2011  HD2 HIS A 129       2.354  -6.952  -2.951  1.00  0.00           H  
ATOM   2012  HE1 HIS A 129       1.394 -10.407  -5.253  1.00  0.00           H  
ATOM   2013  HE2 HIS A 129       3.093  -8.549  -4.911  1.00  0.00           H  
ATOM   2014  N   ILE A 130      -2.849  -6.352  -0.352  1.00  0.00           N  
ATOM   2015  CA  ILE A 130      -3.495  -5.783   0.821  1.00  0.00           C  
ATOM   2016  C   ILE A 130      -3.780  -6.923   1.790  1.00  0.00           C  
ATOM   2017  O   ILE A 130      -4.410  -7.913   1.412  1.00  0.00           O  
ATOM   2018  CB  ILE A 130      -4.798  -5.048   0.458  1.00  0.00           C  
ATOM   2019  CG1 ILE A 130      -4.531  -3.986  -0.612  1.00  0.00           C  
ATOM   2020  CG2 ILE A 130      -5.416  -4.417   1.696  1.00  0.00           C  
ATOM   2021  CD1 ILE A 130      -5.786  -3.353  -1.171  1.00  0.00           C  
ATOM   2022  H   ILE A 130      -3.385  -6.990  -0.922  1.00  0.00           H  
ATOM   2023  HA  ILE A 130      -2.816  -5.061   1.273  1.00  0.00           H  
ATOM   2024  HB  ILE A 130      -5.507  -5.755   0.029  1.00  0.00           H  
ATOM   2025 1HG1 ILE A 130      -3.908  -3.196  -0.193  1.00  0.00           H  
ATOM   2026 2HG1 ILE A 130      -3.979  -4.432  -1.439  1.00  0.00           H  
ATOM   2027 1HG2 ILE A 130      -6.336  -3.901   1.421  1.00  0.00           H  
ATOM   2028 2HG2 ILE A 130      -5.640  -5.194   2.426  1.00  0.00           H  
ATOM   2029 3HG2 ILE A 130      -4.715  -3.703   2.129  1.00  0.00           H  
ATOM   2030 1HD1 ILE A 130      -5.515  -2.612  -1.923  1.00  0.00           H  
ATOM   2031 2HD1 ILE A 130      -6.409  -4.123  -1.628  1.00  0.00           H  
ATOM   2032 3HD1 ILE A 130      -6.338  -2.869  -0.367  1.00  0.00           H  
ATOM   2033  N   LYS A 131      -3.341  -6.786   3.040  1.00  0.00           N  
ATOM   2034  CA  LYS A 131      -3.638  -7.729   4.121  1.00  0.00           C  
ATOM   2035  C   LYS A 131      -4.358  -7.015   5.258  1.00  0.00           C  
ATOM   2036  O   LYS A 131      -3.919  -5.961   5.711  1.00  0.00           O  
ATOM   2037  CB  LYS A 131      -2.350  -8.429   4.568  1.00  0.00           C  
ATOM   2038  CG  LYS A 131      -2.604  -9.421   5.712  1.00  0.00           C  
ATOM   2039  CD  LYS A 131      -1.291 -10.003   6.237  1.00  0.00           C  
ATOM   2040  CE  LYS A 131      -1.619 -10.902   7.431  1.00  0.00           C  
ATOM   2041  NZ  LYS A 131      -0.401 -11.281   8.183  1.00  0.00           N  
ATOM   2042  H   LYS A 131      -2.835  -5.942   3.265  1.00  0.00           H  
ATOM   2043  HA  LYS A 131      -4.295  -8.507   3.731  1.00  0.00           H  
ATOM   2044 1HB  LYS A 131      -1.922  -8.961   3.719  1.00  0.00           H  
ATOM   2045 2HB  LYS A 131      -1.632  -7.676   4.895  1.00  0.00           H  
ATOM   2046 1HG  LYS A 131      -3.254 -10.224   5.365  1.00  0.00           H  
ATOM   2047 2HG  LYS A 131      -3.093  -8.909   6.540  1.00  0.00           H  
ATOM   2048 1HD  LYS A 131      -0.648  -9.182   6.557  1.00  0.00           H  
ATOM   2049 2HD  LYS A 131      -0.790 -10.568   5.451  1.00  0.00           H  
ATOM   2050 1HE  LYS A 131      -2.170 -11.779   7.092  1.00  0.00           H  
ATOM   2051 2HE  LYS A 131      -2.291 -10.353   8.091  1.00  0.00           H  
ATOM   2052 1HZ  LYS A 131      -0.660 -11.836   8.986  1.00  0.00           H  
ATOM   2053 2HZ  LYS A 131       0.253 -11.789   7.605  1.00  0.00           H  
ATOM   2054 3HZ  LYS A 131       0.053 -10.443   8.516  1.00  0.00           H  
ATOM   2055  N   VAL A 132      -5.444  -7.622   5.728  1.00  0.00           N  
ATOM   2056  CA  VAL A 132      -6.313  -7.102   6.789  1.00  0.00           C  
ATOM   2057  C   VAL A 132      -6.710  -8.261   7.693  1.00  0.00           C  
ATOM   2058  O   VAL A 132      -7.529  -9.103   7.322  1.00  0.00           O  
ATOM   2059  CB  VAL A 132      -7.573  -6.438   6.203  1.00  0.00           C  
ATOM   2060  CG1 VAL A 132      -8.440  -5.867   7.314  1.00  0.00           C  
ATOM   2061  CG2 VAL A 132      -7.174  -5.350   5.217  1.00  0.00           C  
ATOM   2062  H   VAL A 132      -5.726  -8.486   5.289  1.00  0.00           H  
ATOM   2063  HA  VAL A 132      -5.760  -6.349   7.351  1.00  0.00           H  
ATOM   2064  HB  VAL A 132      -8.166  -7.195   5.689  1.00  0.00           H  
ATOM   2065 1HG1 VAL A 132      -9.327  -5.402   6.882  1.00  0.00           H  
ATOM   2066 2HG1 VAL A 132      -8.744  -6.669   7.987  1.00  0.00           H  
ATOM   2067 3HG1 VAL A 132      -7.874  -5.120   7.870  1.00  0.00           H  
ATOM   2068 1HG2 VAL A 132      -8.070  -4.886   4.806  1.00  0.00           H  
ATOM   2069 2HG2 VAL A 132      -6.576  -4.596   5.730  1.00  0.00           H  
ATOM   2070 3HG2 VAL A 132      -6.589  -5.789   4.408  1.00  0.00           H  
ATOM   2071  N   GLY A 133      -6.089  -8.348   8.870  1.00  0.00           N  
ATOM   2072  CA  GLY A 133      -6.165  -9.559   9.690  1.00  0.00           C  
ATOM   2073  C   GLY A 133      -5.683 -10.780   8.896  1.00  0.00           C  
ATOM   2074  O   GLY A 133      -4.532 -10.819   8.450  1.00  0.00           O  
ATOM   2075  H   GLY A 133      -5.445  -7.617   9.139  1.00  0.00           H  
ATOM   2076 1HA  GLY A 133      -5.555  -9.431  10.585  1.00  0.00           H  
ATOM   2077 2HA  GLY A 133      -7.192  -9.711  10.020  1.00  0.00           H  
ATOM   2078  N   ASP A 134      -6.578 -11.747   8.693  1.00  0.00           N  
ATOM   2079  CA  ASP A 134      -6.314 -12.967   7.919  1.00  0.00           C  
ATOM   2080  C   ASP A 134      -6.703 -12.850   6.436  1.00  0.00           C  
ATOM   2081  O   ASP A 134      -6.267 -13.665   5.620  1.00  0.00           O  
ATOM   2082  CB  ASP A 134      -7.046 -14.148   8.568  1.00  0.00           C  
ATOM   2083  CG  ASP A 134      -6.631 -14.351  10.024  1.00  0.00           C  
ATOM   2084  OD1 ASP A 134      -5.408 -14.300  10.292  1.00  0.00           O  
ATOM   2085  OD2 ASP A 134      -7.554 -14.513  10.853  1.00  0.00           O  
ATOM   2086  H   ASP A 134      -7.490 -11.655   9.118  1.00  0.00           H  
ATOM   2087  HA  ASP A 134      -5.243 -13.170   7.947  1.00  0.00           H  
ATOM   2088 1HB  ASP A 134      -6.820 -15.058   8.011  1.00  0.00           H  
ATOM   2089 2HB  ASP A 134      -8.121 -13.974   8.511  1.00  0.00           H  
ATOM   2090  N   GLU A 135      -7.501 -11.843   6.063  1.00  0.00           N  
ATOM   2091  CA  GLU A 135      -7.905 -11.638   4.672  1.00  0.00           C  
ATOM   2092  C   GLU A 135      -6.757 -11.009   3.876  1.00  0.00           C  
ATOM   2093  O   GLU A 135      -6.085 -10.078   4.330  1.00  0.00           O  
ATOM   2094  CB  GLU A 135      -9.208 -10.821   4.573  1.00  0.00           C  
ATOM   2095  CG  GLU A 135      -9.800 -10.863   3.148  1.00  0.00           C  
ATOM   2096  CD  GLU A 135     -11.139 -10.115   2.989  1.00  0.00           C  
ATOM   2097  OE1 GLU A 135     -11.492  -9.782   1.826  1.00  0.00           O  
ATOM   2098  OE2 GLU A 135     -11.807  -9.850   4.010  1.00  0.00           O  
ATOM   2099  H   GLU A 135      -7.708 -11.109   6.725  1.00  0.00           H  
ATOM   2100  HA  GLU A 135      -8.145 -12.608   4.235  1.00  0.00           H  
ATOM   2101 1HB  GLU A 135      -9.933 -11.248   5.267  1.00  0.00           H  
ATOM   2102 2HB  GLU A 135      -9.013  -9.787   4.858  1.00  0.00           H  
ATOM   2103 1HG  GLU A 135      -9.076 -10.430   2.457  1.00  0.00           H  
ATOM   2104 2HG  GLU A 135      -9.942 -11.905   2.861  1.00  0.00           H  
ATOM   2105  N   LYS A 136      -6.538 -11.523   2.663  1.00  0.00           N  
ATOM   2106  CA  LYS A 136      -5.553 -11.010   1.711  1.00  0.00           C  
ATOM   2107  C   LYS A 136      -6.217 -10.784   0.364  1.00  0.00           C  
ATOM   2108  O   LYS A 136      -6.970 -11.637  -0.100  1.00  0.00           O  
ATOM   2109  CB  LYS A 136      -4.377 -11.980   1.558  1.00  0.00           C  
ATOM   2110  CG  LYS A 136      -3.585 -12.176   2.856  1.00  0.00           C  
ATOM   2111  CD  LYS A 136      -2.454 -13.175   2.605  1.00  0.00           C  
ATOM   2112  CE  LYS A 136      -1.720 -13.498   3.906  1.00  0.00           C  
ATOM   2113  NZ  LYS A 136      -0.678 -14.528   3.670  1.00  0.00           N  
ATOM   2114  H   LYS A 136      -7.152 -12.256   2.339  1.00  0.00           H  
ATOM   2115  HA  LYS A 136      -5.176 -10.057   2.083  1.00  0.00           H  
ATOM   2116 1HB  LYS A 136      -3.705 -11.592   0.793  1.00  0.00           H  
ATOM   2117 2HB  LYS A 136      -4.760 -12.943   1.219  1.00  0.00           H  
ATOM   2118 1HG  LYS A 136      -4.240 -12.566   3.636  1.00  0.00           H  
ATOM   2119 2HG  LYS A 136      -3.170 -11.221   3.178  1.00  0.00           H  
ATOM   2120 1HD  LYS A 136      -2.881 -14.091   2.197  1.00  0.00           H  
ATOM   2121 2HD  LYS A 136      -1.759 -12.753   1.879  1.00  0.00           H  
ATOM   2122 1HE  LYS A 136      -2.452 -13.855   4.630  1.00  0.00           H  
ATOM   2123 2HE  LYS A 136      -1.277 -12.579   4.290  1.00  0.00           H  
ATOM   2124 1HZ  LYS A 136      -0.203 -14.776   4.527  1.00  0.00           H  
ATOM   2125 2HZ  LYS A 136      -0.002 -14.200   2.996  1.00  0.00           H  
ATOM   2126 3HZ  LYS A 136      -1.105 -15.363   3.295  1.00  0.00           H  
ATOM   2127  N   ARG A 137      -5.894  -9.668  -0.283  1.00  0.00           N  
ATOM   2128  CA  ARG A 137      -6.273  -9.382  -1.669  1.00  0.00           C  
ATOM   2129  C   ARG A 137      -5.064  -8.907  -2.452  1.00  0.00           C  
ATOM   2130  O   ARG A 137      -4.161  -8.290  -1.895  1.00  0.00           O  
ATOM   2131  CB  ARG A 137      -7.428  -8.374  -1.726  1.00  0.00           C  
ATOM   2132  CG  ARG A 137      -8.692  -8.969  -1.088  1.00  0.00           C  
ATOM   2133  CD  ARG A 137      -9.904  -8.102  -1.400  1.00  0.00           C  
ATOM   2134  NE  ARG A 137     -11.100  -8.606  -0.719  1.00  0.00           N  
ATOM   2135  CZ  ARG A 137     -12.330  -8.185  -0.892  1.00  0.00           C  
ATOM   2136  NH1 ARG A 137     -12.683  -7.405  -1.878  1.00  0.00           N  
ATOM   2137  NH2 ARG A 137     -13.213  -8.546  -0.018  1.00  0.00           N  
ATOM   2138  H   ARG A 137      -5.271  -9.023   0.181  1.00  0.00           H  
ATOM   2139  HA  ARG A 137      -6.657 -10.298  -2.119  1.00  0.00           H  
ATOM   2140 1HB  ARG A 137      -7.634  -8.138  -2.770  1.00  0.00           H  
ATOM   2141 2HB  ARG A 137      -7.148  -7.455  -1.211  1.00  0.00           H  
ATOM   2142 1HG  ARG A 137      -8.564  -9.034  -0.008  1.00  0.00           H  
ATOM   2143 2HG  ARG A 137      -8.869  -9.968  -1.485  1.00  0.00           H  
ATOM   2144 1HD  ARG A 137     -10.061  -8.075  -2.478  1.00  0.00           H  
ATOM   2145 2HD  ARG A 137      -9.704  -7.097  -1.029  1.00  0.00           H  
ATOM   2146  HE  ARG A 137     -10.977  -9.155   0.119  1.00  0.00           H  
ATOM   2147 1HH1 ARG A 137     -13.616  -7.017  -1.877  1.00  0.00           H  
ATOM   2148 2HH1 ARG A 137     -11.987  -7.136  -2.559  1.00  0.00           H  
ATOM   2149 1HH2 ARG A 137     -12.847  -9.054   0.775  1.00  0.00           H  
ATOM   2150 2HH2 ARG A 137     -14.097  -8.062   0.051  1.00  0.00           H  
ATOM   2151  N   THR A 138      -5.048  -9.206  -3.739  1.00  0.00           N  
ATOM   2152  CA  THR A 138      -4.015  -8.753  -4.668  1.00  0.00           C  
ATOM   2153  C   THR A 138      -4.703  -8.155  -5.875  1.00  0.00           C  
ATOM   2154  O   THR A 138      -5.689  -8.709  -6.360  1.00  0.00           O  
ATOM   2155  CB  THR A 138      -3.054  -9.885  -5.043  1.00  0.00           C  
ATOM   2156  OG1 THR A 138      -2.452 -10.323  -3.839  1.00  0.00           O  
ATOM   2157  CG2 THR A 138      -1.949  -9.422  -5.987  1.00  0.00           C  
ATOM   2158  H   THR A 138      -5.837  -9.689  -4.146  1.00  0.00           H  
ATOM   2159  HA  THR A 138      -3.409  -7.996  -4.169  1.00  0.00           H  
ATOM   2160  HB  THR A 138      -3.601 -10.710  -5.500  1.00  0.00           H  
ATOM   2161  HG1 THR A 138      -1.509 -10.183  -3.958  1.00  0.00           H  
ATOM   2162 1HG2 THR A 138      -2.361  -9.172  -6.965  1.00  0.00           H  
ATOM   2163 2HG2 THR A 138      -1.438  -8.549  -5.582  1.00  0.00           H  
ATOM   2164 3HG2 THR A 138      -1.223 -10.222  -6.131  1.00  0.00           H  
ATOM   2165  N   VAL A 139      -4.224  -6.990  -6.293  1.00  0.00           N  
ATOM   2166  CA  VAL A 139      -4.806  -6.206  -7.375  1.00  0.00           C  
ATOM   2167  C   VAL A 139      -3.673  -5.657  -8.222  1.00  0.00           C  
ATOM   2168  O   VAL A 139      -2.762  -5.021  -7.696  1.00  0.00           O  
ATOM   2169  CB  VAL A 139      -5.661  -5.055  -6.817  1.00  0.00           C  
ATOM   2170  CG1 VAL A 139      -6.329  -4.252  -7.934  1.00  0.00           C  
ATOM   2171  CG2 VAL A 139      -6.776  -5.568  -5.896  1.00  0.00           C  
ATOM   2172  H   VAL A 139      -3.424  -6.591  -5.823  1.00  0.00           H  
ATOM   2173  HA  VAL A 139      -5.449  -6.858  -7.968  1.00  0.00           H  
ATOM   2174  HB  VAL A 139      -5.029  -4.380  -6.240  1.00  0.00           H  
ATOM   2175 1HG1 VAL A 139      -5.582  -3.836  -8.610  1.00  0.00           H  
ATOM   2176 2HG1 VAL A 139      -7.023  -4.873  -8.501  1.00  0.00           H  
ATOM   2177 3HG1 VAL A 139      -6.856  -3.410  -7.486  1.00  0.00           H  
ATOM   2178 1HG2 VAL A 139      -6.351  -5.953  -4.969  1.00  0.00           H  
ATOM   2179 2HG2 VAL A 139      -7.340  -6.353  -6.400  1.00  0.00           H  
ATOM   2180 3HG2 VAL A 139      -7.451  -4.745  -5.662  1.00  0.00           H  
ATOM   2181  N   THR A 140      -3.745  -5.873  -9.528  1.00  0.00           N  
ATOM   2182  CA  THR A 140      -2.920  -5.141 -10.487  1.00  0.00           C  
ATOM   2183  C   THR A 140      -3.613  -3.824 -10.808  1.00  0.00           C  
ATOM   2184  O   THR A 140      -4.783  -3.824 -11.181  1.00  0.00           O  
ATOM   2185  CB  THR A 140      -2.703  -5.958 -11.763  1.00  0.00           C  
ATOM   2186  OG1 THR A 140      -2.225  -7.250 -11.454  1.00  0.00           O  
ATOM   2187  CG2 THR A 140      -1.718  -5.285 -12.716  1.00  0.00           C  
ATOM   2188  H   THR A 140      -4.491  -6.443  -9.901  1.00  0.00           H  
ATOM   2189  HA  THR A 140      -1.949  -4.946 -10.030  1.00  0.00           H  
ATOM   2190  HB  THR A 140      -3.657  -6.076 -12.278  1.00  0.00           H  
ATOM   2191  HG1 THR A 140      -1.281  -7.227 -11.276  1.00  0.00           H  
ATOM   2192 1HG2 THR A 140      -1.435  -5.984 -13.503  1.00  0.00           H  
ATOM   2193 2HG2 THR A 140      -2.189  -4.417 -13.178  1.00  0.00           H  
ATOM   2194 3HG2 THR A 140      -0.826  -4.969 -12.176  1.00  0.00           H  
ATOM   2195  N   VAL A 141      -2.899  -2.712 -10.659  1.00  0.00           N  
ATOM   2196  CA  VAL A 141      -3.373  -1.368 -11.000  1.00  0.00           C  
ATOM   2197  C   VAL A 141      -2.577  -0.898 -12.211  1.00  0.00           C  
ATOM   2198  O   VAL A 141      -1.363  -0.688 -12.129  1.00  0.00           O  
ATOM   2199  CB  VAL A 141      -3.232  -0.402  -9.807  1.00  0.00           C  
ATOM   2200  CG1 VAL A 141      -3.965   0.916 -10.085  1.00  0.00           C  
ATOM   2201  CG2 VAL A 141      -3.815  -0.985  -8.511  1.00  0.00           C  
ATOM   2202  H   VAL A 141      -1.953  -2.794 -10.316  1.00  0.00           H  
ATOM   2203  HA  VAL A 141      -4.438  -1.424 -11.227  1.00  0.00           H  
ATOM   2204  HB  VAL A 141      -2.177  -0.189  -9.634  1.00  0.00           H  
ATOM   2205 1HG1 VAL A 141      -3.789   1.624  -9.275  1.00  0.00           H  
ATOM   2206 2HG1 VAL A 141      -5.037   0.740 -10.175  1.00  0.00           H  
ATOM   2207 3HG1 VAL A 141      -3.615   1.356 -11.019  1.00  0.00           H  
ATOM   2208 1HG2 VAL A 141      -3.259  -1.873  -8.212  1.00  0.00           H  
ATOM   2209 2HG2 VAL A 141      -3.732  -0.248  -7.712  1.00  0.00           H  
ATOM   2210 3HG2 VAL A 141      -4.863  -1.247  -8.659  1.00  0.00           H  
ATOM   2211  N   ASN A 142      -3.234  -0.777 -13.359  1.00  0.00           N  
ATOM   2212  CA  ASN A 142      -2.595  -0.370 -14.608  1.00  0.00           C  
ATOM   2213  C   ASN A 142      -2.224   1.124 -14.597  1.00  0.00           C  
ATOM   2214  O   ASN A 142      -2.749   1.885 -13.782  1.00  0.00           O  
ATOM   2215  CB  ASN A 142      -3.517  -0.724 -15.782  1.00  0.00           C  
ATOM   2216  CG  ASN A 142      -3.711  -2.220 -15.897  1.00  0.00           C  
ATOM   2217  OD1 ASN A 142      -2.791  -2.957 -16.218  1.00  0.00           O  
ATOM   2218  ND2 ASN A 142      -4.892  -2.704 -15.608  1.00  0.00           N  
ATOM   2219  H   ASN A 142      -4.233  -0.924 -13.366  1.00  0.00           H  
ATOM   2220  HA  ASN A 142      -1.663  -0.926 -14.717  1.00  0.00           H  
ATOM   2221 1HB  ASN A 142      -3.094  -0.373 -16.723  1.00  0.00           H  
ATOM   2222 2HB  ASN A 142      -4.480  -0.231 -15.652  1.00  0.00           H  
ATOM   2223 1HD2 ASN A 142      -5.522  -2.113 -15.085  1.00  0.00           H  
ATOM   2224 2HD2 ASN A 142      -4.984  -3.709 -15.567  1.00  0.00           H  
ATOM   2225  N   PRO A 143      -1.326   1.575 -15.492  1.00  0.00           N  
ATOM   2226  CA  PRO A 143      -0.992   2.992 -15.629  1.00  0.00           C  
ATOM   2227  C   PRO A 143      -2.234   3.875 -15.803  1.00  0.00           C  
ATOM   2228  O   PRO A 143      -3.054   3.633 -16.689  1.00  0.00           O  
ATOM   2229  CB  PRO A 143      -0.114   3.007 -16.884  1.00  0.00           C  
ATOM   2230  CG  PRO A 143       0.517   1.657 -16.906  1.00  0.00           C  
ATOM   2231  CD  PRO A 143      -0.575   0.727 -16.448  1.00  0.00           C  
ATOM   2232  HA  PRO A 143      -0.426   3.317 -14.744  1.00  0.00           H  
ATOM   2233 1HB  PRO A 143      -0.731   3.205 -17.773  1.00  0.00           H  
ATOM   2234 2HB  PRO A 143       0.624   3.821 -16.817  1.00  0.00           H  
ATOM   2235 1HG  PRO A 143       0.876   1.422 -17.918  1.00  0.00           H  
ATOM   2236 2HG  PRO A 143       1.395   1.636 -16.244  1.00  0.00           H  
ATOM   2237 1HD  PRO A 143      -1.191   0.430 -17.311  1.00  0.00           H  
ATOM   2238 2HD  PRO A 143      -0.128  -0.157 -15.968  1.00  0.00           H  
ATOM   2239  N   GLY A 144      -2.365   4.905 -14.967  1.00  0.00           N  
ATOM   2240  CA  GLY A 144      -3.498   5.836 -14.959  1.00  0.00           C  
ATOM   2241  C   GLY A 144      -4.798   5.274 -14.374  1.00  0.00           C  
ATOM   2242  O   GLY A 144      -5.800   5.990 -14.341  1.00  0.00           O  
ATOM   2243  H   GLY A 144      -1.702   4.997 -14.211  1.00  0.00           H  
ATOM   2244 1HA  GLY A 144      -3.235   6.725 -14.385  1.00  0.00           H  
ATOM   2245 2HA  GLY A 144      -3.708   6.162 -15.977  1.00  0.00           H  
ATOM   2246  N   GLU A 145      -4.809   4.020 -13.919  1.00  0.00           N  
ATOM   2247  CA  GLU A 145      -5.985   3.377 -13.338  1.00  0.00           C  
ATOM   2248  C   GLU A 145      -6.180   3.780 -11.868  1.00  0.00           C  
ATOM   2249  O   GLU A 145      -5.221   3.979 -11.113  1.00  0.00           O  
ATOM   2250  CB  GLU A 145      -5.888   1.852 -13.523  1.00  0.00           C  
ATOM   2251  CG  GLU A 145      -7.205   1.115 -13.239  1.00  0.00           C  
ATOM   2252  CD  GLU A 145      -7.129  -0.399 -13.512  1.00  0.00           C  
ATOM   2253  OE1 GLU A 145      -8.204  -1.029 -13.573  1.00  0.00           O  
ATOM   2254  OE2 GLU A 145      -6.008  -0.934 -13.696  1.00  0.00           O  
ATOM   2255  H   GLU A 145      -3.951   3.487 -13.936  1.00  0.00           H  
ATOM   2256  HA  GLU A 145      -6.866   3.701 -13.893  1.00  0.00           H  
ATOM   2257 1HB  GLU A 145      -5.118   1.463 -12.857  1.00  0.00           H  
ATOM   2258 2HB  GLU A 145      -5.599   1.648 -14.554  1.00  0.00           H  
ATOM   2259 1HG  GLU A 145      -7.984   1.555 -13.862  1.00  0.00           H  
ATOM   2260 2HG  GLU A 145      -7.483   1.271 -12.197  1.00  0.00           H  
ATOM   2261  N   GLU A 146      -7.447   3.863 -11.455  1.00  0.00           N  
ATOM   2262  CA  GLU A 146      -7.849   3.918 -10.051  1.00  0.00           C  
ATOM   2263  C   GLU A 146      -8.751   2.711  -9.743  1.00  0.00           C  
ATOM   2264  O   GLU A 146      -9.766   2.505 -10.408  1.00  0.00           O  
ATOM   2265  CB  GLU A 146      -8.486   5.285  -9.708  1.00  0.00           C  
ATOM   2266  CG  GLU A 146      -8.715   5.464  -8.194  1.00  0.00           C  
ATOM   2267  CD  GLU A 146      -9.099   6.897  -7.754  1.00  0.00           C  
ATOM   2268  OE1 GLU A 146     -10.128   7.043  -7.052  1.00  0.00           O  
ATOM   2269  OE2 GLU A 146      -8.305   7.854  -7.965  1.00  0.00           O  
ATOM   2270  H   GLU A 146      -8.179   3.644 -12.115  1.00  0.00           H  
ATOM   2271  HA  GLU A 146      -6.952   3.869  -9.432  1.00  0.00           H  
ATOM   2272 1HB  GLU A 146      -7.811   6.070 -10.047  1.00  0.00           H  
ATOM   2273 2HB  GLU A 146      -9.434   5.395 -10.234  1.00  0.00           H  
ATOM   2274 1HG  GLU A 146      -9.483   4.761  -7.870  1.00  0.00           H  
ATOM   2275 2HG  GLU A 146      -7.795   5.201  -7.672  1.00  0.00           H  
ATOM   2276  N   VAL A 147      -8.380   1.908  -8.741  1.00  0.00           N  
ATOM   2277  CA  VAL A 147      -9.111   0.709  -8.305  1.00  0.00           C  
ATOM   2278  C   VAL A 147      -9.531   0.861  -6.848  1.00  0.00           C  
ATOM   2279  O   VAL A 147      -8.750   1.310  -6.012  1.00  0.00           O  
ATOM   2280  CB  VAL A 147      -8.290  -0.585  -8.504  1.00  0.00           C  
ATOM   2281  CG1 VAL A 147      -9.120  -1.815  -8.100  1.00  0.00           C  
ATOM   2282  CG2 VAL A 147      -7.858  -0.773  -9.961  1.00  0.00           C  
ATOM   2283  H   VAL A 147      -7.554   2.168  -8.221  1.00  0.00           H  
ATOM   2284  HA  VAL A 147      -9.996   0.596  -8.932  1.00  0.00           H  
ATOM   2285  HB  VAL A 147      -7.395  -0.548  -7.883  1.00  0.00           H  
ATOM   2286 1HG1 VAL A 147     -10.118  -1.748  -8.534  1.00  0.00           H  
ATOM   2287 2HG1 VAL A 147      -8.660  -2.725  -8.484  1.00  0.00           H  
ATOM   2288 3HG1 VAL A 147      -9.194  -1.884  -7.015  1.00  0.00           H  
ATOM   2289 1HG2 VAL A 147      -8.727  -0.793 -10.619  1.00  0.00           H  
ATOM   2290 2HG2 VAL A 147      -7.300  -1.702 -10.080  1.00  0.00           H  
ATOM   2291 3HG2 VAL A 147      -7.209   0.048 -10.266  1.00  0.00           H  
ATOM   2292  N   GLU A 148     -10.753   0.449  -6.512  1.00  0.00           N  
ATOM   2293  CA  GLU A 148     -11.233   0.394  -5.130  1.00  0.00           C  
ATOM   2294  C   GLU A 148     -11.363  -1.057  -4.651  1.00  0.00           C  
ATOM   2295  O   GLU A 148     -11.947  -1.910  -5.319  1.00  0.00           O  
ATOM   2296  CB  GLU A 148     -12.541   1.191  -4.976  1.00  0.00           C  
ATOM   2297  CG  GLU A 148     -12.940   1.354  -3.499  1.00  0.00           C  
ATOM   2298  CD  GLU A 148     -14.217   2.190  -3.313  1.00  0.00           C  
ATOM   2299  OE1 GLU A 148     -15.286   1.579  -3.101  1.00  0.00           O  
ATOM   2300  OE2 GLU A 148     -14.124   3.445  -3.286  1.00  0.00           O  
ATOM   2301  H   GLU A 148     -11.345   0.058  -7.231  1.00  0.00           H  
ATOM   2302  HA  GLU A 148     -10.508   0.900  -4.492  1.00  0.00           H  
ATOM   2303 1HB  GLU A 148     -12.403   2.183  -5.407  1.00  0.00           H  
ATOM   2304 2HB  GLU A 148     -13.342   0.686  -5.516  1.00  0.00           H  
ATOM   2305 1HG  GLU A 148     -13.093   0.368  -3.059  1.00  0.00           H  
ATOM   2306 2HG  GLU A 148     -12.119   1.825  -2.958  1.00  0.00           H  
ATOM   2307  N   VAL A 149     -10.848  -1.331  -3.453  1.00  0.00           N  
ATOM   2308  CA  VAL A 149     -10.985  -2.606  -2.751  1.00  0.00           C  
ATOM   2309  C   VAL A 149     -11.702  -2.359  -1.433  1.00  0.00           C  
ATOM   2310  O   VAL A 149     -11.274  -1.532  -0.633  1.00  0.00           O  
ATOM   2311  CB  VAL A 149      -9.609  -3.245  -2.488  1.00  0.00           C  
ATOM   2312  CG1 VAL A 149      -9.768  -4.570  -1.758  1.00  0.00           C  
ATOM   2313  CG2 VAL A 149      -8.867  -3.438  -3.802  1.00  0.00           C  
ATOM   2314  H   VAL A 149     -10.348  -0.591  -2.982  1.00  0.00           H  
ATOM   2315  HA  VAL A 149     -11.564  -3.285  -3.377  1.00  0.00           H  
ATOM   2316  HB  VAL A 149      -9.031  -2.587  -1.837  1.00  0.00           H  
ATOM   2317 1HG1 VAL A 149      -8.785  -5.008  -1.579  1.00  0.00           H  
ATOM   2318 2HG1 VAL A 149     -10.268  -4.403  -0.804  1.00  0.00           H  
ATOM   2319 3HG1 VAL A 149     -10.362  -5.252  -2.366  1.00  0.00           H  
ATOM   2320 1HG2 VAL A 149      -7.895  -3.890  -3.608  1.00  0.00           H  
ATOM   2321 2HG2 VAL A 149      -9.448  -4.091  -4.454  1.00  0.00           H  
ATOM   2322 3HG2 VAL A 149      -8.728  -2.472  -4.287  1.00  0.00           H  
ATOM   2323  N   THR A 150     -12.783  -3.094  -1.181  1.00  0.00           N  
ATOM   2324  CA  THR A 150     -13.530  -3.003   0.081  1.00  0.00           C  
ATOM   2325  C   THR A 150     -13.381  -4.281   0.895  1.00  0.00           C  
ATOM   2326  O   THR A 150     -13.580  -5.384   0.378  1.00  0.00           O  
ATOM   2327  CB  THR A 150     -15.006  -2.666  -0.163  1.00  0.00           C  
ATOM   2328  OG1 THR A 150     -15.119  -1.437  -0.841  1.00  0.00           O  
ATOM   2329  CG2 THR A 150     -15.791  -2.477   1.138  1.00  0.00           C  
ATOM   2330  H   THR A 150     -13.088  -3.761  -1.874  1.00  0.00           H  
ATOM   2331  HA  THR A 150     -13.123  -2.177   0.665  1.00  0.00           H  
ATOM   2332  HB  THR A 150     -15.474  -3.452  -0.756  1.00  0.00           H  
ATOM   2333  HG1 THR A 150     -15.270  -1.578  -1.778  1.00  0.00           H  
ATOM   2334 1HG2 THR A 150     -15.895  -3.429   1.659  1.00  0.00           H  
ATOM   2335 2HG2 THR A 150     -15.278  -1.763   1.783  1.00  0.00           H  
ATOM   2336 3HG2 THR A 150     -16.787  -2.100   0.909  1.00  0.00           H  
ATOM   2337  N   PHE A 151     -13.089  -4.105   2.180  1.00  0.00           N  
ATOM   2338  CA  PHE A 151     -13.099  -5.134   3.214  1.00  0.00           C  
ATOM   2339  C   PHE A 151     -14.273  -4.889   4.162  1.00  0.00           C  
ATOM   2340  O   PHE A 151     -14.664  -3.743   4.401  1.00  0.00           O  
ATOM   2341  CB  PHE A 151     -11.770  -5.120   3.975  1.00  0.00           C  
ATOM   2342  CG  PHE A 151     -10.572  -5.464   3.119  1.00  0.00           C  
ATOM   2343  CD1 PHE A 151     -10.074  -6.779   3.114  1.00  0.00           C  
ATOM   2344  CD2 PHE A 151      -9.965  -4.480   2.315  1.00  0.00           C  
ATOM   2345  CE1 PHE A 151      -8.971  -7.111   2.310  1.00  0.00           C  
ATOM   2346  CE2 PHE A 151      -8.869  -4.813   1.502  1.00  0.00           C  
ATOM   2347  CZ  PHE A 151      -8.373  -6.129   1.502  1.00  0.00           C  
ATOM   2348  H   PHE A 151     -12.940  -3.159   2.499  1.00  0.00           H  
ATOM   2349  HA  PHE A 151     -13.218  -6.106   2.734  1.00  0.00           H  
ATOM   2350 1HB  PHE A 151     -11.832  -5.839   4.792  1.00  0.00           H  
ATOM   2351 2HB  PHE A 151     -11.620  -4.134   4.414  1.00  0.00           H  
ATOM   2352  HD1 PHE A 151     -10.539  -7.537   3.727  1.00  0.00           H  
ATOM   2353  HD2 PHE A 151     -10.349  -3.471   2.311  1.00  0.00           H  
ATOM   2354  HE1 PHE A 151      -8.585  -8.119   2.318  1.00  0.00           H  
ATOM   2355  HE2 PHE A 151      -8.416  -4.060   0.875  1.00  0.00           H  
ATOM   2356  HZ  PHE A 151      -7.528  -6.391   0.882  1.00  0.00           H  
ATOM   2357  N   SER A 152     -14.832  -5.962   4.715  1.00  0.00           N  
ATOM   2358  CA  SER A 152     -15.904  -5.890   5.711  1.00  0.00           C  
ATOM   2359  C   SER A 152     -15.611  -6.849   6.855  1.00  0.00           C  
ATOM   2360  O   SER A 152     -15.179  -7.978   6.625  1.00  0.00           O  
ATOM   2361  CB  SER A 152     -17.242  -6.225   5.082  1.00  0.00           C  
ATOM   2362  OG  SER A 152     -18.269  -6.188   6.035  1.00  0.00           O  
ATOM   2363  H   SER A 152     -14.450  -6.876   4.520  1.00  0.00           H  
ATOM   2364  HA  SER A 152     -15.948  -4.871   6.099  1.00  0.00           H  
ATOM   2365 1HB  SER A 152     -17.457  -5.515   4.284  1.00  0.00           H  
ATOM   2366 2HB  SER A 152     -17.195  -7.217   4.633  1.00  0.00           H  
ATOM   2367  HG  SER A 152     -17.934  -5.661   6.764  1.00  0.00           H  
ATOM   2368  N   ALA A 153     -15.832  -6.403   8.086  1.00  0.00           N  
ATOM   2369  CA  ALA A 153     -15.571  -7.196   9.276  1.00  0.00           C  
ATOM   2370  C   ALA A 153     -16.611  -6.906  10.358  1.00  0.00           C  
ATOM   2371  O   ALA A 153     -16.798  -5.761  10.748  1.00  0.00           O  
ATOM   2372  CB  ALA A 153     -14.155  -6.889   9.779  1.00  0.00           C  
ATOM   2373  H   ALA A 153     -16.186  -5.467   8.219  1.00  0.00           H  
ATOM   2374  HA  ALA A 153     -15.649  -8.249   9.005  1.00  0.00           H  
ATOM   2375 1HB  ALA A 153     -13.967  -7.442  10.699  1.00  0.00           H  
ATOM   2376 2HB  ALA A 153     -14.062  -5.825   9.997  1.00  0.00           H  
ATOM   2377 3HB  ALA A 153     -13.419  -7.164   9.023  1.00  0.00           H  
ATOM   2378  N   ASN A 154     -17.211  -7.964  10.911  1.00  0.00           N  
ATOM   2379  CA  ASN A 154     -18.115  -7.845  12.064  1.00  0.00           C  
ATOM   2380  C   ASN A 154     -17.415  -7.257  13.302  1.00  0.00           C  
ATOM   2381  O   ASN A 154     -18.069  -6.678  14.162  1.00  0.00           O  
ATOM   2382  CB  ASN A 154     -18.723  -9.196  12.394  1.00  0.00           C  
ATOM   2383  CG  ASN A 154     -19.770  -9.616  11.401  1.00  0.00           C  
ATOM   2384  OD1 ASN A 154     -20.308  -8.786  10.658  1.00  0.00           O  
ATOM   2385  ND2 ASN A 154     -20.070 -10.890  11.372  1.00  0.00           N  
ATOM   2386  H   ASN A 154     -17.112  -8.865  10.466  1.00  0.00           H  
ATOM   2387  HA  ASN A 154     -18.917  -7.152  11.805  1.00  0.00           H  
ATOM   2388 1HB  ASN A 154     -17.938  -9.952  12.419  1.00  0.00           H  
ATOM   2389 2HB  ASN A 154     -19.174  -9.159  13.386  1.00  0.00           H  
ATOM   2390 1HD2 ASN A 154     -20.760 -11.227  10.731  1.00  0.00           H  
ATOM   2391 2HD2 ASN A 154     -19.610 -11.526  11.990  1.00  0.00           H  
ATOM   2392  N   ASP A 155     -16.097  -7.444  13.394  1.00  0.00           N  
ATOM   2393  CA  ASP A 155     -15.239  -6.834  14.404  1.00  0.00           C  
ATOM   2394  C   ASP A 155     -14.331  -5.789  13.730  1.00  0.00           C  
ATOM   2395  O   ASP A 155     -13.384  -6.173  13.027  1.00  0.00           O  
ATOM   2396  CB  ASP A 155     -14.396  -7.894  15.117  1.00  0.00           C  
ATOM   2397  CG  ASP A 155     -13.578  -7.325  16.268  1.00  0.00           C  
ATOM   2398  OD1 ASP A 155     -13.592  -6.131  16.448  1.00  0.00           O  
ATOM   2399  OD2 ASP A 155     -12.946  -8.091  16.956  1.00  0.00           O  
ATOM   2400  H   ASP A 155     -15.630  -7.861  12.602  1.00  0.00           H  
ATOM   2401  HA  ASP A 155     -15.871  -6.341  15.143  1.00  0.00           H  
ATOM   2402 1HB  ASP A 155     -15.048  -8.677  15.506  1.00  0.00           H  
ATOM   2403 2HB  ASP A 155     -13.717  -8.360  14.402  1.00  0.00           H  
ATOM   2404  N   PRO A 156     -14.584  -4.483  13.936  1.00  0.00           N  
ATOM   2405  CA  PRO A 156     -13.759  -3.411  13.388  1.00  0.00           C  
ATOM   2406  C   PRO A 156     -12.296  -3.470  13.841  1.00  0.00           C  
ATOM   2407  O   PRO A 156     -11.429  -2.963  13.134  1.00  0.00           O  
ATOM   2408  CB  PRO A 156     -14.457  -2.157  13.925  1.00  0.00           C  
ATOM   2409  CG  PRO A 156     -15.861  -2.595  14.167  1.00  0.00           C  
ATOM   2410  CD  PRO A 156     -15.730  -4.007  14.674  1.00  0.00           C  
ATOM   2411  HA  PRO A 156     -13.797  -3.451  12.289  1.00  0.00           H  
ATOM   2412 1HB  PRO A 156     -13.954  -1.809  14.839  1.00  0.00           H  
ATOM   2413 2HB  PRO A 156     -14.385  -1.343  13.189  1.00  0.00           H  
ATOM   2414 1HG  PRO A 156     -16.347  -1.927  14.893  1.00  0.00           H  
ATOM   2415 2HG  PRO A 156     -16.444  -2.532  13.237  1.00  0.00           H  
ATOM   2416 1HD  PRO A 156     -15.550  -3.992  15.759  1.00  0.00           H  
ATOM   2417 2HD  PRO A 156     -16.647  -4.567  14.441  1.00  0.00           H  
ATOM   2418  N   HIS A 157     -11.974  -4.134  14.960  1.00  0.00           N  
ATOM   2419  CA  HIS A 157     -10.585  -4.295  15.400  1.00  0.00           C  
ATOM   2420  C   HIS A 157      -9.733  -5.107  14.415  1.00  0.00           C  
ATOM   2421  O   HIS A 157      -8.504  -4.998  14.437  1.00  0.00           O  
ATOM   2422  CB  HIS A 157     -10.543  -4.965  16.777  1.00  0.00           C  
ATOM   2423  CG  HIS A 157     -11.215  -4.171  17.854  1.00  0.00           C  
ATOM   2424  ND1 HIS A 157     -12.565  -4.270  18.119  1.00  0.00           N  
ATOM   2425  CD2 HIS A 157     -10.725  -3.264  18.731  1.00  0.00           C  
ATOM   2426  CE1 HIS A 157     -12.875  -3.458  19.114  1.00  0.00           C  
ATOM   2427  NE2 HIS A 157     -11.777  -2.836  19.502  1.00  0.00           N  
ATOM   2428  H   HIS A 157     -12.692  -4.598  15.497  1.00  0.00           H  
ATOM   2429  HA  HIS A 157     -10.113  -3.316  15.481  1.00  0.00           H  
ATOM   2430 1HB  HIS A 157     -11.026  -5.942  16.722  1.00  0.00           H  
ATOM   2431 2HB  HIS A 157      -9.506  -5.129  17.071  1.00  0.00           H  
ATOM   2432  HD1 HIS A 157     -13.205  -4.911  17.694  1.00  0.00           H  
ATOM   2433  HD2 HIS A 157      -9.725  -2.862  18.899  1.00  0.00           H  
ATOM   2434  HE1 HIS A 157     -13.901  -3.391  19.477  1.00  0.00           H  
ATOM   2435  N   LYS A 158     -10.344  -5.854  13.480  1.00  0.00           N  
ATOM   2436  CA  LYS A 158      -9.617  -6.473  12.355  1.00  0.00           C  
ATOM   2437  C   LYS A 158      -8.901  -5.452  11.470  1.00  0.00           C  
ATOM   2438  O   LYS A 158      -7.905  -5.788  10.830  1.00  0.00           O  
ATOM   2439  CB  LYS A 158     -10.576  -7.303  11.501  1.00  0.00           C  
ATOM   2440  CG  LYS A 158     -11.134  -8.536  12.199  1.00  0.00           C  
ATOM   2441  CD  LYS A 158     -10.047  -9.573  12.441  1.00  0.00           C  
ATOM   2442  CE  LYS A 158     -10.617 -10.838  13.067  1.00  0.00           C  
ATOM   2443  NZ  LYS A 158      -9.562 -11.855  13.326  1.00  0.00           N  
ATOM   2444  H   LYS A 158     -11.352  -5.908  13.504  1.00  0.00           H  
ATOM   2445  HA  LYS A 158      -8.848  -7.131  12.760  1.00  0.00           H  
ATOM   2446 1HB  LYS A 158     -11.419  -6.684  11.193  1.00  0.00           H  
ATOM   2447 2HB  LYS A 158     -10.065  -7.634  10.596  1.00  0.00           H  
ATOM   2448 1HG  LYS A 158     -11.568  -8.247  13.157  1.00  0.00           H  
ATOM   2449 2HG  LYS A 158     -11.917  -8.980  11.585  1.00  0.00           H  
ATOM   2450 1HD  LYS A 158      -9.571  -9.830  11.493  1.00  0.00           H  
ATOM   2451 2HD  LYS A 158      -9.291  -9.159  13.107  1.00  0.00           H  
ATOM   2452 1HE  LYS A 158     -11.104 -10.590  14.009  1.00  0.00           H  
ATOM   2453 2HE  LYS A 158     -11.363 -11.269  12.400  1.00  0.00           H  
ATOM   2454 1HZ  LYS A 158      -9.980 -12.676  13.740  1.00  0.00           H  
ATOM   2455 2HZ  LYS A 158      -9.115 -12.107  12.455  1.00  0.00           H  
ATOM   2456 3HZ  LYS A 158      -8.873 -11.473  13.958  1.00  0.00           H  
ATOM   2457  N   PHE A 159      -9.376  -4.211  11.457  1.00  0.00           N  
ATOM   2458  CA  PHE A 159      -8.780  -3.105  10.721  1.00  0.00           C  
ATOM   2459  C   PHE A 159      -7.639  -2.412  11.472  1.00  0.00           C  
ATOM   2460  O   PHE A 159      -7.054  -1.484  10.928  1.00  0.00           O  
ATOM   2461  CB  PHE A 159      -9.858  -2.075  10.381  1.00  0.00           C  
ATOM   2462  CG  PHE A 159     -11.006  -2.636   9.591  1.00  0.00           C  
ATOM   2463  CD1 PHE A 159     -12.312  -2.481  10.031  1.00  0.00           C  
ATOM   2464  CD2 PHE A 159     -10.782  -3.321   8.406  1.00  0.00           C  
ATOM   2465  CE1 PHE A 159     -13.368  -2.998   9.305  1.00  0.00           C  
ATOM   2466  CE2 PHE A 159     -11.836  -3.838   7.678  1.00  0.00           C  
ATOM   2467  CZ  PHE A 159     -13.131  -3.676   8.128  1.00  0.00           C  
ATOM   2468  H   PHE A 159     -10.196  -4.002  12.008  1.00  0.00           H  
ATOM   2469  HA  PHE A 159      -8.355  -3.495   9.795  1.00  0.00           H  
ATOM   2470 1HB  PHE A 159     -10.256  -1.648  11.301  1.00  0.00           H  
ATOM   2471 2HB  PHE A 159      -9.416  -1.261   9.807  1.00  0.00           H  
ATOM   2472  HD1 PHE A 159     -12.500  -1.944  10.961  1.00  0.00           H  
ATOM   2473  HD2 PHE A 159      -9.759  -3.450   8.051  1.00  0.00           H  
ATOM   2474  HE1 PHE A 159     -14.390  -2.869   9.663  1.00  0.00           H  
ATOM   2475  HE2 PHE A 159     -11.646  -4.374   6.748  1.00  0.00           H  
ATOM   2476  HZ  PHE A 159     -13.962  -4.084   7.556  1.00  0.00           H  
ATOM   2477  N   ASN A 160      -7.271  -2.859  12.680  1.00  0.00           N  
ATOM   2478  CA  ASN A 160      -6.227  -2.205  13.476  1.00  0.00           C  
ATOM   2479  C   ASN A 160      -4.811  -2.369  12.899  1.00  0.00           C  
ATOM   2480  O   ASN A 160      -3.904  -1.645  13.307  1.00  0.00           O  
ATOM   2481  CB  ASN A 160      -6.254  -2.716  14.924  1.00  0.00           C  
ATOM   2482  CG  ASN A 160      -7.395  -2.157  15.753  1.00  0.00           C  
ATOM   2483  OD1 ASN A 160      -8.209  -1.359  15.328  1.00  0.00           O  
ATOM   2484  ND2 ASN A 160      -7.470  -2.551  17.002  1.00  0.00           N  
ATOM   2485  H   ASN A 160      -7.821  -3.582  13.121  1.00  0.00           H  
ATOM   2486  HA  ASN A 160      -6.418  -1.131  13.482  1.00  0.00           H  
ATOM   2487 1HB  ASN A 160      -5.337  -2.403  15.423  1.00  0.00           H  
ATOM   2488 2HB  ASN A 160      -6.290  -3.805  14.940  1.00  0.00           H  
ATOM   2489 1HD2 ASN A 160      -6.777  -3.184  17.375  1.00  0.00           H  
ATOM   2490 2HD2 ASN A 160      -8.140  -2.075  17.588  1.00  0.00           H  
ATOM   2491  N   ARG A 161      -4.594  -3.350  12.010  1.00  0.00           N  
ATOM   2492  CA  ARG A 161      -3.269  -3.683  11.460  1.00  0.00           C  
ATOM   2493  C   ARG A 161      -3.280  -3.926   9.942  1.00  0.00           C  
ATOM   2494  O   ARG A 161      -2.938  -5.032   9.513  1.00  0.00           O  
ATOM   2495  CB  ARG A 161      -2.642  -4.858  12.232  1.00  0.00           C  
ATOM   2496  CG  ARG A 161      -2.396  -4.562  13.718  1.00  0.00           C  
ATOM   2497  CD  ARG A 161      -1.797  -5.803  14.391  1.00  0.00           C  
ATOM   2498  NE  ARG A 161      -1.616  -5.603  15.840  1.00  0.00           N  
ATOM   2499  CZ  ARG A 161      -0.505  -5.302  16.482  1.00  0.00           C  
ATOM   2500  NH1 ARG A 161       0.642  -5.136  15.892  1.00  0.00           N  
ATOM   2501  NH2 ARG A 161      -0.539  -5.115  17.760  1.00  0.00           N  
ATOM   2502  H   ARG A 161      -5.396  -3.886  11.713  1.00  0.00           H  
ATOM   2503  HA  ARG A 161      -2.597  -2.845  11.646  1.00  0.00           H  
ATOM   2504 1HB  ARG A 161      -3.295  -5.726  12.143  1.00  0.00           H  
ATOM   2505 2HB  ARG A 161      -1.683  -5.101  11.777  1.00  0.00           H  
ATOM   2506 1HG  ARG A 161      -3.336  -4.320  14.213  1.00  0.00           H  
ATOM   2507 2HG  ARG A 161      -1.711  -3.720  13.817  1.00  0.00           H  
ATOM   2508 1HD  ARG A 161      -2.477  -6.641  14.240  1.00  0.00           H  
ATOM   2509 2HD  ARG A 161      -0.850  -6.051  13.913  1.00  0.00           H  
ATOM   2510  HE  ARG A 161      -2.431  -5.664  16.433  1.00  0.00           H  
ATOM   2511 1HH1 ARG A 161       0.652  -5.138  14.882  1.00  0.00           H  
ATOM   2512 2HH1 ARG A 161       1.264  -4.466  16.322  1.00  0.00           H  
ATOM   2513 1HH2 ARG A 161      -0.615  -4.125  17.945  1.00  0.00           H  
ATOM   2514 2HH2 ARG A 161       0.323  -5.359  18.227  1.00  0.00           H  
ATOM   2515  N   PRO A 162      -3.726  -2.966   9.112  1.00  0.00           N  
ATOM   2516  CA  PRO A 162      -3.713  -3.144   7.674  1.00  0.00           C  
ATOM   2517  C   PRO A 162      -2.276  -3.044   7.157  1.00  0.00           C  
ATOM   2518  O   PRO A 162      -1.448  -2.275   7.654  1.00  0.00           O  
ATOM   2519  CB  PRO A 162      -4.589  -1.992   7.171  1.00  0.00           C  
ATOM   2520  CG  PRO A 162      -4.371  -0.905   8.168  1.00  0.00           C  
ATOM   2521  CD  PRO A 162      -4.218  -1.626   9.480  1.00  0.00           C  
ATOM   2522  HA  PRO A 162      -4.163  -4.116   7.426  1.00  0.00           H  
ATOM   2523 1HB  PRO A 162      -4.285  -1.705   6.153  1.00  0.00           H  
ATOM   2524 2HB  PRO A 162      -5.639  -2.315   7.114  1.00  0.00           H  
ATOM   2525 1HG  PRO A 162      -3.480  -0.318   7.900  1.00  0.00           H  
ATOM   2526 2HG  PRO A 162      -5.223  -0.209   8.163  1.00  0.00           H  
ATOM   2527 1HD  PRO A 162      -3.488  -1.094  10.109  1.00  0.00           H  
ATOM   2528 2HD  PRO A 162      -5.194  -1.684   9.983  1.00  0.00           H  
ATOM   2529  N   GLN A 163      -1.989  -3.837   6.137  1.00  0.00           N  
ATOM   2530  CA  GLN A 163      -0.704  -3.864   5.463  1.00  0.00           C  
ATOM   2531  C   GLN A 163      -0.921  -3.726   3.960  1.00  0.00           C  
ATOM   2532  O   GLN A 163      -1.769  -4.408   3.384  1.00  0.00           O  
ATOM   2533  CB  GLN A 163       0.034  -5.150   5.856  1.00  0.00           C  
ATOM   2534  CG  GLN A 163       1.276  -5.429   4.998  1.00  0.00           C  
ATOM   2535  CD  GLN A 163       1.958  -6.743   5.354  1.00  0.00           C  
ATOM   2536  OE1 GLN A 163       1.765  -7.335   6.411  1.00  0.00           O  
ATOM   2537  NE2 GLN A 163       2.776  -7.247   4.460  1.00  0.00           N  
ATOM   2538  H   GLN A 163      -2.708  -4.463   5.801  1.00  0.00           H  
ATOM   2539  HA  GLN A 163      -0.110  -3.021   5.817  1.00  0.00           H  
ATOM   2540 1HB  GLN A 163      -0.651  -5.992   5.760  1.00  0.00           H  
ATOM   2541 2HB  GLN A 163       0.328  -5.075   6.903  1.00  0.00           H  
ATOM   2542 1HG  GLN A 163       1.993  -4.617   5.116  1.00  0.00           H  
ATOM   2543 2HG  GLN A 163       0.991  -5.483   3.948  1.00  0.00           H  
ATOM   2544 1HE2 GLN A 163       3.665  -7.441   4.897  1.00  0.00           H  
ATOM   2545 2HE2 GLN A 163       2.852  -6.751   3.584  1.00  0.00           H  
ATOM   2546  N   PHE A 164      -0.103  -2.885   3.339  1.00  0.00           N  
ATOM   2547  CA  PHE A 164      -0.058  -2.668   1.901  1.00  0.00           C  
ATOM   2548  C   PHE A 164       1.352  -2.987   1.414  1.00  0.00           C  
ATOM   2549  O   PHE A 164       2.331  -2.464   1.939  1.00  0.00           O  
ATOM   2550  CB  PHE A 164      -0.467  -1.224   1.573  1.00  0.00           C  
ATOM   2551  CG  PHE A 164      -1.714  -0.768   2.305  1.00  0.00           C  
ATOM   2552  CD1 PHE A 164      -2.982  -1.134   1.823  1.00  0.00           C  
ATOM   2553  CD2 PHE A 164      -1.607  -0.033   3.502  1.00  0.00           C  
ATOM   2554  CE1 PHE A 164      -4.137  -0.779   2.539  1.00  0.00           C  
ATOM   2555  CE2 PHE A 164      -2.764   0.326   4.216  1.00  0.00           C  
ATOM   2556  CZ  PHE A 164      -4.029  -0.055   3.738  1.00  0.00           C  
ATOM   2557  H   PHE A 164       0.549  -2.355   3.899  1.00  0.00           H  
ATOM   2558  HA  PHE A 164      -0.779  -3.336   1.427  1.00  0.00           H  
ATOM   2559 1HB  PHE A 164      -0.631  -1.140   0.499  1.00  0.00           H  
ATOM   2560 2HB  PHE A 164       0.352  -0.552   1.828  1.00  0.00           H  
ATOM   2561  HD1 PHE A 164      -3.064  -1.694   0.903  1.00  0.00           H  
ATOM   2562  HD2 PHE A 164      -0.635   0.240   3.884  1.00  0.00           H  
ATOM   2563  HE1 PHE A 164      -5.110  -1.068   2.170  1.00  0.00           H  
ATOM   2564  HE2 PHE A 164      -2.676   0.883   5.137  1.00  0.00           H  
ATOM   2565  HZ  PHE A 164      -4.920   0.203   4.292  1.00  0.00           H  
ATOM   2566  N   THR A 165       1.472  -3.857   0.424  1.00  0.00           N  
ATOM   2567  CA  THR A 165       2.734  -4.145  -0.255  1.00  0.00           C  
ATOM   2568  C   THR A 165       2.573  -3.752  -1.709  1.00  0.00           C  
ATOM   2569  O   THR A 165       1.679  -4.261  -2.376  1.00  0.00           O  
ATOM   2570  CB  THR A 165       3.117  -5.618  -0.102  1.00  0.00           C  
ATOM   2571  OG1 THR A 165       3.254  -5.938   1.273  1.00  0.00           O  
ATOM   2572  CG2 THR A 165       4.445  -5.933  -0.778  1.00  0.00           C  
ATOM   2573  H   THR A 165       0.637  -4.297   0.063  1.00  0.00           H  
ATOM   2574  HA  THR A 165       3.521  -3.552   0.212  1.00  0.00           H  
ATOM   2575  HB  THR A 165       2.342  -6.242  -0.545  1.00  0.00           H  
ATOM   2576  HG1 THR A 165       3.947  -5.363   1.605  1.00  0.00           H  
ATOM   2577 1HG2 THR A 165       5.268  -5.433  -0.266  1.00  0.00           H  
ATOM   2578 2HG2 THR A 165       4.431  -5.624  -1.823  1.00  0.00           H  
ATOM   2579 3HG2 THR A 165       4.581  -7.014  -0.766  1.00  0.00           H  
ATOM   2580  N   ILE A 166       3.409  -2.827  -2.165  1.00  0.00           N  
ATOM   2581  CA  ILE A 166       3.392  -2.265  -3.509  1.00  0.00           C  
ATOM   2582  C   ILE A 166       4.610  -2.816  -4.246  1.00  0.00           C  
ATOM   2583  O   ILE A 166       5.740  -2.615  -3.795  1.00  0.00           O  
ATOM   2584  CB  ILE A 166       3.423  -0.726  -3.489  1.00  0.00           C  
ATOM   2585  CG1 ILE A 166       2.304  -0.181  -2.598  1.00  0.00           C  
ATOM   2586  CG2 ILE A 166       3.300  -0.173  -4.901  1.00  0.00           C  
ATOM   2587  CD1 ILE A 166       2.699  -0.024  -1.148  1.00  0.00           C  
ATOM   2588  H   ILE A 166       4.145  -2.504  -1.553  1.00  0.00           H  
ATOM   2589  HA  ILE A 166       2.472  -2.576  -4.002  1.00  0.00           H  
ATOM   2590  HB  ILE A 166       4.363  -0.386  -3.057  1.00  0.00           H  
ATOM   2591 1HG1 ILE A 166       1.982   0.791  -2.971  1.00  0.00           H  
ATOM   2592 2HG1 ILE A 166       1.443  -0.849  -2.645  1.00  0.00           H  
ATOM   2593 1HG2 ILE A 166       3.323   0.916  -4.869  1.00  0.00           H  
ATOM   2594 2HG2 ILE A 166       4.130  -0.536  -5.507  1.00  0.00           H  
ATOM   2595 3HG2 ILE A 166       2.359  -0.504  -5.341  1.00  0.00           H  
ATOM   2596 1HD1 ILE A 166       1.854   0.366  -0.580  1.00  0.00           H  
ATOM   2597 2HD1 ILE A 166       2.991  -0.994  -0.743  1.00  0.00           H  
ATOM   2598 3HD1 ILE A 166       3.537   0.668  -1.072  1.00  0.00           H  
ATOM   2599  N   GLU A 167       4.377  -3.500  -5.361  1.00  0.00           N  
ATOM   2600  CA  GLU A 167       5.402  -4.114  -6.201  1.00  0.00           C  
ATOM   2601  C   GLU A 167       5.305  -3.611  -7.639  1.00  0.00           C  
ATOM   2602  O   GLU A 167       4.249  -3.645  -8.262  1.00  0.00           O  
ATOM   2603  CB  GLU A 167       5.312  -5.644  -6.186  1.00  0.00           C  
ATOM   2604  CG  GLU A 167       5.469  -6.215  -4.775  1.00  0.00           C  
ATOM   2605  CD  GLU A 167       5.753  -7.722  -4.755  1.00  0.00           C  
ATOM   2606  OE1 GLU A 167       6.260  -8.166  -3.697  1.00  0.00           O  
ATOM   2607  OE2 GLU A 167       5.569  -8.416  -5.771  1.00  0.00           O  
ATOM   2608  H   GLU A 167       3.421  -3.660  -5.645  1.00  0.00           H  
ATOM   2609  HA  GLU A 167       6.382  -3.839  -5.808  1.00  0.00           H  
ATOM   2610 1HB  GLU A 167       6.114  -6.029  -6.815  1.00  0.00           H  
ATOM   2611 2HB  GLU A 167       4.354  -5.963  -6.598  1.00  0.00           H  
ATOM   2612 1HG  GLU A 167       4.569  -6.007  -4.197  1.00  0.00           H  
ATOM   2613 2HG  GLU A 167       6.302  -5.701  -4.295  1.00  0.00           H  
ATOM   2614  N   TRP A 168       6.427  -3.160  -8.182  1.00  0.00           N  
ATOM   2615  CA  TRP A 168       6.560  -2.734  -9.573  1.00  0.00           C  
ATOM   2616  C   TRP A 168       7.722  -3.467 -10.248  1.00  0.00           C  
ATOM   2617  O   TRP A 168       8.506  -4.147  -9.579  1.00  0.00           O  
ATOM   2618  CB  TRP A 168       6.782  -1.223  -9.653  1.00  0.00           C  
ATOM   2619  CG  TRP A 168       7.915  -0.738  -8.800  1.00  0.00           C  
ATOM   2620  CD1 TRP A 168       9.178  -0.439  -9.215  1.00  0.00           C  
ATOM   2621  CD2 TRP A 168       7.894  -0.493  -7.373  1.00  0.00           C  
ATOM   2622  NE1 TRP A 168       9.941  -0.028  -8.151  1.00  0.00           N  
ATOM   2623  CE2 TRP A 168       9.171  -0.053  -7.015  1.00  0.00           C  
ATOM   2624  CE3 TRP A 168       6.908  -0.609  -6.385  1.00  0.00           C  
ATOM   2625  CZ2 TRP A 168       9.496   0.272  -5.708  1.00  0.00           C  
ATOM   2626  CZ3 TRP A 168       7.233  -0.282  -5.074  1.00  0.00           C  
ATOM   2627  CH2 TRP A 168       8.494   0.148  -4.745  1.00  0.00           C  
ATOM   2628  H   TRP A 168       7.268  -3.215  -7.625  1.00  0.00           H  
ATOM   2629  HA  TRP A 168       5.637  -2.978 -10.099  1.00  0.00           H  
ATOM   2630 1HB  TRP A 168       6.985  -0.938 -10.686  1.00  0.00           H  
ATOM   2631 2HB  TRP A 168       5.875  -0.705  -9.343  1.00  0.00           H  
ATOM   2632  HD1 TRP A 168       9.530  -0.515 -10.242  1.00  0.00           H  
ATOM   2633  HE1 TRP A 168      10.912   0.249  -8.194  1.00  0.00           H  
ATOM   2634  HE3 TRP A 168       5.904  -0.947  -6.641  1.00  0.00           H  
ATOM   2635  HZ2 TRP A 168      10.492   0.615  -5.426  1.00  0.00           H  
ATOM   2636  HZ3 TRP A 168       6.460  -0.376  -4.311  1.00  0.00           H  
ATOM   2637  HH2 TRP A 168       8.715   0.396  -3.707  1.00  0.00           H  
ATOM   2638  N   GLY A 169       7.834  -3.306 -11.569  1.00  0.00           N  
ATOM   2639  CA  GLY A 169       8.959  -3.813 -12.366  1.00  0.00           C  
ATOM   2640  C   GLY A 169      10.335  -3.302 -11.948  1.00  0.00           C  
ATOM   2641  O   GLY A 169      10.434  -2.368 -11.116  1.00  0.00           O  
ATOM   2642  OXT GLY A 169      11.325  -3.794 -12.415  1.00  0.00           O  
ATOM   2643  H   GLY A 169       7.132  -2.749 -12.035  1.00  0.00           H  
ATOM   2644 1HA  GLY A 169       8.982  -4.902 -12.312  1.00  0.00           H  
ATOM   2645 2HA  GLY A 169       8.813  -3.546 -13.412  1.00  0.00           H  
TER                                                                             
# All scores below are weighted scores, not raw scores.
#BEGIN_POSE_ENERGIES_TABLE 
label fa_atr fa_rep fa_sol fa_intra_rep fa_intra_sol_xover4 lk_ball_wtd fa_elec pro_close hbond_sr_bb hbond_lr_bb hbond_bb_sc hbond_sc dslf_fa13 omega fa_dun p_aa_pp yhh_planarity ref rama_prepro total
weights 1 0.55 1 0.005 1 1 1 1.25 1 1 1 1 1.25 0.4 0.7 0.6 0.625 1 0.45 NA
pose -886.554 143.67 586.724 1.48368 32.7448 -2.59713 -331.905 6.50068 -18.1274 -82.5899 -19.6186 -32.4615 0 30.9074 303.991 -38.6524 0 1.58818 7.32503 -297.571
GLY:NtermProteinFull_1 -4.54049 2.2337 5.58251 0.00016 0 0.15607 -4.25914 0 0 0 0 0 0 0.02039 0 0 0 0.79816 0 -0.00864
ARG_2 -7.32124 0.81658 6.02173 0.01225 0.27158 0.21965 -3.74416 0 0 0 0 -0.20022 0 0.28963 4.18861 -0.16704 0 -0.09474 -0.01331 0.27933
VAL_3 -7.22141 1.49264 1.53218 0.01227 0.04212 0.08037 -2.36715 0 0 0 0 0 0 0.08841 1.89303 -0.67705 0 2.64269 -0.14066 -2.62255
GLU_4 -6.96185 0.69671 6.83285 0.00601 0.29948 0.16588 -4.36773 0 0 0 0 -0.05964 0 0.47511 3.17088 0.30565 0 -2.72453 -0.03106 -2.19224
VAL_5 -6.74873 0.38365 1.05686 0.01061 0.0465 0.13154 -2.20249 0 0 0 0 0 0 0.49998 0.34881 -0.45971 0 2.64269 0.11271 -4.17757
ARG_6 -7.06275 0.51006 7.23466 0.00864 0.38536 -0.3816 -4.56999 0 0 0 0 -0.22594 0 0.01196 3.27844 0.21031 0 -0.09474 0.10682 -0.58878
VAL_7 -6.94036 1.35102 0.86175 0.01043 0.03196 0.00492 -1.37781 0 0 0 0 0 0 0.33659 1.14562 -0.44394 0 2.64269 0.06959 -2.30755
GLU_8 -5.76369 0.68625 6.08613 0.00646 0.2731 0.19537 -4.88007 0 0 0 0 -0.12246 0 0.26859 2.79824 0.10278 0 -2.72453 0.24007 -2.83376
PHE_9 -7.49206 1.54131 1.44956 0.01829 0.27736 0.08337 -1.1889 0 0 0 0 0 0 -0.0301 2.61925 -0.14169 0 1.21829 0.21535 -1.42999
GLU_10 -3.00903 0.07881 4.2322 0.00611 0.40208 0.64204 -3.23898 0 0 0 0 -0.65965 0 0.15327 3.09592 0.21785 0 -2.72453 0.98695 0.18303
GLY_11 -1.32354 0.06856 1.44536 4e-05 0 -0.14919 0.16338 0 0 0 0 0 0 -0.25117 0 -1.2557 0 0.79816 1.4781 0.97402
ASP_12 -3.83205 0.27316 4.10221 0.0037 0.67436 0.04181 -1.9908 0 0 0 0 0 0 0.00583 3.07316 -0.39339 0 -2.14574 0.09437 -0.09339
LYS_13 -5.91665 0.33367 5.11474 0.0111 0.15932 -0.13312 -2.30039 0 0 0 0 0 0 1.28664 1.89307 0.09318 0 -0.71458 -0.4001 -0.57313
MET_14 -9.65337 2.08742 1.92656 0.01008 0.0619 0.09989 -2.14943 0 0 0 0 0 0 0.97302 1.58894 0.23614 0 1.65735 0.42273 -2.73877
ARG_15 -6.22588 0.31446 6.25986 0.01063 0.27776 0.5296 -5.02706 0 0 0 0 -0.65965 0 0.07454 3.48184 0.01683 0 -0.09474 0.4288 -0.61302
VAL_16 -7.3431 0.58672 1.07341 0.01154 0.04419 0.07665 -2.13261 0 0 0 0 0 0 0.86263 0.48289 -0.60287 0 2.64269 -0.11222 -4.41007
ARG_17 -6.0303 0.29133 5.57452 0.00937 0.19933 0.31467 -4.34201 0 0 0 0 -1.06487 0 0.01183 2.04911 0.12462 0 -0.09474 -0.02174 -2.97888
LEU_18 -7.46096 0.83874 0.87206 0.01295 0.06424 0.2276 -2.252 0 0 0 0 0 0 0.30978 0.44066 -0.27078 0 1.66147 -0.00982 -5.56607
ARG_19 -6.1416 0.40448 6.35408 0.01251 0.28494 0.79252 -5.61078 0 0 0 0 -0.91515 0 0.00219 3.52929 -0.09205 0 -0.09474 -0.04486 -1.51916
ASN_20 -8.66691 0.4973 7.43894 0.00746 0.56199 -0.03117 -3.75741 0 0 0 -1.27427 -0.86936 0 0.61766 1.67232 -0.3129 0 -1.34026 0.03745 -5.41918
ASP_21 -3.86842 0.1398 5.17538 0.00293 0.2862 0.30759 -4.28234 0 0 0 0 -0.91515 0 0.37621 3.16396 -0.47464 0 -2.14574 -0.21426 -2.44846
SER_22 -4.8152 0.30225 5.3261 0.00164 0.06106 0.04684 -0.57244 0 0 0 -1.08081 -0.86936 0 -0.01571 1.29731 -0.38528 0 -0.28969 -0.35759 -1.35089
SER_23 -1.75313 0.12973 1.24119 0.00229 0.06445 -0.21724 -0.01414 0 0 0 0 0 0 -0.06445 0.25623 -0.19253 0 -0.28969 -0.36476 -1.20207
THR_24 -4.62869 0.8021 4.54136 0.0062 0.09055 -0.14626 -0.58389 0.0581 0 0 -1.06824 0 0 0.31038 0.05045 -0.27726 0 1.15175 -0.45348 -0.14693
PRO_25 -3.87166 0.46654 1.77122 0.00298 0.07624 -0.23971 -0.52936 0.22427 0 0 0 0 0 0.03018 0.17664 -1.11109 0 -1.64321 -0.49711 -5.14408
VAL_26 -7.03139 1.09525 2.23325 0.0131 0.04007 -0.04621 -2.06358 0 0 0 0 0 0 0.42951 0.44335 -0.7635 0 2.64269 -0.45023 -3.45769
GLU_27 -6.81454 1.03778 7.05027 0.00693 0.25891 0.00546 -3.79648 0 0 0 0 0 0 -0.01523 3.54393 0.21219 0 -2.72453 -0.12187 -1.35718
VAL_28 -7.24484 0.41762 1.51643 0.01174 0.04584 0.02661 -1.8681 0 0 0 0 0 0 0.84498 0.02057 -0.6116 0 2.64269 -0.04885 -4.24691
HIS_29 -7.07961 0.9359 6.10402 0.0053 0.42105 0.02711 -4.151 0 0 0 0 -1.10211 0 -0.01544 2.37178 -0.05523 0 -0.30065 -0.01092 -2.84979
ILE_30 -7.64082 0.88469 0.79198 0.01785 0.07077 0.14241 -2.40506 0 0 0 0 0 0 0.4126 2.09115 -0.76282 0 2.30374 -0.16754 -4.26104
LYS_31 -5.82345 0.70713 4.39856 0.01168 0.16256 -0.06601 -2.98658 0 0 0 0 0 0 0.03148 1.87772 0.28794 0 -0.71458 -0.2218 -2.33533
VAL_32 -6.26265 1.28198 1.20418 0.01321 0.0481 -0.08357 -1.97898 0 0 0 0 0 0 1.1905 0.61211 0.19066 0 2.64269 0.4189 -0.72286
GLY_33 -1.91495 0.17643 2.18443 2e-05 0 -0.26812 -0.29031 0 0 0 0 0 0 0.07318 0 -1.27109 0 0.79816 0.55702 0.04476
ASP_34 -1.4149 0.02074 1.62911 0.00366 0.31409 -0.18776 -0.12871 0 0 0 0 0 0 0.0887 2.16737 -0.22026 0 -2.14574 0.05966 0.18596
GLU_35 -4.76079 0.25521 5.18226 0.00548 0.19767 0.17598 -3.80617 0 0 0 0 -0.99077 0 0.01536 2.88962 -0.01246 0 -2.72453 -0.24152 -3.81465
LYS_36 -3.37182 0.40945 2.26657 0.00832 0.14493 -0.13987 -0.23961 0 0 0 0 0 0 0.31683 1.27355 0.14258 0 -0.71458 -0.13404 -0.03768
ARG_37 -5.00887 0.46377 4.51637 0.01019 0.18373 0.48996 -3.9818 0 0 0 0 -0.99077 0 0.33755 6.27761 -0.16044 0 -0.09474 -0.08379 1.95877
THR_38 -3.60193 0.55289 2.03441 0.00737 0.05191 -0.11683 -1.08098 0 0 0 0 -0.62925 0 -0.03455 0.07859 -0.19681 0 1.15175 -0.05171 -1.83514
VAL_39 -5.44471 0.67616 1.23437 0.01189 0.04382 0.05038 -1.62774 0 0 0 0 0 0 2.14415 0.11604 -0.60272 0 2.64269 -0.07218 -0.82783
THR_40 -3.16732 0.14714 1.40407 0.00804 0.05598 -0.4269 -0.36589 0 0 0 0 0 0 0.09259 0.02952 0.05433 0 1.15175 -0.10373 -1.12042
VAL_41 -7.80399 0.49283 2.10284 0.01085 0.04098 0.02293 -2.47543 0 0 0 0 0 0 0.00176 1.69802 -0.5476 0 2.64269 -0.06609 -3.88023
ASN_42 -5.20626 0.50129 4.98502 0.00409 0.23732 0.1856 -2.86218 0.32478 0 0 -0.77663 -0.64103 0 0.01923 2.43578 0.20914 0 -1.34026 0.1356 -1.7885
PRO_43 -5.00187 0.79099 2.43431 0.00312 0.06892 -0.36776 -0.52158 0.7313 0 0 0 0 0 -0.07919 0.07208 -0.71666 0 -1.64321 0.22014 -4.00942
GLY_44 -1.4653 0.02441 1.83417 9e-05 0 0.04641 -1.32297 0 0 0 0 0 0 -0.13749 0 -1.33342 0 0.79816 -0.29027 -1.84622
GLU_45 -5.84334 0.45153 5.66827 0.00478 0.20245 0.23711 -3.8169 0 0 0 -0.77663 -0.64103 0 0.80012 3.45517 -0.0494 0 -2.72453 -0.4466 -3.47899
GLU_46 -3.85579 0.44315 3.60894 0.00439 0.20166 -0.10707 -2.31206 0 0 0 0 -0.22594 0 -0.05924 3.42886 0.33218 0 -2.72453 0.00824 -1.2572
VAL_47 -5.19206 0.35751 1.93756 0.01019 0.03638 0.04822 -1.93812 0 0 0 0 0 0 0.30246 0.35979 -0.74623 0 2.64269 0.00776 -2.17385
GLU_48 -4.30888 0.29645 3.70429 0.0049 0.20525 -0.02363 -2.61225 0 0 0 0 -1.06487 0 0.37062 3.66068 0.28065 0 -2.72453 -0.06577 -2.27708
VAL_49 -5.50753 0.671 1.52176 0.01106 0.03712 0.08 -1.81081 0 0 0 0 0 0 0.11858 1.57711 -0.79388 0 2.64269 -0.10692 -1.55981
THR_50 -3.69084 0.17703 1.8226 0.00475 0.05056 -0.39529 -0.4846 0 0 0 0 0 0 0.54642 0.06684 -0.20931 0 1.15175 -0.14289 -1.103
PHE_51 -9.39566 0.92311 1.65539 0.02025 0.25067 -0.10958 -2.16311 0 0 0 0 0 0 0.00753 1.67046 -0.29103 0 1.21829 -0.0873 -6.30099
SER_52 -2.21756 0.16481 1.61114 0.00114 0.02504 -0.16273 -0.63716 0 0 0 0 0 0 -0.01833 0.74718 0.27957 0 -0.28969 -0.04929 -0.54587
ALA_53 -3.99433 0.39768 1.71432 0.00133 0 -0.18805 -0.4495 0 0 0 0 0 0 0.3695 0 0.04876 0 1.32468 0.38284 -0.39276
ASN_54 -1.15765 0.06492 0.81123 0.00384 0.25076 -0.08101 0.1271 0 0 0 0 0 0 0.3361 1.69011 0.04038 0 -1.34026 0.2421 0.98763
ASP_55 -4.67123 0.82474 5.26747 0.00659 0.64793 0.09235 -3.20815 0.02741 0 0 -0.47047 -0.60483 0 0.23989 2.22037 -0.40553 0 -2.14574 -0.15067 -2.32988
PRO_56 -4.25578 0.73034 2.90172 0.00246 0.03807 -0.00159 -0.89436 0.15099 0 0 0 0 0 0.17835 0.37407 -0.51766 0 -1.64321 -0.26252 -3.19914
HIS_D_57 -4.59997 0.62505 5.01338 0.00433 0.42016 -0.16191 -3.31937 0 0 0 -0.47047 -0.60483 0 0.97633 2.98867 0.0468 0 -0.30065 -0.27455 0.34298
LYS_58 -4.37221 0.38561 3.09095 0.00827 0.13603 -0.17084 -0.95893 0 0 0 0 0 0 0.03798 2.47461 -0.03169 0 -0.71458 -0.38333 -0.49814
PHE_59 -9.6498 2.34119 2.44994 0.02467 0.29859 -0.1936 -1.10949 0 0 0 0 0 0 -0.05201 2.71388 0.03859 0 1.21829 -0.46516 -2.3849
ASN_60 -5.61694 0.78238 4.50702 0.00516 0.28149 -0.17336 -1.81698 0 0 0 0 0 0 0.08538 1.35153 0.04996 0 -1.34026 -0.28132 -2.16594
ARG_61 -3.31018 0.65175 3.09747 0.01494 0.26151 -0.21071 -0.97809 0.00113 0 0 0 0 0 0.09796 1.65682 -0.21708 0 -0.09474 0.03876 1.00953
PRO_62 -6.19925 1.65359 2.3867 0.00358 0.12039 0.00231 -1.81498 0.16574 0 0 0 0 0 -0.00711 0.296 -0.60835 0 -1.64321 0.02801 -5.61659
GLN_63 -6.5124 0.55604 5.66653 0.00956 0.21199 0.30806 -3.64555 0 0 0 0 -0.05314 0 0.03486 3.79793 0.16786 0 -1.45095 -0.07489 -0.98408
PHE_64 -8.91543 0.70205 1.13993 0.01948 0.3454 0.12565 -2.49482 0 0 0 0 0 0 0.99405 3.31652 -0.12784 0 1.21829 0.09989 -3.57683
THR_65 -6.12858 0.86424 4.05892 0.00788 0.05942 0.00245 -2.54651 0 0 0 0 -0.05295 0 -0.05533 0.02474 0.13373 0 1.15175 0.18968 -2.29058
ILE_66 -8.2084 0.5029 1.31419 0.01656 0.11173 -0.02123 -2.3391 0 0 0 0 0 0 -0.00659 2.62325 -0.68288 0 2.30374 -0.09307 -4.47891
GLU_67 -7.4464 0.83163 7.45771 0.00491 0.25555 0.12687 -4.95443 0 0 0 0 -0.70972 0 -0.01373 3.18098 0.19906 0 -2.72453 -0.17414 -3.96624
TRP_68 -11.0152 2.66811 2.33144 0.03012 0.43842 -0.58976 -1.50087 0 0 0 0 0 0 0.17748 5.13132 -0.06829 0 2.26099 0.74014 0.60387
LYS_69 -3.47187 0.36698 3.29183 0.00939 0.17406 -0.33315 -1.97719 0 0 0 0 0 0 0.09671 0.86328 0.21646 0 -0.71458 0.96674 -0.51133
ASP_70 -4.4424 0.87257 5.31805 0.00671 0.6208 -0.60676 -1.63726 0 0 0 0 0 0 0.44815 2.02199 -0.57332 0 -2.14574 0.24929 0.13209
ASP_71 -5.73541 1.22189 8.58965 0.01083 0.74622 -0.06047 -3.07123 0 0 0 -0.37307 0 0 0.42277 4.3928 -0.83902 0 -2.14574 0.38526 3.54447
LYS_72 -3.39539 0.43141 4.96835 0.01398 0.30366 -0.45919 -2.35579 0 0 0 0 0 0 -0.05393 1.26916 0.07868 0 -0.71458 0.34256 0.42892
ASP_73 -3.20766 1.24158 4.8898 0.007 0.91833 0.19695 -1.41951 0 0 0 -0.37307 0 0 0.01016 3.95251 0.22919 0 -2.14574 0.08403 4.38356
GLY_74 -1.76476 0.5595 2.81157 8e-05 0 0.19709 -0.82 0 0 0 0 0 0 -0.13249 0 -0.85923 0 0.79816 -0.14511 0.64481
ASP_75 -4.28855 1.43167 7.51926 0.00628 0.60399 0.07249 0.60186 0 0 0 0 0 0 0.04807 5.84144 0.23649 0 -2.14574 0.05369 9.98096
GLY_76 -2.29508 1.73779 2.37124 4e-05 0 -0.45204 -0.28585 0 0 0 0 0 0 -0.12792 0 -1.5161 0 0.79816 0.58175 0.81201
TYR_77 -3.67835 2.08807 4.16415 0.02611 0.21967 0.04104 0.47992 0 0 0 0 0 0 0.02335 4.62898 -0.17469 0 0.58223 0.16443 8.56491
ILE_78 -6.8752 2.40565 1.78905 0.0282 0.11553 -0.27512 -0.71234 0 0 0 0 0 0 -0.04594 2.84284 -0.7725 0 2.30374 -0.30423 0.49967
SER_79 -3.95471 1.84554 4.56292 0.00112 0.02021 -0.02332 -1.22684 0 0 0 -0.9313 0 0 -0.02288 1.61475 -0.40885 0 -0.28969 -0.21478 0.97218
ALA_80 -2.4499 1.41445 2.68026 0.00316 0 0.05376 0.47157 0 0 0 0 0 0 -0.02311 0 0.15647 0 1.32468 1.49622 5.12755
ALA_81 -2.02473 0.382 1.97694 0.00326 0 -0.04223 -0.55952 0 0 0 -0.72165 0 0 -0.1463 0 -0.22348 0 1.32468 1.53906 1.50804
GLU_82 -6.43195 3.49856 6.85263 0.00759 0.32826 -0.25513 -1.25291 0 0 0 -0.9313 0 0 0.20786 6.32214 -0.1608 0 -2.72453 -0.16981 5.2906
LYS_83 -6.16338 1.15936 6.54473 0.00993 0.1387 -0.05809 -3.08546 0 0 0 0 -0.23686 0 0.21757 1.59294 0.16882 0 -0.71458 -0.26008 -0.6864
GLY_84 -3.83115 2.60067 2.30086 8e-05 0 -0.15964 -1.03068 0 0 0 0 0 0 -0.02217 0 0.42513 0 0.79816 0.36756 1.44881
ARG_85 -7.19014 0.91126 5.86823 0.01383 0.40785 0.43952 -3.26681 0 0 0 0 -0.77368 0 0.00827 2.15651 -0.06164 0 -0.09474 0.81412 -0.76743
VAL_86 -7.08085 1.95823 1.47383 0.01833 0.04316 0.01186 -2.32638 0 0 0 0 0 0 0.06577 0.44476 -0.73938 0 2.64269 0.26222 -3.22576
GLU_87 -7.0275 0.91177 7.21366 0.00576 0.25216 0.36504 -5.35959 0 0 0 0 -0.38233 0 0.21394 2.82667 0.30877 0 -2.72453 -0.05622 -3.45241
VAL_88 -6.76044 0.38444 1.17343 0.01068 0.04615 0.16545 -2.25806 0 0 0 0 0 0 0.61169 0.37931 -0.49765 0 2.64269 0.08201 -4.0203
ARG_89 -6.6682 0.59662 6.9032 0.0116 0.25494 0.20922 -5.19834 0 0 0 0 -0.74209 0 0.01164 4.56635 0.21107 0 -0.09474 0.06889 0.13017
VAL_90 -7.06115 1.8569 0.81822 0.01506 0.03439 0.03448 -1.46056 0 0 0 0 0 0 0.3648 1.29277 -0.42237 0 2.64269 0.06919 -1.81558
GLU_91 -5.06005 0.38392 4.47564 0.00652 0.31299 -0.00826 -2.58383 0 0 0 0 0 0 -0.02879 2.81356 0.14873 0 -2.72453 0.27508 -1.98902
PHE_92 -7.86109 1.91484 1.55492 0.02191 0.26812 0.08014 -1.30542 0 0 0 0 0 0 -0.06461 1.99808 -0.21331 0 1.21829 0.36387 -2.02426
GLU_93 -4.95556 0.84942 4.95028 0.00865 0.57757 0.01278 -1.82966 0.02192 0 0 0 -0.72072 0 -0.02145 3.70617 0.00359 0 -2.72453 -0.19224 -0.31378
PRO_94 -2.51011 0.34592 1.71182 0.00399 0.10065 -0.09551 -0.18311 0.28494 0 0 0 0 0 0.03076 0.03426 -0.65742 0 -1.64321 0.0498 -2.52723
ILE_95 -4.05729 1.0047 -0.31083 0.02637 0.07243 -0.2019 0.12085 0 0 0 0 0 0 -0.04601 0.2703 -0.76876 0 2.30374 0.08785 -1.49856
GLU_96 -3.2578 0.22875 2.87603 0.00638 0.276 -0.38669 -1.22706 0 0 0 0 0 0 -0.004 2.43674 0.05618 0 -2.72453 -0.21541 -1.9354
ASP_97 -5.60832 0.50738 8.18475 0.01049 0.70098 -0.26538 -2.34752 0 0 0 -1.20253 0 0 -0.06665 4.43266 -0.66662 0 -2.14574 -0.07443 1.45906
LYS_98 -3.17087 0.1707 4.04624 0.01513 0.33248 -0.27371 -1.58536 0 0 0 0 0 0 -0.05417 1.23319 0.07797 0 -0.71458 -0.14949 -0.07247
ASP_99 -3.16417 1.18757 4.77546 0.00699 0.91809 0.10777 -1.08376 0 0 0 -0.53994 0 0 0.00789 3.95246 0.22869 0 -2.14574 0.08276 4.33407
GLY_100 -1.63493 0.11686 2.46245 8e-05 0 0.04361 -0.18838 0 0 0 0 0 0 -0.13032 0 -0.85341 0 0.79816 -0.14354 0.47059
ASP_101 -4.35283 1.43187 7.71587 0.00627 0.60411 0.24698 0.86695 0 0 0 -0.53984 0 0 0.04941 5.83692 0.23615 0 -2.14574 0.05525 10.0114
GLY_102 -2.34363 1.77826 2.58031 4e-05 0 -0.44959 -0.99186 0 0 0 -0.12275 0 0 -0.12784 0 -1.51611 0 0.79816 0.58186 0.18686
TYR_103 -3.81647 2.08211 4.46696 0.02613 0.21947 -0.03362 0.81921 0 0 0 0 0 0 0.0226 4.63054 -0.17429 0 0.58223 0.16567 8.99053
ILE_104 -6.18356 2.02948 1.19699 0.02134 0.11719 -0.27343 -0.62067 0 0 0 0 0 0 -0.04612 3.4983 -0.77245 0 2.30374 -0.30385 0.96696
SER_105 -3.92742 1.8375 4.38106 0.00113 0.02021 0.02684 -1.67189 0 0 0 -0.9456 0 0 -0.02264 1.60527 -0.40919 0 -0.28969 -0.217 0.38858
ALA_106 -2.586 1.3522 2.54056 0.00316 0 0.0338 -0.00315 0 0 0 0 0 0 -0.02296 0 0.15605 0 1.32468 1.49236 4.29071
ALA_107 -1.98099 0.33386 1.41332 0.00325 0 -0.13735 -0.14899 0 0 0 0 0 0 -0.14551 0 -0.22304 0 1.32468 1.53405 1.97328
GLU_108 -6.83389 3.59371 7.04166 0.00753 0.31299 -0.30304 -0.88396 0 0 0 -0.9456 0 0 -0.03991 5.96995 -0.23639 0 -2.72453 -0.1107 4.84782
ALA_109 -4.8739 1.57502 2.64212 0.00205 0 0.0746 -1.6031 0 0 0 0 0 0 -0.02477 0 0.24519 0 1.32468 -0.25959 -0.8977
ALA_110 -2.97252 0.51713 2.82707 0.00145 0 -0.16776 -0.24965 0 0 0 0 0 0 -0.12539 0 -0.16177 0 1.32468 -0.11223 0.88101
ALA_111 -3.03996 0.88525 2.39576 0.00136 0 -0.11594 -0.62976 0 0 0 0 0 0 -0.11116 0 -0.35945 0 1.32468 -0.20237 0.1484
ALA_112 -4.5386 0.8639 2.39154 0.00275 0 -0.26632 -1.3789 0 0 0 0 0 0 0.63922 0 -0.06553 0 1.32468 0.44004 -0.58721
LYS_113 -6.62607 1.36897 4.85763 0.00767 0.11613 0.06278 -2.28192 0 0 0 0 0 0 -0.01192 1.26881 -0.01319 0 -0.71458 0.81577 -1.14991
MET_114 -9.54845 2.06069 2.39982 0.01217 0.29547 0.1005 -1.70824 0 0 0 0 0 0 0.0086 2.84843 0.13559 0 1.65735 0.87523 -0.86284
ARG_115 -6.50669 0.23624 6.02555 0.01564 0.3233 0.19116 -4.51761 0 0 0 0 -0.93666 0 0.00147 2.34381 0.0519 0 -0.09474 0.66672 -2.19992
VAL_116 -7.56374 1.11346 1.23387 0.01467 0.04803 0.14208 -2.05244 0 0 0 0 0 0 0.9582 0.13874 -0.54092 0 2.64269 -0.03655 -3.90191
ARG_117 -5.82392 0.29299 5.30699 0.00951 0.20126 0.40385 -4.20343 0 0 0 0 -0.9901 0 -0.04327 2.12602 0.06972 0 -0.09474 -0.00253 -2.74764
LEU_118 -7.47077 0.88665 0.96702 0.01303 0.0705 0.21576 -2.26683 0 0 0 0 0 0 0.27699 0.63898 -0.24199 0 1.66147 0.00623 -5.24295
ARG_119 -6.27121 0.31323 6.17251 0.01784 0.34227 0.56111 -4.7125 0 0 0 0 -1.04307 0 0.04198 2.53976 0.0035 0 -0.09474 0.00753 -2.12178
ASN_120 -8.82401 0.50098 7.62986 0.00859 0.54081 -0.04724 -3.56815 0 0 0 -1.06408 -0.82122 0 0.47167 1.82101 -0.30643 0 -1.34026 0.02128 -4.97719
ASP_121 -4.12689 0.09481 5.58253 0.0048 0.33669 0.43312 -4.04713 0 0 0 0 -1.49302 0 0.22915 2.20774 -0.36108 0 -2.14574 -0.36454 -3.64957
SER_122 -5.4097 2.64246 5.78807 0.00236 0.06875 -0.00414 -0.8955 0 0 0 -0.91325 -0.82122 0 -0.02307 0.86128 -0.474 0 -0.28969 -0.55902 -0.02666
SER_123 -2.34293 0.09566 2.12276 0.00213 0.03036 -0.14555 -0.82333 0 0 0 -0.72165 0 0 -0.05074 0.85671 -0.23093 0 -0.28969 -0.47529 -1.97248
THR_124 -3.66124 0.59379 3.80431 0.00482 0.08036 -0.10066 -0.47937 1.76036 0 0 -0.8397 0 0 0.20353 0.02765 -0.29061 0 1.15175 -0.46047 1.79452
PRO_125 -3.94748 0.43472 1.5999 0.00294 0.07593 -0.18779 -0.6364 2.18108 0 0 0 0 0 -0.04661 0.22398 -1.0197 0 -1.64321 -0.55285 -3.51549
VAL_126 -7.86973 2.67012 1.38161 0.02664 0.06816 -0.15085 -2.20428 0 0 0 0 0 0 0.18436 2.12759 -0.76872 0 2.64269 -0.54862 -2.44104
GLU_127 -5.935 0.53042 4.67842 0.00513 0.18742 -0.06778 -2.65003 0 0 0 0 0 0 -0.00894 4.69254 0.14217 0 -2.72453 -0.17215 -1.32232
VAL_128 -7.13318 0.46969 1.41458 0.0111 0.04211 -0.02366 -1.84547 0 0 0 0 0 0 0.82547 0.59659 -0.66102 0 2.64269 -0.12004 -3.78113
HIS_129 -7.08851 0.73493 5.73314 0.006 0.45266 0.17852 -3.74726 0 0 0 0 -0.67294 0 -0.04527 3.69679 0.04507 0 -0.30065 -0.06323 -1.07076
ILE_130 -7.45198 1.08584 0.76835 0.0239 0.07197 0.13811 -2.38294 0 0 0 0 0 0 0.2396 0.59386 -0.77396 0 2.30374 -0.15732 -5.54084
LYS_131 -5.85466 0.76106 4.41806 0.01114 0.15655 -0.05483 -3.00775 0 0 0 0 0 0 -0.00853 1.81273 0.28186 0 -0.71458 -0.19506 -2.39401
VAL_132 -5.92123 0.55666 1.28707 0.01541 0.05139 -0.08644 -1.97243 0 0 0 0 0 0 0.99014 0.03822 0.12489 0 2.64269 0.38394 -1.88968
GLY_133 -1.96681 0.25473 2.20294 2e-05 0 -0.28109 -0.26705 0 0 0 0 0 0 0.00647 0 -1.26902 0 0.79816 0.5409 0.01925
ASP_134 -1.48651 0.02108 1.91687 0.00373 0.31385 -0.17551 -0.67782 0 0 0 0 0 0 0.07099 2.23793 -0.22471 0 -2.14574 0.07841 -0.06742
GLU_135 -4.77867 0.29101 5.27638 0.00536 0.20176 0.16139 -3.92438 0 0 0 0 -1.08702 0 0.01949 3.14744 -0.01135 0 -2.72453 -0.23654 -3.65964
LYS_136 -3.37682 0.32368 2.25849 0.0081 0.13983 -0.13062 -0.22311 0 0 0 0 0 0 0.37742 1.18825 0.13157 0 -0.71458 -0.15397 -0.17176
ARG_137 -6.09508 0.47531 5.53893 0.00986 0.17908 0.51086 -4.31618 0 0 0 0 -1.08702 0 0.0085 1.98298 -0.22206 0 -0.09474 -0.13101 -3.24057
THR_138 -3.64539 0.35163 2.05735 0.00456 0.04852 -0.24409 -1.13504 0 0 0 0 -0.67294 0 0.16622 0.07265 -0.15625 0 1.15175 -0.06255 -2.06358
VAL_139 -4.99061 0.55858 1.38177 0.01106 0.04066 -0.02021 -1.60918 0 0 0 0 0 0 1.52249 0.16582 -0.38207 0 2.64269 0.02329 -0.65571
THR_140 -3.26204 0.13769 1.49071 0.00433 0.05393 -0.39472 -0.37806 0 0 0 0 0 0 0.10443 0.79421 0.0343 0 1.15175 -0.02096 -0.28444
VAL_141 -8.25988 0.61335 1.76512 0.01071 0.04082 0.01674 -2.39802 0 0 0 0 0 0 -0.01538 2.02045 -0.49004 0 2.64269 -0.0459 -4.09935
ASN_142 -5.37805 0.63825 5.15514 0.00399 0.23589 0.33573 -2.95515 0.00648 0 0 -0.79562 -0.6452 0 0.01861 2.54278 0.25698 0 -1.34026 0.16498 -1.75545
PRO_143 -5.08822 0.96349 2.44298 0.00309 0.07105 -0.39551 -0.57083 0.04167 0 0 0 0 0 -0.076 0.05389 -0.69659 0 -1.64321 0.24001 -4.65418
GLY_144 -1.52473 0.02654 1.92786 9e-05 0 0.04628 -1.27268 0 0 0 0 0 0 -0.08933 0 -1.29741 0 0.79816 -0.20229 -1.58752
GLU_145 -5.9578 0.45331 5.81084 0.00486 0.20576 0.28783 -3.84216 0 0 0 -0.79562 -0.6452 0 0.83096 3.45845 -0.04842 0 -2.72453 -0.37326 -3.335
GLU_146 -4.22345 0.40366 3.76034 0.00412 0.17987 0.11456 -2.39421 0 0 0 0 -0.68367 0 -0.05717 3.76516 0.33205 0 -2.72453 0.01004 -1.51325
VAL_147 -5.2349 0.45321 1.92536 0.01035 0.03612 0.04609 -1.94742 0 0 0 0 0 0 0.24581 0.40821 -0.72193 0 2.64269 0.0341 -2.10231
GLU_148 -4.48216 0.26317 4.08373 0.00506 0.21199 0.09912 -3.02336 0 0 0 0 -1.20604 0 0.21564 3.69757 0.28389 0 -2.72453 -0.04571 -2.62162
VAL_149 -5.90034 0.83634 1.52715 0.01496 0.04329 0.13792 -1.65851 0 0 0 0 0 0 0.02684 0.08237 -0.77292 0 2.64269 -0.11744 -3.13764
THR_150 -4.30576 0.17413 2.62775 0.00451 0.05081 -0.50037 -0.77486 0 0 0 0 0 0 0.60616 0.06637 -0.19211 0 1.15175 -0.15885 -1.25046
PHE_151 -9.95578 1.10178 2.02913 0.01953 0.24165 -0.23663 -2.2582 0 0 0 0 0 0 0.01361 1.51772 -0.36707 0 1.21829 -0.09125 -6.76723
SER_152 -2.58815 0.33893 1.84904 0.00192 0.05095 -0.25794 -0.16728 0 0 0 0 0 0 0.04649 0.47202 0.08348 0 -0.28969 -0.05404 -0.51426
ALA_153 -3.34471 0.23282 1.45923 0.00135 0 -0.29954 0.34848 0 0 0 0 0 0 0.26032 0 0.06619 0 1.32468 0.41015 0.45896
ASN_154 -1.42308 0.07282 1.03639 0.00646 0.27626 -0.18501 0.01607 0 0 0 0 0 0 0.59689 1.15867 0.0662 0 -1.34026 0.28555 0.56696
ASP_155 -4.48562 0.78999 5.02672 0.00682 0.61443 0.04033 -3.1015 0.00652 0 0 -0.47224 -0.66207 0 0.21728 1.64621 -0.42525 0 -2.14574 -0.14549 -3.0896
PRO_156 -4.66066 1.15699 2.46767 0.00247 0.03823 0.0849 -0.82252 0.1843 0 0 0 0 0 0.10261 0.38579 -0.48013 0 -1.64321 -0.28711 -3.47067
HIS_D_157 -4.58221 0.47005 4.83651 0.00432 0.42468 -0.17236 -3.244 0 0 0 -0.47224 -0.66207 0 1.03862 3.05642 0.03407 0 -0.30065 -0.28372 0.1474
LYS_158 -4.10573 0.27031 3.23101 0.01323 0.29776 -0.20308 -1.51744 0 0 0 0 0 0 0.06729 2.1752 -0.03181 0 -0.71458 -0.36896 -0.88679
PHE_159 -9.10207 2.21442 2.20289 0.02457 0.30383 -0.09838 -1.12039 0 0 0 0 0 0 -0.043 2.87875 0.07599 0 1.21829 -0.43298 -1.87808
ASN_160 -5.53489 0.8376 4.37251 0.00463 0.28241 -0.06969 -1.81269 0 0 0 0 0 0 0.03184 2.23531 0.04039 0 -1.34026 -0.24009 -1.19293
ARG_161 -4.07151 1.00778 4.81346 0.01167 0.30683 -0.07597 -2.97726 0.01771 0 0 0 -0.12246 0 0.10775 2.76354 -0.22831 0 -0.09474 -0.02813 1.43036
PRO_162 -5.8804 1.68867 2.39131 0.00368 0.12319 -0.0285 -1.73901 0.31197 0 0 0 0 0 -0.00902 0.23955 -0.54826 0 -1.64321 0.00012 -5.08991
GLN_163 -6.60204 0.45075 5.58952 0.00907 0.20881 0.26603 -3.68385 0 0 0 0 -0.17032 0 0.06242 3.85589 0.15169 0 -1.45095 -0.01212 -1.32511
PHE_164 -8.63805 0.59792 1.2379 0.01943 0.35167 0.08406 -2.56014 0 0 0 0 0 0 0.41871 3.73495 -0.05643 0 1.21829 0.04565 -3.54603
THR_165 -6.69599 0.8122 4.52647 0.00604 0.05641 -0.16636 -2.62276 0 0 0 0 -0.11068 0 -0.05291 0.02372 0.01133 0 1.15175 0.11054 -2.95026
ILE_166 -8.52121 1.0367 0.97011 0.0271 0.11994 -0.14094 -2.30386 0 0 0 0 0 0 -0.02998 2.85969 -0.73265 0 2.30374 -0.12248 -4.53385
GLU_167 -6.71265 0.58941 5.46175 0.00557 0.23652 0.55713 -4.26722 0 0 0 0 -0.20022 0 0.1268 3.61956 0.25161 0 -2.72453 -0.10309 -3.15934
TRP_168 -11.8838 3.96703 4.85182 0.0248 0.92724 -0.03096 -2.46828 0 0 0 0 0 0 0.11193 2.2942 0.09364 0 2.26099 0.54686 0.69552
GLY:CtermProteinFull_169 -1.18315 0.21842 2.69357 9e-05 0 -0.26701 -2.56232 0 0 0 0 0 0 0 0 0 0 0.79816 0.42104 0.1188
#END_POSE_ENERGIES_TABLE 

END
SS: LEEEEEEEEELLEEEEEEEELLLLLEEEEEEELLEEEEEEELLLLEEEEEEELLLHHHHHLLEEEELELLLLLLLLLLLLLLLEEEEEEEEELLLLLLLLLLLLLLHHHHHLEEEEEEEELLLLLEEEEEEELLEEEEEEELLLLEEEEEEELLLHHHHHLLEEEEEEL
SCORE_INFO:
TOTAL_SCORE: -297.571
WTS:  fa_atr: 1 fa_rep: 0.55 fa_sol: 1 fa_intra_rep: 0.005 fa_intra_sol_xover4: 1 lk_ball_wtd: 1 fa_elec: 1 pro_close: 1.25 hbond_sr_bb: 1 hbond_lr_bb: 1 hbond_bb_sc: 1 hbond_sc: 1 dslf_fa13: 1.25 omega: 0.4 fa_dun: 0.7 p_aa_pp: 0.6 yhh_planarity: 0.625 ref: 1 rama_prepro: 0.45
TOTAL_WTD:  fa_atr:  -886.554 fa_rep:   143.670 fa_sol:   586.724 fa_intra_rep:     1.484 fa_intra_sol_xover4:    32.745 lk_ball_wtd:    -2.597 fa_elec:  -331.905 pro_close:     6.501 hbond_sr_bb:   -18.127 hbond_lr_bb:   -82.590 hbond_bb_sc:   -19.619 hbond_sc:   -32.462 dslf_fa13:     0.000 omega:    30.907 fa_dun:   303.991 p_aa_pp:   -38.652 yhh_planarity:     0.000 ref:     1.588 rama_prepro:     7.325
RSD_WTD: 1  fa_atr:    -4.540 fa_rep:     2.234 fa_sol:     5.583 fa_intra_rep:     0.000 fa_intra_sol_xover4:     0.000 lk_ball_wtd:     0.156 fa_elec:    -4.259 pro_close:     0.000 hbond_sr_bb:     0.000 hbond_lr_bb:     0.000 hbond_bb_sc:     0.000 hbond_sc:     0.000 dslf_fa13:     0.000 omega:     0.020 fa_dun:     0.000 p_aa_pp:     0.000 yhh_planarity:     0.000 ref:     0.798 rama_prepro:     0.000
RSD_WTD: 2  fa_atr:    -7.321 fa_rep:     0.817 fa_sol:     6.022 fa_intra_rep:     0.012 fa_intra_sol_xover4:     0.272 lk_ball_wtd:     0.220 fa_elec:    -3.744 pro_close:     0.000 hbond_sr_bb:     0.000 hbond_lr_bb:     0.000 hbond_bb_sc:     0.000 hbond_sc:    -0.200 dslf_fa13:     0.000 omega:     0.290 fa_dun:     4.189 p_aa_pp:    -0.167 yhh_planarity:     0.000 ref:    -0.095 rama_prepro:    -0.013
RSD_WTD: 3  fa_atr:    -7.221 fa_rep:     1.493 fa_sol:     1.532 fa_intra_rep:     0.012 fa_intra_sol_xover4:     0.042 lk_ball_wtd:     0.080 fa_elec:    -2.367 pro_close:     0.000 hbond_sr_bb:     0.000 hbond_lr_bb:     0.000 hbond_bb_sc:     0.000 hbond_sc:     0.000 dslf_fa13:     0.000 omega:     0.088 fa_dun:     1.893 p_aa_pp:    -0.677 yhh_planarity:     0.000 ref:     2.643 rama_prepro:    -0.141
RSD_WTD: 4  fa_atr:    -6.962 fa_rep:     0.697 fa_sol:     6.833 fa_intra_rep:     0.006 fa_intra_sol_xover4:     0.299 lk_ball_wtd:     0.166 fa_elec:    -4.368 pro_close:     0.000 hbond_sr_bb:     0.000 hbond_lr_bb:     0.000 hbond_bb_sc:     0.000 hbond_sc:    -0.060 dslf_fa13:     0.000 omega:     0.475 fa_dun:     3.171 p_aa_pp:     0.306 yhh_planarity:     0.000 ref:    -2.725 rama_prepro:    -0.031
RSD_WTD: 5  fa_atr:    -6.749 fa_rep:     0.384 fa_sol:     1.057 fa_intra_rep:     0.011 fa_intra_sol_xover4:     0.046 lk_ball_wtd:     0.132 fa_elec:    -2.202 pro_close:     0.000 hbond_sr_bb:     0.000 hbond_lr_bb:     0.000 hbond_bb_sc:     0.000 hbond_sc:     0.000 dslf_fa13:     0.000 omega:     0.500 fa_dun:     0.349 p_aa_pp:    -0.460 yhh_planarity:     0.000 ref:     2.643 rama_prepro:     0.113
RSD_WTD: 6  fa_atr:    -7.063 fa_rep:     0.510 fa_sol:     7.235 fa_intra_rep:     0.009 fa_intra_sol_xover4:     0.385 lk_ball_wtd:    -0.382 fa_elec:    -4.570 pro_close:     0.000 hbond_sr_bb:     0.000 hbond_lr_bb:     0.000 hbond_bb_sc:     0.000 hbond_sc:    -0.226 dslf_fa13:     0.000 omega:     0.012 fa_dun:     3.278 p_aa_pp:     0.210 yhh_planarity:     0.000 ref:    -0.095 rama_prepro:     0.107
RSD_WTD: 7  fa_atr:    -6.940 fa_rep:     1.351 fa_sol:     0.862 fa_intra_rep:     0.010 fa_intra_sol_xover4:     0.032 lk_ball_wtd:     0.005 fa_elec:    -1.378 pro_close:     0.000 hbond_sr_bb:     0.000 hbond_lr_bb:     0.000 hbond_bb_sc:     0.000 hbond_sc:     0.000 dslf_fa13:     0.000 omega:     0.337 fa_dun:     1.146 p_aa_pp:    -0.444 yhh_planarity:     0.000 ref:     2.643 rama_prepro:     0.070
RSD_WTD: 8  fa_atr:    -5.764 fa_rep:     0.686 fa_sol:     6.086 fa_intra_rep:     0.006 fa_intra_sol_xover4:     0.273 lk_ball_wtd:     0.195 fa_elec:    -4.880 pro_close:     0.000 hbond_sr_bb:     0.000 hbond_lr_bb:     0.000 hbond_bb_sc:     0.000 hbond_sc:    -0.122 dslf_fa13:     0.000 omega:     0.269 fa_dun:     2.798 p_aa_pp:     0.103 yhh_planarity:     0.000 ref:    -2.725 rama_prepro:     0.240
RSD_WTD: 9  fa_atr:    -7.492 fa_rep:     1.541 fa_sol:     1.450 fa_intra_rep:     0.018 fa_intra_sol_xover4:     0.277 lk_ball_wtd:     0.083 fa_elec:    -1.189 pro_close:     0.000 hbond_sr_bb:     0.000 hbond_lr_bb:     0.000 hbond_bb_sc:     0.000 hbond_sc:     0.000 dslf_fa13:     0.000 omega:    -0.030 fa_dun:     2.619 p_aa_pp:    -0.142 yhh_planarity:     0.000 ref:     1.218 rama_prepro:     0.215
RSD_WTD: 10  fa_atr:    -3.009 fa_rep:     0.079 fa_sol:     4.232 fa_intra_rep:     0.006 fa_intra_sol_xover4:     0.402 lk_ball_wtd:     0.642 fa_elec:    -3.239 pro_close:     0.000 hbond_sr_bb:     0.000 hbond_lr_bb:     0.000 hbond_bb_sc:     0.000 hbond_sc:    -0.660 dslf_fa13:     0.000 omega:     0.153 fa_dun:     3.096 p_aa_pp:     0.218 yhh_planarity:     0.000 ref:    -2.725 rama_prepro:     0.987
RSD_WTD: 11  fa_atr:    -1.324 fa_rep:     0.069 fa_sol:     1.445 fa_intra_rep:     0.000 fa_intra_sol_xover4:     0.000 lk_ball_wtd:    -0.149 fa_elec:     0.163 pro_close:     0.000 hbond_sr_bb:     0.000 hbond_lr_bb:     0.000 hbond_bb_sc:     0.000 hbond_sc:     0.000 dslf_fa13:     0.000 omega:    -0.251 fa_dun:     0.000 p_aa_pp:    -1.256 yhh_planarity:     0.000 ref:     0.798 rama_prepro:     1.478
RSD_WTD: 12  fa_atr:    -3.832 fa_rep:     0.273 fa_sol:     4.102 fa_intra_rep:     0.004 fa_intra_sol_xover4:     0.674 lk_ball_wtd:     0.042 fa_elec:    -1.991 pro_close:     0.000 hbond_sr_bb:     0.000 hbond_lr_bb:     0.000 hbond_bb_sc:     0.000 hbond_sc:     0.000 dslf_fa13:     0.000 omega:     0.006 fa_dun:     3.073 p_aa_pp:    -0.393 yhh_planarity:     0.000 ref:    -2.146 rama_prepro:     0.094
RSD_WTD: 13  fa_atr:    -5.917 fa_rep:     0.334 fa_sol:     5.115 fa_intra_rep:     0.011 fa_intra_sol_xover4:     0.159 lk_ball_wtd:    -0.133 fa_elec:    -2.300 pro_close:     0.000 hbond_sr_bb:     0.000 hbond_lr_bb:     0.000 hbond_bb_sc:     0.000 hbond_sc:     0.000 dslf_fa13:     0.000 omega:     1.287 fa_dun:     1.893 p_aa_pp:     0.093 yhh_planarity:     0.000 ref:    -0.715 rama_prepro:    -0.400
RSD_WTD: 14  fa_atr:    -9.653 fa_rep:     2.087 fa_sol:     1.927 fa_intra_rep:     0.010 fa_intra_sol_xover4:     0.062 lk_ball_wtd:     0.100 fa_elec:    -2.149 pro_close:     0.000 hbond_sr_bb:     0.000 hbond_lr_bb:     0.000 hbond_bb_sc:     0.000 hbond_sc:     0.000 dslf_fa13:     0.000 omega:     0.973 fa_dun:     1.589 p_aa_pp:     0.236 yhh_planarity:     0.000 ref:     1.657 rama_prepro:     0.423
RSD_WTD: 15  fa_atr:    -6.226 fa_rep:     0.314 fa_sol:     6.260 fa_intra_rep:     0.011 fa_intra_sol_xover4:     0.278 lk_ball_wtd:     0.530 fa_elec:    -5.027 pro_close:     0.000 hbond_sr_bb:     0.000 hbond_lr_bb:     0.000 hbond_bb_sc:     0.000 hbond_sc:    -0.660 dslf_fa13:     0.000 omega:     0.075 fa_dun:     3.482 p_aa_pp:     0.017 yhh_planarity:     0.000 ref:    -0.095 rama_prepro:     0.429
RSD_WTD: 16  fa_atr:    -7.343 fa_rep:     0.587 fa_sol:     1.073 fa_intra_rep:     0.012 fa_intra_sol_xover4:     0.044 lk_ball_wtd:     0.077 fa_elec:    -2.133 pro_close:     0.000 hbond_sr_bb:     0.000 hbond_lr_bb:     0.000 hbond_bb_sc:     0.000 hbond_sc:     0.000 dslf_fa13:     0.000 omega:     0.863 fa_dun:     0.483 p_aa_pp:    -0.603 yhh_planarity:     0.000 ref:     2.643 rama_prepro:    -0.112
RSD_WTD: 17  fa_atr:    -6.030 fa_rep:     0.291 fa_sol:     5.575 fa_intra_rep:     0.009 fa_intra_sol_xover4:     0.199 lk_ball_wtd:     0.315 fa_elec:    -4.342 pro_close:     0.000 hbond_sr_bb:     0.000 hbond_lr_bb:     0.000 hbond_bb_sc:     0.000 hbond_sc:    -1.065 dslf_fa13:     0.000 omega:     0.012 fa_dun:     2.049 p_aa_pp:     0.125 yhh_planarity:     0.000 ref:    -0.095 rama_prepro:    -0.022
RSD_WTD: 18  fa_atr:    -7.461 fa_rep:     0.839 fa_sol:     0.872 fa_intra_rep:     0.013 fa_intra_sol_xover4:     0.064 lk_ball_wtd:     0.228 fa_elec:    -2.252 pro_close:     0.000 hbond_sr_bb:     0.000 hbond_lr_bb:     0.000 hbond_bb_sc:     0.000 hbond_sc:     0.000 dslf_fa13:     0.000 omega:     0.310 fa_dun:     0.441 p_aa_pp:    -0.271 yhh_planarity:     0.000 ref:     1.661 rama_prepro:    -0.010
RSD_WTD: 19  fa_atr:    -6.142 fa_rep:     0.404 fa_sol:     6.354 fa_intra_rep:     0.013 fa_intra_sol_xover4:     0.285 lk_ball_wtd:     0.793 fa_elec:    -5.611 pro_close:     0.000 hbond_sr_bb:     0.000 hbond_lr_bb:     0.000 hbond_bb_sc:     0.000 hbond_sc:    -0.915 dslf_fa13:     0.000 omega:     0.002 fa_dun:     3.529 p_aa_pp:    -0.092 yhh_planarity:     0.000 ref:    -0.095 rama_prepro:    -0.045
RSD_WTD: 20  fa_atr:    -8.667 fa_rep:     0.497 fa_sol:     7.439 fa_intra_rep:     0.007 fa_intra_sol_xover4:     0.562 lk_ball_wtd:    -0.031 fa_elec:    -3.757 pro_close:     0.000 hbond_sr_bb:     0.000 hbond_lr_bb:     0.000 hbond_bb_sc:    -1.274 hbond_sc:    -0.869 dslf_fa13:     0.000 omega:     0.618 fa_dun:     1.672 p_aa_pp:    -0.313 yhh_planarity:     0.000 ref:    -1.340 rama_prepro:     0.037
RSD_WTD: 21  fa_atr:    -3.868 fa_rep:     0.140 fa_sol:     5.175 fa_intra_rep:     0.003 fa_intra_sol_xover4:     0.286 lk_ball_wtd:     0.308 fa_elec:    -4.282 pro_close:     0.000 hbond_sr_bb:     0.000 hbond_lr_bb:     0.000 hbond_bb_sc:     0.000 hbond_sc:    -0.915 dslf_fa13:     0.000 omega:     0.376 fa_dun:     3.164 p_aa_pp:    -0.475 yhh_planarity:     0.000 ref:    -2.146 rama_prepro:    -0.214
RSD_WTD: 22  fa_atr:    -4.815 fa_rep:     0.302 fa_sol:     5.326 fa_intra_rep:     0.002 fa_intra_sol_xover4:     0.061 lk_ball_wtd:     0.047 fa_elec:    -0.572 pro_close:     0.000 hbond_sr_bb:     0.000 hbond_lr_bb:     0.000 hbond_bb_sc:    -1.081 hbond_sc:    -0.869 dslf_fa13:     0.000 omega:    -0.016 fa_dun:     1.297 p_aa_pp:    -0.385 yhh_planarity:     0.000 ref:    -0.290 rama_prepro:    -0.358
RSD_WTD: 23  fa_atr:    -1.753 fa_rep:     0.130 fa_sol:     1.241 fa_intra_rep:     0.002 fa_intra_sol_xover4:     0.064 lk_ball_wtd:    -0.217 fa_elec:    -0.014 pro_close:     0.000 hbond_sr_bb:     0.000 hbond_lr_bb:     0.000 hbond_bb_sc:     0.000 hbond_sc:     0.000 dslf_fa13:     0.000 omega:    -0.064 fa_dun:     0.256 p_aa_pp:    -0.193 yhh_planarity:     0.000 ref:    -0.290 rama_prepro:    -0.365
RSD_WTD: 24  fa_atr:    -4.629 fa_rep:     0.802 fa_sol:     4.541 fa_intra_rep:     0.006 fa_intra_sol_xover4:     0.091 lk_ball_wtd:    -0.146 fa_elec:    -0.584 pro_close:     0.058 hbond_sr_bb:     0.000 hbond_lr_bb:     0.000 hbond_bb_sc:    -1.068 hbond_sc:     0.000 dslf_fa13:     0.000 omega:     0.310 fa_dun:     0.050 p_aa_pp:    -0.277 yhh_planarity:     0.000 ref:     1.152 rama_prepro:    -0.453
RSD_WTD: 25  fa_atr:    -3.872 fa_rep:     0.467 fa_sol:     1.771 fa_intra_rep:     0.003 fa_intra_sol_xover4:     0.076 lk_ball_wtd:    -0.240 fa_elec:    -0.529 pro_close:     0.224 hbond_sr_bb:     0.000 hbond_lr_bb:     0.000 hbond_bb_sc:     0.000 hbond_sc:     0.000 dslf_fa13:     0.000 omega:     0.030 fa_dun:     0.177 p_aa_pp:    -1.111 yhh_planarity:     0.000 ref:    -1.643 rama_prepro:    -0.497
RSD_WTD: 26  fa_atr:    -7.031 fa_rep:     1.095 fa_sol:     2.233 fa_intra_rep:     0.013 fa_intra_sol_xover4:     0.040 lk_ball_wtd:    -0.046 fa_elec:    -2.064 pro_close:     0.000 hbond_sr_bb:     0.000 hbond_lr_bb:     0.000 hbond_bb_sc:     0.000 hbond_sc:     0.000 dslf_fa13:     0.000 omega:     0.430 fa_dun:     0.443 p_aa_pp:    -0.763 yhh_planarity:     0.000 ref:     2.643 rama_prepro:    -0.450
RSD_WTD: 27  fa_atr:    -6.815 fa_rep:     1.038 fa_sol:     7.050 fa_intra_rep:     0.007 fa_intra_sol_xover4:     0.259 lk_ball_wtd:     0.005 fa_elec:    -3.796 pro_close:     0.000 hbond_sr_bb:     0.000 hbond_lr_bb:     0.000 hbond_bb_sc:     0.000 hbond_sc:     0.000 dslf_fa13:     0.000 omega:    -0.015 fa_dun:     3.544 p_aa_pp:     0.212 yhh_planarity:     0.000 ref:    -2.725 rama_prepro:    -0.122
RSD_WTD: 28  fa_atr:    -7.245 fa_rep:     0.418 fa_sol:     1.516 fa_intra_rep:     0.012 fa_intra_sol_xover4:     0.046 lk_ball_wtd:     0.027 fa_elec:    -1.868 pro_close:     0.000 hbond_sr_bb:     0.000 hbond_lr_bb:     0.000 hbond_bb_sc:     0.000 hbond_sc:     0.000 dslf_fa13:     0.000 omega:     0.845 fa_dun:     0.021 p_aa_pp:    -0.612 yhh_planarity:     0.000 ref:     2.643 rama_prepro:    -0.049
RSD_WTD: 29  fa_atr:    -7.080 fa_rep:     0.936 fa_sol:     6.104 fa_intra_rep:     0.005 fa_intra_sol_xover4:     0.421 lk_ball_wtd:     0.027 fa_elec:    -4.151 pro_close:     0.000 hbond_sr_bb:     0.000 hbond_lr_bb:     0.000 hbond_bb_sc:     0.000 hbond_sc:    -1.102 dslf_fa13:     0.000 omega:    -0.015 fa_dun:     2.372 p_aa_pp:    -0.055 yhh_planarity:     0.000 ref:    -0.301 rama_prepro:    -0.011
RSD_WTD: 30  fa_atr:    -7.641 fa_rep:     0.885 fa_sol:     0.792 fa_intra_rep:     0.018 fa_intra_sol_xover4:     0.071 lk_ball_wtd:     0.142 fa_elec:    -2.405 pro_close:     0.000 hbond_sr_bb:     0.000 hbond_lr_bb:     0.000 hbond_bb_sc:     0.000 hbond_sc:     0.000 dslf_fa13:     0.000 omega:     0.413 fa_dun:     2.091 p_aa_pp:    -0.763 yhh_planarity:     0.000 ref:     2.304 rama_prepro:    -0.168
RSD_WTD: 31  fa_atr:    -5.823 fa_rep:     0.707 fa_sol:     4.399 fa_intra_rep:     0.012 fa_intra_sol_xover4:     0.163 lk_ball_wtd:    -0.066 fa_elec:    -2.987 pro_close:     0.000 hbond_sr_bb:     0.000 hbond_lr_bb:     0.000 hbond_bb_sc:     0.000 hbond_sc:     0.000 dslf_fa13:     0.000 omega:     0.031 fa_dun:     1.878 p_aa_pp:     0.288 yhh_planarity:     0.000 ref:    -0.715 rama_prepro:    -0.222
RSD_WTD: 32  fa_atr:    -6.263 fa_rep:     1.282 fa_sol:     1.204 fa_intra_rep:     0.013 fa_intra_sol_xover4:     0.048 lk_ball_wtd:    -0.084 fa_elec:    -1.979 pro_close:     0.000 hbond_sr_bb:     0.000 hbond_lr_bb:     0.000 hbond_bb_sc:     0.000 hbond_sc:     0.000 dslf_fa13:     0.000 omega:     1.190 fa_dun:     0.612 p_aa_pp:     0.191 yhh_planarity:     0.000 ref:     2.643 rama_prepro:     0.419
RSD_WTD: 33  fa_atr:    -1.915 fa_rep:     0.176 fa_sol:     2.184 fa_intra_rep:     0.000 fa_intra_sol_xover4:     0.000 lk_ball_wtd:    -0.268 fa_elec:    -0.290 pro_close:     0.000 hbond_sr_bb:     0.000 hbond_lr_bb:     0.000 hbond_bb_sc:     0.000 hbond_sc:     0.000 dslf_fa13:     0.000 omega:     0.073 fa_dun:     0.000 p_aa_pp:    -1.271 yhh_planarity:     0.000 ref:     0.798 rama_prepro:     0.557
RSD_WTD: 34  fa_atr:    -1.415 fa_rep:     0.021 fa_sol:     1.629 fa_intra_rep:     0.004 fa_intra_sol_xover4:     0.314 lk_ball_wtd:    -0.188 fa_elec:    -0.129 pro_close:     0.000 hbond_sr_bb:     0.000 hbond_lr_bb:     0.000 hbond_bb_sc:     0.000 hbond_sc:     0.000 dslf_fa13:     0.000 omega:     0.089 fa_dun:     2.167 p_aa_pp:    -0.220 yhh_planarity:     0.000 ref:    -2.146 rama_prepro:     0.060
RSD_WTD: 35  fa_atr:    -4.761 fa_rep:     0.255 fa_sol:     5.182 fa_intra_rep:     0.005 fa_intra_sol_xover4:     0.198 lk_ball_wtd:     0.176 fa_elec:    -3.806 pro_close:     0.000 hbond_sr_bb:     0.000 hbond_lr_bb:     0.000 hbond_bb_sc:     0.000 hbond_sc:    -0.991 dslf_fa13:     0.000 omega:     0.015 fa_dun:     2.890 p_aa_pp:    -0.012 yhh_planarity:     0.000 ref:    -2.725 rama_prepro:    -0.242
RSD_WTD: 36  fa_atr:    -3.372 fa_rep:     0.409 fa_sol:     2.267 fa_intra_rep:     0.008 fa_intra_sol_xover4:     0.145 lk_ball_wtd:    -0.140 fa_elec:    -0.240 pro_close:     0.000 hbond_sr_bb:     0.000 hbond_lr_bb:     0.000 hbond_bb_sc:     0.000 hbond_sc:     0.000 dslf_fa13:     0.000 omega:     0.317 fa_dun:     1.274 p_aa_pp:     0.143 yhh_planarity:     0.000 ref:    -0.715 rama_prepro:    -0.134
RSD_WTD: 37  fa_atr:    -5.009 fa_rep:     0.464 fa_sol:     4.516 fa_intra_rep:     0.010 fa_intra_sol_xover4:     0.184 lk_ball_wtd:     0.490 fa_elec:    -3.982 pro_close:     0.000 hbond_sr_bb:     0.000 hbond_lr_bb:     0.000 hbond_bb_sc:     0.000 hbond_sc:    -0.991 dslf_fa13:     0.000 omega:     0.338 fa_dun:     6.278 p_aa_pp:    -0.160 yhh_planarity:     0.000 ref:    -0.095 rama_prepro:    -0.084
RSD_WTD: 38  fa_atr:    -3.602 fa_rep:     0.553 fa_sol:     2.034 fa_intra_rep:     0.007 fa_intra_sol_xover4:     0.052 lk_ball_wtd:    -0.117 fa_elec:    -1.081 pro_close:     0.000 hbond_sr_bb:     0.000 hbond_lr_bb:     0.000 hbond_bb_sc:     0.000 hbond_sc:    -0.629 dslf_fa13:     0.000 omega:    -0.035 fa_dun:     0.079 p_aa_pp:    -0.197 yhh_planarity:     0.000 ref:     1.152 rama_prepro:    -0.052
RSD_WTD: 39  fa_atr:    -5.445 fa_rep:     0.676 fa_sol:     1.234 fa_intra_rep:     0.012 fa_intra_sol_xover4:     0.044 lk_ball_wtd:     0.050 fa_elec:    -1.628 pro_close:     0.000 hbond_sr_bb:     0.000 hbond_lr_bb:     0.000 hbond_bb_sc:     0.000 hbond_sc:     0.000 dslf_fa13:     0.000 omega:     2.144 fa_dun:     0.116 p_aa_pp:    -0.603 yhh_planarity:     0.000 ref:     2.643 rama_prepro:    -0.072
RSD_WTD: 40  fa_atr:    -3.167 fa_rep:     0.147 fa_sol:     1.404 fa_intra_rep:     0.008 fa_intra_sol_xover4:     0.056 lk_ball_wtd:    -0.427 fa_elec:    -0.366 pro_close:     0.000 hbond_sr_bb:     0.000 hbond_lr_bb:     0.000 hbond_bb_sc:     0.000 hbond_sc:     0.000 dslf_fa13:     0.000 omega:     0.093 fa_dun:     0.030 p_aa_pp:     0.054 yhh_planarity:     0.000 ref:     1.152 rama_prepro:    -0.104
RSD_WTD: 41  fa_atr:    -7.804 fa_rep:     0.493 fa_sol:     2.103 fa_intra_rep:     0.011 fa_intra_sol_xover4:     0.041 lk_ball_wtd:     0.023 fa_elec:    -2.475 pro_close:     0.000 hbond_sr_bb:     0.000 hbond_lr_bb:     0.000 hbond_bb_sc:     0.000 hbond_sc:     0.000 dslf_fa13:     0.000 omega:     0.002 fa_dun:     1.698 p_aa_pp:    -0.548 yhh_planarity:     0.000 ref:     2.643 rama_prepro:    -0.066
RSD_WTD: 42  fa_atr:    -5.206 fa_rep:     0.501 fa_sol:     4.985 fa_intra_rep:     0.004 fa_intra_sol_xover4:     0.237 lk_ball_wtd:     0.186 fa_elec:    -2.862 pro_close:     0.325 hbond_sr_bb:     0.000 hbond_lr_bb:     0.000 hbond_bb_sc:    -0.777 hbond_sc:    -0.641 dslf_fa13:     0.000 omega:     0.019 fa_dun:     2.436 p_aa_pp:     0.209 yhh_planarity:     0.000 ref:    -1.340 rama_prepro:     0.136
RSD_WTD: 43  fa_atr:    -5.002 fa_rep:     0.791 fa_sol:     2.434 fa_intra_rep:     0.003 fa_intra_sol_xover4:     0.069 lk_ball_wtd:    -0.368 fa_elec:    -0.522 pro_close:     0.731 hbond_sr_bb:     0.000 hbond_lr_bb:     0.000 hbond_bb_sc:     0.000 hbond_sc:     0.000 dslf_fa13:     0.000 omega:    -0.079 fa_dun:     0.072 p_aa_pp:    -0.717 yhh_planarity:     0.000 ref:    -1.643 rama_prepro:     0.220
RSD_WTD: 44  fa_atr:    -1.465 fa_rep:     0.024 fa_sol:     1.834 fa_intra_rep:     0.000 fa_intra_sol_xover4:     0.000 lk_ball_wtd:     0.046 fa_elec:    -1.323 pro_close:     0.000 hbond_sr_bb:     0.000 hbond_lr_bb:     0.000 hbond_bb_sc:     0.000 hbond_sc:     0.000 dslf_fa13:     0.000 omega:    -0.137 fa_dun:     0.000 p_aa_pp:    -1.333 yhh_planarity:     0.000 ref:     0.798 rama_prepro:    -0.290
RSD_WTD: 45  fa_atr:    -5.843 fa_rep:     0.452 fa_sol:     5.668 fa_intra_rep:     0.005 fa_intra_sol_xover4:     0.202 lk_ball_wtd:     0.237 fa_elec:    -3.817 pro_close:     0.000 hbond_sr_bb:     0.000 hbond_lr_bb:     0.000 hbond_bb_sc:    -0.777 hbond_sc:    -0.641 dslf_fa13:     0.000 omega:     0.800 fa_dun:     3.455 p_aa_pp:    -0.049 yhh_planarity:     0.000 ref:    -2.725 rama_prepro:    -0.447
RSD_WTD: 46  fa_atr:    -3.856 fa_rep:     0.443 fa_sol:     3.609 fa_intra_rep:     0.004 fa_intra_sol_xover4:     0.202 lk_ball_wtd:    -0.107 fa_elec:    -2.312 pro_close:     0.000 hbond_sr_bb:     0.000 hbond_lr_bb:     0.000 hbond_bb_sc:     0.000 hbond_sc:    -0.226 dslf_fa13:     0.000 omega:    -0.059 fa_dun:     3.429 p_aa_pp:     0.332 yhh_planarity:     0.000 ref:    -2.725 rama_prepro:     0.008
RSD_WTD: 47  fa_atr:    -5.192 fa_rep:     0.358 fa_sol:     1.938 fa_intra_rep:     0.010 fa_intra_sol_xover4:     0.036 lk_ball_wtd:     0.048 fa_elec:    -1.938 pro_close:     0.000 hbond_sr_bb:     0.000 hbond_lr_bb:     0.000 hbond_bb_sc:     0.000 hbond_sc:     0.000 dslf_fa13:     0.000 omega:     0.302 fa_dun:     0.360 p_aa_pp:    -0.746 yhh_planarity:     0.000 ref:     2.643 rama_prepro:     0.008
RSD_WTD: 48  fa_atr:    -4.309 fa_rep:     0.296 fa_sol:     3.704 fa_intra_rep:     0.005 fa_intra_sol_xover4:     0.205 lk_ball_wtd:    -0.024 fa_elec:    -2.612 pro_close:     0.000 hbond_sr_bb:     0.000 hbond_lr_bb:     0.000 hbond_bb_sc:     0.000 hbond_sc:    -1.065 dslf_fa13:     0.000 omega:     0.371 fa_dun:     3.661 p_aa_pp:     0.281 yhh_planarity:     0.000 ref:    -2.725 rama_prepro:    -0.066
RSD_WTD: 49  fa_atr:    -5.508 fa_rep:     0.671 fa_sol:     1.522 fa_intra_rep:     0.011 fa_intra_sol_xover4:     0.037 lk_ball_wtd:     0.080 fa_elec:    -1.811 pro_close:     0.000 hbond_sr_bb:     0.000 hbond_lr_bb:     0.000 hbond_bb_sc:     0.000 hbond_sc:     0.000 dslf_fa13:     0.000 omega:     0.119 fa_dun:     1.577 p_aa_pp:    -0.794 yhh_planarity:     0.000 ref:     2.643 rama_prepro:    -0.107
RSD_WTD: 50  fa_atr:    -3.691 fa_rep:     0.177 fa_sol:     1.823 fa_intra_rep:     0.005 fa_intra_sol_xover4:     0.051 lk_ball_wtd:    -0.395 fa_elec:    -0.485 pro_close:     0.000 hbond_sr_bb:     0.000 hbond_lr_bb:     0.000 hbond_bb_sc:     0.000 hbond_sc:     0.000 dslf_fa13:     0.000 omega:     0.546 fa_dun:     0.067 p_aa_pp:    -0.209 yhh_planarity:     0.000 ref:     1.152 rama_prepro:    -0.143
RSD_WTD: 51  fa_atr:    -9.396 fa_rep:     0.923 fa_sol:     1.655 fa_intra_rep:     0.020 fa_intra_sol_xover4:     0.251 lk_ball_wtd:    -0.110 fa_elec:    -2.163 pro_close:     0.000 hbond_sr_bb:     0.000 hbond_lr_bb:     0.000 hbond_bb_sc:     0.000 hbond_sc:     0.000 dslf_fa13:     0.000 omega:     0.008 fa_dun:     1.670 p_aa_pp:    -0.291 yhh_planarity:     0.000 ref:     1.218 rama_prepro:    -0.087
RSD_WTD: 52  fa_atr:    -2.218 fa_rep:     0.165 fa_sol:     1.611 fa_intra_rep:     0.001 fa_intra_sol_xover4:     0.025 lk_ball_wtd:    -0.163 fa_elec:    -0.637 pro_close:     0.000 hbond_sr_bb:     0.000 hbond_lr_bb:     0.000 hbond_bb_sc:     0.000 hbond_sc:     0.000 dslf_fa13:     0.000 omega:    -0.018 fa_dun:     0.747 p_aa_pp:     0.280 yhh_planarity:     0.000 ref:    -0.290 rama_prepro:    -0.049
RSD_WTD: 53  fa_atr:    -3.994 fa_rep:     0.398 fa_sol:     1.714 fa_intra_rep:     0.001 fa_intra_sol_xover4:     0.000 lk_ball_wtd:    -0.188 fa_elec:    -0.450 pro_close:     0.000 hbond_sr_bb:     0.000 hbond_lr_bb:     0.000 hbond_bb_sc:     0.000 hbond_sc:     0.000 dslf_fa13:     0.000 omega:     0.370 fa_dun:     0.000 p_aa_pp:     0.049 yhh_planarity:     0.000 ref:     1.325 rama_prepro:     0.383
RSD_WTD: 54  fa_atr:    -1.158 fa_rep:     0.065 fa_sol:     0.811 fa_intra_rep:     0.004 fa_intra_sol_xover4:     0.251 lk_ball_wtd:    -0.081 fa_elec:     0.127 pro_close:     0.000 hbond_sr_bb:     0.000 hbond_lr_bb:     0.000 hbond_bb_sc:     0.000 hbond_sc:     0.000 dslf_fa13:     0.000 omega:     0.336 fa_dun:     1.690 p_aa_pp:     0.040 yhh_planarity:     0.000 ref:    -1.340 rama_prepro:     0.242
RSD_WTD: 55  fa_atr:    -4.671 fa_rep:     0.825 fa_sol:     5.267 fa_intra_rep:     0.007 fa_intra_sol_xover4:     0.648 lk_ball_wtd:     0.092 fa_elec:    -3.208 pro_close:     0.027 hbond_sr_bb:     0.000 hbond_lr_bb:     0.000 hbond_bb_sc:    -0.470 hbond_sc:    -0.605 dslf_fa13:     0.000 omega:     0.240 fa_dun:     2.220 p_aa_pp:    -0.406 yhh_planarity:     0.000 ref:    -2.146 rama_prepro:    -0.151
RSD_WTD: 56  fa_atr:    -4.256 fa_rep:     0.730 fa_sol:     2.902 fa_intra_rep:     0.002 fa_intra_sol_xover4:     0.038 lk_ball_wtd:    -0.002 fa_elec:    -0.894 pro_close:     0.151 hbond_sr_bb:     0.000 hbond_lr_bb:     0.000 hbond_bb_sc:     0.000 hbond_sc:     0.000 dslf_fa13:     0.000 omega:     0.178 fa_dun:     0.374 p_aa_pp:    -0.518 yhh_planarity:     0.000 ref:    -1.643 rama_prepro:    -0.263
RSD_WTD: 57  fa_atr:    -4.600 fa_rep:     0.625 fa_sol:     5.013 fa_intra_rep:     0.004 fa_intra_sol_xover4:     0.420 lk_ball_wtd:    -0.162 fa_elec:    -3.319 pro_close:     0.000 hbond_sr_bb:     0.000 hbond_lr_bb:     0.000 hbond_bb_sc:    -0.470 hbond_sc:    -0.605 dslf_fa13:     0.000 omega:     0.976 fa_dun:     2.989 p_aa_pp:     0.047 yhh_planarity:     0.000 ref:    -0.301 rama_prepro:    -0.275
RSD_WTD: 58  fa_atr:    -4.372 fa_rep:     0.386 fa_sol:     3.091 fa_intra_rep:     0.008 fa_intra_sol_xover4:     0.136 lk_ball_wtd:    -0.171 fa_elec:    -0.959 pro_close:     0.000 hbond_sr_bb:     0.000 hbond_lr_bb:     0.000 hbond_bb_sc:     0.000 hbond_sc:     0.000 dslf_fa13:     0.000 omega:     0.038 fa_dun:     2.475 p_aa_pp:    -0.032 yhh_planarity:     0.000 ref:    -0.715 rama_prepro:    -0.383
RSD_WTD: 59  fa_atr:    -9.650 fa_rep:     2.341 fa_sol:     2.450 fa_intra_rep:     0.025 fa_intra_sol_xover4:     0.299 lk_ball_wtd:    -0.194 fa_elec:    -1.109 pro_close:     0.000 hbond_sr_bb:     0.000 hbond_lr_bb:     0.000 hbond_bb_sc:     0.000 hbond_sc:     0.000 dslf_fa13:     0.000 omega:    -0.052 fa_dun:     2.714 p_aa_pp:     0.039 yhh_planarity:     0.000 ref:     1.218 rama_prepro:    -0.465
RSD_WTD: 60  fa_atr:    -5.617 fa_rep:     0.782 fa_sol:     4.507 fa_intra_rep:     0.005 fa_intra_sol_xover4:     0.281 lk_ball_wtd:    -0.173 fa_elec:    -1.817 pro_close:     0.000 hbond_sr_bb:     0.000 hbond_lr_bb:     0.000 hbond_bb_sc:     0.000 hbond_sc:     0.000 dslf_fa13:     0.000 omega:     0.085 fa_dun:     1.352 p_aa_pp:     0.050 yhh_planarity:     0.000 ref:    -1.340 rama_prepro:    -0.281
RSD_WTD: 61  fa_atr:    -3.310 fa_rep:     0.652 fa_sol:     3.097 fa_intra_rep:     0.015 fa_intra_sol_xover4:     0.262 lk_ball_wtd:    -0.211 fa_elec:    -0.978 pro_close:     0.001 hbond_sr_bb:     0.000 hbond_lr_bb:     0.000 hbond_bb_sc:     0.000 hbond_sc:     0.000 dslf_fa13:     0.000 omega:     0.098 fa_dun:     1.657 p_aa_pp:    -0.217 yhh_planarity:     0.000 ref:    -0.095 rama_prepro:     0.039
RSD_WTD: 62  fa_atr:    -6.199 fa_rep:     1.654 fa_sol:     2.387 fa_intra_rep:     0.004 fa_intra_sol_xover4:     0.120 lk_ball_wtd:     0.002 fa_elec:    -1.815 pro_close:     0.166 hbond_sr_bb:     0.000 hbond_lr_bb:     0.000 hbond_bb_sc:     0.000 hbond_sc:     0.000 dslf_fa13:     0.000 omega:    -0.007 fa_dun:     0.296 p_aa_pp:    -0.608 yhh_planarity:     0.000 ref:    -1.643 rama_prepro:     0.028
RSD_WTD: 63  fa_atr:    -6.512 fa_rep:     0.556 fa_sol:     5.667 fa_intra_rep:     0.010 fa_intra_sol_xover4:     0.212 lk_ball_wtd:     0.308 fa_elec:    -3.646 pro_close:     0.000 hbond_sr_bb:     0.000 hbond_lr_bb:     0.000 hbond_bb_sc:     0.000 hbond_sc:    -0.053 dslf_fa13:     0.000 omega:     0.035 fa_dun:     3.798 p_aa_pp:     0.168 yhh_planarity:     0.000 ref:    -1.451 rama_prepro:    -0.075
RSD_WTD: 64  fa_atr:    -8.915 fa_rep:     0.702 fa_sol:     1.140 fa_intra_rep:     0.019 fa_intra_sol_xover4:     0.345 lk_ball_wtd:     0.126 fa_elec:    -2.495 pro_close:     0.000 hbond_sr_bb:     0.000 hbond_lr_bb:     0.000 hbond_bb_sc:     0.000 hbond_sc:     0.000 dslf_fa13:     0.000 omega:     0.994 fa_dun:     3.317 p_aa_pp:    -0.128 yhh_planarity:     0.000 ref:     1.218 rama_prepro:     0.100
RSD_WTD: 65  fa_atr:    -6.129 fa_rep:     0.864 fa_sol:     4.059 fa_intra_rep:     0.008 fa_intra_sol_xover4:     0.059 lk_ball_wtd:     0.002 fa_elec:    -2.547 pro_close:     0.000 hbond_sr_bb:     0.000 hbond_lr_bb:     0.000 hbond_bb_sc:     0.000 hbond_sc:    -0.053 dslf_fa13:     0.000 omega:    -0.055 fa_dun:     0.025 p_aa_pp:     0.134 yhh_planarity:     0.000 ref:     1.152 rama_prepro:     0.190
RSD_WTD: 66  fa_atr:    -8.208 fa_rep:     0.503 fa_sol:     1.314 fa_intra_rep:     0.017 fa_intra_sol_xover4:     0.112 lk_ball_wtd:    -0.021 fa_elec:    -2.339 pro_close:     0.000 hbond_sr_bb:     0.000 hbond_lr_bb:     0.000 hbond_bb_sc:     0.000 hbond_sc:     0.000 dslf_fa13:     0.000 omega:    -0.007 fa_dun:     2.623 p_aa_pp:    -0.683 yhh_planarity:     0.000 ref:     2.304 rama_prepro:    -0.093
RSD_WTD: 67  fa_atr:    -7.446 fa_rep:     0.832 fa_sol:     7.458 fa_intra_rep:     0.005 fa_intra_sol_xover4:     0.256 lk_ball_wtd:     0.127 fa_elec:    -4.954 pro_close:     0.000 hbond_sr_bb:     0.000 hbond_lr_bb:     0.000 hbond_bb_sc:     0.000 hbond_sc:    -0.710 dslf_fa13:     0.000 omega:    -0.014 fa_dun:     3.181 p_aa_pp:     0.199 yhh_planarity:     0.000 ref:    -2.725 rama_prepro:    -0.174
RSD_WTD: 68  fa_atr:   -11.015 fa_rep:     2.668 fa_sol:     2.331 fa_intra_rep:     0.030 fa_intra_sol_xover4:     0.438 lk_ball_wtd:    -0.590 fa_elec:    -1.501 pro_close:     0.000 hbond_sr_bb:     0.000 hbond_lr_bb:     0.000 hbond_bb_sc:     0.000 hbond_sc:     0.000 dslf_fa13:     0.000 omega:     0.177 fa_dun:     5.131 p_aa_pp:    -0.068 yhh_planarity:     0.000 ref:     2.261 rama_prepro:     0.740
RSD_WTD: 69  fa_atr:    -3.472 fa_rep:     0.367 fa_sol:     3.292 fa_intra_rep:     0.009 fa_intra_sol_xover4:     0.174 lk_ball_wtd:    -0.333 fa_elec:    -1.977 pro_close:     0.000 hbond_sr_bb:     0.000 hbond_lr_bb:     0.000 hbond_bb_sc:     0.000 hbond_sc:     0.000 dslf_fa13:     0.000 omega:     0.097 fa_dun:     0.863 p_aa_pp:     0.216 yhh_planarity:     0.000 ref:    -0.715 rama_prepro:     0.967
RSD_WTD: 70  fa_atr:    -4.442 fa_rep:     0.873 fa_sol:     5.318 fa_intra_rep:     0.007 fa_intra_sol_xover4:     0.621 lk_ball_wtd:    -0.607 fa_elec:    -1.637 pro_close:     0.000 hbond_sr_bb:     0.000 hbond_lr_bb:     0.000 hbond_bb_sc:     0.000 hbond_sc:     0.000 dslf_fa13:     0.000 omega:     0.448 fa_dun:     2.022 p_aa_pp:    -0.573 yhh_planarity:     0.000 ref:    -2.146 rama_prepro:     0.249
RSD_WTD: 71  fa_atr:    -5.735 fa_rep:     1.222 fa_sol:     8.590 fa_intra_rep:     0.011 fa_intra_sol_xover4:     0.746 lk_ball_wtd:    -0.060 fa_elec:    -3.071 pro_close:     0.000 hbond_sr_bb:     0.000 hbond_lr_bb:     0.000 hbond_bb_sc:    -0.373 hbond_sc:     0.000 dslf_fa13:     0.000 omega:     0.423 fa_dun:     4.393 p_aa_pp:    -0.839 yhh_planarity:     0.000 ref:    -2.146 rama_prepro:     0.385
RSD_WTD: 72  fa_atr:    -3.395 fa_rep:     0.431 fa_sol:     4.968 fa_intra_rep:     0.014 fa_intra_sol_xover4:     0.304 lk_ball_wtd:    -0.459 fa_elec:    -2.356 pro_close:     0.000 hbond_sr_bb:     0.000 hbond_lr_bb:     0.000 hbond_bb_sc:     0.000 hbond_sc:     0.000 dslf_fa13:     0.000 omega:    -0.054 fa_dun:     1.269 p_aa_pp:     0.079 yhh_planarity:     0.000 ref:    -0.715 rama_prepro:     0.343
RSD_WTD: 73  fa_atr:    -3.208 fa_rep:     1.242 fa_sol:     4.890 fa_intra_rep:     0.007 fa_intra_sol_xover4:     0.918 lk_ball_wtd:     0.197 fa_elec:    -1.420 pro_close:     0.000 hbond_sr_bb:     0.000 hbond_lr_bb:     0.000 hbond_bb_sc:    -0.373 hbond_sc:     0.000 dslf_fa13:     0.000 omega:     0.010 fa_dun:     3.953 p_aa_pp:     0.229 yhh_planarity:     0.000 ref:    -2.146 rama_prepro:     0.084
RSD_WTD: 74  fa_atr:    -1.765 fa_rep:     0.560 fa_sol:     2.812 fa_intra_rep:     0.000 fa_intra_sol_xover4:     0.000 lk_ball_wtd:     0.197 fa_elec:    -0.820 pro_close:     0.000 hbond_sr_bb:     0.000 hbond_lr_bb:     0.000 hbond_bb_sc:     0.000 hbond_sc:     0.000 dslf_fa13:     0.000 omega:    -0.132 fa_dun:     0.000 p_aa_pp:    -0.859 yhh_planarity:     0.000 ref:     0.798 rama_prepro:    -0.145
RSD_WTD: 75  fa_atr:    -4.289 fa_rep:     1.432 fa_sol:     7.519 fa_intra_rep:     0.006 fa_intra_sol_xover4:     0.604 lk_ball_wtd:     0.072 fa_elec:     0.602 pro_close:     0.000 hbond_sr_bb:     0.000 hbond_lr_bb:     0.000 hbond_bb_sc:     0.000 hbond_sc:     0.000 dslf_fa13:     0.000 omega:     0.048 fa_dun:     5.841 p_aa_pp:     0.236 yhh_planarity:     0.000 ref:    -2.146 rama_prepro:     0.054
RSD_WTD: 76  fa_atr:    -2.295 fa_rep:     1.738 fa_sol:     2.371 fa_intra_rep:     0.000 fa_intra_sol_xover4:     0.000 lk_ball_wtd:    -0.452 fa_elec:    -0.286 pro_close:     0.000 hbond_sr_bb:     0.000 hbond_lr_bb:     0.000 hbond_bb_sc:     0.000 hbond_sc:     0.000 dslf_fa13:     0.000 omega:    -0.128 fa_dun:     0.000 p_aa_pp:    -1.516 yhh_planarity:     0.000 ref:     0.798 rama_prepro:     0.582
RSD_WTD: 77  fa_atr:    -3.678 fa_rep:     2.088 fa_sol:     4.164 fa_intra_rep:     0.026 fa_intra_sol_xover4:     0.220 lk_ball_wtd:     0.041 fa_elec:     0.480 pro_close:     0.000 hbond_sr_bb:     0.000 hbond_lr_bb:     0.000 hbond_bb_sc:     0.000 hbond_sc:     0.000 dslf_fa13:     0.000 omega:     0.023 fa_dun:     4.629 p_aa_pp:    -0.175 yhh_planarity:     0.000 ref:     0.582 rama_prepro:     0.164
RSD_WTD: 78  fa_atr:    -6.875 fa_rep:     2.406 fa_sol:     1.789 fa_intra_rep:     0.028 fa_intra_sol_xover4:     0.116 lk_ball_wtd:    -0.275 fa_elec:    -0.712 pro_close:     0.000 hbond_sr_bb:     0.000 hbond_lr_bb:     0.000 hbond_bb_sc:     0.000 hbond_sc:     0.000 dslf_fa13:     0.000 omega:    -0.046 fa_dun:     2.843 p_aa_pp:    -0.773 yhh_planarity:     0.000 ref:     2.304 rama_prepro:    -0.304
RSD_WTD: 79  fa_atr:    -3.955 fa_rep:     1.846 fa_sol:     4.563 fa_intra_rep:     0.001 fa_intra_sol_xover4:     0.020 lk_ball_wtd:    -0.023 fa_elec:    -1.227 pro_close:     0.000 hbond_sr_bb:     0.000 hbond_lr_bb:     0.000 hbond_bb_sc:    -0.931 hbond_sc:     0.000 dslf_fa13:     0.000 omega:    -0.023 fa_dun:     1.615 p_aa_pp:    -0.409 yhh_planarity:     0.000 ref:    -0.290 rama_prepro:    -0.215
RSD_WTD: 80  fa_atr:    -2.450 fa_rep:     1.414 fa_sol:     2.680 fa_intra_rep:     0.003 fa_intra_sol_xover4:     0.000 lk_ball_wtd:     0.054 fa_elec:     0.472 pro_close:     0.000 hbond_sr_bb:     0.000 hbond_lr_bb:     0.000 hbond_bb_sc:     0.000 hbond_sc:     0.000 dslf_fa13:     0.000 omega:    -0.023 fa_dun:     0.000 p_aa_pp:     0.156 yhh_planarity:     0.000 ref:     1.325 rama_prepro:     1.496
RSD_WTD: 81  fa_atr:    -2.025 fa_rep:     0.382 fa_sol:     1.977 fa_intra_rep:     0.003 fa_intra_sol_xover4:     0.000 lk_ball_wtd:    -0.042 fa_elec:    -0.560 pro_close:     0.000 hbond_sr_bb:     0.000 hbond_lr_bb:     0.000 hbond_bb_sc:    -0.722 hbond_sc:     0.000 dslf_fa13:     0.000 omega:    -0.146 fa_dun:     0.000 p_aa_pp:    -0.223 yhh_planarity:     0.000 ref:     1.325 rama_prepro:     1.539
RSD_WTD: 82  fa_atr:    -6.432 fa_rep:     3.499 fa_sol:     6.853 fa_intra_rep:     0.008 fa_intra_sol_xover4:     0.328 lk_ball_wtd:    -0.255 fa_elec:    -1.253 pro_close:     0.000 hbond_sr_bb:     0.000 hbond_lr_bb:     0.000 hbond_bb_sc:    -0.931 hbond_sc:     0.000 dslf_fa13:     0.000 omega:     0.208 fa_dun:     6.322 p_aa_pp:    -0.161 yhh_planarity:     0.000 ref:    -2.725 rama_prepro:    -0.170
RSD_WTD: 83  fa_atr:    -6.163 fa_rep:     1.159 fa_sol:     6.545 fa_intra_rep:     0.010 fa_intra_sol_xover4:     0.139 lk_ball_wtd:    -0.058 fa_elec:    -3.085 pro_close:     0.000 hbond_sr_bb:     0.000 hbond_lr_bb:     0.000 hbond_bb_sc:     0.000 hbond_sc:    -0.237 dslf_fa13:     0.000 omega:     0.218 fa_dun:     1.593 p_aa_pp:     0.169 yhh_planarity:     0.000 ref:    -0.715 rama_prepro:    -0.260
RSD_WTD: 84  fa_atr:    -3.831 fa_rep:     2.601 fa_sol:     2.301 fa_intra_rep:     0.000 fa_intra_sol_xover4:     0.000 lk_ball_wtd:    -0.160 fa_elec:    -1.031 pro_close:     0.000 hbond_sr_bb:     0.000 hbond_lr_bb:     0.000 hbond_bb_sc:     0.000 hbond_sc:     0.000 dslf_fa13:     0.000 omega:    -0.022 fa_dun:     0.000 p_aa_pp:     0.425 yhh_planarity:     0.000 ref:     0.798 rama_prepro:     0.368
RSD_WTD: 85  fa_atr:    -7.190 fa_rep:     0.911 fa_sol:     5.868 fa_intra_rep:     0.014 fa_intra_sol_xover4:     0.408 lk_ball_wtd:     0.440 fa_elec:    -3.267 pro_close:     0.000 hbond_sr_bb:     0.000 hbond_lr_bb:     0.000 hbond_bb_sc:     0.000 hbond_sc:    -0.774 dslf_fa13:     0.000 omega:     0.008 fa_dun:     2.157 p_aa_pp:    -0.062 yhh_planarity:     0.000 ref:    -0.095 rama_prepro:     0.814
RSD_WTD: 86  fa_atr:    -7.081 fa_rep:     1.958 fa_sol:     1.474 fa_intra_rep:     0.018 fa_intra_sol_xover4:     0.043 lk_ball_wtd:     0.012 fa_elec:    -2.326 pro_close:     0.000 hbond_sr_bb:     0.000 hbond_lr_bb:     0.000 hbond_bb_sc:     0.000 hbond_sc:     0.000 dslf_fa13:     0.000 omega:     0.066 fa_dun:     0.445 p_aa_pp:    -0.739 yhh_planarity:     0.000 ref:     2.643 rama_prepro:     0.262
RSD_WTD: 87  fa_atr:    -7.028 fa_rep:     0.912 fa_sol:     7.214 fa_intra_rep:     0.006 fa_intra_sol_xover4:     0.252 lk_ball_wtd:     0.365 fa_elec:    -5.360 pro_close:     0.000 hbond_sr_bb:     0.000 hbond_lr_bb:     0.000 hbond_bb_sc:     0.000 hbond_sc:    -0.382 dslf_fa13:     0.000 omega:     0.214 fa_dun:     2.827 p_aa_pp:     0.309 yhh_planarity:     0.000 ref:    -2.725 rama_prepro:    -0.056
RSD_WTD: 88  fa_atr:    -6.760 fa_rep:     0.384 fa_sol:     1.173 fa_intra_rep:     0.011 fa_intra_sol_xover4:     0.046 lk_ball_wtd:     0.165 fa_elec:    -2.258 pro_close:     0.000 hbond_sr_bb:     0.000 hbond_lr_bb:     0.000 hbond_bb_sc:     0.000 hbond_sc:     0.000 dslf_fa13:     0.000 omega:     0.612 fa_dun:     0.379 p_aa_pp:    -0.498 yhh_planarity:     0.000 ref:     2.643 rama_prepro:     0.082
RSD_WTD: 89  fa_atr:    -6.668 fa_rep:     0.597 fa_sol:     6.903 fa_intra_rep:     0.012 fa_intra_sol_xover4:     0.255 lk_ball_wtd:     0.209 fa_elec:    -5.198 pro_close:     0.000 hbond_sr_bb:     0.000 hbond_lr_bb:     0.000 hbond_bb_sc:     0.000 hbond_sc:    -0.742 dslf_fa13:     0.000 omega:     0.012 fa_dun:     4.566 p_aa_pp:     0.211 yhh_planarity:     0.000 ref:    -0.095 rama_prepro:     0.069
RSD_WTD: 90  fa_atr:    -7.061 fa_rep:     1.857 fa_sol:     0.818 fa_intra_rep:     0.015 fa_intra_sol_xover4:     0.034 lk_ball_wtd:     0.034 fa_elec:    -1.461 pro_close:     0.000 hbond_sr_bb:     0.000 hbond_lr_bb:     0.000 hbond_bb_sc:     0.000 hbond_sc:     0.000 dslf_fa13:     0.000 omega:     0.365 fa_dun:     1.293 p_aa_pp:    -0.422 yhh_planarity:     0.000 ref:     2.643 rama_prepro:     0.069
RSD_WTD: 91  fa_atr:    -5.060 fa_rep:     0.384 fa_sol:     4.476 fa_intra_rep:     0.007 fa_intra_sol_xover4:     0.313 lk_ball_wtd:    -0.008 fa_elec:    -2.584 pro_close:     0.000 hbond_sr_bb:     0.000 hbond_lr_bb:     0.000 hbond_bb_sc:     0.000 hbond_sc:     0.000 dslf_fa13:     0.000 omega:    -0.029 fa_dun:     2.814 p_aa_pp:     0.149 yhh_planarity:     0.000 ref:    -2.725 rama_prepro:     0.275
RSD_WTD: 92  fa_atr:    -7.861 fa_rep:     1.915 fa_sol:     1.555 fa_intra_rep:     0.022 fa_intra_sol_xover4:     0.268 lk_ball_wtd:     0.080 fa_elec:    -1.305 pro_close:     0.000 hbond_sr_bb:     0.000 hbond_lr_bb:     0.000 hbond_bb_sc:     0.000 hbond_sc:     0.000 dslf_fa13:     0.000 omega:    -0.065 fa_dun:     1.998 p_aa_pp:    -0.213 yhh_planarity:     0.000 ref:     1.218 rama_prepro:     0.364
RSD_WTD: 93  fa_atr:    -4.956 fa_rep:     0.849 fa_sol:     4.950 fa_intra_rep:     0.009 fa_intra_sol_xover4:     0.578 lk_ball_wtd:     0.013 fa_elec:    -1.830 pro_close:     0.022 hbond_sr_bb:     0.000 hbond_lr_bb:     0.000 hbond_bb_sc:     0.000 hbond_sc:    -0.721 dslf_fa13:     0.000 omega:    -0.021 fa_dun:     3.706 p_aa_pp:     0.004 yhh_planarity:     0.000 ref:    -2.725 rama_prepro:    -0.192
RSD_WTD: 94  fa_atr:    -2.510 fa_rep:     0.346 fa_sol:     1.712 fa_intra_rep:     0.004 fa_intra_sol_xover4:     0.101 lk_ball_wtd:    -0.096 fa_elec:    -0.183 pro_close:     0.285 hbond_sr_bb:     0.000 hbond_lr_bb:     0.000 hbond_bb_sc:     0.000 hbond_sc:     0.000 dslf_fa13:     0.000 omega:     0.031 fa_dun:     0.034 p_aa_pp:    -0.657 yhh_planarity:     0.000 ref:    -1.643 rama_prepro:     0.050
RSD_WTD: 95  fa_atr:    -4.057 fa_rep:     1.005 fa_sol:    -0.311 fa_intra_rep:     0.026 fa_intra_sol_xover4:     0.072 lk_ball_wtd:    -0.202 fa_elec:     0.121 pro_close:     0.000 hbond_sr_bb:     0.000 hbond_lr_bb:     0.000 hbond_bb_sc:     0.000 hbond_sc:     0.000 dslf_fa13:     0.000 omega:    -0.046 fa_dun:     0.270 p_aa_pp:    -0.769 yhh_planarity:     0.000 ref:     2.304 rama_prepro:     0.088
RSD_WTD: 96  fa_atr:    -3.258 fa_rep:     0.229 fa_sol:     2.876 fa_intra_rep:     0.006 fa_intra_sol_xover4:     0.276 lk_ball_wtd:    -0.387 fa_elec:    -1.227 pro_close:     0.000 hbond_sr_bb:     0.000 hbond_lr_bb:     0.000 hbond_bb_sc:     0.000 hbond_sc:     0.000 dslf_fa13:     0.000 omega:    -0.004 fa_dun:     2.437 p_aa_pp:     0.056 yhh_planarity:     0.000 ref:    -2.725 rama_prepro:    -0.215
RSD_WTD: 97  fa_atr:    -5.608 fa_rep:     0.507 fa_sol:     8.185 fa_intra_rep:     0.010 fa_intra_sol_xover4:     0.701 lk_ball_wtd:    -0.265 fa_elec:    -2.348 pro_close:     0.000 hbond_sr_bb:     0.000 hbond_lr_bb:     0.000 hbond_bb_sc:    -1.203 hbond_sc:     0.000 dslf_fa13:     0.000 omega:    -0.067 fa_dun:     4.433 p_aa_pp:    -0.667 yhh_planarity:     0.000 ref:    -2.146 rama_prepro:    -0.074
RSD_WTD: 98  fa_atr:    -3.171 fa_rep:     0.171 fa_sol:     4.046 fa_intra_rep:     0.015 fa_intra_sol_xover4:     0.332 lk_ball_wtd:    -0.274 fa_elec:    -1.585 pro_close:     0.000 hbond_sr_bb:     0.000 hbond_lr_bb:     0.000 hbond_bb_sc:     0.000 hbond_sc:     0.000 dslf_fa13:     0.000 omega:    -0.054 fa_dun:     1.233 p_aa_pp:     0.078 yhh_planarity:     0.000 ref:    -0.715 rama_prepro:    -0.149
RSD_WTD: 99  fa_atr:    -3.164 fa_rep:     1.188 fa_sol:     4.775 fa_intra_rep:     0.007 fa_intra_sol_xover4:     0.918 lk_ball_wtd:     0.108 fa_elec:    -1.084 pro_close:     0.000 hbond_sr_bb:     0.000 hbond_lr_bb:     0.000 hbond_bb_sc:    -0.540 hbond_sc:     0.000 dslf_fa13:     0.000 omega:     0.008 fa_dun:     3.952 p_aa_pp:     0.229 yhh_planarity:     0.000 ref:    -2.146 rama_prepro:     0.083
RSD_WTD: 100  fa_atr:    -1.635 fa_rep:     0.117 fa_sol:     2.462 fa_intra_rep:     0.000 fa_intra_sol_xover4:     0.000 lk_ball_wtd:     0.044 fa_elec:    -0.188 pro_close:     0.000 hbond_sr_bb:     0.000 hbond_lr_bb:     0.000 hbond_bb_sc:     0.000 hbond_sc:     0.000 dslf_fa13:     0.000 omega:    -0.130 fa_dun:     0.000 p_aa_pp:    -0.853 yhh_planarity:     0.000 ref:     0.798 rama_prepro:    -0.144
RSD_WTD: 101  fa_atr:    -4.353 fa_rep:     1.432 fa_sol:     7.716 fa_intra_rep:     0.006 fa_intra_sol_xover4:     0.604 lk_ball_wtd:     0.247 fa_elec:     0.867 pro_close:     0.000 hbond_sr_bb:     0.000 hbond_lr_bb:     0.000 hbond_bb_sc:    -0.540 hbond_sc:     0.000 dslf_fa13:     0.000 omega:     0.049 fa_dun:     5.837 p_aa_pp:     0.236 yhh_planarity:     0.000 ref:    -2.146 rama_prepro:     0.055
RSD_WTD: 102  fa_atr:    -2.344 fa_rep:     1.778 fa_sol:     2.580 fa_intra_rep:     0.000 fa_intra_sol_xover4:     0.000 lk_ball_wtd:    -0.450 fa_elec:    -0.992 pro_close:     0.000 hbond_sr_bb:     0.000 hbond_lr_bb:     0.000 hbond_bb_sc:    -0.123 hbond_sc:     0.000 dslf_fa13:     0.000 omega:    -0.128 fa_dun:     0.000 p_aa_pp:    -1.516 yhh_planarity:     0.000 ref:     0.798 rama_prepro:     0.582
RSD_WTD: 103  fa_atr:    -3.816 fa_rep:     2.082 fa_sol:     4.467 fa_intra_rep:     0.026 fa_intra_sol_xover4:     0.219 lk_ball_wtd:    -0.034 fa_elec:     0.819 pro_close:     0.000 hbond_sr_bb:     0.000 hbond_lr_bb:     0.000 hbond_bb_sc:     0.000 hbond_sc:     0.000 dslf_fa13:     0.000 omega:     0.023 fa_dun:     4.631 p_aa_pp:    -0.174 yhh_planarity:     0.000 ref:     0.582 rama_prepro:     0.166
RSD_WTD: 104  fa_atr:    -6.184 fa_rep:     2.029 fa_sol:     1.197 fa_intra_rep:     0.021 fa_intra_sol_xover4:     0.117 lk_ball_wtd:    -0.273 fa_elec:    -0.621 pro_close:     0.000 hbond_sr_bb:     0.000 hbond_lr_bb:     0.000 hbond_bb_sc:     0.000 hbond_sc:     0.000 dslf_fa13:     0.000 omega:    -0.046 fa_dun:     3.498 p_aa_pp:    -0.772 yhh_planarity:     0.000 ref:     2.304 rama_prepro:    -0.304
RSD_WTD: 105  fa_atr:    -3.927 fa_rep:     1.837 fa_sol:     4.381 fa_intra_rep:     0.001 fa_intra_sol_xover4:     0.020 lk_ball_wtd:     0.027 fa_elec:    -1.672 pro_close:     0.000 hbond_sr_bb:     0.000 hbond_lr_bb:     0.000 hbond_bb_sc:    -0.946 hbond_sc:     0.000 dslf_fa13:     0.000 omega:    -0.023 fa_dun:     1.605 p_aa_pp:    -0.409 yhh_planarity:     0.000 ref:    -0.290 rama_prepro:    -0.217
RSD_WTD: 106  fa_atr:    -2.586 fa_rep:     1.352 fa_sol:     2.541 fa_intra_rep:     0.003 fa_intra_sol_xover4:     0.000 lk_ball_wtd:     0.034 fa_elec:    -0.003 pro_close:     0.000 hbond_sr_bb:     0.000 hbond_lr_bb:     0.000 hbond_bb_sc:     0.000 hbond_sc:     0.000 dslf_fa13:     0.000 omega:    -0.023 fa_dun:     0.000 p_aa_pp:     0.156 yhh_planarity:     0.000 ref:     1.325 rama_prepro:     1.492
RSD_WTD: 107  fa_atr:    -1.981 fa_rep:     0.334 fa_sol:     1.413 fa_intra_rep:     0.003 fa_intra_sol_xover4:     0.000 lk_ball_wtd:    -0.137 fa_elec:    -0.149 pro_close:     0.000 hbond_sr_bb:     0.000 hbond_lr_bb:     0.000 hbond_bb_sc:     0.000 hbond_sc:     0.000 dslf_fa13:     0.000 omega:    -0.146 fa_dun:     0.000 p_aa_pp:    -0.223 yhh_planarity:     0.000 ref:     1.325 rama_prepro:     1.534
RSD_WTD: 108  fa_atr:    -6.834 fa_rep:     3.594 fa_sol:     7.042 fa_intra_rep:     0.008 fa_intra_sol_xover4:     0.313 lk_ball_wtd:    -0.303 fa_elec:    -0.884 pro_close:     0.000 hbond_sr_bb:     0.000 hbond_lr_bb:     0.000 hbond_bb_sc:    -0.946 hbond_sc:     0.000 dslf_fa13:     0.000 omega:    -0.040 fa_dun:     5.970 p_aa_pp:    -0.236 yhh_planarity:     0.000 ref:    -2.725 rama_prepro:    -0.111
RSD_WTD: 109  fa_atr:    -4.874 fa_rep:     1.575 fa_sol:     2.642 fa_intra_rep:     0.002 fa_intra_sol_xover4:     0.000 lk_ball_wtd:     0.075 fa_elec:    -1.603 pro_close:     0.000 hbond_sr_bb:     0.000 hbond_lr_bb:     0.000 hbond_bb_sc:     0.000 hbond_sc:     0.000 dslf_fa13:     0.000 omega:    -0.025 fa_dun:     0.000 p_aa_pp:     0.245 yhh_planarity:     0.000 ref:     1.325 rama_prepro:    -0.260
RSD_WTD: 110  fa_atr:    -2.973 fa_rep:     0.517 fa_sol:     2.827 fa_intra_rep:     0.001 fa_intra_sol_xover4:     0.000 lk_ball_wtd:    -0.168 fa_elec:    -0.250 pro_close:     0.000 hbond_sr_bb:     0.000 hbond_lr_bb:     0.000 hbond_bb_sc:     0.000 hbond_sc:     0.000 dslf_fa13:     0.000 omega:    -0.125 fa_dun:     0.000 p_aa_pp:    -0.162 yhh_planarity:     0.000 ref:     1.325 rama_prepro:    -0.112
RSD_WTD: 111  fa_atr:    -3.040 fa_rep:     0.885 fa_sol:     2.396 fa_intra_rep:     0.001 fa_intra_sol_xover4:     0.000 lk_ball_wtd:    -0.116 fa_elec:    -0.630 pro_close:     0.000 hbond_sr_bb:     0.000 hbond_lr_bb:     0.000 hbond_bb_sc:     0.000 hbond_sc:     0.000 dslf_fa13:     0.000 omega:    -0.111 fa_dun:     0.000 p_aa_pp:    -0.359 yhh_planarity:     0.000 ref:     1.325 rama_prepro:    -0.202
RSD_WTD: 112  fa_atr:    -4.539 fa_rep:     0.864 fa_sol:     2.392 fa_intra_rep:     0.003 fa_intra_sol_xover4:     0.000 lk_ball_wtd:    -0.266 fa_elec:    -1.379 pro_close:     0.000 hbond_sr_bb:     0.000 hbond_lr_bb:     0.000 hbond_bb_sc:     0.000 hbond_sc:     0.000 dslf_fa13:     0.000 omega:     0.639 fa_dun:     0.000 p_aa_pp:    -0.066 yhh_planarity:     0.000 ref:     1.325 rama_prepro:     0.440
RSD_WTD: 113  fa_atr:    -6.626 fa_rep:     1.369 fa_sol:     4.858 fa_intra_rep:     0.008 fa_intra_sol_xover4:     0.116 lk_ball_wtd:     0.063 fa_elec:    -2.282 pro_close:     0.000 hbond_sr_bb:     0.000 hbond_lr_bb:     0.000 hbond_bb_sc:     0.000 hbond_sc:     0.000 dslf_fa13:     0.000 omega:    -0.012 fa_dun:     1.269 p_aa_pp:    -0.013 yhh_planarity:     0.000 ref:    -0.715 rama_prepro:     0.816
RSD_WTD: 114  fa_atr:    -9.548 fa_rep:     2.061 fa_sol:     2.400 fa_intra_rep:     0.012 fa_intra_sol_xover4:     0.295 lk_ball_wtd:     0.100 fa_elec:    -1.708 pro_close:     0.000 hbond_sr_bb:     0.000 hbond_lr_bb:     0.000 hbond_bb_sc:     0.000 hbond_sc:     0.000 dslf_fa13:     0.000 omega:     0.009 fa_dun:     2.848 p_aa_pp:     0.136 yhh_planarity:     0.000 ref:     1.657 rama_prepro:     0.875
RSD_WTD: 115  fa_atr:    -6.507 fa_rep:     0.236 fa_sol:     6.026 fa_intra_rep:     0.016 fa_intra_sol_xover4:     0.323 lk_ball_wtd:     0.191 fa_elec:    -4.518 pro_close:     0.000 hbond_sr_bb:     0.000 hbond_lr_bb:     0.000 hbond_bb_sc:     0.000 hbond_sc:    -0.937 dslf_fa13:     0.000 omega:     0.001 fa_dun:     2.344 p_aa_pp:     0.052 yhh_planarity:     0.000 ref:    -0.095 rama_prepro:     0.667
RSD_WTD: 116  fa_atr:    -7.564 fa_rep:     1.113 fa_sol:     1.234 fa_intra_rep:     0.015 fa_intra_sol_xover4:     0.048 lk_ball_wtd:     0.142 fa_elec:    -2.052 pro_close:     0.000 hbond_sr_bb:     0.000 hbond_lr_bb:     0.000 hbond_bb_sc:     0.000 hbond_sc:     0.000 dslf_fa13:     0.000 omega:     0.958 fa_dun:     0.139 p_aa_pp:    -0.541 yhh_planarity:     0.000 ref:     2.643 rama_prepro:    -0.037
RSD_WTD: 117  fa_atr:    -5.824 fa_rep:     0.293 fa_sol:     5.307 fa_intra_rep:     0.010 fa_intra_sol_xover4:     0.201 lk_ball_wtd:     0.404 fa_elec:    -4.203 pro_close:     0.000 hbond_sr_bb:     0.000 hbond_lr_bb:     0.000 hbond_bb_sc:     0.000 hbond_sc:    -0.990 dslf_fa13:     0.000 omega:    -0.043 fa_dun:     2.126 p_aa_pp:     0.070 yhh_planarity:     0.000 ref:    -0.095 rama_prepro:    -0.003
RSD_WTD: 118  fa_atr:    -7.471 fa_rep:     0.887 fa_sol:     0.967 fa_intra_rep:     0.013 fa_intra_sol_xover4:     0.071 lk_ball_wtd:     0.216 fa_elec:    -2.267 pro_close:     0.000 hbond_sr_bb:     0.000 hbond_lr_bb:     0.000 hbond_bb_sc:     0.000 hbond_sc:     0.000 dslf_fa13:     0.000 omega:     0.277 fa_dun:     0.639 p_aa_pp:    -0.242 yhh_planarity:     0.000 ref:     1.661 rama_prepro:     0.006
RSD_WTD: 119  fa_atr:    -6.271 fa_rep:     0.313 fa_sol:     6.173 fa_intra_rep:     0.018 fa_intra_sol_xover4:     0.342 lk_ball_wtd:     0.561 fa_elec:    -4.713 pro_close:     0.000 hbond_sr_bb:     0.000 hbond_lr_bb:     0.000 hbond_bb_sc:     0.000 hbond_sc:    -1.043 dslf_fa13:     0.000 omega:     0.042 fa_dun:     2.540 p_aa_pp:     0.003 yhh_planarity:     0.000 ref:    -0.095 rama_prepro:     0.008
RSD_WTD: 120  fa_atr:    -8.824 fa_rep:     0.501 fa_sol:     7.630 fa_intra_rep:     0.009 fa_intra_sol_xover4:     0.541 lk_ball_wtd:    -0.047 fa_elec:    -3.568 pro_close:     0.000 hbond_sr_bb:     0.000 hbond_lr_bb:     0.000 hbond_bb_sc:    -1.064 hbond_sc:    -0.821 dslf_fa13:     0.000 omega:     0.472 fa_dun:     1.821 p_aa_pp:    -0.306 yhh_planarity:     0.000 ref:    -1.340 rama_prepro:     0.021
RSD_WTD: 121  fa_atr:    -4.127 fa_rep:     0.095 fa_sol:     5.583 fa_intra_rep:     0.005 fa_intra_sol_xover4:     0.337 lk_ball_wtd:     0.433 fa_elec:    -4.047 pro_close:     0.000 hbond_sr_bb:     0.000 hbond_lr_bb:     0.000 hbond_bb_sc:     0.000 hbond_sc:    -1.493 dslf_fa13:     0.000 omega:     0.229 fa_dun:     2.208 p_aa_pp:    -0.361 yhh_planarity:     0.000 ref:    -2.146 rama_prepro:    -0.365
RSD_WTD: 122  fa_atr:    -5.410 fa_rep:     2.642 fa_sol:     5.788 fa_intra_rep:     0.002 fa_intra_sol_xover4:     0.069 lk_ball_wtd:    -0.004 fa_elec:    -0.895 pro_close:     0.000 hbond_sr_bb:     0.000 hbond_lr_bb:     0.000 hbond_bb_sc:    -0.913 hbond_sc:    -0.821 dslf_fa13:     0.000 omega:    -0.023 fa_dun:     0.861 p_aa_pp:    -0.474 yhh_planarity:     0.000 ref:    -0.290 rama_prepro:    -0.559
RSD_WTD: 123  fa_atr:    -2.343 fa_rep:     0.096 fa_sol:     2.123 fa_intra_rep:     0.002 fa_intra_sol_xover4:     0.030 lk_ball_wtd:    -0.146 fa_elec:    -0.823 pro_close:     0.000 hbond_sr_bb:     0.000 hbond_lr_bb:     0.000 hbond_bb_sc:    -0.722 hbond_sc:     0.000 dslf_fa13:     0.000 omega:    -0.051 fa_dun:     0.857 p_aa_pp:    -0.231 yhh_planarity:     0.000 ref:    -0.290 rama_prepro:    -0.475
RSD_WTD: 124  fa_atr:    -3.661 fa_rep:     0.594 fa_sol:     3.804 fa_intra_rep:     0.005 fa_intra_sol_xover4:     0.080 lk_ball_wtd:    -0.101 fa_elec:    -0.479 pro_close:     1.760 hbond_sr_bb:     0.000 hbond_lr_bb:     0.000 hbond_bb_sc:    -0.840 hbond_sc:     0.000 dslf_fa13:     0.000 omega:     0.204 fa_dun:     0.028 p_aa_pp:    -0.291 yhh_planarity:     0.000 ref:     1.152 rama_prepro:    -0.460
RSD_WTD: 125  fa_atr:    -3.947 fa_rep:     0.435 fa_sol:     1.600 fa_intra_rep:     0.003 fa_intra_sol_xover4:     0.076 lk_ball_wtd:    -0.188 fa_elec:    -0.636 pro_close:     2.181 hbond_sr_bb:     0.000 hbond_lr_bb:     0.000 hbond_bb_sc:     0.000 hbond_sc:     0.000 dslf_fa13:     0.000 omega:    -0.047 fa_dun:     0.224 p_aa_pp:    -1.020 yhh_planarity:     0.000 ref:    -1.643 rama_prepro:    -0.553
RSD_WTD: 126  fa_atr:    -7.870 fa_rep:     2.670 fa_sol:     1.382 fa_intra_rep:     0.027 fa_intra_sol_xover4:     0.068 lk_ball_wtd:    -0.151 fa_elec:    -2.204 pro_close:     0.000 hbond_sr_bb:     0.000 hbond_lr_bb:     0.000 hbond_bb_sc:     0.000 hbond_sc:     0.000 dslf_fa13:     0.000 omega:     0.184 fa_dun:     2.128 p_aa_pp:    -0.769 yhh_planarity:     0.000 ref:     2.643 rama_prepro:    -0.549
RSD_WTD: 127  fa_atr:    -5.935 fa_rep:     0.530 fa_sol:     4.678 fa_intra_rep:     0.005 fa_intra_sol_xover4:     0.187 lk_ball_wtd:    -0.068 fa_elec:    -2.650 pro_close:     0.000 hbond_sr_bb:     0.000 hbond_lr_bb:     0.000 hbond_bb_sc:     0.000 hbond_sc:     0.000 dslf_fa13:     0.000 omega:    -0.009 fa_dun:     4.693 p_aa_pp:     0.142 yhh_planarity:     0.000 ref:    -2.725 rama_prepro:    -0.172
RSD_WTD: 128  fa_atr:    -7.133 fa_rep:     0.470 fa_sol:     1.415 fa_intra_rep:     0.011 fa_intra_sol_xover4:     0.042 lk_ball_wtd:    -0.024 fa_elec:    -1.845 pro_close:     0.000 hbond_sr_bb:     0.000 hbond_lr_bb:     0.000 hbond_bb_sc:     0.000 hbond_sc:     0.000 dslf_fa13:     0.000 omega:     0.825 fa_dun:     0.597 p_aa_pp:    -0.661 yhh_planarity:     0.000 ref:     2.643 rama_prepro:    -0.120
RSD_WTD: 129  fa_atr:    -7.089 fa_rep:     0.735 fa_sol:     5.733 fa_intra_rep:     0.006 fa_intra_sol_xover4:     0.453 lk_ball_wtd:     0.179 fa_elec:    -3.747 pro_close:     0.000 hbond_sr_bb:     0.000 hbond_lr_bb:     0.000 hbond_bb_sc:     0.000 hbond_sc:    -0.673 dslf_fa13:     0.000 omega:    -0.045 fa_dun:     3.697 p_aa_pp:     0.045 yhh_planarity:     0.000 ref:    -0.301 rama_prepro:    -0.063
RSD_WTD: 130  fa_atr:    -7.452 fa_rep:     1.086 fa_sol:     0.768 fa_intra_rep:     0.024 fa_intra_sol_xover4:     0.072 lk_ball_wtd:     0.138 fa_elec:    -2.383 pro_close:     0.000 hbond_sr_bb:     0.000 hbond_lr_bb:     0.000 hbond_bb_sc:     0.000 hbond_sc:     0.000 dslf_fa13:     0.000 omega:     0.240 fa_dun:     0.594 p_aa_pp:    -0.774 yhh_planarity:     0.000 ref:     2.304 rama_prepro:    -0.157
RSD_WTD: 131  fa_atr:    -5.855 fa_rep:     0.761 fa_sol:     4.418 fa_intra_rep:     0.011 fa_intra_sol_xover4:     0.157 lk_ball_wtd:    -0.055 fa_elec:    -3.008 pro_close:     0.000 hbond_sr_bb:     0.000 hbond_lr_bb:     0.000 hbond_bb_sc:     0.000 hbond_sc:     0.000 dslf_fa13:     0.000 omega:    -0.009 fa_dun:     1.813 p_aa_pp:     0.282 yhh_planarity:     0.000 ref:    -0.715 rama_prepro:    -0.195
RSD_WTD: 132  fa_atr:    -5.921 fa_rep:     0.557 fa_sol:     1.287 fa_intra_rep:     0.015 fa_intra_sol_xover4:     0.051 lk_ball_wtd:    -0.086 fa_elec:    -1.972 pro_close:     0.000 hbond_sr_bb:     0.000 hbond_lr_bb:     0.000 hbond_bb_sc:     0.000 hbond_sc:     0.000 dslf_fa13:     0.000 omega:     0.990 fa_dun:     0.038 p_aa_pp:     0.125 yhh_planarity:     0.000 ref:     2.643 rama_prepro:     0.384
RSD_WTD: 133  fa_atr:    -1.967 fa_rep:     0.255 fa_sol:     2.203 fa_intra_rep:     0.000 fa_intra_sol_xover4:     0.000 lk_ball_wtd:    -0.281 fa_elec:    -0.267 pro_close:     0.000 hbond_sr_bb:     0.000 hbond_lr_bb:     0.000 hbond_bb_sc:     0.000 hbond_sc:     0.000 dslf_fa13:     0.000 omega:     0.006 fa_dun:     0.000 p_aa_pp:    -1.269 yhh_planarity:     0.000 ref:     0.798 rama_prepro:     0.541
RSD_WTD: 134  fa_atr:    -1.487 fa_rep:     0.021 fa_sol:     1.917 fa_intra_rep:     0.004 fa_intra_sol_xover4:     0.314 lk_ball_wtd:    -0.176 fa_elec:    -0.678 pro_close:     0.000 hbond_sr_bb:     0.000 hbond_lr_bb:     0.000 hbond_bb_sc:     0.000 hbond_sc:     0.000 dslf_fa13:     0.000 omega:     0.071 fa_dun:     2.238 p_aa_pp:    -0.225 yhh_planarity:     0.000 ref:    -2.146 rama_prepro:     0.078
RSD_WTD: 135  fa_atr:    -4.779 fa_rep:     0.291 fa_sol:     5.276 fa_intra_rep:     0.005 fa_intra_sol_xover4:     0.202 lk_ball_wtd:     0.161 fa_elec:    -3.924 pro_close:     0.000 hbond_sr_bb:     0.000 hbond_lr_bb:     0.000 hbond_bb_sc:     0.000 hbond_sc:    -1.087 dslf_fa13:     0.000 omega:     0.019 fa_dun:     3.147 p_aa_pp:    -0.011 yhh_planarity:     0.000 ref:    -2.725 rama_prepro:    -0.237
RSD_WTD: 136  fa_atr:    -3.377 fa_rep:     0.324 fa_sol:     2.258 fa_intra_rep:     0.008 fa_intra_sol_xover4:     0.140 lk_ball_wtd:    -0.131 fa_elec:    -0.223 pro_close:     0.000 hbond_sr_bb:     0.000 hbond_lr_bb:     0.000 hbond_bb_sc:     0.000 hbond_sc:     0.000 dslf_fa13:     0.000 omega:     0.377 fa_dun:     1.188 p_aa_pp:     0.132 yhh_planarity:     0.000 ref:    -0.715 rama_prepro:    -0.154
RSD_WTD: 137  fa_atr:    -6.095 fa_rep:     0.475 fa_sol:     5.539 fa_intra_rep:     0.010 fa_intra_sol_xover4:     0.179 lk_ball_wtd:     0.511 fa_elec:    -4.316 pro_close:     0.000 hbond_sr_bb:     0.000 hbond_lr_bb:     0.000 hbond_bb_sc:     0.000 hbond_sc:    -1.087 dslf_fa13:     0.000 omega:     0.008 fa_dun:     1.983 p_aa_pp:    -0.222 yhh_planarity:     0.000 ref:    -0.095 rama_prepro:    -0.131
RSD_WTD: 138  fa_atr:    -3.645 fa_rep:     0.352 fa_sol:     2.057 fa_intra_rep:     0.005 fa_intra_sol_xover4:     0.049 lk_ball_wtd:    -0.244 fa_elec:    -1.135 pro_close:     0.000 hbond_sr_bb:     0.000 hbond_lr_bb:     0.000 hbond_bb_sc:     0.000 hbond_sc:    -0.673 dslf_fa13:     0.000 omega:     0.166 fa_dun:     0.073 p_aa_pp:    -0.156 yhh_planarity:     0.000 ref:     1.152 rama_prepro:    -0.063
RSD_WTD: 139  fa_atr:    -4.991 fa_rep:     0.559 fa_sol:     1.382 fa_intra_rep:     0.011 fa_intra_sol_xover4:     0.041 lk_ball_wtd:    -0.020 fa_elec:    -1.609 pro_close:     0.000 hbond_sr_bb:     0.000 hbond_lr_bb:     0.000 hbond_bb_sc:     0.000 hbond_sc:     0.000 dslf_fa13:     0.000 omega:     1.522 fa_dun:     0.166 p_aa_pp:    -0.382 yhh_planarity:     0.000 ref:     2.643 rama_prepro:     0.023
RSD_WTD: 140  fa_atr:    -3.262 fa_rep:     0.138 fa_sol:     1.491 fa_intra_rep:     0.004 fa_intra_sol_xover4:     0.054 lk_ball_wtd:    -0.395 fa_elec:    -0.378 pro_close:     0.000 hbond_sr_bb:     0.000 hbond_lr_bb:     0.000 hbond_bb_sc:     0.000 hbond_sc:     0.000 dslf_fa13:     0.000 omega:     0.104 fa_dun:     0.794 p_aa_pp:     0.034 yhh_planarity:     0.000 ref:     1.152 rama_prepro:    -0.021
RSD_WTD: 141  fa_atr:    -8.260 fa_rep:     0.613 fa_sol:     1.765 fa_intra_rep:     0.011 fa_intra_sol_xover4:     0.041 lk_ball_wtd:     0.017 fa_elec:    -2.398 pro_close:     0.000 hbond_sr_bb:     0.000 hbond_lr_bb:     0.000 hbond_bb_sc:     0.000 hbond_sc:     0.000 dslf_fa13:     0.000 omega:    -0.015 fa_dun:     2.020 p_aa_pp:    -0.490 yhh_planarity:     0.000 ref:     2.643 rama_prepro:    -0.046
RSD_WTD: 142  fa_atr:    -5.378 fa_rep:     0.638 fa_sol:     5.155 fa_intra_rep:     0.004 fa_intra_sol_xover4:     0.236 lk_ball_wtd:     0.336 fa_elec:    -2.955 pro_close:     0.006 hbond_sr_bb:     0.000 hbond_lr_bb:     0.000 hbond_bb_sc:    -0.796 hbond_sc:    -0.645 dslf_fa13:     0.000 omega:     0.019 fa_dun:     2.543 p_aa_pp:     0.257 yhh_planarity:     0.000 ref:    -1.340 rama_prepro:     0.165
RSD_WTD: 143  fa_atr:    -5.088 fa_rep:     0.963 fa_sol:     2.443 fa_intra_rep:     0.003 fa_intra_sol_xover4:     0.071 lk_ball_wtd:    -0.396 fa_elec:    -0.571 pro_close:     0.042 hbond_sr_bb:     0.000 hbond_lr_bb:     0.000 hbond_bb_sc:     0.000 hbond_sc:     0.000 dslf_fa13:     0.000 omega:    -0.076 fa_dun:     0.054 p_aa_pp:    -0.697 yhh_planarity:     0.000 ref:    -1.643 rama_prepro:     0.240
RSD_WTD: 144  fa_atr:    -1.525 fa_rep:     0.027 fa_sol:     1.928 fa_intra_rep:     0.000 fa_intra_sol_xover4:     0.000 lk_ball_wtd:     0.046 fa_elec:    -1.273 pro_close:     0.000 hbond_sr_bb:     0.000 hbond_lr_bb:     0.000 hbond_bb_sc:     0.000 hbond_sc:     0.000 dslf_fa13:     0.000 omega:    -0.089 fa_dun:     0.000 p_aa_pp:    -1.297 yhh_planarity:     0.000 ref:     0.798 rama_prepro:    -0.202
RSD_WTD: 145  fa_atr:    -5.958 fa_rep:     0.453 fa_sol:     5.811 fa_intra_rep:     0.005 fa_intra_sol_xover4:     0.206 lk_ball_wtd:     0.288 fa_elec:    -3.842 pro_close:     0.000 hbond_sr_bb:     0.000 hbond_lr_bb:     0.000 hbond_bb_sc:    -0.796 hbond_sc:    -0.645 dslf_fa13:     0.000 omega:     0.831 fa_dun:     3.458 p_aa_pp:    -0.048 yhh_planarity:     0.000 ref:    -2.725 rama_prepro:    -0.373
RSD_WTD: 146  fa_atr:    -4.223 fa_rep:     0.404 fa_sol:     3.760 fa_intra_rep:     0.004 fa_intra_sol_xover4:     0.180 lk_ball_wtd:     0.115 fa_elec:    -2.394 pro_close:     0.000 hbond_sr_bb:     0.000 hbond_lr_bb:     0.000 hbond_bb_sc:     0.000 hbond_sc:    -0.684 dslf_fa13:     0.000 omega:    -0.057 fa_dun:     3.765 p_aa_pp:     0.332 yhh_planarity:     0.000 ref:    -2.725 rama_prepro:     0.010
RSD_WTD: 147  fa_atr:    -5.235 fa_rep:     0.453 fa_sol:     1.925 fa_intra_rep:     0.010 fa_intra_sol_xover4:     0.036 lk_ball_wtd:     0.046 fa_elec:    -1.947 pro_close:     0.000 hbond_sr_bb:     0.000 hbond_lr_bb:     0.000 hbond_bb_sc:     0.000 hbond_sc:     0.000 dslf_fa13:     0.000 omega:     0.246 fa_dun:     0.408 p_aa_pp:    -0.722 yhh_planarity:     0.000 ref:     2.643 rama_prepro:     0.034
RSD_WTD: 148  fa_atr:    -4.482 fa_rep:     0.263 fa_sol:     4.084 fa_intra_rep:     0.005 fa_intra_sol_xover4:     0.212 lk_ball_wtd:     0.099 fa_elec:    -3.023 pro_close:     0.000 hbond_sr_bb:     0.000 hbond_lr_bb:     0.000 hbond_bb_sc:     0.000 hbond_sc:    -1.206 dslf_fa13:     0.000 omega:     0.216 fa_dun:     3.698 p_aa_pp:     0.284 yhh_planarity:     0.000 ref:    -2.725 rama_prepro:    -0.046
RSD_WTD: 149  fa_atr:    -5.900 fa_rep:     0.836 fa_sol:     1.527 fa_intra_rep:     0.015 fa_intra_sol_xover4:     0.043 lk_ball_wtd:     0.138 fa_elec:    -1.659 pro_close:     0.000 hbond_sr_bb:     0.000 hbond_lr_bb:     0.000 hbond_bb_sc:     0.000 hbond_sc:     0.000 dslf_fa13:     0.000 omega:     0.027 fa_dun:     0.082 p_aa_pp:    -0.773 yhh_planarity:     0.000 ref:     2.643 rama_prepro:    -0.117
RSD_WTD: 150  fa_atr:    -4.306 fa_rep:     0.174 fa_sol:     2.628 fa_intra_rep:     0.005 fa_intra_sol_xover4:     0.051 lk_ball_wtd:    -0.500 fa_elec:    -0.775 pro_close:     0.000 hbond_sr_bb:     0.000 hbond_lr_bb:     0.000 hbond_bb_sc:     0.000 hbond_sc:     0.000 dslf_fa13:     0.000 omega:     0.606 fa_dun:     0.066 p_aa_pp:    -0.192 yhh_planarity:     0.000 ref:     1.152 rama_prepro:    -0.159
RSD_WTD: 151  fa_atr:    -9.956 fa_rep:     1.102 fa_sol:     2.029 fa_intra_rep:     0.020 fa_intra_sol_xover4:     0.242 lk_ball_wtd:    -0.237 fa_elec:    -2.258 pro_close:     0.000 hbond_sr_bb:     0.000 hbond_lr_bb:     0.000 hbond_bb_sc:     0.000 hbond_sc:     0.000 dslf_fa13:     0.000 omega:     0.014 fa_dun:     1.518 p_aa_pp:    -0.367 yhh_planarity:     0.000 ref:     1.218 rama_prepro:    -0.091
RSD_WTD: 152  fa_atr:    -2.588 fa_rep:     0.339 fa_sol:     1.849 fa_intra_rep:     0.002 fa_intra_sol_xover4:     0.051 lk_ball_wtd:    -0.258 fa_elec:    -0.167 pro_close:     0.000 hbond_sr_bb:     0.000 hbond_lr_bb:     0.000 hbond_bb_sc:     0.000 hbond_sc:     0.000 dslf_fa13:     0.000 omega:     0.046 fa_dun:     0.472 p_aa_pp:     0.083 yhh_planarity:     0.000 ref:    -0.290 rama_prepro:    -0.054
RSD_WTD: 153  fa_atr:    -3.345 fa_rep:     0.233 fa_sol:     1.459 fa_intra_rep:     0.001 fa_intra_sol_xover4:     0.000 lk_ball_wtd:    -0.300 fa_elec:     0.348 pro_close:     0.000 hbond_sr_bb:     0.000 hbond_lr_bb:     0.000 hbond_bb_sc:     0.000 hbond_sc:     0.000 dslf_fa13:     0.000 omega:     0.260 fa_dun:     0.000 p_aa_pp:     0.066 yhh_planarity:     0.000 ref:     1.325 rama_prepro:     0.410
RSD_WTD: 154  fa_atr:    -1.423 fa_rep:     0.073 fa_sol:     1.036 fa_intra_rep:     0.006 fa_intra_sol_xover4:     0.276 lk_ball_wtd:    -0.185 fa_elec:     0.016 pro_close:     0.000 hbond_sr_bb:     0.000 hbond_lr_bb:     0.000 hbond_bb_sc:     0.000 hbond_sc:     0.000 dslf_fa13:     0.000 omega:     0.597 fa_dun:     1.159 p_aa_pp:     0.066 yhh_planarity:     0.000 ref:    -1.340 rama_prepro:     0.286
RSD_WTD: 155  fa_atr:    -4.486 fa_rep:     0.790 fa_sol:     5.027 fa_intra_rep:     0.007 fa_intra_sol_xover4:     0.614 lk_ball_wtd:     0.040 fa_elec:    -3.102 pro_close:     0.007 hbond_sr_bb:     0.000 hbond_lr_bb:     0.000 hbond_bb_sc:    -0.472 hbond_sc:    -0.662 dslf_fa13:     0.000 omega:     0.217 fa_dun:     1.646 p_aa_pp:    -0.425 yhh_planarity:     0.000 ref:    -2.146 rama_prepro:    -0.145
RSD_WTD: 156  fa_atr:    -4.661 fa_rep:     1.157 fa_sol:     2.468 fa_intra_rep:     0.002 fa_intra_sol_xover4:     0.038 lk_ball_wtd:     0.085 fa_elec:    -0.823 pro_close:     0.184 hbond_sr_bb:     0.000 hbond_lr_bb:     0.000 hbond_bb_sc:     0.000 hbond_sc:     0.000 dslf_fa13:     0.000 omega:     0.103 fa_dun:     0.386 p_aa_pp:    -0.480 yhh_planarity:     0.000 ref:    -1.643 rama_prepro:    -0.287
RSD_WTD: 157  fa_atr:    -4.582 fa_rep:     0.470 fa_sol:     4.837 fa_intra_rep:     0.004 fa_intra_sol_xover4:     0.425 lk_ball_wtd:    -0.172 fa_elec:    -3.244 pro_close:     0.000 hbond_sr_bb:     0.000 hbond_lr_bb:     0.000 hbond_bb_sc:    -0.472 hbond_sc:    -0.662 dslf_fa13:     0.000 omega:     1.039 fa_dun:     3.056 p_aa_pp:     0.034 yhh_planarity:     0.000 ref:    -0.301 rama_prepro:    -0.284
RSD_WTD: 158  fa_atr:    -4.106 fa_rep:     0.270 fa_sol:     3.231 fa_intra_rep:     0.013 fa_intra_sol_xover4:     0.298 lk_ball_wtd:    -0.203 fa_elec:    -1.517 pro_close:     0.000 hbond_sr_bb:     0.000 hbond_lr_bb:     0.000 hbond_bb_sc:     0.000 hbond_sc:     0.000 dslf_fa13:     0.000 omega:     0.067 fa_dun:     2.175 p_aa_pp:    -0.032 yhh_planarity:     0.000 ref:    -0.715 rama_prepro:    -0.369
RSD_WTD: 159  fa_atr:    -9.102 fa_rep:     2.214 fa_sol:     2.203 fa_intra_rep:     0.025 fa_intra_sol_xover4:     0.304 lk_ball_wtd:    -0.098 fa_elec:    -1.120 pro_close:     0.000 hbond_sr_bb:     0.000 hbond_lr_bb:     0.000 hbond_bb_sc:     0.000 hbond_sc:     0.000 dslf_fa13:     0.000 omega:    -0.043 fa_dun:     2.879 p_aa_pp:     0.076 yhh_planarity:     0.000 ref:     1.218 rama_prepro:    -0.433
RSD_WTD: 160  fa_atr:    -5.535 fa_rep:     0.838 fa_sol:     4.373 fa_intra_rep:     0.005 fa_intra_sol_xover4:     0.282 lk_ball_wtd:    -0.070 fa_elec:    -1.813 pro_close:     0.000 hbond_sr_bb:     0.000 hbond_lr_bb:     0.000 hbond_bb_sc:     0.000 hbond_sc:     0.000 dslf_fa13:     0.000 omega:     0.032 fa_dun:     2.235 p_aa_pp:     0.040 yhh_planarity:     0.000 ref:    -1.340 rama_prepro:    -0.240
RSD_WTD: 161  fa_atr:    -4.072 fa_rep:     1.008 fa_sol:     4.813 fa_intra_rep:     0.012 fa_intra_sol_xover4:     0.307 lk_ball_wtd:    -0.076 fa_elec:    -2.977 pro_close:     0.018 hbond_sr_bb:     0.000 hbond_lr_bb:     0.000 hbond_bb_sc:     0.000 hbond_sc:    -0.122 dslf_fa13:     0.000 omega:     0.108 fa_dun:     2.764 p_aa_pp:    -0.228 yhh_planarity:     0.000 ref:    -0.095 rama_prepro:    -0.028
RSD_WTD: 162  fa_atr:    -5.880 fa_rep:     1.689 fa_sol:     2.391 fa_intra_rep:     0.004 fa_intra_sol_xover4:     0.123 lk_ball_wtd:    -0.028 fa_elec:    -1.739 pro_close:     0.312 hbond_sr_bb:     0.000 hbond_lr_bb:     0.000 hbond_bb_sc:     0.000 hbond_sc:     0.000 dslf_fa13:     0.000 omega:    -0.009 fa_dun:     0.240 p_aa_pp:    -0.548 yhh_planarity:     0.000 ref:    -1.643 rama_prepro:     0.000
RSD_WTD: 163  fa_atr:    -6.602 fa_rep:     0.451 fa_sol:     5.590 fa_intra_rep:     0.009 fa_intra_sol_xover4:     0.209 lk_ball_wtd:     0.266 fa_elec:    -3.684 pro_close:     0.000 hbond_sr_bb:     0.000 hbond_lr_bb:     0.000 hbond_bb_sc:     0.000 hbond_sc:    -0.170 dslf_fa13:     0.000 omega:     0.062 fa_dun:     3.856 p_aa_pp:     0.152 yhh_planarity:     0.000 ref:    -1.451 rama_prepro:    -0.012
RSD_WTD: 164  fa_atr:    -8.638 fa_rep:     0.598 fa_sol:     1.238 fa_intra_rep:     0.019 fa_intra_sol_xover4:     0.352 lk_ball_wtd:     0.084 fa_elec:    -2.560 pro_close:     0.000 hbond_sr_bb:     0.000 hbond_lr_bb:     0.000 hbond_bb_sc:     0.000 hbond_sc:     0.000 dslf_fa13:     0.000 omega:     0.419 fa_dun:     3.735 p_aa_pp:    -0.056 yhh_planarity:     0.000 ref:     1.218 rama_prepro:     0.046
RSD_WTD: 165  fa_atr:    -6.696 fa_rep:     0.812 fa_sol:     4.526 fa_intra_rep:     0.006 fa_intra_sol_xover4:     0.056 lk_ball_wtd:    -0.166 fa_elec:    -2.623 pro_close:     0.000 hbond_sr_bb:     0.000 hbond_lr_bb:     0.000 hbond_bb_sc:     0.000 hbond_sc:    -0.111 dslf_fa13:     0.000 omega:    -0.053 fa_dun:     0.024 p_aa_pp:     0.011 yhh_planarity:     0.000 ref:     1.152 rama_prepro:     0.111
RSD_WTD: 166  fa_atr:    -8.521 fa_rep:     1.037 fa_sol:     0.970 fa_intra_rep:     0.027 fa_intra_sol_xover4:     0.120 lk_ball_wtd:    -0.141 fa_elec:    -2.304 pro_close:     0.000 hbond_sr_bb:     0.000 hbond_lr_bb:     0.000 hbond_bb_sc:     0.000 hbond_sc:     0.000 dslf_fa13:     0.000 omega:    -0.030 fa_dun:     2.860 p_aa_pp:    -0.733 yhh_planarity:     0.000 ref:     2.304 rama_prepro:    -0.122
RSD_WTD: 167  fa_atr:    -6.713 fa_rep:     0.589 fa_sol:     5.462 fa_intra_rep:     0.006 fa_intra_sol_xover4:     0.237 lk_ball_wtd:     0.557 fa_elec:    -4.267 pro_close:     0.000 hbond_sr_bb:     0.000 hbond_lr_bb:     0.000 hbond_bb_sc:     0.000 hbond_sc:    -0.200 dslf_fa13:     0.000 omega:     0.127 fa_dun:     3.620 p_aa_pp:     0.252 yhh_planarity:     0.000 ref:    -2.725 rama_prepro:    -0.103
RSD_WTD: 168  fa_atr:   -11.884 fa_rep:     3.967 fa_sol:     4.852 fa_intra_rep:     0.025 fa_intra_sol_xover4:     0.927 lk_ball_wtd:    -0.031 fa_elec:    -2.468 pro_close:     0.000 hbond_sr_bb:     0.000 hbond_lr_bb:     0.000 hbond_bb_sc:     0.000 hbond_sc:     0.000 dslf_fa13:     0.000 omega:     0.112 fa_dun:     2.294 p_aa_pp:     0.094 yhh_planarity:     0.000 ref:     2.261 rama_prepro:     0.547
RSD_WTD: 169  fa_atr:    -1.183 fa_rep:     0.218 fa_sol:     2.694 fa_intra_rep:     0.000 fa_intra_sol_xover4:     0.000 lk_ball_wtd:    -0.267 fa_elec:    -2.562 pro_close:     0.000 hbond_sr_bb:     0.000 hbond_lr_bb:     0.000 hbond_bb_sc:     0.000 hbond_sc:     0.000 dslf_fa13:     0.000 omega:     0.000 fa_dun:     0.000 p_aa_pp:     0.000 yhh_planarity:     0.000 ref:     0.798 rama_prepro:     0.421
ScoreFunction::show():
weights: (fa_atr 1) (fa_rep 0.55) (fa_sol 1) (fa_intra_rep 0.005) (fa_intra_sol_xover4 1) (lk_ball_wtd 1) (fa_elec 1) (pro_close 1.25) (hbond_sr_bb 1) (hbond_lr_bb 1) (hbond_bb_sc 1) (hbond_sc 1) (dslf_fa13 1.25) (omega 0.4) (fa_dun 0.7) (p_aa_pp 0.6) (yhh_planarity 0.625) (ref 1) (rama_prepro 0.45)
energy_method_options: EnergyMethodOptions::show: aa_composition_setup_files: 
EnergyMethodOptions::show: mhc_epitope_setup_files: 
EnergyMethodOptions::show: netcharge_setup_files: 
EnergyMethodOptions::show: aspartimide_penalty_value: 25
EnergyMethodOptions::show: etable_type: FA_STANDARD_DEFAULT
analytic_etable_evaluation: 1
EnergyMethodOptions::show: method_weights: ref 1.32468 3.25479 -2.14574 -2.72453 1.21829 0.79816 -0.30065 2.30374 -0.71458 1.66147 1.65735 -1.34026 -1.64321 -1.45095 -0.09474 -0.28969 1.15175 2.64269 2.26099 0.58223
EnergyMethodOptions::show: method_weights: free_res
EnergyMethodOptions::show: unfolded_energies_type: UNFOLDED_SCORE12
EnergyMethodOptions::show: split_unfolded_label_type: SPLIT_UNFOLDED_MM
EnergyMethodOptions::show: split_unfolded_value_type: SPLIT_UNFOLDED_BOLTZ
EnergyMethodOptions::show: atom_vdw_atom_type_set_name: centroid
EnergyMethodOptions::show: covalent_labeling_input: 
EnergyMethodOptions::show: covalent_labeling_fa_input: 
EnergyMethodOptions::show: hrf_dynamics_input: 
EnergyMethodOptions::show: exclude_protein_protein_fa_elec: false
EnergyMethodOptions::show: exclude_RNA_RNA_fa_elec: false
EnergyMethodOptions::show: exclude_RNA_protein_fa_elec: false
EnergyMethodOptions::show: exclude_monomer_fa_elec: false
EnergyMethodOptions::show: elec_max_dis: 5.5
EnergyMethodOptions::show: elec_min_dis: 1.6
EnergyMethodOptions::show: elec_die: 10
EnergyMethodOptions::show: elec_no_dis_dep_die: false
EnergyMethodOptions::show: elec_sigmoidal_die: true
EnergyMethodOptions::show: elec_sigmoidal_D: 80
EnergyMethodOptions::show: elec_sigmoidal_D0: 6
EnergyMethodOptions::show: elec_sigmoidal_S: 0.4
EnergyMethodOptions::show: smooth_fa_elec: true
EnergyMethodOptions::show: grpelec_fade_type: false
EnergyMethodOptions::show: grpelec_fade_param1: 1
EnergyMethodOptions::show: grpelec_fade_param2: 1
EnergyMethodOptions::show: grpelec_fade_hbond: 0
EnergyMethodOptions::show: grp_cpfxn: 1
EnergyMethodOptions::show: elec_group_file: /scoring/score_functions/elec_group_def.dat
EnergyMethodOptions::show: grpelec_context_dependent: 0
EnergyMethodOptions::show: use_polarization: true
EnergyMethodOptions::show: use_gen_kirkwood: true
EnergyMethodOptions::show: protein_dielectric: 1
EnergyMethodOptions::show: water_dielectric: 78.3
EnergyMethodOptions::show: exclude_DNA_DNA: true
EnergyMethodOptions::show: exclude_intra_res_protein: false
EnergyMethodOptions::show: count_pair_hybrid: false
EnergyMethodOptions::show: count_pair_full: false
EnergyMethodOptions::show: put_intra_into_total: false
EnergyMethodOptions::show: geom_sol_interres_path_distance_cutoff: false
EnergyMethodOptions::show: geom_sol_intrares_path_distance_cutoff: true
EnergyMethodOptions::show: eval_intrares_elec_ST_only: false
EnergyMethodOptions::show: envsmooth_zero_negatives: false
EnergyMethodOptions::show: cst_max_seq_sep: 18446744073709551615
EnergyMethodOptions::show: pb_bound_tag: bound
EnergyMethodOptions::show: pb_unbound_tag: unbound
EnergyMethodOptions::show: arg_cation_pi_his_can_be_pi: 1
EnergyMethodOptions::show: ordered_wat_penalty: 1.221
EnergyMethodOptions::show: ordered_pt_wat_penalty: 2.709
EnergyMethodOptions::show: nmer_ref_seq_length_: 9
EnergyMethodOptions::show: nmer_svm_term_length_: 3
EnergyMethodOptions::show: nmer_svm_pssm_feat_: 1
EnergyMethodOptions::show: nmer_svm_scorecut_defined_: 0
EnergyMethodOptions::show: nmer_svm_scorecut_: 0
EnergyMethodOptions::show: nmer_svm_avg_rank_as_energy_: 0
EnergyMethodOptions::show: nmer_svm_aa_matrix_defined_: 0
EnergyMethodOptions::show: nmer_svm_aa_matrix_: 
EnergyMethodOptions::show: nmer_svm_list_defined_: 0
EnergyMethodOptions::show: nmer_svm_list_: 
EnergyMethodOptions::show: nmer_svm_defined_: 0
EnergyMethodOptions::show: nmer_svm_: 
EnergyMethodOptions::show: nmer_svm_rank_list_defined_: 0
EnergyMethodOptions::show: nmer_svm_rank_list_: 
EnergyMethodOptions::show: nmer_svm_rank_defined_: 0
EnergyMethodOptions::show: nmer_svm_rank_: 
EnergyMethodOptions::show: voids_penalty_energy_containing_cones_cutoff_:6
EnergyMethodOptions::show: voids_penalty_energy_cone_distance_cutoff_: 8
EnergyMethodOptions::show: voids_penalty_energy_cone_dotproduct_cutoff_: 0.1
EnergyMethodOptions::show: voids_penalty_energy_voxel_grid_padding_: 1
EnergyMethodOptions::show: voids_penalty_energy_voxel_size_: 0.5
EnergyMethodOptions::show: voids_penalty_energy_disabled_except_during_packing_: TRUE
EnergyMethodOptions::show: hbnet_bonus_ramping_function_: "quadratic"
EnergyMethodOptions::show: hbnet_max_network_size_: 0
EnergyMethodOptions::show: approximate_buried_unsat_penalty_hbond_energy_threshold_: -0.25
EnergyMethodOptions::show: approximate_buried_unsat_penalty_burial_atomic_depth_: 4.5
EnergyMethodOptions::show: approximate_buried_unsat_penalty_burial_probe_radius_: 2.3
EnergyMethodOptions::show: approximate_buried_unsat_penalty_burial_resolution_: 0.5
EnergyMethodOptions::show: approximate_buried_unsat_penalty_oversat_penalty_: 1
EnergyMethodOptions::show: approximate_buried_unsat_penalty_assume_const_backbone_:1
EnergyMethodOptions::show: approximate_buried_unsat_penalty_natural_corrections1_:0
EnergyMethodOptions::show: approximate_buried_unsat_penalty_hbond_bonus_cross_chain_:0
EnergyMethodOptions::show: approximate_buried_unsat_penalty_hbond_bonus_ser_to_helix_bb_:0
EnergyMethodOptions::show: target_clash_pdb_:
EnergyMethodOptions::show: dump_trajectory_prefix_: traj
EnergyMethodOptions::show: dump_trajectory_gz_: FALSE
EnergyMethodOptions::show: dump_trajectory_stride_: 1
EnergyMethodOptions::show: bond_angle_central_atoms_to_score:
EnergyMethodOptions::show: bond_angle_residue_type_param_set: none
HBondOptions::show: hb_max_energy: 0
HBondOptions::show: exclude_DNA_DNA: true
HBondOptions::show: exclude_intra_res_protein_: false
HBondOptions::show: exclude_intra_res_RNA_: false
HBondOptions::show: put_intra_into_total_: false
HBondOptions::show: exclude_self_hbonds: true
HBondOptions::show: use_hb_env_dep: false
HBondOptions::show: use_hb_env_dep_DNA: true
HBondOptions::show: smooth_hb_env_dep: true
HBondOptions::show: bb_donor_acceptor_check: true
HBondOptions::show: decompose_bb_hb_into_pair_energies: false
HBondOptions::show: params_database_tag_: ref2015_params
HBondOptions::show: use_sp2_chi_penalty_: true
HBondOptions::show: sp2_BAH180_rise_: 0.75
HBondOptions::show: sp2_outer_width_: 0.357
HBondOptions::show: measure_sp3acc_BAH_from_hvy_: true
HBondOptions::show: fade_energy_: 1
HBondOptions::show: exclude_ether_oxygens_: 0
HBondOptions::show: Mbhbond: false 
HbondOptions::show: mphbond: false
HBondOptions::show: hbond_energy_shift: 0
HBondOptions::show: water_hybrid_sf: false
RNA_EnergyMethodOptions::show: syn_G_potential_bonus: 0
RNA_EnergyMethodOptions::show: torsion_potential: ps_04282011
RNA_EnergyMethodOptions::show: suiteness_bonus: Richardson
RNA_EnergyMethodOptions::show: rna_base_pair_xy_filename: scoring/rna/rna_base_pair_xy.dat
FreeDOF_Options::show: free_suite_bonus: -1
FreeDOF_Options::show: free_2HOprime_bonus: -0.5
FreeDOF_Options::show: free_sugar_bonus: -1
FreeDOF_Options::show: pack_phosphate_penalty: 0.25
FreeDOF_Options::show: free_side_chain_bonus: -0.5
