# Supplementary material for: Single-chain dimers from de novo immunoglobulins as robust scaffolds for multiple binding loops
Source: Nat Commun. 2023 Sep 23;14:5939. doi: 10.1038/s41467-023-41717-5 (PMC10517939; doi:10.1038/s41467-023-41717-5)
Supplement: Supplementary file 3 — Supplementary Data 1 [file 41467_2023_41717_MOESM3_ESM.zip › design_models/scIg+EF/scIg12+EF3a+EF4/ranked_1.pdb]

ATOM      1  N   GLY A   1       7.671  -8.174 -11.459  1.00 71.01           N  
ATOM      2  H   GLY A   1       7.994  -7.302 -11.065  1.00 71.01           H  
ATOM      3  H2  GLY A   1       6.815  -7.961 -11.951  1.00 71.01           H  
ATOM      4  H3  GLY A   1       8.357  -8.523 -12.114  1.00 71.01           H  
ATOM      5  CA  GLY A   1       7.420  -9.152 -10.376  1.00 71.01           C  
ATOM      6  HA2 GLY A   1       8.324  -9.283  -9.780  1.00 71.01           H  
ATOM      7  HA3 GLY A   1       7.121 -10.109 -10.804  1.00 71.01           H  
ATOM      8  C   GLY A   1       6.303  -8.654  -9.476  1.00 71.01           C  
ATOM      9  O   GLY A   1       5.834  -7.543  -9.697  1.00 71.01           O  
ATOM     10  N   ARG A   2       5.862  -9.444  -8.491  1.00 80.86           N  
ATOM     11  H   ARG A   2       6.272 -10.356  -8.344  1.00 80.86           H  
ATOM     12  CA  ARG A   2       4.755  -9.072  -7.590  1.00 80.86           C  
ATOM     13  HA  ARG A   2       4.469  -8.035  -7.767  1.00 80.86           H  
ATOM     14  C   ARG A   2       5.170  -9.156  -6.123  1.00 80.86           C  
ATOM     15  CB  ARG A   2       3.533  -9.949  -7.913  1.00 80.86           C  
ATOM     16  HB2 ARG A   2       3.169  -9.674  -8.903  1.00 80.86           H  
ATOM     17  HB3 ARG A   2       3.847 -10.992  -7.951  1.00 80.86           H  
ATOM     18  O   ARG A   2       5.814 -10.118  -5.721  1.00 80.86           O  
ATOM     19  CG  ARG A   2       2.377  -9.826  -6.904  1.00 80.86           C  
ATOM     20  HG2 ARG A   2       2.694 -10.224  -5.940  1.00 80.86           H  
ATOM     21  HG3 ARG A   2       2.088  -8.782  -6.787  1.00 80.86           H  
ATOM     22  CD  ARG A   2       1.177 -10.635  -7.402  1.00 80.86           C  
ATOM     23  HD2 ARG A   2       0.748 -10.119  -8.262  1.00 80.86           H  
ATOM     24  HD3 ARG A   2       1.525 -11.615  -7.727  1.00 80.86           H  
ATOM     25  NE  ARG A   2       0.163 -10.838  -6.350  1.00 80.86           N  
ATOM     26  HE  ARG A   2       0.492 -11.006  -5.410  1.00 80.86           H  
ATOM     27  NH1 ARG A   2      -1.677 -10.920  -7.731  1.00 80.86           N  
ATOM     28 HH11 ARG A   2      -1.222 -10.320  -8.405  1.00 80.86           H  
ATOM     29 HH12 ARG A   2      -2.652 -11.141  -7.873  1.00 80.86           H  
ATOM     30  NH2 ARG A   2      -1.872 -11.496  -5.592  1.00 80.86           N  
ATOM     31 HH21 ARG A   2      -2.860 -11.663  -5.716  1.00 80.86           H  
ATOM     32 HH22 ARG A   2      -1.509 -11.496  -4.649  1.00 80.86           H  
ATOM     33  CZ  ARG A   2      -1.113 -11.088  -6.564  1.00 80.86           C  
ATOM     34  N   VAL A   3       4.761  -8.169  -5.333  1.00 77.58           N  
ATOM     35  H   VAL A   3       4.241  -7.410  -5.749  1.00 77.58           H  
ATOM     36  CA  VAL A   3       4.865  -8.176  -3.867  1.00 77.58           C  
ATOM     37  HA  VAL A   3       5.177  -9.165  -3.531  1.00 77.58           H  
ATOM     38  C   VAL A   3       3.485  -7.906  -3.288  1.00 77.58           C  
ATOM     39  CB  VAL A   3       5.900  -7.157  -3.353  1.00 77.58           C  
ATOM     40  HB  VAL A   3       5.600  -6.152  -3.651  1.00 77.58           H  
ATOM     41  O   VAL A   3       2.731  -7.086  -3.812  1.00 77.58           O  
ATOM     42  CG1 VAL A   3       6.037  -7.200  -1.825  1.00 77.58           C  
ATOM     43 HG11 VAL A   3       6.828  -6.522  -1.502  1.00 77.58           H  
ATOM     44 HG12 VAL A   3       6.283  -8.210  -1.496  1.00 77.58           H  
ATOM     45 HG13 VAL A   3       5.110  -6.882  -1.349  1.00 77.58           H  
ATOM     46  CG2 VAL A   3       7.283  -7.452  -3.944  1.00 77.58           C  
ATOM     47 HG21 VAL A   3       8.004  -6.733  -3.555  1.00 77.58           H  
ATOM     48 HG22 VAL A   3       7.592  -8.462  -3.678  1.00 77.58           H  
ATOM     49 HG23 VAL A   3       7.260  -7.361  -5.030  1.00 77.58           H  
ATOM     50  N   GLU A   4       3.138  -8.602  -2.216  1.00 85.17           N  
ATOM     51  H   GLU A   4       3.789  -9.275  -1.838  1.00 85.17           H  
ATOM     52  CA  GLU A   4       1.847  -8.469  -1.555  1.00 85.17           C  
ATOM     53  HA  GLU A   4       1.304  -7.625  -1.981  1.00 85.17           H  
ATOM     54  C   GLU A   4       2.029  -8.186  -0.066  1.00 85.17           C  
ATOM     55  CB  GLU A   4       1.027  -9.729  -1.836  1.00 85.17           C  
ATOM     56  HB2 GLU A   4       1.024  -9.894  -2.914  1.00 85.17           H  
ATOM     57  HB3 GLU A   4       1.495 -10.589  -1.357  1.00 85.17           H  
ATOM     58  O   GLU A   4       2.773  -8.881   0.629  1.00 85.17           O  
ATOM     59  CG  GLU A   4      -0.418  -9.602  -1.353  1.00 85.17           C  
ATOM     60  HG2 GLU A   4      -0.860  -8.691  -1.758  1.00 85.17           H  
ATOM     61  HG3 GLU A   4      -0.428  -9.523  -0.266  1.00 85.17           H  
ATOM     62  CD  GLU A   4      -1.237 -10.815  -1.798  1.00 85.17           C  
ATOM     63  OE1 GLU A   4      -1.883 -11.429  -0.924  1.00 85.17           O  
ATOM     64  OE2 GLU A   4      -1.230 -11.154  -3.006  1.00 85.17           O  
ATOM     65  N   VAL A   5       1.333  -7.156   0.414  1.00 84.92           N  
ATOM     66  H   VAL A   5       0.763  -6.623  -0.227  1.00 84.92           H  
ATOM     67  CA  VAL A   5       1.294  -6.745   1.816  1.00 84.92           C  
ATOM     68  HA  VAL A   5       1.876  -7.448   2.412  1.00 84.92           H  
ATOM     69  C   VAL A   5      -0.154  -6.794   2.285  1.00 84.92           C  
ATOM     70  CB  VAL A   5       1.907  -5.345   2.018  1.00 84.92           C  
ATOM     71  HB  VAL A   5       1.319  -4.604   1.477  1.00 84.92           H  
ATOM     72  O   VAL A   5      -1.007  -6.051   1.800  1.00 84.92           O  
ATOM     73  CG1 VAL A   5       1.918  -4.967   3.505  1.00 84.92           C  
ATOM     74 HG11 VAL A   5       2.417  -4.007   3.640  1.00 84.92           H  
ATOM     75 HG12 VAL A   5       0.898  -4.871   3.875  1.00 84.92           H  
ATOM     76 HG13 VAL A   5       2.444  -5.726   4.084  1.00 84.92           H  
ATOM     77  CG2 VAL A   5       3.345  -5.296   1.487  1.00 84.92           C  
ATOM     78 HG21 VAL A   5       3.823  -4.361   1.778  1.00 84.92           H  
ATOM     79 HG22 VAL A   5       3.920  -6.135   1.880  1.00 84.92           H  
ATOM     80 HG23 VAL A   5       3.337  -5.361   0.399  1.00 84.92           H  
ATOM     81  N   ARG A   6      -0.446  -7.667   3.246  1.00 87.39           N  
ATOM     82  H   ARG A   6       0.307  -8.245   3.590  1.00 87.39           H  
ATOM     83  CA  ARG A   6      -1.744  -7.723   3.930  1.00 87.39           C  
ATOM     84  HA  ARG A   6      -2.467  -7.090   3.417  1.00 87.39           H  
ATOM     85  C   ARG A   6      -1.574  -7.179   5.336  1.00 87.39           C  
ATOM     86  CB  ARG A   6      -2.283  -9.157   3.962  1.00 87.39           C  
ATOM     87  HB2 ARG A   6      -1.544  -9.793   4.451  1.00 87.39           H  
ATOM     88  HB3 ARG A   6      -3.195  -9.176   4.557  1.00 87.39           H  
ATOM     89  O   ARG A   6      -0.785  -7.727   6.103  1.00 87.39           O  
ATOM     90  CG  ARG A   6      -2.589  -9.724   2.571  1.00 87.39           C  
ATOM     91  HG2 ARG A   6      -1.714  -9.634   1.927  1.00 87.39           H  
ATOM     92  HG3 ARG A   6      -3.420  -9.171   2.133  1.00 87.39           H  
ATOM     93  CD  ARG A   6      -2.963 -11.203   2.698  1.00 87.39           C  
ATOM     94  HD2 ARG A   6      -3.839 -11.304   3.340  1.00 87.39           H  
ATOM     95  HD3 ARG A   6      -2.125 -11.732   3.151  1.00 87.39           H  
ATOM     96  NE  ARG A   6      -3.243 -11.788   1.382  1.00 87.39           N  
ATOM     97  HE  ARG A   6      -2.981 -11.251   0.568  1.00 87.39           H  
ATOM     98  NH1 ARG A   6      -3.504 -13.990   1.990  1.00 87.39           N  
ATOM     99 HH11 ARG A   6      -3.255 -13.738   2.936  1.00 87.39           H  
ATOM    100 HH12 ARG A   6      -3.493 -14.958   1.701  1.00 87.39           H  
ATOM    101  NH2 ARG A   6      -3.488 -13.404  -0.164  1.00 87.39           N  
ATOM    102 HH21 ARG A   6      -3.498 -14.371  -0.457  1.00 87.39           H  
ATOM    103 HH22 ARG A   6      -3.123 -12.698  -0.787  1.00 87.39           H  
ATOM    104  CZ  ARG A   6      -3.426 -13.057   1.082  1.00 87.39           C  
ATOM    105  N   VAL A   7      -2.333  -6.145   5.675  1.00 83.32           N  
ATOM    106  H   VAL A   7      -2.982  -5.782   4.992  1.00 83.32           H  
ATOM    107  CA  VAL A   7      -2.408  -5.594   7.030  1.00 83.32           C  
ATOM    108  HA  VAL A   7      -1.619  -6.029   7.643  1.00 83.32           H  
ATOM    109  C   VAL A   7      -3.750  -5.998   7.630  1.00 83.32           C  
ATOM    110  CB  VAL A   7      -2.205  -4.067   7.036  1.00 83.32           C  
ATOM    111  HB  VAL A   7      -3.039  -3.584   6.527  1.00 83.32           H  
ATOM    112  O   VAL A   7      -4.794  -5.783   7.015  1.00 83.32           O  
ATOM    113  CG1 VAL A   7      -2.128  -3.547   8.474  1.00 83.32           C  
ATOM    114 HG11 VAL A   7      -1.310  -4.032   9.006  1.00 83.32           H  
ATOM    115 HG12 VAL A   7      -1.965  -2.469   8.474  1.00 83.32           H  
ATOM    116 HG13 VAL A   7      -3.063  -3.750   8.998  1.00 83.32           H  
ATOM    117  CG2 VAL A   7      -0.901  -3.667   6.327  1.00 83.32           C  
ATOM    118 HG21 VAL A   7      -0.746  -2.591   6.418  1.00 83.32           H  
ATOM    119 HG22 VAL A   7      -0.962  -3.909   5.266  1.00 83.32           H  
ATOM    120 HG23 VAL A   7      -0.055  -4.191   6.771  1.00 83.32           H  
ATOM    121  N   GLU A   8      -3.725  -6.611   8.808  1.00 81.20           N  
ATOM    122  H   GLU A   8      -2.828  -6.781   9.240  1.00 81.20           H  
ATOM    123  CA  GLU A   8      -4.902  -7.109   9.522  1.00 81.20           C  
ATOM    124  HA  GLU A   8      -5.807  -6.680   9.093  1.00 81.20           H  
ATOM    125  C   GLU A   8      -4.833  -6.695  10.995  1.00 81.20           C  
ATOM    126  CB  GLU A   8      -4.973  -8.640   9.364  1.00 81.20           C  
ATOM    127  HB2 GLU A   8      -4.038  -9.071   9.721  1.00 81.20           H  
ATOM    128  HB3 GLU A   8      -5.073  -8.875   8.305  1.00 81.20           H  
ATOM    129  O   GLU A   8      -3.818  -6.916  11.657  1.00 81.20           O  
ATOM    130  CG  GLU A   8      -6.144  -9.288  10.122  1.00 81.20           C  
ATOM    131  HG2 GLU A   8      -7.074  -8.841   9.769  1.00 81.20           H  
ATOM    132  HG3 GLU A   8      -6.049  -9.078  11.187  1.00 81.20           H  
ATOM    133  CD  GLU A   8      -6.183 -10.814   9.927  1.00 81.20           C  
ATOM    134  OE1 GLU A   8      -7.267 -11.332   9.584  1.00 81.20           O  
ATOM    135  OE2 GLU A   8      -5.129 -11.473  10.115  1.00 81.20           O  
ATOM    136  N   PHE A   9      -5.920  -6.126  11.517  1.00 76.72           N  
ATOM    137  H   PHE A   9      -6.698  -5.924  10.906  1.00 76.72           H  
ATOM    138  CA  PHE A   9      -6.074  -5.806  12.936  1.00 76.72           C  
ATOM    139  HA  PHE A   9      -5.106  -5.881  13.430  1.00 76.72           H  
ATOM    140  C   PHE A   9      -7.027  -6.799  13.611  1.00 76.72           C  
ATOM    141  CB  PHE A   9      -6.558  -4.360  13.111  1.00 76.72           C  
ATOM    142  HB2 PHE A   9      -6.866  -4.228  14.148  1.00 76.72           H  
ATOM    143  HB3 PHE A   9      -7.442  -4.204  12.492  1.00 76.72           H  
ATOM    144  O   PHE A   9      -8.180  -6.937  13.206  1.00 76.72           O  
ATOM    145  CG  PHE A   9      -5.528  -3.296  12.779  1.00 76.72           C  
ATOM    146  CD1 PHE A   9      -4.948  -2.523  13.805  1.00 76.72           C  
ATOM    147  HD1 PHE A   9      -5.221  -2.697  14.836  1.00 76.72           H  
ATOM    148  CD2 PHE A   9      -5.179  -3.041  11.440  1.00 76.72           C  
ATOM    149  HD2 PHE A   9      -5.627  -3.605  10.635  1.00 76.72           H  
ATOM    150  CE1 PHE A   9      -4.054  -1.485  13.486  1.00 76.72           C  
ATOM    151  HE1 PHE A   9      -3.657  -0.841  14.257  1.00 76.72           H  
ATOM    152  CE2 PHE A   9      -4.258  -2.028  11.132  1.00 76.72           C  
ATOM    153  HE2 PHE A   9      -4.000  -1.832  10.102  1.00 76.72           H  
ATOM    154  CZ  PHE A   9      -3.710  -1.236  12.150  1.00 76.72           C  
ATOM    155  HZ  PHE A   9      -3.049  -0.419  11.901  1.00 76.72           H  
ATOM    156  N   GLU A  10      -6.568  -7.446  14.683  1.00 73.95           N  
ATOM    157  H   GLU A  10      -5.626  -7.241  14.982  1.00 73.95           H  
ATOM    158  CA  GLU A  10      -7.370  -8.327  15.537  1.00 73.95           C  
ATOM    159  HA  GLU A  10      -8.414  -8.273  15.228  1.00 73.95           H  
ATOM    160  C   GLU A  10      -7.276  -7.839  16.990  1.00 73.95           C  
ATOM    161  CB  GLU A  10      -6.924  -9.793  15.378  1.00 73.95           C  
ATOM    162  HB2 GLU A  10      -6.891 -10.046  14.318  1.00 73.95           H  
ATOM    163  HB3 GLU A  10      -5.924  -9.914  15.793  1.00 73.95           H  
ATOM    164  O   GLU A  10      -6.300  -8.110  17.696  1.00 73.95           O  
ATOM    165  CG  GLU A  10      -7.908 -10.748  16.083  1.00 73.95           C  
ATOM    166  HG2 GLU A  10      -8.859 -10.724  15.549  1.00 73.95           H  
ATOM    167  HG3 GLU A  10      -8.090 -10.386  17.095  1.00 73.95           H  
ATOM    168  CD  GLU A  10      -7.414 -12.202  16.177  1.00 73.95           C  
ATOM    169  OE1 GLU A  10      -8.022 -12.982  16.938  1.00 73.95           O  
ATOM    170  OE2 GLU A  10      -6.390 -12.550  15.541  1.00 73.95           O  
ATOM    171  N   GLY A  11      -8.286  -7.082  17.431  1.00 73.13           N  
ATOM    172  H   GLY A  11      -9.022  -6.846  16.781  1.00 73.13           H  
ATOM    173  CA  GLY A  11      -8.291  -6.440  18.748  1.00 73.13           C  
ATOM    174  HA2 GLY A  11      -9.200  -5.851  18.871  1.00 73.13           H  
ATOM    175  HA3 GLY A  11      -8.268  -7.207  19.523  1.00 73.13           H  
ATOM    176  C   GLY A  11      -7.091  -5.506  18.919  1.00 73.13           C  
ATOM    177  O   GLY A  11      -6.946  -4.541  18.171  1.00 73.13           O  
ATOM    178  N   ASP A  12      -6.224  -5.841  19.875  1.00 73.14           N  
ATOM    179  H   ASP A  12      -6.455  -6.634  20.455  1.00 73.14           H  
ATOM    180  CA  ASP A  12      -5.011  -5.094  20.228  1.00 73.14           C  
ATOM    181  HA  ASP A  12      -5.162  -4.048  19.962  1.00 73.14           H  
ATOM    182  C   ASP A  12      -3.762  -5.582  19.466  1.00 73.14           C  
ATOM    183  CB  ASP A  12      -4.801  -5.165  21.752  1.00 73.14           C  
ATOM    184  HB2 ASP A  12      -4.630  -6.206  22.025  1.00 73.14           H  
ATOM    185  HB3 ASP A  12      -3.910  -4.603  22.033  1.00 73.14           H  
ATOM    186  O   ASP A  12      -2.631  -5.369  19.903  1.00 73.14           O  
ATOM    187  CG  ASP A  12      -5.978  -4.619  22.566  1.00 73.14           C  
ATOM    188  OD1 ASP A  12      -6.690  -3.719  22.066  1.00 73.14           O  
ATOM    189  OD2 ASP A  12      -6.178  -5.159  23.677  1.00 73.14           O  
ATOM    190  N   LYS A  13      -3.918  -6.303  18.351  1.00 77.57           N  
ATOM    191  H   LYS A  13      -4.859  -6.502  18.041  1.00 77.57           H  
ATOM    192  CA  LYS A  13      -2.796  -6.785  17.532  1.00 77.57           C  
ATOM    193  HA  LYS A  13      -1.865  -6.352  17.898  1.00 77.57           H  
ATOM    194  C   LYS A  13      -2.947  -6.342  16.092  1.00 77.57           C  
ATOM    195  CB  LYS A  13      -2.678  -8.311  17.608  1.00 77.57           C  
ATOM    196  HB2 LYS A  13      -3.637  -8.758  17.345  1.00 77.57           H  
ATOM    197  HB3 LYS A  13      -1.931  -8.645  16.889  1.00 77.57           H  
ATOM    198  O   LYS A  13      -4.027  -6.455  15.521  1.00 77.57           O  
ATOM    199  CG  LYS A  13      -2.253  -8.765  19.008  1.00 77.57           C  
ATOM    200  HG2 LYS A  13      -2.972  -8.407  19.745  1.00 77.57           H  
ATOM    201  HG3 LYS A  13      -1.270  -8.356  19.240  1.00 77.57           H  
ATOM    202  CD  LYS A  13      -2.205 -10.291  19.068  1.00 77.57           C  
ATOM    203  HD2 LYS A  13      -3.185 -10.683  18.796  1.00 77.57           H  
ATOM    204  HD3 LYS A  13      -1.457 -10.661  18.366  1.00 77.57           H  
ATOM    205  CE  LYS A  13      -1.852 -10.714  20.493  1.00 77.57           C  
ATOM    206  HE2 LYS A  13      -2.535 -10.209  21.176  1.00 77.57           H  
ATOM    207  HE3 LYS A  13      -0.842 -10.373  20.719  1.00 77.57           H  
ATOM    208  NZ  LYS A  13      -1.967 -12.182  20.650  1.00 77.57           N  
ATOM    209  HZ1 LYS A  13      -2.910 -12.469  20.430  1.00 77.57           H  
ATOM    210  HZ2 LYS A  13      -1.332 -12.652  20.021  1.00 77.57           H  
ATOM    211  HZ3 LYS A  13      -1.763 -12.452  21.602  1.00 77.57           H  
ATOM    212  N   MET A  14      -1.834  -5.942  15.487  1.00 81.39           N  
ATOM    213  H   MET A  14      -0.984  -5.927  16.031  1.00 81.39           H  
ATOM    214  CA  MET A  14      -1.728  -5.795  14.038  1.00 81.39           C  
ATOM    215  HA  MET A  14      -2.709  -5.943  13.586  1.00 81.39           H  
ATOM    216  C   MET A  14      -0.780  -6.866  13.503  1.00 81.39           C  
ATOM    217  CB  MET A  14      -1.274  -4.380  13.669  1.00 81.39           C  
ATOM    218  HB2 MET A  14      -0.247  -4.241  14.008  1.00 81.39           H  
ATOM    219  HB3 MET A  14      -1.915  -3.653  14.168  1.00 81.39           H  
ATOM    220  O   MET A  14       0.363  -6.973  13.958  1.00 81.39           O  
ATOM    221  CG  MET A  14      -1.358  -4.127  12.160  1.00 81.39           C  
ATOM    222  HG2 MET A  14      -0.904  -4.959  11.621  1.00 81.39           H  
ATOM    223  HG3 MET A  14      -2.409  -4.081  11.875  1.00 81.39           H  
ATOM    224  SD  MET A  14      -0.541  -2.604  11.615  1.00 81.39           S  
ATOM    225  CE  MET A  14       1.171  -3.060  11.949  1.00 81.39           C  
ATOM    226  HE1 MET A  14       1.833  -2.399  11.390  1.00 81.39           H  
ATOM    227  HE2 MET A  14       1.343  -4.091  11.637  1.00 81.39           H  
ATOM    228  HE3 MET A  14       1.363  -2.973  13.018  1.00 81.39           H  
ATOM    229  N   ARG A  15      -1.249  -7.643  12.528  1.00 86.48           N  
ATOM    230  H   ARG A  15      -2.190  -7.466  12.208  1.00 86.48           H  
ATOM    231  CA  ARG A  15      -0.434  -8.553  11.723  1.00 86.48           C  
ATOM    232  HA  ARG A  15       0.522  -8.728  12.217  1.00 86.48           H  
ATOM    233  C   ARG A  15      -0.159  -7.914  10.370  1.00 86.48           C  
ATOM    234  CB  ARG A  15      -1.133  -9.905  11.528  1.00 86.48           C  
ATOM    235  HB2 ARG A  15      -0.498 -10.528  10.898  1.00 86.48           H  
ATOM    236  HB3 ARG A  15      -2.078  -9.749  11.007  1.00 86.48           H  
ATOM    237  O   ARG A  15      -1.069  -7.401   9.723  1.00 86.48           O  
ATOM    238  CG  ARG A  15      -1.408 -10.652  12.837  1.00 86.48           C  
ATOM    239  HG2 ARG A  15      -0.488 -10.739  13.416  1.00 86.48           H  
ATOM    240  HG3 ARG A  15      -2.154 -10.110  13.418  1.00 86.48           H  
ATOM    241  CD  ARG A  15      -1.933 -12.051  12.497  1.00 86.48           C  
ATOM    242  HD2 ARG A  15      -1.142 -12.610  11.997  1.00 86.48           H  
ATOM    243  HD3 ARG A  15      -2.761 -11.964  11.795  1.00 86.48           H  
ATOM    244  NE  ARG A  15      -2.344 -12.782  13.704  1.00 86.48           N  
ATOM    245  HE  ARG A  15      -1.602 -13.244  14.210  1.00 86.48           H  
ATOM    246  NH1 ARG A  15      -4.613 -12.414  13.510  1.00 86.48           N  
ATOM    247 HH11 ARG A  15      -4.551 -12.032  12.577  1.00 86.48           H  
ATOM    248 HH12 ARG A  15      -5.498 -12.423  13.997  1.00 86.48           H  
ATOM    249  NH2 ARG A  15      -3.840 -13.407  15.310  1.00 86.48           N  
ATOM    250 HH21 ARG A  15      -3.135 -13.891  15.848  1.00 86.48           H  
ATOM    251 HH22 ARG A  15      -4.805 -13.328  15.598  1.00 86.48           H  
ATOM    252  CZ  ARG A  15      -3.581 -12.863  14.159  1.00 86.48           C  
ATOM    253  N   VAL A  16       1.088  -7.996   9.929  1.00 87.57           N  
ATOM    254  H   VAL A  16       1.784  -8.386  10.548  1.00 87.57           H  
ATOM    255  CA  VAL A  16       1.498  -7.701   8.556  1.00 87.57           C  
ATOM    256  HA  VAL A  16       0.637  -7.349   7.987  1.00 87.57           H  
ATOM    257  C   VAL A  16       1.994  -9.003   7.946  1.00 87.57           C  
ATOM    258  CB  VAL A  16       2.576  -6.603   8.490  1.00 87.57           C  
ATOM    259  HB  VAL A  16       3.505  -6.975   8.921  1.00 87.57           H  
ATOM    260  O   VAL A  16       2.982  -9.556   8.424  1.00 87.57           O  
ATOM    261  CG1 VAL A  16       2.834  -6.198   7.036  1.00 87.57           C  
ATOM    262 HG11 VAL A  16       1.914  -5.835   6.579  1.00 87.57           H  
ATOM    263 HG12 VAL A  16       3.588  -5.412   6.993  1.00 87.57           H  
ATOM    264 HG13 VAL A  16       3.198  -7.055   6.468  1.00 87.57           H  
ATOM    265  CG2 VAL A  16       2.157  -5.353   9.270  1.00 87.57           C  
ATOM    266 HG21 VAL A  16       2.879  -4.553   9.113  1.00 87.57           H  
ATOM    267 HG22 VAL A  16       2.128  -5.593  10.333  1.00 87.57           H  
ATOM    268 HG23 VAL A  16       1.172  -5.019   8.944  1.00 87.57           H  
ATOM    269  N   ARG A  17       1.316  -9.504   6.912  1.00 90.97           N  
ATOM    270  H   ARG A  17       0.526  -8.974   6.572  1.00 90.97           H  
ATOM    271  CA  ARG A  17       1.821 -10.608   6.085  1.00 90.97           C  
ATOM    272  HA  ARG A  17       2.618 -11.127   6.617  1.00 90.97           H  
ATOM    273  C   ARG A  17       2.436 -10.038   4.823  1.00 90.97           C  
ATOM    274  CB  ARG A  17       0.742 -11.647   5.758  1.00 90.97           C  
ATOM    275  HB2 ARG A  17       1.160 -12.380   5.068  1.00 90.97           H  
ATOM    276  HB3 ARG A  17      -0.107 -11.163   5.275  1.00 90.97           H  
ATOM    277  O   ARG A  17       1.801  -9.241   4.133  1.00 90.97           O  
ATOM    278  CG  ARG A  17       0.271 -12.376   7.016  1.00 90.97           C  
ATOM    279  HG2 ARG A  17       1.132 -12.835   7.502  1.00 90.97           H  
ATOM    280  HG3 ARG A  17      -0.186 -11.665   7.704  1.00 90.97           H  
ATOM    281  CD  ARG A  17      -0.743 -13.469   6.674  1.00 90.97           C  
ATOM    282  HD2 ARG A  17      -1.601 -13.016   6.177  1.00 90.97           H  
ATOM    283  HD3 ARG A  17      -0.279 -14.195   6.007  1.00 90.97           H  
ATOM    284  NE  ARG A  17      -1.152 -14.136   7.916  1.00 90.97           N  
ATOM    285  HE  ARG A  17      -0.451 -14.191   8.641  1.00 90.97           H  
ATOM    286  NH1 ARG A  17      -3.380 -14.547   7.534  1.00 90.97           N  
ATOM    287 HH11 ARG A  17      -4.298 -14.670   7.936  1.00 90.97           H  
ATOM    288 HH12 ARG A  17      -3.237 -14.311   6.563  1.00 90.97           H  
ATOM    289  NH2 ARG A  17      -2.474 -14.842   9.566  1.00 90.97           N  
ATOM    290 HH21 ARG A  17      -1.638 -14.739  10.122  1.00 90.97           H  
ATOM    291 HH22 ARG A  17      -3.382 -14.977   9.987  1.00 90.97           H  
ATOM    292  CZ  ARG A  17      -2.340 -14.514   8.319  1.00 90.97           C  
ATOM    293  N   LEU A  18       3.662 -10.454   4.550  1.00 88.56           N  
ATOM    294  H   LEU A  18       4.086 -11.116   5.184  1.00 88.56           H  
ATOM    295  CA  LEU A  18       4.452 -10.068   3.394  1.00 88.56           C  
ATOM    296  HA  LEU A  18       3.935  -9.312   2.804  1.00 88.56           H  
ATOM    297  C   LEU A  18       4.677 -11.306   2.541  1.00 88.56           C  
ATOM    298  CB  LEU A  18       5.810  -9.524   3.864  1.00 88.56           C  
ATOM    299  HB2 LEU A  18       6.358 -10.338   4.339  1.00 88.56           H  
ATOM    300  HB3 LEU A  18       6.368  -9.214   2.981  1.00 88.56           H  
ATOM    301  O   LEU A  18       5.180 -12.299   3.059  1.00 88.56           O  
ATOM    302  CG  LEU A  18       5.767  -8.354   4.855  1.00 88.56           C  
ATOM    303  HG  LEU A  18       5.212  -8.634   5.751  1.00 88.56           H  
ATOM    304  CD1 LEU A  18       7.202  -8.030   5.265  1.00 88.56           C  
ATOM    305 HD11 LEU A  18       7.824  -7.898   4.380  1.00 88.56           H  
ATOM    306 HD12 LEU A  18       7.606  -8.855   5.852  1.00 88.56           H  
ATOM    307 HD13 LEU A  18       7.233  -7.119   5.862  1.00 88.56           H  
ATOM    308  CD2 LEU A  18       5.111  -7.126   4.232  1.00 88.56           C  
ATOM    309 HD21 LEU A  18       5.641  -6.843   3.323  1.00 88.56           H  
ATOM    310 HD22 LEU A  18       5.129  -6.298   4.940  1.00 88.56           H  
ATOM    311 HD23 LEU A  18       4.074  -7.355   3.989  1.00 88.56           H  
ATOM    312  N   ARG A  19       4.360 -11.243   1.252  1.00 88.51           N  
ATOM    313  H   ARG A  19       3.920 -10.401   0.908  1.00 88.51           H  
ATOM    314  CA  ARG A  19       4.649 -12.318   0.299  1.00 88.51           C  
ATOM    315  HA  ARG A  19       5.315 -13.043   0.767  1.00 88.51           H  
ATOM    316  C   ARG A  19       5.382 -11.766  -0.914  1.00 88.51           C  
ATOM    317  CB  ARG A  19       3.347 -13.048  -0.044  1.00 88.51           C  
ATOM    318  HB2 ARG A  19       2.618 -12.330  -0.420  1.00 88.51           H  
ATOM    319  HB3 ARG A  19       2.949 -13.506   0.861  1.00 88.51           H  
ATOM    320  O   ARG A  19       4.960 -10.766  -1.498  1.00 88.51           O  
ATOM    321  CG  ARG A  19       3.568 -14.133  -1.100  1.00 88.51           C  
ATOM    322  HG2 ARG A  19       3.878 -13.664  -2.034  1.00 88.51           H  
ATOM    323  HG3 ARG A  19       4.341 -14.827  -0.773  1.00 88.51           H  
ATOM    324  CD  ARG A  19       2.270 -14.896  -1.341  1.00 88.51           C  
ATOM    325  HD2 ARG A  19       2.105 -15.579  -0.508  1.00 88.51           H  
ATOM    326  HD3 ARG A  19       1.441 -14.190  -1.397  1.00 88.51           H  
ATOM    327  NE  ARG A  19       2.361 -15.610  -2.618  1.00 88.51           N  
ATOM    328  HE  ARG A  19       2.847 -15.132  -3.364  1.00 88.51           H  
ATOM    329  NH1 ARG A  19       1.014 -17.394  -2.167  1.00 88.51           N  
ATOM    330 HH11 ARG A  19       0.940 -17.036  -1.226  1.00 88.51           H  
ATOM    331 HH12 ARG A  19       0.692 -18.320  -2.408  1.00 88.51           H  
ATOM    332  NH2 ARG A  19       2.105 -17.237  -4.130  1.00 88.51           N  
ATOM    333 HH21 ARG A  19       1.780 -18.139  -4.448  1.00 88.51           H  
ATOM    334 HH22 ARG A  19       2.807 -16.719  -4.638  1.00 88.51           H  
ATOM    335  CZ  ARG A  19       1.817 -16.745  -2.964  1.00 88.51           C  
ATOM    336  N   ASN A  20       6.471 -12.426  -1.295  1.00 83.41           N  
ATOM    337  H   ASN A  20       6.746 -13.241  -0.766  1.00 83.41           H  
ATOM    338  CA  ASN A  20       7.299 -12.033  -2.429  1.00 83.41           C  
ATOM    339  HA  ASN A  20       6.977 -11.064  -2.808  1.00 83.41           H  
ATOM    340  C   ASN A  20       7.158 -13.040  -3.583  1.00 83.41           C  
ATOM    341  CB  ASN A  20       8.742 -11.868  -1.927  1.00 83.41           C  
ATOM    342  HB2 ASN A  20       9.088 -12.825  -1.536  1.00 83.41           H  
ATOM    343  HB3 ASN A  20       8.772 -11.129  -1.126  1.00 83.41           H  
ATOM    344  O   ASN A  20       7.848 -14.054  -3.624  1.00 83.41           O  
ATOM    345  CG  ASN A  20       9.698 -11.424  -3.014  1.00 83.41           C  
ATOM    346  ND2 ASN A  20      10.975 -11.411  -2.738  1.00 83.41           N  
ATOM    347 HD21 ASN A  20      11.292 -11.626  -1.803  1.00 83.41           H  
ATOM    348 HD22 ASN A  20      11.611 -11.110  -3.462  1.00 83.41           H  
ATOM    349  OD1 ASN A  20       9.310 -11.053  -4.111  1.00 83.41           O  
ATOM    350  N   ASP A  21       6.298 -12.730  -4.554  1.00 82.37           N  
ATOM    351  H   ASP A  21       5.814 -11.846  -4.493  1.00 82.37           H  
ATOM    352  CA  ASP A  21       6.166 -13.456  -5.827  1.00 82.37           C  
ATOM    353  HA  ASP A  21       6.540 -14.471  -5.694  1.00 82.37           H  
ATOM    354  C   ASP A  21       7.030 -12.806  -6.939  1.00 82.37           C  
ATOM    355  CB  ASP A  21       4.684 -13.562  -6.232  1.00 82.37           C  
ATOM    356  HB2 ASP A  21       4.613 -14.038  -7.210  1.00 82.37           H  
ATOM    357  HB3 ASP A  21       4.275 -12.555  -6.320  1.00 82.37           H  
ATOM    358  O   ASP A  21       6.684 -12.821  -8.125  1.00 82.37           O  
ATOM    359  CG  ASP A  21       3.817 -14.372  -5.268  1.00 82.37           C  
ATOM    360  OD1 ASP A  21       4.085 -15.572  -5.037  1.00 82.37           O  
ATOM    361  OD2 ASP A  21       2.798 -13.835  -4.786  1.00 82.37           O  
ATOM    362  N   SER A  22       8.139 -12.156  -6.574  1.00 75.66           N  
ATOM    363  H   SER A  22       8.380 -12.145  -5.593  1.00 75.66           H  
ATOM    364  CA  SER A  22       9.132 -11.620  -7.511  1.00 75.66           C  
ATOM    365  HA  SER A  22       8.704 -11.641  -8.513  1.00 75.66           H  
ATOM    366  C   SER A  22      10.385 -12.501  -7.575  1.00 75.66           C  
ATOM    367  CB  SER A  22       9.431 -10.147  -7.205  1.00 75.66           C  
ATOM    368  HB2 SER A  22       9.770  -9.664  -8.121  1.00 75.66           H  
ATOM    369  HB3 SER A  22       8.522  -9.648  -6.868  1.00 75.66           H  
ATOM    370  O   SER A  22      10.570 -13.413  -6.773  1.00 75.66           O  
ATOM    371  OG  SER A  22      10.441  -9.986  -6.245  1.00 75.66           O  
ATOM    372  HG  SER A  22      10.136 -10.366  -5.418  1.00 75.66           H  
ATOM    373  N   SER A  23      11.243 -12.254  -8.566  1.00 74.26           N  
ATOM    374  H   SER A  23      11.088 -11.471  -9.184  1.00 74.26           H  
ATOM    375  CA  SER A  23      12.471 -13.020  -8.809  1.00 74.26           C  
ATOM    376  HA  SER A  23      12.279 -14.071  -8.594  1.00 74.26           H  
ATOM    377  C   SER A  23      13.656 -12.606  -7.927  1.00 74.26           C  
ATOM    378  CB  SER A  23      12.853 -12.904 -10.290  1.00 74.26           C  
ATOM    379  HB2 SER A  23      13.866 -13.277 -10.441  1.00 74.26           H  
ATOM    380  HB3 SER A  23      12.168 -13.512 -10.881  1.00 74.26           H  
ATOM    381  O   SER A  23      14.679 -13.290  -7.942  1.00 74.26           O  
ATOM    382  OG  SER A  23      12.759 -11.556 -10.727  1.00 74.26           O  
ATOM    383  HG  SER A  23      13.347 -11.438 -11.477  1.00 74.26           H  
ATOM    384  N   THR A  24      13.546 -11.519  -7.158  1.00 72.20           N  
ATOM    385  H   THR A  24      12.672 -11.012  -7.144  1.00 72.20           H  
ATOM    386  CA  THR A  24      14.623 -10.977  -6.315  1.00 72.20           C  
ATOM    387  HA  THR A  24      15.466 -11.668  -6.349  1.00 72.20           H  
ATOM    388  C   THR A  24      14.182 -10.843  -4.853  1.00 72.20           C  
ATOM    389  CB  THR A  24      15.127  -9.622  -6.841  1.00 72.20           C  
ATOM    390  HB  THR A  24      15.846  -9.211  -6.132  1.00 72.20           H  
ATOM    391  O   THR A  24      12.987 -10.714  -4.580  1.00 72.20           O  
ATOM    392  CG2 THR A  24      15.812  -9.760  -8.200  1.00 72.20           C  
ATOM    393 HG21 THR A  24      16.620 -10.489  -8.135  1.00 72.20           H  
ATOM    394 HG22 THR A  24      15.096 -10.085  -8.954  1.00 72.20           H  
ATOM    395 HG23 THR A  24      16.232  -8.799  -8.497  1.00 72.20           H  
ATOM    396  OG1 THR A  24      14.070  -8.706  -7.006  1.00 72.20           O  
ATOM    397  HG1 THR A  24      14.457  -7.869  -7.273  1.00 72.20           H  
ATOM    398  N   PRO A  25      15.107 -10.891  -3.874  1.00 77.54           N  
ATOM    399  CA  PRO A  25      14.782 -10.584  -2.485  1.00 77.54           C  
ATOM    400  HA  PRO A  25      14.014 -11.280  -2.147  1.00 77.54           H  
ATOM    401  C   PRO A  25      14.270  -9.149  -2.328  1.00 77.54           C  
ATOM    402  CB  PRO A  25      16.062 -10.816  -1.676  1.00 77.54           C  
ATOM    403  HB2 PRO A  25      15.847 -11.254  -0.701  1.00 77.54           H  
ATOM    404  HB3 PRO A  25      16.612  -9.882  -1.561  1.00 77.54           H  
ATOM    405  O   PRO A  25      14.797  -8.216  -2.939  1.00 77.54           O  
ATOM    406  CG  PRO A  25      16.866 -11.769  -2.559  1.00 77.54           C  
ATOM    407  HG2 PRO A  25      17.938 -11.682  -2.379  1.00 77.54           H  
ATOM    408  HG3 PRO A  25      16.531 -12.793  -2.394  1.00 77.54           H  
ATOM    409  CD  PRO A  25      16.491 -11.324  -3.972  1.00 77.54           C  
ATOM    410  HD2 PRO A  25      17.112 -10.482  -4.278  1.00 77.54           H  
ATOM    411  HD3 PRO A  25      16.611 -12.161  -4.660  1.00 77.54           H  
ATOM    412  N   VAL A  26      13.270  -8.991  -1.468  1.00 72.93           N  
ATOM    413  H   VAL A  26      12.915  -9.806  -0.989  1.00 72.93           H  
ATOM    414  CA  VAL A  26      12.621  -7.715  -1.159  1.00 72.93           C  
ATOM    415  HA  VAL A  26      13.039  -6.916  -1.772  1.00 72.93           H  
ATOM    416  C   VAL A  26      12.883  -7.380   0.298  1.00 72.93           C  
ATOM    417  CB  VAL A  26      11.116  -7.815  -1.457  1.00 72.93           C  
ATOM    418  HB  VAL A  26      10.709  -8.701  -0.969  1.00 72.93           H  
ATOM    419  O   VAL A  26      12.682  -8.227   1.167  1.00 72.93           O  
ATOM    420  CG1 VAL A  26      10.324  -6.594  -0.985  1.00 72.93           C  
ATOM    421 HG11 VAL A  26      10.721  -5.690  -1.445  1.00 72.93           H  
ATOM    422 HG12 VAL A  26       9.276  -6.715  -1.259  1.00 72.93           H  
ATOM    423 HG13 VAL A  26      10.390  -6.496   0.099  1.00 72.93           H  
ATOM    424  CG2 VAL A  26      10.897  -7.935  -2.965  1.00 72.93           C  
ATOM    425 HG21 VAL A  26       9.845  -8.132  -3.172  1.00 72.93           H  
ATOM    426 HG22 VAL A  26      11.485  -8.751  -3.385  1.00 72.93           H  
ATOM    427 HG23 VAL A  26      11.204  -7.002  -3.437  1.00 72.93           H  
ATOM    428  N   GLU A  27      13.318  -6.160   0.579  1.00 81.05           N  
ATOM    429  H   GLU A  27      13.387  -5.487  -0.171  1.00 81.05           H  
ATOM    430  CA  GLU A  27      13.414  -5.631   1.934  1.00 81.05           C  
ATOM    431  HA  GLU A  27      13.405  -6.464   2.636  1.00 81.05           H  
ATOM    432  C   GLU A  27      12.176  -4.776   2.224  1.00 81.05           C  
ATOM    433  CB  GLU A  27      14.757  -4.905   2.123  1.00 81.05           C  
ATOM    434  HB2 GLU A  27      15.539  -5.556   1.735  1.00 81.05           H  
ATOM    435  HB3 GLU A  27      14.770  -3.976   1.553  1.00 81.05           H  
ATOM    436  O   GLU A  27      11.807  -3.895   1.450  1.00 81.05           O  
ATOM    437  CG  GLU A  27      15.042  -4.613   3.606  1.00 81.05           C  
ATOM    438  HG2 GLU A  27      14.633  -5.426   4.207  1.00 81.05           H  
ATOM    439  HG3 GLU A  27      14.516  -3.703   3.894  1.00 81.05           H  
ATOM    440  CD  GLU A  27      16.545  -4.510   3.928  1.00 81.05           C  
ATOM    441  OE1 GLU A  27      16.965  -3.506   4.549  1.00 81.05           O  
ATOM    442  OE2 GLU A  27      17.259  -5.511   3.672  1.00 81.05           O  
ATOM    443  N   VAL A  28      11.482  -5.071   3.322  1.00 81.84           N  
ATOM    444  H   VAL A  28      11.780  -5.856   3.883  1.00 81.84           H  
ATOM    445  CA  VAL A  28      10.299  -4.323   3.752  1.00 81.84           C  
ATOM    446  HA  VAL A  28      10.105  -3.529   3.030  1.00 81.84           H  
ATOM    447  C   VAL A  28      10.589  -3.668   5.090  1.00 81.84           C  
ATOM    448  CB  VAL A  28       9.030  -5.191   3.801  1.00 81.84           C  
ATOM    449  HB  VAL A  28       9.132  -5.931   4.594  1.00 81.84           H  
ATOM    450  O   VAL A  28      10.843  -4.341   6.094  1.00 81.84           O  
ATOM    451  CG1 VAL A  28       7.798  -4.319   4.086  1.00 81.84           C  
ATOM    452 HG11 VAL A  28       6.903  -4.939   4.118  1.00 81.84           H  
ATOM    453 HG12 VAL A  28       7.682  -3.572   3.300  1.00 81.84           H  
ATOM    454 HG13 VAL A  28       7.902  -3.813   5.045  1.00 81.84           H  
ATOM    455  CG2 VAL A  28       8.791  -5.918   2.470  1.00 81.84           C  
ATOM    456 HG21 VAL A  28       7.829  -6.431   2.481  1.00 81.84           H  
ATOM    457 HG22 VAL A  28       9.573  -6.660   2.314  1.00 81.84           H  
ATOM    458 HG23 VAL A  28       8.808  -5.201   1.649  1.00 81.84           H  
ATOM    459  N   HIS A  29      10.511  -2.342   5.109  1.00 82.85           N  
ATOM    460  H   HIS A  29      10.280  -1.875   4.244  1.00 82.85           H  
ATOM    461  CA  HIS A  29      10.611  -1.539   6.319  1.00 82.85           C  
ATOM    462  HA  HIS A  29      11.144  -2.100   7.087  1.00 82.85           H  
ATOM    463  C   HIS A  29       9.205  -1.230   6.825  1.00 82.85           C  
ATOM    464  CB  HIS A  29      11.403  -0.259   6.038  1.00 82.85           C  
ATOM    465  HB2 HIS A  29      11.498   0.309   6.963  1.00 82.85           H  
ATOM    466  HB3 HIS A  29      10.853   0.353   5.323  1.00 82.85           H  
ATOM    467  O   HIS A  29       8.459  -0.492   6.185  1.00 82.85           O  
ATOM    468  CG  HIS A  29      12.779  -0.518   5.491  1.00 82.85           C  
ATOM    469  CD2 HIS A  29      13.221  -0.200   4.234  1.00 82.85           C  
ATOM    470  HD2 HIS A  29      12.659   0.284   3.450  1.00 82.85           H  
ATOM    471  ND1 HIS A  29      13.821  -1.139   6.147  1.00 82.85           N  
ATOM    472  HD1 HIS A  29      13.789  -1.582   7.054  1.00 82.85           H  
ATOM    473  CE1 HIS A  29      14.866  -1.190   5.302  1.00 82.85           C  
ATOM    474  HE1 HIS A  29      15.822  -1.652   5.498  1.00 82.85           H  
ATOM    475  NE2 HIS A  29      14.544  -0.615   4.141  1.00 82.85           N  
ATOM    476  N   ILE A  30       8.846  -1.774   7.985  1.00 82.31           N  
ATOM    477  H   ILE A  30       9.521  -2.357   8.458  1.00 82.31           H  
ATOM    478  CA  ILE A  30       7.562  -1.549   8.652  1.00 82.31           C  
ATOM    479  HA  ILE A  30       6.885  -1.044   7.963  1.00 82.31           H  
ATOM    480  C   ILE A  30       7.794  -0.644   9.863  1.00 82.31           C  
ATOM    481  CB  ILE A  30       6.898  -2.880   9.076  1.00 82.31           C  
ATOM    482  HB  ILE A  30       7.488  -3.305   9.887  1.00 82.31           H  
ATOM    483  O   ILE A  30       8.709  -0.882  10.657  1.00 82.31           O  
ATOM    484  CG1 ILE A  30       6.843  -3.925   7.935  1.00 82.31           C  
ATOM    485 HG12 ILE A  30       6.164  -3.584   7.154  1.00 82.31           H  
ATOM    486 HG13 ILE A  30       7.833  -4.047   7.496  1.00 82.31           H  
ATOM    487  CG2 ILE A  30       5.476  -2.585   9.598  1.00 82.31           C  
ATOM    488 HG21 ILE A  30       5.507  -1.912  10.455  1.00 82.31           H  
ATOM    489 HG22 ILE A  30       4.876  -2.128   8.809  1.00 82.31           H  
ATOM    490 HG23 ILE A  30       4.981  -3.497   9.930  1.00 82.31           H  
ATOM    491  CD1 ILE A  30       6.410  -5.315   8.420  1.00 82.31           C  
ATOM    492 HD11 ILE A  30       7.078  -5.652   9.213  1.00 82.31           H  
ATOM    493 HD12 ILE A  30       5.384  -5.302   8.786  1.00 82.31           H  
ATOM    494 HD13 ILE A  30       6.461  -6.020   7.590  1.00 82.31           H  
ATOM    495  N   LYS A  31       6.940   0.364  10.055  1.00 77.67           N  
ATOM    496  H   LYS A  31       6.203   0.491   9.376  1.00 77.67           H  
ATOM    497  CA  LYS A  31       6.918   1.188  11.270  1.00 77.67           C  
ATOM    498  HA  LYS A  31       7.511   0.684  12.034  1.00 77.67           H  
ATOM    499  C   LYS A  31       5.502   1.291  11.833  1.00 77.67           C  
ATOM    500  CB  LYS A  31       7.583   2.543  10.986  1.00 77.67           C  
ATOM    501  HB2 LYS A  31       8.633   2.374  10.746  1.00 77.67           H  
ATOM    502  HB3 LYS A  31       7.107   3.010  10.124  1.00 77.67           H  
ATOM    503  O   LYS A  31       4.556   1.470  11.079  1.00 77.67           O  
ATOM    504  CG  LYS A  31       7.480   3.496  12.181  1.00 77.67           C  
ATOM    505  HG2 LYS A  31       6.427   3.714  12.362  1.00 77.67           H  
ATOM    506  HG3 LYS A  31       7.901   3.028  13.070  1.00 77.67           H  
ATOM    507  CD  LYS A  31       8.208   4.814  11.919  1.00 77.67           C  
ATOM    508  HD2 LYS A  31       7.928   5.192  10.936  1.00 77.67           H  
ATOM    509  HD3 LYS A  31       9.286   4.658  11.949  1.00 77.67           H  
ATOM    510  CE  LYS A  31       7.766   5.790  13.011  1.00 77.67           C  
ATOM    511  HE2 LYS A  31       8.206   5.499  13.964  1.00 77.67           H  
ATOM    512  HE3 LYS A  31       6.687   5.687  13.130  1.00 77.67           H  
ATOM    513  NZ  LYS A  31       8.074   7.195  12.674  1.00 77.67           N  
ATOM    514  HZ1 LYS A  31       7.644   7.418  11.788  1.00 77.67           H  
ATOM    515  HZ2 LYS A  31       9.071   7.341  12.611  1.00 77.67           H  
ATOM    516  HZ3 LYS A  31       7.691   7.793  13.393  1.00 77.67           H  
ATOM    517  N   VAL A  32       5.353   1.200  13.154  1.00 75.88           N  
ATOM    518  H   VAL A  32       6.187   1.047  13.702  1.00 75.88           H  
ATOM    519  CA  VAL A  32       4.067   1.192  13.873  1.00 75.88           C  
ATOM    520  HA  VAL A  32       3.297   1.654  13.256  1.00 75.88           H  
ATOM    521  C   VAL A  32       4.214   2.015  15.148  1.00 75.88           C  
ATOM    522  CB  VAL A  32       3.609  -0.245  14.199  1.00 75.88           C  
ATOM    523  HB  VAL A  32       4.220  -0.652  15.005  1.00 75.88           H  
ATOM    524  O   VAL A  32       4.850   1.581  16.107  1.00 75.88           O  
ATOM    525  CG1 VAL A  32       2.141  -0.254  14.649  1.00 75.88           C  
ATOM    526 HG11 VAL A  32       2.013   0.368  15.535  1.00 75.88           H  
ATOM    527 HG12 VAL A  32       1.492   0.113  13.854  1.00 75.88           H  
ATOM    528 HG13 VAL A  32       1.842  -1.270  14.906  1.00 75.88           H  
ATOM    529  CG2 VAL A  32       3.768  -1.180  12.996  1.00 75.88           C  
ATOM    530 HG21 VAL A  32       3.362  -2.161  13.245  1.00 75.88           H  
ATOM    531 HG22 VAL A  32       3.268  -0.776  12.116  1.00 75.88           H  
ATOM    532 HG23 VAL A  32       4.825  -1.325  12.773  1.00 75.88           H  
ATOM    533  N   GLY A  33       3.697   3.247  15.141  1.00 73.25           N  
ATOM    534  H   GLY A  33       3.157   3.550  14.343  1.00 73.25           H  
ATOM    535  CA  GLY A  33       4.047   4.232  16.167  1.00 73.25           C  
ATOM    536  HA2 GLY A  33       3.562   5.184  15.951  1.00 73.25           H  
ATOM    537  HA3 GLY A  33       3.704   3.880  17.140  1.00 73.25           H  
ATOM    538  C   GLY A  33       5.565   4.449  16.200  1.00 73.25           C  
ATOM    539  O   GLY A  33       6.145   4.905  15.212  1.00 73.25           O  
ATOM    540  N   ASP A  34       6.204   4.078  17.310  1.00 74.89           N  
ATOM    541  H   ASP A  34       5.655   3.732  18.084  1.00 74.89           H  
ATOM    542  CA  ASP A  34       7.663   4.123  17.485  1.00 74.89           C  
ATOM    543  HA  ASP A  34       8.076   4.897  16.838  1.00 74.89           H  
ATOM    544  C   ASP A  34       8.377   2.806  17.131  1.00 74.89           C  
ATOM    545  CB  ASP A  34       7.986   4.517  18.932  1.00 74.89           C  
ATOM    546  HB2 ASP A  34       7.609   3.746  19.604  1.00 74.89           H  
ATOM    547  HB3 ASP A  34       9.068   4.575  19.054  1.00 74.89           H  
ATOM    548  O   ASP A  34       9.592   2.810  16.915  1.00 74.89           O  
ATOM    549  CG  ASP A  34       7.383   5.870  19.301  1.00 74.89           C  
ATOM    550  OD1 ASP A  34       7.638   6.837  18.545  1.00 74.89           O  
ATOM    551  OD2 ASP A  34       6.649   5.900  20.316  1.00 74.89           O  
ATOM    552  N   GLU A  35       7.659   1.679  17.050  1.00 79.80           N  
ATOM    553  H   GLU A  35       6.651   1.733  17.081  1.00 79.80           H  
ATOM    554  CA  GLU A  35       8.266   0.388  16.715  1.00 79.80           C  
ATOM    555  HA  GLU A  35       9.181   0.299  17.301  1.00 79.80           H  
ATOM    556  C   GLU A  35       8.652   0.358  15.231  1.00 79.80           C  
ATOM    557  CB  GLU A  35       7.352  -0.792  17.107  1.00 79.80           C  
ATOM    558  HB2 GLU A  35       6.992  -0.633  18.123  1.00 79.80           H  
ATOM    559  HB3 GLU A  35       6.499  -0.839  16.430  1.00 79.80           H  
ATOM    560  O   GLU A  35       7.864   0.736  14.364  1.00 79.80           O  
ATOM    561  CG  GLU A  35       8.132  -2.121  17.057  1.00 79.80           C  
ATOM    562  HG2 GLU A  35       8.492  -2.274  16.039  1.00 79.80           H  
ATOM    563  HG3 GLU A  35       9.006  -2.033  17.703  1.00 79.80           H  
ATOM    564  CD  GLU A  35       7.335  -3.367  17.480  1.00 79.80           C  
ATOM    565  OE1 GLU A  35       7.770  -4.476  17.086  1.00 79.80           O  
ATOM    566  OE2 GLU A  35       6.301  -3.252  18.171  1.00 79.80           O  
ATOM    567  N   LYS A  36       9.866  -0.108  14.927  1.00 83.01           N  
ATOM    568  H   LYS A  36      10.449  -0.436  15.684  1.00 83.01           H  
ATOM    569  CA  LYS A  36      10.367  -0.310  13.563  1.00 83.01           C  
ATOM    570  HA  LYS A  36       9.567  -0.140  12.842  1.00 83.01           H  
ATOM    571  C   LYS A  36      10.846  -1.746  13.407  1.00 83.01           C  
ATOM    572  CB  LYS A  36      11.531   0.640  13.253  1.00 83.01           C  
ATOM    573  HB2 LYS A  36      12.333   0.451  13.967  1.00 83.01           H  
ATOM    574  HB3 LYS A  36      11.905   0.400  12.258  1.00 83.01           H  
ATOM    575  O   LYS A  36      11.539  -2.250  14.290  1.00 83.01           O  
ATOM    576  CG  LYS A  36      11.175   2.133  13.290  1.00 83.01           C  
ATOM    577  HG2 LYS A  36      10.844   2.413  14.290  1.00 83.01           H  
ATOM    578  HG3 LYS A  36      10.381   2.337  12.572  1.00 83.01           H  
ATOM    579  CD  LYS A  36      12.431   2.934  12.920  1.00 83.01           C  
ATOM    580  HD2 LYS A  36      13.232   2.671  13.612  1.00 83.01           H  
ATOM    581  HD3 LYS A  36      12.737   2.658  11.911  1.00 83.01           H  
ATOM    582  CE  LYS A  36      12.192   4.444  12.982  1.00 83.01           C  
ATOM    583  HE2 LYS A  36      11.365   4.687  12.315  1.00 83.01           H  
ATOM    584  HE3 LYS A  36      11.905   4.705  14.001  1.00 83.01           H  
ATOM    585  NZ  LYS A  36      13.414   5.184  12.573  1.00 83.01           N  
ATOM    586  HZ1 LYS A  36      13.276   6.184  12.616  1.00 83.01           H  
ATOM    587  HZ2 LYS A  36      13.671   4.942  11.627  1.00 83.01           H  
ATOM    588  HZ3 LYS A  36      14.190   4.942  13.172  1.00 83.01           H  
ATOM    589  N   ARG A  37      10.552  -2.374  12.270  1.00 84.01           N  
ATOM    590  H   ARG A  37       9.974  -1.891  11.597  1.00 84.01           H  
ATOM    591  CA  ARG A  37      11.139  -3.657  11.868  1.00 84.01           C  
ATOM    592  HA  ARG A  37      12.061  -3.815  12.427  1.00 84.01           H  
ATOM    593  C   ARG A  37      11.506  -3.633  10.392  1.00 84.01           C  
ATOM    594  CB  ARG A  37      10.189  -4.826  12.171  1.00 84.01           C  
ATOM    595  HB2 ARG A  37      10.650  -5.743  11.806  1.00 84.01           H  
ATOM    596  HB3 ARG A  37       9.248  -4.682  11.639  1.00 84.01           H  
ATOM    597  O   ARG A  37      10.742  -3.135   9.574  1.00 84.01           O  
ATOM    598  CG  ARG A  37       9.909  -4.977  13.674  1.00 84.01           C  
ATOM    599  HG2 ARG A  37       9.262  -4.164  14.005  1.00 84.01           H  
ATOM    600  HG3 ARG A  37      10.843  -4.943  14.235  1.00 84.01           H  
ATOM    601  CD  ARG A  37       9.223  -6.314  13.939  1.00 84.01           C  
ATOM    602  HD2 ARG A  37       8.401  -6.411  13.229  1.00 84.01           H  
ATOM    603  HD3 ARG A  37       9.935  -7.123  13.778  1.00 84.01           H  
ATOM    604  NE  ARG A  37       8.668  -6.383  15.297  1.00 84.01           N  
ATOM    605  HE  ARG A  37       8.612  -5.528  15.832  1.00 84.01           H  
ATOM    606  NH1 ARG A  37       7.794  -8.509  15.207  1.00 84.01           N  
ATOM    607 HH11 ARG A  37       8.352  -8.710  14.389  1.00 84.01           H  
ATOM    608 HH12 ARG A  37       7.173  -9.185  15.629  1.00 84.01           H  
ATOM    609  NH2 ARG A  37       7.193  -7.110  16.827  1.00 84.01           N  
ATOM    610 HH21 ARG A  37       7.255  -6.161  17.166  1.00 84.01           H  
ATOM    611 HH22 ARG A  37       6.302  -7.577  16.908  1.00 84.01           H  
ATOM    612  CZ  ARG A  37       7.904  -7.339  15.772  1.00 84.01           C  
ATOM    613  N   THR A  38      12.652  -4.216  10.075  1.00 86.10           N  
ATOM    614  H   THR A  38      13.203  -4.633  10.813  1.00 86.10           H  
ATOM    615  CA  THR A  38      13.068  -4.519   8.706  1.00 86.10           C  
ATOM    616  HA  THR A  38      12.407  -4.033   7.988  1.00 86.10           H  
ATOM    617  C   THR A  38      12.979  -6.025   8.517  1.00 86.10           C  
ATOM    618  CB  THR A  38      14.495  -4.028   8.442  1.00 86.10           C  
ATOM    619  HB  THR A  38      15.181  -4.500   9.145  1.00 86.10           H  
ATOM    620  O   THR A  38      13.435  -6.773   9.384  1.00 86.10           O  
ATOM    621  CG2 THR A  38      14.959  -4.325   7.025  1.00 86.10           C  
ATOM    622 HG21 THR A  38      14.240  -3.939   6.303  1.00 86.10           H  
ATOM    623 HG22 THR A  38      15.070  -5.399   6.877  1.00 86.10           H  
ATOM    624 HG23 THR A  38      15.932  -3.866   6.851  1.00 86.10           H  
ATOM    625  OG1 THR A  38      14.570  -2.627   8.602  1.00 86.10           O  
ATOM    626  HG1 THR A  38      15.445  -2.383   8.291  1.00 86.10           H  
ATOM    627  N   VAL A  39      12.389  -6.466   7.410  1.00 87.80           N  
ATOM    628  H   VAL A  39      11.996  -5.792   6.769  1.00 87.80           H  
ATOM    629  CA  VAL A  39      12.266  -7.882   7.053  1.00 87.80           C  
ATOM    630  HA  VAL A  39      12.928  -8.481   7.678  1.00 87.80           H  
ATOM    631  C   VAL A  39      12.689  -8.063   5.605  1.00 87.80           C  
ATOM    632  CB  VAL A  39      10.824  -8.382   7.267  1.00 87.80           C  
ATOM    633  HB  VAL A  39      10.137  -7.777   6.674  1.00 87.80           H  
ATOM    634  O   VAL A  39      12.105  -7.455   4.714  1.00 87.80           O  
ATOM    635  CG1 VAL A  39      10.653  -9.849   6.858  1.00 87.80           C  
ATOM    636 HG11 VAL A  39       9.611 -10.142   6.993  1.00 87.80           H  
ATOM    637 HG12 VAL A  39      11.298 -10.493   7.455  1.00 87.80           H  
ATOM    638 HG13 VAL A  39      10.894  -9.984   5.804  1.00 87.80           H  
ATOM    639  CG2 VAL A  39      10.426  -8.266   8.744  1.00 87.80           C  
ATOM    640 HG21 VAL A  39       9.476  -8.776   8.905  1.00 87.80           H  
ATOM    641 HG22 VAL A  39      11.187  -8.729   9.372  1.00 87.80           H  
ATOM    642 HG23 VAL A  39      10.315  -7.216   9.017  1.00 87.80           H  
ATOM    643  N   THR A  40      13.676  -8.922   5.366  1.00 85.76           N  
ATOM    644  H   THR A  40      14.145  -9.371   6.140  1.00 85.76           H  
ATOM    645  CA  THR A  40      13.970  -9.422   4.021  1.00 85.76           C  
ATOM    646  HA  THR A  40      13.761  -8.636   3.295  1.00 85.76           H  
ATOM    647  C   THR A  40      13.066 -10.620   3.737  1.00 85.76           C  
ATOM    648  CB  THR A  40      15.444  -9.823   3.867  1.00 85.76           C  
ATOM    649  HB  THR A  40      15.612 -10.758   4.403  1.00 85.76           H  
ATOM    650  O   THR A  40      13.033 -11.556   4.531  1.00 85.76           O  
ATOM    651  CG2 THR A  40      15.827 -10.025   2.401  1.00 85.76           C  
ATOM    652 HG21 THR A  40      15.624  -9.117   1.834  1.00 85.76           H  
ATOM    653 HG22 THR A  40      16.888 -10.267   2.333  1.00 85.76           H  
ATOM    654 HG23 THR A  40      15.254 -10.849   1.978  1.00 85.76           H  
ATOM    655  OG1 THR A  40      16.316  -8.854   4.414  1.00 85.76           O  
ATOM    656  HG1 THR A  40      16.243  -8.026   3.934  1.00 85.76           H  
ATOM    657  N   VAL A  41      12.351 -10.594   2.615  1.00 84.06           N  
ATOM    658  H   VAL A  41      12.417  -9.766   2.040  1.00 84.06           H  
ATOM    659  CA  VAL A  41      11.484 -11.674   2.127  1.00 84.06           C  
ATOM    660  HA  VAL A  41      11.479 -12.492   2.847  1.00 84.06           H  
ATOM    661  C   VAL A  41      12.073 -12.188   0.816  1.00 84.06           C  
ATOM    662  CB  VAL A  41      10.031 -11.187   1.945  1.00 84.06           C  
ATOM    663  HB  VAL A  41       9.988 -10.483   1.114  1.00 84.06           H  
ATOM    664  O   VAL A  41      12.184 -11.446  -0.166  1.00 84.06           O  
ATOM    665  CG1 VAL A  41       9.088 -12.356   1.646  1.00 84.06           C  
ATOM    666 HG11 VAL A  41       9.093 -13.066   2.474  1.00 84.06           H  
ATOM    667 HG12 VAL A  41       8.070 -11.995   1.496  1.00 84.06           H  
ATOM    668 HG13 VAL A  41       9.406 -12.877   0.743  1.00 84.06           H  
ATOM    669  CG2 VAL A  41       9.492 -10.477   3.194  1.00 84.06           C  
ATOM    670 HG21 VAL A  41       8.447 -10.208   3.035  1.00 84.06           H  
ATOM    671 HG22 VAL A  41       9.569 -11.137   4.058  1.00 84.06           H  
ATOM    672 HG23 VAL A  41      10.053  -9.561   3.381  1.00 84.06           H  
ATOM    673  N   ASN A  42      12.500 -13.445   0.789  1.00 85.30           N  
ATOM    674  H   ASN A  42      12.360 -14.019   1.608  1.00 85.30           H  
ATOM    675  CA  ASN A  42      13.125 -14.067  -0.377  1.00 85.30           C  
ATOM    676  HA  ASN A  42      13.818 -13.346  -0.811  1.00 85.30           H  
ATOM    677  C   ASN A  42      12.081 -14.431  -1.456  1.00 85.30           C  
ATOM    678  CB  ASN A  42      13.939 -15.283   0.092  1.00 85.30           C  
ATOM    679  HB2 ASN A  42      13.284 -15.987   0.604  1.00 85.30           H  
ATOM    680  HB3 ASN A  42      14.377 -15.798  -0.763  1.00 85.30           H  
ATOM    681  O   ASN A  42      10.889 -14.497  -1.158  1.00 85.30           O  
ATOM    682  CG  ASN A  42      15.071 -14.875   1.015  1.00 85.30           C  
ATOM    683  ND2 ASN A  42      14.902 -15.024   2.305  1.00 85.30           N  
ATOM    684 HD21 ASN A  42      13.981 -15.262   2.647  1.00 85.30           H  
ATOM    685 HD22 ASN A  42      15.610 -14.670   2.933  1.00 85.30           H  
ATOM    686  OD1 ASN A  42      16.103 -14.386   0.579  1.00 85.30           O  
ATOM    687  N   PRO A  43      12.492 -14.680  -2.714  1.00 83.24           N  
ATOM    688  CA  PRO A  43      11.593 -15.169  -3.761  1.00 83.24           C  
ATOM    689  HA  PRO A  43      10.904 -14.369  -4.031  1.00 83.24           H  
ATOM    690  C   PRO A  43      10.798 -16.410  -3.330  1.00 83.24           C  
ATOM    691  CB  PRO A  43      12.504 -15.470  -4.957  1.00 83.24           C  
ATOM    692  HB2 PRO A  43      11.986 -15.359  -5.910  1.00 83.24           H  
ATOM    693  HB3 PRO A  43      12.925 -16.472  -4.873  1.00 83.24           H  
ATOM    694  O   PRO A  43      11.377 -17.422  -2.935  1.00 83.24           O  
ATOM    695  CG  PRO A  43      13.617 -14.442  -4.784  1.00 83.24           C  
ATOM    696  HG2 PRO A  43      14.525 -14.726  -5.315  1.00 83.24           H  
ATOM    697  HG3 PRO A  43      13.258 -13.468  -5.114  1.00 83.24           H  
ATOM    698  CD  PRO A  43      13.814 -14.435  -3.270  1.00 83.24           C  
ATOM    699  HD2 PRO A  43      14.213 -13.471  -2.952  1.00 83.24           H  
ATOM    700  HD3 PRO A  43      14.489 -15.242  -2.984  1.00 83.24           H  
ATOM    701  N   GLY A  44       9.469 -16.332  -3.415  1.00 85.67           N  
ATOM    702  H   GLY A  44       9.063 -15.447  -3.682  1.00 85.67           H  
ATOM    703  CA  GLY A  44       8.533 -17.381  -2.997  1.00 85.67           C  
ATOM    704  HA2 GLY A  44       8.910 -18.347  -3.331  1.00 85.67           H  
ATOM    705  HA3 GLY A  44       7.574 -17.197  -3.482  1.00 85.67           H  
ATOM    706  C   GLY A  44       8.276 -17.473  -1.487  1.00 85.67           C  
ATOM    707  O   GLY A  44       7.521 -18.348  -1.065  1.00 85.67           O  
ATOM    708  N   GLU A  45       8.879 -16.609  -0.667  1.00 92.00           N  
ATOM    709  H   GLU A  45       9.474 -15.895  -1.063  1.00 92.00           H  
ATOM    710  CA  GLU A  45       8.699 -16.600   0.788  1.00 92.00           C  
ATOM    711  HA  GLU A  45       8.545 -17.629   1.111  1.00 92.00           H  
ATOM    712  C   GLU A  45       7.455 -15.795   1.211  1.00 92.00           C  
ATOM    713  CB  GLU A  45       9.996 -16.104   1.457  1.00 92.00           C  
ATOM    714  HB2 GLU A  45      10.115 -15.040   1.252  1.00 92.00           H  
ATOM    715  HB3 GLU A  45      10.834 -16.638   1.011  1.00 92.00           H  
ATOM    716  O   GLU A  45       7.090 -14.788   0.592  1.00 92.00           O  
ATOM    717  CG  GLU A  45      10.050 -16.321   2.979  1.00 92.00           C  
ATOM    718  HG2 GLU A  45       9.259 -15.735   3.448  1.00 92.00           H  
ATOM    719  HG3 GLU A  45       9.855 -17.374   3.183  1.00 92.00           H  
ATOM    720  CD  GLU A  45      11.403 -15.924   3.600  1.00 92.00           C  
ATOM    721  OE1 GLU A  45      11.641 -16.296   4.768  1.00 92.00           O  
ATOM    722  OE2 GLU A  45      12.220 -15.267   2.910  1.00 92.00           O  
ATOM    723  N   GLU A  46       6.820 -16.233   2.302  1.00 95.17           N  
ATOM    724  H   GLU A  46       7.192 -17.043   2.779  1.00 95.17           H  
ATOM    725  CA  GLU A  46       5.796 -15.484   3.033  1.00 95.17           C  
ATOM    726  HA  GLU A  46       5.731 -14.489   2.591  1.00 95.17           H  
ATOM    727  C   GLU A  46       6.236 -15.328   4.498  1.00 95.17           C  
ATOM    728  CB  GLU A  46       4.407 -16.143   2.879  1.00 95.17           C  
ATOM    729  HB2 GLU A  46       4.422 -17.138   3.324  1.00 95.17           H  
ATOM    730  HB3 GLU A  46       4.202 -16.244   1.813  1.00 95.17           H  
ATOM    731  O   GLU A  46       6.564 -16.314   5.160  1.00 95.17           O  
ATOM    732  CG  GLU A  46       3.279 -15.312   3.526  1.00 95.17           C  
ATOM    733  HG2 GLU A  46       3.352 -14.287   3.163  1.00 95.17           H  
ATOM    734  HG3 GLU A  46       3.439 -15.288   4.604  1.00 95.17           H  
ATOM    735  CD  GLU A  46       1.849 -15.819   3.236  1.00 95.17           C  
ATOM    736  OE1 GLU A  46       0.962 -15.580   4.093  1.00 95.17           O  
ATOM    737  OE2 GLU A  46       1.602 -16.369   2.134  1.00 95.17           O  
ATOM    738  N   VAL A  47       6.246 -14.093   5.009  1.00 93.45           N  
ATOM    739  H   VAL A  47       5.937 -13.340   4.410  1.00 93.45           H  
ATOM    740  CA  VAL A  47       6.644 -13.756   6.385  1.00 93.45           C  
ATOM    741  HA  VAL A  47       6.818 -14.682   6.933  1.00 93.45           H  
ATOM    742  C   VAL A  47       5.515 -13.002   7.085  1.00 93.45           C  
ATOM    743  CB  VAL A  47       7.959 -12.942   6.431  1.00 93.45           C  
ATOM    744  HB  VAL A  47       7.808 -11.983   5.936  1.00 93.45           H  
ATOM    745  O   VAL A  47       4.970 -12.040   6.544  1.00 93.45           O  
ATOM    746  CG1 VAL A  47       8.390 -12.681   7.884  1.00 93.45           C  
ATOM    747 HG11 VAL A  47       8.425 -13.622   8.434  1.00 93.45           H  
ATOM    748 HG12 VAL A  47       9.384 -12.235   7.905  1.00 93.45           H  
ATOM    749 HG13 VAL A  47       7.693 -11.998   8.370  1.00 93.45           H  
ATOM    750  CG2 VAL A  47       9.114 -13.669   5.733  1.00 93.45           C  
ATOM    751 HG21 VAL A  47      10.036 -13.093   5.813  1.00 93.45           H  
ATOM    752 HG22 VAL A  47       8.887 -13.793   4.674  1.00 93.45           H  
ATOM    753 HG23 VAL A  47       9.269 -14.654   6.174  1.00 93.45           H  
ATOM    754  N   GLU A  48       5.188 -13.403   8.316  1.00 93.49           N  
ATOM    755  H   GLU A  48       5.687 -14.186   8.713  1.00 93.49           H  
ATOM    756  CA  GLU A  48       4.253 -12.681   9.186  1.00 93.49           C  
ATOM    757  HA  GLU A  48       3.706 -11.959   8.579  1.00 93.49           H  
ATOM    758  C   GLU A  48       5.001 -11.892  10.272  1.00 93.49           C  
ATOM    759  CB  GLU A  48       3.201 -13.635   9.784  1.00 93.49           C  
ATOM    760  HB2 GLU A  48       2.735 -14.199   8.976  1.00 93.49           H  
ATOM    761  HB3 GLU A  48       3.687 -14.335  10.463  1.00 93.49           H  
ATOM    762  O   GLU A  48       5.874 -12.413  10.968  1.00 93.49           O  
ATOM    763  CG  GLU A  48       2.108 -12.860  10.541  1.00 93.49           C  
ATOM    764  HG2 GLU A  48       2.561 -12.303  11.361  1.00 93.49           H  
ATOM    765  HG3 GLU A  48       1.656 -12.133   9.865  1.00 93.49           H  
ATOM    766  CD  GLU A  48       1.009 -13.769  11.108  1.00 93.49           C  
ATOM    767  OE1 GLU A  48       0.991 -13.978  12.340  1.00 93.49           O  
ATOM    768  OE2 GLU A  48       0.107 -14.175  10.335  1.00 93.49           O  
ATOM    769  N   VAL A  49       4.615 -10.631  10.455  1.00 89.92           N  
ATOM    770  H   VAL A  49       3.931 -10.257   9.812  1.00 89.92           H  
ATOM    771  CA  VAL A  49       5.142  -9.723  11.475  1.00 89.92           C  
ATOM    772  HA  VAL A  49       5.863 -10.261  12.091  1.00 89.92           H  
ATOM    773  C   VAL A  49       3.990  -9.245  12.355  1.00 89.92           C  
ATOM    774  CB  VAL A  49       5.865  -8.527  10.826  1.00 89.92           C  
ATOM    775  HB  VAL A  49       5.133  -7.854  10.379  1.00 89.92           H  
ATOM    776  O   VAL A  49       3.049  -8.630  11.864  1.00 89.92           O  
ATOM    777  CG1 VAL A  49       6.656  -7.757  11.887  1.00 89.92           C  
ATOM    778 HG11 VAL A  49       7.102  -6.877  11.425  1.00 89.92           H  
ATOM    779 HG12 VAL A  49       7.443  -8.395  12.289  1.00 89.92           H  
ATOM    780 HG13 VAL A  49       5.998  -7.428  12.691  1.00 89.92           H  
ATOM    781  CG2 VAL A  49       6.856  -8.947   9.736  1.00 89.92           C  
ATOM    782 HG21 VAL A  49       7.377  -8.068   9.354  1.00 89.92           H  
ATOM    783 HG22 VAL A  49       7.574  -9.666  10.131  1.00 89.92           H  
ATOM    784 HG23 VAL A  49       6.325  -9.400   8.899  1.00 89.92           H  
ATOM    785  N   THR A  50       4.057  -9.510  13.663  1.00 87.40           N  
ATOM    786  H   THR A  50       4.850 -10.033  14.005  1.00 87.40           H  
ATOM    787  CA  THR A  50       3.028  -9.078  14.630  1.00 87.40           C  
ATOM    788  HA  THR A  50       2.159  -8.711  14.084  1.00 87.40           H  
ATOM    789  C   THR A  50       3.524  -7.940  15.522  1.00 87.40           C  
ATOM    790  CB  THR A  50       2.530 -10.252  15.487  1.00 87.40           C  
ATOM    791  HB  THR A  50       3.372 -10.709  16.006  1.00 87.40           H  
ATOM    792  O   THR A  50       4.624  -8.018  16.080  1.00 87.40           O  
ATOM    793  CG2 THR A  50       1.467  -9.845  16.512  1.00 87.40           C  
ATOM    794 HG21 THR A  50       1.061 -10.738  16.987  1.00 87.40           H  
ATOM    795 HG22 THR A  50       1.904  -9.213  17.284  1.00 87.40           H  
ATOM    796 HG23 THR A  50       0.660  -9.306  16.015  1.00 87.40           H  
ATOM    797  OG1 THR A  50       1.897 -11.221  14.687  1.00 87.40           O  
ATOM    798  HG1 THR A  50       2.482 -11.527  13.991  1.00 87.40           H  
ATOM    799  N   PHE A  51       2.667  -6.935  15.705  1.00 81.29           N  
ATOM    800  H   PHE A  51       1.795  -6.976  15.197  1.00 81.29           H  
ATOM    801  CA  PHE A  51       2.823  -5.779  16.591  1.00 81.29           C  
ATOM    802  HA  PHE A  51       3.781  -5.833  17.109  1.00 81.29           H  
ATOM    803  C   PHE A  51       1.692  -5.768  17.638  1.00 81.29           C  
ATOM    804  CB  PHE A  51       2.804  -4.498  15.741  1.00 81.29           C  
ATOM    805  HB2 PHE A  51       1.831  -4.408  15.259  1.00 81.29           H  
ATOM    806  HB3 PHE A  51       2.919  -3.640  16.404  1.00 81.29           H  
ATOM    807  O   PHE A  51       0.562  -6.143  17.315  1.00 81.29           O  
ATOM    808  CG  PHE A  51       3.881  -4.425  14.674  1.00 81.29           C  
ATOM    809  CD1 PHE A  51       5.072  -3.726  14.933  1.00 81.29           C  
ATOM    810  HD1 PHE A  51       5.207  -3.239  15.887  1.00 81.29           H  
ATOM    811  CD2 PHE A  51       3.691  -5.033  13.416  1.00 81.29           C  
ATOM    812  HD2 PHE A  51       2.776  -5.565  13.203  1.00 81.29           H  
ATOM    813  CE1 PHE A  51       6.078  -3.645  13.954  1.00 81.29           C  
ATOM    814  HE1 PHE A  51       6.988  -3.101  14.163  1.00 81.29           H  
ATOM    815  CE2 PHE A  51       4.693  -4.947  12.433  1.00 81.29           C  
ATOM    816  HE2 PHE A  51       4.542  -5.415  11.471  1.00 81.29           H  
ATOM    817  CZ  PHE A  51       5.889  -4.258  12.704  1.00 81.29           C  
ATOM    818  HZ  PHE A  51       6.658  -4.192  11.948  1.00 81.29           H  
ATOM    819  N   SER A  52       1.976  -5.324  18.870  1.00 74.21           N  
ATOM    820  H   SER A  52       2.902  -4.966  19.051  1.00 74.21           H  
ATOM    821  CA  SER A  52       1.024  -5.357  20.003  1.00 74.21           C  
ATOM    822  HA  SER A  52       0.093  -5.824  19.682  1.00 74.21           H  
ATOM    823  C   SER A  52       0.682  -3.964  20.548  1.00 74.21           C  
ATOM    824  CB  SER A  52       1.578  -6.200  21.156  1.00 74.21           C  
ATOM    825  HB2 SER A  52       2.519  -5.765  21.494  1.00 74.21           H  
ATOM    826  HB3 SER A  52       0.870  -6.179  21.985  1.00 74.21           H  
ATOM    827  O   SER A  52       1.570  -3.197  20.924  1.00 74.21           O  
ATOM    828  OG  SER A  52       1.797  -7.547  20.771  1.00 74.21           O  
ATOM    829  HG  SER A  52       2.334  -7.960  21.452  1.00 74.21           H  
ATOM    830  N   ALA A  53      -0.611  -3.669  20.670  1.00 58.68           N  
ATOM    831  H   ALA A  53      -1.284  -4.355  20.359  1.00 58.68           H  
ATOM    832  CA  ALA A  53      -1.180  -2.410  21.139  1.00 58.68           C  
ATOM    833  HA  ALA A  53      -0.514  -1.602  20.835  1.00 58.68           H  
ATOM    834  C   ALA A  53      -1.246  -2.313  22.667  1.00 58.68           C  
ATOM    835  CB  ALA A  53      -2.529  -2.166  20.447  1.00 58.68           C  
ATOM    836  HB1 ALA A  53      -3.297  -2.810  20.876  1.00 58.68           H  
ATOM    837  HB2 ALA A  53      -2.834  -1.130  20.591  1.00 58.68           H  
ATOM    838  HB3 ALA A  53      -2.455  -2.376  19.380  1.00 58.68           H  
ATOM    839  O   ALA A  53      -2.300  -2.115  23.258  1.00 58.68           O  
ATOM    840  N   ASN A  54      -0.079  -2.328  23.315  1.00 54.25           N  
ATOM    841  H   ASN A  54       0.755  -2.525  22.779  1.00 54.25           H  
ATOM    842  CA  ASN A  54       0.033  -1.931  24.727  1.00 54.25           C  
ATOM    843  HA  ASN A  54      -0.762  -2.430  25.283  1.00 54.25           H  
ATOM    844  C   ASN A  54      -0.191  -0.411  24.944  1.00 54.25           C  
ATOM    845  CB  ASN A  54       1.384  -2.412  25.285  1.00 54.25           C  
ATOM    846  HB2 ASN A  54       2.190  -2.025  24.662  1.00 54.25           H  
ATOM    847  HB3 ASN A  54       1.510  -2.011  26.291  1.00 54.25           H  
ATOM    848  O   ASN A  54      -0.024   0.091  26.051  1.00 54.25           O  
ATOM    849  CG  ASN A  54       1.514  -3.924  25.389  1.00 54.25           C  
ATOM    850  ND2 ASN A  54       2.697  -4.408  25.682  1.00 54.25           N  
ATOM    851 HD21 ASN A  54       3.482  -3.789  25.833  1.00 54.25           H  
ATOM    852 HD22 ASN A  54       2.746  -5.413  25.771  1.00 54.25           H  
ATOM    853  OD1 ASN A  54       0.593  -4.700  25.224  1.00 54.25           O  
ATOM    854  N   ASP A  55      -0.523   0.325  23.879  1.00 52.68           N  
ATOM    855  H   ASP A  55      -0.675  -0.176  23.016  1.00 52.68           H  
ATOM    856  CA  ASP A  55      -0.938   1.726  23.867  1.00 52.68           C  
ATOM    857  HA  ASP A  55      -1.477   1.966  24.784  1.00 52.68           H  
ATOM    858  C   ASP A  55      -1.828   1.951  22.623  1.00 52.68           C  
ATOM    859  CB  ASP A  55       0.320   2.596  23.826  1.00 52.68           C  
ATOM    860  HB2 ASP A  55       0.913   2.310  22.958  1.00 52.68           H  
ATOM    861  HB3 ASP A  55       0.919   2.383  24.711  1.00 52.68           H  
ATOM    862  O   ASP A  55      -1.308   1.876  21.499  1.00 52.68           O  
ATOM    863  CG  ASP A  55       0.064   4.104  23.773  1.00 52.68           C  
ATOM    864  OD1 ASP A  55      -1.088   4.539  23.552  1.00 52.68           O  
ATOM    865  OD2 ASP A  55       1.099   4.800  23.898  1.00 52.68           O  
ATOM    866  N   PRO A  56      -3.143   2.207  22.783  1.00 48.17           N  
ATOM    867  CA  PRO A  56      -4.076   2.360  21.663  1.00 48.17           C  
ATOM    868  HA  PRO A  56      -4.144   1.412  21.129  1.00 48.17           H  
ATOM    869  C   PRO A  56      -3.667   3.459  20.675  1.00 48.17           C  
ATOM    870  CB  PRO A  56      -5.436   2.680  22.298  1.00 48.17           C  
ATOM    871  HB2 PRO A  56      -6.256   2.238  21.732  1.00 48.17           H  
ATOM    872  HB3 PRO A  56      -5.571   3.758  22.376  1.00 48.17           H  
ATOM    873  O   PRO A  56      -3.871   3.328  19.469  1.00 48.17           O  
ATOM    874  CG  PRO A  56      -5.337   2.089  23.702  1.00 48.17           C  
ATOM    875  HG2 PRO A  56      -5.578   1.027  23.666  1.00 48.17           H  
ATOM    876  HG3 PRO A  56      -5.985   2.609  24.407  1.00 48.17           H  
ATOM    877  CD  PRO A  56      -3.862   2.265  24.049  1.00 48.17           C  
ATOM    878  HD2 PRO A  56      -3.554   1.468  24.726  1.00 48.17           H  
ATOM    879  HD3 PRO A  56      -3.702   3.240  24.510  1.00 48.17           H  
ATOM    880  N   HIS A  57      -3.009   4.523  21.146  1.00 50.45           N  
ATOM    881  H   HIS A  57      -2.744   4.551  22.120  1.00 50.45           H  
ATOM    882  CA  HIS A  57      -2.631   5.649  20.292  1.00 50.45           C  
ATOM    883  HA  HIS A  57      -3.500   5.924  19.695  1.00 50.45           H  
ATOM    884  C   HIS A  57      -1.514   5.308  19.291  1.00 50.45           C  
ATOM    885  CB  HIS A  57      -2.268   6.850  21.174  1.00 50.45           C  
ATOM    886  HB2 HIS A  57      -1.425   6.587  21.814  1.00 50.45           H  
ATOM    887  HB3 HIS A  57      -1.957   7.676  20.535  1.00 50.45           H  
ATOM    888  O   HIS A  57      -1.347   6.020  18.300  1.00 50.45           O  
ATOM    889  CG  HIS A  57      -3.419   7.322  22.028  1.00 50.45           C  
ATOM    890  CD2 HIS A  57      -3.481   7.310  23.396  1.00 50.45           C  
ATOM    891  HD2 HIS A  57      -2.705   6.956  24.058  1.00 50.45           H  
ATOM    892  ND1 HIS A  57      -4.622   7.815  21.572  1.00 50.45           N  
ATOM    893  HD1 HIS A  57      -4.905   7.895  20.606  1.00 50.45           H  
ATOM    894  CE1 HIS A  57      -5.386   8.099  22.639  1.00 50.45           C  
ATOM    895  HE1 HIS A  57      -6.394   8.484  22.597  1.00 50.45           H  
ATOM    896  NE2 HIS A  57      -4.731   7.817  23.775  1.00 50.45           N  
ATOM    897  N   LYS A  58      -0.773   4.207  19.493  1.00 53.80           N  
ATOM    898  H   LYS A  58      -0.983   3.647  20.306  1.00 53.80           H  
ATOM    899  CA  LYS A  58       0.307   3.772  18.585  1.00 53.80           C  
ATOM    900  HA  LYS A  58       0.840   4.654  18.231  1.00 53.80           H  
ATOM    901  C   LYS A  58      -0.201   3.063  17.325  1.00 53.80           C  
ATOM    902  CB  LYS A  58       1.299   2.882  19.351  1.00 53.80           C  
ATOM    903  HB2 LYS A  58       2.042   2.514  18.644  1.00 53.80           H  
ATOM    904  HB3 LYS A  58       0.777   2.023  19.774  1.00 53.80           H  
ATOM    905  O   LYS A  58       0.470   3.087  16.293  1.00 53.80           O  
ATOM    906  CG  LYS A  58       2.019   3.648  20.474  1.00 53.80           C  
ATOM    907  HG2 LYS A  58       2.435   4.570  20.069  1.00 53.80           H  
ATOM    908  HG3 LYS A  58       1.310   3.904  21.262  1.00 53.80           H  
ATOM    909  CD  LYS A  58       3.160   2.797  21.048  1.00 53.80           C  
ATOM    910  HD2 LYS A  58       2.766   1.880  21.486  1.00 53.80           H  
ATOM    911  HD3 LYS A  58       3.813   2.519  20.221  1.00 53.80           H  
ATOM    912  CE  LYS A  58       4.023   3.555  22.066  1.00 53.80           C  
ATOM    913  HE2 LYS A  58       5.003   3.080  22.093  1.00 53.80           H  
ATOM    914  HE3 LYS A  58       4.178   4.576  21.718  1.00 53.80           H  
ATOM    915  NZ  LYS A  58       3.450   3.555  23.428  1.00 53.80           N  
ATOM    916  HZ1 LYS A  58       4.090   3.956  24.099  1.00 53.80           H  
ATOM    917  HZ2 LYS A  58       2.629   4.142  23.457  1.00 53.80           H  
ATOM    918  HZ3 LYS A  58       3.149   2.636  23.720  1.00 53.80           H  
ATOM    919  N   PHE A  59      -1.390   2.468  17.399  1.00 58.26           N  
ATOM    920  H   PHE A  59      -1.899   2.534  18.269  1.00 58.26           H  
ATOM    921  CA  PHE A  59      -2.004   1.676  16.324  1.00 58.26           C  
ATOM    922  HA  PHE A  59      -1.215   1.250  15.704  1.00 58.26           H  
ATOM    923  C   PHE A  59      -2.835   2.528  15.375  1.00 58.26           C  
ATOM    924  CB  PHE A  59      -2.775   0.505  16.944  1.00 58.26           C  
ATOM    925  HB2 PHE A  59      -3.329   0.834  17.823  1.00 58.26           H  
ATOM    926  HB3 PHE A  59      -3.493   0.109  16.226  1.00 58.26           H  
ATOM    927  O   PHE A  59      -3.169   2.091  14.279  1.00 58.26           O  
ATOM    928  CG  PHE A  59      -1.787  -0.575  17.321  1.00 58.26           C  
ATOM    929  CD1 PHE A  59      -1.653  -1.730  16.528  1.00 58.26           C  
ATOM    930  HD1 PHE A  59      -2.361  -1.936  15.739  1.00 58.26           H  
ATOM    931  CD2 PHE A  59      -0.862  -0.327  18.353  1.00 58.26           C  
ATOM    932  HD2 PHE A  59      -0.979   0.530  19.000  1.00 58.26           H  
ATOM    933  CE1 PHE A  59      -0.579  -2.609  16.750  1.00 58.26           C  
ATOM    934  HE1 PHE A  59      -0.474  -3.506  16.156  1.00 58.26           H  
ATOM    935  CE2 PHE A  59       0.250  -1.163  18.517  1.00 58.26           C  
ATOM    936  HE2 PHE A  59       0.992  -0.942  19.270  1.00 58.26           H  
ATOM    937  CZ  PHE A  59       0.387  -2.305  17.720  1.00 58.26           C  
ATOM    938  HZ  PHE A  59       1.241  -2.951  17.861  1.00 58.26           H  
ATOM    939  N   ASN A  60      -3.039   3.790  15.755  1.00 52.75           N  
ATOM    940  H   ASN A  60      -2.820   4.045  16.707  1.00 52.75           H  
ATOM    941  CA  ASN A  60      -3.588   4.799  14.881  1.00 52.75           C  
ATOM    942  HA  ASN A  60      -4.356   4.288  14.300  1.00 52.75           H  
ATOM    943  C   ASN A  60      -2.586   5.373  13.860  1.00 52.75           C  
ATOM    944  CB  ASN A  60      -4.292   5.894  15.715  1.00 52.75           C  
ATOM    945  HB2 ASN A  60      -3.724   6.106  16.620  1.00 52.75           H  
ATOM    946  HB3 ASN A  60      -4.364   6.811  15.130  1.00 52.75           H  
ATOM    947  O   ASN A  60      -3.025   6.211  13.078  1.00 52.75           O  
ATOM    948  CG  ASN A  60      -5.714   5.511  16.084  1.00 52.75           C  
ATOM    949  ND2 ASN A  60      -6.416   6.318  16.841  1.00 52.75           N  
ATOM    950 HD21 ASN A  60      -6.057   7.206  17.161  1.00 52.75           H  
ATOM    951 HD22 ASN A  60      -7.334   5.957  17.060  1.00 52.75           H  
ATOM    952  OD1 ASN A  60      -6.229   4.496  15.682  1.00 52.75           O  
ATOM    953  N   ARG A  61      -1.274   5.016  13.862  1.00 60.16           N  
ATOM    954  H   ARG A  61      -0.987   4.310  14.524  1.00 60.16           H  
ATOM    955  CA  ARG A  61      -0.275   5.536  12.879  1.00 60.16           C  
ATOM    956  HA  ARG A  61      -0.889   5.735  12.001  1.00 60.16           H  
ATOM    957  C   ARG A  61       0.800   4.598  12.195  1.00 60.16           C  
ATOM    958  CB  ARG A  61       0.232   6.934  13.377  1.00 60.16           C  
ATOM    959  HB2 ARG A  61       0.435   6.893  14.448  1.00 60.16           H  
ATOM    960  HB3 ARG A  61       1.164   7.223  12.892  1.00 60.16           H  
ATOM    961  O   ARG A  61       1.861   5.133  11.839  1.00 60.16           O  
ATOM    962  CG  ARG A  61      -0.855   8.008  13.098  1.00 60.16           C  
ATOM    963  HG2 ARG A  61      -1.583   7.945  13.907  1.00 60.16           H  
ATOM    964  HG3 ARG A  61      -1.344   7.742  12.162  1.00 60.16           H  
ATOM    965  CD  ARG A  61      -0.551   9.502  12.945  1.00 60.16           C  
ATOM    966  HD2 ARG A  61      -0.197   9.899  13.897  1.00 60.16           H  
ATOM    967  HD3 ARG A  61       0.221   9.654  12.191  1.00 60.16           H  
ATOM    968  NE  ARG A  61      -1.814  10.179  12.550  1.00 60.16           N  
ATOM    969  HE  ARG A  61      -2.493  10.332  13.281  1.00 60.16           H  
ATOM    970  NH1 ARG A  61      -1.570  10.176  10.257  1.00 60.16           N  
ATOM    971 HH11 ARG A  61      -0.579   9.983  10.305  1.00 60.16           H  
ATOM    972 HH12 ARG A  61      -2.071  10.083   9.384  1.00 60.16           H  
ATOM    973  NH2 ARG A  61      -3.559  10.470  11.072  1.00 60.16           N  
ATOM    974 HH21 ARG A  61      -3.811  10.404  10.096  1.00 60.16           H  
ATOM    975 HH22 ARG A  61      -4.279  10.409  11.777  1.00 60.16           H  
ATOM    976  CZ  ARG A  61      -2.299  10.280  11.315  1.00 60.16           C  
ATOM    977  N   PRO A  62       0.601   3.275  11.927  1.00 57.55           N  
ATOM    978  CA  PRO A  62       1.455   2.396  11.067  1.00 57.55           C  
ATOM    979  HA  PRO A  62       2.405   2.302  11.594  1.00 57.55           H  
ATOM    980  C   PRO A  62       1.825   2.814   9.616  1.00 57.55           C  
ATOM    981  CB  PRO A  62       0.789   1.009  11.052  1.00 57.55           C  
ATOM    982  HB2 PRO A  62       1.430   0.286  11.557  1.00 57.55           H  
ATOM    983  HB3 PRO A  62       0.582   0.662  10.039  1.00 57.55           H  
ATOM    984  O   PRO A  62       1.239   3.735   9.066  1.00 57.55           O  
ATOM    985  CG  PRO A  62      -0.517   1.162  11.821  1.00 57.55           C  
ATOM    986  HG2 PRO A  62      -1.337   1.349  11.127  1.00 57.55           H  
ATOM    987  HG3 PRO A  62      -0.731   0.288  12.436  1.00 57.55           H  
ATOM    988  CD  PRO A  62      -0.287   2.395  12.678  1.00 57.55           C  
ATOM    989  HD2 PRO A  62      -1.258   2.836  12.900  1.00 57.55           H  
ATOM    990  HD3 PRO A  62       0.199   2.107  13.610  1.00 57.55           H  
ATOM    991  N   GLN A  63       2.861   2.187   9.019  1.00 66.77           N  
ATOM    992  H   GLN A  63       3.321   1.469   9.561  1.00 66.77           H  
ATOM    993  CA  GLN A  63       3.633   2.644   7.830  1.00 66.77           C  
ATOM    994  HA  GLN A  63       2.958   3.092   7.101  1.00 66.77           H  
ATOM    995  C   GLN A  63       4.383   1.459   7.185  1.00 66.77           C  
ATOM    996  CB  GLN A  63       4.724   3.685   8.239  1.00 66.77           C  
ATOM    997  HB2 GLN A  63       4.986   4.289   7.370  1.00 66.77           H  
ATOM    998  HB3 GLN A  63       5.624   3.164   8.564  1.00 66.77           H  
ATOM    999  O   GLN A  63       4.922   0.633   7.930  1.00 66.77           O  
ATOM   1000  CG  GLN A  63       4.248   4.585   9.389  1.00 66.77           C  
ATOM   1001  HG2 GLN A  63       4.101   3.976  10.282  1.00 66.77           H  
ATOM   1002  HG3 GLN A  63       3.290   4.990   9.064  1.00 66.77           H  
ATOM   1003  CD  GLN A  63       5.031   5.789   9.866  1.00 66.77           C  
ATOM   1004  NE2 GLN A  63       4.423   6.489  10.801  1.00 66.77           N  
ATOM   1005 HE21 GLN A  63       4.821   7.367  11.104  1.00 66.77           H  
ATOM   1006 HE22 GLN A  63       3.537   6.141  11.140  1.00 66.77           H  
ATOM   1007  OE1 GLN A  63       6.153   6.130   9.521  1.00 66.77           O  
ATOM   1008  N   PHE A  64       4.522   1.402   5.852  1.00 65.29           N  
ATOM   1009  H   PHE A  64       4.059   2.081   5.265  1.00 65.29           H  
ATOM   1010  CA  PHE A  64       5.514   0.513   5.222  1.00 65.29           C  
ATOM   1011  HA  PHE A  64       6.343   0.442   5.926  1.00 65.29           H  
ATOM   1012  C   PHE A  64       6.130   1.055   3.921  1.00 65.29           C  
ATOM   1013  CB  PHE A  64       4.977  -0.920   5.042  1.00 65.29           C  
ATOM   1014  HB2 PHE A  64       4.733  -1.324   6.025  1.00 65.29           H  
ATOM   1015  HB3 PHE A  64       5.780  -1.542   4.646  1.00 65.29           H  
ATOM   1016  O   PHE A  64       5.462   1.698   3.108  1.00 65.29           O  
ATOM   1017  CG  PHE A  64       3.760  -1.071   4.150  1.00 65.29           C  
ATOM   1018  CD1 PHE A  64       2.474  -0.897   4.694  1.00 65.29           C  
ATOM   1019  HD1 PHE A  64       2.358  -0.638   5.735  1.00 65.29           H  
ATOM   1020  CD2 PHE A  64       3.902  -1.422   2.794  1.00 65.29           C  
ATOM   1021  HD2 PHE A  64       4.887  -1.559   2.373  1.00 65.29           H  
ATOM   1022  CE1 PHE A  64       1.338  -1.067   3.887  1.00 65.29           C  
ATOM   1023  HE1 PHE A  64       0.356  -0.941   4.317  1.00 65.29           H  
ATOM   1024  CE2 PHE A  64       2.763  -1.595   1.987  1.00 65.29           C  
ATOM   1025  HE2 PHE A  64       2.869  -1.861   0.945  1.00 65.29           H  
ATOM   1026  CZ  PHE A  64       1.481  -1.414   2.533  1.00 65.29           C  
ATOM   1027  HZ  PHE A  64       0.608  -1.550   1.912  1.00 65.29           H  
ATOM   1028  N   THR A  65       7.411   0.736   3.731  1.00 59.59           N  
ATOM   1029  H   THR A  65       7.873   0.220   4.466  1.00 59.59           H  
ATOM   1030  CA  THR A  65       8.176   0.918   2.488  1.00 59.59           C  
ATOM   1031  HA  THR A  65       7.556   1.410   1.738  1.00 59.59           H  
ATOM   1032  C   THR A  65       8.586  -0.457   1.977  1.00 59.59           C  
ATOM   1033  CB  THR A  65       9.444   1.762   2.704  1.00 59.59           C  
ATOM   1034  HB  THR A  65      10.144   1.197   3.320  1.00 59.59           H  
ATOM   1035  O   THR A  65       9.040  -1.290   2.766  1.00 59.59           O  
ATOM   1036  CG2 THR A  65      10.138   2.141   1.397  1.00 59.59           C  
ATOM   1037 HG21 THR A  65       9.448   2.671   0.739  1.00 59.59           H  
ATOM   1038 HG22 THR A  65      10.490   1.246   0.885  1.00 59.59           H  
ATOM   1039 HG23 THR A  65      11.007   2.767   1.600  1.00 59.59           H  
ATOM   1040  OG1 THR A  65       9.157   2.974   3.365  1.00 59.59           O  
ATOM   1041  HG1 THR A  65      10.008   3.348   3.605  1.00 59.59           H  
ATOM   1042  N   ILE A  66       8.435  -0.690   0.675  1.00 63.21           N  
ATOM   1043  H   ILE A  66       8.119   0.068   0.087  1.00 63.21           H  
ATOM   1044  CA  ILE A  66       8.903  -1.903  -0.007  1.00 63.21           C  
ATOM   1045  HA  ILE A  66       9.243  -2.639   0.723  1.00 63.21           H  
ATOM   1046  C   ILE A  66      10.092  -1.503  -0.876  1.00 63.21           C  
ATOM   1047  CB  ILE A  66       7.775  -2.533  -0.856  1.00 63.21           C  
ATOM   1048  HB  ILE A  66       7.514  -1.828  -1.645  1.00 63.21           H  
ATOM   1049  O   ILE A  66       9.977  -0.554  -1.648  1.00 63.21           O  
ATOM   1050  CG1 ILE A  66       6.505  -2.798  -0.013  1.00 63.21           C  
ATOM   1051 HG12 ILE A  66       6.731  -3.500   0.790  1.00 63.21           H  
ATOM   1052 HG13 ILE A  66       6.174  -1.861   0.435  1.00 63.21           H  
ATOM   1053  CG2 ILE A  66       8.258  -3.830  -1.527  1.00 63.21           C  
ATOM   1054 HG21 ILE A  66       8.467  -4.576  -0.761  1.00 63.21           H  
ATOM   1055 HG22 ILE A  66       7.504  -4.208  -2.218  1.00 63.21           H  
ATOM   1056 HG23 ILE A  66       9.160  -3.648  -2.112  1.00 63.21           H  
ATOM   1057  CD1 ILE A  66       5.328  -3.331  -0.837  1.00 63.21           C  
ATOM   1058 HD11 ILE A  66       5.487  -4.378  -1.097  1.00 63.21           H  
ATOM   1059 HD12 ILE A  66       4.409  -3.248  -0.256  1.00 63.21           H  
ATOM   1060 HD13 ILE A  66       5.219  -2.741  -1.747  1.00 63.21           H  
ATOM   1061  N   GLU A  67      11.209  -2.214  -0.762  1.00 64.01           N  
ATOM   1062  H   GLU A  67      11.279  -2.928  -0.051  1.00 64.01           H  
ATOM   1063  CA  GLU A  67      12.421  -1.965  -1.543  1.00 64.01           C  
ATOM   1064  HA  GLU A  67      12.196  -1.261  -2.344  1.00 64.01           H  
ATOM   1065  C   GLU A  67      12.886  -3.272  -2.196  1.00 64.01           C  
ATOM   1066  CB  GLU A  67      13.516  -1.319  -0.666  1.00 64.01           C  
ATOM   1067  HB2 GLU A  67      13.877  -2.038   0.069  1.00 64.01           H  
ATOM   1068  HB3 GLU A  67      14.342  -1.033  -1.317  1.00 64.01           H  
ATOM   1069  O   GLU A  67      13.092  -4.289  -1.528  1.00 64.01           O  
ATOM   1070  CG  GLU A  67      12.984  -0.071   0.064  1.00 64.01           C  
ATOM   1071  HG2 GLU A  67      12.373   0.495  -0.639  1.00 64.01           H  
ATOM   1072  HG3 GLU A  67      12.340  -0.386   0.885  1.00 64.01           H  
ATOM   1073  CD  GLU A  67      14.047   0.883   0.617  1.00 64.01           C  
ATOM   1074  OE1 GLU A  67      13.668   2.060   0.840  1.00 64.01           O  
ATOM   1075  OE2 GLU A  67      15.230   0.522   0.751  1.00 64.01           O  
ATOM   1076  N   TRP A  68      13.047  -3.271  -3.520  1.00 61.04           N  
ATOM   1077  H   TRP A  68      12.895  -2.407  -4.021  1.00 61.04           H  
ATOM   1078  CA  TRP A  68      13.741  -4.358  -4.215  1.00 61.04           C  
ATOM   1079  HA  TRP A  68      13.537  -5.297  -3.700  1.00 61.04           H  
ATOM   1080  C   TRP A  68      15.236  -4.093  -4.136  1.00 61.04           C  
ATOM   1081  CB  TRP A  68      13.259  -4.522  -5.660  1.00 61.04           C  
ATOM   1082  HB2 TRP A  68      13.394  -3.581  -6.193  1.00 61.04           H  
ATOM   1083  HB3 TRP A  68      13.874  -5.275  -6.152  1.00 61.04           H  
ATOM   1084  O   TRP A  68      15.682  -2.969  -4.346  1.00 61.04           O  
ATOM   1085  CG  TRP A  68      11.826  -4.938  -5.763  1.00 61.04           C  
ATOM   1086  CD1 TRP A  68      11.361  -6.201  -5.899  1.00 61.04           C  
ATOM   1087  HD1 TRP A  68      11.980  -7.083  -5.966  1.00 61.04           H  
ATOM   1088  CD2 TRP A  68      10.648  -4.093  -5.645  1.00 61.04           C  
ATOM   1089  CE2 TRP A  68       9.485  -4.915  -5.653  1.00 61.04           C  
ATOM   1090  CE3 TRP A  68      10.457  -2.706  -5.520  1.00 61.04           C  
ATOM   1091  HE3 TRP A  68      11.324  -2.063  -5.540  1.00 61.04           H  
ATOM   1092  NE1 TRP A  68       9.980  -6.193  -5.821  1.00 61.04           N  
ATOM   1093  HE1 TRP A  68       9.437  -7.044  -5.773  1.00 61.04           H  
ATOM   1094  CH2 TRP A  68       8.042  -2.992  -5.361  1.00 61.04           C  
ATOM   1095  HH2 TRP A  68       7.059  -2.557  -5.251  1.00 61.04           H  
ATOM   1096  CZ2 TRP A  68       8.193  -4.382  -5.504  1.00 61.04           C  
ATOM   1097  HZ2 TRP A  68       7.326  -5.026  -5.508  1.00 61.04           H  
ATOM   1098  CZ3 TRP A  68       9.172  -2.159  -5.385  1.00 61.04           C  
ATOM   1099  HZ3 TRP A  68       9.061  -1.087  -5.316  1.00 61.04           H  
ATOM   1100  N   LYS A  69      16.008  -5.127  -3.808  1.00 55.25           N  
ATOM   1101  H   LYS A  69      15.564  -6.021  -3.651  1.00 55.25           H  
ATOM   1102  CA  LYS A  69      17.417  -4.983  -3.448  1.00 55.25           C  
ATOM   1103  HA  LYS A  69      17.501  -4.159  -2.739  1.00 55.25           H  
ATOM   1104  C   LYS A  69      18.319  -4.626  -4.642  1.00 55.25           C  
ATOM   1105  CB  LYS A  69      17.832  -6.279  -2.742  1.00 55.25           C  
ATOM   1106  HB2 LYS A  69      17.789  -7.099  -3.459  1.00 55.25           H  
ATOM   1107  HB3 LYS A  69      17.121  -6.490  -1.944  1.00 55.25           H  
ATOM   1108  O   LYS A  69      18.915  -5.524  -5.230  1.00 55.25           O  
ATOM   1109  CG  LYS A  69      19.235  -6.194  -2.132  1.00 55.25           C  
ATOM   1110  HG2 LYS A  69      19.961  -5.868  -2.877  1.00 55.25           H  
ATOM   1111  HG3 LYS A  69      19.230  -5.483  -1.305  1.00 55.25           H  
ATOM   1112  CD  LYS A  69      19.628  -7.581  -1.631  1.00 55.25           C  
ATOM   1113  HD2 LYS A  69      19.614  -8.275  -2.471  1.00 55.25           H  
ATOM   1114  HD3 LYS A  69      18.912  -7.907  -0.876  1.00 55.25           H  
ATOM   1115  CE  LYS A  69      21.030  -7.522  -1.034  1.00 55.25           C  
ATOM   1116  HE2 LYS A  69      21.704  -7.118  -1.789  1.00 55.25           H  
ATOM   1117  HE3 LYS A  69      21.016  -6.836  -0.188  1.00 55.25           H  
ATOM   1118  NZ  LYS A  69      21.462  -8.875  -0.617  1.00 55.25           N  
ATOM   1119  HZ1 LYS A  69      20.824  -9.236   0.078  1.00 55.25           H  
ATOM   1120  HZ2 LYS A  69      22.398  -8.846  -0.240  1.00 55.25           H  
ATOM   1121  HZ3 LYS A  69      21.449  -9.488  -1.419  1.00 55.25           H  
ATOM   1122  N   ASP A  70      18.469  -3.333  -4.910  1.00 41.79           N  
ATOM   1123  H   ASP A  70      17.709  -2.724  -4.644  1.00 41.79           H  
ATOM   1124  CA  ASP A  70      19.772  -2.651  -4.985  1.00 41.79           C  
ATOM   1125  HA  ASP A  70      20.354  -3.027  -4.143  1.00 41.79           H  
ATOM   1126  C   ASP A  70      19.579  -1.134  -4.740  1.00 41.79           C  
ATOM   1127  CB  ASP A  70      20.530  -2.952  -6.304  1.00 41.79           C  
ATOM   1128  HB2 ASP A  70      20.004  -3.727  -6.860  1.00 41.79           H  
ATOM   1129  HB3 ASP A  70      20.535  -2.059  -6.929  1.00 41.79           H  
ATOM   1130  O   ASP A  70      18.555  -0.585  -5.129  1.00 41.79           O  
ATOM   1131  CG  ASP A  70      21.984  -3.425  -6.096  1.00 41.79           C  
ATOM   1132  OD1 ASP A  70      22.454  -3.463  -4.928  1.00 41.79           O  
ATOM   1133  OD2 ASP A  70      22.618  -3.811  -7.103  1.00 41.79           O  
ATOM   1134  N   ASP A  71      20.553  -0.492  -4.083  1.00 41.99           N  
ATOM   1135  H   ASP A  71      21.425  -1.000  -4.043  1.00 41.99           H  
ATOM   1136  CA  ASP A  71      20.598   0.898  -3.554  1.00 41.99           C  
ATOM   1137  HA  ASP A  71      21.666   1.094  -3.464  1.00 41.99           H  
ATOM   1138  C   ASP A  71      20.079   1.157  -2.118  1.00 41.99           C  
ATOM   1139  CB  ASP A  71      20.138   1.978  -4.557  1.00 41.99           C  
ATOM   1140  HB2 ASP A  71      20.174   2.941  -4.049  1.00 41.99           H  
ATOM   1141  HB3 ASP A  71      19.101   1.816  -4.851  1.00 41.99           H  
ATOM   1142  O   ASP A  71      18.909   1.425  -1.848  1.00 41.99           O  
ATOM   1143  CG  ASP A  71      21.037   2.087  -5.796  1.00 41.99           C  
ATOM   1144  OD1 ASP A  71      22.223   1.693  -5.681  1.00 41.99           O  
ATOM   1145  OD2 ASP A  71      20.562   2.645  -6.816  1.00 41.99           O  
ATOM   1146  N   LYS A  72      21.032   1.197  -1.172  1.00 42.75           N  
ATOM   1147  H   LYS A  72      21.978   1.069  -1.501  1.00 42.75           H  
ATOM   1148  CA  LYS A  72      20.847   1.605   0.234  1.00 42.75           C  
ATOM   1149  HA  LYS A  72      19.849   1.315   0.562  1.00 42.75           H  
ATOM   1150  C   LYS A  72      20.957   3.126   0.422  1.00 42.75           C  
ATOM   1151  CB  LYS A  72      21.902   0.937   1.132  1.00 42.75           C  
ATOM   1152  HB2 LYS A  72      21.803   1.346   2.137  1.00 42.75           H  
ATOM   1153  HB3 LYS A  72      22.886   1.212   0.751  1.00 42.75           H  
ATOM   1154  O   LYS A  72      21.889   3.575   1.082  1.00 42.75           O  
ATOM   1155  CG  LYS A  72      21.833  -0.578   1.269  1.00 42.75           C  
ATOM   1156  HG2 LYS A  72      20.904  -0.867   1.762  1.00 42.75           H  
ATOM   1157  HG3 LYS A  72      21.894  -1.046   0.287  1.00 42.75           H  
ATOM   1158  CD  LYS A  72      23.042  -0.983   2.118  1.00 42.75           C  
ATOM   1159  HD2 LYS A  72      22.986  -0.503   3.095  1.00 42.75           H  
ATOM   1160  HD3 LYS A  72      23.947  -0.654   1.608  1.00 42.75           H  
ATOM   1161  CE  LYS A  72      23.068  -2.495   2.287  1.00 42.75           C  
ATOM   1162  HE2 LYS A  72      22.837  -2.947   1.323  1.00 42.75           H  
ATOM   1163  HE3 LYS A  72      22.285  -2.783   2.988  1.00 42.75           H  
ATOM   1164  NZ  LYS A  72      24.405  -2.930   2.747  1.00 42.75           N  
ATOM   1165  HZ1 LYS A  72      24.422  -3.933   2.869  1.00 42.75           H  
ATOM   1166  HZ2 LYS A  72      25.096  -2.664   2.061  1.00 42.75           H  
ATOM   1167  HZ3 LYS A  72      24.625  -2.477   3.623  1.00 42.75           H  
ATOM   1168  N   ASP A  73      20.020   3.914  -0.093  1.00 38.45           N  
ATOM   1169  H   ASP A  73      19.325   3.505  -0.702  1.00 38.45           H  
ATOM   1170  CA  ASP A  73      19.999   5.359   0.195  1.00 38.45           C  
ATOM   1171  HA  ASP A  73      20.404   5.522   1.193  1.00 38.45           H  
ATOM   1172  C   ASP A  73      18.582   5.945   0.224  1.00 38.45           C  
ATOM   1173  CB  ASP A  73      20.896   6.132  -0.800  1.00 38.45           C  
ATOM   1174  HB2 ASP A  73      20.928   5.606  -1.754  1.00 38.45           H  
ATOM   1175  HB3 ASP A  73      20.462   7.115  -0.985  1.00 38.45           H  
ATOM   1176  O   ASP A  73      18.015   6.307  -0.805  1.00 38.45           O  
ATOM   1177  CG  ASP A  73      22.319   6.385  -0.282  1.00 38.45           C  
ATOM   1178  OD1 ASP A  73      22.451   6.721   0.920  1.00 38.45           O  
ATOM   1179  OD2 ASP A  73      23.258   6.336  -1.107  1.00 38.45           O  
ATOM   1180  N   GLY A  74      18.000   6.119   1.416  1.00 38.01           N  
ATOM   1181  H   GLY A  74      18.489   5.771   2.228  1.00 38.01           H  
ATOM   1182  CA  GLY A  74      16.954   7.129   1.620  1.00 38.01           C  
ATOM   1183  HA2 GLY A  74      17.453   8.084   1.786  1.00 38.01           H  
ATOM   1184  HA3 GLY A  74      16.346   7.249   0.724  1.00 38.01           H  
ATOM   1185  C   GLY A  74      15.998   6.882   2.784  1.00 38.01           C  
ATOM   1186  O   GLY A  74      15.459   5.795   2.966  1.00 38.01           O  
ATOM   1187  N   ASP A  75      15.745   7.943   3.530  1.00 39.00           N  
ATOM   1188  H   ASP A  75      16.286   8.776   3.346  1.00 39.00           H  
ATOM   1189  CA  ASP A  75      14.862   8.046   4.683  1.00 39.00           C  
ATOM   1190  HA  ASP A  75      14.774   7.051   5.120  1.00 39.00           H  
ATOM   1191  C   ASP A  75      13.424   8.489   4.308  1.00 39.00           C  
ATOM   1192  CB  ASP A  75      15.557   8.936   5.740  1.00 39.00           C  
ATOM   1193  HB2 ASP A  75      16.340   8.341   6.209  1.00 39.00           H  
ATOM   1194  HB3 ASP A  75      14.833   9.178   6.518  1.00 39.00           H  
ATOM   1195  O   ASP A  75      13.195   9.254   3.370  1.00 39.00           O  
ATOM   1196  CG  ASP A  75      16.215  10.232   5.214  1.00 39.00           C  
ATOM   1197  OD1 ASP A  75      17.064  10.147   4.296  1.00 39.00           O  
ATOM   1198  OD2 ASP A  75      15.896  11.297   5.784  1.00 39.00           O  
ATOM   1199  N   GLY A  76      12.414   7.978   5.031  1.00 27.45           N  
ATOM   1200  H   GLY A  76      12.640   7.351   5.790  1.00 27.45           H  
ATOM   1201  CA  GLY A  76      10.983   8.207   4.758  1.00 27.45           C  
ATOM   1202  HA2 GLY A  76      10.675   7.583   3.919  1.00 27.45           H  
ATOM   1203  HA3 GLY A  76      10.842   9.250   4.475  1.00 27.45           H  
ATOM   1204  C   GLY A  76      10.059   7.897   5.954  1.00 27.45           C  
ATOM   1205  O   GLY A  76      10.440   7.152   6.857  1.00 27.45           O  
ATOM   1206  N   TYR A  77       8.856   8.497   5.984  1.00 27.46           N  
ATOM   1207  H   TYR A  77       8.544   8.969   5.147  1.00 27.46           H  
ATOM   1208  CA  TYR A  77       7.957   8.609   7.159  1.00 27.46           C  
ATOM   1209  HA  TYR A  77       8.187   7.822   7.877  1.00 27.46           H  
ATOM   1210  C   TYR A  77       6.437   8.516   6.785  1.00 27.46           C  
ATOM   1211  CB  TYR A  77       8.182  10.001   7.809  1.00 27.46           C  
ATOM   1212  HB2 TYR A  77       7.556  10.054   8.700  1.00 27.46           H  
ATOM   1213  HB3 TYR A  77       7.787  10.748   7.121  1.00 27.46           H  
ATOM   1214  O   TYR A  77       6.127   8.699   5.612  1.00 27.46           O  
ATOM   1215  CG  TYR A  77       9.582  10.475   8.206  1.00 27.46           C  
ATOM   1216  CD1 TYR A  77       9.958  10.500   9.566  1.00 27.46           C  
ATOM   1217  HD1 TYR A  77       9.287  10.097  10.311  1.00 27.46           H  
ATOM   1218  CD2 TYR A  77      10.438  11.063   7.248  1.00 27.46           C  
ATOM   1219  HD2 TYR A  77      10.158  11.081   6.206  1.00 27.46           H  
ATOM   1220  CE1 TYR A  77      11.168  11.104   9.968  1.00 27.46           C  
ATOM   1221  HE1 TYR A  77      11.438  11.149  11.013  1.00 27.46           H  
ATOM   1222  CE2 TYR A  77      11.655  11.657   7.643  1.00 27.46           C  
ATOM   1223  HE2 TYR A  77      12.320  12.095   6.913  1.00 27.46           H  
ATOM   1224  OH  TYR A  77      13.164  12.312   9.387  1.00 27.46           O  
ATOM   1225  HH  TYR A  77      13.335  12.270  10.330  1.00 27.46           H  
ATOM   1226  CZ  TYR A  77      12.017  11.692   9.004  1.00 27.46           C  
ATOM   1227  N   ILE A  78       5.521   8.433   7.791  1.00 38.01           N  
ATOM   1228  H   ILE A  78       5.893   8.060   8.653  1.00 38.01           H  
ATOM   1229  CA  ILE A  78       4.024   8.672   7.791  1.00 38.01           C  
ATOM   1230  HA  ILE A  78       3.763   8.898   8.825  1.00 38.01           H  
ATOM   1231  C   ILE A  78       3.139   7.421   7.466  1.00 38.01           C  
ATOM   1232  CB  ILE A  78       3.681   9.987   7.006  1.00 38.01           C  
ATOM   1233  HB  ILE A  78       4.101   9.912   6.003  1.00 38.01           H  
ATOM   1234  O   ILE A  78       3.669   6.452   6.942  1.00 38.01           O  
ATOM   1235  CG1 ILE A  78       4.344  11.192   7.727  1.00 38.01           C  
ATOM   1236 HG12 ILE A  78       3.923  11.285   8.729  1.00 38.01           H  
ATOM   1237 HG13 ILE A  78       5.412  11.008   7.836  1.00 38.01           H  
ATOM   1238  CG2 ILE A  78       2.191  10.307   6.781  1.00 38.01           C  
ATOM   1239 HG21 ILE A  78       1.709  10.609   7.710  1.00 38.01           H  
ATOM   1240 HG22 ILE A  78       2.092  11.129   6.071  1.00 38.01           H  
ATOM   1241 HG23 ILE A  78       1.670   9.463   6.328  1.00 38.01           H  
ATOM   1242  CD1 ILE A  78       4.207  12.546   7.019  1.00 38.01           C  
ATOM   1243 HD11 ILE A  78       4.841  13.278   7.519  1.00 38.01           H  
ATOM   1244 HD12 ILE A  78       4.521  12.456   5.979  1.00 38.01           H  
ATOM   1245 HD13 ILE A  78       3.176  12.899   7.064  1.00 38.01           H  
ATOM   1246  N   SER A  79       1.815   7.367   7.768  1.00 30.11           N  
ATOM   1247  H   SER A  79       1.305   7.028   6.966  1.00 30.11           H  
ATOM   1248  CA  SER A  79       1.166   6.960   9.060  1.00 30.11           C  
ATOM   1249  HA  SER A  79       1.636   6.045   9.423  1.00 30.11           H  
ATOM   1250  C   SER A  79      -0.379   6.682   9.029  1.00 30.11           C  
ATOM   1251  CB  SER A  79       1.397   8.026  10.121  1.00 30.11           C  
ATOM   1252  HB2 SER A  79       2.443   8.042  10.428  1.00 30.11           H  
ATOM   1253  HB3 SER A  79       0.772   7.779  10.979  1.00 30.11           H  
ATOM   1254  O   SER A  79      -1.115   7.577   8.644  1.00 30.11           O  
ATOM   1255  OG  SER A  79       1.032   9.300   9.660  1.00 30.11           O  
ATOM   1256  HG  SER A  79       0.525   9.153   8.859  1.00 30.11           H  
ATOM   1257  N   ALA A  80      -0.863   5.518   9.515  1.00 32.84           N  
ATOM   1258  H   ALA A  80      -0.148   4.853   9.775  1.00 32.84           H  
ATOM   1259  CA  ALA A  80      -2.169   4.842   9.238  1.00 32.84           C  
ATOM   1260  HA  ALA A  80      -2.727   5.388   8.477  1.00 32.84           H  
ATOM   1261  C   ALA A  80      -3.130   4.510  10.443  1.00 32.84           C  
ATOM   1262  CB  ALA A  80      -1.674   3.501   8.663  1.00 32.84           C  
ATOM   1263  HB1 ALA A  80      -2.473   2.787   8.466  1.00 32.84           H  
ATOM   1264  HB2 ALA A  80      -1.087   3.658   7.758  1.00 32.84           H  
ATOM   1265  HB3 ALA A  80      -1.060   2.997   9.409  1.00 32.84           H  
ATOM   1266  O   ALA A  80      -2.648   3.892  11.384  1.00 32.84           O  
ATOM   1267  N   ALA A  81      -4.454   4.795  10.432  1.00 32.57           N  
ATOM   1268  H   ALA A  81      -4.845   5.206   9.596  1.00 32.57           H  
ATOM   1269  CA  ALA A  81      -5.334   4.751  11.637  1.00 32.57           C  
ATOM   1270  HA  ALA A  81      -4.664   4.571  12.478  1.00 32.57           H  
ATOM   1271  C   ALA A  81      -6.437   3.661  11.795  1.00 32.57           C  
ATOM   1272  CB  ALA A  81      -5.946   6.148  11.849  1.00 32.57           C  
ATOM   1273  HB1 ALA A  81      -5.170   6.913  11.829  1.00 32.57           H  
ATOM   1274  HB2 ALA A  81      -6.669   6.355  11.060  1.00 32.57           H  
ATOM   1275  HB3 ALA A  81      -6.461   6.177  12.810  1.00 32.57           H  
ATOM   1276  O   ALA A  81      -7.477   3.781  11.176  1.00 32.57           O  
ATOM   1277  N   GLU A  82      -6.267   2.701  12.719  1.00 44.86           N  
ATOM   1278  H   GLU A  82      -5.351   2.654  13.142  1.00 44.86           H  
ATOM   1279  CA  GLU A  82      -7.255   1.714  13.248  1.00 44.86           C  
ATOM   1280  HA  GLU A  82      -6.596   1.035  13.790  1.00 44.86           H  
ATOM   1281  C   GLU A  82      -7.916   0.675  12.290  1.00 44.86           C  
ATOM   1282  CB  GLU A  82      -8.163   2.319  14.359  1.00 44.86           C  
ATOM   1283  HB2 GLU A  82      -8.086   3.406  14.360  1.00 44.86           H  
ATOM   1284  HB3 GLU A  82      -9.212   2.083  14.179  1.00 44.86           H  
ATOM   1285  O   GLU A  82      -7.257   0.164  11.393  1.00 44.86           O  
ATOM   1286  CG  GLU A  82      -7.751   1.760  15.743  1.00 44.86           C  
ATOM   1287  HG2 GLU A  82      -6.732   2.064  15.978  1.00 44.86           H  
ATOM   1288  HG3 GLU A  82      -7.728   0.672  15.678  1.00 44.86           H  
ATOM   1289  CD  GLU A  82      -8.702   2.134  16.892  1.00 44.86           C  
ATOM   1290  OE1 GLU A  82      -8.274   2.776  17.875  1.00 44.86           O  
ATOM   1291  OE2 GLU A  82      -9.844   1.609  16.881  1.00 44.86           O  
ATOM   1292  N   LYS A  83      -9.081   0.100  12.645  1.00 55.45           N  
ATOM   1293  H   LYS A  83      -9.672   0.620  13.277  1.00 55.45           H  
ATOM   1294  CA  LYS A  83      -9.308  -1.362  12.531  1.00 55.45           C  
ATOM   1295  HA  LYS A  83      -8.341  -1.841  12.688  1.00 55.45           H  
ATOM   1296  C   LYS A  83      -9.820  -1.871  11.173  1.00 55.45           C  
ATOM   1297  CB  LYS A  83     -10.254  -1.847  13.647  1.00 55.45           C  
ATOM   1298  HB2 LYS A  83     -10.399  -2.921  13.535  1.00 55.45           H  
ATOM   1299  HB3 LYS A  83     -11.221  -1.358  13.530  1.00 55.45           H  
ATOM   1300  O   LYS A  83     -10.936  -1.567  10.762  1.00 55.45           O  
ATOM   1301  CG  LYS A  83      -9.718  -1.567  15.059  1.00 55.45           C  
ATOM   1302  HG2 LYS A  83      -8.722  -1.997  15.157  1.00 55.45           H  
ATOM   1303  HG3 LYS A  83      -9.658  -0.489  15.209  1.00 55.45           H  
ATOM   1304  CD  LYS A  83     -10.635  -2.159  16.138  1.00 55.45           C  
ATOM   1305  HD2 LYS A  83     -10.701  -3.234  15.970  1.00 55.45           H  
ATOM   1306  HD3 LYS A  83     -11.635  -1.734  16.056  1.00 55.45           H  
ATOM   1307  CE  LYS A  83     -10.063  -1.929  17.545  1.00 55.45           C  
ATOM   1308  HE2 LYS A  83     -10.391  -2.744  18.191  1.00 55.45           H  
ATOM   1309  HE3 LYS A  83      -8.975  -1.976  17.492  1.00 55.45           H  
ATOM   1310  NZ  LYS A  83     -10.491  -0.640  18.136  1.00 55.45           N  
ATOM   1311  HZ1 LYS A  83     -10.000  -0.436  18.995  1.00 55.45           H  
ATOM   1312  HZ2 LYS A  83     -11.490  -0.572  18.265  1.00 55.45           H  
ATOM   1313  HZ3 LYS A  83     -10.240   0.126  17.527  1.00 55.45           H  
ATOM   1314  N   GLY A  84      -9.104  -2.836  10.584  1.00 62.94           N  
ATOM   1315  H   GLY A  84      -8.164  -3.007  10.913  1.00 62.94           H  
ATOM   1316  CA  GLY A  84      -9.599  -3.610   9.442  1.00 62.94           C  
ATOM   1317  HA2 GLY A  84      -9.819  -2.888   8.655  1.00 62.94           H  
ATOM   1318  HA3 GLY A  84     -10.523  -4.118   9.721  1.00 62.94           H  
ATOM   1319  C   GLY A  84      -8.625  -4.636   8.858  1.00 62.94           C  
ATOM   1320  O   GLY A  84      -7.511  -4.797   9.356  1.00 62.94           O  
ATOM   1321  N   ARG A  85      -9.031  -5.298   7.762  1.00 75.87           N  
ATOM   1322  H   ARG A  85      -9.975  -5.145   7.435  1.00 75.87           H  
ATOM   1323  CA  ARG A  85      -8.113  -5.974   6.830  1.00 75.87           C  
ATOM   1324  HA  ARG A  85      -7.118  -5.977   7.275  1.00 75.87           H  
ATOM   1325  C   ARG A  85      -8.023  -5.177   5.530  1.00 75.87           C  
ATOM   1326  CB  ARG A  85      -8.504  -7.448   6.597  1.00 75.87           C  
ATOM   1327  HB2 ARG A  85      -8.440  -7.983   7.545  1.00 75.87           H  
ATOM   1328  HB3 ARG A  85      -9.530  -7.502   6.233  1.00 75.87           H  
ATOM   1329  O   ARG A  85      -9.030  -4.983   4.854  1.00 75.87           O  
ATOM   1330  CG  ARG A  85      -7.565  -8.116   5.572  1.00 75.87           C  
ATOM   1331  HG2 ARG A  85      -6.530  -7.944   5.868  1.00 75.87           H  
ATOM   1332  HG3 ARG A  85      -7.726  -7.653   4.598  1.00 75.87           H  
ATOM   1333  CD  ARG A  85      -7.788  -9.629   5.428  1.00 75.87           C  
ATOM   1334  HD2 ARG A  85      -8.855  -9.827   5.327  1.00 75.87           H  
ATOM   1335  HD3 ARG A  85      -7.447 -10.122   6.339  1.00 75.87           H  
ATOM   1336  NE  ARG A  85      -7.038 -10.151   4.260  1.00 75.87           N  
ATOM   1337  HE  ARG A  85      -6.048 -10.293   4.399  1.00 75.87           H  
ATOM   1338  NH1 ARG A  85      -8.742 -10.098   2.745  1.00 75.87           N  
ATOM   1339 HH11 ARG A  85      -9.031  -9.681   1.871  1.00 75.87           H  
ATOM   1340 HH12 ARG A  85      -9.385  -9.933   3.507  1.00 75.87           H  
ATOM   1341  NH2 ARG A  85      -6.641 -10.355   2.029  1.00 75.87           N  
ATOM   1342 HH21 ARG A  85      -6.924 -10.179   1.075  1.00 75.87           H  
ATOM   1343 HH22 ARG A  85      -5.641 -10.351   2.173  1.00 75.87           H  
ATOM   1344  CZ  ARG A  85      -7.480 -10.208   3.012  1.00 75.87           C  
ATOM   1345  N   VAL A  86      -6.810  -4.771   5.171  1.00 74.47           N  
ATOM   1346  H   VAL A  86      -6.036  -5.001   5.778  1.00 74.47           H  
ATOM   1347  CA  VAL A  86      -6.494  -4.116   3.895  1.00 74.47           C  
ATOM   1348  HA  VAL A  86      -7.374  -4.136   3.253  1.00 74.47           H  
ATOM   1349  C   VAL A  86      -5.398  -4.911   3.199  1.00 74.47           C  
ATOM   1350  CB  VAL A  86      -6.104  -2.637   4.086  1.00 74.47           C  
ATOM   1351  HB  VAL A  86      -5.247  -2.575   4.756  1.00 74.47           H  
ATOM   1352  O   VAL A  86      -4.415  -5.328   3.815  1.00 74.47           O  
ATOM   1353  CG1 VAL A  86      -5.744  -1.951   2.759  1.00 74.47           C  
ATOM   1354 HG11 VAL A  86      -6.561  -2.058   2.046  1.00 74.47           H  
ATOM   1355 HG12 VAL A  86      -5.562  -0.890   2.928  1.00 74.47           H  
ATOM   1356 HG13 VAL A  86      -4.838  -2.389   2.338  1.00 74.47           H  
ATOM   1357  CG2 VAL A  86      -7.269  -1.855   4.704  1.00 74.47           C  
ATOM   1358 HG21 VAL A  86      -6.946  -0.838   4.924  1.00 74.47           H  
ATOM   1359 HG22 VAL A  86      -8.117  -1.830   4.020  1.00 74.47           H  
ATOM   1360 HG23 VAL A  86      -7.583  -2.310   5.643  1.00 74.47           H  
ATOM   1361  N   GLU A  87      -5.579  -5.145   1.906  1.00 82.87           N  
ATOM   1362  H   GLU A  87      -6.402  -4.766   1.461  1.00 82.87           H  
ATOM   1363  CA  GLU A  87      -4.615  -5.829   1.054  1.00 82.87           C  
ATOM   1364  HA  GLU A  87      -3.771  -6.172   1.652  1.00 82.87           H  
ATOM   1365  C   GLU A  87      -4.067  -4.852   0.012  1.00 82.87           C  
ATOM   1366  CB  GLU A  87      -5.284  -7.074   0.456  1.00 82.87           C  
ATOM   1367  HB2 GLU A  87      -6.165  -6.775  -0.112  1.00 82.87           H  
ATOM   1368  HB3 GLU A  87      -5.607  -7.705   1.284  1.00 82.87           H  
ATOM   1369  O   GLU A  87      -4.822  -4.246  -0.748  1.00 82.87           O  
ATOM   1370  CG  GLU A  87      -4.356  -7.891  -0.452  1.00 82.87           C  
ATOM   1371  HG2 GLU A  87      -3.432  -8.107   0.085  1.00 82.87           H  
ATOM   1372  HG3 GLU A  87      -4.104  -7.291  -1.326  1.00 82.87           H  
ATOM   1373  CD  GLU A  87      -4.990  -9.212  -0.920  1.00 82.87           C  
ATOM   1374  OE1 GLU A  87      -4.366  -9.906  -1.748  1.00 82.87           O  
ATOM   1375  OE2 GLU A  87      -6.112  -9.577  -0.498  1.00 82.87           O  
ATOM   1376  N   VAL A  88      -2.743  -4.711  -0.010  1.00 82.71           N  
ATOM   1377  H   VAL A  88      -2.193  -5.226   0.662  1.00 82.71           H  
ATOM   1378  CA  VAL A  88      -1.993  -3.912  -0.978  1.00 82.71           C  
ATOM   1379  HA  VAL A  88      -2.688  -3.390  -1.636  1.00 82.71           H  
ATOM   1380  C   VAL A  88      -1.153  -4.867  -1.816  1.00 82.71           C  
ATOM   1381  CB  VAL A  88      -1.126  -2.847  -0.275  1.00 82.71           C  
ATOM   1382  HB  VAL A  88      -0.393  -3.336   0.365  1.00 82.71           H  
ATOM   1383  O   VAL A  88      -0.215  -5.493  -1.320  1.00 82.71           O  
ATOM   1384  CG1 VAL A  88      -0.375  -1.978  -1.293  1.00 82.71           C  
ATOM   1385 HG11 VAL A  88       0.223  -1.232  -0.770  1.00 82.71           H  
ATOM   1386 HG12 VAL A  88      -1.083  -1.473  -1.950  1.00 82.71           H  
ATOM   1387 HG13 VAL A  88       0.300  -2.591  -1.890  1.00 82.71           H  
ATOM   1388  CG2 VAL A  88      -1.993  -1.930   0.601  1.00 82.71           C  
ATOM   1389 HG21 VAL A  88      -1.422  -1.061   0.928  1.00 82.71           H  
ATOM   1390 HG22 VAL A  88      -2.865  -1.592   0.041  1.00 82.71           H  
ATOM   1391 HG23 VAL A  88      -2.332  -2.476   1.481  1.00 82.71           H  
ATOM   1392  N   ARG A  89      -1.487  -4.992  -3.100  1.00 83.90           N  
ATOM   1393  H   ARG A  89      -2.262  -4.437  -3.434  1.00 83.90           H  
ATOM   1394  CA  ARG A  89      -0.690  -5.738  -4.083  1.00 83.90           C  
ATOM   1395  HA  ARG A  89       0.035  -6.373  -3.574  1.00 83.90           H  
ATOM   1396  C   ARG A  89       0.071  -4.742  -4.937  1.00 83.90           C  
ATOM   1397  CB  ARG A  89      -1.573  -6.622  -4.970  1.00 83.90           C  
ATOM   1398  HB2 ARG A  89      -2.259  -5.972  -5.513  1.00 83.90           H  
ATOM   1399  HB3 ARG A  89      -0.944  -7.129  -5.702  1.00 83.90           H  
ATOM   1400  O   ARG A  89      -0.537  -3.849  -5.524  1.00 83.90           O  
ATOM   1401  CG  ARG A  89      -2.380  -7.676  -4.204  1.00 83.90           C  
ATOM   1402  HG2 ARG A  89      -1.710  -8.456  -3.843  1.00 83.90           H  
ATOM   1403  HG3 ARG A  89      -2.891  -7.215  -3.359  1.00 83.90           H  
ATOM   1404  CD  ARG A  89      -3.427  -8.290  -5.136  1.00 83.90           C  
ATOM   1405  HD2 ARG A  89      -4.030  -7.484  -5.552  1.00 83.90           H  
ATOM   1406  HD3 ARG A  89      -2.923  -8.808  -5.952  1.00 83.90           H  
ATOM   1407  NE  ARG A  89      -4.291  -9.230  -4.407  1.00 83.90           N  
ATOM   1408  HE  ARG A  89      -3.925  -9.617  -3.549  1.00 83.90           H  
ATOM   1409  NH1 ARG A  89      -6.302  -8.860  -5.501  1.00 83.90           N  
ATOM   1410 HH11 ARG A  89      -7.311  -8.862  -5.476  1.00 83.90           H  
ATOM   1411 HH12 ARG A  89      -5.941  -8.071  -6.017  1.00 83.90           H  
ATOM   1412  NH2 ARG A  89      -6.192 -10.212  -3.727  1.00 83.90           N  
ATOM   1413 HH21 ARG A  89      -7.201 -10.250  -3.714  1.00 83.90           H  
ATOM   1414 HH22 ARG A  89      -5.679 -10.397  -2.877  1.00 83.90           H  
ATOM   1415  CZ  ARG A  89      -5.586  -9.429  -4.565  1.00 83.90           C  
ATOM   1416  N   VAL A  90       1.378  -4.926  -5.037  1.00 78.34           N  
ATOM   1417  H   VAL A  90       1.798  -5.691  -4.528  1.00 78.34           H  
ATOM   1418  CA  VAL A  90       2.249  -4.144  -5.910  1.00 78.34           C  
ATOM   1419  HA  VAL A  90       1.677  -3.329  -6.353  1.00 78.34           H  
ATOM   1420  C   VAL A  90       2.720  -5.050  -7.037  1.00 78.34           C  
ATOM   1421  CB  VAL A  90       3.411  -3.508  -5.129  1.00 78.34           C  
ATOM   1422  HB  VAL A  90       4.104  -4.278  -4.789  1.00 78.34           H  
ATOM   1423  O   VAL A  90       3.489  -5.990  -6.827  1.00 78.34           O  
ATOM   1424  CG1 VAL A  90       4.152  -2.525  -6.038  1.00 78.34           C  
ATOM   1425 HG11 VAL A  90       4.643  -3.057  -6.852  1.00 78.34           H  
ATOM   1426 HG12 VAL A  90       4.911  -1.989  -5.467  1.00 78.34           H  
ATOM   1427 HG13 VAL A  90       3.452  -1.798  -6.451  1.00 78.34           H  
ATOM   1428  CG2 VAL A  90       2.903  -2.731  -3.907  1.00 78.34           C  
ATOM   1429 HG21 VAL A  90       3.729  -2.190  -3.446  1.00 78.34           H  
ATOM   1430 HG22 VAL A  90       2.127  -2.026  -4.207  1.00 78.34           H  
ATOM   1431 HG23 VAL A  90       2.497  -3.419  -3.166  1.00 78.34           H  
ATOM   1432  N   GLU A  91       2.221  -4.789  -8.239  1.00 80.25           N  
ATOM   1433  H   GLU A  91       1.592  -4.004  -8.338  1.00 80.25           H  
ATOM   1434  CA  GLU A  91       2.604  -5.488  -9.462  1.00 80.25           C  
ATOM   1435  HA  GLU A  91       3.201  -6.364  -9.208  1.00 80.25           H  
ATOM   1436  C   GLU A  91       3.489  -4.566 -10.301  1.00 80.25           C  
ATOM   1437  CB  GLU A  91       1.360  -5.993 -10.218  1.00 80.25           C  
ATOM   1438  HB2 GLU A  91       0.655  -5.174 -10.356  1.00 80.25           H  
ATOM   1439  HB3 GLU A  91       1.669  -6.365 -11.195  1.00 80.25           H  
ATOM   1440  O   GLU A  91       3.099  -3.454 -10.659  1.00 80.25           O  
ATOM   1441  CG  GLU A  91       0.681  -7.138  -9.444  1.00 80.25           C  
ATOM   1442  HG2 GLU A  91       0.404  -6.781  -8.452  1.00 80.25           H  
ATOM   1443  HG3 GLU A  91       1.411  -7.937  -9.311  1.00 80.25           H  
ATOM   1444  CD  GLU A  91      -0.575  -7.731 -10.105  1.00 80.25           C  
ATOM   1445  OE1 GLU A  91      -1.149  -8.676  -9.503  1.00 80.25           O  
ATOM   1446  OE2 GLU A  91      -1.024  -7.259 -11.177  1.00 80.25           O  
ATOM   1447  N   PHE A  92       4.700  -5.032 -10.589  1.00 70.50           N  
ATOM   1448  H   PHE A  92       4.960  -5.941 -10.233  1.00 70.50           H  
ATOM   1449  CA  PHE A  92       5.711  -4.306 -11.346  1.00 70.50           C  
ATOM   1450  HA  PHE A  92       5.389  -3.278 -11.509  1.00 70.50           H  
ATOM   1451  C   PHE A  92       5.920  -4.976 -12.701  1.00 70.50           C  
ATOM   1452  CB  PHE A  92       7.003  -4.279 -10.522  1.00 70.50           C  
ATOM   1453  HB2 PHE A  92       6.752  -4.010  -9.496  1.00 70.50           H  
ATOM   1454  HB3 PHE A  92       7.439  -5.278 -10.487  1.00 70.50           H  
ATOM   1455  O   PHE A  92       6.240  -6.171 -12.754  1.00 70.50           O  
ATOM   1456  CG  PHE A  92       8.045  -3.299 -11.011  1.00 70.50           C  
ATOM   1457  CD1 PHE A  92       9.070  -3.698 -11.892  1.00 70.50           C  
ATOM   1458  HD1 PHE A  92       9.093  -4.704 -12.284  1.00 70.50           H  
ATOM   1459  CD2 PHE A  92       8.044  -1.998 -10.484  1.00 70.50           C  
ATOM   1460  HD2 PHE A  92       7.289  -1.693  -9.774  1.00 70.50           H  
ATOM   1461  CE1 PHE A  92      10.099  -2.796 -12.226  1.00 70.50           C  
ATOM   1462  HE1 PHE A  92      10.926  -3.103 -12.850  1.00 70.50           H  
ATOM   1463  CE2 PHE A  92       9.080  -1.111 -10.805  1.00 70.50           C  
ATOM   1464  HE2 PHE A  92       9.127  -0.154 -10.307  1.00 70.50           H  
ATOM   1465  CZ  PHE A  92      10.099  -1.500 -11.688  1.00 70.50           C  
ATOM   1466  HZ  PHE A  92      10.916  -0.825 -11.897  1.00 70.50           H  
ATOM   1467  N   GLU A  93       5.778  -4.207 -13.775  1.00 67.08           N  
ATOM   1468  H   GLU A  93       5.496  -3.246 -13.644  1.00 67.08           H  
ATOM   1469  CA  GLU A  93       6.179  -4.581 -15.132  1.00 67.08           C  
ATOM   1470  HA  GLU A  93       6.145  -5.663 -15.254  1.00 67.08           H  
ATOM   1471  C   GLU A  93       7.623  -4.095 -15.340  1.00 67.08           C  
ATOM   1472  CB  GLU A  93       5.190  -3.971 -16.150  1.00 67.08           C  
ATOM   1473  HB2 GLU A  93       5.056  -2.911 -15.936  1.00 67.08           H  
ATOM   1474  HB3 GLU A  93       5.601  -4.076 -17.154  1.00 67.08           H  
ATOM   1475  O   GLU A  93       7.820  -2.905 -15.603  1.00 67.08           O  
ATOM   1476  CG  GLU A  93       3.828  -4.688 -16.099  1.00 67.08           C  
ATOM   1477  HG2 GLU A  93       3.504  -4.755 -15.061  1.00 67.08           H  
ATOM   1478  HG3 GLU A  93       3.959  -5.706 -16.464  1.00 67.08           H  
ATOM   1479  CD  GLU A  93       2.700  -4.008 -16.899  1.00 67.08           C  
ATOM   1480  OE1 GLU A  93       1.521  -4.349 -16.634  1.00 67.08           O  
ATOM   1481  OE2 GLU A  93       2.941  -3.127 -17.752  1.00 67.08           O  
ATOM   1482  N   PRO A  94       8.647  -4.957 -15.153  1.00 55.76           N  
ATOM   1483  CA  PRO A  94      10.023  -4.534 -15.329  1.00 55.76           C  
ATOM   1484  HA  PRO A  94      10.207  -3.621 -14.763  1.00 55.76           H  
ATOM   1485  C   PRO A  94      10.300  -4.247 -16.797  1.00 55.76           C  
ATOM   1486  CB  PRO A  94      10.901  -5.669 -14.794  1.00 55.76           C  
ATOM   1487  HB2 PRO A  94      11.863  -5.725 -15.303  1.00 55.76           H  
ATOM   1488  HB3 PRO A  94      11.043  -5.550 -13.720  1.00 55.76           H  
ATOM   1489  O   PRO A  94       9.922  -5.011 -17.686  1.00 55.76           O  
ATOM   1490  CG  PRO A  94      10.040  -6.902 -15.066  1.00 55.76           C  
ATOM   1491  HG2 PRO A  94      10.163  -7.216 -16.103  1.00 55.76           H  
ATOM   1492  HG3 PRO A  94      10.282  -7.721 -14.390  1.00 55.76           H  
ATOM   1493  CD  PRO A  94       8.617  -6.382 -14.847  1.00 55.76           C  
ATOM   1494  HD2 PRO A  94       7.921  -6.916 -15.495  1.00 55.76           H  
ATOM   1495  HD3 PRO A  94       8.356  -6.519 -13.798  1.00 55.76           H  
ATOM   1496  N   ILE A  95      11.029  -3.165 -17.028  1.00 56.66           N  
ATOM   1497  H   ILE A  95      11.298  -2.584 -16.247  1.00 56.66           H  
ATOM   1498  CA  ILE A  95      11.765  -2.991 -18.267  1.00 56.66           C  
ATOM   1499  HA  ILE A  95      11.184  -3.357 -19.114  1.00 56.66           H  
ATOM   1500  C   ILE A  95      13.032  -3.812 -18.101  1.00 56.66           C  
ATOM   1501  CB  ILE A  95      12.118  -1.519 -18.492  1.00 56.66           C  
ATOM   1502  HB  ILE A  95      12.796  -1.232 -17.688  1.00 56.66           H  
ATOM   1503  O   ILE A  95      13.884  -3.483 -17.278  1.00 56.66           O  
ATOM   1504  CG1 ILE A  95      10.885  -0.599 -18.454  1.00 56.66           C  
ATOM   1505 HG12 ILE A  95      10.073  -1.017 -17.858  1.00 56.66           H  
ATOM   1506 HG13 ILE A  95      10.503  -0.421 -19.459  1.00 56.66           H  
ATOM   1507  CG2 ILE A  95      12.864  -1.324 -19.820  1.00 56.66           C  
ATOM   1508 HG21 ILE A  95      13.740  -1.972 -19.869  1.00 56.66           H  
ATOM   1509 HG22 ILE A  95      13.231  -0.299 -19.875  1.00 56.66           H  
ATOM   1510 HG23 ILE A  95      12.211  -1.536 -20.666  1.00 56.66           H  
ATOM   1511  CD1 ILE A  95      11.333   0.710 -17.817  1.00 56.66           C  
ATOM   1512 HD11 ILE A  95      11.680   0.545 -16.797  1.00 56.66           H  
ATOM   1513 HD12 ILE A  95      10.498   1.411 -17.797  1.00 56.66           H  
ATOM   1514 HD13 ILE A  95      12.146   1.131 -18.409  1.00 56.66           H  
ATOM   1515  N   GLU A  96      13.151  -4.881 -18.871  1.00 53.61           N  
ATOM   1516  H   GLU A  96      12.387  -5.162 -19.469  1.00 53.61           H  
ATOM   1517  CA  GLU A  96      14.459  -5.480 -19.090  1.00 53.61           C  
ATOM   1518  HA  GLU A  96      14.959  -5.621 -18.132  1.00 53.61           H  
ATOM   1519  C   GLU A  96      15.293  -4.504 -19.925  1.00 53.61           C  
ATOM   1520  CB  GLU A  96      14.321  -6.856 -19.756  1.00 53.61           C  
ATOM   1521  HB2 GLU A  96      13.720  -6.758 -20.660  1.00 53.61           H  
ATOM   1522  HB3 GLU A  96      15.312  -7.221 -20.027  1.00 53.61           H  
ATOM   1523  O   GLU A  96      14.853  -4.051 -20.994  1.00 53.61           O  
ATOM   1524  CG  GLU A  96      13.666  -7.860 -18.789  1.00 53.61           C  
ATOM   1525  HG2 GLU A  96      12.695  -7.477 -18.478  1.00 53.61           H  
ATOM   1526  HG3 GLU A  96      14.290  -7.937 -17.899  1.00 53.61           H  
ATOM   1527  CD  GLU A  96      13.455  -9.261 -19.386  1.00 53.61           C  
ATOM   1528  OE1 GLU A  96      13.330 -10.209 -18.575  1.00 53.61           O  
ATOM   1529  OE2 GLU A  96      13.343  -9.376 -20.629  1.00 53.61           O  
ATOM   1530  N   ASP A  97      16.489  -4.197 -19.421  1.00 53.09           N  
ATOM   1531  H   ASP A  97      16.739  -4.556 -18.510  1.00 53.09           H  
ATOM   1532  CA  ASP A  97      17.600  -3.759 -20.255  1.00 53.09           C  
ATOM   1533  HA  ASP A  97      17.344  -2.833 -20.771  1.00 53.09           H  
ATOM   1534  C   ASP A  97      17.840  -4.860 -21.299  1.00 53.09           C  
ATOM   1535  CB  ASP A  97      18.835  -3.492 -19.373  1.00 53.09           C  
ATOM   1536  HB2 ASP A  97      19.036  -4.373 -18.762  1.00 53.09           H  
ATOM   1537  HB3 ASP A  97      18.623  -2.657 -18.705  1.00 53.09           H  
ATOM   1538  O   ASP A  97      18.303  -5.957 -20.981  1.00 53.09           O  
ATOM   1539  CG  ASP A  97      20.086  -3.166 -20.194  1.00 53.09           C  
ATOM   1540  OD1 ASP A  97      19.937  -2.982 -21.423  1.00 53.09           O  
ATOM   1541  OD2 ASP A  97      21.187  -3.170 -19.601  1.00 53.09           O  
ATOM   1542  N   LYS A  98      17.417  -4.585 -22.535  1.00 55.83           N  
ATOM   1543  H   LYS A  98      17.107  -3.640 -22.713  1.00 55.83           H  
ATOM   1544  CA  LYS A  98      17.539  -5.508 -23.672  1.00 55.83           C  
ATOM   1545  HA  LYS A  98      17.412  -6.535 -23.328  1.00 55.83           H  
ATOM   1546  C   LYS A  98      18.922  -5.446 -24.309  1.00 55.83           C  
ATOM   1547  CB  LYS A  98      16.475  -5.174 -24.725  1.00 55.83           C  
ATOM   1548  HB2 LYS A  98      16.712  -5.686 -25.658  1.00 55.83           H  
ATOM   1549  HB3 LYS A  98      16.499  -4.101 -24.914  1.00 55.83           H  
ATOM   1550  O   LYS A  98      19.281  -6.370 -25.040  1.00 55.83           O  
ATOM   1551  CG  LYS A  98      15.077  -5.610 -24.275  1.00 55.83           C  
ATOM   1552  HG2 LYS A  98      14.911  -5.282 -23.249  1.00 55.83           H  
ATOM   1553  HG3 LYS A  98      15.023  -6.699 -24.276  1.00 55.83           H  
ATOM   1554  CD  LYS A  98      13.995  -5.049 -25.214  1.00 55.83           C  
ATOM   1555  HD2 LYS A  98      14.411  -4.272 -25.855  1.00 55.83           H  
ATOM   1556  HD3 LYS A  98      13.629  -5.852 -25.854  1.00 55.83           H  
ATOM   1557  CE  LYS A  98      12.830  -4.453 -24.420  1.00 55.83           C  
ATOM   1558  HE2 LYS A  98      12.068  -4.107 -25.119  1.00 55.83           H  
ATOM   1559  HE3 LYS A  98      12.405  -5.232 -23.787  1.00 55.83           H  
ATOM   1560  NZ  LYS A  98      13.290  -3.315 -23.575  1.00 55.83           N  
ATOM   1561  HZ1 LYS A  98      12.547  -2.877 -23.048  1.00 55.83           H  
ATOM   1562  HZ2 LYS A  98      13.720  -2.567 -24.100  1.00 55.83           H  
ATOM   1563  HZ3 LYS A  98      13.993  -3.603 -22.911  1.00 55.83           H  
ATOM   1564  N   ASP A  99      19.664  -4.380 -24.029  1.00 56.88           N  
ATOM   1565  H   ASP A  99      19.348  -3.734 -23.320  1.00 56.88           H  
ATOM   1566  CA  ASP A  99      20.916  -4.042 -24.693  1.00 56.88           C  
ATOM   1567  HA  ASP A  99      20.993  -4.608 -25.621  1.00 56.88           H  
ATOM   1568  C   ASP A  99      22.123  -4.457 -23.826  1.00 56.88           C  
ATOM   1569  CB  ASP A  99      20.867  -2.548 -25.076  1.00 56.88           C  
ATOM   1570  HB2 ASP A  99      20.718  -1.953 -24.175  1.00 56.88           H  
ATOM   1571  HB3 ASP A  99      21.830  -2.272 -25.505  1.00 56.88           H  
ATOM   1572  O   ASP A  99      23.208  -4.722 -24.348  1.00 56.88           O  
ATOM   1573  CG  ASP A  99      19.762  -2.204 -26.105  1.00 56.88           C  
ATOM   1574  OD1 ASP A  99      19.173  -3.135 -26.711  1.00 56.88           O  
ATOM   1575  OD2 ASP A  99      19.528  -0.998 -26.347  1.00 56.88           O  
ATOM   1576  N   GLY A 100      21.906  -4.642 -22.518  1.00 52.43           N  
ATOM   1577  H   GLY A 100      21.049  -4.259 -22.146  1.00 52.43           H  
ATOM   1578  CA  GLY A 100      22.856  -5.205 -21.558  1.00 52.43           C  
ATOM   1579  HA2 GLY A 100      22.312  -5.459 -20.649  1.00 52.43           H  
ATOM   1580  HA3 GLY A 100      23.300  -6.109 -21.976  1.00 52.43           H  
ATOM   1581  C   GLY A 100      23.982  -4.246 -21.172  1.00 52.43           C  
ATOM   1582  O   GLY A 100      25.029  -4.696 -20.698  1.00 52.43           O  
ATOM   1583  N   ASP A 101      23.795  -2.948 -21.412  1.00 53.11           N  
ATOM   1584  H   ASP A 101      22.877  -2.655 -21.713  1.00 53.11           H  
ATOM   1585  CA  ASP A 101      24.776  -1.893 -21.157  1.00 53.11           C  
ATOM   1586  HA  ASP A 101      25.761  -2.358 -21.125  1.00 53.11           H  
ATOM   1587  C   ASP A 101      24.594  -1.205 -19.790  1.00 53.11           C  
ATOM   1588  CB  ASP A 101      24.799  -0.911 -22.343  1.00 53.11           C  
ATOM   1589  HB2 ASP A 101      24.857  -1.479 -23.272  1.00 53.11           H  
ATOM   1590  HB3 ASP A 101      25.713  -0.322 -22.268  1.00 53.11           H  
ATOM   1591  O   ASP A 101      25.448  -0.412 -19.380  1.00 53.11           O  
ATOM   1592  CG  ASP A 101      23.615   0.061 -22.425  1.00 53.11           C  
ATOM   1593  OD1 ASP A 101      22.667  -0.081 -21.623  1.00 53.11           O  
ATOM   1594  OD2 ASP A 101      23.719   0.983 -23.267  1.00 53.11           O  
ATOM   1595  N   GLY A 102      23.529  -1.551 -19.058  1.00 45.57           N  
ATOM   1596  H   GLY A 102      22.851  -2.166 -19.485  1.00 45.57           H  
ATOM   1597  CA  GLY A 102      23.172  -0.980 -17.762  1.00 45.57           C  
ATOM   1598  HA2 GLY A 102      22.643  -1.741 -17.190  1.00 45.57           H  
ATOM   1599  HA3 GLY A 102      24.079  -0.704 -17.224  1.00 45.57           H  
ATOM   1600  C   GLY A 102      22.270   0.257 -17.836  1.00 45.57           C  
ATOM   1601  O   GLY A 102      21.992   0.844 -16.788  1.00 45.57           O  
ATOM   1602  N   TYR A 103      21.798   0.659 -19.022  1.00 43.92           N  
ATOM   1603  H   TYR A 103      22.081   0.161 -19.853  1.00 43.92           H  
ATOM   1604  CA  TYR A 103      21.031   1.888 -19.233  1.00 43.92           C  
ATOM   1605  HA  TYR A 103      20.708   2.281 -18.269  1.00 43.92           H  
ATOM   1606  C   TYR A 103      19.765   1.672 -20.075  1.00 43.92           C  
ATOM   1607  CB  TYR A 103      21.936   2.949 -19.877  1.00 43.92           C  
ATOM   1608  HB2 TYR A 103      21.323   3.806 -20.155  1.00 43.92           H  
ATOM   1609  HB3 TYR A 103      22.361   2.546 -20.796  1.00 43.92           H  
ATOM   1610  O   TYR A 103      19.754   1.836 -21.292  1.00 43.92           O  
ATOM   1611  CG  TYR A 103      23.052   3.448 -18.982  1.00 43.92           C  
ATOM   1612  CD1 TYR A 103      22.774   4.400 -17.982  1.00 43.92           C  
ATOM   1613  HD1 TYR A 103      21.761   4.751 -17.850  1.00 43.92           H  
ATOM   1614  CD2 TYR A 103      24.359   2.952 -19.140  1.00 43.92           C  
ATOM   1615  HD2 TYR A 103      24.553   2.193 -19.884  1.00 43.92           H  
ATOM   1616  CE1 TYR A 103      23.803   4.862 -17.140  1.00 43.92           C  
ATOM   1617  HE1 TYR A 103      23.578   5.573 -16.359  1.00 43.92           H  
ATOM   1618  CE2 TYR A 103      25.395   3.418 -18.308  1.00 43.92           C  
ATOM   1619  HE2 TYR A 103      26.393   3.018 -18.414  1.00 43.92           H  
ATOM   1620  OH  TYR A 103      26.109   4.819 -16.490  1.00 43.92           O  
ATOM   1621  HH  TYR A 103      25.741   5.360 -15.788  1.00 43.92           H  
ATOM   1622  CZ  TYR A 103      25.117   4.371 -17.307  1.00 43.92           C  
ATOM   1623  N   ILE A 104      18.626   1.456 -19.407  1.00 53.76           N  
ATOM   1624  H   ILE A 104      18.668   1.320 -18.407  1.00 53.76           H  
ATOM   1625  CA  ILE A 104      17.320   1.563 -20.077  1.00 53.76           C  
ATOM   1626  HA  ILE A 104      17.352   0.914 -20.952  1.00 53.76           H  
ATOM   1627  C   ILE A 104      17.089   2.990 -20.600  1.00 53.76           C  
ATOM   1628  CB  ILE A 104      16.155   1.082 -19.185  1.00 53.76           C  
ATOM   1629  HB  ILE A 104      15.227   1.294 -19.717  1.00 53.76           H  
ATOM   1630  O   ILE A 104      17.327   3.978 -19.897  1.00 53.76           O  
ATOM   1631  CG1 ILE A 104      16.100   1.786 -17.810  1.00 53.76           C  
ATOM   1632 HG12 ILE A 104      16.892   1.397 -17.170  1.00 53.76           H  
ATOM   1633 HG13 ILE A 104      16.263   2.857 -17.930  1.00 53.76           H  
ATOM   1634  CG2 ILE A 104      16.264  -0.444 -19.013  1.00 53.76           C  
ATOM   1635 HG21 ILE A 104      17.183  -0.701 -18.486  1.00 53.76           H  
ATOM   1636 HG22 ILE A 104      15.418  -0.841 -18.452  1.00 53.76           H  
ATOM   1637 HG23 ILE A 104      16.280  -0.921 -19.992  1.00 53.76           H  
ATOM   1638  CD1 ILE A 104      14.756   1.615 -17.097  1.00 53.76           C  
ATOM   1639 HD11 ILE A 104      14.492   0.562 -17.001  1.00 53.76           H  
ATOM   1640 HD12 ILE A 104      13.986   2.146 -17.656  1.00 53.76           H  
ATOM   1641 HD13 ILE A 104      14.828   2.044 -16.098  1.00 53.76           H  
ATOM   1642  N   SER A 105      16.592   3.125 -21.832  1.00 58.43           N  
ATOM   1643  H   SER A 105      16.429   2.301 -22.392  1.00 58.43           H  
ATOM   1644  CA  SER A 105      16.333   4.448 -22.409  1.00 58.43           C  
ATOM   1645  HA  SER A 105      17.243   5.037 -22.294  1.00 58.43           H  
ATOM   1646  C   SER A 105      15.198   5.178 -21.677  1.00 58.43           C  
ATOM   1647  CB  SER A 105      16.043   4.333 -23.908  1.00 58.43           C  
ATOM   1648  HB2 SER A 105      16.828   3.750 -24.389  1.00 58.43           H  
ATOM   1649  HB3 SER A 105      16.033   5.332 -24.345  1.00 58.43           H  
ATOM   1650  O   SER A 105      14.298   4.557 -21.118  1.00 58.43           O  
ATOM   1651  OG  SER A 105      14.791   3.725 -24.133  1.00 58.43           O  
ATOM   1652  HG  SER A 105      14.948   2.780 -24.069  1.00 58.43           H  
ATOM   1653  N   ALA A 106      15.163   6.516 -21.726  1.00 57.24           N  
ATOM   1654  H   ALA A 106      15.950   7.005 -22.128  1.00 57.24           H  
ATOM   1655  CA  ALA A 106      14.084   7.292 -21.095  1.00 57.24           C  
ATOM   1656  HA  ALA A 106      14.069   7.053 -20.032  1.00 57.24           H  
ATOM   1657  C   ALA A 106      12.680   6.966 -21.658  1.00 57.24           C  
ATOM   1658  CB  ALA A 106      14.405   8.784 -21.248  1.00 57.24           C  
ATOM   1659  HB1 ALA A 106      13.642   9.371 -20.736  1.00 57.24           H  
ATOM   1660  HB2 ALA A 106      14.421   9.060 -22.302  1.00 57.24           H  
ATOM   1661  HB3 ALA A 106      15.373   9.001 -20.797  1.00 57.24           H  
ATOM   1662  O   ALA A 106      11.680   7.094 -20.954  1.00 57.24           O  
ATOM   1663  N   ALA A 107      12.600   6.524 -22.920  1.00 60.11           N  
ATOM   1664  H   ALA A 107      13.462   6.360 -23.420  1.00 60.11           H  
ATOM   1665  CA  ALA A 107      11.355   6.072 -23.539  1.00 60.11           C  
ATOM   1666  HA  ALA A 107      10.561   6.782 -23.303  1.00 60.11           H  
ATOM   1667  C   ALA A 107      10.913   4.698 -23.012  1.00 60.11           C  
ATOM   1668  CB  ALA A 107      11.555   6.045 -25.058  1.00 60.11           C  
ATOM   1669  HB1 ALA A 107      10.624   5.746 -25.540  1.00 60.11           H  
ATOM   1670  HB2 ALA A 107      12.333   5.328 -25.319  1.00 60.11           H  
ATOM   1671  HB3 ALA A 107      11.839   7.035 -25.416  1.00 60.11           H  
ATOM   1672  O   ALA A 107       9.718   4.455 -22.855  1.00 60.11           O  
ATOM   1673  N   GLU A 108      11.866   3.816 -22.710  1.00 59.74           N  
ATOM   1674  H   GLU A 108      12.836   4.050 -22.866  1.00 59.74           H  
ATOM   1675  CA  GLU A 108      11.582   2.538 -22.068  1.00 59.74           C  
ATOM   1676  HA  GLU A 108      10.692   2.100 -22.520  1.00 59.74           H  
ATOM   1677  C   GLU A 108      11.271   2.722 -20.585  1.00 59.74           C  
ATOM   1678  CB  GLU A 108      12.739   1.571 -22.286  1.00 59.74           C  
ATOM   1679  HB2 GLU A 108      12.566   0.680 -21.683  1.00 59.74           H  
ATOM   1680  HB3 GLU A 108      13.669   2.042 -21.965  1.00 59.74           H  
ATOM   1681  O   GLU A 108      10.281   2.157 -20.137  1.00 59.74           O  
ATOM   1682  CG  GLU A 108      12.817   1.127 -23.750  1.00 59.74           C  
ATOM   1683  HG2 GLU A 108      12.749   1.986 -24.418  1.00 59.74           H  
ATOM   1684  HG3 GLU A 108      11.975   0.470 -23.965  1.00 59.74           H  
ATOM   1685  CD  GLU A 108      14.136   0.409 -23.991  1.00 59.74           C  
ATOM   1686  OE1 GLU A 108      14.069  -0.818 -24.260  1.00 59.74           O  
ATOM   1687  OE2 GLU A 108      15.161   1.118 -23.866  1.00 59.74           O  
ATOM   1688  N   ALA A 109      12.001   3.579 -19.857  1.00 57.58           N  
ATOM   1689  H   ALA A 109      12.823   3.976 -20.290  1.00 57.58           H  
ATOM   1690  CA  ALA A 109      11.671   4.018 -18.496  1.00 57.58           C  
ATOM   1691  HA  ALA A 109      11.809   3.192 -17.797  1.00 57.58           H  
ATOM   1692  C   ALA A 109      10.201   4.459 -18.399  1.00 57.58           C  
ATOM   1693  CB  ALA A 109      12.645   5.118 -18.060  1.00 57.58           C  
ATOM   1694  HB1 ALA A 109      12.515   6.005 -18.680  1.00 57.58           H  
ATOM   1695  HB2 ALA A 109      13.672   4.761 -18.147  1.00 57.58           H  
ATOM   1696  HB3 ALA A 109      12.449   5.385 -17.022  1.00 57.58           H  
ATOM   1697  O   ALA A 109       9.439   3.902 -17.612  1.00 57.58           O  
ATOM   1698  N   ALA A 110       9.758   5.339 -19.302  1.00 58.84           N  
ATOM   1699  H   ALA A 110      10.430   5.764 -19.925  1.00 58.84           H  
ATOM   1700  CA  ALA A 110       8.366   5.784 -19.384  1.00 58.84           C  
ATOM   1701  HA  ALA A 110       8.094   6.213 -18.420  1.00 58.84           H  
ATOM   1702  C   ALA A 110       7.341   4.661 -19.682  1.00 58.84           C  
ATOM   1703  CB  ALA A 110       8.301   6.893 -20.441  1.00 58.84           C  
ATOM   1704  HB1 ALA A 110       8.577   6.493 -21.417  1.00 58.84           H  
ATOM   1705  HB2 ALA A 110       7.289   7.294 -20.488  1.00 58.84           H  
ATOM   1706  HB3 ALA A 110       8.988   7.696 -20.173  1.00 58.84           H  
ATOM   1707  O   ALA A 110       6.137   4.866 -19.496  1.00 58.84           O  
ATOM   1708  N   ALA A 111       7.789   3.485 -20.136  1.00 62.23           N  
ATOM   1709  H   ALA A 111       8.786   3.366 -20.249  1.00 62.23           H  
ATOM   1710  CA  ALA A 111       6.960   2.301 -20.343  1.00 62.23           C  
ATOM   1711  HA  ALA A 111       5.944   2.635 -20.554  1.00 62.23           H  
ATOM   1712  C   ALA A 111       6.863   1.383 -19.107  1.00 62.23           C  
ATOM   1713  CB  ALA A 111       7.452   1.548 -21.588  1.00 62.23           C  
ATOM   1714  HB1 ALA A 111       7.554   2.239 -22.425  1.00 62.23           H  
ATOM   1715  HB2 ALA A 111       6.734   0.770 -21.848  1.00 62.23           H  
ATOM   1716  HB3 ALA A 111       8.414   1.077 -21.390  1.00 62.23           H  
ATOM   1717  O   ALA A 111       5.919   0.590 -19.056  1.00 62.23           O  
ATOM   1718  N   ALA A 112       7.749   1.497 -18.103  1.00 67.38           N  
ATOM   1719  H   ALA A 112       8.481   2.191 -18.166  1.00 67.38           H  
ATOM   1720  CA  ALA A 112       7.563   0.792 -16.831  1.00 67.38           C  
ATOM   1721  HA  ALA A 112       7.456  -0.272 -17.045  1.00 67.38           H  
ATOM   1722  C   ALA A 112       6.291   1.270 -16.144  1.00 67.38           C  
ATOM   1723  CB  ALA A 112       8.736   0.950 -15.853  1.00 67.38           C  
ATOM   1724  HB1 ALA A 112       8.393   0.792 -14.831  1.00 67.38           H  
ATOM   1725  HB2 ALA A 112       9.166   1.949 -15.927  1.00 67.38           H  
ATOM   1726  HB3 ALA A 112       9.490   0.187 -16.046  1.00 67.38           H  
ATOM   1727  O   ALA A 112       6.046   2.470 -15.975  1.00 67.38           O  
ATOM   1728  N   LYS A 113       5.515   0.292 -15.684  1.00 76.02           N  
ATOM   1729  H   LYS A 113       5.808  -0.660 -15.850  1.00 76.02           H  
ATOM   1730  CA  LYS A 113       4.304   0.513 -14.909  1.00 76.02           C  
ATOM   1731  HA  LYS A 113       4.217   1.575 -14.680  1.00 76.02           H  
ATOM   1732  C   LYS A 113       4.392  -0.231 -13.598  1.00 76.02           C  
ATOM   1733  CB  LYS A 113       3.069   0.097 -15.708  1.00 76.02           C  
ATOM   1734  HB2 LYS A 113       3.205  -0.916 -16.085  1.00 76.02           H  
ATOM   1735  HB3 LYS A 113       2.192   0.116 -15.060  1.00 76.02           H  
ATOM   1736  O   LYS A 113       4.722  -1.416 -13.548  1.00 76.02           O  
ATOM   1737  CG  LYS A 113       2.854   1.071 -16.868  1.00 76.02           C  
ATOM   1738  HG2 LYS A 113       2.643   2.066 -16.475  1.00 76.02           H  
ATOM   1739  HG3 LYS A 113       3.752   1.117 -17.484  1.00 76.02           H  
ATOM   1740  CD  LYS A 113       1.695   0.603 -17.737  1.00 76.02           C  
ATOM   1741  HD2 LYS A 113       1.895  -0.416 -18.070  1.00 76.02           H  
ATOM   1742  HD3 LYS A 113       0.768   0.629 -17.165  1.00 76.02           H  
ATOM   1743  CE  LYS A 113       1.622   1.540 -18.937  1.00 76.02           C  
ATOM   1744  HE2 LYS A 113       1.377   2.544 -18.589  1.00 76.02           H  
ATOM   1745  HE3 LYS A 113       2.611   1.576 -19.395  1.00 76.02           H  
ATOM   1746  NZ  LYS A 113       0.626   1.050 -19.911  1.00 76.02           N  
ATOM   1747  HZ1 LYS A 113       0.894   0.118 -20.194  1.00 76.02           H  
ATOM   1748  HZ2 LYS A 113      -0.287   1.012 -19.482  1.00 76.02           H  
ATOM   1749  HZ3 LYS A 113       0.611   1.649 -20.723  1.00 76.02           H  
ATOM   1750  N   MET A 114       4.011   0.476 -12.548  1.00 79.45           N  
ATOM   1751  H   MET A 114       3.753   1.441 -12.696  1.00 79.45           H  
ATOM   1752  CA  MET A 114       3.715  -0.118 -11.263  1.00 79.45           C  
ATOM   1753  HA  MET A 114       3.948  -1.183 -11.291  1.00 79.45           H  
ATOM   1754  C   MET A 114       2.224   0.046 -11.022  1.00 79.45           C  
ATOM   1755  CB  MET A 114       4.577   0.504 -10.169  1.00 79.45           C  
ATOM   1756  HB2 MET A 114       4.318   1.557 -10.062  1.00 79.45           H  
ATOM   1757  HB3 MET A 114       5.629   0.422 -10.442  1.00 79.45           H  
ATOM   1758  O   MET A 114       1.692   1.159 -11.022  1.00 79.45           O  
ATOM   1759  CG  MET A 114       4.359  -0.251  -8.854  1.00 79.45           C  
ATOM   1760  HG2 MET A 114       4.664  -1.288  -8.996  1.00 79.45           H  
ATOM   1761  HG3 MET A 114       3.300  -0.242  -8.594  1.00 79.45           H  
ATOM   1762  SD  MET A 114       5.287   0.422  -7.463  1.00 79.45           S  
ATOM   1763  CE  MET A 114       4.350   1.948  -7.255  1.00 79.45           C  
ATOM   1764  HE1 MET A 114       4.794   2.521  -6.441  1.00 79.45           H  
ATOM   1765  HE2 MET A 114       3.312   1.719  -7.014  1.00 79.45           H  
ATOM   1766  HE3 MET A 114       4.393   2.546  -8.165  1.00 79.45           H  
ATOM   1767  N   ARG A 115       1.551  -1.083 -10.836  1.00 86.03           N  
ATOM   1768  H   ARG A 115       2.075  -1.946 -10.835  1.00 86.03           H  
ATOM   1769  CA  ARG A 115       0.132  -1.156 -10.516  1.00 86.03           C  
ATOM   1770  HA  ARG A 115      -0.349  -0.197 -10.712  1.00 86.03           H  
ATOM   1771  C   ARG A 115       0.013  -1.469  -9.036  1.00 86.03           C  
ATOM   1772  CB  ARG A 115      -0.552  -2.224 -11.373  1.00 86.03           C  
ATOM   1773  HB2 ARG A 115      -1.616  -2.237 -11.139  1.00 86.03           H  
ATOM   1774  HB3 ARG A 115      -0.135  -3.194 -11.103  1.00 86.03           H  
ATOM   1775  O   ARG A 115       0.484  -2.508  -8.573  1.00 86.03           O  
ATOM   1776  CG  ARG A 115      -0.374  -2.017 -12.886  1.00 86.03           C  
ATOM   1777  HG2 ARG A 115       0.682  -1.933 -13.141  1.00 86.03           H  
ATOM   1778  HG3 ARG A 115      -0.905  -1.122 -13.211  1.00 86.03           H  
ATOM   1779  CD  ARG A 115      -0.949  -3.253 -13.573  1.00 86.03           C  
ATOM   1780  HD2 ARG A 115      -0.515  -4.141 -13.112  1.00 86.03           H  
ATOM   1781  HD3 ARG A 115      -2.023  -3.285 -13.389  1.00 86.03           H  
ATOM   1782  NE  ARG A 115      -0.637  -3.308 -15.011  1.00 86.03           N  
ATOM   1783  HE  ARG A 115       0.321  -3.476 -15.282  1.00 86.03           H  
ATOM   1784  NH1 ARG A 115      -2.798  -3.424 -15.781  1.00 86.03           N  
ATOM   1785 HH11 ARG A 115      -3.456  -3.571 -16.533  1.00 86.03           H  
ATOM   1786 HH12 ARG A 115      -3.135  -3.041 -14.909  1.00 86.03           H  
ATOM   1787  NH2 ARG A 115      -1.062  -3.825 -17.152  1.00 86.03           N  
ATOM   1788 HH21 ARG A 115      -0.068  -3.996 -17.200  1.00 86.03           H  
ATOM   1789 HH22 ARG A 115      -1.673  -4.129 -17.896  1.00 86.03           H  
ATOM   1790  CZ  ARG A 115      -1.507  -3.511 -15.972  1.00 86.03           C  
ATOM   1791  N   VAL A 116      -0.617  -0.572  -8.297  1.00 87.83           N  
ATOM   1792  H   VAL A 116      -0.968   0.257  -8.756  1.00 87.83           H  
ATOM   1793  CA  VAL A 116      -1.008  -0.798  -6.910  1.00 87.83           C  
ATOM   1794  HA  VAL A 116      -0.431  -1.622  -6.490  1.00 87.83           H  
ATOM   1795  C   VAL A 116      -2.480  -1.178  -6.919  1.00 87.83           C  
ATOM   1796  CB  VAL A 116      -0.742   0.443  -6.044  1.00 87.83           C  
ATOM   1797  HB  VAL A 116      -1.334   1.281  -6.410  1.00 87.83           H  
ATOM   1798  O   VAL A 116      -3.320  -0.341  -7.241  1.00 87.83           O  
ATOM   1799  CG1 VAL A 116      -1.130   0.164  -4.589  1.00 87.83           C  
ATOM   1800 HG11 VAL A 116      -1.029   1.075  -3.998  1.00 87.83           H  
ATOM   1801 HG12 VAL A 116      -0.495  -0.619  -4.174  1.00 87.83           H  
ATOM   1802 HG13 VAL A 116      -2.171  -0.152  -4.528  1.00 87.83           H  
ATOM   1803  CG2 VAL A 116       0.740   0.841  -6.085  1.00 87.83           C  
ATOM   1804 HG21 VAL A 116       1.363   0.000  -5.778  1.00 87.83           H  
ATOM   1805 HG22 VAL A 116       0.918   1.683  -5.416  1.00 87.83           H  
ATOM   1806 HG23 VAL A 116       1.016   1.142  -7.095  1.00 87.83           H  
ATOM   1807  N   ARG A 117      -2.802  -2.425  -6.568  1.00 89.41           N  
ATOM   1808  H   ARG A 117      -2.053  -3.040  -6.287  1.00 89.41           H  
ATOM   1809  CA  ARG A 117      -4.183  -2.814  -6.254  1.00 89.41           C  
ATOM   1810  HA  ARG A 117      -4.866  -2.104  -6.720  1.00 89.41           H  
ATOM   1811  C   ARG A 117      -4.396  -2.713  -4.756  1.00 89.41           C  
ATOM   1812  CB  ARG A 117      -4.564  -4.201  -6.781  1.00 89.41           C  
ATOM   1813  HB2 ARG A 117      -5.587  -4.414  -6.470  1.00 89.41           H  
ATOM   1814  HB3 ARG A 117      -3.913  -4.958  -6.345  1.00 89.41           H  
ATOM   1815  O   ARG A 117      -3.637  -3.293  -3.979  1.00 89.41           O  
ATOM   1816  CG  ARG A 117      -4.494  -4.277  -8.307  1.00 89.41           C  
ATOM   1817  HG2 ARG A 117      -5.089  -3.470  -8.735  1.00 89.41           H  
ATOM   1818  HG3 ARG A 117      -3.460  -4.168  -8.634  1.00 89.41           H  
ATOM   1819  CD  ARG A 117      -5.047  -5.618  -8.798  1.00 89.41           C  
ATOM   1820  HD2 ARG A 117      -4.474  -6.428  -8.347  1.00 89.41           H  
ATOM   1821  HD3 ARG A 117      -6.088  -5.710  -8.488  1.00 89.41           H  
ATOM   1822  NE  ARG A 117      -4.974  -5.664 -10.264  1.00 89.41           N  
ATOM   1823  HE  ARG A 117      -5.296  -4.839 -10.749  1.00 89.41           H  
ATOM   1824  NH1 ARG A 117      -3.661  -7.520 -10.579  1.00 89.41           N  
ATOM   1825 HH11 ARG A 117      -3.810  -7.780  -9.614  1.00 89.41           H  
ATOM   1826 HH12 ARG A 117      -2.754  -7.750 -10.959  1.00 89.41           H  
ATOM   1827  NH2 ARG A 117      -3.921  -6.027 -12.207  1.00 89.41           N  
ATOM   1828 HH21 ARG A 117      -4.252  -5.100 -12.435  1.00 89.41           H  
ATOM   1829 HH22 ARG A 117      -3.133  -6.455 -12.670  1.00 89.41           H  
ATOM   1830  CZ  ARG A 117      -4.204  -6.423 -11.009  1.00 89.41           C  
ATOM   1831  N   LEU A 118      -5.431  -1.983  -4.379  1.00 89.74           N  
ATOM   1832  H   LEU A 118      -5.991  -1.555  -5.103  1.00 89.74           H  
ATOM   1833  CA  LEU A 118      -5.877  -1.792  -3.011  1.00 89.74           C  
ATOM   1834  HA  LEU A 118      -5.165  -2.219  -2.304  1.00 89.74           H  
ATOM   1835  C   LEU A 118      -7.219  -2.485  -2.855  1.00 89.74           C  
ATOM   1836  CB  LEU A 118      -6.050  -0.292  -2.737  1.00 89.74           C  
ATOM   1837  HB2 LEU A 118      -6.364  -0.178  -1.699  1.00 89.74           H  
ATOM   1838  HB3 LEU A 118      -6.852   0.084  -3.373  1.00 89.74           H  
ATOM   1839  O   LEU A 118      -8.142  -2.165  -3.597  1.00 89.74           O  
ATOM   1840  CG  LEU A 118      -4.816   0.582  -2.980  1.00 89.74           C  
ATOM   1841  HG  LEU A 118      -4.480   0.488  -4.012  1.00 89.74           H  
ATOM   1842  CD1 LEU A 118      -5.225   2.033  -2.744  1.00 89.74           C  
ATOM   1843 HD11 LEU A 118      -5.762   2.123  -1.800  1.00 89.74           H  
ATOM   1844 HD12 LEU A 118      -4.350   2.682  -2.721  1.00 89.74           H  
ATOM   1845 HD13 LEU A 118      -5.887   2.358  -3.547  1.00 89.74           H  
ATOM   1846  CD2 LEU A 118      -3.670   0.190  -2.050  1.00 89.74           C  
ATOM   1847 HD21 LEU A 118      -3.343  -0.823  -2.284  1.00 89.74           H  
ATOM   1848 HD22 LEU A 118      -2.830   0.868  -2.195  1.00 89.74           H  
ATOM   1849 HD23 LEU A 118      -4.002   0.232  -1.012  1.00 89.74           H  
ATOM   1850  N   ARG A 119      -7.349  -3.387  -1.887  1.00 89.41           N  
ATOM   1851  H   ARG A 119      -6.531  -3.627  -1.345  1.00 89.41           H  
ATOM   1852  CA  ARG A 119      -8.628  -4.006  -1.537  1.00 89.41           C  
ATOM   1853  HA  ARG A 119      -9.429  -3.522  -2.096  1.00 89.41           H  
ATOM   1854  C   ARG A 119      -8.927  -3.789  -0.063  1.00 89.41           C  
ATOM   1855  CB  ARG A 119      -8.609  -5.478  -1.954  1.00 89.41           C  
ATOM   1856  HB2 ARG A 119      -8.506  -5.538  -3.038  1.00 89.41           H  
ATOM   1857  HB3 ARG A 119      -7.752  -5.973  -1.497  1.00 89.41           H  
ATOM   1858  O   ARG A 119      -8.099  -4.103   0.795  1.00 89.41           O  
ATOM   1859  CG  ARG A 119      -9.890  -6.198  -1.529  1.00 89.41           C  
ATOM   1860  HG2 ARG A 119      -9.949  -6.210  -0.440  1.00 89.41           H  
ATOM   1861  HG3 ARG A 119     -10.763  -5.683  -1.929  1.00 89.41           H  
ATOM   1862  CD  ARG A 119      -9.870  -7.634  -2.038  1.00 89.41           C  
ATOM   1863  HD2 ARG A 119      -8.879  -8.059  -1.877  1.00 89.41           H  
ATOM   1864  HD3 ARG A 119     -10.093  -7.629  -3.105  1.00 89.41           H  
ATOM   1865  NE  ARG A 119     -10.846  -8.429  -1.286  1.00 89.41           N  
ATOM   1866  HE  ARG A 119     -10.962  -8.183  -0.313  1.00 89.41           H  
ATOM   1867  NH1 ARG A 119     -11.403  -9.967  -2.872  1.00 89.41           N  
ATOM   1868 HH11 ARG A 119     -12.016 -10.706  -3.186  1.00 89.41           H  
ATOM   1869 HH12 ARG A 119     -10.875  -9.409  -3.528  1.00 89.41           H  
ATOM   1870  NH2 ARG A 119     -12.377 -10.003  -0.845  1.00 89.41           N  
ATOM   1871 HH21 ARG A 119     -12.501  -9.487   0.014  1.00 89.41           H  
ATOM   1872 HH22 ARG A 119     -13.020 -10.736  -1.110  1.00 89.41           H  
ATOM   1873  CZ  ARG A 119     -11.534  -9.469  -1.674  1.00 89.41           C  
ATOM   1874  N   ASN A 120     -10.119  -3.276   0.219  1.00 88.92           N  
ATOM   1875  H   ASN A 120     -10.746  -3.067  -0.545  1.00 88.92           H  
ATOM   1876  CA  ASN A 120     -10.595  -3.035   1.573  1.00 88.92           C  
ATOM   1877  HA  ASN A 120      -9.764  -3.091   2.277  1.00 88.92           H  
ATOM   1878  C   ASN A 120     -11.620  -4.106   1.976  1.00 88.92           C  
ATOM   1879  CB  ASN A 120     -11.153  -1.607   1.635  1.00 88.92           C  
ATOM   1880  HB2 ASN A 120     -11.981  -1.523   0.931  1.00 88.92           H  
ATOM   1881  HB3 ASN A 120     -10.379  -0.891   1.360  1.00 88.92           H  
ATOM   1882  O   ASN A 120     -12.780  -4.047   1.580  1.00 88.92           O  
ATOM   1883  CG  ASN A 120     -11.664  -1.244   3.011  1.00 88.92           C  
ATOM   1884  ND2 ASN A 120     -12.364  -0.149   3.130  1.00 88.92           N  
ATOM   1885 HD21 ASN A 120     -12.685   0.121   4.048  1.00 88.92           H  
ATOM   1886 HD22 ASN A 120     -12.448   0.480   2.344  1.00 88.92           H  
ATOM   1887  OD1 ASN A 120     -11.420  -1.931   3.992  1.00 88.92           O  
ATOM   1888  N   ASP A 121     -11.197  -5.070   2.794  1.00 86.45           N  
ATOM   1889  H   ASP A 121     -10.250  -5.024   3.140  1.00 86.45           H  
ATOM   1890  CA  ASP A 121     -12.079  -6.078   3.402  1.00 86.45           C  
ATOM   1891  HA  ASP A 121     -13.006  -6.131   2.831  1.00 86.45           H  
ATOM   1892  C   ASP A 121     -12.493  -5.690   4.840  1.00 86.45           C  
ATOM   1893  CB  ASP A 121     -11.421  -7.466   3.326  1.00 86.45           C  
ATOM   1894  HB2 ASP A 121     -12.007  -8.179   3.905  1.00 86.45           H  
ATOM   1895  HB3 ASP A 121     -10.427  -7.418   3.770  1.00 86.45           H  
ATOM   1896  O   ASP A 121     -12.945  -6.534   5.615  1.00 86.45           O  
ATOM   1897  CG  ASP A 121     -11.327  -8.012   1.900  1.00 86.45           C  
ATOM   1898  OD1 ASP A 121     -12.364  -8.261   1.250  1.00 86.45           O  
ATOM   1899  OD2 ASP A 121     -10.208  -8.327   1.440  1.00 86.45           O  
ATOM   1900  N   SER A 122     -12.312  -4.422   5.228  1.00 81.82           N  
ATOM   1901  H   SER A 122     -11.962  -3.763   4.547  1.00 81.82           H  
ATOM   1902  CA  SER A 122     -12.786  -3.875   6.502  1.00 81.82           C  
ATOM   1903  HA  SER A 122     -12.800  -4.683   7.233  1.00 81.82           H  
ATOM   1904  C   SER A 122     -14.215  -3.331   6.417  1.00 81.82           C  
ATOM   1905  CB  SER A 122     -11.813  -2.819   7.029  1.00 81.82           C  
ATOM   1906  HB2 SER A 122     -10.793  -3.110   6.780  1.00 81.82           H  
ATOM   1907  HB3 SER A 122     -11.921  -2.766   8.112  1.00 81.82           H  
ATOM   1908  O   SER A 122     -14.822  -3.263   5.350  1.00 81.82           O  
ATOM   1909  OG  SER A 122     -12.066  -1.538   6.519  1.00 81.82           O  
ATOM   1910  HG  SER A 122     -11.864  -1.538   5.580  1.00 81.82           H  
ATOM   1911  N   SER A 123     -14.763  -2.941   7.570  1.00 82.31           N  
ATOM   1912  H   SER A 123     -14.213  -2.997   8.415  1.00 82.31           H  
ATOM   1913  CA  SER A 123     -16.111  -2.380   7.696  1.00 82.31           C  
ATOM   1914  HA  SER A 123     -16.745  -2.821   6.927  1.00 82.31           H  
ATOM   1915  C   SER A 123     -16.197  -0.861   7.510  1.00 82.31           C  
ATOM   1916  CB  SER A 123     -16.693  -2.772   9.057  1.00 82.31           C  
ATOM   1917  HB2 SER A 123     -17.651  -2.275   9.210  1.00 82.31           H  
ATOM   1918  HB3 SER A 123     -16.861  -3.850   9.069  1.00 82.31           H  
ATOM   1919  O   SER A 123     -17.311  -0.344   7.461  1.00 82.31           O  
ATOM   1920  OG  SER A 123     -15.803  -2.441  10.110  1.00 82.31           O  
ATOM   1921  HG  SER A 123     -15.683  -1.489  10.138  1.00 82.31           H  
ATOM   1922  N   THR A 124     -15.074  -0.139   7.429  1.00 81.77           N  
ATOM   1923  H   THR A 124     -14.176  -0.602   7.421  1.00 81.77           H  
ATOM   1924  CA  THR A 124     -15.048   1.323   7.230  1.00 81.77           C  
ATOM   1925  HA  THR A 124     -16.073   1.667   7.092  1.00 81.77           H  
ATOM   1926  C   THR A 124     -14.273   1.703   5.964  1.00 81.77           C  
ATOM   1927  CB  THR A 124     -14.499   2.088   8.448  1.00 81.77           C  
ATOM   1928  HB  THR A 124     -14.524   3.153   8.218  1.00 81.77           H  
ATOM   1929  O   THR A 124     -13.474   0.905   5.470  1.00 81.77           O  
ATOM   1930  CG2 THR A 124     -15.335   1.846   9.705  1.00 81.77           C  
ATOM   1931 HG21 THR A 124     -16.383   2.067   9.499  1.00 81.77           H  
ATOM   1932 HG22 THR A 124     -14.983   2.513  10.492  1.00 81.77           H  
ATOM   1933 HG23 THR A 124     -15.230   0.813  10.036  1.00 81.77           H  
ATOM   1934  OG1 THR A 124     -13.183   1.729   8.766  1.00 81.77           O  
ATOM   1935  HG1 THR A 124     -12.829   2.506   9.205  1.00 81.77           H  
ATOM   1936  N   PRO A 125     -14.528   2.878   5.356  1.00 86.45           N  
ATOM   1937  CA  PRO A 125     -13.699   3.379   4.265  1.00 86.45           C  
ATOM   1938  HA  PRO A 125     -13.732   2.664   3.442  1.00 86.45           H  
ATOM   1939  C   PRO A 125     -12.246   3.572   4.707  1.00 86.45           C  
ATOM   1940  CB  PRO A 125     -14.330   4.700   3.814  1.00 86.45           C  
ATOM   1941  HB2 PRO A 125     -13.842   5.539   4.310  1.00 86.45           H  
ATOM   1942  HB3 PRO A 125     -14.285   4.819   2.732  1.00 86.45           H  
ATOM   1943  O   PRO A 125     -11.975   3.926   5.853  1.00 86.45           O  
ATOM   1944  CG  PRO A 125     -15.771   4.593   4.310  1.00 86.45           C  
ATOM   1945  HG2 PRO A 125     -16.213   5.575   4.485  1.00 86.45           H  
ATOM   1946  HG3 PRO A 125     -16.365   4.026   3.594  1.00 86.45           H  
ATOM   1947  CD  PRO A 125     -15.624   3.799   5.607  1.00 86.45           C  
ATOM   1948  HD2 PRO A 125     -15.354   4.468   6.424  1.00 86.45           H  
ATOM   1949  HD3 PRO A 125     -16.557   3.280   5.827  1.00 86.45           H  
ATOM   1950  N   VAL A 126     -11.316   3.365   3.778  1.00 83.09           N  
ATOM   1951  H   VAL A 126     -11.607   3.048   2.864  1.00 83.09           H  
ATOM   1952  CA  VAL A 126      -9.877   3.478   4.025  1.00 83.09           C  
ATOM   1953  HA  VAL A 126      -9.702   3.896   5.017  1.00 83.09           H  
ATOM   1954  C   VAL A 126      -9.247   4.414   3.013  1.00 83.09           C  
ATOM   1955  CB  VAL A 126      -9.210   2.097   3.971  1.00 83.09           C  
ATOM   1956  HB  VAL A 126      -9.385   1.635   3.000  1.00 83.09           H  
ATOM   1957  O   VAL A 126      -9.302   4.161   1.815  1.00 83.09           O  
ATOM   1958  CG1 VAL A 126      -7.705   2.199   4.210  1.00 83.09           C  
ATOM   1959 HG11 VAL A 126      -7.512   2.629   5.193  1.00 83.09           H  
ATOM   1960 HG12 VAL A 126      -7.230   2.815   3.447  1.00 83.09           H  
ATOM   1961 HG13 VAL A 126      -7.282   1.196   4.153  1.00 83.09           H  
ATOM   1962  CG2 VAL A 126      -9.778   1.193   5.062  1.00 83.09           C  
ATOM   1963 HG21 VAL A 126     -10.839   1.003   4.899  1.00 83.09           H  
ATOM   1964 HG22 VAL A 126      -9.250   0.240   5.091  1.00 83.09           H  
ATOM   1965 HG23 VAL A 126      -9.677   1.712   6.015  1.00 83.09           H  
ATOM   1966  N   GLU A 127      -8.618   5.479   3.484  1.00 87.05           N  
ATOM   1967  H   GLU A 127      -8.560   5.591   4.486  1.00 87.05           H  
ATOM   1968  CA  GLU A 127      -7.810   6.387   2.687  1.00 87.05           C  
ATOM   1969  HA  GLU A 127      -8.211   6.419   1.674  1.00 87.05           H  
ATOM   1970  C   GLU A 127      -6.362   5.890   2.599  1.00 87.05           C  
ATOM   1971  CB  GLU A 127      -7.932   7.803   3.263  1.00 87.05           C  
ATOM   1972  HB2 GLU A 127      -7.528   7.842   4.275  1.00 87.05           H  
ATOM   1973  HB3 GLU A 127      -8.988   8.070   3.296  1.00 87.05           H  
ATOM   1974  O   GLU A 127      -5.598   5.923   3.561  1.00 87.05           O  
ATOM   1975  CG  GLU A 127      -7.194   8.799   2.369  1.00 87.05           C  
ATOM   1976  HG2 GLU A 127      -7.432   8.575   1.329  1.00 87.05           H  
ATOM   1977  HG3 GLU A 127      -6.119   8.669   2.495  1.00 87.05           H  
ATOM   1978  CD  GLU A 127      -7.600  10.246   2.665  1.00 87.05           C  
ATOM   1979  OE1 GLU A 127      -6.812  10.972   3.311  1.00 87.05           O  
ATOM   1980  OE2 GLU A 127      -8.680  10.638   2.166  1.00 87.05           O  
ATOM   1981  N   VAL A 128      -5.956   5.426   1.421  1.00 84.58           N  
ATOM   1982  H   VAL A 128      -6.621   5.394   0.661  1.00 84.58           H  
ATOM   1983  CA  VAL A 128      -4.578   5.011   1.159  1.00 84.58           C  
ATOM   1984  HA  VAL A 128      -4.096   4.808   2.116  1.00 84.58           H  
ATOM   1985  C   VAL A 128      -3.822   6.142   0.475  1.00 84.58           C  
ATOM   1986  CB  VAL A 128      -4.507   3.708   0.353  1.00 84.58           C  
ATOM   1987  HB  VAL A 128      -4.897   3.891  -0.648  1.00 84.58           H  
ATOM   1988  O   VAL A 128      -4.138   6.521  -0.655  1.00 84.58           O  
ATOM   1989  CG1 VAL A 128      -3.053   3.226   0.243  1.00 84.58           C  
ATOM   1990 HG11 VAL A 128      -3.010   2.301  -0.333  1.00 84.58           H  
ATOM   1991 HG12 VAL A 128      -2.641   3.047   1.236  1.00 84.58           H  
ATOM   1992 HG13 VAL A 128      -2.442   3.975  -0.261  1.00 84.58           H  
ATOM   1993  CG2 VAL A 128      -5.328   2.591   1.016  1.00 84.58           C  
ATOM   1994 HG21 VAL A 128      -6.388   2.840   0.978  1.00 84.58           H  
ATOM   1995 HG22 VAL A 128      -5.180   1.647   0.491  1.00 84.58           H  
ATOM   1996 HG23 VAL A 128      -5.025   2.477   2.057  1.00 84.58           H  
ATOM   1997  N   HIS A 129      -2.778   6.643   1.132  1.00 86.80           N  
ATOM   1998  H   HIS A 129      -2.563   6.236   2.031  1.00 86.80           H  
ATOM   1999  CA  HIS A 129      -1.798   7.540   0.525  1.00 86.80           C  
ATOM   2000  HA  HIS A 129      -2.263   8.033  -0.329  1.00 86.80           H  
ATOM   2001  C   HIS A 129      -0.614   6.714   0.023  1.00 86.80           C  
ATOM   2002  CB  HIS A 129      -1.350   8.657   1.476  1.00 86.80           C  
ATOM   2003  HB2 HIS A 129      -0.677   8.248   2.230  1.00 86.80           H  
ATOM   2004  HB3 HIS A 129      -0.775   9.382   0.900  1.00 86.80           H  
ATOM   2005  O   HIS A 129       0.058   6.019   0.788  1.00 86.80           O  
ATOM   2006  CG  HIS A 129      -2.454   9.390   2.189  1.00 86.80           C  
ATOM   2007  CD2 HIS A 129      -3.106   8.951   3.304  1.00 86.80           C  
ATOM   2008  HD2 HIS A 129      -2.991   8.000   3.801  1.00 86.80           H  
ATOM   2009  ND1 HIS A 129      -2.917  10.665   1.856  1.00 86.80           N  
ATOM   2010  CE1 HIS A 129      -3.847  10.956   2.788  1.00 86.80           C  
ATOM   2011  HE1 HIS A 129      -4.444  11.855   2.822  1.00 86.80           H  
ATOM   2012  NE2 HIS A 129      -3.959   9.959   3.677  1.00 86.80           N  
ATOM   2013  HE2 HIS A 129      -4.557   9.980   4.490  1.00 86.80           H  
ATOM   2014  N   ILE A 130      -0.358   6.807  -1.275  1.00 85.74           N  
ATOM   2015  H   ILE A 130      -0.954   7.414  -1.819  1.00 85.74           H  
ATOM   2016  CA  ILE A 130       0.717   6.126  -1.989  1.00 85.74           C  
ATOM   2017  HA  ILE A 130       1.233   5.443  -1.315  1.00 85.74           H  
ATOM   2018  C   ILE A 130       1.695   7.192  -2.481  1.00 85.74           C  
ATOM   2019  CB  ILE A 130       0.167   5.324  -3.190  1.00 85.74           C  
ATOM   2020  HB  ILE A 130      -0.161   6.051  -3.934  1.00 85.74           H  
ATOM   2021  O   ILE A 130       1.283   8.175  -3.103  1.00 85.74           O  
ATOM   2022  CG1 ILE A 130      -1.050   4.425  -2.871  1.00 85.74           C  
ATOM   2023 HG12 ILE A 130      -0.733   3.563  -2.285  1.00 85.74           H  
ATOM   2024 HG13 ILE A 130      -1.786   4.982  -2.291  1.00 85.74           H  
ATOM   2025  CG2 ILE A 130       1.316   4.485  -3.784  1.00 85.74           C  
ATOM   2026 HG21 ILE A 130       0.983   3.922  -4.656  1.00 85.74           H  
ATOM   2027 HG22 ILE A 130       2.132   5.129  -4.113  1.00 85.74           H  
ATOM   2028 HG23 ILE A 130       1.700   3.793  -3.035  1.00 85.74           H  
ATOM   2029  CD1 ILE A 130      -1.771   3.953  -4.142  1.00 85.74           C  
ATOM   2030 HD11 ILE A 130      -2.635   3.347  -3.869  1.00 85.74           H  
ATOM   2031 HD12 ILE A 130      -2.113   4.816  -4.713  1.00 85.74           H  
ATOM   2032 HD13 ILE A 130      -1.115   3.345  -4.765  1.00 85.74           H  
ATOM   2033  N   LYS A 131       2.993   6.985  -2.266  1.00 84.14           N  
ATOM   2034  H   LYS A 131       3.259   6.175  -1.725  1.00 84.14           H  
ATOM   2035  CA  LYS A 131       4.057   7.786  -2.884  1.00 84.14           C  
ATOM   2036  HA  LYS A 131       3.614   8.469  -3.608  1.00 84.14           H  
ATOM   2037  C   LYS A 131       5.011   6.882  -3.659  1.00 84.14           C  
ATOM   2038  CB  LYS A 131       4.752   8.628  -1.809  1.00 84.14           C  
ATOM   2039  HB2 LYS A 131       5.100   7.960  -1.021  1.00 84.14           H  
ATOM   2040  HB3 LYS A 131       4.031   9.320  -1.373  1.00 84.14           H  
ATOM   2041  O   LYS A 131       5.440   5.852  -3.144  1.00 84.14           O  
ATOM   2042  CG  LYS A 131       5.946   9.417  -2.367  1.00 84.14           C  
ATOM   2043  HG2 LYS A 131       6.627   8.721  -2.857  1.00 84.14           H  
ATOM   2044  HG3 LYS A 131       5.610  10.151  -3.099  1.00 84.14           H  
ATOM   2045  CD  LYS A 131       6.714  10.115  -1.243  1.00 84.14           C  
ATOM   2046  HD2 LYS A 131       6.757   9.441  -0.388  1.00 84.14           H  
ATOM   2047  HD3 LYS A 131       6.204  11.030  -0.942  1.00 84.14           H  
ATOM   2048  CE  LYS A 131       8.135  10.419  -1.730  1.00 84.14           C  
ATOM   2049  HE2 LYS A 131       8.391   9.683  -2.493  1.00 84.14           H  
ATOM   2050  HE3 LYS A 131       8.177  11.394  -2.215  1.00 84.14           H  
ATOM   2051  NZ  LYS A 131       9.120  10.293  -0.631  1.00 84.14           N  
ATOM   2052  HZ1 LYS A 131       9.026  11.028   0.055  1.00 84.14           H  
ATOM   2053  HZ2 LYS A 131      10.059  10.290  -1.004  1.00 84.14           H  
ATOM   2054  HZ3 LYS A 131       8.975   9.410  -0.164  1.00 84.14           H  
ATOM   2055  N   VAL A 132       5.360   7.298  -4.874  1.00 77.81           N  
ATOM   2056  H   VAL A 132       4.977   8.174  -5.200  1.00 77.81           H  
ATOM   2057  CA  VAL A 132       6.224   6.561  -5.807  1.00 77.81           C  
ATOM   2058  HA  VAL A 132       6.800   5.815  -5.260  1.00 77.81           H  
ATOM   2059  C   VAL A 132       7.181   7.560  -6.444  1.00 77.81           C  
ATOM   2060  CB  VAL A 132       5.396   5.839  -6.887  1.00 77.81           C  
ATOM   2061  HB  VAL A 132       4.994   6.565  -7.593  1.00 77.81           H  
ATOM   2062  O   VAL A 132       6.770   8.402  -7.241  1.00 77.81           O  
ATOM   2063  CG1 VAL A 132       6.287   4.854  -7.652  1.00 77.81           C  
ATOM   2064 HG11 VAL A 132       5.717   4.391  -8.457  1.00 77.81           H  
ATOM   2065 HG12 VAL A 132       7.131   5.379  -8.099  1.00 77.81           H  
ATOM   2066 HG13 VAL A 132       6.665   4.078  -6.986  1.00 77.81           H  
ATOM   2067  CG2 VAL A 132       4.210   5.091  -6.270  1.00 77.81           C  
ATOM   2068 HG21 VAL A 132       3.486   5.808  -5.882  1.00 77.81           H  
ATOM   2069 HG22 VAL A 132       3.700   4.512  -7.040  1.00 77.81           H  
ATOM   2070 HG23 VAL A 132       4.546   4.442  -5.461  1.00 77.81           H  
ATOM   2071  N   GLY A 133       8.447   7.531  -6.026  1.00 75.78           N  
ATOM   2072  H   GLY A 133       8.753   6.780  -5.423  1.00 75.78           H  
ATOM   2073  CA  GLY A 133       9.384   8.617  -6.304  1.00 75.78           C  
ATOM   2074  HA2 GLY A 133      10.301   8.444  -5.741  1.00 75.78           H  
ATOM   2075  HA3 GLY A 133       9.615   8.632  -7.369  1.00 75.78           H  
ATOM   2076  C   GLY A 133       8.822   9.976  -5.874  1.00 75.78           C  
ATOM   2077  O   GLY A 133       8.587  10.208  -4.685  1.00 75.78           O  
ATOM   2078  N   ASP A 134       8.593  10.860  -6.846  1.00 76.27           N  
ATOM   2079  H   ASP A 134       8.789  10.585  -7.798  1.00 76.27           H  
ATOM   2080  CA  ASP A 134       8.038  12.198  -6.620  1.00 76.27           C  
ATOM   2081  HA  ASP A 134       8.228  12.481  -5.585  1.00 76.27           H  
ATOM   2082  C   ASP A 134       6.501  12.266  -6.815  1.00 76.27           C  
ATOM   2083  CB  ASP A 134       8.794  13.215  -7.496  1.00 76.27           C  
ATOM   2084  HB2 ASP A 134       8.556  13.016  -8.541  1.00 76.27           H  
ATOM   2085  HB3 ASP A 134       8.438  14.217  -7.257  1.00 76.27           H  
ATOM   2086  O   ASP A 134       5.880  13.253  -6.412  1.00 76.27           O  
ATOM   2087  CG  ASP A 134      10.323  13.184  -7.311  1.00 76.27           C  
ATOM   2088  OD1 ASP A 134      10.833  13.139  -6.167  1.00 76.27           O  
ATOM   2089  OD2 ASP A 134      11.048  13.190  -8.330  1.00 76.27           O  
ATOM   2090  N   GLU A 135       5.856  11.231  -7.377  1.00 80.46           N  
ATOM   2091  H   GLU A 135       6.371  10.384  -7.570  1.00 80.46           H  
ATOM   2092  CA  GLU A 135       4.392  11.176  -7.523  1.00 80.46           C  
ATOM   2093  HA  GLU A 135       4.057  12.185  -7.762  1.00 80.46           H  
ATOM   2094  C   GLU A 135       3.715  10.769  -6.203  1.00 80.46           C  
ATOM   2095  CB  GLU A 135       3.957  10.276  -8.704  1.00 80.46           C  
ATOM   2096  HB2 GLU A 135       4.210   9.238  -8.487  1.00 80.46           H  
ATOM   2097  HB3 GLU A 135       4.495  10.594  -9.596  1.00 80.46           H  
ATOM   2098  O   GLU A 135       4.190   9.895  -5.473  1.00 80.46           O  
ATOM   2099  CG  GLU A 135       2.438  10.396  -8.968  1.00 80.46           C  
ATOM   2100  HG2 GLU A 135       2.188  11.455  -9.036  1.00 80.46           H  
ATOM   2101  HG3 GLU A 135       1.901   9.989  -8.110  1.00 80.46           H  
ATOM   2102  CD  GLU A 135       1.908   9.692 -10.230  1.00 80.46           C  
ATOM   2103  OE1 GLU A 135       0.676   9.801 -10.453  1.00 80.46           O  
ATOM   2104  OE2 GLU A 135       2.688   9.051 -10.963  1.00 80.46           O  
ATOM   2105  N   LYS A 136       2.569  11.392  -5.904  1.00 85.44           N  
ATOM   2106  H   LYS A 136       2.210  12.060  -6.572  1.00 85.44           H  
ATOM   2107  CA  LYS A 136       1.702  11.053  -4.769  1.00 85.44           C  
ATOM   2108  HA  LYS A 136       2.037  10.112  -4.332  1.00 85.44           H  
ATOM   2109  C   LYS A 136       0.265  10.858  -5.237  1.00 85.44           C  
ATOM   2110  CB  LYS A 136       1.755  12.142  -3.691  1.00 85.44           C  
ATOM   2111  HB2 LYS A 136       1.045  11.881  -2.905  1.00 85.44           H  
ATOM   2112  HB3 LYS A 136       1.444  13.090  -4.130  1.00 85.44           H  
ATOM   2113  O   LYS A 136      -0.233  11.642  -6.044  1.00 85.44           O  
ATOM   2114  CG  LYS A 136       3.144  12.301  -3.062  1.00 85.44           C  
ATOM   2115  HG2 LYS A 136       3.867  12.585  -3.826  1.00 85.44           H  
ATOM   2116  HG3 LYS A 136       3.448  11.356  -2.612  1.00 85.44           H  
ATOM   2117  CD  LYS A 136       3.091  13.391  -1.988  1.00 85.44           C  
ATOM   2118  HD2 LYS A 136       2.382  13.096  -1.215  1.00 85.44           H  
ATOM   2119  HD3 LYS A 136       2.755  14.321  -2.446  1.00 85.44           H  
ATOM   2120  CE  LYS A 136       4.476  13.591  -1.374  1.00 85.44           C  
ATOM   2121  HE2 LYS A 136       5.176  13.829  -2.175  1.00 85.44           H  
ATOM   2122  HE3 LYS A 136       4.787  12.651  -0.918  1.00 85.44           H  
ATOM   2123  NZ  LYS A 136       4.451  14.676  -0.364  1.00 85.44           N  
ATOM   2124  HZ1 LYS A 136       4.160  15.541  -0.797  1.00 85.44           H  
ATOM   2125  HZ2 LYS A 136       3.792  14.452   0.368  1.00 85.44           H  
ATOM   2126  HZ3 LYS A 136       5.365  14.809   0.044  1.00 85.44           H  
ATOM   2127  N   ARG A 137      -0.416   9.856  -4.686  1.00 86.25           N  
ATOM   2128  H   ARG A 137       0.075   9.266  -4.030  1.00 86.25           H  
ATOM   2129  CA  ARG A 137      -1.850   9.601  -4.875  1.00 86.25           C  
ATOM   2130  HA  ARG A 137      -2.327  10.489  -5.291  1.00 86.25           H  
ATOM   2131  C   ARG A 137      -2.496   9.327  -3.527  1.00 86.25           C  
ATOM   2132  CB  ARG A 137      -2.069   8.400  -5.813  1.00 86.25           C  
ATOM   2133  HB2 ARG A 137      -3.133   8.167  -5.854  1.00 86.25           H  
ATOM   2134  HB3 ARG A 137      -1.563   7.533  -5.391  1.00 86.25           H  
ATOM   2135  O   ARG A 137      -1.928   8.602  -2.721  1.00 86.25           O  
ATOM   2136  CG  ARG A 137      -1.561   8.616  -7.246  1.00 86.25           C  
ATOM   2137  HG2 ARG A 137      -1.629   7.671  -7.785  1.00 86.25           H  
ATOM   2138  HG3 ARG A 137      -0.514   8.919  -7.228  1.00 86.25           H  
ATOM   2139  CD  ARG A 137      -2.375   9.667  -8.001  1.00 86.25           C  
ATOM   2140  HD2 ARG A 137      -2.304  10.624  -7.485  1.00 86.25           H  
ATOM   2141  HD3 ARG A 137      -3.417   9.348  -8.029  1.00 86.25           H  
ATOM   2142  NE  ARG A 137      -1.846   9.824  -9.361  1.00 86.25           N  
ATOM   2143  HE  ARG A 137      -0.852   9.701  -9.489  1.00 86.25           H  
ATOM   2144  NH1 ARG A 137      -3.763  10.331 -10.522  1.00 86.25           N  
ATOM   2145 HH11 ARG A 137      -4.285  10.280  -9.659  1.00 86.25           H  
ATOM   2146 HH12 ARG A 137      -4.210  10.521 -11.408  1.00 86.25           H  
ATOM   2147  NH2 ARG A 137      -1.783  10.152 -11.568  1.00 86.25           N  
ATOM   2148 HH21 ARG A 137      -2.180  10.301 -12.485  1.00 86.25           H  
ATOM   2149 HH22 ARG A 137      -0.795   9.977 -11.452  1.00 86.25           H  
ATOM   2150  CZ  ARG A 137      -2.478  10.104 -10.475  1.00 86.25           C  
ATOM   2151  N   THR A 138      -3.695   9.853  -3.330  1.00 90.33           N  
ATOM   2152  H   THR A 138      -4.106  10.429  -4.051  1.00 90.33           H  
ATOM   2153  CA  THR A 138      -4.558   9.527  -2.192  1.00 90.33           C  
ATOM   2154  HA  THR A 138      -4.071   8.797  -1.546  1.00 90.33           H  
ATOM   2155  C   THR A 138      -5.829   8.907  -2.754  1.00 90.33           C  
ATOM   2156  CB  THR A 138      -4.848  10.771  -1.344  1.00 90.33           C  
ATOM   2157  HB  THR A 138      -5.363  11.513  -1.953  1.00 90.33           H  
ATOM   2158  O   THR A 138      -6.396   9.440  -3.710  1.00 90.33           O  
ATOM   2159  CG2 THR A 138      -5.694  10.452  -0.121  1.00 90.33           C  
ATOM   2160 HG21 THR A 138      -5.230   9.652   0.456  1.00 90.33           H  
ATOM   2161 HG22 THR A 138      -6.695  10.147  -0.425  1.00 90.33           H  
ATOM   2162 HG23 THR A 138      -5.789  11.338   0.506  1.00 90.33           H  
ATOM   2163  OG1 THR A 138      -3.630  11.320  -0.891  1.00 90.33           O  
ATOM   2164  HG1 THR A 138      -3.533  11.076   0.032  1.00 90.33           H  
ATOM   2165  N   VAL A 139      -6.231   7.756  -2.220  1.00 90.63           N  
ATOM   2166  H   VAL A 139      -5.679   7.354  -1.476  1.00 90.63           H  
ATOM   2167  CA  VAL A 139      -7.362   6.966  -2.715  1.00 90.63           C  
ATOM   2168  HA  VAL A 139      -8.002   7.586  -3.343  1.00 90.63           H  
ATOM   2169  C   VAL A 139      -8.186   6.473  -1.539  1.00 90.63           C  
ATOM   2170  CB  VAL A 139      -6.873   5.769  -3.556  1.00 90.63           C  
ATOM   2171  HB  VAL A 139      -6.211   5.144  -2.956  1.00 90.63           H  
ATOM   2172  O   VAL A 139      -7.710   5.659  -0.753  1.00 90.63           O  
ATOM   2173  CG1 VAL A 139      -8.033   4.900  -4.060  1.00 90.63           C  
ATOM   2174 HG11 VAL A 139      -8.696   5.481  -4.701  1.00 90.63           H  
ATOM   2175 HG12 VAL A 139      -8.609   4.504  -3.223  1.00 90.63           H  
ATOM   2176 HG13 VAL A 139      -7.634   4.051  -4.614  1.00 90.63           H  
ATOM   2177  CG2 VAL A 139      -6.095   6.254  -4.786  1.00 90.63           C  
ATOM   2178 HG21 VAL A 139      -5.925   5.418  -5.464  1.00 90.63           H  
ATOM   2179 HG22 VAL A 139      -5.133   6.663  -4.478  1.00 90.63           H  
ATOM   2180 HG23 VAL A 139      -6.668   7.020  -5.309  1.00 90.63           H  
ATOM   2181  N   THR A 140      -9.434   6.920  -1.443  1.00 92.14           N  
ATOM   2182  H   THR A 140      -9.763   7.637  -2.073  1.00 92.14           H  
ATOM   2183  CA  THR A 140     -10.419   6.303  -0.552  1.00 92.14           C  
ATOM   2184  HA  THR A 140      -9.937   6.062   0.396  1.00 92.14           H  
ATOM   2185  C   THR A 140     -10.934   5.012  -1.188  1.00 92.14           C  
ATOM   2186  CB  THR A 140     -11.590   7.247  -0.253  1.00 92.14           C  
ATOM   2187  HB  THR A 140     -12.259   7.264  -1.114  1.00 92.14           H  
ATOM   2188  O   THR A 140     -11.400   5.029  -2.324  1.00 92.14           O  
ATOM   2189  CG2 THR A 140     -12.380   6.796   0.975  1.00 92.14           C  
ATOM   2190 HG21 THR A 140     -13.178   7.511   1.177  1.00 92.14           H  
ATOM   2191 HG22 THR A 140     -11.724   6.736   1.844  1.00 92.14           H  
ATOM   2192 HG23 THR A 140     -12.826   5.819   0.791  1.00 92.14           H  
ATOM   2193  OG1 THR A 140     -11.146   8.570  -0.034  1.00 92.14           O  
ATOM   2194  HG1 THR A 140     -10.639   8.621   0.780  1.00 92.14           H  
ATOM   2195  N   VAL A 141     -10.854   3.905  -0.455  1.00 91.15           N  
ATOM   2196  H   VAL A 141     -10.382   3.976   0.435  1.00 91.15           H  
ATOM   2197  CA  VAL A 141     -11.341   2.574  -0.832  1.00 91.15           C  
ATOM   2198  HA  VAL A 141     -11.758   2.607  -1.839  1.00 91.15           H  
ATOM   2199  C   VAL A 141     -12.450   2.197   0.146  1.00 91.15           C  
ATOM   2200  CB  VAL A 141     -10.197   1.538  -0.811  1.00 91.15           C  
ATOM   2201  HB  VAL A 141      -9.880   1.367   0.218  1.00 91.15           H  
ATOM   2202  O   VAL A 141     -12.212   2.048   1.347  1.00 91.15           O  
ATOM   2203  CG1 VAL A 141     -10.655   0.203  -1.409  1.00 91.15           C  
ATOM   2204 HG11 VAL A 141     -11.506  -0.186  -0.852  1.00 91.15           H  
ATOM   2205 HG12 VAL A 141      -9.847  -0.528  -1.369  1.00 91.15           H  
ATOM   2206 HG13 VAL A 141     -10.958   0.341  -2.447  1.00 91.15           H  
ATOM   2207  CG2 VAL A 141      -8.969   1.995  -1.608  1.00 91.15           C  
ATOM   2208 HG21 VAL A 141      -9.255   2.218  -2.636  1.00 91.15           H  
ATOM   2209 HG22 VAL A 141      -8.533   2.883  -1.150  1.00 91.15           H  
ATOM   2210 HG23 VAL A 141      -8.217   1.206  -1.602  1.00 91.15           H  
ATOM   2211  N   ASN A 142     -13.680   2.078  -0.335  1.00 92.40           N  
ATOM   2212  H   ASN A 142     -13.814   2.179  -1.331  1.00 92.40           H  
ATOM   2213  CA  ASN A 142     -14.853   1.777   0.484  1.00 92.40           C  
ATOM   2214  HA  ASN A 142     -14.800   2.391   1.383  1.00 92.40           H  
ATOM   2215  C   ASN A 142     -14.885   0.294   0.917  1.00 92.40           C  
ATOM   2216  CB  ASN A 142     -16.110   2.192  -0.298  1.00 92.40           C  
ATOM   2217  HB2 ASN A 142     -17.007   1.928   0.262  1.00 92.40           H  
ATOM   2218  HB3 ASN A 142     -16.141   1.664  -1.251  1.00 92.40           H  
ATOM   2219  O   ASN A 142     -14.191  -0.533   0.325  1.00 92.40           O  
ATOM   2220  CG  ASN A 142     -16.144   3.688  -0.541  1.00 92.40           C  
ATOM   2221  ND2 ASN A 142     -15.754   4.138  -1.707  1.00 92.40           N  
ATOM   2222 HD21 ASN A 142     -15.317   3.499  -2.355  1.00 92.40           H  
ATOM   2223 HD22 ASN A 142     -15.681   5.137  -1.835  1.00 92.40           H  
ATOM   2224  OD1 ASN A 142     -16.496   4.462   0.336  1.00 92.40           O  
ATOM   2225  N   PRO A 143     -15.682  -0.081   1.935  1.00 90.19           N  
ATOM   2226  CA  PRO A 143     -15.859  -1.479   2.335  1.00 90.19           C  
ATOM   2227  HA  PRO A 143     -14.930  -1.836   2.779  1.00 90.19           H  
ATOM   2228  C   PRO A 143     -16.253  -2.388   1.161  1.00 90.19           C  
ATOM   2229  CB  PRO A 143     -16.948  -1.451   3.414  1.00 90.19           C  
ATOM   2230  HB2 PRO A 143     -16.840  -2.267   4.127  1.00 90.19           H  
ATOM   2231  HB3 PRO A 143     -17.939  -1.474   2.960  1.00 90.19           H  
ATOM   2232  O   PRO A 143     -17.266  -2.157   0.500  1.00 90.19           O  
ATOM   2233  CG  PRO A 143     -16.726  -0.088   4.059  1.00 90.19           C  
ATOM   2234  HG2 PRO A 143     -17.607   0.265   4.596  1.00 90.19           H  
ATOM   2235  HG3 PRO A 143     -15.861  -0.144   4.719  1.00 90.19           H  
ATOM   2236  CD  PRO A 143     -16.397   0.790   2.855  1.00 90.19           C  
ATOM   2237  HD2 PRO A 143     -15.786   1.635   3.169  1.00 90.19           H  
ATOM   2238  HD3 PRO A 143     -17.320   1.137   2.389  1.00 90.19           H  
ATOM   2239  N   GLY A 144     -15.459  -3.430   0.910  1.00 88.13           N  
ATOM   2240  H   GLY A 144     -14.606  -3.521   1.444  1.00 88.13           H  
ATOM   2241  CA  GLY A 144     -15.640  -4.370  -0.200  1.00 88.13           C  
ATOM   2242  HA2 GLY A 144     -16.698  -4.621  -0.286  1.00 88.13           H  
ATOM   2243  HA3 GLY A 144     -15.085  -5.280   0.029  1.00 88.13           H  
ATOM   2244  C   GLY A 144     -15.162  -3.870  -1.570  1.00 88.13           C  
ATOM   2245  O   GLY A 144     -15.325  -4.590  -2.555  1.00 88.13           O  
ATOM   2246  N   GLU A 145     -14.585  -2.670  -1.661  1.00 93.03           N  
ATOM   2247  H   GLU A 145     -14.460  -2.124  -0.820  1.00 93.03           H  
ATOM   2248  CA  GLU A 145     -14.053  -2.107  -2.905  1.00 93.03           C  
ATOM   2249  HA  GLU A 145     -14.688  -2.447  -3.723  1.00 93.03           H  
ATOM   2250  C   GLU A 145     -12.622  -2.605  -3.195  1.00 93.03           C  
ATOM   2251  CB  GLU A 145     -14.164  -0.570  -2.855  1.00 93.03           C  
ATOM   2252  HB2 GLU A 145     -15.169  -0.314  -2.522  1.00 93.03           H  
ATOM   2253  HB3 GLU A 145     -13.447  -0.185  -2.130  1.00 93.03           H  
ATOM   2254  O   GLU A 145     -11.812  -2.815  -2.285  1.00 93.03           O  
ATOM   2255  CG  GLU A 145     -13.920   0.122  -4.205  1.00 93.03           C  
ATOM   2256  HG2 GLU A 145     -12.888  -0.053  -4.509  1.00 93.03           H  
ATOM   2257  HG3 GLU A 145     -14.570  -0.339  -4.949  1.00 93.03           H  
ATOM   2258  CD  GLU A 145     -14.189   1.639  -4.168  1.00 93.03           C  
ATOM   2259  OE1 GLU A 145     -14.332   2.230  -5.259  1.00 93.03           O  
ATOM   2260  OE2 GLU A 145     -14.286   2.213  -3.056  1.00 93.03           O  
ATOM   2261  N   GLU A 146     -12.305  -2.773  -4.483  1.00 93.39           N  
ATOM   2262  H   GLU A 146     -13.002  -2.549  -5.179  1.00 93.39           H  
ATOM   2263  CA  GLU A 146     -10.944  -2.980  -4.990  1.00 93.39           C  
ATOM   2264  HA  GLU A 146     -10.259  -2.832  -4.155  1.00 93.39           H  
ATOM   2265  C   GLU A 146     -10.634  -1.904  -6.047  1.00 93.39           C  
ATOM   2266  CB  GLU A 146     -10.740  -4.436  -5.482  1.00 93.39           C  
ATOM   2267  HB2 GLU A 146     -10.989  -5.096  -4.651  1.00 93.39           H  
ATOM   2268  HB3 GLU A 146     -11.426  -4.645  -6.303  1.00 93.39           H  
ATOM   2269  O   GLU A 146     -11.378  -1.750  -7.016  1.00 93.39           O  
ATOM   2270  CG  GLU A 146      -9.292  -4.744  -5.937  1.00 93.39           C  
ATOM   2271  HG2 GLU A 146      -8.607  -4.307  -5.210  1.00 93.39           H  
ATOM   2272  HG3 GLU A 146      -9.115  -4.242  -6.888  1.00 93.39           H  
ATOM   2273  CD  GLU A 146      -8.922  -6.246  -6.081  1.00 93.39           C  
ATOM   2274  OE1 GLU A 146      -7.802  -6.538  -6.577  1.00 93.39           O  
ATOM   2275  OE2 GLU A 146      -9.671  -7.142  -5.618  1.00 93.39           O  
ATOM   2276  N   VAL A 147      -9.546  -1.151  -5.855  1.00 92.05           N  
ATOM   2277  H   VAL A 147      -8.978  -1.356  -5.046  1.00 92.05           H  
ATOM   2278  CA  VAL A 147      -9.111  -0.040  -6.724  1.00 92.05           C  
ATOM   2279  HA  VAL A 147      -9.795   0.033  -7.570  1.00 92.05           H  
ATOM   2280  C   VAL A 147      -7.710  -0.324  -7.268  1.00 92.05           C  
ATOM   2281  CB  VAL A 147      -9.142   1.317  -5.981  1.00 92.05           C  
ATOM   2282  HB  VAL A 147      -8.435   1.290  -5.152  1.00 92.05           H  
ATOM   2283  O   VAL A 147      -6.811  -0.680  -6.508  1.00 92.05           O  
ATOM   2284  CG1 VAL A 147      -8.750   2.470  -6.919  1.00 92.05           C  
ATOM   2285 HG11 VAL A 147      -8.910   3.427  -6.423  1.00 92.05           H  
ATOM   2286 HG12 VAL A 147      -7.698   2.396  -7.193  1.00 92.05           H  
ATOM   2287 HG13 VAL A 147      -9.366   2.442  -7.818  1.00 92.05           H  
ATOM   2288  CG2 VAL A 147     -10.530   1.639  -5.416  1.00 92.05           C  
ATOM   2289 HG21 VAL A 147     -10.527   2.610  -4.920  1.00 92.05           H  
ATOM   2290 HG22 VAL A 147     -11.275   1.649  -6.212  1.00 92.05           H  
ATOM   2291 HG23 VAL A 147     -10.813   0.887  -4.679  1.00 92.05           H  
ATOM   2292  N   GLU A 148      -7.496  -0.129  -8.574  1.00 92.69           N  
ATOM   2293  H   GLU A 148      -8.269   0.189  -9.141  1.00 92.69           H  
ATOM   2294  CA  GLU A 148      -6.167  -0.169  -9.206  1.00 92.69           C  
ATOM   2295  HA  GLU A 148      -5.467  -0.634  -8.513  1.00 92.69           H  
ATOM   2296  C   GLU A 148      -5.661   1.258  -9.479  1.00 92.69           C  
ATOM   2297  CB  GLU A 148      -6.177  -1.056 -10.476  1.00 92.69           C  
ATOM   2298  HB2 GLU A 148      -6.559  -2.038 -10.198  1.00 92.69           H  
ATOM   2299  HB3 GLU A 148      -6.852  -0.627 -11.216  1.00 92.69           H  
ATOM   2300  O   GLU A 148      -6.318   2.050 -10.154  1.00 92.69           O  
ATOM   2301  CG  GLU A 148      -4.777  -1.232 -11.110  1.00 92.69           C  
ATOM   2302  HG2 GLU A 148      -4.075  -1.505 -10.322  1.00 92.69           H  
ATOM   2303  HG3 GLU A 148      -4.451  -0.275 -11.517  1.00 92.69           H  
ATOM   2304  CD  GLU A 148      -4.706  -2.316 -12.215  1.00 92.69           C  
ATOM   2305  OE1 GLU A 148      -4.240  -2.041 -13.347  1.00 92.69           O  
ATOM   2306  OE2 GLU A 148      -5.009  -3.495 -11.918  1.00 92.69           O  
ATOM   2307  N   VAL A 149      -4.465   1.574  -8.980  1.00 89.09           N  
ATOM   2308  H   VAL A 149      -4.004   0.887  -8.401  1.00 89.09           H  
ATOM   2309  CA  VAL A 149      -3.739   2.824  -9.240  1.00 89.09           C  
ATOM   2310  HA  VAL A 149      -4.377   3.497  -9.812  1.00 89.09           H  
ATOM   2311  C   VAL A 149      -2.499   2.490 -10.060  1.00 89.09           C  
ATOM   2312  CB  VAL A 149      -3.334   3.538  -7.934  1.00 89.09           C  
ATOM   2313  HB  VAL A 149      -2.531   2.981  -7.451  1.00 89.09           H  
ATOM   2314  O   VAL A 149      -1.700   1.651  -9.654  1.00 89.09           O  
ATOM   2315  CG1 VAL A 149      -2.834   4.959  -8.225  1.00 89.09           C  
ATOM   2316 HG11 VAL A 149      -3.623   5.548  -8.692  1.00 89.09           H  
ATOM   2317 HG12 VAL A 149      -1.966   4.930  -8.884  1.00 89.09           H  
ATOM   2318 HG13 VAL A 149      -2.535   5.436  -7.291  1.00 89.09           H  
ATOM   2319  CG2 VAL A 149      -4.491   3.644  -6.938  1.00 89.09           C  
ATOM   2320 HG21 VAL A 149      -4.157   4.182  -6.051  1.00 89.09           H  
ATOM   2321 HG22 VAL A 149      -4.809   2.651  -6.621  1.00 89.09           H  
ATOM   2322 HG23 VAL A 149      -5.336   4.159  -7.396  1.00 89.09           H  
ATOM   2323  N   THR A 150      -2.321   3.137 -11.211  1.00 87.56           N  
ATOM   2324  H   THR A 150      -2.976   3.862 -11.468  1.00 87.56           H  
ATOM   2325  CA  THR A 150      -1.124   2.960 -12.049  1.00 87.56           C  
ATOM   2326  HA  THR A 150      -0.565   2.088 -11.709  1.00 87.56           H  
ATOM   2327  C   THR A 150      -0.207   4.170 -11.937  1.00 87.56           C  
ATOM   2328  CB  THR A 150      -1.491   2.700 -13.515  1.00 87.56           C  
ATOM   2329  HB  THR A 150      -2.055   3.547 -13.906  1.00 87.56           H  
ATOM   2330  O   THR A 150      -0.663   5.303 -12.074  1.00 87.56           O  
ATOM   2331  CG2 THR A 150      -0.273   2.447 -14.407  1.00 87.56           C  
ATOM   2332 HG21 THR A 150       0.342   1.655 -13.979  1.00 87.56           H  
ATOM   2333 HG22 THR A 150      -0.606   2.147 -15.400  1.00 87.56           H  
ATOM   2334 HG23 THR A 150       0.323   3.355 -14.501  1.00 87.56           H  
ATOM   2335  OG1 THR A 150      -2.278   1.537 -13.613  1.00 87.56           O  
ATOM   2336  HG1 THR A 150      -2.933   1.548 -12.911  1.00 87.56           H  
ATOM   2337  N   PHE A 151       1.082   3.902 -11.750  1.00 81.21           N  
ATOM   2338  H   PHE A 151       1.350   2.936 -11.627  1.00 81.21           H  
ATOM   2339  CA  PHE A 151       2.178   4.866 -11.801  1.00 81.21           C  
ATOM   2340  HA  PHE A 151       1.788   5.875 -11.933  1.00 81.21           H  
ATOM   2341  C   PHE A 151       3.088   4.526 -12.986  1.00 81.21           C  
ATOM   2342  CB  PHE A 151       2.962   4.817 -10.482  1.00 81.21           C  
ATOM   2343  HB2 PHE A 151       3.385   3.821 -10.355  1.00 81.21           H  
ATOM   2344  HB3 PHE A 151       3.794   5.518 -10.549  1.00 81.21           H  
ATOM   2345  O   PHE A 151       3.314   3.343 -13.262  1.00 81.21           O  
ATOM   2346  CG  PHE A 151       2.141   5.156  -9.254  1.00 81.21           C  
ATOM   2347  CD1 PHE A 151       2.191   6.456  -8.719  1.00 81.21           C  
ATOM   2348  HD1 PHE A 151       2.815   7.203  -9.186  1.00 81.21           H  
ATOM   2349  CD2 PHE A 151       1.339   4.175  -8.637  1.00 81.21           C  
ATOM   2350  HD2 PHE A 151       1.302   3.174  -9.041  1.00 81.21           H  
ATOM   2351  CE1 PHE A 151       1.442   6.778  -7.575  1.00 81.21           C  
ATOM   2352  HE1 PHE A 151       1.506   7.771  -7.156  1.00 81.21           H  
ATOM   2353  CE2 PHE A 151       0.575   4.501  -7.504  1.00 81.21           C  
ATOM   2354  HE2 PHE A 151      -0.049   3.751  -7.042  1.00 81.21           H  
ATOM   2355  CZ  PHE A 151       0.626   5.803  -6.977  1.00 81.21           C  
ATOM   2356  HZ  PHE A 151       0.041   6.051  -6.104  1.00 81.21           H  
ATOM   2357  N   SER A 152       3.628   5.546 -13.654  1.00 74.54           N  
ATOM   2358  H   SER A 152       3.437   6.483 -13.330  1.00 74.54           H  
ATOM   2359  CA  SER A 152       4.654   5.402 -14.700  1.00 74.54           C  
ATOM   2360  HA  SER A 152       4.705   4.365 -15.033  1.00 74.54           H  
ATOM   2361  C   SER A 152       6.024   5.798 -14.155  1.00 74.54           C  
ATOM   2362  CB  SER A 152       4.339   6.276 -15.918  1.00 74.54           C  
ATOM   2363  HB2 SER A 152       5.192   6.253 -16.596  1.00 74.54           H  
ATOM   2364  HB3 SER A 152       4.182   7.306 -15.597  1.00 74.54           H  
ATOM   2365  O   SER A 152       6.121   6.753 -13.380  1.00 74.54           O  
ATOM   2366  OG  SER A 152       3.198   5.814 -16.618  1.00 74.54           O  
ATOM   2367  HG  SER A 152       3.502   5.605 -17.504  1.00 74.54           H  
ATOM   2368  N   ALA A 153       7.092   5.112 -14.568  1.00 62.86           N  
ATOM   2369  H   ALA A 153       6.983   4.334 -15.202  1.00 62.86           H  
ATOM   2370  CA  ALA A 153       8.437   5.483 -14.135  1.00 62.86           C  
ATOM   2371  HA  ALA A 153       8.383   5.770 -13.085  1.00 62.86           H  
ATOM   2372  C   ALA A 153       8.964   6.688 -14.929  1.00 62.86           C  
ATOM   2373  CB  ALA A 153       9.381   4.281 -14.205  1.00 62.86           C  
ATOM   2374  HB1 ALA A 153      10.253   4.462 -13.576  1.00 62.86           H  
ATOM   2375  HB2 ALA A 153       9.726   4.126 -15.227  1.00 62.86           H  
ATOM   2376  HB3 ALA A 153       8.869   3.379 -13.870  1.00 62.86           H  
ATOM   2377  O   ALA A 153       9.272   6.588 -16.113  1.00 62.86           O  
ATOM   2378  N   ASN A 154       9.119   7.828 -14.254  1.00 58.83           N  
ATOM   2379  H   ASN A 154       8.733   7.884 -13.323  1.00 58.83           H  
ATOM   2380  CA  ASN A 154       9.858   8.978 -14.796  1.00 58.83           C  
ATOM   2381  HA  ASN A 154       9.817   8.955 -15.885  1.00 58.83           H  
ATOM   2382  C   ASN A 154      11.354   8.941 -14.413  1.00 58.83           C  
ATOM   2383  CB  ASN A 154       9.174  10.271 -14.322  1.00 58.83           C  
ATOM   2384  HB2 ASN A 154       9.744  11.125 -14.688  1.00 58.83           H  
ATOM   2385  HB3 ASN A 154       9.185  10.300 -13.232  1.00 58.83           H  
ATOM   2386  O   ASN A 154      12.165   9.626 -15.027  1.00 58.83           O  
ATOM   2387  CG  ASN A 154       7.743  10.423 -14.819  1.00 58.83           C  
ATOM   2388  ND2 ASN A 154       6.898  11.073 -14.054  1.00 58.83           N  
ATOM   2389 HD21 ASN A 154       7.176  11.387 -13.135  1.00 58.83           H  
ATOM   2390 HD22 ASN A 154       5.939  11.066 -14.368  1.00 58.83           H  
ATOM   2391  OD1 ASN A 154       7.353   9.985 -15.885  1.00 58.83           O  
ATOM   2392  N   ASP A 155      11.705   8.153 -13.390  1.00 57.58           N  
ATOM   2393  H   ASP A 155      10.975   7.614 -12.947  1.00 57.58           H  
ATOM   2394  CA  ASP A 155      13.057   7.936 -12.861  1.00 57.58           C  
ATOM   2395  HA  ASP A 155      13.794   8.051 -13.656  1.00 57.58           H  
ATOM   2396  C   ASP A 155      13.104   6.510 -12.272  1.00 57.58           C  
ATOM   2397  CB  ASP A 155      13.345   9.003 -11.786  1.00 57.58           C  
ATOM   2398  HB2 ASP A 155      13.349   9.981 -12.268  1.00 57.58           H  
ATOM   2399  HB3 ASP A 155      12.532   9.001 -11.060  1.00 57.58           H  
ATOM   2400  O   ASP A 155      12.443   6.266 -11.255  1.00 57.58           O  
ATOM   2401  CG  ASP A 155      14.667   8.832 -11.023  1.00 57.58           C  
ATOM   2402  OD1 ASP A 155      15.295   7.751 -11.112  1.00 57.58           O  
ATOM   2403  OD2 ASP A 155      14.997   9.787 -10.281  1.00 57.58           O  
ATOM   2404  N   PRO A 156      13.818   5.550 -12.892  1.00 54.33           N  
ATOM   2405  CA  PRO A 156      13.794   4.152 -12.466  1.00 54.33           C  
ATOM   2406  HA  PRO A 156      12.761   3.811 -12.409  1.00 54.33           H  
ATOM   2407  C   PRO A 156      14.434   3.910 -11.089  1.00 54.33           C  
ATOM   2408  CB  PRO A 156      14.498   3.377 -13.584  1.00 54.33           C  
ATOM   2409  HB2 PRO A 156      15.045   2.512 -13.209  1.00 54.33           H  
ATOM   2410  HB3 PRO A 156      13.754   3.066 -14.317  1.00 54.33           H  
ATOM   2411  O   PRO A 156      13.986   3.006 -10.384  1.00 54.33           O  
ATOM   2412  CG  PRO A 156      15.434   4.409 -14.215  1.00 54.33           C  
ATOM   2413  HG2 PRO A 156      16.352   4.475 -13.631  1.00 54.33           H  
ATOM   2414  HG3 PRO A 156      15.657   4.178 -15.256  1.00 54.33           H  
ATOM   2415  CD  PRO A 156      14.646   5.709 -14.080  1.00 54.33           C  
ATOM   2416  HD2 PRO A 156      15.336   6.546 -13.975  1.00 54.33           H  
ATOM   2417  HD3 PRO A 156      14.009   5.849 -14.953  1.00 54.33           H  
ATOM   2418  N   HIS A 157      15.398   4.730 -10.650  1.00 54.66           N  
ATOM   2419  H   HIS A 157      15.647   5.540 -11.199  1.00 54.66           H  
ATOM   2420  CA  HIS A 157      16.027   4.575  -9.329  1.00 54.66           C  
ATOM   2421  HA  HIS A 157      16.327   3.536  -9.193  1.00 54.66           H  
ATOM   2422  C   HIS A 157      15.047   4.923  -8.201  1.00 54.66           C  
ATOM   2423  CB  HIS A 157      17.283   5.453  -9.231  1.00 54.66           C  
ATOM   2424  HB2 HIS A 157      17.019   6.494  -9.419  1.00 54.66           H  
ATOM   2425  HB3 HIS A 157      17.676   5.387  -8.217  1.00 54.66           H  
ATOM   2426  O   HIS A 157      14.971   4.240  -7.180  1.00 54.66           O  
ATOM   2427  CG  HIS A 157      18.378   5.043 -10.179  1.00 54.66           C  
ATOM   2428  CD2 HIS A 157      18.601   5.558 -11.428  1.00 54.66           C  
ATOM   2429  HD2 HIS A 157      18.020   6.335 -11.903  1.00 54.66           H  
ATOM   2430  ND1 HIS A 157      19.344   4.086  -9.950  1.00 54.66           N  
ATOM   2431  HD1 HIS A 157      19.510   3.581  -9.091  1.00 54.66           H  
ATOM   2432  CE1 HIS A 157      20.116   4.017 -11.047  1.00 54.66           C  
ATOM   2433  HE1 HIS A 157      20.968   3.362 -11.158  1.00 54.66           H  
ATOM   2434  NE2 HIS A 157      19.705   4.900 -11.976  1.00 54.66           N  
ATOM   2435  N   LYS A 158      14.228   5.961  -8.402  1.00 58.80           N  
ATOM   2436  H   LYS A 158      14.358   6.494  -9.250  1.00 58.80           H  
ATOM   2437  CA  LYS A 158      13.176   6.352  -7.449  1.00 58.80           C  
ATOM   2438  HA  LYS A 158      13.562   6.260  -6.434  1.00 58.80           H  
ATOM   2439  C   LYS A 158      11.921   5.477  -7.515  1.00 58.80           C  
ATOM   2440  CB  LYS A 158      12.784   7.802  -7.713  1.00 58.80           C  
ATOM   2441  HB2 LYS A 158      12.521   7.913  -8.765  1.00 58.80           H  
ATOM   2442  HB3 LYS A 158      11.897   8.021  -7.118  1.00 58.80           H  
ATOM   2443  O   LYS A 158      11.137   5.463  -6.564  1.00 58.80           O  
ATOM   2444  CG  LYS A 158      13.862   8.823  -7.340  1.00 58.80           C  
ATOM   2445  HG2 LYS A 158      14.150   8.702  -6.296  1.00 58.80           H  
ATOM   2446  HG3 LYS A 158      14.738   8.697  -7.976  1.00 58.80           H  
ATOM   2447  CD  LYS A 158      13.231  10.204  -7.546  1.00 58.80           C  
ATOM   2448  HD2 LYS A 158      12.433  10.339  -6.817  1.00 58.80           H  
ATOM   2449  HD3 LYS A 158      12.801  10.255  -8.547  1.00 58.80           H  
ATOM   2450  CE  LYS A 158      14.232  11.342  -7.414  1.00 58.80           C  
ATOM   2451  HE2 LYS A 158      14.795  11.226  -6.488  1.00 58.80           H  
ATOM   2452  HE3 LYS A 158      14.922  11.275  -8.255  1.00 58.80           H  
ATOM   2453  NZ  LYS A 158      13.499  12.632  -7.432  1.00 58.80           N  
ATOM   2454  HZ1 LYS A 158      14.112  13.435  -7.441  1.00 58.80           H  
ATOM   2455  HZ2 LYS A 158      12.823  12.710  -6.686  1.00 58.80           H  
ATOM   2456  HZ3 LYS A 158      12.881  12.691  -8.229  1.00 58.80           H  
ATOM   2457  N   PHE A 159      11.692   4.795  -8.635  1.00 65.23           N  
ATOM   2458  H   PHE A 159      12.351   4.899  -9.393  1.00 65.23           H  
ATOM   2459  CA  PHE A 159      10.466   4.034  -8.884  1.00 65.23           C  
ATOM   2460  HA  PHE A 159       9.615   4.657  -8.608  1.00 65.23           H  
ATOM   2461  C   PHE A 159      10.374   2.752  -8.041  1.00 65.23           C  
ATOM   2462  CB  PHE A 159      10.391   3.747 -10.388  1.00 65.23           C  
ATOM   2463  HB2 PHE A 159      10.651   4.654 -10.933  1.00 65.23           H  
ATOM   2464  HB3 PHE A 159      11.128   2.986 -10.644  1.00 65.23           H  
ATOM   2465  O   PHE A 159       9.286   2.370  -7.613  1.00 65.23           O  
ATOM   2466  CG  PHE A 159       9.028   3.342 -10.896  1.00 65.23           C  
ATOM   2467  CD1 PHE A 159       8.859   2.111 -11.550  1.00 65.23           C  
ATOM   2468  HD1 PHE A 159       9.703   1.448 -11.667  1.00 65.23           H  
ATOM   2469  CD2 PHE A 159       7.952   4.244 -10.809  1.00 65.23           C  
ATOM   2470  HD2 PHE A 159       8.087   5.208 -10.341  1.00 65.23           H  
ATOM   2471  CE1 PHE A 159       7.612   1.769 -12.100  1.00 65.23           C  
ATOM   2472  HE1 PHE A 159       7.488   0.825 -12.609  1.00 65.23           H  
ATOM   2473  CE2 PHE A 159       6.711   3.914 -11.376  1.00 65.23           C  
ATOM   2474  HE2 PHE A 159       5.898   4.624 -11.341  1.00 65.23           H  
ATOM   2475  CZ  PHE A 159       6.548   2.684 -12.032  1.00 65.23           C  
ATOM   2476  HZ  PHE A 159       5.607   2.462 -12.514  1.00 65.23           H  
ATOM   2477  N   ASN A 160      11.517   2.147  -7.710  1.00 63.22           N  
ATOM   2478  H   ASN A 160      12.368   2.515  -8.110  1.00 63.22           H  
ATOM   2479  CA  ASN A 160      11.621   0.888  -6.960  1.00 63.22           C  
ATOM   2480  HA  ASN A 160      10.833   0.220  -7.309  1.00 63.22           H  
ATOM   2481  C   ASN A 160      11.412   1.029  -5.436  1.00 63.22           C  
ATOM   2482  CB  ASN A 160      12.977   0.242  -7.304  1.00 63.22           C  
ATOM   2483  HB2 ASN A 160      13.123  -0.659  -6.707  1.00 63.22           H  
ATOM   2484  HB3 ASN A 160      13.782   0.935  -7.060  1.00 63.22           H  
ATOM   2485  O   ASN A 160      11.768   0.125  -4.681  1.00 63.22           O  
ATOM   2486  CG  ASN A 160      13.098  -0.168  -8.761  1.00 63.22           C  
ATOM   2487  ND2 ASN A 160      14.302  -0.398  -9.226  1.00 63.22           N  
ATOM   2488 HD21 ASN A 160      15.113  -0.254  -8.641  1.00 63.22           H  
ATOM   2489 HD22 ASN A 160      14.381  -0.590 -10.215  1.00 63.22           H  
ATOM   2490  OD1 ASN A 160      12.128  -0.299  -9.490  1.00 63.22           O  
ATOM   2491  N   ARG A 161      10.881   2.163  -4.957  1.00 70.38           N  
ATOM   2492  H   ARG A 161      10.599   2.861  -5.631  1.00 70.38           H  
ATOM   2493  CA  ARG A 161      10.769   2.476  -3.518  1.00 70.38           C  
ATOM   2494  HA  ARG A 161      10.852   1.551  -2.948  1.00 70.38           H  
ATOM   2495  C   ARG A 161       9.401   3.057  -3.128  1.00 70.38           C  
ATOM   2496  CB  ARG A 161      11.951   3.365  -3.102  1.00 70.38           C  
ATOM   2497  HB2 ARG A 161      11.869   3.567  -2.034  1.00 70.38           H  
ATOM   2498  HB3 ARG A 161      11.909   4.310  -3.643  1.00 70.38           H  
ATOM   2499  O   ARG A 161       9.324   4.186  -2.630  1.00 70.38           O  
ATOM   2500  CG  ARG A 161      13.298   2.672  -3.386  1.00 70.38           C  
ATOM   2501  HG2 ARG A 161      13.318   1.692  -2.909  1.00 70.38           H  
ATOM   2502  HG3 ARG A 161      13.432   2.543  -4.460  1.00 70.38           H  
ATOM   2503  CD  ARG A 161      14.476   3.491  -2.888  1.00 70.38           C  
ATOM   2504  HD2 ARG A 161      15.397   2.996  -3.195  1.00 70.38           H  
ATOM   2505  HD3 ARG A 161      14.437   4.474  -3.358  1.00 70.38           H  
ATOM   2506  NE  ARG A 161      14.458   3.596  -1.422  1.00 70.38           N  
ATOM   2507  HE  ARG A 161      14.152   2.796  -0.888  1.00 70.38           H  
ATOM   2508  NH1 ARG A 161      15.472   5.614  -1.244  1.00 70.38           N  
ATOM   2509 HH11 ARG A 161      15.530   5.589  -2.252  1.00 70.38           H  
ATOM   2510 HH12 ARG A 161      16.262   6.049  -0.788  1.00 70.38           H  
ATOM   2511  NH2 ARG A 161      15.046   4.361   0.586  1.00 70.38           N  
ATOM   2512 HH21 ARG A 161      15.452   5.011   1.244  1.00 70.38           H  
ATOM   2513 HH22 ARG A 161      14.692   3.475   0.918  1.00 70.38           H  
ATOM   2514  CZ  ARG A 161      14.997   4.538  -0.695  1.00 70.38           C  
ATOM   2515  N   PRO A 162       8.294   2.338  -3.390  1.00 75.52           N  
ATOM   2516  CA  PRO A 162       6.961   2.789  -3.029  1.00 75.52           C  
ATOM   2517  HA  PRO A 162       6.796   3.781  -3.450  1.00 75.52           H  
ATOM   2518  C   PRO A 162       6.763   2.848  -1.509  1.00 75.52           C  
ATOM   2519  CB  PRO A 162       6.010   1.806  -3.703  1.00 75.52           C  
ATOM   2520  HB2 PRO A 162       5.844   2.133  -4.729  1.00 75.52           H  
ATOM   2521  HB3 PRO A 162       5.063   1.719  -3.171  1.00 75.52           H  
ATOM   2522  O   PRO A 162       7.143   1.943  -0.760  1.00 75.52           O  
ATOM   2523  CG  PRO A 162       6.810   0.506  -3.722  1.00 75.52           C  
ATOM   2524  HG2 PRO A 162       6.787   0.037  -2.738  1.00 75.52           H  
ATOM   2525  HG3 PRO A 162       6.460  -0.179  -4.494  1.00 75.52           H  
ATOM   2526  CD  PRO A 162       8.213   1.028  -4.018  1.00 75.52           C  
ATOM   2527  HD2 PRO A 162       8.336   1.140  -5.095  1.00 75.52           H  
ATOM   2528  HD3 PRO A 162       8.965   0.344  -3.624  1.00 75.52           H  
ATOM   2529  N   GLN A 163       6.126   3.930  -1.070  1.00 80.36           N  
ATOM   2530  H   GLN A 163       5.825   4.601  -1.763  1.00 80.36           H  
ATOM   2531  CA  GLN A 163       5.812   4.229   0.326  1.00 80.36           C  
ATOM   2532  HA  GLN A 163       6.209   3.444   0.970  1.00 80.36           H  
ATOM   2533  C   GLN A 163       4.291   4.261   0.499  1.00 80.36           C  
ATOM   2534  CB  GLN A 163       6.470   5.567   0.728  1.00 80.36           C  
ATOM   2535  HB2 GLN A 163       6.143   6.346   0.039  1.00 80.36           H  
ATOM   2536  HB3 GLN A 163       6.152   5.834   1.735  1.00 80.36           H  
ATOM   2537  O   GLN A 163       3.595   4.921  -0.279  1.00 80.36           O  
ATOM   2538  CG  GLN A 163       8.006   5.478   0.697  1.00 80.36           C  
ATOM   2539  HG2 GLN A 163       8.336   5.127  -0.281  1.00 80.36           H  
ATOM   2540  HG3 GLN A 163       8.313   4.734   1.432  1.00 80.36           H  
ATOM   2541  CD  GLN A 163       8.767   6.777   0.986  1.00 80.36           C  
ATOM   2542  NE2 GLN A 163      10.029   6.655   1.340  1.00 80.36           N  
ATOM   2543 HE21 GLN A 163      10.441   5.733   1.359  1.00 80.36           H  
ATOM   2544 HE22 GLN A 163      10.589   7.477   1.516  1.00 80.36           H  
ATOM   2545  OE1 GLN A 163       8.307   7.911   0.858  1.00 80.36           O  
ATOM   2546  N   PHE A 164       3.783   3.567   1.519  1.00 78.37           N  
ATOM   2547  H   PHE A 164       4.410   3.034   2.105  1.00 78.37           H  
ATOM   2548  CA  PHE A 164       2.349   3.392   1.753  1.00 78.37           C  
ATOM   2549  HA  PHE A 164       1.792   3.984   1.026  1.00 78.37           H  
ATOM   2550  C   PHE A 164       1.923   3.856   3.147  1.00 78.37           C  
ATOM   2551  CB  PHE A 164       1.955   1.927   1.539  1.00 78.37           C  
ATOM   2552  HB2 PHE A 164       2.489   1.315   2.267  1.00 78.37           H  
ATOM   2553  HB3 PHE A 164       0.890   1.814   1.737  1.00 78.37           H  
ATOM   2554  O   PHE A 164       2.560   3.566   4.162  1.00 78.37           O  
ATOM   2555  CG  PHE A 164       2.246   1.405   0.147  1.00 78.37           C  
ATOM   2556  CD1 PHE A 164       1.314   1.594  -0.889  1.00 78.37           C  
ATOM   2557  HD1 PHE A 164       0.385   2.110  -0.693  1.00 78.37           H  
ATOM   2558  CD2 PHE A 164       3.461   0.746  -0.116  1.00 78.37           C  
ATOM   2559  HD2 PHE A 164       4.188   0.620   0.673  1.00 78.37           H  
ATOM   2560  CE1 PHE A 164       1.600   1.123  -2.182  1.00 78.37           C  
ATOM   2561  HE1 PHE A 164       0.897   1.290  -2.985  1.00 78.37           H  
ATOM   2562  CE2 PHE A 164       3.732   0.250  -1.401  1.00 78.37           C  
ATOM   2563  HE2 PHE A 164       4.665  -0.258  -1.593  1.00 78.37           H  
ATOM   2564  CZ  PHE A 164       2.804   0.448  -2.438  1.00 78.37           C  
ATOM   2565  HZ  PHE A 164       3.026   0.102  -3.436  1.00 78.37           H  
ATOM   2566  N   THR A 165       0.788   4.545   3.183  1.00 77.36           N  
ATOM   2567  H   THR A 165       0.361   4.786   2.301  1.00 77.36           H  
ATOM   2568  CA  THR A 165       0.052   4.959   4.380  1.00 77.36           C  
ATOM   2569  HA  THR A 165       0.437   4.447   5.262  1.00 77.36           H  
ATOM   2570  C   THR A 165      -1.419   4.597   4.193  1.00 77.36           C  
ATOM   2571  CB  THR A 165       0.208   6.468   4.563  1.00 77.36           C  
ATOM   2572  HB  THR A 165      -0.004   6.967   3.618  1.00 77.36           H  
ATOM   2573  O   THR A 165      -1.946   4.789   3.105  1.00 77.36           O  
ATOM   2574  CG2 THR A 165      -0.702   7.022   5.645  1.00 77.36           C  
ATOM   2575 HG21 THR A 165      -0.670   6.354   6.505  1.00 77.36           H  
ATOM   2576 HG22 THR A 165      -0.402   8.033   5.921  1.00 77.36           H  
ATOM   2577 HG23 THR A 165      -1.730   7.061   5.283  1.00 77.36           H  
ATOM   2578  OG1 THR A 165       1.525   6.766   4.943  1.00 77.36           O  
ATOM   2579  HG1 THR A 165       2.110   6.148   4.499  1.00 77.36           H  
ATOM   2580  N   ILE A 166      -2.075   4.068   5.228  1.00 75.98           N  
ATOM   2581  H   ILE A 166      -1.598   3.995   6.115  1.00 75.98           H  
ATOM   2582  CA  ILE A 166      -3.424   3.478   5.161  1.00 75.98           C  
ATOM   2583  HA  ILE A 166      -3.908   3.743   4.222  1.00 75.98           H  
ATOM   2584  C   ILE A 166      -4.284   4.056   6.299  1.00 75.98           C  
ATOM   2585  CB  ILE A 166      -3.301   1.927   5.234  1.00 75.98           C  
ATOM   2586  HB  ILE A 166      -2.847   1.658   6.188  1.00 75.98           H  
ATOM   2587  O   ILE A 166      -4.310   3.523   7.393  1.00 75.98           O  
ATOM   2588  CG1 ILE A 166      -2.406   1.362   4.100  1.00 75.98           C  
ATOM   2589 HG12 ILE A 166      -2.789   1.708   3.140  1.00 75.98           H  
ATOM   2590 HG13 ILE A 166      -1.393   1.747   4.217  1.00 75.98           H  
ATOM   2591  CG2 ILE A 166      -4.680   1.259   5.161  1.00 75.98           C  
ATOM   2592 HG21 ILE A 166      -4.606   0.199   5.403  1.00 75.98           H  
ATOM   2593 HG22 ILE A 166      -5.083   1.377   4.155  1.00 75.98           H  
ATOM   2594 HG23 ILE A 166      -5.366   1.694   5.887  1.00 75.98           H  
ATOM   2595  CD1 ILE A 166      -2.303  -0.169   4.051  1.00 75.98           C  
ATOM   2596 HD11 ILE A 166      -3.260  -0.613   3.777  1.00 75.98           H  
ATOM   2597 HD12 ILE A 166      -1.983  -0.553   5.020  1.00 75.98           H  
ATOM   2598 HD13 ILE A 166      -1.577  -0.450   3.289  1.00 75.98           H  
ATOM   2599  N   GLU A 167      -4.945   5.190   6.130  1.00 74.27           N  
ATOM   2600  H   GLU A 167      -5.020   5.592   5.207  1.00 74.27           H  
ATOM   2601  CA  GLU A 167      -5.785   5.773   7.186  1.00 74.27           C  
ATOM   2602  HA  GLU A 167      -5.400   5.484   8.164  1.00 74.27           H  
ATOM   2603  C   GLU A 167      -7.213   5.207   7.110  1.00 74.27           C  
ATOM   2604  CB  GLU A 167      -5.697   7.312   7.127  1.00 74.27           C  
ATOM   2605  HB2 GLU A 167      -6.386   7.734   7.859  1.00 74.27           H  
ATOM   2606  HB3 GLU A 167      -5.980   7.657   6.132  1.00 74.27           H  
ATOM   2607  O   GLU A 167      -7.889   5.422   6.112  1.00 74.27           O  
ATOM   2608  CG  GLU A 167      -4.267   7.789   7.459  1.00 74.27           C  
ATOM   2609  HG2 GLU A 167      -3.561   7.349   6.754  1.00 74.27           H  
ATOM   2610  HG3 GLU A 167      -4.010   7.420   8.452  1.00 74.27           H  
ATOM   2611  CD  GLU A 167      -4.091   9.315   7.426  1.00 74.27           C  
ATOM   2612  OE1 GLU A 167      -3.478   9.858   8.383  1.00 74.27           O  
ATOM   2613  OE2 GLU A 167      -4.518   9.953   6.446  1.00 74.27           O  
ATOM   2614  N   TRP A 168      -7.698   4.474   8.124  1.00 65.70           N  
ATOM   2615  H   TRP A 168      -7.166   4.323   8.969  1.00 65.70           H  
ATOM   2616  CA  TRP A 168      -9.124   4.119   8.185  1.00 65.70           C  
ATOM   2617  HA  TRP A 168      -9.476   3.939   7.169  1.00 65.70           H  
ATOM   2618  C   TRP A 168      -9.926   5.317   8.722  1.00 65.70           C  
ATOM   2619  CB  TRP A 168      -9.418   2.816   8.962  1.00 65.70           C  
ATOM   2620  HB2 TRP A 168      -9.306   2.968  10.035  1.00 65.70           H  
ATOM   2621  HB3 TRP A 168     -10.486   2.637   8.835  1.00 65.70           H  
ATOM   2622  O   TRP A 168      -9.428   6.088   9.551  1.00 65.70           O  
ATOM   2623  CG  TRP A 168      -8.719   1.536   8.564  1.00 65.70           C  
ATOM   2624  CD1 TRP A 168      -9.382   0.427   8.164  1.00 65.70           C  
ATOM   2625  HD1 TRP A 168     -10.456   0.366   8.070  1.00 65.70           H  
ATOM   2626  CD2 TRP A 168      -7.298   1.146   8.569  1.00 65.70           C  
ATOM   2627  CE2 TRP A 168      -7.189  -0.180   8.045  1.00 65.70           C  
ATOM   2628  CE3 TRP A 168      -6.085   1.732   8.989  1.00 65.70           C  
ATOM   2629  HE3 TRP A 168      -6.108   2.727   9.409  1.00 65.70           H  
ATOM   2630  NE1 TRP A 168      -8.488  -0.554   7.795  1.00 65.70           N  
ATOM   2631  HE1 TRP A 168      -8.780  -1.415   7.354  1.00 65.70           H  
ATOM   2632  CH2 TRP A 168      -4.782  -0.209   8.288  1.00 65.70           C  
ATOM   2633  HH2 TRP A 168      -3.826  -0.697   8.169  1.00 65.70           H  
ATOM   2634  CZ2 TRP A 168      -5.962  -0.843   7.872  1.00 65.70           C  
ATOM   2635  HZ2 TRP A 168      -5.933  -1.837   7.451  1.00 65.70           H  
ATOM   2636  CZ3 TRP A 168      -4.857   1.051   8.897  1.00 65.70           C  
ATOM   2637  HZ3 TRP A 168      -3.963   1.522   9.281  1.00 65.70           H  
ATOM   2638  N   GLY A 169     -11.148   5.486   8.209  1.00 56.52           N  
ATOM   2639  H   GLY A 169     -11.473   4.806   7.537  1.00 56.52           H  
ATOM   2640  CA  GLY A 169     -12.125   6.492   8.654  1.00 56.52           C  
ATOM   2641  HA2 GLY A 169     -12.721   6.824   7.805  1.00 56.52           H  
ATOM   2642  HA3 GLY A 169     -11.606   7.352   9.076  1.00 56.52           H  
ATOM   2643  C   GLY A 169     -13.094   5.985   9.716  1.00 56.52           C  
ATOM   2644  O   GLY A 169     -13.292   4.749   9.799  1.00 56.52           O  
ATOM   2645  OXT GLY A 169     -13.680   6.863  10.386  1.00 56.52           O  
TER    2646      GLY A 169                                                       
END   
