# Supplementary material for: Single-chain dimers from de novo immunoglobulins as robust scaffolds for multiple binding loops
Source: Nat Commun. 2023 Sep 23;14:5939. doi: 10.1038/s41467-023-41717-5 (PMC10517939; doi:10.1038/s41467-023-41717-5)
Supplement: Supplementary file 3 — Supplementary Data 1 [file 41467_2023_41717_MOESM3_ESM.zip › design_models/scIg+EF/scIg12+EF3a+EF4/ranked_4.pdb]

ATOM      1  N   GLY A   1       8.919 -12.814  -7.925  1.00 57.15           N  
ATOM      2  H   GLY A   1       8.528 -11.959  -8.294  1.00 57.15           H  
ATOM      3  H2  GLY A   1       9.821 -12.990  -8.344  1.00 57.15           H  
ATOM      4  H3  GLY A   1       8.278 -13.555  -8.169  1.00 57.15           H  
ATOM      5  CA  GLY A   1       9.031 -12.698  -6.467  1.00 57.15           C  
ATOM      6  HA2 GLY A   1       9.259 -13.663  -6.014  1.00 57.15           H  
ATOM      7  HA3 GLY A   1       9.802 -11.969  -6.217  1.00 57.15           H  
ATOM      8  C   GLY A   1       7.712 -12.185  -5.960  1.00 57.15           C  
ATOM      9  O   GLY A   1       7.175 -11.264  -6.559  1.00 57.15           O  
ATOM     10  N   ARG A   2       7.149 -12.801  -4.925  1.00 64.34           N  
ATOM     11  H   ARG A   2       7.673 -13.495  -4.411  1.00 64.34           H  
ATOM     12  CA  ARG A   2       5.820 -12.433  -4.420  1.00 64.34           C  
ATOM     13  HA  ARG A   2       5.308 -11.793  -5.139  1.00 64.34           H  
ATOM     14  C   ARG A   2       5.953 -11.611  -3.142  1.00 64.34           C  
ATOM     15  CB  ARG A   2       4.985 -13.714  -4.270  1.00 64.34           C  
ATOM     16  HB2 ARG A   2       4.776 -14.106  -5.265  1.00 64.34           H  
ATOM     17  HB3 ARG A   2       5.565 -14.463  -3.732  1.00 64.34           H  
ATOM     18  O   ARG A   2       6.740 -11.973  -2.276  1.00 64.34           O  
ATOM     19  CG  ARG A   2       3.658 -13.503  -3.531  1.00 64.34           C  
ATOM     20  HG2 ARG A   2       3.055 -12.755  -4.045  1.00 64.34           H  
ATOM     21  HG3 ARG A   2       3.860 -13.165  -2.514  1.00 64.34           H  
ATOM     22  CD  ARG A   2       2.895 -14.827  -3.463  1.00 64.34           C  
ATOM     23  HD2 ARG A   2       3.575 -15.602  -3.112  1.00 64.34           H  
ATOM     24  HD3 ARG A   2       2.544 -15.082  -4.464  1.00 64.34           H  
ATOM     25  NE  ARG A   2       1.755 -14.744  -2.533  1.00 64.34           N  
ATOM     26  HE  ARG A   2       1.684 -13.912  -1.966  1.00 64.34           H  
ATOM     27  NH1 ARG A   2       0.959 -16.851  -2.919  1.00 64.34           N  
ATOM     28 HH11 ARG A   2       0.286 -17.582  -2.741  1.00 64.34           H  
ATOM     29 HH12 ARG A   2       1.597 -16.905  -3.700  1.00 64.34           H  
ATOM     30  NH2 ARG A   2       0.019 -15.614  -1.326  1.00 64.34           N  
ATOM     31 HH21 ARG A   2      -0.569 -16.399  -1.084  1.00 64.34           H  
ATOM     32 HH22 ARG A   2       0.029 -14.846  -0.670  1.00 64.34           H  
ATOM     33  CZ  ARG A   2       0.917 -15.725  -2.264  1.00 64.34           C  
ATOM     34  N   VAL A   3       5.171 -10.540  -3.023  1.00 64.50           N  
ATOM     35  H   VAL A   3       4.521 -10.316  -3.763  1.00 64.50           H  
ATOM     36  CA  VAL A   3       5.037  -9.768  -1.781  1.00 64.50           C  
ATOM     37  HA  VAL A   3       5.642 -10.231  -1.001  1.00 64.50           H  
ATOM     38  C   VAL A   3       3.581  -9.835  -1.346  1.00 64.50           C  
ATOM     39  CB  VAL A   3       5.525  -8.316  -1.923  1.00 64.50           C  
ATOM     40  HB  VAL A   3       4.910  -7.795  -2.656  1.00 64.50           H  
ATOM     41  O   VAL A   3       2.668  -9.453  -2.074  1.00 64.50           O  
ATOM     42  CG1 VAL A   3       5.434  -7.574  -0.581  1.00 64.50           C  
ATOM     43 HG11 VAL A   3       6.030  -8.085   0.175  1.00 64.50           H  
ATOM     44 HG12 VAL A   3       4.398  -7.517  -0.247  1.00 64.50           H  
ATOM     45 HG13 VAL A   3       5.803  -6.555  -0.700  1.00 64.50           H  
ATOM     46  CG2 VAL A   3       6.984  -8.276  -2.393  1.00 64.50           C  
ATOM     47 HG21 VAL A   3       7.066  -8.689  -3.398  1.00 64.50           H  
ATOM     48 HG22 VAL A   3       7.610  -8.856  -1.715  1.00 64.50           H  
ATOM     49 HG23 VAL A   3       7.331  -7.243  -2.423  1.00 64.50           H  
ATOM     50  N   GLU A   4       3.341 -10.366  -0.159  1.00 69.82           N  
ATOM     51  H   GLU A   4       4.124 -10.631   0.422  1.00 69.82           H  
ATOM     52  CA  GLU A   4       1.998 -10.496   0.394  1.00 69.82           C  
ATOM     53  HA  GLU A   4       1.257 -10.255  -0.367  1.00 69.82           H  
ATOM     54  C   GLU A   4       1.801  -9.496   1.531  1.00 69.82           C  
ATOM     55  CB  GLU A   4       1.771 -11.960   0.782  1.00 69.82           C  
ATOM     56  HB2 GLU A   4       2.585 -12.295   1.425  1.00 69.82           H  
ATOM     57  HB3 GLU A   4       1.795 -12.555  -0.131  1.00 69.82           H  
ATOM     58  O   GLU A   4       2.620  -9.426   2.446  1.00 69.82           O  
ATOM     59  CG  GLU A   4       0.439 -12.213   1.490  1.00 69.82           C  
ATOM     60  HG2 GLU A   4       0.476 -11.797   2.497  1.00 69.82           H  
ATOM     61  HG3 GLU A   4      -0.358 -11.714   0.939  1.00 69.82           H  
ATOM     62  CD  GLU A   4       0.150 -13.715   1.565  1.00 69.82           C  
ATOM     63  OE1 GLU A   4      -0.939 -14.141   1.125  1.00 69.82           O  
ATOM     64  OE2 GLU A   4       1.006 -14.515   1.983  1.00 69.82           O  
ATOM     65  N   VAL A   5       0.703  -8.737   1.468  1.00 72.29           N  
ATOM     66  H   VAL A   5       0.081  -8.824   0.676  1.00 72.29           H  
ATOM     67  CA  VAL A   5       0.276  -7.803   2.511  1.00 72.29           C  
ATOM     68  HA  VAL A   5       0.954  -7.886   3.360  1.00 72.29           H  
ATOM     69  C   VAL A   5      -1.120  -8.194   2.979  1.00 72.29           C  
ATOM     70  CB  VAL A   5       0.332  -6.341   2.033  1.00 72.29           C  
ATOM     71  HB  VAL A   5      -0.342  -6.197   1.189  1.00 72.29           H  
ATOM     72  O   VAL A   5      -2.109  -8.084   2.257  1.00 72.29           O  
ATOM     73  CG1 VAL A   5      -0.088  -5.378   3.155  1.00 72.29           C  
ATOM     74 HG11 VAL A   5       0.533  -5.528   4.038  1.00 72.29           H  
ATOM     75 HG12 VAL A   5      -1.133  -5.543   3.418  1.00 72.29           H  
ATOM     76 HG13 VAL A   5       0.011  -4.348   2.815  1.00 72.29           H  
ATOM     77  CG2 VAL A   5       1.757  -5.997   1.583  1.00 72.29           C  
ATOM     78 HG21 VAL A   5       1.915  -6.362   0.568  1.00 72.29           H  
ATOM     79 HG22 VAL A   5       1.916  -4.919   1.611  1.00 72.29           H  
ATOM     80 HG23 VAL A   5       2.489  -6.472   2.236  1.00 72.29           H  
ATOM     81  N   ARG A   6      -1.228  -8.660   4.218  1.00 70.04           N  
ATOM     82  H   ARG A   6      -0.386  -8.721   4.771  1.00 70.04           H  
ATOM     83  CA  ARG A   6      -2.517  -8.979   4.844  1.00 70.04           C  
ATOM     84  HA  ARG A   6      -3.317  -8.929   4.106  1.00 70.04           H  
ATOM     85  C   ARG A   6      -2.828  -7.946   5.903  1.00 70.04           C  
ATOM     86  CB  ARG A   6      -2.499 -10.391   5.427  1.00 70.04           C  
ATOM     87  HB2 ARG A   6      -1.663 -10.474   6.122  1.00 70.04           H  
ATOM     88  HB3 ARG A   6      -3.422 -10.558   5.981  1.00 70.04           H  
ATOM     89  O   ARG A   6      -2.001  -7.715   6.782  1.00 70.04           O  
ATOM     90  CG  ARG A   6      -2.370 -11.459   4.339  1.00 70.04           C  
ATOM     91  HG2 ARG A   6      -3.282 -11.461   3.742  1.00 70.04           H  
ATOM     92  HG3 ARG A   6      -1.515 -11.249   3.697  1.00 70.04           H  
ATOM     93  CD  ARG A   6      -2.180 -12.825   4.994  1.00 70.04           C  
ATOM     94  HD2 ARG A   6      -2.990 -12.997   5.703  1.00 70.04           H  
ATOM     95  HD3 ARG A   6      -1.233 -12.814   5.533  1.00 70.04           H  
ATOM     96  NE  ARG A   6      -2.163 -13.898   3.992  1.00 70.04           N  
ATOM     97  HE  ARG A   6      -2.445 -13.682   3.047  1.00 70.04           H  
ATOM     98  NH1 ARG A   6      -1.454 -15.618   5.326  1.00 70.04           N  
ATOM     99 HH11 ARG A   6      -1.369 -14.961   6.088  1.00 70.04           H  
ATOM    100 HH12 ARG A   6      -1.040 -16.537   5.394  1.00 70.04           H  
ATOM    101  NH2 ARG A   6      -1.636 -15.897   3.114  1.00 70.04           N  
ATOM    102 HH21 ARG A   6      -1.006 -16.685   3.163  1.00 70.04           H  
ATOM    103 HH22 ARG A   6      -1.626 -15.364   2.256  1.00 70.04           H  
ATOM    104  CZ  ARG A   6      -1.762 -15.137   4.154  1.00 70.04           C  
ATOM    105  N   VAL A   7      -4.015  -7.358   5.831  1.00 67.26           N  
ATOM    106  H   VAL A   7      -4.664  -7.626   5.105  1.00 67.26           H  
ATOM    107  CA  VAL A   7      -4.487  -6.386   6.815  1.00 67.26           C  
ATOM    108  HA  VAL A   7      -3.697  -6.206   7.544  1.00 67.26           H  
ATOM    109  C   VAL A   7      -5.676  -6.987   7.553  1.00 67.26           C  
ATOM    110  CB  VAL A   7      -4.806  -5.025   6.173  1.00 67.26           C  
ATOM    111  HB  VAL A   7      -5.668  -5.125   5.513  1.00 67.26           H  
ATOM    112  O   VAL A   7      -6.673  -7.394   6.953  1.00 67.26           O  
ATOM    113  CG1 VAL A   7      -5.121  -3.986   7.257  1.00 67.26           C  
ATOM    114 HG11 VAL A   7      -4.269  -3.866   7.925  1.00 67.26           H  
ATOM    115 HG12 VAL A   7      -5.352  -3.027   6.792  1.00 67.26           H  
ATOM    116 HG13 VAL A   7      -5.991  -4.297   7.836  1.00 67.26           H  
ATOM    117  CG2 VAL A   7      -3.618  -4.494   5.357  1.00 67.26           C  
ATOM    118 HG21 VAL A   7      -2.734  -4.407   5.989  1.00 67.26           H  
ATOM    119 HG22 VAL A   7      -3.865  -3.515   4.946  1.00 67.26           H  
ATOM    120 HG23 VAL A   7      -3.406  -5.160   4.521  1.00 67.26           H  
ATOM    121  N   GLU A   8      -5.553  -7.072   8.871  1.00 63.98           N  
ATOM    122  H   GLU A   8      -4.701  -6.731   9.294  1.00 63.98           H  
ATOM    123  CA  GLU A   8      -6.558  -7.648   9.757  1.00 63.98           C  
ATOM    124  HA  GLU A   8      -7.459  -7.887   9.192  1.00 63.98           H  
ATOM    125  C   GLU A   8      -6.938  -6.625  10.826  1.00 63.98           C  
ATOM    126  CB  GLU A   8      -6.036  -8.953  10.389  1.00 63.98           C  
ATOM    127  HB2 GLU A   8      -6.761  -9.296  11.127  1.00 63.98           H  
ATOM    128  HB3 GLU A   8      -5.090  -8.753  10.894  1.00 63.98           H  
ATOM    129  O   GLU A   8      -6.079  -6.131  11.558  1.00 63.98           O  
ATOM    130  CG  GLU A   8      -5.832 -10.066   9.345  1.00 63.98           C  
ATOM    131  HG2 GLU A   8      -6.791 -10.242   8.857  1.00 63.98           H  
ATOM    132  HG3 GLU A   8      -5.128  -9.725   8.587  1.00 63.98           H  
ATOM    133  CD  GLU A   8      -5.316 -11.403   9.910  1.00 63.98           C  
ATOM    134  OE1 GLU A   8      -5.286 -12.378   9.110  1.00 63.98           O  
ATOM    135  OE2 GLU A   8      -4.941 -11.461  11.105  1.00 63.98           O  
ATOM    136  N   PHE A   9      -8.230  -6.321  10.938  1.00 64.05           N  
ATOM    137  H   PHE A   9      -8.890  -6.716  10.283  1.00 64.05           H  
ATOM    138  CA  PHE A   9      -8.756  -5.470  12.001  1.00 64.05           C  
ATOM    139  HA  PHE A   9      -7.941  -4.893  12.438  1.00 64.05           H  
ATOM    140  C   PHE A   9      -9.373  -6.329  13.104  1.00 64.05           C  
ATOM    141  CB  PHE A   9      -9.754  -4.461  11.431  1.00 64.05           C  
ATOM    142  HB2 PHE A   9     -10.181  -3.888  12.255  1.00 64.05           H  
ATOM    143  HB3 PHE A   9     -10.569  -4.995  10.943  1.00 64.05           H  
ATOM    144  O   PHE A   9     -10.317  -7.081  12.864  1.00 64.05           O  
ATOM    145  CG  PHE A   9      -9.128  -3.499  10.446  1.00 64.05           C  
ATOM    146  CD1 PHE A   9      -8.560  -2.292  10.896  1.00 64.05           C  
ATOM    147  HD1 PHE A   9      -8.569  -2.042  11.947  1.00 64.05           H  
ATOM    148  CD2 PHE A   9      -9.099  -3.824   9.078  1.00 64.05           C  
ATOM    149  HD2 PHE A   9      -9.534  -4.746   8.723  1.00 64.05           H  
ATOM    150  CE1 PHE A   9      -7.987  -1.406   9.969  1.00 64.05           C  
ATOM    151  HE1 PHE A   9      -7.548  -0.476  10.300  1.00 64.05           H  
ATOM    152  CE2 PHE A   9      -8.520  -2.943   8.157  1.00 64.05           C  
ATOM    153  HE2 PHE A   9      -8.517  -3.193   7.106  1.00 64.05           H  
ATOM    154  CZ  PHE A   9      -7.977  -1.731   8.605  1.00 64.05           C  
ATOM    155  HZ  PHE A   9      -7.560  -1.040   7.888  1.00 64.05           H  
ATOM    156  N   GLU A  10      -8.869  -6.193  14.328  1.00 64.79           N  
ATOM    157  H   GLU A  10      -8.129  -5.517  14.457  1.00 64.79           H  
ATOM    158  CA  GLU A  10      -9.388  -6.869  15.516  1.00 64.79           C  
ATOM    159  HA  GLU A  10     -10.314  -7.385  15.262  1.00 64.79           H  
ATOM    160  C   GLU A  10      -9.708  -5.821  16.587  1.00 64.79           C  
ATOM    161  CB  GLU A  10      -8.393  -7.937  16.010  1.00 64.79           C  
ATOM    162  HB2 GLU A  10      -7.494  -7.450  16.388  1.00 64.79           H  
ATOM    163  HB3 GLU A  10      -8.114  -8.576  15.172  1.00 64.79           H  
ATOM    164  O   GLU A  10      -8.826  -5.338  17.295  1.00 64.79           O  
ATOM    165  CG  GLU A  10      -9.019  -8.817  17.110  1.00 64.79           C  
ATOM    166  HG2 GLU A  10      -9.860  -9.360  16.679  1.00 64.79           H  
ATOM    167  HG3 GLU A  10      -9.413  -8.173  17.896  1.00 64.79           H  
ATOM    168  CD  GLU A  10      -8.050  -9.825  17.759  1.00 64.79           C  
ATOM    169  OE1 GLU A  10      -8.473 -10.483  18.732  1.00 64.79           O  
ATOM    170  OE2 GLU A  10      -6.867  -9.931  17.350  1.00 64.79           O  
ATOM    171  N   GLY A  11     -10.986  -5.449  16.696  1.00 64.61           N  
ATOM    172  H   GLY A  11     -11.650  -5.825  16.035  1.00 64.61           H  
ATOM    173  CA  GLY A  11     -11.439  -4.454  17.669  1.00 64.61           C  
ATOM    174  HA2 GLY A  11     -11.163  -4.784  18.671  1.00 64.61           H  
ATOM    175  HA3 GLY A  11     -12.524  -4.363  17.622  1.00 64.61           H  
ATOM    176  C   GLY A  11     -10.832  -3.073  17.413  1.00 64.61           C  
ATOM    177  O   GLY A  11     -11.215  -2.398  16.460  1.00 64.61           O  
ATOM    178  N   ASP A  12      -9.919  -2.663  18.292  1.00 65.98           N  
ATOM    179  H   ASP A  12      -9.618  -3.305  19.011  1.00 65.98           H  
ATOM    180  CA  ASP A  12      -9.172  -1.402  18.269  1.00 65.98           C  
ATOM    181  HA  ASP A  12      -9.694  -0.695  17.624  1.00 65.98           H  
ATOM    182  C   ASP A  12      -7.746  -1.564  17.712  1.00 65.98           C  
ATOM    183  CB  ASP A  12      -9.157  -0.823  19.693  1.00 65.98           C  
ATOM    184  HB2 ASP A  12     -10.172  -0.815  20.091  1.00 65.98           H  
ATOM    185  HB3 ASP A  12      -8.816   0.211  19.646  1.00 65.98           H  
ATOM    186  O   ASP A  12      -6.919  -0.656  17.828  1.00 65.98           O  
ATOM    187  CG  ASP A  12      -8.241  -1.585  20.660  1.00 65.98           C  
ATOM    188  OD1 ASP A  12      -8.149  -2.831  20.542  1.00 65.98           O  
ATOM    189  OD2 ASP A  12      -7.648  -0.932  21.546  1.00 65.98           O  
ATOM    190  N   LYS A  13      -7.437  -2.715  17.109  1.00 69.61           N  
ATOM    191  H   LYS A  13      -8.138  -3.442  17.090  1.00 69.61           H  
ATOM    192  CA  LYS A  13      -6.129  -3.014  16.526  1.00 69.61           C  
ATOM    193  HA  LYS A  13      -5.478  -2.150  16.662  1.00 69.61           H  
ATOM    194  C   LYS A  13      -6.232  -3.267  15.035  1.00 69.61           C  
ATOM    195  CB  LYS A  13      -5.482  -4.209  17.233  1.00 69.61           C  
ATOM    196  HB2 LYS A  13      -4.547  -4.459  16.732  1.00 69.61           H  
ATOM    197  HB3 LYS A  13      -6.152  -5.067  17.171  1.00 69.61           H  
ATOM    198  O   LYS A  13      -7.158  -3.921  14.564  1.00 69.61           O  
ATOM    199  CG  LYS A  13      -5.185  -3.880  18.697  1.00 69.61           C  
ATOM    200  HG2 LYS A  13      -4.455  -3.073  18.749  1.00 69.61           H  
ATOM    201  HG3 LYS A  13      -6.102  -3.558  19.192  1.00 69.61           H  
ATOM    202  CD  LYS A  13      -4.652  -5.109  19.426  1.00 69.61           C  
ATOM    203  HD2 LYS A  13      -5.357  -5.930  19.293  1.00 69.61           H  
ATOM    204  HD3 LYS A  13      -3.678  -5.385  19.021  1.00 69.61           H  
ATOM    205  CE  LYS A  13      -4.545  -4.751  20.907  1.00 69.61           C  
ATOM    206  HE2 LYS A  13      -3.801  -3.964  21.025  1.00 69.61           H  
ATOM    207  HE3 LYS A  13      -5.506  -4.343  21.220  1.00 69.61           H  
ATOM    208  NZ  LYS A  13      -4.206  -5.943  21.716  1.00 69.61           N  
ATOM    209  HZ1 LYS A  13      -4.925  -6.640  21.581  1.00 69.61           H  
ATOM    210  HZ2 LYS A  13      -4.187  -5.694  22.694  1.00 69.61           H  
ATOM    211  HZ3 LYS A  13      -3.312  -6.320  21.434  1.00 69.61           H  
ATOM    212  N   MET A  14      -5.207  -2.829  14.321  1.00 70.55           N  
ATOM    213  H   MET A  14      -4.491  -2.309  14.808  1.00 70.55           H  
ATOM    214  CA  MET A  14      -4.939  -3.217  12.946  1.00 70.55           C  
ATOM    215  HA  MET A  14      -5.719  -3.890  12.590  1.00 70.55           H  
ATOM    216  C   MET A  14      -3.599  -3.944  12.904  1.00 70.55           C  
ATOM    217  CB  MET A  14      -4.954  -1.975  12.057  1.00 70.55           C  
ATOM    218  HB2 MET A  14      -4.149  -1.306  12.361  1.00 70.55           H  
ATOM    219  HB3 MET A  14      -5.905  -1.456  12.182  1.00 70.55           H  
ATOM    220  O   MET A  14      -2.570  -3.383  13.289  1.00 70.55           O  
ATOM    221  CG  MET A  14      -4.793  -2.335  10.581  1.00 70.55           C  
ATOM    222  HG2 MET A  14      -5.684  -2.871  10.254  1.00 70.55           H  
ATOM    223  HG3 MET A  14      -3.939  -3.000  10.447  1.00 70.55           H  
ATOM    224  SD  MET A  14      -4.561  -0.889   9.526  1.00 70.55           S  
ATOM    225  CE  MET A  14      -2.837  -0.571   9.919  1.00 70.55           C  
ATOM    226  HE1 MET A  14      -2.414   0.093   9.166  1.00 70.55           H  
ATOM    227  HE2 MET A  14      -2.777  -0.134  10.916  1.00 70.55           H  
ATOM    228  HE3 MET A  14      -2.282  -1.508   9.908  1.00 70.55           H  
ATOM    229  N   ARG A  15      -3.605  -5.191  12.441  1.00 79.69           N  
ATOM    230  H   ARG A  15      -4.486  -5.568  12.121  1.00 79.69           H  
ATOM    231  CA  ARG A  15      -2.402  -5.978  12.175  1.00 79.69           C  
ATOM    232  HA  ARG A  15      -1.544  -5.521  12.669  1.00 79.69           H  
ATOM    233  C   ARG A  15      -2.121  -5.991  10.683  1.00 79.69           C  
ATOM    234  CB  ARG A  15      -2.546  -7.412  12.695  1.00 79.69           C  
ATOM    235  HB2 ARG A  15      -1.641  -7.957  12.426  1.00 79.69           H  
ATOM    236  HB3 ARG A  15      -3.391  -7.894  12.202  1.00 79.69           H  
ATOM    237  O   ARG A  15      -3.022  -6.204   9.879  1.00 79.69           O  
ATOM    238  CG  ARG A  15      -2.740  -7.497  14.215  1.00 79.69           C  
ATOM    239  HG2 ARG A  15      -1.983  -6.894  14.717  1.00 79.69           H  
ATOM    240  HG3 ARG A  15      -3.733  -7.137  14.486  1.00 79.69           H  
ATOM    241  CD  ARG A  15      -2.597  -8.964  14.635  1.00 79.69           C  
ATOM    242  HD2 ARG A  15      -3.301  -9.561  14.057  1.00 79.69           H  
ATOM    243  HD3 ARG A  15      -1.596  -9.306  14.371  1.00 79.69           H  
ATOM    244  NE  ARG A  15      -2.781  -9.161  16.085  1.00 79.69           N  
ATOM    245  HE  ARG A  15      -2.022  -8.849  16.673  1.00 79.69           H  
ATOM    246  NH1 ARG A  15      -4.657 -10.478  15.944  1.00 79.69           N  
ATOM    247 HH11 ARG A  15      -5.566 -10.595  16.370  1.00 79.69           H  
ATOM    248 HH12 ARG A  15      -4.608 -10.468  14.935  1.00 79.69           H  
ATOM    249  NH2 ARG A  15      -4.016  -9.768  17.918  1.00 79.69           N  
ATOM    250 HH21 ARG A  15      -4.941 -10.077  18.179  1.00 79.69           H  
ATOM    251 HH22 ARG A  15      -3.414  -9.241  18.535  1.00 79.69           H  
ATOM    252  CZ  ARG A  15      -3.794  -9.805  16.639  1.00 79.69           C  
ATOM    253  N   VAL A  16      -0.862  -5.790  10.330  1.00 78.59           N  
ATOM    254  H   VAL A  16      -0.201  -5.553  11.056  1.00 78.59           H  
ATOM    255  CA  VAL A  16      -0.365  -5.810   8.957  1.00 78.59           C  
ATOM    256  HA  VAL A  16      -1.178  -6.034   8.267  1.00 78.59           H  
ATOM    257  C   VAL A  16       0.687  -6.893   8.886  1.00 78.59           C  
ATOM    258  CB  VAL A  16       0.255  -4.468   8.552  1.00 78.59           C  
ATOM    259  HB  VAL A  16       1.202  -4.333   9.075  1.00 78.59           H  
ATOM    260  O   VAL A  16       1.749  -6.745   9.483  1.00 78.59           O  
ATOM    261  CG1 VAL A  16       0.533  -4.437   7.044  1.00 78.59           C  
ATOM    262 HG11 VAL A  16      -0.390  -4.603   6.488  1.00 78.59           H  
ATOM    263 HG12 VAL A  16       1.250  -5.215   6.781  1.00 78.59           H  
ATOM    264 HG13 VAL A  16       0.946  -3.471   6.754  1.00 78.59           H  
ATOM    265  CG2 VAL A  16      -0.631  -3.291   8.941  1.00 78.59           C  
ATOM    266 HG21 VAL A  16      -0.903  -3.331   9.996  1.00 78.59           H  
ATOM    267 HG22 VAL A  16      -0.034  -2.387   8.823  1.00 78.59           H  
ATOM    268 HG23 VAL A  16      -1.534  -3.275   8.330  1.00 78.59           H  
ATOM    269  N   ARG A  17       0.403  -7.987   8.190  1.00 83.38           N  
ATOM    270  H   ARG A  17      -0.481  -8.021   7.702  1.00 83.38           H  
ATOM    271  CA  ARG A  17       1.386  -9.042   7.943  1.00 83.38           C  
ATOM    272  HA  ARG A  17       2.202  -8.960   8.661  1.00 83.38           H  
ATOM    273  C   ARG A  17       1.978  -8.849   6.569  1.00 83.38           C  
ATOM    274  CB  ARG A  17       0.784 -10.434   8.103  1.00 83.38           C  
ATOM    275  HB2 ARG A  17       1.550 -11.176   7.878  1.00 83.38           H  
ATOM    276  HB3 ARG A  17      -0.042 -10.565   7.404  1.00 83.38           H  
ATOM    277  O   ARG A  17       1.248  -8.785   5.583  1.00 83.38           O  
ATOM    278  CG  ARG A  17       0.292 -10.647   9.530  1.00 83.38           C  
ATOM    279  HG2 ARG A  17      -0.482  -9.921   9.780  1.00 83.38           H  
ATOM    280  HG3 ARG A  17       1.132 -10.531  10.215  1.00 83.38           H  
ATOM    281  CD  ARG A  17      -0.280 -12.050   9.671  1.00 83.38           C  
ATOM    282  HD2 ARG A  17       0.473 -12.775   9.362  1.00 83.38           H  
ATOM    283  HD3 ARG A  17      -1.168 -12.142   9.046  1.00 83.38           H  
ATOM    284  NE  ARG A  17      -0.625 -12.270  11.073  1.00 83.38           N  
ATOM    285  HE  ARG A  17      -0.320 -11.571  11.735  1.00 83.38           H  
ATOM    286  NH1 ARG A  17      -1.506 -14.374  10.914  1.00 83.38           N  
ATOM    287 HH11 ARG A  17      -1.278 -14.354   9.930  1.00 83.38           H  
ATOM    288 HH12 ARG A  17      -2.007 -15.138  11.345  1.00 83.38           H  
ATOM    289  NH2 ARG A  17      -1.388 -13.293  12.892  1.00 83.38           N  
ATOM    290 HH21 ARG A  17      -1.867 -14.036  13.380  1.00 83.38           H  
ATOM    291 HH22 ARG A  17      -1.003 -12.489  13.366  1.00 83.38           H  
ATOM    292  CZ  ARG A  17      -1.185 -13.320  11.612  1.00 83.38           C  
ATOM    293  N   LEU A  18       3.292  -8.753   6.533  1.00 82.48           N  
ATOM    294  H   LEU A  18       3.795  -8.827   7.405  1.00 82.48           H  
ATOM    295  CA  LEU A  18       4.093  -8.594   5.339  1.00 82.48           C  
ATOM    296  HA  LEU A  18       3.458  -8.434   4.467  1.00 82.48           H  
ATOM    297  C   LEU A  18       4.899  -9.868   5.154  1.00 82.48           C  
ATOM    298  CB  LEU A  18       5.030  -7.391   5.513  1.00 82.48           C  
ATOM    299  HB2 LEU A  18       5.582  -7.259   4.582  1.00 82.48           H  
ATOM    300  HB3 LEU A  18       5.743  -7.625   6.303  1.00 82.48           H  
ATOM    301  O   LEU A  18       5.581 -10.285   6.084  1.00 82.48           O  
ATOM    302  CG  LEU A  18       4.340  -6.067   5.870  1.00 82.48           C  
ATOM    303  HG  LEU A  18       3.731  -6.184   6.766  1.00 82.48           H  
ATOM    304  CD1 LEU A  18       5.412  -5.025   6.175  1.00 82.48           C  
ATOM    305 HD11 LEU A  18       6.129  -4.973   5.356  1.00 82.48           H  
ATOM    306 HD12 LEU A  18       4.957  -4.046   6.321  1.00 82.48           H  
ATOM    307 HD13 LEU A  18       5.943  -5.309   7.084  1.00 82.48           H  
ATOM    308  CD2 LEU A  18       3.444  -5.588   4.731  1.00 82.48           C  
ATOM    309 HD21 LEU A  18       2.992  -4.632   4.994  1.00 82.48           H  
ATOM    310 HD22 LEU A  18       4.023  -5.483   3.813  1.00 82.48           H  
ATOM    311 HD23 LEU A  18       2.646  -6.315   4.576  1.00 82.48           H  
ATOM    312  N   ARG A  19       4.854 -10.465   3.970  1.00 82.12           N  
ATOM    313  H   ARG A  19       4.228 -10.091   3.272  1.00 82.12           H  
ATOM    314  CA  ARG A  19       5.681 -11.622   3.628  1.00 82.12           C  
ATOM    315  HA  ARG A  19       6.456 -11.754   4.383  1.00 82.12           H  
ATOM    316  C   ARG A  19       6.382 -11.372   2.307  1.00 82.12           C  
ATOM    317  CB  ARG A  19       4.810 -12.879   3.637  1.00 82.12           C  
ATOM    318  HB2 ARG A  19       4.451 -13.048   4.652  1.00 82.12           H  
ATOM    319  HB3 ARG A  19       3.944 -12.722   2.993  1.00 82.12           H  
ATOM    320  O   ARG A  19       5.734 -11.037   1.315  1.00 82.12           O  
ATOM    321  CG  ARG A  19       5.568 -14.117   3.162  1.00 82.12           C  
ATOM    322  HG2 ARG A  19       5.901 -13.976   2.133  1.00 82.12           H  
ATOM    323  HG3 ARG A  19       6.433 -14.292   3.802  1.00 82.12           H  
ATOM    324  CD  ARG A  19       4.634 -15.321   3.213  1.00 82.12           C  
ATOM    325  HD2 ARG A  19       3.723 -15.093   2.659  1.00 82.12           H  
ATOM    326  HD3 ARG A  19       4.375 -15.520   4.254  1.00 82.12           H  
ATOM    327  NE  ARG A  19       5.296 -16.467   2.588  1.00 82.12           N  
ATOM    328  HE  ARG A  19       5.721 -16.286   1.689  1.00 82.12           H  
ATOM    329  NH1 ARG A  19       4.843 -18.090   4.133  1.00 82.12           N  
ATOM    330 HH11 ARG A  19       4.396 -17.378   4.693  1.00 82.12           H  
ATOM    331 HH12 ARG A  19       5.092 -18.978   4.545  1.00 82.12           H  
ATOM    332  NH2 ARG A  19       6.244 -18.472   2.402  1.00 82.12           N  
ATOM    333 HH21 ARG A  19       6.522 -19.375   2.760  1.00 82.12           H  
ATOM    334 HH22 ARG A  19       6.770 -18.011   1.673  1.00 82.12           H  
ATOM    335  CZ  ARG A  19       5.444 -17.680   3.049  1.00 82.12           C  
ATOM    336  N   ASN A  20       7.697 -11.544   2.304  1.00 79.10           N  
ATOM    337  H   ASN A  20       8.149 -11.835   3.159  1.00 79.10           H  
ATOM    338  CA  ASN A  20       8.520 -11.355   1.121  1.00 79.10           C  
ATOM    339  HA  ASN A  20       7.935 -10.895   0.325  1.00 79.10           H  
ATOM    340  C   ASN A  20       9.018 -12.708   0.594  1.00 79.10           C  
ATOM    341  CB  ASN A  20       9.653 -10.385   1.476  1.00 79.10           C  
ATOM    342  HB2 ASN A  20       9.239  -9.438   1.823  1.00 79.10           H  
ATOM    343  HB3 ASN A  20      10.253 -10.827   2.271  1.00 79.10           H  
ATOM    344  O   ASN A  20      10.045 -13.215   1.027  1.00 79.10           O  
ATOM    345  CG  ASN A  20      10.556 -10.104   0.298  1.00 79.10           C  
ATOM    346  ND2 ASN A  20      11.684  -9.490   0.528  1.00 79.10           N  
ATOM    347 HD21 ASN A  20      12.276  -9.275  -0.262  1.00 79.10           H  
ATOM    348 HD22 ASN A  20      11.880  -9.135   1.453  1.00 79.10           H  
ATOM    349  OD1 ASN A  20      10.245 -10.408  -0.842  1.00 79.10           O  
ATOM    350  N   ASP A  21       8.316 -13.273  -0.385  1.00 78.02           N  
ATOM    351  H   ASP A  21       7.506 -12.778  -0.730  1.00 78.02           H  
ATOM    352  CA  ASP A  21       8.761 -14.432  -1.169  1.00 78.02           C  
ATOM    353  HA  ASP A  21       9.497 -14.991  -0.591  1.00 78.02           H  
ATOM    354  C   ASP A  21       9.459 -13.981  -2.479  1.00 78.02           C  
ATOM    355  CB  ASP A  21       7.581 -15.379  -1.449  1.00 78.02           C  
ATOM    356  HB2 ASP A  21       6.847 -14.833  -2.042  1.00 78.02           H  
ATOM    357  HB3 ASP A  21       7.936 -16.217  -2.049  1.00 78.02           H  
ATOM    358  O   ASP A  21       9.362 -14.634  -3.526  1.00 78.02           O  
ATOM    359  CG  ASP A  21       6.877 -15.964  -0.220  1.00 78.02           C  
ATOM    360  OD1 ASP A  21       7.510 -16.621   0.638  1.00 78.02           O  
ATOM    361  OD2 ASP A  21       5.633 -15.865  -0.158  1.00 78.02           O  
ATOM    362  N   SER A  22      10.097 -12.807  -2.483  1.00 67.44           N  
ATOM    363  H   SER A  22      10.127 -12.279  -1.622  1.00 67.44           H  
ATOM    364  CA  SER A  22      10.980 -12.354  -3.564  1.00 67.44           C  
ATOM    365  HA  SER A  22      10.767 -12.944  -4.455  1.00 67.44           H  
ATOM    366  C   SER A  22      12.452 -12.629  -3.242  1.00 67.44           C  
ATOM    367  CB  SER A  22      10.709 -10.888  -3.927  1.00 67.44           C  
ATOM    368  HB2 SER A  22       9.647 -10.665  -3.826  1.00 67.44           H  
ATOM    369  HB3 SER A  22      11.003 -10.724  -4.963  1.00 67.44           H  
ATOM    370  O   SER A  22      12.795 -13.032  -2.133  1.00 67.44           O  
ATOM    371  OG  SER A  22      11.457 -10.010  -3.135  1.00 67.44           O  
ATOM    372  HG  SER A  22      11.107 -10.039  -2.241  1.00 67.44           H  
ATOM    373  N   SER A  23      13.326 -12.450  -4.233  1.00 72.39           N  
ATOM    374  H   SER A  23      13.021 -12.077  -5.120  1.00 72.39           H  
ATOM    375  CA  SER A  23      14.773 -12.647  -4.098  1.00 72.39           C  
ATOM    376  HA  SER A  23      14.956 -13.468  -3.406  1.00 72.39           H  
ATOM    377  C   SER A  23      15.507 -11.427  -3.527  1.00 72.39           C  
ATOM    378  CB  SER A  23      15.365 -13.042  -5.457  1.00 72.39           C  
ATOM    379  HB2 SER A  23      15.063 -14.062  -5.695  1.00 72.39           H  
ATOM    380  HB3 SER A  23      16.454 -13.003  -5.411  1.00 72.39           H  
ATOM    381  O   SER A  23      16.699 -11.529  -3.245  1.00 72.39           O  
ATOM    382  OG  SER A  23      14.892 -12.175  -6.475  1.00 72.39           O  
ATOM    383  HG  SER A  23      15.468 -12.252  -7.238  1.00 72.39           H  
ATOM    384  N   THR A  24      14.827 -10.291  -3.324  1.00 67.28           N  
ATOM    385  H   THR A  24      13.839 -10.260  -3.530  1.00 67.28           H  
ATOM    386  CA  THR A  24      15.428  -9.033  -2.852  1.00 67.28           C  
ATOM    387  HA  THR A  24      16.461  -9.232  -2.565  1.00 67.28           H  
ATOM    388  C   THR A  24      14.694  -8.469  -1.628  1.00 67.28           C  
ATOM    389  CB  THR A  24      15.471  -7.977  -3.969  1.00 67.28           C  
ATOM    390  HB  THR A  24      15.871  -7.047  -3.562  1.00 67.28           H  
ATOM    391  O   THR A  24      13.512  -8.754  -1.433  1.00 67.28           O  
ATOM    392  CG2 THR A  24      16.355  -8.416  -5.135  1.00 67.28           C  
ATOM    393 HG21 THR A  24      15.924  -9.283  -5.636  1.00 67.28           H  
ATOM    394 HG22 THR A  24      16.449  -7.600  -5.851  1.00 67.28           H  
ATOM    395 HG23 THR A  24      17.350  -8.671  -4.769  1.00 67.28           H  
ATOM    396  OG1 THR A  24      14.187  -7.733  -4.492  1.00 67.28           O  
ATOM    397  HG1 THR A  24      14.288  -7.083  -5.191  1.00 67.28           H  
ATOM    398  N   PRO A  25      15.358  -7.693  -0.749  1.00 72.43           N  
ATOM    399  CA  PRO A  25      14.678  -7.013   0.352  1.00 72.43           C  
ATOM    400  HA  PRO A  25      14.196  -7.766   0.977  1.00 72.43           H  
ATOM    401  C   PRO A  25      13.621  -6.010  -0.132  1.00 72.43           C  
ATOM    402  CB  PRO A  25      15.775  -6.319   1.166  1.00 72.43           C  
ATOM    403  HB2 PRO A  25      15.564  -6.355   2.235  1.00 72.43           H  
ATOM    404  HB3 PRO A  25      15.895  -5.288   0.835  1.00 72.43           H  
ATOM    405  O   PRO A  25      13.850  -5.254  -1.077  1.00 72.43           O  
ATOM    406  CG  PRO A  25      17.034  -7.109   0.815  1.00 72.43           C  
ATOM    407  HG2 PRO A  25      17.090  -8.004   1.435  1.00 72.43           H  
ATOM    408  HG3 PRO A  25      17.936  -6.506   0.927  1.00 72.43           H  
ATOM    409  CD  PRO A  25      16.797  -7.505  -0.641  1.00 72.43           C  
ATOM    410  HD2 PRO A  25      17.349  -8.418  -0.864  1.00 72.43           H  
ATOM    411  HD3 PRO A  25      17.109  -6.698  -1.305  1.00 72.43           H  
ATOM    412  N   VAL A  26      12.494  -5.959   0.577  1.00 68.18           N  
ATOM    413  H   VAL A  26      12.387  -6.596   1.353  1.00 68.18           H  
ATOM    414  CA  VAL A  26      11.370  -5.045   0.314  1.00 68.18           C  
ATOM    415  HA  VAL A  26      11.557  -4.466  -0.591  1.00 68.18           H  
ATOM    416  C   VAL A  26      11.242  -4.078   1.483  1.00 68.18           C  
ATOM    417  CB  VAL A  26      10.069  -5.841   0.107  1.00 68.18           C  
ATOM    418  HB  VAL A  26       9.873  -6.441   0.996  1.00 68.18           H  
ATOM    419  O   VAL A  26      11.287  -4.502   2.632  1.00 68.18           O  
ATOM    420  CG1 VAL A  26       8.861  -4.933  -0.149  1.00 68.18           C  
ATOM    421 HG11 VAL A  26       7.970  -5.540  -0.312  1.00 68.18           H  
ATOM    422 HG12 VAL A  26       9.035  -4.315  -1.029  1.00 68.18           H  
ATOM    423 HG13 VAL A  26       8.683  -4.282   0.707  1.00 68.18           H  
ATOM    424  CG2 VAL A  26      10.193  -6.779  -1.095  1.00 68.18           C  
ATOM    425 HG21 VAL A  26       9.311  -7.417  -1.155  1.00 68.18           H  
ATOM    426 HG22 VAL A  26      11.071  -7.419  -1.013  1.00 68.18           H  
ATOM    427 HG23 VAL A  26      10.287  -6.186  -2.005  1.00 68.18           H  
ATOM    428  N   GLU A  27      11.092  -2.788   1.222  1.00 71.45           N  
ATOM    429  H   GLU A  27      10.926  -2.501   0.268  1.00 71.45           H  
ATOM    430  CA  GLU A  27      10.838  -1.761   2.229  1.00 71.45           C  
ATOM    431  HA  GLU A  27      11.024  -2.177   3.219  1.00 71.45           H  
ATOM    432  C   GLU A  27       9.368  -1.327   2.187  1.00 71.45           C  
ATOM    433  CB  GLU A  27      11.824  -0.598   2.038  1.00 71.45           C  
ATOM    434  HB2 GLU A  27      11.641  -0.093   1.089  1.00 71.45           H  
ATOM    435  HB3 GLU A  27      12.832  -1.013   2.020  1.00 71.45           H  
ATOM    436  O   GLU A  27       8.868  -0.833   1.192  1.00 71.45           O  
ATOM    437  CG  GLU A  27      11.718   0.404   3.195  1.00 71.45           C  
ATOM    438  HG2 GLU A  27      11.602  -0.151   4.126  1.00 71.45           H  
ATOM    439  HG3 GLU A  27      10.824   1.013   3.065  1.00 71.45           H  
ATOM    440  CD  GLU A  27      12.973   1.281   3.324  1.00 71.45           C  
ATOM    441  OE1 GLU A  27      12.876   2.518   3.195  1.00 71.45           O  
ATOM    442  OE2 GLU A  27      14.030   0.706   3.693  1.00 71.45           O  
ATOM    443  N   VAL A  28       8.628  -1.525   3.270  1.00 71.03           N  
ATOM    444  H   VAL A  28       9.062  -1.951   4.076  1.00 71.03           H  
ATOM    445  CA  VAL A  28       7.204  -1.189   3.348  1.00 71.03           C  
ATOM    446  HA  VAL A  28       6.842  -0.898   2.362  1.00 71.03           H  
ATOM    447  C   VAL A  28       7.022   0.007   4.275  1.00 71.03           C  
ATOM    448  CB  VAL A  28       6.378  -2.411   3.787  1.00 71.03           C  
ATOM    449  HB  VAL A  28       6.642  -2.676   4.810  1.00 71.03           H  
ATOM    450  O   VAL A  28       7.319  -0.086   5.469  1.00 71.03           O  
ATOM    451  CG1 VAL A  28       4.879  -2.096   3.733  1.00 71.03           C  
ATOM    452 HG11 VAL A  28       4.644  -1.266   4.399  1.00 71.03           H  
ATOM    453 HG12 VAL A  28       4.302  -2.968   4.042  1.00 71.03           H  
ATOM    454 HG13 VAL A  28       4.593  -1.822   2.717  1.00 71.03           H  
ATOM    455  CG2 VAL A  28       6.649  -3.622   2.880  1.00 71.03           C  
ATOM    456 HG21 VAL A  28       5.953  -4.432   3.097  1.00 71.03           H  
ATOM    457 HG22 VAL A  28       6.537  -3.325   1.837  1.00 71.03           H  
ATOM    458 HG23 VAL A  28       7.663  -3.987   3.039  1.00 71.03           H  
ATOM    459  N   HIS A  29       6.507   1.121   3.756  1.00 70.24           N  
ATOM    460  H   HIS A  29       6.256   1.109   2.778  1.00 70.24           H  
ATOM    461  CA  HIS A  29       6.112   2.287   4.546  1.00 70.24           C  
ATOM    462  HA  HIS A  29       6.651   2.256   5.492  1.00 70.24           H  
ATOM    463  C   HIS A  29       4.620   2.251   4.845  1.00 70.24           C  
ATOM    464  CB  HIS A  29       6.492   3.616   3.886  1.00 70.24           C  
ATOM    465  HB2 HIS A  29       5.815   3.864   3.068  1.00 70.24           H  
ATOM    466  HB3 HIS A  29       6.374   4.406   4.627  1.00 70.24           H  
ATOM    467  O   HIS A  29       3.774   2.435   3.989  1.00 70.24           O  
ATOM    468  CG  HIS A  29       7.898   3.653   3.387  1.00 70.24           C  
ATOM    469  CD2 HIS A  29       8.338   3.340   2.132  1.00 70.24           C  
ATOM    470  HD2 HIS A  29       7.732   3.046   1.288  1.00 70.24           H  
ATOM    471  ND1 HIS A  29       8.996   3.970   4.145  1.00 70.24           N  
ATOM    472  HD1 HIS A  29       9.003   4.134   5.142  1.00 70.24           H  
ATOM    473  CE1 HIS A  29      10.082   3.854   3.364  1.00 70.24           C  
ATOM    474  HE1 HIS A  29      11.108   4.010   3.663  1.00 70.24           H  
ATOM    475  NE2 HIS A  29       9.723   3.448   2.149  1.00 70.24           N  
ATOM    476  N   ILE A  30       4.265   2.057   6.098  1.00 72.62           N  
ATOM    477  H   ILE A  30       5.004   1.945   6.778  1.00 72.62           H  
ATOM    478  CA  ILE A  30       2.893   2.014   6.570  1.00 72.62           C  
ATOM    479  HA  ILE A  30       2.215   1.889   5.725  1.00 72.62           H  
ATOM    480  C   ILE A  30       2.574   3.334   7.262  1.00 72.62           C  
ATOM    481  CB  ILE A  30       2.708   0.819   7.514  1.00 72.62           C  
ATOM    482  HB  ILE A  30       3.296   1.007   8.413  1.00 72.62           H  
ATOM    483  O   ILE A  30       3.297   3.758   8.155  1.00 72.62           O  
ATOM    484  CG1 ILE A  30       3.255  -0.496   6.903  1.00 72.62           C  
ATOM    485 HG12 ILE A  30       2.751  -0.730   5.965  1.00 72.62           H  
ATOM    486 HG13 ILE A  30       4.314  -0.376   6.675  1.00 72.62           H  
ATOM    487  CG2 ILE A  30       1.222   0.799   7.910  1.00 72.62           C  
ATOM    488 HG21 ILE A  30       0.586   1.006   7.049  1.00 72.62           H  
ATOM    489 HG22 ILE A  30       0.939  -0.152   8.361  1.00 72.62           H  
ATOM    490 HG23 ILE A  30       1.030   1.591   8.633  1.00 72.62           H  
ATOM    491  CD1 ILE A  30       3.178  -1.688   7.855  1.00 72.62           C  
ATOM    492 HD11 ILE A  30       3.681  -1.432   8.787  1.00 72.62           H  
ATOM    493 HD12 ILE A  30       2.141  -1.956   8.060  1.00 72.62           H  
ATOM    494 HD13 ILE A  30       3.674  -2.547   7.404  1.00 72.62           H  
ATOM    495  N   LYS A  31       1.469   3.972   6.909  1.00 67.90           N  
ATOM    496  H   LYS A  31       0.913   3.555   6.176  1.00 67.90           H  
ATOM    497  CA  LYS A  31       0.924   5.160   7.555  1.00 67.90           C  
ATOM    498  HA  LYS A  31       1.528   5.382   8.435  1.00 67.90           H  
ATOM    499  C   LYS A  31      -0.506   4.895   8.026  1.00 67.90           C  
ATOM    500  CB  LYS A  31       1.049   6.336   6.584  1.00 67.90           C  
ATOM    501  HB2 LYS A  31       2.107   6.547   6.426  1.00 67.90           H  
ATOM    502  HB3 LYS A  31       0.623   6.058   5.620  1.00 67.90           H  
ATOM    503  O   LYS A  31      -1.339   4.481   7.251  1.00 67.90           O  
ATOM    504  CG  LYS A  31       0.354   7.590   7.124  1.00 67.90           C  
ATOM    505  HG2 LYS A  31       0.783   7.874   8.085  1.00 67.90           H  
ATOM    506  HG3 LYS A  31      -0.708   7.385   7.256  1.00 67.90           H  
ATOM    507  CD  LYS A  31       0.502   8.739   6.133  1.00 67.90           C  
ATOM    508  HD2 LYS A  31       0.208   8.375   5.148  1.00 67.90           H  
ATOM    509  HD3 LYS A  31       1.542   9.064   6.082  1.00 67.90           H  
ATOM    510  CE  LYS A  31      -0.406   9.886   6.578  1.00 67.90           C  
ATOM    511  HE2 LYS A  31       0.093  10.500   7.328  1.00 67.90           H  
ATOM    512  HE3 LYS A  31      -1.283   9.452   7.059  1.00 67.90           H  
ATOM    513  NZ  LYS A  31      -0.852  10.676   5.410  1.00 67.90           N  
ATOM    514  HZ1 LYS A  31      -1.546  11.353   5.692  1.00 67.90           H  
ATOM    515  HZ2 LYS A  31      -1.289  10.034   4.763  1.00 67.90           H  
ATOM    516  HZ3 LYS A  31      -0.081  11.121   4.932  1.00 67.90           H  
ATOM    517  N   VAL A  32      -0.844   5.157   9.279  1.00 66.60           N  
ATOM    518  H   VAL A  32      -0.138   5.543   9.889  1.00 66.60           H  
ATOM    519  CA  VAL A  32      -2.194   4.936   9.826  1.00 66.60           C  
ATOM    520  HA  VAL A  32      -2.906   4.784   9.015  1.00 66.60           H  
ATOM    521  C   VAL A  32      -2.610   6.185  10.576  1.00 66.60           C  
ATOM    522  CB  VAL A  32      -2.239   3.695  10.728  1.00 66.60           C  
ATOM    523  HB  VAL A  32      -1.616   3.858  11.608  1.00 66.60           H  
ATOM    524  O   VAL A  32      -2.076   6.478  11.645  1.00 66.60           O  
ATOM    525  CG1 VAL A  32      -3.670   3.382  11.182  1.00 66.60           C  
ATOM    526 HG11 VAL A  32      -4.322   3.244  10.320  1.00 66.60           H  
ATOM    527 HG12 VAL A  32      -4.058   4.198  11.793  1.00 66.60           H  
ATOM    528 HG13 VAL A  32      -3.673   2.474  11.784  1.00 66.60           H  
ATOM    529  CG2 VAL A  32      -1.697   2.480   9.982  1.00 66.60           C  
ATOM    530 HG21 VAL A  32      -0.658   2.640   9.694  1.00 66.60           H  
ATOM    531 HG22 VAL A  32      -1.699   1.634  10.668  1.00 66.60           H  
ATOM    532 HG23 VAL A  32      -2.296   2.279   9.094  1.00 66.60           H  
ATOM    533  N   GLY A  33      -3.510   6.973   9.984  1.00 66.83           N  
ATOM    534  H   GLY A  33      -3.929   6.677   9.114  1.00 66.83           H  
ATOM    535  CA  GLY A  33      -3.724   8.349  10.431  1.00 66.83           C  
ATOM    536  HA2 GLY A  33      -4.449   8.841   9.782  1.00 66.83           H  
ATOM    537  HA3 GLY A  33      -4.116   8.343  11.448  1.00 66.83           H  
ATOM    538  C   GLY A  33      -2.409   9.141  10.384  1.00 66.83           C  
ATOM    539  O   GLY A  33      -1.820   9.306   9.313  1.00 66.83           O  
ATOM    540  N   ASP A  34      -1.938   9.588  11.550  1.00 71.84           N  
ATOM    541  H   ASP A  34      -2.494   9.434  12.379  1.00 71.84           H  
ATOM    542  CA  ASP A  34      -0.664  10.305  11.713  1.00 71.84           C  
ATOM    543  HA  ASP A  34      -0.437  10.843  10.793  1.00 71.84           H  
ATOM    544  C   ASP A  34       0.537   9.388  12.006  1.00 71.84           C  
ATOM    545  CB  ASP A  34      -0.802  11.339  12.840  1.00 71.84           C  
ATOM    546  HB2 ASP A  34       0.161  11.826  12.996  1.00 71.84           H  
ATOM    547  HB3 ASP A  34      -1.072  10.825  13.762  1.00 71.84           H  
ATOM    548  O   ASP A  34       1.687   9.815  11.880  1.00 71.84           O  
ATOM    549  CG  ASP A  34      -1.834  12.422  12.526  1.00 71.84           C  
ATOM    550  OD1 ASP A  34      -1.863  12.881  11.361  1.00 71.84           O  
ATOM    551  OD2 ASP A  34      -2.582  12.772  13.465  1.00 71.84           O  
ATOM    552  N   GLU A  35       0.302   8.132  12.400  1.00 75.58           N  
ATOM    553  H   GLU A  35      -0.640   7.771  12.352  1.00 75.58           H  
ATOM    554  CA  GLU A  35       1.383   7.192  12.702  1.00 75.58           C  
ATOM    555  HA  GLU A  35       2.133   7.721  13.290  1.00 75.58           H  
ATOM    556  C   GLU A  35       2.039   6.719  11.403  1.00 75.58           C  
ATOM    557  CB  GLU A  35       0.860   6.018  13.548  1.00 75.58           C  
ATOM    558  HB2 GLU A  35       0.200   5.393  12.947  1.00 75.58           H  
ATOM    559  HB3 GLU A  35       0.295   6.425  14.388  1.00 75.58           H  
ATOM    560  O   GLU A  35       1.342   6.361  10.460  1.00 75.58           O  
ATOM    561  CG  GLU A  35       2.018   5.167  14.096  1.00 75.58           C  
ATOM    562  HG2 GLU A  35       2.564   4.734  13.258  1.00 75.58           H  
ATOM    563  HG3 GLU A  35       2.705   5.820  14.634  1.00 75.58           H  
ATOM    564  CD  GLU A  35       1.578   4.035  15.038  1.00 75.58           C  
ATOM    565  OE1 GLU A  35       2.408   3.119  15.258  1.00 75.58           O  
ATOM    566  OE2 GLU A  35       0.438   4.056  15.549  1.00 75.58           O  
ATOM    567  N   LYS A  36       3.373   6.693  11.342  1.00 79.63           N  
ATOM    568  H   LYS A  36       3.893   6.969  12.163  1.00 79.63           H  
ATOM    569  CA  LYS A  36       4.143   6.166  10.206  1.00 79.63           C  
ATOM    570  HA  LYS A  36       3.465   5.663   9.516  1.00 79.63           H  
ATOM    571  C   LYS A  36       5.157   5.141  10.698  1.00 79.63           C  
ATOM    572  CB  LYS A  36       4.859   7.289   9.443  1.00 79.63           C  
ATOM    573  HB2 LYS A  36       5.536   7.799  10.128  1.00 79.63           H  
ATOM    574  HB3 LYS A  36       5.455   6.836   8.651  1.00 79.63           H  
ATOM    575  O   LYS A  36       5.821   5.375  11.706  1.00 79.63           O  
ATOM    576  CG  LYS A  36       3.909   8.317   8.812  1.00 79.63           C  
ATOM    577  HG2 LYS A  36       3.244   7.814   8.110  1.00 79.63           H  
ATOM    578  HG3 LYS A  36       3.316   8.800   9.589  1.00 79.63           H  
ATOM    579  CD  LYS A  36       4.737   9.375   8.072  1.00 79.63           C  
ATOM    580  HD2 LYS A  36       5.454   9.810   8.769  1.00 79.63           H  
ATOM    581  HD3 LYS A  36       5.280   8.892   7.260  1.00 79.63           H  
ATOM    582  CE  LYS A  36       3.844  10.483   7.512  1.00 79.63           C  
ATOM    583  HE2 LYS A  36       3.124  10.030   6.829  1.00 79.63           H  
ATOM    584  HE3 LYS A  36       3.296  10.934   8.339  1.00 79.63           H  
ATOM    585  NZ  LYS A  36       4.656  11.503   6.801  1.00 79.63           N  
ATOM    586  HZ1 LYS A  36       5.158  11.079   6.034  1.00 79.63           H  
ATOM    587  HZ2 LYS A  36       4.075  12.246   6.438  1.00 79.63           H  
ATOM    588  HZ3 LYS A  36       5.335  11.905   7.431  1.00 79.63           H  
ATOM    589  N   ARG A  37       5.311   4.033   9.979  1.00 81.32           N  
ATOM    590  H   ARG A  37       4.719   3.921   9.168  1.00 81.32           H  
ATOM    591  CA  ARG A  37       6.297   2.981  10.234  1.00 81.32           C  
ATOM    592  HA  ARG A  37       7.092   3.372  10.870  1.00 81.32           H  
ATOM    593  C   ARG A  37       6.922   2.532   8.926  1.00 81.32           C  
ATOM    594  CB  ARG A  37       5.640   1.783  10.933  1.00 81.32           C  
ATOM    595  HB2 ARG A  37       6.385   0.993  11.024  1.00 81.32           H  
ATOM    596  HB3 ARG A  37       4.817   1.408  10.325  1.00 81.32           H  
ATOM    597  O   ARG A  37       6.206   2.293   7.969  1.00 81.32           O  
ATOM    598  CG  ARG A  37       5.125   2.146  12.331  1.00 81.32           C  
ATOM    599  HG2 ARG A  37       5.908   2.656  12.893  1.00 81.32           H  
ATOM    600  HG3 ARG A  37       4.258   2.801  12.247  1.00 81.32           H  
ATOM    601  CD  ARG A  37       4.734   0.870  13.069  1.00 81.32           C  
ATOM    602  HD2 ARG A  37       3.988   0.350  12.468  1.00 81.32           H  
ATOM    603  HD3 ARG A  37       5.615   0.239  13.183  1.00 81.32           H  
ATOM    604  NE  ARG A  37       4.147   1.156  14.381  1.00 81.32           N  
ATOM    605  HE  ARG A  37       3.739   2.068  14.533  1.00 81.32           H  
ATOM    606  NH1 ARG A  37       4.057  -1.000  15.173  1.00 81.32           N  
ATOM    607 HH11 ARG A  37       4.648  -1.306  14.413  1.00 81.32           H  
ATOM    608 HH12 ARG A  37       3.540  -1.642  15.756  1.00 81.32           H  
ATOM    609  NH2 ARG A  37       2.965   0.633  16.217  1.00 81.32           N  
ATOM    610 HH21 ARG A  37       2.636   1.584  16.133  1.00 81.32           H  
ATOM    611 HH22 ARG A  37       2.361  -0.060  16.636  1.00 81.32           H  
ATOM    612  CZ  ARG A  37       3.748   0.263  15.256  1.00 81.32           C  
ATOM    613  N   THR A  38       8.234   2.367   8.912  1.00 82.56           N  
ATOM    614  H   THR A  38       8.762   2.544   9.754  1.00 82.56           H  
ATOM    615  CA  THR A  38       8.961   1.766   7.790  1.00 82.56           C  
ATOM    616  HA  THR A  38       8.296   1.613   6.939  1.00 82.56           H  
ATOM    617  C   THR A  38       9.505   0.422   8.239  1.00 82.56           C  
ATOM    618  CB  THR A  38      10.109   2.665   7.325  1.00 82.56           C  
ATOM    619  HB  THR A  38      10.815   2.796   8.145  1.00 82.56           H  
ATOM    620  O   THR A  38      10.079   0.334   9.326  1.00 82.56           O  
ATOM    621  CG2 THR A  38      10.853   2.072   6.132  1.00 82.56           C  
ATOM    622 HG21 THR A  38      11.558   2.796   5.724  1.00 82.56           H  
ATOM    623 HG22 THR A  38      11.422   1.194   6.440  1.00 82.56           H  
ATOM    624 HG23 THR A  38      10.149   1.777   5.354  1.00 82.56           H  
ATOM    625  OG1 THR A  38       9.631   3.938   6.948  1.00 82.56           O  
ATOM    626  HG1 THR A  38      10.400   4.411   6.621  1.00 82.56           H  
ATOM    627  N   VAL A  39       9.331  -0.615   7.424  1.00 85.13           N  
ATOM    628  H   VAL A  39       8.810  -0.477   6.570  1.00 85.13           H  
ATOM    629  CA  VAL A  39       9.792  -1.973   7.723  1.00 85.13           C  
ATOM    630  HA  VAL A  39      10.500  -1.952   8.552  1.00 85.13           H  
ATOM    631  C   VAL A  39      10.506  -2.546   6.509  1.00 85.13           C  
ATOM    632  CB  VAL A  39       8.605  -2.864   8.131  1.00 85.13           C  
ATOM    633  HB  VAL A  39       7.877  -2.898   7.320  1.00 85.13           H  
ATOM    634  O   VAL A  39       9.913  -2.651   5.445  1.00 85.13           O  
ATOM    635  CG1 VAL A  39       9.047  -4.295   8.441  1.00 85.13           C  
ATOM    636 HG11 VAL A  39       8.159  -4.893   8.645  1.00 85.13           H  
ATOM    637 HG12 VAL A  39       9.543  -4.745   7.581  1.00 85.13           H  
ATOM    638 HG13 VAL A  39       9.722  -4.318   9.297  1.00 85.13           H  
ATOM    639  CG2 VAL A  39       7.917  -2.305   9.384  1.00 85.13           C  
ATOM    640 HG21 VAL A  39       8.663  -2.066  10.142  1.00 85.13           H  
ATOM    641 HG22 VAL A  39       7.237  -3.054   9.789  1.00 85.13           H  
ATOM    642 HG23 VAL A  39       7.352  -1.409   9.128  1.00 85.13           H  
ATOM    643  N   THR A  40      11.763  -2.960   6.664  1.00 84.34           N  
ATOM    644  H   THR A  40      12.197  -2.882   7.573  1.00 84.34           H  
ATOM    645  CA  THR A  40      12.415  -3.819   5.667  1.00 84.34           C  
ATOM    646  HA  THR A  40      12.058  -3.548   4.673  1.00 84.34           H  
ATOM    647  C   THR A  40      12.035  -5.276   5.945  1.00 84.34           C  
ATOM    648  CB  THR A  40      13.945  -3.665   5.664  1.00 84.34           C  
ATOM    649  HB  THR A  40      14.338  -4.014   6.619  1.00 84.34           H  
ATOM    650  O   THR A  40      12.213  -5.739   7.067  1.00 84.34           O  
ATOM    651  CG2 THR A  40      14.594  -4.482   4.547  1.00 84.34           C  
ATOM    652 HG21 THR A  40      14.424  -5.546   4.713  1.00 84.34           H  
ATOM    653 HG22 THR A  40      15.672  -4.316   4.539  1.00 84.34           H  
ATOM    654 HG23 THR A  40      14.170  -4.201   3.583  1.00 84.34           H  
ATOM    655  OG1 THR A  40      14.393  -2.332   5.464  1.00 84.34           O  
ATOM    656  HG1 THR A  40      13.726  -1.841   4.979  1.00 84.34           H  
ATOM    657  N   VAL A  41      11.552  -5.989   4.931  1.00 83.12           N  
ATOM    658  H   VAL A  41      11.409  -5.509   4.054  1.00 83.12           H  
ATOM    659  CA  VAL A  41      11.242  -7.423   4.946  1.00 83.12           C  
ATOM    660  HA  VAL A  41      11.386  -7.818   5.951  1.00 83.12           H  
ATOM    661  C   VAL A  41      12.220  -8.118   3.999  1.00 83.12           C  
ATOM    662  CB  VAL A  41       9.778  -7.677   4.528  1.00 83.12           C  
ATOM    663  HB  VAL A  41       9.662  -7.467   3.465  1.00 83.12           H  
ATOM    664  O   VAL A  41      12.200  -7.889   2.787  1.00 83.12           O  
ATOM    665  CG1 VAL A  41       9.377  -9.133   4.786  1.00 83.12           C  
ATOM    666 HG11 VAL A  41       9.433  -9.359   5.851  1.00 83.12           H  
ATOM    667 HG12 VAL A  41       8.359  -9.312   4.439  1.00 83.12           H  
ATOM    668 HG13 VAL A  41      10.050  -9.809   4.258  1.00 83.12           H  
ATOM    669  CG2 VAL A  41       8.790  -6.787   5.292  1.00 83.12           C  
ATOM    670 HG21 VAL A  41       8.914  -6.927   6.366  1.00 83.12           H  
ATOM    671 HG22 VAL A  41       7.772  -7.051   5.005  1.00 83.12           H  
ATOM    672 HG23 VAL A  41       8.950  -5.738   5.041  1.00 83.12           H  
ATOM    673  N   ASN A  42      13.123  -8.930   4.535  1.00 85.69           N  
ATOM    674  H   ASN A  42      13.077  -9.108   5.529  1.00 85.69           H  
ATOM    675  CA  ASN A  42      14.137  -9.649   3.765  1.00 85.69           C  
ATOM    676  HA  ASN A  42      14.557  -8.958   3.034  1.00 85.69           H  
ATOM    677  C   ASN A  42      13.536 -10.847   3.003  1.00 85.69           C  
ATOM    678  CB  ASN A  42      15.265 -10.087   4.712  1.00 85.69           C  
ATOM    679  HB2 ASN A  42      14.855 -10.736   5.485  1.00 85.69           H  
ATOM    680  HB3 ASN A  42      16.020 -10.655   4.169  1.00 85.69           H  
ATOM    681  O   ASN A  42      12.434 -11.290   3.328  1.00 85.69           O  
ATOM    682  CG  ASN A  42      15.957  -8.902   5.351  1.00 85.69           C  
ATOM    683  ND2 ASN A  42      15.783  -8.722   6.635  1.00 85.69           N  
ATOM    684 HD21 ASN A  42      16.144  -7.870   7.040  1.00 85.69           H  
ATOM    685 HD22 ASN A  42      14.991  -9.184   7.058  1.00 85.69           H  
ATOM    686  OD1 ASN A  42      16.629  -8.116   4.698  1.00 85.69           O  
ATOM    687  N   PRO A  43      14.239 -11.401   1.999  1.00 81.74           N  
ATOM    688  CA  PRO A  43      13.812 -12.621   1.315  1.00 81.74           C  
ATOM    689  HA  PRO A  43      12.934 -12.394   0.709  1.00 81.74           H  
ATOM    690  C   PRO A  43      13.491 -13.768   2.284  1.00 81.74           C  
ATOM    691  CB  PRO A  43      14.979 -12.981   0.391  1.00 81.74           C  
ATOM    692  HB2 PRO A  43      15.730 -13.559   0.931  1.00 81.74           H  
ATOM    693  HB3 PRO A  43      14.653 -13.527  -0.495  1.00 81.74           H  
ATOM    694  O   PRO A  43      14.313 -14.131   3.126  1.00 81.74           O  
ATOM    695  CG  PRO A  43      15.554 -11.612   0.046  1.00 81.74           C  
ATOM    696  HG2 PRO A  43      14.914 -11.132  -0.695  1.00 81.74           H  
ATOM    697  HG3 PRO A  43      16.584 -11.674  -0.305  1.00 81.74           H  
ATOM    698  CD  PRO A  43      15.444 -10.872   1.374  1.00 81.74           C  
ATOM    699  HD2 PRO A  43      15.370  -9.800   1.196  1.00 81.74           H  
ATOM    700  HD3 PRO A  43      16.313 -11.101   1.991  1.00 81.74           H  
ATOM    701  N   GLY A  44      12.296 -14.343   2.154  1.00 86.14           N  
ATOM    702  H   GLY A  44      11.648 -13.933   1.497  1.00 86.14           H  
ATOM    703  CA  GLY A  44      11.768 -15.403   3.017  1.00 86.14           C  
ATOM    704  HA2 GLY A  44      10.928 -15.874   2.508  1.00 86.14           H  
ATOM    705  HA3 GLY A  44      12.544 -16.152   3.176  1.00 86.14           H  
ATOM    706  C   GLY A  44      11.273 -14.937   4.392  1.00 86.14           C  
ATOM    707  O   GLY A  44      10.844 -15.775   5.185  1.00 86.14           O  
ATOM    708  N   GLU A  45      11.328 -13.638   4.695  1.00 91.09           N  
ATOM    709  H   GLU A  45      11.670 -12.989   4.001  1.00 91.09           H  
ATOM    710  CA  GLU A  45      10.894 -13.078   5.976  1.00 91.09           C  
ATOM    711  HA  GLU A  45      11.098 -13.819   6.749  1.00 91.09           H  
ATOM    712  C   GLU A  45       9.383 -12.797   5.993  1.00 91.09           C  
ATOM    713  CB  GLU A  45      11.732 -11.829   6.313  1.00 91.09           C  
ATOM    714  HB2 GLU A  45      12.782 -12.062   6.133  1.00 91.09           H  
ATOM    715  HB3 GLU A  45      11.434 -11.014   5.654  1.00 91.09           H  
ATOM    716  O   GLU A  45       8.782 -12.395   4.990  1.00 91.09           O  
ATOM    717  CG  GLU A  45      11.589 -11.356   7.769  1.00 91.09           C  
ATOM    718  HG2 GLU A  45      10.548 -11.088   7.952  1.00 91.09           H  
ATOM    719  HG3 GLU A  45      11.841 -12.187   8.427  1.00 91.09           H  
ATOM    720  CD  GLU A  45      12.484 -10.150   8.115  1.00 91.09           C  
ATOM    721  OE1 GLU A  45      12.509  -9.766   9.303  1.00 91.09           O  
ATOM    722  OE2 GLU A  45      13.183  -9.623   7.215  1.00 91.09           O  
ATOM    723  N   GLU A  46       8.780 -12.981   7.168  1.00 91.52           N  
ATOM    724  H   GLU A  46       9.342 -13.277   7.954  1.00 91.52           H  
ATOM    725  CA  GLU A  46       7.426 -12.537   7.491  1.00 91.52           C  
ATOM    726  HA  GLU A  46       7.037 -11.987   6.635  1.00 91.52           H  
ATOM    727  C   GLU A  46       7.487 -11.585   8.693  1.00 91.52           C  
ATOM    728  CB  GLU A  46       6.501 -13.748   7.719  1.00 91.52           C  
ATOM    729  HB2 GLU A  46       6.851 -14.320   8.578  1.00 91.52           H  
ATOM    730  HB3 GLU A  46       6.558 -14.380   6.834  1.00 91.52           H  
ATOM    731  O   GLU A  46       8.043 -11.929   9.737  1.00 91.52           O  
ATOM    732  CG  GLU A  46       5.030 -13.342   7.942  1.00 91.52           C  
ATOM    733  HG2 GLU A  46       4.959 -12.779   8.873  1.00 91.52           H  
ATOM    734  HG3 GLU A  46       4.726 -12.682   7.131  1.00 91.52           H  
ATOM    735  CD  GLU A  46       4.042 -14.528   7.994  1.00 91.52           C  
ATOM    736  OE1 GLU A  46       2.884 -14.300   8.426  1.00 91.52           O  
ATOM    737  OE2 GLU A  46       4.394 -15.648   7.547  1.00 91.52           O  
ATOM    738  N   VAL A  47       6.921 -10.385   8.549  1.00 90.45           N  
ATOM    739  H   VAL A  47       6.455 -10.190   7.675  1.00 90.45           H  
ATOM    740  CA  VAL A  47       6.893  -9.348   9.588  1.00 90.45           C  
ATOM    741  HA  VAL A  47       7.302  -9.766  10.508  1.00 90.45           H  
ATOM    742  C   VAL A  47       5.455  -8.928   9.866  1.00 90.45           C  
ATOM    743  CB  VAL A  47       7.760  -8.126   9.215  1.00 90.45           C  
ATOM    744  HB  VAL A  47       7.364  -7.653   8.317  1.00 90.45           H  
ATOM    745  O   VAL A  47       4.704  -8.609   8.947  1.00 90.45           O  
ATOM    746  CG1 VAL A  47       7.744  -7.104  10.362  1.00 90.45           C  
ATOM    747 HG11 VAL A  47       8.538  -6.370  10.227  1.00 90.45           H  
ATOM    748 HG12 VAL A  47       6.784  -6.590  10.397  1.00 90.45           H  
ATOM    749 HG13 VAL A  47       7.923  -7.609  11.312  1.00 90.45           H  
ATOM    750  CG2 VAL A  47       9.219  -8.515   8.956  1.00 90.45           C  
ATOM    751 HG21 VAL A  47       9.644  -9.014   9.826  1.00 90.45           H  
ATOM    752 HG22 VAL A  47       9.275  -9.193   8.104  1.00 90.45           H  
ATOM    753 HG23 VAL A  47       9.818  -7.634   8.724  1.00 90.45           H  
ATOM    754  N   GLU A  48       5.071  -8.876  11.143  1.00 89.34           N  
ATOM    755  H   GLU A  48       5.738  -9.138  11.855  1.00 89.34           H  
ATOM    756  CA  GLU A  48       3.782  -8.336  11.583  1.00 89.34           C  
ATOM    757  HA  GLU A  48       3.137  -8.233  10.710  1.00 89.34           H  
ATOM    758  C   GLU A  48       3.958  -6.944  12.207  1.00 89.34           C  
ATOM    759  CB  GLU A  48       3.068  -9.320  12.530  1.00 89.34           C  
ATOM    760  HB2 GLU A  48       3.631  -9.403  13.459  1.00 89.34           H  
ATOM    761  HB3 GLU A  48       3.031 -10.301  12.057  1.00 89.34           H  
ATOM    762  O   GLU A  48       4.731  -6.752  13.146  1.00 89.34           O  
ATOM    763  CG  GLU A  48       1.629  -8.873  12.841  1.00 89.34           C  
ATOM    764  HG2 GLU A  48       1.651  -7.888  13.309  1.00 89.34           H  
ATOM    765  HG3 GLU A  48       1.077  -8.773  11.907  1.00 89.34           H  
ATOM    766  CD  GLU A  48       0.887  -9.852  13.768  1.00 89.34           C  
ATOM    767  OE1 GLU A  48       0.841  -9.575  14.987  1.00 89.34           O  
ATOM    768  OE2 GLU A  48       0.269 -10.823  13.258  1.00 89.34           O  
ATOM    769  N   VAL A  49       3.200  -5.963  11.716  1.00 86.03           N  
ATOM    770  H   VAL A  49       2.624  -6.179  10.916  1.00 86.03           H  
ATOM    771  CA  VAL A  49       3.147  -4.600  12.248  1.00 86.03           C  
ATOM    772  HA  VAL A  49       3.889  -4.505  13.040  1.00 86.03           H  
ATOM    773  C   VAL A  49       1.767  -4.355  12.839  1.00 86.03           C  
ATOM    774  CB  VAL A  49       3.482  -3.550  11.174  1.00 86.03           C  
ATOM    775  HB  VAL A  49       2.657  -3.457  10.468  1.00 86.03           H  
ATOM    776  O   VAL A  49       0.767  -4.378  12.128  1.00 86.03           O  
ATOM    777  CG1 VAL A  49       3.709  -2.188  11.838  1.00 86.03           C  
ATOM    778 HG11 VAL A  49       4.575  -2.244  12.499  1.00 86.03           H  
ATOM    779 HG12 VAL A  49       3.899  -1.441  11.067  1.00 86.03           H  
ATOM    780 HG13 VAL A  49       2.826  -1.888  12.402  1.00 86.03           H  
ATOM    781  CG2 VAL A  49       4.749  -3.910  10.395  1.00 86.03           C  
ATOM    782 HG21 VAL A  49       5.575  -4.094  11.081  1.00 86.03           H  
ATOM    783 HG22 VAL A  49       4.578  -4.808   9.800  1.00 86.03           H  
ATOM    784 HG23 VAL A  49       5.004  -3.105   9.706  1.00 86.03           H  
ATOM    785  N   THR A  50       1.702  -4.109  14.147  1.00 83.45           N  
ATOM    786  H   THR A  50       2.556  -4.150  14.685  1.00 83.45           H  
ATOM    787  CA  THR A  50       0.440  -3.807  14.840  1.00 83.45           C  
ATOM    788  HA  THR A  50      -0.394  -4.084  14.194  1.00 83.45           H  
ATOM    789  C   THR A  50       0.316  -2.318  15.147  1.00 83.45           C  
ATOM    790  CB  THR A  50       0.277  -4.640  16.117  1.00 83.45           C  
ATOM    791  HB  THR A  50       1.090  -4.418  16.808  1.00 83.45           H  
ATOM    792  O   THR A  50       1.213  -1.725  15.758  1.00 83.45           O  
ATOM    793  CG2 THR A  50      -1.064  -4.390  16.812  1.00 83.45           C  
ATOM    794 HG21 THR A  50      -1.181  -5.090  17.639  1.00 83.45           H  
ATOM    795 HG22 THR A  50      -1.882  -4.529  16.105  1.00 83.45           H  
ATOM    796 HG23 THR A  50      -1.103  -3.376  17.211  1.00 83.45           H  
ATOM    797  OG1 THR A  50       0.283  -6.016  15.821  1.00 83.45           O  
ATOM    798  HG1 THR A  50       1.082  -6.264  15.351  1.00 83.45           H  
ATOM    799  N   PHE A  51      -0.827  -1.750  14.779  1.00 75.33           N  
ATOM    800  H   PHE A  51      -1.489  -2.326  14.279  1.00 75.33           H  
ATOM    801  CA  PHE A  51      -1.297  -0.416  15.137  1.00 75.33           C  
ATOM    802  HA  PHE A  51      -0.499   0.146  15.622  1.00 75.33           H  
ATOM    803  C   PHE A  51      -2.470  -0.555  16.105  1.00 75.33           C  
ATOM    804  CB  PHE A  51      -1.722   0.338  13.873  1.00 75.33           C  
ATOM    805  HB2 PHE A  51      -2.522  -0.214  13.380  1.00 75.33           H  
ATOM    806  HB3 PHE A  51      -2.121   1.311  14.159  1.00 75.33           H  
ATOM    807  O   PHE A  51      -3.325  -1.418  15.913  1.00 75.33           O  
ATOM    808  CG  PHE A  51      -0.591   0.538  12.890  1.00 75.33           C  
ATOM    809  CD1 PHE A  51       0.124   1.748  12.888  1.00 75.33           C  
ATOM    810  HD1 PHE A  51      -0.162   2.544  13.559  1.00 75.33           H  
ATOM    811  CD2 PHE A  51      -0.231  -0.494  12.002  1.00 75.33           C  
ATOM    812  HD2 PHE A  51      -0.776  -1.426  12.000  1.00 75.33           H  
ATOM    813  CE1 PHE A  51       1.208   1.923  12.014  1.00 75.33           C  
ATOM    814  HE1 PHE A  51       1.750   2.857  12.009  1.00 75.33           H  
ATOM    815  CE2 PHE A  51       0.859  -0.322  11.136  1.00 75.33           C  
ATOM    816  HE2 PHE A  51       1.149  -1.123  10.473  1.00 75.33           H  
ATOM    817  CZ  PHE A  51       1.584   0.882  11.152  1.00 75.33           C  
ATOM    818  HZ  PHE A  51       2.430   1.014  10.494  1.00 75.33           H  
ATOM    819  N   SER A  52      -2.526   0.299  17.122  1.00 73.84           N  
ATOM    820  H   SER A  52      -1.830   1.028  17.185  1.00 73.84           H  
ATOM    821  CA  SER A  52      -3.642   0.351  18.069  1.00 73.84           C  
ATOM    822  HA  SER A  52      -4.402  -0.386  17.807  1.00 73.84           H  
ATOM    823  C   SER A  52      -4.267   1.735  18.010  1.00 73.84           C  
ATOM    824  CB  SER A  52      -3.192   0.064  19.504  1.00 73.84           C  
ATOM    825  HB2 SER A  52      -4.067   0.076  20.154  1.00 73.84           H  
ATOM    826  HB3 SER A  52      -2.509   0.849  19.827  1.00 73.84           H  
ATOM    827  O   SER A  52      -3.554   2.738  18.094  1.00 73.84           O  
ATOM    828  OG  SER A  52      -2.542  -1.190  19.628  1.00 73.84           O  
ATOM    829  HG  SER A  52      -2.286  -1.283  20.549  1.00 73.84           H  
ATOM    830  N   ALA A  53      -5.588   1.811  17.917  1.00 61.52           N  
ATOM    831  H   ALA A  53      -6.134   0.962  17.877  1.00 61.52           H  
ATOM    832  CA  ALA A  53      -6.299   3.070  17.976  1.00 61.52           C  
ATOM    833  HA  ALA A  53      -5.596   3.877  18.185  1.00 61.52           H  
ATOM    834  C   ALA A  53      -7.338   3.069  19.089  1.00 61.52           C  
ATOM    835  CB  ALA A  53      -6.933   3.387  16.633  1.00 61.52           C  
ATOM    836  HB1 ALA A  53      -7.792   2.740  16.454  1.00 61.52           H  
ATOM    837  HB2 ALA A  53      -7.311   4.407  16.703  1.00 61.52           H  
ATOM    838  HB3 ALA A  53      -6.206   3.303  15.825  1.00 61.52           H  
ATOM    839  O   ALA A  53      -8.390   2.458  18.975  1.00 61.52           O  
ATOM    840  N   ASN A  54      -7.102   3.899  20.105  1.00 57.24           N  
ATOM    841  H   ASN A  54      -6.168   4.269  20.214  1.00 57.24           H  
ATOM    842  CA  ASN A  54      -8.117   4.234  21.112  1.00 57.24           C  
ATOM    843  HA  ASN A  54      -8.495   3.309  21.547  1.00 57.24           H  
ATOM    844  C   ASN A  54      -9.332   4.982  20.516  1.00 57.24           C  
ATOM    845  CB  ASN A  54      -7.456   5.080  22.215  1.00 57.24           C  
ATOM    846  HB2 ASN A  54      -7.059   5.995  21.776  1.00 57.24           H  
ATOM    847  HB3 ASN A  54      -8.217   5.359  22.944  1.00 57.24           H  
ATOM    848  O   ASN A  54     -10.312   5.215  21.215  1.00 57.24           O  
ATOM    849  CG  ASN A  54      -6.355   4.357  22.968  1.00 57.24           C  
ATOM    850  ND2 ASN A  54      -5.431   5.082  23.553  1.00 57.24           N  
ATOM    851 HD21 ASN A  54      -4.743   4.552  24.068  1.00 57.24           H  
ATOM    852 HD22 ASN A  54      -5.510   6.088  23.595  1.00 57.24           H  
ATOM    853  OD1 ASN A  54      -6.278   3.150  23.044  1.00 57.24           O  
ATOM    854  N   ASP A  55      -9.244   5.382  19.244  1.00 54.20           N  
ATOM    855  H   ASP A  55      -8.456   5.041  18.713  1.00 54.20           H  
ATOM    856  CA  ASP A  55     -10.316   5.969  18.450  1.00 54.20           C  
ATOM    857  HA  ASP A  55     -11.247   5.956  19.016  1.00 54.20           H  
ATOM    858  C   ASP A  55     -10.461   5.149  17.151  1.00 54.20           C  
ATOM    859  CB  ASP A  55     -10.001   7.446  18.180  1.00 54.20           C  
ATOM    860  HB2 ASP A  55      -9.980   7.975  19.133  1.00 54.20           H  
ATOM    861  HB3 ASP A  55      -9.010   7.531  17.735  1.00 54.20           H  
ATOM    862  O   ASP A  55      -9.565   5.211  16.303  1.00 54.20           O  
ATOM    863  CG  ASP A  55     -11.029   8.125  17.269  1.00 54.20           C  
ATOM    864  OD1 ASP A  55     -12.019   7.463  16.882  1.00 54.20           O  
ATOM    865  OD2 ASP A  55     -10.791   9.309  16.954  1.00 54.20           O  
ATOM    866  N   PRO A  56     -11.560   4.392  16.975  1.00 48.33           N  
ATOM    867  CA  PRO A  56     -11.823   3.596  15.776  1.00 48.33           C  
ATOM    868  HA  PRO A  56     -11.108   2.774  15.739  1.00 48.33           H  
ATOM    869  C   PRO A  56     -11.726   4.400  14.472  1.00 48.33           C  
ATOM    870  CB  PRO A  56     -13.238   3.036  15.965  1.00 48.33           C  
ATOM    871  HB2 PRO A  56     -13.969   3.706  15.512  1.00 48.33           H  
ATOM    872  HB3 PRO A  56     -13.332   2.035  15.543  1.00 48.33           H  
ATOM    873  O   PRO A  56     -11.368   3.838  13.439  1.00 48.33           O  
ATOM    874  CG  PRO A  56     -13.437   3.033  17.478  1.00 48.33           C  
ATOM    875  HG2 PRO A  56     -14.489   3.114  17.751  1.00 48.33           H  
ATOM    876  HG3 PRO A  56     -12.995   2.131  17.901  1.00 48.33           H  
ATOM    877  CD  PRO A  56     -12.642   4.248  17.933  1.00 48.33           C  
ATOM    878  HD2 PRO A  56     -13.271   5.137  17.903  1.00 48.33           H  
ATOM    879  HD3 PRO A  56     -12.266   4.078  18.942  1.00 48.33           H  
ATOM    880  N   HIS A  57     -11.957   5.720  14.514  1.00 52.34           N  
ATOM    881  H   HIS A  57     -12.186   6.156  15.396  1.00 52.34           H  
ATOM    882  CA  HIS A  57     -11.832   6.597  13.349  1.00 52.34           C  
ATOM    883  HA  HIS A  57     -12.393   6.147  12.530  1.00 52.34           H  
ATOM    884  C   HIS A  57     -10.388   6.762  12.855  1.00 52.34           C  
ATOM    885  CB  HIS A  57     -12.448   7.967  13.657  1.00 52.34           C  
ATOM    886  HB2 HIS A  57     -11.932   8.425  14.501  1.00 52.34           H  
ATOM    887  HB3 HIS A  57     -12.304   8.617  12.794  1.00 52.34           H  
ATOM    888  O   HIS A  57     -10.191   7.113  11.691  1.00 52.34           O  
ATOM    889  CG  HIS A  57     -13.925   7.901  13.939  1.00 52.34           C  
ATOM    890  CD2 HIS A  57     -14.563   8.212  15.110  1.00 52.34           C  
ATOM    891  HD2 HIS A  57     -14.087   8.555  16.017  1.00 52.34           H  
ATOM    892  ND1 HIS A  57     -14.887   7.507  13.040  1.00 52.34           N  
ATOM    893  HD1 HIS A  57     -14.709   7.163  12.107  1.00 52.34           H  
ATOM    894  CE1 HIS A  57     -16.080   7.580  13.652  1.00 52.34           C  
ATOM    895  HE1 HIS A  57     -17.024   7.312  13.202  1.00 52.34           H  
ATOM    896  NE2 HIS A  57     -15.937   8.010  14.915  1.00 52.34           N  
ATOM    897  N   LYS A  58      -9.361   6.452  13.662  1.00 50.78           N  
ATOM    898  H   LYS A  58      -9.569   6.143  14.601  1.00 50.78           H  
ATOM    899  CA  LYS A  58      -7.963   6.415  13.179  1.00 50.78           C  
ATOM    900  HA  LYS A  58      -7.736   7.356  12.678  1.00 50.78           H  
ATOM    901  C   LYS A  58      -7.727   5.313  12.145  1.00 50.78           C  
ATOM    902  CB  LYS A  58      -6.981   6.210  14.330  1.00 50.78           C  
ATOM    903  HB2 LYS A  58      -7.247   5.275  14.822  1.00 50.78           H  
ATOM    904  HB3 LYS A  58      -5.981   6.096  13.911  1.00 50.78           H  
ATOM    905  O   LYS A  58      -6.774   5.405  11.375  1.00 50.78           O  
ATOM    906  CG  LYS A  58      -6.951   7.366  15.334  1.00 50.78           C  
ATOM    907  HG2 LYS A  58      -6.740   8.293  14.800  1.00 50.78           H  
ATOM    908  HG3 LYS A  58      -7.921   7.455  15.822  1.00 50.78           H  
ATOM    909  CD  LYS A  58      -5.854   7.127  16.378  1.00 50.78           C  
ATOM    910  HD2 LYS A  58      -6.070   6.218  16.940  1.00 50.78           H  
ATOM    911  HD3 LYS A  58      -4.902   7.007  15.861  1.00 50.78           H  
ATOM    912  CE  LYS A  58      -5.771   8.313  17.338  1.00 50.78           C  
ATOM    913  HE2 LYS A  58      -5.706   9.228  16.749  1.00 50.78           H  
ATOM    914  HE3 LYS A  58      -6.692   8.357  17.919  1.00 50.78           H  
ATOM    915  NZ  LYS A  58      -4.584   8.187  18.219  1.00 50.78           N  
ATOM    916  HZ1 LYS A  58      -4.528   8.979  18.843  1.00 50.78           H  
ATOM    917  HZ2 LYS A  58      -3.748   8.163  17.654  1.00 50.78           H  
ATOM    918  HZ3 LYS A  58      -4.629   7.330  18.752  1.00 50.78           H  
ATOM    919  N   PHE A  59      -8.598   4.305  12.104  1.00 51.03           N  
ATOM    920  H   PHE A  59      -9.349   4.285  12.779  1.00 51.03           H  
ATOM    921  CA  PHE A  59      -8.597   3.265  11.080  1.00 51.03           C  
ATOM    922  HA  PHE A  59      -7.601   3.186  10.644  1.00 51.03           H  
ATOM    923  C   PHE A  59      -9.547   3.558   9.922  1.00 51.03           C  
ATOM    924  CB  PHE A  59      -8.943   1.917  11.707  1.00 51.03           C  
ATOM    925  HB2 PHE A  59      -8.917   1.150  10.932  1.00 51.03           H  
ATOM    926  HB3 PHE A  59      -9.970   1.959  12.071  1.00 51.03           H  
ATOM    927  O   PHE A  59      -9.621   2.746   9.012  1.00 51.03           O  
ATOM    928  CG  PHE A  59      -8.029   1.482  12.826  1.00 51.03           C  
ATOM    929  CD1 PHE A  59      -6.635   1.399  12.636  1.00 51.03           C  
ATOM    930  HD1 PHE A  59      -6.201   1.659  11.681  1.00 51.03           H  
ATOM    931  CD2 PHE A  59      -8.591   1.127  14.059  1.00 51.03           C  
ATOM    932  HD2 PHE A  59      -9.659   1.189  14.211  1.00 51.03           H  
ATOM    933  CE1 PHE A  59      -5.807   0.958  13.682  1.00 51.03           C  
ATOM    934  HE1 PHE A  59      -4.739   0.891  13.537  1.00 51.03           H  
ATOM    935  CE2 PHE A  59      -7.769   0.654  15.087  1.00 51.03           C  
ATOM    936  HE2 PHE A  59      -8.221   0.383  16.029  1.00 51.03           H  
ATOM    937  CZ  PHE A  59      -6.377   0.568  14.904  1.00 51.03           C  
ATOM    938  HZ  PHE A  59      -5.747   0.195  15.697  1.00 51.03           H  
ATOM    939  N   ASN A  60     -10.240   4.705   9.891  1.00 46.88           N  
ATOM    940  H   ASN A  60     -10.193   5.350  10.666  1.00 46.88           H  
ATOM    941  CA  ASN A  60     -11.094   5.028   8.743  1.00 46.88           C  
ATOM    942  HA  ASN A  60     -11.729   4.166   8.539  1.00 46.88           H  
ATOM    943  C   ASN A  60     -10.279   5.222   7.452  1.00 46.88           C  
ATOM    944  CB  ASN A  60     -12.013   6.234   9.050  1.00 46.88           C  
ATOM    945  HB2 ASN A  60     -11.470   7.019   9.577  1.00 46.88           H  
ATOM    946  HB3 ASN A  60     -12.353   6.648   8.101  1.00 46.88           H  
ATOM    947  O   ASN A  60     -10.878   5.251   6.384  1.00 46.88           O  
ATOM    948  CG  ASN A  60     -13.269   5.854   9.820  1.00 46.88           C  
ATOM    949  ND2 ASN A  60     -14.206   6.759   9.989  1.00 46.88           N  
ATOM    950 HD21 ASN A  60     -14.121   7.635   9.493  1.00 46.88           H  
ATOM    951 HD22 ASN A  60     -15.107   6.344  10.181  1.00 46.88           H  
ATOM    952  OD1 ASN A  60     -13.467   4.743  10.266  1.00 46.88           O  
ATOM    953  N   ARG A  61      -8.941   5.380   7.539  1.00 46.59           N  
ATOM    954  H   ARG A  61      -8.548   5.315   8.468  1.00 46.59           H  
ATOM    955  CA  ARG A  61      -8.010   5.548   6.405  1.00 46.59           C  
ATOM    956  HA  ARG A  61      -8.337   4.906   5.587  1.00 46.59           H  
ATOM    957  C   ARG A  61      -6.556   5.146   6.754  1.00 46.59           C  
ATOM    958  CB  ARG A  61      -8.034   7.015   5.913  1.00 46.59           C  
ATOM    959  HB2 ARG A  61      -7.347   7.105   5.072  1.00 46.59           H  
ATOM    960  HB3 ARG A  61      -7.688   7.672   6.712  1.00 46.59           H  
ATOM    961  O   ARG A  61      -5.703   6.034   6.858  1.00 46.59           O  
ATOM    962  CG  ARG A  61      -9.410   7.501   5.455  1.00 46.59           C  
ATOM    963  HG2 ARG A  61     -10.080   7.555   6.313  1.00 46.59           H  
ATOM    964  HG3 ARG A  61      -9.799   6.810   4.707  1.00 46.59           H  
ATOM    965  CD  ARG A  61      -9.385   8.896   4.861  1.00 46.59           C  
ATOM    966  HD2 ARG A  61      -8.706   8.908   4.008  1.00 46.59           H  
ATOM    967  HD3 ARG A  61      -9.040   9.598   5.620  1.00 46.59           H  
ATOM    968  NE  ARG A  61     -10.745   9.239   4.420  1.00 46.59           N  
ATOM    969  HE  ARG A  61     -11.390   8.466   4.342  1.00 46.59           H  
ATOM    970  NH1 ARG A  61     -10.391  11.462   4.020  1.00 46.59           N  
ATOM    971 HH11 ARG A  61     -10.723  12.342   3.653  1.00 46.59           H  
ATOM    972 HH12 ARG A  61      -9.430  11.332   4.306  1.00 46.59           H  
ATOM    973  NH2 ARG A  61     -12.392  10.551   3.589  1.00 46.59           N  
ATOM    974 HH21 ARG A  61     -12.726  11.424   3.207  1.00 46.59           H  
ATOM    975 HH22 ARG A  61     -12.971   9.728   3.501  1.00 46.59           H  
ATOM    976  CZ  ARG A  61     -11.171  10.415   4.016  1.00 46.59           C  
ATOM    977  N   PRO A  62      -6.212   3.861   6.963  1.00 45.98           N  
ATOM    978  CA  PRO A  62      -4.809   3.446   6.927  1.00 45.98           C  
ATOM    979  HA  PRO A  62      -4.231   4.012   7.657  1.00 45.98           H  
ATOM    980  C   PRO A  62      -4.231   3.729   5.532  1.00 45.98           C  
ATOM    981  CB  PRO A  62      -4.802   1.971   7.320  1.00 45.98           C  
ATOM    982  HB2 PRO A  62      -3.967   1.427   6.878  1.00 45.98           H  
ATOM    983  HB3 PRO A  62      -4.784   1.885   8.406  1.00 45.98           H  
ATOM    984  O   PRO A  62      -4.954   4.079   4.627  1.00 45.98           O  
ATOM    985  CG  PRO A  62      -6.143   1.486   6.799  1.00 45.98           C  
ATOM    986  HG2 PRO A  62      -6.023   1.217   5.750  1.00 45.98           H  
ATOM    987  HG3 PRO A  62      -6.498   0.639   7.387  1.00 45.98           H  
ATOM    988  CD  PRO A  62      -7.067   2.696   6.948  1.00 45.98           C  
ATOM    989  HD2 PRO A  62      -7.585   2.624   7.905  1.00 45.98           H  
ATOM    990  HD3 PRO A  62      -7.770   2.758   6.118  1.00 45.98           H  
ATOM    991  N   GLN A  63      -2.931   3.709   5.340  1.00 47.23           N  
ATOM    992  H   GLN A  63      -2.342   3.503   6.134  1.00 47.23           H  
ATOM    993  CA  GLN A  63      -2.213   4.037   4.108  1.00 47.23           C  
ATOM    994  HA  GLN A  63      -2.840   3.866   3.234  1.00 47.23           H  
ATOM    995  C   GLN A  63      -0.988   3.103   4.090  1.00 47.23           C  
ATOM    996  CB  GLN A  63      -1.854   5.538   4.040  1.00 47.23           C  
ATOM    997  HB2 GLN A  63      -1.420   5.861   4.986  1.00 47.23           H  
ATOM    998  HB3 GLN A  63      -1.125   5.685   3.243  1.00 47.23           H  
ATOM    999  O   GLN A  63      -0.253   3.073   5.064  1.00 47.23           O  
ATOM   1000  CG  GLN A  63      -3.090   6.410   3.743  1.00 47.23           C  
ATOM   1001  HG2 GLN A  63      -3.755   6.397   4.606  1.00 47.23           H  
ATOM   1002  HG3 GLN A  63      -3.627   5.971   2.902  1.00 47.23           H  
ATOM   1003  CD  GLN A  63      -2.800   7.874   3.408  1.00 47.23           C  
ATOM   1004  NE2 GLN A  63      -3.688   8.512   2.679  1.00 47.23           N  
ATOM   1005 HE21 GLN A  63      -3.455   9.433   2.334  1.00 47.23           H  
ATOM   1006 HE22 GLN A  63      -4.481   8.001   2.319  1.00 47.23           H  
ATOM   1007  OE1 GLN A  63      -1.816   8.499   3.795  1.00 47.23           O  
ATOM   1008  N   PHE A  64      -0.727   2.318   3.048  1.00 49.10           N  
ATOM   1009  H   PHE A  64      -1.442   2.225   2.340  1.00 49.10           H  
ATOM   1010  CA  PHE A  64       0.475   1.474   2.951  1.00 49.10           C  
ATOM   1011  HA  PHE A  64       1.165   1.769   3.741  1.00 49.10           H  
ATOM   1012  C   PHE A  64       1.211   1.755   1.639  1.00 49.10           C  
ATOM   1013  CB  PHE A  64       0.203  -0.039   3.172  1.00 49.10           C  
ATOM   1014  HB2 PHE A  64      -0.080  -0.530   2.241  1.00 49.10           H  
ATOM   1015  HB3 PHE A  64       1.158  -0.494   3.433  1.00 49.10           H  
ATOM   1016  O   PHE A  64       0.627   1.814   0.569  1.00 49.10           O  
ATOM   1017  CG  PHE A  64      -0.809  -0.426   4.245  1.00 49.10           C  
ATOM   1018  CD1 PHE A  64      -0.371  -0.781   5.521  1.00 49.10           C  
ATOM   1019  HD1 PHE A  64       0.687  -0.806   5.734  1.00 49.10           H  
ATOM   1020  CD2 PHE A  64      -2.191  -0.456   3.997  1.00 49.10           C  
ATOM   1021  HD2 PHE A  64      -2.560  -0.228   3.008  1.00 49.10           H  
ATOM   1022  CE1 PHE A  64      -1.300  -1.035   6.540  1.00 49.10           C  
ATOM   1023  HE1 PHE A  64      -0.961  -1.159   7.558  1.00 49.10           H  
ATOM   1024  CE2 PHE A  64      -3.126  -0.770   4.992  1.00 49.10           C  
ATOM   1025  HE2 PHE A  64      -4.181  -0.774   4.763  1.00 49.10           H  
ATOM   1026  CZ  PHE A  64      -2.675  -1.059   6.281  1.00 49.10           C  
ATOM   1027  HZ  PHE A  64      -3.384  -1.282   7.064  1.00 49.10           H  
ATOM   1028  N   THR A  65       2.512   1.919   1.698  1.00 46.30           N  
ATOM   1029  H   THR A  65       2.955   1.904   2.606  1.00 46.30           H  
ATOM   1030  CA  THR A  65       3.415   2.095   0.568  1.00 46.30           C  
ATOM   1031  HA  THR A  65       2.861   2.114  -0.371  1.00 46.30           H  
ATOM   1032  C   THR A  65       4.351   0.900   0.586  1.00 46.30           C  
ATOM   1033  CB  THR A  65       4.230   3.387   0.695  1.00 46.30           C  
ATOM   1034  HB  THR A  65       5.027   3.201   1.415  1.00 46.30           H  
ATOM   1035  O   THR A  65       4.865   0.539   1.641  1.00 46.30           O  
ATOM   1036  CG2 THR A  65       4.887   3.775  -0.622  1.00 46.30           C  
ATOM   1037 HG21 THR A  65       5.436   4.708  -0.498  1.00 46.30           H  
ATOM   1038 HG22 THR A  65       4.146   3.877  -1.415  1.00 46.30           H  
ATOM   1039 HG23 THR A  65       5.598   3.005  -0.922  1.00 46.30           H  
ATOM   1040  OG1 THR A  65       3.440   4.469   1.147  1.00 46.30           O  
ATOM   1041  HG1 THR A  65       2.898   4.730   0.399  1.00 46.30           H  
ATOM   1042  N   ILE A  66       4.552   0.254  -0.555  1.00 48.78           N  
ATOM   1043  H   ILE A  66       4.176   0.635  -1.412  1.00 48.78           H  
ATOM   1044  CA  ILE A  66       5.507  -0.845  -0.701  1.00 48.78           C  
ATOM   1045  HA  ILE A  66       6.010  -1.051   0.244  1.00 48.78           H  
ATOM   1046  C   ILE A  66       6.551  -0.353  -1.696  1.00 48.78           C  
ATOM   1047  CB  ILE A  66       4.803  -2.141  -1.163  1.00 48.78           C  
ATOM   1048  HB  ILE A  66       4.359  -1.946  -2.139  1.00 48.78           H  
ATOM   1049  O   ILE A  66       6.209  -0.043  -2.834  1.00 48.78           O  
ATOM   1050  CG1 ILE A  66       3.672  -2.565  -0.194  1.00 48.78           C  
ATOM   1051 HG12 ILE A  66       4.097  -2.903   0.751  1.00 48.78           H  
ATOM   1052 HG13 ILE A  66       3.021  -1.714   0.008  1.00 48.78           H  
ATOM   1053  CG2 ILE A  66       5.828  -3.278  -1.322  1.00 48.78           C  
ATOM   1054 HG21 ILE A  66       6.605  -2.990  -2.030  1.00 48.78           H  
ATOM   1055 HG22 ILE A  66       6.300  -3.506  -0.366  1.00 48.78           H  
ATOM   1056 HG23 ILE A  66       5.348  -4.174  -1.715  1.00 48.78           H  
ATOM   1057  CD1 ILE A  66       2.785  -3.672  -0.774  1.00 48.78           C  
ATOM   1058 HD11 ILE A  66       2.544  -3.451  -1.814  1.00 48.78           H  
ATOM   1059 HD12 ILE A  66       3.291  -4.635  -0.717  1.00 48.78           H  
ATOM   1060 HD13 ILE A  66       1.848  -3.714  -0.218  1.00 48.78           H  
ATOM   1061  N   GLU A  67       7.791  -0.245  -1.244  1.00 45.80           N  
ATOM   1062  H   GLU A  67       7.991  -0.522  -0.293  1.00 45.80           H  
ATOM   1063  CA  GLU A  67       8.965   0.180  -2.001  1.00 45.80           C  
ATOM   1064  HA  GLU A  67       8.679   0.378  -3.034  1.00 45.80           H  
ATOM   1065  C   GLU A  67       9.994  -0.965  -2.013  1.00 45.80           C  
ATOM   1066  CB  GLU A  67       9.549   1.488  -1.415  1.00 45.80           C  
ATOM   1067  HB2 GLU A  67      10.453   1.738  -1.970  1.00 45.80           H  
ATOM   1068  HB3 GLU A  67       9.813   1.333  -0.369  1.00 45.80           H  
ATOM   1069  O   GLU A  67      10.056  -1.795  -1.108  1.00 45.80           O  
ATOM   1070  CG  GLU A  67       8.553   2.660  -1.526  1.00 45.80           C  
ATOM   1071  HG2 GLU A  67       8.256   2.764  -2.570  1.00 45.80           H  
ATOM   1072  HG3 GLU A  67       7.665   2.391  -0.954  1.00 45.80           H  
ATOM   1073  CD  GLU A  67       9.063   4.024  -1.014  1.00 45.80           C  
ATOM   1074  OE1 GLU A  67       8.188   4.876  -0.720  1.00 45.80           O  
ATOM   1075  OE2 GLU A  67      10.295   4.222  -0.918  1.00 45.80           O  
ATOM   1076  N   TRP A  68      10.822  -1.063  -3.050  1.00 43.17           N  
ATOM   1077  H   TRP A  68      10.816  -0.335  -3.750  1.00 43.17           H  
ATOM   1078  CA  TRP A  68      11.918  -2.037  -3.097  1.00 43.17           C  
ATOM   1079  HA  TRP A  68      11.792  -2.778  -2.307  1.00 43.17           H  
ATOM   1080  C   TRP A  68      13.220  -1.297  -2.814  1.00 43.17           C  
ATOM   1081  CB  TRP A  68      11.915  -2.820  -4.415  1.00 43.17           C  
ATOM   1082  HB2 TRP A  68      12.860  -3.355  -4.501  1.00 43.17           H  
ATOM   1083  HB3 TRP A  68      11.857  -2.121  -5.249  1.00 43.17           H  
ATOM   1084  O   TRP A  68      13.482  -0.245  -3.389  1.00 43.17           O  
ATOM   1085  CG  TRP A  68      10.799  -3.818  -4.533  1.00 43.17           C  
ATOM   1086  CD1 TRP A  68      10.912  -5.157  -4.372  1.00 43.17           C  
ATOM   1087  HD1 TRP A  68      11.835  -5.673  -4.152  1.00 43.17           H  
ATOM   1088  CD2 TRP A  68       9.382  -3.569  -4.778  1.00 43.17           C  
ATOM   1089  CE2 TRP A  68       8.687  -4.816  -4.726  1.00 43.17           C  
ATOM   1090  CE3 TRP A  68       8.608  -2.412  -4.997  1.00 43.17           C  
ATOM   1091  HE3 TRP A  68       9.096  -1.452  -5.071  1.00 43.17           H  
ATOM   1092  NE1 TRP A  68       9.673  -5.751  -4.511  1.00 43.17           N  
ATOM   1093  HE1 TRP A  68       9.525  -6.744  -4.401  1.00 43.17           H  
ATOM   1094  CH2 TRP A  68       6.552  -3.731  -4.991  1.00 43.17           C  
ATOM   1095  HH2 TRP A  68       5.474  -3.775  -5.026  1.00 43.17           H  
ATOM   1096  CZ2 TRP A  68       7.295  -4.912  -4.855  1.00 43.17           C  
ATOM   1097  HZ2 TRP A  68       6.803  -5.871  -4.800  1.00 43.17           H  
ATOM   1098  CZ3 TRP A  68       7.207  -2.487  -5.061  1.00 43.17           C  
ATOM   1099  HZ3 TRP A  68       6.631  -1.577  -5.147  1.00 43.17           H  
ATOM   1100  N   LYS A  69      14.046  -1.842  -1.912  1.00 39.77           N  
ATOM   1101  H   LYS A  69      13.795  -2.747  -1.540  1.00 39.77           H  
ATOM   1102  CA  LYS A  69      15.171  -1.121  -1.283  1.00 39.77           C  
ATOM   1103  HA  LYS A  69      14.766  -0.200  -0.861  1.00 39.77           H  
ATOM   1104  C   LYS A  69      16.279  -0.675  -2.257  1.00 39.77           C  
ATOM   1105  CB  LYS A  69      15.696  -2.001  -0.137  1.00 39.77           C  
ATOM   1106  HB2 LYS A  69      14.837  -2.410   0.394  1.00 39.77           H  
ATOM   1107  HB3 LYS A  69      16.267  -2.832  -0.551  1.00 39.77           H  
ATOM   1108  O   LYS A  69      17.135   0.124  -1.876  1.00 39.77           O  
ATOM   1109  CG  LYS A  69      16.556  -1.232   0.875  1.00 39.77           C  
ATOM   1110  HG2 LYS A  69      16.026  -0.331   1.183  1.00 39.77           H  
ATOM   1111  HG3 LYS A  69      17.510  -0.955   0.425  1.00 39.77           H  
ATOM   1112  CD  LYS A  69      16.813  -2.109   2.101  1.00 39.77           C  
ATOM   1113  HD2 LYS A  69      17.386  -2.991   1.814  1.00 39.77           H  
ATOM   1114  HD3 LYS A  69      15.848  -2.420   2.502  1.00 39.77           H  
ATOM   1115  CE  LYS A  69      17.562  -1.307   3.162  1.00 39.77           C  
ATOM   1116  HE2 LYS A  69      17.090  -0.327   3.231  1.00 39.77           H  
ATOM   1117  HE3 LYS A  69      18.597  -1.175   2.848  1.00 39.77           H  
ATOM   1118  NZ  LYS A  69      17.467  -1.988   4.474  1.00 39.77           N  
ATOM   1119  HZ1 LYS A  69      17.938  -1.454   5.191  1.00 39.77           H  
ATOM   1120  HZ2 LYS A  69      17.831  -2.929   4.425  1.00 39.77           H  
ATOM   1121  HZ3 LYS A  69      16.493  -2.038   4.736  1.00 39.77           H  
ATOM   1122  N   ASP A  70      16.251  -1.171  -3.492  1.00 40.76           N  
ATOM   1123  H   ASP A  70      15.468  -1.757  -3.745  1.00 40.76           H  
ATOM   1124  CA  ASP A  70      17.202  -0.832  -4.557  1.00 40.76           C  
ATOM   1125  HA  ASP A  70      18.083  -0.417  -4.066  1.00 40.76           H  
ATOM   1126  C   ASP A  70      16.726   0.298  -5.495  1.00 40.76           C  
ATOM   1127  CB  ASP A  70      17.620  -2.114  -5.313  1.00 40.76           C  
ATOM   1128  HB2 ASP A  70      17.168  -2.981  -4.832  1.00 40.76           H  
ATOM   1129  HB3 ASP A  70      17.230  -2.080  -6.330  1.00 40.76           H  
ATOM   1130  O   ASP A  70      17.429   0.642  -6.441  1.00 40.76           O  
ATOM   1131  CG  ASP A  70      19.139  -2.355  -5.365  1.00 40.76           C  
ATOM   1132  OD1 ASP A  70      19.917  -1.536  -4.817  1.00 40.76           O  
ATOM   1133  OD2 ASP A  70      19.513  -3.434  -5.872  1.00 40.76           O  
ATOM   1134  N   ASP A  71      15.576   0.930  -5.224  1.00 37.46           N  
ATOM   1135  H   ASP A  71      14.989   0.593  -4.475  1.00 37.46           H  
ATOM   1136  CA  ASP A  71      15.042   2.021  -6.049  1.00 37.46           C  
ATOM   1137  HA  ASP A  71      15.846   2.407  -6.675  1.00 37.46           H  
ATOM   1138  C   ASP A  71      14.554   3.194  -5.177  1.00 37.46           C  
ATOM   1139  CB  ASP A  71      13.972   1.460  -7.004  1.00 37.46           C  
ATOM   1140  HB2 ASP A  71      14.308   0.493  -7.379  1.00 37.46           H  
ATOM   1141  HB3 ASP A  71      13.036   1.300  -6.469  1.00 37.46           H  
ATOM   1142  O   ASP A  71      13.409   3.258  -4.735  1.00 37.46           O  
ATOM   1143  CG  ASP A  71      13.732   2.361  -8.219  1.00 37.46           C  
ATOM   1144  OD1 ASP A  71      14.341   3.450  -8.335  1.00 37.46           O  
ATOM   1145  OD2 ASP A  71      12.932   1.990  -9.103  1.00 37.46           O  
ATOM   1146  N   LYS A  72      15.471   4.124  -4.874  1.00 32.65           N  
ATOM   1147  H   LYS A  72      16.367   4.037  -5.334  1.00 32.65           H  
ATOM   1148  CA  LYS A  72      15.183   5.350  -4.114  1.00 32.65           C  
ATOM   1149  HA  LYS A  72      14.438   5.139  -3.347  1.00 32.65           H  
ATOM   1150  C   LYS A  72      14.594   6.393  -5.060  1.00 32.65           C  
ATOM   1151  CB  LYS A  72      16.458   5.920  -3.456  1.00 32.65           C  
ATOM   1152  HB2 LYS A  72      17.202   6.116  -4.228  1.00 32.65           H  
ATOM   1153  HB3 LYS A  72      16.189   6.873  -3.002  1.00 32.65           H  
ATOM   1154  O   LYS A  72      15.380   7.120  -5.650  1.00 32.65           O  
ATOM   1155  CG  LYS A  72      17.104   5.040  -2.385  1.00 32.65           C  
ATOM   1156  HG2 LYS A  72      17.519   4.149  -2.856  1.00 32.65           H  
ATOM   1157  HG3 LYS A  72      16.355   4.742  -1.651  1.00 32.65           H  
ATOM   1158  CD  LYS A  72      18.214   5.848  -1.689  1.00 32.65           C  
ATOM   1159  HD2 LYS A  72      17.746   6.667  -1.144  1.00 32.65           H  
ATOM   1160  HD3 LYS A  72      18.885   6.276  -2.433  1.00 32.65           H  
ATOM   1161  CE  LYS A  72      19.012   4.998  -0.697  1.00 32.65           C  
ATOM   1162  HE2 LYS A  72      19.612   5.664  -0.076  1.00 32.65           H  
ATOM   1163  HE3 LYS A  72      18.308   4.470  -0.053  1.00 32.65           H  
ATOM   1164  NZ  LYS A  72      19.887   4.035  -1.407  1.00 32.65           N  
ATOM   1165  HZ1 LYS A  72      19.313   3.407  -1.950  1.00 32.65           H  
ATOM   1166  HZ2 LYS A  72      20.422   3.467  -0.765  1.00 32.65           H  
ATOM   1167  HZ3 LYS A  72      20.502   4.504  -2.057  1.00 32.65           H  
ATOM   1168  N   ASP A  73      13.272   6.415  -5.238  1.00 33.85           N  
ATOM   1169  H   ASP A  73      12.779   5.609  -4.882  1.00 33.85           H  
ATOM   1170  CA  ASP A  73      12.461   7.595  -5.614  1.00 33.85           C  
ATOM   1171  HA  ASP A  73      12.401   8.267  -4.758  1.00 33.85           H  
ATOM   1172  C   ASP A  73      11.010   7.167  -5.971  1.00 33.85           C  
ATOM   1173  CB  ASP A  73      13.059   8.390  -6.812  1.00 33.85           C  
ATOM   1174  HB2 ASP A  73      13.444   7.693  -7.556  1.00 33.85           H  
ATOM   1175  HB3 ASP A  73      12.255   8.951  -7.287  1.00 33.85           H  
ATOM   1176  O   ASP A  73      10.726   6.842  -7.130  1.00 33.85           O  
ATOM   1177  CG  ASP A  73      14.142   9.432  -6.458  1.00 33.85           C  
ATOM   1178  OD1 ASP A  73      14.185   9.881  -5.286  1.00 33.85           O  
ATOM   1179  OD2 ASP A  73      14.858   9.844  -7.403  1.00 33.85           O  
ATOM   1180  N   GLY A  74      10.052   7.202  -5.025  1.00 33.69           N  
ATOM   1181  H   GLY A  74      10.305   7.322  -4.055  1.00 33.69           H  
ATOM   1182  CA  GLY A  74       8.619   7.129  -5.381  1.00 33.69           C  
ATOM   1183  HA2 GLY A  74       8.484   6.318  -6.096  1.00 33.69           H  
ATOM   1184  HA3 GLY A  74       8.350   8.055  -5.890  1.00 33.69           H  
ATOM   1185  C   GLY A  74       7.605   6.884  -4.249  1.00 33.69           C  
ATOM   1186  O   GLY A  74       7.656   5.872  -3.575  1.00 33.69           O  
ATOM   1187  N   ASP A  75       6.598   7.756  -4.143  1.00 30.97           N  
ATOM   1188  H   ASP A  75       6.575   8.535  -4.785  1.00 30.97           H  
ATOM   1189  CA  ASP A  75       5.517   7.801  -3.144  1.00 30.97           C  
ATOM   1190  HA  ASP A  75       5.831   7.207  -2.286  1.00 30.97           H  
ATOM   1191  C   ASP A  75       4.154   7.218  -3.643  1.00 30.97           C  
ATOM   1192  CB  ASP A  75       5.391   9.275  -2.676  1.00 30.97           C  
ATOM   1193  HB2 ASP A  75       4.548   9.343  -1.989  1.00 30.97           H  
ATOM   1194  HB3 ASP A  75       6.288   9.523  -2.109  1.00 30.97           H  
ATOM   1195  O   ASP A  75       3.648   7.589  -4.703  1.00 30.97           O  
ATOM   1196  CG  ASP A  75       5.223  10.348  -3.783  1.00 30.97           C  
ATOM   1197  OD1 ASP A  75       5.458  10.063  -4.983  1.00 30.97           O  
ATOM   1198  OD2 ASP A  75       4.875  11.491  -3.406  1.00 30.97           O  
ATOM   1199  N   GLY A  76       3.503   6.311  -2.882  1.00 28.35           N  
ATOM   1200  H   GLY A  76       3.961   6.015  -2.032  1.00 28.35           H  
ATOM   1201  CA  GLY A  76       2.183   5.682  -3.197  1.00 28.35           C  
ATOM   1202  HA2 GLY A  76       1.560   6.408  -3.719  1.00 28.35           H  
ATOM   1203  HA3 GLY A  76       2.346   4.836  -3.865  1.00 28.35           H  
ATOM   1204  C   GLY A  76       1.396   5.180  -1.951  1.00 28.35           C  
ATOM   1205  O   GLY A  76       1.996   5.091  -0.893  1.00 28.35           O  
ATOM   1206  N   TYR A  77       0.074   4.885  -1.987  1.00 28.70           N  
ATOM   1207  H   TYR A  77      -0.335   4.654  -2.882  1.00 28.70           H  
ATOM   1208  CA  TYR A  77      -0.851   4.980  -0.804  1.00 28.70           C  
ATOM   1209  HA  TYR A  77      -0.250   4.985   0.106  1.00 28.70           H  
ATOM   1210  C   TYR A  77      -2.004   3.924  -0.570  1.00 28.70           C  
ATOM   1211  CB  TYR A  77      -1.580   6.340  -0.911  1.00 28.70           C  
ATOM   1212  HB2 TYR A  77      -2.238   6.312  -1.780  1.00 28.70           H  
ATOM   1213  HB3 TYR A  77      -2.217   6.459  -0.034  1.00 28.70           H  
ATOM   1214  O   TYR A  77      -3.162   4.223  -0.817  1.00 28.70           O  
ATOM   1215  CG  TYR A  77      -0.765   7.599  -1.034  1.00 28.70           C  
ATOM   1216  CD1 TYR A  77      -0.292   8.230   0.129  1.00 28.70           C  
ATOM   1217  HD1 TYR A  77      -0.444   7.767   1.093  1.00 28.70           H  
ATOM   1218  CD2 TYR A  77      -0.570   8.188  -2.299  1.00 28.70           C  
ATOM   1219  HD2 TYR A  77      -0.943   7.707  -3.191  1.00 28.70           H  
ATOM   1220  CE1 TYR A  77       0.395   9.453   0.030  1.00 28.70           C  
ATOM   1221  HE1 TYR A  77       0.781   9.935   0.916  1.00 28.70           H  
ATOM   1222  CE2 TYR A  77       0.104   9.416  -2.398  1.00 28.70           C  
ATOM   1223  HE2 TYR A  77       0.282   9.880  -3.357  1.00 28.70           H  
ATOM   1224  OH  TYR A  77       1.231  11.236  -1.350  1.00 28.70           O  
ATOM   1225  HH  TYR A  77       1.800  11.433  -0.602  1.00 28.70           H  
ATOM   1226  CZ  TYR A  77       0.587  10.048  -1.236  1.00 28.70           C  
ATOM   1227  N   ILE A  78      -1.840   2.741   0.019  1.00 32.97           N  
ATOM   1228  H   ILE A  78      -0.886   2.460   0.192  1.00 32.97           H  
ATOM   1229  CA  ILE A  78      -2.903   1.711   0.246  1.00 32.97           C  
ATOM   1230  HA  ILE A  78      -3.534   1.647  -0.641  1.00 32.97           H  
ATOM   1231  C   ILE A  78      -3.831   1.990   1.470  1.00 32.97           C  
ATOM   1232  CB  ILE A  78      -2.201   0.333   0.364  1.00 32.97           C  
ATOM   1233  HB  ILE A  78      -1.514   0.461   1.200  1.00 32.97           H  
ATOM   1234  O   ILE A  78      -3.346   1.858   2.572  1.00 32.97           O  
ATOM   1235  CG1 ILE A  78      -1.352  -0.056  -0.867  1.00 32.97           C  
ATOM   1236 HG12 ILE A  78      -2.019  -0.309  -1.691  1.00 32.97           H  
ATOM   1237 HG13 ILE A  78      -0.747   0.788  -1.198  1.00 32.97           H  
ATOM   1238  CG2 ILE A  78      -3.098  -0.874   0.694  1.00 32.97           C  
ATOM   1239 HG21 ILE A  78      -4.053  -0.590   1.135  1.00 32.97           H  
ATOM   1240 HG22 ILE A  78      -3.245  -1.481  -0.198  1.00 32.97           H  
ATOM   1241 HG23 ILE A  78      -2.576  -1.542   1.380  1.00 32.97           H  
ATOM   1242  CD1 ILE A  78      -0.395  -1.240  -0.625  1.00 32.97           C  
ATOM   1243 HD11 ILE A  78      -0.936  -2.127  -0.296  1.00 32.97           H  
ATOM   1244 HD12 ILE A  78       0.353  -0.971   0.121  1.00 32.97           H  
ATOM   1245 HD13 ILE A  78       0.132  -1.491  -1.546  1.00 32.97           H  
ATOM   1246  N   SER A  79      -5.136   2.295   1.388  1.00 30.15           N  
ATOM   1247  H   SER A  79      -5.571   2.372   0.480  1.00 30.15           H  
ATOM   1248  CA  SER A  79      -6.068   2.362   2.565  1.00 30.15           C  
ATOM   1249  HA  SER A  79      -5.434   2.269   3.446  1.00 30.15           H  
ATOM   1250  C   SER A  79      -6.974   1.136   2.788  1.00 30.15           C  
ATOM   1251  CB  SER A  79      -6.769   3.741   2.697  1.00 30.15           C  
ATOM   1252  HB2 SER A  79      -6.048   4.524   2.462  1.00 30.15           H  
ATOM   1253  HB3 SER A  79      -7.088   3.860   3.733  1.00 30.15           H  
ATOM   1254  O   SER A  79      -6.858   0.184   2.028  1.00 30.15           O  
ATOM   1255  OG  SER A  79      -7.914   3.977   1.947  1.00 30.15           O  
ATOM   1256  HG  SER A  79      -7.806   3.454   1.149  1.00 30.15           H  
ATOM   1257  N   ALA A  80      -7.752   1.086   3.889  1.00 31.72           N  
ATOM   1258  H   ALA A  80      -7.776   1.919   4.461  1.00 31.72           H  
ATOM   1259  CA  ALA A  80      -8.685   0.020   4.335  1.00 31.72           C  
ATOM   1260  HA  ALA A  80      -9.243  -0.410   3.503  1.00 31.72           H  
ATOM   1261  C   ALA A  80      -9.779   0.559   5.280  1.00 31.72           C  
ATOM   1262  CB  ALA A  80      -7.923  -1.180   4.902  1.00 31.72           C  
ATOM   1263  HB1 ALA A  80      -7.296  -0.871   5.738  1.00 31.72           H  
ATOM   1264  HB2 ALA A  80      -8.638  -1.935   5.229  1.00 31.72           H  
ATOM   1265  HB3 ALA A  80      -7.292  -1.608   4.123  1.00 31.72           H  
ATOM   1266  O   ALA A  80      -9.414   1.095   6.318  1.00 31.72           O  
ATOM   1267  N   ALA A  81     -11.081   0.426   4.970  1.00 28.63           N  
ATOM   1268  H   ALA A  81     -11.345  -0.040   4.114  1.00 28.63           H  
ATOM   1269  CA  ALA A  81     -12.175   0.856   5.861  1.00 28.63           C  
ATOM   1270  HA  ALA A  81     -11.725   1.235   6.779  1.00 28.63           H  
ATOM   1271  C   ALA A  81     -13.110  -0.292   6.281  1.00 28.63           C  
ATOM   1272  CB  ALA A  81     -12.978   2.028   5.284  1.00 28.63           C  
ATOM   1273  HB1 ALA A  81     -13.655   2.410   6.048  1.00 28.63           H  
ATOM   1274  HB2 ALA A  81     -12.314   2.840   4.987  1.00 28.63           H  
ATOM   1275  HB3 ALA A  81     -13.593   1.686   4.452  1.00 28.63           H  
ATOM   1276  O   ALA A  81     -13.535  -1.113   5.476  1.00 28.63           O  
ATOM   1277  N   GLU A  82     -13.458  -0.260   7.569  1.00 31.78           N  
ATOM   1278  H   GLU A  82     -13.046   0.496   8.097  1.00 31.78           H  
ATOM   1279  CA  GLU A  82     -14.398  -1.120   8.299  1.00 31.78           C  
ATOM   1280  HA  GLU A  82     -14.402  -0.690   9.301  1.00 31.78           H  
ATOM   1281  C   GLU A  82     -14.008  -2.586   8.582  1.00 31.78           C  
ATOM   1282  CB  GLU A  82     -15.846  -0.956   7.804  1.00 31.78           C  
ATOM   1283  HB2 GLU A  82     -15.901  -1.078   6.722  1.00 31.78           H  
ATOM   1284  HB3 GLU A  82     -16.455  -1.735   8.263  1.00 31.78           H  
ATOM   1285  O   GLU A  82     -13.121  -3.194   7.991  1.00 31.78           O  
ATOM   1286  CG  GLU A  82     -16.433   0.400   8.225  1.00 31.78           C  
ATOM   1287  HG2 GLU A  82     -16.158   0.592   9.262  1.00 31.78           H  
ATOM   1288  HG3 GLU A  82     -15.996   1.190   7.613  1.00 31.78           H  
ATOM   1289  CD  GLU A  82     -17.964   0.436   8.112  1.00 31.78           C  
ATOM   1290  OE1 GLU A  82     -18.579   1.080   8.995  1.00 31.78           O  
ATOM   1291  OE2 GLU A  82     -18.516  -0.255   7.227  1.00 31.78           O  
ATOM   1292  N   LYS A  83     -14.638  -3.117   9.641  1.00 31.93           N  
ATOM   1293  H   LYS A  83     -15.440  -2.602   9.974  1.00 31.93           H  
ATOM   1294  CA  LYS A  83     -14.267  -4.344  10.358  1.00 31.93           C  
ATOM   1295  HA  LYS A  83     -13.253  -4.230  10.741  1.00 31.93           H  
ATOM   1296  C   LYS A  83     -14.276  -5.572   9.441  1.00 31.93           C  
ATOM   1297  CB  LYS A  83     -15.236  -4.562  11.536  1.00 31.93           C  
ATOM   1298  HB2 LYS A  83     -16.258  -4.558  11.158  1.00 31.93           H  
ATOM   1299  HB3 LYS A  83     -15.040  -5.544  11.968  1.00 31.93           H  
ATOM   1300  O   LYS A  83     -15.335  -6.080   9.083  1.00 31.93           O  
ATOM   1301  CG  LYS A  83     -15.098  -3.509  12.645  1.00 31.93           C  
ATOM   1302  HG2 LYS A  83     -15.248  -2.514  12.228  1.00 31.93           H  
ATOM   1303  HG3 LYS A  83     -14.096  -3.567  13.072  1.00 31.93           H  
ATOM   1304  CD  LYS A  83     -16.141  -3.752  13.743  1.00 31.93           C  
ATOM   1305  HD2 LYS A  83     -17.136  -3.678  13.302  1.00 31.93           H  
ATOM   1306  HD3 LYS A  83     -16.004  -4.752  14.155  1.00 31.93           H  
ATOM   1307  CE  LYS A  83     -15.981  -2.703  14.846  1.00 31.93           C  
ATOM   1308  HE2 LYS A  83     -14.993  -2.816  15.295  1.00 31.93           H  
ATOM   1309  HE3 LYS A  83     -16.022  -1.716  14.387  1.00 31.93           H  
ATOM   1310  NZ  LYS A  83     -17.043  -2.834  15.872  1.00 31.93           N  
ATOM   1311  HZ1 LYS A  83     -16.919  -2.130  16.586  1.00 31.93           H  
ATOM   1312  HZ2 LYS A  83     -17.010  -3.750  16.295  1.00 31.93           H  
ATOM   1313  HZ3 LYS A  83     -17.946  -2.701  15.440  1.00 31.93           H  
ATOM   1314  N   GLY A  84     -13.094  -6.122   9.178  1.00 34.42           N  
ATOM   1315  H   GLY A  84     -12.262  -5.577   9.351  1.00 34.42           H  
ATOM   1316  CA  GLY A  84     -12.925  -7.435   8.566  1.00 34.42           C  
ATOM   1317  HA2 GLY A  84     -13.598  -7.531   7.713  1.00 34.42           H  
ATOM   1318  HA3 GLY A  84     -13.195  -8.205   9.288  1.00 34.42           H  
ATOM   1319  C   GLY A  84     -11.502  -7.699   8.093  1.00 34.42           C  
ATOM   1320  O   GLY A  84     -10.586  -6.921   8.357  1.00 34.42           O  
ATOM   1321  N   ARG A  85     -11.308  -8.847   7.443  1.00 40.51           N  
ATOM   1322  H   ARG A  85     -12.115  -9.411   7.218  1.00 40.51           H  
ATOM   1323  CA  ARG A  85     -10.018  -9.281   6.904  1.00 40.51           C  
ATOM   1324  HA  ARG A  85      -9.208  -8.741   7.394  1.00 40.51           H  
ATOM   1325  C   ARG A  85      -9.964  -8.936   5.420  1.00 40.51           C  
ATOM   1326  CB  ARG A  85      -9.852 -10.780   7.205  1.00 40.51           C  
ATOM   1327  HB2 ARG A  85     -10.740 -11.319   6.874  1.00 40.51           H  
ATOM   1328  HB3 ARG A  85      -9.780 -10.899   8.286  1.00 40.51           H  
ATOM   1329  O   ARG A  85     -10.805  -9.406   4.658  1.00 40.51           O  
ATOM   1330  CG  ARG A  85      -8.609 -11.406   6.561  1.00 40.51           C  
ATOM   1331  HG2 ARG A  85      -7.724 -10.866   6.897  1.00 40.51           H  
ATOM   1332  HG3 ARG A  85      -8.670 -11.334   5.475  1.00 40.51           H  
ATOM   1333  CD  ARG A  85      -8.497 -12.883   6.955  1.00 40.51           C  
ATOM   1334  HD2 ARG A  85      -8.683 -12.978   8.025  1.00 40.51           H  
ATOM   1335  HD3 ARG A  85      -9.253 -13.460   6.422  1.00 40.51           H  
ATOM   1336  NE  ARG A  85      -7.149 -13.401   6.679  1.00 40.51           N  
ATOM   1337  HE  ARG A  85      -6.476 -13.275   7.422  1.00 40.51           H  
ATOM   1338  NH1 ARG A  85      -7.433 -13.950   4.428  1.00 40.51           N  
ATOM   1339 HH11 ARG A  85      -8.420 -13.740   4.391  1.00 40.51           H  
ATOM   1340 HH12 ARG A  85      -6.983 -14.138   3.543  1.00 40.51           H  
ATOM   1341  NH2 ARG A  85      -5.462 -14.171   5.374  1.00 40.51           N  
ATOM   1342 HH21 ARG A  85      -5.163 -14.409   4.439  1.00 40.51           H  
ATOM   1343 HH22 ARG A  85      -4.841 -14.062   6.164  1.00 40.51           H  
ATOM   1344  CZ  ARG A  85      -6.710 -13.837   5.508  1.00 40.51           C  
ATOM   1345  N   VAL A  86      -8.968  -8.152   5.013  1.00 46.54           N  
ATOM   1346  H   VAL A  86      -8.309  -7.802   5.694  1.00 46.54           H  
ATOM   1347  CA  VAL A  86      -8.660  -7.933   3.596  1.00 46.54           C  
ATOM   1348  HA  VAL A  86      -9.302  -8.579   2.997  1.00 46.54           H  
ATOM   1349  C   VAL A  86      -7.245  -8.388   3.314  1.00 46.54           C  
ATOM   1350  CB  VAL A  86      -8.954  -6.498   3.134  1.00 46.54           C  
ATOM   1351  HB  VAL A  86      -8.453  -5.782   3.786  1.00 46.54           H  
ATOM   1352  O   VAL A  86      -6.272  -7.981   3.953  1.00 46.54           O  
ATOM   1353  CG1 VAL A  86      -8.504  -6.244   1.688  1.00 46.54           C  
ATOM   1354 HG11 VAL A  86      -7.422  -6.345   1.605  1.00 46.54           H  
ATOM   1355 HG12 VAL A  86      -8.773  -5.231   1.389  1.00 46.54           H  
ATOM   1356 HG13 VAL A  86      -8.986  -6.953   1.015  1.00 46.54           H  
ATOM   1357  CG2 VAL A  86     -10.471  -6.303   3.219  1.00 46.54           C  
ATOM   1358 HG21 VAL A  86     -10.744  -5.889   4.190  1.00 46.54           H  
ATOM   1359 HG22 VAL A  86     -11.007  -7.242   3.079  1.00 46.54           H  
ATOM   1360 HG23 VAL A  86     -10.809  -5.655   2.410  1.00 46.54           H  
ATOM   1361  N   GLU A  87      -7.146  -9.290   2.352  1.00 48.35           N  
ATOM   1362  H   GLU A  87      -7.978  -9.526   1.830  1.00 48.35           H  
ATOM   1363  CA  GLU A  87      -5.892  -9.860   1.907  1.00 48.35           C  
ATOM   1364  HA  GLU A  87      -5.097  -9.598   2.605  1.00 48.35           H  
ATOM   1365  C   GLU A  87      -5.532  -9.247   0.554  1.00 48.35           C  
ATOM   1366  CB  GLU A  87      -6.028 -11.384   1.938  1.00 48.35           C  
ATOM   1367  HB2 GLU A  87      -6.944 -11.690   1.432  1.00 48.35           H  
ATOM   1368  HB3 GLU A  87      -6.107 -11.676   2.985  1.00 48.35           H  
ATOM   1369  O   GLU A  87      -6.238  -9.433  -0.437  1.00 48.35           O  
ATOM   1370  CG  GLU A  87      -4.844 -12.118   1.310  1.00 48.35           C  
ATOM   1371  HG2 GLU A  87      -3.919 -11.613   1.588  1.00 48.35           H  
ATOM   1372  HG3 GLU A  87      -4.938 -12.077   0.225  1.00 48.35           H  
ATOM   1373  CD  GLU A  87      -4.775 -13.580   1.758  1.00 48.35           C  
ATOM   1374  OE1 GLU A  87      -3.669 -14.154   1.719  1.00 48.35           O  
ATOM   1375  OE2 GLU A  87      -5.767 -14.181   2.224  1.00 48.35           O  
ATOM   1376  N   VAL A  88      -4.430  -8.495   0.534  1.00 52.36           N  
ATOM   1377  H   VAL A  88      -3.892  -8.379   1.381  1.00 52.36           H  
ATOM   1378  CA  VAL A  88      -3.864  -7.879  -0.666  1.00 52.36           C  
ATOM   1379  HA  VAL A  88      -4.570  -7.971  -1.490  1.00 52.36           H  
ATOM   1380  C   VAL A  88      -2.601  -8.653  -1.029  1.00 52.36           C  
ATOM   1381  CB  VAL A  88      -3.590  -6.377  -0.461  1.00 52.36           C  
ATOM   1382  HB  VAL A  88      -2.858  -6.243   0.335  1.00 52.36           H  
ATOM   1383  O   VAL A  88      -1.536  -8.520  -0.425  1.00 52.36           O  
ATOM   1384  CG1 VAL A  88      -3.036  -5.740  -1.743  1.00 52.36           C  
ATOM   1385 HG11 VAL A  88      -2.080  -6.192  -2.005  1.00 52.36           H  
ATOM   1386 HG12 VAL A  88      -2.870  -4.675  -1.581  1.00 52.36           H  
ATOM   1387 HG13 VAL A  88      -3.736  -5.873  -2.568  1.00 52.36           H  
ATOM   1388  CG2 VAL A  88      -4.868  -5.626  -0.066  1.00 52.36           C  
ATOM   1389 HG21 VAL A  88      -5.641  -5.768  -0.821  1.00 52.36           H  
ATOM   1390 HG22 VAL A  88      -5.229  -5.990   0.896  1.00 52.36           H  
ATOM   1391 HG23 VAL A  88      -4.651  -4.563   0.041  1.00 52.36           H  
ATOM   1392  N   ARG A  89      -2.714  -9.510  -2.034  1.00 52.83           N  
ATOM   1393  H   ARG A  89      -3.596  -9.546  -2.523  1.00 52.83           H  
ATOM   1394  CA  ARG A  89      -1.589 -10.271  -2.575  1.00 52.83           C  
ATOM   1395  HA  ARG A  89      -0.778 -10.318  -1.848  1.00 52.83           H  
ATOM   1396  C   ARG A  89      -1.059  -9.556  -3.808  1.00 52.83           C  
ATOM   1397  CB  ARG A  89      -2.054 -11.693  -2.882  1.00 52.83           C  
ATOM   1398  HB2 ARG A  89      -1.348 -12.172  -3.559  1.00 52.83           H  
ATOM   1399  HB3 ARG A  89      -3.034 -11.639  -3.357  1.00 52.83           H  
ATOM   1400  O   ARG A  89      -1.758  -9.449  -4.811  1.00 52.83           O  
ATOM   1401  CG  ARG A  89      -2.199 -12.544  -1.621  1.00 52.83           C  
ATOM   1402  HG2 ARG A  89      -1.219 -12.689  -1.167  1.00 52.83           H  
ATOM   1403  HG3 ARG A  89      -2.860 -12.049  -0.911  1.00 52.83           H  
ATOM   1404  CD  ARG A  89      -2.792 -13.893  -2.028  1.00 52.83           C  
ATOM   1405  HD2 ARG A  89      -3.751 -13.716  -2.515  1.00 52.83           H  
ATOM   1406  HD3 ARG A  89      -2.122 -14.379  -2.737  1.00 52.83           H  
ATOM   1407  NE  ARG A  89      -2.997 -14.754  -0.859  1.00 52.83           N  
ATOM   1408  HE  ARG A  89      -2.746 -14.373   0.042  1.00 52.83           H  
ATOM   1409  NH1 ARG A  89      -3.994 -16.521  -1.918  1.00 52.83           N  
ATOM   1410 HH11 ARG A  89      -3.939 -16.000  -2.781  1.00 52.83           H  
ATOM   1411 HH12 ARG A  89      -4.617 -17.315  -1.872  1.00 52.83           H  
ATOM   1412  NH2 ARG A  89      -3.894 -16.450   0.319  1.00 52.83           N  
ATOM   1413 HH21 ARG A  89      -4.549 -17.216   0.387  1.00 52.83           H  
ATOM   1414 HH22 ARG A  89      -3.811 -15.805   1.092  1.00 52.83           H  
ATOM   1415  CZ  ARG A  89      -3.623 -15.908  -0.828  1.00 52.83           C  
ATOM   1416  N   VAL A  90       0.186  -9.094  -3.745  1.00 52.02           N  
ATOM   1417  H   VAL A  90       0.730  -9.218  -2.903  1.00 52.02           H  
ATOM   1418  CA  VAL A  90       0.877  -8.512  -4.895  1.00 52.02           C  
ATOM   1419  HA  VAL A  90       0.153  -8.253  -5.668  1.00 52.02           H  
ATOM   1420  C   VAL A  90       1.812  -9.570  -5.473  1.00 52.02           C  
ATOM   1421  CB  VAL A  90       1.597  -7.209  -4.517  1.00 52.02           C  
ATOM   1422  HB  VAL A  90       2.351  -7.414  -3.757  1.00 52.02           H  
ATOM   1423  O   VAL A  90       2.828  -9.953  -4.888  1.00 52.02           O  
ATOM   1424  CG1 VAL A  90       2.293  -6.605  -5.739  1.00 52.02           C  
ATOM   1425 HG11 VAL A  90       1.561  -6.287  -6.482  1.00 52.02           H  
ATOM   1426 HG12 VAL A  90       2.979  -7.322  -6.189  1.00 52.02           H  
ATOM   1427 HG13 VAL A  90       2.889  -5.754  -5.409  1.00 52.02           H  
ATOM   1428  CG2 VAL A  90       0.610  -6.169  -3.963  1.00 52.02           C  
ATOM   1429 HG21 VAL A  90       0.179  -6.522  -3.026  1.00 52.02           H  
ATOM   1430 HG22 VAL A  90      -0.185  -5.979  -4.684  1.00 52.02           H  
ATOM   1431 HG23 VAL A  90       1.136  -5.235  -3.763  1.00 52.02           H  
ATOM   1432  N   GLU A  91       1.450 -10.080  -6.642  1.00 48.10           N  
ATOM   1433  H   GLU A  91       0.637  -9.703  -7.108  1.00 48.10           H  
ATOM   1434  CA  GLU A  91       2.272 -11.011  -7.402  1.00 48.10           C  
ATOM   1435  HA  GLU A  91       3.043 -11.430  -6.756  1.00 48.10           H  
ATOM   1436  C   GLU A  91       2.983 -10.244  -8.519  1.00 48.10           C  
ATOM   1437  CB  GLU A  91       1.431 -12.195  -7.906  1.00 48.10           C  
ATOM   1438  HB2 GLU A  91       0.545 -11.821  -8.419  1.00 48.10           H  
ATOM   1439  HB3 GLU A  91       2.031 -12.773  -8.609  1.00 48.10           H  
ATOM   1440  O   GLU A  91       2.360  -9.680  -9.421  1.00 48.10           O  
ATOM   1441  CG  GLU A  91       1.004 -13.116  -6.745  1.00 48.10           C  
ATOM   1442  HG2 GLU A  91       1.902 -13.490  -6.253  1.00 48.10           H  
ATOM   1443  HG3 GLU A  91       0.443 -12.534  -6.013  1.00 48.10           H  
ATOM   1444  CD  GLU A  91       0.142 -14.318  -7.171  1.00 48.10           C  
ATOM   1445  OE1 GLU A  91      -0.378 -15.018  -6.265  1.00 48.10           O  
ATOM   1446  OE2 GLU A  91      -0.027 -14.575  -8.382  1.00 48.10           O  
ATOM   1447  N   PHE A  92       4.313 -10.226  -8.443  1.00 42.01           N  
ATOM   1448  H   PHE A  92       4.772 -10.666  -7.659  1.00 42.01           H  
ATOM   1449  CA  PHE A  92       5.176  -9.678  -9.477  1.00 42.01           C  
ATOM   1450  HA  PHE A  92       4.567  -9.233 -10.264  1.00 42.01           H  
ATOM   1451  C   PHE A  92       5.996 -10.805 -10.106  1.00 42.01           C  
ATOM   1452  CB  PHE A  92       6.042  -8.563  -8.881  1.00 42.01           C  
ATOM   1453  HB2 PHE A  92       5.387  -7.794  -8.472  1.00 42.01           H  
ATOM   1454  HB3 PHE A  92       6.622  -8.971  -8.053  1.00 42.01           H  
ATOM   1455  O   PHE A  92       6.635 -11.611  -9.415  1.00 42.01           O  
ATOM   1456  CG  PHE A  92       6.980  -7.903  -9.871  1.00 42.01           C  
ATOM   1457  CD1 PHE A  92       8.371  -8.008  -9.701  1.00 42.01           C  
ATOM   1458  HD1 PHE A  92       8.779  -8.554  -8.863  1.00 42.01           H  
ATOM   1459  CD2 PHE A  92       6.465  -7.139 -10.936  1.00 42.01           C  
ATOM   1460  HD2 PHE A  92       5.398  -7.041 -11.070  1.00 42.01           H  
ATOM   1461  CE1 PHE A  92       9.236  -7.319 -10.565  1.00 42.01           C  
ATOM   1462  HE1 PHE A  92      10.302  -7.322 -10.391  1.00 42.01           H  
ATOM   1463  CE2 PHE A  92       7.338  -6.508 -11.839  1.00 42.01           C  
ATOM   1464  HE2 PHE A  92       6.947  -5.943 -12.672  1.00 42.01           H  
ATOM   1465  CZ  PHE A  92       8.725  -6.595 -11.654  1.00 42.01           C  
ATOM   1466  HZ  PHE A  92       9.397  -6.072 -12.319  1.00 42.01           H  
ATOM   1467  N   GLU A  93       5.986 -10.854 -11.432  1.00 44.64           N  
ATOM   1468  H   GLU A  93       5.440 -10.174 -11.942  1.00 44.64           H  
ATOM   1469  CA  GLU A  93       6.947 -11.626 -12.212  1.00 44.64           C  
ATOM   1470  HA  GLU A  93       7.301 -12.486 -11.644  1.00 44.64           H  
ATOM   1471  C   GLU A  93       8.132 -10.691 -12.513  1.00 44.64           C  
ATOM   1472  CB  GLU A  93       6.270 -12.187 -13.478  1.00 44.64           C  
ATOM   1473  HB2 GLU A  93       5.730 -11.386 -13.983  1.00 44.64           H  
ATOM   1474  HB3 GLU A  93       7.043 -12.564 -14.148  1.00 44.64           H  
ATOM   1475  O   GLU A  93       8.030  -9.882 -13.435  1.00 44.64           O  
ATOM   1476  CG  GLU A  93       5.298 -13.344 -13.156  1.00 44.64           C  
ATOM   1477  HG2 GLU A  93       5.868 -14.167 -12.724  1.00 44.64           H  
ATOM   1478  HG3 GLU A  93       4.587 -13.005 -12.402  1.00 44.64           H  
ATOM   1479  CD  GLU A  93       4.504 -13.862 -14.375  1.00 44.64           C  
ATOM   1480  OE1 GLU A  93       3.496 -14.587 -14.172  1.00 44.64           O  
ATOM   1481  OE2 GLU A  93       4.830 -13.501 -15.525  1.00 44.64           O  
ATOM   1482  N   PRO A  94       9.225 -10.722 -11.719  1.00 37.70           N  
ATOM   1483  CA  PRO A  94      10.408  -9.932 -12.002  1.00 37.70           C  
ATOM   1484  HA  PRO A  94      10.152  -8.875 -12.078  1.00 37.70           H  
ATOM   1485  C   PRO A  94      10.962 -10.338 -13.348  1.00 37.70           C  
ATOM   1486  CB  PRO A  94      11.397 -10.157 -10.851  1.00 37.70           C  
ATOM   1487  HB2 PRO A  94      11.249  -9.402 -10.078  1.00 37.70           H  
ATOM   1488  HB3 PRO A  94      12.432 -10.153 -11.190  1.00 37.70           H  
ATOM   1489  O   PRO A  94      11.217 -11.516 -13.599  1.00 37.70           O  
ATOM   1490  CG  PRO A  94      10.982 -11.519 -10.311  1.00 37.70           C  
ATOM   1491  HG2 PRO A  94      11.239 -11.629  -9.258  1.00 37.70           H  
ATOM   1492  HG3 PRO A  94      11.450 -12.305 -10.905  1.00 37.70           H  
ATOM   1493  CD  PRO A  94       9.472 -11.526 -10.546  1.00 37.70           C  
ATOM   1494  HD2 PRO A  94       8.985 -11.023  -9.711  1.00 37.70           H  
ATOM   1495  HD3 PRO A  94       9.120 -12.550 -10.672  1.00 37.70           H  
ATOM   1496  N   ILE A  95      11.143  -9.341 -14.206  1.00 44.27           N  
ATOM   1497  H   ILE A  95      10.889  -8.404 -13.929  1.00 44.27           H  
ATOM   1498  CA  ILE A  95      11.995  -9.498 -15.367  1.00 44.27           C  
ATOM   1499  HA  ILE A  95      11.804 -10.461 -15.840  1.00 44.27           H  
ATOM   1500  C   ILE A  95      13.410  -9.468 -14.819  1.00 44.27           C  
ATOM   1501  CB  ILE A  95      11.778  -8.389 -16.400  1.00 44.27           C  
ATOM   1502  HB  ILE A  95      12.052  -7.440 -15.940  1.00 44.27           H  
ATOM   1503  O   ILE A  95      13.894  -8.430 -14.375  1.00 44.27           O  
ATOM   1504  CG1 ILE A  95      10.316  -8.316 -16.868  1.00 44.27           C  
ATOM   1505 HG12 ILE A  95      10.115  -9.084 -17.614  1.00 44.27           H  
ATOM   1506 HG13 ILE A  95       9.635  -8.468 -16.031  1.00 44.27           H  
ATOM   1507  CG2 ILE A  95      12.688  -8.644 -17.615  1.00 44.27           C  
ATOM   1508 HG21 ILE A  95      12.373  -9.537 -18.154  1.00 44.27           H  
ATOM   1509 HG22 ILE A  95      12.676  -7.782 -18.283  1.00 44.27           H  
ATOM   1510 HG23 ILE A  95      13.725  -8.774 -17.304  1.00 44.27           H  
ATOM   1511  CD1 ILE A  95      10.065  -6.934 -17.463  1.00 44.27           C  
ATOM   1512 HD11 ILE A  95      10.801  -6.711 -18.236  1.00 44.27           H  
ATOM   1513 HD12 ILE A  95      10.118  -6.173 -16.684  1.00 44.27           H  
ATOM   1514 HD13 ILE A  95       9.081  -6.906 -17.931  1.00 44.27           H  
ATOM   1515  N   GLU A  96      14.043 -10.631 -14.808  1.00 43.59           N  
ATOM   1516  H   GLU A  96      13.551 -11.472 -15.075  1.00 43.59           H  
ATOM   1517  CA  GLU A  96      15.480 -10.695 -14.624  1.00 43.59           C  
ATOM   1518  HA  GLU A  96      15.760 -10.127 -13.736  1.00 43.59           H  
ATOM   1519  C   GLU A  96      16.138 -10.039 -15.835  1.00 43.59           C  
ATOM   1520  CB  GLU A  96      15.940 -12.147 -14.434  1.00 43.59           C  
ATOM   1521  HB2 GLU A  96      15.533 -12.762 -15.237  1.00 43.59           H  
ATOM   1522  HB3 GLU A  96      17.029 -12.181 -14.479  1.00 43.59           H  
ATOM   1523  O   GLU A  96      15.853 -10.407 -16.981  1.00 43.59           O  
ATOM   1524  CG  GLU A  96      15.485 -12.686 -13.067  1.00 43.59           C  
ATOM   1525  HG2 GLU A  96      15.901 -12.048 -12.287  1.00 43.59           H  
ATOM   1526  HG3 GLU A  96      14.399 -12.623 -13.002  1.00 43.59           H  
ATOM   1527  CD  GLU A  96      15.900 -14.143 -12.803  1.00 43.59           C  
ATOM   1528  OE1 GLU A  96      15.835 -14.542 -11.615  1.00 43.59           O  
ATOM   1529  OE2 GLU A  96      16.205 -14.874 -13.774  1.00 43.59           O  
ATOM   1530  N   ASP A  97      17.003  -9.070 -15.553  1.00 45.07           N  
ATOM   1531  H   ASP A  97      17.107  -8.769 -14.594  1.00 45.07           H  
ATOM   1532  CA  ASP A  97      18.082  -8.693 -16.448  1.00 45.07           C  
ATOM   1533  HA  ASP A  97      17.690  -8.331 -17.398  1.00 45.07           H  
ATOM   1534  C   ASP A  97      18.919  -9.962 -16.707  1.00 45.07           C  
ATOM   1535  CB  ASP A  97      18.865  -7.547 -15.788  1.00 45.07           C  
ATOM   1536  HB2 ASP A  97      19.117  -7.827 -14.765  1.00 45.07           H  
ATOM   1537  HB3 ASP A  97      18.238  -6.656 -15.754  1.00 45.07           H  
ATOM   1538  O   ASP A  97      19.645 -10.450 -15.836  1.00 45.07           O  
ATOM   1539  CG  ASP A  97      20.150  -7.223 -16.533  1.00 45.07           C  
ATOM   1540  OD1 ASP A  97      20.348  -7.847 -17.590  1.00 45.07           O  
ATOM   1541  OD2 ASP A  97      20.970  -6.477 -15.955  1.00 45.07           O  
ATOM   1542  N   LYS A  98      18.717 -10.564 -17.884  1.00 50.30           N  
ATOM   1543  H   LYS A  98      18.151 -10.068 -18.558  1.00 50.30           H  
ATOM   1544  CA  LYS A  98      19.348 -11.840 -18.255  1.00 50.30           C  
ATOM   1545  HA  LYS A  98      19.403 -12.471 -17.368  1.00 50.30           H  
ATOM   1546  C   LYS A  98      20.785 -11.661 -18.724  1.00 50.30           C  
ATOM   1547  CB  LYS A  98      18.547 -12.561 -19.348  1.00 50.30           C  
ATOM   1548  HB2 LYS A  98      18.462 -11.909 -20.217  1.00 50.30           H  
ATOM   1549  HB3 LYS A  98      19.092 -13.458 -19.643  1.00 50.30           H  
ATOM   1550  O   LYS A  98      21.499 -12.662 -18.809  1.00 50.30           O  
ATOM   1551  CG  LYS A  98      17.154 -12.977 -18.879  1.00 50.30           C  
ATOM   1552  HG2 LYS A  98      16.587 -12.067 -18.683  1.00 50.30           H  
ATOM   1553  HG3 LYS A  98      17.226 -13.558 -17.960  1.00 50.30           H  
ATOM   1554  CD  LYS A  98      16.458 -13.809 -19.964  1.00 50.30           C  
ATOM   1555  HD2 LYS A  98      16.922 -14.795 -20.009  1.00 50.30           H  
ATOM   1556  HD3 LYS A  98      16.579 -13.320 -20.931  1.00 50.30           H  
ATOM   1557  CE  LYS A  98      14.967 -13.954 -19.664  1.00 50.30           C  
ATOM   1558  HE2 LYS A  98      14.846 -14.395 -18.675  1.00 50.30           H  
ATOM   1559  HE3 LYS A  98      14.523 -14.615 -20.408  1.00 50.30           H  
ATOM   1560  NZ  LYS A  98      14.318 -12.618 -19.717  1.00 50.30           N  
ATOM   1561  HZ1 LYS A  98      14.544 -12.103 -20.555  1.00 50.30           H  
ATOM   1562  HZ2 LYS A  98      14.704 -12.019 -19.001  1.00 50.30           H  
ATOM   1563  HZ3 LYS A  98      13.314 -12.643 -19.609  1.00 50.30           H  
ATOM   1564  N   ASP A  99      21.186 -10.445 -19.080  1.00 52.19           N  
ATOM   1565  H   ASP A  99      20.601  -9.645 -18.883  1.00 52.19           H  
ATOM   1566  CA  ASP A  99      22.519 -10.144 -19.602  1.00 52.19           C  
ATOM   1567  HA  ASP A  99      23.027 -11.085 -19.813  1.00 52.19           H  
ATOM   1568  C   ASP A  99      23.418  -9.452 -18.561  1.00 52.19           C  
ATOM   1569  CB  ASP A  99      22.400  -9.427 -20.958  1.00 52.19           C  
ATOM   1570  HB2 ASP A  99      23.401  -9.208 -21.330  1.00 52.19           H  
ATOM   1571  HB3 ASP A  99      21.930 -10.111 -21.664  1.00 52.19           H  
ATOM   1572  O   ASP A  99      24.643  -9.439 -18.724  1.00 52.19           O  
ATOM   1573  CG  ASP A  99      21.596  -8.134 -20.907  1.00 52.19           C  
ATOM   1574  OD1 ASP A  99      21.771  -7.453 -19.889  1.00 52.19           O  
ATOM   1575  OD2 ASP A  99      20.858  -7.889 -21.892  1.00 52.19           O  
ATOM   1576  N   GLY A 100      22.841  -9.027 -17.433  1.00 48.58           N  
ATOM   1577  H   GLY A 100      21.850  -8.843 -17.490  1.00 48.58           H  
ATOM   1578  CA  GLY A 100      23.542  -8.433 -16.300  1.00 48.58           C  
ATOM   1579  HA2 GLY A 100      22.836  -8.331 -15.476  1.00 48.58           H  
ATOM   1580  HA3 GLY A 100      24.367  -9.079 -16.000  1.00 48.58           H  
ATOM   1581  C   GLY A 100      24.094  -7.046 -16.613  1.00 48.58           C  
ATOM   1582  O   GLY A 100      25.038  -6.609 -15.944  1.00 48.58           O  
ATOM   1583  N   ASP A 101      23.578  -6.387 -17.652  1.00 48.06           N  
ATOM   1584  H   ASP A 101      22.785  -6.782 -18.138  1.00 48.06           H  
ATOM   1585  CA  ASP A 101      24.048  -5.085 -18.119  1.00 48.06           C  
ATOM   1586  HA  ASP A 101      25.093  -4.999 -17.821  1.00 48.06           H  
ATOM   1587  C   ASP A 101      23.336  -3.896 -17.444  1.00 48.06           C  
ATOM   1588  CB  ASP A 101      24.050  -5.064 -19.659  1.00 48.06           C  
ATOM   1589  HB2 ASP A 101      24.734  -4.274 -19.970  1.00 48.06           H  
ATOM   1590  HB3 ASP A 101      24.462  -6.003 -20.028  1.00 48.06           H  
ATOM   1591  O   ASP A 101      23.724  -2.736 -17.637  1.00 48.06           O  
ATOM   1592  CG  ASP A 101      22.704  -4.803 -20.346  1.00 48.06           C  
ATOM   1593  OD1 ASP A 101      21.714  -4.550 -19.631  1.00 48.06           O  
ATOM   1594  OD2 ASP A 101      22.747  -4.637 -21.592  1.00 48.06           O  
ATOM   1595  N   GLY A 102      22.360  -4.186 -16.582  1.00 40.76           N  
ATOM   1596  H   GLY A 102      22.067  -5.151 -16.536  1.00 40.76           H  
ATOM   1597  CA  GLY A 102      21.525  -3.219 -15.882  1.00 40.76           C  
ATOM   1598  HA2 GLY A 102      21.177  -3.680 -14.958  1.00 40.76           H  
ATOM   1599  HA3 GLY A 102      22.114  -2.334 -15.642  1.00 40.76           H  
ATOM   1600  C   GLY A 102      20.293  -2.778 -16.675  1.00 40.76           C  
ATOM   1601  O   GLY A 102      19.596  -1.863 -16.222  1.00 40.76           O  
ATOM   1602  N   TYR A 103      20.007  -3.392 -17.826  1.00 42.52           N  
ATOM   1603  H   TYR A 103      20.641  -4.096 -18.176  1.00 42.52           H  
ATOM   1604  CA  TYR A 103      18.891  -3.067 -18.708  1.00 42.52           C  
ATOM   1605  HA  TYR A 103      18.253  -2.348 -18.194  1.00 42.52           H  
ATOM   1606  C   TYR A 103      18.025  -4.300 -19.006  1.00 42.52           C  
ATOM   1607  CB  TYR A 103      19.389  -2.391 -20.001  1.00 42.52           C  
ATOM   1608  HB2 TYR A 103      18.521  -2.150 -20.615  1.00 42.52           H  
ATOM   1609  HB3 TYR A 103      19.986  -3.096 -20.579  1.00 42.52           H  
ATOM   1610  O   TYR A 103      18.457  -5.441 -19.049  1.00 42.52           O  
ATOM   1611  CG  TYR A 103      20.186  -1.114 -19.782  1.00 42.52           C  
ATOM   1612  CD1 TYR A 103      19.527   0.129 -19.714  1.00 42.52           C  
ATOM   1613  HD1 TYR A 103      18.454   0.168 -19.825  1.00 42.52           H  
ATOM   1614  CD2 TYR A 103      21.581  -1.172 -19.609  1.00 42.52           C  
ATOM   1615  HD2 TYR A 103      22.077  -2.131 -19.640  1.00 42.52           H  
ATOM   1616  CE1 TYR A 103      20.260   1.307 -19.470  1.00 42.52           C  
ATOM   1617  HE1 TYR A 103      19.758   2.261 -19.397  1.00 42.52           H  
ATOM   1618  CE2 TYR A 103      22.318  -0.005 -19.344  1.00 42.52           C  
ATOM   1619  HE2 TYR A 103      23.381  -0.090 -19.170  1.00 42.52           H  
ATOM   1620  OH  TYR A 103      22.368   2.365 -19.010  1.00 42.52           O  
ATOM   1621  HH  TYR A 103      23.274   2.115 -18.815  1.00 42.52           H  
ATOM   1622  CZ  TYR A 103      21.655   1.238 -19.274  1.00 42.52           C  
ATOM   1623  N   ILE A 104      16.735  -4.057 -19.225  1.00 48.14           N  
ATOM   1624  H   ILE A 104      16.428  -3.096 -19.198  1.00 48.14           H  
ATOM   1625  CA  ILE A 104      15.793  -5.054 -19.743  1.00 48.14           C  
ATOM   1626  HA  ILE A 104      16.335  -5.967 -19.987  1.00 48.14           H  
ATOM   1627  C   ILE A 104      15.235  -4.523 -21.056  1.00 48.14           C  
ATOM   1628  CB  ILE A 104      14.706  -5.424 -18.707  1.00 48.14           C  
ATOM   1629  HB  ILE A 104      13.950  -6.018 -19.220  1.00 48.14           H  
ATOM   1630  O   ILE A 104      14.939  -3.328 -21.176  1.00 48.14           O  
ATOM   1631  CG1 ILE A 104      14.020  -4.190 -18.078  1.00 48.14           C  
ATOM   1632 HG12 ILE A 104      14.723  -3.688 -17.414  1.00 48.14           H  
ATOM   1633 HG13 ILE A 104      13.736  -3.490 -18.864  1.00 48.14           H  
ATOM   1634  CG2 ILE A 104      15.356  -6.301 -17.621  1.00 48.14           C  
ATOM   1635 HG21 ILE A 104      15.804  -7.181 -18.084  1.00 48.14           H  
ATOM   1636 HG22 ILE A 104      14.636  -6.641 -16.877  1.00 48.14           H  
ATOM   1637 HG23 ILE A 104      16.147  -5.752 -17.111  1.00 48.14           H  
ATOM   1638  CD1 ILE A 104      12.760  -4.539 -17.277  1.00 48.14           C  
ATOM   1639 HD11 ILE A 104      11.963  -4.820 -17.966  1.00 48.14           H  
ATOM   1640 HD12 ILE A 104      12.946  -5.354 -16.577  1.00 48.14           H  
ATOM   1641 HD13 ILE A 104      12.444  -3.681 -16.684  1.00 48.14           H  
ATOM   1642  N   SER A 105      15.103  -5.378 -22.071  1.00 50.51           N  
ATOM   1643  H   SER A 105      15.356  -6.347 -21.941  1.00 50.51           H  
ATOM   1644  CA  SER A 105      14.645  -4.914 -23.383  1.00 50.51           C  
ATOM   1645  HA  SER A 105      15.303  -4.101 -23.689  1.00 50.51           H  
ATOM   1646  C   SER A 105      13.217  -4.363 -23.308  1.00 50.51           C  
ATOM   1647  CB  SER A 105      14.762  -6.024 -24.429  1.00 50.51           C  
ATOM   1648  HB2 SER A 105      14.553  -5.608 -25.414  1.00 50.51           H  
ATOM   1649  HB3 SER A 105      15.775  -6.426 -24.427  1.00 50.51           H  
ATOM   1650  O   SER A 105      12.408  -4.799 -22.494  1.00 50.51           O  
ATOM   1651  OG  SER A 105      13.843  -7.058 -24.162  1.00 50.51           O  
ATOM   1652  HG  SER A 105      14.252  -7.576 -23.464  1.00 50.51           H  
ATOM   1653  N   ALA A 106      12.848  -3.441 -24.204  1.00 50.76           N  
ATOM   1654  H   ALA A 106      13.554  -3.043 -24.806  1.00 50.76           H  
ATOM   1655  CA  ALA A 106      11.481  -2.907 -24.259  1.00 50.76           C  
ATOM   1656  HA  ALA A 106      11.266  -2.407 -23.314  1.00 50.76           H  
ATOM   1657  C   ALA A 106      10.411  -4.004 -24.458  1.00 50.76           C  
ATOM   1658  CB  ALA A 106      11.415  -1.868 -25.385  1.00 50.76           C  
ATOM   1659  HB1 ALA A 106      11.630  -2.338 -26.345  1.00 50.76           H  
ATOM   1660  HB2 ALA A 106      10.417  -1.432 -25.416  1.00 50.76           H  
ATOM   1661  HB3 ALA A 106      12.138  -1.075 -25.197  1.00 50.76           H  
ATOM   1662  O   ALA A 106       9.274  -3.845 -24.022  1.00 50.76           O  
ATOM   1663  N   ALA A 107      10.777  -5.122 -25.095  1.00 53.25           N  
ATOM   1664  H   ALA A 107      11.749  -5.220 -25.351  1.00 53.25           H  
ATOM   1665  CA  ALA A 107       9.913  -6.287 -25.261  1.00 53.25           C  
ATOM   1666  HA  ALA A 107       8.917  -5.953 -25.554  1.00 53.25           H  
ATOM   1667  C   ALA A 107       9.763  -7.092 -23.962  1.00 53.25           C  
ATOM   1668  CB  ALA A 107      10.491  -7.153 -26.385  1.00 53.25           C  
ATOM   1669  HB1 ALA A 107      10.547  -6.576 -27.308  1.00 53.25           H  
ATOM   1670  HB2 ALA A 107       9.846  -8.018 -26.544  1.00 53.25           H  
ATOM   1671  HB3 ALA A 107      11.488  -7.501 -26.114  1.00 53.25           H  
ATOM   1672  O   ALA A 107       8.664  -7.544 -23.652  1.00 53.25           O  
ATOM   1673  N   GLU A 108      10.843  -7.250 -23.194  1.00 56.45           N  
ATOM   1674  H   GLU A 108      11.728  -6.861 -23.487  1.00 56.45           H  
ATOM   1675  CA  GLU A 108      10.793  -7.880 -21.875  1.00 56.45           C  
ATOM   1676  HA  GLU A 108      10.246  -8.821 -21.943  1.00 56.45           H  
ATOM   1677  C   GLU A 108      10.036  -7.001 -20.890  1.00 56.45           C  
ATOM   1678  CB  GLU A 108      12.207  -8.177 -21.379  1.00 56.45           C  
ATOM   1679  HB2 GLU A 108      12.160  -8.460 -20.328  1.00 56.45           H  
ATOM   1680  HB3 GLU A 108      12.821  -7.282 -21.477  1.00 56.45           H  
ATOM   1681  O   GLU A 108       9.136  -7.499 -20.226  1.00 56.45           O  
ATOM   1682  CG  GLU A 108      12.806  -9.355 -22.154  1.00 56.45           C  
ATOM   1683  HG2 GLU A 108      12.298 -10.268 -21.841  1.00 56.45           H  
ATOM   1684  HG3 GLU A 108      12.630  -9.238 -23.224  1.00 56.45           H  
ATOM   1685  CD  GLU A 108      14.306  -9.474 -21.917  1.00 56.45           C  
ATOM   1686  OE1 GLU A 108      14.722 -10.595 -21.524  1.00 56.45           O  
ATOM   1687  OE2 GLU A 108      14.979  -8.452 -22.191  1.00 56.45           O  
ATOM   1688  N   ALA A 109      10.297  -5.692 -20.893  1.00 52.96           N  
ATOM   1689  H   ALA A 109      11.073  -5.372 -21.456  1.00 52.96           H  
ATOM   1690  CA  ALA A 109       9.535  -4.691 -20.161  1.00 52.96           C  
ATOM   1691  HA  ALA A 109       9.667  -4.847 -19.090  1.00 52.96           H  
ATOM   1692  C   ALA A 109       8.039  -4.779 -20.474  1.00 52.96           C  
ATOM   1693  CB  ALA A 109      10.083  -3.315 -20.520  1.00 52.96           C  
ATOM   1694  HB1 ALA A 109       9.845  -3.063 -21.553  1.00 52.96           H  
ATOM   1695  HB2 ALA A 109      11.166  -3.304 -20.401  1.00 52.96           H  
ATOM   1696  HB3 ALA A 109       9.614  -2.584 -19.860  1.00 52.96           H  
ATOM   1697  O   ALA A 109       7.240  -4.963 -19.569  1.00 52.96           O  
ATOM   1698  N   ALA A 110       7.654  -4.752 -21.753  1.00 51.22           N  
ATOM   1699  H   ALA A 110       8.351  -4.593 -22.466  1.00 51.22           H  
ATOM   1700  CA  ALA A 110       6.259  -4.887 -22.175  1.00 51.22           C  
ATOM   1701  HA  ALA A 110       5.671  -4.124 -21.666  1.00 51.22           H  
ATOM   1702  C   ALA A 110       5.631  -6.253 -21.821  1.00 51.22           C  
ATOM   1703  CB  ALA A 110       6.200  -4.631 -23.685  1.00 51.22           C  
ATOM   1704  HB1 ALA A 110       5.165  -4.693 -24.023  1.00 51.22           H  
ATOM   1705  HB2 ALA A 110       6.796  -5.376 -24.212  1.00 51.22           H  
ATOM   1706  HB3 ALA A 110       6.583  -3.634 -23.905  1.00 51.22           H  
ATOM   1707  O   ALA A 110       4.406  -6.394 -21.846  1.00 51.22           O  
ATOM   1708  N   ALA A 111       6.452  -7.260 -21.510  1.00 56.02           N  
ATOM   1709  H   ALA A 111       7.448  -7.091 -21.523  1.00 56.02           H  
ATOM   1710  CA  ALA A 111       6.011  -8.576 -21.069  1.00 56.02           C  
ATOM   1711  HA  ALA A 111       5.018  -8.761 -21.481  1.00 56.02           H  
ATOM   1712  C   ALA A 111       5.877  -8.697 -19.543  1.00 56.02           C  
ATOM   1713  CB  ALA A 111       6.951  -9.639 -21.647  1.00 56.02           C  
ATOM   1714  HB1 ALA A 111       7.951  -9.526 -21.227  1.00 56.02           H  
ATOM   1715  HB2 ALA A 111       6.577 -10.632 -21.398  1.00 56.02           H  
ATOM   1716  HB3 ALA A 111       7.004  -9.537 -22.731  1.00 56.02           H  
ATOM   1717  O   ALA A 111       5.176  -9.614 -19.101  1.00 56.02           O  
ATOM   1718  N   ALA A 112       6.473  -7.798 -18.741  1.00 56.75           N  
ATOM   1719  H   ALA A 112       7.025  -7.053 -19.140  1.00 56.75           H  
ATOM   1720  CA  ALA A 112       6.188  -7.784 -17.310  1.00 56.75           C  
ATOM   1721  HA  ALA A 112       6.426  -8.773 -16.919  1.00 56.75           H  
ATOM   1722  C   ALA A 112       4.703  -7.545 -17.085  1.00 56.75           C  
ATOM   1723  CB  ALA A 112       7.006  -6.773 -16.503  1.00 56.75           C  
ATOM   1724  HB1 ALA A 112       7.876  -7.267 -16.069  1.00 56.75           H  
ATOM   1725  HB2 ALA A 112       7.304  -5.930 -17.126  1.00 56.75           H  
ATOM   1726  HB3 ALA A 112       6.428  -6.415 -15.651  1.00 56.75           H  
ATOM   1727  O   ALA A 112       4.021  -6.774 -17.765  1.00 56.75           O  
ATOM   1728  N   LYS A 113       4.191  -8.243 -16.086  1.00 62.89           N  
ATOM   1729  H   LYS A 113       4.803  -8.866 -15.578  1.00 62.89           H  
ATOM   1730  CA  LYS A 113       2.844  -8.047 -15.589  1.00 62.89           C  
ATOM   1731  HA  LYS A 113       2.452  -7.097 -15.950  1.00 62.89           H  
ATOM   1732  C   LYS A 113       2.939  -7.974 -14.092  1.00 62.89           C  
ATOM   1733  CB  LYS A 113       1.921  -9.175 -16.055  1.00 62.89           C  
ATOM   1734  HB2 LYS A 113       2.351 -10.137 -15.775  1.00 62.89           H  
ATOM   1735  HB3 LYS A 113       0.955  -9.064 -15.563  1.00 62.89           H  
ATOM   1736  O   LYS A 113       3.571  -8.817 -13.456  1.00 62.89           O  
ATOM   1737  CG  LYS A 113       1.722  -9.116 -17.573  1.00 62.89           C  
ATOM   1738  HG2 LYS A 113       1.314  -8.143 -17.847  1.00 62.89           H  
ATOM   1739  HG3 LYS A 113       2.679  -9.256 -18.076  1.00 62.89           H  
ATOM   1740  CD  LYS A 113       0.768 -10.214 -18.035  1.00 62.89           C  
ATOM   1741  HD2 LYS A 113       1.171 -11.183 -17.740  1.00 62.89           H  
ATOM   1742  HD3 LYS A 113      -0.210 -10.064 -17.578  1.00 62.89           H  
ATOM   1743  CE  LYS A 113       0.664 -10.134 -19.557  1.00 62.89           C  
ATOM   1744  HE2 LYS A 113       0.297  -9.145 -19.830  1.00 62.89           H  
ATOM   1745  HE3 LYS A 113       1.665 -10.241 -19.974  1.00 62.89           H  
ATOM   1746  NZ  LYS A 113      -0.234 -11.188 -20.081  1.00 62.89           N  
ATOM   1747  HZ1 LYS A 113      -1.158 -11.082 -19.688  1.00 62.89           H  
ATOM   1748  HZ2 LYS A 113      -0.287 -11.119 -21.088  1.00 62.89           H  
ATOM   1749  HZ3 LYS A 113       0.134 -12.095 -19.833  1.00 62.89           H  
ATOM   1750  N   MET A 114       2.259  -6.990 -13.536  1.00 63.01           N  
ATOM   1751  H   MET A 114       1.747  -6.354 -14.131  1.00 63.01           H  
ATOM   1752  CA  MET A 114       1.960  -7.018 -12.123  1.00 63.01           C  
ATOM   1753  HA  MET A 114       2.602  -7.741 -11.619  1.00 63.01           H  
ATOM   1754  C   MET A 114       0.522  -7.461 -11.934  1.00 63.01           C  
ATOM   1755  CB  MET A 114       2.241  -5.668 -11.501  1.00 63.01           C  
ATOM   1756  HB2 MET A 114       3.281  -5.391 -11.674  1.00 63.01           H  
ATOM   1757  HB3 MET A 114       1.581  -4.910 -11.925  1.00 63.01           H  
ATOM   1758  O   MET A 114      -0.384  -6.911 -12.560  1.00 63.01           O  
ATOM   1759  CG  MET A 114       1.996  -5.826 -10.007  1.00 63.01           C  
ATOM   1760  HG2 MET A 114       0.937  -5.993  -9.809  1.00 63.01           H  
ATOM   1761  HG3 MET A 114       2.559  -6.683  -9.637  1.00 63.01           H  
ATOM   1762  SD  MET A 114       2.518  -4.406  -9.096  1.00 63.01           S  
ATOM   1763  CE  MET A 114       1.302  -3.220  -9.670  1.00 63.01           C  
ATOM   1764  HE1 MET A 114       1.426  -2.309  -9.085  1.00 63.01           H  
ATOM   1765  HE2 MET A 114       1.470  -3.011 -10.726  1.00 63.01           H  
ATOM   1766  HE3 MET A 114       0.295  -3.611  -9.524  1.00 63.01           H  
ATOM   1767  N   ARG A 115       0.315  -8.442 -11.059  1.00 70.33           N  
ATOM   1768  H   ARG A 115       1.104  -8.826 -10.559  1.00 70.33           H  
ATOM   1769  CA  ARG A 115      -1.012  -8.919 -10.682  1.00 70.33           C  
ATOM   1770  HA  ARG A 115      -1.770  -8.420 -11.284  1.00 70.33           H  
ATOM   1771  C   ARG A 115      -1.266  -8.554  -9.229  1.00 70.33           C  
ATOM   1772  CB  ARG A 115      -1.140 -10.426 -10.936  1.00 70.33           C  
ATOM   1773  HB2 ARG A 115      -2.151 -10.742 -10.679  1.00 70.33           H  
ATOM   1774  HB3 ARG A 115      -0.436 -10.960 -10.298  1.00 70.33           H  
ATOM   1775  O   ARG A 115      -0.499  -8.908  -8.339  1.00 70.33           O  
ATOM   1776  CG  ARG A 115      -0.856 -10.783 -12.401  1.00 70.33           C  
ATOM   1777  HG2 ARG A 115      -1.503 -10.204 -13.061  1.00 70.33           H  
ATOM   1778  HG3 ARG A 115       0.184 -10.551 -12.628  1.00 70.33           H  
ATOM   1779  CD  ARG A 115      -1.092 -12.274 -12.640  1.00 70.33           C  
ATOM   1780  HD2 ARG A 115      -2.162 -12.446 -12.757  1.00 70.33           H  
ATOM   1781  HD3 ARG A 115      -0.741 -12.829 -11.770  1.00 70.33           H  
ATOM   1782  NE  ARG A 115      -0.358 -12.743 -13.829  1.00 70.33           N  
ATOM   1783  HE  ARG A 115       0.292 -12.095 -14.250  1.00 70.33           H  
ATOM   1784  NH1 ARG A 115      -1.061 -14.912 -13.719  1.00 70.33           N  
ATOM   1785 HH11 ARG A 115      -0.948 -15.886 -13.962  1.00 70.33           H  
ATOM   1786 HH12 ARG A 115      -1.774 -14.602 -13.074  1.00 70.33           H  
ATOM   1787  NH2 ARG A 115       0.616 -14.362 -15.092  1.00 70.33           N  
ATOM   1788 HH21 ARG A 115       0.804 -15.349 -15.198  1.00 70.33           H  
ATOM   1789 HH22 ARG A 115       1.470 -13.826 -15.133  1.00 70.33           H  
ATOM   1790  CZ  ARG A 115      -0.278 -13.998 -14.219  1.00 70.33           C  
ATOM   1791  N   VAL A 116      -2.356  -7.842  -8.993  1.00 71.58           N  
ATOM   1792  H   VAL A 116      -2.922  -7.564  -9.782  1.00 71.58           H  
ATOM   1793  CA  VAL A 116      -2.847  -7.513  -7.658  1.00 71.58           C  
ATOM   1794  HA  VAL A 116      -2.094  -7.773  -6.913  1.00 71.58           H  
ATOM   1795  C   VAL A 116      -4.077  -8.356  -7.410  1.00 71.58           C  
ATOM   1796  CB  VAL A 116      -3.150  -6.016  -7.506  1.00 71.58           C  
ATOM   1797  HB  VAL A 116      -3.999  -5.735  -8.129  1.00 71.58           H  
ATOM   1798  O   VAL A 116      -5.115  -8.143  -8.028  1.00 71.58           O  
ATOM   1799  CG1 VAL A 116      -3.478  -5.693  -6.044  1.00 71.58           C  
ATOM   1800 HG11 VAL A 116      -3.670  -4.626  -5.931  1.00 71.58           H  
ATOM   1801 HG12 VAL A 116      -2.645  -5.974  -5.400  1.00 71.58           H  
ATOM   1802 HG13 VAL A 116      -4.368  -6.240  -5.732  1.00 71.58           H  
ATOM   1803  CG2 VAL A 116      -1.939  -5.189  -7.934  1.00 71.58           C  
ATOM   1804 HG21 VAL A 116      -1.052  -5.584  -7.438  1.00 71.58           H  
ATOM   1805 HG22 VAL A 116      -2.088  -4.143  -7.664  1.00 71.58           H  
ATOM   1806 HG23 VAL A 116      -1.805  -5.251  -9.014  1.00 71.58           H  
ATOM   1807  N   ARG A 117      -3.951  -9.334  -6.524  1.00 72.91           N  
ATOM   1808  H   ARG A 117      -3.070  -9.418  -6.037  1.00 72.91           H  
ATOM   1809  CA  ARG A 117      -5.059 -10.156  -6.053  1.00 72.91           C  
ATOM   1810  HA  ARG A 117      -5.864 -10.161  -6.789  1.00 72.91           H  
ATOM   1811  C   ARG A 117      -5.604  -9.544  -4.779  1.00 72.91           C  
ATOM   1812  CB  ARG A 117      -4.588 -11.591  -5.847  1.00 72.91           C  
ATOM   1813  HB2 ARG A 117      -3.639 -11.579  -5.312  1.00 72.91           H  
ATOM   1814  HB3 ARG A 117      -5.332 -12.145  -5.273  1.00 72.91           H  
ATOM   1815  O   ARG A 117      -4.891  -9.404  -3.787  1.00 72.91           O  
ATOM   1816  CG  ARG A 117      -4.360 -12.290  -7.180  1.00 72.91           C  
ATOM   1817  HG2 ARG A 117      -3.648 -11.726  -7.783  1.00 72.91           H  
ATOM   1818  HG3 ARG A 117      -5.307 -12.366  -7.714  1.00 72.91           H  
ATOM   1819  CD  ARG A 117      -3.800 -13.684  -6.923  1.00 72.91           C  
ATOM   1820  HD2 ARG A 117      -2.835 -13.604  -6.423  1.00 72.91           H  
ATOM   1821  HD3 ARG A 117      -4.496 -14.244  -6.297  1.00 72.91           H  
ATOM   1822  NE  ARG A 117      -3.644 -14.357  -8.205  1.00 72.91           N  
ATOM   1823  HE  ARG A 117      -4.031 -13.893  -9.014  1.00 72.91           H  
ATOM   1824  NH1 ARG A 117      -2.517 -16.251  -7.555  1.00 72.91           N  
ATOM   1825 HH11 ARG A 117      -2.011 -15.687  -6.887  1.00 72.91           H  
ATOM   1826 HH12 ARG A 117      -1.981 -17.039  -7.891  1.00 72.91           H  
ATOM   1827  NH2 ARG A 117      -3.231 -15.963  -9.669  1.00 72.91           N  
ATOM   1828 HH21 ARG A 117      -3.681 -15.318 -10.302  1.00 72.91           H  
ATOM   1829 HH22 ARG A 117      -2.802 -16.829  -9.966  1.00 72.91           H  
ATOM   1830  CZ  ARG A 117      -3.127 -15.531  -8.451  1.00 72.91           C  
ATOM   1831  N   LEU A 118      -6.866  -9.172  -4.825  1.00 72.05           N  
ATOM   1832  H   LEU A 118      -7.375  -9.333  -5.682  1.00 72.05           H  
ATOM   1833  CA  LEU A 118      -7.607  -8.595  -3.723  1.00 72.05           C  
ATOM   1834  HA  LEU A 118      -6.947  -8.354  -2.889  1.00 72.05           H  
ATOM   1835  C   LEU A 118      -8.630  -9.619  -3.275  1.00 72.05           C  
ATOM   1836  CB  LEU A 118      -8.323  -7.329  -4.203  1.00 72.05           C  
ATOM   1837  HB2 LEU A 118      -9.081  -7.625  -4.928  1.00 72.05           H  
ATOM   1838  HB3 LEU A 118      -8.829  -6.884  -3.346  1.00 72.05           H  
ATOM   1839  O   LEU A 118      -9.425 -10.076  -4.089  1.00 72.05           O  
ATOM   1840  CG  LEU A 118      -7.425  -6.273  -4.854  1.00 72.05           C  
ATOM   1841  HG  LEU A 118      -6.832  -6.713  -5.656  1.00 72.05           H  
ATOM   1842  CD1 LEU A 118      -8.339  -5.228  -5.485  1.00 72.05           C  
ATOM   1843 HD11 LEU A 118      -8.963  -5.704  -6.242  1.00 72.05           H  
ATOM   1844 HD12 LEU A 118      -8.989  -4.786  -4.731  1.00 72.05           H  
ATOM   1845 HD13 LEU A 118      -7.751  -4.452  -5.976  1.00 72.05           H  
ATOM   1846  CD2 LEU A 118      -6.480  -5.663  -3.819  1.00 72.05           C  
ATOM   1847 HD21 LEU A 118      -5.903  -4.858  -4.276  1.00 72.05           H  
ATOM   1848 HD22 LEU A 118      -7.049  -5.274  -2.975  1.00 72.05           H  
ATOM   1849 HD23 LEU A 118      -5.792  -6.430  -3.463  1.00 72.05           H  
ATOM   1850  N   ARG A 119      -8.640  -9.956  -1.994  1.00 73.08           N  
ATOM   1851  H   ARG A 119      -7.915  -9.595  -1.389  1.00 73.08           H  
ATOM   1852  CA  ARG A 119      -9.668 -10.811  -1.412  1.00 73.08           C  
ATOM   1853  HA  ARG A 119     -10.452 -11.000  -2.145  1.00 73.08           H  
ATOM   1854  C   ARG A 119     -10.314 -10.100  -0.239  1.00 73.08           C  
ATOM   1855  CB  ARG A 119      -9.041 -12.154  -1.048  1.00 73.08           C  
ATOM   1856  HB2 ARG A 119      -8.194 -11.986  -0.383  1.00 73.08           H  
ATOM   1857  HB3 ARG A 119      -8.676 -12.631  -1.958  1.00 73.08           H  
ATOM   1858  O   ARG A 119      -9.624  -9.668   0.688  1.00 73.08           O  
ATOM   1859  CG  ARG A 119     -10.050 -13.076  -0.367  1.00 73.08           C  
ATOM   1860  HG2 ARG A 119     -10.399 -12.623   0.561  1.00 73.08           H  
ATOM   1861  HG3 ARG A 119     -10.898 -13.257  -1.026  1.00 73.08           H  
ATOM   1862  CD  ARG A 119      -9.355 -14.392  -0.040  1.00 73.08           C  
ATOM   1863  HD2 ARG A 119      -9.131 -14.910  -0.973  1.00 73.08           H  
ATOM   1864  HD3 ARG A 119      -8.423 -14.185   0.485  1.00 73.08           H  
ATOM   1865  NE  ARG A 119     -10.216 -15.187   0.836  1.00 73.08           N  
ATOM   1866  HE  ARG A 119     -10.615 -14.700   1.626  1.00 73.08           H  
ATOM   1867  NH1 ARG A 119     -10.187 -17.183  -0.287  1.00 73.08           N  
ATOM   1868 HH11 ARG A 119     -10.623 -18.077  -0.457  1.00 73.08           H  
ATOM   1869 HH12 ARG A 119      -9.679 -16.727  -1.032  1.00 73.08           H  
ATOM   1870  NH2 ARG A 119     -11.497 -16.866   1.527  1.00 73.08           N  
ATOM   1871 HH21 ARG A 119     -11.856 -16.153   2.147  1.00 73.08           H  
ATOM   1872 HH22 ARG A 119     -11.975 -17.747   1.400  1.00 73.08           H  
ATOM   1873  CZ  ARG A 119     -10.618 -16.421   0.683  1.00 73.08           C  
ATOM   1874  N   ASN A 120     -11.636 -10.015  -0.282  1.00 71.37           N  
ATOM   1875  H   ASN A 120     -12.123 -10.413  -1.072  1.00 71.37           H  
ATOM   1876  CA  ASN A 120     -12.431  -9.442   0.787  1.00 71.37           C  
ATOM   1877  HA  ASN A 120     -11.805  -8.839   1.445  1.00 71.37           H  
ATOM   1878  C   ASN A 120     -13.074 -10.553   1.628  1.00 71.37           C  
ATOM   1879  CB  ASN A 120     -13.474  -8.518   0.155  1.00 71.37           C  
ATOM   1880  HB2 ASN A 120     -14.089  -9.105  -0.527  1.00 71.37           H  
ATOM   1881  HB3 ASN A 120     -12.985  -7.717  -0.399  1.00 71.37           H  
ATOM   1882  O   ASN A 120     -14.082 -11.129   1.234  1.00 71.37           O  
ATOM   1883  CG  ASN A 120     -14.375  -7.904   1.197  1.00 71.37           C  
ATOM   1884  ND2 ASN A 120     -15.424  -7.250   0.788  1.00 71.37           N  
ATOM   1885 HD21 ASN A 120     -15.945  -6.728   1.478  1.00 71.37           H  
ATOM   1886 HD22 ASN A 120     -15.516  -7.045  -0.197  1.00 71.37           H  
ATOM   1887  OD1 ASN A 120     -14.099  -7.944   2.385  1.00 71.37           O  
ATOM   1888  N   ASP A 121     -12.523 -10.828   2.809  1.00 69.42           N  
ATOM   1889  H   ASP A 121     -11.719 -10.295   3.110  1.00 69.42           H  
ATOM   1890  CA  ASP A 121     -13.139 -11.718   3.803  1.00 69.42           C  
ATOM   1891  HA  ASP A 121     -13.848 -12.378   3.304  1.00 69.42           H  
ATOM   1892  C   ASP A 121     -13.949 -10.927   4.864  1.00 69.42           C  
ATOM   1893  CB  ASP A 121     -12.064 -12.612   4.449  1.00 69.42           C  
ATOM   1894  HB2 ASP A 121     -11.303 -11.968   4.891  1.00 69.42           H  
ATOM   1895  HB3 ASP A 121     -12.516 -13.192   5.253  1.00 69.42           H  
ATOM   1896  O   ASP A 121     -14.300 -11.470   5.915  1.00 69.42           O  
ATOM   1897  CG  ASP A 121     -11.365 -13.606   3.516  1.00 69.42           C  
ATOM   1898  OD1 ASP A 121     -12.034 -14.385   2.795  1.00 69.42           O  
ATOM   1899  OD2 ASP A 121     -10.115 -13.696   3.589  1.00 69.42           O  
ATOM   1900  N   SER A 122     -14.221  -9.635   4.640  1.00 60.51           N  
ATOM   1901  H   SER A 122     -13.947  -9.240   3.752  1.00 60.51           H  
ATOM   1902  CA  SER A 122     -15.081  -8.807   5.496  1.00 60.51           C  
ATOM   1903  HA  SER A 122     -14.948  -9.138   6.526  1.00 60.51           H  
ATOM   1904  C   SER A 122     -16.569  -8.975   5.167  1.00 60.51           C  
ATOM   1905  CB  SER A 122     -14.666  -7.329   5.444  1.00 60.51           C  
ATOM   1906  HB2 SER A 122     -13.581  -7.240   5.389  1.00 60.51           H  
ATOM   1907  HB3 SER A 122     -15.016  -6.838   6.352  1.00 60.51           H  
ATOM   1908  O   SER A 122     -16.946  -9.599   4.175  1.00 60.51           O  
ATOM   1909  OG  SER A 122     -15.255  -6.658   4.367  1.00 60.51           O  
ATOM   1910  HG  SER A 122     -14.837  -6.956   3.556  1.00 60.51           H  
ATOM   1911  N   SER A 123     -17.438  -8.417   6.013  1.00 65.68           N  
ATOM   1912  H   SER A 123     -17.084  -7.884   6.794  1.00 65.68           H  
ATOM   1913  CA  SER A 123     -18.892  -8.429   5.801  1.00 65.68           C  
ATOM   1914  HA  SER A 123     -19.154  -9.340   5.263  1.00 65.68           H  
ATOM   1915  C   SER A 123     -19.406  -7.264   4.948  1.00 65.68           C  
ATOM   1916  CB  SER A 123     -19.619  -8.474   7.147  1.00 65.68           C  
ATOM   1917  HB2 SER A 123     -19.398  -9.423   7.635  1.00 65.68           H  
ATOM   1918  HB3 SER A 123     -20.696  -8.411   6.987  1.00 65.68           H  
ATOM   1919  O   SER A 123     -20.608  -7.197   4.691  1.00 65.68           O  
ATOM   1920  OG  SER A 123     -19.206  -7.418   7.995  1.00 65.68           O  
ATOM   1921  HG  SER A 123     -19.300  -6.584   7.528  1.00 65.68           H  
ATOM   1922  N   THR A 124     -18.538  -6.340   4.533  1.00 58.69           N  
ATOM   1923  H   THR A 124     -17.554  -6.446   4.735  1.00 58.69           H  
ATOM   1924  CA  THR A 124     -18.891  -5.137   3.766  1.00 58.69           C  
ATOM   1925  HA  THR A 124     -19.952  -5.175   3.519  1.00 58.69           H  
ATOM   1926  C   THR A 124     -18.104  -5.069   2.457  1.00 58.69           C  
ATOM   1927  CB  THR A 124     -18.657  -3.857   4.586  1.00 58.69           C  
ATOM   1928  HB  THR A 124     -18.750  -2.985   3.940  1.00 58.69           H  
ATOM   1929  O   THR A 124     -17.010  -5.620   2.369  1.00 58.69           O  
ATOM   1930  CG2 THR A 124     -19.673  -3.753   5.722  1.00 58.69           C  
ATOM   1931 HG21 THR A 124     -19.547  -4.581   6.419  1.00 58.69           H  
ATOM   1932 HG22 THR A 124     -19.515  -2.814   6.253  1.00 58.69           H  
ATOM   1933 HG23 THR A 124     -20.684  -3.762   5.315  1.00 58.69           H  
ATOM   1934  OG1 THR A 124     -17.384  -3.871   5.185  1.00 58.69           O  
ATOM   1935  HG1 THR A 124     -17.052  -2.970   5.190  1.00 58.69           H  
ATOM   1936  N   PRO A 125     -18.647  -4.454   1.392  1.00 68.24           N  
ATOM   1937  CA  PRO A 125     -17.861  -4.161   0.202  1.00 68.24           C  
ATOM   1938  HA  PRO A 125     -17.520  -5.102  -0.231  1.00 68.24           H  
ATOM   1939  C   PRO A 125     -16.648  -3.296   0.539  1.00 68.24           C  
ATOM   1940  CB  PRO A 125     -18.805  -3.468  -0.781  1.00 68.24           C  
ATOM   1941  HB2 PRO A 125     -18.752  -2.387  -0.657  1.00 68.24           H  
ATOM   1942  HB3 PRO A 125     -18.592  -3.748  -1.812  1.00 68.24           H  
ATOM   1943  O   PRO A 125     -16.707  -2.416   1.394  1.00 68.24           O  
ATOM   1944  CG  PRO A 125     -20.180  -3.960  -0.334  1.00 68.24           C  
ATOM   1945  HG2 PRO A 125     -20.970  -3.266  -0.617  1.00 68.24           H  
ATOM   1946  HG3 PRO A 125     -20.368  -4.949  -0.752  1.00 68.24           H  
ATOM   1947  CD  PRO A 125     -20.027  -4.057   1.184  1.00 68.24           C  
ATOM   1948  HD2 PRO A 125     -20.726  -4.794   1.581  1.00 68.24           H  
ATOM   1949  HD3 PRO A 125     -20.195  -3.081   1.639  1.00 68.24           H  
ATOM   1950  N   VAL A 126     -15.563  -3.571  -0.167  1.00 64.13           N  
ATOM   1951  H   VAL A 126     -15.617  -4.323  -0.839  1.00 64.13           H  
ATOM   1952  CA  VAL A 126     -14.241  -2.992   0.029  1.00 64.13           C  
ATOM   1953  HA  VAL A 126     -14.237  -2.319   0.887  1.00 64.13           H  
ATOM   1954  C   VAL A 126     -13.892  -2.226  -1.235  1.00 64.13           C  
ATOM   1955  CB  VAL A 126     -13.264  -4.161   0.248  1.00 64.13           C  
ATOM   1956  HB  VAL A 126     -13.530  -4.897  -0.510  1.00 64.13           H  
ATOM   1957  O   VAL A 126     -13.770  -2.843  -2.290  1.00 64.13           O  
ATOM   1958  CG1 VAL A 126     -11.807  -3.856  -0.076  1.00 64.13           C  
ATOM   1959 HG11 VAL A 126     -11.129  -4.437   0.550  1.00 64.13           H  
ATOM   1960 HG12 VAL A 126     -11.605  -2.787  -0.016  1.00 64.13           H  
ATOM   1961 HG13 VAL A 126     -11.632  -4.181  -1.102  1.00 64.13           H  
ATOM   1962  CG2 VAL A 126     -13.459  -4.947   1.549  1.00 64.13           C  
ATOM   1963 HG21 VAL A 126     -13.048  -4.518   2.462  1.00 64.13           H  
ATOM   1964 HG22 VAL A 126     -12.932  -5.894   1.429  1.00 64.13           H  
ATOM   1965 HG23 VAL A 126     -14.520  -5.100   1.745  1.00 64.13           H  
ATOM   1966  N   GLU A 127     -13.739  -0.908  -1.175  1.00 66.34           N  
ATOM   1967  H   GLU A 127     -13.783  -0.439  -0.282  1.00 66.34           H  
ATOM   1968  CA  GLU A 127     -13.215  -0.166  -2.323  1.00 66.34           C  
ATOM   1969  HA  GLU A 127     -13.505  -0.696  -3.230  1.00 66.34           H  
ATOM   1970  C   GLU A 127     -11.684  -0.172  -2.297  1.00 66.34           C  
ATOM   1971  CB  GLU A 127     -13.859   1.221  -2.441  1.00 66.34           C  
ATOM   1972  HB2 GLU A 127     -14.939   1.108  -2.345  1.00 66.34           H  
ATOM   1973  HB3 GLU A 127     -13.504   1.873  -1.643  1.00 66.34           H  
ATOM   1974  O   GLU A 127     -11.055  -0.080  -1.251  1.00 66.34           O  
ATOM   1975  CG  GLU A 127     -13.558   1.842  -3.810  1.00 66.34           C  
ATOM   1976  HG2 GLU A 127     -13.762   1.095  -4.577  1.00 66.34           H  
ATOM   1977  HG3 GLU A 127     -12.496   2.078  -3.871  1.00 66.34           H  
ATOM   1978  CD  GLU A 127     -14.411   3.090  -4.086  1.00 66.34           C  
ATOM   1979  OE1 GLU A 127     -14.327   4.074  -3.320  1.00 66.34           O  
ATOM   1980  OE2 GLU A 127     -15.187   3.029  -5.069  1.00 66.34           O  
ATOM   1981  N   VAL A 128     -11.073  -0.392  -3.457  1.00 65.96           N  
ATOM   1982  H   VAL A 128     -11.655  -0.611  -4.253  1.00 65.96           H  
ATOM   1983  CA  VAL A 128      -9.637  -0.567  -3.609  1.00 65.96           C  
ATOM   1984  HA  VAL A 128      -9.160  -0.144  -2.725  1.00 65.96           H  
ATOM   1985  C   VAL A 128      -9.144   0.220  -4.795  1.00 65.96           C  
ATOM   1986  CB  VAL A 128      -9.250  -2.052  -3.768  1.00 65.96           C  
ATOM   1987  HB  VAL A 128      -9.789  -2.458  -4.624  1.00 65.96           H  
ATOM   1988  O   VAL A 128      -9.318  -0.192  -5.936  1.00 65.96           O  
ATOM   1989  CG1 VAL A 128      -7.761  -2.211  -4.098  1.00 65.96           C  
ATOM   1990 HG11 VAL A 128      -7.667  -2.320  -5.178  1.00 65.96           H  
ATOM   1991 HG12 VAL A 128      -7.200  -1.318  -3.820  1.00 65.96           H  
ATOM   1992 HG13 VAL A 128      -7.347  -3.099  -3.620  1.00 65.96           H  
ATOM   1993  CG2 VAL A 128      -9.676  -2.906  -2.572  1.00 65.96           C  
ATOM   1994 HG21 VAL A 128      -9.421  -2.441  -1.619  1.00 65.96           H  
ATOM   1995 HG22 VAL A 128      -9.253  -3.909  -2.625  1.00 65.96           H  
ATOM   1996 HG23 VAL A 128     -10.762  -2.988  -2.622  1.00 65.96           H  
ATOM   1997  N   HIS A 129      -8.461   1.328  -4.545  1.00 67.88           N  
ATOM   1998  H   HIS A 129      -8.420   1.664  -3.594  1.00 67.88           H  
ATOM   1999  CA  HIS A 129      -7.742   2.039  -5.583  1.00 67.88           C  
ATOM   2000  HA  HIS A 129      -8.199   1.695  -6.511  1.00 67.88           H  
ATOM   2001  C   HIS A 129      -6.294   1.519  -5.693  1.00 67.88           C  
ATOM   2002  CB  HIS A 129      -8.027   3.564  -5.660  1.00 67.88           C  
ATOM   2003  HB2 HIS A 129      -8.103   3.766  -6.728  1.00 67.88           H  
ATOM   2004  HB3 HIS A 129      -7.189   4.206  -5.388  1.00 67.88           H  
ATOM   2005  O   HIS A 129      -5.661   1.028  -4.766  1.00 67.88           O  
ATOM   2006  CG  HIS A 129      -9.306   4.131  -5.075  1.00 67.88           C  
ATOM   2007  CD2 HIS A 129     -10.199   3.603  -4.176  1.00 67.88           C  
ATOM   2008  HD2 HIS A 129     -10.157   2.662  -3.647  1.00 67.88           H  
ATOM   2009  ND1 HIS A 129      -9.865   5.315  -5.500  1.00 67.88           N  
ATOM   2010  HD1 HIS A 129      -9.369   6.097  -5.902  1.00 67.88           H  
ATOM   2011  CE1 HIS A 129     -11.057   5.469  -4.909  1.00 67.88           C  
ATOM   2012  HE1 HIS A 129     -11.674   6.355  -4.950  1.00 67.88           H  
ATOM   2013  NE2 HIS A 129     -11.301   4.434  -4.120  1.00 67.88           N  
ATOM   2014  N   ILE A 130      -5.743   1.477  -6.885  1.00 68.52           N  
ATOM   2015  H   ILE A 130      -6.298   1.791  -7.668  1.00 68.52           H  
ATOM   2016  CA  ILE A 130      -4.426   0.917  -7.156  1.00 68.52           C  
ATOM   2017  HA  ILE A 130      -3.815   0.910  -6.254  1.00 68.52           H  
ATOM   2018  C   ILE A 130      -3.804   1.857  -8.166  1.00 68.52           C  
ATOM   2019  CB  ILE A 130      -4.510  -0.533  -7.667  1.00 68.52           C  
ATOM   2020  HB  ILE A 130      -5.089  -0.529  -8.590  1.00 68.52           H  
ATOM   2021  O   ILE A 130      -4.408   2.120  -9.200  1.00 68.52           O  
ATOM   2022  CG1 ILE A 130      -5.191  -1.509  -6.685  1.00 68.52           C  
ATOM   2023 HG12 ILE A 130      -4.532  -1.703  -5.839  1.00 68.52           H  
ATOM   2024 HG13 ILE A 130      -6.114  -1.069  -6.309  1.00 68.52           H  
ATOM   2025  CG2 ILE A 130      -3.066  -0.987  -7.938  1.00 68.52           C  
ATOM   2026 HG21 ILE A 130      -2.653  -0.436  -8.783  1.00 68.52           H  
ATOM   2027 HG22 ILE A 130      -3.014  -2.048  -8.184  1.00 68.52           H  
ATOM   2028 HG23 ILE A 130      -2.442  -0.792  -7.066  1.00 68.52           H  
ATOM   2029  CD1 ILE A 130      -5.588  -2.833  -7.346  1.00 68.52           C  
ATOM   2030 HD11 ILE A 130      -6.393  -2.655  -8.060  1.00 68.52           H  
ATOM   2031 HD12 ILE A 130      -5.927  -3.524  -6.574  1.00 68.52           H  
ATOM   2032 HD13 ILE A 130      -4.745  -3.296  -7.859  1.00 68.52           H  
ATOM   2033  N   LYS A 131      -2.628   2.401  -7.865  1.00 65.06           N  
ATOM   2034  H   LYS A 131      -2.143   2.113  -7.028  1.00 65.06           H  
ATOM   2035  CA  LYS A 131      -1.942   3.342  -8.744  1.00 65.06           C  
ATOM   2036  HA  LYS A 131      -2.507   3.491  -9.665  1.00 65.06           H  
ATOM   2037  C   LYS A 131      -0.583   2.778  -9.098  1.00 65.06           C  
ATOM   2038  CB  LYS A 131      -1.803   4.699  -8.034  1.00 65.06           C  
ATOM   2039  HB2 LYS A 131      -2.792   5.097  -7.804  1.00 65.06           H  
ATOM   2040  HB3 LYS A 131      -1.271   4.556  -7.093  1.00 65.06           H  
ATOM   2041  O   LYS A 131       0.279   2.916  -8.267  1.00 65.06           O  
ATOM   2042  CG  LYS A 131      -1.035   5.706  -8.911  1.00 65.06           C  
ATOM   2043  HG2 LYS A 131      -1.682   6.077  -9.707  1.00 65.06           H  
ATOM   2044  HG3 LYS A 131      -0.173   5.238  -9.384  1.00 65.06           H  
ATOM   2045  CD  LYS A 131      -0.506   6.878  -8.086  1.00 65.06           C  
ATOM   2046  HD2 LYS A 131      -1.323   7.402  -7.590  1.00 65.06           H  
ATOM   2047  HD3 LYS A 131       0.170   6.475  -7.332  1.00 65.06           H  
ATOM   2048  CE  LYS A 131       0.259   7.827  -9.017  1.00 65.06           C  
ATOM   2049  HE2 LYS A 131       0.568   7.263  -9.898  1.00 65.06           H  
ATOM   2050  HE3 LYS A 131      -0.394   8.633  -9.353  1.00 65.06           H  
ATOM   2051  NZ  LYS A 131       1.478   8.363  -8.369  1.00 65.06           N  
ATOM   2052  HZ1 LYS A 131       2.087   7.586  -8.154  1.00 65.06           H  
ATOM   2053  HZ2 LYS A 131       1.314   8.839  -7.493  1.00 65.06           H  
ATOM   2054  HZ3 LYS A 131       2.020   8.939  -8.997  1.00 65.06           H  
ATOM   2055  N   VAL A 132      -0.350   2.246 -10.288  1.00 64.24           N  
ATOM   2056  H   VAL A 132      -1.083   2.309 -10.980  1.00 64.24           H  
ATOM   2057  CA  VAL A 132       0.940   1.666 -10.701  1.00 64.24           C  
ATOM   2058  HA  VAL A 132       1.586   1.548  -9.831  1.00 64.24           H  
ATOM   2059  C   VAL A 132       1.608   2.610 -11.693  1.00 64.24           C  
ATOM   2060  CB  VAL A 132       0.731   0.278 -11.320  1.00 64.24           C  
ATOM   2061  HB  VAL A 132       0.200   0.379 -12.267  1.00 64.24           H  
ATOM   2062  O   VAL A 132       1.158   2.735 -12.833  1.00 64.24           O  
ATOM   2063  CG1 VAL A 132       2.063  -0.431 -11.589  1.00 64.24           C  
ATOM   2064 HG11 VAL A 132       1.878  -1.342 -12.157  1.00 64.24           H  
ATOM   2065 HG12 VAL A 132       2.726   0.202 -12.179  1.00 64.24           H  
ATOM   2066 HG13 VAL A 132       2.547  -0.684 -10.646  1.00 64.24           H  
ATOM   2067  CG2 VAL A 132      -0.138  -0.566 -10.388  1.00 64.24           C  
ATOM   2068 HG21 VAL A 132       0.274  -0.578  -9.380  1.00 64.24           H  
ATOM   2069 HG22 VAL A 132      -1.145  -0.150 -10.352  1.00 64.24           H  
ATOM   2070 HG23 VAL A 132      -0.239  -1.573 -10.794  1.00 64.24           H  
ATOM   2071  N   GLY A 133       2.652   3.324 -11.266  1.00 63.76           N  
ATOM   2072  H   GLY A 133       2.986   3.200 -10.321  1.00 63.76           H  
ATOM   2073  CA  GLY A 133       3.197   4.434 -12.050  1.00 63.76           C  
ATOM   2074  HA2 GLY A 133       3.591   4.054 -12.993  1.00 63.76           H  
ATOM   2075  HA3 GLY A 133       4.012   4.906 -11.500  1.00 63.76           H  
ATOM   2076  C   GLY A 133       2.118   5.491 -12.323  1.00 63.76           C  
ATOM   2077  O   GLY A 133       1.595   6.102 -11.391  1.00 63.76           O  
ATOM   2078  N   ASP A 134       1.751   5.679 -13.594  1.00 62.30           N  
ATOM   2079  H   ASP A 134       2.193   5.113 -14.304  1.00 62.30           H  
ATOM   2080  CA  ASP A 134       0.683   6.606 -14.012  1.00 62.30           C  
ATOM   2081  HA  ASP A 134       0.600   7.407 -13.277  1.00 62.30           H  
ATOM   2082  C   ASP A 134      -0.703   5.943 -14.121  1.00 62.30           C  
ATOM   2083  CB  ASP A 134       1.047   7.251 -15.356  1.00 62.30           C  
ATOM   2084  HB2 ASP A 134       0.253   7.938 -15.649  1.00 62.30           H  
ATOM   2085  HB3 ASP A 134       1.113   6.471 -16.115  1.00 62.30           H  
ATOM   2086  O   ASP A 134      -1.719   6.639 -14.201  1.00 62.30           O  
ATOM   2087  CG  ASP A 134       2.358   8.031 -15.305  1.00 62.30           C  
ATOM   2088  OD1 ASP A 134       2.527   8.837 -14.366  1.00 62.30           O  
ATOM   2089  OD2 ASP A 134       3.188   7.788 -16.216  1.00 62.30           O  
ATOM   2090  N   GLU A 135      -0.773   4.607 -14.136  1.00 66.41           N  
ATOM   2091  H   GLU A 135       0.056   4.068 -13.930  1.00 66.41           H  
ATOM   2092  CA  GLU A 135      -2.036   3.881 -14.277  1.00 66.41           C  
ATOM   2093  HA  GLU A 135      -2.653   4.422 -14.994  1.00 66.41           H  
ATOM   2094  C   GLU A 135      -2.779   3.845 -12.940  1.00 66.41           C  
ATOM   2095  CB  GLU A 135      -1.804   2.468 -14.846  1.00 66.41           C  
ATOM   2096  HB2 GLU A 135      -1.271   1.858 -14.117  1.00 66.41           H  
ATOM   2097  HB3 GLU A 135      -1.201   2.552 -15.750  1.00 66.41           H  
ATOM   2098  O   GLU A 135      -2.222   3.433 -11.929  1.00 66.41           O  
ATOM   2099  CG  GLU A 135      -3.147   1.800 -15.202  1.00 66.41           C  
ATOM   2100  HG2 GLU A 135      -3.737   1.688 -14.292  1.00 66.41           H  
ATOM   2101  HG3 GLU A 135      -3.697   2.466 -15.867  1.00 66.41           H  
ATOM   2102  CD  GLU A 135      -3.035   0.422 -15.877  1.00 66.41           C  
ATOM   2103  OE1 GLU A 135      -4.117  -0.192 -16.068  1.00 66.41           O  
ATOM   2104  OE2 GLU A 135      -1.914  -0.016 -16.206  1.00 66.41           O  
ATOM   2105  N   LYS A 136      -4.055   4.244 -12.928  1.00 72.15           N  
ATOM   2106  H   LYS A 136      -4.463   4.545 -13.801  1.00 72.15           H  
ATOM   2107  CA  LYS A 136      -4.937   4.155 -11.756  1.00 72.15           C  
ATOM   2108  HA  LYS A 136      -4.378   3.728 -10.923  1.00 72.15           H  
ATOM   2109  C   LYS A 136      -6.107   3.222 -12.036  1.00 72.15           C  
ATOM   2110  CB  LYS A 136      -5.434   5.542 -11.327  1.00 72.15           C  
ATOM   2111  HB2 LYS A 136      -5.897   6.036 -12.181  1.00 72.15           H  
ATOM   2112  HB3 LYS A 136      -6.189   5.417 -10.551  1.00 72.15           H  
ATOM   2113  O   LYS A 136      -6.735   3.306 -13.091  1.00 72.15           O  
ATOM   2114  CG  LYS A 136      -4.306   6.418 -10.770  1.00 72.15           C  
ATOM   2115  HG2 LYS A 136      -3.527   6.542 -11.522  1.00 72.15           H  
ATOM   2116  HG3 LYS A 136      -3.891   5.926  -9.891  1.00 72.15           H  
ATOM   2117  CD  LYS A 136      -4.845   7.794 -10.366  1.00 72.15           C  
ATOM   2118  HD2 LYS A 136      -5.576   7.665  -9.568  1.00 72.15           H  
ATOM   2119  HD3 LYS A 136      -5.333   8.251 -11.227  1.00 72.15           H  
ATOM   2120  CE  LYS A 136      -3.702   8.693  -9.887  1.00 72.15           C  
ATOM   2121  HE2 LYS A 136      -2.995   8.816 -10.708  1.00 72.15           H  
ATOM   2122  HE3 LYS A 136      -3.188   8.189  -9.069  1.00 72.15           H  
ATOM   2123  NZ  LYS A 136      -4.218  10.011  -9.437  1.00 72.15           N  
ATOM   2124  HZ1 LYS A 136      -4.865   9.887  -8.672  1.00 72.15           H  
ATOM   2125  HZ2 LYS A 136      -3.463  10.606  -9.125  1.00 72.15           H  
ATOM   2126  HZ3 LYS A 136      -4.704  10.472 -10.193  1.00 72.15           H  
ATOM   2127  N   ARG A 137      -6.439   2.374 -11.071  1.00 73.17           N  
ATOM   2128  H   ARG A 137      -5.849   2.354 -10.252  1.00 73.17           H  
ATOM   2129  CA  ARG A 137      -7.627   1.514 -11.059  1.00 73.17           C  
ATOM   2130  HA  ARG A 137      -8.311   1.817 -11.851  1.00 73.17           H  
ATOM   2131  C   ARG A 137      -8.357   1.701  -9.743  1.00 73.17           C  
ATOM   2132  CB  ARG A 137      -7.221   0.041 -11.242  1.00 73.17           C  
ATOM   2133  HB2 ARG A 137      -8.106  -0.589 -11.152  1.00 73.17           H  
ATOM   2134  HB3 ARG A 137      -6.540  -0.234 -10.436  1.00 73.17           H  
ATOM   2135  O   ARG A 137      -7.701   1.857  -8.728  1.00 73.17           O  
ATOM   2136  CG  ARG A 137      -6.541  -0.254 -12.586  1.00 73.17           C  
ATOM   2137  HG2 ARG A 137      -5.689   0.411 -12.725  1.00 73.17           H  
ATOM   2138  HG3 ARG A 137      -6.181  -1.283 -12.580  1.00 73.17           H  
ATOM   2139  CD  ARG A 137      -7.502  -0.080 -13.759  1.00 73.17           C  
ATOM   2140  HD2 ARG A 137      -7.880   0.942 -13.760  1.00 73.17           H  
ATOM   2141  HD3 ARG A 137      -8.333  -0.776 -13.643  1.00 73.17           H  
ATOM   2142  NE  ARG A 137      -6.819  -0.332 -15.035  1.00 73.17           N  
ATOM   2143  HE  ARG A 137      -5.839  -0.573 -15.019  1.00 73.17           H  
ATOM   2144  NH1 ARG A 137      -8.508   0.345 -16.429  1.00 73.17           N  
ATOM   2145 HH11 ARG A 137      -9.067   0.555 -15.614  1.00 73.17           H  
ATOM   2146 HH12 ARG A 137      -8.852   0.485 -17.368  1.00 73.17           H  
ATOM   2147  NH2 ARG A 137      -6.552  -0.369 -17.261  1.00 73.17           N  
ATOM   2148 HH21 ARG A 137      -6.832  -0.185 -18.214  1.00 73.17           H  
ATOM   2149 HH22 ARG A 137      -5.579  -0.528 -17.041  1.00 73.17           H  
ATOM   2150  CZ  ARG A 137      -7.304  -0.122 -16.236  1.00 73.17           C  
ATOM   2151  N   THR A 138      -9.678   1.642  -9.773  1.00 77.01           N  
ATOM   2152  H   THR A 138     -10.144   1.497 -10.658  1.00 77.01           H  
ATOM   2153  CA  THR A 138     -10.521   1.521  -8.581  1.00 77.01           C  
ATOM   2154  HA  THR A 138      -9.899   1.403  -7.693  1.00 77.01           H  
ATOM   2155  C   THR A 138     -11.354   0.265  -8.748  1.00 77.01           C  
ATOM   2156  CB  THR A 138     -11.399   2.757  -8.354  1.00 77.01           C  
ATOM   2157  HB  THR A 138     -12.040   2.919  -9.222  1.00 77.01           H  
ATOM   2158  O   THR A 138     -11.909   0.030  -9.823  1.00 77.01           O  
ATOM   2159  CG2 THR A 138     -12.262   2.632  -7.102  1.00 77.01           C  
ATOM   2160 HG21 THR A 138     -12.759   3.578  -6.888  1.00 77.01           H  
ATOM   2161 HG22 THR A 138     -11.651   2.351  -6.244  1.00 77.01           H  
ATOM   2162 HG23 THR A 138     -13.037   1.880  -7.246  1.00 77.01           H  
ATOM   2163  OG1 THR A 138     -10.575   3.883  -8.169  1.00 77.01           O  
ATOM   2164  HG1 THR A 138     -10.698   4.143  -7.253  1.00 77.01           H  
ATOM   2165  N   VAL A 139     -11.374  -0.569  -7.718  1.00 78.02           N  
ATOM   2166  H   VAL A 139     -10.847  -0.322  -6.893  1.00 78.02           H  
ATOM   2167  CA  VAL A 139     -11.997  -1.886  -7.713  1.00 78.02           C  
ATOM   2168  HA  VAL A 139     -12.677  -1.982  -8.559  1.00 78.02           H  
ATOM   2169  C   VAL A 139     -12.792  -2.027  -6.434  1.00 78.02           C  
ATOM   2170  CB  VAL A 139     -10.932  -2.992  -7.809  1.00 78.02           C  
ATOM   2171  HB  VAL A 139     -10.243  -2.923  -6.967  1.00 78.02           H  
ATOM   2172  O   VAL A 139     -12.230  -1.970  -5.350  1.00 78.02           O  
ATOM   2173  CG1 VAL A 139     -11.568  -4.384  -7.802  1.00 78.02           C  
ATOM   2174 HG11 VAL A 139     -12.140  -4.541  -6.887  1.00 78.02           H  
ATOM   2175 HG12 VAL A 139     -10.778  -5.134  -7.827  1.00 78.02           H  
ATOM   2176 HG13 VAL A 139     -12.228  -4.508  -8.661  1.00 78.02           H  
ATOM   2177  CG2 VAL A 139     -10.132  -2.836  -9.107  1.00 78.02           C  
ATOM   2178 HG21 VAL A 139     -10.808  -2.659  -9.943  1.00 78.02           H  
ATOM   2179 HG22 VAL A 139      -9.577  -3.754  -9.305  1.00 78.02           H  
ATOM   2180 HG23 VAL A 139      -9.433  -2.004  -9.014  1.00 78.02           H  
ATOM   2181  N   THR A 140     -14.094  -2.239  -6.551  1.00 78.48           N  
ATOM   2182  H   THR A 140     -14.526  -2.233  -7.464  1.00 78.48           H  
ATOM   2183  CA  THR A 140     -14.909  -2.667  -5.416  1.00 78.48           C  
ATOM   2184  HA  THR A 140     -14.496  -2.248  -4.499  1.00 78.48           H  
ATOM   2185  C   THR A 140     -14.864  -4.188  -5.332  1.00 78.48           C  
ATOM   2186  CB  THR A 140     -16.349  -2.166  -5.540  1.00 78.48           C  
ATOM   2187  HB  THR A 140     -16.840  -2.692  -6.359  1.00 78.48           H  
ATOM   2188  O   THR A 140     -15.167  -4.863  -6.312  1.00 78.48           O  
ATOM   2189  CG2 THR A 140     -17.143  -2.402  -4.258  1.00 78.48           C  
ATOM   2190 HG21 THR A 140     -18.137  -1.965  -4.360  1.00 78.48           H  
ATOM   2191 HG22 THR A 140     -16.634  -1.943  -3.410  1.00 78.48           H  
ATOM   2192 HG23 THR A 140     -17.251  -3.472  -4.078  1.00 78.48           H  
ATOM   2193  OG1 THR A 140     -16.377  -0.785  -5.829  1.00 78.48           O  
ATOM   2194  HG1 THR A 140     -16.019  -0.284  -5.093  1.00 78.48           H  
ATOM   2195  N   VAL A 141     -14.484  -4.722  -4.176  1.00 76.14           N  
ATOM   2196  H   VAL A 141     -14.211  -4.086  -3.440  1.00 76.14           H  
ATOM   2197  CA  VAL A 141     -14.416  -6.154  -3.876  1.00 76.14           C  
ATOM   2198  HA  VAL A 141     -14.610  -6.727  -4.783  1.00 76.14           H  
ATOM   2199  C   VAL A 141     -15.513  -6.463  -2.859  1.00 76.14           C  
ATOM   2200  CB  VAL A 141     -13.018  -6.541  -3.348  1.00 76.14           C  
ATOM   2201  HB  VAL A 141     -12.883  -6.135  -2.345  1.00 76.14           H  
ATOM   2202  O   VAL A 141     -15.470  -6.002  -1.719  1.00 76.14           O  
ATOM   2203  CG1 VAL A 141     -12.857  -8.062  -3.282  1.00 76.14           C  
ATOM   2204 HG11 VAL A 141     -13.646  -8.497  -2.669  1.00 76.14           H  
ATOM   2205 HG12 VAL A 141     -11.891  -8.320  -2.848  1.00 76.14           H  
ATOM   2206 HG13 VAL A 141     -12.924  -8.493  -4.281  1.00 76.14           H  
ATOM   2207  CG2 VAL A 141     -11.883  -5.996  -4.224  1.00 76.14           C  
ATOM   2208 HG21 VAL A 141     -11.994  -6.359  -5.246  1.00 76.14           H  
ATOM   2209 HG22 VAL A 141     -10.927  -6.327  -3.819  1.00 76.14           H  
ATOM   2210 HG23 VAL A 141     -11.889  -4.906  -4.220  1.00 76.14           H  
ATOM   2211  N   ASN A 142     -16.541  -7.201  -3.255  1.00 82.11           N  
ATOM   2212  H   ASN A 142     -16.527  -7.581  -4.191  1.00 82.11           H  
ATOM   2213  CA  ASN A 142     -17.673  -7.549  -2.396  1.00 82.11           C  
ATOM   2214  HA  ASN A 142     -17.977  -6.647  -1.865  1.00 82.11           H  
ATOM   2215  C   ASN A 142     -17.297  -8.619  -1.354  1.00 82.11           C  
ATOM   2216  CB  ASN A 142     -18.848  -8.003  -3.272  1.00 82.11           C  
ATOM   2217  HB2 ASN A 142     -19.684  -8.323  -2.651  1.00 82.11           H  
ATOM   2218  HB3 ASN A 142     -18.543  -8.852  -3.885  1.00 82.11           H  
ATOM   2219  O   ASN A 142     -16.298  -9.314  -1.522  1.00 82.11           O  
ATOM   2220  CG  ASN A 142     -19.340  -6.880  -4.156  1.00 82.11           C  
ATOM   2221  ND2 ASN A 142     -19.089  -6.960  -5.437  1.00 82.11           N  
ATOM   2222 HD21 ASN A 142     -19.287  -6.140  -5.993  1.00 82.11           H  
ATOM   2223 HD22 ASN A 142     -18.369  -7.605  -5.727  1.00 82.11           H  
ATOM   2224  OD1 ASN A 142     -19.929  -5.917  -3.691  1.00 82.11           O  
ATOM   2225  N   PRO A 143     -18.080  -8.785  -0.274  1.00 76.66           N  
ATOM   2226  CA  PRO A 143     -17.854  -9.837   0.717  1.00 76.66           C  
ATOM   2227  HA  PRO A 143     -16.958  -9.599   1.289  1.00 76.66           H  
ATOM   2228  C   PRO A 143     -17.713 -11.229   0.088  1.00 76.66           C  
ATOM   2229  CB  PRO A 143     -19.072  -9.770   1.641  1.00 76.66           C  
ATOM   2230  HB2 PRO A 143     -19.905 -10.334   1.220  1.00 76.66           H  
ATOM   2231  HB3 PRO A 143     -18.852 -10.125   2.648  1.00 76.66           H  
ATOM   2232  O   PRO A 143     -18.588 -11.675  -0.654  1.00 76.66           O  
ATOM   2233  CG  PRO A 143     -19.408  -8.285   1.612  1.00 76.66           C  
ATOM   2234  HG2 PRO A 143     -20.433  -8.085   1.926  1.00 76.66           H  
ATOM   2235  HG3 PRO A 143     -18.691  -7.751   2.236  1.00 76.66           H  
ATOM   2236  CD  PRO A 143     -19.176  -7.928   0.150  1.00 76.66           C  
ATOM   2237  HD2 PRO A 143     -18.922  -6.871   0.061  1.00 76.66           H  
ATOM   2238  HD3 PRO A 143     -20.070  -8.157  -0.430  1.00 76.66           H  
ATOM   2239  N   GLY A 144     -16.618 -11.921   0.401  1.00 76.84           N  
ATOM   2240  H   GLY A 144     -15.904 -11.461   0.948  1.00 76.84           H  
ATOM   2241  CA  GLY A 144     -16.275 -13.231  -0.155  1.00 76.84           C  
ATOM   2242  HA2 GLY A 144     -15.499 -13.676   0.469  1.00 76.84           H  
ATOM   2243  HA3 GLY A 144     -17.155 -13.873  -0.130  1.00 76.84           H  
ATOM   2244  C   GLY A 144     -15.749 -13.205  -1.595  1.00 76.84           C  
ATOM   2245  O   GLY A 144     -15.478 -14.271  -2.148  1.00 76.84           O  
ATOM   2246  N   GLU A 145     -15.607 -12.027  -2.207  1.00 83.09           N  
ATOM   2247  H   GLU A 145     -15.830 -11.182  -1.700  1.00 83.09           H  
ATOM   2248  CA  GLU A 145     -15.084 -11.862  -3.562  1.00 83.09           C  
ATOM   2249  HA  GLU A 145     -15.413 -12.720  -4.149  1.00 83.09           H  
ATOM   2250  C   GLU A 145     -13.549 -11.854  -3.571  1.00 83.09           C  
ATOM   2251  CB  GLU A 145     -15.687 -10.604  -4.218  1.00 83.09           C  
ATOM   2252  HB2 GLU A 145     -15.239  -9.718  -3.770  1.00 83.09           H  
ATOM   2253  HB3 GLU A 145     -16.760 -10.597  -4.025  1.00 83.09           H  
ATOM   2254  O   GLU A 145     -12.888 -11.320  -2.673  1.00 83.09           O  
ATOM   2255  CG  GLU A 145     -15.475 -10.536  -5.739  1.00 83.09           C  
ATOM   2256  HG2 GLU A 145     -15.871 -11.451  -6.179  1.00 83.09           H  
ATOM   2257  HG3 GLU A 145     -14.405 -10.505  -5.945  1.00 83.09           H  
ATOM   2258  CD  GLU A 145     -16.153  -9.323  -6.405  1.00 83.09           C  
ATOM   2259  OE1 GLU A 145     -16.166  -9.281  -7.653  1.00 83.09           O  
ATOM   2260  OE2 GLU A 145     -16.709  -8.457  -5.689  1.00 83.09           O  
ATOM   2261  N   GLU A 146     -12.985 -12.442  -4.626  1.00 84.43           N  
ATOM   2262  H   GLU A 146     -13.587 -12.823  -5.341  1.00 84.43           H  
ATOM   2263  CA  GLU A 146     -11.571 -12.352  -4.970  1.00 84.43           C  
ATOM   2264  HA  GLU A 146     -11.087 -11.677  -4.264  1.00 84.43           H  
ATOM   2265  C   GLU A 146     -11.449 -11.751  -6.376  1.00 84.43           C  
ATOM   2266  CB  GLU A 146     -10.897 -13.729  -4.822  1.00 84.43           C  
ATOM   2267  HB2 GLU A 146     -11.090 -14.080  -3.809  1.00 84.43           H  
ATOM   2268  HB3 GLU A 146     -11.342 -14.435  -5.524  1.00 84.43           H  
ATOM   2269  O   GLU A 146     -12.019 -12.276  -7.332  1.00 84.43           O  
ATOM   2270  CG  GLU A 146      -9.373 -13.680  -5.044  1.00 84.43           C  
ATOM   2271  HG2 GLU A 146      -9.178 -13.454  -6.093  1.00 84.43           H  
ATOM   2272  HG3 GLU A 146      -8.964 -12.864  -4.448  1.00 84.43           H  
ATOM   2273  CD  GLU A 146      -8.631 -14.978  -4.655  1.00 84.43           C  
ATOM   2274  OE1 GLU A 146      -7.415 -15.065  -4.954  1.00 84.43           O  
ATOM   2275  OE2 GLU A 146      -9.225 -15.862  -3.986  1.00 84.43           O  
ATOM   2276  N   VAL A 147     -10.722 -10.640  -6.497  1.00 82.13           N  
ATOM   2277  H   VAL A 147     -10.267 -10.285  -5.668  1.00 82.13           H  
ATOM   2278  CA  VAL A 147     -10.517  -9.904  -7.750  1.00 82.13           C  
ATOM   2279  HA  VAL A 147     -11.027 -10.434  -8.554  1.00 82.13           H  
ATOM   2280  C   VAL A 147      -9.031  -9.864  -8.082  1.00 82.13           C  
ATOM   2281  CB  VAL A 147     -11.109  -8.480  -7.689  1.00 82.13           C  
ATOM   2282  HB  VAL A 147     -10.614  -7.909  -6.904  1.00 82.13           H  
ATOM   2283  O   VAL A 147      -8.212  -9.483  -7.250  1.00 82.13           O  
ATOM   2284  CG1 VAL A 147     -10.900  -7.763  -9.031  1.00 82.13           C  
ATOM   2285 HG11 VAL A 147     -11.503  -6.856  -9.071  1.00 82.13           H  
ATOM   2286 HG12 VAL A 147      -9.851  -7.497  -9.159  1.00 82.13           H  
ATOM   2287 HG13 VAL A 147     -11.216  -8.409  -9.851  1.00 82.13           H  
ATOM   2288  CG2 VAL A 147     -12.613  -8.501  -7.403  1.00 82.13           C  
ATOM   2289 HG21 VAL A 147     -12.801  -8.976  -6.439  1.00 82.13           H  
ATOM   2290 HG22 VAL A 147     -13.143  -9.062  -8.173  1.00 82.13           H  
ATOM   2291 HG23 VAL A 147     -13.011  -7.487  -7.364  1.00 82.13           H  
ATOM   2292  N   GLU A 148      -8.673 -10.214  -9.317  1.00 82.65           N  
ATOM   2293  H   GLU A 148      -9.395 -10.502  -9.963  1.00 82.65           H  
ATOM   2294  CA  GLU A 148      -7.318 -10.044  -9.846  1.00 82.65           C  
ATOM   2295  HA  GLU A 148      -6.638  -9.846  -9.018  1.00 82.65           H  
ATOM   2296  C   GLU A 148      -7.272  -8.832 -10.787  1.00 82.65           C  
ATOM   2297  CB  GLU A 148      -6.830 -11.346 -10.513  1.00 82.65           C  
ATOM   2298  HB2 GLU A 148      -6.980 -12.172  -9.816  1.00 82.65           H  
ATOM   2299  HB3 GLU A 148      -7.419 -11.542 -11.409  1.00 82.65           H  
ATOM   2300  O   GLU A 148      -7.980  -8.774 -11.793  1.00 82.65           O  
ATOM   2301  CG  GLU A 148      -5.338 -11.291 -10.882  1.00 82.65           C  
ATOM   2302  HG2 GLU A 148      -5.175 -10.482 -11.595  1.00 82.65           H  
ATOM   2303  HG3 GLU A 148      -4.763 -11.052  -9.987  1.00 82.65           H  
ATOM   2304  CD  GLU A 148      -4.819 -12.614 -11.480  1.00 82.65           C  
ATOM   2305  OE1 GLU A 148      -4.716 -12.709 -12.722  1.00 82.65           O  
ATOM   2306  OE2 GLU A 148      -4.431 -13.528 -10.707  1.00 82.65           O  
ATOM   2307  N   VAL A 149      -6.417  -7.861 -10.472  1.00 78.42           N  
ATOM   2308  H   VAL A 149      -5.908  -7.952  -9.604  1.00 78.42           H  
ATOM   2309  CA  VAL A 149      -6.161  -6.667 -11.281  1.00 78.42           C  
ATOM   2310  HA  VAL A 149      -6.909  -6.606 -12.071  1.00 78.42           H  
ATOM   2311  C   VAL A 149      -4.785  -6.805 -11.909  1.00 78.42           C  
ATOM   2312  CB  VAL A 149      -6.247  -5.374 -10.451  1.00 78.42           C  
ATOM   2313  HB  VAL A 149      -5.369  -5.288  -9.811  1.00 78.42           H  
ATOM   2314  O   VAL A 149      -3.785  -6.906 -11.201  1.00 78.42           O  
ATOM   2315  CG1 VAL A 149      -6.298  -4.146 -11.370  1.00 78.42           C  
ATOM   2316 HG11 VAL A 149      -6.314  -3.240 -10.764  1.00 78.42           H  
ATOM   2317 HG12 VAL A 149      -5.420  -4.117 -12.014  1.00 78.42           H  
ATOM   2318 HG13 VAL A 149      -7.195  -4.178 -11.988  1.00 78.42           H  
ATOM   2319  CG2 VAL A 149      -7.484  -5.358  -9.552  1.00 78.42           C  
ATOM   2320 HG21 VAL A 149      -7.411  -6.138  -8.794  1.00 78.42           H  
ATOM   2321 HG22 VAL A 149      -7.540  -4.403  -9.030  1.00 78.42           H  
ATOM   2322 HG23 VAL A 149      -8.382  -5.523 -10.148  1.00 78.42           H  
ATOM   2323  N   THR A 150      -4.719  -6.819 -13.237  1.00 74.84           N  
ATOM   2324  H   THR A 150      -5.567  -6.681 -13.768  1.00 74.84           H  
ATOM   2325  CA  THR A 150      -3.447  -6.910 -13.963  1.00 74.84           C  
ATOM   2326  HA  THR A 150      -2.666  -7.240 -13.277  1.00 74.84           H  
ATOM   2327  C   THR A 150      -3.046  -5.547 -14.509  1.00 74.84           C  
ATOM   2328  CB  THR A 150      -3.505  -7.955 -15.081  1.00 74.84           C  
ATOM   2329  HB  THR A 150      -4.281  -7.686 -15.798  1.00 74.84           H  
ATOM   2330  O   THR A 150      -3.846  -4.886 -15.167  1.00 74.84           O  
ATOM   2331  CG2 THR A 150      -2.168  -8.115 -15.807  1.00 74.84           C  
ATOM   2332 HG21 THR A 150      -1.376  -8.307 -15.083  1.00 74.84           H  
ATOM   2333 HG22 THR A 150      -2.235  -8.950 -16.504  1.00 74.84           H  
ATOM   2334 HG23 THR A 150      -1.934  -7.210 -16.368  1.00 74.84           H  
ATOM   2335  OG1 THR A 150      -3.789  -9.224 -14.541  1.00 74.84           O  
ATOM   2336  HG1 THR A 150      -4.582  -9.173 -14.004  1.00 74.84           H  
ATOM   2337  N   PHE A 151      -1.794  -5.168 -14.275  1.00 67.92           N  
ATOM   2338  H   PHE A 151      -1.215  -5.777 -13.715  1.00 67.92           H  
ATOM   2339  CA  PHE A 151      -1.153  -3.979 -14.823  1.00 67.92           C  
ATOM   2340  HA  PHE A 151      -1.885  -3.380 -15.365  1.00 67.92           H  
ATOM   2341  C   PHE A 151      -0.051  -4.394 -15.792  1.00 67.92           C  
ATOM   2342  CB  PHE A 151      -0.590  -3.117 -13.692  1.00 67.92           C  
ATOM   2343  HB2 PHE A 151       0.122  -3.702 -13.110  1.00 67.92           H  
ATOM   2344  HB3 PHE A 151      -0.047  -2.278 -14.127  1.00 67.92           H  
ATOM   2345  O   PHE A 151       0.740  -5.300 -15.503  1.00 67.92           O  
ATOM   2346  CG  PHE A 151      -1.659  -2.582 -12.769  1.00 67.92           C  
ATOM   2347  CD1 PHE A 151      -2.159  -1.284 -12.968  1.00 67.92           C  
ATOM   2348  HD1 PHE A 151      -1.752  -0.669 -13.757  1.00 67.92           H  
ATOM   2349  CD2 PHE A 151      -2.154  -3.377 -11.718  1.00 67.92           C  
ATOM   2350  HD2 PHE A 151      -1.767  -4.373 -11.560  1.00 67.92           H  
ATOM   2351  CE1 PHE A 151      -3.165  -0.783 -12.130  1.00 67.92           C  
ATOM   2352  HE1 PHE A 151      -3.520   0.228 -12.268  1.00 67.92           H  
ATOM   2353  CE2 PHE A 151      -3.172  -2.882 -10.889  1.00 67.92           C  
ATOM   2354  HE2 PHE A 151      -3.569  -3.501 -10.097  1.00 67.92           H  
ATOM   2355  CZ  PHE A 151      -3.687  -1.594 -11.110  1.00 67.92           C  
ATOM   2356  HZ  PHE A 151      -4.485  -1.219 -10.486  1.00 67.92           H  
ATOM   2357  N   SER A 152       0.011  -3.702 -16.924  1.00 63.08           N  
ATOM   2358  H   SER A 152      -0.648  -2.947 -17.055  1.00 63.08           H  
ATOM   2359  CA  SER A 152       1.087  -3.813 -17.905  1.00 63.08           C  
ATOM   2360  HA  SER A 152       1.815  -4.566 -17.602  1.00 63.08           H  
ATOM   2361  C   SER A 152       1.785  -2.465 -17.974  1.00 63.08           C  
ATOM   2362  CB  SER A 152       0.533  -4.198 -19.282  1.00 63.08           C  
ATOM   2363  HB2 SER A 152       1.334  -4.141 -20.020  1.00 63.08           H  
ATOM   2364  HB3 SER A 152      -0.260  -3.507 -19.568  1.00 63.08           H  
ATOM   2365  O   SER A 152       1.217  -1.497 -18.471  1.00 63.08           O  
ATOM   2366  OG  SER A 152       0.027  -5.520 -19.248  1.00 63.08           O  
ATOM   2367  HG  SER A 152       0.770  -6.076 -19.000  1.00 63.08           H  
ATOM   2368  N   ALA A 153       3.006  -2.368 -17.469  1.00 53.85           N  
ATOM   2369  H   ALA A 153       3.436  -3.162 -17.017  1.00 53.85           H  
ATOM   2370  CA  ALA A 153       3.831  -1.207 -17.728  1.00 53.85           C  
ATOM   2371  HA  ALA A 153       3.173  -0.340 -17.671  1.00 53.85           H  
ATOM   2372  C   ALA A 153       4.376  -1.265 -19.160  1.00 53.85           C  
ATOM   2373  CB  ALA A 153       4.889  -0.972 -16.643  1.00 53.85           C  
ATOM   2374  HB1 ALA A 153       4.720  -1.602 -15.770  1.00 53.85           H  
ATOM   2375  HB2 ALA A 153       4.817   0.064 -16.311  1.00 53.85           H  
ATOM   2376  HB3 ALA A 153       5.893  -1.110 -17.045  1.00 53.85           H  
ATOM   2377  O   ALA A 153       4.950  -2.245 -19.621  1.00 53.85           O  
ATOM   2378  N   ASN A 154       4.198  -0.158 -19.869  1.00 50.37           N  
ATOM   2379  H   ASN A 154       3.650   0.583 -19.456  1.00 50.37           H  
ATOM   2380  CA  ASN A 154       4.833   0.082 -21.162  1.00 50.37           C  
ATOM   2381  HA  ASN A 154       4.986  -0.871 -21.669  1.00 50.37           H  
ATOM   2382  C   ASN A 154       6.232   0.709 -20.990  1.00 50.37           C  
ATOM   2383  CB  ASN A 154       3.876   0.930 -22.015  1.00 50.37           C  
ATOM   2384  HB2 ASN A 154       3.679   1.875 -21.509  1.00 50.37           H  
ATOM   2385  HB3 ASN A 154       4.351   1.149 -22.972  1.00 50.37           H  
ATOM   2386  O   ASN A 154       6.798   1.227 -21.947  1.00 50.37           O  
ATOM   2387  CG  ASN A 154       2.571   0.209 -22.309  1.00 50.37           C  
ATOM   2388  ND2 ASN A 154       1.451   0.887 -22.218  1.00 50.37           N  
ATOM   2389 HD21 ASN A 154       1.450   1.849 -21.910  1.00 50.37           H  
ATOM   2390 HD22 ASN A 154       0.612   0.339 -22.339  1.00 50.37           H  
ATOM   2391  OD1 ASN A 154       2.525  -0.961 -22.632  1.00 50.37           O  
ATOM   2392  N   ASP A 155       6.751   0.714 -19.757  1.00 49.71           N  
ATOM   2393  H   ASP A 155       6.267   0.197 -19.038  1.00 49.71           H  
ATOM   2394  CA  ASP A 155       8.017   1.324 -19.364  1.00 49.71           C  
ATOM   2395  HA  ASP A 155       8.678   1.347 -20.230  1.00 49.71           H  
ATOM   2396  C   ASP A 155       8.640   0.511 -18.205  1.00 49.71           C  
ATOM   2397  CB  ASP A 155       7.752   2.778 -18.959  1.00 49.71           C  
ATOM   2398  HB2 ASP A 155       7.044   2.781 -18.130  1.00 49.71           H  
ATOM   2399  HB3 ASP A 155       7.277   3.290 -19.796  1.00 49.71           H  
ATOM   2400  O   ASP A 155       8.036   0.424 -17.131  1.00 49.71           O  
ATOM   2401  CG  ASP A 155       8.999   3.570 -18.557  1.00 49.71           C  
ATOM   2402  OD1 ASP A 155      10.073   2.960 -18.355  1.00 49.71           O  
ATOM   2403  OD2 ASP A 155       8.822   4.801 -18.417  1.00 49.71           O  
ATOM   2404  N   PRO A 156       9.823  -0.098 -18.400  1.00 45.32           N  
ATOM   2405  CA  PRO A 156      10.493  -0.919 -17.391  1.00 45.32           C  
ATOM   2406  HA  PRO A 156       9.853  -1.755 -17.110  1.00 45.32           H  
ATOM   2407  C   PRO A 156      10.858  -0.156 -16.115  1.00 45.32           C  
ATOM   2408  CB  PRO A 156      11.739  -1.469 -18.079  1.00 45.32           C  
ATOM   2409  HB2 PRO A 156      11.523  -2.483 -18.417  1.00 45.32           H  
ATOM   2410  HB3 PRO A 156      12.605  -1.472 -17.417  1.00 45.32           H  
ATOM   2411  O   PRO A 156      10.803  -0.731 -15.027  1.00 45.32           O  
ATOM   2412  CG  PRO A 156      11.984  -0.574 -19.286  1.00 45.32           C  
ATOM   2413  HG2 PRO A 156      12.659   0.234 -19.000  1.00 45.32           H  
ATOM   2414  HG3 PRO A 156      12.400  -1.130 -20.126  1.00 45.32           H  
ATOM   2415  CD  PRO A 156      10.620   0.011 -19.611  1.00 45.32           C  
ATOM   2416  HD2 PRO A 156      10.751   1.051 -19.908  1.00 45.32           H  
ATOM   2417  HD3 PRO A 156      10.152  -0.544 -20.424  1.00 45.32           H  
ATOM   2418  N   HIS A 157      11.114   1.154 -16.203  1.00 49.26           N  
ATOM   2419  H   HIS A 157      11.055   1.614 -17.100  1.00 49.26           H  
ATOM   2420  CA  HIS A 157      11.358   1.988 -15.022  1.00 49.26           C  
ATOM   2421  HA  HIS A 157      12.101   1.491 -14.398  1.00 49.26           H  
ATOM   2422  C   HIS A 157      10.099   2.162 -14.154  1.00 49.26           C  
ATOM   2423  CB  HIS A 157      11.933   3.340 -15.461  1.00 49.26           C  
ATOM   2424  HB2 HIS A 157      12.044   3.975 -14.582  1.00 49.26           H  
ATOM   2425  HB3 HIS A 157      11.235   3.832 -16.139  1.00 49.26           H  
ATOM   2426  O   HIS A 157      10.198   2.566 -12.997  1.00 49.26           O  
ATOM   2427  CG  HIS A 157      13.283   3.225 -16.124  1.00 49.26           C  
ATOM   2428  CD2 HIS A 157      13.560   3.397 -17.453  1.00 49.26           C  
ATOM   2429  HD2 HIS A 157      12.840   3.638 -18.221  1.00 49.26           H  
ATOM   2430  ND1 HIS A 157      14.469   2.914 -15.498  1.00 49.26           N  
ATOM   2431  HD1 HIS A 157      14.591   2.698 -14.518  1.00 49.26           H  
ATOM   2432  CE1 HIS A 157      15.439   2.896 -16.427  1.00 49.26           C  
ATOM   2433  HE1 HIS A 157      16.476   2.659 -16.240  1.00 49.26           H  
ATOM   2434  NE2 HIS A 157      14.934   3.196 -17.635  1.00 49.26           N  
ATOM   2435  N   LYS A 158       8.912   1.812 -14.674  1.00 45.82           N  
ATOM   2436  H   LYS A 158       8.902   1.490 -15.631  1.00 45.82           H  
ATOM   2437  CA  LYS A 158       7.639   1.810 -13.932  1.00 45.82           C  
ATOM   2438  HA  LYS A 158       7.723   2.516 -13.106  1.00 45.82           H  
ATOM   2439  C   LYS A 158       7.322   0.460 -13.270  1.00 45.82           C  
ATOM   2440  CB  LYS A 158       6.491   2.291 -14.839  1.00 45.82           C  
ATOM   2441  HB2 LYS A 158       5.572   2.310 -14.254  1.00 45.82           H  
ATOM   2442  HB3 LYS A 158       6.358   1.588 -15.661  1.00 45.82           H  
ATOM   2443  O   LYS A 158       6.451   0.422 -12.405  1.00 45.82           O  
ATOM   2444  CG  LYS A 158       6.741   3.695 -15.412  1.00 45.82           C  
ATOM   2445  HG2 LYS A 158       6.941   4.385 -14.592  1.00 45.82           H  
ATOM   2446  HG3 LYS A 158       7.620   3.669 -16.055  1.00 45.82           H  
ATOM   2447  CD  LYS A 158       5.539   4.215 -16.214  1.00 45.82           C  
ATOM   2448  HD2 LYS A 158       5.213   3.462 -16.932  1.00 45.82           H  
ATOM   2449  HD3 LYS A 158       4.723   4.437 -15.526  1.00 45.82           H  
ATOM   2450  CE  LYS A 158       5.968   5.487 -16.952  1.00 45.82           C  
ATOM   2451  HE2 LYS A 158       6.448   6.160 -16.241  1.00 45.82           H  
ATOM   2452  HE3 LYS A 158       6.723   5.218 -17.691  1.00 45.82           H  
ATOM   2453  NZ  LYS A 158       4.833   6.180 -17.604  1.00 45.82           N  
ATOM   2454  HZ1 LYS A 158       4.238   6.626 -16.919  1.00 45.82           H  
ATOM   2455  HZ2 LYS A 158       4.282   5.553 -18.172  1.00 45.82           H  
ATOM   2456  HZ3 LYS A 158       5.180   6.944 -18.166  1.00 45.82           H  
ATOM   2457  N   PHE A 159       8.029  -0.624 -13.619  1.00 44.58           N  
ATOM   2458  H   PHE A 159       8.739  -0.520 -14.329  1.00 44.58           H  
ATOM   2459  CA  PHE A 159       7.924  -1.933 -12.945  1.00 44.58           C  
ATOM   2460  HA  PHE A 159       6.914  -2.054 -12.552  1.00 44.58           H  
ATOM   2461  C   PHE A 159       8.858  -2.100 -11.754  1.00 44.58           C  
ATOM   2462  CB  PHE A 159       8.204  -3.074 -13.917  1.00 44.58           C  
ATOM   2463  HB2 PHE A 159       8.434  -3.978 -13.352  1.00 44.58           H  
ATOM   2464  HB3 PHE A 159       9.088  -2.840 -14.510  1.00 44.58           H  
ATOM   2465  O   PHE A 159       8.569  -2.914 -10.882  1.00 44.58           O  
ATOM   2466  CG  PHE A 159       7.043  -3.407 -14.809  1.00 44.58           C  
ATOM   2467  CD1 PHE A 159       5.852  -3.928 -14.264  1.00 44.58           C  
ATOM   2468  HD1 PHE A 159       5.749  -4.037 -13.195  1.00 44.58           H  
ATOM   2469  CD2 PHE A 159       7.182  -3.243 -16.190  1.00 44.58           C  
ATOM   2470  HD2 PHE A 159       8.090  -2.839 -16.613  1.00 44.58           H  
ATOM   2471  CE1 PHE A 159       4.810  -4.335 -15.114  1.00 44.58           C  
ATOM   2472  HE1 PHE A 159       3.905  -4.762 -14.708  1.00 44.58           H  
ATOM   2473  CE2 PHE A 159       6.143  -3.645 -17.030  1.00 44.58           C  
ATOM   2474  HE2 PHE A 159       6.245  -3.522 -18.098  1.00 44.58           H  
ATOM   2475  CZ  PHE A 159       4.985  -4.222 -16.500  1.00 44.58           C  
ATOM   2476  HZ  PHE A 159       4.224  -4.570 -17.182  1.00 44.58           H  
ATOM   2477  N   ASN A 160       9.922  -1.304 -11.673  1.00 40.87           N  
ATOM   2478  H   ASN A 160      10.197  -0.760 -12.479  1.00 40.87           H  
ATOM   2479  CA  ASN A 160      10.734  -1.215 -10.458  1.00 40.87           C  
ATOM   2480  HA  ASN A 160      10.902  -2.219 -10.069  1.00 40.87           H  
ATOM   2481  C   ASN A 160      10.014  -0.437  -9.338  1.00 40.87           C  
ATOM   2482  CB  ASN A 160      12.102  -0.613 -10.817  1.00 40.87           C  
ATOM   2483  HB2 ASN A 160      11.973   0.345 -11.320  1.00 40.87           H  
ATOM   2484  HB3 ASN A 160      12.651  -0.432  -9.894  1.00 40.87           H  
ATOM   2485  O   ASN A 160      10.487  -0.391  -8.206  1.00 40.87           O  
ATOM   2486  CG  ASN A 160      12.959  -1.532 -11.670  1.00 40.87           C  
ATOM   2487  ND2 ASN A 160      14.099  -1.058 -12.110  1.00 40.87           N  
ATOM   2488 HD21 ASN A 160      14.424  -0.163 -11.774  1.00 40.87           H  
ATOM   2489 HD22 ASN A 160      14.684  -1.704 -12.620  1.00 40.87           H  
ATOM   2490  OD1 ASN A 160      12.634  -2.675 -11.943  1.00 40.87           O  
ATOM   2491  N   ARG A 161       8.851   0.161  -9.651  1.00 44.24           N  
ATOM   2492  H   ARG A 161       8.528   0.048 -10.601  1.00 44.24           H  
ATOM   2493  CA  ARG A 161       8.113   1.093  -8.785  1.00 44.24           C  
ATOM   2494  HA  ARG A 161       8.420   0.930  -7.752  1.00 44.24           H  
ATOM   2495  C   ARG A 161       6.595   0.896  -8.830  1.00 44.24           C  
ATOM   2496  CB  ARG A 161       8.476   2.536  -9.172  1.00 44.24           C  
ATOM   2497  HB2 ARG A 161       8.091   2.750 -10.169  1.00 44.24           H  
ATOM   2498  HB3 ARG A 161       8.008   3.219  -8.463  1.00 44.24           H  
ATOM   2499  O   ARG A 161       5.863   1.854  -9.113  1.00 44.24           O  
ATOM   2500  CG  ARG A 161       9.979   2.794  -9.171  1.00 44.24           C  
ATOM   2501  HG2 ARG A 161      10.396   2.560  -8.192  1.00 44.24           H  
ATOM   2502  HG3 ARG A 161      10.458   2.178  -9.932  1.00 44.24           H  
ATOM   2503  CD  ARG A 161      10.257   4.250  -9.513  1.00 44.24           C  
ATOM   2504  HD2 ARG A 161       9.761   4.503 -10.450  1.00 44.24           H  
ATOM   2505  HD3 ARG A 161       9.881   4.883  -8.710  1.00 44.24           H  
ATOM   2506  NE  ARG A 161      11.699   4.433  -9.665  1.00 44.24           N  
ATOM   2507  HE  ARG A 161      12.268   3.612  -9.517  1.00 44.24           H  
ATOM   2508  NH1 ARG A 161      11.719   6.692  -9.988  1.00 44.24           N  
ATOM   2509 HH11 ARG A 161      12.284   7.528  -9.952  1.00 44.24           H  
ATOM   2510 HH12 ARG A 161      10.818   6.700  -9.533  1.00 44.24           H  
ATOM   2511  NH2 ARG A 161      13.638   5.552  -9.911  1.00 44.24           N  
ATOM   2512 HH21 ARG A 161      14.046   4.719  -9.514  1.00 44.24           H  
ATOM   2513 HH22 ARG A 161      14.159   6.413  -9.821  1.00 44.24           H  
ATOM   2514  CZ  ARG A 161      12.343   5.555  -9.875  1.00 44.24           C  
ATOM   2515  N   PRO A 162       6.058  -0.311  -8.598  1.00 40.90           N  
ATOM   2516  CA  PRO A 162       4.623  -0.444  -8.527  1.00 40.90           C  
ATOM   2517  HA  PRO A 162       4.170   0.024  -9.401  1.00 40.90           H  
ATOM   2518  C   PRO A 162       4.110   0.242  -7.261  1.00 40.90           C  
ATOM   2519  CB  PRO A 162       4.347  -1.928  -8.573  1.00 40.90           C  
ATOM   2520  HB2 PRO A 162       4.277  -2.248  -9.613  1.00 40.90           H  
ATOM   2521  HB3 PRO A 162       3.444  -2.154  -8.006  1.00 40.90           H  
ATOM   2522  O   PRO A 162       4.389  -0.148  -6.133  1.00 40.90           O  
ATOM   2523  CG  PRO A 162       5.576  -2.542  -7.931  1.00 40.90           C  
ATOM   2524  HG2 PRO A 162       5.764  -3.558  -8.279  1.00 40.90           H  
ATOM   2525  HG3 PRO A 162       5.394  -2.516  -6.857  1.00 40.90           H  
ATOM   2526  CD  PRO A 162       6.705  -1.580  -8.307  1.00 40.90           C  
ATOM   2527  HD2 PRO A 162       7.432  -1.485  -7.501  1.00 40.90           H  
ATOM   2528  HD3 PRO A 162       7.194  -1.944  -9.211  1.00 40.90           H  
ATOM   2529  N   GLN A 163       3.361   1.310  -7.480  1.00 41.80           N  
ATOM   2530  H   GLN A 163       3.230   1.602  -8.438  1.00 41.80           H  
ATOM   2531  CA  GLN A 163       2.641   2.030  -6.447  1.00 41.80           C  
ATOM   2532  HA  GLN A 163       3.169   1.926  -5.499  1.00 41.80           H  
ATOM   2533  C   GLN A 163       1.251   1.352  -6.274  1.00 41.80           C  
ATOM   2534  CB  GLN A 163       2.665   3.529  -6.843  1.00 41.80           C  
ATOM   2535  HB2 GLN A 163       2.397   3.628  -7.895  1.00 41.80           H  
ATOM   2536  HB3 GLN A 163       1.956   4.085  -6.229  1.00 41.80           H  
ATOM   2537  O   GLN A 163       0.773   0.625  -7.149  1.00 41.80           O  
ATOM   2538  CG  GLN A 163       4.046   4.196  -6.761  1.00 41.80           C  
ATOM   2539  HG2 GLN A 163       4.776   3.608  -7.317  1.00 41.80           H  
ATOM   2540  HG3 GLN A 163       4.364   4.225  -5.719  1.00 41.80           H  
ATOM   2541  CD  GLN A 163       4.069   5.623  -7.323  1.00 41.80           C  
ATOM   2542  NE2 GLN A 163       5.175   6.310  -7.157  1.00 41.80           N  
ATOM   2543 HE21 GLN A 163       5.928   5.896  -6.626  1.00 41.80           H  
ATOM   2544 HE22 GLN A 163       5.136   7.312  -7.276  1.00 41.80           H  
ATOM   2545  OE1 GLN A 163       3.111   6.152  -7.889  1.00 41.80           O  
ATOM   2546  N   PHE A 164       0.562   1.553  -5.149  1.00 41.38           N  
ATOM   2547  H   PHE A 164       0.979   2.104  -4.413  1.00 41.38           H  
ATOM   2548  CA  PHE A 164      -0.800   1.032  -4.926  1.00 41.38           C  
ATOM   2549  HA  PHE A 164      -1.305   0.906  -5.883  1.00 41.38           H  
ATOM   2550  C   PHE A 164      -1.566   2.056  -4.079  1.00 41.38           C  
ATOM   2551  CB  PHE A 164      -0.742  -0.333  -4.222  1.00 41.38           C  
ATOM   2552  HB2 PHE A 164      -1.752  -0.730  -4.116  1.00 41.38           H  
ATOM   2553  HB3 PHE A 164      -0.334  -0.143  -3.229  1.00 41.38           H  
ATOM   2554  O   PHE A 164      -0.970   2.599  -3.155  1.00 41.38           O  
ATOM   2555  CG  PHE A 164       0.153  -1.386  -4.845  1.00 41.38           C  
ATOM   2556  CD1 PHE A 164      -0.342  -2.302  -5.791  1.00 41.38           C  
ATOM   2557  HD1 PHE A 164      -1.391  -2.318  -6.049  1.00 41.38           H  
ATOM   2558  CD2 PHE A 164       1.510  -1.431  -4.474  1.00 41.38           C  
ATOM   2559  HD2 PHE A 164       1.905  -0.734  -3.750  1.00 41.38           H  
ATOM   2560  CE1 PHE A 164       0.539  -3.206  -6.406  1.00 41.38           C  
ATOM   2561  HE1 PHE A 164       0.192  -3.884  -7.171  1.00 41.38           H  
ATOM   2562  CE2 PHE A 164       2.379  -2.352  -5.072  1.00 41.38           C  
ATOM   2563  HE2 PHE A 164       3.428  -2.350  -4.813  1.00 41.38           H  
ATOM   2564  CZ  PHE A 164       1.893  -3.228  -6.045  1.00 41.38           C  
ATOM   2565  HZ  PHE A 164       2.584  -3.910  -6.518  1.00 41.38           H  
ATOM   2566  N   THR A 165      -2.842   2.365  -4.370  1.00 33.39           N  
ATOM   2567  H   THR A 165      -3.366   1.796  -5.019  1.00 33.39           H  
ATOM   2568  CA  THR A 165      -3.578   3.455  -3.693  1.00 33.39           C  
ATOM   2569  HA  THR A 165      -2.953   3.688  -2.831  1.00 33.39           H  
ATOM   2570  C   THR A 165      -4.964   3.081  -3.167  1.00 33.39           C  
ATOM   2571  CB  THR A 165      -3.619   4.792  -4.459  1.00 33.39           C  
ATOM   2572  HB  THR A 165      -4.059   4.647  -5.445  1.00 33.39           H  
ATOM   2573  O   THR A 165      -5.944   3.553  -3.687  1.00 33.39           O  
ATOM   2574  CG2 THR A 165      -4.350   5.930  -3.720  1.00 33.39           C  
ATOM   2575 HG21 THR A 165      -3.953   6.903  -4.011  1.00 33.39           H  
ATOM   2576 HG22 THR A 165      -5.407   5.929  -3.987  1.00 33.39           H  
ATOM   2577 HG23 THR A 165      -4.271   5.814  -2.639  1.00 33.39           H  
ATOM   2578  OG1 THR A 165      -2.303   5.272  -4.601  1.00 33.39           O  
ATOM   2579  HG1 THR A 165      -2.039   5.540  -3.717  1.00 33.39           H  
ATOM   2580  N   ILE A 166      -5.125   2.173  -2.222  1.00 33.57           N  
ATOM   2581  H   ILE A 166      -4.294   1.696  -1.901  1.00 33.57           H  
ATOM   2582  CA  ILE A 166      -6.431   1.577  -1.905  1.00 33.57           C  
ATOM   2583  HA  ILE A 166      -6.921   1.304  -2.839  1.00 33.57           H  
ATOM   2584  C   ILE A 166      -7.391   2.553  -1.184  1.00 33.57           C  
ATOM   2585  CB  ILE A 166      -6.192   0.226  -1.183  1.00 33.57           C  
ATOM   2586  HB  ILE A 166      -5.735   0.427  -0.214  1.00 33.57           H  
ATOM   2587  O   ILE A 166      -7.412   2.493   0.018  1.00 33.57           O  
ATOM   2588  CG1 ILE A 166      -5.227  -0.713  -1.946  1.00 33.57           C  
ATOM   2589 HG12 ILE A 166      -5.418  -0.683  -3.019  1.00 33.57           H  
ATOM   2590 HG13 ILE A 166      -4.217  -0.319  -1.830  1.00 33.57           H  
ATOM   2591  CG2 ILE A 166      -7.489  -0.517  -0.926  1.00 33.57           C  
ATOM   2592 HG21 ILE A 166      -7.696  -1.205  -1.746  1.00 33.57           H  
ATOM   2593 HG22 ILE A 166      -8.325   0.179  -0.856  1.00 33.57           H  
ATOM   2594 HG23 ILE A 166      -7.395  -1.134  -0.033  1.00 33.57           H  
ATOM   2595  CD1 ILE A 166      -5.229  -2.189  -1.501  1.00 33.57           C  
ATOM   2596 HD11 ILE A 166      -6.098  -2.721  -1.887  1.00 33.57           H  
ATOM   2597 HD12 ILE A 166      -4.338  -2.685  -1.888  1.00 33.57           H  
ATOM   2598 HD13 ILE A 166      -5.253  -2.263  -0.414  1.00 33.57           H  
ATOM   2599  N   GLU A 167      -8.160   3.469  -1.793  1.00 27.47           N  
ATOM   2600  H   GLU A 167      -8.069   3.624  -2.787  1.00 27.47           H  
ATOM   2601  CA  GLU A 167      -9.132   4.316  -1.033  1.00 27.47           C  
ATOM   2602  HA  GLU A 167      -8.641   4.600  -0.102  1.00 27.47           H  
ATOM   2603  C   GLU A 167     -10.411   3.557  -0.642  1.00 27.47           C  
ATOM   2604  CB  GLU A 167      -9.455   5.694  -1.640  1.00 27.47           C  
ATOM   2605  HB2 GLU A 167      -9.722   6.358  -0.817  1.00 27.47           H  
ATOM   2606  HB3 GLU A 167     -10.343   5.644  -2.269  1.00 27.47           H  
ATOM   2607  O   GLU A 167     -10.862   2.704  -1.391  1.00 27.47           O  
ATOM   2608  CG  GLU A 167      -8.296   6.344  -2.401  1.00 27.47           C  
ATOM   2609  HG2 GLU A 167      -7.454   6.450  -1.716  1.00 27.47           H  
ATOM   2610  HG3 GLU A 167      -7.975   5.691  -3.212  1.00 27.47           H  
ATOM   2611  CD  GLU A 167      -8.652   7.714  -3.002  1.00 27.47           C  
ATOM   2612  OE1 GLU A 167      -7.844   8.651  -2.804  1.00 27.47           O  
ATOM   2613  OE2 GLU A 167      -9.660   7.827  -3.735  1.00 27.47           O  
ATOM   2614  N   TRP A 168     -10.980   3.843   0.531  1.00 30.41           N  
ATOM   2615  H   TRP A 168     -10.596   4.572   1.117  1.00 30.41           H  
ATOM   2616  CA  TRP A 168     -12.228   3.219   0.972  1.00 30.41           C  
ATOM   2617  HA  TRP A 168     -12.643   2.620   0.162  1.00 30.41           H  
ATOM   2618  C   TRP A 168     -13.260   4.272   1.339  1.00 30.41           C  
ATOM   2619  CB  TRP A 168     -11.988   2.283   2.138  1.00 30.41           C  
ATOM   2620  HB2 TRP A 168     -12.965   1.912   2.450  1.00 30.41           H  
ATOM   2621  HB3 TRP A 168     -11.523   2.843   2.948  1.00 30.41           H  
ATOM   2622  O   TRP A 168     -12.950   5.203   2.093  1.00 30.41           O  
ATOM   2623  CG  TRP A 168     -11.137   1.121   1.810  1.00 30.41           C  
ATOM   2624  CD1 TRP A 168      -9.838   1.177   1.518  1.00 30.41           C  
ATOM   2625  HD1 TRP A 168      -9.275   2.096   1.441  1.00 30.41           H  
ATOM   2626  CD2 TRP A 168     -11.462  -0.281   1.814  1.00 30.41           C  
ATOM   2627  CE2 TRP A 168     -10.273  -1.030   1.588  1.00 30.41           C  
ATOM   2628  CE3 TRP A 168     -12.594  -0.957   2.248  1.00 30.41           C  
ATOM   2629  HE3 TRP A 168     -13.508  -0.421   2.455  1.00 30.41           H  
ATOM   2630  NE1 TRP A 168      -9.370  -0.079   1.264  1.00 30.41           N  
ATOM   2631  HE1 TRP A 168      -8.388  -0.248   1.100  1.00 30.41           H  
ATOM   2632  CH2 TRP A 168     -11.185  -2.907   2.663  1.00 30.41           C  
ATOM   2633  HH2 TRP A 168     -11.064  -3.822   3.224  1.00 30.41           H  
ATOM   2634  CZ2 TRP A 168     -10.102  -2.349   1.986  1.00 30.41           C  
ATOM   2635  HZ2 TRP A 168      -9.137  -2.832   1.940  1.00 30.41           H  
ATOM   2636  CZ3 TRP A 168     -12.426  -2.246   2.734  1.00 30.41           C  
ATOM   2637  HZ3 TRP A 168     -13.240  -2.662   3.308  1.00 30.41           H  
ATOM   2638  N   GLY A 169     -14.453   4.113   0.763  1.00 28.71           N  
ATOM   2639  H   GLY A 169     -14.571   3.322   0.146  1.00 28.71           H  
ATOM   2640  CA  GLY A 169     -15.639   4.939   0.991  1.00 28.71           C  
ATOM   2641  HA2 GLY A 169     -16.350   4.782   0.180  1.00 28.71           H  
ATOM   2642  HA3 GLY A 169     -15.354   5.990   1.014  1.00 28.71           H  
ATOM   2643  C   GLY A 169     -16.362   4.629   2.290  1.00 28.71           C  
ATOM   2644  O   GLY A 169     -16.428   3.437   2.659  1.00 28.71           O  
ATOM   2645  OXT GLY A 169     -16.859   5.622   2.866  1.00 28.71           O  
TER    2646      GLY A 169                                                       
END   
