# Supplementary material for: Single-chain dimers from de novo immunoglobulins as robust scaffolds for multiple binding loops
Source: Nat Commun. 2023 Sep 23;14:5939. doi: 10.1038/s41467-023-41717-5 (PMC10517939; doi:10.1038/s41467-023-41717-5)
Supplement: Supplementary file 3 — Supplementary Data 1 [file 41467_2023_41717_MOESM3_ESM.zip › design_models/scIg+EF/scIg12+EF3a+EF4/ranked_5.pdb]

ATOM      1  N   GLY A   1       9.054   9.615  -9.872  1.00 51.98           N  
ATOM      2  H   GLY A   1       9.120   8.692  -9.466  1.00 51.98           H  
ATOM      3  H2  GLY A   1       9.400  10.271  -9.188  1.00 51.98           H  
ATOM      4  H3  GLY A   1       9.624   9.659 -10.704  1.00 51.98           H  
ATOM      5  CA  GLY A   1       7.636   9.909 -10.186  1.00 51.98           C  
ATOM      6  HA2 GLY A   1       7.262   9.187 -10.911  1.00 51.98           H  
ATOM      7  HA3 GLY A   1       7.544  10.918 -10.588  1.00 51.98           H  
ATOM      8  C   GLY A   1       6.806   9.801  -8.921  1.00 51.98           C  
ATOM      9  O   GLY A   1       7.291   9.213  -7.961  1.00 51.98           O  
ATOM     10  N   ARG A   2       5.596  10.373  -8.889  1.00 53.76           N  
ATOM     11  H   ARG A   2       5.215  10.790  -9.726  1.00 53.76           H  
ATOM     12  CA  ARG A   2       4.723  10.337  -7.700  1.00 53.76           C  
ATOM     13  HA  ARG A   2       5.300  10.016  -6.833  1.00 53.76           H  
ATOM     14  C   ARG A   2       3.602   9.315  -7.884  1.00 53.76           C  
ATOM     15  CB  ARG A   2       4.197  11.754  -7.403  1.00 53.76           C  
ATOM     16  HB2 ARG A   2       5.050  12.412  -7.238  1.00 53.76           H  
ATOM     17  HB3 ARG A   2       3.647  12.129  -8.266  1.00 53.76           H  
ATOM     18  O   ARG A   2       2.962   9.310  -8.930  1.00 53.76           O  
ATOM     19  CG  ARG A   2       3.293  11.805  -6.160  1.00 53.76           C  
ATOM     20  HG2 ARG A   2       2.428  11.153  -6.288  1.00 53.76           H  
ATOM     21  HG3 ARG A   2       3.863  11.455  -5.300  1.00 53.76           H  
ATOM     22  CD  ARG A   2       2.797  13.225  -5.870  1.00 53.76           C  
ATOM     23  HD2 ARG A   2       2.397  13.231  -4.856  1.00 53.76           H  
ATOM     24  HD3 ARG A   2       3.641  13.914  -5.908  1.00 53.76           H  
ATOM     25  NE  ARG A   2       1.736  13.662  -6.802  1.00 53.76           N  
ATOM     26  HE  ARG A   2       1.439  13.035  -7.536  1.00 53.76           H  
ATOM     27  NH1 ARG A   2       1.267  15.658  -5.771  1.00 53.76           N  
ATOM     28 HH11 ARG A   2       0.672  16.468  -5.671  1.00 53.76           H  
ATOM     29 HH12 ARG A   2       2.019  15.474  -5.121  1.00 53.76           H  
ATOM     30  NH2 ARG A   2       0.034  14.972  -7.504  1.00 53.76           N  
ATOM     31 HH21 ARG A   2      -0.617  15.735  -7.384  1.00 53.76           H  
ATOM     32 HH22 ARG A   2      -0.134  14.247  -8.187  1.00 53.76           H  
ATOM     33  CZ  ARG A   2       1.020  14.761  -6.689  1.00 53.76           C  
ATOM     34  N   VAL A   3       3.351   8.498  -6.863  1.00 52.61           N  
ATOM     35  H   VAL A   3       3.899   8.585  -6.019  1.00 52.61           H  
ATOM     36  CA  VAL A   3       2.176   7.619  -6.789  1.00 52.61           C  
ATOM     37  HA  VAL A   3       1.514   7.835  -7.628  1.00 52.61           H  
ATOM     38  C   VAL A   3       1.427   7.942  -5.505  1.00 52.61           C  
ATOM     39  CB  VAL A   3       2.539   6.125  -6.865  1.00 52.61           C  
ATOM     40  HB  VAL A   3       3.167   5.861  -6.014  1.00 52.61           H  
ATOM     41  O   VAL A   3       2.016   8.000  -4.426  1.00 52.61           O  
ATOM     42  CG1 VAL A   3       1.280   5.248  -6.845  1.00 52.61           C  
ATOM     43 HG11 VAL A   3       0.780   5.323  -5.879  1.00 52.61           H  
ATOM     44 HG12 VAL A   3       0.592   5.560  -7.631  1.00 52.61           H  
ATOM     45 HG13 VAL A   3       1.552   4.206  -7.014  1.00 52.61           H  
ATOM     46  CG2 VAL A   3       3.306   5.802  -8.152  1.00 52.61           C  
ATOM     47 HG21 VAL A   3       2.696   6.029  -9.027  1.00 52.61           H  
ATOM     48 HG22 VAL A   3       3.567   4.744  -8.156  1.00 52.61           H  
ATOM     49 HG23 VAL A   3       4.233   6.373  -8.200  1.00 52.61           H  
ATOM     50  N   GLU A   4       0.129   8.186  -5.626  1.00 59.13           N  
ATOM     51  H   GLU A   4      -0.298   8.087  -6.535  1.00 59.13           H  
ATOM     52  CA  GLU A   4      -0.739   8.531  -4.506  1.00 59.13           C  
ATOM     53  HA  GLU A   4      -0.138   8.652  -3.605  1.00 59.13           H  
ATOM     54  C   GLU A   4      -1.739   7.401  -4.246  1.00 59.13           C  
ATOM     55  CB  GLU A   4      -1.404   9.882  -4.798  1.00 59.13           C  
ATOM     56  HB2 GLU A   4      -2.076   9.777  -5.650  1.00 59.13           H  
ATOM     57  HB3 GLU A   4      -0.629  10.606  -5.046  1.00 59.13           H  
ATOM     58  O   GLU A   4      -2.388   6.918  -5.177  1.00 59.13           O  
ATOM     59  CG  GLU A   4      -2.191  10.402  -3.595  1.00 59.13           C  
ATOM     60  HG2 GLU A   4      -1.531  10.412  -2.728  1.00 59.13           H  
ATOM     61  HG3 GLU A   4      -3.014   9.719  -3.385  1.00 59.13           H  
ATOM     62  CD  GLU A   4      -2.757  11.812  -3.806  1.00 59.13           C  
ATOM     63  OE1 GLU A   4      -3.197  12.402  -2.798  1.00 59.13           O  
ATOM     64  OE2 GLU A   4      -2.813  12.336  -4.941  1.00 59.13           O  
ATOM     65  N   VAL A   5      -1.868   6.994  -2.978  1.00 63.85           N  
ATOM     66  H   VAL A   5      -1.323   7.445  -2.258  1.00 63.85           H  
ATOM     67  CA  VAL A   5      -2.835   5.986  -2.527  1.00 63.85           C  
ATOM     68  HA  VAL A   5      -3.476   5.704  -3.363  1.00 63.85           H  
ATOM     69  C   VAL A   5      -3.707   6.598  -1.439  1.00 63.85           C  
ATOM     70  CB  VAL A   5      -2.152   4.700  -2.022  1.00 63.85           C  
ATOM     71  HB  VAL A   5      -1.525   4.931  -1.160  1.00 63.85           H  
ATOM     72  O   VAL A   5      -3.249   6.877  -0.333  1.00 63.85           O  
ATOM     73  CG1 VAL A   5      -3.194   3.651  -1.600  1.00 63.85           C  
ATOM     74 HG11 VAL A   5      -2.693   2.729  -1.306  1.00 63.85           H  
ATOM     75 HG12 VAL A   5      -3.762   4.010  -0.742  1.00 63.85           H  
ATOM     76 HG13 VAL A   5      -3.878   3.441  -2.422  1.00 63.85           H  
ATOM     77  CG2 VAL A   5      -1.264   4.083  -3.107  1.00 63.85           C  
ATOM     78 HG21 VAL A   5      -0.395   4.717  -3.281  1.00 63.85           H  
ATOM     79 HG22 VAL A   5      -0.921   3.100  -2.782  1.00 63.85           H  
ATOM     80 HG23 VAL A   5      -1.819   3.982  -4.039  1.00 63.85           H  
ATOM     81  N   ARG A   6      -4.991   6.791  -1.735  1.00 64.96           N  
ATOM     82  H   ARG A   6      -5.307   6.518  -2.655  1.00 64.96           H  
ATOM     83  CA  ARG A   6      -5.972   7.279  -0.760  1.00 64.96           C  
ATOM     84  HA  ARG A   6      -5.457   7.601   0.145  1.00 64.96           H  
ATOM     85  C   ARG A   6      -6.910   6.156  -0.374  1.00 64.96           C  
ATOM     86  CB  ARG A   6      -6.746   8.480  -1.303  1.00 64.96           C  
ATOM     87  HB2 ARG A   6      -7.314   8.176  -2.182  1.00 64.96           H  
ATOM     88  HB3 ARG A   6      -7.452   8.808  -0.539  1.00 64.96           H  
ATOM     89  O   ARG A   6      -7.507   5.535  -1.250  1.00 64.96           O  
ATOM     90  CG  ARG A   6      -5.830   9.652  -1.667  1.00 64.96           C  
ATOM     91  HG2 ARG A   6      -5.158   9.364  -2.475  1.00 64.96           H  
ATOM     92  HG3 ARG A   6      -5.244   9.948  -0.796  1.00 64.96           H  
ATOM     93  CD  ARG A   6      -6.691  10.826  -2.130  1.00 64.96           C  
ATOM     94  HD2 ARG A   6      -7.387  11.091  -1.334  1.00 64.96           H  
ATOM     95  HD3 ARG A   6      -7.249  10.520  -3.015  1.00 64.96           H  
ATOM     96  NE  ARG A   6      -5.858  11.989  -2.450  1.00 64.96           N  
ATOM     97  HE  ARG A   6      -4.870  11.936  -2.246  1.00 64.96           H  
ATOM     98  NH1 ARG A   6      -7.450  13.326  -3.399  1.00 64.96           N  
ATOM     99 HH11 ARG A   6      -7.677  14.146  -3.944  1.00 64.96           H  
ATOM    100 HH12 ARG A   6      -8.127  12.613  -3.166  1.00 64.96           H  
ATOM    101  NH2 ARG A   6      -5.307  13.967  -3.370  1.00 64.96           N  
ATOM    102 HH21 ARG A   6      -5.485  14.780  -3.942  1.00 64.96           H  
ATOM    103 HH22 ARG A   6      -4.363  13.647  -3.207  1.00 64.96           H  
ATOM    104  CZ  ARG A   6      -6.211  13.091  -3.066  1.00 64.96           C  
ATOM    105  N   VAL A   7      -7.071   5.927   0.923  1.00 62.93           N  
ATOM    106  H   VAL A   7      -6.570   6.492   1.594  1.00 62.93           H  
ATOM    107  CA  VAL A   7      -7.988   4.914   1.446  1.00 62.93           C  
ATOM    108  HA  VAL A   7      -8.463   4.397   0.613  1.00 62.93           H  
ATOM    109  C   VAL A   7      -9.086   5.612   2.241  1.00 62.93           C  
ATOM    110  CB  VAL A   7      -7.247   3.839   2.260  1.00 62.93           C  
ATOM    111  HB  VAL A   7      -6.837   4.281   3.169  1.00 62.93           H  
ATOM    112  O   VAL A   7      -8.824   6.360   3.179  1.00 62.93           O  
ATOM    113  CG1 VAL A   7      -8.207   2.706   2.642  1.00 62.93           C  
ATOM    114 HG11 VAL A   7      -8.625   2.249   1.745  1.00 62.93           H  
ATOM    115 HG12 VAL A   7      -7.675   1.948   3.217  1.00 62.93           H  
ATOM    116 HG13 VAL A   7      -9.019   3.093   3.259  1.00 62.93           H  
ATOM    117  CG2 VAL A   7      -6.098   3.215   1.451  1.00 62.93           C  
ATOM    118 HG21 VAL A   7      -5.322   3.959   1.267  1.00 62.93           H  
ATOM    119 HG22 VAL A   7      -5.648   2.398   2.015  1.00 62.93           H  
ATOM    120 HG23 VAL A   7      -6.467   2.834   0.499  1.00 62.93           H  
ATOM    121  N   GLU A   8     -10.333   5.379   1.850  1.00 59.26           N  
ATOM    122  H   GLU A   8     -10.479   4.753   1.071  1.00 59.26           H  
ATOM    123  CA  GLU A   8     -11.515   5.929   2.505  1.00 59.26           C  
ATOM    124  HA  GLU A   8     -11.213   6.493   3.388  1.00 59.26           H  
ATOM    125  C   GLU A   8     -12.435   4.796   2.962  1.00 59.26           C  
ATOM    126  CB  GLU A   8     -12.277   6.888   1.575  1.00 59.26           C  
ATOM    127  HB2 GLU A   8     -13.155   7.242   2.114  1.00 59.26           H  
ATOM    128  HB3 GLU A   8     -12.616   6.339   0.696  1.00 59.26           H  
ATOM    129  O   GLU A   8     -12.765   3.900   2.188  1.00 59.26           O  
ATOM    130  CG  GLU A   8     -11.468   8.113   1.115  1.00 59.26           C  
ATOM    131  HG2 GLU A   8     -10.663   7.790   0.454  1.00 59.26           H  
ATOM    132  HG3 GLU A   8     -11.024   8.581   1.994  1.00 59.26           H  
ATOM    133  CD  GLU A   8     -12.341   9.151   0.383  1.00 59.26           C  
ATOM    134  OE1 GLU A   8     -11.995  10.357   0.436  1.00 59.26           O  
ATOM    135  OE2 GLU A   8     -13.412   8.796  -0.157  1.00 59.26           O  
ATOM    136  N   PHE A   9     -12.901   4.858   4.206  1.00 60.62           N  
ATOM    137  H   PHE A   9     -12.601   5.612   4.808  1.00 60.62           H  
ATOM    138  CA  PHE A   9     -13.883   3.919   4.743  1.00 60.62           C  
ATOM    139  HA  PHE A   9     -14.007   3.083   4.054  1.00 60.62           H  
ATOM    140  C   PHE A   9     -15.239   4.601   4.897  1.00 60.62           C  
ATOM    141  CB  PHE A   9     -13.391   3.336   6.069  1.00 60.62           C  
ATOM    142  HB2 PHE A   9     -13.183   4.146   6.769  1.00 60.62           H  
ATOM    143  HB3 PHE A   9     -14.185   2.726   6.500  1.00 60.62           H  
ATOM    144  O   PHE A   9     -15.344   5.670   5.499  1.00 60.62           O  
ATOM    145  CG  PHE A   9     -12.156   2.478   5.916  1.00 60.62           C  
ATOM    146  CD1 PHE A   9     -12.291   1.104   5.639  1.00 60.62           C  
ATOM    147  HD1 PHE A   9     -13.271   0.660   5.547  1.00 60.62           H  
ATOM    148  CD2 PHE A   9     -10.877   3.052   6.036  1.00 60.62           C  
ATOM    149  HD2 PHE A   9     -10.763   4.100   6.268  1.00 60.62           H  
ATOM    150  CE1 PHE A   9     -11.147   0.304   5.496  1.00 60.62           C  
ATOM    151  HE1 PHE A   9     -11.244  -0.753   5.299  1.00 60.62           H  
ATOM    152  CE2 PHE A   9      -9.734   2.255   5.872  1.00 60.62           C  
ATOM    153  HE2 PHE A   9      -8.755   2.699   5.970  1.00 60.62           H  
ATOM    154  CZ  PHE A   9      -9.874   0.883   5.601  1.00 60.62           C  
ATOM    155  HZ  PHE A   9      -9.004   0.255   5.475  1.00 60.62           H  
ATOM    156  N   GLU A  10     -16.289   3.958   4.398  1.00 61.04           N  
ATOM    157  H   GLU A  10     -16.131   3.078   3.928  1.00 61.04           H  
ATOM    158  CA  GLU A  10     -17.672   4.371   4.606  1.00 61.04           C  
ATOM    159  HA  GLU A  10     -17.718   5.071   5.441  1.00 61.04           H  
ATOM    160  C   GLU A  10     -18.519   3.149   4.954  1.00 61.04           C  
ATOM    161  CB  GLU A  10     -18.207   5.098   3.368  1.00 61.04           C  
ATOM    162  HB2 GLU A  10     -17.528   5.911   3.112  1.00 61.04           H  
ATOM    163  HB3 GLU A  10     -18.248   4.400   2.532  1.00 61.04           H  
ATOM    164  O   GLU A  10     -18.824   2.320   4.099  1.00 61.04           O  
ATOM    165  CG  GLU A  10     -19.603   5.686   3.642  1.00 61.04           C  
ATOM    166  HG2 GLU A  10     -19.527   6.396   4.466  1.00 61.04           H  
ATOM    167  HG3 GLU A  10     -20.283   4.890   3.945  1.00 61.04           H  
ATOM    168  CD  GLU A  10     -20.193   6.388   2.415  1.00 61.04           C  
ATOM    169  OE1 GLU A  10     -21.198   7.113   2.570  1.00 61.04           O  
ATOM    170  OE2 GLU A  10     -19.645   6.194   1.306  1.00 61.04           O  
ATOM    171  N   GLY A  11     -18.904   3.035   6.226  1.00 65.33           N  
ATOM    172  H   GLY A  11     -18.577   3.722   6.892  1.00 65.33           H  
ATOM    173  CA  GLY A  11     -19.728   1.924   6.696  1.00 65.33           C  
ATOM    174  HA2 GLY A  11     -20.675   1.932   6.156  1.00 65.33           H  
ATOM    175  HA3 GLY A  11     -19.935   2.043   7.759  1.00 65.33           H  
ATOM    176  C   GLY A  11     -19.047   0.570   6.488  1.00 65.33           C  
ATOM    177  O   GLY A  11     -18.052   0.271   7.146  1.00 65.33           O  
ATOM    178  N   ASP A  12     -19.616  -0.236   5.595  1.00 65.35           N  
ATOM    179  H   ASP A  12     -20.387   0.116   5.046  1.00 65.35           H  
ATOM    180  CA  ASP A  12     -19.165  -1.569   5.188  1.00 65.35           C  
ATOM    181  HA  ASP A  12     -18.526  -1.977   5.971  1.00 65.35           H  
ATOM    182  C   ASP A  12     -18.336  -1.557   3.889  1.00 65.35           C  
ATOM    183  CB  ASP A  12     -20.395  -2.485   5.067  1.00 65.35           C  
ATOM    184  HB2 ASP A  12     -20.946  -2.463   6.007  1.00 65.35           H  
ATOM    185  HB3 ASP A  12     -20.056  -3.509   4.909  1.00 65.35           H  
ATOM    186  O   ASP A  12     -18.071  -2.612   3.307  1.00 65.35           O  
ATOM    187  CG  ASP A  12     -21.350  -2.115   3.923  1.00 65.35           C  
ATOM    188  OD1 ASP A  12     -21.366  -0.933   3.501  1.00 65.35           O  
ATOM    189  OD2 ASP A  12     -22.108  -3.010   3.492  1.00 65.35           O  
ATOM    190  N   LYS A  13     -17.919  -0.374   3.419  1.00 68.59           N  
ATOM    191  H   LYS A  13     -18.219   0.457   3.907  1.00 68.59           H  
ATOM    192  CA  LYS A  13     -17.127  -0.197   2.198  1.00 68.59           C  
ATOM    193  HA  LYS A  13     -16.937  -1.179   1.765  1.00 68.59           H  
ATOM    194  C   LYS A  13     -15.776   0.436   2.486  1.00 68.59           C  
ATOM    195  CB  LYS A  13     -17.902   0.629   1.164  1.00 68.59           C  
ATOM    196  HB2 LYS A  13     -18.161   1.597   1.595  1.00 68.59           H  
ATOM    197  HB3 LYS A  13     -17.265   0.796   0.295  1.00 68.59           H  
ATOM    198  O   LYS A  13     -15.677   1.419   3.216  1.00 68.59           O  
ATOM    199  CG  LYS A  13     -19.172  -0.098   0.717  1.00 68.59           C  
ATOM    200  HG2 LYS A  13     -19.813  -0.271   1.582  1.00 68.59           H  
ATOM    201  HG3 LYS A  13     -18.906  -1.059   0.277  1.00 68.59           H  
ATOM    202  CD  LYS A  13     -19.948   0.735  -0.299  1.00 68.59           C  
ATOM    203  HD2 LYS A  13     -19.361   0.843  -1.212  1.00 68.59           H  
ATOM    204  HD3 LYS A  13     -20.150   1.717   0.129  1.00 68.59           H  
ATOM    205  CE  LYS A  13     -21.264   0.014  -0.587  1.00 68.59           C  
ATOM    206  HE2 LYS A  13     -21.045  -0.960  -1.025  1.00 68.59           H  
ATOM    207  HE3 LYS A  13     -21.764  -0.164   0.365  1.00 68.59           H  
ATOM    208  NZ  LYS A  13     -22.123   0.821  -1.481  1.00 68.59           N  
ATOM    209  HZ1 LYS A  13     -22.312   1.710  -1.041  1.00 68.59           H  
ATOM    210  HZ2 LYS A  13     -21.659   0.978  -2.364  1.00 68.59           H  
ATOM    211  HZ3 LYS A  13     -22.999   0.341  -1.632  1.00 68.59           H  
ATOM    212  N   MET A  14     -14.756  -0.083   1.813  1.00 68.17           N  
ATOM    213  H   MET A  14     -14.947  -0.882   1.226  1.00 68.17           H  
ATOM    214  CA  MET A  14     -13.451   0.553   1.674  1.00 68.17           C  
ATOM    215  HA  MET A  14     -13.400   1.439   2.306  1.00 68.17           H  
ATOM    216  C   MET A  14     -13.268   0.972   0.218  1.00 68.17           C  
ATOM    217  CB  MET A  14     -12.352  -0.412   2.129  1.00 68.17           C  
ATOM    218  HB2 MET A  14     -12.345  -1.284   1.475  1.00 68.17           H  
ATOM    219  HB3 MET A  14     -12.564  -0.746   3.145  1.00 68.17           H  
ATOM    220  O   MET A  14     -13.386   0.142  -0.684  1.00 68.17           O  
ATOM    221  CG  MET A  14     -10.973   0.257   2.108  1.00 68.17           C  
ATOM    222  HG2 MET A  14     -10.780   0.680   1.122  1.00 68.17           H  
ATOM    223  HG3 MET A  14     -10.978   1.079   2.824  1.00 68.17           H  
ATOM    224  SD  MET A  14      -9.604  -0.854   2.522  1.00 68.17           S  
ATOM    225  CE  MET A  14      -9.520  -1.756   0.972  1.00 68.17           C  
ATOM    226  HE1 MET A  14      -9.446  -1.052   0.143  1.00 68.17           H  
ATOM    227  HE2 MET A  14      -8.634  -2.390   0.971  1.00 68.17           H  
ATOM    228  HE3 MET A  14     -10.431  -2.343   0.860  1.00 68.17           H  
ATOM    229  N   ARG A  15     -12.968   2.246  -0.017  1.00 74.14           N  
ATOM    230  H   ARG A  15     -12.860   2.856   0.781  1.00 74.14           H  
ATOM    231  CA  ARG A  15     -12.596   2.792  -1.322  1.00 74.14           C  
ATOM    232  HA  ARG A  15     -12.787   2.054  -2.101  1.00 74.14           H  
ATOM    233  C   ARG A  15     -11.114   3.102  -1.333  1.00 74.14           C  
ATOM    234  CB  ARG A  15     -13.394   4.054  -1.650  1.00 74.14           C  
ATOM    235  HB2 ARG A  15     -13.188   4.823  -0.905  1.00 74.14           H  
ATOM    236  HB3 ARG A  15     -13.067   4.421  -2.623  1.00 74.14           H  
ATOM    237  O   ARG A  15     -10.584   3.675  -0.389  1.00 74.14           O  
ATOM    238  CG  ARG A  15     -14.901   3.791  -1.697  1.00 74.14           C  
ATOM    239  HG2 ARG A  15     -15.102   2.941  -2.349  1.00 74.14           H  
ATOM    240  HG3 ARG A  15     -15.263   3.560  -0.695  1.00 74.14           H  
ATOM    241  CD  ARG A  15     -15.617   5.023  -2.255  1.00 74.14           C  
ATOM    242  HD2 ARG A  15     -16.013   4.762  -3.236  1.00 74.14           H  
ATOM    243  HD3 ARG A  15     -14.900   5.832  -2.395  1.00 74.14           H  
ATOM    244  NE  ARG A  15     -16.706   5.501  -1.378  1.00 74.14           N  
ATOM    245  HE  ARG A  15     -16.773   5.132  -0.441  1.00 74.14           H  
ATOM    246  NH1 ARG A  15     -17.432   7.085  -2.853  1.00 74.14           N  
ATOM    247 HH11 ARG A  15     -16.743   6.738  -3.505  1.00 74.14           H  
ATOM    248 HH12 ARG A  15     -18.036   7.862  -3.081  1.00 74.14           H  
ATOM    249  NH2 ARG A  15     -18.429   6.928  -0.889  1.00 74.14           N  
ATOM    250 HH21 ARG A  15     -19.046   7.692  -1.127  1.00 74.14           H  
ATOM    251 HH22 ARG A  15     -18.628   6.485  -0.003  1.00 74.14           H  
ATOM    252  CZ  ARG A  15     -17.512   6.495  -1.693  1.00 74.14           C  
ATOM    253  N   VAL A  16     -10.463   2.734  -2.420  1.00 73.74           N  
ATOM    254  H   VAL A  16     -10.964   2.206  -3.121  1.00 73.74           H  
ATOM    255  CA  VAL A  16      -9.037   2.941  -2.639  1.00 73.74           C  
ATOM    256  HA  VAL A  16      -8.592   3.487  -1.807  1.00 73.74           H  
ATOM    257  C   VAL A  16      -8.910   3.741  -3.914  1.00 73.74           C  
ATOM    258  CB  VAL A  16      -8.306   1.602  -2.794  1.00 73.74           C  
ATOM    259  HB  VAL A  16      -8.691   1.098  -3.680  1.00 73.74           H  
ATOM    260  O   VAL A  16      -9.304   3.245  -4.963  1.00 73.74           O  
ATOM    261  CG1 VAL A  16      -6.800   1.835  -2.998  1.00 73.74           C  
ATOM    262 HG11 VAL A  16      -6.613   2.636  -3.712  1.00 73.74           H  
ATOM    263 HG12 VAL A  16      -6.340   0.942  -3.422  1.00 73.74           H  
ATOM    264 HG13 VAL A  16      -6.322   2.098  -2.054  1.00 73.74           H  
ATOM    265  CG2 VAL A  16      -8.589   0.693  -1.589  1.00 73.74           C  
ATOM    266 HG21 VAL A  16      -8.266  -0.325  -1.807  1.00 73.74           H  
ATOM    267 HG22 VAL A  16      -9.659   0.619  -1.396  1.00 73.74           H  
ATOM    268 HG23 VAL A  16      -8.096   1.086  -0.700  1.00 73.74           H  
ATOM    269  N   ARG A  17      -8.359   4.947  -3.849  1.00 74.78           N  
ATOM    270  H   ARG A  17      -8.029   5.269  -2.950  1.00 74.78           H  
ATOM    271  CA  ARG A  17      -7.986   5.709  -5.041  1.00 74.78           C  
ATOM    272  HA  ARG A  17      -8.455   5.266  -5.919  1.00 74.78           H  
ATOM    273  C   ARG A  17      -6.491   5.623  -5.247  1.00 74.78           C  
ATOM    274  CB  ARG A  17      -8.452   7.159  -4.971  1.00 74.78           C  
ATOM    275  HB2 ARG A  17      -8.127   7.672  -5.877  1.00 74.78           H  
ATOM    276  HB3 ARG A  17      -8.000   7.657  -4.113  1.00 74.78           H  
ATOM    277  O   ARG A  17      -5.721   5.856  -4.320  1.00 74.78           O  
ATOM    278  CG  ARG A  17      -9.973   7.232  -4.879  1.00 74.78           C  
ATOM    279  HG2 ARG A  17     -10.317   6.779  -3.949  1.00 74.78           H  
ATOM    280  HG3 ARG A  17     -10.415   6.704  -5.725  1.00 74.78           H  
ATOM    281  CD  ARG A  17     -10.402   8.690  -4.918  1.00 74.78           C  
ATOM    282  HD2 ARG A  17      -9.952   9.214  -4.075  1.00 74.78           H  
ATOM    283  HD3 ARG A  17     -10.060   9.138  -5.850  1.00 74.78           H  
ATOM    284  NE  ARG A  17     -11.862   8.769  -4.844  1.00 74.78           N  
ATOM    285  HE  ARG A  17     -12.374   7.927  -5.063  1.00 74.78           H  
ATOM    286  NH1 ARG A  17     -12.022  11.011  -4.442  1.00 74.78           N  
ATOM    287 HH11 ARG A  17     -11.051  11.078  -4.710  1.00 74.78           H  
ATOM    288 HH12 ARG A  17     -12.580  11.821  -4.210  1.00 74.78           H  
ATOM    289  NH2 ARG A  17     -13.852   9.694  -4.433  1.00 74.78           N  
ATOM    290 HH21 ARG A  17     -14.197   8.759  -4.596  1.00 74.78           H  
ATOM    291 HH22 ARG A  17     -14.434  10.447  -4.096  1.00 74.78           H  
ATOM    292  CZ  ARG A  17     -12.569   9.832  -4.566  1.00 74.78           C  
ATOM    293  N   LEU A  18      -6.111   5.288  -6.465  1.00 72.65           N  
ATOM    294  H   LEU A  18      -6.831   5.109  -7.151  1.00 72.65           H  
ATOM    295  CA  LEU A  18      -4.740   5.146  -6.910  1.00 72.65           C  
ATOM    296  HA  LEU A  18      -4.043   5.328  -6.092  1.00 72.65           H  
ATOM    297  C   LEU A  18      -4.516   6.170  -8.005  1.00 72.65           C  
ATOM    298  CB  LEU A  18      -4.534   3.728  -7.462  1.00 72.65           C  
ATOM    299  HB2 LEU A  18      -5.139   3.616  -8.362  1.00 72.65           H  
ATOM    300  HB3 LEU A  18      -3.485   3.630  -7.742  1.00 72.65           H  
ATOM    301  O   LEU A  18      -5.226   6.126  -9.003  1.00 72.65           O  
ATOM    302  CG  LEU A  18      -4.894   2.585  -6.505  1.00 72.65           C  
ATOM    303  HG  LEU A  18      -5.912   2.704  -6.132  1.00 72.65           H  
ATOM    304  CD1 LEU A  18      -4.837   1.266  -7.270  1.00 72.65           C  
ATOM    305 HD11 LEU A  18      -5.628   1.250  -8.020  1.00 72.65           H  
ATOM    306 HD12 LEU A  18      -3.876   1.167  -7.774  1.00 72.65           H  
ATOM    307 HD13 LEU A  18      -4.978   0.430  -6.585  1.00 72.65           H  
ATOM    308  CD2 LEU A  18      -3.936   2.552  -5.319  1.00 72.65           C  
ATOM    309 HD21 LEU A  18      -2.906   2.476  -5.667  1.00 72.65           H  
ATOM    310 HD22 LEU A  18      -4.167   1.701  -4.677  1.00 72.65           H  
ATOM    311 HD23 LEU A  18      -4.054   3.466  -4.737  1.00 72.65           H  
ATOM    312  N   ARG A  19      -3.541   7.060  -7.851  1.00 69.38           N  
ATOM    313  H   ARG A  19      -3.012   7.046  -6.990  1.00 69.38           H  
ATOM    314  CA  ARG A  19      -3.158   8.005  -8.901  1.00 69.38           C  
ATOM    315  HA  ARG A  19      -3.707   7.771  -9.813  1.00 69.38           H  
ATOM    316  C   ARG A  19      -1.684   7.857  -9.224  1.00 69.38           C  
ATOM    317  CB  ARG A  19      -3.553   9.425  -8.489  1.00 69.38           C  
ATOM    318  HB2 ARG A  19      -3.078   9.677  -7.542  1.00 69.38           H  
ATOM    319  HB3 ARG A  19      -4.634   9.469  -8.358  1.00 69.38           H  
ATOM    320  O   ARG A  19      -0.843   7.905  -8.327  1.00 69.38           O  
ATOM    321  CG  ARG A  19      -3.131  10.448  -9.545  1.00 69.38           C  
ATOM    322  HG2 ARG A  19      -2.045  10.453  -9.636  1.00 69.38           H  
ATOM    323  HG3 ARG A  19      -3.572  10.193 -10.508  1.00 69.38           H  
ATOM    324  CD  ARG A  19      -3.591  11.838  -9.126  1.00 69.38           C  
ATOM    325  HD2 ARG A  19      -3.274  12.029  -8.100  1.00 69.38           H  
ATOM    326  HD3 ARG A  19      -4.678  11.880  -9.185  1.00 69.38           H  
ATOM    327  NE  ARG A  19      -2.980  12.829 -10.014  1.00 69.38           N  
ATOM    328  HE  ARG A  19      -2.124  12.557 -10.474  1.00 69.38           H  
ATOM    329  NH1 ARG A  19      -4.371  14.593  -9.610  1.00 69.38           N  
ATOM    330 HH11 ARG A  19      -4.915  13.963  -9.038  1.00 69.38           H  
ATOM    331 HH12 ARG A  19      -4.721  15.501  -9.881  1.00 69.38           H  
ATOM    332  NH2 ARG A  19      -2.666  14.754 -11.084  1.00 69.38           N  
ATOM    333 HH21 ARG A  19      -1.868  14.266 -11.465  1.00 69.38           H  
ATOM    334 HH22 ARG A  19      -2.913  15.692 -11.366  1.00 69.38           H  
ATOM    335  CZ  ARG A  19      -3.353  14.061 -10.228  1.00 69.38           C  
ATOM    336  N   ASN A  20      -1.376   7.706 -10.505  1.00 66.58           N  
ATOM    337  H   ASN A  20      -2.125   7.691 -11.183  1.00 66.58           H  
ATOM    338  CA  ASN A  20      -0.009   7.590 -10.989  1.00 66.58           C  
ATOM    339  HA  ASN A  20       0.676   7.455 -10.153  1.00 66.58           H  
ATOM    340  C   ASN A  20       0.405   8.873 -11.725  1.00 66.58           C  
ATOM    341  CB  ASN A  20       0.074   6.330 -11.865  1.00 66.58           C  
ATOM    342  HB2 ASN A  20      -0.228   5.457 -11.286  1.00 66.58           H  
ATOM    343  HB3 ASN A  20      -0.600   6.446 -12.713  1.00 66.58           H  
ATOM    344  O   ASN A  20       0.026   9.079 -12.869  1.00 66.58           O  
ATOM    345  CG  ASN A  20       1.469   6.089 -12.391  1.00 66.58           C  
ATOM    346  ND2 ASN A  20       1.648   5.148 -13.284  1.00 66.58           N  
ATOM    347 HD21 ASN A  20       2.587   4.962 -13.606  1.00 66.58           H  
ATOM    348 HD22 ASN A  20       0.875   4.552 -13.542  1.00 66.58           H  
ATOM    349  OD1 ASN A  20       2.416   6.743 -11.988  1.00 66.58           O  
ATOM    350  N   ASP A  21       1.216   9.725 -11.099  1.00 59.25           N  
ATOM    351  H   ASP A  21       1.546   9.478 -10.177  1.00 59.25           H  
ATOM    352  CA  ASP A  21       1.828  10.910 -11.728  1.00 59.25           C  
ATOM    353  HA  ASP A  21       1.284  11.153 -12.641  1.00 59.25           H  
ATOM    354  C   ASP A  21       3.293  10.643 -12.141  1.00 59.25           C  
ATOM    355  CB  ASP A  21       1.737  12.133 -10.803  1.00 59.25           C  
ATOM    356  HB2 ASP A  21       2.262  11.893  -9.878  1.00 59.25           H  
ATOM    357  HB3 ASP A  21       2.253  12.972 -11.270  1.00 59.25           H  
ATOM    358  O   ASP A  21       4.144  11.537 -12.131  1.00 59.25           O  
ATOM    359  CG  ASP A  21       0.332  12.622 -10.456  1.00 59.25           C  
ATOM    360  OD1 ASP A  21      -0.515  12.850 -11.352  1.00 59.25           O  
ATOM    361  OD2 ASP A  21       0.115  12.921  -9.259  1.00 59.25           O  
ATOM    362  N   SER A  22       3.645   9.393 -12.430  1.00 56.96           N  
ATOM    363  H   SER A  22       2.933   8.677 -12.409  1.00 56.96           H  
ATOM    364  CA  SER A  22       4.962   9.026 -12.953  1.00 56.96           C  
ATOM    365  HA  SER A  22       5.685   9.803 -12.704  1.00 56.96           H  
ATOM    366  C   SER A  22       4.960   8.882 -14.476  1.00 56.96           C  
ATOM    367  CB  SER A  22       5.417   7.746 -12.283  1.00 56.96           C  
ATOM    368  HB2 SER A  22       6.497   7.642 -12.385  1.00 56.96           H  
ATOM    369  HB3 SER A  22       5.141   7.769 -11.229  1.00 56.96           H  
ATOM    370  O   SER A  22       3.921   8.996 -15.119  1.00 56.96           O  
ATOM    371  OG  SER A  22       4.801   6.675 -12.929  1.00 56.96           O  
ATOM    372  HG  SER A  22       3.903   6.596 -12.599  1.00 56.96           H  
ATOM    373  N   SER A  23       6.133   8.621 -15.056  1.00 59.31           N  
ATOM    374  H   SER A  23       6.962   8.494 -14.492  1.00 59.31           H  
ATOM    375  CA  SER A  23       6.295   8.372 -16.489  1.00 59.31           C  
ATOM    376  HA  SER A  23       5.569   8.973 -17.037  1.00 59.31           H  
ATOM    377  C   SER A  23       6.055   6.916 -16.906  1.00 59.31           C  
ATOM    378  CB  SER A  23       7.693   8.820 -16.930  1.00 59.31           C  
ATOM    379  HB2 SER A  23       7.873   8.506 -17.958  1.00 59.31           H  
ATOM    380  HB3 SER A  23       7.753   9.907 -16.882  1.00 59.31           H  
ATOM    381  O   SER A  23       6.022   6.650 -18.106  1.00 59.31           O  
ATOM    382  OG  SER A  23       8.677   8.265 -16.075  1.00 59.31           O  
ATOM    383  HG  SER A  23       9.480   8.119 -16.580  1.00 59.31           H  
ATOM    384  N   THR A  24       5.873   5.976 -15.972  1.00 55.28           N  
ATOM    385  H   THR A  24       5.850   6.236 -14.996  1.00 55.28           H  
ATOM    386  CA  THR A  24       5.746   4.538 -16.271  1.00 55.28           C  
ATOM    387  HA  THR A  24       5.614   4.430 -17.347  1.00 55.28           H  
ATOM    388  C   THR A  24       4.524   3.903 -15.590  1.00 55.28           C  
ATOM    389  CB  THR A  24       7.030   3.767 -15.915  1.00 55.28           C  
ATOM    390  HB  THR A  24       6.846   2.696 -15.993  1.00 55.28           H  
ATOM    391  O   THR A  24       4.069   4.383 -14.550  1.00 55.28           O  
ATOM    392  CG2 THR A  24       8.197   4.136 -16.825  1.00 55.28           C  
ATOM    393 HG21 THR A  24       7.918   3.969 -17.865  1.00 55.28           H  
ATOM    394 HG22 THR A  24       8.473   5.182 -16.690  1.00 55.28           H  
ATOM    395 HG23 THR A  24       9.055   3.504 -16.596  1.00 55.28           H  
ATOM    396  OG1 THR A  24       7.462   4.079 -14.621  1.00 55.28           O  
ATOM    397  HG1 THR A  24       8.258   3.569 -14.454  1.00 55.28           H  
ATOM    398  N   PRO A  25       3.918   2.847 -16.170  1.00 59.62           N  
ATOM    399  CA  PRO A  25       2.805   2.150 -15.530  1.00 59.62           C  
ATOM    400  HA  PRO A  25       2.008   2.869 -15.341  1.00 59.62           H  
ATOM    401  C   PRO A  25       3.211   1.494 -14.207  1.00 59.62           C  
ATOM    402  CB  PRO A  25       2.311   1.107 -16.538  1.00 59.62           C  
ATOM    403  HB2 PRO A  25       1.225   1.017 -16.520  1.00 59.62           H  
ATOM    404  HB3 PRO A  25       2.776   0.141 -16.341  1.00 59.62           H  
ATOM    405  O   PRO A  25       4.259   0.848 -14.119  1.00 59.62           O  
ATOM    406  CG  PRO A  25       2.810   1.637 -17.880  1.00 59.62           C  
ATOM    407  HG2 PRO A  25       2.961   0.834 -18.601  1.00 59.62           H  
ATOM    408  HG3 PRO A  25       2.107   2.374 -18.268  1.00 59.62           H  
ATOM    409  CD  PRO A  25       4.125   2.322 -17.513  1.00 59.62           C  
ATOM    410  HD2 PRO A  25       4.335   3.106 -18.240  1.00 59.62           H  
ATOM    411  HD3 PRO A  25       4.934   1.591 -17.496  1.00 59.62           H  
ATOM    412  N   VAL A  26       2.325   1.590 -13.218  1.00 59.66           N  
ATOM    413  H   VAL A  26       1.474   2.112 -13.374  1.00 59.66           H  
ATOM    414  CA  VAL A  26       2.446   0.880 -11.939  1.00 59.66           C  
ATOM    415  HA  VAL A  26       3.405   0.363 -11.910  1.00 59.66           H  
ATOM    416  C   VAL A  26       1.374  -0.191 -11.836  1.00 59.66           C  
ATOM    417  CB  VAL A  26       2.431   1.826 -10.724  1.00 59.66           C  
ATOM    418  HB  VAL A  26       2.526   1.218  -9.824  1.00 59.66           H  
ATOM    419  O   VAL A  26       0.230   0.019 -12.224  1.00 59.66           O  
ATOM    420  CG1 VAL A  26       3.637   2.757 -10.783  1.00 59.66           C  
ATOM    421 HG11 VAL A  26       3.572   3.435 -11.634  1.00 59.66           H  
ATOM    422 HG12 VAL A  26       4.533   2.145 -10.878  1.00 59.66           H  
ATOM    423 HG13 VAL A  26       3.711   3.335  -9.862  1.00 59.66           H  
ATOM    424  CG2 VAL A  26       1.162   2.671 -10.588  1.00 59.66           C  
ATOM    425 HG21 VAL A  26       1.005   3.264 -11.490  1.00 59.66           H  
ATOM    426 HG22 VAL A  26       1.255   3.337  -9.730  1.00 59.66           H  
ATOM    427 HG23 VAL A  26       0.306   2.015 -10.426  1.00 59.66           H  
ATOM    428  N   GLU A  27       1.730  -1.359 -11.336  1.00 65.00           N  
ATOM    429  H   GLU A  27       2.674  -1.452 -10.987  1.00 65.00           H  
ATOM    430  CA  GLU A  27       0.819  -2.422 -10.955  1.00 65.00           C  
ATOM    431  HA  GLU A  27      -0.148  -2.254 -11.430  1.00 65.00           H  
ATOM    432  C   GLU A  27       0.605  -2.378  -9.444  1.00 65.00           C  
ATOM    433  CB  GLU A  27       1.359  -3.762 -11.469  1.00 65.00           C  
ATOM    434  HB2 GLU A  27       1.560  -3.649 -12.534  1.00 65.00           H  
ATOM    435  HB3 GLU A  27       2.292  -4.019 -10.967  1.00 65.00           H  
ATOM    436  O   GLU A  27       1.542  -2.407  -8.662  1.00 65.00           O  
ATOM    437  CG  GLU A  27       0.333  -4.884 -11.277  1.00 65.00           C  
ATOM    438  HG2 GLU A  27       0.322  -5.186 -10.230  1.00 65.00           H  
ATOM    439  HG3 GLU A  27      -0.657  -4.493 -11.514  1.00 65.00           H  
ATOM    440  CD  GLU A  27       0.601  -6.081 -12.201  1.00 65.00           C  
ATOM    441  OE1 GLU A  27       0.720  -7.220 -11.707  1.00 65.00           O  
ATOM    442  OE2 GLU A  27       0.525  -5.867 -13.441  1.00 65.00           O  
ATOM    443  N   VAL A  28      -0.645  -2.260  -9.019  1.00 67.88           N  
ATOM    444  H   VAL A  28      -1.380  -2.173  -9.706  1.00 67.88           H  
ATOM    445  CA  VAL A  28      -1.025  -2.205  -7.616  1.00 67.88           C  
ATOM    446  HA  VAL A  28      -0.107  -2.147  -7.030  1.00 67.88           H  
ATOM    447  C   VAL A  28      -1.764  -3.485  -7.261  1.00 67.88           C  
ATOM    448  CB  VAL A  28      -1.830  -0.940  -7.274  1.00 67.88           C  
ATOM    449  HB  VAL A  28      -2.786  -0.963  -7.797  1.00 67.88           H  
ATOM    450  O   VAL A  28      -2.892  -3.699  -7.708  1.00 67.88           O  
ATOM    451  CG1 VAL A  28      -2.093  -0.869  -5.763  1.00 67.88           C  
ATOM    452 HG11 VAL A  28      -2.692  -1.722  -5.446  1.00 67.88           H  
ATOM    453 HG12 VAL A  28      -1.148  -0.878  -5.219  1.00 67.88           H  
ATOM    454 HG13 VAL A  28      -2.634   0.046  -5.521  1.00 67.88           H  
ATOM    455  CG2 VAL A  28      -1.069   0.326  -7.696  1.00 67.88           C  
ATOM    456 HG21 VAL A  28      -1.575   1.220  -7.329  1.00 67.88           H  
ATOM    457 HG22 VAL A  28      -0.057   0.297  -7.294  1.00 67.88           H  
ATOM    458 HG23 VAL A  28      -1.013   0.381  -8.783  1.00 67.88           H  
ATOM    459  N   HIS A  29      -1.158  -4.346  -6.452  1.00 63.80           N  
ATOM    460  H   HIS A  29      -0.252  -4.084  -6.090  1.00 63.80           H  
ATOM    461  CA  HIS A  29      -1.865  -5.465  -5.835  1.00 63.80           C  
ATOM    462  HA  HIS A  29      -2.640  -5.800  -6.526  1.00 63.80           H  
ATOM    463  C   HIS A  29      -2.556  -4.972  -4.569  1.00 63.80           C  
ATOM    464  CB  HIS A  29      -0.954  -6.672  -5.585  1.00 63.80           C  
ATOM    465  HB2 HIS A  29      -0.297  -6.462  -4.740  1.00 63.80           H  
ATOM    466  HB3 HIS A  29      -1.570  -7.527  -5.309  1.00 63.80           H  
ATOM    467  O   HIS A  29      -2.076  -4.068  -3.902  1.00 63.80           O  
ATOM    468  CG  HIS A  29      -0.117  -7.042  -6.781  1.00 63.80           C  
ATOM    469  CD2 HIS A  29       1.063  -6.454  -7.153  1.00 63.80           C  
ATOM    470  HD2 HIS A  29       1.600  -5.670  -6.639  1.00 63.80           H  
ATOM    471  ND1 HIS A  29      -0.434  -7.961  -7.763  1.00 63.80           N  
ATOM    472  HD1 HIS A  29      -1.209  -8.608  -7.795  1.00 63.80           H  
ATOM    473  CE1 HIS A  29       0.517  -7.896  -8.711  1.00 63.80           C  
ATOM    474  HE1 HIS A  29       0.554  -8.472  -9.624  1.00 63.80           H  
ATOM    475  NE2 HIS A  29       1.425  -6.982  -8.380  1.00 63.80           N  
ATOM    476  N   ILE A  30      -3.709  -5.539  -4.248  1.00 67.69           N  
ATOM    477  H   ILE A  30      -4.072  -6.233  -4.886  1.00 67.69           H  
ATOM    478  CA  ILE A  30      -4.553  -5.193  -3.112  1.00 67.69           C  
ATOM    479  HA  ILE A  30      -3.935  -4.710  -2.356  1.00 67.69           H  
ATOM    480  C   ILE A  30      -5.112  -6.498  -2.556  1.00 67.69           C  
ATOM    481  CB  ILE A  30      -5.696  -4.227  -3.498  1.00 67.69           C  
ATOM    482  HB  ILE A  30      -6.420  -4.787  -4.090  1.00 67.69           H  
ATOM    483  O   ILE A  30      -5.508  -7.375  -3.316  1.00 67.69           O  
ATOM    484  CG1 ILE A  30      -5.211  -3.054  -4.383  1.00 67.69           C  
ATOM    485 HG12 ILE A  30      -4.805  -3.461  -5.309  1.00 67.69           H  
ATOM    486 HG13 ILE A  30      -4.402  -2.524  -3.880  1.00 67.69           H  
ATOM    487  CG2 ILE A  30      -6.377  -3.767  -2.194  1.00 67.69           C  
ATOM    488 HG21 ILE A  30      -7.068  -2.942  -2.366  1.00 67.69           H  
ATOM    489 HG22 ILE A  30      -5.629  -3.442  -1.471  1.00 67.69           H  
ATOM    490 HG23 ILE A  30      -6.939  -4.588  -1.748  1.00 67.69           H  
ATOM    491  CD1 ILE A  30      -6.298  -2.064  -4.805  1.00 67.69           C  
ATOM    492 HD11 ILE A  30      -5.884  -1.375  -5.542  1.00 67.69           H  
ATOM    493 HD12 ILE A  30      -7.124  -2.613  -5.258  1.00 67.69           H  
ATOM    494 HD13 ILE A  30      -6.657  -1.485  -3.954  1.00 67.69           H  
ATOM    495  N   LYS A  31      -5.191  -6.641  -1.244  1.00 63.17           N  
ATOM    496  H   LYS A  31      -4.898  -5.850  -0.689  1.00 63.17           H  
ATOM    497  CA  LYS A  31      -5.854  -7.721  -0.534  1.00 63.17           C  
ATOM    498  HA  LYS A  31      -6.492  -8.232  -1.255  1.00 63.17           H  
ATOM    499  C   LYS A  31      -6.708  -7.128   0.573  1.00 63.17           C  
ATOM    500  CB  LYS A  31      -4.827  -8.697   0.037  1.00 63.17           C  
ATOM    501  HB2 LYS A  31      -4.108  -8.969  -0.735  1.00 63.17           H  
ATOM    502  HB3 LYS A  31      -4.311  -8.172   0.841  1.00 63.17           H  
ATOM    503  O   LYS A  31      -6.259  -6.244   1.276  1.00 63.17           O  
ATOM    504  CG  LYS A  31      -5.447  -9.972   0.631  1.00 63.17           C  
ATOM    505  HG2 LYS A  31      -5.803 -10.631  -0.161  1.00 63.17           H  
ATOM    506  HG3 LYS A  31      -6.279  -9.724   1.289  1.00 63.17           H  
ATOM    507  CD  LYS A  31      -4.373 -10.671   1.454  1.00 63.17           C  
ATOM    508  HD2 LYS A  31      -3.480 -10.801   0.842  1.00 63.17           H  
ATOM    509  HD3 LYS A  31      -4.164 -10.004   2.290  1.00 63.17           H  
ATOM    510  CE  LYS A  31      -4.784 -12.014   2.044  1.00 63.17           C  
ATOM    511  HE2 LYS A  31      -4.972 -12.727   1.241  1.00 63.17           H  
ATOM    512  HE3 LYS A  31      -5.713 -11.884   2.599  1.00 63.17           H  
ATOM    513  NZ  LYS A  31      -3.733 -12.495   2.969  1.00 63.17           N  
ATOM    514  HZ1 LYS A  31      -3.628 -11.819   3.712  1.00 63.17           H  
ATOM    515  HZ2 LYS A  31      -3.992 -13.381   3.378  1.00 63.17           H  
ATOM    516  HZ3 LYS A  31      -2.838 -12.547   2.503  1.00 63.17           H  
ATOM    517  N   VAL A  32      -7.908  -7.624   0.798  1.00 63.60           N  
ATOM    518  H   VAL A  32      -8.229  -8.378   0.208  1.00 63.60           H  
ATOM    519  CA  VAL A  32      -8.770  -7.173   1.896  1.00 63.60           C  
ATOM    520  HA  VAL A  32      -8.177  -6.692   2.674  1.00 63.60           H  
ATOM    521  C   VAL A  32      -9.427  -8.399   2.490  1.00 63.60           C  
ATOM    522  CB  VAL A  32      -9.811  -6.165   1.399  1.00 63.60           C  
ATOM    523  HB  VAL A  32     -10.477  -6.645   0.683  1.00 63.60           H  
ATOM    524  O   VAL A  32     -10.254  -9.033   1.837  1.00 63.60           O  
ATOM    525  CG1 VAL A  32     -10.651  -5.625   2.561  1.00 63.60           C  
ATOM    526 HG11 VAL A  32     -11.247  -6.428   2.996  1.00 63.60           H  
ATOM    527 HG12 VAL A  32     -11.332  -4.859   2.192  1.00 63.60           H  
ATOM    528 HG13 VAL A  32     -10.012  -5.199   3.334  1.00 63.60           H  
ATOM    529  CG2 VAL A  32      -9.125  -4.998   0.696  1.00 63.60           C  
ATOM    530 HG21 VAL A  32      -8.372  -4.543   1.341  1.00 63.60           H  
ATOM    531 HG22 VAL A  32      -8.653  -5.331  -0.228  1.00 63.60           H  
ATOM    532 HG23 VAL A  32      -9.888  -4.270   0.422  1.00 63.60           H  
ATOM    533  N   GLY A  33      -9.009  -8.792   3.693  1.00 66.68           N  
ATOM    534  H   GLY A  33      -8.368  -8.214   4.217  1.00 66.68           H  
ATOM    535  CA  GLY A  33      -9.332 -10.121   4.207  1.00 66.68           C  
ATOM    536  HA2 GLY A  33      -8.837 -10.278   5.165  1.00 66.68           H  
ATOM    537  HA3 GLY A  33     -10.409 -10.202   4.355  1.00 66.68           H  
ATOM    538  C   GLY A  33      -8.859 -11.199   3.224  1.00 66.68           C  
ATOM    539  O   GLY A  33      -7.665 -11.291   2.945  1.00 66.68           O  
ATOM    540  N   ASP A  34      -9.791 -11.976   2.666  1.00 70.80           N  
ATOM    541  H   ASP A  34     -10.752 -11.847   2.948  1.00 70.80           H  
ATOM    542  CA  ASP A  34      -9.511 -13.006   1.652  1.00 70.80           C  
ATOM    543  HA  ASP A  34      -8.516 -13.416   1.826  1.00 70.80           H  
ATOM    544  C   ASP A  34      -9.542 -12.485   0.203  1.00 70.80           C  
ATOM    545  CB  ASP A  34     -10.521 -14.154   1.796  1.00 70.80           C  
ATOM    546  HB2 ASP A  34     -11.524 -13.764   1.623  1.00 70.80           H  
ATOM    547  HB3 ASP A  34     -10.317 -14.905   1.033  1.00 70.80           H  
ATOM    548  O   ASP A  34      -9.042 -13.155  -0.704  1.00 70.80           O  
ATOM    549  CG  ASP A  34     -10.462 -14.836   3.162  1.00 70.80           C  
ATOM    550  OD1 ASP A  34      -9.334 -15.050   3.661  1.00 70.80           O  
ATOM    551  OD2 ASP A  34     -11.561 -15.123   3.692  1.00 70.80           O  
ATOM    552  N   GLU A  35     -10.129 -11.310  -0.046  1.00 72.23           N  
ATOM    553  H   GLU A  35     -10.399 -10.723   0.730  1.00 72.23           H  
ATOM    554  CA  GLU A  35     -10.235 -10.752  -1.398  1.00 72.23           C  
ATOM    555  HA  GLU A  35     -10.567 -11.549  -2.063  1.00 72.23           H  
ATOM    556  C   GLU A  35      -8.862 -10.276  -1.872  1.00 72.23           C  
ATOM    557  CB  GLU A  35     -11.286  -9.623  -1.447  1.00 72.23           C  
ATOM    558  HB2 GLU A  35     -12.206  -9.996  -0.997  1.00 72.23           H  
ATOM    559  HB3 GLU A  35     -10.933  -8.766  -0.873  1.00 72.23           H  
ATOM    560  O   GLU A  35      -8.132  -9.675  -1.095  1.00 72.23           O  
ATOM    561  CG  GLU A  35     -11.583  -9.184  -2.896  1.00 72.23           C  
ATOM    562  HG2 GLU A  35     -10.677  -8.754  -3.323  1.00 72.23           H  
ATOM    563  HG3 GLU A  35     -11.833 -10.070  -3.480  1.00 72.23           H  
ATOM    564  CD  GLU A  35     -12.726  -8.160  -3.047  1.00 72.23           C  
ATOM    565  OE1 GLU A  35     -12.845  -7.581  -4.159  1.00 72.23           O  
ATOM    566  OE2 GLU A  35     -13.480  -7.932  -2.077  1.00 72.23           O  
ATOM    567  N   LYS A  36      -8.515 -10.514  -3.143  1.00 75.18           N  
ATOM    568  H   LYS A  36      -9.183 -10.992  -3.731  1.00 75.18           H  
ATOM    569  CA  LYS A  36      -7.318  -9.974  -3.804  1.00 75.18           C  
ATOM    570  HA  LYS A  36      -6.861  -9.231  -3.150  1.00 75.18           H  
ATOM    571  C   LYS A  36      -7.711  -9.281  -5.106  1.00 75.18           C  
ATOM    572  CB  LYS A  36      -6.286 -11.076  -4.088  1.00 75.18           C  
ATOM    573  HB2 LYS A  36      -5.488 -10.651  -4.697  1.00 75.18           H  
ATOM    574  HB3 LYS A  36      -6.767 -11.866  -4.666  1.00 75.18           H  
ATOM    575  O   LYS A  36      -8.523  -9.817  -5.857  1.00 75.18           O  
ATOM    576  CG  LYS A  36      -5.656 -11.679  -2.825  1.00 75.18           C  
ATOM    577  HG2 LYS A  36      -6.435 -12.094  -2.185  1.00 75.18           H  
ATOM    578  HG3 LYS A  36      -5.120 -10.894  -2.291  1.00 75.18           H  
ATOM    579  CD  LYS A  36      -4.670 -12.788  -3.213  1.00 75.18           C  
ATOM    580  HD2 LYS A  36      -3.873 -12.352  -3.816  1.00 75.18           H  
ATOM    581  HD3 LYS A  36      -5.195 -13.536  -3.807  1.00 75.18           H  
ATOM    582  CE  LYS A  36      -4.072 -13.455  -1.971  1.00 75.18           C  
ATOM    583  HE2 LYS A  36      -4.883 -13.897  -1.393  1.00 75.18           H  
ATOM    584  HE3 LYS A  36      -3.597 -12.683  -1.366  1.00 75.18           H  
ATOM    585  NZ  LYS A  36      -3.079 -14.490  -2.358  1.00 75.18           N  
ATOM    586  HZ1 LYS A  36      -3.511 -15.197  -2.935  1.00 75.18           H  
ATOM    587  HZ2 LYS A  36      -2.671 -14.933  -1.547  1.00 75.18           H  
ATOM    588  HZ3 LYS A  36      -2.332 -14.069  -2.892  1.00 75.18           H  
ATOM    589  N   ARG A  37      -7.110  -8.132  -5.408  1.00 79.20           N  
ATOM    590  H   ARG A  37      -6.435  -7.779  -4.745  1.00 79.20           H  
ATOM    591  CA  ARG A  37      -7.214  -7.431  -6.693  1.00 79.20           C  
ATOM    592  HA  ARG A  37      -7.580  -8.125  -7.449  1.00 79.20           H  
ATOM    593  C   ARG A  37      -5.852  -6.959  -7.154  1.00 79.20           C  
ATOM    594  CB  ARG A  37      -8.173  -6.238  -6.607  1.00 79.20           C  
ATOM    595  HB2 ARG A  37      -7.922  -5.617  -5.747  1.00 79.20           H  
ATOM    596  HB3 ARG A  37      -8.065  -5.636  -7.509  1.00 79.20           H  
ATOM    597  O   ARG A  37      -5.013  -6.599  -6.345  1.00 79.20           O  
ATOM    598  CG  ARG A  37      -9.623  -6.712  -6.513  1.00 79.20           C  
ATOM    599  HG2 ARG A  37      -9.785  -7.189  -5.547  1.00 79.20           H  
ATOM    600  HG3 ARG A  37      -9.837  -7.428  -7.307  1.00 79.20           H  
ATOM    601  CD  ARG A  37     -10.560  -5.520  -6.652  1.00 79.20           C  
ATOM    602  HD2 ARG A  37     -10.248  -4.764  -5.930  1.00 79.20           H  
ATOM    603  HD3 ARG A  37     -10.496  -5.117  -7.663  1.00 79.20           H  
ATOM    604  NE  ARG A  37     -11.937  -5.912  -6.342  1.00 79.20           N  
ATOM    605  HE  ARG A  37     -12.072  -6.792  -5.864  1.00 79.20           H  
ATOM    606  NH1 ARG A  37     -12.916  -3.843  -6.552  1.00 79.20           N  
ATOM    607 HH11 ARG A  37     -12.071  -3.489  -6.978  1.00 79.20           H  
ATOM    608 HH12 ARG A  37     -13.611  -3.244  -6.131  1.00 79.20           H  
ATOM    609  NH2 ARG A  37     -14.010  -5.522  -5.594  1.00 79.20           N  
ATOM    610 HH21 ARG A  37     -14.634  -4.832  -5.200  1.00 79.20           H  
ATOM    611 HH22 ARG A  37     -13.876  -6.379  -5.077  1.00 79.20           H  
ATOM    612  CZ  ARG A  37     -12.950  -5.094  -6.195  1.00 79.20           C  
ATOM    613  N   THR A  38      -5.662  -6.918  -8.458  1.00 78.86           N  
ATOM    614  H   THR A  38      -6.409  -7.200  -9.077  1.00 78.86           H  
ATOM    615  CA  THR A  38      -4.482  -6.326  -9.081  1.00 78.86           C  
ATOM    616  HA  THR A  38      -3.888  -5.801  -8.333  1.00 78.86           H  
ATOM    617  C   THR A  38      -4.957  -5.305 -10.089  1.00 78.86           C  
ATOM    618  CB  THR A  38      -3.595  -7.400  -9.708  1.00 78.86           C  
ATOM    619  HB  THR A  38      -4.157  -7.973 -10.445  1.00 78.86           H  
ATOM    620  O   THR A  38      -5.879  -5.578 -10.858  1.00 78.86           O  
ATOM    621  CG2 THR A  38      -2.350  -6.811 -10.355  1.00 78.86           C  
ATOM    622 HG21 THR A  38      -2.616  -6.218 -11.230  1.00 78.86           H  
ATOM    623 HG22 THR A  38      -1.696  -7.620 -10.684  1.00 78.86           H  
ATOM    624 HG23 THR A  38      -1.808  -6.187  -9.644  1.00 78.86           H  
ATOM    625  OG1 THR A  38      -3.181  -8.246  -8.660  1.00 78.86           O  
ATOM    626  HG1 THR A  38      -2.749  -7.661  -8.034  1.00 78.86           H  
ATOM    627  N   VAL A  39      -4.375  -4.115 -10.037  1.00 82.83           N  
ATOM    628  H   VAL A  39      -3.661  -3.959  -9.339  1.00 82.83           H  
ATOM    629  CA  VAL A  39      -4.798  -2.955 -10.811  1.00 82.83           C  
ATOM    630  HA  VAL A  39      -5.457  -3.264 -11.622  1.00 82.83           H  
ATOM    631  C   VAL A  39      -3.573  -2.301 -11.412  1.00 82.83           C  
ATOM    632  CB  VAL A  39      -5.565  -1.965  -9.917  1.00 82.83           C  
ATOM    633  HB  VAL A  39      -4.934  -1.637  -9.090  1.00 82.83           H  
ATOM    634  O   VAL A  39      -2.732  -1.785 -10.693  1.00 82.83           O  
ATOM    635  CG1 VAL A  39      -6.009  -0.735 -10.708  1.00 82.83           C  
ATOM    636 HG11 VAL A  39      -6.526  -0.053 -10.034  1.00 82.83           H  
ATOM    637 HG12 VAL A  39      -6.667  -1.024 -11.528  1.00 82.83           H  
ATOM    638 HG13 VAL A  39      -5.147  -0.202 -11.110  1.00 82.83           H  
ATOM    639  CG2 VAL A  39      -6.814  -2.645  -9.339  1.00 82.83           C  
ATOM    640 HG21 VAL A  39      -6.529  -3.310  -8.524  1.00 82.83           H  
ATOM    641 HG22 VAL A  39      -7.506  -1.891  -8.966  1.00 82.83           H  
ATOM    642 HG23 VAL A  39      -7.322  -3.215 -10.118  1.00 82.83           H  
ATOM    643  N   THR A  40      -3.467  -2.291 -12.734  1.00 78.21           N  
ATOM    644  H   THR A  40      -4.205  -2.696 -13.292  1.00 78.21           H  
ATOM    645  CA  THR A  40      -2.490  -1.427 -13.399  1.00 78.21           C  
ATOM    646  HA  THR A  40      -1.564  -1.423 -12.824  1.00 78.21           H  
ATOM    647  C   THR A  40      -3.032   0.000 -13.448  1.00 78.21           C  
ATOM    648  CB  THR A  40      -2.158  -1.930 -14.806  1.00 78.21           C  
ATOM    649  HB  THR A  40      -3.047  -1.861 -15.433  1.00 78.21           H  
ATOM    650  O   THR A  40      -4.173   0.196 -13.855  1.00 78.21           O  
ATOM    651  CG2 THR A  40      -1.031  -1.131 -15.459  1.00 78.21           C  
ATOM    652 HG21 THR A  40      -0.129  -1.184 -14.848  1.00 78.21           H  
ATOM    653 HG22 THR A  40      -1.325  -0.087 -15.565  1.00 78.21           H  
ATOM    654 HG23 THR A  40      -0.827  -1.519 -16.457  1.00 78.21           H  
ATOM    655  OG1 THR A  40      -1.727  -3.280 -14.780  1.00 78.21           O  
ATOM    656  HG1 THR A  40      -1.443  -3.485 -13.887  1.00 78.21           H  
ATOM    657  N   VAL A  41      -2.211   0.976 -13.067  1.00 70.99           N  
ATOM    658  H   VAL A  41      -1.302   0.712 -12.713  1.00 70.99           H  
ATOM    659  CA  VAL A  41      -2.476   2.412 -13.176  1.00 70.99           C  
ATOM    660  HA  VAL A  41      -3.463   2.567 -13.611  1.00 70.99           H  
ATOM    661  C   VAL A  41      -1.431   3.007 -14.117  1.00 70.99           C  
ATOM    662  CB  VAL A  41      -2.448   3.101 -11.797  1.00 70.99           C  
ATOM    663  HB  VAL A  41      -1.419   3.157 -11.443  1.00 70.99           H  
ATOM    664  O   VAL A  41      -0.232   3.032 -13.821  1.00 70.99           O  
ATOM    665  CG1 VAL A  41      -2.999   4.526 -11.881  1.00 70.99           C  
ATOM    666 HG11 VAL A  41      -4.044   4.513 -12.192  1.00 70.99           H  
ATOM    667 HG12 VAL A  41      -2.432   5.110 -12.606  1.00 70.99           H  
ATOM    668 HG13 VAL A  41      -2.929   5.015 -10.909  1.00 70.99           H  
ATOM    669  CG2 VAL A  41      -3.262   2.341 -10.744  1.00 70.99           C  
ATOM    670 HG21 VAL A  41      -3.239   2.896  -9.806  1.00 70.99           H  
ATOM    671 HG22 VAL A  41      -4.294   2.231 -11.079  1.00 70.99           H  
ATOM    672 HG23 VAL A  41      -2.830   1.357 -10.564  1.00 70.99           H  
ATOM    673  N   ASN A  42      -1.865   3.453 -15.288  1.00 77.73           N  
ATOM    674  H   ASN A  42      -2.860   3.441 -15.466  1.00 77.73           H  
ATOM    675  CA  ASN A  42      -0.997   4.051 -16.296  1.00 77.73           C  
ATOM    676  HA  ASN A  42      -0.098   3.439 -16.374  1.00 77.73           H  
ATOM    677  C   ASN A  42      -0.577   5.481 -15.903  1.00 77.73           C  
ATOM    678  CB  ASN A  42      -1.717   4.018 -17.650  1.00 77.73           C  
ATOM    679  HB2 ASN A  42      -2.649   4.579 -17.577  1.00 77.73           H  
ATOM    680  HB3 ASN A  42      -1.104   4.487 -18.420  1.00 77.73           H  
ATOM    681  O   ASN A  42      -1.223   6.101 -15.060  1.00 77.73           O  
ATOM    682  CG  ASN A  42      -2.007   2.599 -18.090  1.00 77.73           C  
ATOM    683  ND2 ASN A  42      -3.253   2.200 -18.068  1.00 77.73           N  
ATOM    684 HD21 ASN A  42      -3.439   1.225 -18.260  1.00 77.73           H  
ATOM    685 HD22 ASN A  42      -3.908   2.742 -17.523  1.00 77.73           H  
ATOM    686  OD1 ASN A  42      -1.114   1.830 -18.416  1.00 77.73           O  
ATOM    687  N   PRO A  43       0.487   6.036 -16.510  1.00 68.61           N  
ATOM    688  CA  PRO A  43       0.863   7.438 -16.334  1.00 68.61           C  
ATOM    689  HA  PRO A  43       1.295   7.566 -15.341  1.00 68.61           H  
ATOM    690  C   PRO A  43      -0.314   8.404 -16.520  1.00 68.61           C  
ATOM    691  CB  PRO A  43       1.943   7.679 -17.391  1.00 68.61           C  
ATOM    692  HB2 PRO A  43       2.623   8.488 -17.123  1.00 68.61           H  
ATOM    693  HB3 PRO A  43       1.489   7.886 -18.360  1.00 68.61           H  
ATOM    694  O   PRO A  43      -0.993   8.383 -17.547  1.00 68.61           O  
ATOM    695  CG  PRO A  43       2.636   6.325 -17.446  1.00 68.61           C  
ATOM    696  HG2 PRO A  43       3.258   6.207 -16.559  1.00 68.61           H  
ATOM    697  HG3 PRO A  43       3.215   6.192 -18.361  1.00 68.61           H  
ATOM    698  CD  PRO A  43       1.452   5.369 -17.372  1.00 68.61           C  
ATOM    699  HD2 PRO A  43       1.029   5.233 -18.368  1.00 68.61           H  
ATOM    700  HD3 PRO A  43       1.770   4.412 -16.958  1.00 68.61           H  
ATOM    701  N   GLY A  44      -0.546   9.260 -15.528  1.00 72.55           N  
ATOM    702  H   GLY A  44       0.000   9.158 -14.684  1.00 72.55           H  
ATOM    703  CA  GLY A  44      -1.646  10.224 -15.469  1.00 72.55           C  
ATOM    704  HA2 GLY A  44      -1.401  10.980 -14.723  1.00 72.55           H  
ATOM    705  HA3 GLY A  44      -1.743  10.712 -16.439  1.00 72.55           H  
ATOM    706  C   GLY A  44      -3.013   9.638 -15.100  1.00 72.55           C  
ATOM    707  O   GLY A  44      -3.978  10.396 -15.007  1.00 72.55           O  
ATOM    708  N   GLU A  45      -3.127   8.324 -14.899  1.00 79.85           N  
ATOM    709  H   GLU A  45      -2.301   7.746 -14.954  1.00 79.85           H  
ATOM    710  CA  GLU A  45      -4.392   7.661 -14.583  1.00 79.85           C  
ATOM    711  HA  GLU A  45      -5.182   8.178 -15.127  1.00 79.85           H  
ATOM    712  C   GLU A  45      -4.724   7.754 -13.086  1.00 79.85           C  
ATOM    713  CB  GLU A  45      -4.359   6.211 -15.099  1.00 79.85           C  
ATOM    714  HB2 GLU A  45      -3.989   6.223 -16.125  1.00 79.85           H  
ATOM    715  HB3 GLU A  45      -3.669   5.631 -14.486  1.00 79.85           H  
ATOM    716  O   GLU A  45      -3.842   7.707 -12.223  1.00 79.85           O  
ATOM    717  CG  GLU A  45      -5.725   5.509 -15.094  1.00 79.85           C  
ATOM    718  HG2 GLU A  45      -6.070   5.410 -14.065  1.00 79.85           H  
ATOM    719  HG3 GLU A  45      -6.437   6.139 -15.628  1.00 79.85           H  
ATOM    720  CD  GLU A  45      -5.687   4.115 -15.751  1.00 79.85           C  
ATOM    721  OE1 GLU A  45      -6.771   3.617 -16.121  1.00 79.85           O  
ATOM    722  OE2 GLU A  45      -4.578   3.551 -15.933  1.00 79.85           O  
ATOM    723  N   GLU A  46      -6.021   7.853 -12.787  1.00 79.89           N  
ATOM    724  H   GLU A  46      -6.688   7.858 -13.546  1.00 79.89           H  
ATOM    725  CA  GLU A  46      -6.579   7.651 -11.453  1.00 79.89           C  
ATOM    726  HA  GLU A  46      -5.758   7.379 -10.790  1.00 79.89           H  
ATOM    727  C   GLU A  46      -7.579   6.487 -11.502  1.00 79.89           C  
ATOM    728  CB  GLU A  46      -7.190   8.953 -10.901  1.00 79.89           C  
ATOM    729  HB2 GLU A  46      -8.028   9.257 -11.529  1.00 79.89           H  
ATOM    730  HB3 GLU A  46      -6.424   9.727 -10.945  1.00 79.89           H  
ATOM    731  O   GLU A  46      -8.512   6.499 -12.305  1.00 79.89           O  
ATOM    732  CG  GLU A  46      -7.669   8.817  -9.440  1.00 79.89           C  
ATOM    733  HG2 GLU A  46      -8.485   8.096  -9.402  1.00 79.89           H  
ATOM    734  HG3 GLU A  46      -6.848   8.420  -8.843  1.00 79.89           H  
ATOM    735  CD  GLU A  46      -8.142  10.141  -8.800  1.00 79.89           C  
ATOM    736  OE1 GLU A  46      -8.568  10.100  -7.618  1.00 79.89           O  
ATOM    737  OE2 GLU A  46      -8.064  11.208  -9.455  1.00 79.89           O  
ATOM    738  N   VAL A  47      -7.391   5.481 -10.647  1.00 82.91           N  
ATOM    739  H   VAL A  47      -6.611   5.551 -10.010  1.00 82.91           H  
ATOM    740  CA  VAL A  47      -8.259   4.302 -10.545  1.00 82.91           C  
ATOM    741  HA  VAL A  47      -9.084   4.416 -11.249  1.00 82.91           H  
ATOM    742  C   VAL A  47      -8.850   4.212  -9.146  1.00 82.91           C  
ATOM    743  CB  VAL A  47      -7.521   2.999 -10.915  1.00 82.91           C  
ATOM    744  HB  VAL A  47      -6.703   2.827 -10.215  1.00 82.91           H  
ATOM    745  O   VAL A  47      -8.129   4.305  -8.155  1.00 82.91           O  
ATOM    746  CG1 VAL A  47      -8.492   1.810 -10.844  1.00 82.91           C  
ATOM    747 HG11 VAL A  47      -9.421   2.058 -11.357  1.00 82.91           H  
ATOM    748 HG12 VAL A  47      -8.704   1.556  -9.805  1.00 82.91           H  
ATOM    749 HG13 VAL A  47      -8.063   0.941 -11.343  1.00 82.91           H  
ATOM    750  CG2 VAL A  47      -6.946   3.050 -12.334  1.00 82.91           C  
ATOM    751 HG21 VAL A  47      -6.455   2.110 -12.583  1.00 82.91           H  
ATOM    752 HG22 VAL A  47      -6.203   3.845 -12.402  1.00 82.91           H  
ATOM    753 HG23 VAL A  47      -7.735   3.246 -13.061  1.00 82.91           H  
ATOM    754  N   GLU A  48     -10.160   3.974  -9.056  1.00 84.24           N  
ATOM    755  H   GLU A  48     -10.693   3.889  -9.910  1.00 84.24           H  
ATOM    756  CA  GLU A  48     -10.834   3.665  -7.794  1.00 84.24           C  
ATOM    757  HA  GLU A  48     -10.148   3.920  -6.986  1.00 84.24           H  
ATOM    758  C   GLU A  48     -11.145   2.164  -7.691  1.00 84.24           C  
ATOM    759  CB  GLU A  48     -12.074   4.555  -7.579  1.00 84.24           C  
ATOM    760  HB2 GLU A  48     -12.851   4.286  -8.295  1.00 84.24           H  
ATOM    761  HB3 GLU A  48     -11.792   5.595  -7.747  1.00 84.24           H  
ATOM    762  O   GLU A  48     -11.734   1.562  -8.590  1.00 84.24           O  
ATOM    763  CG  GLU A  48     -12.626   4.425  -6.145  1.00 84.24           C  
ATOM    764  HG2 GLU A  48     -12.969   3.402  -5.990  1.00 84.24           H  
ATOM    765  HG3 GLU A  48     -11.816   4.603  -5.438  1.00 84.24           H  
ATOM    766  CD  GLU A  48     -13.778   5.401  -5.829  1.00 84.24           C  
ATOM    767  OE1 GLU A  48     -14.933   4.931  -5.710  1.00 84.24           O  
ATOM    768  OE2 GLU A  48     -13.514   6.609  -5.590  1.00 84.24           O  
ATOM    769  N   VAL A  49     -10.787   1.554  -6.563  1.00 82.81           N  
ATOM    770  H   VAL A  49     -10.271   2.102  -5.889  1.00 82.81           H  
ATOM    771  CA  VAL A  49     -11.061   0.156  -6.233  1.00 82.81           C  
ATOM    772  HA  VAL A  49     -11.634  -0.286  -7.048  1.00 82.81           H  
ATOM    773  C   VAL A  49     -11.891   0.108  -4.960  1.00 82.81           C  
ATOM    774  CB  VAL A  49      -9.769  -0.665  -6.065  1.00 82.81           C  
ATOM    775  HB  VAL A  49      -9.307  -0.451  -5.101  1.00 82.81           H  
ATOM    776  O   VAL A  49     -11.451   0.554  -3.905  1.00 82.81           O  
ATOM    777  CG1 VAL A  49     -10.111  -2.156  -6.113  1.00 82.81           C  
ATOM    778 HG11 VAL A  49     -10.815  -2.406  -5.320  1.00 82.81           H  
ATOM    779 HG12 VAL A  49      -9.202  -2.739  -5.964  1.00 82.81           H  
ATOM    780 HG13 VAL A  49     -10.523  -2.399  -7.093  1.00 82.81           H  
ATOM    781  CG2 VAL A  49      -8.741  -0.376  -7.158  1.00 82.81           C  
ATOM    782 HG21 VAL A  49      -8.390   0.653  -7.080  1.00 82.81           H  
ATOM    783 HG22 VAL A  49      -7.873  -1.020  -7.020  1.00 82.81           H  
ATOM    784 HG23 VAL A  49      -9.181  -0.525  -8.144  1.00 82.81           H  
ATOM    785  N   THR A  50     -13.100  -0.444  -5.048  1.00 80.38           N  
ATOM    786  H   THR A  50     -13.433  -0.736  -5.956  1.00 80.38           H  
ATOM    787  CA  THR A  50     -13.980  -0.595  -3.879  1.00 80.38           C  
ATOM    788  HA  THR A  50     -13.587   0.008  -3.060  1.00 80.38           H  
ATOM    789  C   THR A  50     -14.036  -2.042  -3.406  1.00 80.38           C  
ATOM    790  CB  THR A  50     -15.390  -0.064  -4.154  1.00 80.38           C  
ATOM    791  HB  THR A  50     -15.850  -0.638  -4.958  1.00 80.38           H  
ATOM    792  O   THR A  50     -14.255  -2.948  -4.215  1.00 80.38           O  
ATOM    793  CG2 THR A  50     -16.286  -0.109  -2.914  1.00 80.38           C  
ATOM    794 HG21 THR A  50     -16.499  -1.142  -2.637  1.00 80.38           H  
ATOM    795 HG22 THR A  50     -17.229   0.392  -3.132  1.00 80.38           H  
ATOM    796 HG23 THR A  50     -15.798   0.397  -2.082  1.00 80.38           H  
ATOM    797  OG1 THR A  50     -15.341   1.292  -4.524  1.00 80.38           O  
ATOM    798  HG1 THR A  50     -14.733   1.426  -5.255  1.00 80.38           H  
ATOM    799  N   PHE A  51     -13.918  -2.232  -2.096  1.00 74.13           N  
ATOM    800  H   PHE A  51     -13.749  -1.416  -1.525  1.00 74.13           H  
ATOM    801  CA  PHE A  51     -14.120  -3.484  -1.375  1.00 74.13           C  
ATOM    802  HA  PHE A  51     -14.296  -4.297  -2.079  1.00 74.13           H  
ATOM    803  C   PHE A  51     -15.341  -3.343  -0.471  1.00 74.13           C  
ATOM    804  CB  PHE A  51     -12.867  -3.823  -0.563  1.00 74.13           C  
ATOM    805  HB2 PHE A  51     -13.042  -4.747  -0.012  1.00 74.13           H  
ATOM    806  HB3 PHE A  51     -12.684  -3.034   0.166  1.00 74.13           H  
ATOM    807  O   PHE A  51     -15.561  -2.286   0.123  1.00 74.13           O  
ATOM    808  CG  PHE A  51     -11.640  -3.990  -1.430  1.00 74.13           C  
ATOM    809  CD1 PHE A  51     -11.253  -5.275  -1.846  1.00 74.13           C  
ATOM    810  HD1 PHE A  51     -11.813  -6.137  -1.514  1.00 74.13           H  
ATOM    811  CD2 PHE A  51     -10.899  -2.865  -1.840  1.00 74.13           C  
ATOM    812  HD2 PHE A  51     -11.191  -1.874  -1.525  1.00 74.13           H  
ATOM    813  CE1 PHE A  51     -10.144  -5.439  -2.690  1.00 74.13           C  
ATOM    814  HE1 PHE A  51      -9.854  -6.429  -3.011  1.00 74.13           H  
ATOM    815  CE2 PHE A  51      -9.793  -3.027  -2.687  1.00 74.13           C  
ATOM    816  HE2 PHE A  51      -9.238  -2.163  -3.019  1.00 74.13           H  
ATOM    817  CZ  PHE A  51      -9.427  -4.313  -3.122  1.00 74.13           C  
ATOM    818  HZ  PHE A  51      -8.589  -4.434  -3.792  1.00 74.13           H  
ATOM    819  N   SER A  52     -16.150  -4.391  -0.370  1.00 70.29           N  
ATOM    820  H   SER A  52     -15.892  -5.253  -0.830  1.00 70.29           H  
ATOM    821  CA  SER A  52     -17.284  -4.444   0.555  1.00 70.29           C  
ATOM    822  HA  SER A  52     -17.357  -3.518   1.125  1.00 70.29           H  
ATOM    823  C   SER A  52     -17.045  -5.576   1.538  1.00 70.29           C  
ATOM    824  CB  SER A  52     -18.609  -4.634  -0.192  1.00 70.29           C  
ATOM    825  HB2 SER A  52     -18.607  -5.590  -0.717  1.00 70.29           H  
ATOM    826  HB3 SER A  52     -19.431  -4.620   0.523  1.00 70.29           H  
ATOM    827  O   SER A  52     -16.785  -6.702   1.116  1.00 70.29           O  
ATOM    828  OG  SER A  52     -18.773  -3.580  -1.125  1.00 70.29           O  
ATOM    829  HG  SER A  52     -18.123  -2.914  -0.889  1.00 70.29           H  
ATOM    830  N   ALA A  53     -17.137  -5.301   2.835  1.00 56.71           N  
ATOM    831  H   ALA A  53     -17.401  -4.372   3.131  1.00 56.71           H  
ATOM    832  CA  ALA A  53     -17.086  -6.347   3.840  1.00 56.71           C  
ATOM    833  HA  ALA A  53     -17.011  -7.315   3.346  1.00 56.71           H  
ATOM    834  C   ALA A  53     -18.373  -6.358   4.653  1.00 56.71           C  
ATOM    835  CB  ALA A  53     -15.842  -6.233   4.718  1.00 56.71           C  
ATOM    836  HB1 ALA A  53     -14.952  -6.073   4.109  1.00 56.71           H  
ATOM    837  HB2 ALA A  53     -15.737  -7.169   5.266  1.00 56.71           H  
ATOM    838  HB3 ALA A  53     -15.963  -5.435   5.450  1.00 56.71           H  
ATOM    839  O   ALA A  53     -18.636  -5.465   5.447  1.00 56.71           O  
ATOM    840  N   ASN A  54     -19.121  -7.455   4.528  1.00 58.55           N  
ATOM    841  H   ASN A  54     -18.923  -8.079   3.758  1.00 58.55           H  
ATOM    842  CA  ASN A  54     -20.272  -7.745   5.390  1.00 58.55           C  
ATOM    843  HA  ASN A  54     -20.933  -6.878   5.393  1.00 58.55           H  
ATOM    844  C   ASN A  54     -19.860  -8.016   6.853  1.00 58.55           C  
ATOM    845  CB  ASN A  54     -21.028  -8.958   4.817  1.00 58.55           C  
ATOM    846  HB2 ASN A  54     -20.380  -9.833   4.859  1.00 58.55           H  
ATOM    847  HB3 ASN A  54     -21.899  -9.151   5.443  1.00 58.55           H  
ATOM    848  O   ASN A  54     -20.713  -8.178   7.718  1.00 58.55           O  
ATOM    849  CG  ASN A  54     -21.519  -8.778   3.391  1.00 58.55           C  
ATOM    850  ND2 ASN A  54     -21.884  -9.852   2.733  1.00 58.55           N  
ATOM    851 HD21 ASN A  54     -21.930 -10.751   3.191  1.00 58.55           H  
ATOM    852 HD22 ASN A  54     -22.218  -9.680   1.796  1.00 58.55           H  
ATOM    853  OD1 ASN A  54     -21.562  -7.706   2.825  1.00 58.55           O  
ATOM    854  N   ASP A  55     -18.555  -8.112   7.110  1.00 53.67           N  
ATOM    855  H   ASP A  55     -17.920  -7.870   6.363  1.00 53.67           H  
ATOM    856  CA  ASP A  55     -17.949  -8.278   8.422  1.00 53.67           C  
ATOM    857  HA  ASP A  55     -18.694  -8.123   9.203  1.00 53.67           H  
ATOM    858  C   ASP A  55     -16.810  -7.251   8.551  1.00 53.67           C  
ATOM    859  CB  ASP A  55     -17.456  -9.722   8.565  1.00 53.67           C  
ATOM    860  HB2 ASP A  55     -16.789  -9.959   7.736  1.00 53.67           H  
ATOM    861  HB3 ASP A  55     -18.315 -10.390   8.496  1.00 53.67           H  
ATOM    862  O   ASP A  55     -15.800  -7.387   7.853  1.00 53.67           O  
ATOM    863  CG  ASP A  55     -16.737  -9.992   9.890  1.00 53.67           C  
ATOM    864  OD1 ASP A  55     -16.588  -9.047  10.699  1.00 53.67           O  
ATOM    865  OD2 ASP A  55     -16.321 -11.156  10.058  1.00 53.67           O  
ATOM    866  N   PRO A  56     -16.941  -6.227   9.414  1.00 48.04           N  
ATOM    867  CA  PRO A  56     -15.908  -5.216   9.621  1.00 48.04           C  
ATOM    868  HA  PRO A  56     -15.782  -4.654   8.696  1.00 48.04           H  
ATOM    869  C   PRO A  56     -14.560  -5.809  10.038  1.00 48.04           C  
ATOM    870  CB  PRO A  56     -16.445  -4.293  10.719  1.00 48.04           C  
ATOM    871  HB2 PRO A  56     -16.167  -3.254  10.539  1.00 48.04           H  
ATOM    872  HB3 PRO A  56     -16.082  -4.617  11.694  1.00 48.04           H  
ATOM    873  O   PRO A  56     -13.523  -5.237   9.714  1.00 48.04           O  
ATOM    874  CG  PRO A  56     -17.956  -4.492  10.663  1.00 48.04           C  
ATOM    875  HG2 PRO A  56     -18.427  -4.307  11.628  1.00 48.04           H  
ATOM    876  HG3 PRO A  56     -18.379  -3.842   9.897  1.00 48.04           H  
ATOM    877  CD  PRO A  56     -18.106  -5.944  10.231  1.00 48.04           C  
ATOM    878  HD2 PRO A  56     -18.102  -6.597  11.103  1.00 48.04           H  
ATOM    879  HD3 PRO A  56     -19.032  -6.062   9.668  1.00 48.04           H  
ATOM    880  N   HIS A  57     -14.541  -6.975  10.693  1.00 53.12           N  
ATOM    881  H   HIS A  57     -15.405  -7.469  10.869  1.00 53.12           H  
ATOM    882  CA  HIS A  57     -13.295  -7.649  11.052  1.00 53.12           C  
ATOM    883  HA  HIS A  57     -12.660  -6.938  11.580  1.00 53.12           H  
ATOM    884  C   HIS A  57     -12.510  -8.120   9.824  1.00 53.12           C  
ATOM    885  CB  HIS A  57     -13.578  -8.830  11.987  1.00 53.12           C  
ATOM    886  HB2 HIS A  57     -12.634  -9.322  12.222  1.00 53.12           H  
ATOM    887  HB3 HIS A  57     -14.209  -9.560  11.480  1.00 53.12           H  
ATOM    888  O   HIS A  57     -11.298  -8.285   9.919  1.00 53.12           O  
ATOM    889  CG  HIS A  57     -14.222  -8.421  13.285  1.00 53.12           C  
ATOM    890  CD2 HIS A  57     -15.465  -8.775  13.734  1.00 53.12           C  
ATOM    891  HD2 HIS A  57     -16.172  -9.399  13.207  1.00 53.12           H  
ATOM    892  ND1 HIS A  57     -13.654  -7.615  14.243  1.00 53.12           N  
ATOM    893  HD1 HIS A  57     -12.761  -7.149  14.168  1.00 53.12           H  
ATOM    894  CE1 HIS A  57     -14.530  -7.492  15.253  1.00 53.12           C  
ATOM    895  HE1 HIS A  57     -14.371  -6.904  16.145  1.00 53.12           H  
ATOM    896  NE2 HIS A  57     -15.650  -8.183  14.991  1.00 53.12           N  
ATOM    897  N   LYS A  58     -13.138  -8.272   8.650  1.00 51.05           N  
ATOM    898  H   LYS A  58     -14.133  -8.099   8.613  1.00 51.05           H  
ATOM    899  CA  LYS A  58     -12.414  -8.530   7.391  1.00 51.05           C  
ATOM    900  HA  LYS A  58     -11.670  -9.307   7.567  1.00 51.05           H  
ATOM    901  C   LYS A  58     -11.632  -7.315   6.894  1.00 51.05           C  
ATOM    902  CB  LYS A  58     -13.369  -9.003   6.295  1.00 51.05           C  
ATOM    903  HB2 LYS A  58     -14.144  -8.250   6.151  1.00 51.05           H  
ATOM    904  HB3 LYS A  58     -12.810  -9.095   5.364  1.00 51.05           H  
ATOM    905  O   LYS A  58     -10.717  -7.481   6.091  1.00 51.05           O  
ATOM    906  CG  LYS A  58     -14.006 -10.357   6.614  1.00 51.05           C  
ATOM    907  HG2 LYS A  58     -14.584 -10.292   7.535  1.00 51.05           H  
ATOM    908  HG3 LYS A  58     -13.217 -11.097   6.746  1.00 51.05           H  
ATOM    909  CD  LYS A  58     -14.910 -10.782   5.454  1.00 51.05           C  
ATOM    910  HD2 LYS A  58     -14.316 -10.816   4.541  1.00 51.05           H  
ATOM    911  HD3 LYS A  58     -15.718 -10.061   5.335  1.00 51.05           H  
ATOM    912  CE  LYS A  58     -15.481 -12.168   5.754  1.00 51.05           C  
ATOM    913  HE2 LYS A  58     -14.668 -12.802   6.108  1.00 51.05           H  
ATOM    914  HE3 LYS A  58     -16.205 -12.082   6.563  1.00 51.05           H  
ATOM    915  NZ  LYS A  58     -16.089 -12.769   4.543  1.00 51.05           N  
ATOM    916  HZ1 LYS A  58     -16.824 -12.176   4.185  1.00 51.05           H  
ATOM    917  HZ2 LYS A  58     -16.459 -13.682   4.764  1.00 51.05           H  
ATOM    918  HZ3 LYS A  58     -15.379 -12.884   3.835  1.00 51.05           H  
ATOM    919  N   PHE A  59     -11.958  -6.115   7.377  1.00 49.86           N  
ATOM    920  H   PHE A  59     -12.726  -6.041   8.028  1.00 49.86           H  
ATOM    921  CA  PHE A  59     -11.123  -4.930   7.192  1.00 49.86           C  
ATOM    922  HA  PHE A  59     -10.627  -4.992   6.223  1.00 49.86           H  
ATOM    923  C   PHE A  59     -10.012  -4.822   8.231  1.00 49.86           C  
ATOM    924  CB  PHE A  59     -11.959  -3.649   7.217  1.00 49.86           C  
ATOM    925  HB2 PHE A  59     -11.295  -2.799   7.064  1.00 49.86           H  
ATOM    926  HB3 PHE A  59     -12.398  -3.529   8.208  1.00 49.86           H  
ATOM    927  O   PHE A  59      -9.180  -3.930   8.108  1.00 49.86           O  
ATOM    928  CG  PHE A  59     -13.038  -3.557   6.168  1.00 49.86           C  
ATOM    929  CD1 PHE A  59     -12.713  -3.724   4.810  1.00 49.86           C  
ATOM    930  HD1 PHE A  59     -11.697  -3.953   4.522  1.00 49.86           H  
ATOM    931  CD2 PHE A  59     -14.347  -3.212   6.542  1.00 49.86           C  
ATOM    932  HD2 PHE A  59     -14.591  -3.059   7.583  1.00 49.86           H  
ATOM    933  CE1 PHE A  59     -13.694  -3.544   3.824  1.00 49.86           C  
ATOM    934  HE1 PHE A  59     -13.443  -3.657   2.779  1.00 49.86           H  
ATOM    935  CE2 PHE A  59     -15.324  -3.005   5.555  1.00 49.86           C  
ATOM    936  HE2 PHE A  59     -16.326  -2.717   5.836  1.00 49.86           H  
ATOM    937  CZ  PHE A  59     -14.991  -3.166   4.198  1.00 49.86           C  
ATOM    938  HZ  PHE A  59     -15.725  -2.986   3.427  1.00 49.86           H  
ATOM    939  N   ASN A  60      -9.932  -5.713   9.226  1.00 45.86           N  
ATOM    940  H   ASN A  60     -10.615  -6.451   9.310  1.00 45.86           H  
ATOM    941  CA  ASN A  60      -8.722  -5.783  10.029  1.00 45.86           C  
ATOM    942  HA  ASN A  60      -8.448  -4.776  10.345  1.00 45.86           H  
ATOM    943  C   ASN A  60      -7.615  -6.311   9.106  1.00 45.86           C  
ATOM    944  CB  ASN A  60      -8.922  -6.632  11.303  1.00 45.86           C  
ATOM    945  HB2 ASN A  60      -9.288  -7.626  11.046  1.00 45.86           H  
ATOM    946  HB3 ASN A  60      -7.948  -6.763  11.776  1.00 45.86           H  
ATOM    947  O   ASN A  60      -7.511  -7.516   8.889  1.00 45.86           O  
ATOM    948  CG  ASN A  60      -9.829  -5.989  12.341  1.00 45.86           C  
ATOM    949  ND2 ASN A  60     -10.179  -6.700  13.389  1.00 45.86           N  
ATOM    950 HD21 ASN A  60      -9.853  -7.651  13.488  1.00 45.86           H  
ATOM    951 HD22 ASN A  60     -10.582  -6.155  14.138  1.00 45.86           H  
ATOM    952  OD1 ASN A  60     -10.192  -4.832  12.281  1.00 45.86           O  
ATOM    953  N   ARG A  61      -6.774  -5.400   8.593  1.00 46.82           N  
ATOM    954  H   ARG A  61      -7.053  -4.439   8.725  1.00 46.82           H  
ATOM    955  CA  ARG A  61      -5.525  -5.654   7.840  1.00 46.82           C  
ATOM    956  HA  ARG A  61      -4.939  -4.744   7.967  1.00 46.82           H  
ATOM    957  C   ARG A  61      -5.623  -5.827   6.295  1.00 46.82           C  
ATOM    958  CB  ARG A  61      -4.697  -6.782   8.507  1.00 46.82           C  
ATOM    959  HB2 ARG A  61      -3.705  -6.790   8.056  1.00 46.82           H  
ATOM    960  HB3 ARG A  61      -5.152  -7.742   8.263  1.00 46.82           H  
ATOM    961  O   ARG A  61      -5.179  -6.852   5.777  1.00 46.82           O  
ATOM    962  CG  ARG A  61      -4.518  -6.683  10.035  1.00 46.82           C  
ATOM    963  HG2 ARG A  61      -3.737  -5.955  10.254  1.00 46.82           H  
ATOM    964  HG3 ARG A  61      -5.430  -6.360  10.536  1.00 46.82           H  
ATOM    965  CD  ARG A  61      -4.131  -8.050  10.609  1.00 46.82           C  
ATOM    966  HD2 ARG A  61      -4.936  -8.754  10.401  1.00 46.82           H  
ATOM    967  HD3 ARG A  61      -3.232  -8.405  10.104  1.00 46.82           H  
ATOM    968  NE  ARG A  61      -3.933  -7.969  12.070  1.00 46.82           N  
ATOM    969  HE  ARG A  61      -4.729  -7.660  12.610  1.00 46.82           H  
ATOM    970  NH1 ARG A  61      -1.684  -8.460  12.163  1.00 46.82           N  
ATOM    971 HH11 ARG A  61      -0.819  -8.406  12.681  1.00 46.82           H  
ATOM    972 HH12 ARG A  61      -1.656  -8.518  11.155  1.00 46.82           H  
ATOM    973  NH2 ARG A  61      -2.768  -7.882  14.020  1.00 46.82           N  
ATOM    974 HH21 ARG A  61      -3.550  -7.424  14.466  1.00 46.82           H  
ATOM    975 HH22 ARG A  61      -1.878  -7.835  14.494  1.00 46.82           H  
ATOM    976  CZ  ARG A  61      -2.802  -8.113  12.739  1.00 46.82           C  
ATOM    977  N   PRO A  62      -6.132  -4.847   5.518  1.00 46.76           N  
ATOM    978  CA  PRO A  62      -6.097  -4.848   4.051  1.00 46.76           C  
ATOM    979  HA  PRO A  62      -6.459  -5.811   3.690  1.00 46.76           H  
ATOM    980  C   PRO A  62      -4.706  -4.584   3.442  1.00 46.76           C  
ATOM    981  CB  PRO A  62      -7.079  -3.752   3.626  1.00 46.76           C  
ATOM    982  HB2 PRO A  62      -6.811  -3.291   2.675  1.00 46.76           H  
ATOM    983  HB3 PRO A  62      -8.086  -4.168   3.576  1.00 46.76           H  
ATOM    984  O   PRO A  62      -4.153  -3.505   3.577  1.00 46.76           O  
ATOM    985  CG  PRO A  62      -7.023  -2.761   4.777  1.00 46.76           C  
ATOM    986  HG2 PRO A  62      -7.930  -2.159   4.838  1.00 46.76           H  
ATOM    987  HG3 PRO A  62      -6.139  -2.134   4.666  1.00 46.76           H  
ATOM    988  CD  PRO A  62      -6.893  -3.706   5.967  1.00 46.76           C  
ATOM    989  HD2 PRO A  62      -6.406  -3.235   6.821  1.00 46.76           H  
ATOM    990  HD3 PRO A  62      -7.893  -4.058   6.224  1.00 46.76           H  
ATOM    991  N   GLN A  63      -4.175  -5.529   2.678  1.00 50.39           N  
ATOM    992  H   GLN A  63      -4.802  -6.272   2.404  1.00 50.39           H  
ATOM    993  CA  GLN A  63      -2.870  -5.478   2.021  1.00 50.39           C  
ATOM    994  HA  GLN A  63      -2.260  -4.778   2.591  1.00 50.39           H  
ATOM    995  C   GLN A  63      -2.868  -4.775   0.674  1.00 50.39           C  
ATOM    996  CB  GLN A  63      -2.164  -6.853   2.050  1.00 50.39           C  
ATOM    997  HB2 GLN A  63      -2.424  -7.427   1.161  1.00 50.39           H  
ATOM    998  HB3 GLN A  63      -1.088  -6.686   1.998  1.00 50.39           H  
ATOM    999  O   GLN A  63      -3.872  -4.719  -0.006  1.00 50.39           O  
ATOM   1000  CG  GLN A  63      -2.480  -7.662   3.330  1.00 50.39           C  
ATOM   1001  HG2 GLN A  63      -2.163  -7.083   4.198  1.00 50.39           H  
ATOM   1002  HG3 GLN A  63      -3.553  -7.828   3.418  1.00 50.39           H  
ATOM   1003  CD  GLN A  63      -1.843  -9.042   3.404  1.00 50.39           C  
ATOM   1004  NE2 GLN A  63      -1.443  -9.481   4.573  1.00 50.39           N  
ATOM   1005 HE21 GLN A  63      -1.453  -8.833   5.348  1.00 50.39           H  
ATOM   1006 HE22 GLN A  63      -0.806 -10.264   4.558  1.00 50.39           H  
ATOM   1007  OE1 GLN A  63      -1.770  -9.806   2.456  1.00 50.39           O  
ATOM   1008  N   PHE A  64      -1.739  -4.194   0.300  1.00 53.12           N  
ATOM   1009  H   PHE A  64      -0.931  -4.223   0.905  1.00 53.12           H  
ATOM   1010  CA  PHE A  64      -1.521  -3.507  -0.958  1.00 53.12           C  
ATOM   1011  HA  PHE A  64      -2.085  -4.067  -1.704  1.00 53.12           H  
ATOM   1012  C   PHE A  64      -0.026  -3.596  -1.294  1.00 53.12           C  
ATOM   1013  CB  PHE A  64      -1.995  -2.035  -0.973  1.00 53.12           C  
ATOM   1014  HB2 PHE A  64      -1.365  -1.446  -0.308  1.00 53.12           H  
ATOM   1015  HB3 PHE A  64      -1.828  -1.647  -1.978  1.00 53.12           H  
ATOM   1016  O   PHE A  64       0.812  -3.668  -0.399  1.00 53.12           O  
ATOM   1017  CG  PHE A  64      -3.396  -1.671  -0.535  1.00 53.12           C  
ATOM   1018  CD1 PHE A  64      -4.276  -1.141  -1.479  1.00 53.12           C  
ATOM   1019  HD1 PHE A  64      -3.958  -1.004  -2.502  1.00 53.12           H  
ATOM   1020  CD2 PHE A  64      -3.801  -1.730   0.815  1.00 53.12           C  
ATOM   1021  HD2 PHE A  64      -3.156  -2.154   1.570  1.00 53.12           H  
ATOM   1022  CE1 PHE A  64      -5.567  -0.777  -1.092  1.00 53.12           C  
ATOM   1023  HE1 PHE A  64      -6.241  -0.429  -1.860  1.00 53.12           H  
ATOM   1024  CE2 PHE A  64      -5.072  -1.299   1.214  1.00 53.12           C  
ATOM   1025  HE2 PHE A  64      -5.358  -1.351   2.254  1.00 53.12           H  
ATOM   1026  CZ  PHE A  64      -5.975  -0.841   0.250  1.00 53.12           C  
ATOM   1027  HZ  PHE A  64      -6.965  -0.527   0.545  1.00 53.12           H  
ATOM   1028  N   THR A  65       0.297  -3.589  -2.574  1.00 51.70           N  
ATOM   1029  H   THR A  65      -0.456  -3.546  -3.245  1.00 51.70           H  
ATOM   1030  CA  THR A  65       1.645  -3.712  -3.134  1.00 51.70           C  
ATOM   1031  HA  THR A  65       2.402  -3.441  -2.399  1.00 51.70           H  
ATOM   1032  C   THR A  65       1.688  -2.771  -4.320  1.00 51.70           C  
ATOM   1033  CB  THR A  65       1.901  -5.128  -3.674  1.00 51.70           C  
ATOM   1034  HB  THR A  65       1.411  -5.202  -4.645  1.00 51.70           H  
ATOM   1035  O   THR A  65       0.730  -2.771  -5.082  1.00 51.70           O  
ATOM   1036  CG2 THR A  65       3.380  -5.432  -3.883  1.00 51.70           C  
ATOM   1037 HG21 THR A  65       3.492  -6.431  -4.304  1.00 51.70           H  
ATOM   1038 HG22 THR A  65       3.813  -4.724  -4.589  1.00 51.70           H  
ATOM   1039 HG23 THR A  65       3.919  -5.372  -2.938  1.00 51.70           H  
ATOM   1040  OG1 THR A  65       1.321  -6.118  -2.856  1.00 51.70           O  
ATOM   1041  HG1 THR A  65       1.912  -6.297  -2.122  1.00 51.70           H  
ATOM   1042  N   ILE A  66       2.748  -1.987  -4.501  1.00 49.12           N  
ATOM   1043  H   ILE A  66       3.535  -2.057  -3.872  1.00 49.12           H  
ATOM   1044  CA  ILE A  66       2.941  -1.200  -5.724  1.00 49.12           C  
ATOM   1045  HA  ILE A  66       2.112  -1.372  -6.411  1.00 49.12           H  
ATOM   1046  C   ILE A  66       4.206  -1.716  -6.397  1.00 49.12           C  
ATOM   1047  CB  ILE A  66       2.991   0.320  -5.453  1.00 49.12           C  
ATOM   1048  HB  ILE A  66       3.885   0.538  -4.867  1.00 49.12           H  
ATOM   1049  O   ILE A  66       5.301  -1.565  -5.864  1.00 49.12           O  
ATOM   1050  CG1 ILE A  66       1.762   0.780  -4.634  1.00 49.12           C  
ATOM   1051 HG12 ILE A  66       0.843   0.512  -5.156  1.00 49.12           H  
ATOM   1052 HG13 ILE A  66       1.767   0.265  -3.674  1.00 49.12           H  
ATOM   1053  CG2 ILE A  66       3.094   1.079  -6.792  1.00 49.12           C  
ATOM   1054 HG21 ILE A  66       3.174   2.153  -6.624  1.00 49.12           H  
ATOM   1055 HG22 ILE A  66       2.220   0.870  -7.410  1.00 49.12           H  
ATOM   1056 HG23 ILE A  66       3.985   0.766  -7.336  1.00 49.12           H  
ATOM   1057  CD1 ILE A  66       1.747   2.281  -4.334  1.00 49.12           C  
ATOM   1058 HD11 ILE A  66       1.102   2.468  -3.476  1.00 49.12           H  
ATOM   1059 HD12 ILE A  66       1.362   2.826  -5.195  1.00 49.12           H  
ATOM   1060 HD13 ILE A  66       2.753   2.628  -4.098  1.00 49.12           H  
ATOM   1061  N   GLU A  67       4.033  -2.333  -7.554  1.00 47.82           N  
ATOM   1062  H   GLU A  67       3.092  -2.416  -7.911  1.00 47.82           H  
ATOM   1063  CA  GLU A  67       5.078  -2.816  -8.442  1.00 47.82           C  
ATOM   1064  HA  GLU A  67       6.041  -2.778  -7.932  1.00 47.82           H  
ATOM   1065  C   GLU A  67       5.151  -1.905  -9.670  1.00 47.82           C  
ATOM   1066  CB  GLU A  67       4.814  -4.278  -8.843  1.00 47.82           C  
ATOM   1067  HB2 GLU A  67       5.595  -4.581  -9.540  1.00 47.82           H  
ATOM   1068  HB3 GLU A  67       3.848  -4.349  -9.342  1.00 47.82           H  
ATOM   1069  O   GLU A  67       4.151  -1.361 -10.132  1.00 47.82           O  
ATOM   1070  CG  GLU A  67       4.827  -5.223  -7.629  1.00 47.82           C  
ATOM   1071  HG2 GLU A  67       3.997  -4.959  -6.973  1.00 47.82           H  
ATOM   1072  HG3 GLU A  67       5.752  -5.060  -7.076  1.00 47.82           H  
ATOM   1073  CD  GLU A  67       4.718  -6.716  -7.987  1.00 47.82           C  
ATOM   1074  OE1 GLU A  67       4.614  -7.513  -7.026  1.00 47.82           O  
ATOM   1075  OE2 GLU A  67       4.772  -7.062  -9.191  1.00 47.82           O  
ATOM   1076  N   TRP A  68       6.337  -1.719 -10.229  1.00 40.53           N  
ATOM   1077  H   TRP A  68       7.119  -2.267  -9.899  1.00 40.53           H  
ATOM   1078  CA  TRP A  68       6.511  -1.001 -11.490  1.00 40.53           C  
ATOM   1079  HA  TRP A  68       5.638  -0.388 -11.712  1.00 40.53           H  
ATOM   1080  C   TRP A  68       6.658  -2.048 -12.586  1.00 40.53           C  
ATOM   1081  CB  TRP A  68       7.713  -0.066 -11.370  1.00 40.53           C  
ATOM   1082  HB2 TRP A  68       8.599  -0.646 -11.109  1.00 40.53           H  
ATOM   1083  HB3 TRP A  68       7.896   0.393 -12.342  1.00 40.53           H  
ATOM   1084  O   TRP A  68       7.433  -2.982 -12.422  1.00 40.53           O  
ATOM   1085  CG  TRP A  68       7.528   1.023 -10.355  1.00 40.53           C  
ATOM   1086  CD1 TRP A  68       7.657   0.905  -9.014  1.00 40.53           C  
ATOM   1087  HD1 TRP A  68       7.924  -0.008  -8.503  1.00 40.53           H  
ATOM   1088  CD2 TRP A  68       7.147   2.404 -10.585  1.00 40.53           C  
ATOM   1089  CE2 TRP A  68       7.054   3.077  -9.331  1.00 40.53           C  
ATOM   1090  CE3 TRP A  68       6.857   3.144 -11.738  1.00 40.53           C  
ATOM   1091  HE3 TRP A  68       6.877   2.645 -12.695  1.00 40.53           H  
ATOM   1092  NE1 TRP A  68       7.374   2.111  -8.405  1.00 40.53           N  
ATOM   1093  HE1 TRP A  68       7.397   2.236  -7.403  1.00 40.53           H  
ATOM   1094  CH2 TRP A  68       6.443   5.146 -10.401  1.00 40.53           C  
ATOM   1095  HH2 TRP A  68       6.171   6.189 -10.328  1.00 40.53           H  
ATOM   1096  CZ2 TRP A  68       6.697   4.427  -9.225  1.00 40.53           C  
ATOM   1097  HZ2 TRP A  68       6.626   4.895  -8.255  1.00 40.53           H  
ATOM   1098  CZ3 TRP A  68       6.540   4.504 -11.650  1.00 40.53           C  
ATOM   1099  HZ3 TRP A  68       6.377   5.036 -12.575  1.00 40.53           H  
ATOM   1100  N   LYS A  69       5.919  -1.941 -13.698  1.00 47.13           N  
ATOM   1101  H   LYS A  69       5.315  -1.138 -13.806  1.00 47.13           H  
ATOM   1102  CA  LYS A  69       5.850  -3.053 -14.672  1.00 47.13           C  
ATOM   1103  HA  LYS A  69       5.613  -3.954 -14.106  1.00 47.13           H  
ATOM   1104  C   LYS A  69       7.171  -3.411 -15.354  1.00 47.13           C  
ATOM   1105  CB  LYS A  69       4.755  -2.810 -15.720  1.00 47.13           C  
ATOM   1106  HB2 LYS A  69       5.085  -3.187 -16.688  1.00 47.13           H  
ATOM   1107  HB3 LYS A  69       4.547  -1.745 -15.820  1.00 47.13           H  
ATOM   1108  O   LYS A  69       7.286  -4.530 -15.853  1.00 47.13           O  
ATOM   1109  CG  LYS A  69       3.490  -3.567 -15.313  1.00 47.13           C  
ATOM   1110  HG2 LYS A  69       3.091  -3.127 -14.400  1.00 47.13           H  
ATOM   1111  HG3 LYS A  69       3.746  -4.609 -15.119  1.00 47.13           H  
ATOM   1112  CD  LYS A  69       2.429  -3.526 -16.412  1.00 47.13           C  
ATOM   1113  HD2 LYS A  69       2.831  -3.940 -17.337  1.00 47.13           H  
ATOM   1114  HD3 LYS A  69       2.108  -2.495 -16.567  1.00 47.13           H  
ATOM   1115  CE  LYS A  69       1.269  -4.381 -15.907  1.00 47.13           C  
ATOM   1116  HE2 LYS A  69       0.998  -4.038 -14.908  1.00 47.13           H  
ATOM   1117  HE3 LYS A  69       1.601  -5.411 -15.776  1.00 47.13           H  
ATOM   1118  NZ  LYS A  69       0.082  -4.317 -16.781  1.00 47.13           N  
ATOM   1119  HZ1 LYS A  69      -0.657  -4.811 -16.301  1.00 47.13           H  
ATOM   1120  HZ2 LYS A  69      -0.233  -3.360 -16.851  1.00 47.13           H  
ATOM   1121  HZ3 LYS A  69       0.263  -4.725 -17.687  1.00 47.13           H  
ATOM   1122  N   ASP A  70       8.147  -2.510 -15.348  1.00 43.19           N  
ATOM   1123  H   ASP A  70       7.993  -1.621 -14.895  1.00 43.19           H  
ATOM   1124  CA  ASP A  70       9.497  -2.821 -15.827  1.00 43.19           C  
ATOM   1125  HA  ASP A  70       9.407  -3.504 -16.672  1.00 43.19           H  
ATOM   1126  C   ASP A  70      10.332  -3.623 -14.819  1.00 43.19           C  
ATOM   1127  CB  ASP A  70      10.196  -1.549 -16.341  1.00 43.19           C  
ATOM   1128  HB2 ASP A  70      11.276  -1.698 -16.342  1.00 43.19           H  
ATOM   1129  HB3 ASP A  70       9.978  -0.718 -15.671  1.00 43.19           H  
ATOM   1130  O   ASP A  70      11.501  -3.902 -15.081  1.00 43.19           O  
ATOM   1131  CG  ASP A  70       9.791  -1.191 -17.778  1.00 43.19           C  
ATOM   1132  OD1 ASP A  70       9.344  -2.092 -18.528  1.00 43.19           O  
ATOM   1133  OD2 ASP A  70       9.912   0.004 -18.125  1.00 43.19           O  
ATOM   1134  N   ASP A  71       9.744  -4.071 -13.704  1.00 40.10           N  
ATOM   1135  H   ASP A  71       8.801  -3.790 -13.476  1.00 40.10           H  
ATOM   1136  CA  ASP A  71      10.490  -4.775 -12.680  1.00 40.10           C  
ATOM   1137  HA  ASP A  71      11.312  -5.274 -13.193  1.00 40.10           H  
ATOM   1138  C   ASP A  71       9.725  -5.892 -11.966  1.00 40.10           C  
ATOM   1139  CB  ASP A  71      11.067  -3.741 -11.709  1.00 40.10           C  
ATOM   1140  HB2 ASP A  71      10.915  -2.723 -12.068  1.00 40.10           H  
ATOM   1141  HB3 ASP A  71      10.625  -3.830 -10.717  1.00 40.10           H  
ATOM   1142  O   ASP A  71       8.816  -5.658 -11.173  1.00 40.10           O  
ATOM   1143  CG  ASP A  71      12.537  -4.038 -11.645  1.00 40.10           C  
ATOM   1144  OD1 ASP A  71      12.849  -5.226 -11.405  1.00 40.10           O  
ATOM   1145  OD2 ASP A  71      13.359  -3.135 -11.921  1.00 40.10           O  
ATOM   1146  N   LYS A  72      10.107  -7.138 -12.264  1.00 32.00           N  
ATOM   1147  H   LYS A  72      10.946  -7.233 -12.819  1.00 32.00           H  
ATOM   1148  CA  LYS A  72       9.528  -8.353 -11.686  1.00 32.00           C  
ATOM   1149  HA  LYS A  72       8.620  -8.113 -11.132  1.00 32.00           H  
ATOM   1150  C   LYS A  72      10.532  -8.953 -10.722  1.00 32.00           C  
ATOM   1151  CB  LYS A  72       9.202  -9.380 -12.782  1.00 32.00           C  
ATOM   1152  HB2 LYS A  72       8.843 -10.288 -12.298  1.00 32.00           H  
ATOM   1153  HB3 LYS A  72      10.110  -9.622 -13.335  1.00 32.00           H  
ATOM   1154  O   LYS A  72      11.448  -9.605 -11.197  1.00 32.00           O  
ATOM   1155  CG  LYS A  72       8.146  -8.894 -13.770  1.00 32.00           C  
ATOM   1156  HG2 LYS A  72       8.525  -8.031 -14.316  1.00 32.00           H  
ATOM   1157  HG3 LYS A  72       7.242  -8.611 -13.231  1.00 32.00           H  
ATOM   1158  CD  LYS A  72       7.833 -10.025 -14.749  1.00 32.00           C  
ATOM   1159  HD2 LYS A  72       7.393 -10.864 -14.210  1.00 32.00           H  
ATOM   1160  HD3 LYS A  72       8.760 -10.341 -15.228  1.00 32.00           H  
ATOM   1161  CE  LYS A  72       6.859  -9.494 -15.794  1.00 32.00           C  
ATOM   1162  HE2 LYS A  72       7.253  -8.553 -16.177  1.00 32.00           H  
ATOM   1163  HE3 LYS A  72       5.910  -9.275 -15.305  1.00 32.00           H  
ATOM   1164  NZ  LYS A  72       6.691 -10.469 -16.892  1.00 32.00           N  
ATOM   1165  HZ1 LYS A  72       6.319 -11.331 -16.520  1.00 32.00           H  
ATOM   1166  HZ2 LYS A  72       7.591 -10.644 -17.316  1.00 32.00           H  
ATOM   1167  HZ3 LYS A  72       6.062 -10.090 -17.585  1.00 32.00           H  
ATOM   1168  N   ASP A  73      10.356  -8.720  -9.426  1.00 33.51           N  
ATOM   1169  H   ASP A  73       9.669  -8.020  -9.185  1.00 33.51           H  
ATOM   1170  CA  ASP A  73      10.842  -9.587  -8.342  1.00 33.51           C  
ATOM   1171  HA  ASP A  73      10.379 -10.569  -8.433  1.00 33.51           H  
ATOM   1172  C   ASP A  73      10.422  -8.998  -6.983  1.00 33.51           C  
ATOM   1173  CB  ASP A  73      12.384  -9.767  -8.365  1.00 33.51           C  
ATOM   1174  HB2 ASP A  73      12.725  -9.992  -7.354  1.00 33.51           H  
ATOM   1175  HB3 ASP A  73      12.857  -8.832  -8.668  1.00 33.51           H  
ATOM   1176  O   ASP A  73      11.139  -8.172  -6.425  1.00 33.51           O  
ATOM   1177  CG  ASP A  73      12.892 -10.923  -9.244  1.00 33.51           C  
ATOM   1178  OD1 ASP A  73      12.151 -11.927  -9.389  1.00 33.51           O  
ATOM   1179  OD2 ASP A  73      14.058 -10.830  -9.697  1.00 33.51           O  
ATOM   1180  N   GLY A  74       9.295  -9.443  -6.412  1.00 32.63           N  
ATOM   1181  H   GLY A  74       8.658  -9.994  -6.969  1.00 32.63           H  
ATOM   1182  CA  GLY A  74       9.123  -9.502  -4.952  1.00 32.63           C  
ATOM   1183  HA2 GLY A  74       9.913  -8.954  -4.440  1.00 32.63           H  
ATOM   1184  HA3 GLY A  74       9.262 -10.546  -4.670  1.00 32.63           H  
ATOM   1185  C   GLY A  74       7.780  -9.041  -4.366  1.00 32.63           C  
ATOM   1186  O   GLY A  74       7.198  -8.021  -4.712  1.00 32.63           O  
ATOM   1187  N   ASP A  75       7.339  -9.837  -3.402  1.00 26.69           N  
ATOM   1188  H   ASP A  75       7.860 -10.696  -3.298  1.00 26.69           H  
ATOM   1189  CA  ASP A  75       6.068  -9.817  -2.691  1.00 26.69           C  
ATOM   1190  HA  ASP A  75       5.317  -9.437  -3.384  1.00 26.69           H  
ATOM   1191  C   ASP A  75       6.088  -8.862  -1.469  1.00 26.69           C  
ATOM   1192  CB  ASP A  75       5.669 -11.279  -2.331  1.00 26.69           C  
ATOM   1193  HB2 ASP A  75       4.892 -11.584  -3.032  1.00 26.69           H  
ATOM   1194  HB3 ASP A  75       5.208 -11.285  -1.343  1.00 26.69           H  
ATOM   1195  O   ASP A  75       6.906  -9.002  -0.558  1.00 26.69           O  
ATOM   1196  CG  ASP A  75       6.779 -12.364  -2.388  1.00 26.69           C  
ATOM   1197  OD1 ASP A  75       7.441 -12.502  -3.442  1.00 26.69           O  
ATOM   1198  OD2 ASP A  75       6.922 -13.103  -1.388  1.00 26.69           O  
ATOM   1199  N   GLY A  76       5.153  -7.899  -1.410  1.00 26.61           N  
ATOM   1200  H   GLY A  76       4.535  -7.805  -2.203  1.00 26.61           H  
ATOM   1201  CA  GLY A  76       5.014  -6.914  -0.316  1.00 26.61           C  
ATOM   1202  HA2 GLY A  76       5.507  -7.292   0.580  1.00 26.61           H  
ATOM   1203  HA3 GLY A  76       5.508  -5.988  -0.610  1.00 26.61           H  
ATOM   1204  C   GLY A  76       3.552  -6.591   0.036  1.00 26.61           C  
ATOM   1205  O   GLY A  76       2.675  -6.776  -0.795  1.00 26.61           O  
ATOM   1206  N   TYR A  77       3.259  -6.146   1.265  1.00 28.36           N  
ATOM   1207  H   TYR A  77       4.028  -5.913   1.877  1.00 28.36           H  
ATOM   1208  CA  TYR A  77       1.901  -6.071   1.852  1.00 28.36           C  
ATOM   1209  HA  TYR A  77       1.164  -6.277   1.076  1.00 28.36           H  
ATOM   1210  C   TYR A  77       1.578  -4.673   2.452  1.00 28.36           C  
ATOM   1211  CB  TYR A  77       1.798  -7.160   2.943  1.00 28.36           C  
ATOM   1212  HB2 TYR A  77       2.462  -6.885   3.763  1.00 28.36           H  
ATOM   1213  HB3 TYR A  77       0.787  -7.154   3.349  1.00 28.36           H  
ATOM   1214  O   TYR A  77       2.490  -3.950   2.824  1.00 28.36           O  
ATOM   1215  CG  TYR A  77       2.136  -8.587   2.518  1.00 28.36           C  
ATOM   1216  CD1 TYR A  77       1.166  -9.374   1.875  1.00 28.36           C  
ATOM   1217  HD1 TYR A  77       0.232  -8.919   1.582  1.00 28.36           H  
ATOM   1218  CD2 TYR A  77       3.413  -9.133   2.758  1.00 28.36           C  
ATOM   1219  HD2 TYR A  77       4.179  -8.526   3.219  1.00 28.36           H  
ATOM   1220  CE1 TYR A  77       1.429 -10.717   1.547  1.00 28.36           C  
ATOM   1221  HE1 TYR A  77       0.686 -11.314   1.039  1.00 28.36           H  
ATOM   1222  CE2 TYR A  77       3.710 -10.457   2.367  1.00 28.36           C  
ATOM   1223  HE2 TYR A  77       4.704 -10.853   2.512  1.00 28.36           H  
ATOM   1224  OH  TYR A  77       2.970 -12.541   1.405  1.00 28.36           O  
ATOM   1225  HH  TYR A  77       3.915 -12.713   1.382  1.00 28.36           H  
ATOM   1226  CZ  TYR A  77       2.708 -11.260   1.779  1.00 28.36           C  
ATOM   1227  N   ILE A  78       0.302  -4.298   2.648  1.00 28.16           N  
ATOM   1228  H   ILE A  78      -0.402  -5.005   2.487  1.00 28.16           H  
ATOM   1229  CA  ILE A  78      -0.156  -3.070   3.371  1.00 28.16           C  
ATOM   1230  HA  ILE A  78       0.684  -2.696   3.957  1.00 28.16           H  
ATOM   1231  C   ILE A  78      -1.232  -3.469   4.433  1.00 28.16           C  
ATOM   1232  CB  ILE A  78      -0.520  -1.914   2.365  1.00 28.16           C  
ATOM   1233  HB  ILE A  78      -1.115  -2.360   1.567  1.00 28.16           H  
ATOM   1234  O   ILE A  78      -1.551  -4.647   4.599  1.00 28.16           O  
ATOM   1235  CG1 ILE A  78       0.752  -1.317   1.702  1.00 28.16           C  
ATOM   1236 HG12 ILE A  78       1.267  -0.742   2.471  1.00 28.16           H  
ATOM   1237 HG13 ILE A  78       1.441  -2.118   1.436  1.00 28.16           H  
ATOM   1238  CG2 ILE A  78      -1.364  -0.746   2.919  1.00 28.16           C  
ATOM   1239 HG21 ILE A  78      -2.336  -1.085   3.276  1.00 28.16           H  
ATOM   1240 HG22 ILE A  78      -0.834  -0.248   3.731  1.00 28.16           H  
ATOM   1241 HG23 ILE A  78      -1.571  -0.011   2.140  1.00 28.16           H  
ATOM   1242  CD1 ILE A  78       0.651  -0.406   0.458  1.00 28.16           C  
ATOM   1243 HD11 ILE A  78       0.666  -0.995  -0.458  1.00 28.16           H  
ATOM   1244 HD12 ILE A  78       1.543   0.220   0.426  1.00 28.16           H  
ATOM   1245 HD13 ILE A  78      -0.211   0.260   0.494  1.00 28.16           H  
ATOM   1246  N   SER A  79      -1.747  -2.538   5.231  1.00 29.75           N  
ATOM   1247  H   SER A  79      -1.357  -1.610   5.148  1.00 29.75           H  
ATOM   1248  CA  SER A  79      -2.947  -2.643   6.080  1.00 29.75           C  
ATOM   1249  HA  SER A  79      -3.713  -3.291   5.653  1.00 29.75           H  
ATOM   1250  C   SER A  79      -3.557  -1.251   6.268  1.00 29.75           C  
ATOM   1251  CB  SER A  79      -2.656  -3.331   7.397  1.00 29.75           C  
ATOM   1252  HB2 SER A  79      -2.310  -4.349   7.221  1.00 29.75           H  
ATOM   1253  HB3 SER A  79      -3.549  -3.336   8.023  1.00 29.75           H  
ATOM   1254  O   SER A  79      -2.886  -0.241   6.075  1.00 29.75           O  
ATOM   1255  OG  SER A  79      -1.687  -2.607   8.057  1.00 29.75           O  
ATOM   1256  HG  SER A  79      -1.077  -2.262   7.401  1.00 29.75           H  
ATOM   1257  N   ALA A  80      -4.820  -1.203   6.671  1.00 27.87           N  
ATOM   1258  H   ALA A  80      -5.312  -2.077   6.794  1.00 27.87           H  
ATOM   1259  CA  ALA A  80      -5.516  -0.040   7.198  1.00 27.87           C  
ATOM   1260  HA  ALA A  80      -4.792   0.678   7.583  1.00 27.87           H  
ATOM   1261  C   ALA A  80      -6.387  -0.513   8.370  1.00 27.87           C  
ATOM   1262  CB  ALA A  80      -6.319   0.632   6.081  1.00 27.87           C  
ATOM   1263  HB1 ALA A  80      -6.924   1.434   6.504  1.00 27.87           H  
ATOM   1264  HB2 ALA A  80      -5.634   1.055   5.346  1.00 27.87           H  
ATOM   1265  HB3 ALA A  80      -6.954  -0.105   5.589  1.00 27.87           H  
ATOM   1266  O   ALA A  80      -6.925  -1.622   8.338  1.00 27.87           O  
ATOM   1267  N   ALA A  81      -6.483   0.298   9.416  1.00 29.90           N  
ATOM   1268  H   ALA A  81      -6.046   1.208   9.385  1.00 29.90           H  
ATOM   1269  CA  ALA A  81      -7.260   0.004  10.610  1.00 29.90           C  
ATOM   1270  HA  ALA A  81      -7.853  -0.896  10.446  1.00 29.90           H  
ATOM   1271  C   ALA A  81      -8.234   1.149  10.908  1.00 29.90           C  
ATOM   1272  CB  ALA A  81      -6.308  -0.274  11.781  1.00 29.90           C  
ATOM   1273  HB1 ALA A  81      -6.879  -0.507  12.680  1.00 29.90           H  
ATOM   1274  HB2 ALA A  81      -5.657  -1.116  11.546  1.00 29.90           H  
ATOM   1275  HB3 ALA A  81      -5.694   0.605  11.979  1.00 29.90           H  
ATOM   1276  O   ALA A  81      -7.929   2.310  10.659  1.00 29.90           O  
ATOM   1277  N   GLU A  82      -9.383   0.752  11.460  1.00 31.96           N  
ATOM   1278  H   GLU A  82      -9.454  -0.244  11.611  1.00 31.96           H  
ATOM   1279  CA  GLU A  82     -10.456   1.554  12.057  1.00 31.96           C  
ATOM   1280  HA  GLU A  82     -11.285   0.853  12.161  1.00 31.96           H  
ATOM   1281  C   GLU A  82     -11.094   2.698  11.249  1.00 31.96           C  
ATOM   1282  CB  GLU A  82     -10.094   1.975  13.491  1.00 31.96           C  
ATOM   1283  HB2 GLU A  82     -10.803   2.734  13.822  1.00 31.96           H  
ATOM   1284  HB3 GLU A  82      -9.093   2.406  13.520  1.00 31.96           H  
ATOM   1285  O   GLU A  82     -10.636   3.166  10.213  1.00 31.96           O  
ATOM   1286  CG  GLU A  82     -10.194   0.783  14.459  1.00 31.96           C  
ATOM   1287  HG2 GLU A  82      -9.330   0.133  14.320  1.00 31.96           H  
ATOM   1288  HG3 GLU A  82     -11.087   0.209  14.214  1.00 31.96           H  
ATOM   1289  CD  GLU A  82     -10.294   1.222  15.927  1.00 31.96           C  
ATOM   1290  OE1 GLU A  82     -10.884   0.433  16.702  1.00 31.96           O  
ATOM   1291  OE2 GLU A  82      -9.884   2.365  16.244  1.00 31.96           O  
ATOM   1292  N   LYS A  83     -12.280   3.101  11.723  1.00 28.34           N  
ATOM   1293  H   LYS A  83     -12.541   2.746  12.632  1.00 28.34           H  
ATOM   1294  CA  LYS A  83     -13.125   4.129  11.118  1.00 28.34           C  
ATOM   1295  HA  LYS A  83     -13.243   3.908  10.057  1.00 28.34           H  
ATOM   1296  C   LYS A  83     -12.453   5.500  11.214  1.00 28.34           C  
ATOM   1297  CB  LYS A  83     -14.505   4.147  11.796  1.00 28.34           C  
ATOM   1298  HB2 LYS A  83     -14.373   4.211  12.876  1.00 28.34           H  
ATOM   1299  HB3 LYS A  83     -15.034   5.042  11.468  1.00 28.34           H  
ATOM   1300  O   LYS A  83     -12.762   6.294  12.097  1.00 28.34           O  
ATOM   1301  CG  LYS A  83     -15.374   2.933  11.453  1.00 28.34           C  
ATOM   1302  HG2 LYS A  83     -15.528   2.893  10.374  1.00 28.34           H  
ATOM   1303  HG3 LYS A  83     -14.877   2.019  11.777  1.00 28.34           H  
ATOM   1304  CD  LYS A  83     -16.728   3.059  12.162  1.00 28.34           C  
ATOM   1305  HD2 LYS A  83     -16.561   3.064  13.239  1.00 28.34           H  
ATOM   1306  HD3 LYS A  83     -17.201   3.996  11.869  1.00 28.34           H  
ATOM   1307  CE  LYS A  83     -17.631   1.884  11.780  1.00 28.34           C  
ATOM   1308  HE2 LYS A  83     -17.787   1.900  10.702  1.00 28.34           H  
ATOM   1309  HE3 LYS A  83     -17.110   0.958  12.022  1.00 28.34           H  
ATOM   1310  NZ  LYS A  83     -18.926   1.948  12.499  1.00 28.34           N  
ATOM   1311  HZ1 LYS A  83     -19.407   2.807  12.275  1.00 28.34           H  
ATOM   1312  HZ2 LYS A  83     -18.766   1.911  13.495  1.00 28.34           H  
ATOM   1313  HZ3 LYS A  83     -19.506   1.164  12.234  1.00 28.34           H  
ATOM   1314  N   GLY A  84     -11.616   5.821  10.245  1.00 38.10           N  
ATOM   1315  H   GLY A  84     -11.186   5.077   9.714  1.00 38.10           H  
ATOM   1316  CA  GLY A  84     -11.318   7.197   9.899  1.00 38.10           C  
ATOM   1317  HA2 GLY A  84     -10.975   7.757  10.769  1.00 38.10           H  
ATOM   1318  HA3 GLY A  84     -12.246   7.667   9.575  1.00 38.10           H  
ATOM   1319  C   GLY A  84     -10.320   7.314   8.763  1.00 38.10           C  
ATOM   1320  O   GLY A  84      -9.660   6.360   8.367  1.00 38.10           O  
ATOM   1321  N   ARG A  85     -10.329   8.491   8.149  1.00 42.18           N  
ATOM   1322  H   ARG A  85     -10.794   9.260   8.610  1.00 42.18           H  
ATOM   1323  CA  ARG A  85      -9.580   8.780   6.930  1.00 42.18           C  
ATOM   1324  HA  ARG A  85      -9.768   8.019   6.173  1.00 42.18           H  
ATOM   1325  C   ARG A  85      -8.092   8.750   7.263  1.00 42.18           C  
ATOM   1326  CB  ARG A  85     -10.016  10.160   6.416  1.00 42.18           C  
ATOM   1327  HB2 ARG A  85      -9.317  10.497   5.651  1.00 42.18           H  
ATOM   1328  HB3 ARG A  85      -9.983  10.863   7.249  1.00 42.18           H  
ATOM   1329  O   ARG A  85      -7.640   9.563   8.060  1.00 42.18           O  
ATOM   1330  CG  ARG A  85     -11.436  10.175   5.837  1.00 42.18           C  
ATOM   1331  HG2 ARG A  85     -12.133   9.716   6.539  1.00 42.18           H  
ATOM   1332  HG3 ARG A  85     -11.447   9.609   4.905  1.00 42.18           H  
ATOM   1333  CD  ARG A  85     -11.876  11.623   5.576  1.00 42.18           C  
ATOM   1334  HD2 ARG A  85     -11.129  12.123   4.960  1.00 42.18           H  
ATOM   1335  HD3 ARG A  85     -11.915  12.151   6.529  1.00 42.18           H  
ATOM   1336  NE  ARG A  85     -13.209  11.678   4.937  1.00 42.18           N  
ATOM   1337  HE  ARG A  85     -14.008  11.653   5.555  1.00 42.18           H  
ATOM   1338  NH1 ARG A  85     -12.483  11.721   2.763  1.00 42.18           N  
ATOM   1339 HH11 ARG A  85     -12.585  11.390   1.814  1.00 42.18           H  
ATOM   1340 HH12 ARG A  85     -11.529  11.794   3.086  1.00 42.18           H  
ATOM   1341  NH2 ARG A  85     -14.662  11.540   3.182  1.00 42.18           N  
ATOM   1342 HH21 ARG A  85     -14.762  11.414   2.185  1.00 42.18           H  
ATOM   1343 HH22 ARG A  85     -15.441  11.395   3.808  1.00 42.18           H  
ATOM   1344  CZ  ARG A  85     -13.447  11.656   3.635  1.00 42.18           C  
ATOM   1345  N   VAL A  86      -7.345   7.843   6.650  1.00 42.82           N  
ATOM   1346  H   VAL A  86      -7.783   7.181   6.025  1.00 42.82           H  
ATOM   1347  CA  VAL A  86      -5.884   7.898   6.655  1.00 42.82           C  
ATOM   1348  HA  VAL A  86      -5.552   8.739   7.264  1.00 42.82           H  
ATOM   1349  C   VAL A  86      -5.420   8.149   5.231  1.00 42.82           C  
ATOM   1350  CB  VAL A  86      -5.254   6.640   7.261  1.00 42.82           C  
ATOM   1351  HB  VAL A  86      -5.614   5.759   6.730  1.00 42.82           H  
ATOM   1352  O   VAL A  86      -5.790   7.428   4.303  1.00 42.82           O  
ATOM   1353  CG1 VAL A  86      -3.735   6.706   7.134  1.00 42.82           C  
ATOM   1354 HG11 VAL A  86      -3.344   5.821   7.634  1.00 42.82           H  
ATOM   1355 HG12 VAL A  86      -3.423   6.680   6.090  1.00 42.82           H  
ATOM   1356 HG13 VAL A  86      -3.345   7.600   7.620  1.00 42.82           H  
ATOM   1357  CG2 VAL A  86      -5.593   6.496   8.752  1.00 42.82           C  
ATOM   1358 HG21 VAL A  86      -5.118   5.604   9.160  1.00 42.82           H  
ATOM   1359 HG22 VAL A  86      -5.247   7.368   9.307  1.00 42.82           H  
ATOM   1360 HG23 VAL A  86      -6.671   6.395   8.884  1.00 42.82           H  
ATOM   1361  N   GLU A  87      -4.609   9.183   5.058  1.00 49.40           N  
ATOM   1362  H   GLU A  87      -4.308   9.694   5.875  1.00 49.40           H  
ATOM   1363  CA  GLU A  87      -3.974   9.514   3.790  1.00 49.40           C  
ATOM   1364  HA  GLU A  87      -4.472   8.972   2.986  1.00 49.40           H  
ATOM   1365  C   GLU A  87      -2.508   9.068   3.818  1.00 49.40           C  
ATOM   1366  CB  GLU A  87      -4.163  11.012   3.508  1.00 49.40           C  
ATOM   1367  HB2 GLU A  87      -5.229  11.236   3.502  1.00 49.40           H  
ATOM   1368  HB3 GLU A  87      -3.690  11.590   4.302  1.00 49.40           H  
ATOM   1369  O   GLU A  87      -1.759   9.415   4.733  1.00 49.40           O  
ATOM   1370  CG  GLU A  87      -3.568  11.423   2.159  1.00 49.40           C  
ATOM   1371  HG2 GLU A  87      -2.497  11.219   2.165  1.00 49.40           H  
ATOM   1372  HG3 GLU A  87      -4.021  10.810   1.380  1.00 49.40           H  
ATOM   1373  CD  GLU A  87      -3.779  12.905   1.823  1.00 49.40           C  
ATOM   1374  OE1 GLU A  87      -3.622  13.258   0.632  1.00 49.40           O  
ATOM   1375  OE2 GLU A  87      -4.011  13.753   2.709  1.00 49.40           O  
ATOM   1376  N   VAL A  88      -2.094   8.303   2.801  1.00 53.76           N  
ATOM   1377  H   VAL A  88      -2.748   8.052   2.074  1.00 53.76           H  
ATOM   1378  CA  VAL A  88      -0.700   7.894   2.598  1.00 53.76           C  
ATOM   1379  HA  VAL A  88      -0.086   8.288   3.408  1.00 53.76           H  
ATOM   1380  C   VAL A  88      -0.206   8.499   1.290  1.00 53.76           C  
ATOM   1381  CB  VAL A  88      -0.534   6.362   2.604  1.00 53.76           C  
ATOM   1382  HB  VAL A  88      -1.113   5.931   1.787  1.00 53.76           H  
ATOM   1383  O   VAL A  88      -0.711   8.193   0.210  1.00 53.76           O  
ATOM   1384  CG1 VAL A  88       0.939   5.969   2.421  1.00 53.76           C  
ATOM   1385 HG11 VAL A  88       1.027   4.882   2.432  1.00 53.76           H  
ATOM   1386 HG12 VAL A  88       1.546   6.391   3.223  1.00 53.76           H  
ATOM   1387 HG13 VAL A  88       1.312   6.323   1.460  1.00 53.76           H  
ATOM   1388  CG2 VAL A  88      -1.026   5.748   3.923  1.00 53.76           C  
ATOM   1389 HG21 VAL A  88      -0.840   4.674   3.927  1.00 53.76           H  
ATOM   1390 HG22 VAL A  88      -0.513   6.208   4.767  1.00 53.76           H  
ATOM   1391 HG23 VAL A  88      -2.099   5.909   4.029  1.00 53.76           H  
ATOM   1392  N   ARG A  89       0.816   9.348   1.371  1.00 54.91           N  
ATOM   1393  H   ARG A  89       1.205   9.533   2.285  1.00 54.91           H  
ATOM   1394  CA  ARG A  89       1.492   9.900   0.193  1.00 54.91           C  
ATOM   1395  HA  ARG A  89       0.976   9.576  -0.710  1.00 54.91           H  
ATOM   1396  C   ARG A  89       2.906   9.361   0.132  1.00 54.91           C  
ATOM   1397  CB  ARG A  89       1.488  11.431   0.205  1.00 54.91           C  
ATOM   1398  HB2 ARG A  89       2.079  11.777   1.054  1.00 54.91           H  
ATOM   1399  HB3 ARG A  89       1.975  11.784  -0.704  1.00 54.91           H  
ATOM   1400  O   ARG A  89       3.642   9.453   1.113  1.00 54.91           O  
ATOM   1401  CG  ARG A  89       0.087  12.048   0.284  1.00 54.91           C  
ATOM   1402  HG2 ARG A  89      -0.495  11.765  -0.593  1.00 54.91           H  
ATOM   1403  HG3 ARG A  89      -0.422  11.702   1.184  1.00 54.91           H  
ATOM   1404  CD  ARG A  89       0.229  13.570   0.351  1.00 54.91           C  
ATOM   1405  HD2 ARG A  89       0.741  13.921  -0.545  1.00 54.91           H  
ATOM   1406  HD3 ARG A  89       0.832  13.818   1.224  1.00 54.91           H  
ATOM   1407  NE  ARG A  89      -1.082  14.225   0.444  1.00 54.91           N  
ATOM   1408  HE  ARG A  89      -1.888  13.708   0.122  1.00 54.91           H  
ATOM   1409  NH1 ARG A  89      -0.501  16.052   1.719  1.00 54.91           N  
ATOM   1410 HH11 ARG A  89      -0.815  16.794   2.329  1.00 54.91           H  
ATOM   1411 HH12 ARG A  89       0.372  15.607   1.964  1.00 54.91           H  
ATOM   1412  NH2 ARG A  89      -2.620  15.736   1.102  1.00 54.91           N  
ATOM   1413 HH21 ARG A  89      -3.255  14.980   0.889  1.00 54.91           H  
ATOM   1414 HH22 ARG A  89      -2.924  16.328   1.862  1.00 54.91           H  
ATOM   1415  CZ  ARG A  89      -1.386  15.341   1.074  1.00 54.91           C  
ATOM   1416  N   VAL A  90       3.296   8.842  -1.027  1.00 53.15           N  
ATOM   1417  H   VAL A  90       2.652   8.802  -1.803  1.00 53.15           H  
ATOM   1418  CA  VAL A  90       4.663   8.376  -1.253  1.00 53.15           C  
ATOM   1419  HA  VAL A  90       5.240   8.517  -0.339  1.00 53.15           H  
ATOM   1420  C   VAL A  90       5.310   9.242  -2.325  1.00 53.15           C  
ATOM   1421  CB  VAL A  90       4.725   6.873  -1.562  1.00 53.15           C  
ATOM   1422  HB  VAL A  90       4.347   6.676  -2.565  1.00 53.15           H  
ATOM   1423  O   VAL A  90       4.844   9.330  -3.463  1.00 53.15           O  
ATOM   1424  CG1 VAL A  90       6.177   6.403  -1.457  1.00 53.15           C  
ATOM   1425 HG11 VAL A  90       6.552   6.556  -0.445  1.00 53.15           H  
ATOM   1426 HG12 VAL A  90       6.808   6.970  -2.142  1.00 53.15           H  
ATOM   1427 HG13 VAL A  90       6.243   5.341  -1.694  1.00 53.15           H  
ATOM   1428  CG2 VAL A  90       3.909   6.062  -0.544  1.00 53.15           C  
ATOM   1429 HG21 VAL A  90       4.195   6.336   0.471  1.00 53.15           H  
ATOM   1430 HG22 VAL A  90       2.844   6.245  -0.685  1.00 53.15           H  
ATOM   1431 HG23 VAL A  90       4.095   4.998  -0.687  1.00 53.15           H  
ATOM   1432  N   GLU A  91       6.384   9.917  -1.936  1.00 53.13           N  
ATOM   1433  H   GLU A  91       6.723   9.772  -0.996  1.00 53.13           H  
ATOM   1434  CA  GLU A  91       7.204  10.744  -2.812  1.00 53.13           C  
ATOM   1435  HA  GLU A  91       6.747  10.792  -3.801  1.00 53.13           H  
ATOM   1436  C   GLU A  91       8.578  10.085  -2.965  1.00 53.13           C  
ATOM   1437  CB  GLU A  91       7.304  12.188  -2.280  1.00 53.13           C  
ATOM   1438  HB2 GLU A  91       7.659  12.162  -1.250  1.00 53.13           H  
ATOM   1439  HB3 GLU A  91       8.034  12.728  -2.884  1.00 53.13           H  
ATOM   1440  O   GLU A  91       9.237   9.743  -1.981  1.00 53.13           O  
ATOM   1441  CG  GLU A  91       5.968  12.957  -2.333  1.00 53.13           C  
ATOM   1442  HG2 GLU A  91       5.640  13.012  -3.371  1.00 53.13           H  
ATOM   1443  HG3 GLU A  91       5.216  12.395  -1.778  1.00 53.13           H  
ATOM   1444  CD  GLU A  91       6.027  14.387  -1.748  1.00 53.13           C  
ATOM   1445  OE1 GLU A  91       4.977  15.074  -1.763  1.00 53.13           O  
ATOM   1446  OE2 GLU A  91       7.071  14.827  -1.211  1.00 53.13           O  
ATOM   1447  N   PHE A  92       9.014   9.922  -4.212  1.00 51.02           N  
ATOM   1448  H   PHE A  92       8.433  10.230  -4.979  1.00 51.02           H  
ATOM   1449  CA  PHE A  92      10.332   9.401  -4.554  1.00 51.02           C  
ATOM   1450  HA  PHE A  92      10.897   9.175  -3.649  1.00 51.02           H  
ATOM   1451  C   PHE A  92      11.109  10.430  -5.358  1.00 51.02           C  
ATOM   1452  CB  PHE A  92      10.206   8.115  -5.371  1.00 51.02           C  
ATOM   1453  HB2 PHE A  92      11.190   7.854  -5.759  1.00 51.02           H  
ATOM   1454  HB3 PHE A  92       9.560   8.296  -6.230  1.00 51.02           H  
ATOM   1455  O   PHE A  92      10.618  10.929  -6.377  1.00 51.02           O  
ATOM   1456  CG  PHE A  92       9.684   6.931  -4.598  1.00 51.02           C  
ATOM   1457  CD1 PHE A  92      10.588   6.108  -3.909  1.00 51.02           C  
ATOM   1458  HD1 PHE A  92      11.642   6.342  -3.894  1.00 51.02           H  
ATOM   1459  CD2 PHE A  92       8.314   6.615  -4.627  1.00 51.02           C  
ATOM   1460  HD2 PHE A  92       7.620   7.249  -5.158  1.00 51.02           H  
ATOM   1461  CE1 PHE A  92      10.123   4.949  -3.279  1.00 51.02           C  
ATOM   1462  HE1 PHE A  92      10.822   4.311  -2.759  1.00 51.02           H  
ATOM   1463  CE2 PHE A  92       7.852   5.446  -4.001  1.00 51.02           C  
ATOM   1464  HE2 PHE A  92       6.806   5.182  -4.046  1.00 51.02           H  
ATOM   1465  CZ  PHE A  92       8.757   4.613  -3.329  1.00 51.02           C  
ATOM   1466  HZ  PHE A  92       8.404   3.709  -2.854  1.00 51.02           H  
ATOM   1467  N   GLU A  93      12.346  10.665  -4.938  1.00 53.76           N  
ATOM   1468  H   GLU A  93      12.656  10.238  -4.077  1.00 53.76           H  
ATOM   1469  CA  GLU A  93      13.363  11.370  -5.713  1.00 53.76           C  
ATOM   1470  HA  GLU A  93      12.914  11.908  -6.547  1.00 53.76           H  
ATOM   1471  C   GLU A  93      14.337  10.316  -6.275  1.00 53.76           C  
ATOM   1472  CB  GLU A  93      14.059  12.417  -4.817  1.00 53.76           C  
ATOM   1473  HB2 GLU A  93      14.427  11.924  -3.918  1.00 53.76           H  
ATOM   1474  HB3 GLU A  93      14.912  12.823  -5.362  1.00 53.76           H  
ATOM   1475  O   GLU A  93      15.337  10.006  -5.622  1.00 53.76           O  
ATOM   1476  CG  GLU A  93      13.142  13.589  -4.403  1.00 53.76           C  
ATOM   1477  HG2 GLU A  93      12.224  13.188  -3.975  1.00 53.76           H  
ATOM   1478  HG3 GLU A  93      12.874  14.157  -5.293  1.00 53.76           H  
ATOM   1479  CD  GLU A  93      13.794  14.536  -3.367  1.00 53.76           C  
ATOM   1480  OE1 GLU A  93      13.057  15.146  -2.547  1.00 53.76           O  
ATOM   1481  OE2 GLU A  93      15.039  14.635  -3.324  1.00 53.76           O  
ATOM   1482  N   PRO A  94      14.041   9.688  -7.435  1.00 47.08           N  
ATOM   1483  CA  PRO A  94      15.027   8.851  -8.104  1.00 47.08           C  
ATOM   1484  HA  PRO A  94      15.401   8.085  -7.424  1.00 47.08           H  
ATOM   1485  C   PRO A  94      16.190   9.725  -8.571  1.00 47.08           C  
ATOM   1486  CB  PRO A  94      14.299   8.186  -9.275  1.00 47.08           C  
ATOM   1487  HB2 PRO A  94      13.830   7.264  -8.933  1.00 47.08           H  
ATOM   1488  HB3 PRO A  94      14.964   7.985 -10.115  1.00 47.08           H  
ATOM   1489  O   PRO A  94      15.988  10.874  -8.976  1.00 47.08           O  
ATOM   1490  CG  PRO A  94      13.221   9.209  -9.630  1.00 47.08           C  
ATOM   1491  HG2 PRO A  94      12.359   8.737 -10.100  1.00 47.08           H  
ATOM   1492  HG3 PRO A  94      13.645   9.970 -10.285  1.00 47.08           H  
ATOM   1493  CD  PRO A  94      12.863   9.836  -8.280  1.00 47.08           C  
ATOM   1494  HD2 PRO A  94      12.596  10.884  -8.417  1.00 47.08           H  
ATOM   1495  HD3 PRO A  94      12.036   9.285  -7.833  1.00 47.08           H  
ATOM   1496  N   ILE A  95      17.399   9.173  -8.541  1.00 47.72           N  
ATOM   1497  H   ILE A  95      17.495   8.207  -8.262  1.00 47.72           H  
ATOM   1498  CA  ILE A  95      18.548   9.816  -9.171  1.00 47.72           C  
ATOM   1499  HA  ILE A  95      18.355  10.884  -9.262  1.00 47.72           H  
ATOM   1500  C   ILE A  95      18.665   9.274 -10.581  1.00 47.72           C  
ATOM   1501  CB  ILE A  95      19.812   9.675  -8.315  1.00 47.72           C  
ATOM   1502  HB  ILE A  95      19.920   8.642  -7.984  1.00 47.72           H  
ATOM   1503  O   ILE A  95      18.712   8.064 -10.788  1.00 47.72           O  
ATOM   1504  CG1 ILE A  95      19.588  10.609  -7.111  1.00 47.72           C  
ATOM   1505 HG12 ILE A  95      19.732  11.646  -7.417  1.00 47.72           H  
ATOM   1506 HG13 ILE A  95      18.572  10.515  -6.726  1.00 47.72           H  
ATOM   1507  CG2 ILE A  95      21.071  10.098  -9.096  1.00 47.72           C  
ATOM   1508 HG21 ILE A  95      20.912  11.058  -9.587  1.00 47.72           H  
ATOM   1509 HG22 ILE A  95      21.305   9.353  -9.856  1.00 47.72           H  
ATOM   1510 HG23 ILE A  95      21.934  10.184  -8.435  1.00 47.72           H  
ATOM   1511  CD1 ILE A  95      20.506  10.300  -5.960  1.00 47.72           C  
ATOM   1512 HD11 ILE A  95      21.548  10.400  -6.262  1.00 47.72           H  
ATOM   1513 HD12 ILE A  95      20.268   9.286  -5.640  1.00 47.72           H  
ATOM   1514 HD13 ILE A  95      20.295  10.999  -5.150  1.00 47.72           H  
ATOM   1515  N   GLU A  96      18.657  10.197 -11.539  1.00 51.07           N  
ATOM   1516  H   GLU A  96      18.576  11.172 -11.287  1.00 51.07           H  
ATOM   1517  CA  GLU A  96      18.937   9.879 -12.929  1.00 51.07           C  
ATOM   1518  HA  GLU A  96      18.242   9.114 -13.273  1.00 51.07           H  
ATOM   1519  C   GLU A  96      20.354   9.320 -13.033  1.00 51.07           C  
ATOM   1520  CB  GLU A  96      18.781  11.122 -13.822  1.00 51.07           C  
ATOM   1521  HB2 GLU A  96      19.365  11.941 -13.401  1.00 51.07           H  
ATOM   1522  HB3 GLU A  96      19.171  10.889 -14.813  1.00 51.07           H  
ATOM   1523  O   GLU A  96      21.316   9.966 -12.611  1.00 51.07           O  
ATOM   1524  CG  GLU A  96      17.311  11.550 -13.967  1.00 51.07           C  
ATOM   1525  HG2 GLU A  96      16.743  10.706 -14.359  1.00 51.07           H  
ATOM   1526  HG3 GLU A  96      16.915  11.791 -12.981  1.00 51.07           H  
ATOM   1527  CD  GLU A  96      17.111  12.768 -14.888  1.00 51.07           C  
ATOM   1528  OE1 GLU A  96      15.944  12.994 -15.285  1.00 51.07           O  
ATOM   1529  OE2 GLU A  96      18.092  13.507 -15.141  1.00 51.07           O  
ATOM   1530  N   ASP A  97      20.459   8.133 -13.623  1.00 51.66           N  
ATOM   1531  H   ASP A  97      19.622   7.638 -13.893  1.00 51.66           H  
ATOM   1532  CA  ASP A  97      21.703   7.675 -14.220  1.00 51.66           C  
ATOM   1533  HA  ASP A  97      22.507   7.689 -13.484  1.00 51.66           H  
ATOM   1534  C   ASP A  97      22.056   8.650 -15.351  1.00 51.66           C  
ATOM   1535  CB  ASP A  97      21.525   6.229 -14.703  1.00 51.66           C  
ATOM   1536  HB2 ASP A  97      20.610   6.159 -15.291  1.00 51.66           H  
ATOM   1537  HB3 ASP A  97      21.422   5.574 -13.837  1.00 51.66           H  
ATOM   1538  O   ASP A  97      21.431   8.664 -16.415  1.00 51.66           O  
ATOM   1539  CG  ASP A  97      22.695   5.748 -15.559  1.00 51.66           C  
ATOM   1540  OD1 ASP A  97      23.734   6.442 -15.586  1.00 51.66           O  
ATOM   1541  OD2 ASP A  97      22.485   4.750 -16.283  1.00 51.66           O  
ATOM   1542  N   LYS A  98      23.019   9.532 -15.078  1.00 55.82           N  
ATOM   1543  H   LYS A  98      23.481   9.451 -14.184  1.00 55.82           H  
ATOM   1544  CA  LYS A  98      23.495  10.522 -16.050  1.00 55.82           C  
ATOM   1545  HA  LYS A  98      22.646  10.919 -16.607  1.00 55.82           H  
ATOM   1546  C   LYS A  98      24.426   9.913 -17.088  1.00 55.82           C  
ATOM   1547  CB  LYS A  98      24.221  11.654 -15.327  1.00 55.82           C  
ATOM   1548  HB2 LYS A  98      24.741  12.270 -16.061  1.00 55.82           H  
ATOM   1549  HB3 LYS A  98      24.961  11.232 -14.648  1.00 55.82           H  
ATOM   1550  O   LYS A  98      24.595  10.513 -18.150  1.00 55.82           O  
ATOM   1551  CG  LYS A  98      23.234  12.533 -14.562  1.00 55.82           C  
ATOM   1552  HG2 LYS A  98      22.697  11.931 -13.829  1.00 55.82           H  
ATOM   1553  HG3 LYS A  98      22.520  12.977 -15.256  1.00 55.82           H  
ATOM   1554  CD  LYS A  98      24.009  13.631 -13.844  1.00 55.82           C  
ATOM   1555  HD2 LYS A  98      24.517  14.272 -14.565  1.00 55.82           H  
ATOM   1556  HD3 LYS A  98      24.748  13.149 -13.204  1.00 55.82           H  
ATOM   1557  CE  LYS A  98      23.026  14.440 -13.005  1.00 55.82           C  
ATOM   1558  HE2 LYS A  98      22.603  15.241 -13.611  1.00 55.82           H  
ATOM   1559  HE3 LYS A  98      22.213  13.776 -12.712  1.00 55.82           H  
ATOM   1560  NZ  LYS A  98      23.707  14.947 -11.795  1.00 55.82           N  
ATOM   1561  HZ1 LYS A  98      24.068  14.149 -11.292  1.00 55.82           H  
ATOM   1562  HZ2 LYS A  98      24.487  15.536 -12.050  1.00 55.82           H  
ATOM   1563  HZ3 LYS A  98      23.053  15.432 -11.199  1.00 55.82           H  
ATOM   1564  N   ASP A  99      25.019   8.769 -16.778  1.00 61.76           N  
ATOM   1565  H   ASP A  99      24.724   8.259 -15.957  1.00 61.76           H  
ATOM   1566  CA  ASP A  99      26.028   8.128 -17.610  1.00 61.76           C  
ATOM   1567  HA  ASP A  99      26.535   8.889 -18.203  1.00 61.76           H  
ATOM   1568  C   ASP A  99      25.379   7.162 -18.616  1.00 61.76           C  
ATOM   1569  CB  ASP A  99      27.085   7.488 -16.691  1.00 61.76           C  
ATOM   1570  HB2 ASP A  99      26.599   6.775 -16.024  1.00 61.76           H  
ATOM   1571  HB3 ASP A  99      27.799   6.943 -17.308  1.00 61.76           H  
ATOM   1572  O   ASP A  99      25.970   6.848 -19.653  1.00 61.76           O  
ATOM   1573  CG  ASP A  99      27.861   8.532 -15.859  1.00 61.76           C  
ATOM   1574  OD1 ASP A  99      27.973   9.702 -16.308  1.00 61.76           O  
ATOM   1575  OD2 ASP A  99      28.411   8.171 -14.794  1.00 61.76           O  
ATOM   1576  N   GLY A 100      24.125   6.770 -18.368  1.00 54.66           N  
ATOM   1577  H   GLY A 100      23.787   6.928 -17.429  1.00 54.66           H  
ATOM   1578  CA  GLY A 100      23.333   5.895 -19.228  1.00 54.66           C  
ATOM   1579  HA2 GLY A 100      22.323   5.837 -18.823  1.00 54.66           H  
ATOM   1580  HA3 GLY A 100      23.301   6.308 -20.236  1.00 54.66           H  
ATOM   1581  C   GLY A 100      23.892   4.475 -19.297  1.00 54.66           C  
ATOM   1582  O   GLY A 100      23.570   3.736 -20.233  1.00 54.66           O  
ATOM   1583  N   ASP A 101      24.758   4.105 -18.355  1.00 61.06           N  
ATOM   1584  H   ASP A 101      24.883   4.719 -17.563  1.00 61.06           H  
ATOM   1585  CA  ASP A 101      25.402   2.795 -18.279  1.00 61.06           C  
ATOM   1586  HA  ASP A 101      25.428   2.382 -19.287  1.00 61.06           H  
ATOM   1587  C   ASP A 101      24.596   1.789 -17.435  1.00 61.06           C  
ATOM   1588  CB  ASP A 101      26.868   2.960 -17.837  1.00 61.06           C  
ATOM   1589  HB2 ASP A 101      27.339   3.727 -18.451  1.00 61.06           H  
ATOM   1590  HB3 ASP A 101      27.384   2.021 -18.039  1.00 61.06           H  
ATOM   1591  O   ASP A 101      24.939   0.605 -17.381  1.00 61.06           O  
ATOM   1592  CG  ASP A 101      27.074   3.308 -16.359  1.00 61.06           C  
ATOM   1593  OD1 ASP A 101      26.068   3.567 -15.671  1.00 61.06           O  
ATOM   1594  OD2 ASP A 101      28.244   3.216 -15.922  1.00 61.06           O  
ATOM   1595  N   GLY A 102      23.488   2.236 -16.841  1.00 55.18           N  
ATOM   1596  H   GLY A 102      23.324   3.233 -16.865  1.00 55.18           H  
ATOM   1597  CA  GLY A 102      22.616   1.465 -15.965  1.00 55.18           C  
ATOM   1598  HA2 GLY A 102      22.566   0.435 -16.318  1.00 55.18           H  
ATOM   1599  HA3 GLY A 102      21.620   1.907 -16.003  1.00 55.18           H  
ATOM   1600  C   GLY A 102      23.067   1.453 -14.504  1.00 55.18           C  
ATOM   1601  O   GLY A 102      22.447   0.754 -13.694  1.00 55.18           O  
ATOM   1602  N   TYR A 103      24.114   2.199 -14.149  1.00 51.78           N  
ATOM   1603  H   TYR A 103      24.567   2.778 -14.842  1.00 51.78           H  
ATOM   1604  CA  TYR A 103      24.663   2.275 -12.803  1.00 51.78           C  
ATOM   1605  HA  TYR A 103      24.086   1.620 -12.151  1.00 51.78           H  
ATOM   1606  C   TYR A 103      24.540   3.694 -12.239  1.00 51.78           C  
ATOM   1607  CB  TYR A 103      26.113   1.763 -12.793  1.00 51.78           C  
ATOM   1608  HB2 TYR A 103      26.523   1.905 -11.793  1.00 51.78           H  
ATOM   1609  HB3 TYR A 103      26.716   2.366 -13.472  1.00 51.78           H  
ATOM   1610  O   TYR A 103      24.702   4.693 -12.922  1.00 51.78           O  
ATOM   1611  CG  TYR A 103      26.251   0.295 -13.162  1.00 51.78           C  
ATOM   1612  CD1 TYR A 103      26.061  -0.697 -12.180  1.00 51.78           C  
ATOM   1613  HD1 TYR A 103      25.828  -0.403 -11.168  1.00 51.78           H  
ATOM   1614  CD2 TYR A 103      26.536  -0.079 -14.489  1.00 51.78           C  
ATOM   1615  HD2 TYR A 103      26.653   0.688 -15.240  1.00 51.78           H  
ATOM   1616  CE1 TYR A 103      26.155  -2.060 -12.522  1.00 51.78           C  
ATOM   1617  HE1 TYR A 103      25.996  -2.813 -11.764  1.00 51.78           H  
ATOM   1618  CE2 TYR A 103      26.631  -1.441 -14.839  1.00 51.78           C  
ATOM   1619  HE2 TYR A 103      26.822  -1.718 -15.865  1.00 51.78           H  
ATOM   1620  OH  TYR A 103      26.525  -3.752 -14.176  1.00 51.78           O  
ATOM   1621  HH  TYR A 103      26.302  -4.293 -13.416  1.00 51.78           H  
ATOM   1622  CZ  TYR A 103      26.440  -2.432 -13.855  1.00 51.78           C  
ATOM   1623  N   ILE A 104      24.273   3.784 -10.935  1.00 54.23           N  
ATOM   1624  H   ILE A 104      24.174   2.927 -10.410  1.00 54.23           H  
ATOM   1625  CA  ILE A 104      24.483   5.017 -10.171  1.00 54.23           C  
ATOM   1626  HA  ILE A 104      24.890   5.780 -10.835  1.00 54.23           H  
ATOM   1627  C   ILE A 104      25.562   4.752  -9.131  1.00 54.23           C  
ATOM   1628  CB  ILE A 104      23.180   5.601  -9.584  1.00 54.23           C  
ATOM   1629  HB  ILE A 104      23.456   6.523  -9.072  1.00 54.23           H  
ATOM   1630  O   ILE A 104      25.646   3.652  -8.572  1.00 54.23           O  
ATOM   1631  CG1 ILE A 104      22.486   4.682  -8.553  1.00 54.23           C  
ATOM   1632 HG12 ILE A 104      23.193   4.421  -7.766  1.00 54.23           H  
ATOM   1633 HG13 ILE A 104      22.151   3.765  -9.039  1.00 54.23           H  
ATOM   1634  CG2 ILE A 104      22.232   5.990 -10.733  1.00 54.23           C  
ATOM   1635 HG21 ILE A 104      21.816   5.100 -11.206  1.00 54.23           H  
ATOM   1636 HG22 ILE A 104      22.787   6.548 -11.487  1.00 54.23           H  
ATOM   1637 HG23 ILE A 104      21.423   6.631 -10.380  1.00 54.23           H  
ATOM   1638  CD1 ILE A 104      21.283   5.375  -7.897  1.00 54.23           C  
ATOM   1639 HD11 ILE A 104      20.501   5.560  -8.633  1.00 54.23           H  
ATOM   1640 HD12 ILE A 104      20.851   4.751  -7.114  1.00 54.23           H  
ATOM   1641 HD13 ILE A 104      21.595   6.324  -7.459  1.00 54.23           H  
ATOM   1642  N   SER A 105      26.409   5.740  -8.861  1.00 58.29           N  
ATOM   1643  H   SER A 105      26.296   6.626  -9.333  1.00 58.29           H  
ATOM   1644  CA  SER A 105      27.455   5.592  -7.850  1.00 58.29           C  
ATOM   1645  HA  SER A 105      28.058   4.726  -8.123  1.00 58.29           H  
ATOM   1646  C   SER A 105      26.848   5.337  -6.465  1.00 58.29           C  
ATOM   1647  CB  SER A 105      28.368   6.819  -7.839  1.00 58.29           C  
ATOM   1648  HB2 SER A 105      29.212   6.634  -7.175  1.00 58.29           H  
ATOM   1649  HB3 SER A 105      28.745   7.002  -8.845  1.00 58.29           H  
ATOM   1650  O   SER A 105      25.730   5.749  -6.173  1.00 58.29           O  
ATOM   1651  OG  SER A 105      27.669   7.954  -7.385  1.00 58.29           O  
ATOM   1652  HG  SER A 105      27.133   8.214  -8.138  1.00 58.29           H  
ATOM   1653  N   ALA A 106      27.597   4.712  -5.550  1.00 57.69           N  
ATOM   1654  H   ALA A 106      28.481   4.314  -5.834  1.00 57.69           H  
ATOM   1655  CA  ALA A 106      27.134   4.520  -4.169  1.00 57.69           C  
ATOM   1656  HA  ALA A 106      26.219   3.928  -4.191  1.00 57.69           H  
ATOM   1657  C   ALA A 106      26.814   5.851  -3.449  1.00 57.69           C  
ATOM   1658  CB  ALA A 106      28.204   3.729  -3.407  1.00 57.69           C  
ATOM   1659  HB1 ALA A 106      27.857   3.543  -2.390  1.00 57.69           H  
ATOM   1660  HB2 ALA A 106      29.136   4.294  -3.370  1.00 57.69           H  
ATOM   1661  HB3 ALA A 106      28.375   2.772  -3.899  1.00 57.69           H  
ATOM   1662  O   ALA A 106      25.989   5.887  -2.538  1.00 57.69           O  
ATOM   1663  N   ALA A 107      27.457   6.951  -3.857  1.00 58.17           N  
ATOM   1664  H   ALA A 107      28.057   6.878  -4.666  1.00 58.17           H  
ATOM   1665  CA  ALA A 107      27.176   8.286  -3.335  1.00 58.17           C  
ATOM   1666  HA  ALA A 107      27.085   8.235  -2.250  1.00 58.17           H  
ATOM   1667  C   ALA A 107      25.855   8.848  -3.881  1.00 58.17           C  
ATOM   1668  CB  ALA A 107      28.356   9.198  -3.687  1.00 58.17           C  
ATOM   1669  HB1 ALA A 107      28.176  10.195  -3.285  1.00 58.17           H  
ATOM   1670  HB2 ALA A 107      29.275   8.800  -3.256  1.00 58.17           H  
ATOM   1671  HB3 ALA A 107      28.464   9.268  -4.770  1.00 58.17           H  
ATOM   1672  O   ALA A 107      25.083   9.435  -3.126  1.00 58.17           O  
ATOM   1673  N   GLU A 108      25.587   8.640  -5.171  1.00 58.11           N  
ATOM   1674  H   GLU A 108      26.263   8.164  -5.751  1.00 58.11           H  
ATOM   1675  CA  GLU A 108      24.299   8.959  -5.786  1.00 58.11           C  
ATOM   1676  HA  GLU A 108      24.039   9.998  -5.580  1.00 58.11           H  
ATOM   1677  C   GLU A 108      23.205   8.099  -5.166  1.00 58.11           C  
ATOM   1678  CB  GLU A 108      24.388   8.765  -7.301  1.00 58.11           C  
ATOM   1679  HB2 GLU A 108      24.892   7.819  -7.501  1.00 58.11           H  
ATOM   1680  HB3 GLU A 108      23.386   8.706  -7.727  1.00 58.11           H  
ATOM   1681  O   GLU A 108      22.260   8.634  -4.615  1.00 58.11           O  
ATOM   1682  CG  GLU A 108      25.142   9.949  -7.929  1.00 58.11           C  
ATOM   1683  HG2 GLU A 108      25.982  10.228  -7.293  1.00 58.11           H  
ATOM   1684  HG3 GLU A 108      24.469  10.805  -7.965  1.00 58.11           H  
ATOM   1685  CD  GLU A 108      25.693   9.648  -9.322  1.00 58.11           C  
ATOM   1686  OE1 GLU A 108      25.749  10.612 -10.117  1.00 58.11           O  
ATOM   1687  OE2 GLU A 108      26.163   8.498  -9.496  1.00 58.11           O  
ATOM   1688  N   ALA A 109      23.385   6.787  -5.088  1.00 56.73           N  
ATOM   1689  H   ALA A 109      24.194   6.393  -5.547  1.00 56.73           H  
ATOM   1690  CA  ALA A 109      22.501   5.887  -4.362  1.00 56.73           C  
ATOM   1691  HA  ALA A 109      21.589   5.736  -4.940  1.00 56.73           H  
ATOM   1692  C   ALA A 109      22.106   6.405  -2.973  1.00 56.73           C  
ATOM   1693  CB  ALA A 109      23.250   4.573  -4.219  1.00 56.73           C  
ATOM   1694  HB1 ALA A 109      22.613   3.866  -3.687  1.00 56.73           H  
ATOM   1695  HB2 ALA A 109      24.155   4.706  -3.627  1.00 56.73           H  
ATOM   1696  HB3 ALA A 109      23.534   4.219  -5.210  1.00 56.73           H  
ATOM   1697  O   ALA A 109      20.925   6.578  -2.689  1.00 56.73           O  
ATOM   1698  N   ALA A 110      23.094   6.737  -2.138  1.00 58.17           N  
ATOM   1699  H   ALA A 110      24.047   6.573  -2.428  1.00 58.17           H  
ATOM   1700  CA  ALA A 110      22.864   7.244  -0.789  1.00 58.17           C  
ATOM   1701  HA  ALA A 110      22.261   6.516  -0.245  1.00 58.17           H  
ATOM   1702  C   ALA A 110      22.104   8.587  -0.755  1.00 58.17           C  
ATOM   1703  CB  ALA A 110      24.228   7.365  -0.102  1.00 58.17           C  
ATOM   1704  HB1 ALA A 110      24.090   7.708   0.923  1.00 58.17           H  
ATOM   1705  HB2 ALA A 110      24.718   6.391  -0.087  1.00 58.17           H  
ATOM   1706  HB3 ALA A 110      24.854   8.076  -0.641  1.00 58.17           H  
ATOM   1707  O   ALA A 110      21.515   8.938   0.270  1.00 58.17           O  
ATOM   1708  N   ALA A 111      22.112   9.346  -1.854  1.00 60.43           N  
ATOM   1709  H   ALA A 111      22.591   9.001  -2.673  1.00 60.43           H  
ATOM   1710  CA  ALA A 111      21.360  10.585  -1.994  1.00 60.43           C  
ATOM   1711  HA  ALA A 111      21.311  11.066  -1.017  1.00 60.43           H  
ATOM   1712  C   ALA A 111      19.899  10.365  -2.433  1.00 60.43           C  
ATOM   1713  CB  ALA A 111      22.134  11.527  -2.925  1.00 60.43           C  
ATOM   1714  HB1 ALA A 111      22.274  11.069  -3.904  1.00 60.43           H  
ATOM   1715  HB2 ALA A 111      23.116  11.735  -2.499  1.00 60.43           H  
ATOM   1716  HB3 ALA A 111      21.585  12.461  -3.043  1.00 60.43           H  
ATOM   1717  O   ALA A 111      19.089  11.274  -2.235  1.00 60.43           O  
ATOM   1718  N   ALA A 112      19.538   9.190  -2.967  1.00 58.58           N  
ATOM   1719  H   ALA A 112      20.235   8.467  -3.077  1.00 58.58           H  
ATOM   1720  CA  ALA A 112      18.154   8.860  -3.296  1.00 58.58           C  
ATOM   1721  HA  ALA A 112      17.753   9.661  -3.916  1.00 58.58           H  
ATOM   1722  C   ALA A 112      17.319   8.771  -2.011  1.00 58.58           C  
ATOM   1723  CB  ALA A 112      18.084   7.562  -4.111  1.00 58.58           C  
ATOM   1724  HB1 ALA A 112      17.053   7.373  -4.409  1.00 58.58           H  
ATOM   1725  HB2 ALA A 112      18.701   7.647  -5.005  1.00 58.58           H  
ATOM   1726  HB3 ALA A 112      18.439   6.725  -3.510  1.00 58.58           H  
ATOM   1727  O   ALA A 112      17.684   8.090  -1.044  1.00 58.58           O  
ATOM   1728  N   LYS A 113      16.183   9.475  -2.000  1.00 63.76           N  
ATOM   1729  H   LYS A 113      15.937   9.980  -2.839  1.00 63.76           H  
ATOM   1730  CA  LYS A 113      15.273   9.530  -0.853  1.00 63.76           C  
ATOM   1731  HA  LYS A 113      15.630   8.845  -0.084  1.00 63.76           H  
ATOM   1732  C   LYS A 113      13.883   9.063  -1.247  1.00 63.76           C  
ATOM   1733  CB  LYS A 113      15.233  10.941  -0.250  1.00 63.76           C  
ATOM   1734  HB2 LYS A 113      15.011  11.664  -1.035  1.00 63.76           H  
ATOM   1735  HB3 LYS A 113      14.439  10.983   0.495  1.00 63.76           H  
ATOM   1736  O   LYS A 113      13.321   9.514  -2.246  1.00 63.76           O  
ATOM   1737  CG  LYS A 113      16.562  11.297   0.426  1.00 63.76           C  
ATOM   1738  HG2 LYS A 113      16.777  10.566   1.205  1.00 63.76           H  
ATOM   1739  HG3 LYS A 113      17.364  11.273  -0.312  1.00 63.76           H  
ATOM   1740  CD  LYS A 113      16.497  12.694   1.044  1.00 63.76           C  
ATOM   1741  HD2 LYS A 113      15.734  12.713   1.822  1.00 63.76           H  
ATOM   1742  HD3 LYS A 113      16.245  13.412   0.264  1.00 63.76           H  
ATOM   1743  CE  LYS A 113      17.870  13.023   1.629  1.00 63.76           C  
ATOM   1744  HE2 LYS A 113      18.119  12.273   2.380  1.00 63.76           H  
ATOM   1745  HE3 LYS A 113      18.604  12.942   0.828  1.00 63.76           H  
ATOM   1746  NZ  LYS A 113      17.885  14.383   2.212  1.00 63.76           N  
ATOM   1747  HZ1 LYS A 113      17.200  14.449   2.951  1.00 63.76           H  
ATOM   1748  HZ2 LYS A 113      17.662  15.048   1.485  1.00 63.76           H  
ATOM   1749  HZ3 LYS A 113      18.806  14.588   2.573  1.00 63.76           H  
ATOM   1750  N   MET A 114      13.304   8.216  -0.400  1.00 63.50           N  
ATOM   1751  H   MET A 114      13.853   7.891   0.383  1.00 63.50           H  
ATOM   1752  CA  MET A 114      11.861   7.994  -0.368  1.00 63.50           C  
ATOM   1753  HA  MET A 114      11.403   8.430  -1.256  1.00 63.50           H  
ATOM   1754  C   MET A 114      11.308   8.699   0.855  1.00 63.50           C  
ATOM   1755  CB  MET A 114      11.478   6.510  -0.337  1.00 63.50           C  
ATOM   1756  HB2 MET A 114      11.879   6.048   0.564  1.00 63.50           H  
ATOM   1757  HB3 MET A 114      11.870   5.999  -1.217  1.00 63.50           H  
ATOM   1758  O   MET A 114      11.824   8.534   1.963  1.00 63.50           O  
ATOM   1759  CG  MET A 114       9.957   6.338  -0.373  1.00 63.50           C  
ATOM   1760  HG2 MET A 114       9.504   6.858   0.471  1.00 63.50           H  
ATOM   1761  HG3 MET A 114       9.574   6.796  -1.285  1.00 63.50           H  
ATOM   1762  SD  MET A 114       9.389   4.627  -0.316  1.00 63.50           S  
ATOM   1763  CE  MET A 114       9.896   4.241   1.331  1.00 63.50           C  
ATOM   1764  HE1 MET A 114      10.962   4.012   1.324  1.00 63.50           H  
ATOM   1765  HE2 MET A 114       9.288   3.400   1.665  1.00 63.50           H  
ATOM   1766  HE3 MET A 114       9.701   5.091   1.986  1.00 63.50           H  
ATOM   1767  N   ARG A 115      10.228   9.443   0.656  1.00 69.67           N  
ATOM   1768  H   ARG A 115       9.865   9.511  -0.284  1.00 69.67           H  
ATOM   1769  CA  ARG A 115       9.444  10.055   1.720  1.00 69.67           C  
ATOM   1770  HA  ARG A 115       9.915   9.872   2.686  1.00 69.67           H  
ATOM   1771  C   ARG A 115       8.065   9.420   1.732  1.00 69.67           C  
ATOM   1772  CB  ARG A 115       9.350  11.566   1.505  1.00 69.67           C  
ATOM   1773  HB2 ARG A 115       8.823  11.745   0.568  1.00 69.67           H  
ATOM   1774  HB3 ARG A 115       8.763  12.002   2.313  1.00 69.67           H  
ATOM   1775  O   ARG A 115       7.367   9.408   0.721  1.00 69.67           O  
ATOM   1776  CG  ARG A 115      10.715  12.263   1.447  1.00 69.67           C  
ATOM   1777  HG2 ARG A 115      11.340  11.810   0.677  1.00 69.67           H  
ATOM   1778  HG3 ARG A 115      11.215  12.197   2.413  1.00 69.67           H  
ATOM   1779  CD  ARG A 115      10.470  13.725   1.080  1.00 69.67           C  
ATOM   1780  HD2 ARG A 115       9.835  13.762   0.195  1.00 69.67           H  
ATOM   1781  HD3 ARG A 115       9.924  14.212   1.888  1.00 69.67           H  
ATOM   1782  NE  ARG A 115      11.721  14.429   0.762  1.00 69.67           N  
ATOM   1783  HE  ARG A 115      12.121  14.232  -0.145  1.00 69.67           H  
ATOM   1784  NH1 ARG A 115      11.690  15.943   2.503  1.00 69.67           N  
ATOM   1785 HH11 ARG A 115      11.015  15.387   3.009  1.00 69.67           H  
ATOM   1786 HH12 ARG A 115      12.026  16.784   2.952  1.00 69.67           H  
ATOM   1787  NH2 ARG A 115      13.149  16.152   0.797  1.00 69.67           N  
ATOM   1788 HH21 ARG A 115      13.396  17.073   1.129  1.00 69.67           H  
ATOM   1789 HH22 ARG A 115      13.363  15.894  -0.156  1.00 69.67           H  
ATOM   1790  CZ  ARG A 115      12.178  15.499   1.373  1.00 69.67           C  
ATOM   1791  N   VAL A 116       7.667   8.922   2.892  1.00 68.71           N  
ATOM   1792  H   VAL A 116       8.320   8.935   3.662  1.00 68.71           H  
ATOM   1793  CA  VAL A 116       6.305   8.474   3.168  1.00 68.71           C  
ATOM   1794  HA  VAL A 116       5.730   8.418   2.243  1.00 68.71           H  
ATOM   1795  C   VAL A 116       5.672   9.512   4.077  1.00 68.71           C  
ATOM   1796  CB  VAL A 116       6.296   7.078   3.817  1.00 68.71           C  
ATOM   1797  HB  VAL A 116       6.799   7.123   4.783  1.00 68.71           H  
ATOM   1798  O   VAL A 116       6.105   9.661   5.216  1.00 68.71           O  
ATOM   1799  CG1 VAL A 116       4.860   6.590   4.029  1.00 68.71           C  
ATOM   1800 HG11 VAL A 116       4.864   5.595   4.474  1.00 68.71           H  
ATOM   1801 HG12 VAL A 116       4.328   7.264   4.701  1.00 68.71           H  
ATOM   1802 HG13 VAL A 116       4.332   6.550   3.076  1.00 68.71           H  
ATOM   1803  CG2 VAL A 116       7.029   6.051   2.945  1.00 68.71           C  
ATOM   1804 HG21 VAL A 116       8.083   6.319   2.866  1.00 68.71           H  
ATOM   1805 HG22 VAL A 116       6.589   6.022   1.949  1.00 68.71           H  
ATOM   1806 HG23 VAL A 116       6.956   5.060   3.392  1.00 68.71           H  
ATOM   1807  N   ARG A 117       4.668  10.242   3.591  1.00 67.76           N  
ATOM   1808  H   ARG A 117       4.347  10.041   2.655  1.00 67.76           H  
ATOM   1809  CA  ARG A 117       3.821  11.078   4.444  1.00 67.76           C  
ATOM   1810  HA  ARG A 117       4.361  11.300   5.364  1.00 67.76           H  
ATOM   1811  C   ARG A 117       2.575  10.305   4.837  1.00 67.76           C  
ATOM   1812  CB  ARG A 117       3.463  12.425   3.814  1.00 67.76           C  
ATOM   1813  HB2 ARG A 117       2.920  12.263   2.884  1.00 67.76           H  
ATOM   1814  HB3 ARG A 117       2.805  12.956   4.502  1.00 67.76           H  
ATOM   1815  O   ARG A 117       1.909   9.712   3.991  1.00 67.76           O  
ATOM   1816  CG  ARG A 117       4.691  13.296   3.546  1.00 67.76           C  
ATOM   1817  HG2 ARG A 117       5.289  12.852   2.751  1.00 67.76           H  
ATOM   1818  HG3 ARG A 117       5.293  13.365   4.452  1.00 67.76           H  
ATOM   1819  CD  ARG A 117       4.247  14.704   3.138  1.00 67.76           C  
ATOM   1820  HD2 ARG A 117       3.731  15.172   3.976  1.00 67.76           H  
ATOM   1821  HD3 ARG A 117       3.550  14.620   2.305  1.00 67.76           H  
ATOM   1822  NE  ARG A 117       5.419  15.515   2.774  1.00 67.76           N  
ATOM   1823  HE  ARG A 117       6.245  15.388   3.342  1.00 67.76           H  
ATOM   1824  NH1 ARG A 117       4.692  16.312   0.754  1.00 67.76           N  
ATOM   1825 HH11 ARG A 117       4.930  16.186  -0.219  1.00 67.76           H  
ATOM   1826 HH12 ARG A 117       3.744  16.122   1.048  1.00 67.76           H  
ATOM   1827  NH2 ARG A 117       6.873  16.282   1.262  1.00 67.76           N  
ATOM   1828 HH21 ARG A 117       7.065  16.140   0.280  1.00 67.76           H  
ATOM   1829 HH22 ARG A 117       7.558  15.962   1.932  1.00 67.76           H  
ATOM   1830  CZ  ARG A 117       5.645  16.069   1.607  1.00 67.76           C  
ATOM   1831  N   LEU A 118       2.277  10.334   6.122  1.00 66.76           N  
ATOM   1832  H   LEU A 118       2.898  10.847   6.733  1.00 66.76           H  
ATOM   1833  CA  LEU A 118       1.159   9.660   6.752  1.00 66.76           C  
ATOM   1834  HA  LEU A 118       0.556   9.121   6.022  1.00 66.76           H  
ATOM   1835  C   LEU A 118       0.324  10.727   7.429  1.00 66.76           C  
ATOM   1836  CB  LEU A 118       1.690   8.697   7.820  1.00 66.76           C  
ATOM   1837  HB2 LEU A 118       0.838   8.162   8.239  1.00 66.76           H  
ATOM   1838  HB3 LEU A 118       2.141   9.291   8.615  1.00 66.76           H  
ATOM   1839  O   LEU A 118       0.842  11.414   8.301  1.00 66.76           O  
ATOM   1840  CG  LEU A 118       2.731   7.675   7.357  1.00 66.76           C  
ATOM   1841  HG  LEU A 118       3.485   8.149   6.728  1.00 66.76           H  
ATOM   1842  CD1 LEU A 118       3.456   7.170   8.604  1.00 66.76           C  
ATOM   1843 HD11 LEU A 118       3.989   6.242   8.398  1.00 66.76           H  
ATOM   1844 HD12 LEU A 118       4.177   7.926   8.917  1.00 66.76           H  
ATOM   1845 HD13 LEU A 118       2.765   7.019   9.433  1.00 66.76           H  
ATOM   1846  CD2 LEU A 118       2.070   6.560   6.546  1.00 66.76           C  
ATOM   1847 HD21 LEU A 118       2.815   5.812   6.276  1.00 66.76           H  
ATOM   1848 HD22 LEU A 118       1.276   6.086   7.123  1.00 66.76           H  
ATOM   1849 HD23 LEU A 118       1.648   6.981   5.634  1.00 66.76           H  
ATOM   1850  N   ARG A 119      -0.944  10.865   7.069  1.00 63.38           N  
ATOM   1851  H   ARG A 119      -1.305  10.286   6.325  1.00 63.38           H  
ATOM   1852  CA  ARG A 119      -1.856  11.777   7.750  1.00 63.38           C  
ATOM   1853  HA  ARG A 119      -1.349  12.228   8.603  1.00 63.38           H  
ATOM   1854  C   ARG A 119      -3.037  11.004   8.298  1.00 63.38           C  
ATOM   1855  CB  ARG A 119      -2.240  12.912   6.805  1.00 63.38           C  
ATOM   1856  HB2 ARG A 119      -1.343  13.467   6.533  1.00 63.38           H  
ATOM   1857  HB3 ARG A 119      -2.668  12.489   5.896  1.00 63.38           H  
ATOM   1858  O   ARG A 119      -3.686  10.259   7.566  1.00 63.38           O  
ATOM   1859  CG  ARG A 119      -3.250  13.866   7.437  1.00 63.38           C  
ATOM   1860  HG2 ARG A 119      -4.162  13.327   7.696  1.00 63.38           H  
ATOM   1861  HG3 ARG A 119      -2.829  14.321   8.333  1.00 63.38           H  
ATOM   1862  CD  ARG A 119      -3.597  14.948   6.421  1.00 63.38           C  
ATOM   1863  HD2 ARG A 119      -2.712  15.558   6.240  1.00 63.38           H  
ATOM   1864  HD3 ARG A 119      -3.901  14.478   5.486  1.00 63.38           H  
ATOM   1865  NE  ARG A 119      -4.715  15.740   6.933  1.00 63.38           N  
ATOM   1866  HE  ARG A 119      -5.520  15.210   7.238  1.00 63.38           H  
ATOM   1867  NH1 ARG A 119      -3.885  17.846   6.594  1.00 63.38           N  
ATOM   1868 HH11 ARG A 119      -3.923  18.834   6.795  1.00 63.38           H  
ATOM   1869 HH12 ARG A 119      -3.031  17.419   6.264  1.00 63.38           H  
ATOM   1870  NH2 ARG A 119      -5.826  17.504   7.702  1.00 63.38           N  
ATOM   1871 HH21 ARG A 119      -5.902  18.473   7.976  1.00 63.38           H  
ATOM   1872 HH22 ARG A 119      -6.409  16.785   8.106  1.00 63.38           H  
ATOM   1873  CZ  ARG A 119      -4.799  17.036   7.061  1.00 63.38           C  
ATOM   1874  N   ASN A 120      -3.316  11.195   9.578  1.00 59.75           N  
ATOM   1875  H   ASN A 120      -2.746  11.843  10.102  1.00 59.75           H  
ATOM   1876  CA  ASN A 120      -4.442  10.573  10.248  1.00 59.75           C  
ATOM   1877  HA  ASN A 120      -4.865   9.782   9.630  1.00 59.75           H  
ATOM   1878  C   ASN A 120      -5.541  11.614  10.491  1.00 59.75           C  
ATOM   1879  CB  ASN A 120      -3.923   9.935  11.539  1.00 59.75           C  
ATOM   1880  HB2 ASN A 120      -3.460  10.715  12.144  1.00 59.75           H  
ATOM   1881  HB3 ASN A 120      -3.187   9.166  11.307  1.00 59.75           H  
ATOM   1882  O   ASN A 120      -5.437  12.427  11.397  1.00 59.75           O  
ATOM   1883  CG  ASN A 120      -5.026   9.305  12.348  1.00 59.75           C  
ATOM   1884  ND2 ASN A 120      -4.777   9.016  13.596  1.00 59.75           N  
ATOM   1885 HD21 ASN A 120      -3.820   9.051  13.915  1.00 59.75           H  
ATOM   1886 HD22 ASN A 120      -5.478   8.509  14.118  1.00 59.75           H  
ATOM   1887  OD1 ASN A 120      -6.116   9.058  11.860  1.00 59.75           O  
ATOM   1888  N   ASP A 121      -6.619  11.568   9.715  1.00 56.13           N  
ATOM   1889  H   ASP A 121      -6.665  10.861   8.995  1.00 56.13           H  
ATOM   1890  CA  ASP A 121      -7.829  12.371   9.927  1.00 56.13           C  
ATOM   1891  HA  ASP A 121      -7.592  13.207  10.586  1.00 56.13           H  
ATOM   1892  C   ASP A 121      -8.937  11.556  10.646  1.00 56.13           C  
ATOM   1893  CB  ASP A 121      -8.299  12.974   8.590  1.00 56.13           C  
ATOM   1894  HB2 ASP A 121      -8.427  12.162   7.873  1.00 56.13           H  
ATOM   1895  HB3 ASP A 121      -9.268  13.453   8.731  1.00 56.13           H  
ATOM   1896  O   ASP A 121     -10.122  11.898  10.582  1.00 56.13           O  
ATOM   1897  CG  ASP A 121      -7.363  14.018   7.966  1.00 56.13           C  
ATOM   1898  OD1 ASP A 121      -6.977  15.015   8.622  1.00 56.13           O  
ATOM   1899  OD2 ASP A 121      -7.091  13.909   6.753  1.00 56.13           O  
ATOM   1900  N   SER A 122      -8.583  10.448  11.310  1.00 53.79           N  
ATOM   1901  H   SER A 122      -7.604  10.202  11.331  1.00 53.79           H  
ATOM   1902  CA  SER A 122      -9.486   9.676  12.174  1.00 53.79           C  
ATOM   1903  HA  SER A 122     -10.488   9.724  11.749  1.00 53.79           H  
ATOM   1904  C   SER A 122      -9.573  10.253  13.591  1.00 53.79           C  
ATOM   1905  CB  SER A 122      -9.079   8.196  12.218  1.00 53.79           C  
ATOM   1906  HB2 SER A 122      -8.738   7.861  11.239  1.00 53.79           H  
ATOM   1907  HB3 SER A 122      -9.939   7.599  12.524  1.00 53.79           H  
ATOM   1908  O   SER A 122      -8.863  11.190  13.949  1.00 53.79           O  
ATOM   1909  OG  SER A 122      -8.087   7.972  13.168  1.00 53.79           O  
ATOM   1910  HG  SER A 122      -7.253   8.240  12.776  1.00 53.79           H  
ATOM   1911  N   SER A 123     -10.456   9.686  14.418  1.00 60.01           N  
ATOM   1912  H   SER A 123     -11.002   8.905  14.084  1.00 60.01           H  
ATOM   1913  CA  SER A 123     -10.567  10.032  15.840  1.00 60.01           C  
ATOM   1914  HA  SER A 123     -10.254  11.068  15.972  1.00 60.01           H  
ATOM   1915  C   SER A 123      -9.674   9.195  16.763  1.00 60.01           C  
ATOM   1916  CB  SER A 123     -12.027   9.940  16.290  1.00 60.01           C  
ATOM   1917  HB2 SER A 123     -12.616  10.665  15.728  1.00 60.01           H  
ATOM   1918  HB3 SER A 123     -12.099  10.185  17.349  1.00 60.01           H  
ATOM   1919  O   SER A 123      -9.676   9.444  17.968  1.00 60.01           O  
ATOM   1920  OG  SER A 123     -12.558   8.646  16.065  1.00 60.01           O  
ATOM   1921  HG  SER A 123     -11.994   7.996  16.490  1.00 60.01           H  
ATOM   1922  N   THR A 124      -8.946   8.200  16.247  1.00 54.10           N  
ATOM   1923  H   THR A 124      -8.916   8.060  15.247  1.00 54.10           H  
ATOM   1924  CA  THR A 124      -8.087   7.302  17.038  1.00 54.10           C  
ATOM   1925  HA  THR A 124      -8.080   7.652  18.070  1.00 54.10           H  
ATOM   1926  C   THR A 124      -6.638   7.337  16.541  1.00 54.10           C  
ATOM   1927  CB  THR A 124      -8.632   5.859  17.065  1.00 54.10           C  
ATOM   1928  HB  THR A 124      -7.882   5.200  17.502  1.00 54.10           H  
ATOM   1929  O   THR A 124      -6.401   7.581  15.361  1.00 54.10           O  
ATOM   1930  CG2 THR A 124      -9.907   5.787  17.906  1.00 54.10           C  
ATOM   1931 HG21 THR A 124      -9.705   6.147  18.915  1.00 54.10           H  
ATOM   1932 HG22 THR A 124     -10.235   4.749  17.962  1.00 54.10           H  
ATOM   1933 HG23 THR A 124     -10.695   6.386  17.451  1.00 54.10           H  
ATOM   1934  OG1 THR A 124      -8.991   5.379  15.793  1.00 54.10           O  
ATOM   1935  HG1 THR A 124      -9.116   4.430  15.872  1.00 54.10           H  
ATOM   1936  N   PRO A 125      -5.624   7.179  17.414  1.00 58.20           N  
ATOM   1937  CA  PRO A 125      -4.256   6.979  16.951  1.00 58.20           C  
ATOM   1938  HA  PRO A 125      -3.941   7.840  16.361  1.00 58.20           H  
ATOM   1939  C   PRO A 125      -4.171   5.729  16.094  1.00 58.20           C  
ATOM   1940  CB  PRO A 125      -3.376   6.852  18.196  1.00 58.20           C  
ATOM   1941  HB2 PRO A 125      -3.224   5.803  18.449  1.00 58.20           H  
ATOM   1942  HB3 PRO A 125      -2.418   7.355  18.064  1.00 58.20           H  
ATOM   1943  O   PRO A 125      -4.865   4.747  16.356  1.00 58.20           O  
ATOM   1944  CG  PRO A 125      -4.217   7.513  19.285  1.00 58.20           C  
ATOM   1945  HG2 PRO A 125      -3.986   7.112  20.272  1.00 58.20           H  
ATOM   1946  HG3 PRO A 125      -4.058   8.591  19.265  1.00 58.20           H  
ATOM   1947  CD  PRO A 125      -5.654   7.194  18.866  1.00 58.20           C  
ATOM   1948  HD2 PRO A 125      -6.329   7.957  19.252  1.00 58.20           H  
ATOM   1949  HD3 PRO A 125      -5.937   6.207  19.231  1.00 58.20           H  
ATOM   1950  N   VAL A 126      -3.296   5.766  15.102  1.00 55.69           N  
ATOM   1951  H   VAL A 126      -2.775   6.612  14.923  1.00 55.69           H  
ATOM   1952  CA  VAL A 126      -3.081   4.634  14.213  1.00 55.69           C  
ATOM   1953  HA  VAL A 126      -3.531   3.744  14.653  1.00 55.69           H  
ATOM   1954  C   VAL A 126      -1.558   4.402  14.178  1.00 55.69           C  
ATOM   1955  CB  VAL A 126      -3.804   4.885  12.857  1.00 55.69           C  
ATOM   1956  HB  VAL A 126      -3.190   5.537  12.236  1.00 55.69           H  
ATOM   1957  O   VAL A 126      -0.791   5.328  13.936  1.00 55.69           O  
ATOM   1958  CG1 VAL A 126      -4.183   3.579  12.141  1.00 55.69           C  
ATOM   1959 HG11 VAL A 126      -3.526   2.757  12.425  1.00 55.69           H  
ATOM   1960 HG12 VAL A 126      -5.175   3.243  12.442  1.00 55.69           H  
ATOM   1961 HG13 VAL A 126      -4.192   3.731  11.062  1.00 55.69           H  
ATOM   1962  CG2 VAL A 126      -5.155   5.604  12.930  1.00 55.69           C  
ATOM   1963 HG21 VAL A 126      -5.596   5.696  11.937  1.00 55.69           H  
ATOM   1964 HG22 VAL A 126      -5.841   5.069  13.587  1.00 55.69           H  
ATOM   1965 HG23 VAL A 126      -5.013   6.606  13.335  1.00 55.69           H  
ATOM   1966  N   GLU A 127      -1.077   3.192  14.475  1.00 57.03           N  
ATOM   1967  H   GLU A 127      -1.729   2.454  14.703  1.00 57.03           H  
ATOM   1968  CA  GLU A 127       0.350   2.806  14.379  1.00 57.03           C  
ATOM   1969  HA  GLU A 127       0.990   3.651  14.636  1.00 57.03           H  
ATOM   1970  C   GLU A 127       0.770   2.347  12.971  1.00 57.03           C  
ATOM   1971  CB  GLU A 127       0.601   1.720  15.433  1.00 57.03           C  
ATOM   1972  HB2 GLU A 127       0.415   2.157  16.414  1.00 57.03           H  
ATOM   1973  HB3 GLU A 127      -0.097   0.895  15.289  1.00 57.03           H  
ATOM   1974  O   GLU A 127       0.104   1.493  12.456  1.00 57.03           O  
ATOM   1975  CG  GLU A 127       2.034   1.183  15.392  1.00 57.03           C  
ATOM   1976  HG2 GLU A 127       2.716   2.030  15.321  1.00 57.03           H  
ATOM   1977  HG3 GLU A 127       2.169   0.574  14.498  1.00 57.03           H  
ATOM   1978  CD  GLU A 127       2.372   0.374  16.651  1.00 57.03           C  
ATOM   1979  OE1 GLU A 127       2.482  -0.869  16.581  1.00 57.03           O  
ATOM   1980  OE2 GLU A 127       2.612   1.030  17.689  1.00 57.03           O  
ATOM   1981  N   VAL A 128       1.839   2.842  12.335  1.00 59.05           N  
ATOM   1982  H   VAL A 128       2.320   3.609  12.783  1.00 59.05           H  
ATOM   1983  CA  VAL A 128       2.289   2.493  10.961  1.00 59.05           C  
ATOM   1984  HA  VAL A 128       1.514   1.904  10.471  1.00 59.05           H  
ATOM   1985  C   VAL A 128       3.604   1.736  10.981  1.00 59.05           C  
ATOM   1986  CB  VAL A 128       2.563   3.724  10.067  1.00 59.05           C  
ATOM   1987  HB  VAL A 128       3.394   4.310  10.461  1.00 59.05           H  
ATOM   1988  O   VAL A 128       4.620   2.322  11.327  1.00 59.05           O  
ATOM   1989  CG1 VAL A 128       2.856   3.381   8.598  1.00 59.05           C  
ATOM   1990 HG11 VAL A 128       3.452   2.474   8.502  1.00 59.05           H  
ATOM   1991 HG12 VAL A 128       1.917   3.271   8.056  1.00 59.05           H  
ATOM   1992 HG13 VAL A 128       3.400   4.202   8.132  1.00 59.05           H  
ATOM   1993  CG2 VAL A 128       1.357   4.597  10.011  1.00 59.05           C  
ATOM   1994 HG21 VAL A 128       1.450   5.395   9.274  1.00 59.05           H  
ATOM   1995 HG22 VAL A 128       1.155   5.015  10.997  1.00 59.05           H  
ATOM   1996 HG23 VAL A 128       0.577   3.909   9.686  1.00 59.05           H  
ATOM   1997  N   HIS A 129       3.680   0.510  10.484  1.00 58.48           N  
ATOM   1998  H   HIS A 129       2.813   0.057  10.230  1.00 58.48           H  
ATOM   1999  CA  HIS A 129       4.946  -0.192  10.284  1.00 58.48           C  
ATOM   2000  HA  HIS A 129       5.718   0.287  10.887  1.00 58.48           H  
ATOM   2001  C   HIS A 129       5.376  -0.136   8.824  1.00 58.48           C  
ATOM   2002  CB  HIS A 129       4.891  -1.628  10.779  1.00 58.48           C  
ATOM   2003  HB2 HIS A 129       4.328  -2.234  10.070  1.00 58.48           H  
ATOM   2004  HB3 HIS A 129       5.905  -2.028  10.787  1.00 58.48           H  
ATOM   2005  O   HIS A 129       4.935  -0.930   8.002  1.00 58.48           O  
ATOM   2006  CG  HIS A 129       4.309  -1.784  12.153  1.00 58.48           C  
ATOM   2007  CD2 HIS A 129       2.986  -1.780  12.497  1.00 58.48           C  
ATOM   2008  HD2 HIS A 129       2.141  -1.613  11.846  1.00 58.48           H  
ATOM   2009  ND1 HIS A 129       5.024  -1.981  13.307  1.00 58.48           N  
ATOM   2010  HD1 HIS A 129       6.025  -1.881  13.400  1.00 58.48           H  
ATOM   2011  CE1 HIS A 129       4.145  -2.124  14.314  1.00 58.48           C  
ATOM   2012  HE1 HIS A 129       4.379  -2.235  15.362  1.00 58.48           H  
ATOM   2013  NE2 HIS A 129       2.896  -2.039  13.851  1.00 58.48           N  
ATOM   2014  N   ILE A 130       6.262   0.789   8.496  1.00 62.70           N  
ATOM   2015  H   ILE A 130       6.620   1.370   9.240  1.00 62.70           H  
ATOM   2016  CA  ILE A 130       6.826   0.942   7.170  1.00 62.70           C  
ATOM   2017  HA  ILE A 130       6.015   0.691   6.487  1.00 62.70           H  
ATOM   2018  C   ILE A 130       8.041   0.020   6.989  1.00 62.70           C  
ATOM   2019  CB  ILE A 130       7.164   2.398   6.854  1.00 62.70           C  
ATOM   2020  HB  ILE A 130       8.033   2.654   7.460  1.00 62.70           H  
ATOM   2021  O   ILE A 130       8.991   0.111   7.760  1.00 62.70           O  
ATOM   2022  CG1 ILE A 130       6.043   3.380   7.246  1.00 62.70           C  
ATOM   2023 HG12 ILE A 130       5.154   3.210   6.639  1.00 62.70           H  
ATOM   2024 HG13 ILE A 130       5.784   3.252   8.297  1.00 62.70           H  
ATOM   2025  CG2 ILE A 130       7.495   2.495   5.349  1.00 62.70           C  
ATOM   2026 HG21 ILE A 130       6.631   2.193   4.757  1.00 62.70           H  
ATOM   2027 HG22 ILE A 130       8.334   1.850   5.092  1.00 62.70           H  
ATOM   2028 HG23 ILE A 130       7.769   3.511   5.063  1.00 62.70           H  
ATOM   2029  CD1 ILE A 130       6.479   4.827   7.080  1.00 62.70           C  
ATOM   2030 HD11 ILE A 130       6.620   5.075   6.028  1.00 62.70           H  
ATOM   2031 HD12 ILE A 130       7.416   4.973   7.619  1.00 62.70           H  
ATOM   2032 HD13 ILE A 130       5.716   5.492   7.484  1.00 62.70           H  
ATOM   2033  N   LYS A 131       8.079  -0.822   5.956  1.00 60.11           N  
ATOM   2034  H   LYS A 131       7.271  -0.817   5.349  1.00 60.11           H  
ATOM   2035  CA  LYS A 131       9.300  -1.534   5.520  1.00 60.11           C  
ATOM   2036  HA  LYS A 131      10.091  -1.358   6.248  1.00 60.11           H  
ATOM   2037  C   LYS A 131       9.765  -0.975   4.187  1.00 60.11           C  
ATOM   2038  CB  LYS A 131       9.045  -3.044   5.430  1.00 60.11           C  
ATOM   2039  HB2 LYS A 131       8.343  -3.217   4.614  1.00 60.11           H  
ATOM   2040  HB3 LYS A 131       8.608  -3.393   6.365  1.00 60.11           H  
ATOM   2041  O   LYS A 131       8.899  -0.684   3.383  1.00 60.11           O  
ATOM   2042  CG  LYS A 131      10.307  -3.859   5.119  1.00 60.11           C  
ATOM   2043  HG2 LYS A 131      10.735  -3.512   4.178  1.00 60.11           H  
ATOM   2044  HG3 LYS A 131      11.044  -3.730   5.911  1.00 60.11           H  
ATOM   2045  CD  LYS A 131       9.980  -5.350   4.977  1.00 60.11           C  
ATOM   2046  HD2 LYS A 131       9.156  -5.467   4.273  1.00 60.11           H  
ATOM   2047  HD3 LYS A 131       9.698  -5.768   5.943  1.00 60.11           H  
ATOM   2048  CE  LYS A 131      11.227  -6.037   4.419  1.00 60.11           C  
ATOM   2049  HE2 LYS A 131      12.054  -5.948   5.124  1.00 60.11           H  
ATOM   2050  HE3 LYS A 131      11.508  -5.478   3.526  1.00 60.11           H  
ATOM   2051  NZ  LYS A 131      11.000  -7.441   4.011  1.00 60.11           N  
ATOM   2052  HZ1 LYS A 131      10.716  -8.029   4.782  1.00 60.11           H  
ATOM   2053  HZ2 LYS A 131      10.293  -7.469   3.290  1.00 60.11           H  
ATOM   2054  HZ3 LYS A 131      11.845  -7.801   3.591  1.00 60.11           H  
ATOM   2055  N   VAL A 132      11.067  -0.862   3.936  1.00 61.01           N  
ATOM   2056  H   VAL A 132      11.707  -1.106   4.678  1.00 61.01           H  
ATOM   2057  CA  VAL A 132      11.652  -0.426   2.653  1.00 61.01           C  
ATOM   2058  HA  VAL A 132      10.952  -0.626   1.842  1.00 61.01           H  
ATOM   2059  C   VAL A 132      12.930  -1.206   2.420  1.00 61.01           C  
ATOM   2060  CB  VAL A 132      11.983   1.073   2.650  1.00 61.01           C  
ATOM   2061  HB  VAL A 132      12.776   1.281   3.368  1.00 61.01           H  
ATOM   2062  O   VAL A 132      13.915  -1.007   3.131  1.00 61.01           O  
ATOM   2063  CG1 VAL A 132      12.435   1.551   1.261  1.00 61.01           C  
ATOM   2064 HG11 VAL A 132      11.637   1.406   0.533  1.00 61.01           H  
ATOM   2065 HG12 VAL A 132      12.697   2.608   1.306  1.00 61.01           H  
ATOM   2066 HG13 VAL A 132      13.321   1.004   0.939  1.00 61.01           H  
ATOM   2067  CG2 VAL A 132      10.745   1.838   3.087  1.00 61.01           C  
ATOM   2068 HG21 VAL A 132       9.907   1.596   2.434  1.00 61.01           H  
ATOM   2069 HG22 VAL A 132      10.484   1.597   4.117  1.00 61.01           H  
ATOM   2070 HG23 VAL A 132      10.979   2.903   3.090  1.00 61.01           H  
ATOM   2071  N   GLY A 133      12.919  -2.140   1.470  1.00 63.55           N  
ATOM   2072  H   GLY A 133      12.093  -2.252   0.900  1.00 63.55           H  
ATOM   2073  CA  GLY A 133      14.019  -3.100   1.352  1.00 63.55           C  
ATOM   2074  HA2 GLY A 133      13.786  -3.831   0.578  1.00 63.55           H  
ATOM   2075  HA3 GLY A 133      14.931  -2.572   1.072  1.00 63.55           H  
ATOM   2076  C   GLY A 133      14.241  -3.841   2.679  1.00 63.55           C  
ATOM   2077  O   GLY A 133      13.352  -4.554   3.140  1.00 63.55           O  
ATOM   2078  N   ASP A 134      15.403  -3.660   3.312  1.00 64.35           N  
ATOM   2079  H   ASP A 134      16.073  -3.016   2.916  1.00 64.35           H  
ATOM   2080  CA  ASP A 134      15.727  -4.277   4.611  1.00 64.35           C  
ATOM   2081  HA  ASP A 134      15.139  -5.188   4.720  1.00 64.35           H  
ATOM   2082  C   ASP A 134      15.373  -3.385   5.818  1.00 64.35           C  
ATOM   2083  CB  ASP A 134      17.205  -4.702   4.625  1.00 64.35           C  
ATOM   2084  HB2 ASP A 134      17.831  -3.811   4.568  1.00 64.35           H  
ATOM   2085  HB3 ASP A 134      17.422  -5.214   5.562  1.00 64.35           H  
ATOM   2086  O   ASP A 134      15.337  -3.861   6.955  1.00 64.35           O  
ATOM   2087  CG  ASP A 134      17.539  -5.643   3.460  1.00 64.35           C  
ATOM   2088  OD1 ASP A 134      16.729  -6.545   3.152  1.00 64.35           O  
ATOM   2089  OD2 ASP A 134      18.557  -5.413   2.771  1.00 64.35           O  
ATOM   2090  N   GLU A 135      15.075  -2.102   5.592  1.00 64.62           N  
ATOM   2091  H   GLU A 135      14.994  -1.776   4.640  1.00 64.62           H  
ATOM   2092  CA  GLU A 135      14.724  -1.162   6.657  1.00 64.62           C  
ATOM   2093  HA  GLU A 135      15.377  -1.358   7.508  1.00 64.62           H  
ATOM   2094  C   GLU A 135      13.282  -1.357   7.128  1.00 64.62           C  
ATOM   2095  CB  GLU A 135      14.950   0.296   6.230  1.00 64.62           C  
ATOM   2096  HB2 GLU A 135      14.379   0.518   5.329  1.00 64.62           H  
ATOM   2097  HB3 GLU A 135      14.577   0.927   7.037  1.00 64.62           H  
ATOM   2098  O   GLU A 135      12.380  -1.588   6.326  1.00 64.62           O  
ATOM   2099  CG  GLU A 135      16.437   0.611   6.000  1.00 64.62           C  
ATOM   2100  HG2 GLU A 135      17.007   0.212   6.839  1.00 64.62           H  
ATOM   2101  HG3 GLU A 135      16.771   0.099   5.097  1.00 64.62           H  
ATOM   2102  CD  GLU A 135      16.743   2.115   5.883  1.00 64.62           C  
ATOM   2103  OE1 GLU A 135      17.897   2.425   5.516  1.00 64.62           O  
ATOM   2104  OE2 GLU A 135      15.872   2.946   6.232  1.00 64.62           O  
ATOM   2105  N   LYS A 136      13.050  -1.221   8.440  1.00 70.16           N  
ATOM   2106  H   LYS A 136      13.837  -0.992   9.031  1.00 70.16           H  
ATOM   2107  CA  LYS A 136      11.720  -1.197   9.064  1.00 70.16           C  
ATOM   2108  HA  LYS A 136      10.966  -1.092   8.284  1.00 70.16           H  
ATOM   2109  C   LYS A 136      11.595   0.009   9.995  1.00 70.16           C  
ATOM   2110  CB  LYS A 136      11.435  -2.492   9.840  1.00 70.16           C  
ATOM   2111  HB2 LYS A 136      10.476  -2.378  10.346  1.00 70.16           H  
ATOM   2112  HB3 LYS A 136      12.205  -2.627  10.599  1.00 70.16           H  
ATOM   2113  O   LYS A 136      12.524   0.322  10.735  1.00 70.16           O  
ATOM   2114  CG  LYS A 136      11.369  -3.743   8.955  1.00 70.16           C  
ATOM   2115  HG2 LYS A 136      12.339  -3.920   8.490  1.00 70.16           H  
ATOM   2116  HG3 LYS A 136      10.615  -3.595   8.181  1.00 70.16           H  
ATOM   2117  CD  LYS A 136      10.981  -4.954   9.812  1.00 70.16           C  
ATOM   2118  HD2 LYS A 136       9.994  -4.775  10.239  1.00 70.16           H  
ATOM   2119  HD3 LYS A 136      11.704  -5.065  10.621  1.00 70.16           H  
ATOM   2120  CE  LYS A 136      10.952  -6.230   8.971  1.00 70.16           C  
ATOM   2121  HE2 LYS A 136      11.959  -6.422   8.599  1.00 70.16           H  
ATOM   2122  HE3 LYS A 136      10.296  -6.058   8.117  1.00 70.16           H  
ATOM   2123  NZ  LYS A 136      10.456  -7.375   9.775  1.00 70.16           N  
ATOM   2124  HZ1 LYS A 136       9.517  -7.183  10.092  1.00 70.16           H  
ATOM   2125  HZ2 LYS A 136      11.039  -7.515  10.587  1.00 70.16           H  
ATOM   2126  HZ3 LYS A 136      10.434  -8.224   9.228  1.00 70.16           H  
ATOM   2127  N   ARG A 137      10.434   0.651  10.002  1.00 69.89           N  
ATOM   2128  H   ARG A 137       9.741   0.335   9.338  1.00 69.89           H  
ATOM   2129  CA  ARG A 137      10.068   1.817  10.815  1.00 69.89           C  
ATOM   2130  HA  ARG A 137      10.764   1.955  11.643  1.00 69.89           H  
ATOM   2131  C   ARG A 137       8.670   1.604  11.367  1.00 69.89           C  
ATOM   2132  CB  ARG A 137      10.045   3.057   9.907  1.00 69.89           C  
ATOM   2133  HB2 ARG A 137       9.621   2.761   8.948  1.00 69.89           H  
ATOM   2134  HB3 ARG A 137       9.372   3.806  10.325  1.00 69.89           H  
ATOM   2135  O   ARG A 137       7.768   1.400  10.580  1.00 69.89           O  
ATOM   2136  CG  ARG A 137      11.410   3.698   9.642  1.00 69.89           C  
ATOM   2137  HG2 ARG A 137      11.382   4.123   8.639  1.00 69.89           H  
ATOM   2138  HG3 ARG A 137      12.206   2.955   9.675  1.00 69.89           H  
ATOM   2139  CD  ARG A 137      11.698   4.842  10.616  1.00 69.89           C  
ATOM   2140  HD2 ARG A 137      11.989   4.429  11.581  1.00 69.89           H  
ATOM   2141  HD3 ARG A 137      10.790   5.432  10.740  1.00 69.89           H  
ATOM   2142  NE  ARG A 137      12.767   5.701  10.080  1.00 69.89           N  
ATOM   2143  HE  ARG A 137      13.356   5.291   9.369  1.00 69.89           H  
ATOM   2144  NH1 ARG A 137      12.271   7.614  11.252  1.00 69.89           N  
ATOM   2145 HH11 ARG A 137      11.549   7.111  11.747  1.00 69.89           H  
ATOM   2146 HH12 ARG A 137      12.419   8.598  11.423  1.00 69.89           H  
ATOM   2147  NH2 ARG A 137      13.891   7.632   9.706  1.00 69.89           N  
ATOM   2148 HH21 ARG A 137      14.056   8.612   9.889  1.00 69.89           H  
ATOM   2149 HH22 ARG A 137      14.323   7.204   8.900  1.00 69.89           H  
ATOM   2150  CZ  ARG A 137      12.973   6.974  10.354  1.00 69.89           C  
ATOM   2151  N   THR A 138       8.469   1.725  12.672  1.00 69.38           N  
ATOM   2152  H   THR A 138       9.254   1.904  13.282  1.00 69.38           H  
ATOM   2153  CA  THR A 138       7.121   1.849  13.252  1.00 69.38           C  
ATOM   2154  HA  THR A 138       6.381   1.508  12.527  1.00 69.38           H  
ATOM   2155  C   THR A 138       6.853   3.314  13.589  1.00 69.38           C  
ATOM   2156  CB  THR A 138       6.929   0.967  14.487  1.00 69.38           C  
ATOM   2157  HB  THR A 138       7.563   1.334  15.295  1.00 69.38           H  
ATOM   2158  O   THR A 138       7.737   3.977  14.130  1.00 69.38           O  
ATOM   2159  CG2 THR A 138       5.478   0.966  14.958  1.00 69.38           C  
ATOM   2160 HG21 THR A 138       5.334   0.239  15.757  1.00 69.38           H  
ATOM   2161 HG22 THR A 138       4.807   0.724  14.133  1.00 69.38           H  
ATOM   2162 HG23 THR A 138       5.209   1.945  15.355  1.00 69.38           H  
ATOM   2163  OG1 THR A 138       7.279  -0.374  14.219  1.00 69.38           O  
ATOM   2164  HG1 THR A 138       6.989  -0.853  15.000  1.00 69.38           H  
ATOM   2165  N   VAL A 139       5.671   3.831  13.262  1.00 71.85           N  
ATOM   2166  H   VAL A 139       5.021   3.229  12.776  1.00 71.85           H  
ATOM   2167  CA  VAL A 139       5.290   5.240  13.382  1.00 71.85           C  
ATOM   2168  HA  VAL A 139       5.897   5.720  14.150  1.00 71.85           H  
ATOM   2169  C   VAL A 139       3.833   5.361  13.796  1.00 71.85           C  
ATOM   2170  CB  VAL A 139       5.513   5.984  12.049  1.00 71.85           C  
ATOM   2171  HB  VAL A 139       4.959   5.506  11.242  1.00 71.85           H  
ATOM   2172  O   VAL A 139       2.943   5.185  12.981  1.00 71.85           O  
ATOM   2173  CG1 VAL A 139       5.068   7.446  12.134  1.00 71.85           C  
ATOM   2174 HG11 VAL A 139       5.600   7.957  12.937  1.00 71.85           H  
ATOM   2175 HG12 VAL A 139       5.265   7.933  11.179  1.00 71.85           H  
ATOM   2176 HG13 VAL A 139       3.996   7.518  12.316  1.00 71.85           H  
ATOM   2177  CG2 VAL A 139       6.999   5.949  11.677  1.00 71.85           C  
ATOM   2178 HG21 VAL A 139       7.247   4.976  11.253  1.00 71.85           H  
ATOM   2179 HG22 VAL A 139       7.606   6.132  12.563  1.00 71.85           H  
ATOM   2180 HG23 VAL A 139       7.226   6.733  10.955  1.00 71.85           H  
ATOM   2181  N   THR A 140       3.565   5.727  15.040  1.00 71.18           N  
ATOM   2182  H   THR A 140       4.308   5.820  15.718  1.00 71.18           H  
ATOM   2183  CA  THR A 140       2.211   6.115  15.450  1.00 71.18           C  
ATOM   2184  HA  THR A 140       1.489   5.431  15.004  1.00 71.18           H  
ATOM   2185  C   THR A 140       1.865   7.501  14.921  1.00 71.18           C  
ATOM   2186  CB  THR A 140       2.045   6.034  16.969  1.00 71.18           C  
ATOM   2187  HB  THR A 140       2.589   6.861  17.426  1.00 71.18           H  
ATOM   2188  O   THR A 140       2.630   8.440  15.109  1.00 71.18           O  
ATOM   2189  CG2 THR A 140       0.582   6.109  17.400  1.00 71.18           C  
ATOM   2190 HG21 THR A 140       0.003   5.328  16.906  1.00 71.18           H  
ATOM   2191 HG22 THR A 140       0.167   7.083  17.141  1.00 71.18           H  
ATOM   2192 HG23 THR A 140       0.514   5.979  18.480  1.00 71.18           H  
ATOM   2193  OG1 THR A 140       2.593   4.829  17.462  1.00 71.18           O  
ATOM   2194  HG1 THR A 140       1.996   4.095  17.298  1.00 71.18           H  
ATOM   2195  N   VAL A 141       0.707   7.615  14.274  1.00 64.86           N  
ATOM   2196  H   VAL A 141       0.168   6.773  14.130  1.00 64.86           H  
ATOM   2197  CA  VAL A 141       0.122   8.854  13.763  1.00 64.86           C  
ATOM   2198  HA  VAL A 141       0.817   9.677  13.928  1.00 64.86           H  
ATOM   2199  C   VAL A 141      -1.154   9.120  14.558  1.00 64.86           C  
ATOM   2200  CB  VAL A 141      -0.169   8.759  12.252  1.00 64.86           C  
ATOM   2201  HB  VAL A 141      -1.029   8.110  12.087  1.00 64.86           H  
ATOM   2202  O   VAL A 141      -2.146   8.395  14.450  1.00 64.86           O  
ATOM   2203  CG1 VAL A 141      -0.471  10.144  11.673  1.00 64.86           C  
ATOM   2204 HG11 VAL A 141      -0.761  10.058  10.626  1.00 64.86           H  
ATOM   2205 HG12 VAL A 141      -1.280  10.618  12.230  1.00 64.86           H  
ATOM   2206 HG13 VAL A 141       0.407  10.786  11.744  1.00 64.86           H  
ATOM   2207  CG2 VAL A 141       1.007   8.189  11.453  1.00 64.86           C  
ATOM   2208 HG21 VAL A 141       0.720   8.127  10.403  1.00 64.86           H  
ATOM   2209 HG22 VAL A 141       1.883   8.827  11.565  1.00 64.86           H  
ATOM   2210 HG23 VAL A 141       1.249   7.183  11.795  1.00 64.86           H  
ATOM   2211  N   ASN A 142      -1.137  10.141  15.402  1.00 73.77           N  
ATOM   2212  H   ASN A 142      -0.307  10.716  15.432  1.00 73.77           H  
ATOM   2213  CA  ASN A 142      -2.268  10.533  16.237  1.00 73.77           C  
ATOM   2214  HA  ASN A 142      -2.691   9.629  16.675  1.00 73.77           H  
ATOM   2215  C   ASN A 142      -3.366  11.236  15.417  1.00 73.77           C  
ATOM   2216  CB  ASN A 142      -1.758  11.423  17.377  1.00 73.77           C  
ATOM   2217  HB2 ASN A 142      -2.591  11.776  17.985  1.00 73.77           H  
ATOM   2218  HB3 ASN A 142      -1.254  12.295  16.962  1.00 73.77           H  
ATOM   2219  O   ASN A 142      -3.096  11.723  14.321  1.00 73.77           O  
ATOM   2220  CG  ASN A 142      -0.815  10.667  18.285  1.00 73.77           C  
ATOM   2221  ND2 ASN A 142       0.456  10.972  18.234  1.00 73.77           N  
ATOM   2222 HD21 ASN A 142       0.774  11.487  17.425  1.00 73.77           H  
ATOM   2223 HD22 ASN A 142       1.099  10.378  18.738  1.00 73.77           H  
ATOM   2224  OD1 ASN A 142      -1.218   9.784  19.027  1.00 73.77           O  
ATOM   2225  N   PRO A 143      -4.606  11.329  15.928  1.00 66.28           N  
ATOM   2226  CA  PRO A 143      -5.675  12.095  15.291  1.00 66.28           C  
ATOM   2227  HA  PRO A 143      -6.003  11.569  14.394  1.00 66.28           H  
ATOM   2228  C   PRO A 143      -5.251  13.523  14.935  1.00 66.28           C  
ATOM   2229  CB  PRO A 143      -6.809  12.106  16.320  1.00 66.28           C  
ATOM   2230  HB2 PRO A 143      -7.793  12.224  15.866  1.00 66.28           H  
ATOM   2231  HB3 PRO A 143      -6.648  12.890  17.059  1.00 66.28           H  
ATOM   2232  O   PRO A 143      -4.792  14.277  15.793  1.00 66.28           O  
ATOM   2233  CG  PRO A 143      -6.631  10.751  16.986  1.00 66.28           C  
ATOM   2234  HG2 PRO A 143      -6.983   9.982  16.299  1.00 66.28           H  
ATOM   2235  HG3 PRO A 143      -7.133  10.693  17.952  1.00 66.28           H  
ATOM   2236  CD  PRO A 143      -5.116  10.672  17.119  1.00 66.28           C  
ATOM   2237  HD2 PRO A 143      -4.794   9.632  17.176  1.00 66.28           H  
ATOM   2238  HD3 PRO A 143      -4.797  11.218  18.008  1.00 66.28           H  
ATOM   2239  N   GLY A 144      -5.431  13.899  13.672  1.00 68.50           N  
ATOM   2240  H   GLY A 144      -5.727  13.193  13.014  1.00 68.50           H  
ATOM   2241  CA  GLY A 144      -5.034  15.184  13.097  1.00 68.50           C  
ATOM   2242  HA2 GLY A 144      -5.578  15.323  12.163  1.00 68.50           H  
ATOM   2243  HA3 GLY A 144      -5.310  15.983  13.785  1.00 68.50           H  
ATOM   2244  C   GLY A 144      -3.540  15.328  12.783  1.00 68.50           C  
ATOM   2245  O   GLY A 144      -3.132  16.397  12.327  1.00 68.50           O  
ATOM   2246  N   GLU A 145      -2.719  14.306  13.031  1.00 75.60           N  
ATOM   2247  H   GLU A 145      -3.105  13.439  13.375  1.00 75.60           H  
ATOM   2248  CA  GLU A 145      -1.271  14.353  12.819  1.00 75.60           C  
ATOM   2249  HA  GLU A 145      -0.935  15.369  13.023  1.00 75.60           H  
ATOM   2250  C   GLU A 145      -0.899  14.024  11.367  1.00 75.60           C  
ATOM   2251  CB  GLU A 145      -0.568  13.428  13.831  1.00 75.60           C  
ATOM   2252  HB2 GLU A 145      -0.770  12.390  13.568  1.00 75.60           H  
ATOM   2253  HB3 GLU A 145      -0.981  13.628  14.820  1.00 75.60           H  
ATOM   2254  O   GLU A 145      -1.512  13.164  10.732  1.00 75.60           O  
ATOM   2255  CG  GLU A 145       0.953  13.626  13.899  1.00 75.60           C  
ATOM   2256  HG2 GLU A 145       1.151  14.685  14.064  1.00 75.60           H  
ATOM   2257  HG3 GLU A 145       1.390  13.350  12.939  1.00 75.60           H  
ATOM   2258  CD  GLU A 145       1.626  12.808  15.018  1.00 75.60           C  
ATOM   2259  OE1 GLU A 145       2.785  13.132  15.352  1.00 75.60           O  
ATOM   2260  OE2 GLU A 145       0.980  11.897  15.590  1.00 75.60           O  
ATOM   2261  N   GLU A 146       0.138  14.693  10.856  1.00 76.84           N  
ATOM   2262  H   GLU A 146       0.614  15.359  11.448  1.00 76.84           H  
ATOM   2263  CA  GLU A 146       0.844  14.317   9.631  1.00 76.84           C  
ATOM   2264  HA  GLU A 146       0.391  13.399   9.256  1.00 76.84           H  
ATOM   2265  C   GLU A 146       2.314  14.031   9.970  1.00 76.84           C  
ATOM   2266  CB  GLU A 146       0.663  15.382   8.530  1.00 76.84           C  
ATOM   2267  HB2 GLU A 146       1.085  16.329   8.866  1.00 76.84           H  
ATOM   2268  HB3 GLU A 146      -0.408  15.517   8.376  1.00 76.84           H  
ATOM   2269  O   GLU A 146       3.001  14.880  10.537  1.00 76.84           O  
ATOM   2270  CG  GLU A 146       1.307  14.990   7.180  1.00 76.84           C  
ATOM   2271  HG2 GLU A 146       0.998  13.975   6.931  1.00 76.84           H  
ATOM   2272  HG3 GLU A 146       2.391  14.984   7.297  1.00 76.84           H  
ATOM   2273  CD  GLU A 146       0.932  15.920   6.001  1.00 76.84           C  
ATOM   2274  OE1 GLU A 146       1.392  15.646   4.861  1.00 76.84           O  
ATOM   2275  OE2 GLU A 146       0.152  16.884   6.194  1.00 76.84           O  
ATOM   2276  N   VAL A 147       2.797  12.837   9.628  1.00 77.52           N  
ATOM   2277  H   VAL A 147       2.166  12.196   9.169  1.00 77.52           H  
ATOM   2278  CA  VAL A 147       4.169  12.380   9.869  1.00 77.52           C  
ATOM   2279  HA  VAL A 147       4.718  13.173  10.377  1.00 77.52           H  
ATOM   2280  C   VAL A 147       4.859  12.097   8.541  1.00 77.52           C  
ATOM   2281  CB  VAL A 147       4.212  11.131  10.775  1.00 77.52           C  
ATOM   2282  HB  VAL A 147       3.709  10.299  10.284  1.00 77.52           H  
ATOM   2283  O   VAL A 147       4.326  11.371   7.709  1.00 77.52           O  
ATOM   2284  CG1 VAL A 147       5.672  10.741  11.044  1.00 77.52           C  
ATOM   2285 HG11 VAL A 147       6.250  11.624  11.317  1.00 77.52           H  
ATOM   2286 HG12 VAL A 147       5.727  10.042  11.879  1.00 77.52           H  
ATOM   2287 HG13 VAL A 147       6.108  10.278  10.159  1.00 77.52           H  
ATOM   2288  CG2 VAL A 147       3.533  11.377  12.126  1.00 77.52           C  
ATOM   2289 HG21 VAL A 147       2.477  11.599  11.973  1.00 77.52           H  
ATOM   2290 HG22 VAL A 147       3.600  10.490  12.756  1.00 77.52           H  
ATOM   2291 HG23 VAL A 147       3.996  12.217  12.643  1.00 77.52           H  
ATOM   2292  N   GLU A 148       6.073  12.618   8.354  1.00 80.00           N  
ATOM   2293  H   GLU A 148       6.461  13.197   9.084  1.00 80.00           H  
ATOM   2294  CA  GLU A 148       6.951  12.241   7.241  1.00 80.00           C  
ATOM   2295  HA  GLU A 148       6.353  11.736   6.483  1.00 80.00           H  
ATOM   2296  C   GLU A 148       8.024  11.254   7.721  1.00 80.00           C  
ATOM   2297  CB  GLU A 148       7.555  13.487   6.557  1.00 80.00           C  
ATOM   2298  HB2 GLU A 148       6.742  14.157   6.278  1.00 80.00           H  
ATOM   2299  HB3 GLU A 148       8.206  14.011   7.257  1.00 80.00           H  
ATOM   2300  O   GLU A 148       8.767  11.518   8.668  1.00 80.00           O  
ATOM   2301  CG  GLU A 148       8.356  13.128   5.289  1.00 80.00           C  
ATOM   2302  HG2 GLU A 148       7.737  12.495   4.654  1.00 80.00           H  
ATOM   2303  HG3 GLU A 148       9.229  12.541   5.575  1.00 80.00           H  
ATOM   2304  CD  GLU A 148       8.811  14.356   4.470  1.00 80.00           C  
ATOM   2305  OE1 GLU A 148      10.035  14.623   4.395  1.00 80.00           O  
ATOM   2306  OE2 GLU A 148       7.957  14.992   3.804  1.00 80.00           O  
ATOM   2307  N   VAL A 149       8.140  10.121   7.033  1.00 74.76           N  
ATOM   2308  H   VAL A 149       7.460   9.943   6.308  1.00 74.76           H  
ATOM   2309  CA  VAL A 149       9.171   9.107   7.254  1.00 74.76           C  
ATOM   2310  HA  VAL A 149       9.767   9.400   8.118  1.00 74.76           H  
ATOM   2311  C   VAL A 149      10.068   9.065   6.034  1.00 74.76           C  
ATOM   2312  CB  VAL A 149       8.581   7.719   7.549  1.00 74.76           C  
ATOM   2313  HB  VAL A 149       8.180   7.280   6.635  1.00 74.76           H  
ATOM   2314  O   VAL A 149       9.619   8.776   4.928  1.00 74.76           O  
ATOM   2315  CG1 VAL A 149       9.691   6.809   8.099  1.00 74.76           C  
ATOM   2316 HG11 VAL A 149       9.288   5.826   8.343  1.00 74.76           H  
ATOM   2317 HG12 VAL A 149      10.114   7.247   9.003  1.00 74.76           H  
ATOM   2318 HG13 VAL A 149      10.477   6.680   7.354  1.00 74.76           H  
ATOM   2319  CG2 VAL A 149       7.451   7.820   8.575  1.00 74.76           C  
ATOM   2320 HG21 VAL A 149       7.103   6.823   8.845  1.00 74.76           H  
ATOM   2321 HG22 VAL A 149       6.602   8.351   8.145  1.00 74.76           H  
ATOM   2322 HG23 VAL A 149       7.793   8.357   9.460  1.00 74.76           H  
ATOM   2323  N   THR A 150      11.348   9.371   6.231  1.00 73.93           N  
ATOM   2324  H   THR A 150      11.654   9.599   7.166  1.00 73.93           H  
ATOM   2325  CA  THR A 150      12.349   9.310   5.163  1.00 73.93           C  
ATOM   2326  HA  THR A 150      11.838   9.320   4.201  1.00 73.93           H  
ATOM   2327  C   THR A 150      13.159   8.023   5.257  1.00 73.93           C  
ATOM   2328  CB  THR A 150      13.275  10.529   5.179  1.00 73.93           C  
ATOM   2329  HB  THR A 150      13.885  10.508   6.082  1.00 73.93           H  
ATOM   2330  O   THR A 150      13.605   7.648   6.347  1.00 73.93           O  
ATOM   2331  CG2 THR A 150      14.188  10.600   3.954  1.00 73.93           C  
ATOM   2332 HG21 THR A 150      14.744  11.537   3.970  1.00 73.93           H  
ATOM   2333 HG22 THR A 150      14.900   9.774   3.963  1.00 73.93           H  
ATOM   2334 HG23 THR A 150      13.593  10.551   3.042  1.00 73.93           H  
ATOM   2335  OG1 THR A 150      12.527  11.722   5.170  1.00 73.93           O  
ATOM   2336  HG1 THR A 150      11.623  11.530   5.428  1.00 73.93           H  
ATOM   2337  N   PHE A 151      13.383   7.410   4.100  1.00 68.08           N  
ATOM   2338  H   PHE A 151      12.953   7.797   3.271  1.00 68.08           H  
ATOM   2339  CA  PHE A 151      14.288   6.289   3.884  1.00 68.08           C  
ATOM   2340  HA  PHE A 151      14.745   5.987   4.826  1.00 68.08           H  
ATOM   2341  C   PHE A 151      15.387   6.723   2.922  1.00 68.08           C  
ATOM   2342  CB  PHE A 151      13.521   5.090   3.325  1.00 68.08           C  
ATOM   2343  HB2 PHE A 151      13.075   5.357   2.367  1.00 68.08           H  
ATOM   2344  HB3 PHE A 151      14.221   4.274   3.148  1.00 68.08           H  
ATOM   2345  O   PHE A 151      15.110   7.372   1.908  1.00 68.08           O  
ATOM   2346  CG  PHE A 151      12.438   4.621   4.262  1.00 68.08           C  
ATOM   2347  CD1 PHE A 151      12.700   3.568   5.157  1.00 68.08           C  
ATOM   2348  HD1 PHE A 151      13.666   3.085   5.156  1.00 68.08           H  
ATOM   2349  CD2 PHE A 151      11.181   5.255   4.258  1.00 68.08           C  
ATOM   2350  HD2 PHE A 151      10.987   6.074   3.582  1.00 68.08           H  
ATOM   2351  CE1 PHE A 151      11.706   3.147   6.050  1.00 68.08           C  
ATOM   2352  HE1 PHE A 151      11.907   2.335   6.733  1.00 68.08           H  
ATOM   2353  CE2 PHE A 151      10.187   4.838   5.153  1.00 68.08           C  
ATOM   2354  HE2 PHE A 151       9.230   5.337   5.166  1.00 68.08           H  
ATOM   2355  CZ  PHE A 151      10.462   3.795   6.052  1.00 68.08           C  
ATOM   2356  HZ  PHE A 151       9.717   3.501   6.776  1.00 68.08           H  
ATOM   2357  N   SER A 152      16.620   6.369   3.257  1.00 62.47           N  
ATOM   2358  H   SER A 152      16.758   5.814   4.089  1.00 62.47           H  
ATOM   2359  CA  SER A 152      17.781   6.476   2.374  1.00 62.47           C  
ATOM   2360  HA  SER A 152      17.604   7.238   1.616  1.00 62.47           H  
ATOM   2361  C   SER A 152      17.988   5.147   1.657  1.00 62.47           C  
ATOM   2362  CB  SER A 152      19.031   6.883   3.171  1.00 62.47           C  
ATOM   2363  HB2 SER A 152      19.929   6.574   2.637  1.00 62.47           H  
ATOM   2364  HB3 SER A 152      19.042   7.970   3.252  1.00 62.47           H  
ATOM   2365  O   SER A 152      17.782   4.086   2.249  1.00 62.47           O  
ATOM   2366  OG  SER A 152      19.034   6.348   4.487  1.00 62.47           O  
ATOM   2367  HG  SER A 152      19.162   5.398   4.427  1.00 62.47           H  
ATOM   2368  N   ALA A 153      18.405   5.176   0.391  1.00 50.18           N  
ATOM   2369  H   ALA A 153      18.528   6.052  -0.096  1.00 50.18           H  
ATOM   2370  CA  ALA A 153      18.808   3.942  -0.268  1.00 50.18           C  
ATOM   2371  HA  ALA A 153      18.058   3.179  -0.060  1.00 50.18           H  
ATOM   2372  C   ALA A 153      20.150   3.477   0.314  1.00 50.18           C  
ATOM   2373  CB  ALA A 153      18.854   4.131  -1.788  1.00 50.18           C  
ATOM   2374  HB1 ALA A 153      18.808   3.156  -2.274  1.00 50.18           H  
ATOM   2375  HB2 ALA A 153      18.020   4.746  -2.125  1.00 50.18           H  
ATOM   2376  HB3 ALA A 153      19.791   4.605  -2.081  1.00 50.18           H  
ATOM   2377  O   ALA A 153      21.202   4.010  -0.027  1.00 50.18           O  
ATOM   2378  N   ASN A 154      20.136   2.464   1.180  1.00 51.02           N  
ATOM   2379  H   ASN A 154      19.262   2.193   1.609  1.00 51.02           H  
ATOM   2380  CA  ASN A 154      21.372   1.726   1.470  1.00 51.02           C  
ATOM   2381  HA  ASN A 154      22.198   2.433   1.549  1.00 51.02           H  
ATOM   2382  C   ASN A 154      21.722   0.772   0.312  1.00 51.02           C  
ATOM   2383  CB  ASN A 154      21.257   0.999   2.817  1.00 51.02           C  
ATOM   2384  HB2 ASN A 154      22.184   0.462   3.013  1.00 51.02           H  
ATOM   2385  HB3 ASN A 154      20.446   0.273   2.758  1.00 51.02           H  
ATOM   2386  O   ASN A 154      22.860   0.325   0.206  1.00 51.02           O  
ATOM   2387  CG  ASN A 154      21.003   1.939   3.984  1.00 51.02           C  
ATOM   2388  ND2 ASN A 154      20.414   1.416   5.030  1.00 51.02           N  
ATOM   2389 HD21 ASN A 154      19.781   2.063   5.477  1.00 51.02           H  
ATOM   2390 HD22 ASN A 154      20.103   0.456   4.982  1.00 51.02           H  
ATOM   2391  OD1 ASN A 154      21.294   3.123   3.963  1.00 51.02           O  
ATOM   2392  N   ASP A 155      20.748   0.486  -0.561  1.00 50.14           N  
ATOM   2393  H   ASP A 155      19.840   0.899  -0.402  1.00 50.14           H  
ATOM   2394  CA  ASP A 155      20.908  -0.272  -1.799  1.00 50.14           C  
ATOM   2395  HA  ASP A 155      21.968  -0.313  -2.050  1.00 50.14           H  
ATOM   2396  C   ASP A 155      20.105   0.413  -2.932  1.00 50.14           C  
ATOM   2397  CB  ASP A 155      20.463  -1.721  -1.563  1.00 50.14           C  
ATOM   2398  HB2 ASP A 155      19.398  -1.742  -1.329  1.00 50.14           H  
ATOM   2399  HB3 ASP A 155      21.001  -2.114  -0.701  1.00 50.14           H  
ATOM   2400  O   ASP A 155      18.870   0.363  -2.926  1.00 50.14           O  
ATOM   2401  CG  ASP A 155      20.732  -2.642  -2.757  1.00 50.14           C  
ATOM   2402  OD1 ASP A 155      21.010  -2.126  -3.867  1.00 50.14           O  
ATOM   2403  OD2 ASP A 155      20.597  -3.869  -2.545  1.00 50.14           O  
ATOM   2404  N   PRO A 156      20.767   1.086  -3.891  1.00 45.86           N  
ATOM   2405  CA  PRO A 156      20.102   1.792  -4.990  1.00 45.86           C  
ATOM   2406  HA  PRO A 156      19.420   2.549  -4.602  1.00 45.86           H  
ATOM   2407  C   PRO A 156      19.334   0.869  -5.929  1.00 45.86           C  
ATOM   2408  CB  PRO A 156      21.216   2.461  -5.783  1.00 45.86           C  
ATOM   2409  HB2 PRO A 156      21.012   2.472  -6.854  1.00 45.86           H  
ATOM   2410  HB3 PRO A 156      21.319   3.482  -5.415  1.00 45.86           H  
ATOM   2411  O   PRO A 156      18.307   1.276  -6.478  1.00 45.86           O  
ATOM   2412  CG  PRO A 156      22.449   1.612  -5.471  1.00 45.86           C  
ATOM   2413  HG2 PRO A 156      23.394   2.144  -5.580  1.00 45.86           H  
ATOM   2414  HG3 PRO A 156      22.458   0.751  -6.140  1.00 45.86           H  
ATOM   2415  CD  PRO A 156      22.210   1.122  -4.051  1.00 45.86           C  
ATOM   2416  HD2 PRO A 156      22.653   1.794  -3.316  1.00 45.86           H  
ATOM   2417  HD3 PRO A 156      22.645   0.127  -3.952  1.00 45.86           H  
ATOM   2418  N   HIS A 157      19.787  -0.378  -6.098  1.00 46.89           N  
ATOM   2419  H   HIS A 157      20.567  -0.708  -5.549  1.00 46.89           H  
ATOM   2420  CA  HIS A 157      19.093  -1.336  -6.954  1.00 46.89           C  
ATOM   2421  HA  HIS A 157      18.944  -0.885  -7.935  1.00 46.89           H  
ATOM   2422  C   HIS A 157      17.703  -1.656  -6.391  1.00 46.89           C  
ATOM   2423  CB  HIS A 157      19.944  -2.600  -7.132  1.00 46.89           C  
ATOM   2424  HB2 HIS A 157      20.146  -3.044  -6.157  1.00 46.89           H  
ATOM   2425  HB3 HIS A 157      19.372  -3.324  -7.711  1.00 46.89           H  
ATOM   2426  O   HIS A 157      16.770  -1.881  -7.157  1.00 46.89           O  
ATOM   2427  CG  HIS A 157      21.248  -2.354  -7.851  1.00 46.89           C  
ATOM   2428  CD2 HIS A 157      22.506  -2.486  -7.328  1.00 46.89           C  
ATOM   2429  HD2 HIS A 157      22.739  -2.773  -6.314  1.00 46.89           H  
ATOM   2430  ND1 HIS A 157      21.395  -1.969  -9.167  1.00 46.89           N  
ATOM   2431  HD1 HIS A 157      20.655  -1.776  -9.826  1.00 46.89           H  
ATOM   2432  CE1 HIS A 157      22.709  -1.871  -9.430  1.00 46.89           C  
ATOM   2433  HE1 HIS A 157      23.130  -1.575 -10.379  1.00 46.89           H  
ATOM   2434  NE2 HIS A 157      23.428  -2.185  -8.340  1.00 46.89           N  
ATOM   2435  N   LYS A 158      17.525  -1.570  -5.064  1.00 46.24           N  
ATOM   2436  H   LYS A 158      18.338  -1.373  -4.497  1.00 46.24           H  
ATOM   2437  CA  LYS A 158      16.215  -1.668  -4.401  1.00 46.24           C  
ATOM   2438  HA  LYS A 158      15.606  -2.393  -4.941  1.00 46.24           H  
ATOM   2439  C   LYS A 158      15.411  -0.362  -4.430  1.00 46.24           C  
ATOM   2440  CB  LYS A 158      16.379  -2.173  -2.957  1.00 46.24           C  
ATOM   2441  HB2 LYS A 158      15.397  -2.191  -2.486  1.00 46.24           H  
ATOM   2442  HB3 LYS A 158      17.006  -1.476  -2.401  1.00 46.24           H  
ATOM   2443  O   LYS A 158      14.253  -0.380  -4.039  1.00 46.24           O  
ATOM   2444  CG  LYS A 158      16.980  -3.586  -2.860  1.00 46.24           C  
ATOM   2445  HG2 LYS A 158      17.996  -3.575  -3.254  1.00 46.24           H  
ATOM   2446  HG3 LYS A 158      16.380  -4.278  -3.453  1.00 46.24           H  
ATOM   2447  CD  LYS A 158      17.003  -4.063  -1.396  1.00 46.24           C  
ATOM   2448  HD2 LYS A 158      17.513  -3.315  -0.789  1.00 46.24           H  
ATOM   2449  HD3 LYS A 158      15.978  -4.173  -1.043  1.00 46.24           H  
ATOM   2450  CE  LYS A 158      17.745  -5.399  -1.256  1.00 46.24           C  
ATOM   2451  HE2 LYS A 158      17.273  -6.129  -1.913  1.00 46.24           H  
ATOM   2452  HE3 LYS A 158      18.766  -5.249  -1.608  1.00 46.24           H  
ATOM   2453  NZ  LYS A 158      17.763  -5.904   0.151  1.00 46.24           N  
ATOM   2454  HZ1 LYS A 158      18.273  -6.773   0.228  1.00 46.24           H  
ATOM   2455  HZ2 LYS A 158      18.240  -5.291   0.796  1.00 46.24           H  
ATOM   2456  HZ3 LYS A 158      16.846  -6.053   0.548  1.00 46.24           H  
ATOM   2457  N   PHE A 159      15.967   0.763  -4.885  1.00 42.13           N  
ATOM   2458  H   PHE A 159      16.926   0.729  -5.200  1.00 42.13           H  
ATOM   2459  CA  PHE A 159      15.274   2.062  -4.918  1.00 42.13           C  
ATOM   2460  HA  PHE A 159      14.384   1.998  -4.291  1.00 42.13           H  
ATOM   2461  C   PHE A 159      14.768   2.473  -6.297  1.00 42.13           C  
ATOM   2462  CB  PHE A 159      16.165   3.152  -4.331  1.00 42.13           C  
ATOM   2463  HB2 PHE A 159      16.394   3.903  -5.087  1.00 42.13           H  
ATOM   2464  HB3 PHE A 159      17.117   2.728  -4.012  1.00 42.13           H  
ATOM   2465  O   PHE A 159      13.750   3.155  -6.381  1.00 42.13           O  
ATOM   2466  CG  PHE A 159      15.515   3.821  -3.147  1.00 42.13           C  
ATOM   2467  CD1 PHE A 159      14.713   4.957  -3.330  1.00 42.13           C  
ATOM   2468  HD1 PHE A 159      14.538   5.343  -4.324  1.00 42.13           H  
ATOM   2469  CD2 PHE A 159      15.723   3.299  -1.859  1.00 42.13           C  
ATOM   2470  HD2 PHE A 159      16.317   2.406  -1.731  1.00 42.13           H  
ATOM   2471  CE1 PHE A 159      14.195   5.619  -2.212  1.00 42.13           C  
ATOM   2472  HE1 PHE A 159      13.633   6.528  -2.370  1.00 42.13           H  
ATOM   2473  CE2 PHE A 159      15.200   3.960  -0.738  1.00 42.13           C  
ATOM   2474  HE2 PHE A 159      15.396   3.582   0.255  1.00 42.13           H  
ATOM   2475  CZ  PHE A 159      14.451   5.131  -0.914  1.00 42.13           C  
ATOM   2476  HZ  PHE A 159      14.093   5.658  -0.042  1.00 42.13           H  
ATOM   2477  N   ASN A 160      15.399   1.991  -7.369  1.00 37.85           N  
ATOM   2478  H   ASN A 160      16.302   1.552  -7.256  1.00 37.85           H  
ATOM   2479  CA  ASN A 160      14.723   1.925  -8.670  1.00 37.85           C  
ATOM   2480  HA  ASN A 160      14.224   2.876  -8.856  1.00 37.85           H  
ATOM   2481  C   ASN A 160      13.599   0.866  -8.662  1.00 37.85           C  
ATOM   2482  CB  ASN A 160      15.766   1.711  -9.783  1.00 37.85           C  
ATOM   2483  HB2 ASN A 160      16.440   0.899  -9.512  1.00 37.85           H  
ATOM   2484  HB3 ASN A 160      15.248   1.433 -10.702  1.00 37.85           H  
ATOM   2485  O   ASN A 160      12.774   0.838  -9.569  1.00 37.85           O  
ATOM   2486  CG  ASN A 160      16.573   2.968 -10.083  1.00 37.85           C  
ATOM   2487  ND2 ASN A 160      17.598   2.864 -10.895  1.00 37.85           N  
ATOM   2488 HD21 ASN A 160      18.102   3.717 -11.088  1.00 37.85           H  
ATOM   2489 HD22 ASN A 160      17.835   1.988 -11.340  1.00 37.85           H  
ATOM   2490  OD1 ASN A 160      16.293   4.056  -9.609  1.00 37.85           O  
ATOM   2491  N   ARG A 161      13.544   0.038  -7.605  1.00 41.14           N  
ATOM   2492  H   ARG A 161      14.284   0.140  -6.925  1.00 41.14           H  
ATOM   2493  CA  ARG A 161      12.586  -1.054  -7.374  1.00 41.14           C  
ATOM   2494  HA  ARG A 161      11.767  -0.974  -8.089  1.00 41.14           H  
ATOM   2495  C   ARG A 161      11.971  -1.005  -5.961  1.00 41.14           C  
ATOM   2496  CB  ARG A 161      13.306  -2.398  -7.601  1.00 41.14           C  
ATOM   2497  HB2 ARG A 161      12.573  -3.203  -7.549  1.00 41.14           H  
ATOM   2498  HB3 ARG A 161      14.041  -2.551  -6.810  1.00 41.14           H  
ATOM   2499  O   ARG A 161      12.023  -2.011  -5.248  1.00 41.14           O  
ATOM   2500  CG  ARG A 161      14.027  -2.484  -8.943  1.00 41.14           C  
ATOM   2501  HG2 ARG A 161      14.804  -1.722  -9.011  1.00 41.14           H  
ATOM   2502  HG3 ARG A 161      13.284  -2.294  -9.718  1.00 41.14           H  
ATOM   2503  CD  ARG A 161      14.693  -3.857  -9.117  1.00 41.14           C  
ATOM   2504  HD2 ARG A 161      15.418  -4.008  -8.317  1.00 41.14           H  
ATOM   2505  HD3 ARG A 161      13.923  -4.625  -9.053  1.00 41.14           H  
ATOM   2506  NE  ARG A 161      15.375  -3.933 -10.419  1.00 41.14           N  
ATOM   2507  HE  ARG A 161      15.176  -3.133 -11.003  1.00 41.14           H  
ATOM   2508  NH1 ARG A 161      15.451  -6.222 -10.653  1.00 41.14           N  
ATOM   2509 HH11 ARG A 161      15.121  -6.968 -11.249  1.00 41.14           H  
ATOM   2510 HH12 ARG A 161      15.196  -6.275  -9.677  1.00 41.14           H  
ATOM   2511  NH2 ARG A 161      15.519  -4.890 -12.453  1.00 41.14           N  
ATOM   2512 HH21 ARG A 161      15.375  -5.729 -12.996  1.00 41.14           H  
ATOM   2513 HH22 ARG A 161      14.975  -4.086 -12.733  1.00 41.14           H  
ATOM   2514  CZ  ARG A 161      15.491  -5.020 -11.158  1.00 41.14           C  
ATOM   2515  N   PRO A 162      11.466   0.147  -5.479  1.00 40.28           N  
ATOM   2516  CA  PRO A 162      11.154   0.306  -4.068  1.00 40.28           C  
ATOM   2517  HA  PRO A 162      11.993  -0.012  -3.450  1.00 40.28           H  
ATOM   2518  C   PRO A 162       9.940  -0.537  -3.693  1.00 40.28           C  
ATOM   2519  CB  PRO A 162      10.950   1.802  -3.860  1.00 40.28           C  
ATOM   2520  HB2 PRO A 162      10.251   2.006  -3.049  1.00 40.28           H  
ATOM   2521  HB3 PRO A 162      11.914   2.270  -3.662  1.00 40.28           H  
ATOM   2522  O   PRO A 162       8.802  -0.211  -4.019  1.00 40.28           O  
ATOM   2523  CG  PRO A 162      10.424   2.281  -5.213  1.00 40.28           C  
ATOM   2524  HG2 PRO A 162       9.338   2.188  -5.240  1.00 40.28           H  
ATOM   2525  HG3 PRO A 162      10.721   3.309  -5.422  1.00 40.28           H  
ATOM   2526  CD  PRO A 162      11.042   1.320  -6.229  1.00 40.28           C  
ATOM   2527  HD2 PRO A 162      10.301   1.045  -6.980  1.00 40.28           H  
ATOM   2528  HD3 PRO A 162      11.889   1.797  -6.722  1.00 40.28           H  
ATOM   2529  N   GLN A 163      10.196  -1.610  -2.954  1.00 43.74           N  
ATOM   2530  H   GLN A 163      11.161  -1.888  -2.848  1.00 43.74           H  
ATOM   2531  CA  GLN A 163       9.170  -2.371  -2.258  1.00 43.74           C  
ATOM   2532  HA  GLN A 163       8.219  -2.284  -2.783  1.00 43.74           H  
ATOM   2533  C   GLN A 163       9.018  -1.807  -0.862  1.00 43.74           C  
ATOM   2534  CB  GLN A 163       9.557  -3.844  -2.189  1.00 43.74           C  
ATOM   2535  HB2 GLN A 163      10.594  -3.934  -1.865  1.00 43.74           H  
ATOM   2536  HB3 GLN A 163       8.916  -4.362  -1.476  1.00 43.74           H  
ATOM   2537  O   GLN A 163       9.981  -1.806  -0.084  1.00 43.74           O  
ATOM   2538  CG  GLN A 163       9.375  -4.479  -3.562  1.00 43.74           C  
ATOM   2539  HG2 GLN A 163       8.313  -4.522  -3.804  1.00 43.74           H  
ATOM   2540  HG3 GLN A 163       9.871  -3.873  -4.320  1.00 43.74           H  
ATOM   2541  CD  GLN A 163       9.951  -5.875  -3.644  1.00 43.74           C  
ATOM   2542  NE2 GLN A 163       9.865  -6.422  -4.823  1.00 43.74           N  
ATOM   2543 HE21 GLN A 163      10.387  -7.260  -5.034  1.00 43.74           H  
ATOM   2544 HE22 GLN A 163       9.315  -5.997  -5.556  1.00 43.74           H  
ATOM   2545  OE1 GLN A 163      10.499  -6.438  -2.703  1.00 43.74           O  
ATOM   2546  N   PHE A 164       7.807  -1.361  -0.536  1.00 43.71           N  
ATOM   2547  H   PHE A 164       7.064  -1.374  -1.219  1.00 43.71           H  
ATOM   2548  CA  PHE A 164       7.495  -0.934   0.813  1.00 43.71           C  
ATOM   2549  HA  PHE A 164       8.314  -1.331   1.412  1.00 43.71           H  
ATOM   2550  C   PHE A 164       6.249  -1.602   1.385  1.00 43.71           C  
ATOM   2551  CB  PHE A 164       7.513   0.599   0.935  1.00 43.71           C  
ATOM   2552  HB2 PHE A 164       8.485   0.965   0.604  1.00 43.71           H  
ATOM   2553  HB3 PHE A 164       7.401   0.875   1.984  1.00 43.71           H  
ATOM   2554  O   PHE A 164       5.307  -1.937   0.673  1.00 43.71           O  
ATOM   2555  CG  PHE A 164       6.435   1.297   0.141  1.00 43.71           C  
ATOM   2556  CD1 PHE A 164       6.648   1.602  -1.216  1.00 43.71           C  
ATOM   2557  HD1 PHE A 164       7.589   1.359  -1.688  1.00 43.71           H  
ATOM   2558  CD2 PHE A 164       5.204   1.604   0.748  1.00 43.71           C  
ATOM   2559  HD2 PHE A 164       5.036   1.362   1.788  1.00 43.71           H  
ATOM   2560  CE1 PHE A 164       5.623   2.194  -1.971  1.00 43.71           C  
ATOM   2561  HE1 PHE A 164       5.781   2.407  -3.018  1.00 43.71           H  
ATOM   2562  CE2 PHE A 164       4.179   2.199  -0.006  1.00 43.71           C  
ATOM   2563  HE2 PHE A 164       3.229   2.424   0.455  1.00 43.71           H  
ATOM   2564  CZ  PHE A 164       4.387   2.484  -1.367  1.00 43.71           C  
ATOM   2565  HZ  PHE A 164       3.595   2.932  -1.949  1.00 43.71           H  
ATOM   2566  N   THR A 165       6.283  -1.850   2.692  1.00 45.96           N  
ATOM   2567  H   THR A 165       7.087  -1.500   3.193  1.00 45.96           H  
ATOM   2568  CA  THR A 165       5.165  -2.399   3.482  1.00 45.96           C  
ATOM   2569  HA  THR A 165       4.359  -2.679   2.804  1.00 45.96           H  
ATOM   2570  C   THR A 165       4.657  -1.317   4.414  1.00 45.96           C  
ATOM   2571  CB  THR A 165       5.614  -3.625   4.298  1.00 45.96           C  
ATOM   2572  HB  THR A 165       6.331  -3.279   5.044  1.00 45.96           H  
ATOM   2573  O   THR A 165       5.481  -0.530   4.845  1.00 45.96           O  
ATOM   2574  CG2 THR A 165       4.544  -4.400   5.066  1.00 45.96           C  
ATOM   2575 HG21 THR A 165       3.972  -5.043   4.398  1.00 45.96           H  
ATOM   2576 HG22 THR A 165       3.874  -3.724   5.599  1.00 45.96           H  
ATOM   2577 HG23 THR A 165       5.029  -5.034   5.808  1.00 45.96           H  
ATOM   2578  OG1 THR A 165       6.245  -4.539   3.425  1.00 45.96           O  
ATOM   2579  HG1 THR A 165       6.060  -4.216   2.540  1.00 45.96           H  
ATOM   2580  N   ILE A 166       3.363  -1.267   4.732  1.00 44.68           N  
ATOM   2581  H   ILE A 166       2.754  -1.951   4.306  1.00 44.68           H  
ATOM   2582  CA  ILE A 166       2.786  -0.422   5.794  1.00 44.68           C  
ATOM   2583  HA  ILE A 166       3.578  -0.048   6.443  1.00 44.68           H  
ATOM   2584  C   ILE A 166       1.839  -1.284   6.646  1.00 44.68           C  
ATOM   2585  CB  ILE A 166       2.097   0.839   5.213  1.00 44.68           C  
ATOM   2586  HB  ILE A 166       1.456   0.543   4.383  1.00 44.68           H  
ATOM   2587  O   ILE A 166       0.781  -1.678   6.160  1.00 44.68           O  
ATOM   2588  CG1 ILE A 166       3.170   1.809   4.665  1.00 44.68           C  
ATOM   2589 HG12 ILE A 166       3.744   1.292   3.896  1.00 44.68           H  
ATOM   2590 HG13 ILE A 166       3.853   2.068   5.474  1.00 44.68           H  
ATOM   2591  CG2 ILE A 166       1.197   1.472   6.288  1.00 44.68           C  
ATOM   2592 HG21 ILE A 166       0.969   2.517   6.075  1.00 44.68           H  
ATOM   2593 HG22 ILE A 166       0.247   0.939   6.324  1.00 44.68           H  
ATOM   2594 HG23 ILE A 166       1.658   1.365   7.269  1.00 44.68           H  
ATOM   2595  CD1 ILE A 166       2.641   3.096   4.023  1.00 44.68           C  
ATOM   2596 HD11 ILE A 166       2.225   3.764   4.777  1.00 44.68           H  
ATOM   2597 HD12 ILE A 166       3.462   3.612   3.524  1.00 44.68           H  
ATOM   2598 HD13 ILE A 166       1.878   2.847   3.286  1.00 44.68           H  
ATOM   2599  N   GLU A 167       2.188  -1.606   7.892  1.00 41.53           N  
ATOM   2600  H   GLU A 167       3.101  -1.320   8.217  1.00 41.53           H  
ATOM   2601  CA  GLU A 167       1.309  -2.343   8.826  1.00 41.53           C  
ATOM   2602  HA  GLU A 167       0.554  -2.847   8.223  1.00 41.53           H  
ATOM   2603  C   GLU A 167       0.607  -1.375   9.803  1.00 41.53           C  
ATOM   2604  CB  GLU A 167       2.014  -3.510   9.544  1.00 41.53           C  
ATOM   2605  HB2 GLU A 167       2.514  -3.150  10.444  1.00 41.53           H  
ATOM   2606  HB3 GLU A 167       1.246  -4.206   9.882  1.00 41.53           H  
ATOM   2607  O   GLU A 167       1.139  -0.293  10.001  1.00 41.53           O  
ATOM   2608  CG  GLU A 167       3.016  -4.287   8.670  1.00 41.53           C  
ATOM   2609  HG2 GLU A 167       2.467  -4.744   7.847  1.00 41.53           H  
ATOM   2610  HG3 GLU A 167       3.744  -3.600   8.238  1.00 41.53           H  
ATOM   2611  CD  GLU A 167       3.809  -5.368   9.426  1.00 41.53           C  
ATOM   2612  OE1 GLU A 167       4.224  -6.346   8.759  1.00 41.53           O  
ATOM   2613  OE2 GLU A 167       4.049  -5.224  10.644  1.00 41.53           O  
ATOM   2614  N   TRP A 168      -0.517  -1.734  10.445  1.00 44.91           N  
ATOM   2615  H   TRP A 168      -0.974  -2.603  10.209  1.00 44.91           H  
ATOM   2616  CA  TRP A 168      -0.992  -1.014  11.632  1.00 44.91           C  
ATOM   2617  HA  TRP A 168      -0.082  -0.508  11.952  1.00 44.91           H  
ATOM   2618  C   TRP A 168      -1.242  -1.891  12.860  1.00 44.91           C  
ATOM   2619  CB  TRP A 168      -2.153  -0.004  11.369  1.00 44.91           C  
ATOM   2620  HB2 TRP A 168      -2.322   0.560  12.287  1.00 44.91           H  
ATOM   2621  HB3 TRP A 168      -3.058  -0.589  11.207  1.00 44.91           H  
ATOM   2622  O   TRP A 168      -1.727  -3.020  12.725  1.00 44.91           O  
ATOM   2623  CG  TRP A 168      -2.057   0.992  10.227  1.00 44.91           C  
ATOM   2624  CD1 TRP A 168      -2.290   0.668   8.942  1.00 44.91           C  
ATOM   2625  HD1 TRP A 168      -2.518  -0.337   8.618  1.00 44.91           H  
ATOM   2626  CD2 TRP A 168      -1.791   2.443  10.183  1.00 44.91           C  
ATOM   2627  CE2 TRP A 168      -1.870   2.902   8.840  1.00 44.91           C  
ATOM   2628  CE3 TRP A 168      -1.508   3.450  11.115  1.00 44.91           C  
ATOM   2629  HE3 TRP A 168      -1.464   3.126  12.145  1.00 44.91           H  
ATOM   2630  NE1 TRP A 168      -2.160   1.768   8.122  1.00 44.91           N  
ATOM   2631  HE1 TRP A 168      -2.258   1.705   7.119  1.00 44.91           H  
ATOM   2632  CH2 TRP A 168      -1.499   5.224   9.463  1.00 44.91           C  
ATOM   2633  HH2 TRP A 168      -1.374   6.264   9.200  1.00 44.91           H  
ATOM   2634  CZ2 TRP A 168      -1.674   4.242   8.472  1.00 44.91           C  
ATOM   2635  HZ2 TRP A 168      -1.681   4.509   7.425  1.00 44.91           H  
ATOM   2636  CZ3 TRP A 168      -1.399   4.815  10.795  1.00 44.91           C  
ATOM   2637  HZ3 TRP A 168      -1.174   5.551  11.553  1.00 44.91           H  
ATOM   2638  N   GLY A 169      -0.850  -1.355  14.023  1.00 37.96           N  
ATOM   2639  H   GLY A 169      -0.494  -0.410  13.988  1.00 37.96           H  
ATOM   2640  CA  GLY A 169      -0.962  -1.942  15.365  1.00 37.96           C  
ATOM   2641  HA2 GLY A 169      -0.901  -3.028  15.302  1.00 37.96           H  
ATOM   2642  HA3 GLY A 169      -0.137  -1.589  15.984  1.00 37.96           H  
ATOM   2643  C   GLY A 169      -2.254  -1.591  16.087  1.00 37.96           C  
ATOM   2644  O   GLY A 169      -2.809  -0.503  15.813  1.00 37.96           O  
ATOM   2645  OXT GLY A 169      -2.664  -2.455  16.895  1.00 37.96           O  
TER    2646      GLY A 169                                                       
END   
