# Supplementary material for: Single-chain dimers from de novo immunoglobulins as robust scaffolds for multiple binding loops
Source: Nat Commun. 2023 Sep 23;14:5939. doi: 10.1038/s41467-023-41717-5 (PMC10517939; doi:10.1038/s41467-023-41717-5)
Supplement: Supplementary file 3 — Supplementary Data 1 [file 41467_2023_41717_MOESM3_ESM.zip › design_models/scIg+EF/scIg12+EF1a+EF4/ranked_2.pdb]

ATOM      1  N   GLY A   1     -14.245   4.651  10.702  1.00 83.23           N  
ATOM      2  H   GLY A   1     -14.893   4.409  11.437  1.00 83.23           H  
ATOM      3  H2  GLY A   1     -14.528   5.526  10.283  1.00 83.23           H  
ATOM      4  H3  GLY A   1     -14.325   3.972   9.958  1.00 83.23           H  
ATOM      5  CA  GLY A   1     -12.844   4.720  11.172  1.00 83.23           C  
ATOM      6  HA2 GLY A   1     -12.525   3.727  11.489  1.00 83.23           H  
ATOM      7  HA3 GLY A   1     -12.771   5.422  12.002  1.00 83.23           H  
ATOM      8  C   GLY A   1     -11.921   5.187  10.059  1.00 83.23           C  
ATOM      9  O   GLY A   1     -12.384   5.392   8.946  1.00 83.23           O  
ATOM     10  N   ARG A   2     -10.629   5.381  10.347  1.00 86.91           N  
ATOM     11  H   ARG A   2     -10.283   5.209  11.280  1.00 86.91           H  
ATOM     12  CA  ARG A   2      -9.624   5.786   9.354  1.00 86.91           C  
ATOM     13  HA  ARG A   2      -9.986   5.555   8.352  1.00 86.91           H  
ATOM     14  C   ARG A   2      -8.330   5.010   9.558  1.00 86.91           C  
ATOM     15  CB  ARG A   2      -9.402   7.307   9.443  1.00 86.91           C  
ATOM     16  HB2 ARG A   2      -9.229   7.577  10.484  1.00 86.91           H  
ATOM     17  HB3 ARG A   2     -10.307   7.811   9.104  1.00 86.91           H  
ATOM     18  O   ARG A   2      -7.839   4.930  10.683  1.00 86.91           O  
ATOM     19  CG  ARG A   2      -8.209   7.804   8.609  1.00 86.91           C  
ATOM     20  HG2 ARG A   2      -8.325   7.513   7.565  1.00 86.91           H  
ATOM     21  HG3 ARG A   2      -7.289   7.368   8.997  1.00 86.91           H  
ATOM     22  CD  ARG A   2      -8.103   9.323   8.720  1.00 86.91           C  
ATOM     23  HD2 ARG A   2      -8.958   9.769   8.213  1.00 86.91           H  
ATOM     24  HD3 ARG A   2      -8.148   9.603   9.773  1.00 86.91           H  
ATOM     25  NE  ARG A   2      -6.826   9.808   8.169  1.00 86.91           N  
ATOM     26  HE  ARG A   2      -6.010   9.255   8.390  1.00 86.91           H  
ATOM     27  NH1 ARG A   2      -7.583  11.818   7.367  1.00 86.91           N  
ATOM     28 HH11 ARG A   2      -7.428  12.660   6.831  1.00 86.91           H  
ATOM     29 HH12 ARG A   2      -8.496  11.408   7.232  1.00 86.91           H  
ATOM     30  NH2 ARG A   2      -5.403  11.326   7.270  1.00 86.91           N  
ATOM     31 HH21 ARG A   2      -4.631  10.718   7.501  1.00 86.91           H  
ATOM     32 HH22 ARG A   2      -5.230  12.240   6.875  1.00 86.91           H  
ATOM     33  CZ  ARG A   2      -6.617  10.982   7.610  1.00 86.91           C  
ATOM     34  N   VAL A   3      -7.767   4.501   8.467  1.00 85.88           N  
ATOM     35  H   VAL A   3      -8.246   4.626   7.587  1.00 85.88           H  
ATOM     36  CA  VAL A   3      -6.406   3.957   8.420  1.00 85.88           C  
ATOM     37  HA  VAL A   3      -5.893   4.219   9.346  1.00 85.88           H  
ATOM     38  C   VAL A   3      -5.633   4.622   7.297  1.00 85.88           C  
ATOM     39  CB  VAL A   3      -6.399   2.422   8.310  1.00 85.88           C  
ATOM     40  HB  VAL A   3      -7.189   2.097   7.633  1.00 85.88           H  
ATOM     41  O   VAL A   3      -6.113   4.763   6.174  1.00 85.88           O  
ATOM     42  CG1 VAL A   3      -5.072   1.816   7.828  1.00 85.88           C  
ATOM     43 HG11 VAL A   3      -4.882   2.111   6.796  1.00 85.88           H  
ATOM     44 HG12 VAL A   3      -4.248   2.156   8.456  1.00 85.88           H  
ATOM     45 HG13 VAL A   3      -5.125   0.728   7.863  1.00 85.88           H  
ATOM     46  CG2 VAL A   3      -6.645   1.848   9.705  1.00 85.88           C  
ATOM     47 HG21 VAL A   3      -5.795   2.069  10.350  1.00 85.88           H  
ATOM     48 HG22 VAL A   3      -6.736   0.764   9.636  1.00 85.88           H  
ATOM     49 HG23 VAL A   3      -7.543   2.272  10.155  1.00 85.88           H  
ATOM     50  N   GLU A   4      -4.413   5.026   7.613  1.00 88.31           N  
ATOM     51  H   GLU A   4      -4.075   4.846   8.547  1.00 88.31           H  
ATOM     52  CA  GLU A   4      -3.456   5.541   6.650  1.00 88.31           C  
ATOM     53  HA  GLU A   4      -3.967   5.777   5.716  1.00 88.31           H  
ATOM     54  C   GLU A   4      -2.409   4.467   6.350  1.00 88.31           C  
ATOM     55  CB  GLU A   4      -2.867   6.848   7.188  1.00 88.31           C  
ATOM     56  HB2 GLU A   4      -2.305   6.650   8.100  1.00 88.31           H  
ATOM     57  HB3 GLU A   4      -3.693   7.519   7.422  1.00 88.31           H  
ATOM     58  O   GLU A   4      -1.806   3.893   7.257  1.00 88.31           O  
ATOM     59  CG  GLU A   4      -1.951   7.523   6.163  1.00 88.31           C  
ATOM     60  HG2 GLU A   4      -1.102   6.871   5.961  1.00 88.31           H  
ATOM     61  HG3 GLU A   4      -2.502   7.655   5.231  1.00 88.31           H  
ATOM     62  CD  GLU A   4      -1.438   8.891   6.628  1.00 88.31           C  
ATOM     63  OE1 GLU A   4      -0.379   9.303   6.097  1.00 88.31           O  
ATOM     64  OE2 GLU A   4      -2.132   9.580   7.412  1.00 88.31           O  
ATOM     65  N   VAL A   5      -2.199   4.205   5.062  1.00 84.53           N  
ATOM     66  H   VAL A   5      -2.733   4.725   4.381  1.00 84.53           H  
ATOM     67  CA  VAL A   5      -1.163   3.322   4.532  1.00 84.53           C  
ATOM     68  HA  VAL A   5      -0.570   2.928   5.357  1.00 84.53           H  
ATOM     69  C   VAL A   5      -0.253   4.142   3.635  1.00 84.53           C  
ATOM     70  CB  VAL A   5      -1.758   2.125   3.771  1.00 84.53           C  
ATOM     71  HB  VAL A   5      -2.337   2.476   2.917  1.00 84.53           H  
ATOM     72  O   VAL A   5      -0.628   4.578   2.548  1.00 84.53           O  
ATOM     73  CG1 VAL A   5      -0.650   1.198   3.248  1.00 84.53           C  
ATOM     74 HG11 VAL A   5      -1.093   0.337   2.748  1.00 84.53           H  
ATOM     75 HG12 VAL A   5      -0.024   0.853   4.071  1.00 84.53           H  
ATOM     76 HG13 VAL A   5      -0.031   1.722   2.520  1.00 84.53           H  
ATOM     77  CG2 VAL A   5      -2.694   1.329   4.686  1.00 84.53           C  
ATOM     78 HG21 VAL A   5      -2.795   0.305   4.327  1.00 84.53           H  
ATOM     79 HG22 VAL A   5      -3.674   1.806   4.705  1.00 84.53           H  
ATOM     80 HG23 VAL A   5      -2.301   1.304   5.702  1.00 84.53           H  
ATOM     81  N   ARG A   6       0.982   4.340   4.075  1.00 87.50           N  
ATOM     82  H   ARG A   6       1.231   3.944   4.970  1.00 87.50           H  
ATOM     83  CA  ARG A   6       2.012   5.023   3.302  1.00 87.50           C  
ATOM     84  HA  ARG A   6       1.571   5.469   2.410  1.00 87.50           H  
ATOM     85  C   ARG A   6       3.040   4.009   2.839  1.00 87.50           C  
ATOM     86  CB  ARG A   6       2.578   6.153   4.155  1.00 87.50           C  
ATOM     87  HB2 ARG A   6       2.974   5.744   5.084  1.00 87.50           H  
ATOM     88  HB3 ARG A   6       1.764   6.834   4.404  1.00 87.50           H  
ATOM     89  O   ARG A   6       3.667   3.342   3.658  1.00 87.50           O  
ATOM     90  CG  ARG A   6       3.677   6.928   3.427  1.00 87.50           C  
ATOM     91  HG2 ARG A   6       4.548   6.288   3.286  1.00 87.50           H  
ATOM     92  HG3 ARG A   6       3.315   7.274   2.459  1.00 87.50           H  
ATOM     93  CD  ARG A   6       4.051   8.125   4.295  1.00 87.50           C  
ATOM     94  HD2 ARG A   6       3.196   8.798   4.342  1.00 87.50           H  
ATOM     95  HD3 ARG A   6       4.276   7.772   5.302  1.00 87.50           H  
ATOM     96  NE  ARG A   6       5.225   8.826   3.763  1.00 87.50           N  
ATOM     97  HE  ARG A   6       5.893   8.280   3.238  1.00 87.50           H  
ATOM     98  NH1 ARG A   6       5.083  10.687   5.086  1.00 87.50           N  
ATOM     99 HH11 ARG A   6       4.233  10.305   5.476  1.00 87.50           H  
ATOM    100 HH12 ARG A   6       5.470  11.555   5.428  1.00 87.50           H  
ATOM    101  NH2 ARG A   6       6.811  10.427   3.693  1.00 87.50           N  
ATOM    102 HH21 ARG A   6       7.269  11.215   4.128  1.00 87.50           H  
ATOM    103 HH22 ARG A   6       7.381   9.672   3.337  1.00 87.50           H  
ATOM    104  CZ  ARG A   6       5.690   9.984   4.171  1.00 87.50           C  
ATOM    105  N   VAL A   7       3.214   3.909   1.530  1.00 82.54           N  
ATOM    106  H   VAL A   7       2.708   4.523   0.907  1.00 82.54           H  
ATOM    107  CA  VAL A   7       4.203   3.027   0.921  1.00 82.54           C  
ATOM    108  HA  VAL A   7       4.575   2.321   1.663  1.00 82.54           H  
ATOM    109  C   VAL A   7       5.365   3.890   0.456  1.00 82.54           C  
ATOM    110  CB  VAL A   7       3.593   2.206  -0.223  1.00 82.54           C  
ATOM    111  HB  VAL A   7       3.344   2.886  -1.038  1.00 82.54           H  
ATOM    112  O   VAL A   7       5.184   4.894  -0.230  1.00 82.54           O  
ATOM    113  CG1 VAL A   7       4.582   1.157  -0.741  1.00 82.54           C  
ATOM    114 HG11 VAL A   7       4.132   0.589  -1.555  1.00 82.54           H  
ATOM    115 HG12 VAL A   7       4.862   0.474   0.061  1.00 82.54           H  
ATOM    116 HG13 VAL A   7       5.481   1.641  -1.122  1.00 82.54           H  
ATOM    117  CG2 VAL A   7       2.306   1.486   0.204  1.00 82.54           C  
ATOM    118 HG21 VAL A   7       1.548   2.206   0.512  1.00 82.54           H  
ATOM    119 HG22 VAL A   7       1.904   0.934  -0.646  1.00 82.54           H  
ATOM    120 HG23 VAL A   7       2.510   0.801   1.027  1.00 82.54           H  
ATOM    121  N   GLU A   8       6.569   3.520   0.859  1.00 83.77           N  
ATOM    122  H   GLU A   8       6.657   2.705   1.449  1.00 83.77           H  
ATOM    123  CA  GLU A   8       7.802   4.169   0.441  1.00 83.77           C  
ATOM    124  HA  GLU A   8       7.590   4.912  -0.328  1.00 83.77           H  
ATOM    125  C   GLU A   8       8.716   3.119  -0.169  1.00 83.77           C  
ATOM    126  CB  GLU A   8       8.489   4.887   1.611  1.00 83.77           C  
ATOM    127  HB2 GLU A   8       8.807   4.158   2.357  1.00 83.77           H  
ATOM    128  HB3 GLU A   8       9.371   5.397   1.225  1.00 83.77           H  
ATOM    129  O   GLU A   8       9.060   2.126   0.472  1.00 83.77           O  
ATOM    130  CG  GLU A   8       7.571   5.917   2.280  1.00 83.77           C  
ATOM    131  HG2 GLU A   8       6.773   5.400   2.813  1.00 83.77           H  
ATOM    132  HG3 GLU A   8       7.117   6.534   1.505  1.00 83.77           H  
ATOM    133  CD  GLU A   8       8.307   6.829   3.267  1.00 83.77           C  
ATOM    134  OE1 GLU A   8       7.835   7.986   3.399  1.00 83.77           O  
ATOM    135  OE2 GLU A   8       9.316   6.427   3.881  1.00 83.77           O  
ATOM    136  N   PHE A   9       9.120   3.353  -1.408  1.00 79.91           N  
ATOM    137  H   PHE A   9       8.801   4.182  -1.889  1.00 79.91           H  
ATOM    138  CA  PHE A   9      10.184   2.599  -2.042  1.00 79.91           C  
ATOM    139  HA  PHE A   9      10.276   1.615  -1.584  1.00 79.91           H  
ATOM    140  C   PHE A   9      11.479   3.364  -1.801  1.00 79.91           C  
ATOM    141  CB  PHE A   9       9.854   2.389  -3.523  1.00 79.91           C  
ATOM    142  HB2 PHE A   9       9.796   3.356  -4.023  1.00 79.91           H  
ATOM    143  HB3 PHE A   9      10.664   1.827  -3.988  1.00 79.91           H  
ATOM    144  O   PHE A   9      11.567   4.561  -2.099  1.00 79.91           O  
ATOM    145  CG  PHE A   9       8.550   1.641  -3.722  1.00 79.91           C  
ATOM    146  CD1 PHE A   9       8.538   0.234  -3.764  1.00 79.91           C  
ATOM    147  HD1 PHE A   9       9.464  -0.318  -3.697  1.00 79.91           H  
ATOM    148  CD2 PHE A   9       7.340   2.354  -3.816  1.00 79.91           C  
ATOM    149  HD2 PHE A   9       7.343   3.434  -3.790  1.00 79.91           H  
ATOM    150  CE1 PHE A   9       7.320  -0.452  -3.913  1.00 79.91           C  
ATOM    151  HE1 PHE A   9       7.306  -1.530  -3.969  1.00 79.91           H  
ATOM    152  CE2 PHE A   9       6.124   1.669  -3.944  1.00 79.91           C  
ATOM    153  HE2 PHE A   9       5.198   2.221  -4.017  1.00 79.91           H  
ATOM    154  CZ  PHE A   9       6.118   0.269  -3.996  1.00 79.91           C  
ATOM    155  HZ  PHE A   9       5.178  -0.251  -4.116  1.00 79.91           H  
ATOM    156  N   GLU A  10      12.472   2.698  -1.215  1.00 77.90           N  
ATOM    157  H   GLU A  10      12.361   1.715  -1.013  1.00 77.90           H  
ATOM    158  CA  GLU A  10      13.822   3.244  -1.233  1.00 77.90           C  
ATOM    159  HA  GLU A  10      13.778   4.256  -0.830  1.00 77.90           H  
ATOM    160  C   GLU A  10      14.271   3.294  -2.696  1.00 77.90           C  
ATOM    161  CB  GLU A  10      14.799   2.437  -0.362  1.00 77.90           C  
ATOM    162  HB2 GLU A  10      15.811   2.776  -0.582  1.00 77.90           H  
ATOM    163  HB3 GLU A  10      14.725   1.375  -0.597  1.00 77.90           H  
ATOM    164  O   GLU A  10      14.199   2.266  -3.378  1.00 77.90           O  
ATOM    165  CG  GLU A  10      14.524   2.669   1.133  1.00 77.90           C  
ATOM    166  HG2 GLU A  10      13.549   2.251   1.382  1.00 77.90           H  
ATOM    167  HG3 GLU A  10      14.480   3.742   1.315  1.00 77.90           H  
ATOM    168  CD  GLU A  10      15.578   2.065   2.080  1.00 77.90           C  
ATOM    169  OE1 GLU A  10      15.451   2.297   3.306  1.00 77.90           O  
ATOM    170  OE2 GLU A  10      16.485   1.318   1.665  1.00 77.90           O  
ATOM    171  N   PRO A  11      14.679   4.471  -3.207  1.00 68.64           N  
ATOM    172  CA  PRO A  11      15.251   4.536  -4.536  1.00 68.64           C  
ATOM    173  HA  PRO A  11      14.521   4.209  -5.277  1.00 68.64           H  
ATOM    174  C   PRO A  11      16.464   3.614  -4.571  1.00 68.64           C  
ATOM    175  CB  PRO A  11      15.616   6.002  -4.776  1.00 68.64           C  
ATOM    176  HB2 PRO A  11      16.508   6.109  -5.393  1.00 68.64           H  
ATOM    177  HB3 PRO A  11      14.771   6.515  -5.236  1.00 68.64           H  
ATOM    178  O   PRO A  11      17.273   3.596  -3.641  1.00 68.64           O  
ATOM    179  CG  PRO A  11      15.835   6.545  -3.365  1.00 68.64           C  
ATOM    180  HG2 PRO A  11      15.637   7.615  -3.308  1.00 68.64           H  
ATOM    181  HG3 PRO A  11      16.856   6.331  -3.048  1.00 68.64           H  
ATOM    182  CD  PRO A  11      14.856   5.738  -2.514  1.00 68.64           C  
ATOM    183  HD2 PRO A  11      13.897   6.253  -2.455  1.00 68.64           H  
ATOM    184  HD3 PRO A  11      15.279   5.596  -1.519  1.00 68.64           H  
ATOM    185  N   ILE A  12      16.566   2.837  -5.641  1.00 71.69           N  
ATOM    186  H   ILE A  12      15.880   2.905  -6.378  1.00 71.69           H  
ATOM    187  CA  ILE A  12      17.786   2.098  -5.909  1.00 71.69           C  
ATOM    188  HA  ILE A  12      18.201   1.759  -4.960  1.00 71.69           H  
ATOM    189  C   ILE A  12      18.739   3.110  -6.527  1.00 71.69           C  
ATOM    190  CB  ILE A  12      17.554   0.859  -6.793  1.00 71.69           C  
ATOM    191  HB  ILE A  12      17.406   1.163  -7.829  1.00 71.69           H  
ATOM    192  O   ILE A  12      18.446   3.679  -7.577  1.00 71.69           O  
ATOM    193  CG1 ILE A  12      16.333   0.036  -6.323  1.00 71.69           C  
ATOM    194 HG12 ILE A  12      16.571  -0.397  -5.351  1.00 71.69           H  
ATOM    195 HG13 ILE A  12      15.465   0.682  -6.189  1.00 71.69           H  
ATOM    196  CG2 ILE A  12      18.828   0.009  -6.664  1.00 71.69           C  
ATOM    197 HG21 ILE A  12      19.692   0.553  -7.045  1.00 71.69           H  
ATOM    198 HG22 ILE A  12      19.015  -0.237  -5.619  1.00 71.69           H  
ATOM    199 HG23 ILE A  12      18.727  -0.930  -7.207  1.00 71.69           H  
ATOM    200  CD1 ILE A  12      15.891  -1.052  -7.311  1.00 71.69           C  
ATOM    201 HD11 ILE A  12      15.568  -0.586  -8.242  1.00 71.69           H  
ATOM    202 HD12 ILE A  12      15.054  -1.609  -6.889  1.00 71.69           H  
ATOM    203 HD13 ILE A  12      16.702  -1.747  -7.531  1.00 71.69           H  
ATOM    204  N   GLU A  13      19.816   3.406  -5.814  1.00 75.42           N  
ATOM    205  H   GLU A  13      19.978   2.923  -4.942  1.00 75.42           H  
ATOM    206  CA  GLU A  13      20.877   4.270  -6.311  1.00 75.42           C  
ATOM    207  HA  GLU A  13      20.467   4.989  -7.020  1.00 75.42           H  
ATOM    208  C   GLU A  13      21.893   3.408  -7.052  1.00 75.42           C  
ATOM    209  CB  GLU A  13      21.523   5.064  -5.161  1.00 75.42           C  
ATOM    210  HB2 GLU A  13      22.391   5.597  -5.549  1.00 75.42           H  
ATOM    211  HB3 GLU A  13      21.855   4.369  -4.390  1.00 75.42           H  
ATOM    212  O   GLU A  13      22.356   2.399  -6.512  1.00 75.42           O  
ATOM    213  CG  GLU A  13      20.547   6.089  -4.554  1.00 75.42           C  
ATOM    214  HG2 GLU A  13      19.670   5.565  -4.174  1.00 75.42           H  
ATOM    215  HG3 GLU A  13      20.213   6.759  -5.346  1.00 75.42           H  
ATOM    216  CD  GLU A  13      21.143   6.926  -3.406  1.00 75.42           C  
ATOM    217  OE1 GLU A  13      20.499   7.942  -3.046  1.00 75.42           O  
ATOM    218  OE2 GLU A  13      22.190   6.535  -2.836  1.00 75.42           O  
ATOM    219  N   ASP A  14      22.222   3.833  -8.267  1.00 74.79           N  
ATOM    220  H   ASP A  14      21.752   4.641  -8.651  1.00 74.79           H  
ATOM    221  CA  ASP A  14      23.452   3.453  -8.952  1.00 74.79           C  
ATOM    222  HA  ASP A  14      23.560   2.370  -9.005  1.00 74.79           H  
ATOM    223  C   ASP A  14      24.621   4.039  -8.142  1.00 74.79           C  
ATOM    224  CB  ASP A  14      23.386   4.017 -10.381  1.00 74.79           C  
ATOM    225  HB2 ASP A  14      23.092   5.065 -10.328  1.00 74.79           H  
ATOM    226  HB3 ASP A  14      22.624   3.493 -10.958  1.00 74.79           H  
ATOM    227  O   ASP A  14      24.758   5.263  -8.018  1.00 74.79           O  
ATOM    228  CG  ASP A  14      24.715   3.937 -11.121  1.00 74.79           C  
ATOM    229  OD1 ASP A  14      25.661   3.342 -10.566  1.00 74.79           O  
ATOM    230  OD2 ASP A  14      24.810   4.653 -12.142  1.00 74.79           O  
ATOM    231  N   LYS A  15      25.412   3.173  -7.503  1.00 79.83           N  
ATOM    232  H   LYS A  15      25.282   2.187  -7.683  1.00 79.83           H  
ATOM    233  CA  LYS A  15      26.496   3.596  -6.609  1.00 79.83           C  
ATOM    234  HA  LYS A  15      26.220   4.543  -6.148  1.00 79.83           H  
ATOM    235  C   LYS A  15      27.803   3.850  -7.336  1.00 79.83           C  
ATOM    236  CB  LYS A  15      26.739   2.550  -5.522  1.00 79.83           C  
ATOM    237  HB2 LYS A  15      26.984   1.595  -5.988  1.00 79.83           H  
ATOM    238  HB3 LYS A  15      27.594   2.862  -4.923  1.00 79.83           H  
ATOM    239  O   LYS A  15      28.663   4.515  -6.751  1.00 79.83           O  
ATOM    240  CG  LYS A  15      25.531   2.402  -4.603  1.00 79.83           C  
ATOM    241  HG2 LYS A  15      25.324   3.354  -4.115  1.00 79.83           H  
ATOM    242  HG3 LYS A  15      24.659   2.095  -5.180  1.00 79.83           H  
ATOM    243  CD  LYS A  15      25.837   1.336  -3.558  1.00 79.83           C  
ATOM    244  HD2 LYS A  15      26.715   1.623  -2.979  1.00 79.83           H  
ATOM    245  HD3 LYS A  15      26.019   0.394  -4.075  1.00 79.83           H  
ATOM    246  CE  LYS A  15      24.613   1.223  -2.661  1.00 79.83           C  
ATOM    247  HE2 LYS A  15      24.506   2.145  -2.090  1.00 79.83           H  
ATOM    248  HE3 LYS A  15      23.740   1.132  -3.307  1.00 79.83           H  
ATOM    249  NZ  LYS A  15      24.730   0.041  -1.786  1.00 79.83           N  
ATOM    250  HZ1 LYS A  15      24.814  -0.772  -2.380  1.00 79.83           H  
ATOM    251  HZ2 LYS A  15      23.893  -0.047  -1.228  1.00 79.83           H  
ATOM    252  HZ3 LYS A  15      25.553   0.122  -1.207  1.00 79.83           H  
ATOM    253  N   ASP A  16      27.998   3.297  -8.527  1.00 82.51           N  
ATOM    254  H   ASP A  16      27.223   2.863  -9.008  1.00 82.51           H  
ATOM    255  CA  ASP A  16      29.235   3.481  -9.286  1.00 82.51           C  
ATOM    256  HA  ASP A  16      29.992   3.877  -8.609  1.00 82.51           H  
ATOM    257  C   ASP A  16      29.113   4.563 -10.372  1.00 82.51           C  
ATOM    258  CB  ASP A  16      29.799   2.126  -9.741  1.00 82.51           C  
ATOM    259  HB2 ASP A  16      29.924   1.496  -8.861  1.00 82.51           H  
ATOM    260  HB3 ASP A  16      30.790   2.293 -10.164  1.00 82.51           H  
ATOM    261  O   ASP A  16      30.135   5.082 -10.836  1.00 82.51           O  
ATOM    262  CG  ASP A  16      28.959   1.382 -10.771  1.00 82.51           C  
ATOM    263  OD1 ASP A  16      28.247   2.086 -11.502  1.00 82.51           O  
ATOM    264  OD2 ASP A  16      29.154   0.145 -10.838  1.00 82.51           O  
ATOM    265  N   GLY A  17      27.887   5.018 -10.643  1.00 79.06           N  
ATOM    266  H   GLY A  17      27.122   4.397 -10.418  1.00 79.06           H  
ATOM    267  CA  GLY A  17      27.578   6.121 -11.541  1.00 79.06           C  
ATOM    268  HA2 GLY A  17      28.235   6.964 -11.327  1.00 79.06           H  
ATOM    269  HA3 GLY A  17      26.542   6.416 -11.377  1.00 79.06           H  
ATOM    270  C   GLY A  17      27.728   5.745 -13.010  1.00 79.06           C  
ATOM    271  O   GLY A  17      27.897   6.643 -13.843  1.00 79.06           O  
ATOM    272  N   ASP A  18      27.737   4.452 -13.333  1.00 79.09           N  
ATOM    273  H   ASP A  18      27.560   3.761 -12.618  1.00 79.09           H  
ATOM    274  CA  ASP A  18      27.839   3.960 -14.702  1.00 79.09           C  
ATOM    275  HA  ASP A  18      28.543   4.607 -15.226  1.00 79.09           H  
ATOM    276  C   ASP A  18      26.515   4.067 -15.486  1.00 79.09           C  
ATOM    277  CB  ASP A  18      28.467   2.554 -14.695  1.00 79.09           C  
ATOM    278  HB2 ASP A  18      29.363   2.567 -14.075  1.00 79.09           H  
ATOM    279  HB3 ASP A  18      28.790   2.337 -15.714  1.00 79.09           H  
ATOM    280  O   ASP A  18      26.502   3.918 -16.712  1.00 79.09           O  
ATOM    281  CG  ASP A  18      27.554   1.408 -14.235  1.00 79.09           C  
ATOM    282  OD1 ASP A  18      26.408   1.693 -13.828  1.00 79.09           O  
ATOM    283  OD2 ASP A  18      27.942   0.248 -14.525  1.00 79.09           O  
ATOM    284  N   GLY A  19      25.427   4.424 -14.799  1.00 70.33           N  
ATOM    285  H   GLY A  19      25.520   4.443 -13.793  1.00 70.33           H  
ATOM    286  CA  GLY A  19      24.072   4.530 -15.320  1.00 70.33           C  
ATOM    287  HA2 GLY A  19      24.103   4.758 -16.385  1.00 70.33           H  
ATOM    288  HA3 GLY A  19      23.567   5.339 -14.793  1.00 70.33           H  
ATOM    289  C   GLY A  19      23.241   3.262 -15.128  1.00 70.33           C  
ATOM    290  O   GLY A  19      22.113   3.219 -15.627  1.00 70.33           O  
ATOM    291  N   TYR A  20      23.756   2.248 -14.429  1.00 66.53           N  
ATOM    292  H   TYR A  20      24.685   2.337 -14.043  1.00 66.53           H  
ATOM    293  CA  TYR A  20      23.129   0.942 -14.276  1.00 66.53           C  
ATOM    294  HA  TYR A  20      22.164   0.958 -14.782  1.00 66.53           H  
ATOM    295  C   TYR A  20      22.872   0.587 -12.809  1.00 66.53           C  
ATOM    296  CB  TYR A  20      23.974  -0.143 -14.953  1.00 66.53           C  
ATOM    297  HB2 TYR A  20      23.462  -1.099 -14.841  1.00 66.53           H  
ATOM    298  HB3 TYR A  20      24.922  -0.240 -14.424  1.00 66.53           H  
ATOM    299  O   TYR A  20      23.555   1.001 -11.883  1.00 66.53           O  
ATOM    300  CG  TYR A  20      24.255   0.070 -16.428  1.00 66.53           C  
ATOM    301  CD1 TYR A  20      23.446  -0.536 -17.407  1.00 66.53           C  
ATOM    302  HD1 TYR A  20      22.551  -1.070 -17.121  1.00 66.53           H  
ATOM    303  CD2 TYR A  20      25.372   0.822 -16.826  1.00 66.53           C  
ATOM    304  HD2 TYR A  20      25.957   1.346 -16.085  1.00 66.53           H  
ATOM    305  CE1 TYR A  20      23.840  -0.498 -18.757  1.00 66.53           C  
ATOM    306  HE1 TYR A  20      23.264  -1.005 -19.517  1.00 66.53           H  
ATOM    307  CE2 TYR A  20      25.771   0.878 -18.163  1.00 66.53           C  
ATOM    308  HE2 TYR A  20      26.666   1.422 -18.426  1.00 66.53           H  
ATOM    309  OH  TYR A  20      25.566  -0.014 -20.347  1.00 66.53           O  
ATOM    310  HH  TYR A  20      26.277   0.625 -20.438  1.00 66.53           H  
ATOM    311  CZ  TYR A  20      25.039   0.149 -19.113  1.00 66.53           C  
ATOM    312  N   ILE A  21      21.846  -0.238 -12.594  1.00 68.14           N  
ATOM    313  H   ILE A  21      21.328  -0.562 -13.399  1.00 68.14           H  
ATOM    314  CA  ILE A  21      21.571  -0.850 -11.296  1.00 68.14           C  
ATOM    315  HA  ILE A  21      22.166  -0.367 -10.521  1.00 68.14           H  
ATOM    316  C   ILE A  21      22.010  -2.307 -11.362  1.00 68.14           C  
ATOM    317  CB  ILE A  21      20.082  -0.692 -10.929  1.00 68.14           C  
ATOM    318  HB  ILE A  21      19.489  -1.181 -11.701  1.00 68.14           H  
ATOM    319  O   ILE A  21      21.369  -3.136 -12.015  1.00 68.14           O  
ATOM    320  CG1 ILE A  21      19.604   0.777 -10.855  1.00 68.14           C  
ATOM    321 HG12 ILE A  21      18.567   0.795 -10.520  1.00 68.14           H  
ATOM    322 HG13 ILE A  21      19.626   1.204 -11.858  1.00 68.14           H  
ATOM    323  CG2 ILE A  21      19.788  -1.410  -9.607  1.00 68.14           C  
ATOM    324 HG21 ILE A  21      18.733  -1.291  -9.364  1.00 68.14           H  
ATOM    325 HG22 ILE A  21      19.997  -2.475  -9.711  1.00 68.14           H  
ATOM    326 HG23 ILE A  21      20.423  -1.007  -8.818  1.00 68.14           H  
ATOM    327  CD1 ILE A  21      20.424   1.687  -9.936  1.00 68.14           C  
ATOM    328 HD11 ILE A  21      19.981   2.683  -9.920  1.00 68.14           H  
ATOM    329 HD12 ILE A  21      20.458   1.295  -8.919  1.00 68.14           H  
ATOM    330 HD13 ILE A  21      21.443   1.760 -10.314  1.00 68.14           H  
ATOM    331  N   SER A  22      23.082  -2.653 -10.657  1.00 72.78           N  
ATOM    332  H   SER A  22      23.591  -1.931 -10.167  1.00 72.78           H  
ATOM    333  CA  SER A  22      23.514  -4.042 -10.533  1.00 72.78           C  
ATOM    334  HA  SER A  22      23.622  -4.444 -11.541  1.00 72.78           H  
ATOM    335  C   SER A  22      22.477  -4.887  -9.784  1.00 72.78           C  
ATOM    336  CB  SER A  22      24.881  -4.124  -9.846  1.00 72.78           C  
ATOM    337  HB2 SER A  22      25.578  -3.444 -10.336  1.00 72.78           H  
ATOM    338  HB3 SER A  22      25.266  -5.140  -9.928  1.00 72.78           H  
ATOM    339  O   SER A  22      21.705  -4.399  -8.956  1.00 72.78           O  
ATOM    340  OG  SER A  22      24.763  -3.779  -8.483  1.00 72.78           O  
ATOM    341  HG  SER A  22      24.697  -2.822  -8.513  1.00 72.78           H  
ATOM    342  N   ALA A  23      22.502  -6.208  -9.986  1.00 70.93           N  
ATOM    343  H   ALA A  23      23.091  -6.571 -10.721  1.00 70.93           H  
ATOM    344  CA  ALA A  23      21.657  -7.126  -9.216  1.00 70.93           C  
ATOM    345  HA  ALA A  23      20.614  -6.881  -9.411  1.00 70.93           H  
ATOM    346  C   ALA A  23      21.888  -7.011  -7.694  1.00 70.93           C  
ATOM    347  CB  ALA A  23      21.924  -8.556  -9.701  1.00 70.93           C  
ATOM    348  HB1 ALA A  23      22.971  -8.818  -9.546  1.00 70.93           H  
ATOM    349  HB2 ALA A  23      21.293  -9.249  -9.146  1.00 70.93           H  
ATOM    350  HB3 ALA A  23      21.683  -8.634 -10.761  1.00 70.93           H  
ATOM    351  O   ALA A  23      20.962  -7.216  -6.913  1.00 70.93           O  
ATOM    352  N   ALA A  24      23.109  -6.669  -7.263  1.00 76.02           N  
ATOM    353  H   ALA A  24      23.796  -6.392  -7.950  1.00 76.02           H  
ATOM    354  CA  ALA A  24      23.434  -6.470  -5.853  1.00 76.02           C  
ATOM    355  HA  ALA A  24      23.025  -7.300  -5.278  1.00 76.02           H  
ATOM    356  C   ALA A  24      22.818  -5.176  -5.291  1.00 76.02           C  
ATOM    357  CB  ALA A  24      24.959  -6.477  -5.702  1.00 76.02           C  
ATOM    358  HB1 ALA A  24      25.220  -6.377  -4.648  1.00 76.02           H  
ATOM    359  HB2 ALA A  24      25.367  -7.413  -6.084  1.00 76.02           H  
ATOM    360  HB3 ALA A  24      25.390  -5.643  -6.255  1.00 76.02           H  
ATOM    361  O   ALA A  24      22.353  -5.165  -4.151  1.00 76.02           O  
ATOM    362  N   GLU A  25      22.781  -4.101  -6.081  1.00 74.68           N  
ATOM    363  H   GLU A  25      23.195  -4.144  -7.001  1.00 74.68           H  
ATOM    364  CA  GLU A  25      22.094  -2.856  -5.719  1.00 74.68           C  
ATOM    365  HA  GLU A  25      22.368  -2.559  -4.707  1.00 74.68           H  
ATOM    366  C   GLU A  25      20.582  -3.034  -5.737  1.00 74.68           C  
ATOM    367  CB  GLU A  25      22.496  -1.740  -6.680  1.00 74.68           C  
ATOM    368  HB2 GLU A  25      21.845  -0.878  -6.540  1.00 74.68           H  
ATOM    369  HB3 GLU A  25      22.373  -2.106  -7.700  1.00 74.68           H  
ATOM    370  O   GLU A  25      19.906  -2.651  -4.784  1.00 74.68           O  
ATOM    371  CG  GLU A  25      23.940  -1.313  -6.400  1.00 74.68           C  
ATOM    372  HG2 GLU A  25      23.948  -0.662  -5.525  1.00 74.68           H  
ATOM    373  HG3 GLU A  25      24.552  -2.182  -6.154  1.00 74.68           H  
ATOM    374  CD  GLU A  25      24.566  -0.622  -7.601  1.00 74.68           C  
ATOM    375  OE1 GLU A  25      25.280   0.364  -7.347  1.00 74.68           O  
ATOM    376  OE2 GLU A  25      24.413  -1.202  -8.698  1.00 74.68           O  
ATOM    377  N   ALA A  26      20.057  -3.717  -6.753  1.00 71.88           N  
ATOM    378  H   ALA A  26      20.656  -3.956  -7.530  1.00 71.88           H  
ATOM    379  CA  ALA A  26      18.653  -4.079  -6.820  1.00 71.88           C  
ATOM    380  HA  ALA A  26      18.060  -3.166  -6.781  1.00 71.88           H  
ATOM    381  C   ALA A  26      18.214  -4.958  -5.640  1.00 71.88           C  
ATOM    382  CB  ALA A  26      18.402  -4.777  -8.152  1.00 71.88           C  
ATOM    383  HB1 ALA A  26      18.973  -5.703  -8.211  1.00 71.88           H  
ATOM    384  HB2 ALA A  26      18.669  -4.127  -8.984  1.00 71.88           H  
ATOM    385  HB3 ALA A  26      17.336  -5.002  -8.206  1.00 71.88           H  
ATOM    386  O   ALA A  26      17.129  -4.760  -5.102  1.00 71.88           O  
ATOM    387  N   ALA A  27      19.065  -5.880  -5.180  1.00 74.04           N  
ATOM    388  H   ALA A  27      19.908  -6.058  -5.706  1.00 74.04           H  
ATOM    389  CA  ALA A  27      18.804  -6.696  -3.993  1.00 74.04           C  
ATOM    390  HA  ALA A  27      17.807  -7.127  -4.092  1.00 74.04           H  
ATOM    391  C   ALA A  27      18.825  -5.893  -2.678  1.00 74.04           C  
ATOM    392  CB  ALA A  27      19.822  -7.841  -3.956  1.00 74.04           C  
ATOM    393  HB1 ALA A  27      20.833  -7.439  -3.894  1.00 74.04           H  
ATOM    394  HB2 ALA A  27      19.630  -8.471  -3.088  1.00 74.04           H  
ATOM    395  HB3 ALA A  27      19.725  -8.445  -4.859  1.00 74.04           H  
ATOM    396  O   ALA A  27      18.310  -6.353  -1.657  1.00 74.04           O  
ATOM    397  N   ALA A  28      19.420  -4.695  -2.678  1.00 79.20           N  
ATOM    398  H   ALA A  28      19.824  -4.355  -3.539  1.00 79.20           H  
ATOM    399  CA  ALA A  28      19.384  -3.785  -1.538  1.00 79.20           C  
ATOM    400  HA  ALA A  28      19.410  -4.381  -0.625  1.00 79.20           H  
ATOM    401  C   ALA A  28      18.093  -2.952  -1.483  1.00 79.20           C  
ATOM    402  CB  ALA A  28      20.641  -2.907  -1.554  1.00 79.20           C  
ATOM    403  HB1 ALA A  28      21.528  -3.533  -1.638  1.00 79.20           H  
ATOM    404  HB2 ALA A  28      20.603  -2.219  -2.399  1.00 79.20           H  
ATOM    405  HB3 ALA A  28      20.690  -2.325  -0.634  1.00 79.20           H  
ATOM    406  O   ALA A  28      17.864  -2.283  -0.473  1.00 79.20           O  
ATOM    407  N   ALA A  29      17.257  -3.006  -2.526  1.00 80.81           N  
ATOM    408  H   ALA A  29      17.500  -3.586  -3.317  1.00 80.81           H  
ATOM    409  CA  ALA A  29      15.991  -2.296  -2.591  1.00 80.81           C  
ATOM    410  HA  ALA A  29      16.196  -1.228  -2.517  1.00 80.81           H  
ATOM    411  C   ALA A  29      15.066  -2.709  -1.441  1.00 80.81           C  
ATOM    412  CB  ALA A  29      15.341  -2.565  -3.949  1.00 80.81           C  
ATOM    413  HB1 ALA A  29      16.052  -2.349  -4.746  1.00 80.81           H  
ATOM    414  HB2 ALA A  29      15.092  -3.622  -4.034  1.00 80.81           H  
ATOM    415  HB3 ALA A  29      14.445  -1.956  -4.071  1.00 80.81           H  
ATOM    416  O   ALA A  29      14.834  -3.896  -1.176  1.00 80.81           O  
ATOM    417  N   LYS A  30      14.506  -1.706  -0.764  1.00 86.67           N  
ATOM    418  H   LYS A  30      14.738  -0.761  -1.034  1.00 86.67           H  
ATOM    419  CA  LYS A  30      13.552  -1.902   0.325  1.00 86.67           C  
ATOM    420  HA  LYS A  30      13.339  -2.967   0.427  1.00 86.67           H  
ATOM    421  C   LYS A  30      12.248  -1.207   0.009  1.00 86.67           C  
ATOM    422  CB  LYS A  30      14.121  -1.404   1.656  1.00 86.67           C  
ATOM    423  HB2 LYS A  30      14.402  -0.357   1.545  1.00 86.67           H  
ATOM    424  HB3 LYS A  30      13.352  -1.477   2.425  1.00 86.67           H  
ATOM    425  O   LYS A  30      12.229  -0.067  -0.448  1.00 86.67           O  
ATOM    426  CG  LYS A  30      15.336  -2.227   2.088  1.00 86.67           C  
ATOM    427  HG2 LYS A  30      15.045  -3.265   2.247  1.00 86.67           H  
ATOM    428  HG3 LYS A  30      16.092  -2.186   1.304  1.00 86.67           H  
ATOM    429  CD  LYS A  30      15.934  -1.655   3.370  1.00 86.67           C  
ATOM    430  HD2 LYS A  30      16.058  -0.579   3.249  1.00 86.67           H  
ATOM    431  HD3 LYS A  30      15.269  -1.850   4.212  1.00 86.67           H  
ATOM    432  CE  LYS A  30      17.298  -2.299   3.593  1.00 86.67           C  
ATOM    433  HE2 LYS A  30      17.163  -3.333   3.911  1.00 86.67           H  
ATOM    434  HE3 LYS A  30      17.817  -2.305   2.634  1.00 86.67           H  
ATOM    435  NZ  LYS A  30      18.073  -1.512   4.572  1.00 86.67           N  
ATOM    436  HZ1 LYS A  30      18.999  -1.899   4.679  1.00 86.67           H  
ATOM    437  HZ2 LYS A  30      18.160  -0.576   4.202  1.00 86.67           H  
ATOM    438  HZ3 LYS A  30      17.593  -1.471   5.460  1.00 86.67           H  
ATOM    439  N   MET A  31      11.156  -1.872   0.355  1.00 87.05           N  
ATOM    440  H   MET A  31      11.270  -2.804   0.728  1.00 87.05           H  
ATOM    441  CA  MET A  31       9.848  -1.244   0.437  1.00 87.05           C  
ATOM    442  HA  MET A  31       9.896  -0.236   0.023  1.00 87.05           H  
ATOM    443  C   MET A  31       9.451  -1.142   1.904  1.00 87.05           C  
ATOM    444  CB  MET A  31       8.838  -2.024  -0.401  1.00 87.05           C  
ATOM    445  HB2 MET A  31       8.698  -3.012   0.038  1.00 87.05           H  
ATOM    446  HB3 MET A  31       9.224  -2.137  -1.415  1.00 87.05           H  
ATOM    447  O   MET A  31       9.389  -2.148   2.616  1.00 87.05           O  
ATOM    448  CG  MET A  31       7.502  -1.282  -0.480  1.00 87.05           C  
ATOM    449  HG2 MET A  31       7.643  -0.377  -1.070  1.00 87.05           H  
ATOM    450  HG3 MET A  31       7.187  -0.978   0.518  1.00 87.05           H  
ATOM    451  SD  MET A  31       6.164  -2.248  -1.218  1.00 87.05           S  
ATOM    452  CE  MET A  31       5.986  -3.436   0.116  1.00 87.05           C  
ATOM    453  HE1 MET A  31       6.758  -4.197   0.010  1.00 87.05           H  
ATOM    454  HE2 MET A  31       6.112  -2.935   1.075  1.00 87.05           H  
ATOM    455  HE3 MET A  31       4.983  -3.861   0.075  1.00 87.05           H  
ATOM    456  N   ARG A  32       9.177   0.077   2.357  1.00 91.12           N  
ATOM    457  H   ARG A  32       9.222   0.841   1.698  1.00 91.12           H  
ATOM    458  CA  ARG A  32       8.647   0.367   3.687  1.00 91.12           C  
ATOM    459  HA  ARG A  32       8.768  -0.506   4.329  1.00 91.12           H  
ATOM    460  C   ARG A  32       7.163   0.662   3.576  1.00 91.12           C  
ATOM    461  CB  ARG A  32       9.397   1.537   4.329  1.00 91.12           C  
ATOM    462  HB2 ARG A  32       9.302   2.419   3.695  1.00 91.12           H  
ATOM    463  HB3 ARG A  32       8.943   1.756   5.295  1.00 91.12           H  
ATOM    464  O   ARG A  32       6.737   1.464   2.752  1.00 91.12           O  
ATOM    465  CG  ARG A  32      10.881   1.221   4.538  1.00 91.12           C  
ATOM    466  HG2 ARG A  32      10.981   0.328   5.155  1.00 91.12           H  
ATOM    467  HG3 ARG A  32      11.365   1.053   3.576  1.00 91.12           H  
ATOM    468  CD  ARG A  32      11.550   2.403   5.236  1.00 91.12           C  
ATOM    469  HD2 ARG A  32      11.403   3.293   4.624  1.00 91.12           H  
ATOM    470  HD3 ARG A  32      11.081   2.557   6.207  1.00 91.12           H  
ATOM    471  NE  ARG A  32      12.985   2.152   5.423  1.00 91.12           N  
ATOM    472  HE  ARG A  32      13.313   1.221   5.213  1.00 91.12           H  
ATOM    473  NH1 ARG A  32      13.618   4.322   5.844  1.00 91.12           N  
ATOM    474 HH11 ARG A  32      14.387   4.951   6.024  1.00 91.12           H  
ATOM    475 HH12 ARG A  32      12.669   4.629   5.682  1.00 91.12           H  
ATOM    476  NH2 ARG A  32      15.134   2.725   5.858  1.00 91.12           N  
ATOM    477 HH21 ARG A  32      15.575   2.860   4.959  1.00 91.12           H  
ATOM    478 HH22 ARG A  32      15.272   1.759   6.120  1.00 91.12           H  
ATOM    479  CZ  ARG A  32      13.892   3.060   5.715  1.00 91.12           C  
ATOM    480  N   VAL A  33       6.376   0.025   4.426  1.00 91.33           N  
ATOM    481  H   VAL A  33       6.800  -0.654   5.042  1.00 91.33           H  
ATOM    482  CA  VAL A  33       4.941   0.260   4.555  1.00 91.33           C  
ATOM    483  HA  VAL A  33       4.619   1.013   3.837  1.00 91.33           H  
ATOM    484  C   VAL A  33       4.708   0.789   5.955  1.00 91.33           C  
ATOM    485  CB  VAL A  33       4.128  -1.017   4.292  1.00 91.33           C  
ATOM    486  HB  VAL A  33       4.331  -1.748   5.075  1.00 91.33           H  
ATOM    487  O   VAL A  33       4.889   0.060   6.927  1.00 91.33           O  
ATOM    488  CG1 VAL A  33       2.628  -0.704   4.292  1.00 91.33           C  
ATOM    489 HG11 VAL A  33       2.055  -1.611   4.102  1.00 91.33           H  
ATOM    490 HG12 VAL A  33       2.329  -0.309   5.263  1.00 91.33           H  
ATOM    491 HG13 VAL A  33       2.397   0.033   3.523  1.00 91.33           H  
ATOM    492  CG2 VAL A  33       4.501  -1.653   2.948  1.00 91.33           C  
ATOM    493 HG21 VAL A  33       3.934  -2.573   2.807  1.00 91.33           H  
ATOM    494 HG22 VAL A  33       5.559  -1.917   2.947  1.00 91.33           H  
ATOM    495 HG23 VAL A  33       4.299  -0.960   2.132  1.00 91.33           H  
ATOM    496  N   ARG A  34       4.335   2.060   6.060  1.00 93.59           N  
ATOM    497  H   ARG A  34       4.188   2.581   5.208  1.00 93.59           H  
ATOM    498  CA  ARG A  34       3.910   2.671   7.318  1.00 93.59           C  
ATOM    499  HA  ARG A  34       4.300   2.092   8.155  1.00 93.59           H  
ATOM    500  C   ARG A  34       2.400   2.625   7.407  1.00 93.59           C  
ATOM    501  CB  ARG A  34       4.435   4.097   7.457  1.00 93.59           C  
ATOM    502  HB2 ARG A  34       4.137   4.690   6.592  1.00 93.59           H  
ATOM    503  HB3 ARG A  34       4.007   4.541   8.356  1.00 93.59           H  
ATOM    504  O   ARG A  34       1.705   3.051   6.487  1.00 93.59           O  
ATOM    505  CG  ARG A  34       5.955   4.097   7.577  1.00 93.59           C  
ATOM    506  HG2 ARG A  34       6.254   3.443   8.396  1.00 93.59           H  
ATOM    507  HG3 ARG A  34       6.404   3.741   6.649  1.00 93.59           H  
ATOM    508  CD  ARG A  34       6.442   5.509   7.868  1.00 93.59           C  
ATOM    509  HD2 ARG A  34       6.116   6.177   7.071  1.00 93.59           H  
ATOM    510  HD3 ARG A  34       6.020   5.837   8.818  1.00 93.59           H  
ATOM    511  NE  ARG A  34       7.899   5.497   7.958  1.00 93.59           N  
ATOM    512  HE  ARG A  34       8.347   4.594   8.024  1.00 93.59           H  
ATOM    513  NH1 ARG A  34       8.261   7.740   8.208  1.00 93.59           N  
ATOM    514 HH11 ARG A  34       7.258   7.843   8.260  1.00 93.59           H  
ATOM    515 HH12 ARG A  34       8.894   8.496   8.429  1.00 93.59           H  
ATOM    516  NH2 ARG A  34       9.964   6.251   8.289  1.00 93.59           N  
ATOM    517 HH21 ARG A  34      10.648   6.968   8.488  1.00 93.59           H  
ATOM    518 HH22 ARG A  34      10.180   5.267   8.361  1.00 93.59           H  
ATOM    519  CZ  ARG A  34       8.702   6.513   8.135  1.00 93.59           C  
ATOM    520  N   LEU A  35       1.916   2.100   8.516  1.00 93.83           N  
ATOM    521  H   LEU A  35       2.572   1.786   9.216  1.00 93.83           H  
ATOM    522  CA  LEU A  35       0.509   1.965   8.833  1.00 93.83           C  
ATOM    523  HA  LEU A  35      -0.105   2.297   7.996  1.00 93.83           H  
ATOM    524  C   LEU A  35       0.213   2.830  10.044  1.00 93.83           C  
ATOM    525  CB  LEU A  35       0.188   0.499   9.150  1.00 93.83           C  
ATOM    526  HB2 LEU A  35      -0.885   0.429   9.331  1.00 93.83           H  
ATOM    527  HB3 LEU A  35       0.706   0.228  10.070  1.00 93.83           H  
ATOM    528  O   LEU A  35       0.932   2.750  11.035  1.00 93.83           O  
ATOM    529  CG  LEU A  35       0.573  -0.518   8.067  1.00 93.83           C  
ATOM    530  HG  LEU A  35       1.634  -0.438   7.827  1.00 93.83           H  
ATOM    531  CD1 LEU A  35       0.316  -1.922   8.610  1.00 93.83           C  
ATOM    532 HD11 LEU A  35       0.504  -2.669   7.839  1.00 93.83           H  
ATOM    533 HD12 LEU A  35      -0.716  -2.013   8.947  1.00 93.83           H  
ATOM    534 HD13 LEU A  35       0.980  -2.109   9.454  1.00 93.83           H  
ATOM    535  CD2 LEU A  35      -0.241  -0.313   6.792  1.00 93.83           C  
ATOM    536 HD21 LEU A  35       0.035  -1.065   6.053  1.00 93.83           H  
ATOM    537 HD22 LEU A  35      -0.027   0.675   6.385  1.00 93.83           H  
ATOM    538 HD23 LEU A  35      -1.305  -0.392   7.015  1.00 93.83           H  
ATOM    539  N   ARG A  36      -0.861   3.607   9.988  1.00 95.54           N  
ATOM    540  H   ARG A  36      -1.369   3.659   9.116  1.00 95.54           H  
ATOM    541  CA  ARG A  36      -1.366   4.358  11.133  1.00 95.54           C  
ATOM    542  HA  ARG A  36      -0.907   3.981  12.047  1.00 95.54           H  
ATOM    543  C   ARG A  36      -2.865   4.147  11.257  1.00 95.54           C  
ATOM    544  CB  ARG A  36      -0.964   5.827  10.976  1.00 95.54           C  
ATOM    545  HB2 ARG A  36      -1.333   6.204  10.022  1.00 95.54           H  
ATOM    546  HB3 ARG A  36       0.123   5.898  10.981  1.00 95.54           H  
ATOM    547  O   ARG A  36      -3.594   4.301  10.277  1.00 95.54           O  
ATOM    548  CG  ARG A  36      -1.531   6.687  12.103  1.00 95.54           C  
ATOM    549  HG2 ARG A  36      -2.620   6.659  12.069  1.00 95.54           H  
ATOM    550  HG3 ARG A  36      -1.191   6.313  13.069  1.00 95.54           H  
ATOM    551  CD  ARG A  36      -1.078   8.130  11.926  1.00 95.54           C  
ATOM    552  HD2 ARG A  36      -1.252   8.437  10.895  1.00 95.54           H  
ATOM    553  HD3 ARG A  36      -0.014   8.198  12.157  1.00 95.54           H  
ATOM    554  NE  ARG A  36      -1.863   8.981  12.817  1.00 95.54           N  
ATOM    555  HE  ARG A  36      -2.765   8.624  13.100  1.00 95.54           H  
ATOM    556  NH1 ARG A  36      -0.631  10.900  12.673  1.00 95.54           N  
ATOM    557 HH11 ARG A  36      -0.462  11.853  12.963  1.00 95.54           H  
ATOM    558 HH12 ARG A  36       0.012  10.390  12.085  1.00 95.54           H  
ATOM    559  NH2 ARG A  36      -2.512  10.795  13.920  1.00 95.54           N  
ATOM    560 HH21 ARG A  36      -3.342  10.241  14.077  1.00 95.54           H  
ATOM    561 HH22 ARG A  36      -2.463  11.771  14.176  1.00 95.54           H  
ATOM    562  CZ  ARG A  36      -1.652  10.229  13.133  1.00 95.54           C  
ATOM    563  N   ASN A  37      -3.320   3.802  12.456  1.00 94.98           N  
ATOM    564  H   ASN A  37      -2.659   3.702  13.212  1.00 94.98           H  
ATOM    565  CA  ASN A  37      -4.736   3.594  12.737  1.00 94.98           C  
ATOM    566  HA  ASN A  37      -5.305   3.592  11.808  1.00 94.98           H  
ATOM    567  C   ASN A  37      -5.291   4.738  13.589  1.00 94.98           C  
ATOM    568  CB  ASN A  37      -4.907   2.213  13.383  1.00 94.98           C  
ATOM    569  HB2 ASN A  37      -4.326   2.189  14.305  1.00 94.98           H  
ATOM    570  HB3 ASN A  37      -4.531   1.444  12.708  1.00 94.98           H  
ATOM    571  O   ASN A  37      -5.051   4.803  14.791  1.00 94.98           O  
ATOM    572  CG  ASN A  37      -6.346   1.884  13.718  1.00 94.98           C  
ATOM    573  ND2 ASN A  37      -6.571   0.849  14.483  1.00 94.98           N  
ATOM    574 HD21 ASN A  37      -5.800   0.249  14.742  1.00 94.98           H  
ATOM    575 HD22 ASN A  37      -7.527   0.606  14.700  1.00 94.98           H  
ATOM    576  OD1 ASN A  37      -7.287   2.526  13.279  1.00 94.98           O  
ATOM    577  N   ASP A  38      -6.077   5.615  12.967  1.00 93.25           N  
ATOM    578  H   ASP A  38      -6.289   5.464  11.991  1.00 93.25           H  
ATOM    579  CA  ASP A  38      -6.787   6.705  13.645  1.00 93.25           C  
ATOM    580  HA  ASP A  38      -6.288   6.919  14.591  1.00 93.25           H  
ATOM    581  C   ASP A  38      -8.242   6.313  14.000  1.00 93.25           C  
ATOM    582  CB  ASP A  38      -6.718   7.988  12.798  1.00 93.25           C  
ATOM    583  HB2 ASP A  38      -7.309   8.765  13.283  1.00 93.25           H  
ATOM    584  HB3 ASP A  38      -7.170   7.788  11.827  1.00 93.25           H  
ATOM    585  O   ASP A  38      -9.060   7.163  14.354  1.00 93.25           O  
ATOM    586  CG  ASP A  38      -5.303   8.555  12.596  1.00 93.25           C  
ATOM    587  OD1 ASP A  38      -4.555   8.765  13.587  1.00 93.25           O  
ATOM    588  OD2 ASP A  38      -4.971   8.872  11.434  1.00 93.25           O  
ATOM    589  N   SER A  39      -8.609   5.030  13.884  1.00 90.68           N  
ATOM    590  H   SER A  39      -7.905   4.362  13.606  1.00 90.68           H  
ATOM    591  CA  SER A  39      -9.915   4.517  14.308  1.00 90.68           C  
ATOM    592  HA  SER A  39     -10.642   5.321  14.190  1.00 90.68           H  
ATOM    593  C   SER A  39      -9.939   4.121  15.791  1.00 90.68           C  
ATOM    594  CB  SER A  39     -10.372   3.373  13.397  1.00 90.68           C  
ATOM    595  HB2 SER A  39     -11.459   3.306  13.442  1.00 90.68           H  
ATOM    596  HB3 SER A  39     -10.075   3.574  12.368  1.00 90.68           H  
ATOM    597  O   SER A  39      -8.909   4.024  16.452  1.00 90.68           O  
ATOM    598  OG  SER A  39      -9.848   2.137  13.797  1.00 90.68           O  
ATOM    599  HG  SER A  39      -8.902   2.162  13.638  1.00 90.68           H  
ATOM    600  N   SER A  40     -11.136   3.872  16.325  1.00 90.67           N  
ATOM    601  H   SER A  40     -11.962   3.937  15.747  1.00 90.67           H  
ATOM    602  CA  SER A  40     -11.346   3.434  17.712  1.00 90.67           C  
ATOM    603  HA  SER A  40     -10.610   3.922  18.350  1.00 90.67           H  
ATOM    604  C   SER A  40     -11.184   1.924  17.924  1.00 90.67           C  
ATOM    605  CB  SER A  40     -12.737   3.873  18.174  1.00 90.67           C  
ATOM    606  HB2 SER A  40     -12.774   4.962  18.214  1.00 90.67           H  
ATOM    607  HB3 SER A  40     -12.934   3.479  19.171  1.00 90.67           H  
ATOM    608  O   SER A  40     -11.265   1.459  19.060  1.00 90.67           O  
ATOM    609  OG  SER A  40     -13.723   3.406  17.268  1.00 90.67           O  
ATOM    610  HG  SER A  40     -14.587   3.492  17.677  1.00 90.67           H  
ATOM    611  N   THR A  41     -10.961   1.150  16.860  1.00 90.86           N  
ATOM    612  H   THR A  41     -10.835   1.590  15.960  1.00 90.86           H  
ATOM    613  CA  THR A  41     -10.843  -0.315  16.905  1.00 90.86           C  
ATOM    614  HA  THR A  41     -10.860  -0.641  17.945  1.00 90.86           H  
ATOM    615  C   THR A  41      -9.536  -0.775  16.269  1.00 90.86           C  
ATOM    616  CB  THR A  41     -12.013  -0.998  16.184  1.00 90.86           C  
ATOM    617  HB  THR A  41     -11.822  -2.071  16.139  1.00 90.86           H  
ATOM    618  O   THR A  41      -9.081  -0.140  15.320  1.00 90.86           O  
ATOM    619  CG2 THR A  41     -13.336  -0.770  16.915  1.00 90.86           C  
ATOM    620 HG21 THR A  41     -13.255  -1.115  17.945  1.00 90.86           H  
ATOM    621 HG22 THR A  41     -13.592   0.289  16.907  1.00 90.86           H  
ATOM    622 HG23 THR A  41     -14.125  -1.329  16.410  1.00 90.86           H  
ATOM    623  OG1 THR A  41     -12.154  -0.504  14.870  1.00 90.86           O  
ATOM    624  HG1 THR A  41     -11.280  -0.454  14.476  1.00 90.86           H  
ATOM    625  N   PRO A  42      -8.930  -1.885  16.721  1.00 92.96           N  
ATOM    626  CA  PRO A  42      -7.808  -2.484  16.008  1.00 92.96           C  
ATOM    627  HA  PRO A  42      -6.974  -1.783  16.026  1.00 92.96           H  
ATOM    628  C   PRO A  42      -8.171  -2.809  14.554  1.00 92.96           C  
ATOM    629  CB  PRO A  42      -7.426  -3.739  16.795  1.00 92.96           C  
ATOM    630  HB2 PRO A  42      -7.935  -4.612  16.385  1.00 92.96           H  
ATOM    631  HB3 PRO A  42      -6.348  -3.896  16.802  1.00 92.96           H  
ATOM    632  O   PRO A  42      -9.308  -3.191  14.261  1.00 92.96           O  
ATOM    633  CG  PRO A  42      -7.963  -3.455  18.198  1.00 92.96           C  
ATOM    634  HG2 PRO A  42      -8.183  -4.374  18.741  1.00 92.96           H  
ATOM    635  HG3 PRO A  42      -7.244  -2.848  18.748  1.00 92.96           H  
ATOM    636  CD  PRO A  42      -9.226  -2.640  17.928  1.00 92.96           C  
ATOM    637  HD2 PRO A  42      -9.429  -1.987  18.777  1.00 92.96           H  
ATOM    638  HD3 PRO A  42     -10.068  -3.306  17.744  1.00 92.96           H  
ATOM    639  N   VAL A  43      -7.197  -2.663  13.659  1.00 92.38           N  
ATOM    640  H   VAL A  43      -6.295  -2.336  13.977  1.00 92.38           H  
ATOM    641  CA  VAL A  43      -7.321  -3.006  12.238  1.00 92.38           C  
ATOM    642  HA  VAL A  43      -8.294  -3.460  12.051  1.00 92.38           H  
ATOM    643  C   VAL A  43      -6.267  -4.045  11.894  1.00 92.38           C  
ATOM    644  CB  VAL A  43      -7.214  -1.753  11.348  1.00 92.38           C  
ATOM    645  HB  VAL A  43      -6.270  -1.243  11.540  1.00 92.38           H  
ATOM    646  O   VAL A  43      -5.114  -3.915  12.303  1.00 92.38           O  
ATOM    647  CG1 VAL A  43      -7.288  -2.113   9.860  1.00 92.38           C  
ATOM    648 HG11 VAL A  43      -8.224  -2.631   9.649  1.00 92.38           H  
ATOM    649 HG12 VAL A  43      -7.262  -1.216   9.242  1.00 92.38           H  
ATOM    650 HG13 VAL A  43      -6.450  -2.748   9.573  1.00 92.38           H  
ATOM    651  CG2 VAL A  43      -8.374  -0.797  11.667  1.00 92.38           C  
ATOM    652 HG21 VAL A  43      -9.325  -1.321  11.568  1.00 92.38           H  
ATOM    653 HG22 VAL A  43      -8.284  -0.424  12.687  1.00 92.38           H  
ATOM    654 HG23 VAL A  43      -8.369   0.060  10.993  1.00 92.38           H  
ATOM    655  N   GLU A  44      -6.658  -5.078  11.157  1.00 94.36           N  
ATOM    656  H   GLU A  44      -7.589  -5.076  10.764  1.00 94.36           H  
ATOM    657  CA  GLU A  44      -5.744  -6.079  10.624  1.00 94.36           C  
ATOM    658  HA  GLU A  44      -4.823  -6.065  11.207  1.00 94.36           H  
ATOM    659  C   GLU A  44      -5.387  -5.722   9.178  1.00 94.36           C  
ATOM    660  CB  GLU A  44      -6.348  -7.481  10.778  1.00 94.36           C  
ATOM    661  HB2 GLU A  44      -6.644  -7.617  11.818  1.00 94.36           H  
ATOM    662  HB3 GLU A  44      -7.230  -7.582  10.145  1.00 94.36           H  
ATOM    663  O   GLU A  44      -6.249  -5.509   8.327  1.00 94.36           O  
ATOM    664  CG  GLU A  44      -5.322  -8.560  10.418  1.00 94.36           C  
ATOM    665  HG2 GLU A  44      -5.124  -8.525   9.346  1.00 94.36           H  
ATOM    666  HG3 GLU A  44      -4.386  -8.339  10.931  1.00 94.36           H  
ATOM    667  CD  GLU A  44      -5.804  -9.958  10.826  1.00 94.36           C  
ATOM    668  OE1 GLU A  44      -6.491 -10.612  10.013  1.00 94.36           O  
ATOM    669  OE2 GLU A  44      -5.440 -10.384  11.945  1.00 94.36           O  
ATOM    670  N   VAL A  45      -4.094  -5.620   8.895  1.00 92.33           N  
ATOM    671  H   VAL A  45      -3.431  -5.764   9.643  1.00 92.33           H  
ATOM    672  CA  VAL A  45      -3.570  -5.295   7.573  1.00 92.33           C  
ATOM    673  HA  VAL A  45      -4.401  -5.138   6.885  1.00 92.33           H  
ATOM    674  C   VAL A  45      -2.765  -6.481   7.069  1.00 92.33           C  
ATOM    675  CB  VAL A  45      -2.743  -3.997   7.585  1.00 92.33           C  
ATOM    676  HB  VAL A  45      -1.832  -4.146   8.166  1.00 92.33           H  
ATOM    677  O   VAL A  45      -1.727  -6.837   7.628  1.00 92.33           O  
ATOM    678  CG1 VAL A  45      -2.360  -3.612   6.150  1.00 92.33           C  
ATOM    679 HG11 VAL A  45      -3.258  -3.481   5.546  1.00 92.33           H  
ATOM    680 HG12 VAL A  45      -1.746  -4.394   5.702  1.00 92.33           H  
ATOM    681 HG13 VAL A  45      -1.790  -2.683   6.154  1.00 92.33           H  
ATOM    682  CG2 VAL A  45      -3.529  -2.829   8.200  1.00 92.33           C  
ATOM    683 HG21 VAL A  45      -4.498  -2.734   7.711  1.00 92.33           H  
ATOM    684 HG22 VAL A  45      -2.975  -1.897   8.088  1.00 92.33           H  
ATOM    685 HG23 VAL A  45      -3.686  -3.008   9.264  1.00 92.33           H  
ATOM    686  N   HIS A  46      -3.233  -7.076   5.979  1.00 93.68           N  
ATOM    687  H   HIS A  46      -4.099  -6.729   5.591  1.00 93.68           H  
ATOM    688  CA  HIS A  46      -2.530  -8.115   5.241  1.00 93.68           C  
ATOM    689  HA  HIS A  46      -1.817  -8.610   5.901  1.00 93.68           H  
ATOM    690  C   HIS A  46      -1.778  -7.470   4.085  1.00 93.68           C  
ATOM    691  CB  HIS A  46      -3.511  -9.179   4.747  1.00 93.68           C  
ATOM    692  HB2 HIS A  46      -2.949  -9.983   4.272  1.00 93.68           H  
ATOM    693  HB3 HIS A  46      -4.166  -8.738   3.994  1.00 93.68           H  
ATOM    694  O   HIS A  46      -2.373  -6.910   3.165  1.00 93.68           O  
ATOM    695  CG  HIS A  46      -4.370  -9.771   5.829  1.00 93.68           C  
ATOM    696  CD2 HIS A  46      -5.613  -9.336   6.184  1.00 93.68           C  
ATOM    697  HD2 HIS A  46      -6.157  -8.501   5.767  1.00 93.68           H  
ATOM    698  ND1 HIS A  46      -4.013 -10.866   6.620  1.00 93.68           N  
ATOM    699  CE1 HIS A  46      -5.068 -11.063   7.435  1.00 93.68           C  
ATOM    700  HE1 HIS A  46      -5.132 -11.812   8.209  1.00 93.68           H  
ATOM    701  NE2 HIS A  46      -6.041 -10.172   7.187  1.00 93.68           N  
ATOM    702  HE2 HIS A  46      -6.917 -10.135   7.688  1.00 93.68           H  
ATOM    703  N   ILE A  47      -0.457  -7.552   4.121  1.00 92.43           N  
ATOM    704  H   ILE A  47      -0.037  -8.035   4.903  1.00 92.43           H  
ATOM    705  CA  ILE A  47       0.431  -7.000   3.105  1.00 92.43           C  
ATOM    706  HA  ILE A  47      -0.144  -6.391   2.408  1.00 92.43           H  
ATOM    707  C   ILE A  47       1.050  -8.162   2.341  1.00 92.43           C  
ATOM    708  CB  ILE A  47       1.518  -6.108   3.735  1.00 92.43           C  
ATOM    709  HB  ILE A  47       2.188  -6.750   4.306  1.00 92.43           H  
ATOM    710  O   ILE A  47       1.623  -9.073   2.941  1.00 92.43           O  
ATOM    711  CG1 ILE A  47       0.950  -5.053   4.711  1.00 92.43           C  
ATOM    712 HG12 ILE A  47       0.277  -5.530   5.423  1.00 92.43           H  
ATOM    713 HG13 ILE A  47       0.387  -4.298   4.162  1.00 92.43           H  
ATOM    714  CG2 ILE A  47       2.304  -5.443   2.588  1.00 92.43           C  
ATOM    715 HG21 ILE A  47       1.624  -4.908   1.926  1.00 92.43           H  
ATOM    716 HG22 ILE A  47       2.836  -6.196   2.006  1.00 92.43           H  
ATOM    717 HG23 ILE A  47       3.047  -4.744   2.971  1.00 92.43           H  
ATOM    718  CD1 ILE A  47       2.039  -4.374   5.547  1.00 92.43           C  
ATOM    719 HD11 ILE A  47       2.738  -3.824   4.918  1.00 92.43           H  
ATOM    720 HD12 ILE A  47       2.580  -5.128   6.119  1.00 92.43           H  
ATOM    721 HD13 ILE A  47       1.575  -3.669   6.237  1.00 92.43           H  
ATOM    722  N   LYS A  48       0.970  -8.121   1.015  1.00 90.95           N  
ATOM    723  H   LYS A  48       0.474  -7.347   0.595  1.00 90.95           H  
ATOM    724  CA  LYS A  48       1.607  -9.078   0.118  1.00 90.95           C  
ATOM    725  HA  LYS A  48       2.244  -9.738   0.705  1.00 90.95           H  
ATOM    726  C   LYS A  48       2.498  -8.351  -0.882  1.00 90.95           C  
ATOM    727  CB  LYS A  48       0.531  -9.930  -0.559  1.00 90.95           C  
ATOM    728  HB2 LYS A  48      -0.056 -10.439   0.206  1.00 90.95           H  
ATOM    729  HB3 LYS A  48      -0.133  -9.279  -1.128  1.00 90.95           H  
ATOM    730  O   LYS A  48       2.063  -7.407  -1.536  1.00 90.95           O  
ATOM    731  CG  LYS A  48       1.163 -10.969  -1.492  1.00 90.95           C  
ATOM    732  HG2 LYS A  48       1.785 -11.657  -0.920  1.00 90.95           H  
ATOM    733  HG3 LYS A  48       1.788 -10.467  -2.230  1.00 90.95           H  
ATOM    734  CD  LYS A  48       0.086 -11.744  -2.245  1.00 90.95           C  
ATOM    735  HD2 LYS A  48      -0.527 -11.027  -2.790  1.00 90.95           H  
ATOM    736  HD3 LYS A  48      -0.540 -12.303  -1.550  1.00 90.95           H  
ATOM    737  CE  LYS A  48       0.787 -12.675  -3.233  1.00 90.95           C  
ATOM    738  HE2 LYS A  48       1.276 -13.491  -2.702  1.00 90.95           H  
ATOM    739  HE3 LYS A  48       1.575 -12.101  -3.720  1.00 90.95           H  
ATOM    740  NZ  LYS A  48      -0.148 -13.165  -4.269  1.00 90.95           N  
ATOM    741  HZ1 LYS A  48       0.365 -13.697  -4.958  1.00 90.95           H  
ATOM    742  HZ2 LYS A  48      -0.551 -12.365  -4.736  1.00 90.95           H  
ATOM    743  HZ3 LYS A  48      -0.896 -13.716  -3.875  1.00 90.95           H  
ATOM    744  N   VAL A  49       3.730  -8.827  -1.030  1.00 86.34           N  
ATOM    745  H   VAL A  49       4.000  -9.621  -0.467  1.00 86.34           H  
ATOM    746  CA  VAL A  49       4.754  -8.237  -1.903  1.00 86.34           C  
ATOM    747  HA  VAL A  49       4.282  -7.590  -2.643  1.00 86.34           H  
ATOM    748  C   VAL A  49       5.467  -9.371  -2.619  1.00 86.34           C  
ATOM    749  CB  VAL A  49       5.758  -7.398  -1.097  1.00 86.34           C  
ATOM    750  HB  VAL A  49       6.393  -8.054  -0.501  1.00 86.34           H  
ATOM    751  O   VAL A  49       6.229 -10.123  -2.010  1.00 86.34           O  
ATOM    752  CG1 VAL A  49       6.643  -6.568  -2.035  1.00 86.34           C  
ATOM    753 HG11 VAL A  49       7.364  -6.004  -1.445  1.00 86.34           H  
ATOM    754 HG12 VAL A  49       7.196  -7.220  -2.711  1.00 86.34           H  
ATOM    755 HG13 VAL A  49       6.035  -5.876  -2.618  1.00 86.34           H  
ATOM    756  CG2 VAL A  49       5.029  -6.465  -0.132  1.00 86.34           C  
ATOM    757 HG21 VAL A  49       5.774  -5.950   0.474  1.00 86.34           H  
ATOM    758 HG22 VAL A  49       4.437  -7.036   0.583  1.00 86.34           H  
ATOM    759 HG23 VAL A  49       4.387  -5.775  -0.680  1.00 86.34           H  
ATOM    760  N   GLY A  50       5.153  -9.561  -3.900  1.00 84.52           N  
ATOM    761  H   GLY A  50       4.557  -8.891  -4.364  1.00 84.52           H  
ATOM    762  CA  GLY A  50       5.528 -10.781  -4.612  1.00 84.52           C  
ATOM    763  HA2 GLY A  50       5.112 -10.762  -5.620  1.00 84.52           H  
ATOM    764  HA3 GLY A  50       6.614 -10.835  -4.690  1.00 84.52           H  
ATOM    765  C   GLY A  50       4.996 -12.026  -3.889  1.00 84.52           C  
ATOM    766  O   GLY A  50       3.782 -12.222  -3.781  1.00 84.52           O  
ATOM    767  N   ASP A  51       5.912 -12.846  -3.370  1.00 85.66           N  
ATOM    768  H   ASP A  51       6.884 -12.595  -3.478  1.00 85.66           H  
ATOM    769  CA  ASP A  51       5.601 -14.081  -2.636  1.00 85.66           C  
ATOM    770  HA  ASP A  51       4.621 -14.441  -2.948  1.00 85.66           H  
ATOM    771  C   ASP A  51       5.562 -13.889  -1.112  1.00 85.66           C  
ATOM    772  CB  ASP A  51       6.625 -15.165  -2.995  1.00 85.66           C  
ATOM    773  HB2 ASP A  51       7.591 -14.892  -2.570  1.00 85.66           H  
ATOM    774  HB3 ASP A  51       6.315 -16.111  -2.550  1.00 85.66           H  
ATOM    775  O   ASP A  51       5.046 -14.749  -0.394  1.00 85.66           O  
ATOM    776  CG  ASP A  51       6.765 -15.350  -4.502  1.00 85.66           C  
ATOM    777  OD1 ASP A  51       5.721 -15.567  -5.156  1.00 85.66           O  
ATOM    778  OD2 ASP A  51       7.926 -15.214  -4.973  1.00 85.66           O  
ATOM    779  N   GLU A  52       6.093 -12.773  -0.604  1.00 88.70           N  
ATOM    780  H   GLU A  52       6.381 -12.034  -1.230  1.00 88.70           H  
ATOM    781  CA  GLU A  52       6.117 -12.488   0.828  1.00 88.70           C  
ATOM    782  HA  GLU A  52       6.328 -13.423   1.346  1.00 88.70           H  
ATOM    783  C   GLU A  52       4.744 -11.990   1.286  1.00 88.70           C  
ATOM    784  CB  GLU A  52       7.248 -11.504   1.178  1.00 88.70           C  
ATOM    785  HB2 GLU A  52       6.990 -10.506   0.823  1.00 88.70           H  
ATOM    786  HB3 GLU A  52       8.159 -11.833   0.678  1.00 88.70           H  
ATOM    787  O   GLU A  52       4.100 -11.178   0.618  1.00 88.70           O  
ATOM    788  CG  GLU A  52       7.502 -11.472   2.697  1.00 88.70           C  
ATOM    789  HG2 GLU A  52       6.591 -11.144   3.198  1.00 88.70           H  
ATOM    790  HG3 GLU A  52       7.715 -12.486   3.034  1.00 88.70           H  
ATOM    791  CD  GLU A  52       8.656 -10.553   3.134  1.00 88.70           C  
ATOM    792  OE1 GLU A  52       8.705 -10.234   4.349  1.00 88.70           O  
ATOM    793  OE2 GLU A  52       9.472 -10.143   2.287  1.00 88.70           O  
ATOM    794  N   LYS A  53       4.289 -12.480   2.442  1.00 92.88           N  
ATOM    795  H   LYS A  53       4.889 -13.105   2.961  1.00 92.88           H  
ATOM    796  CA  LYS A  53       3.046 -12.057   3.090  1.00 92.88           C  
ATOM    797  HA  LYS A  53       2.675 -11.156   2.603  1.00 92.88           H  
ATOM    798  C   LYS A  53       3.319 -11.725   4.548  1.00 92.88           C  
ATOM    799  CB  LYS A  53       1.974 -13.148   2.997  1.00 92.88           C  
ATOM    800  HB2 LYS A  53       1.104 -12.825   3.570  1.00 92.88           H  
ATOM    801  HB3 LYS A  53       2.360 -14.062   3.449  1.00 92.88           H  
ATOM    802  O   LYS A  53       4.013 -12.481   5.225  1.00 92.88           O  
ATOM    803  CG  LYS A  53       1.533 -13.436   1.558  1.00 92.88           C  
ATOM    804  HG2 LYS A  53       1.122 -12.527   1.119  1.00 92.88           H  
ATOM    805  HG3 LYS A  53       2.384 -13.775   0.968  1.00 92.88           H  
ATOM    806  CD  LYS A  53       0.460 -14.526   1.574  1.00 92.88           C  
ATOM    807  HD2 LYS A  53      -0.416 -14.154   2.105  1.00 92.88           H  
ATOM    808  HD3 LYS A  53       0.851 -15.396   2.101  1.00 92.88           H  
ATOM    809  CE  LYS A  53       0.077 -14.928   0.150  1.00 92.88           C  
ATOM    810  HE2 LYS A  53       0.979 -15.260  -0.363  1.00 92.88           H  
ATOM    811  HE3 LYS A  53      -0.311 -14.048  -0.363  1.00 92.88           H  
ATOM    812  NZ  LYS A  53      -0.937 -16.011   0.180  1.00 92.88           N  
ATOM    813  HZ1 LYS A  53      -1.767 -15.697   0.662  1.00 92.88           H  
ATOM    814  HZ2 LYS A  53      -0.570 -16.802   0.688  1.00 92.88           H  
ATOM    815  HZ3 LYS A  53      -1.184 -16.316  -0.750  1.00 92.88           H  
ATOM    816  N   ARG A  54       2.737 -10.634   5.037  1.00 93.53           N  
ATOM    817  H   ARG A  54       2.195 -10.064   4.403  1.00 93.53           H  
ATOM    818  CA  ARG A  54       2.744 -10.259   6.454  1.00 93.53           C  
ATOM    819  HA  ARG A  54       3.000 -11.131   7.055  1.00 93.53           H  
ATOM    820  C   ARG A  54       1.355  -9.813   6.877  1.00 93.53           C  
ATOM    821  CB  ARG A  54       3.782  -9.161   6.722  1.00 93.53           C  
ATOM    822  HB2 ARG A  54       3.707  -8.861   7.767  1.00 93.53           H  
ATOM    823  HB3 ARG A  54       3.568  -8.292   6.099  1.00 93.53           H  
ATOM    824  O   ARG A  54       0.689  -9.101   6.134  1.00 93.53           O  
ATOM    825  CG  ARG A  54       5.211  -9.656   6.450  1.00 93.53           C  
ATOM    826  HG2 ARG A  54       5.389 -10.585   6.992  1.00 93.53           H  
ATOM    827  HG3 ARG A  54       5.345  -9.833   5.383  1.00 93.53           H  
ATOM    828  CD  ARG A  54       6.216  -8.609   6.910  1.00 93.53           C  
ATOM    829  HD2 ARG A  54       5.995  -7.684   6.378  1.00 93.53           H  
ATOM    830  HD3 ARG A  54       6.107  -8.452   7.984  1.00 93.53           H  
ATOM    831  NE  ARG A  54       7.592  -9.002   6.587  1.00 93.53           N  
ATOM    832  HE  ARG A  54       7.733  -9.655   5.829  1.00 93.53           H  
ATOM    833  NH1 ARG A  54       8.695  -7.379   7.786  1.00 93.53           N  
ATOM    834 HH11 ARG A  54       9.551  -6.855   7.897  1.00 93.53           H  
ATOM    835 HH12 ARG A  54       7.842  -7.151   8.275  1.00 93.53           H  
ATOM    836  NH2 ARG A  54       9.781  -8.625   6.288  1.00 93.53           N  
ATOM    837 HH21 ARG A  54      10.453  -7.880   6.174  1.00 93.53           H  
ATOM    838 HH22 ARG A  54       9.674  -9.277   5.524  1.00 93.53           H  
ATOM    839  CZ  ARG A  54       8.681  -8.342   6.906  1.00 93.53           C  
ATOM    840  N   THR A  55       0.958 -10.205   8.077  1.00 94.77           N  
ATOM    841  H   THR A  55       1.573 -10.779   8.635  1.00 94.77           H  
ATOM    842  CA  THR A  55      -0.269  -9.741   8.725  1.00 94.77           C  
ATOM    843  HA  THR A  55      -0.843  -9.114   8.042  1.00 94.77           H  
ATOM    844  C   THR A  55       0.136  -8.904   9.927  1.00 94.77           C  
ATOM    845  CB  THR A  55      -1.166 -10.918   9.127  1.00 94.77           C  
ATOM    846  HB  THR A  55      -0.630 -11.559   9.827  1.00 94.77           H  
ATOM    847  O   THR A  55       0.978  -9.330  10.719  1.00 94.77           O  
ATOM    848  CG2 THR A  55      -2.472 -10.462   9.764  1.00 94.77           C  
ATOM    849 HG21 THR A  55      -2.978  -9.749   9.113  1.00 94.77           H  
ATOM    850 HG22 THR A  55      -3.124 -11.319   9.930  1.00 94.77           H  
ATOM    851 HG23 THR A  55      -2.281  -9.994  10.729  1.00 94.77           H  
ATOM    852  OG1 THR A  55      -1.488 -11.668   7.975  1.00 94.77           O  
ATOM    853  HG1 THR A  55      -2.341 -11.361   7.660  1.00 94.77           H  
ATOM    854  N   VAL A  56      -0.417  -7.700  10.030  1.00 95.11           N  
ATOM    855  H   VAL A  56      -1.067  -7.404   9.316  1.00 95.11           H  
ATOM    856  CA  VAL A  56      -0.111  -6.744  11.094  1.00 95.11           C  
ATOM    857  HA  VAL A  56       0.465  -7.234  11.878  1.00 95.11           H  
ATOM    858  C   VAL A  56      -1.408  -6.250  11.699  1.00 95.11           C  
ATOM    859  CB  VAL A  56       0.716  -5.563  10.559  1.00 95.11           C  
ATOM    860  HB  VAL A  56       0.162  -5.052   9.771  1.00 95.11           H  
ATOM    861  O   VAL A  56      -2.271  -5.745  10.990  1.00 95.11           O  
ATOM    862  CG1 VAL A  56       1.039  -4.547  11.659  1.00 95.11           C  
ATOM    863 HG11 VAL A  56       1.619  -5.015  12.455  1.00 95.11           H  
ATOM    864 HG12 VAL A  56       0.125  -4.130  12.081  1.00 95.11           H  
ATOM    865 HG13 VAL A  56       1.602  -3.720  11.226  1.00 95.11           H  
ATOM    866  CG2 VAL A  56       2.042  -6.064   9.978  1.00 95.11           C  
ATOM    867 HG21 VAL A  56       2.700  -5.212   9.806  1.00 95.11           H  
ATOM    868 HG22 VAL A  56       2.525  -6.742  10.682  1.00 95.11           H  
ATOM    869 HG23 VAL A  56       1.865  -6.580   9.034  1.00 95.11           H  
ATOM    870  N   THR A  57      -1.531  -6.354  13.015  1.00 96.01           N  
ATOM    871  H   THR A  57      -0.796  -6.792  13.550  1.00 96.01           H  
ATOM    872  CA  THR A  57      -2.594  -5.678  13.755  1.00 96.01           C  
ATOM    873  HA  THR A  57      -3.466  -5.554  13.113  1.00 96.01           H  
ATOM    874  C   THR A  57      -2.092  -4.303  14.178  1.00 96.01           C  
ATOM    875  CB  THR A  57      -3.023  -6.496  14.975  1.00 96.01           C  
ATOM    876  HB  THR A  57      -2.206  -6.516  15.697  1.00 96.01           H  
ATOM    877  O   THR A  57      -1.042  -4.209  14.804  1.00 96.01           O  
ATOM    878  CG2 THR A  57      -4.262  -5.910  15.648  1.00 96.01           C  
ATOM    879 HG21 THR A  57      -5.070  -5.806  14.925  1.00 96.01           H  
ATOM    880 HG22 THR A  57      -4.581  -6.570  16.455  1.00 96.01           H  
ATOM    881 HG23 THR A  57      -4.026  -4.934  16.073  1.00 96.01           H  
ATOM    882  OG1 THR A  57      -3.316  -7.827  14.607  1.00 96.01           O  
ATOM    883  HG1 THR A  57      -4.006  -7.839  13.940  1.00 96.01           H  
ATOM    884  N   VAL A  58      -2.836  -3.252  13.841  1.00 95.41           N  
ATOM    885  H   VAL A  58      -3.667  -3.417  13.291  1.00 95.41           H  
ATOM    886  CA  VAL A  58      -2.535  -1.866  14.220  1.00 95.41           C  
ATOM    887  HA  VAL A  58      -1.569  -1.828  14.724  1.00 95.41           H  
ATOM    888  C   VAL A  58      -3.605  -1.402  15.201  1.00 95.41           C  
ATOM    889  CB  VAL A  58      -2.459  -0.942  12.988  1.00 95.41           C  
ATOM    890  HB  VAL A  58      -3.461  -0.793  12.585  1.00 95.41           H  
ATOM    891  O   VAL A  58      -4.783  -1.297  14.846  1.00 95.41           O  
ATOM    892  CG1 VAL A  58      -1.869   0.422  13.367  1.00 95.41           C  
ATOM    893 HG11 VAL A  58      -2.450   0.882  14.166  1.00 95.41           H  
ATOM    894 HG12 VAL A  58      -0.844   0.305  13.719  1.00 95.41           H  
ATOM    895 HG13 VAL A  58      -1.870   1.087  12.503  1.00 95.41           H  
ATOM    896  CG2 VAL A  58      -1.587  -1.526  11.870  1.00 95.41           C  
ATOM    897 HG21 VAL A  58      -2.014  -2.458  11.499  1.00 95.41           H  
ATOM    898 HG22 VAL A  58      -1.547  -0.820  11.041  1.00 95.41           H  
ATOM    899 HG23 VAL A  58      -0.579  -1.710  12.243  1.00 95.41           H  
ATOM    900  N   ASN A  59      -3.223  -1.158  16.449  1.00 96.09           N  
ATOM    901  H   ASN A  59      -2.244  -1.245  16.681  1.00 96.09           H  
ATOM    902  CA  ASN A  59      -4.133  -0.710  17.500  1.00 96.09           C  
ATOM    903  HA  ASN A  59      -5.039  -1.312  17.433  1.00 96.09           H  
ATOM    904  C   ASN A  59      -4.525   0.770  17.324  1.00 96.09           C  
ATOM    905  CB  ASN A  59      -3.490  -0.972  18.868  1.00 96.09           C  
ATOM    906  HB2 ASN A  59      -4.122  -0.588  19.669  1.00 96.09           H  
ATOM    907  HB3 ASN A  59      -2.532  -0.455  18.928  1.00 96.09           H  
ATOM    908  O   ASN A  59      -3.842   1.510  16.617  1.00 96.09           O  
ATOM    909  CG  ASN A  59      -3.293  -2.452  19.112  1.00 96.09           C  
ATOM    910  ND2 ASN A  59      -2.068  -2.911  19.127  1.00 96.09           N  
ATOM    911 HD21 ASN A  59      -1.353  -2.331  18.711  1.00 96.09           H  
ATOM    912 HD22 ASN A  59      -1.943  -3.912  19.163  1.00 96.09           H  
ATOM    913  OD1 ASN A  59      -4.246  -3.201  19.263  1.00 96.09           O  
ATOM    914  N   PRO A  60      -5.615   1.233  17.963  1.00 95.68           N  
ATOM    915  CA  PRO A  60      -5.992   2.646  17.963  1.00 95.68           C  
ATOM    916  HA  PRO A  60      -6.330   2.920  16.963  1.00 95.68           H  
ATOM    917  C   PRO A  60      -4.841   3.567  18.391  1.00 95.68           C  
ATOM    918  CB  PRO A  60      -7.170   2.738  18.938  1.00 95.68           C  
ATOM    919  HB2 PRO A  60      -7.850   3.553  18.691  1.00 95.68           H  
ATOM    920  HB3 PRO A  60      -6.812   2.849  19.962  1.00 95.68           H  
ATOM    921  O   PRO A  60      -4.287   3.411  19.479  1.00 95.68           O  
ATOM    922  CG  PRO A  60      -7.825   1.370  18.787  1.00 95.68           C  
ATOM    923  HG2 PRO A  60      -8.393   1.344  17.857  1.00 95.68           H  
ATOM    924  HG3 PRO A  60      -8.452   1.116  19.641  1.00 95.68           H  
ATOM    925  CD  PRO A  60      -6.617   0.447  18.669  1.00 95.68           C  
ATOM    926  HD2 PRO A  60      -6.254   0.189  19.663  1.00 95.68           H  
ATOM    927  HD3 PRO A  60      -6.891  -0.452  18.115  1.00 95.68           H  
ATOM    928  N   GLY A  61      -4.496   4.535  17.542  1.00 94.00           N  
ATOM    929  H   GLY A  61      -4.944   4.562  16.637  1.00 94.00           H  
ATOM    930  CA  GLY A  61      -3.402   5.484  17.761  1.00 94.00           C  
ATOM    931  HA2 GLY A  61      -3.529   6.320  17.074  1.00 94.00           H  
ATOM    932  HA3 GLY A  61      -3.453   5.861  18.782  1.00 94.00           H  
ATOM    933  C   GLY A  61      -1.994   4.917  17.541  1.00 94.00           C  
ATOM    934  O   GLY A  61      -1.022   5.641  17.751  1.00 94.00           O  
ATOM    935  N   GLU A  62      -1.863   3.653  17.133  1.00 95.91           N  
ATOM    936  H   GLU A  62      -2.694   3.109  16.949  1.00 95.91           H  
ATOM    937  CA  GLU A  62      -0.575   3.019  16.849  1.00 95.91           C  
ATOM    938  HA  GLU A  62       0.156   3.406  17.559  1.00 95.91           H  
ATOM    939  C   GLU A  62      -0.078   3.359  15.435  1.00 95.91           C  
ATOM    940  CB  GLU A  62      -0.684   1.501  17.080  1.00 95.91           C  
ATOM    941  HB2 GLU A  62      -1.153   1.337  18.051  1.00 95.91           H  
ATOM    942  HB3 GLU A  62      -1.320   1.072  16.306  1.00 95.91           H  
ATOM    943  O   GLU A  62      -0.861   3.486  14.486  1.00 95.91           O  
ATOM    944  CG  GLU A  62       0.666   0.766  17.065  1.00 95.91           C  
ATOM    945  HG2 GLU A  62       1.326   1.241  17.791  1.00 95.91           H  
ATOM    946  HG3 GLU A  62       1.116   0.871  16.078  1.00 95.91           H  
ATOM    947  CD  GLU A  62       0.539  -0.733  17.393  1.00 95.91           C  
ATOM    948  OE1 GLU A  62       1.579  -1.354  17.694  1.00 95.91           O  
ATOM    949  OE2 GLU A  62      -0.599  -1.263  17.390  1.00 95.91           O  
ATOM    950  N   GLU A  63       1.245   3.468  15.302  1.00 95.82           N  
ATOM    951  H   GLU A  63       1.823   3.310  16.116  1.00 95.82           H  
ATOM    952  CA  GLU A  63       1.956   3.513  14.027  1.00 95.82           C  
ATOM    953  HA  GLU A  63       1.222   3.445  13.224  1.00 95.82           H  
ATOM    954  C   GLU A  63       2.893   2.301  13.935  1.00 95.82           C  
ATOM    955  CB  GLU A  63       2.696   4.854  13.862  1.00 95.82           C  
ATOM    956  HB2 GLU A  63       3.471   4.940  14.623  1.00 95.82           H  
ATOM    957  HB3 GLU A  63       1.973   5.656  14.009  1.00 95.82           H  
ATOM    958  O   GLU A  63       3.682   2.050  14.848  1.00 95.82           O  
ATOM    959  CG  GLU A  63       3.330   5.010  12.464  1.00 95.82           C  
ATOM    960  HG2 GLU A  63       2.552   4.865  11.714  1.00 95.82           H  
ATOM    961  HG3 GLU A  63       4.075   4.226  12.327  1.00 95.82           H  
ATOM    962  CD  GLU A  63       3.991   6.381  12.217  1.00 95.82           C  
ATOM    963  OE1 GLU A  63       4.836   6.462  11.290  1.00 95.82           O  
ATOM    964  OE2 GLU A  63       3.624   7.368  12.897  1.00 95.82           O  
ATOM    965  N   VAL A  64       2.812   1.550  12.835  1.00 95.34           N  
ATOM    966  H   VAL A  64       2.165   1.841  12.116  1.00 95.34           H  
ATOM    967  CA  VAL A  64       3.647   0.368  12.578  1.00 95.34           C  
ATOM    968  HA  VAL A  64       4.403   0.297  13.360  1.00 95.34           H  
ATOM    969  C   VAL A  64       4.369   0.528  11.246  1.00 95.34           C  
ATOM    970  CB  VAL A  64       2.829  -0.941  12.609  1.00 95.34           C  
ATOM    971  HB  VAL A  64       2.090  -0.930  11.808  1.00 95.34           H  
ATOM    972  O   VAL A  64       3.755   0.876  10.240  1.00 95.34           O  
ATOM    973  CG1 VAL A  64       3.755  -2.151  12.407  1.00 95.34           C  
ATOM    974 HG11 VAL A  64       4.109  -2.189  11.377  1.00 95.34           H  
ATOM    975 HG12 VAL A  64       3.224  -3.076  12.632  1.00 95.34           H  
ATOM    976 HG13 VAL A  64       4.606  -2.082  13.085  1.00 95.34           H  
ATOM    977  CG2 VAL A  64       2.092  -1.131  13.941  1.00 95.34           C  
ATOM    978 HG21 VAL A  64       2.796  -1.113  14.773  1.00 95.34           H  
ATOM    979 HG22 VAL A  64       1.367  -0.329  14.081  1.00 95.34           H  
ATOM    980 HG23 VAL A  64       1.552  -2.078  13.950  1.00 95.34           H  
ATOM    981  N   GLU A  65       5.668   0.228  11.212  1.00 95.59           N  
ATOM    982  H   GLU A  65       6.116  -0.066  12.068  1.00 95.59           H  
ATOM    983  CA  GLU A  65       6.456   0.165   9.978  1.00 95.59           C  
ATOM    984  HA  GLU A  65       5.857   0.561   9.159  1.00 95.59           H  
ATOM    985  C   GLU A  65       6.800  -1.290   9.638  1.00 95.59           C  
ATOM    986  CB  GLU A  65       7.706   1.061  10.079  1.00 95.59           C  
ATOM    987  HB2 GLU A  65       7.397   2.059  10.389  1.00 95.59           H  
ATOM    988  HB3 GLU A  65       8.383   0.658  10.832  1.00 95.59           H  
ATOM    989  O   GLU A  65       7.331  -2.040  10.459  1.00 95.59           O  
ATOM    990  CG  GLU A  65       8.446   1.178   8.734  1.00 95.59           C  
ATOM    991  HG2 GLU A  65       8.773   0.189   8.415  1.00 95.59           H  
ATOM    992  HG3 GLU A  65       7.753   1.548   7.978  1.00 95.59           H  
ATOM    993  CD  GLU A  65       9.667   2.113   8.810  1.00 95.59           C  
ATOM    994  OE1 GLU A  65      10.770   1.605   9.101  1.00 95.59           O  
ATOM    995  OE2 GLU A  65       9.526   3.327   8.502  1.00 95.59           O  
ATOM    996  N   VAL A  66       6.525  -1.688   8.398  1.00 93.18           N  
ATOM    997  H   VAL A  66       6.040  -1.038   7.796  1.00 93.18           H  
ATOM    998  CA  VAL A  66       6.839  -3.010   7.856  1.00 93.18           C  
ATOM    999  HA  VAL A  66       7.304  -3.616   8.634  1.00 93.18           H  
ATOM   1000  C   VAL A  66       7.816  -2.842   6.706  1.00 93.18           C  
ATOM   1001  CB  VAL A  66       5.573  -3.740   7.381  1.00 93.18           C  
ATOM   1002  HB  VAL A  66       5.180  -3.254   6.488  1.00 93.18           H  
ATOM   1003  O   VAL A  66       7.516  -2.161   5.731  1.00 93.18           O  
ATOM   1004  CG1 VAL A  66       5.893  -5.197   7.040  1.00 93.18           C  
ATOM   1005 HG11 VAL A  66       4.989  -5.678   6.665  1.00 93.18           H  
ATOM   1006 HG12 VAL A  66       6.232  -5.717   7.936  1.00 93.18           H  
ATOM   1007 HG13 VAL A  66       6.658  -5.250   6.265  1.00 93.18           H  
ATOM   1008  CG2 VAL A  66       4.474  -3.746   8.444  1.00 93.18           C  
ATOM   1009 HG21 VAL A  66       4.142  -2.729   8.651  1.00 93.18           H  
ATOM   1010 HG22 VAL A  66       3.615  -4.299   8.066  1.00 93.18           H  
ATOM   1011 HG23 VAL A  66       4.840  -4.196   9.368  1.00 93.18           H  
ATOM   1012  N   THR A  67       8.982  -3.475   6.799  1.00 92.54           N  
ATOM   1013  H   THR A  67       9.179  -4.004   7.636  1.00 92.54           H  
ATOM   1014  CA  THR A  67       9.987  -3.447   5.728  1.00 92.54           C  
ATOM   1015  HA  THR A  67       9.721  -2.681   5.000  1.00 92.54           H  
ATOM   1016  C   THR A  67      10.043  -4.783   4.999  1.00 92.54           C  
ATOM   1017  CB  THR A  67      11.369  -3.059   6.266  1.00 92.54           C  
ATOM   1018  HB  THR A  67      11.692  -3.783   7.014  1.00 92.54           H  
ATOM   1019  O   THR A  67      10.208  -5.830   5.633  1.00 92.54           O  
ATOM   1020  CG2 THR A  67      12.419  -2.965   5.159  1.00 92.54           C  
ATOM   1021 HG21 THR A  67      12.617  -3.949   4.733  1.00 92.54           H  
ATOM   1022 HG22 THR A  67      12.069  -2.297   4.372  1.00 92.54           H  
ATOM   1023 HG23 THR A  67      13.348  -2.575   5.576  1.00 92.54           H  
ATOM   1024  OG1 THR A  67      11.324  -1.778   6.848  1.00 92.54           O  
ATOM   1025  HG1 THR A  67      10.661  -1.749   7.541  1.00 92.54           H  
ATOM   1026  N   PHE A  68       9.959  -4.722   3.674  1.00 88.56           N  
ATOM   1027  H   PHE A  68       9.822  -3.813   3.254  1.00 88.56           H  
ATOM   1028  CA  PHE A  68      10.191  -5.822   2.746  1.00 88.56           C  
ATOM   1029  HA  PHE A  68      10.235  -6.769   3.285  1.00 88.56           H  
ATOM   1030  C   PHE A  68      11.521  -5.596   2.035  1.00 88.56           C  
ATOM   1031  CB  PHE A  68       9.041  -5.903   1.736  1.00 88.56           C  
ATOM   1032  HB2 PHE A  68       8.957  -4.950   1.215  1.00 88.56           H  
ATOM   1033  HB3 PHE A  68       9.278  -6.666   0.995  1.00 88.56           H  
ATOM   1034  O   PHE A  68      11.790  -4.490   1.563  1.00 88.56           O  
ATOM   1035  CG  PHE A  68       7.709  -6.231   2.371  1.00 88.56           C  
ATOM   1036  CD1 PHE A  68       7.253  -7.560   2.385  1.00 88.56           C  
ATOM   1037  HD1 PHE A  68       7.839  -8.328   1.902  1.00 88.56           H  
ATOM   1038  CD2 PHE A  68       6.933  -5.217   2.962  1.00 88.56           C  
ATOM   1039  HD2 PHE A  68       7.278  -4.194   2.953  1.00 88.56           H  
ATOM   1040  CE1 PHE A  68       6.037  -7.885   3.007  1.00 88.56           C  
ATOM   1041  HE1 PHE A  68       5.690  -8.908   3.009  1.00 88.56           H  
ATOM   1042  CE2 PHE A  68       5.715  -5.540   3.582  1.00 88.56           C  
ATOM   1043  HE2 PHE A  68       5.129  -4.761   4.048  1.00 88.56           H  
ATOM   1044  CZ  PHE A  68       5.273  -6.875   3.613  1.00 88.56           C  
ATOM   1045  HZ  PHE A  68       4.341  -7.129   4.095  1.00 88.56           H  
ATOM   1046  N   SER A  69      12.324  -6.649   1.944  1.00 85.52           N  
ATOM   1047  H   SER A  69      11.995  -7.539   2.292  1.00 85.52           H  
ATOM   1048  CA  SER A  69      13.527  -6.681   1.116  1.00 85.52           C  
ATOM   1049  HA  SER A  69      13.742  -5.697   0.699  1.00 85.52           H  
ATOM   1050  C   SER A  69      13.261  -7.657  -0.014  1.00 85.52           C  
ATOM   1051  CB  SER A  69      14.751  -7.145   1.908  1.00 85.52           C  
ATOM   1052  HB2 SER A  69      15.624  -7.104   1.256  1.00 85.52           H  
ATOM   1053  HB3 SER A  69      14.605  -8.178   2.227  1.00 85.52           H  
ATOM   1054  O   SER A  69      12.843  -8.786   0.247  1.00 85.52           O  
ATOM   1055  OG  SER A  69      14.984  -6.340   3.052  1.00 85.52           O  
ATOM   1056  HG  SER A  69      15.842  -6.597   3.399  1.00 85.52           H  
ATOM   1057  N   ALA A  70      13.501  -7.255  -1.255  1.00 73.18           N  
ATOM   1058  H   ALA A  70      13.903  -6.345  -1.427  1.00 73.18           H  
ATOM   1059  CA  ALA A  70      13.426  -8.183  -2.368  1.00 73.18           C  
ATOM   1060  HA  ALA A  70      13.036  -9.142  -2.028  1.00 73.18           H  
ATOM   1061  C   ALA A  70      14.832  -8.423  -2.900  1.00 73.18           C  
ATOM   1062  CB  ALA A  70      12.450  -7.686  -3.434  1.00 73.18           C  
ATOM   1063  HB1 ALA A  70      12.893  -6.863  -3.996  1.00 73.18           H  
ATOM   1064  HB2 ALA A  70      11.513  -7.369  -2.977  1.00 73.18           H  
ATOM   1065  HB3 ALA A  70      12.240  -8.505  -4.122  1.00 73.18           H  
ATOM   1066  O   ALA A  70      15.539  -7.486  -3.240  1.00 73.18           O  
ATOM   1067  N   ASN A  71      15.205  -9.695  -3.036  1.00 72.04           N  
ATOM   1068  H   ASN A  71      14.611 -10.418  -2.656  1.00 72.04           H  
ATOM   1069  CA  ASN A  71      16.390 -10.082  -3.808  1.00 72.04           C  
ATOM   1070  HA  ASN A  71      17.224  -9.437  -3.531  1.00 72.04           H  
ATOM   1071  C   ASN A  71      16.167  -9.913  -5.323  1.00 72.04           C  
ATOM   1072  CB  ASN A  71      16.748 -11.539  -3.476  1.00 72.04           C  
ATOM   1073  HB2 ASN A  71      15.911 -12.183  -3.746  1.00 72.04           H  
ATOM   1074  HB3 ASN A  71      17.608 -11.834  -4.078  1.00 72.04           H  
ATOM   1075  O   ASN A  71      17.071 -10.165  -6.110  1.00 72.04           O  
ATOM   1076  CG  ASN A  71      17.116 -11.766  -2.022  1.00 72.04           C  
ATOM   1077  ND2 ASN A  71      16.936 -12.970  -1.532  1.00 72.04           N  
ATOM   1078 HD21 ASN A  71      17.217 -13.084  -0.569  1.00 72.04           H  
ATOM   1079 HD22 ASN A  71      16.638 -13.728  -2.129  1.00 72.04           H  
ATOM   1080  OD1 ASN A  71      17.560 -10.900  -1.296  1.00 72.04           O  
ATOM   1081  N   ASP A  72      14.942  -9.562  -5.719  1.00 69.40           N  
ATOM   1082  H   ASP A  72      14.285  -9.278  -5.006  1.00 69.40           H  
ATOM   1083  CA  ASP A  72      14.513  -9.349  -7.091  1.00 69.40           C  
ATOM   1084  HA  ASP A  72      15.388  -9.229  -7.730  1.00 69.40           H  
ATOM   1085  C   ASP A  72      13.636  -8.083  -7.127  1.00 69.40           C  
ATOM   1086  CB  ASP A  72      13.763 -10.598  -7.570  1.00 69.40           C  
ATOM   1087  HB2 ASP A  72      14.464 -11.432  -7.606  1.00 69.40           H  
ATOM   1088  HB3 ASP A  72      12.992 -10.851  -6.842  1.00 69.40           H  
ATOM   1089  O   ASP A  72      12.526  -8.102  -6.578  1.00 69.40           O  
ATOM   1090  CG  ASP A  72      13.115 -10.445  -8.949  1.00 69.40           C  
ATOM   1091  OD1 ASP A  72      13.267  -9.373  -9.574  1.00 69.40           O  
ATOM   1092  OD2 ASP A  72      12.411 -11.405  -9.328  1.00 69.40           O  
ATOM   1093  N   PRO A  73      14.102  -6.987  -7.751  1.00 65.77           N  
ATOM   1094  CA  PRO A  73      13.375  -5.721  -7.789  1.00 65.77           C  
ATOM   1095  HA  PRO A  73      13.205  -5.357  -6.776  1.00 65.77           H  
ATOM   1096  C   PRO A  73      12.023  -5.858  -8.498  1.00 65.77           C  
ATOM   1097  CB  PRO A  73      14.302  -4.755  -8.534  1.00 65.77           C  
ATOM   1098  HB2 PRO A  73      15.001  -4.301  -7.831  1.00 65.77           H  
ATOM   1099  HB3 PRO A  73      13.751  -3.984  -9.073  1.00 65.77           H  
ATOM   1100  O   PRO A  73      11.077  -5.150  -8.153  1.00 65.77           O  
ATOM   1101  CG  PRO A  73      15.056  -5.685  -9.484  1.00 65.77           C  
ATOM   1102  HG2 PRO A  73      15.985  -5.252  -9.853  1.00 65.77           H  
ATOM   1103  HG3 PRO A  73      14.418  -5.943 -10.329  1.00 65.77           H  
ATOM   1104  CD  PRO A  73      15.274  -6.921  -8.614  1.00 65.77           C  
ATOM   1105  HD2 PRO A  73      15.356  -7.796  -9.259  1.00 65.77           H  
ATOM   1106  HD3 PRO A  73      16.170  -6.817  -8.002  1.00 65.77           H  
ATOM   1107  N   HIS A  74      11.867  -6.818  -9.421  1.00 68.42           N  
ATOM   1108  H   HIS A  74      12.627  -7.456  -9.608  1.00 68.42           H  
ATOM   1109  CA  HIS A  74      10.604  -7.042 -10.121  1.00 68.42           C  
ATOM   1110  HA  HIS A  74      10.286  -6.091 -10.550  1.00 68.42           H  
ATOM   1111  C   HIS A  74       9.486  -7.507  -9.177  1.00 68.42           C  
ATOM   1112  CB  HIS A  74      10.804  -8.043 -11.266  1.00 68.42           C  
ATOM   1113  HB2 HIS A  74      11.101  -9.009 -10.859  1.00 68.42           H  
ATOM   1114  HB3 HIS A  74       9.850  -8.184 -11.776  1.00 68.42           H  
ATOM   1115  O   HIS A  74       8.304  -7.324  -9.486  1.00 68.42           O  
ATOM   1116  CG  HIS A  74      11.816  -7.599 -12.292  1.00 68.42           C  
ATOM   1117  CD2 HIS A  74      13.040  -8.165 -12.529  1.00 68.42           C  
ATOM   1118  HD2 HIS A  74      13.462  -9.011 -12.008  1.00 68.42           H  
ATOM   1119  ND1 HIS A  74      11.676  -6.555 -13.181  1.00 68.42           N  
ATOM   1120  HD1 HIS A  74      10.901  -5.910 -13.242  1.00 68.42           H  
ATOM   1121  CE1 HIS A  74      12.786  -6.494 -13.935  1.00 68.42           C  
ATOM   1122  HE1 HIS A  74      12.980  -5.769 -14.711  1.00 68.42           H  
ATOM   1123  NE2 HIS A  74      13.641  -7.461 -13.577  1.00 68.42           N  
ATOM   1124  N   LYS A  75       9.820  -8.040  -7.990  1.00 71.16           N  
ATOM   1125  H   LYS A  75      10.802  -8.142  -7.779  1.00 71.16           H  
ATOM   1126  CA  LYS A  75       8.824  -8.395  -6.964  1.00 71.16           C  
ATOM   1127  HA  LYS A  75       8.031  -8.968  -7.443  1.00 71.16           H  
ATOM   1128  C   LYS A  75       8.136  -7.175  -6.350  1.00 71.16           C  
ATOM   1129  CB  LYS A  75       9.454  -9.262  -5.865  1.00 71.16           C  
ATOM   1130  HB2 LYS A  75       8.702  -9.445  -5.098  1.00 71.16           H  
ATOM   1131  HB3 LYS A  75      10.287  -8.731  -5.405  1.00 71.16           H  
ATOM   1132  O   LYS A  75       7.017  -7.312  -5.852  1.00 71.16           O  
ATOM   1133  CG  LYS A  75       9.929 -10.609  -6.422  1.00 71.16           C  
ATOM   1134  HG2 LYS A  75      10.786 -10.448  -7.076  1.00 71.16           H  
ATOM   1135  HG3 LYS A  75       9.123 -11.053  -7.007  1.00 71.16           H  
ATOM   1136  CD  LYS A  75      10.304 -11.577  -5.295  1.00 71.16           C  
ATOM   1137  HD2 LYS A  75      11.096 -11.146  -4.683  1.00 71.16           H  
ATOM   1138  HD3 LYS A  75       9.420 -11.746  -4.680  1.00 71.16           H  
ATOM   1139  CE  LYS A  75      10.778 -12.899  -5.911  1.00 71.16           C  
ATOM   1140  HE2 LYS A  75      10.268 -13.039  -6.864  1.00 71.16           H  
ATOM   1141  HE3 LYS A  75      11.841 -12.815  -6.133  1.00 71.16           H  
ATOM   1142  NZ  LYS A  75      10.497 -14.064  -5.033  1.00 71.16           N  
ATOM   1143  HZ1 LYS A  75      10.932 -14.896  -5.407  1.00 71.16           H  
ATOM   1144  HZ2 LYS A  75       9.511 -14.282  -5.025  1.00 71.16           H  
ATOM   1145  HZ3 LYS A  75      10.804 -13.907  -4.083  1.00 71.16           H  
ATOM   1146  N   PHE A  76       8.747  -5.991  -6.425  1.00 70.37           N  
ATOM   1147  H   PHE A  76       9.653  -5.933  -6.866  1.00 70.37           H  
ATOM   1148  CA  PHE A  76       8.135  -4.744  -5.961  1.00 70.37           C  
ATOM   1149  HA  PHE A  76       7.555  -4.959  -5.064  1.00 70.37           H  
ATOM   1150  C   PHE A  76       7.135  -4.140  -6.951  1.00 70.37           C  
ATOM   1151  CB  PHE A  76       9.220  -3.728  -5.584  1.00 70.37           C  
ATOM   1152  HB2 PHE A  76       9.869  -3.561  -6.443  1.00 70.37           H  
ATOM   1153  HB3 PHE A  76       8.745  -2.773  -5.359  1.00 70.37           H  
ATOM   1154  O   PHE A  76       6.424  -3.211  -6.584  1.00 70.37           O  
ATOM   1155  CG  PHE A  76      10.048  -4.114  -4.375  1.00 70.37           C  
ATOM   1156  CD1 PHE A  76       9.417  -4.426  -3.154  1.00 70.37           C  
ATOM   1157  HD1 PHE A  76       8.340  -4.397  -3.078  1.00 70.37           H  
ATOM   1158  CD2 PHE A  76      11.451  -4.123  -4.453  1.00 70.37           C  
ATOM   1159  HD2 PHE A  76      11.947  -3.888  -5.384  1.00 70.37           H  
ATOM   1160  CE1 PHE A  76      10.182  -4.741  -2.018  1.00 70.37           C  
ATOM   1161  HE1 PHE A  76       9.698  -4.975  -1.082  1.00 70.37           H  
ATOM   1162  CE2 PHE A  76      12.212  -4.415  -3.309  1.00 70.37           C  
ATOM   1163  HE2 PHE A  76      13.290  -4.433  -3.361  1.00 70.37           H  
ATOM   1164  CZ  PHE A  76      11.582  -4.709  -2.090  1.00 70.37           C  
ATOM   1165  HZ  PHE A  76      12.177  -4.908  -1.211  1.00 70.37           H  
ATOM   1166  N   ASN A  77       6.991  -4.689  -8.163  1.00 69.91           N  
ATOM   1167  H   ASN A  77       7.634  -5.414  -8.446  1.00 69.91           H  
ATOM   1168  CA  ASN A  77       6.095  -4.115  -9.173  1.00 69.91           C  
ATOM   1169  HA  ASN A  77       6.259  -3.038  -9.195  1.00 69.91           H  
ATOM   1170  C   ASN A  77       4.600  -4.305  -8.863  1.00 69.91           C  
ATOM   1171  CB  ASN A  77       6.470  -4.678 -10.558  1.00 69.91           C  
ATOM   1172  HB2 ASN A  77       5.730  -4.352 -11.288  1.00 69.91           H  
ATOM   1173  HB3 ASN A  77       6.477  -5.768 -10.530  1.00 69.91           H  
ATOM   1174  O   ASN A  77       3.758  -3.741  -9.562  1.00 69.91           O  
ATOM   1175  CG  ASN A  77       7.816  -4.171 -11.045  1.00 69.91           C  
ATOM   1176  ND2 ASN A  77       8.390  -4.772 -12.060  1.00 69.91           N  
ATOM   1177 HD21 ASN A  77       9.231  -4.313 -12.380  1.00 69.91           H  
ATOM   1178 HD22 ASN A  77       7.956  -5.560 -12.519  1.00 69.91           H  
ATOM   1179  OD1 ASN A  77       8.372  -3.216 -10.544  1.00 69.91           O  
ATOM   1180  N   ARG A  78       4.236  -5.126  -7.865  1.00 77.16           N  
ATOM   1181  H   ARG A  78       4.973  -5.530  -7.304  1.00 77.16           H  
ATOM   1182  CA  ARG A  78       2.831  -5.471  -7.574  1.00 77.16           C  
ATOM   1183  HA  ARG A  78       2.199  -4.641  -7.889  1.00 77.16           H  
ATOM   1184  C   ARG A  78       2.534  -5.655  -6.081  1.00 77.16           C  
ATOM   1185  CB  ARG A  78       2.410  -6.713  -8.385  1.00 77.16           C  
ATOM   1186  HB2 ARG A  78       3.002  -7.570  -8.063  1.00 77.16           H  
ATOM   1187  HB3 ARG A  78       1.360  -6.919  -8.180  1.00 77.16           H  
ATOM   1188  O   ARG A  78       2.158  -6.764  -5.681  1.00 77.16           O  
ATOM   1189  CG  ARG A  78       2.579  -6.532  -9.896  1.00 77.16           C  
ATOM   1190  HG2 ARG A  78       3.636  -6.419 -10.136  1.00 77.16           H  
ATOM   1191  HG3 ARG A  78       2.033  -5.647 -10.222  1.00 77.16           H  
ATOM   1192  CD  ARG A  78       2.058  -7.746 -10.651  1.00 77.16           C  
ATOM   1193  HD2 ARG A  78       2.533  -8.643 -10.254  1.00 77.16           H  
ATOM   1194  HD3 ARG A  78       0.980  -7.808 -10.507  1.00 77.16           H  
ATOM   1195  NE  ARG A  78       2.374  -7.615 -12.081  1.00 77.16           N  
ATOM   1196  HE  ARG A  78       2.932  -6.814 -12.343  1.00 77.16           H  
ATOM   1197  NH1 ARG A  78       1.181  -9.424 -12.818  1.00 77.16           N  
ATOM   1198 HH11 ARG A  78       0.851  -9.557 -11.872  1.00 77.16           H  
ATOM   1199 HH12 ARG A  78       0.859 -10.005 -13.578  1.00 77.16           H  
ATOM   1200  NH2 ARG A  78       2.344  -8.190 -14.277  1.00 77.16           N  
ATOM   1201 HH21 ARG A  78       2.034  -8.785 -15.032  1.00 77.16           H  
ATOM   1202 HH22 ARG A  78       2.933  -7.396 -14.482  1.00 77.16           H  
ATOM   1203  CZ  ARG A  78       1.966  -8.408 -13.050  1.00 77.16           C  
ATOM   1204  N   PRO A  79       2.726  -4.640  -5.221  1.00 79.95           N  
ATOM   1205  CA  PRO A  79       2.320  -4.773  -3.837  1.00 79.95           C  
ATOM   1206  HA  PRO A  79       2.692  -5.715  -3.436  1.00 79.95           H  
ATOM   1207  C   PRO A  79       0.791  -4.764  -3.737  1.00 79.95           C  
ATOM   1208  CB  PRO A  79       3.001  -3.638  -3.085  1.00 79.95           C  
ATOM   1209  HB2 PRO A  79       2.424  -3.318  -2.218  1.00 79.95           H  
ATOM   1210  HB3 PRO A  79       3.999  -3.955  -2.782  1.00 79.95           H  
ATOM   1211  O   PRO A  79       0.079  -3.994  -4.386  1.00 79.95           O  
ATOM   1212  CG  PRO A  79       3.116  -2.548  -4.139  1.00 79.95           C  
ATOM   1213  HG2 PRO A  79       2.211  -1.941  -4.114  1.00 79.95           H  
ATOM   1214  HG3 PRO A  79       3.995  -1.932  -3.948  1.00 79.95           H  
ATOM   1215  CD  PRO A  79       3.245  -3.302  -5.466  1.00 79.95           C  
ATOM   1216  HD2 PRO A  79       2.708  -2.783  -6.260  1.00 79.95           H  
ATOM   1217  HD3 PRO A  79       4.301  -3.379  -5.722  1.00 79.95           H  
ATOM   1218  N   GLN A  80       0.287  -5.659  -2.903  1.00 84.08           N  
ATOM   1219  H   GLN A  80       0.934  -6.241  -2.390  1.00 84.08           H  
ATOM   1220  CA  GLN A  80      -1.126  -5.852  -2.635  1.00 84.08           C  
ATOM   1221  HA  GLN A  80      -1.714  -5.092  -3.149  1.00 84.08           H  
ATOM   1222  C   GLN A  80      -1.352  -5.691  -1.137  1.00 84.08           C  
ATOM   1223  CB  GLN A  80      -1.536  -7.229  -3.177  1.00 84.08           C  
ATOM   1224  HB2 GLN A  80      -1.487  -7.194  -4.265  1.00 84.08           H  
ATOM   1225  HB3 GLN A  80      -0.809  -7.966  -2.835  1.00 84.08           H  
ATOM   1226  O   GLN A  80      -0.689  -6.325  -0.319  1.00 84.08           O  
ATOM   1227  CG  GLN A  80      -2.939  -7.697  -2.759  1.00 84.08           C  
ATOM   1228  HG2 GLN A  80      -3.690  -6.970  -3.066  1.00 84.08           H  
ATOM   1229  HG3 GLN A  80      -2.987  -7.778  -1.673  1.00 84.08           H  
ATOM   1230  CD  GLN A  80      -3.280  -9.072  -3.337  1.00 84.08           C  
ATOM   1231  NE2 GLN A  80      -4.496  -9.532  -3.223  1.00 84.08           N  
ATOM   1232 HE21 GLN A  80      -4.703 -10.410  -3.676  1.00 84.08           H  
ATOM   1233 HE22 GLN A  80      -5.258  -8.926  -2.954  1.00 84.08           H  
ATOM   1234  OE1 GLN A  80      -2.464  -9.813  -3.872  1.00 84.08           O  
ATOM   1235  N   PHE A  81      -2.322  -4.863  -0.786  1.00 83.78           N  
ATOM   1236  H   PHE A  81      -2.825  -4.368  -1.509  1.00 83.78           H  
ATOM   1237  CA  PHE A  81      -2.732  -4.591   0.578  1.00 83.78           C  
ATOM   1238  HA  PHE A  81      -2.128  -5.177   1.271  1.00 83.78           H  
ATOM   1239  C   PHE A  81      -4.189  -5.011   0.725  1.00 83.78           C  
ATOM   1240  CB  PHE A  81      -2.519  -3.106   0.904  1.00 83.78           C  
ATOM   1241  HB2 PHE A  81      -3.274  -2.519   0.380  1.00 83.78           H  
ATOM   1242  HB3 PHE A  81      -2.675  -2.953   1.971  1.00 83.78           H  
ATOM   1243  O   PHE A  81      -5.029  -4.741  -0.130  1.00 83.78           O  
ATOM   1244  CG  PHE A  81      -1.147  -2.581   0.516  1.00 83.78           C  
ATOM   1245  CD1 PHE A  81      -0.071  -2.699   1.411  1.00 83.78           C  
ATOM   1246  HD1 PHE A  81      -0.234  -3.122   2.391  1.00 83.78           H  
ATOM   1247  CD2 PHE A  81      -0.935  -2.017  -0.758  1.00 83.78           C  
ATOM   1248  HD2 PHE A  81      -1.757  -1.926  -1.453  1.00 83.78           H  
ATOM   1249  CE1 PHE A  81       1.213  -2.275   1.029  1.00 83.78           C  
ATOM   1250  HE1 PHE A  81       2.038  -2.371   1.720  1.00 83.78           H  
ATOM   1251  CE2 PHE A  81       0.351  -1.597  -1.140  1.00 83.78           C  
ATOM   1252  HE2 PHE A  81       0.512  -1.180  -2.123  1.00 83.78           H  
ATOM   1253  CZ  PHE A  81       1.428  -1.736  -0.248  1.00 83.78           C  
ATOM   1254  HZ  PHE A  81       2.420  -1.426  -0.543  1.00 83.78           H  
ATOM   1255  N   THR A  82      -4.511  -5.698   1.804  1.00 84.33           N  
ATOM   1256  H   THR A  82      -3.781  -5.962   2.450  1.00 84.33           H  
ATOM   1257  CA  THR A  82      -5.889  -5.958   2.208  1.00 84.33           C  
ATOM   1258  HA  THR A  82      -6.587  -5.394   1.590  1.00 84.33           H  
ATOM   1259  C   THR A  82      -6.029  -5.464   3.631  1.00 84.33           C  
ATOM   1260  CB  THR A  82      -6.236  -7.440   2.079  1.00 84.33           C  
ATOM   1261  HB  THR A  82      -5.572  -8.028   2.713  1.00 84.33           H  
ATOM   1262  O   THR A  82      -5.284  -5.886   4.510  1.00 84.33           O  
ATOM   1263  CG2 THR A  82      -7.678  -7.727   2.470  1.00 84.33           C  
ATOM   1264 HG21 THR A  82      -7.898  -7.322   3.457  1.00 84.33           H  
ATOM   1265 HG22 THR A  82      -8.360  -7.288   1.742  1.00 84.33           H  
ATOM   1266 HG23 THR A  82      -7.811  -8.807   2.521  1.00 84.33           H  
ATOM   1267  OG1 THR A  82      -6.070  -7.845   0.736  1.00 84.33           O  
ATOM   1268  HG1 THR A  82      -5.666  -7.100   0.284  1.00 84.33           H  
ATOM   1269  N   ILE A  83      -6.949  -4.535   3.839  1.00 81.49           N  
ATOM   1270  H   ILE A  83      -7.553  -4.261   3.077  1.00 81.49           H  
ATOM   1271  CA  ILE A  83      -7.209  -3.920   5.134  1.00 81.49           C  
ATOM   1272  HA  ILE A  83      -6.458  -4.231   5.860  1.00 81.49           H  
ATOM   1273  C   ILE A  83      -8.560  -4.442   5.600  1.00 81.49           C  
ATOM   1274  CB  ILE A  83      -7.135  -2.387   5.008  1.00 81.49           C  
ATOM   1275  HB  ILE A  83      -7.839  -2.072   4.237  1.00 81.49           H  
ATOM   1276  O   ILE A  83      -9.574  -4.254   4.925  1.00 81.49           O  
ATOM   1277  CG1 ILE A  83      -5.702  -1.952   4.615  1.00 81.49           C  
ATOM   1278 HG12 ILE A  83      -5.077  -1.871   5.504  1.00 81.49           H  
ATOM   1279 HG13 ILE A  83      -5.238  -2.683   3.953  1.00 81.49           H  
ATOM   1280  CG2 ILE A  83      -7.511  -1.706   6.331  1.00 81.49           C  
ATOM   1281 HG21 ILE A  83      -8.539  -1.947   6.602  1.00 81.49           H  
ATOM   1282 HG22 ILE A  83      -6.844  -2.054   7.120  1.00 81.49           H  
ATOM   1283 HG23 ILE A  83      -7.432  -0.623   6.239  1.00 81.49           H  
ATOM   1284  CD1 ILE A  83      -5.690  -0.626   3.868  1.00 81.49           C  
ATOM   1285 HD11 ILE A  83      -4.673  -0.399   3.547  1.00 81.49           H  
ATOM   1286 HD12 ILE A  83      -6.292  -0.750   2.968  1.00 81.49           H  
ATOM   1287 HD13 ILE A  83      -6.070   0.180   4.496  1.00 81.49           H  
ATOM   1288  N   GLU A  84      -8.551  -5.130   6.733  1.00 84.86           N  
ATOM   1289  H   GLU A  84      -7.680  -5.234   7.234  1.00 84.86           H  
ATOM   1290  CA  GLU A  84      -9.712  -5.745   7.364  1.00 84.86           C  
ATOM   1291  HA  GLU A  84     -10.600  -5.572   6.756  1.00 84.86           H  
ATOM   1292  C   GLU A  84      -9.936  -5.080   8.724  1.00 84.86           C  
ATOM   1293  CB  GLU A  84      -9.516  -7.270   7.491  1.00 84.86           C  
ATOM   1294  HB2 GLU A  84     -10.390  -7.689   7.989  1.00 84.86           H  
ATOM   1295  HB3 GLU A  84      -8.634  -7.473   8.099  1.00 84.86           H  
ATOM   1296  O   GLU A  84      -9.022  -4.960   9.541  1.00 84.86           O  
ATOM   1297  CG  GLU A  84      -9.353  -7.946   6.116  1.00 84.86           C  
ATOM   1298  HG2 GLU A  84      -8.442  -7.572   5.648  1.00 84.86           H  
ATOM   1299  HG3 GLU A  84     -10.196  -7.649   5.492  1.00 84.86           H  
ATOM   1300  CD  GLU A  84      -9.280  -9.482   6.141  1.00 84.86           C  
ATOM   1301  OE1 GLU A  84      -9.422 -10.079   5.038  1.00 84.86           O  
ATOM   1302  OE2 GLU A  84      -9.064 -10.064   7.224  1.00 84.86           O  
ATOM   1303  N   TRP A  85     -11.157  -4.625   8.987  1.00 81.85           N  
ATOM   1304  H   TRP A  85     -11.888  -4.766   8.303  1.00 81.85           H  
ATOM   1305  CA  TRP A  85     -11.529  -4.027  10.269  1.00 81.85           C  
ATOM   1306  HA  TRP A  85     -10.713  -4.171  10.976  1.00 81.85           H  
ATOM   1307  C   TRP A  85     -12.739  -4.734  10.877  1.00 81.85           C  
ATOM   1308  CB  TRP A  85     -11.730  -2.513  10.125  1.00 81.85           C  
ATOM   1309  HB2 TRP A  85     -10.793  -2.078   9.779  1.00 81.85           H  
ATOM   1310  HB3 TRP A  85     -11.939  -2.088  11.107  1.00 81.85           H  
ATOM   1311  O   TRP A  85     -13.495  -5.446  10.208  1.00 81.85           O  
ATOM   1312  CG  TRP A  85     -12.806  -2.086   9.181  1.00 81.85           C  
ATOM   1313  CD1 TRP A  85     -14.100  -1.844   9.494  1.00 81.85           C  
ATOM   1314  HD1 TRP A  85     -14.528  -1.947  10.480  1.00 81.85           H  
ATOM   1315  CD2 TRP A  85     -12.694  -1.869   7.745  1.00 81.85           C  
ATOM   1316  CE2 TRP A  85     -13.967  -1.458   7.252  1.00 81.85           C  
ATOM   1317  CE3 TRP A  85     -11.645  -1.995   6.813  1.00 81.85           C  
ATOM   1318  HE3 TRP A  85     -10.677  -2.330   7.155  1.00 81.85           H  
ATOM   1319  NE1 TRP A  85     -14.786  -1.458   8.359  1.00 81.85           N  
ATOM   1320  HE1 TRP A  85     -15.764  -1.205   8.351  1.00 81.85           H  
ATOM   1321  CH2 TRP A  85     -13.113  -1.277   5.008  1.00 81.85           C  
ATOM   1322  HH2 TRP A  85     -13.264  -1.014   3.971  1.00 81.85           H  
ATOM   1323  CZ2 TRP A  85     -14.188  -1.168   5.901  1.00 81.85           C  
ATOM   1324  HZ2 TRP A  85     -15.159  -0.841   5.557  1.00 81.85           H  
ATOM   1325  CZ3 TRP A  85     -11.849  -1.698   5.455  1.00 81.85           C  
ATOM   1326  HZ3 TRP A  85     -11.027  -1.787   4.760  1.00 81.85           H  
ATOM   1327  N   GLY A  86     -12.914  -4.549  12.188  1.00 72.10           N  
ATOM   1328  H   GLY A  86     -12.254  -3.963  12.680  1.00 72.10           H  
ATOM   1329  CA  GLY A  86     -14.024  -5.138  12.933  1.00 72.10           C  
ATOM   1330  HA2 GLY A  86     -13.870  -6.216  12.988  1.00 72.10           H  
ATOM   1331  HA3 GLY A  86     -14.037  -4.736  13.946  1.00 72.10           H  
ATOM   1332  C   GLY A  86     -15.385  -4.856  12.283  1.00 72.10           C  
ATOM   1333  O   GLY A  86     -15.617  -3.780  11.738  1.00 72.10           O  
ATOM   1334  N   GLY A  87     -16.291  -5.836  12.345  1.00 72.74           N  
ATOM   1335  H   GLY A  87     -16.032  -6.697  12.806  1.00 72.74           H  
ATOM   1336  CA  GLY A  87     -17.615  -5.757  11.711  1.00 72.74           C  
ATOM   1337  HA2 GLY A  87     -17.923  -4.715  11.628  1.00 72.74           H  
ATOM   1338  HA3 GLY A  87     -18.341  -6.269  12.344  1.00 72.74           H  
ATOM   1339  C   GLY A  87     -17.699  -6.381  10.312  1.00 72.74           C  
ATOM   1340  O   GLY A  87     -18.738  -6.265   9.672  1.00 72.74           O  
ATOM   1341  N   GLY A  88     -16.643  -7.064   9.850  1.00 78.40           N  
ATOM   1342  H   GLY A  88     -15.781  -7.029  10.375  1.00 78.40           H  
ATOM   1343  CA  GLY A  88     -16.623  -7.757   8.554  1.00 78.40           C  
ATOM   1344  HA2 GLY A  88     -15.862  -8.538   8.580  1.00 78.40           H  
ATOM   1345  HA3 GLY A  88     -17.591  -8.222   8.368  1.00 78.40           H  
ATOM   1346  C   GLY A  88     -16.306  -6.847   7.367  1.00 78.40           C  
ATOM   1347  O   GLY A  88     -16.485  -7.255   6.223  1.00 78.40           O  
ATOM   1348  N   GLY A  89     -15.851  -5.619   7.627  1.00 85.42           N  
ATOM   1349  H   GLY A  89     -15.630  -5.374   8.582  1.00 85.42           H  
ATOM   1350  CA  GLY A  89     -15.437  -4.701   6.580  1.00 85.42           C  
ATOM   1351  HA2 GLY A  89     -16.152  -4.776   5.760  1.00 85.42           H  
ATOM   1352  HA3 GLY A  89     -15.437  -3.679   6.957  1.00 85.42           H  
ATOM   1353  C   GLY A  89     -14.046  -5.040   6.058  1.00 85.42           C  
ATOM   1354  O   GLY A  89     -13.110  -5.227   6.836  1.00 85.42           O  
ATOM   1355  N   ARG A  90     -13.921  -5.124   4.733  1.00 89.62           N  
ATOM   1356  H   ARG A  90     -14.744  -4.999   4.162  1.00 89.62           H  
ATOM   1357  CA  ARG A  90     -12.666  -5.404   4.041  1.00 89.62           C  
ATOM   1358  HA  ARG A  90     -11.830  -5.170   4.700  1.00 89.62           H  
ATOM   1359  C   ARG A  90     -12.552  -4.522   2.809  1.00 89.62           C  
ATOM   1360  CB  ARG A  90     -12.617  -6.902   3.706  1.00 89.62           C  
ATOM   1361  HB2 ARG A  90     -13.546  -7.184   3.211  1.00 89.62           H  
ATOM   1362  HB3 ARG A  90     -12.548  -7.462   4.638  1.00 89.62           H  
ATOM   1363  O   ARG A  90     -13.461  -4.498   1.979  1.00 89.62           O  
ATOM   1364  CG  ARG A  90     -11.439  -7.284   2.800  1.00 89.62           C  
ATOM   1365  HG2 ARG A  90     -11.537  -6.778   1.840  1.00 89.62           H  
ATOM   1366  HG3 ARG A  90     -10.496  -6.995   3.265  1.00 89.62           H  
ATOM   1367  CD  ARG A  90     -11.466  -8.792   2.561  1.00 89.62           C  
ATOM   1368  HD2 ARG A  90     -12.474  -9.081   2.264  1.00 89.62           H  
ATOM   1369  HD3 ARG A  90     -11.228  -9.295   3.498  1.00 89.62           H  
ATOM   1370  NE  ARG A  90     -10.545  -9.172   1.481  1.00 89.62           N  
ATOM   1371  HE  ARG A  90     -10.625  -8.631   0.632  1.00 89.62           H  
ATOM   1372  NH1 ARG A  90      -9.703 -11.071   2.452  1.00 89.62           N  
ATOM   1373 HH11 ARG A  90      -9.034 -11.827   2.461  1.00 89.62           H  
ATOM   1374 HH12 ARG A  90      -9.933 -10.707   3.365  1.00 89.62           H  
ATOM   1375  NH2 ARG A  90      -9.018 -10.464   0.416  1.00 89.62           N  
ATOM   1376 HH21 ARG A  90      -9.035  -9.798  -0.343  1.00 89.62           H  
ATOM   1377 HH22 ARG A  90      -8.342 -11.214   0.439  1.00 89.62           H  
ATOM   1378  CZ  ARG A  90      -9.773 -10.237   1.455  1.00 89.62           C  
ATOM   1379  N   VAL A  91     -11.412  -3.853   2.668  1.00 89.05           N  
ATOM   1380  H   VAL A  91     -10.728  -3.928   3.408  1.00 89.05           H  
ATOM   1381  CA  VAL A  91     -11.017  -3.178   1.430  1.00 89.05           C  
ATOM   1382  HA  VAL A  91     -11.742  -3.427   0.655  1.00 89.05           H  
ATOM   1383  C   VAL A  91      -9.685  -3.717   0.961  1.00 89.05           C  
ATOM   1384  CB  VAL A  91     -11.018  -1.648   1.561  1.00 89.05           C  
ATOM   1385  HB  VAL A  91     -10.604  -1.361   2.527  1.00 89.05           H  
ATOM   1386  O   VAL A  91      -8.711  -3.815   1.707  1.00 89.05           O  
ATOM   1387  CG1 VAL A  91     -10.245  -0.911   0.457  1.00 89.05           C  
ATOM   1388 HG11 VAL A  91     -10.403   0.163   0.550  1.00 89.05           H  
ATOM   1389 HG12 VAL A  91      -9.178  -1.110   0.553  1.00 89.05           H  
ATOM   1390 HG13 VAL A  91     -10.584  -1.236  -0.527  1.00 89.05           H  
ATOM   1391  CG2 VAL A  91     -12.464  -1.170   1.453  1.00 89.05           C  
ATOM   1392 HG21 VAL A  91     -12.794  -1.194   0.415  1.00 89.05           H  
ATOM   1393 HG22 VAL A  91     -13.137  -1.805   2.029  1.00 89.05           H  
ATOM   1394 HG23 VAL A  91     -12.517  -0.143   1.815  1.00 89.05           H  
ATOM   1395  N   GLU A  92      -9.656  -4.065  -0.311  1.00 91.05           N  
ATOM   1396  H   GLU A  92     -10.490  -3.930  -0.864  1.00 91.05           H  
ATOM   1397  CA  GLU A  92      -8.460  -4.490  -1.001  1.00 91.05           C  
ATOM   1398  HA  GLU A  92      -7.693  -4.758  -0.275  1.00 91.05           H  
ATOM   1399  C   GLU A  92      -7.920  -3.338  -1.851  1.00 91.05           C  
ATOM   1400  CB  GLU A  92      -8.801  -5.749  -1.795  1.00 91.05           C  
ATOM   1401  HB2 GLU A  92      -9.595  -5.532  -2.509  1.00 91.05           H  
ATOM   1402  HB3 GLU A  92      -9.144  -6.518  -1.103  1.00 91.05           H  
ATOM   1403  O   GLU A  92      -8.647  -2.740  -2.642  1.00 91.05           O  
ATOM   1404  CG  GLU A  92      -7.575  -6.261  -2.536  1.00 91.05           C  
ATOM   1405  HG2 GLU A  92      -7.299  -5.549  -3.313  1.00 91.05           H  
ATOM   1406  HG3 GLU A  92      -6.745  -6.333  -1.832  1.00 91.05           H  
ATOM   1407  CD  GLU A  92      -7.791  -7.626  -3.176  1.00 91.05           C  
ATOM   1408  OE1 GLU A  92      -6.761  -8.246  -3.500  1.00 91.05           O  
ATOM   1409  OE2 GLU A  92      -8.911  -8.111  -3.419  1.00 91.05           O  
ATOM   1410  N   VAL A  93      -6.629  -3.048  -1.692  1.00 88.31           N  
ATOM   1411  H   VAL A  93      -6.100  -3.597  -1.030  1.00 88.31           H  
ATOM   1412  CA  VAL A  93      -5.873  -2.084  -2.491  1.00 88.31           C  
ATOM   1413  HA  VAL A  93      -6.526  -1.647  -3.247  1.00 88.31           H  
ATOM   1414  C   VAL A  93      -4.748  -2.833  -3.188  1.00 88.31           C  
ATOM   1415  CB  VAL A  93      -5.312  -0.935  -1.630  1.00 88.31           C  
ATOM   1416  HB  VAL A  93      -4.583  -1.333  -0.923  1.00 88.31           H  
ATOM   1417  O   VAL A  93      -3.813  -3.312  -2.549  1.00 88.31           O  
ATOM   1418  CG1 VAL A  93      -4.599   0.109  -2.501  1.00 88.31           C  
ATOM   1419 HG11 VAL A  93      -3.739  -0.338  -3.001  1.00 88.31           H  
ATOM   1420 HG12 VAL A  93      -5.283   0.507  -3.250  1.00 88.31           H  
ATOM   1421 HG13 VAL A  93      -4.237   0.927  -1.878  1.00 88.31           H  
ATOM   1422  CG2 VAL A  93      -6.410  -0.245  -0.816  1.00 88.31           C  
ATOM   1423 HG21 VAL A  93      -6.021   0.671  -0.372  1.00 88.31           H  
ATOM   1424 HG22 VAL A  93      -6.745  -0.907  -0.016  1.00 88.31           H  
ATOM   1425 HG23 VAL A  93      -7.262  -0.008  -1.452  1.00 88.31           H  
ATOM   1426  N   ARG A  94      -4.808  -2.934  -4.511  1.00 89.84           N  
ATOM   1427  H   ARG A  94      -5.600  -2.519  -4.979  1.00 89.84           H  
ATOM   1428  CA  ARG A  94      -3.707  -3.459  -5.327  1.00 89.84           C  
ATOM   1429  HA  ARG A  94      -2.955  -3.928  -4.692  1.00 89.84           H  
ATOM   1430  C   ARG A  94      -3.035  -2.307  -6.039  1.00 89.84           C  
ATOM   1431  CB  ARG A  94      -4.201  -4.501  -6.330  1.00 89.84           C  
ATOM   1432  HB2 ARG A  94      -3.366  -4.809  -6.960  1.00 89.84           H  
ATOM   1433  HB3 ARG A  94      -4.961  -4.050  -6.968  1.00 89.84           H  
ATOM   1434  O   ARG A  94      -3.705  -1.535  -6.719  1.00 89.84           O  
ATOM   1435  CG  ARG A  94      -4.787  -5.733  -5.644  1.00 89.84           C  
ATOM   1436  HG2 ARG A  94      -4.001  -6.212  -5.059  1.00 89.84           H  
ATOM   1437  HG3 ARG A  94      -5.609  -5.441  -4.990  1.00 89.84           H  
ATOM   1438  CD  ARG A  94      -5.302  -6.721  -6.688  1.00 89.84           C  
ATOM   1439  HD2 ARG A  94      -4.469  -7.060  -7.304  1.00 89.84           H  
ATOM   1440  HD3 ARG A  94      -6.031  -6.212  -7.318  1.00 89.84           H  
ATOM   1441  NE  ARG A  94      -5.938  -7.865  -6.027  1.00 89.84           N  
ATOM   1442  HE  ARG A  94      -5.982  -7.850  -5.019  1.00 89.84           H  
ATOM   1443  NH1 ARG A  94      -6.799  -8.917  -7.862  1.00 89.84           N  
ATOM   1444 HH11 ARG A  94      -6.349  -8.216  -8.434  1.00 89.84           H  
ATOM   1445 HH12 ARG A  94      -7.500  -9.525  -8.261  1.00 89.84           H  
ATOM   1446  NH2 ARG A  94      -7.376  -9.585  -5.799  1.00 89.84           N  
ATOM   1447 HH21 ARG A  94      -7.439  -9.276  -4.839  1.00 89.84           H  
ATOM   1448 HH22 ARG A  94      -8.135 -10.139  -6.169  1.00 89.84           H  
ATOM   1449  CZ  ARG A  94      -6.693  -8.791  -6.570  1.00 89.84           C  
ATOM   1450  N   VAL A  95      -1.722  -2.214  -5.899  1.00 85.56           N  
ATOM   1451  H   VAL A  95      -1.228  -2.906  -5.354  1.00 85.56           H  
ATOM   1452  CA  VAL A  95      -0.912  -1.261  -6.648  1.00 85.56           C  
ATOM   1453  HA  VAL A  95      -1.555  -0.551  -7.169  1.00 85.56           H  
ATOM   1454  C   VAL A  95      -0.137  -2.057  -7.682  1.00 85.56           C  
ATOM   1455  CB  VAL A  95       0.009  -0.455  -5.726  1.00 85.56           C  
ATOM   1456  HB  VAL A  95       0.766  -1.128  -5.323  1.00 85.56           H  
ATOM   1457  O   VAL A  95       0.566  -3.008  -7.353  1.00 85.56           O  
ATOM   1458  CG1 VAL A  95       0.715   0.665  -6.495  1.00 85.56           C  
ATOM   1459 HG11 VAL A  95       1.326   0.245  -7.294  1.00 85.56           H  
ATOM   1460 HG12 VAL A  95      -0.019   1.344  -6.928  1.00 85.56           H  
ATOM   1461 HG13 VAL A  95       1.371   1.222  -5.826  1.00 85.56           H  
ATOM   1462  CG2 VAL A  95      -0.758   0.167  -4.551  1.00 85.56           C  
ATOM   1463 HG21 VAL A  95      -1.554   0.811  -4.923  1.00 85.56           H  
ATOM   1464 HG22 VAL A  95      -1.192  -0.613  -3.924  1.00 85.56           H  
ATOM   1465 HG23 VAL A  95      -0.068   0.742  -3.934  1.00 85.56           H  
ATOM   1466  N   GLU A  96      -0.298  -1.696  -8.944  1.00 85.94           N  
ATOM   1467  H   GLU A  96      -0.921  -0.929  -9.153  1.00 85.94           H  
ATOM   1468  CA  GLU A  96       0.402  -2.303 -10.066  1.00 85.94           C  
ATOM   1469  HA  GLU A  96       1.096  -3.065  -9.712  1.00 85.94           H  
ATOM   1470  C   GLU A  96       1.220  -1.211 -10.749  1.00 85.94           C  
ATOM   1471  CB  GLU A  96      -0.597  -2.980 -11.026  1.00 85.94           C  
ATOM   1472  HB2 GLU A  96      -0.048  -3.334 -11.898  1.00 85.94           H  
ATOM   1473  HB3 GLU A  96      -1.330  -2.243 -11.355  1.00 85.94           H  
ATOM   1474  O   GLU A  96       0.675  -0.215 -11.228  1.00 85.94           O  
ATOM   1475  CG  GLU A  96      -1.338  -4.174 -10.389  1.00 85.94           C  
ATOM   1476  HG2 GLU A  96      -0.601  -4.923 -10.101  1.00 85.94           H  
ATOM   1477  HG3 GLU A  96      -1.841  -3.837  -9.483  1.00 85.94           H  
ATOM   1478  CD  GLU A  96      -2.391  -4.832 -11.309  1.00 85.94           C  
ATOM   1479  OE1 GLU A  96      -3.221  -5.627 -10.798  1.00 85.94           O  
ATOM   1480  OE2 GLU A  96      -2.394  -4.594 -12.537  1.00 85.94           O  
ATOM   1481  N   PHE A  97       2.534  -1.397 -10.786  1.00 82.03           N  
ATOM   1482  H   PHE A  97       2.932  -2.220 -10.357  1.00 82.03           H  
ATOM   1483  CA  PHE A  97       3.422  -0.584 -11.601  1.00 82.03           C  
ATOM   1484  HA  PHE A  97       2.989   0.404 -11.754  1.00 82.03           H  
ATOM   1485  C   PHE A  97       3.550  -1.264 -12.959  1.00 82.03           C  
ATOM   1486  CB  PHE A  97       4.765  -0.394 -10.887  1.00 82.03           C  
ATOM   1487  HB2 PHE A  97       5.418   0.205 -11.522  1.00 82.03           H  
ATOM   1488  HB3 PHE A  97       5.242  -1.364 -10.750  1.00 82.03           H  
ATOM   1489  O   PHE A  97       3.897  -2.449 -13.040  1.00 82.03           O  
ATOM   1490  CG  PHE A  97       4.621   0.292  -9.540  1.00 82.03           C  
ATOM   1491  CD1 PHE A  97       4.566   1.697  -9.462  1.00 82.03           C  
ATOM   1492  HD1 PHE A  97       4.658   2.294 -10.357  1.00 82.03           H  
ATOM   1493  CD2 PHE A  97       4.492  -0.474  -8.367  1.00 82.03           C  
ATOM   1494  HD2 PHE A  97       4.533  -1.552  -8.415  1.00 82.03           H  
ATOM   1495  CE1 PHE A  97       4.389   2.321  -8.214  1.00 82.03           C  
ATOM   1496  HE1 PHE A  97       4.336   3.397  -8.142  1.00 82.03           H  
ATOM   1497  CE2 PHE A  97       4.317   0.152  -7.123  1.00 82.03           C  
ATOM   1498  HE2 PHE A  97       4.235  -0.448  -6.229  1.00 82.03           H  
ATOM   1499  CZ  PHE A  97       4.267   1.552  -7.047  1.00 82.03           C  
ATOM   1500  HZ  PHE A  97       4.141   2.041  -6.093  1.00 82.03           H  
ATOM   1501  N   GLU A  98       3.231  -0.539 -14.030  1.00 77.97           N  
ATOM   1502  H   GLU A  98       2.970   0.430 -13.918  1.00 77.97           H  
ATOM   1503  CA  GLU A  98       3.583  -1.007 -15.363  1.00 77.97           C  
ATOM   1504  HA  GLU A  98       3.189  -2.018 -15.474  1.00 77.97           H  
ATOM   1505  C   GLU A  98       5.110  -1.047 -15.452  1.00 77.97           C  
ATOM   1506  CB  GLU A  98       2.967  -0.140 -16.474  1.00 77.97           C  
ATOM   1507  HB2 GLU A  98       3.112   0.917 -16.252  1.00 77.97           H  
ATOM   1508  HB3 GLU A  98       3.466  -0.376 -17.414  1.00 77.97           H  
ATOM   1509  O   GLU A  98       5.755  -0.035 -15.160  1.00 77.97           O  
ATOM   1510  CG  GLU A  98       1.471  -0.454 -16.625  1.00 77.97           C  
ATOM   1511  HG2 GLU A  98       1.353  -1.523 -16.803  1.00 77.97           H  
ATOM   1512  HG3 GLU A  98       0.968  -0.218 -15.687  1.00 77.97           H  
ATOM   1513  CD  GLU A  98       0.765   0.304 -17.761  1.00 77.97           C  
ATOM   1514  OE1 GLU A  98      -0.490   0.276 -17.770  1.00 77.97           O  
ATOM   1515  OE2 GLU A  98       1.398   0.945 -18.622  1.00 77.97           O  
ATOM   1516  N   PRO A  99       5.704  -2.203 -15.804  1.00 68.13           N  
ATOM   1517  CA  PRO A  99       7.127  -2.241 -16.067  1.00 68.13           C  
ATOM   1518  HA  PRO A  99       7.687  -1.944 -15.180  1.00 68.13           H  
ATOM   1519  C   PRO A  99       7.410  -1.268 -17.205  1.00 68.13           C  
ATOM   1520  CB  PRO A  99       7.456  -3.689 -16.434  1.00 68.13           C  
ATOM   1521  HB2 PRO A  99       7.706  -4.243 -15.529  1.00 68.13           H  
ATOM   1522  HB3 PRO A  99       8.269  -3.755 -17.158  1.00 68.13           H  
ATOM   1523  O   PRO A  99       6.691  -1.244 -18.207  1.00 68.13           O  
ATOM   1524  CG  PRO A  99       6.140  -4.213 -17.007  1.00 68.13           C  
ATOM   1525  HG2 PRO A  99       6.070  -3.946 -18.062  1.00 68.13           H  
ATOM   1526  HG3 PRO A  99       6.044  -5.291 -16.880  1.00 68.13           H  
ATOM   1527  CD  PRO A  99       5.077  -3.450 -16.217  1.00 68.13           C  
ATOM   1528  HD2 PRO A  99       4.214  -3.270 -16.859  1.00 68.13           H  
ATOM   1529  HD3 PRO A  99       4.787  -4.017 -15.333  1.00 68.13           H  
ATOM   1530  N   ILE A 100       8.450  -0.464 -17.034  1.00 70.66           N  
ATOM   1531  H   ILE A 100       9.008  -0.531 -16.195  1.00 70.66           H  
ATOM   1532  CA  ILE A 100       8.974   0.299 -18.150  1.00 70.66           C  
ATOM   1533  HA  ILE A 100       8.141   0.723 -18.710  1.00 70.66           H  
ATOM   1534  C   ILE A 100       9.701  -0.712 -19.033  1.00 70.66           C  
ATOM   1535  CB  ILE A 100       9.868   1.454 -17.680  1.00 70.66           C  
ATOM   1536  HB  ILE A 100      10.751   1.038 -17.196  1.00 70.66           H  
ATOM   1537  O   ILE A 100      10.618  -1.395 -18.579  1.00 70.66           O  
ATOM   1538  CG1 ILE A 100       9.142   2.395 -16.692  1.00 70.66           C  
ATOM   1539 HG12 ILE A 100       8.484   3.050 -17.263  1.00 70.66           H  
ATOM   1540 HG13 ILE A 100       8.525   1.828 -15.995  1.00 70.66           H  
ATOM   1541  CG2 ILE A 100      10.264   2.246 -18.933  1.00 70.66           C  
ATOM   1542 HG21 ILE A 100      10.644   3.230 -18.657  1.00 70.66           H  
ATOM   1543 HG22 ILE A 100      11.021   1.706 -19.501  1.00 70.66           H  
ATOM   1544 HG23 ILE A 100       9.398   2.410 -19.574  1.00 70.66           H  
ATOM   1545  CD1 ILE A 100      10.105   3.238 -15.843  1.00 70.66           C  
ATOM   1546 HD11 ILE A 100      10.700   2.582 -15.208  1.00 70.66           H  
ATOM   1547 HD12 ILE A 100       9.536   3.918 -15.210  1.00 70.66           H  
ATOM   1548 HD13 ILE A 100      10.779   3.819 -16.473  1.00 70.66           H  
ATOM   1549  N   GLU A 101       9.204  -0.878 -20.251  1.00 72.86           N  
ATOM   1550  H   GLU A 101       8.436  -0.293 -20.547  1.00 72.86           H  
ATOM   1551  CA  GLU A 101       9.860  -1.686 -21.269  1.00 72.86           C  
ATOM   1552  HA  GLU A 101      10.261  -2.593 -20.816  1.00 72.86           H  
ATOM   1553  C   GLU A 101      11.018  -0.871 -21.840  1.00 72.86           C  
ATOM   1554  CB  GLU A 101       8.822  -2.089 -22.330  1.00 72.86           C  
ATOM   1555  HB2 GLU A 101       7.990  -2.573 -21.819  1.00 72.86           H  
ATOM   1556  HB3 GLU A 101       8.444  -1.189 -22.815  1.00 72.86           H  
ATOM   1557  O   GLU A 101      10.801   0.244 -22.316  1.00 72.86           O  
ATOM   1558  CG  GLU A 101       9.353  -3.058 -23.399  1.00 72.86           C  
ATOM   1559  HG2 GLU A 101       9.791  -3.920 -22.895  1.00 72.86           H  
ATOM   1560  HG3 GLU A 101      10.134  -2.559 -23.973  1.00 72.86           H  
ATOM   1561  CD  GLU A 101       8.246  -3.534 -24.362  1.00 72.86           C  
ATOM   1562  OE1 GLU A 101       8.412  -4.615 -24.972  1.00 72.86           O  
ATOM   1563  OE2 GLU A 101       7.203  -2.839 -24.480  1.00 72.86           O  
ATOM   1564  N   ASP A 102      12.222  -1.432 -21.768  1.00 72.25           N  
ATOM   1565  H   ASP A 102      12.324  -2.326 -21.308  1.00 72.25           H  
ATOM   1566  CA  ASP A 102      13.350  -1.023 -22.600  1.00 72.25           C  
ATOM   1567  HA  ASP A 102      13.469   0.060 -22.600  1.00 72.25           H  
ATOM   1568  C   ASP A 102      13.047  -1.486 -24.032  1.00 72.25           C  
ATOM   1569  CB  ASP A 102      14.628  -1.653 -22.023  1.00 72.25           C  
ATOM   1570  HB2 ASP A 102      14.426  -2.693 -21.771  1.00 72.25           H  
ATOM   1571  HB3 ASP A 102      14.897  -1.133 -21.103  1.00 72.25           H  
ATOM   1572  O   ASP A 102      13.107  -2.683 -24.339  1.00 72.25           O  
ATOM   1573  CG  ASP A 102      15.813  -1.619 -22.990  1.00 72.25           C  
ATOM   1574  OD1 ASP A 102      15.761  -0.872 -23.989  1.00 72.25           O  
ATOM   1575  OD2 ASP A 102      16.711  -2.466 -22.792  1.00 72.25           O  
ATOM   1576  N   LYS A 103      12.626  -0.553 -24.892  1.00 75.31           N  
ATOM   1577  H   LYS A 103      12.620   0.414 -24.598  1.00 75.31           H  
ATOM   1578  CA  LYS A 103      12.269  -0.866 -26.282  1.00 75.31           C  
ATOM   1579  HA  LYS A 103      11.776  -1.838 -26.314  1.00 75.31           H  
ATOM   1580  C   LYS A 103      13.486  -0.973 -27.183  1.00 75.31           C  
ATOM   1581  CB  LYS A 103      11.341   0.203 -26.850  1.00 75.31           C  
ATOM   1582  HB2 LYS A 103      11.136  -0.031 -27.895  1.00 75.31           H  
ATOM   1583  HB3 LYS A 103      11.844   1.169 -26.816  1.00 75.31           H  
ATOM   1584  O   LYS A 103      13.378  -1.585 -28.249  1.00 75.31           O  
ATOM   1585  CG  LYS A 103      10.017   0.255 -26.092  1.00 75.31           C  
ATOM   1586  HG2 LYS A 103       9.485  -0.688 -26.219  1.00 75.31           H  
ATOM   1587  HG3 LYS A 103      10.194   0.427 -25.030  1.00 75.31           H  
ATOM   1588  CD  LYS A 103       9.193   1.404 -26.650  1.00 75.31           C  
ATOM   1589  HD2 LYS A 103       9.008   1.250 -27.713  1.00 75.31           H  
ATOM   1590  HD3 LYS A 103       9.752   2.328 -26.496  1.00 75.31           H  
ATOM   1591  CE  LYS A 103       7.887   1.438 -25.873  1.00 75.31           C  
ATOM   1592  HE2 LYS A 103       8.133   1.367 -24.813  1.00 75.31           H  
ATOM   1593  HE3 LYS A 103       7.294   0.561 -26.133  1.00 75.31           H  
ATOM   1594  NZ  LYS A 103       7.177   2.699 -26.153  1.00 75.31           N  
ATOM   1595  HZ1 LYS A 103       7.789   3.455 -25.880  1.00 75.31           H  
ATOM   1596  HZ2 LYS A 103       6.331   2.739 -25.602  1.00 75.31           H  
ATOM   1597  HZ3 LYS A 103       6.983   2.766 -27.142  1.00 75.31           H  
ATOM   1598  N   ASP A 104      14.600  -0.374 -26.782  1.00 77.81           N  
ATOM   1599  H   ASP A 104      14.633   0.031 -25.857  1.00 77.81           H  
ATOM   1600  CA  ASP A 104      15.840  -0.379 -27.548  1.00 77.81           C  
ATOM   1601  HA  ASP A 104      15.596  -0.365 -28.611  1.00 77.81           H  
ATOM   1602  C   ASP A 104      16.622  -1.687 -27.315  1.00 77.81           C  
ATOM   1603  CB  ASP A 104      16.616   0.918 -27.243  1.00 77.81           C  
ATOM   1604  HB2 ASP A 104      16.749   1.015 -26.166  1.00 77.81           H  
ATOM   1605  HB3 ASP A 104      17.602   0.849 -27.703  1.00 77.81           H  
ATOM   1606  O   ASP A 104      17.428  -2.096 -28.158  1.00 77.81           O  
ATOM   1607  CG  ASP A 104      15.914   2.180 -27.799  1.00 77.81           C  
ATOM   1608  OD1 ASP A 104      15.190   2.065 -28.824  1.00 77.81           O  
ATOM   1609  OD2 ASP A 104      16.147   3.297 -27.280  1.00 77.81           O  
ATOM   1610  N   GLY A 105      16.302  -2.411 -26.235  1.00 74.55           N  
ATOM   1611  H   GLY A 105      15.777  -1.929 -25.519  1.00 74.55           H  
ATOM   1612  CA  GLY A 105      16.899  -3.693 -25.867  1.00 74.55           C  
ATOM   1613  HA2 GLY A 105      16.374  -4.075 -24.991  1.00 74.55           H  
ATOM   1614  HA3 GLY A 105      16.795  -4.396 -26.694  1.00 74.55           H  
ATOM   1615  C   GLY A 105      18.378  -3.567 -25.509  1.00 74.55           C  
ATOM   1616  O   GLY A 105      19.115  -4.556 -25.564  1.00 74.55           O  
ATOM   1617  N   ASP A 106      18.823  -2.351 -25.211  1.00 77.10           N  
ATOM   1618  H   ASP A 106      18.141  -1.617 -25.085  1.00 77.10           H  
ATOM   1619  CA  ASP A 106      20.201  -2.014 -24.879  1.00 77.10           C  
ATOM   1620  HA  ASP A 106      20.847  -2.785 -25.299  1.00 77.10           H  
ATOM   1621  C   ASP A 106      20.457  -2.038 -23.362  1.00 77.10           C  
ATOM   1622  CB  ASP A 106      20.583  -0.695 -25.573  1.00 77.10           C  
ATOM   1623  HB2 ASP A 106      20.438  -0.815 -26.647  1.00 77.10           H  
ATOM   1624  HB3 ASP A 106      21.645  -0.518 -25.406  1.00 77.10           H  
ATOM   1625  O   ASP A 106      21.596  -1.873 -22.922  1.00 77.10           O  
ATOM   1626  CG  ASP A 106      19.805   0.542 -25.112  1.00 77.10           C  
ATOM   1627  OD1 ASP A 106      18.933   0.393 -24.230  1.00 77.10           O  
ATOM   1628  OD2 ASP A 106      20.185   1.637 -25.584  1.00 77.10           O  
ATOM   1629  N   GLY A 107      19.422  -2.334 -22.574  1.00 65.70           N  
ATOM   1630  H   GLY A 107      18.511  -2.385 -23.009  1.00 65.70           H  
ATOM   1631  CA  GLY A 107      19.426  -2.347 -21.120  1.00 65.70           C  
ATOM   1632  HA2 GLY A 107      20.407  -2.654 -20.758  1.00 65.70           H  
ATOM   1633  HA3 GLY A 107      18.677  -3.063 -20.782  1.00 65.70           H  
ATOM   1634  C   GLY A 107      19.089  -0.994 -20.499  1.00 65.70           C  
ATOM   1635  O   GLY A 107      19.161  -0.883 -19.272  1.00 65.70           O  
ATOM   1636  N   TYR A 108      18.734   0.020 -21.295  1.00 64.03           N  
ATOM   1637  H   TYR A 108      18.648  -0.131 -22.290  1.00 64.03           H  
ATOM   1638  CA  TYR A 108      18.469   1.370 -20.816  1.00 64.03           C  
ATOM   1639  HA  TYR A 108      18.738   1.427 -19.761  1.00 64.03           H  
ATOM   1640  C   TYR A 108      16.990   1.740 -20.927  1.00 64.03           C  
ATOM   1641  CB  TYR A 108      19.350   2.387 -21.546  1.00 64.03           C  
ATOM   1642  HB2 TYR A 108      19.114   3.383 -21.172  1.00 64.03           H  
ATOM   1643  HB3 TYR A 108      19.092   2.381 -22.605  1.00 64.03           H  
ATOM   1644  O   TYR A 108      16.238   1.253 -21.758  1.00 64.03           O  
ATOM   1645  CG  TYR A 108      20.846   2.173 -21.403  1.00 64.03           C  
ATOM   1646  CD1 TYR A 108      21.591   2.880 -20.442  1.00 64.03           C  
ATOM   1647  HD1 TYR A 108      21.091   3.502 -19.714  1.00 64.03           H  
ATOM   1648  CD2 TYR A 108      21.507   1.307 -22.286  1.00 64.03           C  
ATOM   1649  HD2 TYR A 108      20.926   0.696 -22.960  1.00 64.03           H  
ATOM   1650  CE1 TYR A 108      22.998   2.822 -20.470  1.00 64.03           C  
ATOM   1651  HE1 TYR A 108      23.586   3.398 -19.770  1.00 64.03           H  
ATOM   1652  CE2 TYR A 108      22.903   1.240 -22.328  1.00 64.03           C  
ATOM   1653  HE2 TYR A 108      23.382   0.600 -23.054  1.00 64.03           H  
ATOM   1654  OH  TYR A 108      24.982   2.176 -21.665  1.00 64.03           O  
ATOM   1655  HH  TYR A 108      25.226   1.511 -22.313  1.00 64.03           H  
ATOM   1656  CZ  TYR A 108      23.646   2.061 -21.463  1.00 64.03           C  
ATOM   1657  N   ILE A 109      16.561   2.647 -20.052  1.00 66.02           N  
ATOM   1658  H   ILE A 109      17.229   3.025 -19.395  1.00 66.02           H  
ATOM   1659  CA  ILE A 109      15.234   3.253 -20.111  1.00 66.02           C  
ATOM   1660  HA  ILE A 109      14.652   2.813 -20.920  1.00 66.02           H  
ATOM   1661  C   ILE A 109      15.429   4.730 -20.432  1.00 66.02           C  
ATOM   1662  CB  ILE A 109      14.477   3.003 -18.792  1.00 66.02           C  
ATOM   1663  HB  ILE A 109      15.116   3.302 -17.962  1.00 66.02           H  
ATOM   1664  O   ILE A 109      15.939   5.498 -19.611  1.00 66.02           O  
ATOM   1665  CG1 ILE A 109      14.123   1.505 -18.636  1.00 66.02           C  
ATOM   1666 HG12 ILE A 109      13.347   1.240 -19.354  1.00 66.02           H  
ATOM   1667 HG13 ILE A 109      14.997   0.895 -18.864  1.00 66.02           H  
ATOM   1668  CG2 ILE A 109      13.208   3.866 -18.760  1.00 66.02           C  
ATOM   1669 HG21 ILE A 109      12.601   3.643 -19.638  1.00 66.02           H  
ATOM   1670 HG22 ILE A 109      13.479   4.922 -18.775  1.00 66.02           H  
ATOM   1671 HG23 ILE A 109      12.655   3.691 -17.838  1.00 66.02           H  
ATOM   1672  CD1 ILE A 109      13.663   1.123 -17.223  1.00 66.02           C  
ATOM   1673 HD11 ILE A 109      13.366   0.074 -17.214  1.00 66.02           H  
ATOM   1674 HD12 ILE A 109      14.487   1.262 -16.523  1.00 66.02           H  
ATOM   1675 HD13 ILE A 109      12.821   1.735 -16.900  1.00 66.02           H  
ATOM   1676  N   SER A 110      15.004   5.157 -21.617  1.00 67.76           N  
ATOM   1677  H   SER A 110      14.619   4.483 -22.263  1.00 67.76           H  
ATOM   1678  CA  SER A 110      15.002   6.571 -21.977  1.00 67.76           C  
ATOM   1679  HA  SER A 110      16.011   6.951 -21.823  1.00 67.76           H  
ATOM   1680  C   SER A 110      14.042   7.364 -21.083  1.00 67.76           C  
ATOM   1681  CB  SER A 110      14.649   6.756 -23.456  1.00 67.76           C  
ATOM   1682  HB2 SER A 110      15.281   6.111 -24.067  1.00 67.76           H  
ATOM   1683  HB3 SER A 110      14.826   7.793 -23.742  1.00 67.76           H  
ATOM   1684  O   SER A 110      13.035   6.855 -20.591  1.00 67.76           O  
ATOM   1685  OG  SER A 110      13.294   6.437 -23.678  1.00 67.76           O  
ATOM   1686  HG  SER A 110      13.297   5.477 -23.677  1.00 67.76           H  
ATOM   1687  N   ALA A 111      14.282   8.669 -20.925  1.00 66.38           N  
ATOM   1688  H   ALA A 111      15.154   9.045 -21.271  1.00 66.38           H  
ATOM   1689  CA  ALA A 111      13.356   9.546 -20.202  1.00 66.38           C  
ATOM   1690  HA  ALA A 111      13.281   9.196 -19.172  1.00 66.38           H  
ATOM   1691  C   ALA A 111      11.932   9.528 -20.800  1.00 66.38           C  
ATOM   1692  CB  ALA A 111      13.933  10.966 -20.201  1.00 66.38           C  
ATOM   1693  HB1 ALA A 111      13.272  11.624 -19.636  1.00 66.38           H  
ATOM   1694  HB2 ALA A 111      14.914  10.964 -19.726  1.00 66.38           H  
ATOM   1695  HB3 ALA A 111      14.023  11.337 -21.221  1.00 66.38           H  
ATOM   1696  O   ALA A 111      10.956   9.696 -20.074  1.00 66.38           O  
ATOM   1697  N   ALA A 112      11.804   9.302 -22.115  1.00 71.19           N  
ATOM   1698  H   ALA A 112      12.632   9.054 -22.636  1.00 71.19           H  
ATOM   1699  CA  ALA A 112      10.513   9.180 -22.788  1.00 71.19           C  
ATOM   1700  HA  ALA A 112       9.871  10.001 -22.471  1.00 71.19           H  
ATOM   1701  C   ALA A 112       9.790   7.869 -22.429  1.00 71.19           C  
ATOM   1702  CB  ALA A 112      10.744   9.297 -24.299  1.00 71.19           C  
ATOM   1703  HB1 ALA A 112      11.216  10.252 -24.531  1.00 71.19           H  
ATOM   1704  HB2 ALA A 112      11.386   8.485 -24.641  1.00 71.19           H  
ATOM   1705  HB3 ALA A 112       9.788   9.235 -24.820  1.00 71.19           H  
ATOM   1706  O   ALA A 112       8.575   7.878 -22.233  1.00 71.19           O  
ATOM   1707  N   GLU A 113      10.519   6.759 -22.308  1.00 69.24           N  
ATOM   1708  H   GLU A 113      11.511   6.789 -22.497  1.00 69.24           H  
ATOM   1709  CA  GLU A 113       9.973   5.483 -21.828  1.00 69.24           C  
ATOM   1710  HA  GLU A 113       9.052   5.248 -22.361  1.00 69.24           H  
ATOM   1711  C   GLU A 113       9.632   5.549 -20.343  1.00 69.24           C  
ATOM   1712  CB  GLU A 113      10.981   4.362 -22.079  1.00 69.24           C  
ATOM   1713  HB2 GLU A 113      11.944   4.676 -21.675  1.00 69.24           H  
ATOM   1714  HB3 GLU A 113      10.665   3.460 -21.554  1.00 69.24           H  
ATOM   1715  O   GLU A 113       8.557   5.111 -19.936  1.00 69.24           O  
ATOM   1716  CG  GLU A 113      11.079   4.042 -23.574  1.00 69.24           C  
ATOM   1717  HG2 GLU A 113      11.057   4.961 -24.161  1.00 69.24           H  
ATOM   1718  HG3 GLU A 113      10.207   3.458 -23.866  1.00 69.24           H  
ATOM   1719  CD  GLU A 113      12.371   3.299 -23.893  1.00 69.24           C  
ATOM   1720  OE1 GLU A 113      12.274   2.318 -24.652  1.00 69.24           O  
ATOM   1721  OE2 GLU A 113      13.414   3.816 -23.436  1.00 69.24           O  
ATOM   1722  N   ALA A 114      10.480   6.193 -19.542  1.00 68.88           N  
ATOM   1723  H   ALA A 114      11.374   6.472 -19.921  1.00 68.88           H  
ATOM   1724  CA  ALA A 114      10.219   6.416 -18.129  1.00 68.88           C  
ATOM   1725  HA  ALA A 114      10.008   5.446 -17.678  1.00 68.88           H  
ATOM   1726  C   ALA A 114       8.984   7.304 -17.899  1.00 68.88           C  
ATOM   1727  CB  ALA A 114      11.481   6.992 -17.482  1.00 68.88           C  
ATOM   1728  HB1 ALA A 114      11.559   6.576 -16.477  1.00 68.88           H  
ATOM   1729  HB2 ALA A 114      12.376   6.694 -18.027  1.00 68.88           H  
ATOM   1730  HB3 ALA A 114      11.437   8.081 -17.446  1.00 68.88           H  
ATOM   1731  O   ALA A 114       8.197   7.046 -16.992  1.00 68.88           O  
ATOM   1732  N   ALA A 115       8.764   8.303 -18.760  1.00 69.65           N  
ATOM   1733  H   ALA A 115       9.483   8.513 -19.437  1.00 69.65           H  
ATOM   1734  CA  ALA A 115       7.563   9.141 -18.756  1.00 69.65           C  
ATOM   1735  HA  ALA A 115       7.393   9.493 -17.738  1.00 69.65           H  
ATOM   1736  C   ALA A 115       6.289   8.394 -19.196  1.00 69.65           C  
ATOM   1737  CB  ALA A 115       7.822  10.354 -19.656  1.00 69.65           C  
ATOM   1738  HB1 ALA A 115       8.037  10.025 -20.673  1.00 69.65           H  
ATOM   1739  HB2 ALA A 115       8.670  10.921 -19.272  1.00 69.65           H  
ATOM   1740  HB3 ALA A 115       6.942  10.997 -19.668  1.00 69.65           H  
ATOM   1741  O   ALA A 115       5.177   8.866 -18.950  1.00 69.65           O  
ATOM   1742  N   ALA A 116       6.422   7.236 -19.850  1.00 77.12           N  
ATOM   1743  H   ALA A 116       7.351   6.889 -20.042  1.00 77.12           H  
ATOM   1744  CA  ALA A 116       5.291   6.378 -20.189  1.00 77.12           C  
ATOM   1745  HA  ALA A 116       4.434   7.015 -20.409  1.00 77.12           H  
ATOM   1746  C   ALA A 116       4.869   5.464 -19.026  1.00 77.12           C  
ATOM   1747  CB  ALA A 116       5.617   5.590 -21.463  1.00 77.12           C  
ATOM   1748  HB1 ALA A 116       6.410   4.869 -21.264  1.00 77.12           H  
ATOM   1749  HB2 ALA A 116       4.730   5.051 -21.795  1.00 77.12           H  
ATOM   1750  HB3 ALA A 116       5.942   6.274 -22.247  1.00 77.12           H  
ATOM   1751  O   ALA A 116       3.831   4.806 -19.134  1.00 77.12           O  
ATOM   1752  N   ALA A 117       5.633   5.434 -17.926  1.00 78.83           N  
ATOM   1753  H   ALA A 117       6.469   6.000 -17.895  1.00 78.83           H  
ATOM   1754  CA  ALA A 117       5.322   4.632 -16.754  1.00 78.83           C  
ATOM   1755  HA  ALA A 117       5.309   3.585 -17.059  1.00 78.83           H  
ATOM   1756  C   ALA A 117       3.945   4.993 -16.180  1.00 78.83           C  
ATOM   1757  CB  ALA A 117       6.427   4.803 -15.708  1.00 78.83           C  
ATOM   1758  HB1 ALA A 117       7.392   4.545 -16.145  1.00 78.83           H  
ATOM   1759  HB2 ALA A 117       6.237   4.161 -14.848  1.00 78.83           H  
ATOM   1760  HB3 ALA A 117       6.481   5.845 -15.392  1.00 78.83           H  
ATOM   1761  O   ALA A 117       3.592   6.164 -15.980  1.00 78.83           O  
ATOM   1762  N   LYS A 118       3.159   3.958 -15.883  1.00 87.23           N  
ATOM   1763  H   LYS A 118       3.506   3.028 -16.070  1.00 87.23           H  
ATOM   1764  CA  LYS A 118       1.848   4.095 -15.251  1.00 87.23           C  
ATOM   1765  HA  LYS A 118       1.680   5.144 -15.007  1.00 87.23           H  
ATOM   1766  C   LYS A 118       1.815   3.322 -13.952  1.00 87.23           C  
ATOM   1767  CB  LYS A 118       0.725   3.636 -16.184  1.00 87.23           C  
ATOM   1768  HB2 LYS A 118      -0.228   3.725 -15.663  1.00 87.23           H  
ATOM   1769  HB3 LYS A 118       0.887   2.587 -16.432  1.00 87.23           H  
ATOM   1770  O   LYS A 118       2.302   2.197 -13.868  1.00 87.23           O  
ATOM   1771  CG  LYS A 118       0.672   4.465 -17.469  1.00 87.23           C  
ATOM   1772  HG2 LYS A 118       1.619   4.361 -17.999  1.00 87.23           H  
ATOM   1773  HG3 LYS A 118       0.510   5.515 -17.226  1.00 87.23           H  
ATOM   1774  CD  LYS A 118      -0.445   3.962 -18.377  1.00 87.23           C  
ATOM   1775  HD2 LYS A 118      -0.328   2.886 -18.507  1.00 87.23           H  
ATOM   1776  HD3 LYS A 118      -1.417   4.166 -17.927  1.00 87.23           H  
ATOM   1777  CE  LYS A 118      -0.322   4.652 -19.732  1.00 87.23           C  
ATOM   1778  HE2 LYS A 118       0.728   4.621 -20.024  1.00 87.23           H  
ATOM   1779  HE3 LYS A 118      -0.618   5.696 -19.639  1.00 87.23           H  
ATOM   1780  NZ  LYS A 118      -1.137   3.934 -20.733  1.00 87.23           N  
ATOM   1781  HZ1 LYS A 118      -2.111   3.940 -20.467  1.00 87.23           H  
ATOM   1782  HZ2 LYS A 118      -1.009   4.342 -21.648  1.00 87.23           H  
ATOM   1783  HZ3 LYS A 118      -0.811   2.978 -20.758  1.00 87.23           H  
ATOM   1784  N   MET A 119       1.155   3.908 -12.966  1.00 87.38           N  
ATOM   1785  H   MET A 119       0.779   4.830 -13.133  1.00 87.38           H  
ATOM   1786  CA  MET A 119       0.769   3.210 -11.752  1.00 87.38           C  
ATOM   1787  HA  MET A 119       1.216   2.216 -11.739  1.00 87.38           H  
ATOM   1788  C   MET A 119      -0.746   3.057 -11.747  1.00 87.38           C  
ATOM   1789  CB  MET A 119       1.298   3.961 -10.533  1.00 87.38           C  
ATOM   1790  HB2 MET A 119       0.792   4.923 -10.454  1.00 87.38           H  
ATOM   1791  HB3 MET A 119       2.368   4.133 -10.654  1.00 87.38           H  
ATOM   1792  O   MET A 119      -1.482   4.043 -11.828  1.00 87.38           O  
ATOM   1793  CG  MET A 119       1.090   3.145  -9.256  1.00 87.38           C  
ATOM   1794  HG2 MET A 119       1.742   2.273  -9.293  1.00 87.38           H  
ATOM   1795  HG3 MET A 119       0.062   2.785  -9.209  1.00 87.38           H  
ATOM   1796  SD  MET A 119       1.439   4.062  -7.738  1.00 87.38           S  
ATOM   1797  CE  MET A 119      -0.001   5.128  -7.790  1.00 87.38           C  
ATOM   1798  HE1 MET A 119      -0.199   5.489  -6.780  1.00 87.38           H  
ATOM   1799  HE2 MET A 119       0.185   5.943  -8.489  1.00 87.38           H  
ATOM   1800  HE3 MET A 119      -0.867   4.560  -8.130  1.00 87.38           H  
ATOM   1801  N   ARG A 120      -1.218   1.818 -11.653  1.00 91.73           N  
ATOM   1802  H   ARG A 120      -0.551   1.064 -11.566  1.00 91.73           H  
ATOM   1803  CA  ARG A 120      -2.635   1.490 -11.526  1.00 91.73           C  
ATOM   1804  HA  ARG A 120      -3.238   2.367 -11.762  1.00 91.73           H  
ATOM   1805  C   ARG A 120      -2.924   1.100 -10.087  1.00 91.73           C  
ATOM   1806  CB  ARG A 120      -3.029   0.379 -12.506  1.00 91.73           C  
ATOM   1807  HB2 ARG A 120      -4.101   0.201 -12.412  1.00 91.73           H  
ATOM   1808  HB3 ARG A 120      -2.506  -0.538 -12.235  1.00 91.73           H  
ATOM   1809  O   ARG A 120      -2.227   0.275  -9.505  1.00 91.73           O  
ATOM   1810  CG  ARG A 120      -2.701   0.723 -13.966  1.00 91.73           C  
ATOM   1811  HG2 ARG A 120      -1.621   0.790 -14.096  1.00 91.73           H  
ATOM   1812  HG3 ARG A 120      -3.161   1.673 -14.241  1.00 91.73           H  
ATOM   1813  CD  ARG A 120      -3.247  -0.389 -14.858  1.00 91.73           C  
ATOM   1814  HD2 ARG A 120      -2.904  -1.349 -14.472  1.00 91.73           H  
ATOM   1815  HD3 ARG A 120      -4.335  -0.362 -14.800  1.00 91.73           H  
ATOM   1816  NE  ARG A 120      -2.810  -0.262 -16.259  1.00 91.73           N  
ATOM   1817  HE  ARG A 120      -1.927   0.186 -16.461  1.00 91.73           H  
ATOM   1818  NH1 ARG A 120      -4.428  -1.615 -17.142  1.00 91.73           N  
ATOM   1819 HH11 ARG A 120      -4.956  -1.468 -16.293  1.00 91.73           H  
ATOM   1820 HH12 ARG A 120      -4.889  -2.004 -17.952  1.00 91.73           H  
ATOM   1821  NH2 ARG A 120      -2.800  -0.832 -18.450  1.00 91.73           N  
ATOM   1822 HH21 ARG A 120      -1.891  -0.392 -18.456  1.00 91.73           H  
ATOM   1823 HH22 ARG A 120      -3.092  -1.429 -19.211  1.00 91.73           H  
ATOM   1824  CZ  ARG A 120      -3.347  -0.901 -17.275  1.00 91.73           C  
ATOM   1825  N   VAL A 121      -3.959   1.693  -9.514  1.00 91.63           N  
ATOM   1826  H   VAL A 121      -4.459   2.389 -10.048  1.00 91.63           H  
ATOM   1827  CA  VAL A 121      -4.465   1.367  -8.182  1.00 91.63           C  
ATOM   1828  HA  VAL A 121      -3.812   0.635  -7.709  1.00 91.63           H  
ATOM   1829  C   VAL A 121      -5.842   0.758  -8.364  1.00 91.63           C  
ATOM   1830  CB  VAL A 121      -4.513   2.601  -7.267  1.00 91.63           C  
ATOM   1831  HB  VAL A 121      -5.222   3.326  -7.668  1.00 91.63           H  
ATOM   1832  O   VAL A 121      -6.760   1.445  -8.804  1.00 91.63           O  
ATOM   1833  CG1 VAL A 121      -4.962   2.207  -5.855  1.00 91.63           C  
ATOM   1834 HG11 VAL A 121      -5.954   1.757  -5.885  1.00 91.63           H  
ATOM   1835 HG12 VAL A 121      -5.017   3.091  -5.219  1.00 91.63           H  
ATOM   1836 HG13 VAL A 121      -4.260   1.494  -5.423  1.00 91.63           H  
ATOM   1837  CG2 VAL A 121      -3.139   3.277  -7.186  1.00 91.63           C  
ATOM   1838 HG21 VAL A 121      -3.193   4.153  -6.539  1.00 91.63           H  
ATOM   1839 HG22 VAL A 121      -2.397   2.578  -6.801  1.00 91.63           H  
ATOM   1840 HG23 VAL A 121      -2.840   3.615  -8.178  1.00 91.63           H  
ATOM   1841  N   ARG A 122      -5.986  -0.525  -8.044  1.00 93.44           N  
ATOM   1842  H   ARG A 122      -5.186  -1.006  -7.658  1.00 93.44           H  
ATOM   1843  CA  ARG A 122      -7.281  -1.210  -8.025  1.00 93.44           C  
ATOM   1844  HA  ARG A 122      -8.009  -0.638  -8.601  1.00 93.44           H  
ATOM   1845  C   ARG A 122      -7.785  -1.273  -6.598  1.00 93.44           C  
ATOM   1846  CB  ARG A 122      -7.200  -2.604  -8.647  1.00 93.44           C  
ATOM   1847  HB2 ARG A 122      -6.466  -3.204  -8.109  1.00 93.44           H  
ATOM   1848  HB3 ARG A 122      -8.172  -3.088  -8.556  1.00 93.44           H  
ATOM   1849  O   ARG A 122      -7.077  -1.746  -5.710  1.00 93.44           O  
ATOM   1850  CG  ARG A 122      -6.821  -2.540 -10.124  1.00 93.44           C  
ATOM   1851  HG2 ARG A 122      -5.876  -2.013 -10.256  1.00 93.44           H  
ATOM   1852  HG3 ARG A 122      -7.605  -2.009 -10.663  1.00 93.44           H  
ATOM   1853  CD  ARG A 122      -6.680  -3.950 -10.687  1.00 93.44           C  
ATOM   1854  HD2 ARG A 122      -5.800  -4.425 -10.255  1.00 93.44           H  
ATOM   1855  HD3 ARG A 122      -7.569  -4.530 -10.442  1.00 93.44           H  
ATOM   1856  NE  ARG A 122      -6.557  -3.861 -12.138  1.00 93.44           N  
ATOM   1857  HE  ARG A 122      -6.963  -3.046 -12.577  1.00 93.44           H  
ATOM   1858  NH1 ARG A 122      -5.376  -5.781 -12.595  1.00 93.44           N  
ATOM   1859 HH11 ARG A 122      -4.744  -6.178 -13.276  1.00 93.44           H  
ATOM   1860 HH12 ARG A 122      -4.938  -5.718 -11.687  1.00 93.44           H  
ATOM   1861  NH2 ARG A 122      -6.122  -4.432 -14.231  1.00 93.44           N  
ATOM   1862 HH21 ARG A 122      -6.577  -3.552 -14.429  1.00 93.44           H  
ATOM   1863 HH22 ARG A 122      -5.694  -5.010 -14.941  1.00 93.44           H  
ATOM   1864  CZ  ARG A 122      -6.021  -4.714 -12.969  1.00 93.44           C  
ATOM   1865  N   LEU A 123      -8.995  -0.784  -6.398  1.00 94.44           N  
ATOM   1866  H   LEU A 123      -9.502  -0.436  -7.200  1.00 94.44           H  
ATOM   1867  CA  LEU A 123      -9.692  -0.762  -5.127  1.00 94.44           C  
ATOM   1868  HA  LEU A 123      -9.038  -1.110  -4.328  1.00 94.44           H  
ATOM   1869  C   LEU A 123     -10.891  -1.687  -5.230  1.00 94.44           C  
ATOM   1870  CB  LEU A 123     -10.156   0.665  -4.812  1.00 94.44           C  
ATOM   1871  HB2 LEU A 123     -10.654   0.647  -3.842  1.00 94.44           H  
ATOM   1872  HB3 LEU A 123     -10.890   0.961  -5.562  1.00 94.44           H  
ATOM   1873  O   LEU A 123     -11.662  -1.568  -6.176  1.00 94.44           O  
ATOM   1874  CG  LEU A 123      -9.050   1.729  -4.778  1.00 94.44           C  
ATOM   1875  HG  LEU A 123      -8.502   1.739  -5.720  1.00 94.44           H  
ATOM   1876  CD1 LEU A 123      -9.702   3.097  -4.595  1.00 94.44           C  
ATOM   1877 HD11 LEU A 123      -8.944   3.862  -4.427  1.00 94.44           H  
ATOM   1878 HD12 LEU A 123     -10.376   3.081  -3.738  1.00 94.44           H  
ATOM   1879 HD13 LEU A 123     -10.276   3.348  -5.487  1.00 94.44           H  
ATOM   1880  CD2 LEU A 123      -8.069   1.481  -3.636  1.00 94.44           C  
ATOM   1881 HD21 LEU A 123      -7.577   0.520  -3.787  1.00 94.44           H  
ATOM   1882 HD22 LEU A 123      -7.310   2.263  -3.624  1.00 94.44           H  
ATOM   1883 HD23 LEU A 123      -8.603   1.472  -2.686  1.00 94.44           H  
ATOM   1884  N   ARG A 124     -11.080  -2.562  -4.249  1.00 95.66           N  
ATOM   1885  H   ARG A 124     -10.379  -2.628  -3.526  1.00 95.66           H  
ATOM   1886  CA  ARG A 124     -12.288  -3.379  -4.132  1.00 95.66           C  
ATOM   1887  HA  ARG A 124     -13.059  -2.985  -4.794  1.00 95.66           H  
ATOM   1888  C   ARG A 124     -12.823  -3.289  -2.716  1.00 95.66           C  
ATOM   1889  CB  ARG A 124     -11.977  -4.808  -4.584  1.00 95.66           C  
ATOM   1890  HB2 ARG A 124     -11.138  -5.197  -4.007  1.00 95.66           H  
ATOM   1891  HB3 ARG A 124     -11.697  -4.792  -5.637  1.00 95.66           H  
ATOM   1892  O   ARG A 124     -12.077  -3.501  -1.761  1.00 95.66           O  
ATOM   1893  CG  ARG A 124     -13.180  -5.730  -4.398  1.00 95.66           C  
ATOM   1894  HG2 ARG A 124     -13.429  -5.791  -3.338  1.00 95.66           H  
ATOM   1895  HG3 ARG A 124     -14.038  -5.345  -4.948  1.00 95.66           H  
ATOM   1896  CD  ARG A 124     -12.837  -7.127  -4.898  1.00 95.66           C  
ATOM   1897  HD2 ARG A 124     -11.864  -7.420  -4.504  1.00 95.66           H  
ATOM   1898  HD3 ARG A 124     -12.804  -7.115  -5.988  1.00 95.66           H  
ATOM   1899  NE  ARG A 124     -13.849  -8.061  -4.411  1.00 95.66           N  
ATOM   1900  HE  ARG A 124     -14.358  -7.778  -3.586  1.00 95.66           H  
ATOM   1901  NH1 ARG A 124     -13.344  -9.881  -5.692  1.00 95.66           N  
ATOM   1902 HH11 ARG A 124     -12.704  -9.280  -6.191  1.00 95.66           H  
ATOM   1903 HH12 ARG A 124     -13.585 -10.807  -6.016  1.00 95.66           H  
ATOM   1904  NH2 ARG A 124     -14.982  -9.955  -4.140  1.00 95.66           N  
ATOM   1905 HH21 ARG A 124     -15.356  -9.457  -3.345  1.00 95.66           H  
ATOM   1906 HH22 ARG A 124     -15.162 -10.938  -4.287  1.00 95.66           H  
ATOM   1907  CZ  ARG A 124     -14.049  -9.302  -4.761  1.00 95.66           C  
ATOM   1908  N   ASN A 125     -14.107  -2.976  -2.588  1.00 95.40           N  
ATOM   1909  H   ASN A 125     -14.657  -2.836  -3.423  1.00 95.40           H  
ATOM   1910  CA  ASN A 125     -14.776  -2.883  -1.298  1.00 95.40           C  
ATOM   1911  HA  ASN A 125     -14.043  -2.887  -0.492  1.00 95.40           H  
ATOM   1912  C   ASN A 125     -15.686  -4.097  -1.088  1.00 95.40           C  
ATOM   1913  CB  ASN A 125     -15.523  -1.546  -1.233  1.00 95.40           C  
ATOM   1914  HB2 ASN A 125     -16.259  -1.518  -2.036  1.00 95.40           H  
ATOM   1915  HB3 ASN A 125     -14.820  -0.723  -1.363  1.00 95.40           H  
ATOM   1916  O   ASN A 125     -16.763  -4.184  -1.670  1.00 95.40           O  
ATOM   1917  CG  ASN A 125     -16.244  -1.345   0.080  1.00 95.40           C  
ATOM   1918  ND2 ASN A 125     -17.091  -0.354   0.162  1.00 95.40           N  
ATOM   1919 HD21 ASN A 125     -17.575  -0.207   1.036  1.00 95.40           H  
ATOM   1920 HD22 ASN A 125     -17.179   0.297  -0.605  1.00 95.40           H  
ATOM   1921  OD1 ASN A 125     -16.031  -2.053   1.052  1.00 95.40           O  
ATOM   1922  N   ASP A 126     -15.258  -5.019  -0.230  1.00 93.22           N  
ATOM   1923  H   ASP A 126     -14.397  -4.853   0.271  1.00 93.22           H  
ATOM   1924  CA  ASP A 126     -16.046  -6.189   0.171  1.00 93.22           C  
ATOM   1925  HA  ASP A 126     -16.770  -6.420  -0.611  1.00 93.22           H  
ATOM   1926  C   ASP A 126     -16.863  -5.929   1.456  1.00 93.22           C  
ATOM   1927  CB  ASP A 126     -15.121  -7.411   0.317  1.00 93.22           C  
ATOM   1928  HB2 ASP A 126     -14.329  -7.168   1.025  1.00 93.22           H  
ATOM   1929  HB3 ASP A 126     -15.692  -8.242   0.732  1.00 93.22           H  
ATOM   1930  O   ASP A 126     -17.501  -6.840   1.982  1.00 93.22           O  
ATOM   1931  CG  ASP A 126     -14.495  -7.901  -0.996  1.00 93.22           C  
ATOM   1932  OD1 ASP A 126     -15.219  -8.072  -2.011  1.00 93.22           O  
ATOM   1933  OD2 ASP A 126     -13.281  -8.205  -0.985  1.00 93.22           O  
ATOM   1934  N   SER A 127     -16.847  -4.701   1.989  1.00 91.52           N  
ATOM   1935  H   SER A 127     -16.352  -3.972   1.496  1.00 91.52           H  
ATOM   1936  CA  SER A 127     -17.652  -4.320   3.153  1.00 91.52           C  
ATOM   1937  HA  SER A 127     -17.678  -5.174   3.831  1.00 91.52           H  
ATOM   1938  C   SER A 127     -19.105  -3.994   2.785  1.00 91.52           C  
ATOM   1939  CB  SER A 127     -16.997  -3.163   3.915  1.00 91.52           C  
ATOM   1940  HB2 SER A 127     -17.378  -3.156   4.937  1.00 91.52           H  
ATOM   1941  HB3 SER A 127     -15.915  -3.296   3.943  1.00 91.52           H  
ATOM   1942  O   SER A 127     -19.464  -3.838   1.619  1.00 91.52           O  
ATOM   1943  OG  SER A 127     -17.298  -1.922   3.343  1.00 91.52           O  
ATOM   1944  HG  SER A 127     -16.854  -1.873   2.494  1.00 91.52           H  
ATOM   1945  N   SER A 128     -19.960  -3.857   3.801  1.00 90.76           N  
ATOM   1946  H   SER A 128     -19.626  -4.008   4.743  1.00 90.76           H  
ATOM   1947  CA  SER A 128     -21.365  -3.465   3.641  1.00 90.76           C  
ATOM   1948  HA  SER A 128     -21.741  -3.888   2.710  1.00 90.76           H  
ATOM   1949  C   SER A 128     -21.592  -1.951   3.562  1.00 90.76           C  
ATOM   1950  CB  SER A 128     -22.189  -4.053   4.788  1.00 90.76           C  
ATOM   1951  HB2 SER A 128     -22.112  -5.140   4.759  1.00 90.76           H  
ATOM   1952  HB3 SER A 128     -23.237  -3.776   4.671  1.00 90.76           H  
ATOM   1953  O   SER A 128     -22.734  -1.527   3.383  1.00 90.76           O  
ATOM   1954  OG  SER A 128     -21.710  -3.590   6.039  1.00 90.76           O  
ATOM   1955  HG  SER A 128     -21.850  -2.643   6.099  1.00 90.76           H  
ATOM   1956  N   THR A 129     -20.555  -1.128   3.735  1.00 90.73           N  
ATOM   1957  H   THR A 129     -19.623  -1.508   3.818  1.00 90.73           H  
ATOM   1958  CA  THR A 129     -20.656   0.339   3.718  1.00 90.73           C  
ATOM   1959  HA  THR A 129     -21.682   0.610   3.469  1.00 90.73           H  
ATOM   1960  C   THR A 129     -19.746   0.937   2.645  1.00 90.73           C  
ATOM   1961  CB  THR A 129     -20.353   0.965   5.092  1.00 90.73           C  
ATOM   1962  HB  THR A 129     -20.309   2.048   4.985  1.00 90.73           H  
ATOM   1963  O   THR A 129     -18.711   0.358   2.324  1.00 90.73           O  
ATOM   1964  CG2 THR A 129     -21.439   0.617   6.111  1.00 90.73           C  
ATOM   1965 HG21 THR A 129     -22.413   0.924   5.731  1.00 90.73           H  
ATOM   1966 HG22 THR A 129     -21.444  -0.456   6.304  1.00 90.73           H  
ATOM   1967 HG23 THR A 129     -21.239   1.146   7.042  1.00 90.73           H  
ATOM   1968  OG1 THR A 129     -19.139   0.505   5.632  1.00 90.73           O  
ATOM   1969  HG1 THR A 129     -18.899   1.087   6.356  1.00 90.73           H  
ATOM   1970  N   PRO A 130     -20.109   2.078   2.035  1.00 93.65           N  
ATOM   1971  CA  PRO A 130     -19.193   2.790   1.154  1.00 93.65           C  
ATOM   1972  HA  PRO A 130     -18.945   2.144   0.312  1.00 93.65           H  
ATOM   1973  C   PRO A 130     -17.910   3.186   1.889  1.00 93.65           C  
ATOM   1974  CB  PRO A 130     -19.953   4.016   0.644  1.00 93.65           C  
ATOM   1975  HB2 PRO A 130     -19.713   4.232  -0.397  1.00 93.65           H  
ATOM   1976  HB3 PRO A 130     -19.738   4.881   1.271  1.00 93.65           H  
ATOM   1977  O   PRO A 130     -17.943   3.528   3.074  1.00 93.65           O  
ATOM   1978  CG  PRO A 130     -21.418   3.621   0.816  1.00 93.65           C  
ATOM   1979  HG2 PRO A 130     -22.060   4.493   0.941  1.00 93.65           H  
ATOM   1980  HG3 PRO A 130     -21.740   3.030  -0.041  1.00 93.65           H  
ATOM   1981  CD  PRO A 130     -21.399   2.747   2.069  1.00 93.65           C  
ATOM   1982  HD2 PRO A 130     -21.461   3.371   2.960  1.00 93.65           H  
ATOM   1983  HD3 PRO A 130     -22.228   2.041   2.033  1.00 93.65           H  
ATOM   1984  N   VAL A 131     -16.795   3.169   1.164  1.00 93.06           N  
ATOM   1985  H   VAL A 131     -16.850   2.871   0.201  1.00 93.06           H  
ATOM   1986  CA  VAL A 131     -15.480   3.563   1.675  1.00 93.06           C  
ATOM   1987  HA  VAL A 131     -15.576   3.945   2.691  1.00 93.06           H  
ATOM   1988  C   VAL A 131     -14.931   4.689   0.814  1.00 93.06           C  
ATOM   1989  CB  VAL A 131     -14.530   2.355   1.720  1.00 93.06           C  
ATOM   1990  HB  VAL A 131     -14.448   1.916   0.725  1.00 93.06           H  
ATOM   1991  O   VAL A 131     -15.007   4.626  -0.412  1.00 93.06           O  
ATOM   1992  CG1 VAL A 131     -13.134   2.762   2.196  1.00 93.06           C  
ATOM   1993 HG11 VAL A 131     -12.682   3.477   1.507  1.00 93.06           H  
ATOM   1994 HG12 VAL A 131     -13.192   3.202   3.191  1.00 93.06           H  
ATOM   1995 HG13 VAL A 131     -12.485   1.887   2.247  1.00 93.06           H  
ATOM   1996  CG2 VAL A 131     -15.076   1.296   2.689  1.00 93.06           C  
ATOM   1997 HG21 VAL A 131     -14.412   0.432   2.731  1.00 93.06           H  
ATOM   1998 HG22 VAL A 131     -15.181   1.719   3.688  1.00 93.06           H  
ATOM   1999 HG23 VAL A 131     -16.053   0.943   2.361  1.00 93.06           H  
ATOM   2000  N   GLU A 132     -14.370   5.713   1.447  1.00 94.50           N  
ATOM   2001  H   GLU A 132     -14.269   5.669   2.451  1.00 94.50           H  
ATOM   2002  CA  GLU A 132     -13.648   6.781   0.766  1.00 94.50           C  
ATOM   2003  HA  GLU A 132     -13.943   6.795  -0.283  1.00 94.50           H  
ATOM   2004  C   GLU A 132     -12.144   6.494   0.816  1.00 94.50           C  
ATOM   2005  CB  GLU A 132     -14.042   8.145   1.353  1.00 94.50           C  
ATOM   2006  HB2 GLU A 132     -15.128   8.232   1.310  1.00 94.50           H  
ATOM   2007  HB3 GLU A 132     -13.727   8.213   2.394  1.00 94.50           H  
ATOM   2008  O   GLU A 132     -11.567   6.238   1.872  1.00 94.50           O  
ATOM   2009  CG  GLU A 132     -13.426   9.293   0.547  1.00 94.50           C  
ATOM   2010  HG2 GLU A 132     -12.360   9.358   0.768  1.00 94.50           H  
ATOM   2011  HG3 GLU A 132     -13.522   9.066  -0.515  1.00 94.50           H  
ATOM   2012  CD  GLU A 132     -14.118  10.636   0.826  1.00 94.50           C  
ATOM   2013  OE1 GLU A 132     -13.601  11.433   1.632  1.00 94.50           O  
ATOM   2014  OE2 GLU A 132     -15.133  10.904   0.144  1.00 94.50           O  
ATOM   2015  N   VAL A 133     -11.500   6.497  -0.347  1.00 92.80           N  
ATOM   2016  H   VAL A 133     -12.037   6.664  -1.186  1.00 92.80           H  
ATOM   2017  CA  VAL A 133     -10.065   6.261  -0.497  1.00 92.80           C  
ATOM   2018  HA  VAL A 133      -9.629   6.091   0.487  1.00 92.80           H  
ATOM   2019  C   VAL A 133      -9.424   7.507  -1.089  1.00 92.80           C  
ATOM   2020  CB  VAL A 133      -9.770   5.011  -1.346  1.00 92.80           C  
ATOM   2021  HB  VAL A 133     -10.107   5.176  -2.369  1.00 92.80           H  
ATOM   2022  O   VAL A 133      -9.689   7.882  -2.233  1.00 92.80           O  
ATOM   2023  CG1 VAL A 133      -8.260   4.730  -1.360  1.00 92.80           C  
ATOM   2024 HG11 VAL A 133      -7.891   4.614  -0.341  1.00 92.80           H  
ATOM   2025 HG12 VAL A 133      -8.057   3.818  -1.923  1.00 92.80           H  
ATOM   2026 HG13 VAL A 133      -7.729   5.555  -1.834  1.00 92.80           H  
ATOM   2027  CG2 VAL A 133     -10.478   3.766  -0.794  1.00 92.80           C  
ATOM   2028 HG21 VAL A 133     -11.558   3.883  -0.882  1.00 92.80           H  
ATOM   2029 HG22 VAL A 133     -10.183   2.879  -1.355  1.00 92.80           H  
ATOM   2030 HG23 VAL A 133     -10.219   3.631   0.256  1.00 92.80           H  
ATOM   2031  N   HIS A 134      -8.537   8.132  -0.326  1.00 94.17           N  
ATOM   2032  H   HIS A 134      -8.387   7.777   0.608  1.00 94.17           H  
ATOM   2033  CA  HIS A 134      -7.668   9.197  -0.805  1.00 94.17           C  
ATOM   2034  HA  HIS A 134      -8.140   9.685  -1.658  1.00 94.17           H  
ATOM   2035  C   HIS A 134      -6.339   8.601  -1.246  1.00 94.17           C  
ATOM   2036  CB  HIS A 134      -7.451  10.263   0.266  1.00 94.17           C  
ATOM   2037  HB2 HIS A 134      -6.805   9.862   1.047  1.00 94.17           H  
ATOM   2038  HB3 HIS A 134      -6.934  11.111  -0.183  1.00 94.17           H  
ATOM   2039  O   HIS A 134      -5.609   8.012  -0.452  1.00 94.17           O  
ATOM   2040  CG  HIS A 134      -8.722  10.751   0.892  1.00 94.17           C  
ATOM   2041  CD2 HIS A 134      -9.216  10.373   2.110  1.00 94.17           C  
ATOM   2042  HD2 HIS A 134      -8.775   9.666   2.798  1.00 94.17           H  
ATOM   2043  ND1 HIS A 134      -9.616  11.640   0.337  1.00 94.17           N  
ATOM   2044  HD1 HIS A 134      -9.622  11.974  -0.616  1.00 94.17           H  
ATOM   2045  CE1 HIS A 134     -10.621  11.803   1.216  1.00 94.17           C  
ATOM   2046  HE1 HIS A 134     -11.511  12.397   1.064  1.00 94.17           H  
ATOM   2047  NE2 HIS A 134     -10.395  11.072   2.312  1.00 94.17           N  
ATOM   2048  N   ILE A 135      -6.005   8.782  -2.514  1.00 92.63           N  
ATOM   2049  H   ILE A 135      -6.651   9.287  -3.103  1.00 92.63           H  
ATOM   2050  CA  ILE A 135      -4.764   8.315  -3.115  1.00 92.63           C  
ATOM   2051  HA  ILE A 135      -4.224   7.693  -2.401  1.00 92.63           H  
ATOM   2052  C   ILE A 135      -3.915   9.536  -3.445  1.00 92.63           C  
ATOM   2053  CB  ILE A 135      -5.036   7.473  -4.375  1.00 92.63           C  
ATOM   2054  HB  ILE A 135      -5.407   8.144  -5.149  1.00 92.63           H  
ATOM   2055  O   ILE A 135      -4.382  10.470  -4.101  1.00 92.63           O  
ATOM   2056  CG1 ILE A 135      -6.103   6.374  -4.167  1.00 92.63           C  
ATOM   2057 HG12 ILE A 135      -5.715   5.589  -3.519  1.00 92.63           H  
ATOM   2058 HG13 ILE A 135      -6.991   6.798  -3.698  1.00 92.63           H  
ATOM   2059  CG2 ILE A 135      -3.697   6.865  -4.832  1.00 92.63           C  
ATOM   2060 HG21 ILE A 135      -3.835   6.216  -5.697  1.00 92.63           H  
ATOM   2061 HG22 ILE A 135      -3.252   6.286  -4.022  1.00 92.63           H  
ATOM   2062 HG23 ILE A 135      -3.001   7.652  -5.121  1.00 92.63           H  
ATOM   2063  CD1 ILE A 135      -6.574   5.766  -5.491  1.00 92.63           C  
ATOM   2064 HD11 ILE A 135      -5.764   5.241  -5.996  1.00 92.63           H  
ATOM   2065 HD12 ILE A 135      -7.377   5.053  -5.301  1.00 92.63           H  
ATOM   2066 HD13 ILE A 135      -6.953   6.557  -6.139  1.00 92.63           H  
ATOM   2067  N   LYS A 136      -2.654   9.522  -3.030  1.00 91.01           N  
ATOM   2068  H   LYS A 136      -2.351   8.736  -2.473  1.00 91.01           H  
ATOM   2069  CA  LYS A 136      -1.665  10.537  -3.379  1.00 91.01           C  
ATOM   2070  HA  LYS A 136      -2.088  11.199  -4.135  1.00 91.01           H  
ATOM   2071  C   LYS A 136      -0.433   9.882  -3.991  1.00 91.01           C  
ATOM   2072  CB  LYS A 136      -1.343  11.372  -2.140  1.00 91.01           C  
ATOM   2073  HB2 LYS A 136      -0.976  10.711  -1.355  1.00 91.01           H  
ATOM   2074  HB3 LYS A 136      -2.256  11.851  -1.785  1.00 91.01           H  
ATOM   2075  O   LYS A 136       0.112   8.937  -3.430  1.00 91.01           O  
ATOM   2076  CG  LYS A 136      -0.291  12.443  -2.447  1.00 91.01           C  
ATOM   2077  HG2 LYS A 136      -0.690  13.165  -3.159  1.00 91.01           H  
ATOM   2078  HG3 LYS A 136       0.596  11.981  -2.879  1.00 91.01           H  
ATOM   2079  CD  LYS A 136       0.137  13.151  -1.167  1.00 91.01           C  
ATOM   2080  HD2 LYS A 136      -0.713  13.653  -0.705  1.00 91.01           H  
ATOM   2081  HD3 LYS A 136       0.534  12.402  -0.482  1.00 91.01           H  
ATOM   2082  CE  LYS A 136       1.237  14.147  -1.530  1.00 91.01           C  
ATOM   2083  HE2 LYS A 136       1.939  13.644  -2.194  1.00 91.01           H  
ATOM   2084  HE3 LYS A 136       0.814  14.979  -2.094  1.00 91.01           H  
ATOM   2085  NZ  LYS A 136       1.953  14.605  -0.320  1.00 91.01           N  
ATOM   2086  HZ1 LYS A 136       2.334  13.795   0.147  1.00 91.01           H  
ATOM   2087  HZ2 LYS A 136       1.335  15.076   0.325  1.00 91.01           H  
ATOM   2088  HZ3 LYS A 136       2.720  15.205  -0.589  1.00 91.01           H  
ATOM   2089  N   VAL A 137       0.021  10.423  -5.118  1.00 87.42           N  
ATOM   2090  H   VAL A 137      -0.478  11.216  -5.494  1.00 87.42           H  
ATOM   2091  CA  VAL A 137       1.149   9.907  -5.903  1.00 87.42           C  
ATOM   2092  HA  VAL A 137       1.775   9.268  -5.279  1.00 87.42           H  
ATOM   2093  C   VAL A 137       1.968  11.097  -6.380  1.00 87.42           C  
ATOM   2094  CB  VAL A 137       0.657   9.085  -7.104  1.00 87.42           C  
ATOM   2095  HB  VAL A 137       0.200   9.746  -7.840  1.00 87.42           H  
ATOM   2096  O   VAL A 137       1.528  11.863  -7.237  1.00 87.42           O  
ATOM   2097  CG1 VAL A 137       1.823   8.344  -7.764  1.00 87.42           C  
ATOM   2098 HG11 VAL A 137       1.456   7.823  -8.648  1.00 87.42           H  
ATOM   2099 HG12 VAL A 137       2.259   7.624  -7.072  1.00 87.42           H  
ATOM   2100 HG13 VAL A 137       2.591   9.049  -8.084  1.00 87.42           H  
ATOM   2101  CG2 VAL A 137      -0.408   8.081  -6.665  1.00 87.42           C  
ATOM   2102 HG21 VAL A 137      -1.284   8.603  -6.277  1.00 87.42           H  
ATOM   2103 HG22 VAL A 137      -0.770   7.544  -7.542  1.00 87.42           H  
ATOM   2104 HG23 VAL A 137      -0.011   7.412  -5.902  1.00 87.42           H  
ATOM   2105  N   GLY A 138       3.129  11.314  -5.764  1.00 85.46           N  
ATOM   2106  H   GLY A 138       3.475  10.624  -5.112  1.00 85.46           H  
ATOM   2107  CA  GLY A 138       3.867  12.566  -5.923  1.00 85.46           C  
ATOM   2108  HA2 GLY A 138       4.193  12.660  -6.959  1.00 85.46           H  
ATOM   2109  HA3 GLY A 138       4.751  12.557  -5.286  1.00 85.46           H  
ATOM   2110  C   GLY A 138       3.001  13.775  -5.543  1.00 85.46           C  
ATOM   2111  O   GLY A 138       2.569  13.908  -4.392  1.00 85.46           O  
ATOM   2112  N   ASP A 139       2.737  14.638  -6.525  1.00 86.00           N  
ATOM   2113  H   ASP A 139       3.124  14.447  -7.438  1.00 86.00           H  
ATOM   2114  CA  ASP A 139       1.911  15.845  -6.377  1.00 86.00           C  
ATOM   2115  HA  ASP A 139       1.975  16.195  -5.347  1.00 86.00           H  
ATOM   2116  C   ASP A 139       0.429  15.605  -6.702  1.00 86.00           C  
ATOM   2117  CB  ASP A 139       2.460  16.957  -7.280  1.00 86.00           C  
ATOM   2118  HB2 ASP A 139       2.267  16.695  -8.321  1.00 86.00           H  
ATOM   2119  HB3 ASP A 139       1.933  17.887  -7.064  1.00 86.00           H  
ATOM   2120  O   ASP A 139      -0.427  16.417  -6.342  1.00 86.00           O  
ATOM   2121  CG  ASP A 139       3.956  17.184  -7.077  1.00 86.00           C  
ATOM   2122  OD1 ASP A 139       4.350  17.401  -5.910  1.00 86.00           O  
ATOM   2123  OD2 ASP A 139       4.683  17.085  -8.102  1.00 86.00           O  
ATOM   2124  N   GLU A 140       0.111  14.497  -7.376  1.00 88.55           N  
ATOM   2125  H   GLU A 140       0.817  13.792  -7.529  1.00 88.55           H  
ATOM   2126  CA  GLU A 140      -1.253  14.175  -7.774  1.00 88.55           C  
ATOM   2127  HA  GLU A 140      -1.736  15.106  -8.071  1.00 88.55           H  
ATOM   2128  C   GLU A 140      -2.029  13.594  -6.589  1.00 88.55           C  
ATOM   2129  CB  GLU A 140      -1.258  13.247  -9.000  1.00 88.55           C  
ATOM   2130  HB2 GLU A 140      -0.933  12.248  -8.710  1.00 88.55           H  
ATOM   2131  HB3 GLU A 140      -0.565  13.647  -9.740  1.00 88.55           H  
ATOM   2132  O   GLU A 140      -1.526  12.761  -5.832  1.00 88.55           O  
ATOM   2133  CG  GLU A 140      -2.663  13.183  -9.619  1.00 88.55           C  
ATOM   2134  HG2 GLU A 140      -3.349  12.751  -8.890  1.00 88.55           H  
ATOM   2135  HG3 GLU A 140      -2.998  14.199  -9.827  1.00 88.55           H  
ATOM   2136  CD  GLU A 140      -2.748  12.364 -10.914  1.00 88.55           C  
ATOM   2137  OE1 GLU A 140      -3.900  12.089 -11.324  1.00 88.55           O  
ATOM   2138  OE2 GLU A 140      -1.710  11.982 -11.488  1.00 88.55           O  
ATOM   2139  N   LYS A 141      -3.276  14.039  -6.427  1.00 93.06           N  
ATOM   2140  H   LYS A 141      -3.639  14.687  -7.111  1.00 93.06           H  
ATOM   2141  CA  LYS A 141      -4.210  13.544  -5.415  1.00 93.06           C  
ATOM   2142  HA  LYS A 141      -3.808  12.639  -4.958  1.00 93.06           H  
ATOM   2143  C   LYS A 141      -5.528  13.189  -6.079  1.00 93.06           C  
ATOM   2144  CB  LYS A 141      -4.445  14.592  -4.322  1.00 93.06           C  
ATOM   2145  HB2 LYS A 141      -5.224  14.225  -3.654  1.00 93.06           H  
ATOM   2146  HB3 LYS A 141      -4.798  15.512  -4.787  1.00 93.06           H  
ATOM   2147  O   LYS A 141      -6.038  13.971  -6.879  1.00 93.06           O  
ATOM   2148  CG  LYS A 141      -3.190  14.887  -3.493  1.00 93.06           C  
ATOM   2149  HG2 LYS A 141      -2.389  15.246  -4.139  1.00 93.06           H  
ATOM   2150  HG3 LYS A 141      -2.871  13.976  -2.988  1.00 93.06           H  
ATOM   2151  CD  LYS A 141      -3.521  15.960  -2.454  1.00 93.06           C  
ATOM   2152  HD2 LYS A 141      -4.292  15.580  -1.784  1.00 93.06           H  
ATOM   2153  HD3 LYS A 141      -3.901  16.842  -2.971  1.00 93.06           H  
ATOM   2154  CE  LYS A 141      -2.275  16.338  -1.655  1.00 93.06           C  
ATOM   2155  HE2 LYS A 141      -1.915  15.447  -1.141  1.00 93.06           H  
ATOM   2156  HE3 LYS A 141      -1.509  16.669  -2.357  1.00 93.06           H  
ATOM   2157  NZ  LYS A 141      -2.595  17.414  -0.685  1.00 93.06           N  
ATOM   2158  HZ1 LYS A 141      -1.780  17.693  -0.158  1.00 93.06           H  
ATOM   2159  HZ2 LYS A 141      -3.315  17.104  -0.047  1.00 93.06           H  
ATOM   2160  HZ3 LYS A 141      -2.948  18.221  -1.179  1.00 93.06           H  
ATOM   2161  N   ARG A 142      -6.100  12.048  -5.709  1.00 93.52           N  
ATOM   2162  H   ARG A 142      -5.605  11.463  -5.051  1.00 93.52           H  
ATOM   2163  CA  ARG A 142      -7.437  11.621  -6.126  1.00 93.52           C  
ATOM   2164  HA  ARG A 142      -7.988  12.481  -6.506  1.00 93.52           H  
ATOM   2165  C   ARG A 142      -8.201  11.091  -4.923  1.00 93.52           C  
ATOM   2166  CB  ARG A 142      -7.341  10.573  -7.244  1.00 93.52           C  
ATOM   2167  HB2 ARG A 142      -8.347  10.221  -7.473  1.00 93.52           H  
ATOM   2168  HB3 ARG A 142      -6.750   9.723  -6.902  1.00 93.52           H  
ATOM   2169  O   ARG A 142      -7.629  10.392  -4.096  1.00 93.52           O  
ATOM   2170  CG  ARG A 142      -6.718  11.158  -8.522  1.00 93.52           C  
ATOM   2171  HG2 ARG A 142      -5.667  11.394  -8.349  1.00 93.52           H  
ATOM   2172  HG3 ARG A 142      -7.246  12.068  -8.805  1.00 93.52           H  
ATOM   2173  CD  ARG A 142      -6.820  10.149  -9.661  1.00 93.52           C  
ATOM   2174  HD2 ARG A 142      -6.299   9.245  -9.347  1.00 93.52           H  
ATOM   2175  HD3 ARG A 142      -7.870   9.922  -9.848  1.00 93.52           H  
ATOM   2176  NE  ARG A 142      -6.183  10.640 -10.888  1.00 93.52           N  
ATOM   2177  HE  ARG A 142      -5.501  11.380 -10.809  1.00 93.52           H  
ATOM   2178  NH1 ARG A 142      -6.814   8.939 -12.298  1.00 93.52           N  
ATOM   2179 HH11 ARG A 142      -7.478   8.611 -11.611  1.00 93.52           H  
ATOM   2180 HH12 ARG A 142      -6.544   8.396 -13.106  1.00 93.52           H  
ATOM   2181  NH2 ARG A 142      -5.248  10.386 -12.922  1.00 93.52           N  
ATOM   2182 HH21 ARG A 142      -4.613  11.102 -12.602  1.00 93.52           H  
ATOM   2183 HH22 ARG A 142      -4.918   9.715 -13.602  1.00 93.52           H  
ATOM   2184  CZ  ARG A 142      -6.103   9.996 -12.032  1.00 93.52           C  
ATOM   2185  N   THR A 143      -9.484  11.413  -4.848  1.00 95.48           N  
ATOM   2186  H   THR A 143      -9.893  11.964  -5.590  1.00 95.48           H  
ATOM   2187  CA  THR A 143     -10.414  10.822  -3.883  1.00 95.48           C  
ATOM   2188  HA  THR A 143      -9.877  10.194  -3.172  1.00 95.48           H  
ATOM   2189  C   THR A 143     -11.387   9.952  -4.658  1.00 95.48           C  
ATOM   2190  CB  THR A 143     -11.165  11.893  -3.083  1.00 95.48           C  
ATOM   2191  HB  THR A 143     -11.745  12.516  -3.763  1.00 95.48           H  
ATOM   2192  O   THR A 143     -11.916  10.391  -5.680  1.00 95.48           O  
ATOM   2193  CG2 THR A 143     -12.102  11.286  -2.044  1.00 95.48           C  
ATOM   2194 HG21 THR A 143     -12.525  12.064  -1.407  1.00 95.48           H  
ATOM   2195 HG22 THR A 143     -11.566  10.568  -1.423  1.00 95.48           H  
ATOM   2196 HG23 THR A 143     -12.931  10.776  -2.533  1.00 95.48           H  
ATOM   2197  OG1 THR A 143     -10.261  12.717  -2.375  1.00 95.48           O  
ATOM   2198  HG1 THR A 143     -10.815  13.339  -1.898  1.00 95.48           H  
ATOM   2199  N   VAL A 144     -11.598   8.726  -4.194  1.00 95.46           N  
ATOM   2200  H   VAL A 144     -11.101   8.425  -3.368  1.00 95.46           H  
ATOM   2201  CA  VAL A 144     -12.508   7.761  -4.808  1.00 95.46           C  
ATOM   2202  HA  VAL A 144     -13.134   8.260  -5.548  1.00 95.46           H  
ATOM   2203  C   VAL A 144     -13.413   7.186  -3.736  1.00 95.46           C  
ATOM   2204  CB  VAL A 144     -11.729   6.640  -5.514  1.00 95.46           C  
ATOM   2205  HB  VAL A 144     -11.081   6.135  -4.798  1.00 95.46           H  
ATOM   2206  O   VAL A 144     -12.934   6.678  -2.728  1.00 95.46           O  
ATOM   2207  CG1 VAL A 144     -12.661   5.600  -6.141  1.00 95.46           C  
ATOM   2208 HG11 VAL A 144     -13.288   5.134  -5.381  1.00 95.46           H  
ATOM   2209 HG12 VAL A 144     -13.299   6.059  -6.898  1.00 95.46           H  
ATOM   2210 HG13 VAL A 144     -12.060   4.809  -6.588  1.00 95.46           H  
ATOM   2211  CG2 VAL A 144     -10.861   7.226  -6.633  1.00 95.46           C  
ATOM   2212 HG21 VAL A 144     -10.008   7.753  -6.206  1.00 95.46           H  
ATOM   2213 HG22 VAL A 144     -10.506   6.414  -7.268  1.00 95.46           H  
ATOM   2214 HG23 VAL A 144     -11.450   7.910  -7.243  1.00 95.46           H  
ATOM   2215  N   THR A 145     -14.716   7.229  -3.974  1.00 96.51           N  
ATOM   2216  H   THR A 145     -15.054   7.673  -4.816  1.00 96.51           H  
ATOM   2217  CA  THR A 145     -15.685   6.474  -3.182  1.00 96.51           C  
ATOM   2218  HA  THR A 145     -15.299   6.330  -2.172  1.00 96.51           H  
ATOM   2219  C   THR A 145     -15.888   5.113  -3.835  1.00 96.51           C  
ATOM   2220  CB  THR A 145     -17.015   7.225  -3.074  1.00 96.51           C  
ATOM   2221  HB  THR A 145     -17.497   7.235  -4.052  1.00 96.51           H  
ATOM   2222  O   THR A 145     -16.154   5.050  -5.032  1.00 96.51           O  
ATOM   2223  CG2 THR A 145     -17.961   6.576  -2.066  1.00 96.51           C  
ATOM   2224 HG21 THR A 145     -17.477   6.498  -1.093  1.00 96.51           H  
ATOM   2225 HG22 THR A 145     -18.246   5.582  -2.409  1.00 96.51           H  
ATOM   2226 HG23 THR A 145     -18.862   7.182  -1.975  1.00 96.51           H  
ATOM   2227  OG1 THR A 145     -16.806   8.565  -2.679  1.00 96.51           O  
ATOM   2228  HG1 THR A 145     -16.446   8.592  -1.789  1.00 96.51           H  
ATOM   2229  N   VAL A 146     -15.763   4.038  -3.059  1.00 95.84           N  
ATOM   2230  H   VAL A 146     -15.512   4.180  -2.092  1.00 95.84           H  
ATOM   2231  CA  VAL A 146     -15.971   2.656  -3.507  1.00 95.84           C  
ATOM   2232  HA  VAL A 146     -16.199   2.649  -4.573  1.00 95.84           H  
ATOM   2233  C   VAL A 146     -17.173   2.093  -2.758  1.00 95.84           C  
ATOM   2234  CB  VAL A 146     -14.713   1.792  -3.289  1.00 95.84           C  
ATOM   2235  HB  VAL A 146     -14.584   1.599  -2.224  1.00 95.84           H  
ATOM   2236  O   VAL A 146     -17.138   1.926  -1.535  1.00 95.84           O  
ATOM   2237  CG1 VAL A 146     -14.844   0.453  -4.025  1.00 95.84           C  
ATOM   2238 HG11 VAL A 146     -14.913   0.619  -5.100  1.00 95.84           H  
ATOM   2239 HG12 VAL A 146     -13.980  -0.178  -3.819  1.00 95.84           H  
ATOM   2240 HG13 VAL A 146     -15.746  -0.070  -3.706  1.00 95.84           H  
ATOM   2241  CG2 VAL A 146     -13.435   2.469  -3.802  1.00 95.84           C  
ATOM   2242 HG21 VAL A 146     -12.589   1.796  -3.661  1.00 95.84           H  
ATOM   2243 HG22 VAL A 146     -13.238   3.383  -3.241  1.00 95.84           H  
ATOM   2244 HG23 VAL A 146     -13.540   2.706  -4.860  1.00 95.84           H  
ATOM   2245  N   ASN A 147     -18.262   1.831  -3.472  1.00 96.66           N  
ATOM   2246  H   ASN A 147     -18.227   1.961  -4.473  1.00 96.66           H  
ATOM   2247  CA  ASN A 147     -19.491   1.287  -2.901  1.00 96.66           C  
ATOM   2248  HA  ASN A 147     -19.701   1.834  -1.981  1.00 96.66           H  
ATOM   2249  C   ASN A 147     -19.343  -0.206  -2.548  1.00 96.66           C  
ATOM   2250  CB  ASN A 147     -20.650   1.533  -3.878  1.00 96.66           C  
ATOM   2251  HB2 ASN A 147     -20.427   1.061  -4.835  1.00 96.66           H  
ATOM   2252  HB3 ASN A 147     -21.571   1.088  -3.500  1.00 96.66           H  
ATOM   2253  O   ASN A 147     -18.430  -0.870  -3.040  1.00 96.66           O  
ATOM   2254  CG  ASN A 147     -20.907   3.010  -4.079  1.00 96.66           C  
ATOM   2255  ND2 ASN A 147     -20.622   3.525  -5.248  1.00 96.66           N  
ATOM   2256 HD21 ASN A 147     -20.673   4.530  -5.333  1.00 96.66           H  
ATOM   2257 HD22 ASN A 147     -20.001   2.999  -5.844  1.00 96.66           H  
ATOM   2258  OD1 ASN A 147     -21.345   3.709  -3.178  1.00 96.66           O  
ATOM   2259  N   PRO A 148     -20.235  -0.767  -1.710  1.00 95.53           N  
ATOM   2260  CA  PRO A 148     -20.252  -2.199  -1.414  1.00 95.53           C  
ATOM   2261  HA  PRO A 148     -19.372  -2.445  -0.820  1.00 95.53           H  
ATOM   2262  C   PRO A 148     -20.282  -3.068  -2.679  1.00 95.53           C  
ATOM   2263  CB  PRO A 148     -21.510  -2.410  -0.566  1.00 95.53           C  
ATOM   2264  HB2 PRO A 148     -22.383  -2.548  -1.203  1.00 95.53           H  
ATOM   2265  HB3 PRO A 148     -21.411  -3.251   0.120  1.00 95.53           H  
ATOM   2266  O   PRO A 148     -21.166  -2.915  -3.523  1.00 95.53           O  
ATOM   2267  CG  PRO A 148     -21.634  -1.079   0.168  1.00 95.53           C  
ATOM   2268  HG2 PRO A 148     -20.905  -1.047   0.978  1.00 95.53           H  
ATOM   2269  HG3 PRO A 148     -22.644  -0.905   0.539  1.00 95.53           H  
ATOM   2270  CD  PRO A 148     -21.238  -0.078  -0.910  1.00 95.53           C  
ATOM   2271  HD2 PRO A 148     -20.836   0.824  -0.448  1.00 95.53           H  
ATOM   2272  HD3 PRO A 148     -22.106   0.158  -1.526  1.00 95.53           H  
ATOM   2273  N   GLY A 149     -19.327  -3.991  -2.800  1.00 94.28           N  
ATOM   2274  H   GLY A 149     -18.589  -4.009  -2.111  1.00 94.28           H  
ATOM   2275  CA  GLY A 149     -19.173  -4.889  -3.948  1.00 94.28           C  
ATOM   2276  HA2 GLY A 149     -20.143  -5.316  -4.202  1.00 94.28           H  
ATOM   2277  HA3 GLY A 149     -18.500  -5.697  -3.662  1.00 94.28           H  
ATOM   2278  C   GLY A 149     -18.601  -4.236  -5.212  1.00 94.28           C  
ATOM   2279  O   GLY A 149     -18.500  -4.909  -6.237  1.00 94.28           O  
ATOM   2280  N   GLU A 150     -18.238  -2.952  -5.166  1.00 96.39           N  
ATOM   2281  H   GLU A 150     -18.319  -2.453  -4.292  1.00 96.39           H  
ATOM   2282  CA  GLU A 150     -17.657  -2.229  -6.296  1.00 96.39           C  
ATOM   2283  HA  GLU A 150     -18.113  -2.608  -7.211  1.00 96.39           H  
ATOM   2284  C   GLU A 150     -16.142  -2.465  -6.398  1.00 96.39           C  
ATOM   2285  CB  GLU A 150     -18.011  -0.735  -6.191  1.00 96.39           C  
ATOM   2286  HB2 GLU A 150     -17.475  -0.305  -5.345  1.00 96.39           H  
ATOM   2287  HB3 GLU A 150     -19.083  -0.649  -6.009  1.00 96.39           H  
ATOM   2288  O   GLU A 150     -15.434  -2.591  -5.392  1.00 96.39           O  
ATOM   2289  CG  GLU A 150     -17.667   0.080  -7.449  1.00 96.39           C  
ATOM   2290  HG2 GLU A 150     -16.589   0.052  -7.605  1.00 96.39           H  
ATOM   2291  HG3 GLU A 150     -18.147  -0.391  -8.307  1.00 96.39           H  
ATOM   2292  CD  GLU A 150     -18.113   1.551  -7.359  1.00 96.39           C  
ATOM   2293  OE1 GLU A 150     -18.131   2.220  -8.413  1.00 96.39           O  
ATOM   2294  OE2 GLU A 150     -18.480   2.012  -6.250  1.00 96.39           O  
ATOM   2295  N   GLU A 151     -15.647  -2.488  -7.636  1.00 96.58           N  
ATOM   2296  H   GLU A 151     -16.279  -2.333  -8.408  1.00 96.58           H  
ATOM   2297  CA  GLU A 151     -14.225  -2.433  -7.966  1.00 96.58           C  
ATOM   2298  HA  GLU A 151     -13.662  -2.356  -7.036  1.00 96.58           H  
ATOM   2299  C   GLU A 151     -13.952  -1.176  -8.803  1.00 96.58           C  
ATOM   2300  CB  GLU A 151     -13.782  -3.731  -8.666  1.00 96.58           C  
ATOM   2301  HB2 GLU A 151     -14.061  -4.568  -8.026  1.00 96.58           H  
ATOM   2302  HB3 GLU A 151     -14.303  -3.831  -9.618  1.00 96.58           H  
ATOM   2303  O   GLU A 151     -14.621  -0.938  -9.809  1.00 96.58           O  
ATOM   2304  CG  GLU A 151     -12.261  -3.779  -8.908  1.00 96.58           C  
ATOM   2305  HG2 GLU A 151     -11.753  -3.600  -7.960  1.00 96.58           H  
ATOM   2306  HG3 GLU A 151     -11.987  -2.974  -9.590  1.00 96.58           H  
ATOM   2307  CD  GLU A 151     -11.751  -5.118  -9.477  1.00 96.58           C  
ATOM   2308  OE1 GLU A 151     -10.606  -5.129  -9.991  1.00 96.58           O  
ATOM   2309  OE2 GLU A 151     -12.451  -6.150  -9.346  1.00 96.58           O  
ATOM   2310  N   VAL A 152     -12.971  -0.372  -8.391  1.00 96.16           N  
ATOM   2311  H   VAL A 152     -12.444  -0.656  -7.577  1.00 96.16           H  
ATOM   2312  CA  VAL A 152     -12.566   0.863  -9.076  1.00 96.16           C  
ATOM   2313  HA  VAL A 152     -13.118   0.938 -10.013  1.00 96.16           H  
ATOM   2314  C   VAL A 152     -11.080   0.804  -9.415  1.00 96.16           C  
ATOM   2315  CB  VAL A 152     -12.895   2.124  -8.248  1.00 96.16           C  
ATOM   2316  HB  VAL A 152     -12.333   2.108  -7.315  1.00 96.16           H  
ATOM   2317  O   VAL A 152     -10.253   0.487  -8.563  1.00 96.16           O  
ATOM   2318  CG1 VAL A 152     -12.507   3.386  -9.035  1.00 96.16           C  
ATOM   2319 HG11 VAL A 152     -12.899   3.324 -10.051  1.00 96.16           H  
ATOM   2320 HG12 VAL A 152     -11.423   3.495  -9.066  1.00 96.16           H  
ATOM   2321 HG13 VAL A 152     -12.938   4.272  -8.569  1.00 96.16           H  
ATOM   2322  CG2 VAL A 152     -14.388   2.220  -7.911  1.00 96.16           C  
ATOM   2323 HG21 VAL A 152     -14.599   3.134  -7.355  1.00 96.16           H  
ATOM   2324 HG22 VAL A 152     -14.683   1.374  -7.291  1.00 96.16           H  
ATOM   2325 HG23 VAL A 152     -14.987   2.210  -8.821  1.00 96.16           H  
ATOM   2326  N   GLU A 153     -10.722   1.161 -10.649  1.00 95.92           N  
ATOM   2327  H   GLU A 153     -11.448   1.425 -11.300  1.00 95.92           H  
ATOM   2328  CA  GLU A 153      -9.331   1.303 -11.091  1.00 95.92           C  
ATOM   2329  HA  GLU A 153      -8.677   0.904 -10.315  1.00 95.92           H  
ATOM   2330  C   GLU A 153      -8.975   2.785 -11.277  1.00 95.92           C  
ATOM   2331  CB  GLU A 153      -9.069   0.460 -12.358  1.00 95.92           C  
ATOM   2332  HB2 GLU A 153      -9.398  -0.562 -12.169  1.00 95.92           H  
ATOM   2333  HB3 GLU A 153      -9.650   0.861 -13.189  1.00 95.92           H  
ATOM   2334  O   GLU A 153      -9.658   3.531 -11.980  1.00 95.92           O  
ATOM   2335  CG  GLU A 153      -7.578   0.426 -12.745  1.00 95.92           C  
ATOM   2336  HG2 GLU A 153      -7.001   0.085 -11.886  1.00 95.92           H  
ATOM   2337  HG3 GLU A 153      -7.248   1.440 -12.973  1.00 95.92           H  
ATOM   2338  CD  GLU A 153      -7.269  -0.491 -13.949  1.00 95.92           C  
ATOM   2339  OE1 GLU A 153      -6.968   0.036 -15.043  1.00 95.92           O  
ATOM   2340  OE2 GLU A 153      -7.209  -1.736 -13.780  1.00 95.92           O  
ATOM   2341  N   VAL A 154      -7.870   3.214 -10.668  1.00 93.90           N  
ATOM   2342  H   VAL A 154      -7.389   2.562 -10.065  1.00 93.90           H  
ATOM   2343  CA  VAL A 154      -7.329   4.570 -10.771  1.00 93.90           C  
ATOM   2344  HA  VAL A 154      -7.979   5.167 -11.410  1.00 93.90           H  
ATOM   2345  C   VAL A 154      -5.947   4.501 -11.397  1.00 93.90           C  
ATOM   2346  CB  VAL A 154      -7.258   5.256  -9.398  1.00 93.90           C  
ATOM   2347  HB  VAL A 154      -6.495   4.777  -8.784  1.00 93.90           H  
ATOM   2348  O   VAL A 154      -5.040   3.890 -10.843  1.00 93.90           O  
ATOM   2349  CG1 VAL A 154      -6.898   6.736  -9.555  1.00 93.90           C  
ATOM   2350 HG11 VAL A 154      -5.945   6.846 -10.073  1.00 93.90           H  
ATOM   2351 HG12 VAL A 154      -6.803   7.181  -8.565  1.00 93.90           H  
ATOM   2352 HG13 VAL A 154      -7.688   7.246 -10.105  1.00 93.90           H  
ATOM   2353  CG2 VAL A 154      -8.588   5.186  -8.649  1.00 93.90           C  
ATOM   2354 HG21 VAL A 154      -9.388   5.618  -9.249  1.00 93.90           H  
ATOM   2355 HG22 VAL A 154      -8.494   5.717  -7.702  1.00 93.90           H  
ATOM   2356 HG23 VAL A 154      -8.837   4.149  -8.419  1.00 93.90           H  
ATOM   2357  N   THR A 155      -5.766   5.151 -12.544  1.00 92.49           N  
ATOM   2358  H   THR A 155      -6.560   5.605 -12.973  1.00 92.49           H  
ATOM   2359  CA  THR A 155      -4.464   5.208 -13.224  1.00 92.49           C  
ATOM   2360  HA  THR A 155      -3.801   4.452 -12.804  1.00 92.49           H  
ATOM   2361  C   THR A 155      -3.800   6.565 -13.028  1.00 92.49           C  
ATOM   2362  CB  THR A 155      -4.600   4.875 -14.712  1.00 92.49           C  
ATOM   2363  HB  THR A 155      -5.275   5.584 -15.191  1.00 92.49           H  
ATOM   2364  O   THR A 155      -4.406   7.601 -13.320  1.00 92.49           O  
ATOM   2365  CG2 THR A 155      -3.255   4.881 -15.439  1.00 92.49           C  
ATOM   2366 HG21 THR A 155      -2.855   5.893 -15.492  1.00 92.49           H  
ATOM   2367 HG22 THR A 155      -2.548   4.238 -14.915  1.00 92.49           H  
ATOM   2368 HG23 THR A 155      -3.395   4.508 -16.453  1.00 92.49           H  
ATOM   2369  OG1 THR A 155      -5.108   3.572 -14.866  1.00 92.49           O  
ATOM   2370  HG1 THR A 155      -5.939   3.474 -14.395  1.00 92.49           H  
ATOM   2371  N   PHE A 156      -2.545   6.536 -12.591  1.00 88.49           N  
ATOM   2372  H   PHE A 156      -2.146   5.635 -12.375  1.00 88.49           H  
ATOM   2373  CA  PHE A 156      -1.632   7.669 -12.511  1.00 88.49           C  
ATOM   2374  HA  PHE A 156      -2.180   8.601 -12.650  1.00 88.49           H  
ATOM   2375  C   PHE A 156      -0.589   7.539 -13.618  1.00 88.49           C  
ATOM   2376  CB  PHE A 156      -0.970   7.706 -11.130  1.00 88.49           C  
ATOM   2377  HB2 PHE A 156      -0.438   6.769 -10.965  1.00 88.49           H  
ATOM   2378  HB3 PHE A 156      -0.236   8.512 -11.113  1.00 88.49           H  
ATOM   2379  O   PHE A 156      -0.013   6.468 -13.816  1.00 88.49           O  
ATOM   2380  CG  PHE A 156      -1.953   7.914 -10.001  1.00 88.49           C  
ATOM   2381  CD1 PHE A 156      -2.191   9.210  -9.514  1.00 88.49           C  
ATOM   2382  HD1 PHE A 156      -1.643  10.045  -9.924  1.00 88.49           H  
ATOM   2383  CD2 PHE A 156      -2.648   6.819  -9.455  1.00 88.49           C  
ATOM   2384  HD2 PHE A 156      -2.471   5.821  -9.829  1.00 88.49           H  
ATOM   2385  CE1 PHE A 156      -3.133   9.419  -8.492  1.00 88.49           C  
ATOM   2386  HE1 PHE A 156      -3.305  10.416  -8.116  1.00 88.49           H  
ATOM   2387  CE2 PHE A 156      -3.592   7.026  -8.435  1.00 88.49           C  
ATOM   2388  HE2 PHE A 156      -4.136   6.185  -8.031  1.00 88.49           H  
ATOM   2389  CZ  PHE A 156      -3.837   8.327  -7.959  1.00 88.49           C  
ATOM   2390  HZ  PHE A 156      -4.566   8.490  -7.179  1.00 88.49           H  
ATOM   2391  N   SER A 157      -0.346   8.631 -14.331  1.00 84.71           N  
ATOM   2392  H   SER A 157      -0.807   9.491 -14.072  1.00 84.71           H  
ATOM   2393  CA  SER A 157       0.737   8.740 -15.306  1.00 84.71           C  
ATOM   2394  HA  SER A 157       1.275   7.797 -15.400  1.00 84.71           H  
ATOM   2395  C   SER A 157       1.698   9.786 -14.784  1.00 84.71           C  
ATOM   2396  CB  SER A 157       0.204   9.128 -16.688  1.00 84.71           C  
ATOM   2397  HB2 SER A 157      -0.306  10.090 -16.636  1.00 84.71           H  
ATOM   2398  HB3 SER A 157       1.038   9.202 -17.386  1.00 84.71           H  
ATOM   2399  O   SER A 157       1.278  10.900 -14.472  1.00 84.71           O  
ATOM   2400  OG  SER A 157      -0.700   8.133 -17.135  1.00 84.71           O  
ATOM   2401  HG  SER A 157      -0.297   7.289 -16.918  1.00 84.71           H  
ATOM   2402  N   ALA A 158       2.970   9.435 -14.661  1.00 72.24           N  
ATOM   2403  H   ALA A 158       3.290   8.536 -14.991  1.00 72.24           H  
ATOM   2404  CA  ALA A 158       3.975  10.391 -14.249  1.00 72.24           C  
ATOM   2405  HA  ALA A 158       3.504  11.337 -13.982  1.00 72.24           H  
ATOM   2406  C   ALA A 158       4.902  10.654 -15.427  1.00 72.24           C  
ATOM   2407  CB  ALA A 158       4.702   9.906 -12.995  1.00 72.24           C  
ATOM   2408  HB1 ALA A 158       5.292  10.730 -12.593  1.00 72.24           H  
ATOM   2409  HB2 ALA A 158       5.370   9.081 -13.242  1.00 72.24           H  
ATOM   2410  HB3 ALA A 158       3.984   9.592 -12.237  1.00 72.24           H  
ATOM   2411  O   ALA A 158       5.501   9.736 -15.966  1.00 72.24           O  
ATOM   2412  N   ASN A 159       5.074  11.933 -15.762  1.00 71.54           N  
ATOM   2413  H   ASN A 159       4.473  12.629 -15.345  1.00 71.54           H  
ATOM   2414  CA  ASN A 159       6.150  12.368 -16.658  1.00 71.54           C  
ATOM   2415  HA  ASN A 159       6.124  11.761 -17.563  1.00 71.54           H  
ATOM   2416  C   ASN A 159       7.540  12.183 -16.017  1.00 71.54           C  
ATOM   2417  CB  ASN A 159       5.928  13.845 -17.023  1.00 71.54           C  
ATOM   2418  HB2 ASN A 159       5.974  14.447 -16.116  1.00 71.54           H  
ATOM   2419  HB3 ASN A 159       6.737  14.166 -17.680  1.00 71.54           H  
ATOM   2420  O   ASN A 159       8.550  12.432 -16.662  1.00 71.54           O  
ATOM   2421  CG  ASN A 159       4.624  14.115 -17.748  1.00 71.54           C  
ATOM   2422  ND2 ASN A 159       4.079  15.300 -17.600  1.00 71.54           N  
ATOM   2423 HD21 ASN A 159       3.225  15.442 -18.120  1.00 71.54           H  
ATOM   2424 HD22 ASN A 159       4.560  16.027 -17.090  1.00 71.54           H  
ATOM   2425  OD1 ASN A 159       4.060  13.297 -18.446  1.00 71.54           O  
ATOM   2426  N   ASP A 160       7.572  11.820 -14.733  1.00 67.67           N  
ATOM   2427  H   ASP A 160       6.701  11.536 -14.309  1.00 67.67           H  
ATOM   2428  CA  ASP A 160       8.764  11.574 -13.938  1.00 67.67           C  
ATOM   2429  HA  ASP A 160       9.620  11.451 -14.603  1.00 67.67           H  
ATOM   2430  C   ASP A 160       8.538  10.303 -13.095  1.00 67.67           C  
ATOM   2431  CB  ASP A 160       9.037  12.807 -13.068  1.00 67.67           C  
ATOM   2432  HB2 ASP A 160       8.134  13.056 -12.511  1.00 67.67           H  
ATOM   2433  HB3 ASP A 160       9.265  13.651 -13.720  1.00 67.67           H  
ATOM   2434  O   ASP A 160       7.719  10.332 -12.165  1.00 67.67           O  
ATOM   2435  CG  ASP A 160      10.193  12.623 -12.082  1.00 67.67           C  
ATOM   2436  OD1 ASP A 160      10.822  11.542 -12.079  1.00 67.67           O  
ATOM   2437  OD2 ASP A 160      10.384  13.567 -11.286  1.00 67.67           O  
ATOM   2438  N   PRO A 161       9.238   9.193 -13.386  1.00 67.11           N  
ATOM   2439  CA  PRO A 161       9.079   7.930 -12.666  1.00 67.11           C  
ATOM   2440  HA  PRO A 161       8.054   7.572 -12.769  1.00 67.11           H  
ATOM   2441  C   PRO A 161       9.411   8.055 -11.173  1.00 67.11           C  
ATOM   2442  CB  PRO A 161      10.035   6.956 -13.363  1.00 67.11           C  
ATOM   2443  HB2 PRO A 161      10.414   6.188 -12.688  1.00 67.11           H  
ATOM   2444  HB3 PRO A 161       9.540   6.501 -14.221  1.00 67.11           H  
ATOM   2445  O   PRO A 161       8.833   7.331 -10.362  1.00 67.11           O  
ATOM   2446  CG  PRO A 161      11.142   7.890 -13.843  1.00 67.11           C  
ATOM   2447  HG2 PRO A 161      11.768   7.451 -14.620  1.00 67.11           H  
ATOM   2448  HG3 PRO A 161      11.772   8.181 -13.002  1.00 67.11           H  
ATOM   2449  CD  PRO A 161      10.344   9.091 -14.325  1.00 67.11           C  
ATOM   2450  HD2 PRO A 161       9.962   8.914 -15.331  1.00 67.11           H  
ATOM   2451  HD3 PRO A 161      10.989   9.970 -14.305  1.00 67.11           H  
ATOM   2452  N   HIS A 162      10.258   9.009 -10.761  1.00 69.28           N  
ATOM   2453  H   HIS A 162      10.645   9.657 -11.432  1.00 69.28           H  
ATOM   2454  CA  HIS A 162      10.593   9.206  -9.348  1.00 69.28           C  
ATOM   2455  HA  HIS A 162      10.937   8.252  -8.948  1.00 69.28           H  
ATOM   2456  C   HIS A 162       9.378   9.633  -8.513  1.00 69.28           C  
ATOM   2457  CB  HIS A 162      11.730  10.225  -9.208  1.00 69.28           C  
ATOM   2458  HB2 HIS A 162      11.934  10.377  -8.148  1.00 69.28           H  
ATOM   2459  HB3 HIS A 162      11.415  11.184  -9.619  1.00 69.28           H  
ATOM   2460  O   HIS A 162       9.356   9.424  -7.295  1.00 69.28           O  
ATOM   2461  CG  HIS A 162      13.016   9.795  -9.867  1.00 69.28           C  
ATOM   2462  CD2 HIS A 162      13.583  10.339 -10.989  1.00 69.28           C  
ATOM   2463  HD2 HIS A 162      13.185  11.157 -11.572  1.00 69.28           H  
ATOM   2464  ND1 HIS A 162      13.857   8.790  -9.437  1.00 69.28           N  
ATOM   2465  HD1 HIS A 162      13.718   8.179  -8.645  1.00 69.28           H  
ATOM   2466  CE1 HIS A 162      14.901   8.729 -10.280  1.00 69.28           C  
ATOM   2467  HE1 HIS A 162      15.724   8.032 -10.213  1.00 69.28           H  
ATOM   2468  NE2 HIS A 162      14.778   9.659 -11.236  1.00 69.28           N  
ATOM   2469  N   LYS A 163       8.321  10.168  -9.145  1.00 71.79           N  
ATOM   2470  H   LYS A 163       8.388  10.290 -10.145  1.00 71.79           H  
ATOM   2471  CA  LYS A 163       7.055  10.494  -8.469  1.00 71.79           C  
ATOM   2472  HA  LYS A 163       7.286  11.067  -7.570  1.00 71.79           H  
ATOM   2473  C   LYS A 163       6.297   9.256  -7.985  1.00 71.79           C  
ATOM   2474  CB  LYS A 163       6.167  11.352  -9.380  1.00 71.79           C  
ATOM   2475  HB2 LYS A 163       5.214  11.519  -8.878  1.00 71.79           H  
ATOM   2476  HB3 LYS A 163       5.971  10.823 -10.312  1.00 71.79           H  
ATOM   2477  O   LYS A 163       5.487   9.374  -7.064  1.00 71.79           O  
ATOM   2478  CG  LYS A 163       6.822  12.709  -9.667  1.00 71.79           C  
ATOM   2479  HG2 LYS A 163       7.710  12.566 -10.283  1.00 71.79           H  
ATOM   2480  HG3 LYS A 163       7.125  13.159  -8.722  1.00 71.79           H  
ATOM   2481  CD  LYS A 163       5.853  13.663 -10.372  1.00 71.79           C  
ATOM   2482  HD2 LYS A 163       4.969  13.787  -9.747  1.00 71.79           H  
ATOM   2483  HD3 LYS A 163       5.563  13.250 -11.338  1.00 71.79           H  
ATOM   2484  CE  LYS A 163       6.553  15.013 -10.568  1.00 71.79           C  
ATOM   2485  HE2 LYS A 163       7.250  15.163  -9.744  1.00 71.79           H  
ATOM   2486  HE3 LYS A 163       7.148  14.968 -11.480  1.00 71.79           H  
ATOM   2487  NZ  LYS A 163       5.592  16.143 -10.597  1.00 71.79           N  
ATOM   2488  HZ1 LYS A 163       6.059  16.992 -10.883  1.00 71.79           H  
ATOM   2489  HZ2 LYS A 163       4.804  15.953 -11.200  1.00 71.79           H  
ATOM   2490  HZ3 LYS A 163       5.250  16.338  -9.667  1.00 71.79           H  
ATOM   2491  N   PHE A 164       6.583   8.079  -8.542  1.00 73.73           N  
ATOM   2492  H   PHE A 164       7.268   8.043  -9.283  1.00 73.73           H  
ATOM   2493  CA  PHE A 164       5.985   6.814  -8.119  1.00 73.73           C  
ATOM   2494  HA  PHE A 164       4.949   6.999  -7.833  1.00 73.73           H  
ATOM   2495  C   PHE A 164       6.639   6.197  -6.878  1.00 73.73           C  
ATOM   2496  CB  PHE A 164       5.984   5.831  -9.295  1.00 73.73           C  
ATOM   2497  HB2 PHE A 164       5.645   4.857  -8.942  1.00 73.73           H  
ATOM   2498  HB3 PHE A 164       7.007   5.689  -9.643  1.00 73.73           H  
ATOM   2499  O   PHE A 164       6.086   5.255  -6.321  1.00 73.73           O  
ATOM   2500  CG  PHE A 164       5.093   6.230 -10.455  1.00 73.73           C  
ATOM   2501  CD1 PHE A 164       3.750   6.590 -10.231  1.00 73.73           C  
ATOM   2502  HD1 PHE A 164       3.349   6.574  -9.228  1.00 73.73           H  
ATOM   2503  CD2 PHE A 164       5.593   6.202 -11.769  1.00 73.73           C  
ATOM   2504  HD2 PHE A 164       6.620   5.925 -11.954  1.00 73.73           H  
ATOM   2505  CE1 PHE A 164       2.913   6.926 -11.308  1.00 73.73           C  
ATOM   2506  HE1 PHE A 164       1.882   7.195 -11.133  1.00 73.73           H  
ATOM   2507  CE2 PHE A 164       4.747   6.517 -12.845  1.00 73.73           C  
ATOM   2508  HE2 PHE A 164       5.129   6.503 -13.855  1.00 73.73           H  
ATOM   2509  CZ  PHE A 164       3.407   6.863 -12.618  1.00 73.73           C  
ATOM   2510  HZ  PHE A 164       2.758   7.074 -13.456  1.00 73.73           H  
ATOM   2511  N   ASN A 165       7.749   6.748  -6.372  1.00 73.18           N  
ATOM   2512  H   ASN A 165       8.197   7.486  -6.897  1.00 73.18           H  
ATOM   2513  CA  ASN A 165       8.487   6.147  -5.253  1.00 73.18           C  
ATOM   2514  HA  ASN A 165       8.584   5.079  -5.448  1.00 73.18           H  
ATOM   2515  C   ASN A 165       7.778   6.261  -3.891  1.00 73.18           C  
ATOM   2516  CB  ASN A 165       9.903   6.754  -5.207  1.00 73.18           C  
ATOM   2517  HB2 ASN A 165       9.844   7.842  -5.184  1.00 73.18           H  
ATOM   2518  HB3 ASN A 165      10.412   6.410  -4.307  1.00 73.18           H  
ATOM   2519  O   ASN A 165       8.243   5.686  -2.905  1.00 73.18           O  
ATOM   2520  CG  ASN A 165      10.760   6.319  -6.384  1.00 73.18           C  
ATOM   2521  ND2 ASN A 165      11.885   6.950  -6.618  1.00 73.18           N  
ATOM   2522 HD21 ASN A 165      12.193   7.716  -6.036  1.00 73.18           H  
ATOM   2523 HD22 ASN A 165      12.434   6.541  -7.360  1.00 73.18           H  
ATOM   2524  OD1 ASN A 165      10.450   5.394  -7.106  1.00 73.18           O  
ATOM   2525  N   ARG A 166       6.689   7.036  -3.782  1.00 79.62           N  
ATOM   2526  H   ARG A 166       6.326   7.443  -4.632  1.00 79.62           H  
ATOM   2527  CA  ARG A 166       6.020   7.315  -2.496  1.00 79.62           C  
ATOM   2528  HA  ARG A 166       6.196   6.478  -1.820  1.00 79.62           H  
ATOM   2529  C   ARG A 166       4.494   7.410  -2.613  1.00 79.62           C  
ATOM   2530  CB  ARG A 166       6.624   8.580  -1.853  1.00 79.62           C  
ATOM   2531  HB2 ARG A 166       6.440   9.436  -2.502  1.00 79.62           H  
ATOM   2532  HB3 ARG A 166       6.128   8.753  -0.898  1.00 79.62           H  
ATOM   2533  O   ARG A 166       3.945   8.484  -2.341  1.00 79.62           O  
ATOM   2534  CG  ARG A 166       8.131   8.463  -1.598  1.00 79.62           C  
ATOM   2535  HG2 ARG A 166       8.328   7.586  -0.982  1.00 79.62           H  
ATOM   2536  HG3 ARG A 166       8.660   8.369  -2.546  1.00 79.62           H  
ATOM   2537  CD  ARG A 166       8.666   9.703  -0.891  1.00 79.62           C  
ATOM   2538  HD2 ARG A 166       8.208   9.767   0.096  1.00 79.62           H  
ATOM   2539  HD3 ARG A 166       8.401  10.584  -1.476  1.00 79.62           H  
ATOM   2540  NE  ARG A 166      10.129   9.614  -0.763  1.00 79.62           N  
ATOM   2541  HE  ARG A 166      10.556   8.770  -1.117  1.00 79.62           H  
ATOM   2542  NH1 ARG A 166      10.462  11.598   0.328  1.00 79.62           N  
ATOM   2543 HH11 ARG A 166       9.465  11.757   0.280  1.00 79.62           H  
ATOM   2544 HH12 ARG A 166      11.097  12.280   0.718  1.00 79.62           H  
ATOM   2545  NH2 ARG A 166      12.213  10.304  -0.178  1.00 79.62           N  
ATOM   2546 HH21 ARG A 166      12.597   9.468  -0.593  1.00 79.62           H  
ATOM   2547 HH22 ARG A 166      12.841  10.975   0.240  1.00 79.62           H  
ATOM   2548  CZ  ARG A 166      10.926  10.502  -0.205  1.00 79.62           C  
ATOM   2549  N   PRO A 167       3.789   6.351  -3.047  1.00 82.54           N  
ATOM   2550  CA  PRO A 167       2.340   6.385  -3.052  1.00 82.54           C  
ATOM   2551  HA  PRO A 167       2.000   7.312  -3.515  1.00 82.54           H  
ATOM   2552  C   PRO A 167       1.808   6.326  -1.612  1.00 82.54           C  
ATOM   2553  CB  PRO A 167       1.904   5.225  -3.940  1.00 82.54           C  
ATOM   2554  HB2 PRO A 167       1.877   5.560  -4.977  1.00 82.54           H  
ATOM   2555  HB3 PRO A 167       0.931   4.831  -3.646  1.00 82.54           H  
ATOM   2556  O   PRO A 167       2.263   5.552  -0.768  1.00 82.54           O  
ATOM   2557  CG  PRO A 167       3.020   4.199  -3.774  1.00 82.54           C  
ATOM   2558  HG2 PRO A 167       3.154   3.618  -4.687  1.00 82.54           H  
ATOM   2559  HG3 PRO A 167       2.776   3.537  -2.943  1.00 82.54           H  
ATOM   2560  CD  PRO A 167       4.265   5.034  -3.454  1.00 82.54           C  
ATOM   2561  HD2 PRO A 167       4.850   4.556  -2.668  1.00 82.54           H  
ATOM   2562  HD3 PRO A 167       4.869   5.128  -4.356  1.00 82.54           H  
ATOM   2563  N   GLN A 168       0.831   7.175  -1.324  1.00 85.70           N  
ATOM   2564  H   GLN A 168       0.491   7.770  -2.066  1.00 85.70           H  
ATOM   2565  CA  GLN A 168       0.170   7.277  -0.029  1.00 85.70           C  
ATOM   2566  HA  GLN A 168       0.548   6.506   0.642  1.00 85.70           H  
ATOM   2567  C   GLN A 168      -1.325   7.034  -0.222  1.00 85.70           C  
ATOM   2568  CB  GLN A 168       0.495   8.647   0.586  1.00 85.70           C  
ATOM   2569  HB2 GLN A 168       0.161   9.422  -0.104  1.00 85.70           H  
ATOM   2570  HB3 GLN A 168       1.576   8.734   0.686  1.00 85.70           H  
ATOM   2571  O   GLN A 168      -1.947   7.614  -1.112  1.00 85.70           O  
ATOM   2572  CG  GLN A 168      -0.139   8.899   1.965  1.00 85.70           C  
ATOM   2573  HG2 GLN A 168      -1.219   8.760   1.910  1.00 85.70           H  
ATOM   2574  HG3 GLN A 168       0.258   8.180   2.681  1.00 85.70           H  
ATOM   2575  CD  GLN A 168       0.121  10.317   2.484  1.00 85.70           C  
ATOM   2576  NE2 GLN A 168      -0.147  10.597   3.735  1.00 85.70           N  
ATOM   2577 HE21 GLN A 168       0.020  11.534   4.073  1.00 85.70           H  
ATOM   2578 HE22 GLN A 168      -0.393   9.893   4.417  1.00 85.70           H  
ATOM   2579  OE1 GLN A 168       0.576  11.222   1.789  1.00 85.70           O  
ATOM   2580  N   PHE A 169      -1.891   6.189   0.629  1.00 85.30           N  
ATOM   2581  H   PHE A 169      -1.322   5.743   1.334  1.00 85.30           H  
ATOM   2582  CA  PHE A 169      -3.293   5.807   0.622  1.00 85.30           C  
ATOM   2583  HA  PHE A 169      -3.831   6.381  -0.132  1.00 85.30           H  
ATOM   2584  C   PHE A 169      -3.884   6.108   1.995  1.00 85.30           C  
ATOM   2585  CB  PHE A 169      -3.430   4.316   0.273  1.00 85.30           C  
ATOM   2586  HB2 PHE A 169      -3.065   3.721   1.110  1.00 85.30           H  
ATOM   2587  HB3 PHE A 169      -4.487   4.081   0.146  1.00 85.30           H  
ATOM   2588  O   PHE A 169      -3.369   5.656   3.014  1.00 85.30           O  
ATOM   2589  CG  PHE A 169      -2.674   3.898  -0.973  1.00 85.30           C  
ATOM   2590  CD1 PHE A 169      -3.278   4.018  -2.235  1.00 85.30           C  
ATOM   2591  HD1 PHE A 169      -4.296   4.369  -2.311  1.00 85.30           H  
ATOM   2592  CD2 PHE A 169      -1.350   3.428  -0.872  1.00 85.30           C  
ATOM   2593  HD2 PHE A 169      -0.884   3.337   0.098  1.00 85.30           H  
ATOM   2594  CE1 PHE A 169      -2.554   3.687  -3.393  1.00 85.30           C  
ATOM   2595  HE1 PHE A 169      -3.016   3.790  -4.364  1.00 85.30           H  
ATOM   2596  CE2 PHE A 169      -0.627   3.099  -2.031  1.00 85.30           C  
ATOM   2597  HE2 PHE A 169       0.393   2.754  -1.950  1.00 85.30           H  
ATOM   2598  CZ  PHE A 169      -1.228   3.240  -3.294  1.00 85.30           C  
ATOM   2599  HZ  PHE A 169      -0.670   3.010  -4.189  1.00 85.30           H  
ATOM   2600  N   THR A 170      -4.983   6.842   2.037  1.00 87.24           N  
ATOM   2601  H   THR A 170      -5.349   7.219   1.175  1.00 87.24           H  
ATOM   2602  CA  THR A 170      -5.783   7.010   3.250  1.00 87.24           C  
ATOM   2603  HA  THR A 170      -5.334   6.468   4.083  1.00 87.24           H  
ATOM   2604  C   THR A 170      -7.148   6.416   2.981  1.00 87.24           C  
ATOM   2605  CB  THR A 170      -5.898   8.479   3.661  1.00 87.24           C  
ATOM   2606  HB  THR A 170      -6.454   9.028   2.901  1.00 87.24           H  
ATOM   2607  O   THR A 170      -7.800   6.804   2.017  1.00 87.24           O  
ATOM   2608  CG2 THR A 170      -6.619   8.640   4.994  1.00 87.24           C  
ATOM   2609 HG21 THR A 170      -6.746   9.702   5.204  1.00 87.24           H  
ATOM   2610 HG22 THR A 170      -6.058   8.153   5.792  1.00 87.24           H  
ATOM   2611 HG23 THR A 170      -7.615   8.200   4.941  1.00 87.24           H  
ATOM   2612  OG1 THR A 170      -4.625   9.067   3.812  1.00 87.24           O  
ATOM   2613  HG1 THR A 170      -4.617   9.507   4.665  1.00 87.24           H  
ATOM   2614  N   ILE A 171      -7.567   5.471   3.815  1.00 83.65           N  
ATOM   2615  H   ILE A 171      -6.994   5.227   4.610  1.00 83.65           H  
ATOM   2616  CA  ILE A 171      -8.858   4.800   3.705  1.00 83.65           C  
ATOM   2617  HA  ILE A 171      -9.359   5.115   2.789  1.00 83.65           H  
ATOM   2618  C   ILE A 171      -9.720   5.240   4.882  1.00 83.65           C  
ATOM   2619  CB  ILE A 171      -8.681   3.270   3.634  1.00 83.65           C  
ATOM   2620  HB  ILE A 171      -8.288   2.914   4.587  1.00 83.65           H  
ATOM   2621  O   ILE A 171      -9.346   5.049   6.042  1.00 83.65           O  
ATOM   2622  CG1 ILE A 171      -7.667   2.913   2.524  1.00 83.65           C  
ATOM   2623 HG12 ILE A 171      -6.670   3.206   2.855  1.00 83.65           H  
ATOM   2624 HG13 ILE A 171      -7.903   3.470   1.617  1.00 83.65           H  
ATOM   2625  CG2 ILE A 171     -10.041   2.600   3.390  1.00 83.65           C  
ATOM   2626 HG21 ILE A 171     -10.778   2.943   4.116  1.00 83.65           H  
ATOM   2627 HG22 ILE A 171      -9.967   1.517   3.486  1.00 83.65           H  
ATOM   2628 HG23 ILE A 171     -10.390   2.854   2.389  1.00 83.65           H  
ATOM   2629  CD1 ILE A 171      -7.618   1.431   2.177  1.00 83.65           C  
ATOM   2630 HD11 ILE A 171      -8.391   1.201   1.444  1.00 83.65           H  
ATOM   2631 HD12 ILE A 171      -6.641   1.196   1.753  1.00 83.65           H  
ATOM   2632 HD13 ILE A 171      -7.795   0.839   3.075  1.00 83.65           H  
ATOM   2633  N   GLU A 172     -10.869   5.829   4.576  1.00 85.52           N  
ATOM   2634  H   GLU A 172     -11.105   5.956   3.602  1.00 85.52           H  
ATOM   2635  CA  GLU A 172     -11.856   6.313   5.535  1.00 85.52           C  
ATOM   2636  HA  GLU A 172     -11.508   6.104   6.546  1.00 85.52           H  
ATOM   2637  C   GLU A 172     -13.180   5.562   5.335  1.00 85.52           C  
ATOM   2638  CB  GLU A 172     -12.034   7.841   5.420  1.00 85.52           C  
ATOM   2639  HB2 GLU A 172     -12.735   8.146   6.198  1.00 85.52           H  
ATOM   2640  HB3 GLU A 172     -12.460   8.090   4.448  1.00 85.52           H  
ATOM   2641  O   GLU A 172     -13.674   5.409   4.220  1.00 85.52           O  
ATOM   2642  CG  GLU A 172     -10.709   8.608   5.604  1.00 85.52           C  
ATOM   2643  HG2 GLU A 172     -10.191   8.173   6.459  1.00 85.52           H  
ATOM   2644  HG3 GLU A 172     -10.081   8.455   4.726  1.00 85.52           H  
ATOM   2645  CD  GLU A 172     -10.853  10.121   5.862  1.00 85.52           C  
ATOM   2646  OE1 GLU A 172      -9.806  10.736   6.208  1.00 85.52           O  
ATOM   2647  OE2 GLU A 172     -11.987  10.639   5.872  1.00 85.52           O  
ATOM   2648  N   TRP A 173     -13.765   5.073   6.426  1.00 84.10           N  
ATOM   2649  H   TRP A 173     -13.322   5.240   7.318  1.00 84.10           H  
ATOM   2650  CA  TRP A 173     -15.065   4.400   6.438  1.00 84.10           C  
ATOM   2651  HA  TRP A 173     -15.573   4.587   5.491  1.00 84.10           H  
ATOM   2652  C   TRP A 173     -15.955   4.973   7.540  1.00 84.10           C  
ATOM   2653  CB  TRP A 173     -14.883   2.881   6.570  1.00 84.10           C  
ATOM   2654  HB2 TRP A 173     -14.337   2.532   5.693  1.00 84.10           H  
ATOM   2655  HB3 TRP A 173     -15.865   2.407   6.541  1.00 84.10           H  
ATOM   2656  O   TRP A 173     -15.453   5.476   8.548  1.00 84.10           O  
ATOM   2657  CG  TRP A 173     -14.148   2.390   7.782  1.00 84.10           C  
ATOM   2658  CD1 TRP A 173     -14.710   1.935   8.925  1.00 84.10           C  
ATOM   2659  HD1 TRP A 173     -15.775   1.878   9.094  1.00 84.10           H  
ATOM   2660  CD2 TRP A 173     -12.709   2.216   7.942  1.00 84.10           C  
ATOM   2661  CE2 TRP A 173     -12.466   1.619   9.214  1.00 84.10           C  
ATOM   2662  CE3 TRP A 173     -11.591   2.484   7.127  1.00 84.10           C  
ATOM   2663  HE3 TRP A 173     -11.747   2.940   6.161  1.00 84.10           H  
ATOM   2664  NE1 TRP A 173     -13.719   1.477   9.777  1.00 84.10           N  
ATOM   2665  HE1 TRP A 173     -13.916   0.892  10.576  1.00 84.10           H  
ATOM   2666  CH2 TRP A 173     -10.093   1.515   8.785  1.00 84.10           C  
ATOM   2667  HH2 TRP A 173      -9.104   1.182   9.063  1.00 84.10           H  
ATOM   2668  CZ2 TRP A 173     -11.177   1.273   9.644  1.00 84.10           C  
ATOM   2669  HZ2 TRP A 173     -11.026   0.776  10.591  1.00 84.10           H  
ATOM   2670  CZ3 TRP A 173     -10.294   2.138   7.541  1.00 84.10           C  
ATOM   2671  HZ3 TRP A 173      -9.457   2.323   6.884  1.00 84.10           H  
ATOM   2672  N   GLY A 174     -17.273   4.891   7.355  1.00 64.66           N  
ATOM   2673  H   GLY A 174     -17.603   4.445   6.511  1.00 64.66           H  
ATOM   2674  CA  GLY A 174     -18.265   5.165   8.404  1.00 64.66           C  
ATOM   2675  HA2 GLY A 174     -18.025   6.095   8.919  1.00 64.66           H  
ATOM   2676  HA3 GLY A 174     -19.261   5.238   7.968  1.00 64.66           H  
ATOM   2677  C   GLY A 174     -18.292   4.048   9.430  1.00 64.66           C  
ATOM   2678  O   GLY A 174     -18.502   2.893   9.001  1.00 64.66           O  
ATOM   2679  OXT GLY A 174     -18.032   4.368  10.609  1.00 64.66           O  
TER    2680      GLY A 174                                                       
END   
