# Supplementary material for: Single-chain dimers from de novo immunoglobulins as robust scaffolds for multiple binding loops
Source: Nat Commun. 2023 Sep 23;14:5939. doi: 10.1038/s41467-023-41717-5 (PMC10517939; doi:10.1038/s41467-023-41717-5)
Supplement: Supplementary file 3 — Supplementary Data 1 [file 41467_2023_41717_MOESM3_ESM.zip › design_models/scIg+EF/scIg12+EF1a+EF4/ranked_3.pdb]

ATOM      1  N   GLY A   1     -13.283  -1.841  14.086  1.00 88.28           N  
ATOM      2  H   GLY A   1     -12.684  -1.888  14.898  1.00 88.28           H  
ATOM      3  H2  GLY A   1     -14.235  -1.826  14.425  1.00 88.28           H  
ATOM      4  H3  GLY A   1     -13.103  -0.961  13.626  1.00 88.28           H  
ATOM      5  CA  GLY A   1     -13.020  -2.971  13.181  1.00 88.28           C  
ATOM      6  HA2 GLY A   1     -13.351  -3.893  13.659  1.00 88.28           H  
ATOM      7  HA3 GLY A   1     -13.557  -2.819  12.245  1.00 88.28           H  
ATOM      8  C   GLY A   1     -11.533  -3.087  12.893  1.00 88.28           C  
ATOM      9  O   GLY A   1     -10.744  -2.390  13.516  1.00 88.28           O  
ATOM     10  N   ARG A   2     -11.148  -3.981  11.977  1.00 90.47           N  
ATOM     11  H   ARG A   2     -11.852  -4.498  11.471  1.00 90.47           H  
ATOM     12  CA  ARG A   2      -9.756  -4.290  11.616  1.00 90.47           C  
ATOM     13  HA  ARG A   2      -9.130  -3.409  11.764  1.00 90.47           H  
ATOM     14  C   ARG A   2      -9.667  -4.689  10.143  1.00 90.47           C  
ATOM     15  CB  ARG A   2      -9.245  -5.418  12.541  1.00 90.47           C  
ATOM     16  HB2 ARG A   2      -9.074  -5.008  13.536  1.00 90.47           H  
ATOM     17  HB3 ARG A   2     -10.016  -6.184  12.616  1.00 90.47           H  
ATOM     18  O   ARG A   2     -10.399  -5.581   9.708  1.00 90.47           O  
ATOM     19  CG  ARG A   2      -7.956  -6.098  12.047  1.00 90.47           C  
ATOM     20  HG2 ARG A   2      -8.141  -6.521  11.059  1.00 90.47           H  
ATOM     21  HG3 ARG A   2      -7.151  -5.371  11.945  1.00 90.47           H  
ATOM     22  CD  ARG A   2      -7.512  -7.242  12.969  1.00 90.47           C  
ATOM     23  HD2 ARG A   2      -6.928  -6.858  13.805  1.00 90.47           H  
ATOM     24  HD3 ARG A   2      -8.394  -7.736  13.377  1.00 90.47           H  
ATOM     25  NE  ARG A   2      -6.747  -8.232  12.192  1.00 90.47           N  
ATOM     26  HE  ARG A   2      -7.275  -8.944  11.707  1.00 90.47           H  
ATOM     27  NH1 ARG A   2      -4.650  -7.291  12.279  1.00 90.47           N  
ATOM     28 HH11 ARG A   2      -3.714  -7.212  11.909  1.00 90.47           H  
ATOM     29 HH12 ARG A   2      -4.966  -6.594  12.938  1.00 90.47           H  
ATOM     30  NH2 ARG A   2      -5.119  -8.957  10.849  1.00 90.47           N  
ATOM     31 HH21 ARG A   2      -4.219  -8.886  10.397  1.00 90.47           H  
ATOM     32 HH22 ARG A   2      -5.849  -9.534  10.456  1.00 90.47           H  
ATOM     33  CZ  ARG A   2      -5.498  -8.149  11.796  1.00 90.47           C  
ATOM     34  N   VAL A   3      -8.726  -4.092   9.415  1.00 90.02           N  
ATOM     35  H   VAL A   3      -8.186  -3.364   9.861  1.00 90.02           H  
ATOM     36  CA  VAL A   3      -8.333  -4.463   8.044  1.00 90.02           C  
ATOM     37  HA  VAL A   3      -8.694  -5.469   7.833  1.00 90.02           H  
ATOM     38  C   VAL A   3      -6.806  -4.514   7.942  1.00 90.02           C  
ATOM     39  CB  VAL A   3      -8.970  -3.500   7.012  1.00 90.02           C  
ATOM     40  HB  VAL A   3      -8.989  -2.496   7.434  1.00 90.02           H  
ATOM     41  O   VAL A   3      -6.098  -3.741   8.586  1.00 90.02           O  
ATOM     42  CG1 VAL A   3      -8.253  -3.406   5.657  1.00 90.02           C  
ATOM     43 HG11 VAL A   3      -8.831  -2.776   4.981  1.00 90.02           H  
ATOM     44 HG12 VAL A   3      -8.151  -4.393   5.205  1.00 90.02           H  
ATOM     45 HG13 VAL A   3      -7.267  -2.959   5.784  1.00 90.02           H  
ATOM     46  CG2 VAL A   3     -10.411  -3.932   6.712  1.00 90.02           C  
ATOM     47 HG21 VAL A   3     -10.897  -3.180   6.090  1.00 90.02           H  
ATOM     48 HG22 VAL A   3     -10.978  -4.047   7.635  1.00 90.02           H  
ATOM     49 HG23 VAL A   3     -10.412  -4.882   6.177  1.00 90.02           H  
ATOM     50  N   GLU A   4      -6.290  -5.420   7.116  1.00 92.09           N  
ATOM     51  H   GLU A   4      -6.931  -5.987   6.579  1.00 92.09           H  
ATOM     52  CA  GLU A   4      -4.869  -5.511   6.774  1.00 92.09           C  
ATOM     53  HA  GLU A   4      -4.343  -4.658   7.204  1.00 92.09           H  
ATOM     54  C   GLU A   4      -4.686  -5.438   5.249  1.00 92.09           C  
ATOM     55  CB  GLU A   4      -4.264  -6.783   7.393  1.00 92.09           C  
ATOM     56  HB2 GLU A   4      -4.479  -6.800   8.462  1.00 92.09           H  
ATOM     57  HB3 GLU A   4      -4.739  -7.651   6.937  1.00 92.09           H  
ATOM     58  O   GLU A   4      -5.455  -6.013   4.480  1.00 92.09           O  
ATOM     59  CG  GLU A   4      -2.743  -6.892   7.203  1.00 92.09           C  
ATOM     60  HG2 GLU A   4      -2.258  -6.114   7.792  1.00 92.09           H  
ATOM     61  HG3 GLU A   4      -2.498  -6.723   6.154  1.00 92.09           H  
ATOM     62  CD  GLU A   4      -2.168  -8.263   7.584  1.00 92.09           C  
ATOM     63  OE1 GLU A   4      -0.925  -8.402   7.527  1.00 92.09           O  
ATOM     64  OE2 GLU A   4      -2.919  -9.245   7.797  1.00 92.09           O  
ATOM     65  N   VAL A   5      -3.646  -4.734   4.808  1.00 87.99           N  
ATOM     66  H   VAL A   5      -3.076  -4.267   5.498  1.00 87.99           H  
ATOM     67  CA  VAL A   5      -3.238  -4.600   3.408  1.00 87.99           C  
ATOM     68  HA  VAL A   5      -3.818  -5.289   2.794  1.00 87.99           H  
ATOM     69  C   VAL A   5      -1.765  -4.982   3.300  1.00 87.99           C  
ATOM     70  CB  VAL A   5      -3.499  -3.170   2.890  1.00 87.99           C  
ATOM     71  HB  VAL A   5      -2.919  -2.456   3.476  1.00 87.99           H  
ATOM     72  O   VAL A   5      -0.879  -4.248   3.748  1.00 87.99           O  
ATOM     73  CG1 VAL A   5      -3.086  -3.037   1.420  1.00 87.99           C  
ATOM     74 HG11 VAL A   5      -3.616  -3.780   0.824  1.00 87.99           H  
ATOM     75 HG12 VAL A   5      -3.331  -2.040   1.054  1.00 87.99           H  
ATOM     76 HG13 VAL A   5      -2.011  -3.182   1.312  1.00 87.99           H  
ATOM     77  CG2 VAL A   5      -4.982  -2.795   3.005  1.00 87.99           C  
ATOM     78 HG21 VAL A   5      -5.165  -1.835   2.523  1.00 87.99           H  
ATOM     79 HG22 VAL A   5      -5.603  -3.560   2.539  1.00 87.99           H  
ATOM     80 HG23 VAL A   5      -5.263  -2.708   4.055  1.00 87.99           H  
ATOM     81  N   ARG A   6      -1.479  -6.140   2.696  1.00 88.30           N  
ATOM     82  H   ARG A   6      -2.252  -6.696   2.357  1.00 88.30           H  
ATOM     83  CA  ARG A   6      -0.107  -6.602   2.431  1.00 88.30           C  
ATOM     84  HA  ARG A   6       0.585  -6.010   3.029  1.00 88.30           H  
ATOM     85  C   ARG A   6       0.223  -6.346   0.966  1.00 88.30           C  
ATOM     86  CB  ARG A   6       0.100  -8.078   2.829  1.00 88.30           C  
ATOM     87  HB2 ARG A   6       1.168  -8.238   2.980  1.00 88.30           H  
ATOM     88  HB3 ARG A   6      -0.221  -8.726   2.014  1.00 88.30           H  
ATOM     89  O   ARG A   6      -0.377  -6.959   0.082  1.00 88.30           O  
ATOM     90  CG  ARG A   6      -0.662  -8.504   4.093  1.00 88.30           C  
ATOM     91  HG2 ARG A   6      -1.721  -8.583   3.848  1.00 88.30           H  
ATOM     92  HG3 ARG A   6      -0.546  -7.753   4.875  1.00 88.30           H  
ATOM     93  CD  ARG A   6      -0.168  -9.855   4.624  1.00 88.30           C  
ATOM     94  HD2 ARG A   6      -0.005 -10.534   3.788  1.00 88.30           H  
ATOM     95  HD3 ARG A   6       0.781  -9.708   5.139  1.00 88.30           H  
ATOM     96  NE  ARG A   6      -1.152 -10.414   5.564  1.00 88.30           N  
ATOM     97  HE  ARG A   6      -1.271  -9.914   6.433  1.00 88.30           H  
ATOM     98  NH1 ARG A   6      -2.030 -12.050   4.233  1.00 88.30           N  
ATOM     99 HH11 ARG A   6      -1.236 -12.001   3.610  1.00 88.30           H  
ATOM    100 HH12 ARG A   6      -2.806 -12.652   4.000  1.00 88.30           H  
ATOM    101  NH2 ARG A   6      -3.130 -11.411   6.053  1.00 88.30           N  
ATOM    102 HH21 ARG A   6      -3.227 -10.753   6.814  1.00 88.30           H  
ATOM    103 HH22 ARG A   6      -3.890 -12.002   5.749  1.00 88.30           H  
ATOM    104  CZ  ARG A   6      -2.094 -11.294   5.287  1.00 88.30           C  
ATOM    105  N   VAL A   7       1.164  -5.445   0.702  1.00 82.71           N  
ATOM    106  H   VAL A   7       1.670  -5.013   1.461  1.00 82.71           H  
ATOM    107  CA  VAL A   7       1.625  -5.160  -0.661  1.00 82.71           C  
ATOM    108  HA  VAL A   7       0.821  -5.394  -1.359  1.00 82.71           H  
ATOM    109  C   VAL A   7       2.806  -6.072  -0.983  1.00 82.71           C  
ATOM    110  CB  VAL A   7       1.956  -3.668  -0.847  1.00 82.71           C  
ATOM    111  HB  VAL A   7       2.787  -3.407  -0.192  1.00 82.71           H  
ATOM    112  O   VAL A   7       3.675  -6.303  -0.143  1.00 82.71           O  
ATOM    113  CG1 VAL A   7       2.350  -3.347  -2.291  1.00 82.71           C  
ATOM    114 HG11 VAL A   7       3.270  -3.866  -2.561  1.00 82.71           H  
ATOM    115 HG12 VAL A   7       2.524  -2.276  -2.402  1.00 82.71           H  
ATOM    116 HG13 VAL A   7       1.552  -3.647  -2.971  1.00 82.71           H  
ATOM    117  CG2 VAL A   7       0.752  -2.779  -0.494  1.00 82.71           C  
ATOM    118 HG21 VAL A   7       1.002  -1.732  -0.666  1.00 82.71           H  
ATOM    119 HG22 VAL A   7      -0.105  -3.046  -1.112  1.00 82.71           H  
ATOM    120 HG23 VAL A   7       0.489  -2.897   0.557  1.00 82.71           H  
ATOM    121  N   GLU A   8       2.838  -6.607  -2.199  1.00 83.48           N  
ATOM    122  H   GLU A   8       2.080  -6.392  -2.831  1.00 83.48           H  
ATOM    123  CA  GLU A   8       3.969  -7.378  -2.719  1.00 83.48           C  
ATOM    124  HA  GLU A   8       4.853  -7.183  -2.112  1.00 83.48           H  
ATOM    125  C   GLU A   8       4.286  -6.906  -4.137  1.00 83.48           C  
ATOM    126  CB  GLU A   8       3.670  -8.887  -2.619  1.00 83.48           C  
ATOM    127  HB2 GLU A   8       3.597  -9.148  -1.563  1.00 83.48           H  
ATOM    128  HB3 GLU A   8       2.710  -9.108  -3.084  1.00 83.48           H  
ATOM    129  O   GLU A   8       3.631  -7.307  -5.099  1.00 83.48           O  
ATOM    130  CG  GLU A   8       4.739  -9.776  -3.269  1.00 83.48           C  
ATOM    131  HG2 GLU A   8       5.720  -9.484  -2.894  1.00 83.48           H  
ATOM    132  HG3 GLU A   8       4.733  -9.638  -4.350  1.00 83.48           H  
ATOM    133  CD  GLU A   8       4.482 -11.253  -2.951  1.00 83.48           C  
ATOM    134  OE1 GLU A   8       5.134 -11.771  -2.017  1.00 83.48           O  
ATOM    135  OE2 GLU A   8       3.622 -11.889  -3.604  1.00 83.48           O  
ATOM    136  N   PHE A   9       5.297  -6.049  -4.263  1.00 77.88           N  
ATOM    137  H   PHE A   9       5.799  -5.775  -3.430  1.00 77.88           H  
ATOM    138  CA  PHE A   9       5.954  -5.794  -5.538  1.00 77.88           C  
ATOM    139  HA  PHE A   9       5.205  -5.664  -6.320  1.00 77.88           H  
ATOM    140  C   PHE A   9       6.812  -7.014  -5.868  1.00 77.88           C  
ATOM    141  CB  PHE A   9       6.807  -4.520  -5.477  1.00 77.88           C  
ATOM    142  HB2 PHE A   9       7.248  -4.352  -6.460  1.00 77.88           H  
ATOM    143  HB3 PHE A   9       7.631  -4.678  -4.781  1.00 77.88           H  
ATOM    144  O   PHE A   9       7.702  -7.383  -5.093  1.00 77.88           O  
ATOM    145  CG  PHE A   9       6.054  -3.272  -5.060  1.00 77.88           C  
ATOM    146  CD1 PHE A   9       5.418  -2.473  -6.028  1.00 77.88           C  
ATOM    147  HD1 PHE A   9       5.481  -2.735  -7.074  1.00 77.88           H  
ATOM    148  CD2 PHE A   9       5.993  -2.904  -3.702  1.00 77.88           C  
ATOM    149  HD2 PHE A   9       6.504  -3.493  -2.954  1.00 77.88           H  
ATOM    150  CE1 PHE A   9       4.703  -1.329  -5.631  1.00 77.88           C  
ATOM    151  HE1 PHE A   9       4.205  -0.713  -6.365  1.00 77.88           H  
ATOM    152  CE2 PHE A   9       5.278  -1.763  -3.308  1.00 77.88           C  
ATOM    153  HE2 PHE A   9       5.240  -1.482  -2.266  1.00 77.88           H  
ATOM    154  CZ  PHE A   9       4.620  -0.985  -4.272  1.00 77.88           C  
ATOM    155  HZ  PHE A   9       4.057  -0.113  -3.973  1.00 77.88           H  
ATOM    156  N   GLU A  10       6.556  -7.644  -7.009  1.00 74.38           N  
ATOM    157  H   GLU A  10       5.872  -7.244  -7.635  1.00 74.38           H  
ATOM    158  CA  GLU A  10       7.468  -8.654  -7.541  1.00 74.38           C  
ATOM    159  HA  GLU A  10       7.667  -9.382  -6.754  1.00 74.38           H  
ATOM    160  C   GLU A  10       8.805  -7.989  -7.910  1.00 74.38           C  
ATOM    161  CB  GLU A  10       6.824  -9.394  -8.724  1.00 74.38           C  
ATOM    162  HB2 GLU A  10       6.547  -8.680  -9.500  1.00 74.38           H  
ATOM    163  HB3 GLU A  10       7.545 -10.098  -9.139  1.00 74.38           H  
ATOM    164  O   GLU A  10       8.819  -6.799  -8.242  1.00 74.38           O  
ATOM    165  CG  GLU A  10       5.583 -10.171  -8.258  1.00 74.38           C  
ATOM    166  HG2 GLU A  10       5.834 -10.717  -7.348  1.00 74.38           H  
ATOM    167  HG3 GLU A  10       4.784  -9.469  -8.017  1.00 74.38           H  
ATOM    168  CD  GLU A  10       5.069 -11.163  -9.304  1.00 74.38           C  
ATOM    169  OE1 GLU A  10       4.615 -12.254  -8.882  1.00 74.38           O  
ATOM    170  OE2 GLU A  10       5.059 -10.821 -10.508  1.00 74.38           O  
ATOM    171  N   PRO A  11       9.941  -8.702  -7.807  1.00 64.23           N  
ATOM    172  CA  PRO A  11      11.218  -8.142  -8.222  1.00 64.23           C  
ATOM    173  HA  PRO A  11      11.427  -7.232  -7.659  1.00 64.23           H  
ATOM    174  C   PRO A  11      11.190  -7.804  -9.718  1.00 64.23           C  
ATOM    175  CB  PRO A  11      12.265  -9.203  -7.877  1.00 64.23           C  
ATOM    176  HB2 PRO A  11      12.595  -9.070  -6.847  1.00 64.23           H  
ATOM    177  HB3 PRO A  11      13.121  -9.177  -8.553  1.00 64.23           H  
ATOM    178  O   PRO A  11      10.540  -8.482 -10.516  1.00 64.23           O  
ATOM    179  CG  PRO A  11      11.475 -10.507  -7.995  1.00 64.23           C  
ATOM    180  HG2 PRO A  11      11.391 -10.795  -9.043  1.00 64.23           H  
ATOM    181  HG3 PRO A  11      11.923 -11.311  -7.412  1.00 64.23           H  
ATOM    182  CD  PRO A  11      10.097 -10.110  -7.466  1.00 64.23           C  
ATOM    183  HD2 PRO A  11       9.333 -10.732  -7.933  1.00 64.23           H  
ATOM    184  HD3 PRO A  11      10.071 -10.224  -6.382  1.00 64.23           H  
ATOM    185  N   ILE A  12      11.918  -6.753 -10.088  1.00 65.58           N  
ATOM    186  H   ILE A  12      12.449  -6.261  -9.383  1.00 65.58           H  
ATOM    187  CA  ILE A  12      12.300  -6.497 -11.474  1.00 65.58           C  
ATOM    188  HA  ILE A  12      11.698  -7.121 -12.135  1.00 65.58           H  
ATOM    189  C   ILE A  12      13.756  -6.956 -11.562  1.00 65.58           C  
ATOM    190  CB  ILE A  12      12.084  -5.025 -11.889  1.00 65.58           C  
ATOM    191  HB  ILE A  12      12.886  -4.420 -11.465  1.00 65.58           H  
ATOM    192  O   ILE A  12      14.622  -6.405 -10.889  1.00 65.58           O  
ATOM    193  CG1 ILE A  12      10.735  -4.440 -11.402  1.00 65.58           C  
ATOM    194 HG12 ILE A  12       9.914  -5.003 -11.846  1.00 65.58           H  
ATOM    195 HG13 ILE A  12      10.666  -4.543 -10.319  1.00 65.58           H  
ATOM    196  CG2 ILE A  12      12.162  -4.972 -13.424  1.00 65.58           C  
ATOM    197 HG21 ILE A  12      11.326  -5.513 -13.867  1.00 65.58           H  
ATOM    198 HG22 ILE A  12      13.093  -5.426 -13.764  1.00 65.58           H  
ATOM    199 HG23 ILE A  12      12.141  -3.940 -13.773  1.00 65.58           H  
ATOM    200  CD1 ILE A  12      10.556  -2.947 -11.712  1.00 65.58           C  
ATOM    201 HD11 ILE A  12      11.404  -2.383 -11.322  1.00 65.58           H  
ATOM    202 HD12 ILE A  12       9.644  -2.587 -11.236  1.00 65.58           H  
ATOM    203 HD13 ILE A  12      10.474  -2.781 -12.786  1.00 65.58           H  
ATOM    204  N   GLU A  13      13.977  -8.057 -12.270  1.00 67.25           N  
ATOM    205  H   GLU A  13      13.208  -8.444 -12.798  1.00 67.25           H  
ATOM    206  CA  GLU A  13      15.200  -8.867 -12.201  1.00 67.25           C  
ATOM    207  HA  GLU A  13      15.782  -8.595 -11.321  1.00 67.25           H  
ATOM    208  C   GLU A  13      16.076  -8.649 -13.447  1.00 67.25           C  
ATOM    209  CB  GLU A  13      14.798 -10.356 -12.098  1.00 67.25           C  
ATOM    210  HB2 GLU A  13      14.296 -10.617 -13.030  1.00 67.25           H  
ATOM    211  HB3 GLU A  13      15.698 -10.965 -12.015  1.00 67.25           H  
ATOM    212  O   GLU A  13      15.534  -8.374 -14.518  1.00 67.25           O  
ATOM    213  CG  GLU A  13      13.862 -10.708 -10.923  1.00 67.25           C  
ATOM    214  HG2 GLU A  13      14.431 -10.626  -9.996  1.00 67.25           H  
ATOM    215  HG3 GLU A  13      13.046  -9.987 -10.875  1.00 67.25           H  
ATOM    216  CD  GLU A  13      13.229 -12.108 -11.036  1.00 67.25           C  
ATOM    217  OE1 GLU A  13      13.057 -12.747  -9.970  1.00 67.25           O  
ATOM    218  OE2 GLU A  13      12.853 -12.502 -12.166  1.00 67.25           O  
ATOM    219  N   ASP A  14      17.384  -8.904 -13.347  1.00 68.72           N  
ATOM    220  H   ASP A  14      17.772  -9.076 -12.431  1.00 68.72           H  
ATOM    221  CA  ASP A  14      18.253  -9.269 -14.487  1.00 68.72           C  
ATOM    222  HA  ASP A  14      18.137  -8.536 -15.286  1.00 68.72           H  
ATOM    223  C   ASP A  14      17.840 -10.667 -15.022  1.00 68.72           C  
ATOM    224  CB  ASP A  14      19.717  -9.213 -13.995  1.00 68.72           C  
ATOM    225  HB2 ASP A  14      19.872  -8.249 -13.511  1.00 68.72           H  
ATOM    226  HB3 ASP A  14      19.852  -9.982 -13.234  1.00 68.72           H  
ATOM    227  O   ASP A  14      17.121 -11.408 -14.342  1.00 68.72           O  
ATOM    228  CG  ASP A  14      20.827  -9.382 -15.050  1.00 68.72           C  
ATOM    229  OD1 ASP A  14      20.547  -9.849 -16.180  1.00 68.72           O  
ATOM    230  OD2 ASP A  14      21.995  -9.137 -14.682  1.00 68.72           O  
ATOM    231  N   LYS A  15      18.194 -11.040 -16.257  1.00 74.59           N  
ATOM    232  H   LYS A  15      18.856 -10.429 -16.713  1.00 74.59           H  
ATOM    233  CA  LYS A  15      17.983 -12.393 -16.816  1.00 74.59           C  
ATOM    234  HA  LYS A  15      18.014 -13.091 -15.980  1.00 74.59           H  
ATOM    235  C   LYS A  15      19.097 -12.925 -17.730  1.00 74.59           C  
ATOM    236  CB  LYS A  15      16.596 -12.494 -17.494  1.00 74.59           C  
ATOM    237  HB2 LYS A  15      16.692 -12.958 -18.475  1.00 74.59           H  
ATOM    238  HB3 LYS A  15      16.209 -11.493 -17.685  1.00 74.59           H  
ATOM    239  O   LYS A  15      19.007 -14.100 -18.090  1.00 74.59           O  
ATOM    240  CG  LYS A  15      15.602 -13.343 -16.664  1.00 74.59           C  
ATOM    241  HG2 LYS A  15      15.917 -13.405 -15.622  1.00 74.59           H  
ATOM    242  HG3 LYS A  15      15.625 -14.358 -17.062  1.00 74.59           H  
ATOM    243  CD  LYS A  15      14.145 -12.843 -16.689  1.00 74.59           C  
ATOM    244  HD2 LYS A  15      13.486 -13.691 -16.503  1.00 74.59           H  
ATOM    245  HD3 LYS A  15      13.913 -12.441 -17.675  1.00 74.59           H  
ATOM    246  CE  LYS A  15      13.857 -11.785 -15.612  1.00 74.59           C  
ATOM    247  HE2 LYS A  15      12.832 -11.434 -15.725  1.00 74.59           H  
ATOM    248  HE3 LYS A  15      13.958 -12.233 -14.623  1.00 74.59           H  
ATOM    249  NZ  LYS A  15      14.789 -10.651 -15.742  1.00 74.59           N  
ATOM    250  HZ1 LYS A  15      14.782 -10.287 -16.685  1.00 74.59           H  
ATOM    251  HZ2 LYS A  15      14.602  -9.870 -15.129  1.00 74.59           H  
ATOM    252  HZ3 LYS A  15      15.731 -10.950 -15.533  1.00 74.59           H  
ATOM    253  N   ASP A  16      20.140 -12.154 -18.055  1.00 77.84           N  
ATOM    254  H   ASP A  16      20.195 -11.214 -17.691  1.00 77.84           H  
ATOM    255  CA  ASP A  16      21.322 -12.691 -18.761  1.00 77.84           C  
ATOM    256  HA  ASP A  16      21.352 -13.755 -18.525  1.00 77.84           H  
ATOM    257  C   ASP A  16      22.700 -12.216 -18.249  1.00 77.84           C  
ATOM    258  CB  ASP A  16      21.154 -12.657 -20.294  1.00 77.84           C  
ATOM    259  HB2 ASP A  16      20.228 -13.174 -20.544  1.00 77.84           H  
ATOM    260  HB3 ASP A  16      21.964 -13.237 -20.736  1.00 77.84           H  
ATOM    261  O   ASP A  16      23.690 -12.902 -18.523  1.00 77.84           O  
ATOM    262  CG  ASP A  16      21.144 -11.281 -20.965  1.00 77.84           C  
ATOM    263  OD1 ASP A  16      21.966 -10.431 -20.570  1.00 77.84           O  
ATOM    264  OD2 ASP A  16      20.361 -11.137 -21.934  1.00 77.84           O  
ATOM    265  N   GLY A  17      22.764 -11.213 -17.362  1.00 73.82           N  
ATOM    266  H   GLY A  17      21.936 -10.664 -17.175  1.00 73.82           H  
ATOM    267  CA  GLY A  17      23.891 -11.024 -16.439  1.00 73.82           C  
ATOM    268  HA2 GLY A  17      23.487 -11.020 -15.426  1.00 73.82           H  
ATOM    269  HA3 GLY A  17      24.578 -11.866 -16.513  1.00 73.82           H  
ATOM    270  C   GLY A  17      24.720  -9.745 -16.583  1.00 73.82           C  
ATOM    271  O   GLY A  17      25.868  -9.748 -16.130  1.00 73.82           O  
ATOM    272  N   ASP A  18      24.207  -8.676 -17.203  1.00 72.70           N  
ATOM    273  H   ASP A  18      23.256  -8.716 -17.540  1.00 72.70           H  
ATOM    274  CA  ASP A  18      24.918  -7.385 -17.281  1.00 72.70           C  
ATOM    275  HA  ASP A  18      25.982  -7.615 -17.324  1.00 72.70           H  
ATOM    276  C   ASP A  18      24.753  -6.496 -16.027  1.00 72.70           C  
ATOM    277  CB  ASP A  18      24.608  -6.657 -18.606  1.00 72.70           C  
ATOM    278  HB2 ASP A  18      24.534  -7.390 -19.409  1.00 72.70           H  
ATOM    279  HB3 ASP A  18      25.466  -6.023 -18.831  1.00 72.70           H  
ATOM    280  O   ASP A  18      25.538  -5.563 -15.827  1.00 72.70           O  
ATOM    281  CG  ASP A  18      23.359  -5.765 -18.623  1.00 72.70           C  
ATOM    282  OD1 ASP A  18      22.492  -5.911 -17.731  1.00 72.70           O  
ATOM    283  OD2 ASP A  18      23.305  -4.895 -19.521  1.00 72.70           O  
ATOM    284  N   GLY A  19      23.794  -6.821 -15.150  1.00 64.84           N  
ATOM    285  H   GLY A  19      23.202  -7.608 -15.374  1.00 64.84           H  
ATOM    286  CA  GLY A  19      23.491  -6.104 -13.910  1.00 64.84           C  
ATOM    287  HA2 GLY A  19      23.126  -6.831 -13.184  1.00 64.84           H  
ATOM    288  HA3 GLY A  19      24.406  -5.656 -13.522  1.00 64.84           H  
ATOM    289  C   GLY A  19      22.435  -4.994 -14.017  1.00 64.84           C  
ATOM    290  O   GLY A  19      22.142  -4.365 -12.998  1.00 64.84           O  
ATOM    291  N   TYR A  20      21.859  -4.749 -15.197  1.00 64.70           N  
ATOM    292  H   TYR A  20      22.131  -5.309 -15.992  1.00 64.70           H  
ATOM    293  CA  TYR A  20      20.827  -3.730 -15.430  1.00 64.70           C  
ATOM    294  HA  TYR A  20      20.805  -3.053 -14.576  1.00 64.70           H  
ATOM    295  C   TYR A  20      19.421  -4.359 -15.520  1.00 64.70           C  
ATOM    296  CB  TYR A  20      21.201  -2.872 -16.662  1.00 64.70           C  
ATOM    297  HB2 TYR A  20      21.295  -3.520 -17.533  1.00 64.70           H  
ATOM    298  HB3 TYR A  20      20.403  -2.160 -16.871  1.00 64.70           H  
ATOM    299  O   TYR A  20      19.187  -5.514 -15.162  1.00 64.70           O  
ATOM    300  CG  TYR A  20      22.484  -2.075 -16.504  1.00 64.70           C  
ATOM    301  CD1 TYR A  20      22.524  -0.712 -16.270  1.00 64.70           C  
ATOM    302  HD1 TYR A  20      21.600  -0.155 -16.218  1.00 64.70           H  
ATOM    303  CD2 TYR A  20      23.713  -2.677 -16.614  1.00 64.70           C  
ATOM    304  HD2 TYR A  20      23.758  -3.730 -16.849  1.00 64.70           H  
ATOM    305  CE1 TYR A  20      23.752  -0.028 -16.111  1.00 64.70           C  
ATOM    306  HE1 TYR A  20      23.491   1.011 -15.976  1.00 64.70           H  
ATOM    307  CE2 TYR A  20      24.903  -1.963 -16.414  1.00 64.70           C  
ATOM    308  HE2 TYR A  20      25.676  -2.708 -16.539  1.00 64.70           H  
ATOM    309  OH  TYR A  20      27.262   0.633 -15.644  1.00 64.70           O  
ATOM    310  HH  TYR A  20      27.959  -0.001 -15.455  1.00 64.70           H  
ATOM    311  CZ  TYR A  20      25.192  -0.508 -16.082  1.00 64.70           C  
ATOM    312  N   ILE A  21      18.438  -3.555 -15.936  1.00 61.10           N  
ATOM    313  H   ILE A  21      18.696  -2.626 -16.236  1.00 61.10           H  
ATOM    314  CA  ILE A  21      17.028  -3.936 -16.081  1.00 61.10           C  
ATOM    315  HA  ILE A  21      16.935  -5.022 -16.075  1.00 61.10           H  
ATOM    316  C   ILE A  21      16.531  -3.419 -17.432  1.00 61.10           C  
ATOM    317  CB  ILE A  21      16.206  -3.358 -14.902  1.00 61.10           C  
ATOM    318  HB  ILE A  21      16.476  -2.309 -14.782  1.00 61.10           H  
ATOM    319  O   ILE A  21      16.582  -2.214 -17.690  1.00 61.10           O  
ATOM    320  CG1 ILE A  21      16.546  -4.101 -13.587  1.00 61.10           C  
ATOM    321 HG12 ILE A  21      17.627  -4.111 -13.447  1.00 61.10           H  
ATOM    322 HG13 ILE A  21      16.211  -5.136 -13.658  1.00 61.10           H  
ATOM    323  CG2 ILE A  21      14.694  -3.418 -15.192  1.00 61.10           C  
ATOM    324 HG21 ILE A  21      14.445  -2.805 -16.058  1.00 61.10           H  
ATOM    325 HG22 ILE A  21      14.397  -4.449 -15.387  1.00 61.10           H  
ATOM    326 HG23 ILE A  21      14.136  -3.012 -14.349  1.00 61.10           H  
ATOM    327  CD1 ILE A  21      15.949  -3.467 -12.325  1.00 61.10           C  
ATOM    328 HD11 ILE A  21      14.862  -3.551 -12.328  1.00 61.10           H  
ATOM    329 HD12 ILE A  21      16.237  -2.418 -12.265  1.00 61.10           H  
ATOM    330 HD13 ILE A  21      16.332  -3.990 -11.448  1.00 61.10           H  
ATOM    331  N   SER A  22      15.998  -4.295 -18.290  1.00 68.07           N  
ATOM    332  H   SER A  22      15.975  -5.278 -18.058  1.00 68.07           H  
ATOM    333  CA  SER A  22      15.453  -3.850 -19.575  1.00 68.07           C  
ATOM    334  HA  SER A  22      16.161  -3.129 -19.985  1.00 68.07           H  
ATOM    335  C   SER A  22      14.105  -3.135 -19.417  1.00 68.07           C  
ATOM    336  CB  SER A  22      15.369  -4.992 -20.595  1.00 68.07           C  
ATOM    337  HB2 SER A  22      15.389  -4.564 -21.597  1.00 68.07           H  
ATOM    338  HB3 SER A  22      16.227  -5.655 -20.487  1.00 68.07           H  
ATOM    339  O   SER A  22      13.277  -3.469 -18.563  1.00 68.07           O  
ATOM    340  OG  SER A  22      14.168  -5.721 -20.456  1.00 68.07           O  
ATOM    341  HG  SER A  22      14.401  -6.478 -19.914  1.00 68.07           H  
ATOM    342  N   ALA A  23      13.824  -2.189 -20.317  1.00 68.05           N  
ATOM    343  H   ALA A  23      14.551  -1.902 -20.957  1.00 68.05           H  
ATOM    344  CA  ALA A  23      12.527  -1.514 -20.371  1.00 68.05           C  
ATOM    345  HA  ALA A  23      12.349  -1.037 -19.407  1.00 68.05           H  
ATOM    346  C   ALA A  23      11.351  -2.484 -20.631  1.00 68.05           C  
ATOM    347  CB  ALA A  23      12.598  -0.418 -21.442  1.00 68.05           C  
ATOM    348  HB1 ALA A  23      13.400   0.280 -21.202  1.00 68.05           H  
ATOM    349  HB2 ALA A  23      11.654   0.127 -21.466  1.00 68.05           H  
ATOM    350  HB3 ALA A  23      12.781  -0.860 -22.421  1.00 68.05           H  
ATOM    351  O   ALA A  23      10.223  -2.193 -20.239  1.00 68.05           O  
ATOM    352  N   ALA A  24      11.601  -3.645 -21.250  1.00 70.47           N  
ATOM    353  H   ALA A  24      12.560  -3.883 -21.456  1.00 70.47           H  
ATOM    354  CA  ALA A  24      10.585  -4.673 -21.477  1.00 70.47           C  
ATOM    355  HA  ALA A  24       9.681  -4.199 -21.861  1.00 70.47           H  
ATOM    356  C   ALA A  24      10.201  -5.413 -20.182  1.00 70.47           C  
ATOM    357  CB  ALA A  24      11.112  -5.642 -22.543  1.00 70.47           C  
ATOM    358  HB1 ALA A  24      12.012  -6.140 -22.184  1.00 70.47           H  
ATOM    359  HB2 ALA A  24      11.341  -5.099 -23.460  1.00 70.47           H  
ATOM    360  HB3 ALA A  24      10.354  -6.396 -22.755  1.00 70.47           H  
ATOM    361  O   ALA A  24       9.038  -5.763 -19.991  1.00 70.47           O  
ATOM    362  N   GLU A  25      11.155  -5.610 -19.272  1.00 68.78           N  
ATOM    363  H   GLU A  25      12.099  -5.328 -19.492  1.00 68.78           H  
ATOM    364  CA  GLU A  25      10.936  -6.291 -17.990  1.00 68.78           C  
ATOM    365  HA  GLU A  25      10.160  -7.046 -18.111  1.00 68.78           H  
ATOM    366  C   GLU A  25      10.447  -5.324 -16.911  1.00 68.78           C  
ATOM    367  CB  GLU A  25      12.224  -7.007 -17.585  1.00 68.78           C  
ATOM    368  HB2 GLU A  25      13.047  -6.294 -17.617  1.00 68.78           H  
ATOM    369  HB3 GLU A  25      12.132  -7.389 -16.568  1.00 68.78           H  
ATOM    370  O   GLU A  25       9.564  -5.673 -16.128  1.00 68.78           O  
ATOM    371  CG  GLU A  25      12.475  -8.186 -18.540  1.00 68.78           C  
ATOM    372  HG2 GLU A  25      11.856  -9.027 -18.228  1.00 68.78           H  
ATOM    373  HG3 GLU A  25      12.184  -7.932 -19.560  1.00 68.78           H  
ATOM    374  CD  GLU A  25      13.946  -8.574 -18.559  1.00 68.78           C  
ATOM    375  OE1 GLU A  25      14.234  -9.730 -18.181  1.00 68.78           O  
ATOM    376  OE2 GLU A  25      14.755  -7.705 -18.950  1.00 68.78           O  
ATOM    377  N   ALA A  26      10.888  -4.063 -16.956  1.00 67.52           N  
ATOM    378  H   ALA A  26      11.661  -3.846 -17.569  1.00 67.52           H  
ATOM    379  CA  ALA A  26      10.230  -2.969 -16.247  1.00 67.52           C  
ATOM    380  HA  ALA A  26      10.238  -3.189 -15.180  1.00 67.52           H  
ATOM    381  C   ALA A  26       8.756  -2.813 -16.683  1.00 67.52           C  
ATOM    382  CB  ALA A  26      11.037  -1.692 -16.491  1.00 67.52           C  
ATOM    383  HB1 ALA A  26      11.017  -1.432 -17.550  1.00 67.52           H  
ATOM    384  HB2 ALA A  26      12.070  -1.839 -16.177  1.00 67.52           H  
ATOM    385  HB3 ALA A  26      10.604  -0.876 -15.913  1.00 67.52           H  
ATOM    386  O   ALA A  26       7.885  -2.593 -15.845  1.00 67.52           O  
ATOM    387  N   ALA A  27       8.449  -3.025 -17.970  1.00 69.48           N  
ATOM    388  H   ALA A  27       9.205  -3.129 -18.631  1.00 69.48           H  
ATOM    389  CA  ALA A  27       7.081  -3.086 -18.493  1.00 69.48           C  
ATOM    390  HA  ALA A  27       6.518  -2.299 -17.992  1.00 69.48           H  
ATOM    391  C   ALA A  27       6.331  -4.408 -18.197  1.00 69.48           C  
ATOM    392  CB  ALA A  27       7.117  -2.761 -19.993  1.00 69.48           C  
ATOM    393  HB1 ALA A  27       7.728  -3.495 -20.518  1.00 69.48           H  
ATOM    394  HB2 ALA A  27       7.541  -1.768 -20.144  1.00 69.48           H  
ATOM    395  HB3 ALA A  27       6.111  -2.783 -20.412  1.00 69.48           H  
ATOM    396  O   ALA A  27       5.162  -4.545 -18.577  1.00 69.48           O  
ATOM    397  N   ALA A  28       6.980  -5.355 -17.508  1.00 71.65           N  
ATOM    398  H   ALA A  28       7.956  -5.189 -17.304  1.00 71.65           H  
ATOM    399  CA  ALA A  28       6.404  -6.569 -16.925  1.00 71.65           C  
ATOM    400  HA  ALA A  28       5.362  -6.639 -17.237  1.00 71.65           H  
ATOM    401  C   ALA A  28       6.400  -6.539 -15.377  1.00 71.65           C  
ATOM    402  CB  ALA A  28       7.148  -7.786 -17.493  1.00 71.65           C  
ATOM    403  HB1 ALA A  28       6.652  -8.703 -17.177  1.00 71.65           H  
ATOM    404  HB2 ALA A  28       7.154  -7.741 -18.582  1.00 71.65           H  
ATOM    405  HB3 ALA A  28       8.175  -7.795 -17.130  1.00 71.65           H  
ATOM    406  O   ALA A  28       6.070  -7.542 -14.728  1.00 71.65           O  
ATOM    407  N   ALA A  29       6.740  -5.394 -14.770  1.00 74.35           N  
ATOM    408  H   ALA A  29       7.028  -4.611 -15.340  1.00 74.35           H  
ATOM    409  CA  ALA A  29       6.680  -5.184 -13.330  1.00 74.35           C  
ATOM    410  HA  ALA A  29       7.306  -5.941 -12.857  1.00 74.35           H  
ATOM    411  C   ALA A  29       5.244  -5.342 -12.800  1.00 74.35           C  
ATOM    412  CB  ALA A  29       7.275  -3.814 -12.995  1.00 74.35           C  
ATOM    413  HB1 ALA A  29       7.278  -3.659 -11.916  1.00 74.35           H  
ATOM    414  HB2 ALA A  29       8.299  -3.764 -13.366  1.00 74.35           H  
ATOM    415  HB3 ALA A  29       6.693  -3.025 -13.472  1.00 74.35           H  
ATOM    416  O   ALA A  29       4.258  -5.007 -13.469  1.00 74.35           O  
ATOM    417  N   LYS A  30       5.128  -5.896 -11.589  1.00 83.41           N  
ATOM    418  H   LYS A  30       5.972  -6.064 -11.060  1.00 83.41           H  
ATOM    419  CA  LYS A  30       3.856  -6.314 -10.987  1.00 83.41           C  
ATOM    420  HA  LYS A  30       3.044  -5.771 -11.470  1.00 83.41           H  
ATOM    421  C   LYS A  30       3.803  -5.975  -9.501  1.00 83.41           C  
ATOM    422  CB  LYS A  30       3.650  -7.824 -11.211  1.00 83.41           C  
ATOM    423  HB2 LYS A  30       2.904  -8.196 -10.508  1.00 83.41           H  
ATOM    424  HB3 LYS A  30       4.589  -8.335 -10.999  1.00 83.41           H  
ATOM    425  O   LYS A  30       4.779  -6.168  -8.781  1.00 83.41           O  
ATOM    426  CG  LYS A  30       3.163  -8.153 -12.635  1.00 83.41           C  
ATOM    427  HG2 LYS A  30       3.734  -7.598 -13.380  1.00 83.41           H  
ATOM    428  HG3 LYS A  30       2.125  -7.829 -12.703  1.00 83.41           H  
ATOM    429  CD  LYS A  30       3.226  -9.651 -12.980  1.00 83.41           C  
ATOM    430  HD2 LYS A  30       3.080 -10.245 -12.078  1.00 83.41           H  
ATOM    431  HD3 LYS A  30       2.397  -9.875 -13.651  1.00 83.41           H  
ATOM    432  CE  LYS A  30       4.518 -10.092 -13.696  1.00 83.41           C  
ATOM    433  HE2 LYS A  30       4.454 -11.165 -13.878  1.00 83.41           H  
ATOM    434  HE3 LYS A  30       4.581  -9.583 -14.658  1.00 83.41           H  
ATOM    435  NZ  LYS A  30       5.744  -9.805 -12.916  1.00 83.41           N  
ATOM    436  HZ1 LYS A  30       5.928  -8.812 -12.921  1.00 83.41           H  
ATOM    437  HZ2 LYS A  30       5.624 -10.133 -11.968  1.00 83.41           H  
ATOM    438  HZ3 LYS A  30       6.553 -10.267 -13.306  1.00 83.41           H  
ATOM    439  N   MET A  31       2.635  -5.536  -9.038  1.00 84.90           N  
ATOM    440  H   MET A  31       1.879  -5.459  -9.703  1.00 84.90           H  
ATOM    441  CA  MET A  31       2.335  -5.295  -7.626  1.00 84.90           C  
ATOM    442  HA  MET A  31       3.143  -5.686  -7.008  1.00 84.90           H  
ATOM    443  C   MET A  31       1.046  -6.015  -7.245  1.00 84.90           C  
ATOM    444  CB  MET A  31       2.213  -3.789  -7.351  1.00 84.90           C  
ATOM    445  HB2 MET A  31       3.131  -3.290  -7.662  1.00 84.90           H  
ATOM    446  HB3 MET A  31       1.386  -3.396  -7.943  1.00 84.90           H  
ATOM    447  O   MET A  31      -0.012  -5.762  -7.821  1.00 84.90           O  
ATOM    448  CG  MET A  31       1.958  -3.475  -5.869  1.00 84.90           C  
ATOM    449  HG2 MET A  31       2.876  -3.666  -5.314  1.00 84.90           H  
ATOM    450  HG3 MET A  31       1.192  -4.143  -5.478  1.00 84.90           H  
ATOM    451  SD  MET A  31       1.411  -1.779  -5.516  1.00 84.90           S  
ATOM    452  CE  MET A  31      -0.232  -1.808  -6.267  1.00 84.90           C  
ATOM    453  HE1 MET A  31      -0.799  -0.939  -5.932  1.00 84.90           H  
ATOM    454  HE2 MET A  31      -0.136  -1.790  -7.352  1.00 84.90           H  
ATOM    455  HE3 MET A  31      -0.755  -2.718  -5.971  1.00 84.90           H  
ATOM    456  N   ARG A  32       1.114  -6.869  -6.228  1.00 90.13           N  
ATOM    457  H   ARG A  32       2.021  -7.035  -5.815  1.00 90.13           H  
ATOM    458  CA  ARG A  32      -0.059  -7.419  -5.552  1.00 90.13           C  
ATOM    459  HA  ARG A  32      -0.885  -7.501  -6.257  1.00 90.13           H  
ATOM    460  C   ARG A  32      -0.491  -6.524  -4.409  1.00 90.13           C  
ATOM    461  CB  ARG A  32       0.222  -8.802  -4.977  1.00 90.13           C  
ATOM    462  HB2 ARG A  32      -0.726  -9.211  -4.629  1.00 90.13           H  
ATOM    463  HB3 ARG A  32       0.882  -8.705  -4.115  1.00 90.13           H  
ATOM    464  O   ARG A  32       0.343  -5.982  -3.685  1.00 90.13           O  
ATOM    465  CG  ARG A  32       0.851  -9.768  -5.978  1.00 90.13           C  
ATOM    466  HG2 ARG A  32       1.869  -9.465  -6.220  1.00 90.13           H  
ATOM    467  HG3 ARG A  32       0.257  -9.793  -6.891  1.00 90.13           H  
ATOM    468  CD  ARG A  32       0.868 -11.142  -5.323  1.00 90.13           C  
ATOM    469  HD2 ARG A  32       1.666 -11.165  -4.581  1.00 90.13           H  
ATOM    470  HD3 ARG A  32      -0.075 -11.298  -4.800  1.00 90.13           H  
ATOM    471  NE  ARG A  32       1.023 -12.202  -6.321  1.00 90.13           N  
ATOM    472  HE  ARG A  32       0.156 -12.563  -6.693  1.00 90.13           H  
ATOM    473  NH1 ARG A  32       3.313 -12.200  -6.454  1.00 90.13           N  
ATOM    474 HH11 ARG A  32       4.099 -12.311  -7.078  1.00 90.13           H  
ATOM    475 HH12 ARG A  32       3.415 -11.919  -5.489  1.00 90.13           H  
ATOM    476  NH2 ARG A  32       2.132 -13.047  -8.113  1.00 90.13           N  
ATOM    477 HH21 ARG A  32       1.256 -13.265  -8.568  1.00 90.13           H  
ATOM    478 HH22 ARG A  32       3.009 -13.029  -8.614  1.00 90.13           H  
ATOM    479  CZ  ARG A  32       2.144 -12.487  -6.945  1.00 90.13           C  
ATOM    480  N   VAL A  33      -1.793  -6.493  -4.179  1.00 90.43           N  
ATOM    481  H   VAL A  33      -2.407  -6.877  -4.884  1.00 90.43           H  
ATOM    482  CA  VAL A  33      -2.414  -5.956  -2.974  1.00 90.43           C  
ATOM    483  HA  VAL A  33      -1.646  -5.668  -2.257  1.00 90.43           H  
ATOM    484  C   VAL A  33      -3.248  -7.082  -2.374  1.00 90.43           C  
ATOM    485  CB  VAL A  33      -3.267  -4.715  -3.301  1.00 90.43           C  
ATOM    486  HB  VAL A  33      -4.186  -5.015  -3.804  1.00 90.43           H  
ATOM    487  O   VAL A  33      -4.303  -7.419  -2.905  1.00 90.43           O  
ATOM    488  CG1 VAL A  33      -3.629  -3.992  -2.005  1.00 90.43           C  
ATOM    489 HG11 VAL A  33      -2.728  -3.626  -1.512  1.00 90.43           H  
ATOM    490 HG12 VAL A  33      -4.151  -4.681  -1.341  1.00 90.43           H  
ATOM    491 HG13 VAL A  33      -4.288  -3.150  -2.217  1.00 90.43           H  
ATOM    492  CG2 VAL A  33      -2.537  -3.728  -4.220  1.00 90.43           C  
ATOM    493 HG21 VAL A  33      -2.337  -4.194  -5.184  1.00 90.43           H  
ATOM    494 HG22 VAL A  33      -3.172  -2.862  -4.409  1.00 90.43           H  
ATOM    495 HG23 VAL A  33      -1.598  -3.414  -3.765  1.00 90.43           H  
ATOM    496  N   ARG A  34      -2.755  -7.717  -1.308  1.00 93.88           N  
ATOM    497  H   ARG A  34      -1.879  -7.401  -0.918  1.00 93.88           H  
ATOM    498  CA  ARG A  34      -3.507  -8.737  -0.566  1.00 93.88           C  
ATOM    499  HA  ARG A  34      -4.250  -9.188  -1.224  1.00 93.88           H  
ATOM    500  C   ARG A  34      -4.283  -8.039   0.547  1.00 93.88           C  
ATOM    501  CB  ARG A  34      -2.590  -9.874  -0.086  1.00 93.88           C  
ATOM    502  HB2 ARG A  34      -3.170 -10.545   0.548  1.00 93.88           H  
ATOM    503  HB3 ARG A  34      -1.768  -9.463   0.500  1.00 93.88           H  
ATOM    504  O   ARG A  34      -3.694  -7.612   1.541  1.00 93.88           O  
ATOM    505  CG  ARG A  34      -2.033 -10.673  -1.279  1.00 93.88           C  
ATOM    506  HG2 ARG A  34      -1.400 -10.026  -1.887  1.00 93.88           H  
ATOM    507  HG3 ARG A  34      -2.864 -11.022  -1.892  1.00 93.88           H  
ATOM    508  CD  ARG A  34      -1.214 -11.888  -0.829  1.00 93.88           C  
ATOM    509  HD2 ARG A  34      -0.401 -11.551  -0.186  1.00 93.88           H  
ATOM    510  HD3 ARG A  34      -1.858 -12.547  -0.247  1.00 93.88           H  
ATOM    511  NE  ARG A  34      -0.689 -12.637  -1.989  1.00 93.88           N  
ATOM    512  HE  ARG A  34      -1.359 -12.999  -2.653  1.00 93.88           H  
ATOM    513  NH1 ARG A  34       1.593 -12.332  -1.744  1.00 93.88           N  
ATOM    514 HH11 ARG A  34       2.485 -12.372  -2.215  1.00 93.88           H  
ATOM    515 HH12 ARG A  34       1.464 -11.757  -0.924  1.00 93.88           H  
ATOM    516  NH2 ARG A  34       0.802 -13.521  -3.428  1.00 93.88           N  
ATOM    517 HH21 ARG A  34       0.003 -13.722  -4.012  1.00 93.88           H  
ATOM    518 HH22 ARG A  34       1.745 -13.563  -3.789  1.00 93.88           H  
ATOM    519  CZ  ARG A  34       0.562 -12.831  -2.361  1.00 93.88           C  
ATOM    520  N   LEU A  35      -5.580  -7.856   0.315  1.00 95.08           N  
ATOM    521  H   LEU A  35      -5.963  -8.295  -0.510  1.00 95.08           H  
ATOM    522  CA  LEU A  35      -6.531  -7.230   1.232  1.00 95.08           C  
ATOM    523  HA  LEU A  35      -6.039  -6.446   1.808  1.00 95.08           H  
ATOM    524  C   LEU A  35      -7.082  -8.278   2.195  1.00 95.08           C  
ATOM    525  CB  LEU A  35      -7.712  -6.636   0.437  1.00 95.08           C  
ATOM    526  HB2 LEU A  35      -8.383  -6.155   1.149  1.00 95.08           H  
ATOM    527  HB3 LEU A  35      -8.257  -7.459  -0.024  1.00 95.08           H  
ATOM    528  O   LEU A  35      -7.434  -9.366   1.748  1.00 95.08           O  
ATOM    529  CG  LEU A  35      -7.371  -5.624  -0.667  1.00 95.08           C  
ATOM    530  HG  LEU A  35      -6.716  -6.086  -1.406  1.00 95.08           H  
ATOM    531  CD1 LEU A  35      -8.664  -5.201  -1.364  1.00 95.08           C  
ATOM    532 HD11 LEU A  35      -9.357  -4.767  -0.643  1.00 95.08           H  
ATOM    533 HD12 LEU A  35      -8.454  -4.469  -2.143  1.00 95.08           H  
ATOM    534 HD13 LEU A  35      -9.136  -6.072  -1.819  1.00 95.08           H  
ATOM    535  CD2 LEU A  35      -6.683  -4.388  -0.095  1.00 95.08           C  
ATOM    536 HD21 LEU A  35      -5.736  -4.676   0.362  1.00 95.08           H  
ATOM    537 HD22 LEU A  35      -7.316  -3.926   0.663  1.00 95.08           H  
ATOM    538 HD23 LEU A  35      -6.490  -3.673  -0.895  1.00 95.08           H  
ATOM    539  N   ARG A  36      -7.231  -7.942   3.475  1.00 96.05           N  
ATOM    540  H   ARG A  36      -6.849  -7.059   3.781  1.00 96.05           H  
ATOM    541  CA  ARG A  36      -7.876  -8.781   4.492  1.00 96.05           C  
ATOM    542  HA  ARG A  36      -8.461  -9.558   4.001  1.00 96.05           H  
ATOM    543  C   ARG A  36      -8.830  -7.957   5.351  1.00 96.05           C  
ATOM    544  CB  ARG A  36      -6.795  -9.450   5.355  1.00 96.05           C  
ATOM    545  HB2 ARG A  36      -6.164 -10.076   4.724  1.00 96.05           H  
ATOM    546  HB3 ARG A  36      -6.176  -8.678   5.814  1.00 96.05           H  
ATOM    547  O   ARG A  36      -8.468  -6.867   5.788  1.00 96.05           O  
ATOM    548  CG  ARG A  36      -7.429 -10.309   6.450  1.00 96.05           C  
ATOM    549  HG2 ARG A  36      -8.011  -9.686   7.130  1.00 96.05           H  
ATOM    550  HG3 ARG A  36      -8.107 -11.008   5.961  1.00 96.05           H  
ATOM    551  CD  ARG A  36      -6.418 -11.078   7.304  1.00 96.05           C  
ATOM    552  HD2 ARG A  36      -5.909 -10.383   7.971  1.00 96.05           H  
ATOM    553  HD3 ARG A  36      -5.672 -11.558   6.669  1.00 96.05           H  
ATOM    554  NE  ARG A  36      -7.137 -12.089   8.089  1.00 96.05           N  
ATOM    555  HE  ARG A  36      -7.530 -11.760   8.959  1.00 96.05           H  
ATOM    556  NH1 ARG A  36      -7.429 -13.657   6.426  1.00 96.05           N  
ATOM    557 HH11 ARG A  36      -6.607 -13.321   5.945  1.00 96.05           H  
ATOM    558 HH12 ARG A  36      -8.042 -14.327   5.984  1.00 96.05           H  
ATOM    559  NH2 ARG A  36      -8.889 -13.505   8.102  1.00 96.05           N  
ATOM    560 HH21 ARG A  36      -9.576 -13.984   7.538  1.00 96.05           H  
ATOM    561 HH22 ARG A  36      -9.196 -12.942   8.883  1.00 96.05           H  
ATOM    562  CZ  ARG A  36      -7.793 -13.096   7.545  1.00 96.05           C  
ATOM    563  N   ASN A  37      -9.995  -8.513   5.671  1.00 96.01           N  
ATOM    564  H   ASN A  37     -10.207  -9.426   5.294  1.00 96.01           H  
ATOM    565  CA  ASN A  37     -10.936  -7.946   6.637  1.00 96.01           C  
ATOM    566  HA  ASN A  37     -10.540  -7.020   7.055  1.00 96.01           H  
ATOM    567  C   ASN A  37     -11.141  -8.926   7.805  1.00 96.01           C  
ATOM    568  CB  ASN A  37     -12.229  -7.610   5.876  1.00 96.01           C  
ATOM    569  HB2 ASN A  37     -12.008  -6.899   5.080  1.00 96.01           H  
ATOM    570  HB3 ASN A  37     -12.609  -8.525   5.421  1.00 96.01           H  
ATOM    571  O   ASN A  37     -11.587 -10.048   7.596  1.00 96.01           O  
ATOM    572  CG  ASN A  37     -13.334  -7.025   6.733  1.00 96.01           C  
ATOM    573  ND2 ASN A  37     -14.497  -6.834   6.166  1.00 96.01           N  
ATOM    574 HD21 ASN A  37     -14.627  -7.029   5.183  1.00 96.01           H  
ATOM    575 HD22 ASN A  37     -15.247  -6.468   6.735  1.00 96.01           H  
ATOM    576  OD1 ASN A  37     -13.176  -6.717   7.904  1.00 96.01           O  
ATOM    577  N   ASP A  38     -10.840  -8.503   9.035  1.00 94.05           N  
ATOM    578  H   ASP A  38     -10.537  -7.546   9.147  1.00 94.05           H  
ATOM    579  CA  ASP A  38     -11.075  -9.284  10.266  1.00 94.05           C  
ATOM    580  HA  ASP A  38     -11.446 -10.274  10.002  1.00 94.05           H  
ATOM    581  C   ASP A  38     -12.171  -8.652  11.151  1.00 94.05           C  
ATOM    582  CB  ASP A  38      -9.758  -9.481  11.034  1.00 94.05           C  
ATOM    583  HB2 ASP A  38      -9.295  -8.503  11.168  1.00 94.05           H  
ATOM    584  HB3 ASP A  38      -9.967  -9.890  12.022  1.00 94.05           H  
ATOM    585  O   ASP A  38     -12.312  -8.984  12.328  1.00 94.05           O  
ATOM    586  CG  ASP A  38      -8.775 -10.434  10.354  1.00 94.05           C  
ATOM    587  OD1 ASP A  38      -9.164 -11.565   9.990  1.00 94.05           O  
ATOM    588  OD2 ASP A  38      -7.579 -10.075  10.242  1.00 94.05           O  
ATOM    589  N   SER A  39     -12.947  -7.712  10.604  1.00 92.02           N  
ATOM    590  H   SER A  39     -12.812  -7.501   9.625  1.00 92.02           H  
ATOM    591  CA  SER A  39     -14.072  -7.070  11.287  1.00 92.02           C  
ATOM    592  HA  SER A  39     -13.867  -7.083  12.358  1.00 92.02           H  
ATOM    593  C   SER A  39     -15.399  -7.810  11.078  1.00 92.02           C  
ATOM    594  CB  SER A  39     -14.168  -5.600  10.873  1.00 92.02           C  
ATOM    595  HB2 SER A  39     -14.744  -5.058  11.623  1.00 92.02           H  
ATOM    596  HB3 SER A  39     -13.167  -5.172  10.817  1.00 92.02           H  
ATOM    597  O   SER A  39     -15.515  -8.720  10.261  1.00 92.02           O  
ATOM    598  OG  SER A  39     -14.799  -5.435   9.632  1.00 92.02           O  
ATOM    599  HG  SER A  39     -14.276  -5.874   8.957  1.00 92.02           H  
ATOM    600  N   SER A  40     -16.427  -7.407  11.827  1.00 91.71           N  
ATOM    601  H   SER A  40     -16.300  -6.628  12.458  1.00 91.71           H  
ATOM    602  CA  SER A  40     -17.775  -7.987  11.791  1.00 91.71           C  
ATOM    603  HA  SER A  40     -17.682  -9.065  11.654  1.00 91.71           H  
ATOM    604  C   SER A  40     -18.666  -7.483  10.644  1.00 91.71           C  
ATOM    605  CB  SER A  40     -18.452  -7.744  13.144  1.00 91.71           C  
ATOM    606  HB2 SER A  40     -19.503  -8.027  13.092  1.00 91.71           H  
ATOM    607  HB3 SER A  40     -17.962  -8.359  13.899  1.00 91.71           H  
ATOM    608  O   SER A  40     -19.805  -7.935  10.524  1.00 91.71           O  
ATOM    609  OG  SER A  40     -18.333  -6.380  13.518  1.00 91.71           O  
ATOM    610  HG  SER A  40     -18.836  -6.228  14.322  1.00 91.71           H  
ATOM    611  N   THR A  41     -18.182  -6.573   9.795  1.00 92.18           N  
ATOM    612  H   THR A  41     -17.233  -6.248   9.914  1.00 92.18           H  
ATOM    613  CA  THR A  41     -18.922  -6.002   8.657  1.00 92.18           C  
ATOM    614  HA  THR A  41     -19.814  -6.604   8.482  1.00 92.18           H  
ATOM    615  C   THR A  41     -18.082  -6.017   7.376  1.00 92.18           C  
ATOM    616  CB  THR A  41     -19.377  -4.559   8.944  1.00 92.18           C  
ATOM    617  HB  THR A  41     -19.760  -4.117   8.024  1.00 92.18           H  
ATOM    618  O   THR A  41     -16.854  -6.033   7.449  1.00 92.18           O  
ATOM    619  CG2 THR A  41     -20.481  -4.504   9.999  1.00 92.18           C  
ATOM    620 HG21 THR A  41     -20.102  -4.870  10.953  1.00 92.18           H  
ATOM    621 HG22 THR A  41     -21.320  -5.125   9.686  1.00 92.18           H  
ATOM    622 HG23 THR A  41     -20.823  -3.476  10.120  1.00 92.18           H  
ATOM    623  OG1 THR A  41     -18.316  -3.768   9.425  1.00 92.18           O  
ATOM    624  HG1 THR A  41     -18.602  -2.852   9.453  1.00 92.18           H  
ATOM    625  N   PRO A  42     -18.697  -6.011   6.178  1.00 93.57           N  
ATOM    626  CA  PRO A  42     -17.967  -5.759   4.940  1.00 93.57           C  
ATOM    627  HA  PRO A  42     -17.186  -6.513   4.842  1.00 93.57           H  
ATOM    628  C   PRO A  42     -17.327  -4.362   4.931  1.00 93.57           C  
ATOM    629  CB  PRO A  42     -18.973  -5.939   3.798  1.00 93.57           C  
ATOM    630  HB2 PRO A  42     -19.400  -4.977   3.514  1.00 93.57           H  
ATOM    631  HB3 PRO A  42     -18.517  -6.424   2.934  1.00 93.57           H  
ATOM    632  O   PRO A  42     -17.898  -3.396   5.448  1.00 93.57           O  
ATOM    633  CG  PRO A  42     -20.062  -6.811   4.423  1.00 93.57           C  
ATOM    634  HG2 PRO A  42     -19.763  -7.859   4.378  1.00 93.57           H  
ATOM    635  HG3 PRO A  42     -21.026  -6.666   3.936  1.00 93.57           H  
ATOM    636  CD  PRO A  42     -20.081  -6.339   5.877  1.00 93.57           C  
ATOM    637  HD2 PRO A  42     -20.459  -7.137   6.517  1.00 93.57           H  
ATOM    638  HD3 PRO A  42     -20.696  -5.445   5.972  1.00 93.57           H  
ATOM    639  N   VAL A  43     -16.153  -4.266   4.312  1.00 93.01           N  
ATOM    640  H   VAL A  43     -15.769  -5.100   3.892  1.00 93.01           H  
ATOM    641  CA  VAL A  43     -15.382  -3.027   4.126  1.00 93.01           C  
ATOM    642  HA  VAL A  43     -15.992  -2.165   4.394  1.00 93.01           H  
ATOM    643  C   VAL A  43     -15.022  -2.911   2.650  1.00 93.01           C  
ATOM    644  CB  VAL A  43     -14.113  -3.027   5.006  1.00 93.01           C  
ATOM    645  HB  VAL A  43     -13.489  -3.878   4.735  1.00 93.01           H  
ATOM    646  O   VAL A  43     -14.718  -3.925   2.022  1.00 93.01           O  
ATOM    647  CG1 VAL A  43     -13.296  -1.744   4.805  1.00 93.01           C  
ATOM    648 HG11 VAL A  43     -13.944  -0.869   4.850  1.00 93.01           H  
ATOM    649 HG12 VAL A  43     -12.809  -1.764   3.830  1.00 93.01           H  
ATOM    650 HG13 VAL A  43     -12.526  -1.656   5.572  1.00 93.01           H  
ATOM    651  CG2 VAL A  43     -14.457  -3.149   6.497  1.00 93.01           C  
ATOM    652 HG21 VAL A  43     -15.106  -2.328   6.803  1.00 93.01           H  
ATOM    653 HG22 VAL A  43     -14.970  -4.090   6.693  1.00 93.01           H  
ATOM    654 HG23 VAL A  43     -13.543  -3.139   7.092  1.00 93.01           H  
ATOM    655  N   GLU A  44     -15.050  -1.706   2.083  1.00 95.15           N  
ATOM    656  H   GLU A  44     -15.245  -0.884   2.637  1.00 95.15           H  
ATOM    657  CA  GLU A  44     -14.675  -1.480   0.688  1.00 95.15           C  
ATOM    658  HA  GLU A  44     -14.555  -2.447   0.200  1.00 95.15           H  
ATOM    659  C   GLU A  44     -13.317  -0.784   0.572  1.00 95.15           C  
ATOM    660  CB  GLU A  44     -15.810  -0.764  -0.059  1.00 95.15           C  
ATOM    661  HB2 GLU A  44     -16.739  -1.289   0.162  1.00 95.15           H  
ATOM    662  HB3 GLU A  44     -15.905   0.263   0.293  1.00 95.15           H  
ATOM    663  O   GLU A  44     -12.959   0.075   1.380  1.00 95.15           O  
ATOM    664  CG  GLU A  44     -15.575  -0.777  -1.576  1.00 95.15           C  
ATOM    665  HG2 GLU A  44     -15.051   0.135  -1.864  1.00 95.15           H  
ATOM    666  HG3 GLU A  44     -14.930  -1.615  -1.843  1.00 95.15           H  
ATOM    667  CD  GLU A  44     -16.883  -0.933  -2.355  1.00 95.15           C  
ATOM    668  OE1 GLU A  44     -17.335   0.056  -2.975  1.00 95.15           O  
ATOM    669  OE2 GLU A  44     -17.384  -2.082  -2.379  1.00 95.15           O  
ATOM    670  N   VAL A  45     -12.539  -1.194  -0.432  1.00 93.26           N  
ATOM    671  H   VAL A  45     -12.865  -1.955  -1.010  1.00 93.26           H  
ATOM    672  CA  VAL A  45     -11.207  -0.659  -0.713  1.00 93.26           C  
ATOM    673  HA  VAL A  45     -11.030   0.179  -0.039  1.00 93.26           H  
ATOM    674  C   VAL A  45     -11.146  -0.135  -2.144  1.00 93.26           C  
ATOM    675  CB  VAL A  45     -10.106  -1.701  -0.442  1.00 93.26           C  
ATOM    676  HB  VAL A  45     -10.211  -2.529  -1.143  1.00 93.26           H  
ATOM    677  O   VAL A  45     -11.403  -0.867  -3.103  1.00 93.26           O  
ATOM    678  CG1 VAL A  45      -8.713  -1.081  -0.624  1.00 93.26           C  
ATOM    679 HG11 VAL A  45      -8.601  -0.215   0.029  1.00 93.26           H  
ATOM    680 HG12 VAL A  45      -8.577  -0.762  -1.657  1.00 93.26           H  
ATOM    681 HG13 VAL A  45      -7.942  -1.812  -0.381  1.00 93.26           H  
ATOM    682  CG2 VAL A  45     -10.196  -2.257   0.987  1.00 93.26           C  
ATOM    683 HG21 VAL A  45      -9.353  -2.915   1.196  1.00 93.26           H  
ATOM    684 HG22 VAL A  45     -10.202  -1.435   1.703  1.00 93.26           H  
ATOM    685 HG23 VAL A  45     -11.114  -2.834   1.103  1.00 93.26           H  
ATOM    686  N   HIS A  46     -10.750   1.127  -2.290  1.00 93.98           N  
ATOM    687  H   HIS A  46     -10.547   1.649  -1.449  1.00 93.98           H  
ATOM    688  CA  HIS A  46     -10.516   1.787  -3.572  1.00 93.98           C  
ATOM    689  HA  HIS A  46     -10.932   1.176  -4.373  1.00 93.98           H  
ATOM    690  C   HIS A  46      -9.006   1.927  -3.801  1.00 93.98           C  
ATOM    691  CB  HIS A  46     -11.241   3.140  -3.602  1.00 93.98           C  
ATOM    692  HB2 HIS A  46     -10.773   3.807  -2.878  1.00 93.98           H  
ATOM    693  HB3 HIS A  46     -11.121   3.582  -4.591  1.00 93.98           H  
ATOM    694  O   HIS A  46      -8.315   2.623  -3.059  1.00 93.98           O  
ATOM    695  CG  HIS A  46     -12.717   3.056  -3.289  1.00 93.98           C  
ATOM    696  CD2 HIS A  46     -13.358   3.684  -2.255  1.00 93.98           C  
ATOM    697  HD2 HIS A  46     -12.899   4.331  -1.522  1.00 93.98           H  
ATOM    698  ND1 HIS A  46     -13.667   2.308  -3.953  1.00 93.98           N  
ATOM    699  HD1 HIS A  46     -13.518   1.711  -4.754  1.00 93.98           H  
ATOM    700  CE1 HIS A  46     -14.844   2.472  -3.321  1.00 93.98           C  
ATOM    701  HE1 HIS A  46     -15.770   1.978  -3.575  1.00 93.98           H  
ATOM    702  NE2 HIS A  46     -14.704   3.320  -2.295  1.00 93.98           N  
ATOM    703  N   ILE A  47      -8.477   1.260  -4.826  1.00 92.38           N  
ATOM    704  H   ILE A  47      -9.107   0.739  -5.420  1.00 92.38           H  
ATOM    705  CA  ILE A  47      -7.041   1.209  -5.136  1.00 92.38           C  
ATOM    706  HA  ILE A  47      -6.488   1.674  -4.320  1.00 92.38           H  
ATOM    707  C   ILE A  47      -6.768   1.999  -6.420  1.00 92.38           C  
ATOM    708  CB  ILE A  47      -6.543  -0.252  -5.264  1.00 92.38           C  
ATOM    709  HB  ILE A  47      -6.977  -0.673  -6.171  1.00 92.38           H  
ATOM    710  O   ILE A  47      -7.449   1.783  -7.423  1.00 92.38           O  
ATOM    711  CG1 ILE A  47      -6.981  -1.144  -4.078  1.00 92.38           C  
ATOM    712 HG12 ILE A  47      -8.064  -1.098  -3.972  1.00 92.38           H  
ATOM    713 HG13 ILE A  47      -6.535  -0.770  -3.156  1.00 92.38           H  
ATOM    714  CG2 ILE A  47      -5.007  -0.246  -5.405  1.00 92.38           C  
ATOM    715 HG21 ILE A  47      -4.622  -1.258  -5.534  1.00 92.38           H  
ATOM    716 HG22 ILE A  47      -4.551   0.200  -4.521  1.00 92.38           H  
ATOM    717 HG23 ILE A  47      -4.705   0.321  -6.285  1.00 92.38           H  
ATOM    718  CD1 ILE A  47      -6.629  -2.628  -4.245  1.00 92.38           C  
ATOM    719 HD11 ILE A  47      -7.049  -3.004  -5.177  1.00 92.38           H  
ATOM    720 HD12 ILE A  47      -7.051  -3.192  -3.413  1.00 92.38           H  
ATOM    721 HD13 ILE A  47      -5.549  -2.776  -4.243  1.00 92.38           H  
ATOM    722  N   LYS A  48      -5.740   2.861  -6.420  1.00 90.28           N  
ATOM    723  H   LYS A  48      -5.263   2.993  -5.540  1.00 90.28           H  
ATOM    724  CA  LYS A  48      -5.234   3.573  -7.610  1.00 90.28           C  
ATOM    725  HA  LYS A  48      -5.759   3.191  -8.486  1.00 90.28           H  
ATOM    726  C   LYS A  48      -3.737   3.332  -7.819  1.00 90.28           C  
ATOM    727  CB  LYS A  48      -5.543   5.077  -7.498  1.00 90.28           C  
ATOM    728  HB2 LYS A  48      -5.022   5.490  -6.634  1.00 90.28           H  
ATOM    729  HB3 LYS A  48      -6.611   5.204  -7.320  1.00 90.28           H  
ATOM    730  O   LYS A  48      -2.938   3.751  -6.978  1.00 90.28           O  
ATOM    731  CG  LYS A  48      -5.163   5.861  -8.772  1.00 90.28           C  
ATOM    732  HG2 LYS A  48      -4.598   5.237  -9.465  1.00 90.28           H  
ATOM    733  HG3 LYS A  48      -6.091   6.123  -9.281  1.00 90.28           H  
ATOM    734  CD  LYS A  48      -4.385   7.168  -8.535  1.00 90.28           C  
ATOM    735  HD2 LYS A  48      -4.813   7.717  -7.696  1.00 90.28           H  
ATOM    736  HD3 LYS A  48      -4.528   7.783  -9.424  1.00 90.28           H  
ATOM    737  CE  LYS A  48      -2.860   7.010  -8.369  1.00 90.28           C  
ATOM    738  HE2 LYS A  48      -2.493   6.312  -9.122  1.00 90.28           H  
ATOM    739  HE3 LYS A  48      -2.402   7.978  -8.569  1.00 90.28           H  
ATOM    740  NZ  LYS A  48      -2.446   6.560  -7.019  1.00 90.28           N  
ATOM    741  HZ1 LYS A  48      -2.756   5.616  -6.841  1.00 90.28           H  
ATOM    742  HZ2 LYS A  48      -1.442   6.562  -6.916  1.00 90.28           H  
ATOM    743  HZ3 LYS A  48      -2.846   7.170  -6.319  1.00 90.28           H  
ATOM    744  N   VAL A  49      -3.349   2.776  -8.966  1.00 84.64           N  
ATOM    745  H   VAL A  49      -4.070   2.554  -9.638  1.00 84.64           H  
ATOM    746  CA  VAL A  49      -1.955   2.474  -9.354  1.00 84.64           C  
ATOM    747  HA  VAL A  49      -1.274   2.856  -8.594  1.00 84.64           H  
ATOM    748  C   VAL A  49      -1.645   3.178 -10.676  1.00 84.64           C  
ATOM    749  CB  VAL A  49      -1.724   0.952  -9.463  1.00 84.64           C  
ATOM    750  HB  VAL A  49      -2.268   0.555 -10.321  1.00 84.64           H  
ATOM    751  O   VAL A  49      -2.156   2.797 -11.727  1.00 84.64           O  
ATOM    752  CG1 VAL A  49      -0.232   0.639  -9.632  1.00 84.64           C  
ATOM    753 HG11 VAL A  49       0.338   1.018  -8.784  1.00 84.64           H  
ATOM    754 HG12 VAL A  49      -0.089  -0.439  -9.707  1.00 84.64           H  
ATOM    755 HG13 VAL A  49       0.147   1.092 -10.548  1.00 84.64           H  
ATOM    756  CG2 VAL A  49      -2.221   0.225  -8.209  1.00 84.64           C  
ATOM    757 HG21 VAL A  49      -1.969  -0.833  -8.274  1.00 84.64           H  
ATOM    758 HG22 VAL A  49      -3.308   0.291  -8.148  1.00 84.64           H  
ATOM    759 HG23 VAL A  49      -1.775   0.661  -7.315  1.00 84.64           H  
ATOM    760  N   GLY A  50      -0.868   4.265 -10.624  1.00 83.57           N  
ATOM    761  H   GLY A  50      -0.370   4.470  -9.769  1.00 83.57           H  
ATOM    762  CA  GLY A  50      -0.794   5.226 -11.731  1.00 83.57           C  
ATOM    763  HA2 GLY A  50      -0.194   6.088 -11.438  1.00 83.57           H  
ATOM    764  HA3 GLY A  50      -0.321   4.753 -12.592  1.00 83.57           H  
ATOM    765  C   GLY A  50      -2.190   5.715 -12.137  1.00 83.57           C  
ATOM    766  O   GLY A  50      -2.925   6.266 -11.317  1.00 83.57           O  
ATOM    767  N   ASP A  51      -2.570   5.483 -13.391  1.00 83.85           N  
ATOM    768  H   ASP A  51      -1.893   5.119 -14.046  1.00 83.85           H  
ATOM    769  CA  ASP A  51      -3.903   5.786 -13.923  1.00 83.85           C  
ATOM    770  HA  ASP A  51      -4.229   6.747 -13.523  1.00 83.85           H  
ATOM    771  C   ASP A  51      -4.962   4.725 -13.583  1.00 83.85           C  
ATOM    772  CB  ASP A  51      -3.832   5.904 -15.452  1.00 83.85           C  
ATOM    773  HB2 ASP A  51      -3.759   4.906 -15.883  1.00 83.85           H  
ATOM    774  HB3 ASP A  51      -4.752   6.360 -15.818  1.00 83.85           H  
ATOM    775  O   ASP A  51      -6.157   5.027 -13.627  1.00 83.85           O  
ATOM    776  CG  ASP A  51      -2.633   6.721 -15.913  1.00 83.85           C  
ATOM    777  OD1 ASP A  51      -2.778   7.950 -16.050  1.00 83.85           O  
ATOM    778  OD2 ASP A  51      -1.564   6.090 -16.093  1.00 83.85           O  
ATOM    779  N   GLU A  52      -4.552   3.491 -13.278  1.00 87.91           N  
ATOM    780  H   GLU A  52      -3.569   3.340 -13.105  1.00 87.91           H  
ATOM    781  CA  GLU A  52      -5.433   2.323 -13.154  1.00 87.91           C  
ATOM    782  HA  GLU A  52      -6.208   2.427 -13.914  1.00 87.91           H  
ATOM    783  C   GLU A  52      -6.128   2.292 -11.785  1.00 87.91           C  
ATOM    784  CB  GLU A  52      -4.635   1.043 -13.470  1.00 87.91           C  
ATOM    785  HB2 GLU A  52      -4.102   0.708 -12.580  1.00 87.91           H  
ATOM    786  HB3 GLU A  52      -3.886   1.286 -14.224  1.00 87.91           H  
ATOM    787  O   GLU A  52      -5.564   2.748 -10.787  1.00 87.91           O  
ATOM    788  CG  GLU A  52      -5.497  -0.093 -14.047  1.00 87.91           C  
ATOM    789  HG2 GLU A  52      -5.026  -0.451 -14.962  1.00 87.91           H  
ATOM    790  HG3 GLU A  52      -6.481   0.284 -14.324  1.00 87.91           H  
ATOM    791  CD  GLU A  52      -5.647  -1.265 -13.075  1.00 87.91           C  
ATOM    792  OE1 GLU A  52      -6.555  -1.214 -12.220  1.00 87.91           O  
ATOM    793  OE2 GLU A  52      -4.876  -2.244 -13.170  1.00 87.91           O  
ATOM    794  N   LYS A  53      -7.391   1.848 -11.743  1.00 92.55           N  
ATOM    795  H   LYS A  53      -7.745   1.325 -12.532  1.00 92.55           H  
ATOM    796  CA  LYS A  53      -8.302   2.050 -10.604  1.00 92.55           C  
ATOM    797  HA  LYS A  53      -7.709   2.167  -9.697  1.00 92.55           H  
ATOM    798  C   LYS A  53      -9.222   0.850 -10.416  1.00 92.55           C  
ATOM    799  CB  LYS A  53      -9.159   3.315 -10.805  1.00 92.55           C  
ATOM    800  HB2 LYS A  53      -9.893   3.373 -10.002  1.00 92.55           H  
ATOM    801  HB3 LYS A  53      -9.694   3.231 -11.751  1.00 92.55           H  
ATOM    802  O   LYS A  53      -9.876   0.433 -11.371  1.00 92.55           O  
ATOM    803  CG  LYS A  53      -8.331   4.606 -10.802  1.00 92.55           C  
ATOM    804  HG2 LYS A  53      -7.850   4.716  -9.829  1.00 92.55           H  
ATOM    805  HG3 LYS A  53      -7.560   4.539 -11.569  1.00 92.55           H  
ATOM    806  CD  LYS A  53      -9.198   5.840 -11.087  1.00 92.55           C  
ATOM    807  HD2 LYS A  53      -9.814   5.667 -11.969  1.00 92.55           H  
ATOM    808  HD3 LYS A  53      -9.857   6.004 -10.235  1.00 92.55           H  
ATOM    809  CE  LYS A  53      -8.331   7.089 -11.300  1.00 92.55           C  
ATOM    810  HE2 LYS A  53      -8.971   7.970 -11.246  1.00 92.55           H  
ATOM    811  HE3 LYS A  53      -7.608   7.150 -10.486  1.00 92.55           H  
ATOM    812  NZ  LYS A  53      -7.628   7.060 -12.609  1.00 92.55           N  
ATOM    813  HZ1 LYS A  53      -8.278   7.061 -13.383  1.00 92.55           H  
ATOM    814  HZ2 LYS A  53      -6.983   7.830 -12.712  1.00 92.55           H  
ATOM    815  HZ3 LYS A  53      -7.091   6.211 -12.710  1.00 92.55           H  
ATOM    816  N   ARG A  54      -9.334   0.349  -9.182  1.00 93.23           N  
ATOM    817  H   ARG A  54      -8.787   0.778  -8.450  1.00 93.23           H  
ATOM    818  CA  ARG A  54     -10.210  -0.783  -8.825  1.00 93.23           C  
ATOM    819  HA  ARG A  54     -10.977  -0.884  -9.593  1.00 93.23           H  
ATOM    820  C   ARG A  54     -10.920  -0.542  -7.499  1.00 93.23           C  
ATOM    821  CB  ARG A  54      -9.417  -2.103  -8.765  1.00 93.23           C  
ATOM    822  HB2 ARG A  54     -10.116  -2.927  -8.624  1.00 93.23           H  
ATOM    823  HB3 ARG A  54      -8.741  -2.075  -7.911  1.00 93.23           H  
ATOM    824  O   ARG A  54     -10.336   0.028  -6.583  1.00 93.23           O  
ATOM    825  CG  ARG A  54      -8.596  -2.350 -10.037  1.00 93.23           C  
ATOM    826  HG2 ARG A  54      -9.233  -2.273 -10.918  1.00 93.23           H  
ATOM    827  HG3 ARG A  54      -7.819  -1.588 -10.090  1.00 93.23           H  
ATOM    828  CD  ARG A  54      -7.922  -3.719 -10.023  1.00 93.23           C  
ATOM    829  HD2 ARG A  54      -8.674  -4.490 -10.183  1.00 93.23           H  
ATOM    830  HD3 ARG A  54      -7.455  -3.867  -9.049  1.00 93.23           H  
ATOM    831  NE  ARG A  54      -6.885  -3.795 -11.063  1.00 93.23           N  
ATOM    832  HE  ARG A  54      -6.703  -2.953 -11.590  1.00 93.23           H  
ATOM    833  NH1 ARG A  54      -6.132  -5.901 -10.575  1.00 93.23           N  
ATOM    834 HH11 ARG A  54      -6.855  -5.992  -9.875  1.00 93.23           H  
ATOM    835 HH12 ARG A  54      -5.387  -6.574 -10.683  1.00 93.23           H  
ATOM    836  NH2 ARG A  54      -5.092  -4.723 -12.121  1.00 93.23           N  
ATOM    837 HH21 ARG A  54      -4.966  -3.846 -12.605  1.00 93.23           H  
ATOM    838 HH22 ARG A  54      -4.453  -5.497 -12.234  1.00 93.23           H  
ATOM    839  CZ  ARG A  54      -6.048  -4.793 -11.251  1.00 93.23           C  
ATOM    840  N   THR A  55     -12.143  -1.046  -7.400  1.00 94.92           N  
ATOM    841  H   THR A  55     -12.520  -1.542  -8.195  1.00 94.92           H  
ATOM    842  CA  THR A  55     -12.926  -1.120  -6.162  1.00 94.92           C  
ATOM    843  HA  THR A  55     -12.408  -0.610  -5.350  1.00 94.92           H  
ATOM    844  C   THR A  55     -13.100  -2.586  -5.793  1.00 94.92           C  
ATOM    845  CB  THR A  55     -14.293  -0.453  -6.353  1.00 94.92           C  
ATOM    846  HB  THR A  55     -14.786  -0.868  -7.231  1.00 94.92           H  
ATOM    847  O   THR A  55     -13.444  -3.387  -6.663  1.00 94.92           O  
ATOM    848  CG2 THR A  55     -15.209  -0.614  -5.152  1.00 94.92           C  
ATOM    849 HG21 THR A  55     -16.102  -0.001  -5.274  1.00 94.92           H  
ATOM    850 HG22 THR A  55     -14.688  -0.321  -4.241  1.00 94.92           H  
ATOM    851 HG23 THR A  55     -15.533  -1.651  -5.055  1.00 94.92           H  
ATOM    852  OG1 THR A  55     -14.118   0.934  -6.534  1.00 94.92           O  
ATOM    853  HG1 THR A  55     -14.999   1.315  -6.542  1.00 94.92           H  
ATOM    854  N   VAL A  56     -12.856  -2.939  -4.531  1.00 95.25           N  
ATOM    855  H   VAL A  56     -12.528  -2.233  -3.887  1.00 95.25           H  
ATOM    856  CA  VAL A  56     -13.023  -4.302  -4.010  1.00 95.25           C  
ATOM    857  HA  VAL A  56     -13.701  -4.854  -4.660  1.00 95.25           H  
ATOM    858  C   VAL A  56     -13.651  -4.245  -2.619  1.00 95.25           C  
ATOM    859  CB  VAL A  56     -11.677  -5.061  -3.977  1.00 95.25           C  
ATOM    860  HB  VAL A  56     -10.982  -4.543  -3.316  1.00 95.25           H  
ATOM    861  O   VAL A  56     -13.026  -3.772  -1.670  1.00 95.25           O  
ATOM    862  CG1 VAL A  56     -11.848  -6.501  -3.478  1.00 95.25           C  
ATOM    863 HG11 VAL A  56     -10.888  -7.018  -3.485  1.00 95.25           H  
ATOM    864 HG12 VAL A  56     -12.220  -6.503  -2.453  1.00 95.25           H  
ATOM    865 HG13 VAL A  56     -12.555  -7.041  -4.108  1.00 95.25           H  
ATOM    866  CG2 VAL A  56     -11.039  -5.142  -5.373  1.00 95.25           C  
ATOM    867 HG21 VAL A  56     -11.759  -5.547  -6.084  1.00 95.25           H  
ATOM    868 HG22 VAL A  56     -10.728  -4.149  -5.698  1.00 95.25           H  
ATOM    869 HG23 VAL A  56     -10.163  -5.789  -5.349  1.00 95.25           H  
ATOM    870  N   THR A  57     -14.875  -4.752  -2.494  1.00 96.32           N  
ATOM    871  H   THR A  57     -15.388  -5.035  -3.317  1.00 96.32           H  
ATOM    872  CA  THR A  57     -15.495  -5.073  -1.203  1.00 96.32           C  
ATOM    873  HA  THR A  57     -15.301  -4.257  -0.507  1.00 96.32           H  
ATOM    874  C   THR A  57     -14.873  -6.355  -0.643  1.00 96.32           C  
ATOM    875  CB  THR A  57     -17.021  -5.261  -1.326  1.00 96.32           C  
ATOM    876  HB  THR A  57     -17.237  -6.328  -1.383  1.00 96.32           H  
ATOM    877  O   THR A  57     -14.667  -7.308  -1.393  1.00 96.32           O  
ATOM    878  CG2 THR A  57     -17.755  -4.692  -0.113  1.00 96.32           C  
ATOM    879 HG21 THR A  57     -17.400  -5.178   0.796  1.00 96.32           H  
ATOM    880 HG22 THR A  57     -17.577  -3.619  -0.043  1.00 96.32           H  
ATOM    881 HG23 THR A  57     -18.825  -4.870  -0.222  1.00 96.32           H  
ATOM    882  OG1 THR A  57     -17.566  -4.675  -2.490  1.00 96.32           O  
ATOM    883  HG1 THR A  57     -17.516  -3.720  -2.406  1.00 96.32           H  
ATOM    884  N   VAL A  58     -14.587  -6.400   0.661  1.00 95.97           N  
ATOM    885  H   VAL A  58     -14.729  -5.561   1.206  1.00 95.97           H  
ATOM    886  CA  VAL A  58     -14.009  -7.566   1.355  1.00 95.97           C  
ATOM    887  HA  VAL A  58     -14.050  -8.427   0.688  1.00 95.97           H  
ATOM    888  C   VAL A  58     -14.845  -7.903   2.591  1.00 95.97           C  
ATOM    889  CB  VAL A  58     -12.527  -7.339   1.722  1.00 95.97           C  
ATOM    890  HB  VAL A  58     -12.460  -6.562   2.483  1.00 95.97           H  
ATOM    891  O   VAL A  58     -15.173  -7.030   3.402  1.00 95.97           O  
ATOM    892  CG1 VAL A  58     -11.881  -8.619   2.268  1.00 95.97           C  
ATOM    893 HG11 VAL A  58     -11.957  -9.417   1.530  1.00 95.97           H  
ATOM    894 HG12 VAL A  58     -10.831  -8.445   2.502  1.00 95.97           H  
ATOM    895 HG13 VAL A  58     -12.385  -8.942   3.179  1.00 95.97           H  
ATOM    896  CG2 VAL A  58     -11.689  -6.901   0.511  1.00 95.97           C  
ATOM    897 HG21 VAL A  58     -12.029  -5.930   0.149  1.00 95.97           H  
ATOM    898 HG22 VAL A  58     -10.642  -6.808   0.800  1.00 95.97           H  
ATOM    899 HG23 VAL A  58     -11.783  -7.637  -0.287  1.00 95.97           H  
ATOM    900  N   ASN A  59     -15.208  -9.174   2.739  1.00 96.63           N  
ATOM    901  H   ASN A  59     -14.878  -9.829   2.044  1.00 96.63           H  
ATOM    902  CA  ASN A  59     -16.171  -9.677   3.721  1.00 96.63           C  
ATOM    903  HA  ASN A  59     -16.880  -8.875   3.929  1.00 96.63           H  
ATOM    904  C   ASN A  59     -15.518 -10.090   5.061  1.00 96.63           C  
ATOM    905  CB  ASN A  59     -16.953 -10.832   3.067  1.00 96.63           C  
ATOM    906  HB2 ASN A  59     -16.264 -11.616   2.752  1.00 96.63           H  
ATOM    907  HB3 ASN A  59     -17.649 -11.270   3.782  1.00 96.63           H  
ATOM    908  O   ASN A  59     -14.308 -10.307   5.116  1.00 96.63           O  
ATOM    909  CG  ASN A  59     -17.759 -10.361   1.870  1.00 96.63           C  
ATOM    910  ND2 ASN A  59     -17.234 -10.482   0.676  1.00 96.63           N  
ATOM    911 HD21 ASN A  59     -17.745 -10.131  -0.121  1.00 96.63           H  
ATOM    912 HD22 ASN A  59     -16.304 -10.864   0.574  1.00 96.63           H  
ATOM    913  OD1 ASN A  59     -18.857  -9.845   2.018  1.00 96.63           O  
ATOM    914  N   PRO A  60     -16.290 -10.230   6.157  1.00 96.56           N  
ATOM    915  CA  PRO A  60     -15.783 -10.689   7.455  1.00 96.56           C  
ATOM    916  HA  PRO A  60     -15.161  -9.899   7.875  1.00 96.56           H  
ATOM    917  C   PRO A  60     -14.966 -11.994   7.397  1.00 96.56           C  
ATOM    918  CB  PRO A  60     -17.035 -10.844   8.328  1.00 96.56           C  
ATOM    919  HB2 PRO A  60     -16.816 -10.730   9.390  1.00 96.56           H  
ATOM    920  HB3 PRO A  60     -17.514 -11.806   8.144  1.00 96.56           H  
ATOM    921  O   PRO A  60     -15.490 -13.056   7.062  1.00 96.56           O  
ATOM    922  CG  PRO A  60     -17.931  -9.729   7.799  1.00 96.56           C  
ATOM    923  HG2 PRO A  60     -18.980  -9.891   8.047  1.00 96.56           H  
ATOM    924  HG3 PRO A  60     -17.580  -8.771   8.182  1.00 96.56           H  
ATOM    925  CD  PRO A  60     -17.678  -9.806   6.296  1.00 96.56           C  
ATOM    926  HD2 PRO A  60     -18.336 -10.551   5.850  1.00 96.56           H  
ATOM    927  HD3 PRO A  60     -17.848  -8.828   5.845  1.00 96.56           H  
ATOM    928  N   GLY A  61     -13.682 -11.914   7.756  1.00 94.86           N  
ATOM    929  H   GLY A  61     -13.295 -10.994   7.916  1.00 94.86           H  
ATOM    930  CA  GLY A  61     -12.711 -13.017   7.757  1.00 94.86           C  
ATOM    931  HA2 GLY A  61     -11.935 -12.787   8.488  1.00 94.86           H  
ATOM    932  HA3 GLY A  61     -13.215 -13.933   8.062  1.00 94.86           H  
ATOM    933  C   GLY A  61     -12.018 -13.286   6.411  1.00 94.86           C  
ATOM    934  O   GLY A  61     -11.099 -14.111   6.360  1.00 94.86           O  
ATOM    935  N   GLU A  62     -12.436 -12.612   5.339  1.00 96.81           N  
ATOM    936  H   GLU A  62     -13.116 -11.879   5.480  1.00 96.81           H  
ATOM    937  CA  GLU A  62     -12.010 -12.847   3.956  1.00 96.81           C  
ATOM    938  HA  GLU A  62     -11.936 -13.924   3.804  1.00 96.81           H  
ATOM    939  C   GLU A  62     -10.635 -12.231   3.639  1.00 96.81           C  
ATOM    940  CB  GLU A  62     -13.112 -12.314   3.025  1.00 96.81           C  
ATOM    941  HB2 GLU A  62     -13.105 -11.225   3.071  1.00 96.81           H  
ATOM    942  HB3 GLU A  62     -14.072 -12.667   3.401  1.00 96.81           H  
ATOM    943  O   GLU A  62     -10.206 -11.249   4.252  1.00 96.81           O  
ATOM    944  CG  GLU A  62     -13.007 -12.734   1.555  1.00 96.81           C  
ATOM    945  HG2 GLU A  62     -12.919 -13.819   1.498  1.00 96.81           H  
ATOM    946  HG3 GLU A  62     -12.118 -12.290   1.107  1.00 96.81           H  
ATOM    947  CD  GLU A  62     -14.255 -12.256   0.801  1.00 96.81           C  
ATOM    948  OE1 GLU A  62     -15.040 -13.108   0.338  1.00 96.81           O  
ATOM    949  OE2 GLU A  62     -14.485 -11.025   0.760  1.00 96.81           O  
ATOM    950  N   GLU A  63      -9.941 -12.813   2.656  1.00 96.44           N  
ATOM    951  H   GLU A  63     -10.365 -13.570   2.141  1.00 96.44           H  
ATOM    952  CA  GLU A  63      -8.656 -12.325   2.151  1.00 96.44           C  
ATOM    953  HA  GLU A  63      -8.590 -11.265   2.393  1.00 96.44           H  
ATOM    954  C   GLU A  63      -8.580 -12.474   0.621  1.00 96.44           C  
ATOM    955  CB  GLU A  63      -7.518 -13.053   2.880  1.00 96.44           C  
ATOM    956  HB2 GLU A  63      -7.720 -12.981   3.949  1.00 96.44           H  
ATOM    957  HB3 GLU A  63      -7.508 -14.106   2.601  1.00 96.44           H  
ATOM    958  O   GLU A  63      -8.899 -13.533   0.082  1.00 96.44           O  
ATOM    959  CG  GLU A  63      -6.140 -12.438   2.613  1.00 96.44           C  
ATOM    960  HG2 GLU A  63      -5.859 -12.625   1.576  1.00 96.44           H  
ATOM    961  HG3 GLU A  63      -6.193 -11.359   2.758  1.00 96.44           H  
ATOM    962  CD  GLU A  63      -5.069 -12.990   3.560  1.00 96.44           C  
ATOM    963  OE1 GLU A  63      -4.012 -13.445   3.071  1.00 96.44           O  
ATOM    964  OE2 GLU A  63      -5.215 -12.871   4.802  1.00 96.44           O  
ATOM    965  N   VAL A  64      -8.184 -11.406  -0.080  1.00 95.36           N  
ATOM    966  H   VAL A  64      -7.904 -10.588   0.443  1.00 95.36           H  
ATOM    967  CA  VAL A  64      -8.314 -11.260  -1.542  1.00 95.36           C  
ATOM    968  HA  VAL A  64      -8.518 -12.237  -1.980  1.00 95.36           H  
ATOM    969  C   VAL A  64      -7.018 -10.717  -2.148  1.00 95.36           C  
ATOM    970  CB  VAL A  64      -9.494 -10.323  -1.896  1.00 95.36           C  
ATOM    971  HB  VAL A  64      -9.277  -9.321  -1.526  1.00 95.36           H  
ATOM    972  O   VAL A  64      -6.517  -9.678  -1.721  1.00 95.36           O  
ATOM    973  CG1 VAL A  64      -9.710 -10.238  -3.414  1.00 95.36           C  
ATOM    974 HG11 VAL A  64      -9.901 -11.231  -3.821  1.00 95.36           H  
ATOM    975 HG12 VAL A  64      -8.836  -9.806  -3.902  1.00 95.36           H  
ATOM    976 HG13 VAL A  64     -10.566  -9.598  -3.627  1.00 95.36           H  
ATOM    977  CG2 VAL A  64     -10.816 -10.782  -1.268  1.00 95.36           C  
ATOM    978 HG21 VAL A  64     -10.757 -10.725  -0.181  1.00 95.36           H  
ATOM    979 HG22 VAL A  64     -11.633 -10.135  -1.587  1.00 95.36           H  
ATOM    980 HG23 VAL A  64     -11.038 -11.809  -1.559  1.00 95.36           H  
ATOM    981  N   GLU A  65      -6.485 -11.381  -3.178  1.00 94.91           N  
ATOM    982  H   GLU A  65      -6.956 -12.211  -3.510  1.00 94.91           H  
ATOM    983  CA  GLU A  65      -5.341 -10.887  -3.956  1.00 94.91           C  
ATOM    984  HA  GLU A  65      -4.740 -10.241  -3.315  1.00 94.91           H  
ATOM    985  C   GLU A  65      -5.799 -10.034  -5.152  1.00 94.91           C  
ATOM    986  CB  GLU A  65      -4.430 -12.056  -4.387  1.00 94.91           C  
ATOM    987  HB2 GLU A  65      -4.999 -12.770  -4.983  1.00 94.91           H  
ATOM    988  HB3 GLU A  65      -4.065 -12.560  -3.492  1.00 94.91           H  
ATOM    989  O   GLU A  65      -6.445 -10.528  -6.075  1.00 94.91           O  
ATOM    990  CG  GLU A  65      -3.236 -11.544  -5.211  1.00 94.91           C  
ATOM    991  HG2 GLU A  65      -2.764 -10.726  -4.668  1.00 94.91           H  
ATOM    992  HG3 GLU A  65      -3.619 -11.148  -6.151  1.00 94.91           H  
ATOM    993  CD  GLU A  65      -2.170 -12.606  -5.513  1.00 94.91           C  
ATOM    994  OE1 GLU A  65      -1.698 -12.664  -6.676  1.00 94.91           O  
ATOM    995  OE2 GLU A  65      -1.682 -13.250  -4.551  1.00 94.91           O  
ATOM    996  N   VAL A  66      -5.410  -8.757  -5.163  1.00 92.21           N  
ATOM    997  H   VAL A  66      -4.962  -8.391  -4.336  1.00 92.21           H  
ATOM    998  CA  VAL A  66      -5.666  -7.812  -6.258  1.00 92.21           C  
ATOM    999  HA  VAL A  66      -6.311  -8.295  -6.993  1.00 92.21           H  
ATOM   1000  C   VAL A  66      -4.339  -7.461  -6.935  1.00 92.21           C  
ATOM   1001  CB  VAL A  66      -6.402  -6.549  -5.758  1.00 92.21           C  
ATOM   1002  HB  VAL A  66      -5.703  -5.897  -5.234  1.00 92.21           H  
ATOM   1003  O   VAL A  66      -3.556  -6.669  -6.412  1.00 92.21           O  
ATOM   1004  CG1 VAL A  66      -6.979  -5.784  -6.957  1.00 92.21           C  
ATOM   1005 HG11 VAL A  66      -7.706  -6.406  -7.479  1.00 92.21           H  
ATOM   1006 HG12 VAL A  66      -7.475  -4.879  -6.607  1.00 92.21           H  
ATOM   1007 HG13 VAL A  66      -6.175  -5.501  -7.637  1.00 92.21           H  
ATOM   1008  CG2 VAL A  66      -7.554  -6.857  -4.792  1.00 92.21           C  
ATOM   1009 HG21 VAL A  66      -7.172  -7.328  -3.886  1.00 92.21           H  
ATOM   1010 HG22 VAL A  66      -8.277  -7.523  -5.262  1.00 92.21           H  
ATOM   1011 HG23 VAL A  66      -8.042  -5.929  -4.494  1.00 92.21           H  
ATOM   1012  N   THR A  67      -4.064  -8.067  -8.091  1.00 90.37           N  
ATOM   1013  H   THR A  67      -4.701  -8.783  -8.410  1.00 90.37           H  
ATOM   1014  CA  THR A  67      -2.749  -7.969  -8.757  1.00 90.37           C  
ATOM   1015  HA  THR A  67      -2.039  -7.547  -8.046  1.00 90.37           H  
ATOM   1016  C   THR A  67      -2.764  -7.015  -9.951  1.00 90.37           C  
ATOM   1017  CB  THR A  67      -2.204  -9.368  -9.084  1.00 90.37           C  
ATOM   1018  HB  THR A  67      -2.920  -9.919  -9.694  1.00 90.37           H  
ATOM   1019  O   THR A  67      -3.628  -7.093 -10.828  1.00 90.37           O  
ATOM   1020  CG2 THR A  67      -0.836  -9.346  -9.766  1.00 90.37           C  
ATOM   1021 HG21 THR A  67      -0.923  -8.923 -10.767  1.00 90.37           H  
ATOM   1022 HG22 THR A  67      -0.136  -8.748  -9.182  1.00 90.37           H  
ATOM   1023 HG23 THR A  67      -0.453 -10.363  -9.851  1.00 90.37           H  
ATOM   1024  OG1 THR A  67      -2.032 -10.008  -7.841  1.00 90.37           O  
ATOM   1025  HG1 THR A  67      -2.013 -10.964  -7.928  1.00 90.37           H  
ATOM   1026  N   PHE A  68      -1.797  -6.099  -9.969  1.00 85.17           N  
ATOM   1027  H   PHE A  68      -1.131  -6.114  -9.211  1.00 85.17           H  
ATOM   1028  CA  PHE A  68      -1.607  -5.025 -10.943  1.00 85.17           C  
ATOM   1029  HA  PHE A  68      -2.444  -5.005 -11.641  1.00 85.17           H  
ATOM   1030  C   PHE A  68      -0.322  -5.252 -11.744  1.00 85.17           C  
ATOM   1031  CB  PHE A  68      -1.548  -3.670 -10.218  1.00 85.17           C  
ATOM   1032  HB2 PHE A  68      -0.726  -3.687  -9.502  1.00 85.17           H  
ATOM   1033  HB3 PHE A  68      -1.314  -2.899 -10.953  1.00 85.17           H  
ATOM   1034  O   PHE A  68       0.679  -5.721 -11.204  1.00 85.17           O  
ATOM   1035  CG  PHE A  68      -2.814  -3.266  -9.487  1.00 85.17           C  
ATOM   1036  CD1 PHE A  68      -3.690  -2.328 -10.064  1.00 85.17           C  
ATOM   1037  HD1 PHE A  68      -3.475  -1.907 -11.036  1.00 85.17           H  
ATOM   1038  CD2 PHE A  68      -3.106  -3.797  -8.215  1.00 85.17           C  
ATOM   1039  HD2 PHE A  68      -2.434  -4.507  -7.755  1.00 85.17           H  
ATOM   1040  CE1 PHE A  68      -4.849  -1.927  -9.380  1.00 85.17           C  
ATOM   1041  HE1 PHE A  68      -5.511  -1.205  -9.833  1.00 85.17           H  
ATOM   1042  CE2 PHE A  68      -4.276  -3.411  -7.538  1.00 85.17           C  
ATOM   1043  HE2 PHE A  68      -4.500  -3.833  -6.570  1.00 85.17           H  
ATOM   1044  CZ  PHE A  68      -5.149  -2.478  -8.123  1.00 85.17           C  
ATOM   1045  HZ  PHE A  68      -6.051  -2.181  -7.607  1.00 85.17           H  
ATOM   1046  N   SER A  69      -0.343  -4.869 -13.017  1.00 82.21           N  
ATOM   1047  H   SER A  69      -1.198  -4.475 -13.384  1.00 82.21           H  
ATOM   1048  CA  SER A  69       0.770  -4.954 -13.970  1.00 82.21           C  
ATOM   1049  HA  SER A  69       1.721  -5.038 -13.445  1.00 82.21           H  
ATOM   1050  C   SER A  69       0.767  -3.691 -14.827  1.00 82.21           C  
ATOM   1051  CB  SER A  69       0.601  -6.183 -14.871  1.00 82.21           C  
ATOM   1052  HB2 SER A  69       1.391  -6.193 -15.622  1.00 82.21           H  
ATOM   1053  HB3 SER A  69       0.678  -7.088 -14.269  1.00 82.21           H  
ATOM   1054  O   SER A  69      -0.297  -3.329 -15.332  1.00 82.21           O  
ATOM   1055  OG  SER A  69      -0.665  -6.167 -15.508  1.00 82.21           O  
ATOM   1056  HG  SER A  69      -0.811  -5.284 -15.855  1.00 82.21           H  
ATOM   1057  N   ALA A  70       1.910  -3.031 -15.011  1.00 66.22           N  
ATOM   1058  H   ALA A  70       2.771  -3.399 -14.634  1.00 66.22           H  
ATOM   1059  CA  ALA A  70       1.982  -1.777 -15.762  1.00 66.22           C  
ATOM   1060  HA  ALA A  70       1.069  -1.652 -16.345  1.00 66.22           H  
ATOM   1061  C   ALA A  70       3.150  -1.784 -16.750  1.00 66.22           C  
ATOM   1062  CB  ALA A  70       2.073  -0.597 -14.785  1.00 66.22           C  
ATOM   1063  HB1 ALA A  70       2.061   0.342 -15.339  1.00 66.22           H  
ATOM   1064  HB2 ALA A  70       3.003  -0.649 -14.220  1.00 66.22           H  
ATOM   1065  HB3 ALA A  70       1.229  -0.615 -14.095  1.00 66.22           H  
ATOM   1066  O   ALA A  70       4.257  -2.189 -16.409  1.00 66.22           O  
ATOM   1067  N   ASN A  71       2.920  -1.262 -17.957  1.00 66.04           N  
ATOM   1068  H   ASN A  71       1.984  -0.956 -18.183  1.00 66.04           H  
ATOM   1069  CA  ASN A  71       3.952  -1.121 -18.992  1.00 66.04           C  
ATOM   1070  HA  ASN A  71       4.629  -1.968 -18.883  1.00 66.04           H  
ATOM   1071  C   ASN A  71       4.821   0.142 -18.794  1.00 66.04           C  
ATOM   1072  CB  ASN A  71       3.313  -1.239 -20.385  1.00 66.04           C  
ATOM   1073  HB2 ASN A  71       2.747  -0.333 -20.603  1.00 66.04           H  
ATOM   1074  HB3 ASN A  71       4.100  -1.336 -21.133  1.00 66.04           H  
ATOM   1075  O   ASN A  71       5.259   0.770 -19.752  1.00 66.04           O  
ATOM   1076  CG  ASN A  71       2.381  -2.430 -20.506  1.00 66.04           C  
ATOM   1077  ND2 ASN A  71       2.853  -3.639 -20.298  1.00 66.04           N  
ATOM   1078 HD21 ASN A  71       3.788  -3.790 -19.947  1.00 66.04           H  
ATOM   1079 HD22 ASN A  71       2.193  -4.401 -20.364  1.00 66.04           H  
ATOM   1080  OD1 ASN A  71       1.195  -2.281 -20.745  1.00 66.04           O  
ATOM   1081  N   ASP A  72       4.983   0.538 -17.533  1.00 64.92           N  
ATOM   1082  H   ASP A  72       4.661  -0.101 -16.820  1.00 64.92           H  
ATOM   1083  CA  ASP A  72       5.666   1.728 -17.029  1.00 64.92           C  
ATOM   1084  HA  ASP A  72       6.593   1.890 -17.579  1.00 64.92           H  
ATOM   1085  C   ASP A  72       5.937   1.469 -15.532  1.00 64.92           C  
ATOM   1086  CB  ASP A  72       4.748   2.951 -17.229  1.00 64.92           C  
ATOM   1087  HB2 ASP A  72       4.627   3.123 -18.298  1.00 64.92           H  
ATOM   1088  HB3 ASP A  72       3.764   2.716 -16.823  1.00 64.92           H  
ATOM   1089  O   ASP A  72       4.972   1.354 -14.761  1.00 64.92           O  
ATOM   1090  CG  ASP A  72       5.232   4.256 -16.581  1.00 64.92           C  
ATOM   1091  OD1 ASP A  72       6.205   4.233 -15.797  1.00 64.92           O  
ATOM   1092  OD2 ASP A  72       4.542   5.275 -16.813  1.00 64.92           O  
ATOM   1093  N   PRO A  73       7.205   1.348 -15.093  1.00 62.06           N  
ATOM   1094  CA  PRO A  73       7.526   1.028 -13.705  1.00 62.06           C  
ATOM   1095  HA  PRO A  73       6.994   0.127 -13.399  1.00 62.06           H  
ATOM   1096  C   PRO A  73       7.158   2.168 -12.746  1.00 62.06           C  
ATOM   1097  CB  PRO A  73       9.034   0.754 -13.701  1.00 62.06           C  
ATOM   1098  HB2 PRO A  73       9.497   0.997 -12.745  1.00 62.06           H  
ATOM   1099  HB3 PRO A  73       9.212  -0.291 -13.953  1.00 62.06           H  
ATOM   1100  O   PRO A  73       6.827   1.919 -11.586  1.00 62.06           O  
ATOM   1101  CG  PRO A  73       9.548   1.651 -14.828  1.00 62.06           C  
ATOM   1102  HG2 PRO A  73       9.635   2.677 -14.470  1.00 62.06           H  
ATOM   1103  HG3 PRO A  73      10.503   1.310 -15.226  1.00 62.06           H  
ATOM   1104  CD  PRO A  73       8.426   1.559 -15.861  1.00 62.06           C  
ATOM   1105  HD2 PRO A  73       8.381   2.483 -16.437  1.00 62.06           H  
ATOM   1106  HD3 PRO A  73       8.594   0.706 -16.518  1.00 62.06           H  
ATOM   1107  N   HIS A  74       7.145   3.420 -13.210  1.00 63.03           N  
ATOM   1108  H   HIS A  74       7.266   3.578 -14.201  1.00 63.03           H  
ATOM   1109  CA  HIS A  74       6.965   4.600 -12.362  1.00 63.03           C  
ATOM   1110  HA  HIS A  74       7.638   4.499 -11.511  1.00 63.03           H  
ATOM   1111  C   HIS A  74       5.539   4.707 -11.804  1.00 63.03           C  
ATOM   1112  CB  HIS A  74       7.381   5.851 -13.144  1.00 63.03           C  
ATOM   1113  HB2 HIS A  74       7.399   6.704 -12.465  1.00 63.03           H  
ATOM   1114  HB3 HIS A  74       6.641   6.052 -13.919  1.00 63.03           H  
ATOM   1115  O   HIS A  74       5.301   5.349 -10.777  1.00 63.03           O  
ATOM   1116  CG  HIS A  74       8.739   5.714 -13.789  1.00 63.03           C  
ATOM   1117  CD2 HIS A  74       8.997   5.686 -15.134  1.00 63.03           C  
ATOM   1118  HD2 HIS A  74       8.264   5.785 -15.921  1.00 63.03           H  
ATOM   1119  ND1 HIS A  74       9.935   5.489 -13.141  1.00 63.03           N  
ATOM   1120  HD1 HIS A  74      10.065   5.388 -12.145  1.00 63.03           H  
ATOM   1121  CE1 HIS A  74      10.892   5.349 -14.075  1.00 63.03           C  
ATOM   1122  HE1 HIS A  74      11.936   5.154 -13.875  1.00 63.03           H  
ATOM   1123  NE2 HIS A  74      10.367   5.461 -15.304  1.00 63.03           N  
ATOM   1124  N   LYS A  75       4.581   3.995 -12.408  1.00 62.52           N  
ATOM   1125  H   LYS A  75       4.845   3.497 -13.247  1.00 62.52           H  
ATOM   1126  CA  LYS A  75       3.205   3.857 -11.898  1.00 62.52           C  
ATOM   1127  HA  LYS A  75       2.848   4.854 -11.637  1.00 62.52           H  
ATOM   1128  C   LYS A  75       3.138   3.053 -10.592  1.00 62.52           C  
ATOM   1129  CB  LYS A  75       2.298   3.302 -13.012  1.00 62.52           C  
ATOM   1130  HB2 LYS A  75       2.640   2.313 -13.317  1.00 62.52           H  
ATOM   1131  HB3 LYS A  75       1.276   3.221 -12.642  1.00 62.52           H  
ATOM   1132  O   LYS A  75       2.190   3.234  -9.825  1.00 62.52           O  
ATOM   1133  CG  LYS A  75       2.351   4.263 -14.213  1.00 62.52           C  
ATOM   1134  HG2 LYS A  75       2.239   5.285 -13.853  1.00 62.52           H  
ATOM   1135  HG3 LYS A  75       3.337   4.172 -14.668  1.00 62.52           H  
ATOM   1136  CD  LYS A  75       1.302   4.038 -15.305  1.00 62.52           C  
ATOM   1137  HD2 LYS A  75       0.317   4.307 -14.924  1.00 62.52           H  
ATOM   1138  HD3 LYS A  75       1.309   2.997 -15.630  1.00 62.52           H  
ATOM   1139  CE  LYS A  75       1.703   4.955 -16.469  1.00 62.52           C  
ATOM   1140  HE2 LYS A  75       2.534   4.494 -17.003  1.00 62.52           H  
ATOM   1141  HE3 LYS A  75       2.081   5.893 -16.062  1.00 62.52           H  
ATOM   1142  NZ  LYS A  75       0.601   5.235 -17.409  1.00 62.52           N  
ATOM   1143  HZ1 LYS A  75       0.912   5.884 -18.118  1.00 62.52           H  
ATOM   1144  HZ2 LYS A  75      -0.165   5.670 -16.914  1.00 62.52           H  
ATOM   1145  HZ3 LYS A  75       0.256   4.387 -17.833  1.00 62.52           H  
ATOM   1146  N   PHE A  76       4.174   2.264 -10.287  1.00 62.22           N  
ATOM   1147  H   PHE A  76       4.916   2.168 -10.965  1.00 62.22           H  
ATOM   1148  CA  PHE A  76       4.367   1.595  -8.998  1.00 62.22           C  
ATOM   1149  HA  PHE A  76       3.387   1.367  -8.580  1.00 62.22           H  
ATOM   1150  C   PHE A  76       5.078   2.459  -7.941  1.00 62.22           C  
ATOM   1151  CB  PHE A  76       5.094   0.260  -9.213  1.00 62.22           C  
ATOM   1152  HB2 PHE A  76       5.279  -0.206  -8.245  1.00 62.22           H  
ATOM   1153  HB3 PHE A  76       6.073   0.449  -9.654  1.00 62.22           H  
ATOM   1154  O   PHE A  76       5.044   2.096  -6.768  1.00 62.22           O  
ATOM   1155  CG  PHE A  76       4.327  -0.731 -10.067  1.00 62.22           C  
ATOM   1156  CD1 PHE A  76       3.090  -1.237  -9.621  1.00 62.22           C  
ATOM   1157  HD1 PHE A  76       2.690  -0.924  -8.668  1.00 62.22           H  
ATOM   1158  CD2 PHE A  76       4.841  -1.140 -11.311  1.00 62.22           C  
ATOM   1159  HD2 PHE A  76       5.783  -0.748 -11.663  1.00 62.22           H  
ATOM   1160  CE1 PHE A  76       2.375  -2.153 -10.413  1.00 62.22           C  
ATOM   1161  HE1 PHE A  76       1.424  -2.539 -10.079  1.00 62.22           H  
ATOM   1162  CE2 PHE A  76       4.127  -2.058 -12.099  1.00 62.22           C  
ATOM   1163  HE2 PHE A  76       4.518  -2.359 -13.060  1.00 62.22           H  
ATOM   1164  CZ  PHE A  76       2.901  -2.570 -11.646  1.00 62.22           C  
ATOM   1165  HZ  PHE A  76       2.359  -3.283 -12.249  1.00 62.22           H  
ATOM   1166  N   ASN A  77       5.639   3.629  -8.286  1.00 64.47           N  
ATOM   1167  H   ASN A  77       5.702   3.888  -9.260  1.00 64.47           H  
ATOM   1168  CA  ASN A  77       6.184   4.545  -7.275  1.00 64.47           C  
ATOM   1169  HA  ASN A  77       6.775   3.955  -6.575  1.00 64.47           H  
ATOM   1170  C   ASN A  77       5.090   5.241  -6.442  1.00 64.47           C  
ATOM   1171  CB  ASN A  77       7.125   5.595  -7.904  1.00 64.47           C  
ATOM   1172  HB2 ASN A  77       7.293   6.394  -7.183  1.00 64.47           H  
ATOM   1173  HB3 ASN A  77       6.665   6.040  -8.786  1.00 64.47           H  
ATOM   1174  O   ASN A  77       5.395   5.677  -5.335  1.00 64.47           O  
ATOM   1175  CG  ASN A  77       8.486   5.042  -8.286  1.00 64.47           C  
ATOM   1176  ND2 ASN A  77       9.469   5.120  -7.419  1.00 64.47           N  
ATOM   1177 HD21 ASN A  77       9.362   5.572  -6.522  1.00 64.47           H  
ATOM   1178 HD22 ASN A  77      10.352   4.720  -7.702  1.00 64.47           H  
ATOM   1179  OD1 ASN A  77       8.691   4.553  -9.380  1.00 64.47           O  
ATOM   1180  N   ARG A  78       3.847   5.398  -6.940  1.00 73.62           N  
ATOM   1181  H   ARG A  78       3.663   5.020  -7.859  1.00 73.62           H  
ATOM   1182  CA  ARG A  78       2.764   6.125  -6.221  1.00 73.62           C  
ATOM   1183  HA  ARG A  78       3.045   6.144  -5.168  1.00 73.62           H  
ATOM   1184  C   ARG A  78       1.387   5.419  -6.176  1.00 73.62           C  
ATOM   1185  CB  ARG A  78       2.712   7.612  -6.649  1.00 73.62           C  
ATOM   1186  HB2 ARG A  78       2.421   7.690  -7.697  1.00 73.62           H  
ATOM   1187  HB3 ARG A  78       1.972   8.127  -6.037  1.00 73.62           H  
ATOM   1188  O   ARG A  78       0.374   6.008  -6.593  1.00 73.62           O  
ATOM   1189  CG  ARG A  78       4.080   8.285  -6.437  1.00 73.62           C  
ATOM   1190  HG2 ARG A  78       4.771   7.897  -7.186  1.00 73.62           H  
ATOM   1191  HG3 ARG A  78       4.457   8.017  -5.450  1.00 73.62           H  
ATOM   1192  CD  ARG A  78       4.115   9.810  -6.514  1.00 73.62           C  
ATOM   1193  HD2 ARG A  78       3.648  10.137  -7.443  1.00 73.62           H  
ATOM   1194  HD3 ARG A  78       3.563  10.227  -5.671  1.00 73.62           H  
ATOM   1195  NE  ARG A  78       5.527  10.242  -6.494  1.00 73.62           N  
ATOM   1196  HE  ARG A  78       6.176   9.628  -6.964  1.00 73.62           H  
ATOM   1197  NH1 ARG A  78       5.399  12.141  -5.178  1.00 73.62           N  
ATOM   1198 HH11 ARG A  78       4.508  11.864  -4.791  1.00 73.62           H  
ATOM   1199 HH12 ARG A  78       5.860  12.929  -4.748  1.00 73.62           H  
ATOM   1200  NH2 ARG A  78       7.331  11.538  -6.094  1.00 73.62           N  
ATOM   1201 HH21 ARG A  78       7.771  12.331  -5.649  1.00 73.62           H  
ATOM   1202 HH22 ARG A  78       7.898  10.864  -6.589  1.00 73.62           H  
ATOM   1203  CZ  ARG A  78       6.062  11.303  -5.921  1.00 73.62           C  
ATOM   1204  N   PRO A  79       1.304   4.159  -5.696  1.00 75.88           N  
ATOM   1205  CA  PRO A  79       0.040   3.498  -5.392  1.00 75.88           C  
ATOM   1206  HA  PRO A  79      -0.622   3.579  -6.255  1.00 75.88           H  
ATOM   1207  C   PRO A  79      -0.658   4.128  -4.173  1.00 75.88           C  
ATOM   1208  CB  PRO A  79       0.378   2.022  -5.180  1.00 75.88           C  
ATOM   1209  HB2 PRO A  79       0.404   1.512  -6.143  1.00 75.88           H  
ATOM   1210  HB3 PRO A  79      -0.321   1.526  -4.506  1.00 75.88           H  
ATOM   1211  O   PRO A  79      -0.048   4.768  -3.316  1.00 75.88           O  
ATOM   1212  CG  PRO A  79       1.788   2.083  -4.602  1.00 75.88           C  
ATOM   1213  HG2 PRO A  79       2.341   1.165  -4.800  1.00 75.88           H  
ATOM   1214  HG3 PRO A  79       1.739   2.283  -3.532  1.00 75.88           H  
ATOM   1215  CD  PRO A  79       2.403   3.276  -5.331  1.00 75.88           C  
ATOM   1216  HD2 PRO A  79       3.140   3.770  -4.698  1.00 75.88           H  
ATOM   1217  HD3 PRO A  79       2.866   2.922  -6.252  1.00 75.88           H  
ATOM   1218  N   GLN A  80      -1.977   3.985  -4.124  1.00 84.45           N  
ATOM   1219  H   GLN A  80      -2.428   3.418  -4.828  1.00 84.45           H  
ATOM   1220  CA  GLN A  80      -2.854   4.724  -3.216  1.00 84.45           C  
ATOM   1221  HA  GLN A  80      -2.331   4.955  -2.287  1.00 84.45           H  
ATOM   1222  C   GLN A  80      -4.085   3.879  -2.905  1.00 84.45           C  
ATOM   1223  CB  GLN A  80      -3.222   6.017  -3.943  1.00 84.45           C  
ATOM   1224  HB2 GLN A  80      -3.727   5.722  -4.862  1.00 84.45           H  
ATOM   1225  HB3 GLN A  80      -2.293   6.524  -4.202  1.00 84.45           H  
ATOM   1226  O   GLN A  80      -4.614   3.222  -3.805  1.00 84.45           O  
ATOM   1227  CG  GLN A  80      -4.119   7.044  -3.240  1.00 84.45           C  
ATOM   1228  HG2 GLN A  80      -5.079   6.596  -2.984  1.00 84.45           H  
ATOM   1229  HG3 GLN A  80      -3.637   7.386  -2.324  1.00 84.45           H  
ATOM   1230  CD  GLN A  80      -4.361   8.240  -4.167  1.00 84.45           C  
ATOM   1231  NE2 GLN A  80      -4.986   9.294  -3.711  1.00 84.45           N  
ATOM   1232 HE21 GLN A  80      -5.263   9.330  -2.740  1.00 84.45           H  
ATOM   1233 HE22 GLN A  80      -5.135  10.084  -4.322  1.00 84.45           H  
ATOM   1234  OE1 GLN A  80      -3.974   8.244  -5.334  1.00 84.45           O  
ATOM   1235  N   PHE A  81      -4.515   3.898  -1.648  1.00 82.79           N  
ATOM   1236  H   PHE A  81      -4.017   4.466  -0.978  1.00 82.79           H  
ATOM   1237  CA  PHE A  81      -5.509   2.985  -1.097  1.00 82.79           C  
ATOM   1238  HA  PHE A  81      -6.083   2.525  -1.902  1.00 82.79           H  
ATOM   1239  C   PHE A  81      -6.461   3.773  -0.191  1.00 82.79           C  
ATOM   1240  CB  PHE A  81      -4.788   1.874  -0.300  1.00 82.79           C  
ATOM   1241  HB2 PHE A  81      -5.507   1.083  -0.087  1.00 82.79           H  
ATOM   1242  HB3 PHE A  81      -4.470   2.275   0.662  1.00 82.79           H  
ATOM   1243  O   PHE A  81      -6.028   4.293   0.836  1.00 82.79           O  
ATOM   1244  CG  PHE A  81      -3.557   1.266  -0.960  1.00 82.79           C  
ATOM   1245  CD1 PHE A  81      -3.669   0.102  -1.740  1.00 82.79           C  
ATOM   1246  HD1 PHE A  81      -4.632  -0.371  -1.865  1.00 82.79           H  
ATOM   1247  CD2 PHE A  81      -2.291   1.864  -0.789  1.00 82.79           C  
ATOM   1248  HD2 PHE A  81      -2.193   2.748  -0.177  1.00 82.79           H  
ATOM   1249  CE1 PHE A  81      -2.529  -0.448  -2.351  1.00 82.79           C  
ATOM   1250  HE1 PHE A  81      -2.618  -1.343  -2.947  1.00 82.79           H  
ATOM   1251  CE2 PHE A  81      -1.154   1.321  -1.414  1.00 82.79           C  
ATOM   1252  HE2 PHE A  81      -0.190   1.792  -1.288  1.00 82.79           H  
ATOM   1253  CZ  PHE A  81      -1.272   0.158  -2.192  1.00 82.79           C  
ATOM   1254  HZ  PHE A  81      -0.399  -0.272  -2.662  1.00 82.79           H  
ATOM   1255  N   THR A  82      -7.742   3.856  -0.535  1.00 86.50           N  
ATOM   1256  H   THR A  82      -8.041   3.460  -1.415  1.00 86.50           H  
ATOM   1257  CA  THR A  82      -8.789   4.330   0.386  1.00 86.50           C  
ATOM   1258  HA  THR A  82      -8.313   4.833   1.227  1.00 86.50           H  
ATOM   1259  C   THR A  82      -9.539   3.129   0.942  1.00 86.50           C  
ATOM   1260  CB  THR A  82      -9.778   5.324  -0.249  1.00 86.50           C  
ATOM   1261  HB  THR A  82     -10.693   4.799  -0.525  1.00 86.50           H  
ATOM   1262  O   THR A  82      -9.805   2.185   0.202  1.00 86.50           O  
ATOM   1263  CG2 THR A  82     -10.111   6.446   0.730  1.00 86.50           C  
ATOM   1264 HG21 THR A  82     -10.667   6.041   1.575  1.00 86.50           H  
ATOM   1265 HG22 THR A  82     -10.728   7.193   0.230  1.00 86.50           H  
ATOM   1266 HG23 THR A  82      -9.200   6.922   1.092  1.00 86.50           H  
ATOM   1267  OG1 THR A  82      -9.277   5.955  -1.407  1.00 86.50           O  
ATOM   1268  HG1 THR A  82     -10.041   6.355  -1.830  1.00 86.50           H  
ATOM   1269  N   ILE A  83      -9.857   3.146   2.235  1.00 83.02           N  
ATOM   1270  H   ILE A  83      -9.616   3.966   2.772  1.00 83.02           H  
ATOM   1271  CA  ILE A  83     -10.532   2.060   2.955  1.00 83.02           C  
ATOM   1272  HA  ILE A  83     -10.907   1.327   2.240  1.00 83.02           H  
ATOM   1273  C   ILE A  83     -11.725   2.668   3.686  1.00 83.02           C  
ATOM   1274  CB  ILE A  83      -9.559   1.340   3.916  1.00 83.02           C  
ATOM   1275  HB  ILE A  83      -9.240   2.047   4.683  1.00 83.02           H  
ATOM   1276  O   ILE A  83     -11.554   3.521   4.560  1.00 83.02           O  
ATOM   1277  CG1 ILE A  83      -8.300   0.864   3.152  1.00 83.02           C  
ATOM   1278 HG12 ILE A  83      -7.750   1.736   2.801  1.00 83.02           H  
ATOM   1279 HG13 ILE A  83      -8.600   0.278   2.283  1.00 83.02           H  
ATOM   1280  CG2 ILE A  83     -10.279   0.171   4.615  1.00 83.02           C  
ATOM   1281 HG21 ILE A  83      -9.626  -0.297   5.352  1.00 83.02           H  
ATOM   1282 HG22 ILE A  83     -11.159   0.532   5.147  1.00 83.02           H  
ATOM   1283 HG23 ILE A  83     -10.589  -0.572   3.879  1.00 83.02           H  
ATOM   1284  CD1 ILE A  83      -7.329   0.031   3.987  1.00 83.02           C  
ATOM   1285 HD11 ILE A  83      -7.241   0.470   4.981  1.00 83.02           H  
ATOM   1286 HD12 ILE A  83      -7.693  -0.993   4.070  1.00 83.02           H  
ATOM   1287 HD13 ILE A  83      -6.351   0.020   3.506  1.00 83.02           H  
ATOM   1288  N   GLU A  84     -12.931   2.272   3.287  1.00 87.74           N  
ATOM   1289  H   GLU A  84     -12.994   1.546   2.587  1.00 87.74           H  
ATOM   1290  CA  GLU A  84     -14.177   2.968   3.622  1.00 87.74           C  
ATOM   1291  HA  GLU A  84     -13.994   3.621   4.476  1.00 87.74           H  
ATOM   1292  C   GLU A  84     -15.224   1.926   4.067  1.00 87.74           C  
ATOM   1293  CB  GLU A  84     -14.611   3.882   2.443  1.00 87.74           C  
ATOM   1294  HB2 GLU A  84     -15.409   4.537   2.794  1.00 87.74           H  
ATOM   1295  HB3 GLU A  84     -14.994   3.273   1.624  1.00 87.74           H  
ATOM   1296  O   GLU A  84     -15.449   0.918   3.391  1.00 87.74           O  
ATOM   1297  CG  GLU A  84     -13.428   4.738   1.921  1.00 87.74           C  
ATOM   1298  HG2 GLU A  84     -12.754   4.093   1.357  1.00 87.74           H  
ATOM   1299  HG3 GLU A  84     -12.871   5.105   2.784  1.00 87.74           H  
ATOM   1300  CD  GLU A  84     -13.772   5.961   1.053  1.00 87.74           C  
ATOM   1301  OE1 GLU A  84     -13.098   6.162   0.014  1.00 87.74           O  
ATOM   1302  OE2 GLU A  84     -14.524   6.853   1.510  1.00 87.74           O  
ATOM   1303  N   TRP A  85     -15.797   2.092   5.266  1.00 81.99           N  
ATOM   1304  H   TRP A  85     -15.621   2.954   5.763  1.00 81.99           H  
ATOM   1305  CA  TRP A  85     -16.462   1.000   5.995  1.00 81.99           C  
ATOM   1306  HA  TRP A  85     -16.566   0.156   5.314  1.00 81.99           H  
ATOM   1307  C   TRP A  85     -17.883   1.306   6.479  1.00 81.99           C  
ATOM   1308  CB  TRP A  85     -15.572   0.508   7.148  1.00 81.99           C  
ATOM   1309  HB2 TRP A  85     -16.039  -0.373   7.589  1.00 81.99           H  
ATOM   1310  HB3 TRP A  85     -14.619   0.185   6.731  1.00 81.99           H  
ATOM   1311  O   TRP A  85     -18.283   2.455   6.691  1.00 81.99           O  
ATOM   1312  CG  TRP A  85     -15.267   1.461   8.263  1.00 81.99           C  
ATOM   1313  CD1 TRP A  85     -16.039   1.679   9.353  1.00 81.99           C  
ATOM   1314  HD1 TRP A  85     -16.996   1.213   9.536  1.00 81.99           H  
ATOM   1315  CD2 TRP A  85     -14.072   2.281   8.447  1.00 81.99           C  
ATOM   1316  CE2 TRP A  85     -14.168   2.938   9.710  1.00 81.99           C  
ATOM   1317  CE3 TRP A  85     -12.915   2.535   7.678  1.00 81.99           C  
ATOM   1318  HE3 TRP A  85     -12.806   2.064   6.712  1.00 81.99           H  
ATOM   1319  NE1 TRP A  85     -15.397   2.556  10.206  1.00 81.99           N  
ATOM   1320  HE1 TRP A  85     -15.771   2.848  11.098  1.00 81.99           H  
ATOM   1321  CH2 TRP A  85     -12.035   4.031   9.398  1.00 81.99           C  
ATOM   1322  HH2 TRP A  85     -11.259   4.693   9.751  1.00 81.99           H  
ATOM   1323  CZ2 TRP A  85     -13.172   3.801  10.189  1.00 81.99           C  
ATOM   1324  HZ2 TRP A  85     -13.274   4.281  11.151  1.00 81.99           H  
ATOM   1325  CZ3 TRP A  85     -11.909   3.400   8.147  1.00 81.99           C  
ATOM   1326  HZ3 TRP A  85     -11.034   3.576   7.539  1.00 81.99           H  
ATOM   1327  N   GLY A  86     -18.652   0.231   6.698  1.00 75.25           N  
ATOM   1328  H   GLY A  86     -18.260  -0.678   6.494  1.00 75.25           H  
ATOM   1329  CA  GLY A  86     -20.024   0.286   7.205  1.00 75.25           C  
ATOM   1330  HA2 GLY A  86     -20.371  -0.725   7.417  1.00 75.25           H  
ATOM   1331  HA3 GLY A  86     -20.666   0.715   6.436  1.00 75.25           H  
ATOM   1332  C   GLY A  86     -20.135   1.112   8.490  1.00 75.25           C  
ATOM   1333  O   GLY A  86     -19.498   0.800   9.493  1.00 75.25           O  
ATOM   1334  N   GLY A  87     -20.938   2.178   8.435  1.00 74.90           N  
ATOM   1335  H   GLY A  87     -21.417   2.351   7.563  1.00 74.90           H  
ATOM   1336  CA  GLY A  87     -20.995   3.238   9.450  1.00 74.90           C  
ATOM   1337  HA2 GLY A  87     -20.368   2.973  10.302  1.00 74.90           H  
ATOM   1338  HA3 GLY A  87     -22.021   3.341   9.803  1.00 74.90           H  
ATOM   1339  C   GLY A  87     -20.525   4.608   8.940  1.00 74.90           C  
ATOM   1340  O   GLY A  87     -20.834   5.615   9.568  1.00 74.90           O  
ATOM   1341  N   GLY A  88     -19.848   4.663   7.786  1.00 80.05           N  
ATOM   1342  H   GLY A  88     -19.554   3.799   7.354  1.00 80.05           H  
ATOM   1343  CA  GLY A  88     -19.371   5.910   7.174  1.00 80.05           C  
ATOM   1344  HA2 GLY A  88     -20.077   6.717   7.371  1.00 80.05           H  
ATOM   1345  HA3 GLY A  88     -19.306   5.765   6.095  1.00 80.05           H  
ATOM   1346  C   GLY A  88     -17.989   6.355   7.659  1.00 80.05           C  
ATOM   1347  O   GLY A  88     -17.669   7.539   7.584  1.00 80.05           O  
ATOM   1348  N   GLY A  89     -17.181   5.428   8.182  1.00 85.74           N  
ATOM   1349  H   GLY A  89     -17.477   4.464   8.133  1.00 85.74           H  
ATOM   1350  CA  GLY A  89     -15.773   5.685   8.476  1.00 85.74           C  
ATOM   1351  HA2 GLY A  89     -15.659   6.724   8.785  1.00 85.74           H  
ATOM   1352  HA3 GLY A  89     -15.442   5.058   9.304  1.00 85.74           H  
ATOM   1353  C   GLY A  89     -14.884   5.448   7.252  1.00 85.74           C  
ATOM   1354  O   GLY A  89     -15.252   4.705   6.342  1.00 85.74           O  
ATOM   1355  N   ARG A  90     -13.746   6.144   7.207  1.00 90.28           N  
ATOM   1356  H   ARG A  90     -13.485   6.682   8.021  1.00 90.28           H  
ATOM   1357  CA  ARG A  90     -12.953   6.371   5.998  1.00 90.28           C  
ATOM   1358  HA  ARG A  90     -12.962   5.478   5.373  1.00 90.28           H  
ATOM   1359  C   ARG A  90     -11.500   6.711   6.345  1.00 90.28           C  
ATOM   1360  CB  ARG A  90     -13.647   7.521   5.248  1.00 90.28           C  
ATOM   1361  HB2 ARG A  90     -14.619   7.176   4.895  1.00 90.28           H  
ATOM   1362  HB3 ARG A  90     -13.812   8.341   5.946  1.00 90.28           H  
ATOM   1363  O   ARG A  90     -11.251   7.648   7.105  1.00 90.28           O  
ATOM   1364  CG  ARG A  90     -12.863   8.063   4.056  1.00 90.28           C  
ATOM   1365  HG2 ARG A  90     -12.714   7.283   3.309  1.00 90.28           H  
ATOM   1366  HG3 ARG A  90     -11.880   8.397   4.386  1.00 90.28           H  
ATOM   1367  CD  ARG A  90     -13.613   9.251   3.440  1.00 90.28           C  
ATOM   1368  HD2 ARG A  90     -14.447   8.900   2.833  1.00 90.28           H  
ATOM   1369  HD3 ARG A  90     -14.019   9.878   4.234  1.00 90.28           H  
ATOM   1370  NE  ARG A  90     -12.674  10.055   2.652  1.00 90.28           N  
ATOM   1371  HE  ARG A  90     -12.117  10.727   3.160  1.00 90.28           H  
ATOM   1372  NH1 ARG A  90     -12.790   8.882   0.689  1.00 90.28           N  
ATOM   1373 HH11 ARG A  90     -12.334   8.435  -0.093  1.00 90.28           H  
ATOM   1374 HH12 ARG A  90     -13.559   8.333   1.046  1.00 90.28           H  
ATOM   1375  NH2 ARG A  90     -11.084  10.302   1.117  1.00 90.28           N  
ATOM   1376 HH21 ARG A  90     -10.638  10.886   1.810  1.00 90.28           H  
ATOM   1377 HH22 ARG A  90     -10.619  10.038   0.260  1.00 90.28           H  
ATOM   1378  CZ  ARG A  90     -12.202   9.740   1.471  1.00 90.28           C  
ATOM   1379  N   VAL A  91     -10.554   5.998   5.736  1.00 90.46           N  
ATOM   1380  H   VAL A  91     -10.857   5.232   5.151  1.00 90.46           H  
ATOM   1381  CA  VAL A  91      -9.099   6.229   5.830  1.00 90.46           C  
ATOM   1382  HA  VAL A  91      -8.923   7.220   6.248  1.00 90.46           H  
ATOM   1383  C   VAL A  91      -8.473   6.211   4.436  1.00 90.46           C  
ATOM   1384  CB  VAL A  91      -8.448   5.182   6.764  1.00 90.46           C  
ATOM   1385  HB  VAL A  91      -8.927   4.218   6.593  1.00 90.46           H  
ATOM   1386  O   VAL A  91      -8.894   5.442   3.577  1.00 90.46           O  
ATOM   1387  CG1 VAL A  91      -6.935   4.968   6.593  1.00 90.46           C  
ATOM   1388 HG11 VAL A  91      -6.722   4.556   5.606  1.00 90.46           H  
ATOM   1389 HG12 VAL A  91      -6.577   4.258   7.338  1.00 90.46           H  
ATOM   1390 HG13 VAL A  91      -6.398   5.908   6.718  1.00 90.46           H  
ATOM   1391  CG2 VAL A  91      -8.678   5.591   8.222  1.00 90.46           C  
ATOM   1392 HG21 VAL A  91      -9.739   5.760   8.407  1.00 90.46           H  
ATOM   1393 HG22 VAL A  91      -8.130   6.507   8.447  1.00 90.46           H  
ATOM   1394 HG23 VAL A  91      -8.329   4.794   8.879  1.00 90.46           H  
ATOM   1395  N   GLU A  92      -7.440   7.023   4.216  1.00 92.46           N  
ATOM   1396  H   GLU A  92      -7.110   7.581   4.990  1.00 92.46           H  
ATOM   1397  CA  GLU A  92      -6.599   6.972   3.014  1.00 92.46           C  
ATOM   1398  HA  GLU A  92      -6.959   6.178   2.360  1.00 92.46           H  
ATOM   1399  C   GLU A  92      -5.146   6.646   3.386  1.00 92.46           C  
ATOM   1400  CB  GLU A  92      -6.679   8.295   2.231  1.00 92.46           C  
ATOM   1401  HB2 GLU A  92      -5.971   8.995   2.674  1.00 92.46           H  
ATOM   1402  HB3 GLU A  92      -7.685   8.708   2.303  1.00 92.46           H  
ATOM   1403  O   GLU A  92      -4.617   7.135   4.385  1.00 92.46           O  
ATOM   1404  CG  GLU A  92      -6.317   8.149   0.746  1.00 92.46           C  
ATOM   1405  HG2 GLU A  92      -5.406   7.556   0.658  1.00 92.46           H  
ATOM   1406  HG3 GLU A  92      -7.115   7.613   0.231  1.00 92.46           H  
ATOM   1407  CD  GLU A  92      -6.074   9.501   0.059  1.00 92.46           C  
ATOM   1408  OE1 GLU A  92      -5.495   9.496  -1.050  1.00 92.46           O  
ATOM   1409  OE2 GLU A  92      -6.351  10.579   0.631  1.00 92.46           O  
ATOM   1410  N   VAL A  93      -4.482   5.854   2.548  1.00 88.81           N  
ATOM   1411  H   VAL A  93      -5.004   5.427   1.797  1.00 88.81           H  
ATOM   1412  CA  VAL A  93      -3.042   5.598   2.587  1.00 88.81           C  
ATOM   1413  HA  VAL A  93      -2.578   6.274   3.306  1.00 88.81           H  
ATOM   1414  C   VAL A  93      -2.469   5.885   1.203  1.00 88.81           C  
ATOM   1415  CB  VAL A  93      -2.731   4.154   3.029  1.00 88.81           C  
ATOM   1416  HB  VAL A  93      -3.118   3.453   2.290  1.00 88.81           H  
ATOM   1417  O   VAL A  93      -2.774   5.187   0.233  1.00 88.81           O  
ATOM   1418  CG1 VAL A  93      -1.217   3.939   3.157  1.00 88.81           C  
ATOM   1419 HG11 VAL A  93      -0.808   4.632   3.892  1.00 88.81           H  
ATOM   1420 HG12 VAL A  93      -1.014   2.917   3.474  1.00 88.81           H  
ATOM   1421 HG13 VAL A  93      -0.729   4.101   2.196  1.00 88.81           H  
ATOM   1422  CG2 VAL A  93      -3.366   3.820   4.384  1.00 88.81           C  
ATOM   1423 HG21 VAL A  93      -3.024   2.841   4.719  1.00 88.81           H  
ATOM   1424 HG22 VAL A  93      -4.451   3.794   4.289  1.00 88.81           H  
ATOM   1425 HG23 VAL A  93      -3.095   4.574   5.123  1.00 88.81           H  
ATOM   1426  N   ARG A  94      -1.606   6.897   1.093  1.00 89.00           N  
ATOM   1427  H   ARG A  94      -1.430   7.452   1.918  1.00 89.00           H  
ATOM   1428  CA  ARG A  94      -0.821   7.170  -0.124  1.00 89.00           C  
ATOM   1429  HA  ARG A  94      -1.230   6.584  -0.948  1.00 89.00           H  
ATOM   1430  C   ARG A  94       0.601   6.687   0.115  1.00 89.00           C  
ATOM   1431  CB  ARG A  94      -0.879   8.651  -0.555  1.00 89.00           C  
ATOM   1432  HB2 ARG A  94      -0.718   8.699  -1.632  1.00 89.00           H  
ATOM   1433  HB3 ARG A  94      -0.071   9.207  -0.081  1.00 89.00           H  
ATOM   1434  O   ARG A  94       1.258   7.163   1.040  1.00 89.00           O  
ATOM   1435  CG  ARG A  94      -2.211   9.336  -0.210  1.00 89.00           C  
ATOM   1436  HG2 ARG A  94      -3.039   8.702  -0.527  1.00 89.00           H  
ATOM   1437  HG3 ARG A  94      -2.268   9.463   0.871  1.00 89.00           H  
ATOM   1438  CD  ARG A  94      -2.359  10.710  -0.868  1.00 89.00           C  
ATOM   1439  HD2 ARG A  94      -1.449  11.287  -0.707  1.00 89.00           H  
ATOM   1440  HD3 ARG A  94      -2.498  10.576  -1.941  1.00 89.00           H  
ATOM   1441  NE  ARG A  94      -3.535  11.396  -0.306  1.00 89.00           N  
ATOM   1442  HE  ARG A  94      -4.426  10.948  -0.465  1.00 89.00           H  
ATOM   1443  NH1 ARG A  94      -2.476  13.026   0.900  1.00 89.00           N  
ATOM   1444 HH11 ARG A  94      -1.616  12.858   0.399  1.00 89.00           H  
ATOM   1445 HH12 ARG A  94      -2.514  13.689   1.661  1.00 89.00           H  
ATOM   1446  NH2 ARG A  94      -4.633  12.615   1.258  1.00 89.00           N  
ATOM   1447 HH21 ARG A  94      -5.425  12.006   1.109  1.00 89.00           H  
ATOM   1448 HH22 ARG A  94      -4.613  13.263   2.032  1.00 89.00           H  
ATOM   1449  CZ  ARG A  94      -3.544  12.347   0.609  1.00 89.00           C  
ATOM   1450  N   VAL A  95       1.067   5.734  -0.687  1.00 84.70           N  
ATOM   1451  H   VAL A  95       0.502   5.425  -1.466  1.00 84.70           H  
ATOM   1452  CA  VAL A  95       2.443   5.232  -0.616  1.00 84.70           C  
ATOM   1453  HA  VAL A  95       2.904   5.534   0.323  1.00 84.70           H  
ATOM   1454  C   VAL A  95       3.209   5.883  -1.752  1.00 84.70           C  
ATOM   1455  CB  VAL A  95       2.494   3.696  -0.680  1.00 84.70           C  
ATOM   1456  HB  VAL A  95       2.050   3.355  -1.615  1.00 84.70           H  
ATOM   1457  O   VAL A  95       2.982   5.578  -2.917  1.00 84.70           O  
ATOM   1458  CG1 VAL A  95       3.937   3.188  -0.596  1.00 84.70           C  
ATOM   1459 HG11 VAL A  95       4.514   3.547  -1.448  1.00 84.70           H  
ATOM   1460 HG12 VAL A  95       4.402   3.541   0.324  1.00 84.70           H  
ATOM   1461 HG13 VAL A  95       3.952   2.098  -0.613  1.00 84.70           H  
ATOM   1462  CG2 VAL A  95       1.709   3.071   0.481  1.00 84.70           C  
ATOM   1463 HG21 VAL A  95       0.657   3.347   0.412  1.00 84.70           H  
ATOM   1464 HG22 VAL A  95       2.108   3.415   1.435  1.00 84.70           H  
ATOM   1465 HG23 VAL A  95       1.778   1.984   0.429  1.00 84.70           H  
ATOM   1466  N   GLU A  96       4.086   6.820  -1.415  1.00 84.09           N  
ATOM   1467  H   GLU A  96       4.229   7.014  -0.434  1.00 84.09           H  
ATOM   1468  CA  GLU A  96       4.851   7.605  -2.375  1.00 84.09           C  
ATOM   1469  HA  GLU A  96       4.593   7.290  -3.386  1.00 84.09           H  
ATOM   1470  C   GLU A  96       6.343   7.326  -2.198  1.00 84.09           C  
ATOM   1471  CB  GLU A  96       4.495   9.096  -2.263  1.00 84.09           C  
ATOM   1472  HB2 GLU A  96       4.639   9.437  -1.237  1.00 84.09           H  
ATOM   1473  HB3 GLU A  96       5.165   9.657  -2.914  1.00 84.09           H  
ATOM   1474  O   GLU A  96       7.022   7.900  -1.343  1.00 84.09           O  
ATOM   1475  CG  GLU A  96       3.043   9.373  -2.691  1.00 84.09           C  
ATOM   1476  HG2 GLU A  96       2.360   8.849  -2.022  1.00 84.09           H  
ATOM   1477  HG3 GLU A  96       2.887   8.988  -3.699  1.00 84.09           H  
ATOM   1478  CD  GLU A  96       2.733  10.872  -2.673  1.00 84.09           C  
ATOM   1479  OE1 GLU A  96       1.863  11.300  -1.879  1.00 84.09           O  
ATOM   1480  OE2 GLU A  96       3.390  11.625  -3.435  1.00 84.09           O  
ATOM   1481  N   PHE A  97       6.855   6.425  -3.030  1.00 78.78           N  
ATOM   1482  H   PHE A  97       6.243   5.988  -3.705  1.00 78.78           H  
ATOM   1483  CA  PHE A  97       8.283   6.228  -3.203  1.00 78.78           C  
ATOM   1484  HA  PHE A  97       8.748   6.127  -2.222  1.00 78.78           H  
ATOM   1485  C   PHE A  97       8.895   7.445  -3.900  1.00 78.78           C  
ATOM   1486  CB  PHE A  97       8.553   4.939  -3.988  1.00 78.78           C  
ATOM   1487  HB2 PHE A  97       9.626   4.854  -4.157  1.00 78.78           H  
ATOM   1488  HB3 PHE A  97       8.072   5.013  -4.964  1.00 78.78           H  
ATOM   1489  O   PHE A  97       8.395   7.935  -4.921  1.00 78.78           O  
ATOM   1490  CG  PHE A  97       8.080   3.679  -3.293  1.00 78.78           C  
ATOM   1491  CD1 PHE A  97       8.862   3.110  -2.272  1.00 78.78           C  
ATOM   1492  HD1 PHE A  97       9.798   3.569  -1.988  1.00 78.78           H  
ATOM   1493  CD2 PHE A  97       6.861   3.073  -3.652  1.00 78.78           C  
ATOM   1494  HD2 PHE A  97       6.245   3.495  -4.433  1.00 78.78           H  
ATOM   1495  CE1 PHE A  97       8.424   1.944  -1.620  1.00 78.78           C  
ATOM   1496  HE1 PHE A  97       9.011   1.524  -0.816  1.00 78.78           H  
ATOM   1497  CE2 PHE A  97       6.433   1.904  -3.006  1.00 78.78           C  
ATOM   1498  HE2 PHE A  97       5.501   1.444  -3.300  1.00 78.78           H  
ATOM   1499  CZ  PHE A  97       7.217   1.332  -1.993  1.00 78.78           C  
ATOM   1500  HZ  PHE A  97       6.896   0.426  -1.500  1.00 78.78           H  
ATOM   1501  N   GLU A  98      10.015   7.908  -3.360  1.00 75.15           N  
ATOM   1502  H   GLU A  98      10.380   7.426  -2.551  1.00 75.15           H  
ATOM   1503  CA  GLU A  98      10.950   8.744  -4.105  1.00 75.15           C  
ATOM   1504  HA  GLU A  98      10.398   9.555  -4.579  1.00 75.15           H  
ATOM   1505  C   GLU A  98      11.602   7.905  -5.222  1.00 75.15           C  
ATOM   1506  CB  GLU A  98      11.974   9.354  -3.131  1.00 75.15           C  
ATOM   1507  HB2 GLU A  98      12.782   9.824  -3.693  1.00 75.15           H  
ATOM   1508  HB3 GLU A  98      12.397   8.568  -2.505  1.00 75.15           H  
ATOM   1509  O   GLU A  98      11.646   6.674  -5.115  1.00 75.15           O  
ATOM   1510  CG  GLU A  98      11.289  10.419  -2.255  1.00 75.15           C  
ATOM   1511  HG2 GLU A  98      10.429   9.974  -1.754  1.00 75.15           H  
ATOM   1512  HG3 GLU A  98      10.918  11.215  -2.900  1.00 75.15           H  
ATOM   1513  CD  GLU A  98      12.194  11.033  -1.182  1.00 75.15           C  
ATOM   1514  OE1 GLU A  98      11.636  11.709  -0.287  1.00 75.15           O  
ATOM   1515  OE2 GLU A  98      13.426  10.828  -1.199  1.00 75.15           O  
ATOM   1516  N   PRO A  99      12.067   8.527  -6.319  1.00 64.75           N  
ATOM   1517  CA  PRO A  99      12.877   7.817  -7.300  1.00 64.75           C  
ATOM   1518  HA  PRO A  99      12.323   6.970  -7.705  1.00 64.75           H  
ATOM   1519  C   PRO A  99      14.177   7.306  -6.663  1.00 64.75           C  
ATOM   1520  CB  PRO A  99      13.151   8.832  -8.416  1.00 64.75           C  
ATOM   1521  HB2 PRO A  99      12.340   8.804  -9.143  1.00 64.75           H  
ATOM   1522  HB3 PRO A  99      14.108   8.660  -8.910  1.00 64.75           H  
ATOM   1523  O   PRO A  99      14.663   7.852  -5.670  1.00 64.75           O  
ATOM   1524  CG  PRO A  99      13.128  10.168  -7.674  1.00 64.75           C  
ATOM   1525  HG2 PRO A  99      12.898  11.001  -8.338  1.00 64.75           H  
ATOM   1526  HG3 PRO A  99      14.083  10.331  -7.174  1.00 64.75           H  
ATOM   1527  CD  PRO A  99      12.041   9.952  -6.624  1.00 64.75           C  
ATOM   1528  HD2 PRO A  99      12.254  10.565  -5.748  1.00 64.75           H  
ATOM   1529  HD3 PRO A  99      11.069  10.214  -7.042  1.00 64.75           H  
ATOM   1530  N   ILE A 100      14.764   6.284  -7.284  1.00 66.26           N  
ATOM   1531  H   ILE A 100      14.310   5.910  -8.105  1.00 66.26           H  
ATOM   1532  CA  ILE A 100      16.215   6.100  -7.247  1.00 66.26           C  
ATOM   1533  HA  ILE A 100      16.618   6.667  -6.407  1.00 66.26           H  
ATOM   1534  C   ILE A 100      16.727   6.738  -8.539  1.00 66.26           C  
ATOM   1535  CB  ILE A 100      16.655   4.627  -7.075  1.00 66.26           C  
ATOM   1536  HB  ILE A 100      16.682   4.148  -8.053  1.00 66.26           H  
ATOM   1537  O   ILE A 100      16.161   6.505  -9.606  1.00 66.26           O  
ATOM   1538  CG1 ILE A 100      15.688   3.822  -6.172  1.00 66.26           C  
ATOM   1539 HG12 ILE A 100      14.710   3.782  -6.653  1.00 66.26           H  
ATOM   1540 HG13 ILE A 100      15.574   4.339  -5.219  1.00 66.26           H  
ATOM   1541  CG2 ILE A 100      18.078   4.643  -6.487  1.00 66.26           C  
ATOM   1542 HG21 ILE A 100      18.071   5.082  -5.489  1.00 66.26           H  
ATOM   1543 HG22 ILE A 100      18.743   5.222  -7.127  1.00 66.26           H  
ATOM   1544 HG23 ILE A 100      18.481   3.632  -6.421  1.00 66.26           H  
ATOM   1545  CD1 ILE A 100      16.105   2.369  -5.905  1.00 66.26           C  
ATOM   1546 HD11 ILE A 100      16.299   1.859  -6.849  1.00 66.26           H  
ATOM   1547 HD12 ILE A 100      15.300   1.854  -5.381  1.00 66.26           H  
ATOM   1548 HD13 ILE A 100      16.997   2.336  -5.280  1.00 66.26           H  
ATOM   1549  N   GLU A 101      17.715   7.613  -8.421  1.00 66.52           N  
ATOM   1550  H   GLU A 101      18.181   7.702  -7.529  1.00 66.52           H  
ATOM   1551  CA  GLU A 101      18.174   8.502  -9.492  1.00 66.52           C  
ATOM   1552  HA  GLU A 101      17.547   8.398 -10.377  1.00 66.52           H  
ATOM   1553  C   GLU A 101      19.616   8.146  -9.865  1.00 66.52           C  
ATOM   1554  CB  GLU A 101      18.116   9.965  -9.000  1.00 66.52           C  
ATOM   1555  HB2 GLU A 101      18.466  10.621  -9.797  1.00 66.52           H  
ATOM   1556  HB3 GLU A 101      18.804  10.053  -8.159  1.00 66.52           H  
ATOM   1557  O   GLU A 101      20.393   7.835  -8.964  1.00 66.52           O  
ATOM   1558  CG  GLU A 101      16.725  10.445  -8.543  1.00 66.52           C  
ATOM   1559  HG2 GLU A 101      16.323   9.739  -7.816  1.00 66.52           H  
ATOM   1560  HG3 GLU A 101      16.059  10.449  -9.406  1.00 66.52           H  
ATOM   1561  CD  GLU A 101      16.742  11.838  -7.884  1.00 66.52           C  
ATOM   1562  OE1 GLU A 101      15.688  12.515  -7.950  1.00 66.52           O  
ATOM   1563  OE2 GLU A 101      17.774  12.199  -7.266  1.00 66.52           O  
ATOM   1564  N   ASP A 102      19.996   8.292 -11.135  1.00 67.60           N  
ATOM   1565  H   ASP A 102      19.298   8.522 -11.828  1.00 67.60           H  
ATOM   1566  CA  ASP A 102      21.400   8.403 -11.578  1.00 67.60           C  
ATOM   1567  HA  ASP A 102      22.002   7.640 -11.084  1.00 67.60           H  
ATOM   1568  C   ASP A 102      21.960   9.795 -11.187  1.00 67.60           C  
ATOM   1569  CB  ASP A 102      21.439   8.124 -13.097  1.00 67.60           C  
ATOM   1570  HB2 ASP A 102      21.010   7.137 -13.273  1.00 67.60           H  
ATOM   1571  HB3 ASP A 102      20.796   8.852 -13.591  1.00 67.60           H  
ATOM   1572  O   ASP A 102      21.194  10.720 -10.888  1.00 67.60           O  
ATOM   1573  CG  ASP A 102      22.819   8.165 -13.775  1.00 67.60           C  
ATOM   1574  OD1 ASP A 102      23.852   8.310 -13.080  1.00 67.60           O  
ATOM   1575  OD2 ASP A 102      22.829   8.152 -15.024  1.00 67.60           O  
ATOM   1576  N   LYS A 103      23.281   9.949 -11.077  1.00 71.15           N  
ATOM   1577  H   LYS A 103      23.819   9.168 -11.426  1.00 71.15           H  
ATOM   1578  CA  LYS A 103      23.993  11.223 -10.830  1.00 71.15           C  
ATOM   1579  HA  LYS A 103      23.404  12.033 -11.261  1.00 71.15           H  
ATOM   1580  C   LYS A 103      25.351  11.335 -11.536  1.00 71.15           C  
ATOM   1581  CB  LYS A 103      24.162  11.463  -9.314  1.00 71.15           C  
ATOM   1582  HB2 LYS A 103      24.093  10.511  -8.787  1.00 71.15           H  
ATOM   1583  HB3 LYS A 103      25.164  11.841  -9.112  1.00 71.15           H  
ATOM   1584  O   LYS A 103      25.805  12.466 -11.704  1.00 71.15           O  
ATOM   1585  CG  LYS A 103      23.156  12.497  -8.757  1.00 71.15           C  
ATOM   1586  HG2 LYS A 103      23.652  13.468  -8.749  1.00 71.15           H  
ATOM   1587  HG3 LYS A 103      22.288  12.588  -9.409  1.00 71.15           H  
ATOM   1588  CD  LYS A 103      22.670  12.183  -7.328  1.00 71.15           C  
ATOM   1589  HD2 LYS A 103      23.472  11.701  -6.770  1.00 71.15           H  
ATOM   1590  HD3 LYS A 103      22.428  13.121  -6.829  1.00 71.15           H  
ATOM   1591  CE  LYS A 103      21.413  11.298  -7.297  1.00 71.15           C  
ATOM   1592  HE2 LYS A 103      20.553  11.874  -7.639  1.00 71.15           H  
ATOM   1593  HE3 LYS A 103      21.224  10.982  -6.271  1.00 71.15           H  
ATOM   1594  NZ  LYS A 103      21.581  10.117  -8.162  1.00 71.15           N  
ATOM   1595  HZ1 LYS A 103      22.422   9.597  -7.954  1.00 71.15           H  
ATOM   1596  HZ2 LYS A 103      21.640  10.388  -9.133  1.00 71.15           H  
ATOM   1597  HZ3 LYS A 103      20.842   9.432  -8.099  1.00 71.15           H  
ATOM   1598  N   ASP A 104      25.965  10.230 -11.964  1.00 74.17           N  
ATOM   1599  H   ASP A 104      25.505   9.338 -11.853  1.00 74.17           H  
ATOM   1600  CA  ASP A 104      27.217  10.239 -12.740  1.00 74.17           C  
ATOM   1601  HA  ASP A 104      27.734  11.183 -12.567  1.00 74.17           H  
ATOM   1602  C   ASP A 104      26.955  10.195 -14.264  1.00 74.17           C  
ATOM   1603  CB  ASP A 104      28.162   9.131 -12.240  1.00 74.17           C  
ATOM   1604  HB2 ASP A 104      28.903   8.928 -13.013  1.00 74.17           H  
ATOM   1605  HB3 ASP A 104      27.598   8.213 -12.072  1.00 74.17           H  
ATOM   1606  O   ASP A 104      27.744  10.747 -15.033  1.00 74.17           O  
ATOM   1607  CG  ASP A 104      28.913   9.546 -10.962  1.00 74.17           C  
ATOM   1608  OD1 ASP A 104      29.776  10.452 -11.059  1.00 74.17           O  
ATOM   1609  OD2 ASP A 104      28.645   8.962  -9.887  1.00 74.17           O  
ATOM   1610  N   GLY A 105      25.792   9.687 -14.702  1.00 71.80           N  
ATOM   1611  H   GLY A 105      25.206   9.183 -14.052  1.00 71.80           H  
ATOM   1612  CA  GLY A 105      25.202  10.006 -16.010  1.00 71.80           C  
ATOM   1613  HA2 GLY A 105      25.651  10.919 -16.399  1.00 71.80           H  
ATOM   1614  HA3 GLY A 105      24.140  10.197 -15.853  1.00 71.80           H  
ATOM   1615  C   GLY A 105      25.301   8.936 -17.102  1.00 71.80           C  
ATOM   1616  O   GLY A 105      25.176   9.283 -18.279  1.00 71.80           O  
ATOM   1617  N   ASP A 106      25.539   7.670 -16.752  1.00 72.56           N  
ATOM   1618  H   ASP A 106      25.594   7.451 -15.767  1.00 72.56           H  
ATOM   1619  CA  ASP A 106      25.595   6.537 -17.692  1.00 72.56           C  
ATOM   1620  HA  ASP A 106      25.659   6.937 -18.704  1.00 72.56           H  
ATOM   1621  C   ASP A 106      24.333   5.647 -17.694  1.00 72.56           C  
ATOM   1622  CB  ASP A 106      26.888   5.732 -17.469  1.00 72.56           C  
ATOM   1623  HB2 ASP A 106      27.735   6.393 -17.651  1.00 72.56           H  
ATOM   1624  HB3 ASP A 106      26.936   4.931 -18.207  1.00 72.56           H  
ATOM   1625  O   ASP A 106      24.197   4.779 -18.560  1.00 72.56           O  
ATOM   1626  CG  ASP A 106      27.030   5.119 -16.071  1.00 72.56           C  
ATOM   1627  OD1 ASP A 106      25.988   4.919 -15.405  1.00 72.56           O  
ATOM   1628  OD2 ASP A 106      28.196   4.871 -15.688  1.00 72.56           O  
ATOM   1629  N   GLY A 107      23.379   5.890 -16.788  1.00 65.07           N  
ATOM   1630  H   GLY A 107      23.525   6.644 -16.133  1.00 65.07           H  
ATOM   1631  CA  GLY A 107      22.148   5.110 -16.645  1.00 65.07           C  
ATOM   1632  HA2 GLY A 107      21.371   5.777 -16.270  1.00 65.07           H  
ATOM   1633  HA3 GLY A 107      21.841   4.735 -17.621  1.00 65.07           H  
ATOM   1634  C   GLY A 107      22.228   3.917 -15.684  1.00 65.07           C  
ATOM   1635  O   GLY A 107      21.223   3.218 -15.527  1.00 65.07           O  
ATOM   1636  N   TYR A 108      23.363   3.676 -15.020  1.00 64.97           N  
ATOM   1637  H   TYR A 108      24.170   4.259 -15.192  1.00 64.97           H  
ATOM   1638  CA  TYR A 108      23.423   2.769 -13.870  1.00 64.97           C  
ATOM   1639  HA  TYR A 108      22.805   1.896 -14.079  1.00 64.97           H  
ATOM   1640  C   TYR A 108      22.826   3.431 -12.607  1.00 64.97           C  
ATOM   1641  CB  TYR A 108      24.865   2.270 -13.653  1.00 64.97           C  
ATOM   1642  HB2 TYR A 108      24.918   1.784 -12.678  1.00 64.97           H  
ATOM   1643  HB3 TYR A 108      25.537   3.128 -13.610  1.00 64.97           H  
ATOM   1644  O   TYR A 108      22.544   4.627 -12.557  1.00 64.97           O  
ATOM   1645  CG  TYR A 108      25.421   1.272 -14.661  1.00 64.97           C  
ATOM   1646  CD1 TYR A 108      26.135  -0.342 -14.030  1.00 64.97           C  
ATOM   1647  HD1 TYR A 108      26.048  -0.584 -12.981  1.00 64.97           H  
ATOM   1648  CD2 TYR A 108      25.571   1.713 -16.497  1.00 64.97           C  
ATOM   1649  HD2 TYR A 108      25.212   2.669 -16.850  1.00 64.97           H  
ATOM   1650  CE1 TYR A 108      27.059  -1.489 -15.189  1.00 64.97           C  
ATOM   1651  HE1 TYR A 108      27.470  -2.417 -14.819  1.00 64.97           H  
ATOM   1652  CE2 TYR A 108      26.423   0.534 -17.674  1.00 64.97           C  
ATOM   1653  HE2 TYR A 108      26.512   0.788 -18.720  1.00 64.97           H  
ATOM   1654  OH  TYR A 108      27.855  -1.888 -17.882  1.00 64.97           O  
ATOM   1655  HH  TYR A 108      28.008  -2.743 -17.475  1.00 64.97           H  
ATOM   1656  CZ  TYR A 108      27.200  -1.047 -17.034  1.00 64.97           C  
ATOM   1657  N   ILE A 109      22.609   2.626 -11.562  1.00 64.06           N  
ATOM   1658  H   ILE A 109      22.862   1.654 -11.663  1.00 64.06           H  
ATOM   1659  CA  ILE A 109      22.149   3.066 -10.236  1.00 64.06           C  
ATOM   1660  HA  ILE A 109      22.234   4.149 -10.151  1.00 64.06           H  
ATOM   1661  C   ILE A 109      23.069   2.437  -9.190  1.00 64.06           C  
ATOM   1662  CB  ILE A 109      20.674   2.651 -10.013  1.00 64.06           C  
ATOM   1663  HB  ILE A 109      20.600   1.582 -10.216  1.00 64.06           H  
ATOM   1664  O   ILE A 109      23.189   1.210  -9.135  1.00 64.06           O  
ATOM   1665  CG1 ILE A 109      19.681   3.355 -10.968  1.00 64.06           C  
ATOM   1666 HG12 ILE A 109      19.977   3.162 -11.999  1.00 64.06           H  
ATOM   1667 HG13 ILE A 109      18.696   2.907 -10.833  1.00 64.06           H  
ATOM   1668  CG2 ILE A 109      20.238   2.859  -8.552  1.00 64.06           C  
ATOM   1669 HG21 ILE A 109      20.465   3.878  -8.238  1.00 64.06           H  
ATOM   1670 HG22 ILE A 109      19.169   2.669  -8.462  1.00 64.06           H  
ATOM   1671 HG23 ILE A 109      20.765   2.163  -7.899  1.00 64.06           H  
ATOM   1672  CD1 ILE A 109      19.540   4.872 -10.781  1.00 64.06           C  
ATOM   1673 HD11 ILE A 109      19.154   5.101  -9.788  1.00 64.06           H  
ATOM   1674 HD12 ILE A 109      18.842   5.261 -11.523  1.00 64.06           H  
ATOM   1675 HD13 ILE A 109      20.503   5.362 -10.920  1.00 64.06           H  
ATOM   1676  N   SER A 110      23.722   3.236  -8.341  1.00 67.15           N  
ATOM   1677  H   SER A 110      23.602   4.238  -8.385  1.00 67.15           H  
ATOM   1678  CA  SER A 110      24.665   2.676  -7.370  1.00 67.15           C  
ATOM   1679  HA  SER A 110      25.217   1.886  -7.879  1.00 67.15           H  
ATOM   1680  C   SER A 110      23.968   2.043  -6.160  1.00 67.15           C  
ATOM   1681  CB  SER A 110      25.708   3.707  -6.930  1.00 67.15           C  
ATOM   1682  HB2 SER A 110      26.068   4.268  -7.792  1.00 67.15           H  
ATOM   1683  HB3 SER A 110      26.552   3.187  -6.474  1.00 67.15           H  
ATOM   1684  O   SER A 110      22.892   2.456  -5.716  1.00 67.15           O  
ATOM   1685  OG  SER A 110      25.155   4.584  -5.977  1.00 67.15           O  
ATOM   1686  HG  SER A 110      24.666   5.214  -6.511  1.00 67.15           H  
ATOM   1687  N   ALA A 111      24.654   1.089  -5.527  1.00 67.74           N  
ATOM   1688  H   ALA A 111      25.499   0.739  -5.955  1.00 67.74           H  
ATOM   1689  CA  ALA A 111      24.233   0.535  -4.241  1.00 67.74           C  
ATOM   1690  HA  ALA A 111      23.234   0.115  -4.360  1.00 67.74           H  
ATOM   1691  C   ALA A 111      24.157   1.599  -3.121  1.00 67.74           C  
ATOM   1692  CB  ALA A 111      25.192  -0.603  -3.872  1.00 67.74           C  
ATOM   1693  HB1 ALA A 111      25.184  -1.361  -4.655  1.00 67.74           H  
ATOM   1694  HB2 ALA A 111      26.204  -0.217  -3.749  1.00 67.74           H  
ATOM   1695  HB3 ALA A 111      24.868  -1.061  -2.937  1.00 67.74           H  
ATOM   1696  O   ALA A 111      23.427   1.406  -2.149  1.00 67.74           O  
ATOM   1697  N   ALA A 112      24.867   2.727  -3.251  1.00 69.16           N  
ATOM   1698  H   ALA A 112      25.368   2.885  -4.114  1.00 69.16           H  
ATOM   1699  CA  ALA A 112      24.798   3.840  -2.304  1.00 69.16           C  
ATOM   1700  HA  ALA A 112      24.806   3.441  -1.290  1.00 69.16           H  
ATOM   1701  C   ALA A 112      23.505   4.661  -2.461  1.00 69.16           C  
ATOM   1702  CB  ALA A 112      26.049   4.709  -2.483  1.00 69.16           C  
ATOM   1703  HB1 ALA A 112      26.037   5.518  -1.753  1.00 69.16           H  
ATOM   1704  HB2 ALA A 112      26.946   4.108  -2.334  1.00 69.16           H  
ATOM   1705  HB3 ALA A 112      26.067   5.141  -3.483  1.00 69.16           H  
ATOM   1706  O   ALA A 112      22.944   5.118  -1.468  1.00 69.16           O  
ATOM   1707  N   GLU A 113      22.994   4.803  -3.685  1.00 68.33           N  
ATOM   1708  H   GLU A 113      23.513   4.441  -4.472  1.00 68.33           H  
ATOM   1709  CA  GLU A 113      21.727   5.490  -3.969  1.00 68.33           C  
ATOM   1710  HA  GLU A 113      21.634   6.359  -3.317  1.00 68.33           H  
ATOM   1711  C   GLU A 113      20.524   4.588  -3.691  1.00 68.33           C  
ATOM   1712  CB  GLU A 113      21.732   5.984  -5.417  1.00 68.33           C  
ATOM   1713  HB2 GLU A 113      21.967   5.141  -6.068  1.00 68.33           H  
ATOM   1714  HB3 GLU A 113      20.743   6.357  -5.684  1.00 68.33           H  
ATOM   1715  O   GLU A 113      19.524   5.047  -3.137  1.00 68.33           O  
ATOM   1716  CG  GLU A 113      22.751   7.124  -5.572  1.00 68.33           C  
ATOM   1717  HG2 GLU A 113      23.578   7.003  -4.873  1.00 68.33           H  
ATOM   1718  HG3 GLU A 113      22.257   8.062  -5.319  1.00 68.33           H  
ATOM   1719  CD  GLU A 113      23.344   7.194  -6.976  1.00 68.33           C  
ATOM   1720  OE1 GLU A 113      23.419   8.331  -7.486  1.00 68.33           O  
ATOM   1721  OE2 GLU A 113      23.761   6.124  -7.477  1.00 68.33           O  
ATOM   1722  N   ALA A 114      20.651   3.282  -3.942  1.00 68.22           N  
ATOM   1723  H   ALA A 114      21.458   2.971  -4.463  1.00 68.22           H  
ATOM   1724  CA  ALA A 114      19.713   2.286  -3.429  1.00 68.22           C  
ATOM   1725  HA  ALA A 114      18.718   2.526  -3.803  1.00 68.22           H  
ATOM   1726  C   ALA A 114      19.647   2.309  -1.886  1.00 68.22           C  
ATOM   1727  CB  ALA A 114      20.121   0.915  -3.972  1.00 68.22           C  
ATOM   1728  HB1 ALA A 114      21.102   0.635  -3.587  1.00 68.22           H  
ATOM   1729  HB2 ALA A 114      20.157   0.942  -5.061  1.00 68.22           H  
ATOM   1730  HB3 ALA A 114      19.388   0.171  -3.659  1.00 68.22           H  
ATOM   1731  O   ALA A 114      18.555   2.258  -1.320  1.00 68.22           O  
ATOM   1732  N   ALA A 115      20.789   2.495  -1.210  1.00 67.93           N  
ATOM   1733  H   ALA A 115      21.656   2.475  -1.728  1.00 67.93           H  
ATOM   1734  CA  ALA A 115      20.885   2.735   0.236  1.00 67.93           C  
ATOM   1735  HA  ALA A 115      20.171   2.065   0.717  1.00 67.93           H  
ATOM   1736  C   ALA A 115      20.503   4.173   0.679  1.00 67.93           C  
ATOM   1737  CB  ALA A 115      22.281   2.321   0.715  1.00 67.93           C  
ATOM   1738  HB1 ALA A 115      22.483   1.290   0.425  1.00 67.93           H  
ATOM   1739  HB2 ALA A 115      23.033   2.976   0.274  1.00 67.93           H  
ATOM   1740  HB3 ALA A 115      22.335   2.399   1.801  1.00 67.93           H  
ATOM   1741  O   ALA A 115      20.682   4.537   1.846  1.00 67.93           O  
ATOM   1742  N   ALA A 116      19.969   4.988  -0.238  1.00 72.43           N  
ATOM   1743  H   ALA A 116      19.958   4.667  -1.195  1.00 72.43           H  
ATOM   1744  CA  ALA A 116      19.383   6.304   0.017  1.00 72.43           C  
ATOM   1745  HA  ALA A 116      19.358   6.469   1.094  1.00 72.43           H  
ATOM   1746  C   ALA A 116      17.923   6.418  -0.478  1.00 72.43           C  
ATOM   1747  CB  ALA A 116      20.295   7.371  -0.603  1.00 72.43           C  
ATOM   1748  HB1 ALA A 116      20.285   7.281  -1.689  1.00 72.43           H  
ATOM   1749  HB2 ALA A 116      21.316   7.239  -0.244  1.00 72.43           H  
ATOM   1750  HB3 ALA A 116      19.945   8.366  -0.325  1.00 72.43           H  
ATOM   1751  O   ALA A 116      17.304   7.482  -0.341  1.00 72.43           O  
ATOM   1752  N   ALA A 117      17.341   5.348  -1.032  1.00 75.34           N  
ATOM   1753  H   ALA A 117      17.886   4.504  -1.139  1.00 75.34           H  
ATOM   1754  CA  ALA A 117      15.956   5.327  -1.496  1.00 75.34           C  
ATOM   1755  HA  ALA A 117      15.820   6.168  -2.177  1.00 75.34           H  
ATOM   1756  C   ALA A 117      14.971   5.497  -0.322  1.00 75.34           C  
ATOM   1757  CB  ALA A 117      15.713   4.044  -2.298  1.00 75.34           C  
ATOM   1758  HB1 ALA A 117      15.777   3.170  -1.650  1.00 75.34           H  
ATOM   1759  HB2 ALA A 117      14.727   4.075  -2.761  1.00 75.34           H  
ATOM   1760  HB3 ALA A 117      16.470   3.954  -3.077  1.00 75.34           H  
ATOM   1761  O   ALA A 117      15.238   5.078   0.808  1.00 75.34           O  
ATOM   1762  N   LYS A 118      13.821   6.138  -0.566  1.00 84.13           N  
ATOM   1763  H   LYS A 118      13.614   6.405  -1.518  1.00 84.13           H  
ATOM   1764  CA  LYS A 118      12.864   6.535   0.485  1.00 84.13           C  
ATOM   1765  HA  LYS A 118      13.064   5.963   1.392  1.00 84.13           H  
ATOM   1766  C   LYS A 118      11.415   6.243   0.094  1.00 84.13           C  
ATOM   1767  CB  LYS A 118      13.065   8.023   0.816  1.00 84.13           C  
ATOM   1768  HB2 LYS A 118      12.193   8.398   1.351  1.00 84.13           H  
ATOM   1769  HB3 LYS A 118      13.149   8.571  -0.123  1.00 84.13           H  
ATOM   1770  O   LYS A 118      11.024   6.443  -1.053  1.00 84.13           O  
ATOM   1771  CG  LYS A 118      14.309   8.280   1.688  1.00 84.13           C  
ATOM   1772  HG2 LYS A 118      14.090   7.931   2.698  1.00 84.13           H  
ATOM   1773  HG3 LYS A 118      15.163   7.709   1.323  1.00 84.13           H  
ATOM   1774  CD  LYS A 118      14.690   9.771   1.747  1.00 84.13           C  
ATOM   1775  HD2 LYS A 118      13.846  10.385   1.433  1.00 84.13           H  
ATOM   1776  HD3 LYS A 118      14.903  10.023   2.786  1.00 84.13           H  
ATOM   1777  CE  LYS A 118      15.934  10.144   0.917  1.00 84.13           C  
ATOM   1778  HE2 LYS A 118      16.803   9.631   1.330  1.00 84.13           H  
ATOM   1779  HE3 LYS A 118      16.091  11.219   1.011  1.00 84.13           H  
ATOM   1780  NZ  LYS A 118      15.806   9.796  -0.519  1.00 84.13           N  
ATOM   1781  HZ1 LYS A 118      14.910  10.097  -0.875  1.00 84.13           H  
ATOM   1782  HZ2 LYS A 118      15.915   8.800  -0.645  1.00 84.13           H  
ATOM   1783  HZ3 LYS A 118      16.518  10.241  -1.080  1.00 84.13           H  
ATOM   1784  N   MET A 119      10.611   5.822   1.069  1.00 85.40           N  
ATOM   1785  H   MET A 119      11.021   5.708   1.986  1.00 85.40           H  
ATOM   1786  CA  MET A 119       9.169   5.596   0.944  1.00 85.40           C  
ATOM   1787  HA  MET A 119       8.840   5.849  -0.064  1.00 85.40           H  
ATOM   1788  C   MET A 119       8.423   6.491   1.935  1.00 85.40           C  
ATOM   1789  CB  MET A 119       8.846   4.113   1.191  1.00 85.40           C  
ATOM   1790  HB2 MET A 119       9.110   3.856   2.217  1.00 85.40           H  
ATOM   1791  HB3 MET A 119       9.448   3.494   0.525  1.00 85.40           H  
ATOM   1792  O   MET A 119       8.567   6.330   3.148  1.00 85.40           O  
ATOM   1793  CG  MET A 119       7.357   3.814   0.950  1.00 85.40           C  
ATOM   1794  HG2 MET A 119       6.749   4.523   1.512  1.00 85.40           H  
ATOM   1795  HG3 MET A 119       7.142   3.968  -0.108  1.00 85.40           H  
ATOM   1796  SD  MET A 119       6.803   2.145   1.405  1.00 85.40           S  
ATOM   1797  CE  MET A 119       7.021   2.226   3.194  1.00 85.40           C  
ATOM   1798  HE1 MET A 119       8.077   2.109   3.437  1.00 85.40           H  
ATOM   1799  HE2 MET A 119       6.674   3.189   3.569  1.00 85.40           H  
ATOM   1800  HE3 MET A 119       6.441   1.429   3.661  1.00 85.40           H  
ATOM   1801  N   ARG A 120       7.601   7.412   1.431  1.00 90.47           N  
ATOM   1802  H   ARG A 120       7.516   7.484   0.427  1.00 90.47           H  
ATOM   1803  CA  ARG A 120       6.694   8.243   2.234  1.00 90.47           C  
ATOM   1804  HA  ARG A 120       7.082   8.352   3.247  1.00 90.47           H  
ATOM   1805  C   ARG A 120       5.338   7.551   2.317  1.00 90.47           C  
ATOM   1806  CB  ARG A 120       6.572   9.645   1.608  1.00 90.47           C  
ATOM   1807  HB2 ARG A 120       5.872  10.238   2.196  1.00 90.47           H  
ATOM   1808  HB3 ARG A 120       6.179   9.556   0.595  1.00 90.47           H  
ATOM   1809  O   ARG A 120       4.778   7.182   1.289  1.00 90.47           O  
ATOM   1810  CG  ARG A 120       7.922  10.373   1.562  1.00 90.47           C  
ATOM   1811  HG2 ARG A 120       8.259  10.540   2.585  1.00 90.47           H  
ATOM   1812  HG3 ARG A 120       8.658   9.764   1.037  1.00 90.47           H  
ATOM   1813  CD  ARG A 120       7.843  11.730   0.865  1.00 90.47           C  
ATOM   1814  HD2 ARG A 120       7.481  11.580  -0.152  1.00 90.47           H  
ATOM   1815  HD3 ARG A 120       7.133  12.370   1.389  1.00 90.47           H  
ATOM   1816  NE  ARG A 120       9.178  12.353   0.811  1.00 90.47           N  
ATOM   1817  HE  ARG A 120       9.885  11.895   0.253  1.00 90.47           H  
ATOM   1818  NH1 ARG A 120       8.929  14.111   2.294  1.00 90.47           N  
ATOM   1819 HH11 ARG A 120       9.331  14.894   2.789  1.00 90.47           H  
ATOM   1820 HH12 ARG A 120       8.106  13.680   2.691  1.00 90.47           H  
ATOM   1821  NH2 ARG A 120      10.837  13.813   1.191  1.00 90.47           N  
ATOM   1822 HH21 ARG A 120      11.253  14.620   1.634  1.00 90.47           H  
ATOM   1823 HH22 ARG A 120      11.372  13.200   0.593  1.00 90.47           H  
ATOM   1824  CZ  ARG A 120       9.624  13.424   1.437  1.00 90.47           C  
ATOM   1825  N   VAL A 121       4.793   7.388   3.518  1.00 90.55           N  
ATOM   1826  H   VAL A 121       5.337   7.622   4.337  1.00 90.55           H  
ATOM   1827  CA  VAL A 121       3.429   6.883   3.730  1.00 90.55           C  
ATOM   1828  HA  VAL A 121       2.997   6.572   2.779  1.00 90.55           H  
ATOM   1829  C   VAL A 121       2.587   8.021   4.286  1.00 90.55           C  
ATOM   1830  CB  VAL A 121       3.403   5.659   4.665  1.00 90.55           C  
ATOM   1831  HB  VAL A 121       3.729   5.950   5.663  1.00 90.55           H  
ATOM   1832  O   VAL A 121       2.794   8.438   5.421  1.00 90.55           O  
ATOM   1833  CG1 VAL A 121       1.983   5.090   4.757  1.00 90.55           C  
ATOM   1834 HG11 VAL A 121       1.641   4.774   3.772  1.00 90.55           H  
ATOM   1835 HG12 VAL A 121       1.302   5.844   5.151  1.00 90.55           H  
ATOM   1836 HG13 VAL A 121       1.964   4.238   5.437  1.00 90.55           H  
ATOM   1837  CG2 VAL A 121       4.334   4.547   4.166  1.00 90.55           C  
ATOM   1838 HG21 VAL A 121       4.293   3.697   4.846  1.00 90.55           H  
ATOM   1839 HG22 VAL A 121       5.361   4.913   4.148  1.00 90.55           H  
ATOM   1840 HG23 VAL A 121       4.046   4.233   3.163  1.00 90.55           H  
ATOM   1841  N   ARG A 122       1.651   8.544   3.495  1.00 93.38           N  
ATOM   1842  H   ARG A 122       1.527   8.141   2.577  1.00 93.38           H  
ATOM   1843  CA  ARG A 122       0.710   9.584   3.931  1.00 93.38           C  
ATOM   1844  HA  ARG A 122       1.114  10.103   4.800  1.00 93.38           H  
ATOM   1845  C   ARG A 122      -0.579   8.916   4.382  1.00 93.38           C  
ATOM   1846  CB  ARG A 122       0.510  10.634   2.830  1.00 93.38           C  
ATOM   1847  HB2 ARG A 122       0.213  10.143   1.903  1.00 93.38           H  
ATOM   1848  HB3 ARG A 122      -0.278  11.325   3.130  1.00 93.38           H  
ATOM   1849  O   ARG A 122      -1.325   8.398   3.552  1.00 93.38           O  
ATOM   1850  CG  ARG A 122       1.812  11.418   2.619  1.00 93.38           C  
ATOM   1851  HG2 ARG A 122       2.626  10.729   2.394  1.00 93.38           H  
ATOM   1852  HG3 ARG A 122       2.052  11.953   3.537  1.00 93.38           H  
ATOM   1853  CD  ARG A 122       1.715  12.420   1.470  1.00 93.38           C  
ATOM   1854  HD2 ARG A 122       1.502  11.879   0.548  1.00 93.38           H  
ATOM   1855  HD3 ARG A 122       0.904  13.121   1.670  1.00 93.38           H  
ATOM   1856  NE  ARG A 122       2.983  13.158   1.358  1.00 93.38           N  
ATOM   1857  HE  ARG A 122       3.509  13.307   2.208  1.00 93.38           H  
ATOM   1858  NH1 ARG A 122       3.115  13.482  -0.923  1.00 93.38           N  
ATOM   1859 HH11 ARG A 122       3.662  13.721  -1.738  1.00 93.38           H  
ATOM   1860 HH12 ARG A 122       2.405  12.783  -1.089  1.00 93.38           H  
ATOM   1861  NH2 ARG A 122       4.697  14.261   0.442  1.00 93.38           N  
ATOM   1862 HH21 ARG A 122       5.187  14.688  -0.331  1.00 93.38           H  
ATOM   1863 HH22 ARG A 122       5.057  14.262   1.386  1.00 93.38           H  
ATOM   1864  CZ  ARG A 122       3.575  13.629   0.283  1.00 93.38           C  
ATOM   1865  N   LEU A 123      -0.786   8.888   5.694  1.00 94.86           N  
ATOM   1866  H   LEU A 123      -0.126   9.387   6.274  1.00 94.86           H  
ATOM   1867  CA  LEU A 123      -1.991   8.391   6.351  1.00 94.86           C  
ATOM   1868  HA  LEU A 123      -2.444   7.598   5.756  1.00 94.86           H  
ATOM   1869  C   LEU A 123      -2.992   9.536   6.495  1.00 94.86           C  
ATOM   1870  CB  LEU A 123      -1.642   7.856   7.753  1.00 94.86           C  
ATOM   1871  HB2 LEU A 123      -1.289   8.691   8.358  1.00 94.86           H  
ATOM   1872  HB3 LEU A 123      -2.563   7.489   8.206  1.00 94.86           H  
ATOM   1873  O   LEU A 123      -2.610  10.610   6.951  1.00 94.86           O  
ATOM   1874  CG  LEU A 123      -0.586   6.743   7.827  1.00 94.86           C  
ATOM   1875  HG  LEU A 123       0.364   7.104   7.432  1.00 94.86           H  
ATOM   1876  CD1 LEU A 123      -0.388   6.365   9.295  1.00 94.86           C  
ATOM   1877 HD11 LEU A 123      -0.011   7.227   9.846  1.00 94.86           H  
ATOM   1878 HD12 LEU A 123      -1.336   6.060   9.737  1.00 94.86           H  
ATOM   1879 HD13 LEU A 123       0.327   5.548   9.390  1.00 94.86           H  
ATOM   1880  CD2 LEU A 123      -1.013   5.509   7.034  1.00 94.86           C  
ATOM   1881 HD21 LEU A 123      -1.066   5.757   5.974  1.00 94.86           H  
ATOM   1882 HD22 LEU A 123      -1.994   5.175   7.371  1.00 94.86           H  
ATOM   1883 HD23 LEU A 123      -0.285   4.709   7.172  1.00 94.86           H  
ATOM   1884  N   ARG A 124      -4.262   9.300   6.175  1.00 95.64           N  
ATOM   1885  H   ARG A 124      -4.484   8.408   5.756  1.00 95.64           H  
ATOM   1886  CA  ARG A 124      -5.365  10.247   6.379  1.00 95.64           C  
ATOM   1887  HA  ARG A 124      -5.029  11.073   7.007  1.00 95.64           H  
ATOM   1888  C   ARG A 124      -6.527   9.561   7.082  1.00 95.64           C  
ATOM   1889  CB  ARG A 124      -5.815  10.800   5.020  1.00 95.64           C  
ATOM   1890  HB2 ARG A 124      -6.315  10.001   4.473  1.00 95.64           H  
ATOM   1891  HB3 ARG A 124      -4.953  11.147   4.451  1.00 95.64           H  
ATOM   1892  O   ARG A 124      -6.877   8.442   6.713  1.00 95.64           O  
ATOM   1893  CG  ARG A 124      -6.803  11.950   5.192  1.00 95.64           C  
ATOM   1894  HG2 ARG A 124      -7.662  11.615   5.774  1.00 95.64           H  
ATOM   1895  HG3 ARG A 124      -6.303  12.747   5.741  1.00 95.64           H  
ATOM   1896  CD  ARG A 124      -7.337  12.479   3.855  1.00 95.64           C  
ATOM   1897  HD2 ARG A 124      -7.838  11.669   3.325  1.00 95.64           H  
ATOM   1898  HD3 ARG A 124      -6.520  12.844   3.233  1.00 95.64           H  
ATOM   1899  NE  ARG A 124      -8.305  13.551   4.120  1.00 95.64           N  
ATOM   1900  HE  ARG A 124      -9.271  13.263   4.188  1.00 95.64           H  
ATOM   1901  NH1 ARG A 124      -6.828  15.196   4.778  1.00 95.64           N  
ATOM   1902 HH11 ARG A 124      -6.621  15.976   5.386  1.00 95.64           H  
ATOM   1903 HH12 ARG A 124      -6.077  14.734   4.285  1.00 95.64           H  
ATOM   1904  NH2 ARG A 124      -8.952  15.245   5.454  1.00 95.64           N  
ATOM   1905 HH21 ARG A 124      -8.704  15.896   6.185  1.00 95.64           H  
ATOM   1906 HH22 ARG A 124      -9.807  14.712   5.524  1.00 95.64           H  
ATOM   1907  CZ  ARG A 124      -8.020  14.669   4.759  1.00 95.64           C  
ATOM   1908  N   ASN A 125      -7.175  10.248   8.016  1.00 95.82           N  
ATOM   1909  H   ASN A 125      -6.830  11.163   8.269  1.00 95.82           H  
ATOM   1910  CA  ASN A 125      -8.418   9.795   8.634  1.00 95.82           C  
ATOM   1911  HA  ASN A 125      -8.748   8.858   8.187  1.00 95.82           H  
ATOM   1912  C   ASN A 125      -9.529  10.832   8.398  1.00 95.82           C  
ATOM   1913  CB  ASN A 125      -8.124   9.529  10.117  1.00 95.82           C  
ATOM   1914  HB2 ASN A 125      -7.339   8.778  10.204  1.00 95.82           H  
ATOM   1915  HB3 ASN A 125      -7.769  10.455  10.571  1.00 95.82           H  
ATOM   1916  O   ASN A 125      -9.480  11.932   8.938  1.00 95.82           O  
ATOM   1917  CG  ASN A 125      -9.324   9.049  10.904  1.00 95.82           C  
ATOM   1918  ND2 ASN A 125      -9.190   8.938  12.200  1.00 95.82           N  
ATOM   1919 HD21 ASN A 125      -8.297   9.107  12.641  1.00 95.82           H  
ATOM   1920 HD22 ASN A 125      -9.988   8.616  12.727  1.00 95.82           H  
ATOM   1921  OD1 ASN A 125     -10.383   8.741  10.378  1.00 95.82           O  
ATOM   1922  N   ASP A 126     -10.541  10.479   7.604  1.00 94.02           N  
ATOM   1923  H   ASP A 126     -10.563   9.532   7.254  1.00 94.02           H  
ATOM   1924  CA  ASP A 126     -11.738  11.308   7.369  1.00 94.02           C  
ATOM   1925  HA  ASP A 126     -11.536  12.338   7.666  1.00 94.02           H  
ATOM   1926  C   ASP A 126     -12.942  10.840   8.220  1.00 94.02           C  
ATOM   1927  CB  ASP A 126     -12.082  11.313   5.869  1.00 94.02           C  
ATOM   1928  HB2 ASP A 126     -13.086  11.712   5.728  1.00 94.02           H  
ATOM   1929  HB3 ASP A 126     -12.083  10.277   5.528  1.00 94.02           H  
ATOM   1930  O   ASP A 126     -14.045  11.369   8.084  1.00 94.02           O  
ATOM   1931  CG  ASP A 126     -11.144  12.139   4.982  1.00 94.02           C  
ATOM   1932  OD1 ASP A 126     -10.843  13.302   5.328  1.00 94.02           O  
ATOM   1933  OD2 ASP A 126     -10.764  11.650   3.888  1.00 94.02           O  
ATOM   1934  N   SER A 127     -12.761   9.834   9.086  1.00 92.71           N  
ATOM   1935  H   SER A 127     -11.825   9.475   9.206  1.00 92.71           H  
ATOM   1936  CA  SER A 127     -13.816   9.304   9.956  1.00 92.71           C  
ATOM   1937  HA  SER A 127     -14.747   9.317   9.389  1.00 92.71           H  
ATOM   1938  C   SER A 127     -14.040  10.151  11.215  1.00 92.71           C  
ATOM   1939  CB  SER A 127     -13.534   7.842  10.325  1.00 92.71           C  
ATOM   1940  HB2 SER A 127     -14.470   7.365  10.616  1.00 92.71           H  
ATOM   1941  HB3 SER A 127     -13.122   7.317   9.463  1.00 92.71           H  
ATOM   1942  O   SER A 127     -13.221  10.983  11.598  1.00 92.71           O  
ATOM   1943  OG  SER A 127     -12.636   7.723  11.400  1.00 92.71           O  
ATOM   1944  HG  SER A 127     -11.791   8.078  11.115  1.00 92.71           H  
ATOM   1945  N   SER A 128     -15.150   9.894  11.909  1.00 91.95           N  
ATOM   1946  H   SER A 128     -15.784   9.184  11.570  1.00 91.95           H  
ATOM   1947  CA  SER A 128     -15.502  10.525  13.187  1.00 91.95           C  
ATOM   1948  HA  SER A 128     -15.214  11.575  13.140  1.00 91.95           H  
ATOM   1949  C   SER A 128     -14.784   9.939  14.415  1.00 91.95           C  
ATOM   1950  CB  SER A 128     -17.022  10.465  13.366  1.00 91.95           C  
ATOM   1951  HB2 SER A 128     -17.488  11.101  12.614  1.00 91.95           H  
ATOM   1952  HB3 SER A 128     -17.295  10.833  14.355  1.00 91.95           H  
ATOM   1953  O   SER A 128     -15.024  10.402  15.531  1.00 91.95           O  
ATOM   1954  OG  SER A 128     -17.486   9.136  13.196  1.00 91.95           O  
ATOM   1955  HG  SER A 128     -18.442   9.123  13.284  1.00 91.95           H  
ATOM   1956  N   THR A 129     -13.901   8.951  14.244  1.00 92.11           N  
ATOM   1957  H   THR A 129     -13.719   8.622  13.306  1.00 92.11           H  
ATOM   1958  CA  THR A 129     -13.157   8.288  15.330  1.00 92.11           C  
ATOM   1959  HA  THR A 129     -13.363   8.798  16.272  1.00 92.11           H  
ATOM   1960  C   THR A 129     -11.652   8.310  15.074  1.00 92.11           C  
ATOM   1961  CB  THR A 129     -13.585   6.820  15.487  1.00 92.11           C  
ATOM   1962  HB  THR A 129     -12.915   6.333  16.195  1.00 92.11           H  
ATOM   1963  O   THR A 129     -11.249   8.164  13.924  1.00 92.11           O  
ATOM   1964  CG2 THR A 129     -15.010   6.706  16.025  1.00 92.11           C  
ATOM   1965 HG21 THR A 129     -15.079   7.207  16.991  1.00 92.11           H  
ATOM   1966 HG22 THR A 129     -15.712   7.167  15.330  1.00 92.11           H  
ATOM   1967 HG23 THR A 129     -15.269   5.654  16.151  1.00 92.11           H  
ATOM   1968  OG1 THR A 129     -13.531   6.140  14.250  1.00 92.11           O  
ATOM   1969  HG1 THR A 129     -12.700   6.368  13.827  1.00 92.11           H  
ATOM   1970  N   PRO A 130     -10.789   8.414  16.101  1.00 94.38           N  
ATOM   1971  CA  PRO A 130      -9.372   8.091  15.949  1.00 94.38           C  
ATOM   1972  HA  PRO A 130      -8.932   8.787  15.234  1.00 94.38           H  
ATOM   1973  C   PRO A 130      -9.180   6.651  15.448  1.00 94.38           C  
ATOM   1974  CB  PRO A 130      -8.736   8.308  17.326  1.00 94.38           C  
ATOM   1975  HB2 PRO A 130      -8.688   7.365  17.870  1.00 94.38           H  
ATOM   1976  HB3 PRO A 130      -7.744   8.752  17.244  1.00 94.38           H  
ATOM   1977  O   PRO A 130      -9.970   5.766  15.785  1.00 94.38           O  
ATOM   1978  CG  PRO A 130      -9.717   9.247  18.030  1.00 94.38           C  
ATOM   1979  HG2 PRO A 130      -9.677   9.137  19.114  1.00 94.38           H  
ATOM   1980  HG3 PRO A 130      -9.511  10.277  17.740  1.00 94.38           H  
ATOM   1981  CD  PRO A 130     -11.070   8.814  17.467  1.00 94.38           C  
ATOM   1982  HD2 PRO A 130     -11.775   9.645  17.507  1.00 94.38           H  
ATOM   1983  HD3 PRO A 130     -11.451   7.958  18.024  1.00 94.38           H  
ATOM   1984  N   VAL A 131      -8.139   6.424  14.649  1.00 94.13           N  
ATOM   1985  H   VAL A 131      -7.530   7.198  14.424  1.00 94.13           H  
ATOM   1986  CA  VAL A 131      -7.812   5.124  14.040  1.00 94.13           C  
ATOM   1987  HA  VAL A 131      -8.415   4.338  14.495  1.00 94.13           H  
ATOM   1988  C   VAL A 131      -6.346   4.803  14.304  1.00 94.13           C  
ATOM   1989  CB  VAL A 131      -8.102   5.134  12.525  1.00 94.13           C  
ATOM   1990  HB  VAL A 131      -7.522   5.930  12.056  1.00 94.13           H  
ATOM   1991  O   VAL A 131      -5.492   5.674  14.148  1.00 94.13           O  
ATOM   1992  CG1 VAL A 131      -7.727   3.805  11.861  1.00 94.13           C  
ATOM   1993 HG11 VAL A 131      -8.205   2.974  12.380  1.00 94.13           H  
ATOM   1994 HG12 VAL A 131      -8.057   3.801  10.822  1.00 94.13           H  
ATOM   1995 HG13 VAL A 131      -6.647   3.663  11.880  1.00 94.13           H  
ATOM   1996  CG2 VAL A 131      -9.585   5.384  12.227  1.00 94.13           C  
ATOM   1997 HG21 VAL A 131     -10.195   4.574  12.627  1.00 94.13           H  
ATOM   1998 HG22 VAL A 131      -9.911   6.324  12.672  1.00 94.13           H  
ATOM   1999 HG23 VAL A 131      -9.728   5.460  11.149  1.00 94.13           H  
ATOM   2000  N   GLU A 132      -6.052   3.566  14.691  1.00 96.23           N  
ATOM   2001  H   GLU A 132      -6.786   2.872  14.705  1.00 96.23           H  
ATOM   2002  CA  GLU A 132      -4.692   3.068  14.891  1.00 96.23           C  
ATOM   2003  HA  GLU A 132      -4.050   3.899  15.181  1.00 96.23           H  
ATOM   2004  C   GLU A 132      -4.148   2.475  13.586  1.00 96.23           C  
ATOM   2005  CB  GLU A 132      -4.701   2.033  16.031  1.00 96.23           C  
ATOM   2006  HB2 GLU A 132      -5.297   1.177  15.714  1.00 96.23           H  
ATOM   2007  HB3 GLU A 132      -5.185   2.467  16.906  1.00 96.23           H  
ATOM   2008  O   GLU A 132      -4.831   1.689  12.923  1.00 96.23           O  
ATOM   2009  CG  GLU A 132      -3.315   1.522  16.448  1.00 96.23           C  
ATOM   2010  HG2 GLU A 132      -2.736   1.244  15.567  1.00 96.23           H  
ATOM   2011  HG3 GLU A 132      -3.458   0.616  17.037  1.00 96.23           H  
ATOM   2012  CD  GLU A 132      -2.530   2.540  17.284  1.00 96.23           C  
ATOM   2013  OE1 GLU A 132      -2.064   2.160  18.381  1.00 96.23           O  
ATOM   2014  OE2 GLU A 132      -2.342   3.684  16.806  1.00 96.23           O  
ATOM   2015  N   VAL A 133      -2.914   2.829  13.211  1.00 94.44           N  
ATOM   2016  H   VAL A 133      -2.425   3.532  13.747  1.00 94.44           H  
ATOM   2017  CA  VAL A 133      -2.256   2.283  12.016  1.00 94.44           C  
ATOM   2018  HA  VAL A 133      -2.872   1.471  11.631  1.00 94.44           H  
ATOM   2019  C   VAL A 133      -0.892   1.696  12.362  1.00 94.44           C  
ATOM   2020  CB  VAL A 133      -2.139   3.320  10.882  1.00 94.44           C  
ATOM   2021  HB  VAL A 133      -1.414   4.086  11.158  1.00 94.44           H  
ATOM   2022  O   VAL A 133       0.017   2.405  12.794  1.00 94.44           O  
ATOM   2023  CG1 VAL A 133      -1.650   2.633   9.598  1.00 94.44           C  
ATOM   2024 HG11 VAL A 133      -0.638   2.254   9.737  1.00 94.44           H  
ATOM   2025 HG12 VAL A 133      -1.640   3.347   8.775  1.00 94.44           H  
ATOM   2026 HG13 VAL A 133      -2.310   1.803   9.344  1.00 94.44           H  
ATOM   2027  CG2 VAL A 133      -3.480   4.009  10.584  1.00 94.44           C  
ATOM   2028 HG21 VAL A 133      -3.753   4.651  11.422  1.00 94.44           H  
ATOM   2029 HG22 VAL A 133      -3.401   4.630   9.692  1.00 94.44           H  
ATOM   2030 HG23 VAL A 133      -4.263   3.263  10.446  1.00 94.44           H  
ATOM   2031  N   HIS A 134      -0.717   0.402  12.105  1.00 95.08           N  
ATOM   2032  H   HIS A 134      -1.505  -0.106  11.729  1.00 95.08           H  
ATOM   2033  CA  HIS A 134       0.574  -0.280  12.168  1.00 95.08           C  
ATOM   2034  HA  HIS A 134       1.254   0.314  12.778  1.00 95.08           H  
ATOM   2035  C   HIS A 134       1.170  -0.404  10.760  1.00 95.08           C  
ATOM   2036  CB  HIS A 134       0.436  -1.651  12.845  1.00 95.08           C  
ATOM   2037  HB2 HIS A 134       1.434  -2.048  13.031  1.00 95.08           H  
ATOM   2038  HB3 HIS A 134      -0.067  -2.333  12.159  1.00 95.08           H  
ATOM   2039  O   HIS A 134       0.495  -0.836   9.826  1.00 95.08           O  
ATOM   2040  CG  HIS A 134      -0.320  -1.633  14.152  1.00 95.08           C  
ATOM   2041  CD2 HIS A 134      -1.421  -2.385  14.469  1.00 95.08           C  
ATOM   2042  HD2 HIS A 134      -1.913  -3.105  13.832  1.00 95.08           H  
ATOM   2043  ND1 HIS A 134      -0.055  -0.833  15.241  1.00 95.08           N  
ATOM   2044  HD1 HIS A 134       0.686  -0.151  15.325  1.00 95.08           H  
ATOM   2045  CE1 HIS A 134      -0.987  -1.079  16.179  1.00 95.08           C  
ATOM   2046  HE1 HIS A 134      -1.071  -0.569  17.127  1.00 95.08           H  
ATOM   2047  NE2 HIS A 134      -1.818  -2.044  15.763  1.00 95.08           N  
ATOM   2048  N   ILE A 135       2.450  -0.067  10.599  1.00 93.39           N  
ATOM   2049  H   ILE A 135       2.950   0.274  11.408  1.00 93.39           H  
ATOM   2050  CA  ILE A 135       3.180  -0.158   9.326  1.00 93.39           C  
ATOM   2051  HA  ILE A 135       2.540  -0.631   8.581  1.00 93.39           H  
ATOM   2052  C   ILE A 135       4.417  -1.038   9.526  1.00 93.39           C  
ATOM   2053  CB  ILE A 135       3.574   1.241   8.790  1.00 93.39           C  
ATOM   2054  HB  ILE A 135       4.331   1.652   9.457  1.00 93.39           H  
ATOM   2055  O   ILE A 135       5.179  -0.811  10.467  1.00 93.39           O  
ATOM   2056  CG1 ILE A 135       2.389   2.236   8.751  1.00 93.39           C  
ATOM   2057 HG12 ILE A 135       1.639   1.885   8.042  1.00 93.39           H  
ATOM   2058 HG13 ILE A 135       1.920   2.285   9.734  1.00 93.39           H  
ATOM   2059  CG2 ILE A 135       4.186   1.078   7.383  1.00 93.39           C  
ATOM   2060 HG21 ILE A 135       3.452   0.644   6.704  1.00 93.39           H  
ATOM   2061 HG22 ILE A 135       5.063   0.432   7.419  1.00 93.39           H  
ATOM   2062 HG23 ILE A 135       4.517   2.037   6.984  1.00 93.39           H  
ATOM   2063  CD1 ILE A 135       2.797   3.672   8.393  1.00 93.39           C  
ATOM   2064 HD11 ILE A 135       3.535   4.035   9.109  1.00 93.39           H  
ATOM   2065 HD12 ILE A 135       3.208   3.727   7.385  1.00 93.39           H  
ATOM   2066 HD13 ILE A 135       1.918   4.315   8.434  1.00 93.39           H  
ATOM   2067  N   LYS A 136       4.651  -2.004   8.625  1.00 91.61           N  
ATOM   2068  H   LYS A 136       3.955  -2.128   7.905  1.00 91.61           H  
ATOM   2069  CA  LYS A 136       5.862  -2.848   8.590  1.00 91.61           C  
ATOM   2070  HA  LYS A 136       6.549  -2.484   9.354  1.00 91.61           H  
ATOM   2071  C   LYS A 136       6.576  -2.751   7.241  1.00 91.61           C  
ATOM   2072  CB  LYS A 136       5.505  -4.303   8.942  1.00 91.61           C  
ATOM   2073  HB2 LYS A 136       4.959  -4.306   9.885  1.00 91.61           H  
ATOM   2074  HB3 LYS A 136       4.835  -4.710   8.184  1.00 91.61           H  
ATOM   2075  O   LYS A 136       6.000  -3.142   6.222  1.00 91.61           O  
ATOM   2076  CG  LYS A 136       6.745  -5.208   9.101  1.00 91.61           C  
ATOM   2077  HG2 LYS A 136       6.806  -5.481  10.155  1.00 91.61           H  
ATOM   2078  HG3 LYS A 136       7.659  -4.663   8.866  1.00 91.61           H  
ATOM   2079  CD  LYS A 136       6.728  -6.520   8.298  1.00 91.61           C  
ATOM   2080  HD2 LYS A 136       5.762  -7.015   8.405  1.00 91.61           H  
ATOM   2081  HD3 LYS A 136       7.474  -7.173   8.751  1.00 91.61           H  
ATOM   2082  CE  LYS A 136       7.114  -6.393   6.813  1.00 91.61           C  
ATOM   2083  HE2 LYS A 136       7.954  -5.703   6.723  1.00 91.61           H  
ATOM   2084  HE3 LYS A 136       7.459  -7.371   6.476  1.00 91.61           H  
ATOM   2085  NZ  LYS A 136       5.996  -5.957   5.946  1.00 91.61           N  
ATOM   2086  HZ1 LYS A 136       5.184  -6.538   6.102  1.00 91.61           H  
ATOM   2087  HZ2 LYS A 136       5.749  -4.996   6.136  1.00 91.61           H  
ATOM   2088  HZ3 LYS A 136       6.246  -5.994   4.968  1.00 91.61           H  
ATOM   2089  N   VAL A 137       7.844  -2.338   7.238  1.00 86.82           N  
ATOM   2090  H   VAL A 137       8.261  -2.123   8.132  1.00 86.82           H  
ATOM   2091  CA  VAL A 137       8.681  -2.132   6.039  1.00 86.82           C  
ATOM   2092  HA  VAL A 137       8.159  -2.507   5.158  1.00 86.82           H  
ATOM   2093  C   VAL A 137       9.982  -2.917   6.201  1.00 86.82           C  
ATOM   2094  CB  VAL A 137       8.962  -0.631   5.811  1.00 86.82           C  
ATOM   2095  HB  VAL A 137       9.626  -0.256   6.590  1.00 86.82           H  
ATOM   2096  O   VAL A 137      10.836  -2.559   7.010  1.00 86.82           O  
ATOM   2097  CG1 VAL A 137       9.621  -0.404   4.445  1.00 86.82           C  
ATOM   2098 HG11 VAL A 137      10.568  -0.941   4.391  1.00 86.82           H  
ATOM   2099 HG12 VAL A 137       9.828   0.658   4.311  1.00 86.82           H  
ATOM   2100 HG13 VAL A 137       8.967  -0.746   3.642  1.00 86.82           H  
ATOM   2101  CG2 VAL A 137       7.668   0.187   5.859  1.00 86.82           C  
ATOM   2102 HG21 VAL A 137       7.881   1.225   5.603  1.00 86.82           H  
ATOM   2103 HG22 VAL A 137       7.268   0.186   6.874  1.00 86.82           H  
ATOM   2104 HG23 VAL A 137       6.931  -0.224   5.169  1.00 86.82           H  
ATOM   2105  N   GLY A 138      10.106  -4.047   5.497  1.00 86.07           N  
ATOM   2106  H   GLY A 138       9.447  -4.239   4.757  1.00 86.07           H  
ATOM   2107  CA  GLY A 138      11.106  -5.067   5.834  1.00 86.07           C  
ATOM   2108  HA2 GLY A 138      12.105  -4.675   5.644  1.00 86.07           H  
ATOM   2109  HA3 GLY A 138      10.960  -5.953   5.216  1.00 86.07           H  
ATOM   2110  C   GLY A 138      11.009  -5.474   7.310  1.00 86.07           C  
ATOM   2111  O   GLY A 138       9.958  -5.926   7.767  1.00 86.07           O  
ATOM   2112  N   ASP A 139      12.092  -5.278   8.060  1.00 85.18           N  
ATOM   2113  H   ASP A 139      12.947  -4.982   7.611  1.00 85.18           H  
ATOM   2114  CA  ASP A 139      12.152  -5.512   9.506  1.00 85.18           C  
ATOM   2115  HA  ASP A 139      11.616  -6.433   9.734  1.00 85.18           H  
ATOM   2116  C   ASP A 139      11.561  -4.375  10.349  1.00 85.18           C  
ATOM   2117  CB  ASP A 139      13.611  -5.684   9.943  1.00 85.18           C  
ATOM   2118  HB2 ASP A 139      14.109  -4.715   9.917  1.00 85.18           H  
ATOM   2119  HB3 ASP A 139      13.638  -6.048  10.970  1.00 85.18           H  
ATOM   2120  O   ASP A 139      11.234  -4.603  11.515  1.00 85.18           O  
ATOM   2121  CG  ASP A 139      14.364  -6.646   9.041  1.00 85.18           C  
ATOM   2122  OD1 ASP A 139      14.293  -7.862   9.301  1.00 85.18           O  
ATOM   2123  OD2 ASP A 139      14.976  -6.137   8.073  1.00 85.18           O  
ATOM   2124  N   GLU A 140      11.465  -3.159   9.809  1.00 88.56           N  
ATOM   2125  H   GLU A 140      11.621  -3.054   8.816  1.00 88.56           H  
ATOM   2126  CA  GLU A 140      11.113  -1.950  10.559  1.00 88.56           C  
ATOM   2127  HA  GLU A 140      11.624  -2.007  11.520  1.00 88.56           H  
ATOM   2128  C   GLU A 140       9.601  -1.898  10.826  1.00 88.56           C  
ATOM   2129  CB  GLU A 140      11.625  -0.700   9.810  1.00 88.56           C  
ATOM   2130  HB2 GLU A 140      10.847  -0.337   9.139  1.00 88.56           H  
ATOM   2131  HB3 GLU A 140      12.479  -0.980   9.193  1.00 88.56           H  
ATOM   2132  O   GLU A 140       8.808  -2.284   9.962  1.00 88.56           O  
ATOM   2133  CG  GLU A 140      12.093   0.423  10.753  1.00 88.56           C  
ATOM   2134  HG2 GLU A 140      13.168   0.558  10.634  1.00 88.56           H  
ATOM   2135  HG3 GLU A 140      11.921   0.135  11.790  1.00 88.56           H  
ATOM   2136  CD  GLU A 140      11.374   1.747  10.482  1.00 88.56           C  
ATOM   2137  OE1 GLU A 140      10.293   1.949  11.072  1.00 88.56           O  
ATOM   2138  OE2 GLU A 140      11.868   2.589   9.698  1.00 88.56           O  
ATOM   2139  N   LYS A 141       9.190  -1.456  12.022  1.00 93.18           N  
ATOM   2140  H   LYS A 141       9.873  -1.043  12.641  1.00 93.18           H  
ATOM   2141  CA  LYS A 141       7.777  -1.351  12.425  1.00 93.18           C  
ATOM   2142  HA  LYS A 141       7.162  -1.385  11.526  1.00 93.18           H  
ATOM   2143  C   LYS A 141       7.501  -0.024  13.117  1.00 93.18           C  
ATOM   2144  CB  LYS A 141       7.327  -2.489  13.363  1.00 93.18           C  
ATOM   2145  HB2 LYS A 141       6.295  -2.284  13.651  1.00 93.18           H  
ATOM   2146  HB3 LYS A 141       7.921  -2.465  14.277  1.00 93.18           H  
ATOM   2147  O   LYS A 141       8.262   0.376  13.996  1.00 93.18           O  
ATOM   2148  CG  LYS A 141       7.350  -3.894  12.744  1.00 93.18           C  
ATOM   2149  HG2 LYS A 141       7.435  -3.814  11.660  1.00 93.18           H  
ATOM   2150  HG3 LYS A 141       6.414  -4.401  12.975  1.00 93.18           H  
ATOM   2151  CD  LYS A 141       8.506  -4.730  13.301  1.00 93.18           C  
ATOM   2152  HD2 LYS A 141       8.344  -4.923  14.362  1.00 93.18           H  
ATOM   2153  HD3 LYS A 141       9.424  -4.152  13.189  1.00 93.18           H  
ATOM   2154  CE  LYS A 141       8.623  -6.053  12.538  1.00 93.18           C  
ATOM   2155  HE2 LYS A 141       8.510  -5.836  11.476  1.00 93.18           H  
ATOM   2156  HE3 LYS A 141       7.819  -6.722  12.844  1.00 93.18           H  
ATOM   2157  NZ  LYS A 141       9.953  -6.671  12.756  1.00 93.18           N  
ATOM   2158  HZ1 LYS A 141      10.649  -6.012  12.435  1.00 93.18           H  
ATOM   2159  HZ2 LYS A 141      10.066  -7.514  12.212  1.00 93.18           H  
ATOM   2160  HZ3 LYS A 141      10.124  -6.853  13.735  1.00 93.18           H  
ATOM   2161  N   ARG A 142       6.362   0.592  12.794  1.00 94.10           N  
ATOM   2162  H   ARG A 142       5.791   0.168  12.077  1.00 94.10           H  
ATOM   2163  CA  ARG A 142       5.837   1.788  13.473  1.00 94.10           C  
ATOM   2164  HA  ARG A 142       6.333   1.890  14.438  1.00 94.10           H  
ATOM   2165  C   ARG A 142       4.346   1.642  13.741  1.00 94.10           C  
ATOM   2166  CB  ARG A 142       6.108   3.060  12.650  1.00 94.10           C  
ATOM   2167  HB2 ARG A 142       5.541   3.015  11.720  1.00 94.10           H  
ATOM   2168  HB3 ARG A 142       5.773   3.929  13.217  1.00 94.10           H  
ATOM   2169  O   ARG A 142       3.645   0.979  12.981  1.00 94.10           O  
ATOM   2170  CG  ARG A 142       7.596   3.223  12.320  1.00 94.10           C  
ATOM   2171  HG2 ARG A 142       7.888   2.401  11.666  1.00 94.10           H  
ATOM   2172  HG3 ARG A 142       8.191   3.179  13.231  1.00 94.10           H  
ATOM   2173  CD  ARG A 142       7.880   4.535  11.593  1.00 94.10           C  
ATOM   2174  HD2 ARG A 142       7.831   5.361  12.303  1.00 94.10           H  
ATOM   2175  HD3 ARG A 142       7.125   4.677  10.820  1.00 94.10           H  
ATOM   2176  NE  ARG A 142       9.204   4.480  10.960  1.00 94.10           N  
ATOM   2177  HE  ARG A 142       9.704   3.606  11.040  1.00 94.10           H  
ATOM   2178  NH1 ARG A 142       9.134   6.481   9.860  1.00 94.10           N  
ATOM   2179 HH11 ARG A 142       8.260   6.699  10.317  1.00 94.10           H  
ATOM   2180 HH12 ARG A 142       9.529   7.050   9.124  1.00 94.10           H  
ATOM   2181  NH2 ARG A 142      10.819   5.104   9.485  1.00 94.10           N  
ATOM   2182 HH21 ARG A 142      11.156   5.767   8.801  1.00 94.10           H  
ATOM   2183 HH22 ARG A 142      11.248   4.196   9.596  1.00 94.10           H  
ATOM   2184  CZ  ARG A 142       9.714   5.346  10.114  1.00 94.10           C  
ATOM   2185  N   THR A 143       3.885   2.326  14.779  1.00 96.05           N  
ATOM   2186  H   THR A 143       4.538   2.875  15.320  1.00 96.05           H  
ATOM   2187  CA  THR A 143       2.467   2.545  15.074  1.00 96.05           C  
ATOM   2188  HA  THR A 143       1.848   2.073  14.311  1.00 96.05           H  
ATOM   2189  C   THR A 143       2.210   4.044  15.061  1.00 96.05           C  
ATOM   2190  CB  THR A 143       2.087   1.946  16.431  1.00 96.05           C  
ATOM   2191  HB  THR A 143       2.711   2.378  17.213  1.00 96.05           H  
ATOM   2192  O   THR A 143       2.997   4.795  15.640  1.00 96.05           O  
ATOM   2193  CG2 THR A 143       0.625   2.170  16.779  1.00 96.05           C  
ATOM   2194 HG21 THR A 143       0.448   3.221  17.004  1.00 96.05           H  
ATOM   2195 HG22 THR A 143      -0.019   1.882  15.948  1.00 96.05           H  
ATOM   2196 HG23 THR A 143       0.358   1.595  17.666  1.00 96.05           H  
ATOM   2197  OG1 THR A 143       2.276   0.549  16.411  1.00 96.05           O  
ATOM   2198  HG1 THR A 143       1.999   0.232  17.274  1.00 96.05           H  
ATOM   2199  N   VAL A 144       1.149   4.476  14.384  1.00 95.64           N  
ATOM   2200  H   VAL A 144       0.570   3.795  13.915  1.00 95.64           H  
ATOM   2201  CA  VAL A 144       0.722   5.875  14.294  1.00 95.64           C  
ATOM   2202  HA  VAL A 144       1.132   6.436  15.134  1.00 95.64           H  
ATOM   2203  C   VAL A 144      -0.799   5.922  14.384  1.00 95.64           C  
ATOM   2204  CB  VAL A 144       1.217   6.535  12.986  1.00 95.64           C  
ATOM   2205  HB  VAL A 144       0.802   6.004  12.129  1.00 95.64           H  
ATOM   2206  O   VAL A 144      -1.494   5.500  13.461  1.00 95.64           O  
ATOM   2207  CG1 VAL A 144       0.792   8.007  12.899  1.00 95.64           C  
ATOM   2208 HG11 VAL A 144      -0.295   8.088  12.911  1.00 95.64           H  
ATOM   2209 HG12 VAL A 144       1.195   8.570  13.741  1.00 95.64           H  
ATOM   2210 HG13 VAL A 144       1.149   8.444  11.966  1.00 95.64           H  
ATOM   2211  CG2 VAL A 144       2.749   6.494  12.876  1.00 95.64           C  
ATOM   2212 HG21 VAL A 144       3.196   6.909  13.779  1.00 95.64           H  
ATOM   2213 HG22 VAL A 144       3.084   5.464  12.746  1.00 95.64           H  
ATOM   2214 HG23 VAL A 144       3.080   7.077  12.016  1.00 95.64           H  
ATOM   2215  N   THR A 145      -1.310   6.460  15.487  1.00 97.06           N  
ATOM   2216  H   THR A 145      -0.704   6.689  16.262  1.00 97.06           H  
ATOM   2217  CA  THR A 145      -2.730   6.783  15.641  1.00 97.06           C  
ATOM   2218  HA  THR A 145      -3.313   5.984  15.183  1.00 97.06           H  
ATOM   2219  C   THR A 145      -3.026   8.100  14.922  1.00 97.06           C  
ATOM   2220  CB  THR A 145      -3.132   6.889  17.122  1.00 97.06           C  
ATOM   2221  HB  THR A 145      -2.976   7.914  17.459  1.00 97.06           H  
ATOM   2222  O   THR A 145      -2.256   9.050  15.057  1.00 97.06           O  
ATOM   2223  CG2 THR A 145      -4.598   6.521  17.340  1.00 97.06           C  
ATOM   2224 HG21 THR A 145      -5.238   7.182  16.755  1.00 97.06           H  
ATOM   2225 HG22 THR A 145      -4.844   6.627  18.397  1.00 97.06           H  
ATOM   2226 HG23 THR A 145      -4.767   5.489  17.035  1.00 97.06           H  
ATOM   2227  OG1 THR A 145      -2.353   6.054  17.949  1.00 97.06           O  
ATOM   2228  HG1 THR A 145      -2.368   5.172  17.570  1.00 97.06           H  
ATOM   2229  N   VAL A 146      -4.125   8.172  14.167  1.00 96.15           N  
ATOM   2230  H   VAL A 146      -4.697   7.343  14.092  1.00 96.15           H  
ATOM   2231  CA  VAL A 146      -4.511   9.350  13.366  1.00 96.15           C  
ATOM   2232  HA  VAL A 146      -3.841  10.175  13.608  1.00 96.15           H  
ATOM   2233  C   VAL A 146      -5.929   9.794  13.731  1.00 96.15           C  
ATOM   2234  CB  VAL A 146      -4.369   9.076  11.853  1.00 96.15           C  
ATOM   2235  HB  VAL A 146      -5.110   8.336  11.551  1.00 96.15           H  
ATOM   2236  O   VAL A 146      -6.851   8.978  13.815  1.00 96.15           O  
ATOM   2237  CG1 VAL A 146      -4.583  10.351  11.027  1.00 96.15           C  
ATOM   2238 HG11 VAL A 146      -5.590  10.737  11.179  1.00 96.15           H  
ATOM   2239 HG12 VAL A 146      -4.455  10.142   9.965  1.00 96.15           H  
ATOM   2240 HG13 VAL A 146      -3.867  11.115  11.332  1.00 96.15           H  
ATOM   2241  CG2 VAL A 146      -2.976   8.541  11.487  1.00 96.15           C  
ATOM   2242 HG21 VAL A 146      -2.813   7.566  11.947  1.00 96.15           H  
ATOM   2243 HG22 VAL A 146      -2.212   9.236  11.835  1.00 96.15           H  
ATOM   2244 HG23 VAL A 146      -2.895   8.425  10.406  1.00 96.15           H  
ATOM   2245  N   ASN A 147      -6.116  11.091  13.961  1.00 97.07           N  
ATOM   2246  H   ASN A 147      -5.316  11.697  13.852  1.00 97.07           H  
ATOM   2247  CA  ASN A 147      -7.333  11.690  14.517  1.00 97.07           C  
ATOM   2248  HA  ASN A 147      -7.808  10.943  15.153  1.00 97.07           H  
ATOM   2249  C   ASN A 147      -8.358  12.111  13.437  1.00 97.07           C  
ATOM   2250  CB  ASN A 147      -6.913  12.868  15.416  1.00 97.07           C  
ATOM   2251  HB2 ASN A 147      -7.793  13.384  15.799  1.00 97.07           H  
ATOM   2252  HB3 ASN A 147      -6.332  13.587  14.839  1.00 97.07           H  
ATOM   2253  O   ASN A 147      -8.000  12.242  12.268  1.00 97.07           O  
ATOM   2254  CG  ASN A 147      -6.097  12.402  16.607  1.00 97.07           C  
ATOM   2255  ND2 ASN A 147      -4.791  12.416  16.513  1.00 97.07           N  
ATOM   2256 HD21 ASN A 147      -4.241  12.055  17.279  1.00 97.07           H  
ATOM   2257 HD22 ASN A 147      -4.356  12.714  15.651  1.00 97.07           H  
ATOM   2258  OD1 ASN A 147      -6.644  11.988  17.619  1.00 97.07           O  
ATOM   2259  N   PRO A 148      -9.636  12.353  13.795  1.00 96.05           N  
ATOM   2260  CA  PRO A 148     -10.662  12.825  12.859  1.00 96.05           C  
ATOM   2261  HA  PRO A 148     -10.878  12.019  12.158  1.00 96.05           H  
ATOM   2262  C   PRO A 148     -10.264  14.086  12.070  1.00 96.05           C  
ATOM   2263  CB  PRO A 148     -11.903  13.071  13.728  1.00 96.05           C  
ATOM   2264  HB2 PRO A 148     -11.861  14.058  14.187  1.00 96.05           H  
ATOM   2265  HB3 PRO A 148     -12.830  12.957  13.166  1.00 96.05           H  
ATOM   2266  O   PRO A 148     -10.066  15.156  12.645  1.00 96.05           O  
ATOM   2267  CG  PRO A 148     -11.752  12.009  14.812  1.00 96.05           C  
ATOM   2268  HG2 PRO A 148     -12.034  11.037  14.408  1.00 96.05           H  
ATOM   2269  HG3 PRO A 148     -12.332  12.246  15.704  1.00 96.05           H  
ATOM   2270  CD  PRO A 148     -10.249  12.040  15.079  1.00 96.05           C  
ATOM   2271  HD2 PRO A 148      -9.924  11.071  15.457  1.00 96.05           H  
ATOM   2272  HD3 PRO A 148     -10.020  12.827  15.797  1.00 96.05           H  
ATOM   2273  N   GLY A 149     -10.178  13.960  10.743  1.00 94.69           N  
ATOM   2274  H   GLY A 149     -10.261  13.032  10.353  1.00 94.69           H  
ATOM   2275  CA  GLY A 149      -9.781  15.014   9.801  1.00 94.69           C  
ATOM   2276  HA2 GLY A 149     -10.178  15.969  10.145  1.00 94.69           H  
ATOM   2277  HA3 GLY A 149     -10.220  14.785   8.830  1.00 94.69           H  
ATOM   2278  C   GLY A 149      -8.266  15.179   9.595  1.00 94.69           C  
ATOM   2279  O   GLY A 149      -7.858  16.006   8.776  1.00 94.69           O  
ATOM   2280  N   GLU A 150      -7.441  14.420  10.319  1.00 96.92           N  
ATOM   2281  H   GLU A 150      -7.846  13.702  10.902  1.00 96.92           H  
ATOM   2282  CA  GLU A 150      -5.980  14.549  10.360  1.00 96.92           C  
ATOM   2283  HA  GLU A 150      -5.736  15.608  10.274  1.00 96.92           H  
ATOM   2284  C   GLU A 150      -5.279  13.815   9.201  1.00 96.92           C  
ATOM   2285  CB  GLU A 150      -5.498  14.072  11.741  1.00 96.92           C  
ATOM   2286  HB2 GLU A 150      -6.136  14.528  12.498  1.00 96.92           H  
ATOM   2287  HB3 GLU A 150      -5.622  12.990  11.796  1.00 96.92           H  
ATOM   2288  O   GLU A 150      -5.785  12.834   8.646  1.00 96.92           O  
ATOM   2289  CG  GLU A 150      -4.045  14.406  12.096  1.00 96.92           C  
ATOM   2290  HG2 GLU A 150      -3.371  13.855  11.440  1.00 96.92           H  
ATOM   2291  HG3 GLU A 150      -3.877  15.472  11.945  1.00 96.92           H  
ATOM   2292  CD  GLU A 150      -3.769  14.022  13.557  1.00 96.92           C  
ATOM   2293  OE1 GLU A 150      -3.494  14.926  14.373  1.00 96.92           O  
ATOM   2294  OE2 GLU A 150      -3.911  12.822  13.888  1.00 96.92           O  
ATOM   2295  N   GLU A 151      -4.087  14.295   8.836  1.00 96.76           N  
ATOM   2296  H   GLU A 151      -3.688  15.060   9.361  1.00 96.76           H  
ATOM   2297  CA  GLU A 151      -3.229  13.694   7.814  1.00 96.76           C  
ATOM   2298  HA  GLU A 151      -3.505  12.643   7.725  1.00 96.76           H  
ATOM   2299  C   GLU A 151      -1.751  13.764   8.238  1.00 96.76           C  
ATOM   2300  CB  GLU A 151      -3.492  14.375   6.460  1.00 96.76           C  
ATOM   2301  HB2 GLU A 151      -4.570  14.431   6.309  1.00 96.76           H  
ATOM   2302  HB3 GLU A 151      -3.095  15.390   6.471  1.00 96.76           H  
ATOM   2303  O   GLU A 151      -1.275  14.815   8.670  1.00 96.76           O  
ATOM   2304  CG  GLU A 151      -2.881  13.595   5.291  1.00 96.76           C  
ATOM   2305  HG2 GLU A 151      -1.794  13.610   5.376  1.00 96.76           H  
ATOM   2306  HG3 GLU A 151      -3.210  12.557   5.345  1.00 96.76           H  
ATOM   2307  CD  GLU A 151      -3.311  14.161   3.936  1.00 96.76           C  
ATOM   2308  OE1 GLU A 151      -2.431  14.538   3.132  1.00 96.76           O  
ATOM   2309  OE2 GLU A 151      -4.525  14.134   3.616  1.00 96.76           O  
ATOM   2310  N   VAL A 152      -1.030  12.642   8.140  1.00 95.92           N  
ATOM   2311  H   VAL A 152      -1.485  11.834   7.740  1.00 95.92           H  
ATOM   2312  CA  VAL A 152       0.309  12.439   8.722  1.00 95.92           C  
ATOM   2313  HA  VAL A 152       0.736  13.410   8.976  1.00 95.92           H  
ATOM   2314  C   VAL A 152       1.232  11.751   7.714  1.00 95.92           C  
ATOM   2315  CB  VAL A 152       0.224  11.597  10.018  1.00 95.92           C  
ATOM   2316  HB  VAL A 152      -0.121  10.594   9.769  1.00 95.92           H  
ATOM   2317  O   VAL A 152       0.872  10.723   7.142  1.00 95.92           O  
ATOM   2318  CG1 VAL A 152       1.594  11.478  10.703  1.00 95.92           C  
ATOM   2319 HG11 VAL A 152       2.298  10.948  10.061  1.00 95.92           H  
ATOM   2320 HG12 VAL A 152       1.492  10.915  11.630  1.00 95.92           H  
ATOM   2321 HG13 VAL A 152       1.984  12.470  10.933  1.00 95.92           H  
ATOM   2322  CG2 VAL A 152      -0.751  12.192  11.044  1.00 95.92           C  
ATOM   2323 HG21 VAL A 152      -0.481  13.223  11.272  1.00 95.92           H  
ATOM   2324 HG22 VAL A 152      -1.767  12.170  10.651  1.00 95.92           H  
ATOM   2325 HG23 VAL A 152      -0.741  11.605  11.962  1.00 95.92           H  
ATOM   2326  N   GLU A 153       2.447  12.273   7.517  1.00 95.22           N  
ATOM   2327  H   GLU A 153       2.711  13.093   8.044  1.00 95.22           H  
ATOM   2328  CA  GLU A 153       3.479  11.624   6.694  1.00 95.22           C  
ATOM   2329  HA  GLU A 153       2.987  10.924   6.020  1.00 95.22           H  
ATOM   2330  C   GLU A 153       4.462  10.813   7.555  1.00 95.22           C  
ATOM   2331  CB  GLU A 153       4.201  12.649   5.801  1.00 95.22           C  
ATOM   2332  HB2 GLU A 153       4.801  13.319   6.417  1.00 95.22           H  
ATOM   2333  HB3 GLU A 153       3.457  13.239   5.265  1.00 95.22           H  
ATOM   2334  O   GLU A 153       5.091  11.334   8.475  1.00 95.22           O  
ATOM   2335  CG  GLU A 153       5.103  11.941   4.777  1.00 95.22           C  
ATOM   2336  HG2 GLU A 153       4.493  11.268   4.174  1.00 95.22           H  
ATOM   2337  HG3 GLU A 153       5.837  11.334   5.306  1.00 95.22           H  
ATOM   2338  CD  GLU A 153       5.831  12.920   3.850  1.00 95.22           C  
ATOM   2339  OE1 GLU A 153       7.082  12.956   3.864  1.00 95.22           O  
ATOM   2340  OE2 GLU A 153       5.162  13.592   3.030  1.00 95.22           O  
ATOM   2341  N   VAL A 154       4.623   9.532   7.220  1.00 93.18           N  
ATOM   2342  H   VAL A 154       4.024   9.168   6.493  1.00 93.18           H  
ATOM   2343  CA  VAL A 154       5.487   8.566   7.906  1.00 93.18           C  
ATOM   2344  HA  VAL A 154       6.010   9.077   8.714  1.00 93.18           H  
ATOM   2345  C   VAL A 154       6.520   8.034   6.909  1.00 93.18           C  
ATOM   2346  CB  VAL A 154       4.654   7.422   8.528  1.00 93.18           C  
ATOM   2347  HB  VAL A 154       4.311   6.747   7.744  1.00 93.18           H  
ATOM   2348  O   VAL A 154       6.198   7.230   6.035  1.00 93.18           O  
ATOM   2349  CG1 VAL A 154       5.524   6.626   9.510  1.00 93.18           C  
ATOM   2350 HG11 VAL A 154       6.382   6.205   8.986  1.00 93.18           H  
ATOM   2351 HG12 VAL A 154       4.939   5.809   9.934  1.00 93.18           H  
ATOM   2352 HG13 VAL A 154       5.860   7.276  10.318  1.00 93.18           H  
ATOM   2353  CG2 VAL A 154       3.413   7.913   9.286  1.00 93.18           C  
ATOM   2354 HG21 VAL A 154       3.698   8.614  10.070  1.00 93.18           H  
ATOM   2355 HG22 VAL A 154       2.886   7.063   9.720  1.00 93.18           H  
ATOM   2356 HG23 VAL A 154       2.722   8.406   8.602  1.00 93.18           H  
ATOM   2357  N   THR A 155       7.765   8.501   7.015  1.00 91.46           N  
ATOM   2358  H   THR A 155       7.927   9.241   7.682  1.00 91.46           H  
ATOM   2359  CA  THR A 155       8.802   8.269   5.987  1.00 91.46           C  
ATOM   2360  HA  THR A 155       8.318   7.883   5.090  1.00 91.46           H  
ATOM   2361  C   THR A 155       9.827   7.223   6.426  1.00 91.46           C  
ATOM   2362  CB  THR A 155       9.450   9.598   5.569  1.00 91.46           C  
ATOM   2363  HB  THR A 155       9.898  10.065   6.447  1.00 91.46           H  
ATOM   2364  O   THR A 155      10.388   7.300   7.522  1.00 91.46           O  
ATOM   2365  CG2 THR A 155      10.504   9.496   4.456  1.00 91.46           C  
ATOM   2366 HG21 THR A 155      10.874   8.478   4.338  1.00 91.46           H  
ATOM   2367 HG22 THR A 155      11.350  10.135   4.711  1.00 91.46           H  
ATOM   2368 HG23 THR A 155      10.103   9.819   3.496  1.00 91.46           H  
ATOM   2369  OG1 THR A 155       8.386  10.396   5.102  1.00 91.46           O  
ATOM   2370  HG1 THR A 155       8.658  11.305   4.952  1.00 91.46           H  
ATOM   2371  N   PHE A 156      10.069   6.246   5.556  1.00 86.22           N  
ATOM   2372  H   PHE A 156       9.574   6.279   4.677  1.00 86.22           H  
ATOM   2373  CA  PHE A 156      10.971   5.108   5.733  1.00 86.22           C  
ATOM   2374  HA  PHE A 156      11.384   5.112   6.741  1.00 86.22           H  
ATOM   2375  C   PHE A 156      12.134   5.192   4.737  1.00 86.22           C  
ATOM   2376  CB  PHE A 156      10.181   3.804   5.541  1.00 86.22           C  
ATOM   2377  HB2 PHE A 156       9.788   3.777   4.524  1.00 86.22           H  
ATOM   2378  HB3 PHE A 156      10.869   2.964   5.641  1.00 86.22           H  
ATOM   2379  O   PHE A 156      11.950   5.647   3.606  1.00 86.22           O  
ATOM   2380  CG  PHE A 156       9.027   3.606   6.508  1.00 86.22           C  
ATOM   2381  CD1 PHE A 156       9.187   2.780   7.635  1.00 86.22           C  
ATOM   2382  HD1 PHE A 156      10.133   2.292   7.823  1.00 86.22           H  
ATOM   2383  CD2 PHE A 156       7.784   4.228   6.274  1.00 86.22           C  
ATOM   2384  HD2 PHE A 156       7.645   4.859   5.409  1.00 86.22           H  
ATOM   2385  CE1 PHE A 156       8.118   2.581   8.525  1.00 86.22           C  
ATOM   2386  HE1 PHE A 156       8.255   1.943   9.386  1.00 86.22           H  
ATOM   2387  CE2 PHE A 156       6.719   4.043   7.173  1.00 86.22           C  
ATOM   2388  HE2 PHE A 156       5.775   4.536   6.995  1.00 86.22           H  
ATOM   2389  CZ  PHE A 156       6.888   3.222   8.302  1.00 86.22           C  
ATOM   2390  HZ  PHE A 156       6.073   3.081   8.996  1.00 86.22           H  
ATOM   2391  N   SER A 157      13.312   4.717   5.140  1.00 82.40           N  
ATOM   2392  H   SER A 157      13.384   4.298   6.056  1.00 82.40           H  
ATOM   2393  CA  SER A 157      14.529   4.721   4.319  1.00 82.40           C  
ATOM   2394  HA  SER A 157      14.342   5.230   3.373  1.00 82.40           H  
ATOM   2395  C   SER A 157      14.981   3.297   4.014  1.00 82.40           C  
ATOM   2396  CB  SER A 157      15.668   5.466   5.022  1.00 82.40           C  
ATOM   2397  HB2 SER A 157      15.924   4.946   5.946  1.00 82.40           H  
ATOM   2398  HB3 SER A 157      16.543   5.474   4.372  1.00 82.40           H  
ATOM   2399  O   SER A 157      14.938   2.428   4.884  1.00 82.40           O  
ATOM   2400  OG  SER A 157      15.296   6.800   5.321  1.00 82.40           O  
ATOM   2401  HG  SER A 157      16.054   7.235   5.718  1.00 82.40           H  
ATOM   2402  N   ALA A 158      15.457   3.065   2.797  1.00 67.04           N  
ATOM   2403  H   ALA A 158      15.473   3.812   2.118  1.00 67.04           H  
ATOM   2404  CA  ALA A 158      16.117   1.828   2.425  1.00 67.04           C  
ATOM   2405  HA  ALA A 158      15.622   0.984   2.905  1.00 67.04           H  
ATOM   2406  C   ALA A 158      17.583   1.873   2.876  1.00 67.04           C  
ATOM   2407  CB  ALA A 158      15.993   1.650   0.909  1.00 67.04           C  
ATOM   2408  HB1 ALA A 158      14.947   1.535   0.626  1.00 67.04           H  
ATOM   2409  HB2 ALA A 158      16.549   0.768   0.594  1.00 67.04           H  
ATOM   2410  HB3 ALA A 158      16.418   2.518   0.406  1.00 67.04           H  
ATOM   2411  O   ALA A 158      18.393   2.573   2.285  1.00 67.04           O  
ATOM   2412  N   ASN A 159      17.947   1.079   3.885  1.00 66.80           N  
ATOM   2413  H   ASN A 159      17.221   0.643   4.436  1.00 66.80           H  
ATOM   2414  CA  ASN A 159      19.326   0.574   4.014  1.00 66.80           C  
ATOM   2415  HA  ASN A 159      20.010   1.298   3.572  1.00 66.80           H  
ATOM   2416  C   ASN A 159      19.535  -0.729   3.209  1.00 66.80           C  
ATOM   2417  CB  ASN A 159      19.687   0.420   5.501  1.00 66.80           C  
ATOM   2418  HB2 ASN A 159      18.978  -0.250   5.986  1.00 66.80           H  
ATOM   2419  HB3 ASN A 159      20.683  -0.017   5.581  1.00 66.80           H  
ATOM   2420  O   ASN A 159      20.613  -1.312   3.229  1.00 66.80           O  
ATOM   2421  CG  ASN A 159      19.701   1.743   6.244  1.00 66.80           C  
ATOM   2422  ND2 ASN A 159      20.590   2.644   5.897  1.00 66.80           N  
ATOM   2423 HD21 ASN A 159      21.173   2.503   5.085  1.00 66.80           H  
ATOM   2424 HD22 ASN A 159      20.532   3.535   6.369  1.00 66.80           H  
ATOM   2425  OD1 ASN A 159      18.922   1.979   7.149  1.00 66.80           O  
ATOM   2426  N   ASP A 160      18.475  -1.182   2.540  1.00 64.67           N  
ATOM   2427  H   ASP A 160      17.634  -0.625   2.601  1.00 64.67           H  
ATOM   2428  CA  ASP A 160      18.360  -2.318   1.628  1.00 64.67           C  
ATOM   2429  HA  ASP A 160      19.250  -2.399   1.003  1.00 64.67           H  
ATOM   2430  C   ASP A 160      17.101  -2.030   0.779  1.00 64.67           C  
ATOM   2431  CB  ASP A 160      18.206  -3.598   2.470  1.00 64.67           C  
ATOM   2432  HB2 ASP A 160      19.164  -3.823   2.938  1.00 64.67           H  
ATOM   2433  HB3 ASP A 160      17.494  -3.390   3.269  1.00 64.67           H  
ATOM   2434  O   ASP A 160      16.024  -1.855   1.368  1.00 64.67           O  
ATOM   2435  CG  ASP A 160      17.718  -4.851   1.728  1.00 64.67           C  
ATOM   2436  OD1 ASP A 160      17.439  -4.781   0.512  1.00 64.67           O  
ATOM   2437  OD2 ASP A 160      17.541  -5.869   2.433  1.00 64.67           O  
ATOM   2438  N   PRO A 161      17.196  -1.926  -0.561  1.00 62.15           N  
ATOM   2439  CA  PRO A 161      16.057  -1.571  -1.408  1.00 62.15           C  
ATOM   2440  HA  PRO A 161      15.609  -0.637  -1.068  1.00 62.15           H  
ATOM   2441  C   PRO A 161      14.968  -2.651  -1.409  1.00 62.15           C  
ATOM   2442  CB  PRO A 161      16.652  -1.366  -2.806  1.00 62.15           C  
ATOM   2443  HB2 PRO A 161      16.993  -0.335  -2.907  1.00 62.15           H  
ATOM   2444  HB3 PRO A 161      15.944  -1.610  -3.598  1.00 62.15           H  
ATOM   2445  O   PRO A 161      13.784  -2.335  -1.522  1.00 62.15           O  
ATOM   2446  CG  PRO A 161      17.858  -2.306  -2.811  1.00 62.15           C  
ATOM   2447  HG2 PRO A 161      17.528  -3.328  -2.999  1.00 62.15           H  
ATOM   2448  HG3 PRO A 161      18.609  -2.011  -3.544  1.00 62.15           H  
ATOM   2449  CD  PRO A 161      18.374  -2.184  -1.379  1.00 62.15           C  
ATOM   2450  HD2 PRO A 161      19.062  -1.343  -1.302  1.00 62.15           H  
ATOM   2451  HD3 PRO A 161      18.869  -3.110  -1.086  1.00 62.15           H  
ATOM   2452  N   HIS A 162      15.317  -3.924  -1.211  1.00 65.21           N  
ATOM   2453  H   HIS A 162      16.275  -4.142  -0.978  1.00 65.21           H  
ATOM   2454  CA  HIS A 162      14.373  -5.042  -1.298  1.00 65.21           C  
ATOM   2455  HA  HIS A 162      13.796  -4.918  -2.215  1.00 65.21           H  
ATOM   2456  C   HIS A 162      13.372  -5.058  -0.133  1.00 65.21           C  
ATOM   2457  CB  HIS A 162      15.159  -6.352  -1.409  1.00 65.21           C  
ATOM   2458  HB2 HIS A 162      14.466  -7.167  -1.616  1.00 65.21           H  
ATOM   2459  HB3 HIS A 162      15.652  -6.556  -0.459  1.00 65.21           H  
ATOM   2460  O   HIS A 162      12.305  -5.673  -0.213  1.00 65.21           O  
ATOM   2461  CG  HIS A 162      16.201  -6.311  -2.501  1.00 65.21           C  
ATOM   2462  CD2 HIS A 162      17.559  -6.326  -2.324  1.00 65.21           C  
ATOM   2463  HD2 HIS A 162      18.074  -6.401  -1.378  1.00 65.21           H  
ATOM   2464  ND1 HIS A 162      15.968  -6.137  -3.848  1.00 65.21           N  
ATOM   2465  HD1 HIS A 162      15.066  -6.032  -4.291  1.00 65.21           H  
ATOM   2466  CE1 HIS A 162      17.158  -6.065  -4.469  1.00 65.21           C  
ATOM   2467  HE1 HIS A 162      17.302  -5.924  -5.530  1.00 65.21           H  
ATOM   2468  NE2 HIS A 162      18.156  -6.176  -3.579  1.00 65.21           N  
ATOM   2469  N   LYS A 163      13.645  -4.300   0.937  1.00 63.10           N  
ATOM   2470  H   LYS A 163      14.537  -3.826   0.944  1.00 63.10           H  
ATOM   2471  CA  LYS A 163      12.706  -4.072   2.049  1.00 63.10           C  
ATOM   2472  HA  LYS A 163      12.286  -5.038   2.330  1.00 63.10           H  
ATOM   2473  C   LYS A 163      11.499  -3.221   1.636  1.00 63.10           C  
ATOM   2474  CB  LYS A 163      13.476  -3.518   3.262  1.00 63.10           C  
ATOM   2475  HB2 LYS A 163      13.983  -2.591   2.995  1.00 63.10           H  
ATOM   2476  HB3 LYS A 163      12.779  -3.312   4.075  1.00 63.10           H  
ATOM   2477  O   LYS A 163      10.462  -3.284   2.301  1.00 63.10           O  
ATOM   2478  CG  LYS A 163      14.506  -4.573   3.704  1.00 63.10           C  
ATOM   2479  HG2 LYS A 163      15.247  -4.672   2.911  1.00 63.10           H  
ATOM   2480  HG3 LYS A 163      14.002  -5.534   3.813  1.00 63.10           H  
ATOM   2481  CD  LYS A 163      15.249  -4.283   5.010  1.00 63.10           C  
ATOM   2482  HD2 LYS A 163      14.561  -4.370   5.850  1.00 63.10           H  
ATOM   2483  HD3 LYS A 163      15.683  -3.283   4.982  1.00 63.10           H  
ATOM   2484  CE  LYS A 163      16.360  -5.338   5.109  1.00 63.10           C  
ATOM   2485  HE2 LYS A 163      15.948  -6.311   4.840  1.00 63.10           H  
ATOM   2486  HE3 LYS A 163      17.128  -5.105   4.371  1.00 63.10           H  
ATOM   2487  NZ  LYS A 163      16.976  -5.414   6.446  1.00 63.10           N  
ATOM   2488  HZ1 LYS A 163      17.346  -4.518   6.730  1.00 63.10           H  
ATOM   2489  HZ2 LYS A 163      17.703  -6.115   6.449  1.00 63.10           H  
ATOM   2490  HZ3 LYS A 163      16.275  -5.706   7.112  1.00 63.10           H  
ATOM   2491  N   PHE A 164      11.582  -2.518   0.502  1.00 66.46           N  
ATOM   2492  H   PHE A 164      12.466  -2.501   0.014  1.00 66.46           H  
ATOM   2493  CA  PHE A 164      10.456  -1.839  -0.148  1.00 66.46           C  
ATOM   2494  HA  PHE A 164       9.763  -1.486   0.616  1.00 66.46           H  
ATOM   2495  C   PHE A 164       9.618  -2.749  -1.064  1.00 66.46           C  
ATOM   2496  CB  PHE A 164      10.965  -0.609  -0.915  1.00 66.46           C  
ATOM   2497  HB2 PHE A 164      10.148  -0.244  -1.537  1.00 66.46           H  
ATOM   2498  HB3 PHE A 164      11.744  -0.923  -1.610  1.00 66.46           H  
ATOM   2499  O   PHE A 164       8.523  -2.346  -1.443  1.00 66.46           O  
ATOM   2500  CG  PHE A 164      11.484   0.577  -0.109  1.00 66.46           C  
ATOM   2501  CD1 PHE A 164      11.428   0.635   1.303  1.00 66.46           C  
ATOM   2502  HD1 PHE A 164      11.035  -0.191   1.877  1.00 66.46           H  
ATOM   2503  CD2 PHE A 164      12.004   1.674  -0.818  1.00 66.46           C  
ATOM   2504  HD2 PHE A 164      12.051   1.642  -1.896  1.00 66.46           H  
ATOM   2505  CE1 PHE A 164      11.899   1.771   1.987  1.00 66.46           C  
ATOM   2506  HE1 PHE A 164      11.876   1.802   3.066  1.00 66.46           H  
ATOM   2507  CE2 PHE A 164      12.463   2.812  -0.136  1.00 66.46           C  
ATOM   2508  HE2 PHE A 164      12.868   3.639  -0.700  1.00 66.46           H  
ATOM   2509  CZ  PHE A 164      12.415   2.861   1.267  1.00 66.46           C  
ATOM   2510  HZ  PHE A 164      12.790   3.726   1.793  1.00 66.46           H  
ATOM   2511  N   ASN A 165      10.032  -3.991  -1.367  1.00 70.14           N  
ATOM   2512  H   ASN A 165      10.958  -4.291  -1.098  1.00 70.14           H  
ATOM   2513  CA  ASN A 165       9.184  -4.914  -2.137  1.00 70.14           C  
ATOM   2514  HA  ASN A 165       8.797  -4.371  -2.999  1.00 70.14           H  
ATOM   2515  C   ASN A 165       7.956  -5.410  -1.350  1.00 70.14           C  
ATOM   2516  CB  ASN A 165       9.998  -6.116  -2.658  1.00 70.14           C  
ATOM   2517  HB2 ASN A 165      10.661  -6.501  -1.883  1.00 70.14           H  
ATOM   2518  HB3 ASN A 165       9.312  -6.917  -2.932  1.00 70.14           H  
ATOM   2519  O   ASN A 165       6.978  -5.831  -1.966  1.00 70.14           O  
ATOM   2520  CG  ASN A 165      10.815  -5.787  -3.892  1.00 70.14           C  
ATOM   2521  ND2 ASN A 165      10.249  -5.953  -5.064  1.00 70.14           N  
ATOM   2522 HD21 ASN A 165       9.323  -6.349  -5.143  1.00 70.14           H  
ATOM   2523 HD22 ASN A 165      10.780  -5.686  -5.881  1.00 70.14           H  
ATOM   2524  OD1 ASN A 165      11.963  -5.394  -3.812  1.00 70.14           O  
ATOM   2525  N   ARG A 166       7.988  -5.406  -0.006  1.00 78.89           N  
ATOM   2526  H   ARG A 166       8.814  -5.028   0.434  1.00 78.89           H  
ATOM   2527  CA  ARG A 166       6.909  -5.967   0.842  1.00 78.89           C  
ATOM   2528  HA  ARG A 166       6.005  -6.023   0.236  1.00 78.89           H  
ATOM   2529  C   ARG A 166       6.483  -5.072   2.027  1.00 78.89           C  
ATOM   2530  CB  ARG A 166       7.257  -7.419   1.239  1.00 78.89           C  
ATOM   2531  HB2 ARG A 166       8.233  -7.443   1.725  1.00 78.89           H  
ATOM   2532  HB3 ARG A 166       6.507  -7.781   1.942  1.00 78.89           H  
ATOM   2533  O   ARG A 166       6.574  -5.505   3.189  1.00 78.89           O  
ATOM   2534  CG  ARG A 166       7.254  -8.361   0.020  1.00 78.89           C  
ATOM   2535  HG2 ARG A 166       8.014  -8.049  -0.696  1.00 78.89           H  
ATOM   2536  HG3 ARG A 166       6.277  -8.310  -0.460  1.00 78.89           H  
ATOM   2537  CD  ARG A 166       7.538  -9.815   0.410  1.00 78.89           C  
ATOM   2538  HD2 ARG A 166       8.550  -9.899   0.805  1.00 78.89           H  
ATOM   2539  HD3 ARG A 166       6.840 -10.112   1.192  1.00 78.89           H  
ATOM   2540  NE  ARG A 166       7.358 -10.719  -0.742  1.00 78.89           N  
ATOM   2541  HE  ARG A 166       6.437 -11.105  -0.888  1.00 78.89           H  
ATOM   2542  NH1 ARG A 166       9.432 -10.578  -1.746  1.00 78.89           N  
ATOM   2543 HH11 ARG A 166      10.035 -10.826  -2.517  1.00 78.89           H  
ATOM   2544 HH12 ARG A 166       9.740  -9.919  -1.044  1.00 78.89           H  
ATOM   2545  NH2 ARG A 166       7.815 -11.846  -2.627  1.00 78.89           N  
ATOM   2546 HH21 ARG A 166       6.846 -12.128  -2.584  1.00 78.89           H  
ATOM   2547 HH22 ARG A 166       8.403 -12.109  -3.405  1.00 78.89           H  
ATOM   2548  CZ  ARG A 166       8.213 -11.037  -1.694  1.00 78.89           C  
ATOM   2549  N   PRO A 167       6.026  -3.826   1.781  1.00 82.35           N  
ATOM   2550  CA  PRO A 167       5.418  -2.986   2.804  1.00 82.35           C  
ATOM   2551  HA  PRO A 167       6.030  -2.999   3.707  1.00 82.35           H  
ATOM   2552  C   PRO A 167       4.009  -3.496   3.145  1.00 82.35           C  
ATOM   2553  CB  PRO A 167       5.426  -1.570   2.231  1.00 82.35           C  
ATOM   2554  HB2 PRO A 167       6.401  -1.114   2.402  1.00 82.35           H  
ATOM   2555  HB3 PRO A 167       4.636  -0.947   2.651  1.00 82.35           H  
ATOM   2556  O   PRO A 167       3.332  -4.140   2.342  1.00 82.35           O  
ATOM   2557  CG  PRO A 167       5.235  -1.809   0.736  1.00 82.35           C  
ATOM   2558  HG2 PRO A 167       5.699  -1.018   0.146  1.00 82.35           H  
ATOM   2559  HG3 PRO A 167       4.170  -1.868   0.513  1.00 82.35           H  
ATOM   2560  CD  PRO A 167       5.909  -3.163   0.489  1.00 82.35           C  
ATOM   2561  HD2 PRO A 167       5.326  -3.757  -0.215  1.00 82.35           H  
ATOM   2562  HD3 PRO A 167       6.912  -2.989   0.099  1.00 82.35           H  
ATOM   2563  N   GLN A 168       3.582  -3.263   4.379  1.00 87.83           N  
ATOM   2564  H   GLN A 168       4.153  -2.703   4.996  1.00 87.83           H  
ATOM   2565  CA  GLN A 168       2.400  -3.898   4.959  1.00 87.83           C  
ATOM   2566  HA  GLN A 168       1.670  -4.122   4.181  1.00 87.83           H  
ATOM   2567  C   GLN A 168       1.770  -2.957   5.975  1.00 87.83           C  
ATOM   2568  CB  GLN A 168       2.878  -5.195   5.610  1.00 87.83           C  
ATOM   2569  HB2 GLN A 168       3.620  -4.916   6.357  1.00 87.83           H  
ATOM   2570  HB3 GLN A 168       3.365  -5.791   4.838  1.00 87.83           H  
ATOM   2571  O   GLN A 168       2.489  -2.343   6.766  1.00 87.83           O  
ATOM   2572  CG  GLN A 168       1.844  -6.091   6.305  1.00 87.83           C  
ATOM   2573  HG2 GLN A 168       1.084  -6.393   5.585  1.00 87.83           H  
ATOM   2574  HG3 GLN A 168       1.360  -5.549   7.117  1.00 87.83           H  
ATOM   2575  CD  GLN A 168       2.531  -7.334   6.878  1.00 87.83           C  
ATOM   2576  NE2 GLN A 168       1.809  -8.270   7.442  1.00 87.83           N  
ATOM   2577 HE21 GLN A 168       2.275  -9.074   7.838  1.00 87.83           H  
ATOM   2578 HE22 GLN A 168       0.804  -8.189   7.504  1.00 87.83           H  
ATOM   2579  OE1 GLN A 168       3.750  -7.484   6.817  1.00 87.83           O  
ATOM   2580  N   PHE A 169       0.447  -2.865   5.938  1.00 87.82           N  
ATOM   2581  H   PHE A 169      -0.060  -3.424   5.267  1.00 87.82           H  
ATOM   2582  CA  PHE A 169      -0.336  -1.872   6.660  1.00 87.82           C  
ATOM   2583  HA  PHE A 169       0.289  -1.371   7.399  1.00 87.82           H  
ATOM   2584  C   PHE A 169      -1.484  -2.579   7.379  1.00 87.82           C  
ATOM   2585  CB  PHE A 169      -0.855  -0.819   5.662  1.00 87.82           C  
ATOM   2586  HB2 PHE A 169      -1.648  -1.264   5.060  1.00 87.82           H  
ATOM   2587  HB3 PHE A 169      -1.300   0.003   6.223  1.00 87.82           H  
ATOM   2588  O   PHE A 169      -2.217  -3.345   6.758  1.00 87.82           O  
ATOM   2589  CG  PHE A 169       0.204  -0.268   4.719  1.00 87.82           C  
ATOM   2590  CD1 PHE A 169       0.962   0.858   5.086  1.00 87.82           C  
ATOM   2591  HD1 PHE A 169       0.756   1.361   6.019  1.00 87.82           H  
ATOM   2592  CD2 PHE A 169       0.466  -0.910   3.490  1.00 87.82           C  
ATOM   2593  HD2 PHE A 169      -0.118  -1.770   3.198  1.00 87.82           H  
ATOM   2594  CE1 PHE A 169       1.987   1.324   4.245  1.00 87.82           C  
ATOM   2595  HE1 PHE A 169       2.571   2.186   4.533  1.00 87.82           H  
ATOM   2596  CE2 PHE A 169       1.496  -0.447   2.652  1.00 87.82           C  
ATOM   2597  HE2 PHE A 169       1.696  -0.947   1.716  1.00 87.82           H  
ATOM   2598  CZ  PHE A 169       2.260   0.670   3.032  1.00 87.82           C  
ATOM   2599  HZ  PHE A 169       3.048   1.033   2.389  1.00 87.82           H  
ATOM   2600  N   THR A 170      -1.658  -2.310   8.666  1.00 89.98           N  
ATOM   2601  H   THR A 170      -1.005  -1.689   9.122  1.00 89.98           H  
ATOM   2602  CA  THR A 170      -2.785  -2.800   9.466  1.00 89.98           C  
ATOM   2603  HA  THR A 170      -3.483  -3.352   8.836  1.00 89.98           H  
ATOM   2604  C   THR A 170      -3.499  -1.593  10.046  1.00 89.98           C  
ATOM   2605  CB  THR A 170      -2.330  -3.721  10.602  1.00 89.98           C  
ATOM   2606  HB  THR A 170      -1.922  -3.117  11.413  1.00 89.98           H  
ATOM   2607  O   THR A 170      -2.844  -0.714  10.600  1.00 89.98           O  
ATOM   2608  CG2 THR A 170      -3.486  -4.549  11.137  1.00 89.98           C  
ATOM   2609 HG21 THR A 170      -3.153  -5.086  12.025  1.00 89.98           H  
ATOM   2610 HG22 THR A 170      -4.311  -3.899  11.427  1.00 89.98           H  
ATOM   2611 HG23 THR A 170      -3.837  -5.244  10.374  1.00 89.98           H  
ATOM   2612  OG1 THR A 170      -1.349  -4.647  10.187  1.00 89.98           O  
ATOM   2613  HG1 THR A 170      -1.115  -5.168  10.959  1.00 89.98           H  
ATOM   2614  N   ILE A 171      -4.815  -1.522   9.881  1.00 87.82           N  
ATOM   2615  H   ILE A 171      -5.292  -2.306   9.459  1.00 87.82           H  
ATOM   2616  CA  ILE A 171      -5.636  -0.353  10.204  1.00 87.82           C  
ATOM   2617  HA  ILE A 171      -5.053   0.376  10.767  1.00 87.82           H  
ATOM   2618  C   ILE A 171      -6.776  -0.837  11.098  1.00 87.82           C  
ATOM   2619  CB  ILE A 171      -6.107   0.313   8.888  1.00 87.82           C  
ATOM   2620  HB  ILE A 171      -6.555  -0.454   8.257  1.00 87.82           H  
ATOM   2621  O   ILE A 171      -7.580  -1.672  10.674  1.00 87.82           O  
ATOM   2622  CG1 ILE A 171      -4.899   0.939   8.147  1.00 87.82           C  
ATOM   2623 HG12 ILE A 171      -4.032   0.281   8.205  1.00 87.82           H  
ATOM   2624 HG13 ILE A 171      -4.629   1.882   8.623  1.00 87.82           H  
ATOM   2625  CG2 ILE A 171      -7.161   1.403   9.146  1.00 87.82           C  
ATOM   2626 HG21 ILE A 171      -7.481   1.857   8.209  1.00 87.82           H  
ATOM   2627 HG22 ILE A 171      -8.044   0.977   9.624  1.00 87.82           H  
ATOM   2628 HG23 ILE A 171      -6.737   2.171   9.793  1.00 87.82           H  
ATOM   2629  CD1 ILE A 171      -5.138   1.191   6.659  1.00 87.82           C  
ATOM   2630 HD11 ILE A 171      -4.239   1.631   6.227  1.00 87.82           H  
ATOM   2631 HD12 ILE A 171      -5.332   0.240   6.162  1.00 87.82           H  
ATOM   2632 HD13 ILE A 171      -5.973   1.874   6.507  1.00 87.82           H  
ATOM   2633  N   GLU A 172      -6.816  -0.359  12.342  1.00 90.08           N  
ATOM   2634  H   GLU A 172      -6.141   0.341  12.615  1.00 90.08           H  
ATOM   2635  CA  GLU A 172      -7.710  -0.865  13.392  1.00 90.08           C  
ATOM   2636  HA  GLU A 172      -8.504  -1.433  12.908  1.00 90.08           H  
ATOM   2637  C   GLU A 172      -8.412   0.284  14.142  1.00 90.08           C  
ATOM   2638  CB  GLU A 172      -6.983  -1.861  14.326  1.00 90.08           C  
ATOM   2639  HB2 GLU A 172      -6.238  -1.336  14.924  1.00 90.08           H  
ATOM   2640  HB3 GLU A 172      -7.730  -2.287  14.995  1.00 90.08           H  
ATOM   2641  O   GLU A 172      -7.850   1.351  14.387  1.00 90.08           O  
ATOM   2642  CG  GLU A 172      -6.293  -2.989  13.522  1.00 90.08           C  
ATOM   2643  HG2 GLU A 172      -6.921  -3.226  12.664  1.00 90.08           H  
ATOM   2644  HG3 GLU A 172      -5.347  -2.607  13.139  1.00 90.08           H  
ATOM   2645  CD  GLU A 172      -6.046  -4.317  14.259  1.00 90.08           C  
ATOM   2646  OE1 GLU A 172      -5.146  -5.071  13.805  1.00 90.08           O  
ATOM   2647  OE2 GLU A 172      -6.853  -4.695  15.134  1.00 90.08           O  
ATOM   2648  N   TRP A 173      -9.695   0.091  14.442  1.00 86.27           N  
ATOM   2649  H   TRP A 173     -10.070  -0.834  14.286  1.00 86.27           H  
ATOM   2650  CA  TRP A 173     -10.633   1.117  14.914  1.00 86.27           C  
ATOM   2651  HA  TRP A 173     -10.098   1.828  15.544  1.00 86.27           H  
ATOM   2652  C   TRP A 173     -11.755   0.481  15.763  1.00 86.27           C  
ATOM   2653  CB  TRP A 173     -11.181   1.867  13.681  1.00 86.27           C  
ATOM   2654  HB2 TRP A 173     -10.338   2.215  13.084  1.00 86.27           H  
ATOM   2655  HB3 TRP A 173     -11.702   2.759  14.026  1.00 86.27           H  
ATOM   2656  O   TRP A 173     -11.709  -0.720  16.029  1.00 86.27           O  
ATOM   2657  CG  TRP A 173     -12.106   1.104  12.772  1.00 86.27           C  
ATOM   2658  CD1 TRP A 173     -13.453   1.143  12.842  1.00 86.27           C  
ATOM   2659  HD1 TRP A 173     -14.018   1.717  13.561  1.00 86.27           H  
ATOM   2660  CD2 TRP A 173     -11.804   0.232  11.634  1.00 86.27           C  
ATOM   2661  CE2 TRP A 173     -13.035  -0.257  11.097  1.00 86.27           C  
ATOM   2662  CE3 TRP A 173     -10.623  -0.200  10.994  1.00 86.27           C  
ATOM   2663  HE3 TRP A 173      -9.670   0.159  11.352  1.00 86.27           H  
ATOM   2664  NE1 TRP A 173     -14.003   0.312  11.890  1.00 86.27           N  
ATOM   2665  HE1 TRP A 173     -15.000   0.230  11.753  1.00 86.27           H  
ATOM   2666  CH2 TRP A 173     -11.902  -1.535   9.391  1.00 86.27           C  
ATOM   2667  HH2 TRP A 173     -11.926  -2.177   8.523  1.00 86.27           H  
ATOM   2668  CZ2 TRP A 173     -13.098  -1.135  10.005  1.00 86.27           C  
ATOM   2669  HZ2 TRP A 173     -14.050  -1.463   9.617  1.00 86.27           H  
ATOM   2670  CZ3 TRP A 173     -10.672  -1.066   9.884  1.00 86.27           C  
ATOM   2671  HZ3 TRP A 173      -9.753  -1.354   9.395  1.00 86.27           H  
ATOM   2672  N   GLY A 174     -12.791   1.245  16.142  1.00 77.81           N  
ATOM   2673  H   GLY A 174     -12.777   2.219  15.874  1.00 77.81           H  
ATOM   2674  CA  GLY A 174     -14.009   0.733  16.815  1.00 77.81           C  
ATOM   2675  HA2 GLY A 174     -14.680   1.559  17.049  1.00 77.81           H  
ATOM   2676  HA3 GLY A 174     -13.727   0.232  17.741  1.00 77.81           H  
ATOM   2677  C   GLY A 174     -14.798  -0.274  15.981  1.00 77.81           C  
ATOM   2678  O   GLY A 174     -15.248   0.096  14.879  1.00 77.81           O  
ATOM   2679  OXT GLY A 174     -14.816  -1.470  16.335  1.00 77.81           O  
TER    2680      GLY A 174                                                       
END   
