# Supplementary material for: Single-chain dimers from de novo immunoglobulins as robust scaffolds for multiple binding loops
Source: Nat Commun. 2023 Sep 23;14:5939. doi: 10.1038/s41467-023-41717-5 (PMC10517939; doi:10.1038/s41467-023-41717-5)
Supplement: Supplementary file 3 — Supplementary Data 1 [file 41467_2023_41717_MOESM3_ESM.zip › design_models/scIg+EF/scIg12+EF1a+EF4/ranked_1.pdb]

ATOM      1  N   GLY A   1      -6.409  -1.971  15.903  1.00 91.05           N  
ATOM      2  H   GLY A   1      -6.378  -1.078  15.432  1.00 91.05           H  
ATOM      3  H2  GLY A   1      -7.164  -1.933  16.573  1.00 91.05           H  
ATOM      4  H3  GLY A   1      -5.534  -2.044  16.403  1.00 91.05           H  
ATOM      5  CA  GLY A   1      -6.559  -3.072  14.915  1.00 91.05           C  
ATOM      6  HA2 GLY A   1      -7.438  -2.880  14.300  1.00 91.05           H  
ATOM      7  HA3 GLY A   1      -6.674  -4.018  15.445  1.00 91.05           H  
ATOM      8  C   GLY A   1      -5.341  -3.177  14.002  1.00 91.05           C  
ATOM      9  O   GLY A   1      -4.413  -2.404  14.184  1.00 91.05           O  
ATOM     10  N   ARG A   2      -5.314  -4.132  13.055  1.00 94.58           N  
ATOM     11  H   ARG A   2      -6.103  -4.753  12.945  1.00 94.58           H  
ATOM     12  CA  ARG A   2      -4.197  -4.340  12.112  1.00 94.58           C  
ATOM     13  HA  ARG A   2      -3.628  -3.414  12.032  1.00 94.58           H  
ATOM     14  C   ARG A   2      -4.689  -4.703  10.710  1.00 94.58           C  
ATOM     15  CB  ARG A   2      -3.254  -5.429  12.659  1.00 94.58           C  
ATOM     16  HB2 ARG A   2      -3.844  -6.315  12.896  1.00 94.58           H  
ATOM     17  HB3 ARG A   2      -2.802  -5.066  13.582  1.00 94.58           H  
ATOM     18  O   ARG A   2      -5.509  -5.609  10.570  1.00 94.58           O  
ATOM     19  CG  ARG A   2      -2.134  -5.832  11.682  1.00 94.58           C  
ATOM     20  HG2 ARG A   2      -1.521  -4.966  11.433  1.00 94.58           H  
ATOM     21  HG3 ARG A   2      -2.567  -6.237  10.767  1.00 94.58           H  
ATOM     22  CD  ARG A   2      -1.265  -6.920  12.313  1.00 94.58           C  
ATOM     23  HD2 ARG A   2      -1.908  -7.739  12.636  1.00 94.58           H  
ATOM     24  HD3 ARG A   2      -0.779  -6.506  13.196  1.00 94.58           H  
ATOM     25  NE  ARG A   2      -0.285  -7.454  11.349  1.00 94.58           N  
ATOM     26  HE  ARG A   2      -0.658  -7.740  10.454  1.00 94.58           H  
ATOM     27  NH1 ARG A   2       1.530  -7.498  12.753  1.00 94.58           N  
ATOM     28 HH11 ARG A   2       1.117  -6.746  13.287  1.00 94.58           H  
ATOM     29 HH12 ARG A   2       2.527  -7.582  12.895  1.00 94.58           H  
ATOM     30  NH2 ARG A   2       1.732  -8.240  10.660  1.00 94.58           N  
ATOM     31 HH21 ARG A   2       2.722  -8.350  10.825  1.00 94.58           H  
ATOM     32 HH22 ARG A   2       1.356  -8.338   9.727  1.00 94.58           H  
ATOM     33  CZ  ARG A   2       0.979  -7.733  11.598  1.00 94.58           C  
ATOM     34  N   VAL A   3      -4.125  -4.060   9.689  1.00 94.89           N  
ATOM     35  H   VAL A   3      -3.463  -3.329   9.909  1.00 94.89           H  
ATOM     36  CA  VAL A   3      -4.296  -4.414   8.270  1.00 94.89           C  
ATOM     37  HA  VAL A   3      -4.753  -5.402   8.204  1.00 94.89           H  
ATOM     38  C   VAL A   3      -2.949  -4.502   7.584  1.00 94.89           C  
ATOM     39  CB  VAL A   3      -5.218  -3.420   7.545  1.00 94.89           C  
ATOM     40  HB  VAL A   3      -4.996  -2.414   7.899  1.00 94.89           H  
ATOM     41  O   VAL A   3      -2.063  -3.678   7.799  1.00 94.89           O  
ATOM     42  CG1 VAL A   3      -5.124  -3.415   6.009  1.00 94.89           C  
ATOM     43 HG11 VAL A   3      -5.884  -2.751   5.597  1.00 94.89           H  
ATOM     44 HG12 VAL A   3      -5.276  -4.420   5.615  1.00 94.89           H  
ATOM     45 HG13 VAL A   3      -4.148  -3.045   5.693  1.00 94.89           H  
ATOM     46  CG2 VAL A   3      -6.662  -3.765   7.889  1.00 94.89           C  
ATOM     47 HG21 VAL A   3      -7.252  -2.864   7.723  1.00 94.89           H  
ATOM     48 HG22 VAL A   3      -6.767  -4.064   8.932  1.00 94.89           H  
ATOM     49 HG23 VAL A   3      -7.030  -4.577   7.261  1.00 94.89           H  
ATOM     50  N   GLU A   4      -2.811  -5.496   6.721  1.00 95.74           N  
ATOM     51  H   GLU A   4      -3.591  -6.123   6.583  1.00 95.74           H  
ATOM     52  CA  GLU A   4      -1.652  -5.675   5.868  1.00 95.74           C  
ATOM     53  HA  GLU A   4      -0.899  -4.930   6.126  1.00 95.74           H  
ATOM     54  C   GLU A   4      -2.033  -5.471   4.400  1.00 95.74           C  
ATOM     55  CB  GLU A   4      -1.052  -7.051   6.148  1.00 95.74           C  
ATOM     56  HB2 GLU A   4      -0.914  -7.166   7.223  1.00 95.74           H  
ATOM     57  HB3 GLU A   4      -1.739  -7.823   5.800  1.00 95.74           H  
ATOM     58  O   GLU A   4      -3.014  -6.032   3.913  1.00 95.74           O  
ATOM     59  CG  GLU A   4       0.301  -7.233   5.469  1.00 95.74           C  
ATOM     60  HG2 GLU A   4       0.195  -7.134   4.388  1.00 95.74           H  
ATOM     61  HG3 GLU A   4       0.993  -6.464   5.814  1.00 95.74           H  
ATOM     62  CD  GLU A   4       0.849  -8.614   5.804  1.00 95.74           C  
ATOM     63  OE1 GLU A   4       0.509  -9.575   5.088  1.00 95.74           O  
ATOM     64  OE2 GLU A   4       1.710  -8.739   6.700  1.00 95.74           O  
ATOM     65  N   VAL A   5      -1.227  -4.679   3.697  1.00 94.36           N  
ATOM     66  H   VAL A   5      -0.456  -4.248   4.186  1.00 94.36           H  
ATOM     67  CA  VAL A   5      -1.302  -4.443   2.256  1.00 94.36           C  
ATOM     68  HA  VAL A   5      -2.121  -5.025   1.833  1.00 94.36           H  
ATOM     69  C   VAL A   5       0.009  -4.915   1.644  1.00 94.36           C  
ATOM     70  CB  VAL A   5      -1.552  -2.955   1.938  1.00 94.36           C  
ATOM     71  HB  VAL A   5      -0.696  -2.366   2.265  1.00 94.36           H  
ATOM     72  O   VAL A   5       1.069  -4.349   1.911  1.00 94.36           O  
ATOM     73  CG1 VAL A   5      -1.726  -2.733   0.429  1.00 94.36           C  
ATOM     74 HG11 VAL A   5      -0.825  -3.033  -0.107  1.00 94.36           H  
ATOM     75 HG12 VAL A   5      -2.575  -3.308   0.059  1.00 94.36           H  
ATOM     76 HG13 VAL A   5      -1.898  -1.676   0.229  1.00 94.36           H  
ATOM     77  CG2 VAL A   5      -2.791  -2.419   2.665  1.00 94.36           C  
ATOM     78 HG21 VAL A   5      -3.033  -1.419   2.303  1.00 94.36           H  
ATOM     79 HG22 VAL A   5      -3.642  -3.080   2.500  1.00 94.36           H  
ATOM     80 HG23 VAL A   5      -2.594  -2.360   3.736  1.00 94.36           H  
ATOM     81  N   ARG A   6      -0.041  -5.952   0.813  1.00 94.04           N  
ATOM     82  H   ARG A   6      -0.943  -6.374   0.645  1.00 94.04           H  
ATOM     83  CA  ARG A   6       1.097  -6.399   0.003  1.00 94.04           C  
ATOM     84  HA  ARG A   6       2.008  -5.888   0.316  1.00 94.04           H  
ATOM     85  C   ARG A   6       0.838  -6.025  -1.439  1.00 94.04           C  
ATOM     86  CB  ARG A   6       1.322  -7.907   0.127  1.00 94.04           C  
ATOM     87  HB2 ARG A   6       2.170  -8.183  -0.500  1.00 94.04           H  
ATOM     88  HB3 ARG A   6       0.439  -8.428  -0.244  1.00 94.04           H  
ATOM     89  O   ARG A   6      -0.180  -6.420  -1.999  1.00 94.04           O  
ATOM     90  CG  ARG A   6       1.596  -8.354   1.561  1.00 94.04           C  
ATOM     91  HG2 ARG A   6       0.739  -8.117   2.191  1.00 94.04           H  
ATOM     92  HG3 ARG A   6       2.481  -7.843   1.939  1.00 94.04           H  
ATOM     93  CD  ARG A   6       1.836  -9.864   1.590  1.00 94.04           C  
ATOM     94  HD2 ARG A   6       2.749 -10.092   1.041  1.00 94.04           H  
ATOM     95  HD3 ARG A   6       0.990 -10.362   1.116  1.00 94.04           H  
ATOM     96  NE  ARG A   6       1.950 -10.326   2.976  1.00 94.04           N  
ATOM     97  HE  ARG A   6       1.587  -9.704   3.684  1.00 94.04           H  
ATOM     98  NH1 ARG A   6       2.279 -12.562   2.631  1.00 94.04           N  
ATOM     99 HH11 ARG A   6       2.235 -12.378   1.639  1.00 94.04           H  
ATOM    100 HH12 ARG A   6       2.240 -13.503   2.996  1.00 94.04           H  
ATOM    101  NH2 ARG A   6       2.034 -11.756   4.707  1.00 94.04           N  
ATOM    102 HH21 ARG A   6       1.984 -12.688   5.094  1.00 94.04           H  
ATOM    103 HH22 ARG A   6       1.623 -10.987   5.216  1.00 94.04           H  
ATOM    104  CZ  ARG A   6       2.100 -11.549   3.427  1.00 94.04           C  
ATOM    105  N   VAL A   7       1.764  -5.296  -2.036  1.00 88.76           N  
ATOM    106  H   VAL A   7       2.597  -5.035  -1.528  1.00 88.76           H  
ATOM    107  CA  VAL A   7       1.722  -4.970  -3.458  1.00 88.76           C  
ATOM    108  HA  VAL A   7       0.736  -5.195  -3.865  1.00 88.76           H  
ATOM    109  C   VAL A   7       2.748  -5.849  -4.151  1.00 88.76           C  
ATOM    110  CB  VAL A   7       1.996  -3.480  -3.693  1.00 88.76           C  
ATOM    111  HB  VAL A   7       3.046  -3.288  -3.473  1.00 88.76           H  
ATOM    112  O   VAL A   7       3.863  -5.996  -3.663  1.00 88.76           O  
ATOM    113  CG1 VAL A   7       1.733  -3.086  -5.148  1.00 88.76           C  
ATOM    114 HG11 VAL A   7       0.699  -3.303  -5.417  1.00 88.76           H  
ATOM    115 HG12 VAL A   7       2.397  -3.636  -5.816  1.00 88.76           H  
ATOM    116 HG13 VAL A   7       1.922  -2.022  -5.287  1.00 88.76           H  
ATOM    117  CG2 VAL A   7       1.140  -2.582  -2.789  1.00 88.76           C  
ATOM    118 HG21 VAL A   7       1.363  -2.770  -1.739  1.00 88.76           H  
ATOM    119 HG22 VAL A   7       0.081  -2.761  -2.973  1.00 88.76           H  
ATOM    120 HG23 VAL A   7       1.384  -1.539  -2.991  1.00 88.76           H  
ATOM    121  N   GLU A   8       2.372  -6.450  -5.268  1.00 87.70           N  
ATOM    122  H   GLU A   8       1.417  -6.341  -5.579  1.00 87.70           H  
ATOM    123  CA  GLU A   8       3.264  -7.201  -6.138  1.00 87.70           C  
ATOM    124  HA  GLU A   8       4.297  -7.022  -5.840  1.00 87.70           H  
ATOM    125  C   GLU A   8       3.096  -6.696  -7.568  1.00 87.70           C  
ATOM    126  CB  GLU A   8       2.999  -8.709  -5.999  1.00 87.70           C  
ATOM    127  HB2 GLU A   8       1.951  -8.922  -6.209  1.00 87.70           H  
ATOM    128  HB3 GLU A   8       3.214  -8.997  -4.969  1.00 87.70           H  
ATOM    129  O   GLU A   8       2.001  -6.733  -8.130  1.00 87.70           O  
ATOM    130  CG  GLU A   8       3.887  -9.538  -6.940  1.00 87.70           C  
ATOM    131  HG2 GLU A   8       4.908  -9.164  -6.867  1.00 87.70           H  
ATOM    132  HG3 GLU A   8       3.551  -9.397  -7.967  1.00 87.70           H  
ATOM    133  CD  GLU A   8       3.892 -11.039  -6.617  1.00 87.70           C  
ATOM    134  OE1 GLU A   8       4.934 -11.674  -6.924  1.00 87.70           O  
ATOM    135  OE2 GLU A   8       2.920 -11.550  -6.013  1.00 87.70           O  
ATOM    136  N   PHE A   9       4.190  -6.223  -8.149  1.00 82.87           N  
ATOM    137  H   PHE A   9       5.051  -6.203  -7.622  1.00 82.87           H  
ATOM    138  CA  PHE A   9       4.272  -5.888  -9.562  1.00 82.87           C  
ATOM    139  HA  PHE A   9       3.281  -5.644  -9.946  1.00 82.87           H  
ATOM    140  C   PHE A   9       4.791  -7.112 -10.311  1.00 82.87           C  
ATOM    141  CB  PHE A   9       5.158  -4.651  -9.748  1.00 82.87           C  
ATOM    142  HB2 PHE A   9       6.168  -4.874  -9.407  1.00 82.87           H  
ATOM    143  HB3 PHE A   9       5.218  -4.422 -10.812  1.00 82.87           H  
ATOM    144  O   PHE A   9       5.843  -7.656  -9.963  1.00 82.87           O  
ATOM    145  CG  PHE A   9       4.637  -3.430  -9.011  1.00 82.87           C  
ATOM    146  CD1 PHE A   9       3.679  -2.593  -9.614  1.00 82.87           C  
ATOM    147  HD1 PHE A   9       3.330  -2.803 -10.614  1.00 82.87           H  
ATOM    148  CD2 PHE A   9       5.088  -3.141  -7.709  1.00 82.87           C  
ATOM    149  HD2 PHE A   9       5.829  -3.771  -7.240  1.00 82.87           H  
ATOM    150  CE1 PHE A   9       3.189  -1.474  -8.917  1.00 82.87           C  
ATOM    151  HE1 PHE A   9       2.463  -0.821  -9.377  1.00 82.87           H  
ATOM    152  CE2 PHE A   9       4.596  -2.030  -7.011  1.00 82.87           C  
ATOM    153  HE2 PHE A   9       4.962  -1.812  -6.019  1.00 82.87           H  
ATOM    154  CZ  PHE A   9       3.648  -1.196  -7.620  1.00 82.87           C  
ATOM    155  HZ  PHE A   9       3.281  -0.326  -7.095  1.00 82.87           H  
ATOM    156  N   GLU A  10       4.047  -7.566 -11.321  1.00 79.95           N  
ATOM    157  H   GLU A  10       3.213  -7.064 -11.587  1.00 79.95           H  
ATOM    158  CA  GLU A  10       4.571  -8.570 -12.243  1.00 79.95           C  
ATOM    159  HA  GLU A  10       4.940  -9.405 -11.648  1.00 79.95           H  
ATOM    160  C   GLU A  10       5.743  -7.944 -13.011  1.00 79.95           C  
ATOM    161  CB  GLU A  10       3.487  -9.113 -13.195  1.00 79.95           C  
ATOM    162  HB2 GLU A  10       3.976  -9.664 -13.999  1.00 79.95           H  
ATOM    163  HB3 GLU A  10       2.921  -8.288 -13.629  1.00 79.95           H  
ATOM    164  O   GLU A  10       5.583  -6.845 -13.553  1.00 79.95           O  
ATOM    165  CG  GLU A  10       2.540 -10.074 -12.456  1.00 79.95           C  
ATOM    166  HG2 GLU A  10       3.136 -10.863 -11.996  1.00 79.95           H  
ATOM    167  HG3 GLU A  10       2.048  -9.526 -11.652  1.00 79.95           H  
ATOM    168  CD  GLU A  10       1.456 -10.736 -13.328  1.00 79.95           C  
ATOM    169  OE1 GLU A  10       0.521 -11.328 -12.730  1.00 79.95           O  
ATOM    170  OE2 GLU A  10       1.467 -10.665 -14.573  1.00 79.95           O  
ATOM    171  N   PRO A  11       6.922  -8.595 -13.035  1.00 68.30           N  
ATOM    172  CA  PRO A  11       8.019  -8.116 -13.854  1.00 68.30           C  
ATOM    173  HA  PRO A  11       8.308  -7.113 -13.541  1.00 68.30           H  
ATOM    174  C   PRO A  11       7.559  -8.081 -15.309  1.00 68.30           C  
ATOM    175  CB  PRO A  11       9.182  -9.085 -13.625  1.00 68.30           C  
ATOM    176  HB2 PRO A  11       9.797  -8.724 -12.801  1.00 68.30           H  
ATOM    177  HB3 PRO A  11       9.788  -9.221 -14.520  1.00 68.30           H  
ATOM    178  O   PRO A  11       6.907  -9.009 -15.791  1.00 68.30           O  
ATOM    179  CG  PRO A  11       8.488 -10.382 -13.210  1.00 68.30           C  
ATOM    180  HG2 PRO A  11       8.195 -10.937 -14.102  1.00 68.30           H  
ATOM    181  HG3 PRO A  11       9.124 -10.996 -12.573  1.00 68.30           H  
ATOM    182  CD  PRO A  11       7.239  -9.900 -12.474  1.00 68.30           C  
ATOM    183  HD2 PRO A  11       6.430 -10.613 -12.634  1.00 68.30           H  
ATOM    184  HD3 PRO A  11       7.451  -9.793 -11.410  1.00 68.30           H  
ATOM    185  N   ILE A  12       7.890  -6.992 -15.993  1.00 68.64           N  
ATOM    186  H   ILE A  12       8.441  -6.271 -15.550  1.00 68.64           H  
ATOM    187  CA  ILE A  12       7.727  -6.932 -17.437  1.00 68.64           C  
ATOM    188  HA  ILE A  12       6.846  -7.513 -17.711  1.00 68.64           H  
ATOM    189  C   ILE A  12       8.960  -7.616 -18.013  1.00 68.64           C  
ATOM    190  CB  ILE A  12       7.521  -5.496 -17.958  1.00 68.64           C  
ATOM    191  HB  ILE A  12       8.475  -4.970 -17.974  1.00 68.64           H  
ATOM    192  O   ILE A  12      10.079  -7.148 -17.815  1.00 68.64           O  
ATOM    193  CG1 ILE A  12       6.524  -4.700 -17.082  1.00 68.64           C  
ATOM    194 HG12 ILE A  12       5.557  -5.203 -17.100  1.00 68.64           H  
ATOM    195 HG13 ILE A  12       6.873  -4.689 -16.050  1.00 68.64           H  
ATOM    196  CG2 ILE A  12       6.978  -5.633 -19.386  1.00 68.64           C  
ATOM    197 HG21 ILE A  12       6.026  -6.164 -19.378  1.00 68.64           H  
ATOM    198 HG22 ILE A  12       7.675  -6.190 -20.011  1.00 68.64           H  
ATOM    199 HG23 ILE A  12       6.814  -4.651 -19.830  1.00 68.64           H  
ATOM    200  CD1 ILE A  12       6.353  -3.229 -17.483  1.00 68.64           C  
ATOM    201 HD11 ILE A  12       7.325  -2.736 -17.501  1.00 68.64           H  
ATOM    202 HD12 ILE A  12       5.885  -3.141 -18.464  1.00 68.64           H  
ATOM    203 HD13 ILE A  12       5.716  -2.729 -16.753  1.00 68.64           H  
ATOM    204  N   GLU A  13       8.750  -8.773 -18.625  1.00 71.71           N  
ATOM    205  H   GLU A  13       7.803  -9.108 -18.734  1.00 71.71           H  
ATOM    206  CA  GLU A  13       9.809  -9.546 -19.264  1.00 71.71           C  
ATOM    207  HA  GLU A  13      10.775  -9.271 -18.842  1.00 71.71           H  
ATOM    208  C   GLU A  13       9.841  -9.211 -20.753  1.00 71.71           C  
ATOM    209  CB  GLU A  13       9.605 -11.053 -19.026  1.00 71.71           C  
ATOM    210  HB2 GLU A  13      10.344 -11.602 -19.611  1.00 71.71           H  
ATOM    211  HB3 GLU A  13       8.610 -11.336 -19.370  1.00 71.71           H  
ATOM    212  O   GLU A  13       8.790  -9.178 -21.399  1.00 71.71           O  
ATOM    213  CG  GLU A  13       9.770 -11.438 -17.543  1.00 71.71           C  
ATOM    214  HG2 GLU A  13       9.049 -10.878 -16.948  1.00 71.71           H  
ATOM    215  HG3 GLU A  13      10.767 -11.140 -17.219  1.00 71.71           H  
ATOM    216  CD  GLU A  13       9.574 -12.939 -17.256  1.00 71.71           C  
ATOM    217  OE1 GLU A  13       9.900 -13.350 -16.115  1.00 71.71           O  
ATOM    218  OE2 GLU A  13       9.047 -13.672 -18.127  1.00 71.71           O  
ATOM    219  N   ASP A  14      11.049  -8.993 -21.267  1.00 72.88           N  
ATOM    220  H   ASP A  14      11.854  -9.007 -20.656  1.00 72.88           H  
ATOM    221  CA  ASP A  14      11.351  -9.037 -22.693  1.00 72.88           C  
ATOM    222  HA  ASP A  14      10.648  -8.431 -23.265  1.00 72.88           H  
ATOM    223  C   ASP A  14      11.224 -10.502 -23.138  1.00 72.88           C  
ATOM    224  CB  ASP A  14      12.766  -8.472 -22.903  1.00 72.88           C  
ATOM    225  HB2 ASP A  14      12.769  -7.399 -22.708  1.00 72.88           H  
ATOM    226  HB3 ASP A  14      13.439  -8.939 -22.184  1.00 72.88           H  
ATOM    227  O   ASP A  14      11.991 -11.372 -22.706  1.00 72.88           O  
ATOM    228  CG  ASP A  14      13.317  -8.724 -24.303  1.00 72.88           C  
ATOM    229  OD1 ASP A  14      12.546  -9.210 -25.155  1.00 72.88           O  
ATOM    230  OD2 ASP A  14      14.556  -8.606 -24.437  1.00 72.88           O  
ATOM    231  N   LYS A  15      10.188 -10.802 -23.925  1.00 78.74           N  
ATOM    232  H   LYS A  15       9.641 -10.040 -24.297  1.00 78.74           H  
ATOM    233  CA  LYS A  15       9.876 -12.174 -24.339  1.00 78.74           C  
ATOM    234  HA  LYS A  15      10.201 -12.860 -23.557  1.00 78.74           H  
ATOM    235  C   LYS A  15      10.615 -12.590 -25.596  1.00 78.74           C  
ATOM    236  CB  LYS A  15       8.375 -12.335 -24.571  1.00 78.74           C  
ATOM    237  HB2 LYS A  15       8.189 -13.333 -24.968  1.00 78.74           H  
ATOM    238  HB3 LYS A  15       8.041 -11.609 -25.313  1.00 78.74           H  
ATOM    239  O   LYS A  15      10.717 -13.799 -25.826  1.00 78.74           O  
ATOM    240  CG  LYS A  15       7.588 -12.169 -23.275  1.00 78.74           C  
ATOM    241  HG2 LYS A  15       7.925 -12.907 -22.547  1.00 78.74           H  
ATOM    242  HG3 LYS A  15       7.745 -11.167 -22.874  1.00 78.74           H  
ATOM    243  CD  LYS A  15       6.106 -12.365 -23.569  1.00 78.74           C  
ATOM    244  HD2 LYS A  15       5.934 -13.359 -23.982  1.00 78.74           H  
ATOM    245  HD3 LYS A  15       5.795 -11.602 -24.283  1.00 78.74           H  
ATOM    246  CE  LYS A  15       5.362 -12.196 -22.252  1.00 78.74           C  
ATOM    247  HE2 LYS A  15       5.616 -13.026 -21.593  1.00 78.74           H  
ATOM    248  HE3 LYS A  15       5.726 -11.282 -21.782  1.00 78.74           H  
ATOM    249  NZ  LYS A  15       3.908 -12.107 -22.490  1.00 78.74           N  
ATOM    250  HZ1 LYS A  15       3.744 -11.315 -23.095  1.00 78.74           H  
ATOM    251  HZ2 LYS A  15       3.437 -11.948 -21.611  1.00 78.74           H  
ATOM    252  HZ3 LYS A  15       3.581 -12.952 -22.937  1.00 78.74           H  
ATOM    253  N   ASP A  16      11.052 -11.651 -26.425  1.00 79.13           N  
ATOM    254  H   ASP A  16      11.052 -10.686 -26.125  1.00 79.13           H  
ATOM    255  CA  ASP A  16      11.748 -11.962 -27.674  1.00 79.13           C  
ATOM    256  HA  ASP A  16      11.548 -13.005 -27.919  1.00 79.13           H  
ATOM    257  C   ASP A  16      13.278 -11.899 -27.538  1.00 79.13           C  
ATOM    258  CB  ASP A  16      11.148 -11.166 -28.842  1.00 79.13           C  
ATOM    259  HB2 ASP A  16      11.580 -11.545 -29.768  1.00 79.13           H  
ATOM    260  HB3 ASP A  16      10.078 -11.370 -28.879  1.00 79.13           H  
ATOM    261  O   ASP A  16      13.991 -12.478 -28.366  1.00 79.13           O  
ATOM    262  CG  ASP A  16      11.365  -9.657 -28.799  1.00 79.13           C  
ATOM    263  OD1 ASP A  16      12.360  -9.257 -28.174  1.00 79.13           O  
ATOM    264  OD2 ASP A  16      10.570  -8.981 -29.495  1.00 79.13           O  
ATOM    265  N   GLY A  17      13.765 -11.353 -26.423  1.00 77.32           N  
ATOM    266  H   GLY A  17      13.157 -10.710 -25.937  1.00 77.32           H  
ATOM    267  CA  GLY A  17      15.171 -11.306 -26.056  1.00 77.32           C  
ATOM    268  HA2 GLY A  17      15.242 -11.025 -25.005  1.00 77.32           H  
ATOM    269  HA3 GLY A  17      15.621 -12.289 -26.201  1.00 77.32           H  
ATOM    270  C   GLY A  17      15.959 -10.283 -26.865  1.00 77.32           C  
ATOM    271  O   GLY A  17      17.180 -10.435 -26.986  1.00 77.32           O  
ATOM    272  N   ASP A  18      15.294  -9.295 -27.466  1.00 75.00           N  
ATOM    273  H   ASP A  18      14.298  -9.212 -27.323  1.00 75.00           H  
ATOM    274  CA  ASP A  18      15.938  -8.226 -28.229  1.00 75.00           C  
ATOM    275  HA  ASP A  18      16.779  -8.676 -28.756  1.00 75.00           H  
ATOM    276  C   ASP A  18      16.550  -7.124 -27.338  1.00 75.00           C  
ATOM    277  CB  ASP A  18      14.977  -7.715 -29.319  1.00 75.00           C  
ATOM    278  HB2 ASP A  18      15.580  -7.190 -30.060  1.00 75.00           H  
ATOM    279  HB3 ASP A  18      14.524  -8.567 -29.826  1.00 75.00           H  
ATOM    280  O   ASP A  18      17.301  -6.265 -27.817  1.00 75.00           O  
ATOM    281  CG  ASP A  18      13.872  -6.755 -28.855  1.00 75.00           C  
ATOM    282  OD1 ASP A  18      13.779  -6.502 -27.636  1.00 75.00           O  
ATOM    283  OD2 ASP A  18      13.286  -6.110 -29.760  1.00 75.00           O  
ATOM    284  N   GLY A  19      16.315  -7.212 -26.027  1.00 64.68           N  
ATOM    285  H   GLY A  19      15.618  -7.884 -25.740  1.00 64.68           H  
ATOM    286  CA  GLY A  19      16.761  -6.277 -25.005  1.00 64.68           C  
ATOM    287  HA2 GLY A  19      17.720  -5.848 -25.295  1.00 64.68           H  
ATOM    288  HA3 GLY A  19      16.879  -6.827 -24.072  1.00 64.68           H  
ATOM    289  C   GLY A  19      15.777  -5.137 -24.748  1.00 64.68           C  
ATOM    290  O   GLY A  19      16.108  -4.244 -23.966  1.00 64.68           O  
ATOM    291  N   TYR A  20      14.599  -5.146 -25.373  1.00 67.77           N  
ATOM    292  H   TYR A  20      14.381  -5.904 -26.004  1.00 67.77           H  
ATOM    293  CA  TYR A  20      13.589  -4.102 -25.273  1.00 67.77           C  
ATOM    294  HA  TYR A  20      13.941  -3.343 -24.574  1.00 67.77           H  
ATOM    295  C   TYR A  20      12.264  -4.647 -24.733  1.00 67.77           C  
ATOM    296  CB  TYR A  20      13.391  -3.413 -26.631  1.00 67.77           C  
ATOM    297  HB2 TYR A  20      12.975  -4.128 -27.340  1.00 67.77           H  
ATOM    298  HB3 TYR A  20      12.647  -2.625 -26.511  1.00 67.77           H  
ATOM    299  O   TYR A  20      11.898  -5.803 -24.889  1.00 67.77           O  
ATOM    300  CG  TYR A  20      14.642  -2.793 -27.229  1.00 67.77           C  
ATOM    301  CD1 TYR A  20      14.997  -1.464 -26.924  1.00 67.77           C  
ATOM    302  HD1 TYR A  20      14.421  -0.899 -26.207  1.00 67.77           H  
ATOM    303  CD2 TYR A  20      15.438  -3.543 -28.112  1.00 67.77           C  
ATOM    304  HD2 TYR A  20      15.173  -4.568 -28.325  1.00 67.77           H  
ATOM    305  CE1 TYR A  20      16.110  -0.870 -27.551  1.00 67.77           C  
ATOM    306  HE1 TYR A  20      16.405   0.142 -27.314  1.00 67.77           H  
ATOM    307  CE2 TYR A  20      16.562  -2.966 -28.723  1.00 67.77           C  
ATOM    308  HE2 TYR A  20      17.160  -3.558 -29.400  1.00 67.77           H  
ATOM    309  OH  TYR A  20      17.948  -1.047 -29.081  1.00 67.77           O  
ATOM    310  HH  TYR A  20      18.597  -1.734 -29.251  1.00 67.77           H  
ATOM    311  CZ  TYR A  20      16.875  -1.613 -28.470  1.00 67.77           C  
ATOM    312  N   ILE A  21      11.507  -3.767 -24.079  1.00 66.37           N  
ATOM    313  H   ILE A  21      11.851  -2.822 -23.994  1.00 66.37           H  
ATOM    314  CA  ILE A  21      10.129  -4.047 -23.677  1.00 66.37           C  
ATOM    315  HA  ILE A  21       9.933  -5.118 -23.729  1.00 66.37           H  
ATOM    316  C   ILE A  21       9.204  -3.366 -24.679  1.00 66.37           C  
ATOM    317  CB  ILE A  21       9.884  -3.580 -22.229  1.00 66.37           C  
ATOM    318  HB  ILE A  21      10.090  -2.511 -22.183  1.00 66.37           H  
ATOM    319  O   ILE A  21       9.097  -2.136 -24.710  1.00 66.37           O  
ATOM    320  CG1 ILE A  21      10.807  -4.261 -21.191  1.00 66.37           C  
ATOM    321 HG12 ILE A  21      11.841  -3.993 -21.411  1.00 66.37           H  
ATOM    322 HG13 ILE A  21      10.577  -3.864 -20.202  1.00 66.37           H  
ATOM    323  CG2 ILE A  21       8.413  -3.775 -21.843  1.00 66.37           C  
ATOM    324 HG21 ILE A  21       8.138  -4.826 -21.933  1.00 66.37           H  
ATOM    325 HG22 ILE A  21       8.273  -3.416 -20.823  1.00 66.37           H  
ATOM    326 HG23 ILE A  21       7.775  -3.188 -22.503  1.00 66.37           H  
ATOM    327  CD1 ILE A  21      10.716  -5.788 -21.128  1.00 66.37           C  
ATOM    328 HD11 ILE A  21      10.948  -6.213 -22.105  1.00 66.37           H  
ATOM    329 HD12 ILE A  21       9.719  -6.108 -20.827  1.00 66.37           H  
ATOM    330 HD13 ILE A  21      11.438  -6.162 -20.401  1.00 66.37           H  
ATOM    331  N   SER A  22       8.496  -4.147 -25.489  1.00 69.99           N  
ATOM    332  H   SER A  22       8.649  -5.145 -25.456  1.00 69.99           H  
ATOM    333  CA  SER A  22       7.501  -3.609 -26.413  1.00 69.99           C  
ATOM    334  HA  SER A  22       7.984  -2.817 -26.985  1.00 69.99           H  
ATOM    335  C   SER A  22       6.305  -3.006 -25.668  1.00 69.99           C  
ATOM    336  CB  SER A  22       7.042  -4.682 -27.405  1.00 69.99           C  
ATOM    337  HB2 SER A  22       7.911  -5.170 -27.848  1.00 69.99           H  
ATOM    338  HB3 SER A  22       6.460  -4.214 -28.199  1.00 69.99           H  
ATOM    339  O   SER A  22       5.970  -3.376 -24.541  1.00 69.99           O  
ATOM    340  OG  SER A  22       6.239  -5.638 -26.750  1.00 69.99           O  
ATOM    341  HG  SER A  22       6.893  -6.175 -26.298  1.00 69.99           H  
ATOM    342  N   ALA A  23       5.564  -2.117 -26.335  1.00 68.56           N  
ATOM    343  H   ALA A  23       5.900  -1.783 -27.227  1.00 68.56           H  
ATOM    344  CA  ALA A  23       4.316  -1.580 -25.787  1.00 68.56           C  
ATOM    345  HA  ALA A  23       4.541  -1.063 -24.854  1.00 68.56           H  
ATOM    346  C   ALA A  23       3.285  -2.683 -25.471  1.00 68.56           C  
ATOM    347  CB  ALA A  23       3.745  -0.567 -26.786  1.00 68.56           C  
ATOM    348  HB1 ALA A  23       2.833  -0.131 -26.378  1.00 68.56           H  
ATOM    349  HB2 ALA A  23       4.469   0.229 -26.956  1.00 68.56           H  
ATOM    350  HB3 ALA A  23       3.516  -1.059 -27.732  1.00 68.56           H  
ATOM    351  O   ALA A  23       2.497  -2.541 -24.538  1.00 68.56           O  
ATOM    352  N   ALA A  24       3.291  -3.786 -26.228  1.00 74.41           N  
ATOM    353  H   ALA A  24       4.038  -3.901 -26.898  1.00 74.41           H  
ATOM    354  CA  ALA A  24       2.408  -4.925 -25.989  1.00 74.41           C  
ATOM    355  HA  ALA A  24       1.394  -4.558 -25.829  1.00 74.41           H  
ATOM    356  C   ALA A  24       2.812  -5.716 -24.734  1.00 74.41           C  
ATOM    357  CB  ALA A  24       2.413  -5.811 -27.240  1.00 74.41           C  
ATOM    358  HB1 ALA A  24       2.083  -5.236 -28.105  1.00 74.41           H  
ATOM    359  HB2 ALA A  24       3.419  -6.190 -27.422  1.00 74.41           H  
ATOM    360  HB3 ALA A  24       1.738  -6.654 -27.092  1.00 74.41           H  
ATOM    361  O   ALA A  24       1.943  -6.151 -23.978  1.00 74.41           O  
ATOM    362  N   GLU A  25       4.111  -5.876 -24.483  1.00 73.63           N  
ATOM    363  H   GLU A  25       4.794  -5.528 -25.141  1.00 73.63           H  
ATOM    364  CA  GLU A  25       4.625  -6.492 -23.254  1.00 73.63           C  
ATOM    365  HA  GLU A  25       4.100  -7.428 -23.063  1.00 73.63           H  
ATOM    366  C   GLU A  25       4.393  -5.594 -22.047  1.00 73.63           C  
ATOM    367  CB  GLU A  25       6.114  -6.789 -23.405  1.00 73.63           C  
ATOM    368  HB2 GLU A  25       6.538  -7.056 -22.437  1.00 73.63           H  
ATOM    369  HB3 GLU A  25       6.611  -5.888 -23.763  1.00 73.63           H  
ATOM    370  O   GLU A  25       3.911  -6.061 -21.016  1.00 73.63           O  
ATOM    371  CG  GLU A  25       6.303  -7.968 -24.366  1.00 73.63           C  
ATOM    372  HG2 GLU A  25       6.093  -8.892 -23.829  1.00 73.63           H  
ATOM    373  HG3 GLU A  25       5.588  -7.908 -25.187  1.00 73.63           H  
ATOM    374  CD  GLU A  25       7.702  -7.987 -24.962  1.00 73.63           C  
ATOM    375  OE1 GLU A  25       8.245  -9.104 -25.037  1.00 73.63           O  
ATOM    376  OE2 GLU A  25       8.105  -6.897 -25.424  1.00 73.63           O  
ATOM    377  N   ALA A  26       4.613  -4.289 -22.198  1.00 69.70           N  
ATOM    378  H   ALA A  26       5.066  -3.971 -23.043  1.00 69.70           H  
ATOM    379  CA  ALA A  26       4.318  -3.326 -21.153  1.00 69.70           C  
ATOM    380  HA  ALA A  26       4.838  -3.647 -20.250  1.00 69.70           H  
ATOM    381  C   ALA A  26       2.819  -3.264 -20.815  1.00 69.70           C  
ATOM    382  CB  ALA A  26       4.871  -1.969 -21.576  1.00 69.70           C  
ATOM    383  HB1 ALA A  26       4.243  -1.521 -22.346  1.00 69.70           H  
ATOM    384  HB2 ALA A  26       5.888  -2.072 -21.953  1.00 69.70           H  
ATOM    385  HB3 ALA A  26       4.896  -1.338 -20.688  1.00 69.70           H  
ATOM    386  O   ALA A  26       2.456  -3.149 -19.646  1.00 69.70           O  
ATOM    387  N   ALA A  27       1.941  -3.417 -21.812  1.00 70.79           N  
ATOM    388  H   ALA A  27       2.292  -3.440 -22.759  1.00 70.79           H  
ATOM    389  CA  ALA A  27       0.494  -3.514 -21.614  1.00 70.79           C  
ATOM    390  HA  ALA A  27       0.196  -2.701 -20.952  1.00 70.79           H  
ATOM    391  C   ALA A  27       0.046  -4.836 -20.953  1.00 70.79           C  
ATOM    392  CB  ALA A  27      -0.202  -3.306 -22.963  1.00 70.79           C  
ATOM    393  HB1 ALA A  27       0.096  -4.090 -23.660  1.00 70.79           H  
ATOM    394  HB2 ALA A  27      -1.282  -3.338 -22.822  1.00 70.79           H  
ATOM    395  HB3 ALA A  27       0.071  -2.333 -23.370  1.00 70.79           H  
ATOM    396  O   ALA A  27      -1.095  -4.965 -20.509  1.00 70.79           O  
ATOM    397  N   ALA A  28       0.923  -5.842 -20.883  1.00 76.72           N  
ATOM    398  H   ALA A  28       1.844  -5.713 -21.278  1.00 76.72           H  
ATOM    399  CA  ALA A  28       0.659  -7.077 -20.152  1.00 76.72           C  
ATOM    400  HA  ALA A  28      -0.409  -7.287 -20.209  1.00 76.72           H  
ATOM    401  C   ALA A  28       1.005  -6.965 -18.658  1.00 76.72           C  
ATOM    402  CB  ALA A  28       1.391  -8.235 -20.839  1.00 76.72           C  
ATOM    403  HB1 ALA A  28       2.468  -8.121 -20.715  1.00 76.72           H  
ATOM    404  HB2 ALA A  28       1.150  -8.245 -21.901  1.00 76.72           H  
ATOM    405  HB3 ALA A  28       1.084  -9.178 -20.386  1.00 76.72           H  
ATOM    406  O   ALA A  28       0.681  -7.886 -17.904  1.00 76.72           O  
ATOM    407  N   ALA A  29       1.625  -5.860 -18.227  1.00 79.99           N  
ATOM    408  H   ALA A  29       1.853  -5.136 -18.893  1.00 79.99           H  
ATOM    409  CA  ALA A  29       1.997  -5.637 -16.841  1.00 79.99           C  
ATOM    410  HA  ALA A  29       2.677  -6.437 -16.546  1.00 79.99           H  
ATOM    411  C   ALA A  29       0.766  -5.676 -15.924  1.00 79.99           C  
ATOM    412  CB  ALA A  29       2.753  -4.309 -16.727  1.00 79.99           C  
ATOM    413  HB1 ALA A  29       3.161  -4.193 -15.723  1.00 79.99           H  
ATOM    414  HB2 ALA A  29       3.569  -4.289 -17.450  1.00 79.99           H  
ATOM    415  HB3 ALA A  29       2.085  -3.478 -16.954  1.00 79.99           H  
ATOM    416  O   ALA A  29      -0.292  -5.095 -16.208  1.00 79.99           O  
ATOM    417  N   LYS A  30       0.921  -6.329 -14.771  1.00 87.05           N  
ATOM    418  H   LYS A  30       1.811  -6.770 -14.587  1.00 87.05           H  
ATOM    419  CA  LYS A  30      -0.115  -6.395 -13.740  1.00 87.05           C  
ATOM    420  HA  LYS A  30      -0.915  -5.702 -13.997  1.00 87.05           H  
ATOM    421  C   LYS A  30       0.434  -5.962 -12.399  1.00 87.05           C  
ATOM    422  CB  LYS A  30      -0.718  -7.799 -13.643  1.00 87.05           C  
ATOM    423  HB2 LYS A  30      -1.467  -7.811 -12.851  1.00 87.05           H  
ATOM    424  HB3 LYS A  30       0.076  -8.497 -13.377  1.00 87.05           H  
ATOM    425  O   LYS A  30       1.573  -6.256 -12.048  1.00 87.05           O  
ATOM    426  CG  LYS A  30      -1.374  -8.236 -14.955  1.00 87.05           C  
ATOM    427  HG2 LYS A  30      -2.181  -7.552 -15.217  1.00 87.05           H  
ATOM    428  HG3 LYS A  30      -0.624  -8.229 -15.746  1.00 87.05           H  
ATOM    429  CD  LYS A  30      -1.916  -9.654 -14.818  1.00 87.05           C  
ATOM    430  HD2 LYS A  30      -1.134 -10.278 -14.385  1.00 87.05           H  
ATOM    431  HD3 LYS A  30      -2.787  -9.666 -14.162  1.00 87.05           H  
ATOM    432  CE  LYS A  30      -2.271 -10.189 -16.201  1.00 87.05           C  
ATOM    433  HE2 LYS A  30      -1.510  -9.837 -16.898  1.00 87.05           H  
ATOM    434  HE3 LYS A  30      -3.235  -9.789 -16.516  1.00 87.05           H  
ATOM    435  NZ  LYS A  30      -2.264 -11.665 -16.172  1.00 87.05           N  
ATOM    436  HZ1 LYS A  30      -2.423 -12.040 -17.096  1.00 87.05           H  
ATOM    437  HZ2 LYS A  30      -1.343 -11.947 -15.867  1.00 87.05           H  
ATOM    438  HZ3 LYS A  30      -2.942 -12.014 -15.510  1.00 87.05           H  
ATOM    439  N   MET A  31      -0.435  -5.334 -11.622  1.00 89.03           N  
ATOM    440  H   MET A  31      -1.355  -5.153 -11.998  1.00 89.03           H  
ATOM    441  CA  MET A  31      -0.204  -5.082 -10.211  1.00 89.03           C  
ATOM    442  HA  MET A  31       0.788  -5.437  -9.931  1.00 89.03           H  
ATOM    443  C   MET A  31      -1.239  -5.862  -9.410  1.00 89.03           C  
ATOM    444  CB  MET A  31      -0.246  -3.579  -9.937  1.00 89.03           C  
ATOM    445  HB2 MET A  31      -1.253  -3.208 -10.129  1.00 89.03           H  
ATOM    446  HB3 MET A  31       0.448  -3.070 -10.606  1.00 89.03           H  
ATOM    447  O   MET A  31      -2.446  -5.702  -9.605  1.00 89.03           O  
ATOM    448  CG  MET A  31       0.162  -3.272  -8.494  1.00 89.03           C  
ATOM    449  HG2 MET A  31      -0.387  -3.918  -7.809  1.00 89.03           H  
ATOM    450  HG3 MET A  31       1.222  -3.499  -8.380  1.00 89.03           H  
ATOM    451  SD  MET A  31      -0.118  -1.557  -7.991  1.00 89.03           S  
ATOM    452  CE  MET A  31      -1.911  -1.610  -7.959  1.00 89.03           C  
ATOM    453  HE1 MET A  31      -2.284  -1.522  -8.980  1.00 89.03           H  
ATOM    454  HE2 MET A  31      -2.277  -0.805  -7.322  1.00 89.03           H  
ATOM    455  HE3 MET A  31      -2.243  -2.561  -7.543  1.00 89.03           H  
ATOM    456  N   ARG A  32      -0.767  -6.709  -8.502  1.00 93.17           N  
ATOM    457  H   ARG A  32       0.235  -6.770  -8.393  1.00 93.17           H  
ATOM    458  CA  ARG A  32      -1.595  -7.455  -7.558  1.00 93.17           C  
ATOM    459  HA  ARG A  32      -2.638  -7.406  -7.868  1.00 93.17           H  
ATOM    460  C   ARG A  32      -1.483  -6.802  -6.190  1.00 93.17           C  
ATOM    461  CB  ARG A  32      -1.183  -8.931  -7.527  1.00 93.17           C  
ATOM    462  HB2 ARG A  32      -1.843  -9.462  -6.841  1.00 93.17           H  
ATOM    463  HB3 ARG A  32      -0.162  -9.010  -7.153  1.00 93.17           H  
ATOM    464  O   ARG A  32      -0.391  -6.498  -5.723  1.00 93.17           O  
ATOM    465  CG  ARG A  32      -1.261  -9.593  -8.912  1.00 93.17           C  
ATOM    466  HG2 ARG A  32      -0.542  -9.125  -9.584  1.00 93.17           H  
ATOM    467  HG3 ARG A  32      -2.265  -9.484  -9.323  1.00 93.17           H  
ATOM    468  CD  ARG A  32      -0.922 -11.077  -8.781  1.00 93.17           C  
ATOM    469  HD2 ARG A  32      -1.731 -11.568  -8.240  1.00 93.17           H  
ATOM    470  HD3 ARG A  32      -0.002 -11.174  -8.204  1.00 93.17           H  
ATOM    471  NE  ARG A  32      -0.727 -11.730 -10.092  1.00 93.17           N  
ATOM    472  HE  ARG A  32      -0.572 -11.155 -10.907  1.00 93.17           H  
ATOM    473  NH1 ARG A  32      -0.470 -13.846  -9.267  1.00 93.17           N  
ATOM    474 HH11 ARG A  32      -0.328 -14.834  -9.417  1.00 93.17           H  
ATOM    475 HH12 ARG A  32      -0.678 -13.466  -8.354  1.00 93.17           H  
ATOM    476  NH2 ARG A  32      -0.311 -13.496 -11.455  1.00 93.17           N  
ATOM    477 HH21 ARG A  32       0.020 -14.442 -11.586  1.00 93.17           H  
ATOM    478 HH22 ARG A  32      -0.079 -12.795 -12.144  1.00 93.17           H  
ATOM    479  CZ  ARG A  32      -0.512 -13.017 -10.268  1.00 93.17           C  
ATOM    480  N   VAL A  33      -2.617  -6.589  -5.545  1.00 94.42           N  
ATOM    481  H   VAL A  33      -3.479  -6.832  -6.012  1.00 94.42           H  
ATOM    482  CA  VAL A  33      -2.708  -6.059  -4.187  1.00 94.42           C  
ATOM    483  HA  VAL A  33      -1.706  -5.883  -3.794  1.00 94.42           H  
ATOM    484  C   VAL A  33      -3.388  -7.114  -3.338  1.00 94.42           C  
ATOM    485  CB  VAL A  33      -3.466  -4.722  -4.136  1.00 94.42           C  
ATOM    486  HB  VAL A  33      -4.505  -4.876  -4.425  1.00 94.42           H  
ATOM    487  O   VAL A  33      -4.552  -7.431  -3.567  1.00 94.42           O  
ATOM    488  CG1 VAL A  33      -3.430  -4.140  -2.719  1.00 94.42           C  
ATOM    489 HG11 VAL A  33      -2.397  -4.005  -2.397  1.00 94.42           H  
ATOM    490 HG12 VAL A  33      -3.935  -4.811  -2.025  1.00 94.42           H  
ATOM    491 HG13 VAL A  33      -3.939  -3.176  -2.694  1.00 94.42           H  
ATOM    492  CG2 VAL A  33      -2.852  -3.698  -5.097  1.00 94.42           C  
ATOM    493 HG21 VAL A  33      -3.391  -2.753  -5.028  1.00 94.42           H  
ATOM    494 HG22 VAL A  33      -1.801  -3.540  -4.858  1.00 94.42           H  
ATOM    495 HG23 VAL A  33      -2.939  -4.063  -6.120  1.00 94.42           H  
ATOM    496  N   ARG A  34      -2.666  -7.669  -2.369  1.00 96.48           N  
ATOM    497  H   ARG A  34      -1.724  -7.328  -2.235  1.00 96.48           H  
ATOM    498  CA  ARG A  34      -3.225  -8.568  -1.360  1.00 96.48           C  
ATOM    499  HA  ARG A  34      -4.187  -8.947  -1.706  1.00 96.48           H  
ATOM    500  C   ARG A  34      -3.479  -7.792  -0.086  1.00 96.48           C  
ATOM    501  CB  ARG A  34      -2.323  -9.773  -1.104  1.00 96.48           C  
ATOM    502  HB2 ARG A  34      -1.327  -9.437  -0.816  1.00 96.48           H  
ATOM    503  HB3 ARG A  34      -2.744 -10.359  -0.288  1.00 96.48           H  
ATOM    504  O   ARG A  34      -2.588  -7.112   0.419  1.00 96.48           O  
ATOM    505  CG  ARG A  34      -2.229 -10.656  -2.345  1.00 96.48           C  
ATOM    506  HG2 ARG A  34      -1.798 -10.095  -3.175  1.00 96.48           H  
ATOM    507  HG3 ARG A  34      -3.228 -10.995  -2.618  1.00 96.48           H  
ATOM    508  CD  ARG A  34      -1.352 -11.867  -2.048  1.00 96.48           C  
ATOM    509  HD2 ARG A  34      -1.775 -12.417  -1.207  1.00 96.48           H  
ATOM    510  HD3 ARG A  34      -0.345 -11.530  -1.803  1.00 96.48           H  
ATOM    511  NE  ARG A  34      -1.324 -12.724  -3.230  1.00 96.48           N  
ATOM    512  HE  ARG A  34      -2.032 -12.551  -3.930  1.00 96.48           H  
ATOM    513  NH1 ARG A  34       0.301 -14.212  -2.617  1.00 96.48           N  
ATOM    514 HH11 ARG A  34       0.869 -15.015  -2.847  1.00 96.48           H  
ATOM    515 HH12 ARG A  34       0.290 -13.787  -1.701  1.00 96.48           H  
ATOM    516  NH2 ARG A  34      -0.752 -14.365  -4.610  1.00 96.48           N  
ATOM    517 HH21 ARG A  34      -1.539 -14.021  -5.141  1.00 96.48           H  
ATOM    518 HH22 ARG A  34      -0.219 -15.176  -4.890  1.00 96.48           H  
ATOM    519  CZ  ARG A  34      -0.573 -13.764  -3.475  1.00 96.48           C  
ATOM    520  N   LEU A  35      -4.694  -7.907   0.413  1.00 96.89           N  
ATOM    521  H   LEU A  35      -5.345  -8.514  -0.064  1.00 96.89           H  
ATOM    522  CA  LEU A  35      -5.167  -7.266   1.623  1.00 96.89           C  
ATOM    523  HA  LEU A  35      -4.405  -6.597   2.023  1.00 96.89           H  
ATOM    524  C   LEU A  35      -5.470  -8.344   2.647  1.00 96.89           C  
ATOM    525  CB  LEU A  35      -6.438  -6.463   1.321  1.00 96.89           C  
ATOM    526  HB2 LEU A  35      -6.745  -5.970   2.243  1.00 96.89           H  
ATOM    527  HB3 LEU A  35      -7.223  -7.161   1.033  1.00 96.89           H  
ATOM    528  O   LEU A  35      -6.147  -9.313   2.319  1.00 96.89           O  
ATOM    529  CG  LEU A  35      -6.308  -5.404   0.218  1.00 96.89           C  
ATOM    530  HG  LEU A  35      -5.961  -5.860  -0.710  1.00 96.89           H  
ATOM    531  CD1 LEU A  35      -7.688  -4.803  -0.035  1.00 96.89           C  
ATOM    532 HD11 LEU A  35      -8.107  -4.419   0.895  1.00 96.89           H  
ATOM    533 HD12 LEU A  35      -7.623  -3.986  -0.754  1.00 96.89           H  
ATOM    534 HD13 LEU A  35      -8.352  -5.572  -0.430  1.00 96.89           H  
ATOM    535  CD2 LEU A  35      -5.337  -4.297   0.620  1.00 96.89           C  
ATOM    536 HD21 LEU A  35      -5.295  -3.541  -0.165  1.00 96.89           H  
ATOM    537 HD22 LEU A  35      -5.667  -3.838   1.552  1.00 96.89           H  
ATOM    538 HD23 LEU A  35      -4.341  -4.718   0.754  1.00 96.89           H  
ATOM    539  N   ARG A  36      -5.021  -8.154   3.881  1.00 97.52           N  
ATOM    540  H   ARG A  36      -4.433  -7.352   4.057  1.00 97.52           H  
ATOM    541  CA  ARG A  36      -5.376  -9.020   5.004  1.00 97.52           C  
ATOM    542  HA  ARG A  36      -6.229  -9.639   4.730  1.00 97.52           H  
ATOM    543  C   ARG A  36      -5.796  -8.170   6.192  1.00 97.52           C  
ATOM    544  CB  ARG A  36      -4.197  -9.951   5.299  1.00 97.52           C  
ATOM    545  HB2 ARG A  36      -4.038 -10.598   4.437  1.00 97.52           H  
ATOM    546  HB3 ARG A  36      -3.297  -9.358   5.462  1.00 97.52           H  
ATOM    547  O   ARG A  36      -5.079  -7.243   6.568  1.00 97.52           O  
ATOM    548  CG  ARG A  36      -4.456 -10.813   6.533  1.00 97.52           C  
ATOM    549  HG2 ARG A  36      -4.540 -10.173   7.412  1.00 97.52           H  
ATOM    550  HG3 ARG A  36      -5.380 -11.378   6.409  1.00 97.52           H  
ATOM    551  CD  ARG A  36      -3.293 -11.775   6.737  1.00 97.52           C  
ATOM    552  HD2 ARG A  36      -3.334 -12.544   5.965  1.00 97.52           H  
ATOM    553  HD3 ARG A  36      -2.353 -11.228   6.660  1.00 97.52           H  
ATOM    554  NE  ARG A  36      -3.393 -12.364   8.073  1.00 97.52           N  
ATOM    555  HE  ARG A  36      -3.891 -11.823   8.765  1.00 97.52           H  
ATOM    556  NH1 ARG A  36      -2.015 -14.164   7.805  1.00 97.52           N  
ATOM    557 HH11 ARG A  36      -1.983 -13.922   6.824  1.00 97.52           H  
ATOM    558 HH12 ARG A  36      -1.680 -15.052   8.150  1.00 97.52           H  
ATOM    559  NH2 ARG A  36      -3.070 -13.771   9.762  1.00 97.52           N  
ATOM    560 HH21 ARG A  36      -2.663 -14.573  10.222  1.00 97.52           H  
ATOM    561 HH22 ARG A  36      -3.648 -13.105  10.254  1.00 97.52           H  
ATOM    562  CZ  ARG A  36      -2.815 -13.439   8.535  1.00 97.52           C  
ATOM    563  N   ASN A  37      -6.944  -8.489   6.781  1.00 96.90           N  
ATOM    564  H   ASN A  37      -7.472  -9.269   6.416  1.00 96.90           H  
ATOM    565  CA  ASN A  37      -7.459  -7.792   7.955  1.00 96.90           C  
ATOM    566  HA  ASN A  37      -6.867  -6.898   8.148  1.00 96.90           H  
ATOM    567  C   ASN A  37      -7.352  -8.686   9.195  1.00 96.90           C  
ATOM    568  CB  ASN A  37      -8.894  -7.332   7.664  1.00 96.90           C  
ATOM    569  HB2 ASN A  37      -9.505  -8.210   7.453  1.00 96.90           H  
ATOM    570  HB3 ASN A  37      -8.901  -6.677   6.793  1.00 96.90           H  
ATOM    571  O   ASN A  37      -8.138  -9.612   9.374  1.00 96.90           O  
ATOM    572  CG  ASN A  37      -9.523  -6.581   8.820  1.00 96.90           C  
ATOM    573  ND2 ASN A  37     -10.808  -6.343   8.770  1.00 96.90           N  
ATOM    574 HD21 ASN A  37     -11.323  -6.575   7.933  1.00 96.90           H  
ATOM    575 HD22 ASN A  37     -11.238  -5.838   9.532  1.00 96.90           H  
ATOM    576  OD1 ASN A  37      -8.870  -6.174   9.769  1.00 96.90           O  
ATOM    577  N   ASP A  38      -6.397  -8.381  10.072  1.00 96.05           N  
ATOM    578  H   ASP A  38      -5.838  -7.557   9.905  1.00 96.05           H  
ATOM    579  CA  ASP A  38      -6.224  -9.057  11.363  1.00 96.05           C  
ATOM    580  HA  ASP A  38      -6.702 -10.036  11.319  1.00 96.05           H  
ATOM    581  C   ASP A  38      -6.916  -8.287  12.513  1.00 96.05           C  
ATOM    582  CB  ASP A  38      -4.728  -9.296  11.637  1.00 96.05           C  
ATOM    583  HB2 ASP A  38      -4.613  -9.724  12.632  1.00 96.05           H  
ATOM    584  HB3 ASP A  38      -4.215  -8.334  11.629  1.00 96.05           H  
ATOM    585  O   ASP A  38      -6.693  -8.574  13.690  1.00 96.05           O  
ATOM    586  CG  ASP A  38      -4.039 -10.248  10.648  1.00 96.05           C  
ATOM    587  OD1 ASP A  38      -4.499 -11.402  10.455  1.00 96.05           O  
ATOM    588  OD2 ASP A  38      -2.974  -9.870  10.114  1.00 96.05           O  
ATOM    589  N   SER A  39      -7.740  -7.279  12.205  1.00 93.46           N  
ATOM    590  H   SER A  39      -7.908  -7.087  11.228  1.00 93.46           H  
ATOM    591  CA  SER A  39      -8.549  -6.563  13.195  1.00 93.46           C  
ATOM    592  HA  SER A  39      -7.994  -6.556  14.134  1.00 93.46           H  
ATOM    593  C   SER A  39      -9.883  -7.265  13.478  1.00 93.46           C  
ATOM    594  CB  SER A  39      -8.738  -5.098  12.787  1.00 93.46           C  
ATOM    595  HB2 SER A  39      -8.948  -4.510  13.681  1.00 93.46           H  
ATOM    596  HB3 SER A  39      -7.828  -4.719  12.323  1.00 93.46           H  
ATOM    597  O   SER A  39     -10.298  -8.178  12.769  1.00 93.46           O  
ATOM    598  OG  SER A  39      -9.808  -4.928  11.902  1.00 93.46           O  
ATOM    599  HG  SER A  39      -9.565  -5.347  11.073  1.00 93.46           H  
ATOM    600  N   SER A  40     -10.577  -6.830  14.532  1.00 93.35           N  
ATOM    601  H   SER A  40     -10.215  -6.067  15.086  1.00 93.35           H  
ATOM    602  CA  SER A  40     -11.892  -7.352  14.922  1.00 93.35           C  
ATOM    603  HA  SER A  40     -11.931  -8.417  14.690  1.00 93.35           H  
ATOM    604  C   SER A  40     -13.069  -6.701  14.188  1.00 93.35           C  
ATOM    605  CB  SER A  40     -12.073  -7.192  16.432  1.00 93.35           C  
ATOM    606  HB2 SER A  40     -11.341  -7.815  16.947  1.00 93.35           H  
ATOM    607  HB3 SER A  40     -13.073  -7.514  16.719  1.00 93.35           H  
ATOM    608  O   SER A  40     -14.206  -7.133  14.371  1.00 93.35           O  
ATOM    609  OG  SER A  40     -11.875  -5.838  16.802  1.00 93.35           O  
ATOM    610  HG  SER A  40     -12.153  -5.719  17.713  1.00 93.35           H  
ATOM    611  N   THR A  41     -12.828  -5.678  13.363  1.00 93.82           N  
ATOM    612  H   THR A  41     -11.872  -5.397  13.196  1.00 93.82           H  
ATOM    613  CA  THR A  41     -13.871  -4.972  12.606  1.00 93.82           C  
ATOM    614  HA  THR A  41     -14.823  -5.477  12.772  1.00 93.82           H  
ATOM    615  C   THR A  41     -13.575  -4.999  11.110  1.00 93.82           C  
ATOM    616  CB  THR A  41     -14.046  -3.520  13.072  1.00 93.82           C  
ATOM    617  HB  THR A  41     -14.786  -3.034  12.435  1.00 93.82           H  
ATOM    618  O   THR A  41     -12.408  -5.031  10.725  1.00 93.82           O  
ATOM    619  CG2 THR A  41     -14.551  -3.459  14.514  1.00 93.82           C  
ATOM    620 HG21 THR A  41     -13.830  -3.921  15.187  1.00 93.82           H  
ATOM    621 HG22 THR A  41     -14.695  -2.419  14.808  1.00 93.82           H  
ATOM    622 HG23 THR A  41     -15.503  -3.985  14.590  1.00 93.82           H  
ATOM    623  OG1 THR A  41     -12.836  -2.798  12.987  1.00 93.82           O  
ATOM    624  HG1 THR A  41     -12.493  -2.902  12.096  1.00 93.82           H  
ATOM    625  N   PRO A  42     -14.595  -4.953  10.238  1.00 95.47           N  
ATOM    626  CA  PRO A  42     -14.367  -4.760   8.812  1.00 95.47           C  
ATOM    627  HA  PRO A  42     -13.814  -5.618   8.431  1.00 95.47           H  
ATOM    628  C   PRO A  42     -13.574  -3.479   8.534  1.00 95.47           C  
ATOM    629  CB  PRO A  42     -15.753  -4.728   8.163  1.00 95.47           C  
ATOM    630  HB2 PRO A  42     -16.108  -3.700   8.082  1.00 95.47           H  
ATOM    631  HB3 PRO A  42     -15.749  -5.210   7.186  1.00 95.47           H  
ATOM    632  O   PRO A  42     -13.708  -2.484   9.253  1.00 95.47           O  
ATOM    633  CG  PRO A  42     -16.626  -5.487   9.162  1.00 95.47           C  
ATOM    634  HG2 PRO A  42     -17.673  -5.189   9.096  1.00 95.47           H  
ATOM    635  HG3 PRO A  42     -16.521  -6.559   8.999  1.00 95.47           H  
ATOM    636  CD  PRO A  42     -16.014  -5.111  10.509  1.00 95.47           C  
ATOM    637  HD2 PRO A  42     -16.427  -4.164  10.856  1.00 95.47           H  
ATOM    638  HD3 PRO A  42     -16.206  -5.903  11.233  1.00 95.47           H  
ATOM    639  N   VAL A  43     -12.756  -3.522   7.486  1.00 96.05           N  
ATOM    640  H   VAL A  43     -12.695  -4.381   6.958  1.00 96.05           H  
ATOM    641  CA  VAL A  43     -11.962  -2.388   7.002  1.00 96.05           C  
ATOM    642  HA  VAL A  43     -12.214  -1.486   7.561  1.00 96.05           H  
ATOM    643  C   VAL A  43     -12.317  -2.142   5.547  1.00 96.05           C  
ATOM    644  CB  VAL A  43     -10.457  -2.652   7.180  1.00 96.05           C  
ATOM    645  HB  VAL A  43     -10.202  -3.600   6.707  1.00 96.05           H  
ATOM    646  O   VAL A  43     -12.390  -3.086   4.761  1.00 96.05           O  
ATOM    647  CG1 VAL A  43      -9.603  -1.545   6.546  1.00 96.05           C  
ATOM    648 HG11 VAL A  43      -8.548  -1.819   6.564  1.00 96.05           H  
ATOM    649 HG12 VAL A  43      -9.859  -1.397   5.497  1.00 96.05           H  
ATOM    650 HG13 VAL A  43      -9.737  -0.606   7.082  1.00 96.05           H  
ATOM    651  CG2 VAL A  43     -10.136  -2.741   8.681  1.00 96.05           C  
ATOM    652 HG21 VAL A  43     -10.370  -1.795   9.169  1.00 96.05           H  
ATOM    653 HG22 VAL A  43     -10.721  -3.532   9.151  1.00 96.05           H  
ATOM    654 HG23 VAL A  43      -9.084  -2.979   8.838  1.00 96.05           H  
ATOM    655  N   GLU A  44     -12.521  -0.882   5.188  1.00 97.36           N  
ATOM    656  H   GLU A  44     -12.346  -0.149   5.860  1.00 97.36           H  
ATOM    657  CA  GLU A  44     -12.691  -0.462   3.805  1.00 97.36           C  
ATOM    658  HA  GLU A  44     -13.001  -1.322   3.211  1.00 97.36           H  
ATOM    659  C   GLU A  44     -11.350   0.028   3.252  1.00 97.36           C  
ATOM    660  CB  GLU A  44     -13.819   0.575   3.707  1.00 97.36           C  
ATOM    661  HB2 GLU A  44     -14.693   0.168   4.216  1.00 97.36           H  
ATOM    662  HB3 GLU A  44     -13.527   1.500   4.204  1.00 97.36           H  
ATOM    663  O   GLU A  44     -10.666   0.858   3.848  1.00 97.36           O  
ATOM    664  CG  GLU A  44     -14.185   0.860   2.245  1.00 97.36           C  
ATOM    665  HG2 GLU A  44     -14.185  -0.081   1.694  1.00 97.36           H  
ATOM    666  HG3 GLU A  44     -13.421   1.497   1.800  1.00 97.36           H  
ATOM    667  CD  GLU A  44     -15.577   1.494   2.109  1.00 97.36           C  
ATOM    668  OE1 GLU A  44     -15.676   2.660   1.675  1.00 97.36           O  
ATOM    669  OE2 GLU A  44     -16.562   0.756   2.336  1.00 97.36           O  
ATOM    670  N   VAL A  45     -10.940  -0.526   2.116  1.00 96.32           N  
ATOM    671  H   VAL A  45     -11.517  -1.244   1.702  1.00 96.32           H  
ATOM    672  CA  VAL A  45      -9.698  -0.171   1.435  1.00 96.32           C  
ATOM    673  HA  VAL A  45      -9.197   0.614   2.000  1.00 96.32           H  
ATOM    674  C   VAL A  45     -10.041   0.382   0.062  1.00 96.32           C  
ATOM    675  CB  VAL A  45      -8.722  -1.358   1.351  1.00 96.32           C  
ATOM    676  HB  VAL A  45      -9.136  -2.128   0.700  1.00 96.32           H  
ATOM    677  O   VAL A  45     -10.559  -0.328  -0.803  1.00 96.32           O  
ATOM    678  CG1 VAL A  45      -7.378  -0.890   0.774  1.00 96.32           C  
ATOM    679 HG11 VAL A  45      -6.958  -0.103   1.402  1.00 96.32           H  
ATOM    680 HG12 VAL A  45      -6.680  -1.726   0.733  1.00 96.32           H  
ATOM    681 HG13 VAL A  45      -7.515  -0.503  -0.236  1.00 96.32           H  
ATOM    682  CG2 VAL A  45      -8.453  -1.979   2.730  1.00 96.32           C  
ATOM    683 HG21 VAL A  45      -9.364  -2.437   3.113  1.00 96.32           H  
ATOM    684 HG22 VAL A  45      -7.687  -2.751   2.656  1.00 96.32           H  
ATOM    685 HG23 VAL A  45      -8.124  -1.208   3.426  1.00 96.32           H  
ATOM    686  N   HIS A  46      -9.711   1.649  -0.157  1.00 96.23           N  
ATOM    687  H   HIS A  46      -9.309   2.169   0.610  1.00 96.23           H  
ATOM    688  CA  HIS A  46      -9.760   2.281  -1.466  1.00 96.23           C  
ATOM    689  HA  HIS A  46     -10.474   1.744  -2.090  1.00 96.23           H  
ATOM    690  C   HIS A  46      -8.382   2.212  -2.108  1.00 96.23           C  
ATOM    691  CB  HIS A  46     -10.238   3.728  -1.376  1.00 96.23           C  
ATOM    692  HB2 HIS A  46      -9.452   4.340  -0.935  1.00 96.23           H  
ATOM    693  HB3 HIS A  46     -10.417   4.100  -2.385  1.00 96.23           H  
ATOM    694  O   HIS A  46      -7.401   2.726  -1.576  1.00 96.23           O  
ATOM    695  CG  HIS A  46     -11.491   3.897  -0.572  1.00 96.23           C  
ATOM    696  CD2 HIS A  46     -11.558   4.266   0.744  1.00 96.23           C  
ATOM    697  HD2 HIS A  46     -10.729   4.484   1.401  1.00 96.23           H  
ATOM    698  ND1 HIS A  46     -12.779   3.707  -1.020  1.00 96.23           N  
ATOM    699  HD1 HIS A  46     -13.060   3.265  -1.884  1.00 96.23           H  
ATOM    700  CE1 HIS A  46     -13.605   3.979   0.005  1.00 96.23           C  
ATOM    701  HE1 HIS A  46     -14.681   3.886  -0.007  1.00 96.23           H  
ATOM    702  NE2 HIS A  46     -12.900   4.338   1.082  1.00 96.23           N  
ATOM    703  N   ILE A  47      -8.312   1.598  -3.278  1.00 94.67           N  
ATOM    704  H   ILE A  47      -9.162   1.206  -3.656  1.00 94.67           H  
ATOM    705  CA  ILE A  47      -7.089   1.451  -4.055  1.00 94.67           C  
ATOM    706  HA  ILE A  47      -6.243   1.840  -3.489  1.00 94.67           H  
ATOM    707  C   ILE A  47      -7.251   2.276  -5.324  1.00 94.67           C  
ATOM    708  CB  ILE A  47      -6.811  -0.030  -4.371  1.00 94.67           C  
ATOM    709  HB  ILE A  47      -7.577  -0.366  -5.070  1.00 94.67           H  
ATOM    710  O   ILE A  47      -8.221   2.099  -6.066  1.00 94.67           O  
ATOM    711  CG1 ILE A  47      -6.889  -0.950  -3.131  1.00 94.67           C  
ATOM    712 HG12 ILE A  47      -7.819  -0.771  -2.592  1.00 94.67           H  
ATOM    713 HG13 ILE A  47      -6.060  -0.739  -2.455  1.00 94.67           H  
ATOM    714  CG2 ILE A  47      -5.429  -0.117  -5.046  1.00 94.67           C  
ATOM    715 HG21 ILE A  47      -5.157  -1.150  -5.262  1.00 94.67           H  
ATOM    716 HG22 ILE A  47      -4.668   0.322  -4.401  1.00 94.67           H  
ATOM    717 HG23 ILE A  47      -5.436   0.422  -5.993  1.00 94.67           H  
ATOM    718  CD1 ILE A  47      -6.889  -2.437  -3.496  1.00 94.67           C  
ATOM    719 HD11 ILE A  47      -7.726  -2.652  -4.160  1.00 94.67           H  
ATOM    720 HD12 ILE A  47      -5.957  -2.724  -3.982  1.00 94.67           H  
ATOM    721 HD13 ILE A  47      -6.994  -3.032  -2.588  1.00 94.67           H  
ATOM    722  N   LYS A  48      -6.301   3.167  -5.589  1.00 93.00           N  
ATOM    723  H   LYS A  48      -5.545   3.257  -4.925  1.00 93.00           H  
ATOM    724  CA  LYS A  48      -6.232   3.969  -6.808  1.00 93.00           C  
ATOM    725  HA  LYS A  48      -7.030   3.653  -7.480  1.00 93.00           H  
ATOM    726  C   LYS A  48      -4.910   3.722  -7.522  1.00 93.00           C  
ATOM    727  CB  LYS A  48      -6.453   5.444  -6.465  1.00 93.00           C  
ATOM    728  HB2 LYS A  48      -7.425   5.557  -5.986  1.00 93.00           H  
ATOM    729  HB3 LYS A  48      -5.683   5.767  -5.764  1.00 93.00           H  
ATOM    730  O   LYS A  48      -3.847   3.808  -6.915  1.00 93.00           O  
ATOM    731  CG  LYS A  48      -6.403   6.315  -7.727  1.00 93.00           C  
ATOM    732  HG2 LYS A  48      -5.454   6.164  -8.241  1.00 93.00           H  
ATOM    733  HG3 LYS A  48      -7.211   6.036  -8.403  1.00 93.00           H  
ATOM    734  CD  LYS A  48      -6.508   7.795  -7.374  1.00 93.00           C  
ATOM    735  HD2 LYS A  48      -5.680   8.050  -6.711  1.00 93.00           H  
ATOM    736  HD3 LYS A  48      -7.452   8.002  -6.870  1.00 93.00           H  
ATOM    737  CE  LYS A  48      -6.390   8.588  -8.676  1.00 93.00           C  
ATOM    738  HE2 LYS A  48      -5.557   8.172  -9.242  1.00 93.00           H  
ATOM    739  HE3 LYS A  48      -7.283   8.443  -9.285  1.00 93.00           H  
ATOM    740  NZ  LYS A  48      -6.124  10.021  -8.418  1.00 93.00           N  
ATOM    741  HZ1 LYS A  48      -5.267  10.093  -7.889  1.00 93.00           H  
ATOM    742  HZ2 LYS A  48      -5.983  10.500  -9.295  1.00 93.00           H  
ATOM    743  HZ3 LYS A  48      -6.863  10.456  -7.884  1.00 93.00           H  
ATOM    744  N   VAL A  49      -4.988   3.460  -8.822  1.00 88.79           N  
ATOM    745  H   VAL A  49      -5.906   3.428  -9.243  1.00 88.79           H  
ATOM    746  CA  VAL A  49      -3.845   3.117  -9.676  1.00 88.79           C  
ATOM    747  HA  VAL A  49      -2.917   3.441  -9.205  1.00 88.79           H  
ATOM    748  C   VAL A  49      -4.014   3.843 -11.001  1.00 88.79           C  
ATOM    749  CB  VAL A  49      -3.775   1.600  -9.900  1.00 88.79           C  
ATOM    750  HB  VAL A  49      -4.599   1.281 -10.538  1.00 88.79           H  
ATOM    751  O   VAL A  49      -4.873   3.491 -11.810  1.00 88.79           O  
ATOM    752  CG1 VAL A  49      -2.455   1.225 -10.571  1.00 88.79           C  
ATOM    753 HG11 VAL A  49      -2.443   0.147 -10.732  1.00 88.79           H  
ATOM    754 HG12 VAL A  49      -2.365   1.719 -11.539  1.00 88.79           H  
ATOM    755 HG13 VAL A  49      -1.613   1.506  -9.939  1.00 88.79           H  
ATOM    756  CG2 VAL A  49      -3.894   0.835  -8.584  1.00 88.79           C  
ATOM    757 HG21 VAL A  49      -4.853   1.040  -8.108  1.00 88.79           H  
ATOM    758 HG22 VAL A  49      -3.080   1.107  -7.911  1.00 88.79           H  
ATOM    759 HG23 VAL A  49      -3.909  -0.232  -8.804  1.00 88.79           H  
ATOM    760  N   GLY A  50      -3.260   4.926 -11.194  1.00 85.86           N  
ATOM    761  H   GLY A  50      -2.535   5.143 -10.525  1.00 85.86           H  
ATOM    762  CA  GLY A  50      -3.545   5.884 -12.262  1.00 85.86           C  
ATOM    763  HA2 GLY A  50      -2.865   6.732 -12.188  1.00 85.86           H  
ATOM    764  HA3 GLY A  50      -3.393   5.404 -13.228  1.00 85.86           H  
ATOM    765  C   GLY A  50      -4.987   6.403 -12.166  1.00 85.86           C  
ATOM    766  O   GLY A  50      -5.358   7.057 -11.186  1.00 85.86           O  
ATOM    767  N   ASP A  51      -5.801   6.081 -13.172  1.00 86.51           N  
ATOM    768  H   ASP A  51      -5.423   5.522 -13.924  1.00 86.51           H  
ATOM    769  CA  ASP A  51      -7.215   6.474 -13.257  1.00 86.51           C  
ATOM    770  HA  ASP A  51      -7.364   7.385 -12.677  1.00 86.51           H  
ATOM    771  C   ASP A  51      -8.179   5.412 -12.708  1.00 86.51           C  
ATOM    772  CB  ASP A  51      -7.574   6.795 -14.713  1.00 86.51           C  
ATOM    773  HB2 ASP A  51      -7.567   5.871 -15.291  1.00 86.51           H  
ATOM    774  HB3 ASP A  51      -8.581   7.211 -14.751  1.00 86.51           H  
ATOM    775  O   ASP A  51      -9.350   5.710 -12.463  1.00 86.51           O  
ATOM    776  CG  ASP A  51      -6.603   7.794 -15.334  1.00 86.51           C  
ATOM    777  OD1 ASP A  51      -6.435   8.881 -14.739  1.00 86.51           O  
ATOM    778  OD2 ASP A  51      -6.004   7.410 -16.373  1.00 86.51           O  
ATOM    779  N   GLU A  52      -7.709   4.178 -12.500  1.00 90.66           N  
ATOM    780  H   GLU A  52      -6.717   4.008 -12.582  1.00 90.66           H  
ATOM    781  CA  GLU A  52      -8.537   3.095 -11.978  1.00 90.66           C  
ATOM    782  HA  GLU A  52      -9.524   3.190 -12.431  1.00 90.66           H  
ATOM    783  C   GLU A  52      -8.695   3.234 -10.462  1.00 90.66           C  
ATOM    784  CB  GLU A  52      -7.978   1.721 -12.391  1.00 90.66           C  
ATOM    785  HB2 GLU A  52      -7.067   1.511 -11.832  1.00 90.66           H  
ATOM    786  HB3 GLU A  52      -7.744   1.748 -13.455  1.00 90.66           H  
ATOM    787  O   GLU A  52      -7.742   3.541  -9.740  1.00 90.66           O  
ATOM    788  CG  GLU A  52      -9.013   0.607 -12.140  1.00 90.66           C  
ATOM    789  HG2 GLU A  52      -9.935   0.865 -12.661  1.00 90.66           H  
ATOM    790  HG3 GLU A  52      -9.237   0.572 -11.074  1.00 90.66           H  
ATOM    791  CD  GLU A  52      -8.566  -0.794 -12.588  1.00 90.66           C  
ATOM    792  OE1 GLU A  52      -9.198  -1.773 -12.115  1.00 90.66           O  
ATOM    793  OE2 GLU A  52      -7.596  -0.914 -13.362  1.00 90.66           O  
ATOM    794  N   LYS A  53      -9.915   3.006  -9.970  1.00 94.09           N  
ATOM    795  H   LYS A  53     -10.639   2.715 -10.611  1.00 94.09           H  
ATOM    796  CA  LYS A  53     -10.248   3.021  -8.544  1.00 94.09           C  
ATOM    797  HA  LYS A  53      -9.328   3.005  -7.959  1.00 94.09           H  
ATOM    798  C   LYS A  53     -11.050   1.781  -8.192  1.00 94.09           C  
ATOM    799  CB  LYS A  53     -11.046   4.276  -8.178  1.00 94.09           C  
ATOM    800  HB2 LYS A  53     -11.360   4.194  -7.137  1.00 94.09           H  
ATOM    801  HB3 LYS A  53     -11.939   4.322  -8.801  1.00 94.09           H  
ATOM    802  O   LYS A  53     -11.995   1.442  -8.902  1.00 94.09           O  
ATOM    803  CG  LYS A  53     -10.238   5.567  -8.345  1.00 94.09           C  
ATOM    804  HG2 LYS A  53      -9.361   5.528  -7.698  1.00 94.09           H  
ATOM    805  HG3 LYS A  53      -9.922   5.678  -9.382  1.00 94.09           H  
ATOM    806  CD  LYS A  53     -11.113   6.758  -7.951  1.00 94.09           C  
ATOM    807  HD2 LYS A  53     -11.366   6.678  -6.894  1.00 94.09           H  
ATOM    808  HD3 LYS A  53     -12.029   6.730  -8.540  1.00 94.09           H  
ATOM    809  CE  LYS A  53     -10.381   8.072  -8.216  1.00 94.09           C  
ATOM    810  HE2 LYS A  53      -9.467   8.083  -7.621  1.00 94.09           H  
ATOM    811  HE3 LYS A  53     -10.109   8.102  -9.271  1.00 94.09           H  
ATOM    812  NZ  LYS A  53     -11.252   9.223  -7.868  1.00 94.09           N  
ATOM    813  HZ1 LYS A  53     -11.500   9.190  -6.890  1.00 94.09           H  
ATOM    814  HZ2 LYS A  53     -12.106   9.173  -8.404  1.00 94.09           H  
ATOM    815  HZ3 LYS A  53     -10.801  10.104  -8.071  1.00 94.09           H  
ATOM    816  N   ARG A  54     -10.715   1.146  -7.073  1.00 94.55           N  
ATOM    817  H   ARG A  54      -9.914   1.484  -6.559  1.00 94.55           H  
ATOM    818  CA  ARG A  54     -11.480   0.037  -6.495  1.00 94.55           C  
ATOM    819  HA  ARG A  54     -12.475   0.020  -6.941  1.00 94.55           H  
ATOM    820  C   ARG A  54     -11.662   0.246  -5.003  1.00 94.55           C  
ATOM    821  CB  ARG A  54     -10.797  -1.305  -6.790  1.00 94.55           C  
ATOM    822  HB2 ARG A  54     -11.361  -2.094  -6.294  1.00 94.55           H  
ATOM    823  HB3 ARG A  54      -9.784  -1.300  -6.388  1.00 94.55           H  
ATOM    824  O   ARG A  54     -10.740   0.692  -4.331  1.00 94.55           O  
ATOM    825  CG  ARG A  54     -10.759  -1.592  -8.298  1.00 94.55           C  
ATOM    826  HG2 ARG A  54     -11.754  -1.461  -8.722  1.00 94.55           H  
ATOM    827  HG3 ARG A  54     -10.069  -0.906  -8.788  1.00 94.55           H  
ATOM    828  CD  ARG A  54     -10.304  -3.025  -8.545  1.00 94.55           C  
ATOM    829  HD2 ARG A  54      -9.331  -3.155  -8.071  1.00 94.55           H  
ATOM    830  HD3 ARG A  54     -11.024  -3.712  -8.099  1.00 94.55           H  
ATOM    831  NE  ARG A  54     -10.157  -3.301  -9.979  1.00 94.55           N  
ATOM    832  HE  ARG A  54      -9.999  -2.521 -10.601  1.00 94.55           H  
ATOM    833  NH1 ARG A  54      -9.913  -5.585  -9.865  1.00 94.55           N  
ATOM    834 HH11 ARG A  54      -9.590  -6.419 -10.335  1.00 94.55           H  
ATOM    835 HH12 ARG A  54     -10.223  -5.579  -8.904  1.00 94.55           H  
ATOM    836  NH2 ARG A  54      -9.465  -4.481 -11.752  1.00 94.55           N  
ATOM    837 HH21 ARG A  54      -8.837  -5.221 -12.030  1.00 94.55           H  
ATOM    838 HH22 ARG A  54      -9.325  -3.569 -12.163  1.00 94.55           H  
ATOM    839  CZ  ARG A  54      -9.862  -4.460 -10.522  1.00 94.55           C  
ATOM    840  N   THR A  55     -12.840  -0.104  -4.507  1.00 96.58           N  
ATOM    841  H   THR A  55     -13.537  -0.485  -5.130  1.00 96.58           H  
ATOM    842  CA  THR A  55     -13.144  -0.150  -3.076  1.00 96.58           C  
ATOM    843  HA  THR A  55     -12.308   0.243  -2.497  1.00 96.58           H  
ATOM    844  C   THR A  55     -13.362  -1.603  -2.693  1.00 96.58           C  
ATOM    845  CB  THR A  55     -14.383   0.686  -2.735  1.00 96.58           C  
ATOM    846  HB  THR A  55     -15.251   0.274  -3.251  1.00 96.58           H  
ATOM    847  O   THR A  55     -14.099  -2.312  -3.380  1.00 96.58           O  
ATOM    848  CG2 THR A  55     -14.666   0.719  -1.238  1.00 96.58           C  
ATOM    849 HG21 THR A  55     -14.935  -0.274  -0.877  1.00 96.58           H  
ATOM    850 HG22 THR A  55     -15.501   1.386  -1.022  1.00 96.58           H  
ATOM    851 HG23 THR A  55     -13.787   1.065  -0.694  1.00 96.58           H  
ATOM    852  OG1 THR A  55     -14.209   2.031  -3.135  1.00 96.58           O  
ATOM    853  HG1 THR A  55     -14.993   2.484  -2.817  1.00 96.58           H  
ATOM    854  N   VAL A  56     -12.709  -2.047  -1.624  1.00 96.71           N  
ATOM    855  H   VAL A  56     -12.089  -1.416  -1.138  1.00 96.71           H  
ATOM    856  CA  VAL A  56     -12.807  -3.412  -1.108  1.00 96.71           C  
ATOM    857  HA  VAL A  56     -13.642  -3.928  -1.583  1.00 96.71           H  
ATOM    858  C   VAL A  56     -13.070  -3.358   0.384  1.00 96.71           C  
ATOM    859  CB  VAL A  56     -11.524  -4.208  -1.398  1.00 96.71           C  
ATOM    860  HB  VAL A  56     -10.672  -3.720  -0.924  1.00 96.71           H  
ATOM    861  O   VAL A  56     -12.313  -2.738   1.123  1.00 96.71           O  
ATOM    862  CG1 VAL A  56     -11.617  -5.644  -0.873  1.00 96.71           C  
ATOM    863 HG11 VAL A  56     -10.679  -6.161  -1.072  1.00 96.71           H  
ATOM    864 HG12 VAL A  56     -11.768  -5.651   0.207  1.00 96.71           H  
ATOM    865 HG13 VAL A  56     -12.441  -6.175  -1.350  1.00 96.71           H  
ATOM    866  CG2 VAL A  56     -11.268  -4.278  -2.908  1.00 96.71           C  
ATOM    867 HG21 VAL A  56     -10.489  -5.015  -3.102  1.00 96.71           H  
ATOM    868 HG22 VAL A  56     -10.944  -3.305  -3.277  1.00 96.71           H  
ATOM    869 HG23 VAL A  56     -12.177  -4.585  -3.426  1.00 96.71           H  
ATOM    870  N   THR A  57     -14.114  -4.042   0.833  1.00 97.40           N  
ATOM    871  H   THR A  57     -14.717  -4.518   0.178  1.00 97.40           H  
ATOM    872  CA  THR A  57     -14.318  -4.314   2.255  1.00 97.40           C  
ATOM    873  HA  THR A  57     -13.866  -3.519   2.850  1.00 97.40           H  
ATOM    874  C   THR A  57     -13.643  -5.636   2.595  1.00 97.40           C  
ATOM    875  CB  THR A  57     -15.809  -4.365   2.601  1.00 97.40           C  
ATOM    876  HB  THR A  57     -16.255  -5.238   2.124  1.00 97.40           H  
ATOM    877  O   THR A  57     -13.931  -6.645   1.958  1.00 97.40           O  
ATOM    878  CG2 THR A  57     -16.045  -4.455   4.107  1.00 97.40           C  
ATOM    879 HG21 THR A  57     -17.115  -4.411   4.308  1.00 97.40           H  
ATOM    880 HG22 THR A  57     -15.659  -5.401   4.488  1.00 97.40           H  
ATOM    881 HG23 THR A  57     -15.547  -3.629   4.615  1.00 97.40           H  
ATOM    882  OG1 THR A  57     -16.476  -3.218   2.118  1.00 97.40           O  
ATOM    883  HG1 THR A  57     -16.154  -2.433   2.565  1.00 97.40           H  
ATOM    884  N   VAL A  58     -12.754  -5.634   3.586  1.00 97.04           N  
ATOM    885  H   VAL A  58     -12.554  -4.754   4.040  1.00 97.04           H  
ATOM    886  CA  VAL A  58     -12.049  -6.827   4.072  1.00 97.04           C  
ATOM    887  HA  VAL A  58     -12.284  -7.676   3.429  1.00 97.04           H  
ATOM    888  C   VAL A  58     -12.554  -7.138   5.476  1.00 97.04           C  
ATOM    889  CB  VAL A  58     -10.520  -6.632   4.050  1.00 97.04           C  
ATOM    890  HB  VAL A  58     -10.234  -5.924   4.827  1.00 97.04           H  
ATOM    891  O   VAL A  58     -12.364  -6.348   6.407  1.00 97.04           O  
ATOM    892  CG1 VAL A  58      -9.799  -7.962   4.299  1.00 97.04           C  
ATOM    893 HG11 VAL A  58     -10.115  -8.397   5.247  1.00 97.04           H  
ATOM    894 HG12 VAL A  58     -10.032  -8.672   3.506  1.00 97.04           H  
ATOM    895 HG13 VAL A  58      -8.720  -7.807   4.328  1.00 97.04           H  
ATOM    896  CG2 VAL A  58     -10.018  -6.085   2.707  1.00 97.04           C  
ATOM    897 HG21 VAL A  58     -10.309  -6.758   1.900  1.00 97.04           H  
ATOM    898 HG22 VAL A  58      -8.931  -6.001   2.737  1.00 97.04           H  
ATOM    899 HG23 VAL A  58     -10.428  -5.093   2.522  1.00 97.04           H  
ATOM    900  N   ASN A  59     -13.231  -8.270   5.644  1.00 97.60           N  
ATOM    901  H   ASN A  59     -13.337  -8.895   4.858  1.00 97.60           H  
ATOM    902  CA  ASN A  59     -13.781  -8.693   6.930  1.00 97.60           C  
ATOM    903  HA  ASN A  59     -14.246  -7.822   7.391  1.00 97.60           H  
ATOM    904  C   ASN A  59     -12.683  -9.209   7.879  1.00 97.60           C  
ATOM    905  CB  ASN A  59     -14.876  -9.741   6.692  1.00 97.60           C  
ATOM    906  HB2 ASN A  59     -14.461 -10.591   6.151  1.00 97.60           H  
ATOM    907  HB3 ASN A  59     -15.263 -10.111   7.641  1.00 97.60           H  
ATOM    908  O   ASN A  59     -11.588  -9.552   7.431  1.00 97.60           O  
ATOM    909  CG  ASN A  59     -16.039  -9.156   5.921  1.00 97.60           C  
ATOM    910  ND2 ASN A  59     -16.202  -9.539   4.680  1.00 97.60           N  
ATOM    911 HD21 ASN A  59     -15.423  -9.999   4.231  1.00 97.60           H  
ATOM    912 HD22 ASN A  59     -16.895  -9.058   4.124  1.00 97.60           H  
ATOM    913  OD1 ASN A  59     -16.785  -8.332   6.428  1.00 97.60           O  
ATOM    914  N   PRO A  60     -12.948  -9.281   9.196  1.00 97.24           N  
ATOM    915  CA  PRO A  60     -12.018  -9.872  10.158  1.00 97.24           C  
ATOM    916  HA  PRO A  60     -11.157  -9.212  10.265  1.00 97.24           H  
ATOM    917  C   PRO A  60     -11.549 -11.275   9.750  1.00 97.24           C  
ATOM    918  CB  PRO A  60     -12.793  -9.908  11.479  1.00 97.24           C  
ATOM    919  HB2 PRO A  60     -12.136  -9.851  12.347  1.00 97.24           H  
ATOM    920  HB3 PRO A  60     -13.410 -10.805  11.537  1.00 97.24           H  
ATOM    921  O   PRO A  60     -12.366 -12.169   9.530  1.00 97.24           O  
ATOM    922  CG  PRO A  60     -13.700  -8.689  11.358  1.00 97.24           C  
ATOM    923  HG2 PRO A  60     -13.117  -7.787  11.546  1.00 97.24           H  
ATOM    924  HG3 PRO A  60     -14.561  -8.748  12.024  1.00 97.24           H  
ATOM    925  CD  PRO A  60     -14.107  -8.735   9.890  1.00 97.24           C  
ATOM    926  HD2 PRO A  60     -14.352  -7.731   9.542  1.00 97.24           H  
ATOM    927  HD3 PRO A  60     -14.961  -9.402   9.768  1.00 97.24           H  
ATOM    928  N   GLY A  61     -10.232 -11.470   9.667  1.00 96.01           N  
ATOM    929  H   GLY A  61      -9.623 -10.673   9.786  1.00 96.01           H  
ATOM    930  CA  GLY A  61      -9.596 -12.726   9.261  1.00 96.01           C  
ATOM    931  HA2 GLY A  61      -8.548 -12.692   9.557  1.00 96.01           H  
ATOM    932  HA3 GLY A  61     -10.078 -13.555   9.778  1.00 96.01           H  
ATOM    933  C   GLY A  61      -9.641 -13.021   7.757  1.00 96.01           C  
ATOM    934  O   GLY A  61      -9.165 -14.076   7.342  1.00 96.01           O  
ATOM    935  N   GLU A  62     -10.203 -12.125   6.942  1.00 97.49           N  
ATOM    936  H   GLU A  62     -10.558 -11.263   7.330  1.00 97.49           H  
ATOM    937  CA  GLU A  62     -10.283 -12.285   5.491  1.00 97.49           C  
ATOM    938  HA  GLU A  62     -10.435 -13.343   5.277  1.00 97.49           H  
ATOM    939  C   GLU A  62      -8.980 -11.852   4.803  1.00 97.49           C  
ATOM    940  CB  GLU A  62     -11.510 -11.527   4.954  1.00 97.49           C  
ATOM    941  HB2 GLU A  62     -11.326 -10.456   5.034  1.00 97.49           H  
ATOM    942  HB3 GLU A  62     -12.370 -11.784   5.573  1.00 97.49           H  
ATOM    943  O   GLU A  62      -8.311 -10.898   5.218  1.00 97.49           O  
ATOM    944  CG  GLU A  62     -11.853 -11.856   3.492  1.00 97.49           C  
ATOM    945  HG2 GLU A  62     -11.980 -12.935   3.403  1.00 97.49           H  
ATOM    946  HG3 GLU A  62     -11.019 -11.560   2.856  1.00 97.49           H  
ATOM    947  CD  GLU A  62     -13.129 -11.151   2.996  1.00 97.49           C  
ATOM    948  OE1 GLU A  62     -13.608 -11.520   1.904  1.00 97.49           O  
ATOM    949  OE2 GLU A  62     -13.658 -10.267   3.716  1.00 97.49           O  
ATOM    950  N   GLU A  63      -8.651 -12.552   3.716  1.00 97.34           N  
ATOM    951  H   GLU A  63      -9.273 -13.288   3.413  1.00 97.34           H  
ATOM    952  CA  GLU A  63      -7.622 -12.162   2.756  1.00 97.34           C  
ATOM    953  HA  GLU A  63      -7.200 -11.212   3.082  1.00 97.34           H  
ATOM    954  C   GLU A  63      -8.274 -11.958   1.382  1.00 97.34           C  
ATOM    955  CB  GLU A  63      -6.476 -13.191   2.733  1.00 97.34           C  
ATOM    956  HB2 GLU A  63      -6.129 -13.329   3.757  1.00 97.34           H  
ATOM    957  HB3 GLU A  63      -6.846 -14.147   2.361  1.00 97.34           H  
ATOM    958  O   GLU A  63      -8.989 -12.834   0.893  1.00 97.34           O  
ATOM    959  CG  GLU A  63      -5.289 -12.729   1.865  1.00 97.34           C  
ATOM    960  HG2 GLU A  63      -4.986 -11.734   2.193  1.00 97.34           H  
ATOM    961  HG3 GLU A  63      -5.620 -12.650   0.830  1.00 97.34           H  
ATOM    962  CD  GLU A  63      -4.056 -13.652   1.941  1.00 97.34           C  
ATOM    963  OE1 GLU A  63      -3.352 -13.778   0.909  1.00 97.34           O  
ATOM    964  OE2 GLU A  63      -3.749 -14.167   3.044  1.00 97.34           O  
ATOM    965  N   VAL A  64      -8.030 -10.804   0.760  1.00 96.48           N  
ATOM    966  H   VAL A  64      -7.403 -10.153   1.211  1.00 96.48           H  
ATOM    967  CA  VAL A  64      -8.574 -10.441  -0.557  1.00 96.48           C  
ATOM    968  HA  VAL A  64      -9.098 -11.303  -0.970  1.00 96.48           H  
ATOM    969  C   VAL A  64      -7.433 -10.091  -1.503  1.00 96.48           C  
ATOM    970  CB  VAL A  64      -9.591  -9.283  -0.465  1.00 96.48           C  
ATOM    971  HB  VAL A  64      -9.095  -8.391  -0.082  1.00 96.48           H  
ATOM    972  O   VAL A  64      -6.529  -9.342  -1.142  1.00 96.48           O  
ATOM    973  CG1 VAL A  64     -10.173  -8.963  -1.851  1.00 96.48           C  
ATOM    974 HG11 VAL A  64      -9.417  -8.496  -2.482  1.00 96.48           H  
ATOM    975 HG12 VAL A  64     -10.531  -9.877  -2.323  1.00 96.48           H  
ATOM    976 HG13 VAL A  64     -11.018  -8.280  -1.756  1.00 96.48           H  
ATOM    977  CG2 VAL A  64     -10.760  -9.620   0.467  1.00 96.48           C  
ATOM    978 HG21 VAL A  64     -11.264 -10.528   0.136  1.00 96.48           H  
ATOM    979 HG22 VAL A  64     -10.394  -9.777   1.482  1.00 96.48           H  
ATOM    980 HG23 VAL A  64     -11.480  -8.803   0.492  1.00 96.48           H  
ATOM    981  N   GLU A  65      -7.489 -10.587  -2.739  1.00 96.84           N  
ATOM    982  H   GLU A  65      -8.270 -11.177  -2.985  1.00 96.84           H  
ATOM    983  CA  GLU A  65      -6.564 -10.207  -3.810  1.00 96.84           C  
ATOM    984  HA  GLU A  65      -5.762  -9.605  -3.384  1.00 96.84           H  
ATOM    985  C   GLU A  65      -7.282  -9.344  -4.856  1.00 96.84           C  
ATOM    986  CB  GLU A  65      -5.897 -11.455  -4.422  1.00 96.84           C  
ATOM    987  HB2 GLU A  65      -6.647 -12.052  -4.940  1.00 96.84           H  
ATOM    988  HB3 GLU A  65      -5.471 -12.054  -3.617  1.00 96.84           H  
ATOM    989  O   GLU A  65      -8.356  -9.687  -5.351  1.00 96.84           O  
ATOM    990  CG  GLU A  65      -4.769 -11.086  -5.402  1.00 96.84           C  
ATOM    991  HG2 GLU A  65      -4.048 -10.450  -4.888  1.00 96.84           H  
ATOM    992  HG3 GLU A  65      -5.186 -10.503  -6.223  1.00 96.84           H  
ATOM    993  CD  GLU A  65      -4.040 -12.316  -5.973  1.00 96.84           C  
ATOM    994  OE1 GLU A  65      -4.324 -12.684  -7.131  1.00 96.84           O  
ATOM    995  OE2 GLU A  65      -3.119 -12.848  -5.298  1.00 96.84           O  
ATOM    996  N   VAL A  66      -6.668  -8.220  -5.219  1.00 94.84           N  
ATOM    997  H   VAL A  66      -5.815  -7.978  -4.734  1.00 94.84           H  
ATOM    998  CA  VAL A  66      -7.147  -7.286  -6.240  1.00 94.84           C  
ATOM    999  HA  VAL A  66      -8.067  -7.674  -6.676  1.00 94.84           H  
ATOM   1000  C   VAL A  66      -6.089  -7.169  -7.324  1.00 94.84           C  
ATOM   1001  CB  VAL A  66      -7.442  -5.901  -5.642  1.00 94.84           C  
ATOM   1002  HB  VAL A  66      -6.507  -5.423  -5.347  1.00 94.84           H  
ATOM   1003  O   VAL A  66      -4.942  -6.848  -7.037  1.00 94.84           O  
ATOM   1004  CG1 VAL A  66      -8.141  -5.007  -6.671  1.00 94.84           C  
ATOM   1005 HG11 VAL A  66      -7.515  -4.879  -7.555  1.00 94.84           H  
ATOM   1006 HG12 VAL A  66      -9.097  -5.448  -6.952  1.00 94.84           H  
ATOM   1007 HG13 VAL A  66      -8.311  -4.025  -6.229  1.00 94.84           H  
ATOM   1008  CG2 VAL A  66      -8.345  -5.975  -4.410  1.00 94.84           C  
ATOM   1009 HG21 VAL A  66      -9.285  -6.468  -4.654  1.00 94.84           H  
ATOM   1010 HG22 VAL A  66      -7.849  -6.528  -3.612  1.00 94.84           H  
ATOM   1011 HG23 VAL A  66      -8.528  -4.965  -4.043  1.00 94.84           H  
ATOM   1012  N   THR A  67      -6.468  -7.397  -8.579  1.00 93.31           N  
ATOM   1013  H   THR A  67      -7.427  -7.659  -8.757  1.00 93.31           H  
ATOM   1014  CA  THR A  67      -5.551  -7.270  -9.722  1.00 93.31           C  
ATOM   1015  HA  THR A  67      -4.535  -7.115  -9.359  1.00 93.31           H  
ATOM   1016  C   THR A  67      -5.917  -6.073 -10.590  1.00 93.31           C  
ATOM   1017  CB  THR A  67      -5.516  -8.557 -10.553  1.00 93.31           C  
ATOM   1018  HB  THR A  67      -6.514  -8.780 -10.930  1.00 93.31           H  
ATOM   1019  O   THR A  67      -7.073  -5.932 -10.999  1.00 93.31           O  
ATOM   1020  CG2 THR A  67      -4.536  -8.474 -11.724  1.00 93.31           C  
ATOM   1021 HG21 THR A  67      -4.454  -9.453 -12.195  1.00 93.31           H  
ATOM   1022 HG22 THR A  67      -3.553  -8.167 -11.365  1.00 93.31           H  
ATOM   1023 HG23 THR A  67      -4.889  -7.759 -12.467  1.00 93.31           H  
ATOM   1024  OG1 THR A  67      -5.068  -9.629  -9.760  1.00 93.31           O  
ATOM   1025  HG1 THR A  67      -5.628  -9.734  -8.988  1.00 93.31           H  
ATOM   1026  N   PHE A  68      -4.912  -5.261 -10.904  1.00 89.35           N  
ATOM   1027  H   PHE A  68      -4.005  -5.469 -10.513  1.00 89.35           H  
ATOM   1028  CA  PHE A  68      -4.951  -4.155 -11.855  1.00 89.35           C  
ATOM   1029  HA  PHE A  68      -5.979  -3.956 -12.157  1.00 89.35           H  
ATOM   1030  C   PHE A  68      -4.137  -4.530 -13.089  1.00 89.35           C  
ATOM   1031  CB  PHE A  68      -4.389  -2.887 -11.202  1.00 89.35           C  
ATOM   1032  HB2 PHE A  68      -3.361  -3.072 -10.892  1.00 89.35           H  
ATOM   1033  HB3 PHE A  68      -4.374  -2.090 -11.945  1.00 89.35           H  
ATOM   1034  O   PHE A  68      -3.061  -5.121 -12.972  1.00 89.35           O  
ATOM   1035  CG  PHE A  68      -5.187  -2.425 -10.005  1.00 89.35           C  
ATOM   1036  CD1 PHE A  68      -6.181  -1.446 -10.168  1.00 89.35           C  
ATOM   1037  HD1 PHE A  68      -6.337  -1.000 -11.139  1.00 89.35           H  
ATOM   1038  CD2 PHE A  68      -4.960  -2.992  -8.736  1.00 89.35           C  
ATOM   1039  HD2 PHE A  68      -4.197  -3.746  -8.608  1.00 89.35           H  
ATOM   1040  CE1 PHE A  68      -6.967  -1.048  -9.074  1.00 89.35           C  
ATOM   1041  HE1 PHE A  68      -7.727  -0.293  -9.206  1.00 89.35           H  
ATOM   1042  CE2 PHE A  68      -5.747  -2.598  -7.642  1.00 89.35           C  
ATOM   1043  HE2 PHE A  68      -5.585  -3.051  -6.675  1.00 89.35           H  
ATOM   1044  CZ  PHE A  68      -6.757  -1.636  -7.816  1.00 89.35           C  
ATOM   1045  HZ  PHE A  68      -7.376  -1.344  -6.980  1.00 89.35           H  
ATOM   1046  N   SER A  69      -4.640  -4.170 -14.265  1.00 85.58           N  
ATOM   1047  H   SER A  69      -5.486  -3.619 -14.285  1.00 85.58           H  
ATOM   1048  CA  SER A  69      -3.928  -4.329 -15.533  1.00 85.58           C  
ATOM   1049  HA  SER A  69      -2.998  -4.877 -15.384  1.00 85.58           H  
ATOM   1050  C   SER A  69      -3.573  -2.950 -16.061  1.00 85.58           C  
ATOM   1051  CB  SER A  69      -4.775  -5.108 -16.542  1.00 85.58           C  
ATOM   1052  HB2 SER A  69      -4.238  -5.175 -17.488  1.00 85.58           H  
ATOM   1053  HB3 SER A  69      -5.723  -4.595 -16.706  1.00 85.58           H  
ATOM   1054  O   SER A  69      -4.430  -2.068 -16.118  1.00 85.58           O  
ATOM   1055  OG  SER A  69      -5.013  -6.412 -16.041  1.00 85.58           O  
ATOM   1056  HG  SER A  69      -4.155  -6.769 -15.799  1.00 85.58           H  
ATOM   1057  N   ALA A  70      -2.313  -2.748 -16.428  1.00 68.46           N  
ATOM   1058  H   ALA A  70      -1.646  -3.506 -16.415  1.00 68.46           H  
ATOM   1059  CA  ALA A  70      -1.900  -1.502 -17.044  1.00 68.46           C  
ATOM   1060  HA  ALA A  70      -2.508  -0.676 -16.676  1.00 68.46           H  
ATOM   1061  C   ALA A  70      -2.083  -1.613 -18.550  1.00 68.46           C  
ATOM   1062  CB  ALA A  70      -0.447  -1.197 -16.692  1.00 68.46           C  
ATOM   1063  HB1 ALA A  70       0.150  -2.107 -16.748  1.00 68.46           H  
ATOM   1064  HB2 ALA A  70      -0.387  -0.738 -15.705  1.00 68.46           H  
ATOM   1065  HB3 ALA A  70      -0.033  -0.504 -17.425  1.00 68.46           H  
ATOM   1066  O   ALA A  70      -1.384  -2.370 -19.200  1.00 68.46           O  
ATOM   1067  N   ASN A  71      -2.953  -0.782 -19.120  1.00 67.73           N  
ATOM   1068  H   ASN A  71      -3.590  -0.265 -18.532  1.00 67.73           H  
ATOM   1069  CA  ASN A  71      -2.856  -0.466 -20.550  1.00 67.73           C  
ATOM   1070  HA  ASN A  71      -2.629  -1.376 -21.105  1.00 67.73           H  
ATOM   1071  C   ASN A  71      -1.708   0.526 -20.830  1.00 67.73           C  
ATOM   1072  CB  ASN A  71      -4.206   0.081 -21.038  1.00 67.73           C  
ATOM   1073  HB2 ASN A  71      -4.448   0.985 -20.478  1.00 67.73           H  
ATOM   1074  HB3 ASN A  71      -4.113   0.347 -22.092  1.00 67.73           H  
ATOM   1075  O   ASN A  71      -1.393   0.796 -21.983  1.00 67.73           O  
ATOM   1076  CG  ASN A  71      -5.346  -0.913 -20.916  1.00 67.73           C  
ATOM   1077  ND2 ASN A  71      -6.565  -0.433 -20.851  1.00 67.73           N  
ATOM   1078 HD21 ASN A  71      -7.290  -1.130 -20.761  1.00 67.73           H  
ATOM   1079 HD22 ASN A  71      -6.736   0.560 -20.920  1.00 67.73           H  
ATOM   1080  OD1 ASN A  71      -5.192  -2.117 -20.880  1.00 67.73           O  
ATOM   1081  N   ASP A  72      -1.134   1.101 -19.768  1.00 67.66           N  
ATOM   1082  H   ASP A  72      -1.421   0.779 -18.855  1.00 67.66           H  
ATOM   1083  CA  ASP A  72       0.010   2.006 -19.779  1.00 67.66           C  
ATOM   1084  HA  ASP A  72       0.589   1.839 -20.688  1.00 67.66           H  
ATOM   1085  C   ASP A  72       0.858   1.723 -18.522  1.00 67.66           C  
ATOM   1086  CB  ASP A  72      -0.501   3.452 -19.811  1.00 67.66           C  
ATOM   1087  HB2 ASP A  72      -0.971   3.633 -20.778  1.00 67.66           H  
ATOM   1088  HB3 ASP A  72      -1.271   3.564 -19.048  1.00 67.66           H  
ATOM   1089  O   ASP A  72       0.366   1.945 -17.405  1.00 67.66           O  
ATOM   1090  CG  ASP A  72       0.575   4.521 -19.582  1.00 67.66           C  
ATOM   1091  OD1 ASP A  72       1.771   4.176 -19.464  1.00 67.66           O  
ATOM   1092  OD2 ASP A  72       0.151   5.690 -19.458  1.00 67.66           O  
ATOM   1093  N   PRO A  73       2.096   1.220 -18.673  1.00 64.32           N  
ATOM   1094  CA  PRO A  73       2.959   0.834 -17.554  1.00 64.32           C  
ATOM   1095  HA  PRO A  73       2.495   0.032 -16.980  1.00 64.32           H  
ATOM   1096  C   PRO A  73       3.260   2.004 -16.606  1.00 64.32           C  
ATOM   1097  CB  PRO A  73       4.244   0.314 -18.212  1.00 64.32           C  
ATOM   1098  HB2 PRO A  73       5.126   0.482 -17.594  1.00 64.32           H  
ATOM   1099  HB3 PRO A  73       4.137  -0.746 -18.440  1.00 64.32           H  
ATOM   1100  O   PRO A  73       3.426   1.791 -15.405  1.00 64.32           O  
ATOM   1101  CG  PRO A  73       4.296   1.123 -19.509  1.00 64.32           C  
ATOM   1102  HG2 PRO A  73       4.957   0.701 -20.265  1.00 64.32           H  
ATOM   1103  HG3 PRO A  73       4.608   2.146 -19.296  1.00 64.32           H  
ATOM   1104  CD  PRO A  73       2.833   1.113 -19.925  1.00 64.32           C  
ATOM   1105  HD2 PRO A  73       2.587   0.174 -20.421  1.00 64.32           H  
ATOM   1106  HD3 PRO A  73       2.650   1.959 -20.588  1.00 64.32           H  
ATOM   1107  N   HIS A  74       3.248   3.253 -17.089  1.00 66.02           N  
ATOM   1108  H   HIS A  74       3.014   3.409 -18.059  1.00 66.02           H  
ATOM   1109  CA  HIS A  74       3.515   4.424 -16.252  1.00 66.02           C  
ATOM   1110  HA  HIS A  74       4.454   4.258 -15.724  1.00 66.02           H  
ATOM   1111  C   HIS A  74       2.434   4.648 -15.187  1.00 66.02           C  
ATOM   1112  CB  HIS A  74       3.669   5.667 -17.135  1.00 66.02           C  
ATOM   1113  HB2 HIS A  74       3.842   6.534 -16.496  1.00 66.02           H  
ATOM   1114  HB3 HIS A  74       2.742   5.840 -17.683  1.00 66.02           H  
ATOM   1115  O   HIS A  74       2.690   5.295 -14.167  1.00 66.02           O  
ATOM   1116  CG  HIS A  74       4.813   5.573 -18.111  1.00 66.02           C  
ATOM   1117  CD2 HIS A  74       4.716   5.532 -19.476  1.00 66.02           C  
ATOM   1118  HD2 HIS A  74       3.802   5.552 -20.050  1.00 66.02           H  
ATOM   1119  ND1 HIS A  74       6.154   5.514 -17.796  1.00 66.02           N  
ATOM   1120  HD1 HIS A  74       6.558   5.470 -16.872  1.00 66.02           H  
ATOM   1121  CE1 HIS A  74       6.848   5.443 -18.945  1.00 66.02           C  
ATOM   1122  HE1 HIS A  74       7.922   5.368 -19.026  1.00 66.02           H  
ATOM   1123  NE2 HIS A  74       6.013   5.460 -19.992  1.00 66.02           N  
ATOM   1124  N   LYS A  75       1.233   4.075 -15.363  1.00 68.41           N  
ATOM   1125  H   LYS A  75       1.092   3.531 -16.201  1.00 68.41           H  
ATOM   1126  CA  LYS A  75       0.147   4.163 -14.374  1.00 68.41           C  
ATOM   1127  HA  LYS A  75       0.037   5.208 -14.084  1.00 68.41           H  
ATOM   1128  C   LYS A  75       0.451   3.408 -13.080  1.00 68.41           C  
ATOM   1129  CB  LYS A  75      -1.178   3.688 -14.987  1.00 68.41           C  
ATOM   1130  HB2 LYS A  75      -1.947   3.719 -14.214  1.00 68.41           H  
ATOM   1131  HB3 LYS A  75      -1.084   2.659 -15.332  1.00 68.41           H  
ATOM   1132  O   LYS A  75      -0.120   3.749 -12.043  1.00 68.41           O  
ATOM   1133  CG  LYS A  75      -1.602   4.597 -16.148  1.00 68.41           C  
ATOM   1134  HG2 LYS A  75      -0.919   4.454 -16.985  1.00 68.41           H  
ATOM   1135  HG3 LYS A  75      -1.541   5.637 -15.826  1.00 68.41           H  
ATOM   1136  CD  LYS A  75      -3.039   4.312 -16.596  1.00 68.41           C  
ATOM   1137  HD2 LYS A  75      -3.138   3.265 -16.884  1.00 68.41           H  
ATOM   1138  HD3 LYS A  75      -3.711   4.528 -15.765  1.00 68.41           H  
ATOM   1139  CE  LYS A  75      -3.368   5.216 -17.789  1.00 68.41           C  
ATOM   1140  HE2 LYS A  75      -2.868   6.175 -17.650  1.00 68.41           H  
ATOM   1141  HE3 LYS A  75      -2.944   4.770 -18.689  1.00 68.41           H  
ATOM   1142  NZ  LYS A  75      -4.827   5.442 -17.945  1.00 68.41           N  
ATOM   1143  HZ1 LYS A  75      -5.352   4.582 -17.881  1.00 68.41           H  
ATOM   1144  HZ2 LYS A  75      -5.161   6.090 -17.246  1.00 68.41           H  
ATOM   1145  HZ3 LYS A  75      -5.012   5.904 -18.824  1.00 68.41           H  
ATOM   1146  N   PHE A  76       1.367   2.439 -13.107  1.00 69.58           N  
ATOM   1147  H   PHE A  76       1.814   2.216 -13.985  1.00 69.58           H  
ATOM   1148  CA  PHE A  76       1.802   1.707 -11.916  1.00 69.58           C  
ATOM   1149  HA  PHE A  76       0.950   1.587 -11.246  1.00 69.58           H  
ATOM   1150  C   PHE A  76       2.830   2.448 -11.064  1.00 69.58           C  
ATOM   1151  CB  PHE A  76       2.312   0.322 -12.322  1.00 69.58           C  
ATOM   1152  HB2 PHE A  76       2.799  -0.144 -11.466  1.00 69.58           H  
ATOM   1153  HB3 PHE A  76       3.079   0.445 -13.087  1.00 69.58           H  
ATOM   1154  O   PHE A  76       3.078   2.036  -9.936  1.00 69.58           O  
ATOM   1155  CG  PHE A  76       1.257  -0.648 -12.820  1.00 69.58           C  
ATOM   1156  CD1 PHE A  76      -0.051  -0.653 -12.295  1.00 69.58           C  
ATOM   1157  HD1 PHE A  76      -0.330   0.049 -11.523  1.00 69.58           H  
ATOM   1158  CD2 PHE A  76       1.618  -1.612 -13.772  1.00 69.58           C  
ATOM   1159  HD2 PHE A  76       2.620  -1.634 -14.174  1.00 69.58           H  
ATOM   1160  CE1 PHE A  76      -1.003  -1.583 -12.742  1.00 69.58           C  
ATOM   1161  HE1 PHE A  76      -2.009  -1.568 -12.350  1.00 69.58           H  
ATOM   1162  CE2 PHE A  76       0.685  -2.581 -14.167  1.00 69.58           C  
ATOM   1163  HE2 PHE A  76       0.983  -3.333 -14.883  1.00 69.58           H  
ATOM   1164  CZ  PHE A  76      -0.627  -2.563 -13.669  1.00 69.58           C  
ATOM   1165  HZ  PHE A  76      -1.336  -3.311 -13.992  1.00 69.58           H  
ATOM   1166  N   ASN A  77       3.359   3.583 -11.526  1.00 73.51           N  
ATOM   1167  H   ASN A  77       3.167   3.857 -12.479  1.00 73.51           H  
ATOM   1168  CA  ASN A  77       4.392   4.311 -10.785  1.00 73.51           C  
ATOM   1169  HA  ASN A  77       5.111   3.582 -10.410  1.00 73.51           H  
ATOM   1170  C   ASN A  77       3.855   5.067  -9.560  1.00 73.51           C  
ATOM   1171  CB  ASN A  77       5.139   5.244 -11.754  1.00 73.51           C  
ATOM   1172  HB2 ASN A  77       4.432   5.900 -12.261  1.00 73.51           H  
ATOM   1173  HB3 ASN A  77       5.843   5.856 -11.190  1.00 73.51           H  
ATOM   1174  O   ASN A  77       4.643   5.621  -8.792  1.00 73.51           O  
ATOM   1175  CG  ASN A  77       5.946   4.475 -12.785  1.00 73.51           C  
ATOM   1176  ND2 ASN A  77       6.452   5.130 -13.800  1.00 73.51           N  
ATOM   1177 HD21 ASN A  77       7.058   4.571 -14.383  1.00 73.51           H  
ATOM   1178 HD22 ASN A  77       6.368   6.134 -13.872  1.00 73.51           H  
ATOM   1179  OD1 ASN A  77       6.149   3.282 -12.693  1.00 73.51           O  
ATOM   1180  N   ARG A  78       2.527   5.159  -9.394  1.00 82.87           N  
ATOM   1181  H   ARG A  78       1.943   4.655 -10.046  1.00 82.87           H  
ATOM   1182  CA  ARG A  78       1.899   5.968  -8.338  1.00 82.87           C  
ATOM   1183  HA  ARG A  78       2.613   6.059  -7.520  1.00 82.87           H  
ATOM   1184  C   ARG A  78       0.655   5.321  -7.718  1.00 82.87           C  
ATOM   1185  CB  ARG A  78       1.617   7.392  -8.848  1.00 82.87           C  
ATOM   1186  HB2 ARG A  78       0.898   7.349  -9.665  1.00 82.87           H  
ATOM   1187  HB3 ARG A  78       1.186   7.974  -8.033  1.00 82.87           H  
ATOM   1188  O   ARG A  78      -0.425   5.920  -7.796  1.00 82.87           O  
ATOM   1189  CG  ARG A  78       2.884   8.106  -9.330  1.00 82.87           C  
ATOM   1190  HG2 ARG A  78       3.277   7.599 -10.211  1.00 82.87           H  
ATOM   1191  HG3 ARG A  78       3.635   8.097  -8.540  1.00 82.87           H  
ATOM   1192  CD  ARG A  78       2.582   9.548  -9.715  1.00 82.87           C  
ATOM   1193  HD2 ARG A  78       1.753   9.559 -10.422  1.00 82.87           H  
ATOM   1194  HD3 ARG A  78       2.302  10.097  -8.815  1.00 82.87           H  
ATOM   1195  NE  ARG A  78       3.767  10.161 -10.336  1.00 82.87           N  
ATOM   1196  HE  ARG A  78       4.567   9.558 -10.462  1.00 82.87           H  
ATOM   1197  NH1 ARG A  78       2.933  12.283 -10.536  1.00 82.87           N  
ATOM   1198 HH11 ARG A  78       2.106  11.977 -10.044  1.00 82.87           H  
ATOM   1199 HH12 ARG A  78       3.054  13.244 -10.824  1.00 82.87           H  
ATOM   1200  NH2 ARG A  78       4.982  11.818 -11.301  1.00 82.87           N  
ATOM   1201 HH21 ARG A  78       5.089  12.774 -11.609  1.00 82.87           H  
ATOM   1202 HH22 ARG A  78       5.743  11.169 -11.439  1.00 82.87           H  
ATOM   1203  CZ  ARG A  78       3.889  11.415 -10.721  1.00 82.87           C  
ATOM   1204  N   PRO A  79       0.731   4.102  -7.152  1.00 86.66           N  
ATOM   1205  CA  PRO A  79      -0.423   3.536  -6.484  1.00 86.66           C  
ATOM   1206  HA  PRO A  79      -1.301   3.631  -7.124  1.00 86.66           H  
ATOM   1207  C   PRO A  79      -0.682   4.282  -5.170  1.00 86.66           C  
ATOM   1208  CB  PRO A  79      -0.121   2.053  -6.305  1.00 86.66           C  
ATOM   1209  HB2 PRO A  79      -0.386   1.517  -7.216  1.00 86.66           H  
ATOM   1210  HB3 PRO A  79      -0.641   1.628  -5.447  1.00 86.66           H  
ATOM   1211  O   PRO A  79       0.227   4.665  -4.430  1.00 86.66           O  
ATOM   1212  CG  PRO A  79       1.391   2.040  -6.132  1.00 86.66           C  
ATOM   1213  HG2 PRO A  79       1.814   1.095  -6.472  1.00 86.66           H  
ATOM   1214  HG3 PRO A  79       1.611   2.192  -5.075  1.00 86.66           H  
ATOM   1215  CD  PRO A  79       1.880   3.221  -6.982  1.00 86.66           C  
ATOM   1216  HD2 PRO A  79       2.714   3.728  -6.496  1.00 86.66           H  
ATOM   1217  HD3 PRO A  79       2.191   2.850  -7.959  1.00 86.66           H  
ATOM   1218  N   GLN A  80      -1.960   4.487  -4.889  1.00 91.42           N  
ATOM   1219  H   GLN A  80      -2.648   4.146  -5.545  1.00 91.42           H  
ATOM   1220  CA  GLN A  80      -2.453   5.145  -3.692  1.00 91.42           C  
ATOM   1221  HA  GLN A  80      -1.628   5.323  -3.002  1.00 91.42           H  
ATOM   1222  C   GLN A  80      -3.450   4.220  -3.005  1.00 91.42           C  
ATOM   1223  CB  GLN A  80      -3.047   6.505  -4.089  1.00 91.42           C  
ATOM   1224  HB2 GLN A  80      -2.238   7.140  -4.448  1.00 91.42           H  
ATOM   1225  HB3 GLN A  80      -3.744   6.354  -4.913  1.00 91.42           H  
ATOM   1226  O   GLN A  80      -4.364   3.688  -3.634  1.00 91.42           O  
ATOM   1227  CG  GLN A  80      -3.780   7.235  -2.951  1.00 91.42           C  
ATOM   1228  HG2 GLN A  80      -4.594   6.610  -2.583  1.00 91.42           H  
ATOM   1229  HG3 GLN A  80      -3.100   7.413  -2.119  1.00 91.42           H  
ATOM   1230  CD  GLN A  80      -4.394   8.560  -3.408  1.00 91.42           C  
ATOM   1231  NE2 GLN A  80      -5.036   9.290  -2.534  1.00 91.42           N  
ATOM   1232 HE21 GLN A  80      -5.366  10.193  -2.844  1.00 91.42           H  
ATOM   1233 HE22 GLN A  80      -4.885   9.148  -1.545  1.00 91.42           H  
ATOM   1234  OE1 GLN A  80      -4.355   8.971  -4.561  1.00 91.42           O  
ATOM   1235  N   PHE A  81      -3.285   4.066  -1.700  1.00 90.95           N  
ATOM   1236  H   PHE A  81      -2.504   4.529  -1.256  1.00 90.95           H  
ATOM   1237  CA  PHE A  81      -4.142   3.274  -0.836  1.00 90.95           C  
ATOM   1238  HA  PHE A  81      -4.956   2.848  -1.421  1.00 90.95           H  
ATOM   1239  C   PHE A  81      -4.730   4.193   0.230  1.00 90.95           C  
ATOM   1240  CB  PHE A  81      -3.345   2.112  -0.222  1.00 90.95           C  
ATOM   1241  HB2 PHE A  81      -4.044   1.416   0.242  1.00 90.95           H  
ATOM   1242  HB3 PHE A  81      -2.706   2.499   0.571  1.00 90.95           H  
ATOM   1243  O   PHE A  81      -4.019   4.979   0.853  1.00 90.95           O  
ATOM   1244  CG  PHE A  81      -2.482   1.360  -1.219  1.00 90.95           C  
ATOM   1245  CD1 PHE A  81      -3.052   0.358  -2.022  1.00 90.95           C  
ATOM   1246  HD1 PHE A  81      -4.092   0.097  -1.891  1.00 90.95           H  
ATOM   1247  CD2 PHE A  81      -1.124   1.699  -1.387  1.00 90.95           C  
ATOM   1248  HD2 PHE A  81      -0.681   2.476  -0.782  1.00 90.95           H  
ATOM   1249  CE1 PHE A  81      -2.279  -0.291  -3.000  1.00 90.95           C  
ATOM   1250  HE1 PHE A  81      -2.721  -1.056  -3.621  1.00 90.95           H  
ATOM   1251  CE2 PHE A  81      -0.352   1.052  -2.367  1.00 90.95           C  
ATOM   1252  HE2 PHE A  81       0.684   1.324  -2.508  1.00 90.95           H  
ATOM   1253  CZ  PHE A  81      -0.934   0.066  -3.182  1.00 90.95           C  
ATOM   1254  HZ  PHE A  81      -0.352  -0.413  -3.955  1.00 90.95           H  
ATOM   1255  N   THR A  82      -6.030   4.101   0.457  1.00 93.36           N  
ATOM   1256  H   THR A  82      -6.579   3.482  -0.123  1.00 93.36           H  
ATOM   1257  CA  THR A  82      -6.699   4.723   1.598  1.00 93.36           C  
ATOM   1258  HA  THR A  82      -5.967   5.202   2.249  1.00 93.36           H  
ATOM   1259  C   THR A  82      -7.366   3.615   2.383  1.00 93.36           C  
ATOM   1260  CB  THR A  82      -7.709   5.788   1.161  1.00 93.36           C  
ATOM   1261  HB  THR A  82      -8.526   5.317   0.614  1.00 93.36           H  
ATOM   1262  O   THR A  82      -8.155   2.857   1.828  1.00 93.36           O  
ATOM   1263  CG2 THR A  82      -8.293   6.535   2.353  1.00 93.36           C  
ATOM   1264 HG21 THR A  82      -8.783   5.840   3.034  1.00 93.36           H  
ATOM   1265 HG22 THR A  82      -7.510   7.071   2.890  1.00 93.36           H  
ATOM   1266 HG23 THR A  82      -9.048   7.235   1.996  1.00 93.36           H  
ATOM   1267  OG1 THR A  82      -7.083   6.745   0.330  1.00 93.36           O  
ATOM   1268  HG1 THR A  82      -6.238   6.951   0.737  1.00 93.36           H  
ATOM   1269  N   ILE A  83      -7.005   3.495   3.654  1.00 91.97           N  
ATOM   1270  H   ILE A  83      -6.373   4.179   4.044  1.00 91.97           H  
ATOM   1271  CA  ILE A  83      -7.491   2.462   4.561  1.00 91.97           C  
ATOM   1272  HA  ILE A  83      -8.101   1.738   4.021  1.00 91.97           H  
ATOM   1273  C   ILE A  83      -8.368   3.165   5.588  1.00 91.97           C  
ATOM   1274  CB  ILE A  83      -6.303   1.717   5.207  1.00 91.97           C  
ATOM   1275  HB  ILE A  83      -5.718   2.438   5.778  1.00 91.97           H  
ATOM   1276  O   ILE A  83      -7.882   4.021   6.328  1.00 91.97           O  
ATOM   1277  CG1 ILE A  83      -5.392   1.082   4.128  1.00 91.97           C  
ATOM   1278 HG12 ILE A  83      -5.901   0.236   3.664  1.00 91.97           H  
ATOM   1279 HG13 ILE A  83      -5.168   1.807   3.345  1.00 91.97           H  
ATOM   1280  CG2 ILE A  83      -6.813   0.628   6.166  1.00 91.97           C  
ATOM   1281 HG21 ILE A  83      -7.481   1.055   6.914  1.00 91.97           H  
ATOM   1282 HG22 ILE A  83      -7.353  -0.129   5.598  1.00 91.97           H  
ATOM   1283 HG23 ILE A  83      -5.982   0.162   6.695  1.00 91.97           H  
ATOM   1284  CD1 ILE A  83      -4.044   0.623   4.683  1.00 91.97           C  
ATOM   1285 HD11 ILE A  83      -3.561   1.454   5.197  1.00 91.97           H  
ATOM   1286 HD12 ILE A  83      -3.405   0.302   3.861  1.00 91.97           H  
ATOM   1287 HD13 ILE A  83      -4.181  -0.212   5.371  1.00 91.97           H  
ATOM   1288  N   GLU A  84      -9.647   2.814   5.610  1.00 93.07           N  
ATOM   1289  H   GLU A  84      -9.974   2.113   4.961  1.00 93.07           H  
ATOM   1290  CA  GLU A  84     -10.654   3.366   6.511  1.00 93.07           C  
ATOM   1291  HA  GLU A  84     -10.185   4.112   7.153  1.00 93.07           H  
ATOM   1292  C   GLU A  84     -11.203   2.256   7.413  1.00 93.07           C  
ATOM   1293  CB  GLU A  84     -11.773   4.083   5.729  1.00 93.07           C  
ATOM   1294  HB2 GLU A  84     -12.459   4.515   6.457  1.00 93.07           H  
ATOM   1295  HB3 GLU A  84     -12.317   3.361   5.119  1.00 93.07           H  
ATOM   1296  O   GLU A  84     -11.535   1.158   6.961  1.00 93.07           O  
ATOM   1297  CG  GLU A  84     -11.227   5.204   4.821  1.00 93.07           C  
ATOM   1298  HG2 GLU A  84     -10.504   5.779   5.399  1.00 93.07           H  
ATOM   1299  HG3 GLU A  84     -10.693   4.751   3.985  1.00 93.07           H  
ATOM   1300  CD  GLU A  84     -12.281   6.183   4.266  1.00 93.07           C  
ATOM   1301  OE1 GLU A  84     -11.842   7.202   3.658  1.00 93.07           O  
ATOM   1302  OE2 GLU A  84     -13.487   5.999   4.530  1.00 93.07           O  
ATOM   1303  N   TRP A  85     -11.293   2.523   8.713  1.00 90.43           N  
ATOM   1304  H   TRP A  85     -11.035   3.444   9.035  1.00 90.43           H  
ATOM   1305  CA  TRP A  85     -11.817   1.574   9.694  1.00 90.43           C  
ATOM   1306  HA  TRP A  85     -12.335   0.774   9.165  1.00 90.43           H  
ATOM   1307  C   TRP A  85     -12.858   2.225  10.604  1.00 90.43           C  
ATOM   1308  CB  TRP A  85     -10.667   0.924  10.476  1.00 90.43           C  
ATOM   1309  HB2 TRP A  85     -11.072   0.143  11.118  1.00 90.43           H  
ATOM   1310  HB3 TRP A  85     -10.000   0.440   9.762  1.00 90.43           H  
ATOM   1311  O   TRP A  85     -12.998   3.450  10.686  1.00 90.43           O  
ATOM   1312  CG  TRP A  85      -9.843   1.850  11.312  1.00 90.43           C  
ATOM   1313  CD1 TRP A  85     -10.076   2.176  12.604  1.00 90.43           C  
ATOM   1314  HD1 TRP A  85     -10.900   1.807  13.197  1.00 90.43           H  
ATOM   1315  CD2 TRP A  85      -8.662   2.605  10.915  1.00 90.43           C  
ATOM   1316  CE2 TRP A  85      -8.213   3.357  12.040  1.00 90.43           C  
ATOM   1317  CE3 TRP A  85      -7.942   2.751   9.710  1.00 90.43           C  
ATOM   1318  HE3 TRP A  85      -8.266   2.210   8.833  1.00 90.43           H  
ATOM   1319  NE1 TRP A  85      -9.106   3.054  13.043  1.00 90.43           N  
ATOM   1320  HE1 TRP A  85      -9.069   3.423  13.982  1.00 90.43           H  
ATOM   1321  CH2 TRP A  85      -6.432   4.352  10.763  1.00 90.43           C  
ATOM   1322  HH2 TRP A  85      -5.593   5.029  10.710  1.00 90.43           H  
ATOM   1323  CZ2 TRP A  85      -7.116   4.222  11.978  1.00 90.43           C  
ATOM   1324  HZ2 TRP A  85      -6.805   4.784  12.847  1.00 90.43           H  
ATOM   1325  CZ3 TRP A  85      -6.835   3.616   9.633  1.00 90.43           C  
ATOM   1326  HZ3 TRP A  85      -6.305   3.723   8.698  1.00 90.43           H  
ATOM   1327  N   GLY A  86     -13.625   1.375  11.293  1.00 81.22           N  
ATOM   1328  H   GLY A  86     -13.469   0.386  11.165  1.00 81.22           H  
ATOM   1329  CA  GLY A  86     -14.682   1.810  12.204  1.00 81.22           C  
ATOM   1330  HA2 GLY A  86     -15.076   0.947  12.742  1.00 81.22           H  
ATOM   1331  HA3 GLY A  86     -15.487   2.246  11.613  1.00 81.22           H  
ATOM   1332  C   GLY A  86     -14.198   2.843  13.230  1.00 81.22           C  
ATOM   1333  O   GLY A  86     -13.075   2.775  13.721  1.00 81.22           O  
ATOM   1334  N   GLY A  87     -15.060   3.808  13.560  1.00 78.33           N  
ATOM   1335  H   GLY A  87     -15.970   3.810  13.122  1.00 78.33           H  
ATOM   1336  CA  GLY A  87     -14.713   4.917  14.459  1.00 78.33           C  
ATOM   1337  HA2 GLY A  87     -13.977   4.583  15.190  1.00 78.33           H  
ATOM   1338  HA3 GLY A  87     -15.608   5.226  15.000  1.00 78.33           H  
ATOM   1339  C   GLY A  87     -14.143   6.155  13.756  1.00 78.33           C  
ATOM   1340  O   GLY A  87     -13.679   7.065  14.436  1.00 78.33           O  
ATOM   1341  N   GLY A  88     -14.202   6.209  12.419  1.00 84.36           N  
ATOM   1342  H   GLY A  88     -14.489   5.383  11.915  1.00 84.36           H  
ATOM   1343  CA  GLY A  88     -13.751   7.361  11.628  1.00 84.36           C  
ATOM   1344  HA2 GLY A  88     -14.069   8.286  12.108  1.00 84.36           H  
ATOM   1345  HA3 GLY A  88     -14.203   7.308  10.637  1.00 84.36           H  
ATOM   1346  C   GLY A  88     -12.235   7.421  11.440  1.00 84.36           C  
ATOM   1347  O   GLY A  88     -11.700   8.483  11.133  1.00 84.36           O  
ATOM   1348  N   GLY A  89     -11.535   6.305  11.658  1.00 89.62           N  
ATOM   1349  H   GLY A  89     -12.031   5.437  11.799  1.00 89.62           H  
ATOM   1350  CA  GLY A  89     -10.099   6.239  11.450  1.00 89.62           C  
ATOM   1351  HA2 GLY A  89      -9.683   5.413  12.027  1.00 89.62           H  
ATOM   1352  HA3 GLY A  89      -9.658   7.171  11.804  1.00 89.62           H  
ATOM   1353  C   GLY A  89      -9.756   6.054   9.977  1.00 89.62           C  
ATOM   1354  O   GLY A  89     -10.361   5.227   9.296  1.00 89.62           O  
ATOM   1355  N   ARG A  90      -8.796   6.842   9.488  1.00 93.78           N  
ATOM   1356  H   ARG A  90      -8.369   7.522  10.102  1.00 93.78           H  
ATOM   1357  CA  ARG A  90      -8.357   6.839   8.095  1.00 93.78           C  
ATOM   1358  HA  ARG A  90      -8.581   5.866   7.656  1.00 93.78           H  
ATOM   1359  C   ARG A  90      -6.855   7.067   8.002  1.00 93.78           C  
ATOM   1360  CB  ARG A  90      -9.155   7.904   7.332  1.00 93.78           C  
ATOM   1361  HB2 ARG A  90     -10.199   7.595   7.292  1.00 93.78           H  
ATOM   1362  HB3 ARG A  90      -9.100   8.846   7.878  1.00 93.78           H  
ATOM   1363  O   ARG A  90      -6.338   8.030   8.568  1.00 93.78           O  
ATOM   1364  CG  ARG A  90      -8.644   8.129   5.904  1.00 93.78           C  
ATOM   1365  HG2 ARG A  90      -7.619   8.499   5.934  1.00 93.78           H  
ATOM   1366  HG3 ARG A  90      -8.674   7.198   5.338  1.00 93.78           H  
ATOM   1367  CD  ARG A  90      -9.513   9.180   5.223  1.00 93.78           C  
ATOM   1368  HD2 ARG A  90      -9.610  10.042   5.884  1.00 93.78           H  
ATOM   1369  HD3 ARG A  90     -10.506   8.760   5.064  1.00 93.78           H  
ATOM   1370  NE  ARG A  90      -8.894   9.632   3.966  1.00 93.78           N  
ATOM   1371  HE  ARG A  90      -7.938   9.949   4.038  1.00 93.78           H  
ATOM   1372  NH1 ARG A  90     -10.787   9.612   2.682  1.00 93.78           N  
ATOM   1373 HH11 ARG A  90     -11.230   9.650   1.775  1.00 93.78           H  
ATOM   1374 HH12 ARG A  90     -11.197   8.935   3.309  1.00 93.78           H  
ATOM   1375  NH2 ARG A  90      -8.839  10.248   1.785  1.00 93.78           N  
ATOM   1376 HH21 ARG A  90      -7.840  10.372   1.866  1.00 93.78           H  
ATOM   1377 HH22 ARG A  90      -9.293  10.326   0.886  1.00 93.78           H  
ATOM   1378  CZ  ARG A  90      -9.513   9.836   2.824  1.00 93.78           C  
ATOM   1379  N   VAL A  91      -6.180   6.221   7.229  1.00 94.96           N  
ATOM   1380  H   VAL A  91      -6.695   5.456   6.818  1.00 94.96           H  
ATOM   1381  CA  VAL A  91      -4.776   6.394   6.836  1.00 94.96           C  
ATOM   1382  HA  VAL A  91      -4.443   7.384   7.148  1.00 94.96           H  
ATOM   1383  C   VAL A  91      -4.659   6.328   5.330  1.00 94.96           C  
ATOM   1384  CB  VAL A  91      -3.855   5.367   7.511  1.00 94.96           C  
ATOM   1385  HB  VAL A  91      -4.317   4.382   7.431  1.00 94.96           H  
ATOM   1386  O   VAL A  91      -5.208   5.444   4.673  1.00 94.96           O  
ATOM   1387  CG1 VAL A  91      -2.443   5.280   6.910  1.00 94.96           C  
ATOM   1388 HG11 VAL A  91      -1.830   4.606   7.509  1.00 94.96           H  
ATOM   1389 HG12 VAL A  91      -2.489   4.884   5.895  1.00 94.96           H  
ATOM   1390 HG13 VAL A  91      -1.980   6.266   6.891  1.00 94.96           H  
ATOM   1391  CG2 VAL A  91      -3.690   5.719   8.989  1.00 94.96           C  
ATOM   1392 HG21 VAL A  91      -3.656   4.784   9.548  1.00 94.96           H  
ATOM   1393 HG22 VAL A  91      -2.782   6.296   9.162  1.00 94.96           H  
ATOM   1394 HG23 VAL A  91      -4.528   6.313   9.353  1.00 94.96           H  
ATOM   1395  N   GLU A  92      -3.905   7.265   4.782  1.00 95.68           N  
ATOM   1396  H   GLU A  92      -3.479   7.951   5.387  1.00 95.68           H  
ATOM   1397  CA  GLU A  92      -3.562   7.299   3.376  1.00 95.68           C  
ATOM   1398  HA  GLU A  92      -4.167   6.566   2.843  1.00 95.68           H  
ATOM   1399  C   GLU A  92      -2.093   6.924   3.183  1.00 95.68           C  
ATOM   1400  CB  GLU A  92      -3.915   8.680   2.826  1.00 95.68           C  
ATOM   1401  HB2 GLU A  92      -4.907   8.956   3.184  1.00 95.68           H  
ATOM   1402  HB3 GLU A  92      -3.191   9.417   3.173  1.00 95.68           H  
ATOM   1403  O   GLU A  92      -1.212   7.469   3.844  1.00 95.68           O  
ATOM   1404  CG  GLU A  92      -3.934   8.656   1.304  1.00 95.68           C  
ATOM   1405  HG2 GLU A  92      -4.611   7.872   0.965  1.00 95.68           H  
ATOM   1406  HG3 GLU A  92      -2.935   8.424   0.934  1.00 95.68           H  
ATOM   1407  CD  GLU A  92      -4.403   9.987   0.726  1.00 95.68           C  
ATOM   1408  OE1 GLU A  92      -3.847  10.358  -0.325  1.00 95.68           O  
ATOM   1409  OE2 GLU A  92      -5.396  10.587   1.186  1.00 95.68           O  
ATOM   1410  N   VAL A  93      -1.841   5.997   2.263  1.00 94.28           N  
ATOM   1411  H   VAL A  93      -2.629   5.596   1.774  1.00 94.28           H  
ATOM   1412  CA  VAL A  93      -0.515   5.549   1.839  1.00 94.28           C  
ATOM   1413  HA  VAL A  93       0.249   6.107   2.381  1.00 94.28           H  
ATOM   1414  C   VAL A  93      -0.384   5.842   0.350  1.00 94.28           C  
ATOM   1415  CB  VAL A  93      -0.304   4.046   2.122  1.00 94.28           C  
ATOM   1416  HB  VAL A  93      -0.981   3.466   1.495  1.00 94.28           H  
ATOM   1417  O   VAL A  93      -1.074   5.239  -0.472  1.00 94.28           O  
ATOM   1418  CG1 VAL A  93       1.130   3.617   1.783  1.00 94.28           C  
ATOM   1419 HG11 VAL A  93       1.843   4.177   2.388  1.00 94.28           H  
ATOM   1420 HG12 VAL A  93       1.340   3.790   0.727  1.00 94.28           H  
ATOM   1421 HG13 VAL A  93       1.252   2.553   1.981  1.00 94.28           H  
ATOM   1422  CG2 VAL A  93      -0.602   3.676   3.581  1.00 94.28           C  
ATOM   1423 HG21 VAL A  93      -0.339   2.635   3.766  1.00 94.28           H  
ATOM   1424 HG22 VAL A  93      -1.666   3.799   3.783  1.00 94.28           H  
ATOM   1425 HG23 VAL A  93      -0.039   4.320   4.256  1.00 94.28           H  
ATOM   1426  N   ARG A  94       0.504   6.760  -0.026  1.00 93.49           N  
ATOM   1427  H   ARG A  94       1.032   7.225   0.698  1.00 93.49           H  
ATOM   1428  CA  ARG A  94       0.873   6.998  -1.428  1.00 93.49           C  
ATOM   1429  HA  ARG A  94       0.192   6.469  -2.095  1.00 93.49           H  
ATOM   1430  C   ARG A  94       2.259   6.449  -1.669  1.00 93.49           C  
ATOM   1431  CB  ARG A  94       0.836   8.484  -1.784  1.00 93.49           C  
ATOM   1432  HB2 ARG A  94       1.533   9.021  -1.140  1.00 93.49           H  
ATOM   1433  HB3 ARG A  94       1.169   8.603  -2.815  1.00 93.49           H  
ATOM   1434  O   ARG A  94       3.187   6.799  -0.945  1.00 93.49           O  
ATOM   1435  CG  ARG A  94      -0.555   9.093  -1.644  1.00 93.49           C  
ATOM   1436  HG2 ARG A  94      -1.235   8.588  -2.331  1.00 93.49           H  
ATOM   1437  HG3 ARG A  94      -0.913   8.981  -0.621  1.00 93.49           H  
ATOM   1438  CD  ARG A  94      -0.497  10.578  -2.000  1.00 93.49           C  
ATOM   1439  HD2 ARG A  94       0.234  11.066  -1.356  1.00 93.49           H  
ATOM   1440  HD3 ARG A  94      -0.191  10.688  -3.041  1.00 93.49           H  
ATOM   1441  NE  ARG A  94      -1.814  11.186  -1.796  1.00 93.49           N  
ATOM   1442  HE  ARG A  94      -2.525  10.587  -1.401  1.00 93.49           H  
ATOM   1443  NH1 ARG A  94      -1.299  13.390  -2.104  1.00 93.49           N  
ATOM   1444 HH11 ARG A  94      -0.356  13.105  -2.327  1.00 93.49           H  
ATOM   1445 HH12 ARG A  94      -1.508  14.360  -1.916  1.00 93.49           H  
ATOM   1446  NH2 ARG A  94      -3.323  12.792  -1.347  1.00 93.49           N  
ATOM   1447 HH21 ARG A  94      -3.822  12.036  -0.899  1.00 93.49           H  
ATOM   1448 HH22 ARG A  94      -3.549  13.748  -1.115  1.00 93.49           H  
ATOM   1449  CZ  ARG A  94      -2.138  12.457  -1.762  1.00 93.49           C  
ATOM   1450  N   VAL A  95       2.397   5.625  -2.695  1.00 89.77           N  
ATOM   1451  H   VAL A  95       1.595   5.403  -3.267  1.00 89.77           H  
ATOM   1452  CA  VAL A  95       3.693   5.132  -3.148  1.00 89.77           C  
ATOM   1453  HA  VAL A  95       4.462   5.377  -2.416  1.00 89.77           H  
ATOM   1454  C   VAL A  95       4.017   5.844  -4.448  1.00 89.77           C  
ATOM   1455  CB  VAL A  95       3.683   3.609  -3.317  1.00 89.77           C  
ATOM   1456  HB  VAL A  95       3.053   3.362  -4.172  1.00 89.77           H  
ATOM   1457  O   VAL A  95       3.189   5.895  -5.350  1.00 89.77           O  
ATOM   1458  CG1 VAL A  95       5.089   3.073  -3.589  1.00 89.77           C  
ATOM   1459 HG11 VAL A  95       5.754   3.333  -2.767  1.00 89.77           H  
ATOM   1460 HG12 VAL A  95       5.483   3.496  -4.514  1.00 89.77           H  
ATOM   1461 HG13 VAL A  95       5.061   1.989  -3.699  1.00 89.77           H  
ATOM   1462  CG2 VAL A  95       3.129   2.898  -2.075  1.00 89.77           C  
ATOM   1463 HG21 VAL A  95       3.715   3.172  -1.198  1.00 89.77           H  
ATOM   1464 HG22 VAL A  95       2.088   3.176  -1.910  1.00 89.77           H  
ATOM   1465 HG23 VAL A  95       3.169   1.819  -2.226  1.00 89.77           H  
ATOM   1466  N   GLU A  96       5.205   6.419  -4.534  1.00 88.37           N  
ATOM   1467  H   GLU A  96       5.817   6.382  -3.732  1.00 88.37           H  
ATOM   1468  CA  GLU A  96       5.718   7.081  -5.726  1.00 88.37           C  
ATOM   1469  HA  GLU A  96       5.038   6.930  -6.564  1.00 88.37           H  
ATOM   1470  C   GLU A  96       7.056   6.437  -6.081  1.00 88.37           C  
ATOM   1471  CB  GLU A  96       5.860   8.598  -5.488  1.00 88.37           C  
ATOM   1472  HB2 GLU A  96       6.466   8.763  -4.598  1.00 88.37           H  
ATOM   1473  HB3 GLU A  96       6.375   9.035  -6.343  1.00 88.37           H  
ATOM   1474  O   GLU A  96       7.999   6.461  -5.288  1.00 88.37           O  
ATOM   1475  CG  GLU A  96       4.508   9.318  -5.311  1.00 88.37           C  
ATOM   1476  HG2 GLU A  96       3.947   8.831  -4.514  1.00 88.37           H  
ATOM   1477  HG3 GLU A  96       3.936   9.212  -6.233  1.00 88.37           H  
ATOM   1478  CD  GLU A  96       4.625  10.820  -4.967  1.00 88.37           C  
ATOM   1479  OE1 GLU A  96       3.592  11.420  -4.575  1.00 88.37           O  
ATOM   1480  OE2 GLU A  96       5.717  11.419  -5.098  1.00 88.37           O  
ATOM   1481  N   PHE A  97       7.141   5.862  -7.275  1.00 82.17           N  
ATOM   1482  H   PHE A  97       6.323   5.830  -7.867  1.00 82.17           H  
ATOM   1483  CA  PHE A  97       8.400   5.392  -7.839  1.00 82.17           C  
ATOM   1484  HA  PHE A  97       9.096   5.151  -7.036  1.00 82.17           H  
ATOM   1485  C   PHE A  97       9.012   6.521  -8.668  1.00 82.17           C  
ATOM   1486  CB  PHE A  97       8.162   4.102  -8.634  1.00 82.17           C  
ATOM   1487  HB2 PHE A  97       7.481   4.307  -9.461  1.00 82.17           H  
ATOM   1488  HB3 PHE A  97       9.109   3.776  -9.064  1.00 82.17           H  
ATOM   1489  O   PHE A  97       8.327   7.123  -9.504  1.00 82.17           O  
ATOM   1490  CG  PHE A  97       7.597   2.976  -7.783  1.00 82.17           C  
ATOM   1491  CD1 PHE A  97       8.453   2.168  -7.012  1.00 82.17           C  
ATOM   1492  HD1 PHE A  97       9.521   2.326  -7.043  1.00 82.17           H  
ATOM   1493  CD2 PHE A  97       6.207   2.761  -7.720  1.00 82.17           C  
ATOM   1494  HD2 PHE A  97       5.537   3.376  -8.302  1.00 82.17           H  
ATOM   1495  CE1 PHE A  97       7.913   1.160  -6.192  1.00 82.17           C  
ATOM   1496  HE1 PHE A  97       8.557   0.551  -5.575  1.00 82.17           H  
ATOM   1497  CE2 PHE A  97       5.671   1.749  -6.911  1.00 82.17           C  
ATOM   1498  HE2 PHE A  97       4.603   1.588  -6.890  1.00 82.17           H  
ATOM   1499  CZ  PHE A  97       6.527   0.944  -6.146  1.00 82.17           C  
ATOM   1500  HZ  PHE A  97       6.128   0.160  -5.520  1.00 82.17           H  
ATOM   1501  N   GLU A  98      10.285   6.841  -8.421  1.00 78.78           N  
ATOM   1502  H   GLU A  98      10.804   6.311  -7.736  1.00 78.78           H  
ATOM   1503  CA  GLU A  98      11.022   7.731  -9.317  1.00 78.78           C  
ATOM   1504  HA  GLU A  98      10.439   8.647  -9.413  1.00 78.78           H  
ATOM   1505  C   GLU A  98      11.110   7.054 -10.692  1.00 78.78           C  
ATOM   1506  CB  GLU A  98      12.417   8.118  -8.773  1.00 78.78           C  
ATOM   1507  HB2 GLU A  98      13.020   8.492  -9.600  1.00 78.78           H  
ATOM   1508  HB3 GLU A  98      12.909   7.243  -8.347  1.00 78.78           H  
ATOM   1509  O   GLU A  98      11.508   5.887 -10.764  1.00 78.78           O  
ATOM   1510  CG  GLU A  98      12.308   9.236  -7.719  1.00 78.78           C  
ATOM   1511  HG2 GLU A  98      11.754  10.066  -8.158  1.00 78.78           H  
ATOM   1512  HG3 GLU A  98      11.719   8.864  -6.881  1.00 78.78           H  
ATOM   1513  CD  GLU A  98      13.640   9.793  -7.166  1.00 78.78           C  
ATOM   1514  OE1 GLU A  98      13.566  10.722  -6.320  1.00 78.78           O  
ATOM   1515  OE2 GLU A  98      14.747   9.304  -7.468  1.00 78.78           O  
ATOM   1516  N   PRO A  99      10.709   7.743 -11.778  1.00 66.44           N  
ATOM   1517  CA  PRO A  99      10.924   7.216 -13.111  1.00 66.44           C  
ATOM   1518  HA  PRO A  99      10.419   6.257 -13.226  1.00 66.44           H  
ATOM   1519  C   PRO A  99      12.425   7.029 -13.300  1.00 66.44           C  
ATOM   1520  CB  PRO A  99      10.327   8.239 -14.080  1.00 66.44           C  
ATOM   1521  HB2 PRO A  99      10.883   8.294 -15.016  1.00 66.44           H  
ATOM   1522  HB3 PRO A  99       9.284   7.988 -14.272  1.00 66.44           H  
ATOM   1523  O   PRO A  99      13.215   7.929 -13.009  1.00 66.44           O  
ATOM   1524  CG  PRO A  99      10.399   9.552 -13.301  1.00 66.44           C  
ATOM   1525  HG2 PRO A  99       9.618  10.247 -13.606  1.00 66.44           H  
ATOM   1526  HG3 PRO A  99      11.382  10.001 -13.439  1.00 66.44           H  
ATOM   1527  CD  PRO A  99      10.237   9.118 -11.844  1.00 66.44           C  
ATOM   1528  HD2 PRO A  99       9.186   9.151 -11.558  1.00 66.44           H  
ATOM   1529  HD3 PRO A  99      10.829   9.774 -11.206  1.00 66.44           H  
ATOM   1530  N   ILE A 100      12.810   5.847 -13.765  1.00 66.97           N  
ATOM   1531  H   ILE A 100      12.122   5.140 -13.980  1.00 66.97           H  
ATOM   1532  CA  ILE A 100      14.173   5.636 -14.217  1.00 66.97           C  
ATOM   1533  HA  ILE A 100      14.853   6.202 -13.581  1.00 66.97           H  
ATOM   1534  C   ILE A 100      14.226   6.215 -15.628  1.00 66.97           C  
ATOM   1535  CB  ILE A 100      14.582   4.157 -14.136  1.00 66.97           C  
ATOM   1536  HB  ILE A 100      13.989   3.590 -14.855  1.00 66.97           H  
ATOM   1537  O   ILE A 100      13.541   5.730 -16.527  1.00 66.97           O  
ATOM   1538  CG1 ILE A 100      14.369   3.548 -12.730  1.00 66.97           C  
ATOM   1539 HG12 ILE A 100      13.409   3.860 -12.319  1.00 66.97           H  
ATOM   1540 HG13 ILE A 100      15.150   3.909 -12.062  1.00 66.97           H  
ATOM   1541  CG2 ILE A 100      16.073   4.092 -14.501  1.00 66.97           C  
ATOM   1542 HG21 ILE A 100      16.210   4.297 -15.563  1.00 66.97           H  
ATOM   1543 HG22 ILE A 100      16.485   3.110 -14.266  1.00 66.97           H  
ATOM   1544 HG23 ILE A 100      16.641   4.825 -13.928  1.00 66.97           H  
ATOM   1545  CD1 ILE A 100      14.364   2.012 -12.741  1.00 66.97           C  
ATOM   1546 HD11 ILE A 100      14.225   1.637 -11.727  1.00 66.97           H  
ATOM   1547 HD12 ILE A 100      15.299   1.616 -13.139  1.00 66.97           H  
ATOM   1548 HD13 ILE A 100      13.541   1.655 -13.360  1.00 66.97           H  
ATOM   1549  N   GLU A 101      14.948   7.318 -15.778  1.00 66.27           N  
ATOM   1550  H   GLU A 101      15.460   7.680 -14.986  1.00 66.27           H  
ATOM   1551  CA  GLU A 101      15.209   7.924 -17.079  1.00 66.27           C  
ATOM   1552  HA  GLU A 101      14.345   7.785 -17.729  1.00 66.27           H  
ATOM   1553  C   GLU A 101      16.399   7.213 -17.720  1.00 66.27           C  
ATOM   1554  CB  GLU A 101      15.467   9.436 -16.941  1.00 66.27           C  
ATOM   1555  HB2 GLU A 101      16.255   9.598 -16.207  1.00 66.27           H  
ATOM   1556  HB3 GLU A 101      15.803   9.821 -17.904  1.00 66.27           H  
ATOM   1557  O   GLU A 101      17.430   7.038 -17.070  1.00 66.27           O  
ATOM   1558  CG  GLU A 101      14.201  10.207 -16.522  1.00 66.27           C  
ATOM   1559  HG2 GLU A 101      13.425  10.024 -17.265  1.00 66.27           H  
ATOM   1560  HG3 GLU A 101      13.846   9.814 -15.570  1.00 66.27           H  
ATOM   1561  CD  GLU A 101      14.407  11.728 -16.373  1.00 66.27           C  
ATOM   1562  OE1 GLU A 101      13.377  12.431 -16.232  1.00 66.27           O  
ATOM   1563  OE2 GLU A 101      15.571  12.194 -16.334  1.00 66.27           O  
ATOM   1564  N   ASP A 102      16.239   6.837 -18.985  1.00 67.70           N  
ATOM   1565  H   ASP A 102      15.348   6.983 -19.437  1.00 67.70           H  
ATOM   1566  CA  ASP A 102      17.354   6.532 -19.876  1.00 67.70           C  
ATOM   1567  HA  ASP A 102      18.064   5.857 -19.398  1.00 67.70           H  
ATOM   1568  C   ASP A 102      18.068   7.854 -20.193  1.00 67.70           C  
ATOM   1569  CB  ASP A 102      16.789   5.835 -21.123  1.00 67.70           C  
ATOM   1570  HB2 ASP A 102      15.897   6.367 -21.450  1.00 67.70           H  
ATOM   1571  HB3 ASP A 102      16.496   4.818 -20.861  1.00 67.70           H  
ATOM   1572  O   ASP A 102      17.525   8.722 -20.889  1.00 67.70           O  
ATOM   1573  CG  ASP A 102      17.774   5.793 -22.290  1.00 67.70           C  
ATOM   1574  OD1 ASP A 102      18.983   6.013 -22.068  1.00 67.70           O  
ATOM   1575  OD2 ASP A 102      17.272   5.701 -23.431  1.00 67.70           O  
ATOM   1576  N   LYS A 103      19.254   8.054 -19.611  1.00 69.25           N  
ATOM   1577  H   LYS A 103      19.659   7.307 -19.063  1.00 69.25           H  
ATOM   1578  CA  LYS A 103      20.040   9.277 -19.827  1.00 69.25           C  
ATOM   1579  HA  LYS A 103      19.363  10.126 -19.919  1.00 69.25           H  
ATOM   1580  C   LYS A 103      20.846   9.231 -21.113  1.00 69.25           C  
ATOM   1581  CB  LYS A 103      21.000   9.502 -18.663  1.00 69.25           C  
ATOM   1582  HB2 LYS A 103      21.654   8.636 -18.563  1.00 69.25           H  
ATOM   1583  HB3 LYS A 103      21.623  10.368 -18.886  1.00 69.25           H  
ATOM   1584  O   LYS A 103      21.215  10.298 -21.611  1.00 69.25           O  
ATOM   1585  CG  LYS A 103      20.245   9.764 -17.363  1.00 69.25           C  
ATOM   1586  HG2 LYS A 103      19.573   8.934 -17.143  1.00 69.25           H  
ATOM   1587  HG3 LYS A 103      19.665  10.682 -17.455  1.00 69.25           H  
ATOM   1588  CD  LYS A 103      21.260   9.894 -16.238  1.00 69.25           C  
ATOM   1589  HD2 LYS A 103      21.811   8.956 -16.175  1.00 69.25           H  
ATOM   1590  HD3 LYS A 103      21.946  10.716 -16.442  1.00 69.25           H  
ATOM   1591  CE  LYS A 103      20.486  10.143 -14.952  1.00 69.25           C  
ATOM   1592  HE2 LYS A 103      19.635   9.462 -14.945  1.00 69.25           H  
ATOM   1593  HE3 LYS A 103      20.098  11.162 -14.957  1.00 69.25           H  
ATOM   1594  NZ  LYS A 103      21.355   9.878 -13.790  1.00 69.25           N  
ATOM   1595  HZ1 LYS A 103      20.827   9.989 -12.936  1.00 69.25           H  
ATOM   1596  HZ2 LYS A 103      22.161  10.486 -13.817  1.00 69.25           H  
ATOM   1597  HZ3 LYS A 103      21.663   8.919 -13.862  1.00 69.25           H  
ATOM   1598  N   ASP A 104      21.131   8.036 -21.613  1.00 70.93           N  
ATOM   1599  H   ASP A 104      20.693   7.221 -21.209  1.00 70.93           H  
ATOM   1600  CA  ASP A 104      21.941   7.825 -22.807  1.00 70.93           C  
ATOM   1601  HA  ASP A 104      22.693   8.611 -22.863  1.00 70.93           H  
ATOM   1602  C   ASP A 104      21.089   7.965 -24.083  1.00 70.93           C  
ATOM   1603  CB  ASP A 104      22.691   6.485 -22.664  1.00 70.93           C  
ATOM   1604  HB2 ASP A 104      23.185   6.263 -23.609  1.00 70.93           H  
ATOM   1605  HB3 ASP A 104      21.974   5.689 -22.461  1.00 70.93           H  
ATOM   1606  O   ASP A 104      21.616   8.255 -25.162  1.00 70.93           O  
ATOM   1607  CG  ASP A 104      23.768   6.515 -21.554  1.00 70.93           C  
ATOM   1608  OD1 ASP A 104      24.293   7.619 -21.251  1.00 70.93           O  
ATOM   1609  OD2 ASP A 104      24.162   5.438 -21.050  1.00 70.93           O  
ATOM   1610  N   GLY A 105      19.761   7.890 -23.944  1.00 69.47           N  
ATOM   1611  H   GLY A 105      19.431   7.474 -23.085  1.00 69.47           H  
ATOM   1612  CA  GLY A 105      18.781   8.071 -25.010  1.00 69.47           C  
ATOM   1613  HA2 GLY A 105      18.965   9.018 -25.518  1.00 69.47           H  
ATOM   1614  HA3 GLY A 105      17.787   8.082 -24.563  1.00 69.47           H  
ATOM   1615  C   GLY A 105      18.817   6.946 -26.041  1.00 69.47           C  
ATOM   1616  O   GLY A 105      18.386   7.146 -27.180  1.00 69.47           O  
ATOM   1617  N   ASP A 106      19.382   5.799 -25.671  1.00 70.66           N  
ATOM   1618  H   ASP A 106      19.602   5.678 -24.693  1.00 70.66           H  
ATOM   1619  CA  ASP A 106      19.542   4.622 -26.520  1.00 70.66           C  
ATOM   1620  HA  ASP A 106      19.501   4.949 -27.559  1.00 70.66           H  
ATOM   1621  C   ASP A 106      18.393   3.612 -26.358  1.00 70.66           C  
ATOM   1622  CB  ASP A 106      20.942   4.023 -26.305  1.00 70.66           C  
ATOM   1623  HB2 ASP A 106      21.102   3.253 -27.059  1.00 70.66           H  
ATOM   1624  HB3 ASP A 106      21.685   4.803 -26.474  1.00 70.66           H  
ATOM   1625  O   ASP A 106      18.343   2.606 -27.065  1.00 70.66           O  
ATOM   1626  CG  ASP A 106      21.185   3.404 -24.924  1.00 70.66           C  
ATOM   1627  OD1 ASP A 106      20.255   3.432 -24.093  1.00 70.66           O  
ATOM   1628  OD2 ASP A 106      22.285   2.828 -24.764  1.00 70.66           O  
ATOM   1629  N   GLY A 107      17.426   3.924 -25.496  1.00 59.00           N  
ATOM   1630  H   GLY A 107      17.589   4.718 -24.893  1.00 59.00           H  
ATOM   1631  CA  GLY A 107      16.285   3.087 -25.159  1.00 59.00           C  
ATOM   1632  HA2 GLY A 107      15.959   2.542 -26.045  1.00 59.00           H  
ATOM   1633  HA3 GLY A 107      15.476   3.732 -24.814  1.00 59.00           H  
ATOM   1634  C   GLY A 107      16.578   2.074 -24.056  1.00 59.00           C  
ATOM   1635  O   GLY A 107      15.688   1.281 -23.739  1.00 59.00           O  
ATOM   1636  N   TYR A 108      17.776   2.089 -23.465  1.00 61.04           N  
ATOM   1637  H   TYR A 108      18.460   2.778 -23.742  1.00 61.04           H  
ATOM   1638  CA  TYR A 108      18.186   1.161 -22.421  1.00 61.04           C  
ATOM   1639  HA  TYR A 108      17.411   0.403 -22.305  1.00 61.04           H  
ATOM   1640  C   TYR A 108      18.345   1.862 -21.072  1.00 61.04           C  
ATOM   1641  CB  TYR A 108      19.466   0.428 -22.836  1.00 61.04           C  
ATOM   1642  HB2 TYR A 108      20.272   1.151 -22.959  1.00 61.04           H  
ATOM   1643  HB3 TYR A 108      19.760  -0.239 -22.025  1.00 61.04           H  
ATOM   1644  O   TYR A 108      18.730   3.017 -20.961  1.00 61.04           O  
ATOM   1645  CG  TYR A 108      19.334  -0.402 -24.100  1.00 61.04           C  
ATOM   1646  CD1 TYR A 108      18.732  -1.673 -24.050  1.00 61.04           C  
ATOM   1647  HD1 TYR A 108      18.299  -2.034 -23.129  1.00 61.04           H  
ATOM   1648  CD2 TYR A 108      19.832   0.084 -25.322  1.00 61.04           C  
ATOM   1649  HD2 TYR A 108      20.257   1.076 -25.367  1.00 61.04           H  
ATOM   1650  CE1 TYR A 108      18.689  -2.479 -25.201  1.00 61.04           C  
ATOM   1651  HE1 TYR A 108      18.227  -3.455 -25.156  1.00 61.04           H  
ATOM   1652  CE2 TYR A 108      19.800  -0.722 -26.475  1.00 61.04           C  
ATOM   1653  HE2 TYR A 108      20.195  -0.346 -27.408  1.00 61.04           H  
ATOM   1654  OH  TYR A 108      19.317  -2.866 -27.473  1.00 61.04           O  
ATOM   1655  HH  TYR A 108      18.781  -3.643 -27.299  1.00 61.04           H  
ATOM   1656  CZ  TYR A 108      19.258  -2.022 -26.405  1.00 61.04           C  
ATOM   1657  N   ILE A 109      18.051   1.127 -20.001  1.00 63.24           N  
ATOM   1658  H   ILE A 109      17.755   0.173 -20.150  1.00 63.24           H  
ATOM   1659  CA  ILE A 109      18.325   1.566 -18.633  1.00 63.24           C  
ATOM   1660  HA  ILE A 109      18.601   2.620 -18.623  1.00 63.24           H  
ATOM   1661  C   ILE A 109      19.526   0.770 -18.136  1.00 63.24           C  
ATOM   1662  CB  ILE A 109      17.068   1.402 -17.757  1.00 63.24           C  
ATOM   1663  HB  ILE A 109      16.687   0.388 -17.883  1.00 63.24           H  
ATOM   1664  O   ILE A 109      19.453  -0.452 -17.971  1.00 63.24           O  
ATOM   1665  CG1 ILE A 109      15.976   2.405 -18.197  1.00 63.24           C  
ATOM   1666 HG12 ILE A 109      15.829   2.335 -19.275  1.00 63.24           H  
ATOM   1667 HG13 ILE A 109      16.309   3.420 -17.977  1.00 63.24           H  
ATOM   1668  CG2 ILE A 109      17.428   1.599 -16.277  1.00 63.24           C  
ATOM   1669 HG21 ILE A 109      18.184   0.873 -15.974  1.00 63.24           H  
ATOM   1670 HG22 ILE A 109      17.824   2.603 -16.128  1.00 63.24           H  
ATOM   1671 HG23 ILE A 109      16.552   1.419 -15.654  1.00 63.24           H  
ATOM   1672  CD1 ILE A 109      14.611   2.173 -17.538  1.00 63.24           C  
ATOM   1673 HD11 ILE A 109      14.238   1.185 -17.807  1.00 63.24           H  
ATOM   1674 HD12 ILE A 109      13.908   2.927 -17.893  1.00 63.24           H  
ATOM   1675 HD13 ILE A 109      14.685   2.245 -16.453  1.00 63.24           H  
ATOM   1676  N   SER A 110      20.637   1.447 -17.861  1.00 61.12           N  
ATOM   1677  H   SER A 110      20.657   2.441 -18.038  1.00 61.12           H  
ATOM   1678  CA  SER A 110      21.814   0.804 -17.283  1.00 61.12           C  
ATOM   1679  HA  SER A 110      22.049  -0.061 -17.903  1.00 61.12           H  
ATOM   1680  C   SER A 110      21.543   0.316 -15.857  1.00 61.12           C  
ATOM   1681  CB  SER A 110      23.025   1.742 -17.321  1.00 61.12           C  
ATOM   1682  HB2 SER A 110      23.140   2.158 -18.322  1.00 61.12           H  
ATOM   1683  HB3 SER A 110      23.924   1.179 -17.069  1.00 61.12           H  
ATOM   1684  O   SER A 110      20.725   0.865 -15.116  1.00 61.12           O  
ATOM   1685  OG  SER A 110      22.862   2.785 -16.387  1.00 61.12           O  
ATOM   1686  HG  SER A 110      22.256   3.374 -16.841  1.00 61.12           H  
ATOM   1687  N   ALA A 111      22.303  -0.683 -15.401  1.00 62.40           N  
ATOM   1688  H   ALA A 111      22.911  -1.161 -16.051  1.00 62.40           H  
ATOM   1689  CA  ALA A 111      22.227  -1.146 -14.013  1.00 62.40           C  
ATOM   1690  HA  ALA A 111      21.214  -1.498 -13.819  1.00 62.40           H  
ATOM   1691  C   ALA A 111      22.529  -0.025 -12.995  1.00 62.40           C  
ATOM   1692  CB  ALA A 111      23.199  -2.319 -13.840  1.00 62.40           C  
ATOM   1693  HB1 ALA A 111      22.934  -3.119 -14.531  1.00 62.40           H  
ATOM   1694  HB2 ALA A 111      23.129  -2.699 -12.821  1.00 62.40           H  
ATOM   1695  HB3 ALA A 111      24.221  -1.994 -14.033  1.00 62.40           H  
ATOM   1696  O   ALA A 111      21.993  -0.037 -11.890  1.00 62.40           O  
ATOM   1697  N   ALA A 112      23.365   0.954 -13.363  1.00 64.38           N  
ATOM   1698  H   ALA A 112      23.681   0.974 -14.322  1.00 64.38           H  
ATOM   1699  CA  ALA A 112      23.668   2.109 -12.522  1.00 64.38           C  
ATOM   1700  HA  ALA A 112      23.885   1.762 -11.511  1.00 64.38           H  
ATOM   1701  C   ALA A 112      22.482   3.083 -12.426  1.00 64.38           C  
ATOM   1702  CB  ALA A 112      24.918   2.799 -13.079  1.00 64.38           C  
ATOM   1703  HB1 ALA A 112      24.727   3.153 -14.092  1.00 64.38           H  
ATOM   1704  HB2 ALA A 112      25.754   2.098 -13.094  1.00 64.38           H  
ATOM   1705  HB3 ALA A 112      25.176   3.650 -12.449  1.00 64.38           H  
ATOM   1706  O   ALA A 112      22.209   3.611 -11.348  1.00 64.38           O  
ATOM   1707  N   GLU A 113      21.757   3.299 -13.525  1.00 64.75           N  
ATOM   1708  H   GLU A 113      22.028   2.865 -14.395  1.00 64.75           H  
ATOM   1709  CA  GLU A 113      20.523   4.093 -13.535  1.00 64.75           C  
ATOM   1710  HA  GLU A 113      20.691   5.045 -13.032  1.00 64.75           H  
ATOM   1711  C   GLU A 113      19.400   3.382 -12.787  1.00 64.75           C  
ATOM   1712  CB  GLU A 113      20.096   4.370 -14.976  1.00 64.75           C  
ATOM   1713  HB2 GLU A 113      20.083   3.424 -15.518  1.00 64.75           H  
ATOM   1714  HB3 GLU A 113      19.088   4.785 -14.986  1.00 64.75           H  
ATOM   1715  O   GLU A 113      18.710   4.000 -11.977  1.00 64.75           O  
ATOM   1716  CG  GLU A 113      21.045   5.380 -15.633  1.00 64.75           C  
ATOM   1717  HG2 GLU A 113      20.810   6.376 -15.257  1.00 64.75           H  
ATOM   1718  HG3 GLU A 113      22.077   5.170 -15.352  1.00 64.75           H  
ATOM   1719  CD  GLU A 113      20.935   5.328 -17.152  1.00 64.75           C  
ATOM   1720  OE1 GLU A 113      20.829   6.422 -17.738  1.00 64.75           O  
ATOM   1721  OE2 GLU A 113      21.040   4.189 -17.658  1.00 64.75           O  
ATOM   1722  N   ALA A 114      19.281   2.067 -12.959  1.00 63.79           N  
ATOM   1723  H   ALA A 114      19.829   1.627 -13.684  1.00 63.79           H  
ATOM   1724  CA  ALA A 114      18.312   1.267 -12.229  1.00 63.79           C  
ATOM   1725  HA  ALA A 114      17.339   1.743 -12.350  1.00 63.79           H  
ATOM   1726  C   ALA A 114      18.611   1.224 -10.717  1.00 63.79           C  
ATOM   1727  CB  ALA A 114      18.253  -0.118 -12.875  1.00 63.79           C  
ATOM   1728  HB1 ALA A 114      17.242  -0.506 -12.753  1.00 63.79           H  
ATOM   1729  HB2 ALA A 114      18.444  -0.055 -13.946  1.00 63.79           H  
ATOM   1730  HB3 ALA A 114      18.987  -0.786 -12.424  1.00 63.79           H  
ATOM   1731  O   ALA A 114      17.692   1.282  -9.903  1.00 63.79           O  
ATOM   1732  N   ALA A 115      19.890   1.210 -10.323  1.00 62.19           N  
ATOM   1733  H   ALA A 115      20.602   1.094 -11.029  1.00 62.19           H  
ATOM   1734  CA  ALA A 115      20.324   1.312  -8.926  1.00 62.19           C  
ATOM   1735  HA  ALA A 115      19.734   0.617  -8.329  1.00 62.19           H  
ATOM   1736  C   ALA A 115      20.124   2.713  -8.311  1.00 62.19           C  
ATOM   1737  CB  ALA A 115      21.796   0.888  -8.846  1.00 62.19           C  
ATOM   1738  HB1 ALA A 115      22.135   0.938  -7.811  1.00 62.19           H  
ATOM   1739  HB2 ALA A 115      21.901  -0.137  -9.200  1.00 62.19           H  
ATOM   1740  HB3 ALA A 115      22.408   1.551  -9.457  1.00 62.19           H  
ATOM   1741  O   ALA A 115      20.223   2.877  -7.095  1.00 62.19           O  
ATOM   1742  N   ALA A 116      19.855   3.737  -9.127  1.00 68.06           N  
ATOM   1743  H   ALA A 116      19.815   3.568 -10.122  1.00 68.06           H  
ATOM   1744  CA  ALA A 116      19.508   5.073  -8.648  1.00 68.06           C  
ATOM   1745  HA  ALA A 116      20.023   5.245  -7.703  1.00 68.06           H  
ATOM   1746  C   ALA A 116      18.006   5.232  -8.362  1.00 68.06           C  
ATOM   1747  CB  ALA A 116      20.024   6.113  -9.649  1.00 68.06           C  
ATOM   1748  HB1 ALA A 116      19.478   6.026 -10.588  1.00 68.06           H  
ATOM   1749  HB2 ALA A 116      21.086   5.951  -9.834  1.00 68.06           H  
ATOM   1750  HB3 ALA A 116      19.873   7.114  -9.246  1.00 68.06           H  
ATOM   1751  O   ALA A 116      17.603   6.273  -7.836  1.00 68.06           O  
ATOM   1752  N   ALA A 117      17.190   4.220  -8.681  1.00 74.67           N  
ATOM   1753  H   ALA A 117      17.581   3.391  -9.106  1.00 74.67           H  
ATOM   1754  CA  ALA A 117      15.758   4.243  -8.442  1.00 74.67           C  
ATOM   1755  HA  ALA A 117      15.340   5.078  -9.004  1.00 74.67           H  
ATOM   1756  C   ALA A 117      15.445   4.455  -6.954  1.00 74.67           C  
ATOM   1757  CB  ALA A 117      15.134   2.951  -8.982  1.00 74.67           C  
ATOM   1758  HB1 ALA A 117      15.371   2.849 -10.041  1.00 74.67           H  
ATOM   1759  HB2 ALA A 117      15.546   2.089  -8.457  1.00 74.67           H  
ATOM   1760  HB3 ALA A 117      14.051   2.976  -8.858  1.00 74.67           H  
ATOM   1761  O   ALA A 117      16.067   3.872  -6.055  1.00 74.67           O  
ATOM   1762  N   LYS A 118      14.430   5.279  -6.694  1.00 86.59           N  
ATOM   1763  H   LYS A 118      13.974   5.733  -7.473  1.00 86.59           H  
ATOM   1764  CA  LYS A 118      13.907   5.513  -5.350  1.00 86.59           C  
ATOM   1765  HA  LYS A 118      14.383   4.817  -4.659  1.00 86.59           H  
ATOM   1766  C   LYS A 118      12.422   5.243  -5.308  1.00 86.59           C  
ATOM   1767  CB  LYS A 118      14.201   6.932  -4.863  1.00 86.59           C  
ATOM   1768  HB2 LYS A 118      13.810   7.046  -3.852  1.00 86.59           H  
ATOM   1769  HB3 LYS A 118      13.688   7.639  -5.515  1.00 86.59           H  
ATOM   1770  O   LYS A 118      11.688   5.556  -6.244  1.00 86.59           O  
ATOM   1771  CG  LYS A 118      15.701   7.233  -4.851  1.00 86.59           C  
ATOM   1772  HG2 LYS A 118      16.081   7.158  -5.870  1.00 86.59           H  
ATOM   1773  HG3 LYS A 118      16.226   6.520  -4.216  1.00 86.59           H  
ATOM   1774  CD  LYS A 118      15.930   8.652  -4.340  1.00 86.59           C  
ATOM   1775  HD2 LYS A 118      15.818   8.685  -3.256  1.00 86.59           H  
ATOM   1776  HD3 LYS A 118      15.184   9.303  -4.794  1.00 86.59           H  
ATOM   1777  CE  LYS A 118      17.328   9.099  -4.753  1.00 86.59           C  
ATOM   1778  HE2 LYS A 118      17.624   8.513  -5.623  1.00 86.59           H  
ATOM   1779  HE3 LYS A 118      18.037   8.903  -3.948  1.00 86.59           H  
ATOM   1780  NZ  LYS A 118      17.282  10.524  -5.135  1.00 86.59           N  
ATOM   1781  HZ1 LYS A 118      16.986  11.100  -4.361  1.00 86.59           H  
ATOM   1782  HZ2 LYS A 118      18.167  10.824  -5.516  1.00 86.59           H  
ATOM   1783  HZ3 LYS A 118      16.589  10.597  -5.867  1.00 86.59           H  
ATOM   1784  N   MET A 119      11.981   4.739  -4.168  1.00 88.43           N  
ATOM   1785  H   MET A 119      12.664   4.535  -3.452  1.00 88.43           H  
ATOM   1786  CA  MET A 119      10.574   4.647  -3.826  1.00 88.43           C  
ATOM   1787  HA  MET A 119       9.967   4.964  -4.674  1.00 88.43           H  
ATOM   1788  C   MET A 119      10.299   5.584  -2.656  1.00 88.43           C  
ATOM   1789  CB  MET A 119      10.216   3.193  -3.524  1.00 88.43           C  
ATOM   1790  HB2 MET A 119      10.749   2.869  -2.630  1.00 88.43           H  
ATOM   1791  HB3 MET A 119      10.521   2.565  -4.361  1.00 88.43           H  
ATOM   1792  O   MET A 119      10.922   5.477  -1.599  1.00 88.43           O  
ATOM   1793  CG  MET A 119       8.708   3.034  -3.326  1.00 88.43           C  
ATOM   1794  HG2 MET A 119       8.351   3.768  -2.603  1.00 88.43           H  
ATOM   1795  HG3 MET A 119       8.213   3.237  -4.275  1.00 88.43           H  
ATOM   1796  SD  MET A 119       8.207   1.393  -2.756  1.00 88.43           S  
ATOM   1797  CE  MET A 119       8.859   1.514  -1.090  1.00 88.43           C  
ATOM   1798  HE1 MET A 119       8.342   0.788  -0.463  1.00 88.43           H  
ATOM   1799  HE2 MET A 119       8.673   2.512  -0.691  1.00 88.43           H  
ATOM   1800  HE3 MET A 119       9.934   1.335  -1.115  1.00 88.43           H  
ATOM   1801  N   ARG A 120       9.357   6.503  -2.839  1.00 92.92           N  
ATOM   1802  H   ARG A 120       8.878   6.520  -3.728  1.00 92.92           H  
ATOM   1803  CA  ARG A 120       8.870   7.395  -1.788  1.00 92.92           C  
ATOM   1804  HA  ARG A 120       9.547   7.356  -0.934  1.00 92.92           H  
ATOM   1805  C   ARG A 120       7.511   6.906  -1.318  1.00 92.92           C  
ATOM   1806  CB  ARG A 120       8.826   8.847  -2.274  1.00 92.92           C  
ATOM   1807  HB2 ARG A 120       8.515   9.483  -1.445  1.00 92.92           H  
ATOM   1808  HB3 ARG A 120       8.090   8.938  -3.073  1.00 92.92           H  
ATOM   1809  O   ARG A 120       6.641   6.594  -2.124  1.00 92.92           O  
ATOM   1810  CG  ARG A 120      10.188   9.330  -2.793  1.00 92.92           C  
ATOM   1811  HG2 ARG A 120      10.458   8.766  -3.686  1.00 92.92           H  
ATOM   1812  HG3 ARG A 120      10.953   9.187  -2.030  1.00 92.92           H  
ATOM   1813  CD  ARG A 120      10.096  10.811  -3.152  1.00 92.92           C  
ATOM   1814  HD2 ARG A 120       9.195  10.975  -3.743  1.00 92.92           H  
ATOM   1815  HD3 ARG A 120      10.017  11.381  -2.227  1.00 92.92           H  
ATOM   1816  NE  ARG A 120      11.264  11.266  -3.934  1.00 92.92           N  
ATOM   1817  HE  ARG A 120      11.860  10.570  -4.359  1.00 92.92           H  
ATOM   1818  NH1 ARG A 120      10.758  13.490  -3.820  1.00 92.92           N  
ATOM   1819 HH11 ARG A 120      11.004  14.452  -4.003  1.00 92.92           H  
ATOM   1820 HH12 ARG A 120      10.086  13.255  -3.104  1.00 92.92           H  
ATOM   1821  NH2 ARG A 120      12.508  12.824  -5.024  1.00 92.92           N  
ATOM   1822 HH21 ARG A 120      12.633  13.762  -5.376  1.00 92.92           H  
ATOM   1823 HH22 ARG A 120      12.984  12.063  -5.487  1.00 92.92           H  
ATOM   1824  CZ  ARG A 120      11.507  12.518  -4.256  1.00 92.92           C  
ATOM   1825  N   VAL A 121       7.333   6.838  -0.009  1.00 93.87           N  
ATOM   1826  H   VAL A 121       8.108   7.097   0.584  1.00 93.87           H  
ATOM   1827  CA  VAL A 121       6.080   6.469   0.643  1.00 93.87           C  
ATOM   1828  HA  VAL A 121       5.325   6.253  -0.113  1.00 93.87           H  
ATOM   1829  C   VAL A 121       5.629   7.659   1.468  1.00 93.87           C  
ATOM   1830  CB  VAL A 121       6.231   5.210   1.513  1.00 93.87           C  
ATOM   1831  HB  VAL A 121       6.933   5.407   2.324  1.00 93.87           H  
ATOM   1832  O   VAL A 121       6.302   8.031   2.426  1.00 93.87           O  
ATOM   1833  CG1 VAL A 121       4.879   4.813   2.120  1.00 93.87           C  
ATOM   1834 HG11 VAL A 121       4.488   5.622   2.738  1.00 93.87           H  
ATOM   1835 HG12 VAL A 121       4.996   3.936   2.757  1.00 93.87           H  
ATOM   1836 HG13 VAL A 121       4.163   4.594   1.327  1.00 93.87           H  
ATOM   1837  CG2 VAL A 121       6.766   4.030   0.693  1.00 93.87           C  
ATOM   1838 HG21 VAL A 121       7.757   4.272   0.309  1.00 93.87           H  
ATOM   1839 HG22 VAL A 121       6.855   3.146   1.325  1.00 93.87           H  
ATOM   1840 HG23 VAL A 121       6.099   3.819  -0.143  1.00 93.87           H  
ATOM   1841  N   ARG A 122       4.497   8.257   1.104  1.00 95.73           N  
ATOM   1842  H   ARG A 122       3.995   7.868   0.318  1.00 95.73           H  
ATOM   1843  CA  ARG A 122       3.847   9.304   1.895  1.00 95.73           C  
ATOM   1844  HA  ARG A 122       4.560   9.721   2.607  1.00 95.73           H  
ATOM   1845  C   ARG A 122       2.715   8.695   2.695  1.00 95.73           C  
ATOM   1846  CB  ARG A 122       3.350  10.454   1.019  1.00 95.73           C  
ATOM   1847  HB2 ARG A 122       2.660  10.071   0.268  1.00 95.73           H  
ATOM   1848  HB3 ARG A 122       2.816  11.169   1.645  1.00 95.73           H  
ATOM   1849  O   ARG A 122       1.854   8.017   2.135  1.00 95.73           O  
ATOM   1850  CG  ARG A 122       4.508  11.173   0.335  1.00 95.73           C  
ATOM   1851  HG2 ARG A 122       5.101  10.473  -0.254  1.00 95.73           H  
ATOM   1852  HG3 ARG A 122       5.141  11.624   1.099  1.00 95.73           H  
ATOM   1853  CD  ARG A 122       3.972  12.263  -0.588  1.00 95.73           C  
ATOM   1854  HD2 ARG A 122       3.295  12.911  -0.031  1.00 95.73           H  
ATOM   1855  HD3 ARG A 122       3.440  11.802  -1.420  1.00 95.73           H  
ATOM   1856  NE  ARG A 122       5.101  13.053  -1.070  1.00 95.73           N  
ATOM   1857  HE  ARG A 122       5.904  13.100  -0.460  1.00 95.73           H  
ATOM   1858  NH1 ARG A 122       4.367  13.689  -3.160  1.00 95.73           N  
ATOM   1859 HH11 ARG A 122       4.715  13.939  -4.075  1.00 95.73           H  
ATOM   1860 HH12 ARG A 122       3.798  12.857  -3.223  1.00 95.73           H  
ATOM   1861  NH2 ARG A 122       6.362  14.332  -2.362  1.00 95.73           N  
ATOM   1862 HH21 ARG A 122       7.032  14.194  -1.618  1.00 95.73           H  
ATOM   1863 HH22 ARG A 122       6.596  14.772  -3.241  1.00 95.73           H  
ATOM   1864  CZ  ARG A 122       5.244  13.697  -2.199  1.00 95.73           C  
ATOM   1865  N   LEU A 123       2.734   8.943   3.992  1.00 96.61           N  
ATOM   1866  H   LEU A 123       3.473   9.533   4.346  1.00 96.61           H  
ATOM   1867  CA  LEU A 123       1.750   8.486   4.953  1.00 96.61           C  
ATOM   1868  HA  LEU A 123       1.030   7.823   4.473  1.00 96.61           H  
ATOM   1869  C   LEU A 123       1.024   9.699   5.509  1.00 96.61           C  
ATOM   1870  CB  LEU A 123       2.449   7.732   6.091  1.00 96.61           C  
ATOM   1871  HB2 LEU A 123       3.105   8.429   6.612  1.00 96.61           H  
ATOM   1872  HB3 LEU A 123       1.683   7.403   6.794  1.00 96.61           H  
ATOM   1873  O   LEU A 123       1.676  10.637   5.955  1.00 96.61           O  
ATOM   1874  CG  LEU A 123       3.282   6.515   5.666  1.00 96.61           C  
ATOM   1875  HG  LEU A 123       4.039   6.808   4.939  1.00 96.61           H  
ATOM   1876  CD1 LEU A 123       3.993   5.972   6.904  1.00 96.61           C  
ATOM   1877 HD11 LEU A 123       4.490   5.029   6.676  1.00 96.61           H  
ATOM   1878 HD12 LEU A 123       4.734   6.696   7.243  1.00 96.61           H  
ATOM   1879 HD13 LEU A 123       3.274   5.804   7.706  1.00 96.61           H  
ATOM   1880  CD2 LEU A 123       2.409   5.419   5.060  1.00 96.61           C  
ATOM   1881 HD21 LEU A 123       1.941   5.792   4.148  1.00 96.61           H  
ATOM   1882 HD22 LEU A 123       3.024   4.556   4.806  1.00 96.61           H  
ATOM   1883 HD23 LEU A 123       1.636   5.126   5.770  1.00 96.61           H  
ATOM   1884  N   ARG A 124      -0.303   9.666   5.535  1.00 97.08           N  
ATOM   1885  H   ARG A 124      -0.768   8.874   5.115  1.00 97.08           H  
ATOM   1886  CA  ARG A 124      -1.115  10.691   6.193  1.00 97.08           C  
ATOM   1887  HA  ARG A 124      -0.477  11.314   6.820  1.00 97.08           H  
ATOM   1888  C   ARG A 124      -2.133  10.030   7.105  1.00 97.08           C  
ATOM   1889  CB  ARG A 124      -1.739  11.592   5.125  1.00 97.08           C  
ATOM   1890  HB2 ARG A 124      -0.941  12.103   4.586  1.00 97.08           H  
ATOM   1891  HB3 ARG A 124      -2.302  10.982   4.419  1.00 97.08           H  
ATOM   1892  O   ARG A 124      -2.850   9.132   6.668  1.00 97.08           O  
ATOM   1893  CG  ARG A 124      -2.675  12.630   5.739  1.00 97.08           C  
ATOM   1894  HG2 ARG A 124      -2.145  13.222   6.486  1.00 97.08           H  
ATOM   1895  HG3 ARG A 124      -3.517  12.124   6.211  1.00 97.08           H  
ATOM   1896  CD  ARG A 124      -3.203  13.546   4.642  1.00 97.08           C  
ATOM   1897  HD2 ARG A 124      -3.538  12.943   3.798  1.00 97.08           H  
ATOM   1898  HD3 ARG A 124      -2.401  14.212   4.324  1.00 97.08           H  
ATOM   1899  NE  ARG A 124      -4.343  14.301   5.164  1.00 97.08           N  
ATOM   1900  HE  ARG A 124      -4.845  13.879   5.932  1.00 97.08           H  
ATOM   1901  NH1 ARG A 124      -4.438  15.967   3.608  1.00 97.08           N  
ATOM   1902 HH11 ARG A 124      -3.561  15.611   3.257  1.00 97.08           H  
ATOM   1903 HH12 ARG A 124      -4.801  16.867   3.330  1.00 97.08           H  
ATOM   1904  NH2 ARG A 124      -5.912  15.864   5.317  1.00 97.08           N  
ATOM   1905 HH21 ARG A 124      -6.225  15.284   6.083  1.00 97.08           H  
ATOM   1906 HH22 ARG A 124      -6.427  16.678   5.013  1.00 97.08           H  
ATOM   1907  CZ  ARG A 124      -4.891  15.382   4.682  1.00 97.08           C  
ATOM   1908  N   ASN A 125      -2.192  10.471   8.358  1.00 96.80           N  
ATOM   1909  H   ASN A 125      -1.582  11.228   8.632  1.00 96.80           H  
ATOM   1910  CA  ASN A 125      -3.138   9.957   9.342  1.00 96.80           C  
ATOM   1911  HA  ASN A 125      -3.621   9.056   8.963  1.00 96.80           H  
ATOM   1912  C   ASN A 125      -4.238  10.991   9.603  1.00 96.80           C  
ATOM   1913  CB  ASN A 125      -2.369   9.566  10.611  1.00 96.80           C  
ATOM   1914  HB2 ASN A 125      -1.870  10.453  11.003  1.00 96.80           H  
ATOM   1915  HB3 ASN A 125      -1.620   8.811  10.370  1.00 96.80           H  
ATOM   1916  O   ASN A 125      -4.017  11.980  10.296  1.00 96.80           O  
ATOM   1917  CG  ASN A 125      -3.267   9.010  11.694  1.00 96.80           C  
ATOM   1918  ND2 ASN A 125      -2.768   8.877  12.896  1.00 96.80           N  
ATOM   1919 HD21 ASN A 125      -1.788   9.064  13.054  1.00 96.80           H  
ATOM   1920 HD22 ASN A 125      -3.361   8.514  13.628  1.00 96.80           H  
ATOM   1921  OD1 ASN A 125      -4.417   8.663  11.471  1.00 96.80           O  
ATOM   1922  N   ASP A 126      -5.432  10.745   9.071  1.00 95.47           N  
ATOM   1923  H   ASP A 126      -5.571   9.874   8.580  1.00 95.47           H  
ATOM   1924  CA  ASP A 126      -6.615  11.580   9.307  1.00 95.47           C  
ATOM   1925  HA  ASP A 126      -6.294  12.582   9.594  1.00 95.47           H  
ATOM   1926  C   ASP A 126      -7.475  11.051  10.477  1.00 95.47           C  
ATOM   1927  CB  ASP A 126      -7.426  11.720   8.005  1.00 95.47           C  
ATOM   1928  HB2 ASP A 126      -7.695  10.724   7.653  1.00 95.47           H  
ATOM   1929  HB3 ASP A 126      -8.351  12.256   8.219  1.00 95.47           H  
ATOM   1930  O   ASP A 126      -8.562  11.567  10.731  1.00 95.47           O  
ATOM   1931  CG  ASP A 126      -6.710  12.480   6.878  1.00 95.47           C  
ATOM   1932  OD1 ASP A 126      -6.228  13.622   7.092  1.00 95.47           O  
ATOM   1933  OD2 ASP A 126      -6.703  11.965   5.738  1.00 95.47           O  
ATOM   1934  N   SER A 127      -7.019  10.017  11.197  1.00 94.02           N  
ATOM   1935  H   SER A 127      -6.105   9.650  10.976  1.00 94.02           H  
ATOM   1936  CA  SER A 127      -7.701   9.511  12.394  1.00 94.02           C  
ATOM   1937  HA  SER A 127      -8.774   9.560  12.209  1.00 94.02           H  
ATOM   1938  C   SER A 127      -7.422  10.366  13.638  1.00 94.02           C  
ATOM   1939  CB  SER A 127      -7.360   8.037  12.642  1.00 94.02           C  
ATOM   1940  HB2 SER A 127      -7.342   7.495  11.697  1.00 94.02           H  
ATOM   1941  HB3 SER A 127      -8.128   7.603  13.283  1.00 94.02           H  
ATOM   1942  O   SER A 127      -6.547  11.230  13.653  1.00 94.02           O  
ATOM   1943  OG  SER A 127      -6.130   7.874  13.291  1.00 94.02           O  
ATOM   1944  HG  SER A 127      -5.444   8.143  12.676  1.00 94.02           H  
ATOM   1945  N   SER A 128      -8.162  10.107  14.718  1.00 93.75           N  
ATOM   1946  H   SER A 128      -8.862   9.380  14.668  1.00 93.75           H  
ATOM   1947  CA  SER A 128      -7.996  10.778  16.014  1.00 93.75           C  
ATOM   1948  HA  SER A 128      -7.694  11.811  15.837  1.00 93.75           H  
ATOM   1949  C   SER A 128      -6.925  10.152  16.916  1.00 93.75           C  
ATOM   1950  CB  SER A 128      -9.342  10.800  16.739  1.00 93.75           C  
ATOM   1951  HB2 SER A 128     -10.053  11.379  16.150  1.00 93.75           H  
ATOM   1952  HB3 SER A 128      -9.228  11.271  17.716  1.00 93.75           H  
ATOM   1953  O   SER A 128      -6.642  10.690  17.987  1.00 93.75           O  
ATOM   1954  OG  SER A 128      -9.828   9.479  16.894  1.00 93.75           O  
ATOM   1955  HG  SER A 128     -10.722   9.506  17.244  1.00 93.75           H  
ATOM   1956  N   THR A 129      -6.318   9.035  16.506  1.00 93.84           N  
ATOM   1957  H   THR A 129      -6.546   8.670  15.592  1.00 93.84           H  
ATOM   1958  CA  THR A 129      -5.309   8.301  17.283  1.00 93.84           C  
ATOM   1959  HA  THR A 129      -5.081   8.867  18.186  1.00 93.84           H  
ATOM   1960  C   THR A 129      -4.020   8.122  16.484  1.00 93.84           C  
ATOM   1961  CB  THR A 129      -5.823   6.922  17.720  1.00 93.84           C  
ATOM   1962  HB  THR A 129      -5.010   6.380  18.203  1.00 93.84           H  
ATOM   1963  O   THR A 129      -4.082   8.003  15.262  1.00 93.84           O  
ATOM   1964  CG2 THR A 129      -6.982   7.043  18.709  1.00 93.84           C  
ATOM   1965 HG21 THR A 129      -7.272   6.047  19.044  1.00 93.84           H  
ATOM   1966 HG22 THR A 129      -6.675   7.636  19.571  1.00 93.84           H  
ATOM   1967 HG23 THR A 129      -7.838   7.518  18.229  1.00 93.84           H  
ATOM   1968  OG1 THR A 129      -6.278   6.175  16.614  1.00 93.84           O  
ATOM   1969  HG1 THR A 129      -5.630   6.253  15.910  1.00 93.84           H  
ATOM   1970  N   PRO A 130      -2.842   8.064  17.125  1.00 96.22           N  
ATOM   1971  CA  PRO A 130      -1.617   7.682  16.432  1.00 96.22           C  
ATOM   1972  HA  PRO A 130      -1.398   8.435  15.675  1.00 96.22           H  
ATOM   1973  C   PRO A 130      -1.747   6.310  15.763  1.00 96.22           C  
ATOM   1974  CB  PRO A 130      -0.510   7.694  17.488  1.00 96.22           C  
ATOM   1975  HB2 PRO A 130      -0.386   6.699  17.916  1.00 96.22           H  
ATOM   1976  HB3 PRO A 130       0.433   8.053  17.077  1.00 96.22           H  
ATOM   1977  O   PRO A 130      -2.420   5.416  16.281  1.00 96.22           O  
ATOM   1978  CG  PRO A 130      -1.055   8.639  18.558  1.00 96.22           C  
ATOM   1979  HG2 PRO A 130      -0.849   9.671  18.274  1.00 96.22           H  
ATOM   1980  HG3 PRO A 130      -0.636   8.422  19.541  1.00 96.22           H  
ATOM   1981  CD  PRO A 130      -2.560   8.382  18.515  1.00 96.22           C  
ATOM   1982  HD2 PRO A 130      -3.095   9.272  18.846  1.00 96.22           H  
ATOM   1983  HD3 PRO A 130      -2.810   7.526  19.142  1.00 96.22           H  
ATOM   1984  N   VAL A 131      -1.086   6.159  14.620  1.00 96.57           N  
ATOM   1985  H   VAL A 131      -0.567   6.946  14.257  1.00 96.57           H  
ATOM   1986  CA  VAL A 131      -1.037   4.915  13.846  1.00 96.57           C  
ATOM   1987  HA  VAL A 131      -1.542   4.113  14.384  1.00 96.57           H  
ATOM   1988  C   VAL A 131       0.419   4.517  13.666  1.00 96.57           C  
ATOM   1989  CB  VAL A 131      -1.736   5.099  12.490  1.00 96.57           C  
ATOM   1990  HB  VAL A 131      -1.301   5.961  11.984  1.00 96.57           H  
ATOM   1991  O   VAL A 131       1.254   5.361  13.345  1.00 96.57           O  
ATOM   1992  CG1 VAL A 131      -1.571   3.878  11.582  1.00 96.57           C  
ATOM   1993 HG11 VAL A 131      -2.078   3.014  12.012  1.00 96.57           H  
ATOM   1994 HG12 VAL A 131      -1.991   4.099  10.601  1.00 96.57           H  
ATOM   1995 HG13 VAL A 131      -0.519   3.639  11.427  1.00 96.57           H  
ATOM   1996  CG2 VAL A 131      -3.237   5.351  12.683  1.00 96.57           C  
ATOM   1997 HG21 VAL A 131      -3.404   6.188  13.360  1.00 96.57           H  
ATOM   1998 HG22 VAL A 131      -3.719   4.465  13.098  1.00 96.57           H  
ATOM   1999 HG23 VAL A 131      -3.692   5.607  11.726  1.00 96.57           H  
ATOM   2000  N   GLU A 132       0.725   3.238  13.841  1.00 97.67           N  
ATOM   2001  H   GLU A 132      -0.022   2.583  14.026  1.00 97.67           H  
ATOM   2002  CA  GLU A 132       2.031   2.672  13.521  1.00 97.67           C  
ATOM   2003  HA  GLU A 132       2.763   3.479  13.480  1.00 97.67           H  
ATOM   2004  C   GLU A 132       1.989   2.018  12.137  1.00 97.67           C  
ATOM   2005  CB  GLU A 132       2.484   1.725  14.642  1.00 97.67           C  
ATOM   2006  HB2 GLU A 132       1.825   0.859  14.695  1.00 97.67           H  
ATOM   2007  HB3 GLU A 132       2.421   2.267  15.585  1.00 97.67           H  
ATOM   2008  O   GLU A 132       1.107   1.221  11.825  1.00 97.67           O  
ATOM   2009  CG  GLU A 132       3.932   1.265  14.432  1.00 97.67           C  
ATOM   2010  HG2 GLU A 132       4.522   2.111  14.079  1.00 97.67           H  
ATOM   2011  HG3 GLU A 132       3.959   0.505  13.651  1.00 97.67           H  
ATOM   2012  CD  GLU A 132       4.567   0.740  15.728  1.00 97.67           C  
ATOM   2013  OE1 GLU A 132       4.817  -0.478  15.835  1.00 97.67           O  
ATOM   2014  OE2 GLU A 132       4.911   1.594  16.576  1.00 97.67           O  
ATOM   2015  N   VAL A 133       2.936   2.381  11.275  1.00 96.74           N  
ATOM   2016  H   VAL A 133       3.603   3.080  11.570  1.00 96.74           H  
ATOM   2017  CA  VAL A 133       3.061   1.848   9.920  1.00 96.74           C  
ATOM   2018  HA  VAL A 133       2.288   1.095   9.769  1.00 96.74           H  
ATOM   2019  C   VAL A 133       4.416   1.169   9.778  1.00 96.74           C  
ATOM   2020  CB  VAL A 133       2.847   2.929   8.844  1.00 96.74           C  
ATOM   2021  HB  VAL A 133       3.662   3.652   8.886  1.00 96.74           H  
ATOM   2022  O   VAL A 133       5.466   1.813   9.839  1.00 96.74           O  
ATOM   2023  CG1 VAL A 133       2.827   2.281   7.451  1.00 96.74           C  
ATOM   2024 HG11 VAL A 133       2.622   3.037   6.694  1.00 96.74           H  
ATOM   2025 HG12 VAL A 133       3.794   1.827   7.233  1.00 96.74           H  
ATOM   2026 HG13 VAL A 133       2.055   1.513   7.409  1.00 96.74           H  
ATOM   2027  CG2 VAL A 133       1.521   3.679   9.038  1.00 96.74           C  
ATOM   2028 HG21 VAL A 133       1.555   4.256   9.962  1.00 96.74           H  
ATOM   2029 HG22 VAL A 133       1.350   4.368   8.211  1.00 96.74           H  
ATOM   2030 HG23 VAL A 133       0.697   2.968   9.094  1.00 96.74           H  
ATOM   2031  N   HIS A 134       4.397  -0.138   9.538  1.00 97.27           N  
ATOM   2032  H   HIS A 134       3.498  -0.598   9.535  1.00 97.27           H  
ATOM   2033  CA  HIS A 134       5.573  -0.908   9.158  1.00 97.27           C  
ATOM   2034  HA  HIS A 134       6.463  -0.386   9.510  1.00 97.27           H  
ATOM   2035  C   HIS A 134       5.635  -1.032   7.642  1.00 97.27           C  
ATOM   2036  CB  HIS A 134       5.580  -2.292   9.802  1.00 97.27           C  
ATOM   2037  HB2 HIS A 134       4.847  -2.928   9.305  1.00 97.27           H  
ATOM   2038  HB3 HIS A 134       6.560  -2.743   9.644  1.00 97.27           H  
ATOM   2039  O   HIS A 134       4.735  -1.583   7.010  1.00 97.27           O  
ATOM   2040  CG  HIS A 134       5.293  -2.277  11.271  1.00 97.27           C  
ATOM   2041  CD2 HIS A 134       4.086  -2.536  11.859  1.00 97.27           C  
ATOM   2042  HD2 HIS A 134       3.157  -2.772  11.361  1.00 97.27           H  
ATOM   2043  ND1 HIS A 134       6.195  -1.998  12.271  1.00 97.27           N  
ATOM   2044  HD1 HIS A 134       7.118  -1.604  12.158  1.00 97.27           H  
ATOM   2045  CE1 HIS A 134       5.545  -2.111  13.443  1.00 97.27           C  
ATOM   2046  HE1 HIS A 134       5.961  -1.917  14.420  1.00 97.27           H  
ATOM   2047  NE2 HIS A 134       4.273  -2.464  13.230  1.00 97.27           N  
ATOM   2048  N   ILE A 135       6.723  -0.556   7.058  1.00 95.11           N  
ATOM   2049  H   ILE A 135       7.427  -0.136   7.649  1.00 95.11           H  
ATOM   2050  CA  ILE A 135       6.981  -0.605   5.626  1.00 95.11           C  
ATOM   2051  HA  ILE A 135       6.099  -0.986   5.110  1.00 95.11           H  
ATOM   2052  C   ILE A 135       8.145  -1.562   5.393  1.00 95.11           C  
ATOM   2053  CB  ILE A 135       7.286   0.799   5.070  1.00 95.11           C  
ATOM   2054  HB  ILE A 135       8.262   1.093   5.456  1.00 95.11           H  
ATOM   2055  O   ILE A 135       9.202  -1.427   6.014  1.00 95.11           O  
ATOM   2056  CG1 ILE A 135       6.276   1.883   5.511  1.00 95.11           C  
ATOM   2057 HG12 ILE A 135       6.119   1.836   6.589  1.00 95.11           H  
ATOM   2058 HG13 ILE A 135       5.316   1.723   5.020  1.00 95.11           H  
ATOM   2059  CG2 ILE A 135       7.351   0.696   3.534  1.00 95.11           C  
ATOM   2060 HG21 ILE A 135       7.540   1.669   3.081  1.00 95.11           H  
ATOM   2061 HG22 ILE A 135       6.412   0.302   3.145  1.00 95.11           H  
ATOM   2062 HG23 ILE A 135       8.160   0.032   3.230  1.00 95.11           H  
ATOM   2063  CD1 ILE A 135       6.778   3.299   5.216  1.00 95.11           C  
ATOM   2064 HD11 ILE A 135       7.738   3.458   5.707  1.00 95.11           H  
ATOM   2065 HD12 ILE A 135       6.063   4.029   5.595  1.00 95.11           H  
ATOM   2066 HD13 ILE A 135       6.892   3.462   4.144  1.00 95.11           H  
ATOM   2067  N   LYS A 136       7.970  -2.520   4.487  1.00 93.99           N  
ATOM   2068  H   LYS A 136       7.069  -2.572   4.032  1.00 93.99           H  
ATOM   2069  CA  LYS A 136       9.010  -3.454   4.057  1.00 93.99           C  
ATOM   2070  HA  LYS A 136       9.958  -3.159   4.505  1.00 93.99           H  
ATOM   2071  C   LYS A 136       9.182  -3.386   2.545  1.00 93.99           C  
ATOM   2072  CB  LYS A 136       8.667  -4.863   4.550  1.00 93.99           C  
ATOM   2073  HB2 LYS A 136       8.605  -4.854   5.638  1.00 93.99           H  
ATOM   2074  HB3 LYS A 136       7.694  -5.152   4.151  1.00 93.99           H  
ATOM   2075  O   LYS A 136       8.207  -3.480   1.806  1.00 93.99           O  
ATOM   2076  CG  LYS A 136       9.727  -5.880   4.108  1.00 93.99           C  
ATOM   2077  HG2 LYS A 136      10.688  -5.630   4.557  1.00 93.99           H  
ATOM   2078  HG3 LYS A 136       9.833  -5.853   3.024  1.00 93.99           H  
ATOM   2079  CD  LYS A 136       9.322  -7.299   4.498  1.00 93.99           C  
ATOM   2080  HD2 LYS A 136       8.362  -7.526   4.033  1.00 93.99           H  
ATOM   2081  HD3 LYS A 136       9.232  -7.384   5.581  1.00 93.99           H  
ATOM   2082  CE  LYS A 136      10.399  -8.243   3.960  1.00 93.99           C  
ATOM   2083  HE2 LYS A 136      11.323  -8.112   4.523  1.00 93.99           H  
ATOM   2084  HE3 LYS A 136      10.619  -7.949   2.934  1.00 93.99           H  
ATOM   2085  NZ  LYS A 136       9.942  -9.651   3.972  1.00 93.99           N  
ATOM   2086  HZ1 LYS A 136      10.653 -10.238   3.559  1.00 93.99           H  
ATOM   2087  HZ2 LYS A 136       9.115  -9.723   3.397  1.00 93.99           H  
ATOM   2088  HZ3 LYS A 136       9.714  -9.967   4.904  1.00 93.99           H  
ATOM   2089  N   VAL A 137      10.431  -3.269   2.103  1.00 90.37           N  
ATOM   2090  H   VAL A 137      11.171  -3.211   2.788  1.00 90.37           H  
ATOM   2091  CA  VAL A 137      10.813  -3.102   0.696  1.00 90.37           C  
ATOM   2092  HA  VAL A 137      10.006  -3.442   0.046  1.00 90.37           H  
ATOM   2093  C   VAL A 137      12.052  -3.949   0.441  1.00 90.37           C  
ATOM   2094  CB  VAL A 137      11.101  -1.626   0.386  1.00 90.37           C  
ATOM   2095  HB  VAL A 137      12.022  -1.318   0.881  1.00 90.37           H  
ATOM   2096  O   VAL A 137      13.146  -3.624   0.904  1.00 90.37           O  
ATOM   2097  CG1 VAL A 137      11.258  -1.420  -1.119  1.00 90.37           C  
ATOM   2098 HG11 VAL A 137      11.504  -0.373  -1.297  1.00 90.37           H  
ATOM   2099 HG12 VAL A 137      10.332  -1.671  -1.637  1.00 90.37           H  
ATOM   2100 HG13 VAL A 137      12.071  -2.032  -1.509  1.00 90.37           H  
ATOM   2101  CG2 VAL A 137       9.980  -0.727   0.903  1.00 90.37           C  
ATOM   2102 HG21 VAL A 137       9.911  -0.791   1.989  1.00 90.37           H  
ATOM   2103 HG22 VAL A 137      10.241   0.312   0.699  1.00 90.37           H  
ATOM   2104 HG23 VAL A 137       9.028  -1.010   0.454  1.00 90.37           H  
ATOM   2105  N   GLY A 138      11.873  -5.096  -0.216  1.00 87.97           N  
ATOM   2106  H   GLY A 138      10.975  -5.281  -0.640  1.00 87.97           H  
ATOM   2107  CA  GLY A 138      12.897  -6.140  -0.244  1.00 87.97           C  
ATOM   2108  HA2 GLY A 138      13.765  -5.779  -0.796  1.00 87.97           H  
ATOM   2109  HA3 GLY A 138      12.510  -7.023  -0.752  1.00 87.97           H  
ATOM   2110  C   GLY A 138      13.323  -6.541   1.177  1.00 87.97           C  
ATOM   2111  O   GLY A 138      12.518  -7.068   1.953  1.00 87.97           O  
ATOM   2112  N   ASP A 139      14.584  -6.262   1.513  1.00 87.81           N  
ATOM   2113  H   ASP A 139      15.164  -5.805   0.824  1.00 87.81           H  
ATOM   2114  CA  ASP A 139      15.180  -6.546   2.825  1.00 87.81           C  
ATOM   2115  HA  ASP A 139      14.662  -7.392   3.276  1.00 87.81           H  
ATOM   2116  C   ASP A 139      15.089  -5.366   3.804  1.00 87.81           C  
ATOM   2117  CB  ASP A 139      16.650  -6.947   2.646  1.00 87.81           C  
ATOM   2118  HB2 ASP A 139      17.214  -6.077   2.308  1.00 87.81           H  
ATOM   2119  HB3 ASP A 139      17.056  -7.260   3.608  1.00 87.81           H  
ATOM   2120  O   ASP A 139      15.234  -5.556   5.015  1.00 87.81           O  
ATOM   2121  CG  ASP A 139      16.821  -8.086   1.645  1.00 87.81           C  
ATOM   2122  OD1 ASP A 139      16.159  -9.128   1.841  1.00 87.81           O  
ATOM   2123  OD2 ASP A 139      17.582  -7.861   0.668  1.00 87.81           O  
ATOM   2124  N   GLU A 140      14.845  -4.149   3.306  1.00 91.47           N  
ATOM   2125  H   GLU A 140      14.582  -4.055   2.335  1.00 91.47           H  
ATOM   2126  CA  GLU A 140      14.752  -2.959   4.148  1.00 91.47           C  
ATOM   2127  HA  GLU A 140      15.528  -3.042   4.908  1.00 91.47           H  
ATOM   2128  C   GLU A 140      13.399  -2.919   4.862  1.00 91.47           C  
ATOM   2129  CB  GLU A 140      15.043  -1.673   3.351  1.00 91.47           C  
ATOM   2130  HB2 GLU A 140      14.230  -1.479   2.651  1.00 91.47           H  
ATOM   2131  HB3 GLU A 140      15.969  -1.816   2.793  1.00 91.47           H  
ATOM   2132  O   GLU A 140      12.348  -3.203   4.281  1.00 91.47           O  
ATOM   2133  CG  GLU A 140      15.211  -0.473   4.305  1.00 91.47           C  
ATOM   2134  HG2 GLU A 140      14.263  -0.293   4.812  1.00 91.47           H  
ATOM   2135  HG3 GLU A 140      15.942  -0.739   5.068  1.00 91.47           H  
ATOM   2136  CD  GLU A 140      15.661   0.839   3.640  1.00 91.47           C  
ATOM   2137  OE1 GLU A 140      15.648   1.868   4.366  1.00 91.47           O  
ATOM   2138  OE2 GLU A 140      16.021   0.823   2.447  1.00 91.47           O  
ATOM   2139  N   LYS A 141      13.428  -2.562   6.149  1.00 94.64           N  
ATOM   2140  H   LYS A 141      14.319  -2.301   6.546  1.00 94.64           H  
ATOM   2141  CA  LYS A 141      12.242  -2.392   6.989  1.00 94.64           C  
ATOM   2142  HA  LYS A 141      11.354  -2.388   6.357  1.00 94.64           H  
ATOM   2143  C   LYS A 141      12.310  -1.052   7.706  1.00 94.64           C  
ATOM   2144  CB  LYS A 141      12.119  -3.535   8.003  1.00 94.64           C  
ATOM   2145  HB2 LYS A 141      13.020  -3.560   8.616  1.00 94.64           H  
ATOM   2146  HB3 LYS A 141      11.268  -3.330   8.653  1.00 94.64           H  
ATOM   2147  O   LYS A 141      13.349  -0.700   8.263  1.00 94.64           O  
ATOM   2148  CG  LYS A 141      11.913  -4.904   7.342  1.00 94.64           C  
ATOM   2149  HG2 LYS A 141      12.755  -5.131   6.687  1.00 94.64           H  
ATOM   2150  HG3 LYS A 141      10.993  -4.888   6.757  1.00 94.64           H  
ATOM   2151  CD  LYS A 141      11.816  -5.980   8.425  1.00 94.64           C  
ATOM   2152  HD2 LYS A 141      12.699  -5.918   9.060  1.00 94.64           H  
ATOM   2153  HD3 LYS A 141      10.928  -5.798   9.030  1.00 94.64           H  
ATOM   2154  CE  LYS A 141      11.744  -7.370   7.792  1.00 94.64           C  
ATOM   2155  HE2 LYS A 141      12.614  -7.492   7.146  1.00 94.64           H  
ATOM   2156  HE3 LYS A 141      10.847  -7.423   7.175  1.00 94.64           H  
ATOM   2157  NZ  LYS A 141      11.729  -8.416   8.845  1.00 94.64           N  
ATOM   2158  HZ1 LYS A 141      10.925  -8.299   9.445  1.00 94.64           H  
ATOM   2159  HZ2 LYS A 141      11.720  -9.343   8.443  1.00 94.64           H  
ATOM   2160  HZ3 LYS A 141      12.557  -8.329   9.417  1.00 94.64           H  
ATOM   2161  N   ARG A 142      11.194  -0.332   7.733  1.00 95.06           N  
ATOM   2162  H   ARG A 142      10.391  -0.697   7.239  1.00 95.06           H  
ATOM   2163  CA  ARG A 142      11.018   0.924   8.469  1.00 95.06           C  
ATOM   2164  HA  ARG A 142      11.842   1.061   9.169  1.00 95.06           H  
ATOM   2165  C   ARG A 142       9.732   0.844   9.279  1.00 95.06           C  
ATOM   2166  CB  ARG A 142      10.975   2.111   7.488  1.00 95.06           C  
ATOM   2167  HB2 ARG A 142      10.152   1.951   6.791  1.00 95.06           H  
ATOM   2168  HB3 ARG A 142      10.757   3.024   8.040  1.00 95.06           H  
ATOM   2169  O   ARG A 142       8.729   0.352   8.775  1.00 95.06           O  
ATOM   2170  CG  ARG A 142      12.262   2.322   6.673  1.00 95.06           C  
ATOM   2171  HG2 ARG A 142      12.055   3.057   5.894  1.00 95.06           H  
ATOM   2172  HG3 ARG A 142      12.558   1.393   6.185  1.00 95.06           H  
ATOM   2173  CD  ARG A 142      13.424   2.841   7.523  1.00 95.06           C  
ATOM   2174  HD2 ARG A 142      13.672   2.102   8.284  1.00 95.06           H  
ATOM   2175  HD3 ARG A 142      13.114   3.769   8.005  1.00 95.06           H  
ATOM   2176  NE  ARG A 142      14.606   3.078   6.680  1.00 95.06           N  
ATOM   2177  HE  ARG A 142      14.692   2.543   5.827  1.00 95.06           H  
ATOM   2178  NH1 ARG A 142      15.683   4.678   7.934  1.00 95.06           N  
ATOM   2179 HH11 ARG A 142      16.454   5.323   8.027  1.00 95.06           H  
ATOM   2180 HH12 ARG A 142      14.929   4.647   8.605  1.00 95.06           H  
ATOM   2181  NH2 ARG A 142      16.542   3.945   5.986  1.00 95.06           N  
ATOM   2182 HH21 ARG A 142      16.420   3.314   5.207  1.00 95.06           H  
ATOM   2183 HH22 ARG A 142      17.318   4.591   6.012  1.00 95.06           H  
ATOM   2184  CZ  ARG A 142      15.604   3.907   6.881  1.00 95.06           C  
ATOM   2185  N   THR A 143       9.765   1.347  10.505  1.00 97.04           N  
ATOM   2186  H   THR A 143      10.620   1.767  10.840  1.00 97.04           H  
ATOM   2187  CA  THR A 143       8.568   1.566  11.323  1.00 97.04           C  
ATOM   2188  HA  THR A 143       7.682   1.195  10.808  1.00 97.04           H  
ATOM   2189  C   THR A 143       8.419   3.063  11.524  1.00 97.04           C  
ATOM   2190  CB  THR A 143       8.650   0.851  12.678  1.00 97.04           C  
ATOM   2191  HB  THR A 143       9.501   1.234  13.240  1.00 97.04           H  
ATOM   2192  O   THR A 143       9.399   3.734  11.852  1.00 97.04           O  
ATOM   2193  CG2 THR A 143       7.382   1.039  13.506  1.00 97.04           C  
ATOM   2194 HG21 THR A 143       6.502   0.772  12.921  1.00 97.04           H  
ATOM   2195 HG22 THR A 143       7.287   2.076  13.827  1.00 97.04           H  
ATOM   2196 HG23 THR A 143       7.412   0.419  14.403  1.00 97.04           H  
ATOM   2197  OG1 THR A 143       8.811  -0.542  12.505  1.00 97.04           O  
ATOM   2198  HG1 THR A 143       8.801  -0.901  13.395  1.00 97.04           H  
ATOM   2199  N   VAL A 144       7.215   3.579  11.302  1.00 96.94           N  
ATOM   2200  H   VAL A 144       6.471   2.968  10.997  1.00 96.94           H  
ATOM   2201  CA  VAL A 144       6.890   4.997  11.445  1.00 96.94           C  
ATOM   2202  HA  VAL A 144       7.685   5.507  11.990  1.00 96.94           H  
ATOM   2203  C   VAL A 144       5.606   5.126  12.241  1.00 96.94           C  
ATOM   2204  CB  VAL A 144       6.739   5.667  10.070  1.00 96.94           C  
ATOM   2205  HB  VAL A 144       5.937   5.183   9.512  1.00 96.94           H  
ATOM   2206  O   VAL A 144       4.597   4.526  11.888  1.00 96.94           O  
ATOM   2207  CG1 VAL A 144       6.409   7.157  10.196  1.00 96.94           C  
ATOM   2208 HG11 VAL A 144       7.212   7.689  10.707  1.00 96.94           H  
ATOM   2209 HG12 VAL A 144       6.264   7.572   9.198  1.00 96.94           H  
ATOM   2210 HG13 VAL A 144       5.478   7.303  10.743  1.00 96.94           H  
ATOM   2211  CG2 VAL A 144       8.036   5.545   9.264  1.00 96.94           C  
ATOM   2212 HG21 VAL A 144       7.971   6.194   8.391  1.00 96.94           H  
ATOM   2213 HG22 VAL A 144       8.885   5.860   9.871  1.00 96.94           H  
ATOM   2214 HG23 VAL A 144       8.178   4.516   8.935  1.00 96.94           H  
ATOM   2215  N   THR A 145       5.632   5.939  13.288  1.00 97.75           N  
ATOM   2216  H   THR A 145       6.495   6.395  13.545  1.00 97.75           H  
ATOM   2217  CA  THR A 145       4.416   6.379  13.971  1.00 97.75           C  
ATOM   2218  HA  THR A 145       3.635   5.627  13.853  1.00 97.75           H  
ATOM   2219  C   THR A 145       3.951   7.683  13.332  1.00 97.75           C  
ATOM   2220  CB  THR A 145       4.661   6.568  15.470  1.00 97.75           C  
ATOM   2221  HB  THR A 145       5.316   7.428  15.615  1.00 97.75           H  
ATOM   2222  O   THR A 145       4.741   8.616  13.218  1.00 97.75           O  
ATOM   2223  CG2 THR A 145       3.364   6.806  16.239  1.00 97.75           C  
ATOM   2224 HG21 THR A 145       3.584   6.884  17.304  1.00 97.75           H  
ATOM   2225 HG22 THR A 145       2.672   5.980  16.072  1.00 97.75           H  
ATOM   2226 HG23 THR A 145       2.901   7.737  15.913  1.00 97.75           H  
ATOM   2227  OG1 THR A 145       5.302   5.437  16.023  1.00 97.75           O  
ATOM   2228  HG1 THR A 145       4.713   4.679  16.003  1.00 97.75           H  
ATOM   2229  N   VAL A 146       2.687   7.748  12.918  1.00 97.25           N  
ATOM   2230  H   VAL A 146       2.109   6.928  13.032  1.00 97.25           H  
ATOM   2231  CA  VAL A 146       2.069   8.934  12.310  1.00 97.25           C  
ATOM   2232  HA  VAL A 146       2.821   9.715  12.190  1.00 97.25           H  
ATOM   2233  C   VAL A 146       0.994   9.450  13.259  1.00 97.25           C  
ATOM   2234  CB  VAL A 146       1.489   8.621  10.916  1.00 97.25           C  
ATOM   2235  HB  VAL A 146       0.604   7.994  11.024  1.00 97.25           H  
ATOM   2236  O   VAL A 146       0.004   8.758  13.525  1.00 97.25           O  
ATOM   2237  CG1 VAL A 146       1.098   9.914  10.190  1.00 97.25           C  
ATOM   2238 HG11 VAL A 146       1.979  10.534  10.023  1.00 97.25           H  
ATOM   2239 HG12 VAL A 146       0.641   9.684   9.228  1.00 97.25           H  
ATOM   2240 HG13 VAL A 146       0.389  10.488  10.787  1.00 97.25           H  
ATOM   2241  CG2 VAL A 146       2.485   7.877  10.016  1.00 97.25           C  
ATOM   2242 HG21 VAL A 146       2.041   7.725   9.032  1.00 97.25           H  
ATOM   2243 HG22 VAL A 146       2.722   6.900  10.437  1.00 97.25           H  
ATOM   2244 HG23 VAL A 146       3.400   8.461   9.913  1.00 97.25           H  
ATOM   2245  N   ASN A 147       1.182  10.648  13.805  1.00 97.67           N  
ATOM   2246  H   ASN A 147       1.985  11.195  13.531  1.00 97.67           H  
ATOM   2247  CA  ASN A 147       0.229  11.252  14.735  1.00 97.67           C  
ATOM   2248  HA  ASN A 147      -0.082  10.479  15.438  1.00 97.67           H  
ATOM   2249  C   ASN A 147      -1.027  11.770  14.007  1.00 97.67           C  
ATOM   2250  CB  ASN A 147       0.931  12.358  15.534  1.00 97.67           C  
ATOM   2251  HB2 ASN A 147       0.228  12.850  16.205  1.00 97.67           H  
ATOM   2252  HB3 ASN A 147       1.318  13.114  14.850  1.00 97.67           H  
ATOM   2253  O   ASN A 147      -1.005  11.954  12.790  1.00 97.67           O  
ATOM   2254  CG  ASN A 147       2.056  11.801  16.379  1.00 97.67           C  
ATOM   2255  ND2 ASN A 147       3.282  12.086  16.024  1.00 97.67           N  
ATOM   2256 HD21 ASN A 147       4.032  11.609  16.505  1.00 97.67           H  
ATOM   2257 HD22 ASN A 147       3.423  12.445  15.090  1.00 97.67           H  
ATOM   2258  OD1 ASN A 147       1.832  11.085  17.344  1.00 97.67           O  
ATOM   2259  N   PRO A 148      -2.133  12.023  14.729  1.00 96.97           N  
ATOM   2260  CA  PRO A 148      -3.330  12.637  14.154  1.00 96.97           C  
ATOM   2261  HA  PRO A 148      -3.804  11.921  13.483  1.00 96.97           H  
ATOM   2262  C   PRO A 148      -3.030  13.938  13.398  1.00 96.97           C  
ATOM   2263  CB  PRO A 148      -4.250  12.895  15.351  1.00 96.97           C  
ATOM   2264  HB2 PRO A 148      -4.001  13.842  15.829  1.00 96.97           H  
ATOM   2265  HB3 PRO A 148      -5.305  12.882  15.075  1.00 96.97           H  
ATOM   2266  O   PRO A 148      -2.435  14.862  13.952  1.00 96.97           O  
ATOM   2267  CG  PRO A 148      -3.885  11.752  16.290  1.00 96.97           C  
ATOM   2268  HG2 PRO A 148      -4.343  10.832  15.926  1.00 96.97           H  
ATOM   2269  HG3 PRO A 148      -4.171  11.957  17.322  1.00 96.97           H  
ATOM   2270  CD  PRO A 148      -2.373  11.668  16.121  1.00 96.97           C  
ATOM   2271  HD2 PRO A 148      -1.892  12.393  16.777  1.00 96.97           H  
ATOM   2272  HD3 PRO A 148      -2.030  10.658  16.346  1.00 96.97           H  
ATOM   2273  N   GLY A 149      -3.464  14.015  12.139  1.00 96.33           N  
ATOM   2274  H   GLY A 149      -3.870  13.189  11.724  1.00 96.33           H  
ATOM   2275  CA  GLY A 149      -3.256  15.160  11.249  1.00 96.33           C  
ATOM   2276  HA2 GLY A 149      -3.937  15.066  10.404  1.00 96.33           H  
ATOM   2277  HA3 GLY A 149      -3.491  16.078  11.787  1.00 96.33           H  
ATOM   2278  C   GLY A 149      -1.837  15.294  10.684  1.00 96.33           C  
ATOM   2279  O   GLY A 149      -1.567  16.261   9.973  1.00 96.33           O  
ATOM   2280  N   GLU A 150      -0.933  14.362  10.991  1.00 97.34           N  
ATOM   2281  H   GLU A 150      -1.215  13.575  11.558  1.00 97.34           H  
ATOM   2282  CA  GLU A 150       0.447  14.374  10.508  1.00 97.34           C  
ATOM   2283  HA  GLU A 150       0.765  15.414  10.423  1.00 97.34           H  
ATOM   2284  C   GLU A 150       0.567  13.735   9.117  1.00 97.34           C  
ATOM   2285  CB  GLU A 150       1.362  13.699  11.545  1.00 97.34           C  
ATOM   2286  HB2 GLU A 150       1.151  12.630  11.557  1.00 97.34           H  
ATOM   2287  HB3 GLU A 150       1.135  14.113  12.527  1.00 97.34           H  
ATOM   2288  O   GLU A 150      -0.133  12.773   8.780  1.00 97.34           O  
ATOM   2289  CG  GLU A 150       2.862  13.896  11.273  1.00 97.34           C  
ATOM   2290  HG2 GLU A 150       3.111  13.449  10.311  1.00 97.34           H  
ATOM   2291  HG3 GLU A 150       3.065  14.965  11.213  1.00 97.34           H  
ATOM   2292  CD  GLU A 150       3.761  13.266  12.353  1.00 97.34           C  
ATOM   2293  OE1 GLU A 150       4.983  13.522  12.308  1.00 97.34           O  
ATOM   2294  OE2 GLU A 150       3.240  12.551  13.246  1.00 97.34           O  
ATOM   2295  N   GLU A 151       1.500  14.265   8.322  1.00 97.33           N  
ATOM   2296  H   GLU A 151       2.067  15.017   8.686  1.00 97.33           H  
ATOM   2297  CA  GLU A 151       1.974  13.663   7.080  1.00 97.33           C  
ATOM   2298  HA  GLU A 151       1.449  12.718   6.939  1.00 97.33           H  
ATOM   2299  C   GLU A 151       3.475  13.369   7.202  1.00 97.33           C  
ATOM   2300  CB  GLU A 151       1.632  14.562   5.877  1.00 97.33           C  
ATOM   2301  HB2 GLU A 151       2.181  15.500   5.950  1.00 97.33           H  
ATOM   2302  HB3 GLU A 151       0.565  14.782   5.914  1.00 97.33           H  
ATOM   2303  O   GLU A 151       4.259  14.249   7.562  1.00 97.33           O  
ATOM   2304  CG  GLU A 151       1.950  13.885   4.531  1.00 97.33           C  
ATOM   2305  HG2 GLU A 151       1.466  12.909   4.506  1.00 97.33           H  
ATOM   2306  HG3 GLU A 151       3.026  13.724   4.462  1.00 97.33           H  
ATOM   2307  CD  GLU A 151       1.467  14.693   3.312  1.00 97.33           C  
ATOM   2308  OE1 GLU A 151       2.244  14.801   2.333  1.00 97.33           O  
ATOM   2309  OE2 GLU A 151       0.291  15.137   3.309  1.00 97.33           O  
ATOM   2310  N   VAL A 152       3.877  12.133   6.903  1.00 96.91           N  
ATOM   2311  H   VAL A 152       3.176  11.482   6.578  1.00 96.91           H  
ATOM   2312  CA  VAL A 152       5.267  11.665   6.963  1.00 96.91           C  
ATOM   2313  HA  VAL A 152       5.913  12.515   7.184  1.00 96.91           H  
ATOM   2314  C   VAL A 152       5.680  11.104   5.607  1.00 96.91           C  
ATOM   2315  CB  VAL A 152       5.477  10.620   8.080  1.00 96.91           C  
ATOM   2316  HB  VAL A 152       4.856   9.746   7.884  1.00 96.91           H  
ATOM   2317  O   VAL A 152       4.942  10.336   4.994  1.00 96.91           O  
ATOM   2318  CG1 VAL A 152       6.947  10.176   8.133  1.00 96.91           C  
ATOM   2319 HG11 VAL A 152       7.141   9.618   9.049  1.00 96.91           H  
ATOM   2320 HG12 VAL A 152       7.599  11.050   8.131  1.00 96.91           H  
ATOM   2321 HG13 VAL A 152       7.183   9.542   7.278  1.00 96.91           H  
ATOM   2322  CG2 VAL A 152       5.105  11.175   9.460  1.00 96.91           C  
ATOM   2323 HG21 VAL A 152       5.692  12.066   9.685  1.00 96.91           H  
ATOM   2324 HG22 VAL A 152       4.048  11.443   9.482  1.00 96.91           H  
ATOM   2325 HG23 VAL A 152       5.280  10.428  10.235  1.00 96.91           H  
ATOM   2326  N   GLU A 153       6.885  11.440   5.150  1.00 96.63           N  
ATOM   2327  H   GLU A 153       7.457  12.056   5.710  1.00 96.63           H  
ATOM   2328  CA  GLU A 153       7.487  10.874   3.940  1.00 96.63           C  
ATOM   2329  HA  GLU A 153       6.742  10.263   3.429  1.00 96.63           H  
ATOM   2330  C   GLU A 153       8.662   9.957   4.307  1.00 96.63           C  
ATOM   2331  CB  GLU A 153       7.878  12.000   2.961  1.00 96.63           C  
ATOM   2332  HB2 GLU A 153       7.015  12.650   2.816  1.00 96.63           H  
ATOM   2333  HB3 GLU A 153       8.687  12.592   3.390  1.00 96.63           H  
ATOM   2334  O   GLU A 153       9.553  10.330   5.071  1.00 96.63           O  
ATOM   2335  CG  GLU A 153       8.313  11.463   1.585  1.00 96.63           C  
ATOM   2336  HG2 GLU A 153       9.201  10.844   1.710  1.00 96.63           H  
ATOM   2337  HG3 GLU A 153       7.524  10.820   1.194  1.00 96.63           H  
ATOM   2338  CD  GLU A 153       8.605  12.580   0.560  1.00 96.63           C  
ATOM   2339  OE1 GLU A 153       9.795  12.813   0.258  1.00 96.63           O  
ATOM   2340  OE2 GLU A 153       7.644  13.152  -0.018  1.00 96.63           O  
ATOM   2341  N   VAL A 154       8.678   8.750   3.742  1.00 94.84           N  
ATOM   2342  H   VAL A 154       7.891   8.499   3.159  1.00 94.84           H  
ATOM   2343  CA  VAL A 154       9.756   7.764   3.877  1.00 94.84           C  
ATOM   2344  HA  VAL A 154      10.542   8.179   4.508  1.00 94.84           H  
ATOM   2345  C   VAL A 154      10.327   7.483   2.499  1.00 94.84           C  
ATOM   2346  CB  VAL A 154       9.265   6.454   4.521  1.00 94.84           C  
ATOM   2347  HB  VAL A 154       8.596   5.939   3.832  1.00 94.84           H  
ATOM   2348  O   VAL A 154       9.585   7.187   1.568  1.00 94.84           O  
ATOM   2349  CG1 VAL A 154      10.443   5.523   4.844  1.00 94.84           C  
ATOM   2350 HG11 VAL A 154      10.068   4.606   5.301  1.00 94.84           H  
ATOM   2351 HG12 VAL A 154      11.130   6.013   5.534  1.00 94.84           H  
ATOM   2352 HG13 VAL A 154      10.977   5.252   3.933  1.00 94.84           H  
ATOM   2353  CG2 VAL A 154       8.503   6.708   5.821  1.00 94.84           C  
ATOM   2354 HG21 VAL A 154       7.595   7.278   5.622  1.00 94.84           H  
ATOM   2355 HG22 VAL A 154       9.126   7.263   6.522  1.00 94.84           H  
ATOM   2356 HG23 VAL A 154       8.206   5.752   6.254  1.00 94.84           H  
ATOM   2357  N   THR A 155      11.647   7.546   2.357  1.00 93.31           N  
ATOM   2358  H   THR A 155      12.218   7.735   3.168  1.00 93.31           H  
ATOM   2359  CA  THR A 155      12.326   7.229   1.094  1.00 93.31           C  
ATOM   2360  HA  THR A 155      11.589   7.065   0.309  1.00 93.31           H  
ATOM   2361  C   THR A 155      13.137   5.951   1.237  1.00 93.31           C  
ATOM   2362  CB  THR A 155      13.205   8.394   0.627  1.00 93.31           C  
ATOM   2363  HB  THR A 155      13.958   8.614   1.384  1.00 93.31           H  
ATOM   2364  O   THR A 155      13.887   5.793   2.200  1.00 93.31           O  
ATOM   2365  CG2 THR A 155      13.894   8.122  -0.711  1.00 93.31           C  
ATOM   2366 HG21 THR A 155      13.155   7.829  -1.457  1.00 93.31           H  
ATOM   2367 HG22 THR A 155      14.403   9.025  -1.045  1.00 93.31           H  
ATOM   2368 HG23 THR A 155      14.632   7.327  -0.604  1.00 93.31           H  
ATOM   2369  OG1 THR A 155      12.409   9.536   0.418  1.00 93.31           O  
ATOM   2370  HG1 THR A 155      11.885   9.710   1.203  1.00 93.31           H  
ATOM   2371  N   PHE A 156      13.004   5.072   0.250  1.00 89.20           N  
ATOM   2372  H   PHE A 156      12.349   5.287  -0.488  1.00 89.20           H  
ATOM   2373  CA  PHE A 156      13.798   3.867   0.068  1.00 89.20           C  
ATOM   2374  HA  PHE A 156      14.453   3.715   0.925  1.00 89.20           H  
ATOM   2375  C   PHE A 156      14.647   4.028  -1.187  1.00 89.20           C  
ATOM   2376  CB  PHE A 156      12.878   2.649  -0.058  1.00 89.20           C  
ATOM   2377  HB2 PHE A 156      13.490   1.771  -0.262  1.00 89.20           H  
ATOM   2378  HB3 PHE A 156      12.208   2.795  -0.905  1.00 89.20           H  
ATOM   2379  O   PHE A 156      14.143   4.441  -2.232  1.00 89.20           O  
ATOM   2380  CG  PHE A 156      12.049   2.386   1.176  1.00 89.20           C  
ATOM   2381  CD1 PHE A 156      12.506   1.469   2.138  1.00 89.20           C  
ATOM   2382  HD1 PHE A 156      13.436   0.944   1.978  1.00 89.20           H  
ATOM   2383  CD2 PHE A 156      10.835   3.072   1.374  1.00 89.20           C  
ATOM   2384  HD2 PHE A 156      10.490   3.783   0.639  1.00 89.20           H  
ATOM   2385  CE1 PHE A 156      11.754   1.238   3.300  1.00 89.20           C  
ATOM   2386  HE1 PHE A 156      12.103   0.523   4.030  1.00 89.20           H  
ATOM   2387  CE2 PHE A 156      10.092   2.854   2.544  1.00 89.20           C  
ATOM   2388  HE2 PHE A 156       9.176   3.402   2.708  1.00 89.20           H  
ATOM   2389  CZ  PHE A 156      10.557   1.942   3.508  1.00 89.20           C  
ATOM   2390  HZ  PHE A 156       9.996   1.785   4.417  1.00 89.20           H  
ATOM   2391  N   SER A 157      15.919   3.664  -1.083  1.00 84.59           N  
ATOM   2392  H   SER A 157      16.240   3.276  -0.207  1.00 84.59           H  
ATOM   2393  CA  SER A 157      16.834   3.574  -2.219  1.00 84.59           C  
ATOM   2394  HA  SER A 157      16.363   3.939  -3.132  1.00 84.59           H  
ATOM   2395  C   SER A 157      17.194   2.110  -2.393  1.00 84.59           C  
ATOM   2396  CB  SER A 157      18.105   4.390  -1.977  1.00 84.59           C  
ATOM   2397  HB2 SER A 157      18.640   3.975  -1.123  1.00 84.59           H  
ATOM   2398  HB3 SER A 157      18.743   4.316  -2.858  1.00 84.59           H  
ATOM   2399  O   SER A 157      17.580   1.462  -1.420  1.00 84.59           O  
ATOM   2400  OG  SER A 157      17.814   5.754  -1.723  1.00 84.59           O  
ATOM   2401  HG  SER A 157      18.652   6.209  -1.615  1.00 84.59           H  
ATOM   2402  N   ALA A 158      17.081   1.577  -3.604  1.00 68.84           N  
ATOM   2403  H   ALA A 158      16.818   2.147  -4.396  1.00 68.84           H  
ATOM   2404  CA  ALA A 158      17.463   0.200  -3.854  1.00 68.84           C  
ATOM   2405  HA  ALA A 158      17.734  -0.285  -2.916  1.00 68.84           H  
ATOM   2406  C   ALA A 158      18.691   0.164  -4.751  1.00 68.84           C  
ATOM   2407  CB  ALA A 158      16.286  -0.601  -4.405  1.00 68.84           C  
ATOM   2408  HB1 ALA A 158      15.410  -0.471  -3.770  1.00 68.84           H  
ATOM   2409  HB2 ALA A 158      16.062  -0.298  -5.428  1.00 68.84           H  
ATOM   2410  HB3 ALA A 158      16.554  -1.658  -4.388  1.00 68.84           H  
ATOM   2411  O   ALA A 158      18.664   0.649  -5.871  1.00 68.84           O  
ATOM   2412  N   ASN A 159      19.741  -0.507  -4.276  1.00 67.94           N  
ATOM   2413  H   ASN A 159      19.736  -0.791  -3.306  1.00 67.94           H  
ATOM   2414  CA  ASN A 159      20.873  -0.883  -5.126  1.00 67.94           C  
ATOM   2415  HA  ASN A 159      21.219  -0.002  -5.666  1.00 67.94           H  
ATOM   2416  C   ASN A 159      20.474  -1.939  -6.178  1.00 67.94           C  
ATOM   2417  CB  ASN A 159      22.009  -1.420  -4.237  1.00 67.94           C  
ATOM   2418  HB2 ASN A 159      22.848  -1.695  -4.877  1.00 67.94           H  
ATOM   2419  HB3 ASN A 159      21.664  -2.320  -3.729  1.00 67.94           H  
ATOM   2420  O   ASN A 159      21.266  -2.255  -7.058  1.00 67.94           O  
ATOM   2421  CG  ASN A 159      22.522  -0.425  -3.212  1.00 67.94           C  
ATOM   2422  ND2 ASN A 159      23.055  -0.905  -2.114  1.00 67.94           N  
ATOM   2423 HD21 ASN A 159      23.403  -0.207  -1.471  1.00 67.94           H  
ATOM   2424 HD22 ASN A 159      23.182  -1.900  -1.995  1.00 67.94           H  
ATOM   2425  OD1 ASN A 159      22.459   0.779  -3.350  1.00 67.94           O  
ATOM   2426  N   ASP A 160      19.276  -2.517  -6.036  1.00 65.61           N  
ATOM   2427  H   ASP A 160      18.659  -2.131  -5.336  1.00 65.61           H  
ATOM   2428  CA  ASP A 160      18.663  -3.467  -6.955  1.00 65.61           C  
ATOM   2429  HA  ASP A 160      19.206  -3.444  -7.900  1.00 65.61           H  
ATOM   2430  C   ASP A 160      17.184  -3.076  -7.158  1.00 65.61           C  
ATOM   2431  CB  ASP A 160      18.805  -4.886  -6.390  1.00 65.61           C  
ATOM   2432  HB2 ASP A 160      18.441  -4.895  -5.363  1.00 65.61           H  
ATOM   2433  HB3 ASP A 160      19.863  -5.146  -6.367  1.00 65.61           H  
ATOM   2434  O   ASP A 160      16.387  -3.215  -6.220  1.00 65.61           O  
ATOM   2435  CG  ASP A 160      18.052  -5.956  -7.190  1.00 65.61           C  
ATOM   2436  OD1 ASP A 160      17.450  -5.630  -8.238  1.00 65.61           O  
ATOM   2437  OD2 ASP A 160      18.042  -7.099  -6.685  1.00 65.61           O  
ATOM   2438  N   PRO A 161      16.796  -2.600  -8.353  1.00 66.16           N  
ATOM   2439  CA  PRO A 161      15.437  -2.147  -8.648  1.00 66.16           C  
ATOM   2440  HA  PRO A 161      15.182  -1.296  -8.016  1.00 66.16           H  
ATOM   2441  C   PRO A 161      14.381  -3.243  -8.441  1.00 66.16           C  
ATOM   2442  CB  PRO A 161      15.481  -1.701 -10.115  1.00 66.16           C  
ATOM   2443  HB2 PRO A 161      14.528  -1.846 -10.624  1.00 66.16           H  
ATOM   2444  HB3 PRO A 161      15.787  -0.656 -10.175  1.00 66.16           H  
ATOM   2445  O   PRO A 161      13.246  -2.929  -8.083  1.00 66.16           O  
ATOM   2446  CG  PRO A 161      16.576  -2.597 -10.689  1.00 66.16           C  
ATOM   2447  HG2 PRO A 161      16.995  -2.232 -11.627  1.00 66.16           H  
ATOM   2448  HG3 PRO A 161      16.190  -3.606 -10.834  1.00 66.16           H  
ATOM   2449  CD  PRO A 161      17.596  -2.597  -9.567  1.00 66.16           C  
ATOM   2450  HD2 PRO A 161      18.207  -1.695  -9.609  1.00 66.16           H  
ATOM   2451  HD3 PRO A 161      18.214  -3.490  -9.664  1.00 66.16           H  
ATOM   2452  N   HIS A 162      14.730  -4.531  -8.567  1.00 68.70           N  
ATOM   2453  H   HIS A 162      15.690  -4.769  -8.770  1.00 68.70           H  
ATOM   2454  CA  HIS A 162      13.776  -5.627  -8.367  1.00 68.70           C  
ATOM   2455  HA  HIS A 162      12.914  -5.450  -9.011  1.00 68.70           H  
ATOM   2456  C   HIS A 162      13.254  -5.699  -6.926  1.00 68.70           C  
ATOM   2457  CB  HIS A 162      14.416  -6.959  -8.770  1.00 68.70           C  
ATOM   2458  HB2 HIS A 162      13.714  -7.765  -8.559  1.00 68.70           H  
ATOM   2459  HB3 HIS A 162      15.309  -7.133  -8.169  1.00 68.70           H  
ATOM   2460  O   HIS A 162      12.174  -6.244  -6.680  1.00 68.70           O  
ATOM   2461  CG  HIS A 162      14.775  -7.032 -10.231  1.00 68.70           C  
ATOM   2462  CD2 HIS A 162      16.036  -7.092 -10.759  1.00 68.70           C  
ATOM   2463  HD2 HIS A 162      16.961  -7.088 -10.202  1.00 68.70           H  
ATOM   2464  ND1 HIS A 162      13.890  -7.059 -11.285  1.00 68.70           N  
ATOM   2465  HD1 HIS A 162      12.883  -6.995 -11.229  1.00 68.70           H  
ATOM   2466  CE1 HIS A 162      14.600  -7.135 -12.423  1.00 68.70           C  
ATOM   2467  HE1 HIS A 162      14.187  -7.160 -13.421  1.00 68.70           H  
ATOM   2468  NE2 HIS A 162      15.911  -7.165 -12.150  1.00 68.70           N  
ATOM   2469  N   LYS A 163      13.966  -5.102  -5.959  1.00 73.98           N  
ATOM   2470  H   LYS A 163      14.826  -4.645  -6.226  1.00 73.98           H  
ATOM   2471  CA  LYS A 163      13.509  -5.012  -4.563  1.00 73.98           C  
ATOM   2472  HA  LYS A 163      13.207  -6.008  -4.239  1.00 73.98           H  
ATOM   2473  C   LYS A 163      12.270  -4.130  -4.397  1.00 73.98           C  
ATOM   2474  CB  LYS A 163      14.651  -4.526  -3.661  1.00 73.98           C  
ATOM   2475  HB2 LYS A 163      14.266  -4.415  -2.647  1.00 73.98           H  
ATOM   2476  HB3 LYS A 163      15.001  -3.551  -3.999  1.00 73.98           H  
ATOM   2477  O   LYS A 163      11.532  -4.312  -3.427  1.00 73.98           O  
ATOM   2478  CG  LYS A 163      15.815  -5.526  -3.648  1.00 73.98           C  
ATOM   2479  HG2 LYS A 163      15.422  -6.526  -3.466  1.00 73.98           H  
ATOM   2480  HG3 LYS A 163      16.310  -5.521  -4.619  1.00 73.98           H  
ATOM   2481  CD  LYS A 163      16.830  -5.193  -2.551  1.00 73.98           C  
ATOM   2482  HD2 LYS A 163      17.219  -4.185  -2.698  1.00 73.98           H  
ATOM   2483  HD3 LYS A 163      16.331  -5.255  -1.584  1.00 73.98           H  
ATOM   2484  CE  LYS A 163      17.974  -6.211  -2.618  1.00 73.98           C  
ATOM   2485  HE2 LYS A 163      18.639  -5.929  -3.434  1.00 73.98           H  
ATOM   2486  HE3 LYS A 163      17.558  -7.186  -2.870  1.00 73.98           H  
ATOM   2487  NZ  LYS A 163      18.714  -6.312  -1.335  1.00 73.98           N  
ATOM   2488  HZ1 LYS A 163      18.162  -6.805  -0.648  1.00 73.98           H  
ATOM   2489  HZ2 LYS A 163      18.960  -5.404  -0.968  1.00 73.98           H  
ATOM   2490  HZ3 LYS A 163      19.539  -6.882  -1.454  1.00 73.98           H  
ATOM   2491  N   PHE A 164      12.006  -3.225  -5.340  1.00 79.76           N  
ATOM   2492  H   PHE A 164      12.641  -3.137  -6.120  1.00 79.76           H  
ATOM   2493  CA  PHE A 164      10.815  -2.376  -5.346  1.00 79.76           C  
ATOM   2494  HA  PHE A 164      10.575  -2.099  -4.320  1.00 79.76           H  
ATOM   2495  C   PHE A 164       9.556  -3.070  -5.867  1.00 79.76           C  
ATOM   2496  CB  PHE A 164      11.109  -1.104  -6.147  1.00 79.76           C  
ATOM   2497  HB2 PHE A 164      11.444  -1.386  -7.145  1.00 79.76           H  
ATOM   2498  HB3 PHE A 164      10.182  -0.548  -6.289  1.00 79.76           H  
ATOM   2499  O   PHE A 164       8.465  -2.545  -5.671  1.00 79.76           O  
ATOM   2500  CG  PHE A 164      12.116  -0.164  -5.518  1.00 79.76           C  
ATOM   2501  CD1 PHE A 164      12.088   0.107  -4.137  1.00 79.76           C  
ATOM   2502  HD1 PHE A 164      11.324  -0.340  -3.517  1.00 79.76           H  
ATOM   2503  CD2 PHE A 164      13.059   0.485  -6.329  1.00 79.76           C  
ATOM   2504  HD2 PHE A 164      13.094   0.285  -7.390  1.00 79.76           H  
ATOM   2505  CE1 PHE A 164      13.003   1.004  -3.565  1.00 79.76           C  
ATOM   2506  HE1 PHE A 164      12.976   1.211  -2.505  1.00 79.76           H  
ATOM   2507  CE2 PHE A 164      13.953   1.403  -5.762  1.00 79.76           C  
ATOM   2508  HE2 PHE A 164      14.687   1.884  -6.391  1.00 79.76           H  
ATOM   2509  CZ  PHE A 164      13.918   1.677  -4.386  1.00 79.76           C  
ATOM   2510  HZ  PHE A 164      14.594   2.408  -3.967  1.00 79.76           H  
ATOM   2511  N   ASN A 165       9.665  -4.271  -6.442  1.00 79.31           N  
ATOM   2512  H   ASN A 165      10.588  -4.634  -6.632  1.00 79.31           H  
ATOM   2513  CA  ASN A 165       8.516  -4.959  -7.040  1.00 79.31           C  
ATOM   2514  HA  ASN A 165       7.963  -4.235  -7.638  1.00 79.31           H  
ATOM   2515  C   ASN A 165       7.531  -5.521  -6.007  1.00 79.31           C  
ATOM   2516  CB  ASN A 165       9.021  -6.065  -7.985  1.00 79.31           C  
ATOM   2517  HB2 ASN A 165       9.695  -6.736  -7.453  1.00 79.31           H  
ATOM   2518  HB3 ASN A 165       8.170  -6.643  -8.345  1.00 79.31           H  
ATOM   2519  O   ASN A 165       6.452  -5.980  -6.378  1.00 79.31           O  
ATOM   2520  CG  ASN A 165       9.727  -5.510  -9.208  1.00 79.31           C  
ATOM   2521  ND2 ASN A 165      10.308  -6.350 -10.027  1.00 79.31           N  
ATOM   2522 HD21 ASN A 165      10.628  -5.923 -10.885  1.00 79.31           H  
ATOM   2523 HD22 ASN A 165      10.193  -7.346  -9.907  1.00 79.31           H  
ATOM   2524  OD1 ASN A 165       9.757  -4.323  -9.461  1.00 79.31           O  
ATOM   2525  N   ARG A 166       7.897  -5.547  -4.719  1.00 87.19           N  
ATOM   2526  H   ARG A 166       8.784  -5.125  -4.482  1.00 87.19           H  
ATOM   2527  CA  ARG A 166       7.097  -6.190  -3.667  1.00 87.19           C  
ATOM   2528  HA  ARG A 166       6.066  -6.240  -4.015  1.00 87.19           H  
ATOM   2529  C   ARG A 166       7.039  -5.391  -2.358  1.00 87.19           C  
ATOM   2530  CB  ARG A 166       7.572  -7.639  -3.463  1.00 87.19           C  
ATOM   2531  HB2 ARG A 166       8.633  -7.641  -3.215  1.00 87.19           H  
ATOM   2532  HB3 ARG A 166       7.018  -8.074  -2.632  1.00 87.19           H  
ATOM   2533  O   ARG A 166       7.475  -5.914  -1.326  1.00 87.19           O  
ATOM   2534  CG  ARG A 166       7.328  -8.514  -4.699  1.00 87.19           C  
ATOM   2535  HG2 ARG A 166       6.263  -8.512  -4.933  1.00 87.19           H  
ATOM   2536  HG3 ARG A 166       7.887  -8.138  -5.556  1.00 87.19           H  
ATOM   2537  CD  ARG A 166       7.787  -9.943  -4.426  1.00 87.19           C  
ATOM   2538  HD2 ARG A 166       8.867  -9.933  -4.276  1.00 87.19           H  
ATOM   2539  HD3 ARG A 166       7.300 -10.306  -3.522  1.00 87.19           H  
ATOM   2540  NE  ARG A 166       7.435 -10.828  -5.547  1.00 87.19           N  
ATOM   2541  HE  ARG A 166       6.617 -10.598  -6.092  1.00 87.19           H  
ATOM   2542  NH1 ARG A 166       8.964 -12.497  -5.183  1.00 87.19           N  
ATOM   2543 HH11 ARG A 166       9.394 -13.350  -5.511  1.00 87.19           H  
ATOM   2544 HH12 ARG A 166       9.370 -11.941  -4.443  1.00 87.19           H  
ATOM   2545  NH2 ARG A 166       7.509 -12.635  -6.876  1.00 87.19           N  
ATOM   2546 HH21 ARG A 166       7.895 -13.507  -7.209  1.00 87.19           H  
ATOM   2547 HH22 ARG A 166       6.605 -12.329  -7.206  1.00 87.19           H  
ATOM   2548  CZ  ARG A 166       7.981 -11.980  -5.863  1.00 87.19           C  
ATOM   2549  N   PRO A 167       6.565  -4.130  -2.354  1.00 91.09           N  
ATOM   2550  CA  PRO A 167       6.447  -3.390  -1.113  1.00 91.09           C  
ATOM   2551  HA  PRO A 167       7.371  -3.487  -0.543  1.00 91.09           H  
ATOM   2552  C   PRO A 167       5.286  -3.945  -0.278  1.00 91.09           C  
ATOM   2553  CB  PRO A 167       6.286  -1.926  -1.514  1.00 91.09           C  
ATOM   2554  HB2 PRO A 167       7.271  -1.485  -1.668  1.00 91.09           H  
ATOM   2555  HB3 PRO A 167       5.727  -1.356  -0.771  1.00 91.09           H  
ATOM   2556  O   PRO A 167       4.218  -4.301  -0.782  1.00 91.09           O  
ATOM   2557  CG  PRO A 167       5.555  -2.008  -2.849  1.00 91.09           C  
ATOM   2558  HG2 PRO A 167       4.483  -2.018  -2.653  1.00 91.09           H  
ATOM   2559  HG3 PRO A 167       5.810  -1.166  -3.493  1.00 91.09           H  
ATOM   2560  CD  PRO A 167       6.023  -3.340  -3.455  1.00 91.09           C  
ATOM   2561  HD2 PRO A 167       5.197  -3.853  -3.947  1.00 91.09           H  
ATOM   2562  HD3 PRO A 167       6.812  -3.142  -4.180  1.00 91.09           H  
ATOM   2563  N   GLN A 168       5.508  -4.017   1.028  1.00 93.94           N  
ATOM   2564  H   GLN A 168       6.410  -3.715   1.368  1.00 93.94           H  
ATOM   2565  CA  GLN A 168       4.535  -4.470   2.013  1.00 93.94           C  
ATOM   2566  HA  GLN A 168       3.571  -4.622   1.527  1.00 93.94           H  
ATOM   2567  C   GLN A 168       4.352  -3.388   3.072  1.00 93.94           C  
ATOM   2568  CB  GLN A 168       4.990  -5.821   2.587  1.00 93.94           C  
ATOM   2569  HB2 GLN A 168       4.922  -6.566   1.794  1.00 93.94           H  
ATOM   2570  HB3 GLN A 168       6.037  -5.743   2.880  1.00 93.94           H  
ATOM   2571  O   GLN A 168       5.322  -2.866   3.619  1.00 93.94           O  
ATOM   2572  CG  GLN A 168       4.175  -6.311   3.799  1.00 93.94           C  
ATOM   2573  HG2 GLN A 168       4.263  -5.589   4.611  1.00 93.94           H  
ATOM   2574  HG3 GLN A 168       3.121  -6.385   3.533  1.00 93.94           H  
ATOM   2575  CD  GLN A 168       4.662  -7.660   4.331  1.00 93.94           C  
ATOM   2576  NE2 GLN A 168       4.085  -8.178   5.389  1.00 93.94           N  
ATOM   2577 HE21 GLN A 168       3.263  -7.790   5.829  1.00 93.94           H  
ATOM   2578 HE22 GLN A 168       4.372  -9.102   5.679  1.00 93.94           H  
ATOM   2579  OE1 GLN A 168       5.595  -8.285   3.838  1.00 93.94           O  
ATOM   2580  N   PHE A 169       3.097  -3.099   3.390  1.00 95.23           N  
ATOM   2581  H   PHE A 169       2.358  -3.566   2.884  1.00 95.23           H  
ATOM   2582  CA  PHE A 169       2.681  -2.133   4.393  1.00 95.23           C  
ATOM   2583  HA  PHE A 169       3.558  -1.697   4.871  1.00 95.23           H  
ATOM   2584  C   PHE A 169       1.851  -2.865   5.443  1.00 95.23           C  
ATOM   2585  CB  PHE A 169       1.892  -0.994   3.728  1.00 95.23           C  
ATOM   2586  HB2 PHE A 169       0.915  -1.368   3.421  1.00 95.23           H  
ATOM   2587  HB3 PHE A 169       1.721  -0.210   4.465  1.00 95.23           H  
ATOM   2588  O   PHE A 169       0.929  -3.604   5.112  1.00 95.23           O  
ATOM   2589  CG  PHE A 169       2.587  -0.398   2.518  1.00 95.23           C  
ATOM   2590  CD1 PHE A 169       3.523   0.636   2.688  1.00 95.23           C  
ATOM   2591  HD1 PHE A 169       3.700   1.042   3.673  1.00 95.23           H  
ATOM   2592  CD2 PHE A 169       2.344  -0.916   1.230  1.00 95.23           C  
ATOM   2593  HD2 PHE A 169       1.629  -1.714   1.093  1.00 95.23           H  
ATOM   2594  CE1 PHE A 169       4.232   1.132   1.582  1.00 95.23           C  
ATOM   2595  HE1 PHE A 169       4.965   1.914   1.715  1.00 95.23           H  
ATOM   2596  CE2 PHE A 169       3.054  -0.419   0.123  1.00 95.23           C  
ATOM   2597  HE2 PHE A 169       2.879  -0.830  -0.860  1.00 95.23           H  
ATOM   2598  CZ  PHE A 169       4.008   0.598   0.303  1.00 95.23           C  
ATOM   2599  HZ  PHE A 169       4.576   0.963  -0.539  1.00 95.23           H  
ATOM   2600  N   THR A 170       2.179  -2.696   6.714  1.00 96.24           N  
ATOM   2601  H   THR A 170       2.976  -2.114   6.929  1.00 96.24           H  
ATOM   2602  CA  THR A 170       1.349  -3.138   7.837  1.00 96.24           C  
ATOM   2603  HA  THR A 170       0.434  -3.608   7.477  1.00 96.24           H  
ATOM   2604  C   THR A 170       0.970  -1.908   8.635  1.00 96.24           C  
ATOM   2605  CB  THR A 170       2.084  -4.148   8.718  1.00 96.24           C  
ATOM   2606  HB  THR A 170       2.954  -3.669   9.168  1.00 96.24           H  
ATOM   2607  O   THR A 170       1.851  -1.177   9.071  1.00 96.24           O  
ATOM   2608  CG2 THR A 170       1.204  -4.702   9.832  1.00 96.24           C  
ATOM   2609 HG21 THR A 170       1.805  -5.361  10.459  1.00 96.24           H  
ATOM   2610 HG22 THR A 170       0.832  -3.893  10.460  1.00 96.24           H  
ATOM   2611 HG23 THR A 170       0.361  -5.247   9.409  1.00 96.24           H  
ATOM   2612  OG1 THR A 170       2.509  -5.233   7.924  1.00 96.24           O  
ATOM   2613  HG1 THR A 170       2.416  -4.940   7.015  1.00 96.24           H  
ATOM   2614  N   ILE A 171      -0.327  -1.670   8.781  1.00 95.33           N  
ATOM   2615  H   ILE A 171      -0.985  -2.345   8.420  1.00 95.33           H  
ATOM   2616  CA  ILE A 171      -0.886  -0.522   9.482  1.00 95.33           C  
ATOM   2617  HA  ILE A 171      -0.090   0.170   9.756  1.00 95.33           H  
ATOM   2618  C   ILE A 171      -1.524  -1.048  10.764  1.00 95.33           C  
ATOM   2619  CB  ILE A 171      -1.893   0.234   8.583  1.00 95.33           C  
ATOM   2620  HB  ILE A 171      -2.734  -0.421   8.352  1.00 95.33           H  
ATOM   2621  O   ILE A 171      -2.417  -1.897  10.702  1.00 95.33           O  
ATOM   2622  CG1 ILE A 171      -1.287   0.764   7.259  1.00 95.33           C  
ATOM   2623 HG12 ILE A 171      -1.938   1.546   6.870  1.00 95.33           H  
ATOM   2624 HG13 ILE A 171      -0.318   1.222   7.456  1.00 95.33           H  
ATOM   2625  CG2 ILE A 171      -2.433   1.456   9.338  1.00 95.33           C  
ATOM   2626 HG21 ILE A 171      -2.889   1.164  10.283  1.00 95.33           H  
ATOM   2627 HG22 ILE A 171      -3.192   1.965   8.745  1.00 95.33           H  
ATOM   2628 HG23 ILE A 171      -1.607   2.140   9.534  1.00 95.33           H  
ATOM   2629  CD1 ILE A 171      -1.139  -0.275   6.137  1.00 95.33           C  
ATOM   2630 HD11 ILE A 171      -0.255  -0.892   6.299  1.00 95.33           H  
ATOM   2631 HD12 ILE A 171      -1.016   0.240   5.184  1.00 95.33           H  
ATOM   2632 HD13 ILE A 171      -2.020  -0.914   6.091  1.00 95.33           H  
ATOM   2633  N   GLU A 172      -1.066  -0.553  11.908  1.00 94.62           N  
ATOM   2634  H   GLU A 172      -0.317   0.124  11.875  1.00 94.62           H  
ATOM   2635  CA  GLU A 172      -1.546  -0.906  13.242  1.00 94.62           C  
ATOM   2636  HA  GLU A 172      -2.376  -1.604  13.139  1.00 94.62           H  
ATOM   2637  C   GLU A 172      -2.079   0.340  13.963  1.00 94.62           C  
ATOM   2638  CB  GLU A 172      -0.456  -1.623  14.065  1.00 94.62           C  
ATOM   2639  HB2 GLU A 172       0.386  -0.950  14.226  1.00 94.62           H  
ATOM   2640  HB3 GLU A 172      -0.888  -1.884  15.031  1.00 94.62           H  
ATOM   2641  O   GLU A 172      -1.493   1.421  13.917  1.00 94.62           O  
ATOM   2642  CG  GLU A 172       0.043  -2.910  13.378  1.00 94.62           C  
ATOM   2643  HG2 GLU A 172       0.630  -2.640  12.500  1.00 94.62           H  
ATOM   2644  HG3 GLU A 172      -0.831  -3.462  13.034  1.00 94.62           H  
ATOM   2645  CD  GLU A 172       0.880  -3.848  14.269  1.00 94.62           C  
ATOM   2646  OE1 GLU A 172       1.052  -5.026  13.844  1.00 94.62           O  
ATOM   2647  OE2 GLU A 172       1.261  -3.456  15.389  1.00 94.62           O  
ATOM   2648  N   TRP A 173      -3.220   0.196  14.627  1.00 93.62           N  
ATOM   2649  H   TRP A 173      -3.632  -0.726  14.653  1.00 93.62           H  
ATOM   2650  CA  TRP A 173      -3.878   1.254  15.397  1.00 93.62           C  
ATOM   2651  HA  TRP A 173      -3.147   2.028  15.634  1.00 93.62           H  
ATOM   2652  C   TRP A 173      -4.394   0.708  16.732  1.00 93.62           C  
ATOM   2653  CB  TRP A 173      -4.988   1.902  14.552  1.00 93.62           C  
ATOM   2654  HB2 TRP A 173      -5.409   2.739  15.108  1.00 93.62           H  
ATOM   2655  HB3 TRP A 173      -4.529   2.318  13.655  1.00 93.62           H  
ATOM   2656  O   TRP A 173      -4.445  -0.511  16.925  1.00 93.62           O  
ATOM   2657  CG  TRP A 173      -6.108   1.006  14.114  1.00 93.62           C  
ATOM   2658  CD1 TRP A 173      -7.302   0.873  14.733  1.00 93.62           C  
ATOM   2659  HD1 TRP A 173      -7.588   1.406  15.627  1.00 93.62           H  
ATOM   2660  CD2 TRP A 173      -6.182   0.160  12.929  1.00 93.62           C  
ATOM   2661  CE2 TRP A 173      -7.464  -0.468  12.901  1.00 93.62           C  
ATOM   2662  CE3 TRP A 173      -5.295  -0.137  11.876  1.00 93.62           C  
ATOM   2663  HE3 TRP A 173      -4.318   0.324  11.867  1.00 93.62           H  
ATOM   2664  NE1 TRP A 173      -8.103  -0.006  14.029  1.00 93.62           N  
ATOM   2665  HE1 TRP A 173      -9.086  -0.123  14.230  1.00 93.62           H  
ATOM   2666  CH2 TRP A 173      -6.945  -1.604  10.840  1.00 93.62           C  
ATOM   2667  HH2 TRP A 173      -7.244  -2.243  10.022  1.00 93.62           H  
ATOM   2668  CZ2 TRP A 173      -7.849  -1.346  11.880  1.00 93.62           C  
ATOM   2669  HZ2 TRP A 173      -8.837  -1.781  11.868  1.00 93.62           H  
ATOM   2670  CZ3 TRP A 173      -5.672  -1.008  10.838  1.00 93.62           C  
ATOM   2671  HZ3 TRP A 173      -4.982  -1.202  10.030  1.00 93.62           H  
ATOM   2672  N   GLY A 174      -4.774   1.610  17.642  1.00 88.60           N  
ATOM   2673  H   GLY A 174      -4.711   2.587  17.393  1.00 88.60           H  
ATOM   2674  CA  GLY A 174      -5.390   1.271  18.933  1.00 88.60           C  
ATOM   2675  HA2 GLY A 174      -4.712   0.634  19.501  1.00 88.60           H  
ATOM   2676  HA3 GLY A 174      -5.571   2.180  19.507  1.00 88.60           H  
ATOM   2677  C   GLY A 174      -6.720   0.529  18.840  1.00 88.60           C  
ATOM   2678  O   GLY A 174      -7.279   0.387  17.726  1.00 88.60           O  
ATOM   2679  OXT GLY A 174      -7.142   0.066  19.916  1.00 88.60           O  
TER    2680      GLY A 174                                                       
END   
