# Supplementary material for: Single-chain dimers from de novo immunoglobulins as robust scaffolds for multiple binding loops
Source: Nat Commun. 2023 Sep 23;14:5939. doi: 10.1038/s41467-023-41717-5 (PMC10517939; doi:10.1038/s41467-023-41717-5)
Supplement: Supplementary file 3 — Supplementary Data 1 [file 41467_2023_41717_MOESM3_ESM.zip › design_models/scIg+EF/scIg12+EF1a+EF4/ranked_4.pdb]

ATOM      1  N   GLY A   1     -10.937  -4.756  11.733  1.00 86.35           N  
ATOM      2  H   GLY A   1     -10.661  -3.814  11.493  1.00 86.35           H  
ATOM      3  H2  GLY A   1     -10.239  -5.083  12.386  1.00 86.35           H  
ATOM      4  H3  GLY A   1     -11.828  -4.707  12.206  1.00 86.35           H  
ATOM      5  CA  GLY A   1     -10.972  -5.608  10.518  1.00 86.35           C  
ATOM      6  HA2 GLY A   1     -11.343  -6.598  10.784  1.00 86.35           H  
ATOM      7  HA3 GLY A   1     -11.627  -5.148   9.779  1.00 86.35           H  
ATOM      8  C   GLY A   1      -9.584  -5.765   9.909  1.00 86.35           C  
ATOM      9  O   GLY A   1      -8.634  -5.256  10.486  1.00 86.35           O  
ATOM     10  N   ARG A   2      -9.447  -6.479   8.780  1.00 89.01           N  
ATOM     11  H   ARG A   2     -10.258  -6.887   8.337  1.00 89.01           H  
ATOM     12  CA  ARG A   2      -8.157  -6.723   8.109  1.00 89.01           C  
ATOM     13  HA  ARG A   2      -7.449  -5.951   8.409  1.00 89.01           H  
ATOM     14  C   ARG A   2      -8.281  -6.661   6.588  1.00 89.01           C  
ATOM     15  CB  ARG A   2      -7.598  -8.083   8.568  1.00 89.01           C  
ATOM     16  HB2 ARG A   2      -8.383  -8.833   8.470  1.00 89.01           H  
ATOM     17  HB3 ARG A   2      -7.330  -8.009   9.622  1.00 89.01           H  
ATOM     18  O   ARG A   2      -9.182  -7.284   6.027  1.00 89.01           O  
ATOM     19  CG  ARG A   2      -6.368  -8.557   7.775  1.00 89.01           C  
ATOM     20  HG2 ARG A   2      -6.633  -8.681   6.724  1.00 89.01           H  
ATOM     21  HG3 ARG A   2      -5.561  -7.829   7.857  1.00 89.01           H  
ATOM     22  CD  ARG A   2      -5.909  -9.912   8.308  1.00 89.01           C  
ATOM     23  HD2 ARG A   2      -5.509  -9.772   9.312  1.00 89.01           H  
ATOM     24  HD3 ARG A   2      -6.773 -10.573   8.379  1.00 89.01           H  
ATOM     25  NE  ARG A   2      -4.930 -10.539   7.403  1.00 89.01           N  
ATOM     26  HE  ARG A   2      -5.209 -10.617   6.435  1.00 89.01           H  
ATOM     27  NH1 ARG A   2      -3.477 -11.269   9.012  1.00 89.01           N  
ATOM     28 HH11 ARG A   2      -2.581 -11.657   9.274  1.00 89.01           H  
ATOM     29 HH12 ARG A   2      -3.825 -10.564   9.646  1.00 89.01           H  
ATOM     30  NH2 ARG A   2      -3.071 -11.716   6.854  1.00 89.01           N  
ATOM     31 HH21 ARG A   2      -3.319 -11.618   5.880  1.00 89.01           H  
ATOM     32 HH22 ARG A   2      -2.184 -12.123   7.114  1.00 89.01           H  
ATOM     33  CZ  ARG A   2      -3.837 -11.176   7.764  1.00 89.01           C  
ATOM     34  N   VAL A   3      -7.333  -5.990   5.936  1.00 89.71           N  
ATOM     35  H   VAL A   3      -6.643  -5.503   6.490  1.00 89.71           H  
ATOM     36  CA  VAL A   3      -7.127  -6.026   4.479  1.00 89.71           C  
ATOM     37  HA  VAL A   3      -7.730  -6.831   4.059  1.00 89.71           H  
ATOM     38  C   VAL A   3      -5.681  -6.339   4.161  1.00 89.71           C  
ATOM     39  CB  VAL A   3      -7.561  -4.716   3.806  1.00 89.71           C  
ATOM     40  HB  VAL A   3      -7.252  -3.880   4.433  1.00 89.71           H  
ATOM     41  O   VAL A   3      -4.756  -5.759   4.725  1.00 89.71           O  
ATOM     42  CG1 VAL A   3      -7.012  -4.477   2.391  1.00 89.71           C  
ATOM     43 HG11 VAL A   3      -7.478  -3.591   1.960  1.00 89.71           H  
ATOM     44 HG12 VAL A   3      -7.220  -5.335   1.753  1.00 89.71           H  
ATOM     45 HG13 VAL A   3      -5.936  -4.312   2.432  1.00 89.71           H  
ATOM     46  CG2 VAL A   3      -9.078  -4.716   3.683  1.00 89.71           C  
ATOM     47 HG21 VAL A   3      -9.389  -3.672   3.722  1.00 89.71           H  
ATOM     48 HG22 VAL A   3      -9.550  -5.252   4.506  1.00 89.71           H  
ATOM     49 HG23 VAL A   3      -9.401  -5.176   2.749  1.00 89.71           H  
ATOM     50  N   GLU A   4      -5.492  -7.243   3.215  1.00 90.18           N  
ATOM     51  H   GLU A   4      -6.304  -7.652   2.777  1.00 90.18           H  
ATOM     52  CA  GLU A   4      -4.201  -7.549   2.629  1.00 90.18           C  
ATOM     53  HA  GLU A   4      -3.410  -7.128   3.250  1.00 90.18           H  
ATOM     54  C   GLU A   4      -4.103  -6.912   1.240  1.00 90.18           C  
ATOM     55  CB  GLU A   4      -4.017  -9.067   2.625  1.00 90.18           C  
ATOM     56  HB2 GLU A   4      -4.155  -9.432   3.642  1.00 90.18           H  
ATOM     57  HB3 GLU A   4      -4.772  -9.521   1.983  1.00 90.18           H  
ATOM     58  O   GLU A   4      -4.988  -7.076   0.400  1.00 90.18           O  
ATOM     59  CG  GLU A   4      -2.627  -9.477   2.135  1.00 90.18           C  
ATOM     60  HG2 GLU A   4      -1.876  -9.010   2.772  1.00 90.18           H  
ATOM     61  HG3 GLU A   4      -2.482  -9.108   1.120  1.00 90.18           H  
ATOM     62  CD  GLU A   4      -2.415 -10.996   2.149  1.00 90.18           C  
ATOM     63  OE1 GLU A   4      -1.466 -11.426   1.453  1.00 90.18           O  
ATOM     64  OE2 GLU A   4      -3.088 -11.716   2.920  1.00 90.18           O  
ATOM     65  N   VAL A   5      -3.009  -6.193   1.002  1.00 87.91           N  
ATOM     66  H   VAL A   5      -2.341  -6.101   1.754  1.00 87.91           H  
ATOM     67  CA  VAL A   5      -2.621  -5.630  -0.290  1.00 87.91           C  
ATOM     68  HA  VAL A   5      -3.359  -5.908  -1.042  1.00 87.91           H  
ATOM     69  C   VAL A   5      -1.282  -6.228  -0.672  1.00 87.91           C  
ATOM     70  CB  VAL A   5      -2.534  -4.095  -0.253  1.00 87.91           C  
ATOM     71  HB  VAL A   5      -1.754  -3.787   0.444  1.00 87.91           H  
ATOM     72  O   VAL A   5      -0.252  -5.937  -0.069  1.00 87.91           O  
ATOM     73  CG1 VAL A   5      -2.179  -3.523  -1.633  1.00 87.91           C  
ATOM     74 HG11 VAL A   5      -1.196  -3.872  -1.948  1.00 87.91           H  
ATOM     75 HG12 VAL A   5      -2.923  -3.827  -2.370  1.00 87.91           H  
ATOM     76 HG13 VAL A   5      -2.148  -2.434  -1.585  1.00 87.91           H  
ATOM     77  CG2 VAL A   5      -3.850  -3.485   0.228  1.00 87.91           C  
ATOM     78 HG21 VAL A   5      -3.877  -2.421  -0.007  1.00 87.91           H  
ATOM     79 HG22 VAL A   5      -4.696  -3.982  -0.247  1.00 87.91           H  
ATOM     80 HG23 VAL A   5      -3.933  -3.614   1.307  1.00 87.91           H  
ATOM     81  N   ARG A   6      -1.272  -7.061  -1.702  1.00 88.82           N  
ATOM     82  H   ARG A   6      -2.152  -7.257  -2.155  1.00 88.82           H  
ATOM     83  CA  ARG A   6      -0.055  -7.625  -2.270  1.00 88.82           C  
ATOM     84  HA  ARG A   6       0.798  -7.398  -1.630  1.00 88.82           H  
ATOM     85  C   ARG A   6       0.207  -6.975  -3.613  1.00 88.82           C  
ATOM     86  CB  ARG A   6      -0.207  -9.142  -2.315  1.00 88.82           C  
ATOM     87  HB2 ARG A   6      -0.295  -9.506  -1.292  1.00 88.82           H  
ATOM     88  HB3 ARG A   6      -1.124  -9.402  -2.844  1.00 88.82           H  
ATOM     89  O   ARG A   6      -0.596  -7.094  -4.532  1.00 88.82           O  
ATOM     90  CG  ARG A   6       0.983  -9.822  -2.992  1.00 88.82           C  
ATOM     91  HG2 ARG A   6       1.915  -9.508  -2.521  1.00 88.82           H  
ATOM     92  HG3 ARG A   6       1.003  -9.565  -4.051  1.00 88.82           H  
ATOM     93  CD  ARG A   6       0.804 -11.327  -2.832  1.00 88.82           C  
ATOM     94  HD2 ARG A   6      -0.187 -11.604  -3.192  1.00 88.82           H  
ATOM     95  HD3 ARG A   6       0.874 -11.572  -1.772  1.00 88.82           H  
ATOM     96  NE  ARG A   6       1.815 -12.072  -3.593  1.00 88.82           N  
ATOM     97  HE  ARG A   6       2.196 -11.632  -4.418  1.00 88.82           H  
ATOM     98  NH1 ARG A   6       1.404 -14.131  -2.685  1.00 88.82           N  
ATOM     99 HH11 ARG A   6       0.711 -13.696  -2.093  1.00 88.82           H  
ATOM    100 HH12 ARG A   6       1.556 -15.129  -2.665  1.00 88.82           H  
ATOM    101  NH2 ARG A   6       2.906 -13.903  -4.326  1.00 88.82           N  
ATOM    102 HH21 ARG A   6       2.963 -14.908  -4.405  1.00 88.82           H  
ATOM    103 HH22 ARG A   6       3.036 -13.342  -5.156  1.00 88.82           H  
ATOM    104  CZ  ARG A   6       2.048 -13.362  -3.518  1.00 88.82           C  
ATOM    105  N   VAL A   7       1.338  -6.299  -3.720  1.00 84.05           N  
ATOM    106  H   VAL A   7       1.982  -6.279  -2.942  1.00 84.05           H  
ATOM    107  CA  VAL A   7       1.780  -5.671  -4.959  1.00 84.05           C  
ATOM    108  HA  VAL A   7       0.939  -5.571  -5.645  1.00 84.05           H  
ATOM    109  C   VAL A   7       2.817  -6.587  -5.585  1.00 84.05           C  
ATOM    110  CB  VAL A   7       2.343  -4.268  -4.700  1.00 84.05           C  
ATOM    111  HB  VAL A   7       3.303  -4.374  -4.194  1.00 84.05           H  
ATOM    112  O   VAL A   7       3.749  -7.026  -4.919  1.00 84.05           O  
ATOM    113  CG1 VAL A   7       2.568  -3.518  -6.015  1.00 84.05           C  
ATOM    114 HG11 VAL A   7       3.280  -4.057  -6.640  1.00 84.05           H  
ATOM    115 HG12 VAL A   7       2.974  -2.526  -5.812  1.00 84.05           H  
ATOM    116 HG13 VAL A   7       1.629  -3.415  -6.557  1.00 84.05           H  
ATOM    117  CG2 VAL A   7       1.420  -3.422  -3.812  1.00 84.05           C  
ATOM    118 HG21 VAL A   7       1.876  -2.445  -3.650  1.00 84.05           H  
ATOM    119 HG22 VAL A   7       1.297  -3.886  -2.834  1.00 84.05           H  
ATOM    120 HG23 VAL A   7       0.445  -3.304  -4.284  1.00 84.05           H  
ATOM    121  N   GLU A   8       2.644  -6.905  -6.856  1.00 81.23           N  
ATOM    122  H   GLU A   8       1.831  -6.547  -7.337  1.00 81.23           H  
ATOM    123  CA  GLU A   8       3.589  -7.677  -7.648  1.00 81.23           C  
ATOM    124  HA  GLU A   8       4.497  -7.856  -7.071  1.00 81.23           H  
ATOM    125  C   GLU A   8       3.967  -6.864  -8.876  1.00 81.23           C  
ATOM    126  CB  GLU A   8       3.012  -9.042  -8.053  1.00 81.23           C  
ATOM    127  HB2 GLU A   8       3.785  -9.587  -8.595  1.00 81.23           H  
ATOM    128  HB3 GLU A   8       2.160  -8.898  -8.717  1.00 81.23           H  
ATOM    129  O   GLU A   8       3.116  -6.510  -9.690  1.00 81.23           O  
ATOM    130  CG  GLU A   8       2.569  -9.878  -6.848  1.00 81.23           C  
ATOM    131  HG2 GLU A   8       1.692  -9.421  -6.392  1.00 81.23           H  
ATOM    132  HG3 GLU A   8       3.373  -9.878  -6.111  1.00 81.23           H  
ATOM    133  CD  GLU A   8       2.234 -11.329  -7.211  1.00 81.23           C  
ATOM    134  OE1 GLU A   8       2.419 -12.178  -6.304  1.00 81.23           O  
ATOM    135  OE2 GLU A   8       1.817 -11.622  -8.350  1.00 81.23           O  
ATOM    136  N   PHE A   9       5.251  -6.583  -9.013  1.00 74.44           N  
ATOM    137  H   PHE A   9       5.901  -6.895  -8.306  1.00 74.44           H  
ATOM    138  CA  PHE A   9       5.827  -6.036 -10.227  1.00 74.44           C  
ATOM    139  HA  PHE A   9       5.065  -5.502 -10.795  1.00 74.44           H  
ATOM    140  C   PHE A   9       6.315  -7.214 -11.062  1.00 74.44           C  
ATOM    141  CB  PHE A   9       6.930  -5.034  -9.869  1.00 74.44           C  
ATOM    142  HB2 PHE A   9       7.745  -5.558  -9.369  1.00 74.44           H  
ATOM    143  HB3 PHE A   9       7.331  -4.609 -10.789  1.00 74.44           H  
ATOM    144  O   PHE A   9       7.065  -8.067 -10.572  1.00 74.44           O  
ATOM    145  CG  PHE A   9       6.435  -3.911  -8.975  1.00 74.44           C  
ATOM    146  CD1 PHE A   9       5.897  -2.736  -9.535  1.00 74.44           C  
ATOM    147  HD1 PHE A   9       5.875  -2.608 -10.607  1.00 74.44           H  
ATOM    148  CD2 PHE A   9       6.472  -4.060  -7.577  1.00 74.44           C  
ATOM    149  HD2 PHE A   9       6.895  -4.951  -7.137  1.00 74.44           H  
ATOM    150  CE1 PHE A   9       5.403  -1.722  -8.694  1.00 74.44           C  
ATOM    151  HE1 PHE A   9       5.011  -0.809  -9.118  1.00 74.44           H  
ATOM    152  CE2 PHE A   9       5.962  -3.061  -6.741  1.00 74.44           C  
ATOM    153  HE2 PHE A   9       5.994  -3.187  -5.669  1.00 74.44           H  
ATOM    154  CZ  PHE A   9       5.427  -1.896  -7.300  1.00 74.44           C  
ATOM    155  HZ  PHE A   9       5.047  -1.134  -6.636  1.00 74.44           H  
ATOM    156  N   GLU A  10       5.859  -7.298 -12.310  1.00 69.88           N  
ATOM    157  H   GLU A  10       5.255  -6.569 -12.664  1.00 69.88           H  
ATOM    158  CA  GLU A  10       6.502  -8.185 -13.272  1.00 69.88           C  
ATOM    159  HA  GLU A  10       6.529  -9.184 -12.836  1.00 69.88           H  
ATOM    160  C   GLU A  10       7.935  -7.678 -13.463  1.00 69.88           C  
ATOM    161  CB  GLU A  10       5.721  -8.273 -14.597  1.00 69.88           C  
ATOM    162  HB2 GLU A  10       6.353  -8.757 -15.341  1.00 69.88           H  
ATOM    163  HB3 GLU A  10       5.459  -7.275 -14.948  1.00 69.88           H  
ATOM    164  O   GLU A  10       8.110  -6.492 -13.762  1.00 69.88           O  
ATOM    165  CG  GLU A  10       4.451  -9.121 -14.404  1.00 69.88           C  
ATOM    166  HG2 GLU A  10       3.816  -8.633 -13.664  1.00 69.88           H  
ATOM    167  HG3 GLU A  10       4.741 -10.090 -13.997  1.00 69.88           H  
ATOM    168  CD  GLU A  10       3.614  -9.367 -15.672  1.00 69.88           C  
ATOM    169  OE1 GLU A  10       2.480  -9.888 -15.514  1.00 69.88           O  
ATOM    170  OE2 GLU A  10       4.014  -9.031 -16.803  1.00 69.88           O  
ATOM    171  N   PRO A  11       8.956  -8.526 -13.223  1.00 59.55           N  
ATOM    172  CA  PRO A  11      10.329  -8.124 -13.460  1.00 59.55           C  
ATOM    173  HA  PRO A  11      10.591  -7.280 -12.823  1.00 59.55           H  
ATOM    174  C   PRO A  11      10.446  -7.716 -14.923  1.00 59.55           C  
ATOM    175  CB  PRO A  11      11.202  -9.334 -13.114  1.00 59.55           C  
ATOM    176  HB2 PRO A  11      11.499  -9.278 -12.066  1.00 59.55           H  
ATOM    177  HB3 PRO A  11      12.080  -9.406 -13.755  1.00 59.55           H  
ATOM    178  O   PRO A  11       9.955  -8.412 -15.815  1.00 59.55           O  
ATOM    179  CG  PRO A  11      10.260 -10.520 -13.311  1.00 59.55           C  
ATOM    180  HG2 PRO A  11      10.259 -10.813 -14.360  1.00 59.55           H  
ATOM    181  HG3 PRO A  11      10.536 -11.366 -12.682  1.00 59.55           H  
ATOM    182  CD  PRO A  11       8.891  -9.952 -12.937  1.00 59.55           C  
ATOM    183  HD2 PRO A  11       8.704 -10.096 -11.873  1.00 59.55           H  
ATOM    184  HD3 PRO A  11       8.123 -10.444 -13.533  1.00 59.55           H  
ATOM    185  N   ILE A  12      11.073  -6.570 -15.155  1.00 63.64           N  
ATOM    186  H   ILE A  12      11.454  -6.039 -14.385  1.00 63.64           H  
ATOM    187  CA  ILE A  12      11.481  -6.212 -16.501  1.00 63.64           C  
ATOM    188  HA  ILE A  12      10.698  -6.528 -17.191  1.00 63.64           H  
ATOM    189  C   ILE A  12      12.725  -7.049 -16.763  1.00 63.64           C  
ATOM    190  CB  ILE A  12      11.687  -4.694 -16.686  1.00 63.64           C  
ATOM    191  HB  ILE A  12      12.682  -4.406 -16.349  1.00 63.64           H  
ATOM    192  O   ILE A  12      13.775  -6.810 -16.171  1.00 63.64           O  
ATOM    193  CG1 ILE A  12      10.638  -3.866 -15.904  1.00 63.64           C  
ATOM    194 HG12 ILE A  12       9.638  -4.211 -16.166  1.00 63.64           H  
ATOM    195 HG13 ILE A  12      10.781  -4.042 -14.838  1.00 63.64           H  
ATOM    196  CG2 ILE A  12      11.559  -4.436 -18.191  1.00 63.64           C  
ATOM    197 HG21 ILE A  12      11.735  -3.384 -18.417  1.00 63.64           H  
ATOM    198 HG22 ILE A  12      12.270  -5.047 -18.747  1.00 63.64           H  
ATOM    199 HG23 ILE A  12      10.553  -4.689 -18.527  1.00 63.64           H  
ATOM    200  CD1 ILE A  12      10.724  -2.347 -16.101  1.00 63.64           C  
ATOM    201 HD11 ILE A  12      10.060  -1.855 -15.391  1.00 63.64           H  
ATOM    202 HD12 ILE A  12      11.745  -2.007 -15.928  1.00 63.64           H  
ATOM    203 HD13 ILE A  12      10.411  -2.072 -17.109  1.00 63.64           H  
ATOM    204  N   GLU A  13      12.546  -8.123 -17.522  1.00 61.65           N  
ATOM    205  H   GLU A  13      11.633  -8.300 -17.914  1.00 61.65           H  
ATOM    206  CA  GLU A  13      13.637  -9.000 -17.926  1.00 61.65           C  
ATOM    207  HA  GLU A  13      14.421  -8.982 -17.169  1.00 61.65           H  
ATOM    208  C   GLU A  13      14.235  -8.474 -19.223  1.00 61.65           C  
ATOM    209  CB  GLU A  13      13.162 -10.456 -18.075  1.00 61.65           C  
ATOM    210  HB2 GLU A  13      13.953 -11.036 -18.550  1.00 61.65           H  
ATOM    211  HB3 GLU A  13      12.277 -10.482 -18.711  1.00 61.65           H  
ATOM    212  O   GLU A  13      13.501  -8.177 -20.169  1.00 61.65           O  
ATOM    213  CG  GLU A  13      12.843 -11.092 -16.710  1.00 61.65           C  
ATOM    214  HG2 GLU A  13      13.739 -11.051 -16.091  1.00 61.65           H  
ATOM    215  HG3 GLU A  13      12.074 -10.498 -16.215  1.00 61.65           H  
ATOM    216  CD  GLU A  13      12.354 -12.551 -16.787  1.00 61.65           C  
ATOM    217  OE1 GLU A  13      12.183 -13.150 -15.695  1.00 61.65           O  
ATOM    218  OE2 GLU A  13      12.079 -13.058 -17.900  1.00 61.65           O  
ATOM    219  N   ASP A  14      15.560  -8.397 -19.233  1.00 63.25           N  
ATOM    220  H   ASP A  14      16.074  -8.618 -18.392  1.00 63.25           H  
ATOM    221  CA  ASP A  14      16.363  -8.339 -20.444  1.00 63.25           C  
ATOM    222  HA  ASP A  14      16.030  -7.544 -21.111  1.00 63.25           H  
ATOM    223  C   ASP A  14      16.200  -9.692 -21.146  1.00 63.25           C  
ATOM    224  CB  ASP A  14      17.812  -8.061 -20.025  1.00 63.25           C  
ATOM    225  HB2 ASP A  14      18.072  -8.730 -19.204  1.00 63.25           H  
ATOM    226  HB3 ASP A  14      17.905  -7.041 -19.653  1.00 63.25           H  
ATOM    227  O   ASP A  14      16.621 -10.736 -20.629  1.00 63.25           O  
ATOM    228  CG  ASP A  14      18.805  -8.297 -21.156  1.00 63.25           C  
ATOM    229  OD1 ASP A  14      18.355  -8.532 -22.295  1.00 63.25           O  
ATOM    230  OD2 ASP A  14      19.992  -8.468 -20.804  1.00 63.25           O  
ATOM    231  N   LYS A  15      15.495  -9.699 -22.280  1.00 68.15           N  
ATOM    232  H   LYS A  15      15.229  -8.812 -22.684  1.00 68.15           H  
ATOM    233  CA  LYS A  15      15.175 -10.940 -22.993  1.00 68.15           C  
ATOM    234  HA  LYS A  15      15.083 -11.747 -22.266  1.00 68.15           H  
ATOM    235  C   LYS A  15      16.267 -11.372 -23.951  1.00 68.15           C  
ATOM    236  CB  LYS A  15      13.861 -10.793 -23.756  1.00 68.15           C  
ATOM    237  HB2 LYS A  15      13.927  -9.940 -24.432  1.00 68.15           H  
ATOM    238  HB3 LYS A  15      13.699 -11.690 -24.354  1.00 68.15           H  
ATOM    239  O   LYS A  15      16.245 -12.540 -24.353  1.00 68.15           O  
ATOM    240  CG  LYS A  15      12.687 -10.630 -22.796  1.00 68.15           C  
ATOM    241  HG2 LYS A  15      12.832  -9.740 -22.183  1.00 68.15           H  
ATOM    242  HG3 LYS A  15      12.617 -11.505 -22.151  1.00 68.15           H  
ATOM    243  CD  LYS A  15      11.406 -10.474 -23.603  1.00 68.15           C  
ATOM    244  HD2 LYS A  15      11.507  -9.587 -24.228  1.00 68.15           H  
ATOM    245  HD3 LYS A  15      11.240 -11.354 -24.223  1.00 68.15           H  
ATOM    246  CE  LYS A  15      10.271 -10.295 -22.603  1.00 68.15           C  
ATOM    247  HE2 LYS A  15      10.621  -9.609 -21.832  1.00 68.15           H  
ATOM    248  HE3 LYS A  15      10.060 -11.251 -22.124  1.00 68.15           H  
ATOM    249  NZ  LYS A  15       9.084  -9.730 -23.274  1.00 68.15           N  
ATOM    250  HZ1 LYS A  15       8.361  -9.560 -22.590  1.00 68.15           H  
ATOM    251  HZ2 LYS A  15       9.357  -8.846 -23.679  1.00 68.15           H  
ATOM    252  HZ3 LYS A  15       8.767 -10.352 -24.004  1.00 68.15           H  
ATOM    253  N   ASP A  16      17.156 -10.478 -24.367  1.00 72.45           N  
ATOM    254  H   ASP A  16      17.206  -9.577 -23.913  1.00 72.45           H  
ATOM    255  CA  ASP A  16      18.236 -10.809 -25.296  1.00 72.45           C  
ATOM    256  HA  ASP A  16      17.989 -11.753 -25.781  1.00 72.45           H  
ATOM    257  C   ASP A  16      19.566 -11.097 -24.578  1.00 72.45           C  
ATOM    258  CB  ASP A  16      18.294  -9.787 -26.440  1.00 72.45           C  
ATOM    259  HB2 ASP A  16      17.326  -9.777 -26.941  1.00 72.45           H  
ATOM    260  HB3 ASP A  16      19.034 -10.123 -27.167  1.00 72.45           H  
ATOM    261  O   ASP A  16      20.464 -11.705 -25.171  1.00 72.45           O  
ATOM    262  CG  ASP A  16      18.648  -8.371 -26.010  1.00 72.45           C  
ATOM    263  OD1 ASP A  16      19.356  -8.290 -24.998  1.00 72.45           O  
ATOM    264  OD2 ASP A  16      18.250  -7.455 -26.770  1.00 72.45           O  
ATOM    265  N   GLY A  17      19.620 -10.827 -23.271  1.00 63.21           N  
ATOM    266  H   GLY A  17      18.985 -10.114 -22.940  1.00 63.21           H  
ATOM    267  CA  GLY A  17      20.732 -11.165 -22.395  1.00 63.21           C  
ATOM    268  HA2 GLY A  17      20.424 -10.982 -21.366  1.00 63.21           H  
ATOM    269  HA3 GLY A  17      20.994 -12.215 -22.520  1.00 63.21           H  
ATOM    270  C   GLY A  17      21.967 -10.314 -22.669  1.00 63.21           C  
ATOM    271  O   GLY A  17      23.080 -10.757 -22.364  1.00 63.21           O  
ATOM    272  N   ASP A  18      21.794  -9.146 -23.287  1.00 63.77           N  
ATOM    273  H   ASP A  18      20.855  -8.831 -23.487  1.00 63.77           H  
ATOM    274  CA  ASP A  18      22.864  -8.190 -23.557  1.00 63.77           C  
ATOM    275  HA  ASP A  18      23.762  -8.764 -23.785  1.00 63.77           H  
ATOM    276  C   ASP A  18      23.226  -7.324 -22.333  1.00 63.77           C  
ATOM    277  CB  ASP A  18      22.524  -7.398 -24.829  1.00 63.77           C  
ATOM    278  HB2 ASP A  18      22.292  -8.101 -25.629  1.00 63.77           H  
ATOM    279  HB3 ASP A  18      23.420  -6.855 -25.132  1.00 63.77           H  
ATOM    280  O   ASP A  18      24.246  -6.630 -22.332  1.00 63.77           O  
ATOM    281  CG  ASP A  18      21.378  -6.389 -24.706  1.00 63.77           C  
ATOM    282  OD1 ASP A  18      20.894  -6.189 -23.571  1.00 63.77           O  
ATOM    283  OD2 ASP A  18      21.160  -5.691 -25.731  1.00 63.77           O  
ATOM    284  N   GLY A  19      22.464  -7.475 -21.248  1.00 48.47           N  
ATOM    285  H   GLY A  19      21.606  -7.990 -21.384  1.00 48.47           H  
ATOM    286  CA  GLY A  19      22.561  -6.725 -20.007  1.00 48.47           C  
ATOM    287  HA2 GLY A  19      23.586  -6.385 -19.862  1.00 48.47           H  
ATOM    288  HA3 GLY A  19      22.278  -7.386 -19.187  1.00 48.47           H  
ATOM    289  C   GLY A  19      21.641  -5.504 -19.961  1.00 48.47           C  
ATOM    290  O   GLY A  19      21.780  -4.713 -19.023  1.00 48.47           O  
ATOM    291  N   TYR A  20      20.735  -5.324 -20.932  1.00 57.29           N  
ATOM    292  H   TYR A  20      20.703  -5.987 -21.693  1.00 57.29           H  
ATOM    293  CA  TYR A  20      19.987  -4.086 -21.160  1.00 57.29           C  
ATOM    294  HA  TYR A  20      20.169  -3.422 -20.314  1.00 57.29           H  
ATOM    295  C   TYR A  20      18.459  -4.289 -21.235  1.00 57.29           C  
ATOM    296  CB  TYR A  20      20.539  -3.379 -22.416  1.00 57.29           C  
ATOM    297  HB2 TYR A  20      20.138  -2.367 -22.437  1.00 57.29           H  
ATOM    298  HB3 TYR A  20      20.153  -3.879 -23.304  1.00 57.29           H  
ATOM    299  O   TYR A  20      17.944  -5.344 -21.576  1.00 57.29           O  
ATOM    300  CG  TYR A  20      22.064  -3.284 -22.506  1.00 57.29           C  
ATOM    301  CD1 TYR A  20      22.805  -2.749 -21.442  1.00 57.29           C  
ATOM    302  HD1 TYR A  20      22.300  -2.468 -20.530  1.00 57.29           H  
ATOM    303  CD2 TYR A  20      22.758  -3.699 -23.653  1.00 57.29           C  
ATOM    304  HD2 TYR A  20      22.191  -4.050 -24.503  1.00 57.29           H  
ATOM    305  CE1 TYR A  20      24.194  -2.561 -21.551  1.00 57.29           C  
ATOM    306  HE1 TYR A  20      24.729  -2.096 -20.737  1.00 57.29           H  
ATOM    307  CE2 TYR A  20      24.160  -3.625 -23.734  1.00 57.29           C  
ATOM    308  HE2 TYR A  20      24.674  -3.984 -24.614  1.00 57.29           H  
ATOM    309  OH  TYR A  20      26.224  -2.828 -22.784  1.00 57.29           O  
ATOM    310  HH  TYR A  20      26.518  -2.374 -21.991  1.00 57.29           H  
ATOM    311  CZ  TYR A  20      24.880  -3.017 -22.692  1.00 57.29           C  
ATOM    312  N   ILE A  21      17.692  -3.245 -20.883  1.00 60.20           N  
ATOM    313  H   ILE A  21      18.161  -2.383 -20.643  1.00 60.20           H  
ATOM    314  CA  ILE A  21      16.219  -3.236 -20.956  1.00 60.20           C  
ATOM    315  HA  ILE A  21      15.861  -4.220 -21.259  1.00 60.20           H  
ATOM    316  C   ILE A  21      15.771  -2.242 -22.026  1.00 60.20           C  
ATOM    317  CB  ILE A  21      15.594  -2.891 -19.584  1.00 60.20           C  
ATOM    318  HB  ILE A  21      15.971  -1.912 -19.289  1.00 60.20           H  
ATOM    319  O   ILE A  21      15.885  -1.026 -21.853  1.00 60.20           O  
ATOM    320  CG1 ILE A  21      15.975  -3.869 -18.449  1.00 60.20           C  
ATOM    321 HG12 ILE A  21      17.058  -3.863 -18.329  1.00 60.20           H  
ATOM    322 HG13 ILE A  21      15.547  -3.509 -17.514  1.00 60.20           H  
ATOM    323  CG2 ILE A  21      14.066  -2.774 -19.686  1.00 60.20           C  
ATOM    324 HG21 ILE A  21      13.645  -3.701 -20.074  1.00 60.20           H  
ATOM    325 HG22 ILE A  21      13.677  -2.544 -18.694  1.00 60.20           H  
ATOM    326 HG23 ILE A  21      13.791  -1.955 -20.351  1.00 60.20           H  
ATOM    327  CD1 ILE A  21      15.528  -5.316 -18.655  1.00 60.20           C  
ATOM    328 HD11 ILE A  21      14.441  -5.391 -18.658  1.00 60.20           H  
ATOM    329 HD12 ILE A  21      15.921  -5.929 -17.844  1.00 60.20           H  
ATOM    330 HD13 ILE A  21      15.919  -5.688 -19.602  1.00 60.20           H  
ATOM    331  N   SER A  22      15.195  -2.729 -23.120  1.00 62.44           N  
ATOM    332  H   SER A  22      15.160  -3.732 -23.234  1.00 62.44           H  
ATOM    333  CA  SER A  22      14.645  -1.874 -24.172  1.00 62.44           C  
ATOM    334  HA  SER A  22      15.393  -1.111 -24.390  1.00 62.44           H  
ATOM    335  C   SER A  22      13.353  -1.169 -23.739  1.00 62.44           C  
ATOM    336  CB  SER A  22      14.418  -2.677 -25.456  1.00 62.44           C  
ATOM    337  HB2 SER A  22      14.200  -1.993 -26.275  1.00 62.44           H  
ATOM    338  HB3 SER A  22      15.319  -3.241 -25.697  1.00 62.44           H  
ATOM    339  O   SER A  22      12.598  -1.636 -22.885  1.00 62.44           O  
ATOM    340  OG  SER A  22      13.333  -3.567 -25.292  1.00 62.44           O  
ATOM    341  HG  SER A  22      13.721  -4.276 -24.773  1.00 62.44           H  
ATOM    342  N   ALA A  23      13.008  -0.070 -24.418  1.00 63.24           N  
ATOM    343  H   ALA A  23      13.682   0.326 -25.058  1.00 63.24           H  
ATOM    344  CA  ALA A  23      11.719   0.606 -24.229  1.00 63.24           C  
ATOM    345  HA  ALA A  23      11.662   0.955 -23.198  1.00 63.24           H  
ATOM    346  C   ALA A  23      10.511  -0.323 -24.476  1.00 63.24           C  
ATOM    347  CB  ALA A  23      11.670   1.822 -25.161  1.00 63.24           C  
ATOM    348  HB1 ALA A  23      12.492   2.498 -24.926  1.00 63.24           H  
ATOM    349  HB2 ALA A  23      10.729   2.353 -25.015  1.00 63.24           H  
ATOM    350  HB3 ALA A  23      11.746   1.505 -26.201  1.00 63.24           H  
ATOM    351  O   ALA A  23       9.459  -0.146 -23.864  1.00 63.24           O  
ATOM    352  N   ALA A  24      10.652  -1.322 -25.355  1.00 67.53           N  
ATOM    353  H   ALA A  24      11.571  -1.490 -25.740  1.00 67.53           H  
ATOM    354  CA  ALA A  24       9.610  -2.311 -25.623  1.00 67.53           C  
ATOM    355  HA  ALA A  24       8.654  -1.797 -25.724  1.00 67.53           H  
ATOM    356  C   ALA A  24       9.464  -3.328 -24.477  1.00 67.53           C  
ATOM    357  CB  ALA A  24       9.931  -3.000 -26.954  1.00 67.53           C  
ATOM    358  HB1 ALA A  24      10.885  -3.524 -26.881  1.00 67.53           H  
ATOM    359  HB2 ALA A  24       9.989  -2.260 -27.752  1.00 67.53           H  
ATOM    360  HB3 ALA A  24       9.148  -3.721 -27.188  1.00 67.53           H  
ATOM    361  O   ALA A  24       8.345  -3.718 -24.143  1.00 67.53           O  
ATOM    362  N   GLU A  25      10.570  -3.731 -23.848  1.00 66.45           N  
ATOM    363  H   GLU A  25      11.470  -3.403 -24.168  1.00 66.45           H  
ATOM    364  CA  GLU A  25      10.563  -4.584 -22.653  1.00 66.45           C  
ATOM    365  HA  GLU A  25       9.900  -5.435 -22.810  1.00 66.45           H  
ATOM    366  C   GLU A  25      10.035  -3.828 -21.438  1.00 66.45           C  
ATOM    367  CB  GLU A  25      11.973  -5.111 -22.387  1.00 66.45           C  
ATOM    368  HB2 GLU A  25      12.018  -5.564 -21.396  1.00 66.45           H  
ATOM    369  HB3 GLU A  25      12.670  -4.273 -22.415  1.00 66.45           H  
ATOM    370  O   GLU A  25       9.172  -4.334 -20.722  1.00 66.45           O  
ATOM    371  CG  GLU A  25      12.320  -6.179 -23.432  1.00 66.45           C  
ATOM    372  HG2 GLU A  25      11.832  -7.112 -23.149  1.00 66.45           H  
ATOM    373  HG3 GLU A  25      11.922  -5.898 -24.407  1.00 66.45           H  
ATOM    374  CD  GLU A  25      13.822  -6.370 -23.579  1.00 66.45           C  
ATOM    375  OE1 GLU A  25      14.214  -7.546 -23.691  1.00 66.45           O  
ATOM    376  OE2 GLU A  25      14.483  -5.317 -23.714  1.00 66.45           O  
ATOM    377  N   ALA A  26      10.442  -2.572 -21.279  1.00 64.13           N  
ATOM    378  H   ALA A  26      11.196  -2.241 -21.864  1.00 64.13           H  
ATOM    379  CA  ALA A  26       9.908  -1.674 -20.271  1.00 64.13           C  
ATOM    380  HA  ALA A  26      10.057  -2.121 -19.288  1.00 64.13           H  
ATOM    381  C   ALA A  26       8.400  -1.413 -20.433  1.00 64.13           C  
ATOM    382  CB  ALA A  26      10.712  -0.385 -20.354  1.00 64.13           C  
ATOM    383  HB1 ALA A  26      11.759  -0.574 -20.118  1.00 64.13           H  
ATOM    384  HB2 ALA A  26      10.633   0.051 -21.350  1.00 64.13           H  
ATOM    385  HB3 ALA A  26      10.292   0.311 -19.628  1.00 64.13           H  
ATOM    386  O   ALA A  26       7.674  -1.385 -19.441  1.00 64.13           O  
ATOM    387  N   ALA A  27       7.903  -1.282 -21.668  1.00 65.44           N  
ATOM    388  H   ALA A  27       8.553  -1.235 -22.440  1.00 65.44           H  
ATOM    389  CA  ALA A  27       6.474  -1.131 -21.961  1.00 65.44           C  
ATOM    390  HA  ALA A  27       6.077  -0.356 -21.306  1.00 65.44           H  
ATOM    391  C   ALA A  27       5.653  -2.412 -21.708  1.00 65.44           C  
ATOM    392  CB  ALA A  27       6.319  -0.655 -23.410  1.00 65.44           C  
ATOM    393  HB1 ALA A  27       6.839   0.293 -23.542  1.00 65.44           H  
ATOM    394  HB2 ALA A  27       6.734  -1.397 -24.092  1.00 65.44           H  
ATOM    395  HB3 ALA A  27       5.262  -0.511 -23.633  1.00 65.44           H  
ATOM    396  O   ALA A  27       4.423  -2.366 -21.633  1.00 65.44           O  
ATOM    397  N   ALA A  28       6.313  -3.567 -21.582  1.00 68.82           N  
ATOM    398  H   ALA A  28       7.319  -3.561 -21.672  1.00 68.82           H  
ATOM    399  CA  ALA A  28       5.672  -4.822 -21.203  1.00 68.82           C  
ATOM    400  HA  ALA A  28       4.660  -4.827 -21.608  1.00 68.82           H  
ATOM    401  C   ALA A  28       5.536  -4.983 -19.680  1.00 68.82           C  
ATOM    402  CB  ALA A  28       6.435  -5.985 -21.847  1.00 68.82           C  
ATOM    403  HB1 ALA A  28       6.526  -5.817 -22.920  1.00 68.82           H  
ATOM    404  HB2 ALA A  28       5.896  -6.916 -21.668  1.00 68.82           H  
ATOM    405  HB3 ALA A  28       7.430  -6.064 -21.410  1.00 68.82           H  
ATOM    406  O   ALA A  28       4.853  -5.910 -19.239  1.00 68.82           O  
ATOM    407  N   ALA A  29       6.144  -4.092 -18.887  1.00 72.18           N  
ATOM    408  H   ALA A  29       6.680  -3.346 -19.309  1.00 72.18           H  
ATOM    409  CA  ALA A  29       6.075  -4.131 -17.437  1.00 72.18           C  
ATOM    410  HA  ALA A  29       6.449  -5.102 -17.114  1.00 72.18           H  
ATOM    411  C   ALA A  29       4.626  -3.979 -16.949  1.00 72.18           C  
ATOM    412  CB  ALA A  29       7.004  -3.057 -16.860  1.00 72.18           C  
ATOM    413  HB1 ALA A  29       8.001  -3.175 -17.285  1.00 72.18           H  
ATOM    414  HB2 ALA A  29       6.639  -2.064 -17.124  1.00 72.18           H  
ATOM    415  HB3 ALA A  29       7.061  -3.154 -15.776  1.00 72.18           H  
ATOM    416  O   ALA A  29       3.861  -3.107 -17.386  1.00 72.18           O  
ATOM    417  N   LYS A  30       4.251  -4.824 -15.990  1.00 81.28           N  
ATOM    418  H   LYS A  30       4.921  -5.510 -15.675  1.00 81.28           H  
ATOM    419  CA  LYS A  30       2.941  -4.782 -15.340  1.00 81.28           C  
ATOM    420  HA  LYS A  30       2.415  -3.880 -15.650  1.00 81.28           H  
ATOM    421  C   LYS A  30       3.107  -4.715 -13.841  1.00 81.28           C  
ATOM    422  CB  LYS A  30       2.088  -5.993 -15.727  1.00 81.28           C  
ATOM    423  HB2 LYS A  30       2.620  -6.900 -15.437  1.00 81.28           H  
ATOM    424  HB3 LYS A  30       1.146  -5.955 -15.180  1.00 81.28           H  
ATOM    425  O   LYS A  30       3.960  -5.388 -13.267  1.00 81.28           O  
ATOM    426  CG  LYS A  30       1.789  -6.024 -17.227  1.00 81.28           C  
ATOM    427  HG2 LYS A  30       1.219  -5.139 -17.511  1.00 81.28           H  
ATOM    428  HG3 LYS A  30       2.727  -6.038 -17.781  1.00 81.28           H  
ATOM    429  CD  LYS A  30       1.002  -7.283 -17.574  1.00 81.28           C  
ATOM    430  HD2 LYS A  30      -0.004  -7.228 -17.157  1.00 81.28           H  
ATOM    431  HD3 LYS A  30       1.523  -8.140 -17.148  1.00 81.28           H  
ATOM    432  CE  LYS A  30       0.956  -7.432 -19.091  1.00 81.28           C  
ATOM    433  HE2 LYS A  30       1.948  -7.195 -19.476  1.00 81.28           H  
ATOM    434  HE3 LYS A  30       0.246  -6.719 -19.510  1.00 81.28           H  
ATOM    435  NZ  LYS A  30       0.614  -8.826 -19.441  1.00 81.28           N  
ATOM    436  HZ1 LYS A  30       1.315  -9.417 -19.018  1.00 81.28           H  
ATOM    437  HZ2 LYS A  30      -0.291  -9.076 -19.070  1.00 81.28           H  
ATOM    438  HZ3 LYS A  30       0.647  -8.955 -20.442  1.00 81.28           H  
ATOM    439  N   MET A  31       2.215  -3.969 -13.209  1.00 82.53           N  
ATOM    440  H   MET A  31       1.538  -3.467 -13.766  1.00 82.53           H  
ATOM    441  CA  MET A  31       2.019  -4.035 -11.772  1.00 82.53           C  
ATOM    442  HA  MET A  31       2.789  -4.663 -11.323  1.00 82.53           H  
ATOM    443  C   MET A  31       0.662  -4.670 -11.504  1.00 82.53           C  
ATOM    444  CB  MET A  31       2.165  -2.646 -11.158  1.00 82.53           C  
ATOM    445  HB2 MET A  31       3.123  -2.220 -11.456  1.00 82.53           H  
ATOM    446  HB3 MET A  31       1.363  -2.007 -11.528  1.00 82.53           H  
ATOM    447  O   MET A  31      -0.370  -4.180 -11.967  1.00 82.53           O  
ATOM    448  CG  MET A  31       2.127  -2.716  -9.630  1.00 82.53           C  
ATOM    449  HG2 MET A  31       3.041  -3.198  -9.283  1.00 82.53           H  
ATOM    450  HG3 MET A  31       1.288  -3.331  -9.307  1.00 82.53           H  
ATOM    451  SD  MET A  31       1.980  -1.106  -8.821  1.00 82.53           S  
ATOM    452  CE  MET A  31       0.292  -0.756  -9.324  1.00 82.53           C  
ATOM    453  HE1 MET A  31       0.302  -0.404 -10.356  1.00 82.53           H  
ATOM    454  HE2 MET A  31      -0.302  -1.668  -9.272  1.00 82.53           H  
ATOM    455  HE3 MET A  31      -0.140  -0.020  -8.646  1.00 82.53           H  
ATOM    456  N   ARG A  32       0.664  -5.763 -10.752  1.00 89.40           N  
ATOM    457  H   ARG A  32       1.554  -6.086 -10.399  1.00 89.40           H  
ATOM    458  CA  ARG A  32      -0.535  -6.442 -10.270  1.00 89.40           C  
ATOM    459  HA  ARG A  32      -1.408  -6.070 -10.806  1.00 89.40           H  
ATOM    460  C   ARG A  32      -0.710  -6.117  -8.797  1.00 89.40           C  
ATOM    461  CB  ARG A  32      -0.441  -7.952 -10.512  1.00 89.40           C  
ATOM    462  HB2 ARG A  32       0.352  -8.365  -9.888  1.00 89.40           H  
ATOM    463  HB3 ARG A  32      -1.383  -8.410 -10.213  1.00 89.40           H  
ATOM    464  O   ARG A  32       0.225  -6.222  -8.013  1.00 89.40           O  
ATOM    465  CG  ARG A  32      -0.154  -8.306 -11.980  1.00 89.40           C  
ATOM    466  HG2 ARG A  32      -0.916  -7.869 -12.625  1.00 89.40           H  
ATOM    467  HG3 ARG A  32       0.827  -7.926 -12.267  1.00 89.40           H  
ATOM    468  CD  ARG A  32      -0.160  -9.825 -12.129  1.00 89.40           C  
ATOM    469  HD2 ARG A  32      -1.178 -10.176 -11.955  1.00 89.40           H  
ATOM    470  HD3 ARG A  32       0.492 -10.256 -11.370  1.00 89.40           H  
ATOM    471  NE  ARG A  32       0.307 -10.263 -13.460  1.00 89.40           N  
ATOM    472  HE  ARG A  32       0.925  -9.659 -13.984  1.00 89.40           H  
ATOM    473  NH1 ARG A  32      -0.475 -12.403 -13.290  1.00 89.40           N  
ATOM    474 HH11 ARG A  32      -0.976 -12.105 -12.465  1.00 89.40           H  
ATOM    475 HH12 ARG A  32      -0.677 -13.293 -13.722  1.00 89.40           H  
ATOM    476  NH2 ARG A  32       0.664 -11.789 -15.100  1.00 89.40           N  
ATOM    477 HH21 ARG A  32       1.332 -11.122 -15.459  1.00 89.40           H  
ATOM    478 HH22 ARG A  32       0.709 -12.750 -15.408  1.00 89.40           H  
ATOM    479  CZ  ARG A  32       0.162 -11.477 -13.946  1.00 89.40           C  
ATOM    480  N   VAL A  33      -1.912  -5.724  -8.416  1.00 89.94           N  
ATOM    481  H   VAL A  33      -2.622  -5.617  -9.126  1.00 89.94           H  
ATOM    482  CA  VAL A  33      -2.289  -5.453  -7.031  1.00 89.94           C  
ATOM    483  HA  VAL A  33      -1.434  -5.615  -6.374  1.00 89.94           H  
ATOM    484  C   VAL A  33      -3.374  -6.444  -6.672  1.00 89.94           C  
ATOM    485  CB  VAL A  33      -2.763  -4.006  -6.831  1.00 89.94           C  
ATOM    486  HB  VAL A  33      -3.707  -3.854  -7.356  1.00 89.94           H  
ATOM    487  O   VAL A  33      -4.478  -6.374  -7.205  1.00 89.94           O  
ATOM    488  CG1 VAL A  33      -2.980  -3.723  -5.341  1.00 89.94           C  
ATOM    489 HG11 VAL A  33      -3.319  -2.696  -5.199  1.00 89.94           H  
ATOM    490 HG12 VAL A  33      -3.741  -4.392  -4.940  1.00 89.94           H  
ATOM    491 HG13 VAL A  33      -2.051  -3.871  -4.792  1.00 89.94           H  
ATOM    492  CG2 VAL A  33      -1.749  -3.004  -7.387  1.00 89.94           C  
ATOM    493 HG21 VAL A  33      -1.630  -3.164  -8.459  1.00 89.94           H  
ATOM    494 HG22 VAL A  33      -2.117  -1.988  -7.245  1.00 89.94           H  
ATOM    495 HG23 VAL A  33      -0.785  -3.124  -6.891  1.00 89.94           H  
ATOM    496  N   ARG A  34      -3.052  -7.386  -5.795  1.00 93.09           N  
ATOM    497  H   ARG A  34      -2.126  -7.357  -5.394  1.00 93.09           H  
ATOM    498  CA  ARG A  34      -4.012  -8.322  -5.221  1.00 93.09           C  
ATOM    499  HA  ARG A  34      -4.877  -8.413  -5.878  1.00 93.09           H  
ATOM    500  C   ARG A  34      -4.501  -7.775  -3.899  1.00 93.09           C  
ATOM    501  CB  ARG A  34      -3.395  -9.708  -5.063  1.00 93.09           C  
ATOM    502  HB2 ARG A  34      -4.092 -10.348  -4.523  1.00 93.09           H  
ATOM    503  HB3 ARG A  34      -2.465  -9.636  -4.499  1.00 93.09           H  
ATOM    504  O   ARG A  34      -3.701  -7.426  -3.035  1.00 93.09           O  
ATOM    505  CG  ARG A  34      -3.112 -10.319  -6.432  1.00 93.09           C  
ATOM    506  HG2 ARG A  34      -4.042 -10.375  -6.998  1.00 93.09           H  
ATOM    507  HG3 ARG A  34      -2.393  -9.708  -6.978  1.00 93.09           H  
ATOM    508  CD  ARG A  34      -2.548 -11.720  -6.254  1.00 93.09           C  
ATOM    509  HD2 ARG A  34      -1.603 -11.665  -5.713  1.00 93.09           H  
ATOM    510  HD3 ARG A  34      -3.265 -12.319  -5.692  1.00 93.09           H  
ATOM    511  NE  ARG A  34      -2.336 -12.312  -7.573  1.00 93.09           N  
ATOM    512  HE  ARG A  34      -2.639 -11.775  -8.372  1.00 93.09           H  
ATOM    513  NH1 ARG A  34      -1.701 -14.410  -6.920  1.00 93.09           N  
ATOM    514 HH11 ARG A  34      -1.962 -14.140  -5.982  1.00 93.09           H  
ATOM    515 HH12 ARG A  34      -1.548 -15.376  -7.171  1.00 93.09           H  
ATOM    516  NH2 ARG A  34      -1.924 -13.864  -9.103  1.00 93.09           N  
ATOM    517 HH21 ARG A  34      -1.689 -14.798  -9.409  1.00 93.09           H  
ATOM    518 HH22 ARG A  34      -2.322 -13.174  -9.723  1.00 93.09           H  
ATOM    519  CZ  ARG A  34      -1.963 -13.532  -7.851  1.00 93.09           C  
ATOM    520  N   LEU A  35      -5.810  -7.696  -3.763  1.00 92.97           N  
ATOM    521  H   LEU A  35      -6.385  -8.018  -4.529  1.00 92.97           H  
ATOM    522  CA  LEU A  35      -6.500  -7.207  -2.588  1.00 92.97           C  
ATOM    523  HA  LEU A  35      -5.786  -6.849  -1.847  1.00 92.97           H  
ATOM    524  C   LEU A  35      -7.298  -8.354  -1.998  1.00 92.97           C  
ATOM    525  CB  LEU A  35      -7.440  -6.061  -2.979  1.00 92.97           C  
ATOM    526  HB2 LEU A  35      -8.222  -6.465  -3.622  1.00 92.97           H  
ATOM    527  HB3 LEU A  35      -7.908  -5.691  -2.067  1.00 92.97           H  
ATOM    528  O   LEU A  35      -7.995  -9.046  -2.734  1.00 92.97           O  
ATOM    529  CG  LEU A  35      -6.782  -4.880  -3.707  1.00 92.97           C  
ATOM    530  HG  LEU A  35      -6.249  -5.227  -4.593  1.00 92.97           H  
ATOM    531  CD1 LEU A  35      -7.873  -3.915  -4.162  1.00 92.97           C  
ATOM    532 HD11 LEU A  35      -8.508  -4.408  -4.898  1.00 92.97           H  
ATOM    533 HD12 LEU A  35      -7.432  -3.027  -4.615  1.00 92.97           H  
ATOM    534 HD13 LEU A  35      -8.487  -3.613  -3.313  1.00 92.97           H  
ATOM    535  CD2 LEU A  35      -5.803  -4.148  -2.795  1.00 92.97           C  
ATOM    536 HD21 LEU A  35      -5.004  -4.829  -2.504  1.00 92.97           H  
ATOM    537 HD22 LEU A  35      -5.366  -3.302  -3.326  1.00 92.97           H  
ATOM    538 HD23 LEU A  35      -6.322  -3.794  -1.904  1.00 92.97           H  
ATOM    539  N   ARG A  36      -7.242  -8.520  -0.683  1.00 94.31           N  
ATOM    540  H   ARG A  36      -6.600  -7.946  -0.157  1.00 94.31           H  
ATOM    541  CA  ARG A  36      -8.088  -9.465   0.042  1.00 94.31           C  
ATOM    542  HA  ARG A  36      -8.928  -9.760  -0.587  1.00 94.31           H  
ATOM    543  C   ARG A  36      -8.657  -8.788   1.276  1.00 94.31           C  
ATOM    544  CB  ARG A  36      -7.269 -10.721   0.350  1.00 94.31           C  
ATOM    545  HB2 ARG A  36      -6.345 -10.437   0.854  1.00 94.31           H  
ATOM    546  HB3 ARG A  36      -7.014 -11.212  -0.589  1.00 94.31           H  
ATOM    547  O   ARG A  36      -7.911  -8.194   2.052  1.00 94.31           O  
ATOM    548  CG  ARG A  36      -8.037 -11.698   1.236  1.00 94.31           C  
ATOM    549  HG2 ARG A  36      -8.256 -11.229   2.195  1.00 94.31           H  
ATOM    550  HG3 ARG A  36      -8.971 -11.985   0.753  1.00 94.31           H  
ATOM    551  CD  ARG A  36      -7.186 -12.936   1.486  1.00 94.31           C  
ATOM    552  HD2 ARG A  36      -7.101 -13.501   0.558  1.00 94.31           H  
ATOM    553  HD3 ARG A  36      -6.194 -12.631   1.822  1.00 94.31           H  
ATOM    554  NE  ARG A  36      -7.819 -13.739   2.532  1.00 94.31           N  
ATOM    555  HE  ARG A  36      -8.429 -13.247   3.170  1.00 94.31           H  
ATOM    556  NH1 ARG A  36      -6.657 -15.687   2.260  1.00 94.31           N  
ATOM    557 HH11 ARG A  36      -6.175 -15.238   1.495  1.00 94.31           H  
ATOM    558 HH12 ARG A  36      -6.517 -16.660   2.493  1.00 94.31           H  
ATOM    559  NH2 ARG A  36      -8.260 -15.478   3.840  1.00 94.31           N  
ATOM    560 HH21 ARG A  36      -8.104 -16.407   4.204  1.00 94.31           H  
ATOM    561 HH22 ARG A  36      -8.845 -14.804   4.314  1.00 94.31           H  
ATOM    562  CZ  ARG A  36      -7.568 -14.975   2.866  1.00 94.31           C  
ATOM    563  N   ASN A  37      -9.970  -8.879   1.457  1.00 93.39           N  
ATOM    564  H   ASN A  37     -10.516  -9.392   0.780  1.00 93.39           H  
ATOM    565  CA  ASN A  37     -10.654  -8.303   2.611  1.00 93.39           C  
ATOM    566  HA  ASN A  37      -9.974  -7.660   3.169  1.00 93.39           H  
ATOM    567  C   ASN A  37     -11.119  -9.410   3.565  1.00 93.39           C  
ATOM    568  CB  ASN A  37     -11.801  -7.422   2.107  1.00 93.39           C  
ATOM    569  HB2 ASN A  37     -12.486  -8.039   1.526  1.00 93.39           H  
ATOM    570  HB3 ASN A  37     -11.404  -6.632   1.470  1.00 93.39           H  
ATOM    571  O   ASN A  37     -12.107 -10.091   3.305  1.00 93.39           O  
ATOM    572  CG  ASN A  37     -12.582  -6.772   3.227  1.00 93.39           C  
ATOM    573  ND2 ASN A  37     -13.729  -6.226   2.924  1.00 93.39           N  
ATOM    574 HD21 ASN A  37     -14.009  -6.168   1.956  1.00 93.39           H  
ATOM    575 HD22 ASN A  37     -14.262  -5.781   3.658  1.00 93.39           H  
ATOM    576  OD1 ASN A  37     -12.171  -6.720   4.376  1.00 93.39           O  
ATOM    577  N   ASP A  38     -10.428  -9.557   4.693  1.00 93.27           N  
ATOM    578  H   ASP A  38      -9.675  -8.910   4.881  1.00 93.27           H  
ATOM    579  CA  ASP A  38     -10.797 -10.486   5.768  1.00 93.27           C  
ATOM    580  HA  ASP A  38     -11.422 -11.277   5.354  1.00 93.27           H  
ATOM    581  C   ASP A  38     -11.638  -9.792   6.866  1.00 93.27           C  
ATOM    582  CB  ASP A  38      -9.536 -11.158   6.340  1.00 93.27           C  
ATOM    583  HB2 ASP A  38      -9.820 -11.780   7.189  1.00 93.27           H  
ATOM    584  HB3 ASP A  38      -8.866 -10.382   6.710  1.00 93.27           H  
ATOM    585  O   ASP A  38     -11.847 -10.344   7.947  1.00 93.27           O  
ATOM    586  CG  ASP A  38      -8.776 -12.055   5.351  1.00 93.27           C  
ATOM    587  OD1 ASP A  38      -9.379 -12.967   4.729  1.00 93.27           O  
ATOM    588  OD2 ASP A  38      -7.540 -11.896   5.258  1.00 93.27           O  
ATOM    589  N   SER A  39     -12.113  -8.561   6.633  1.00 90.25           N  
ATOM    590  H   SER A  39     -11.931  -8.147   5.730  1.00 90.25           H  
ATOM    591  CA  SER A  39     -13.024  -7.861   7.544  1.00 90.25           C  
ATOM    592  HA  SER A  39     -12.787  -8.179   8.559  1.00 90.25           H  
ATOM    593  C   SER A  39     -14.493  -8.229   7.299  1.00 90.25           C  
ATOM    594  CB  SER A  39     -12.796  -6.346   7.494  1.00 90.25           C  
ATOM    595  HB2 SER A  39     -11.732  -6.133   7.389  1.00 90.25           H  
ATOM    596  HB3 SER A  39     -13.151  -5.909   8.427  1.00 90.25           H  
ATOM    597  O   SER A  39     -14.861  -8.785   6.268  1.00 90.25           O  
ATOM    598  OG  SER A  39     -13.493  -5.739   6.442  1.00 90.25           O  
ATOM    599  HG  SER A  39     -13.081  -6.024   5.624  1.00 90.25           H  
ATOM    600  N   SER A  40     -15.363  -7.888   8.252  1.00 90.51           N  
ATOM    601  H   SER A  40     -15.029  -7.435   9.090  1.00 90.51           H  
ATOM    602  CA  SER A  40     -16.812  -8.109   8.154  1.00 90.51           C  
ATOM    603  HA  SER A  40     -16.985  -9.063   7.656  1.00 90.51           H  
ATOM    604  C   SER A  40     -17.556  -7.043   7.339  1.00 90.51           C  
ATOM    605  CB  SER A  40     -17.398  -8.202   9.565  1.00 90.51           C  
ATOM    606  HB2 SER A  40     -18.474  -8.367   9.516  1.00 90.51           H  
ATOM    607  HB3 SER A  40     -16.941  -9.047  10.081  1.00 90.51           H  
ATOM    608  O   SER A  40     -18.778  -7.113   7.222  1.00 90.51           O  
ATOM    609  OG  SER A  40     -17.122  -7.016  10.291  1.00 90.51           O  
ATOM    610  HG  SER A  40     -17.760  -6.345  10.037  1.00 90.51           H  
ATOM    611  N   THR A  41     -16.856  -6.039   6.808  1.00 90.76           N  
ATOM    612  H   THR A  41     -15.849  -6.062   6.876  1.00 90.76           H  
ATOM    613  CA  THR A  41     -17.440  -4.910   6.066  1.00 90.76           C  
ATOM    614  HA  THR A  41     -18.493  -5.114   5.874  1.00 90.76           H  
ATOM    615  C   THR A  41     -16.727  -4.715   4.732  1.00 90.76           C  
ATOM    616  CB  THR A  41     -17.347  -3.599   6.860  1.00 90.76           C  
ATOM    617  HB  THR A  41     -17.674  -2.776   6.224  1.00 90.76           H  
ATOM    618  O   THR A  41     -15.528  -4.969   4.661  1.00 90.76           O  
ATOM    619  CG2 THR A  41     -18.230  -3.630   8.107  1.00 90.76           C  
ATOM    620 HG21 THR A  41     -19.260  -3.849   7.827  1.00 90.76           H  
ATOM    621 HG22 THR A  41     -18.191  -2.656   8.596  1.00 90.76           H  
ATOM    622 HG23 THR A  41     -17.871  -4.389   8.802  1.00 90.76           H  
ATOM    623  OG1 THR A  41     -16.025  -3.353   7.287  1.00 90.76           O  
ATOM    624  HG1 THR A  41     -15.433  -3.534   6.554  1.00 90.76           H  
ATOM    625  N   PRO A  42     -17.399  -4.227   3.677  1.00 91.59           N  
ATOM    626  CA  PRO A  42     -16.713  -3.827   2.455  1.00 91.59           C  
ATOM    627  HA  PRO A  42     -16.261  -4.713   2.008  1.00 91.59           H  
ATOM    628  C   PRO A  42     -15.627  -2.781   2.724  1.00 91.59           C  
ATOM    629  CB  PRO A  42     -17.794  -3.290   1.516  1.00 91.59           C  
ATOM    630  HB2 PRO A  42     -17.589  -3.552   0.477  1.00 91.59           H  
ATOM    631  HB3 PRO A  42     -17.891  -2.210   1.628  1.00 91.59           H  
ATOM    632  O   PRO A  42     -15.772  -1.930   3.608  1.00 91.59           O  
ATOM    633  CG  PRO A  42     -19.065  -3.967   2.024  1.00 91.59           C  
ATOM    634  HG2 PRO A  42     -19.135  -4.972   1.606  1.00 91.59           H  
ATOM    635  HG3 PRO A  42     -19.956  -3.389   1.782  1.00 91.59           H  
ATOM    636  CD  PRO A  42     -18.834  -4.052   3.531  1.00 91.59           C  
ATOM    637  HD2 PRO A  42     -19.390  -4.896   3.940  1.00 91.59           H  
ATOM    638  HD3 PRO A  42     -19.138  -3.120   4.008  1.00 91.59           H  
ATOM    639  N   VAL A  43     -14.555  -2.854   1.944  1.00 92.35           N  
ATOM    640  H   VAL A  43     -14.509  -3.591   1.255  1.00 92.35           H  
ATOM    641  CA  VAL A  43     -13.434  -1.911   1.985  1.00 92.35           C  
ATOM    642  HA  VAL A  43     -13.641  -1.107   2.691  1.00 92.35           H  
ATOM    643  C   VAL A  43     -13.287  -1.297   0.607  1.00 92.35           C  
ATOM    644  CB  VAL A  43     -12.142  -2.614   2.429  1.00 92.35           C  
ATOM    645  HB  VAL A  43     -11.964  -3.472   1.781  1.00 92.35           H  
ATOM    646  O   VAL A  43     -13.287  -2.012  -0.393  1.00 92.35           O  
ATOM    647  CG1 VAL A  43     -10.936  -1.668   2.335  1.00 92.35           C  
ATOM    648 HG11 VAL A  43     -11.012  -0.880   3.085  1.00 92.35           H  
ATOM    649 HG12 VAL A  43     -10.862  -1.209   1.350  1.00 92.35           H  
ATOM    650 HG13 VAL A  43     -10.005  -2.218   2.469  1.00 92.35           H  
ATOM    651  CG2 VAL A  43     -12.305  -3.107   3.877  1.00 92.35           C  
ATOM    652 HG21 VAL A  43     -11.488  -3.774   4.151  1.00 92.35           H  
ATOM    653 HG22 VAL A  43     -13.224  -3.681   3.992  1.00 92.35           H  
ATOM    654 HG23 VAL A  43     -12.338  -2.260   4.563  1.00 92.35           H  
ATOM    655  N   GLU A  44     -13.147   0.019   0.554  1.00 93.41           N  
ATOM    656  H   GLU A  44     -13.050   0.533   1.418  1.00 93.41           H  
ATOM    657  CA  GLU A  44     -12.823   0.746  -0.663  1.00 93.41           C  
ATOM    658  HA  GLU A  44     -13.115   0.144  -1.523  1.00 93.41           H  
ATOM    659  C   GLU A  44     -11.310   0.972  -0.737  1.00 93.41           C  
ATOM    660  CB  GLU A  44     -13.645   2.038  -0.720  1.00 93.41           C  
ATOM    661  HB2 GLU A  44     -13.333   2.720   0.072  1.00 93.41           H  
ATOM    662  HB3 GLU A  44     -14.694   1.784  -0.567  1.00 93.41           H  
ATOM    663  O   GLU A  44     -10.686   1.501   0.181  1.00 93.41           O  
ATOM    664  CG  GLU A  44     -13.503   2.720  -2.082  1.00 93.41           C  
ATOM    665  HG2 GLU A  44     -12.492   3.114  -2.185  1.00 93.41           H  
ATOM    666  HG3 GLU A  44     -13.648   1.976  -2.865  1.00 93.41           H  
ATOM    667  CD  GLU A  44     -14.539   3.837  -2.252  1.00 93.41           C  
ATOM    668  OE1 GLU A  44     -14.204   5.008  -1.977  1.00 93.41           O  
ATOM    669  OE2 GLU A  44     -15.659   3.512  -2.706  1.00 93.41           O  
ATOM    670  N   VAL A  45     -10.698   0.537  -1.833  1.00 91.64           N  
ATOM    671  H   VAL A  45     -11.256   0.069  -2.533  1.00 91.64           H  
ATOM    672  CA  VAL A  45      -9.269   0.691  -2.093  1.00 91.64           C  
ATOM    673  HA  VAL A  45      -8.802   1.186  -1.241  1.00 91.64           H  
ATOM    674  C   VAL A  45      -9.093   1.583  -3.310  1.00 91.64           C  
ATOM    675  CB  VAL A  45      -8.563  -0.665  -2.269  1.00 91.64           C  
ATOM    676  HB  VAL A  45      -8.937  -1.160  -3.165  1.00 91.64           H  
ATOM    677  O   VAL A  45      -9.472   1.224  -4.427  1.00 91.64           O  
ATOM    678  CG1 VAL A  45      -7.050  -0.452  -2.409  1.00 91.64           C  
ATOM    679 HG11 VAL A  45      -6.663   0.073  -1.536  1.00 91.64           H  
ATOM    680 HG12 VAL A  45      -6.546  -1.414  -2.503  1.00 91.64           H  
ATOM    681 HG13 VAL A  45      -6.836   0.139  -3.300  1.00 91.64           H  
ATOM    682  CG2 VAL A  45      -8.800  -1.588  -1.065  1.00 91.64           C  
ATOM    683 HG21 VAL A  45      -8.231  -2.511  -1.176  1.00 91.64           H  
ATOM    684 HG22 VAL A  45      -8.491  -1.083  -0.149  1.00 91.64           H  
ATOM    685 HG23 VAL A  45      -9.857  -1.843  -0.993  1.00 91.64           H  
ATOM    686  N   HIS A  46      -8.478   2.740  -3.100  1.00 92.67           N  
ATOM    687  H   HIS A  46      -8.220   2.964  -2.150  1.00 92.67           H  
ATOM    688  CA  HIS A  46      -8.052   3.651  -4.153  1.00 92.67           C  
ATOM    689  HA  HIS A  46      -8.646   3.471  -5.049  1.00 92.67           H  
ATOM    690  C   HIS A  46      -6.585   3.389  -4.464  1.00 92.67           C  
ATOM    691  CB  HIS A  46      -8.274   5.106  -3.739  1.00 92.67           C  
ATOM    692  HB2 HIS A  46      -7.578   5.360  -2.939  1.00 92.67           H  
ATOM    693  HB3 HIS A  46      -8.045   5.749  -4.589  1.00 92.67           H  
ATOM    694  O   HIS A  46      -5.715   3.551  -3.612  1.00 92.67           O  
ATOM    695  CG  HIS A  46      -9.671   5.411  -3.278  1.00 92.67           C  
ATOM    696  CD2 HIS A  46     -10.131   5.316  -1.995  1.00 92.67           C  
ATOM    697  HD2 HIS A  46      -9.580   4.992  -1.124  1.00 92.67           H  
ATOM    698  ND1 HIS A  46     -10.699   5.849  -4.114  1.00 92.67           N  
ATOM    699  CE1 HIS A  46     -11.760   6.014  -3.300  1.00 92.67           C  
ATOM    700  HE1 HIS A  46     -12.751   6.311  -3.611  1.00 92.67           H  
ATOM    701  NE2 HIS A  46     -11.446   5.716  -2.030  1.00 92.67           N  
ATOM    702  HE2 HIS A  46     -12.107   5.745  -1.267  1.00 92.67           H  
ATOM    703  N   ILE A  47      -6.296   2.994  -5.693  1.00 90.93           N  
ATOM    704  H   ILE A  47      -7.061   2.880  -6.343  1.00 90.93           H  
ATOM    705  CA  ILE A  47      -4.949   2.706  -6.171  1.00 90.93           C  
ATOM    706  HA  ILE A  47      -4.245   2.760  -5.341  1.00 90.93           H  
ATOM    707  C   ILE A  47      -4.581   3.771  -7.195  1.00 90.93           C  
ATOM    708  CB  ILE A  47      -4.862   1.292  -6.777  1.00 90.93           C  
ATOM    709  HB  ILE A  47      -5.440   1.292  -7.701  1.00 90.93           H  
ATOM    710  O   ILE A  47      -5.304   3.977  -8.171  1.00 90.93           O  
ATOM    711  CG1 ILE A  47      -5.467   0.202  -5.865  1.00 90.93           C  
ATOM    712 HG12 ILE A  47      -6.475   0.490  -5.566  1.00 90.93           H  
ATOM    713 HG13 ILE A  47      -4.865   0.089  -4.964  1.00 90.93           H  
ATOM    714  CG2 ILE A  47      -3.383   1.008  -7.099  1.00 90.93           C  
ATOM    715 HG21 ILE A  47      -2.777   1.105  -6.198  1.00 90.93           H  
ATOM    716 HG22 ILE A  47      -3.012   1.712  -7.844  1.00 90.93           H  
ATOM    717 HG23 ILE A  47      -3.253   0.006  -7.507  1.00 90.93           H  
ATOM    718  CD1 ILE A  47      -5.609  -1.152  -6.564  1.00 90.93           C  
ATOM    719 HD11 ILE A  47      -4.636  -1.550  -6.854  1.00 90.93           H  
ATOM    720 HD12 ILE A  47      -6.234  -1.039  -7.450  1.00 90.93           H  
ATOM    721 HD13 ILE A  47      -6.079  -1.862  -5.884  1.00 90.93           H  
ATOM    722  N   LYS A  48      -3.448   4.436  -6.994  1.00 88.41           N  
ATOM    723  H   LYS A  48      -2.910   4.202  -6.172  1.00 88.41           H  
ATOM    724  CA  LYS A  48      -2.884   5.422  -7.911  1.00 88.41           C  
ATOM    725  HA  LYS A  48      -3.503   5.461  -8.808  1.00 88.41           H  
ATOM    726  C   LYS A  48      -1.483   4.999  -8.338  1.00 88.41           C  
ATOM    727  CB  LYS A  48      -2.912   6.803  -7.253  1.00 88.41           C  
ATOM    728  HB2 LYS A  48      -2.321   6.774  -6.337  1.00 88.41           H  
ATOM    729  HB3 LYS A  48      -3.940   7.053  -6.990  1.00 88.41           H  
ATOM    730  O   LYS A  48      -0.633   4.709  -7.502  1.00 88.41           O  
ATOM    731  CG  LYS A  48      -2.353   7.874  -8.196  1.00 88.41           C  
ATOM    732  HG2 LYS A  48      -1.349   7.597  -8.518  1.00 88.41           H  
ATOM    733  HG3 LYS A  48      -2.989   7.959  -9.077  1.00 88.41           H  
ATOM    734  CD  LYS A  48      -2.258   9.224  -7.491  1.00 88.41           C  
ATOM    735  HD2 LYS A  48      -3.243   9.547  -7.152  1.00 88.41           H  
ATOM    736  HD3 LYS A  48      -1.597   9.115  -6.631  1.00 88.41           H  
ATOM    737  CE  LYS A  48      -1.658  10.222  -8.481  1.00 88.41           C  
ATOM    738  HE2 LYS A  48      -2.359  10.407  -9.295  1.00 88.41           H  
ATOM    739  HE3 LYS A  48      -0.779   9.756  -8.926  1.00 88.41           H  
ATOM    740  NZ  LYS A  48      -1.250  11.474  -7.808  1.00 88.41           N  
ATOM    741  HZ1 LYS A  48      -0.796  12.079  -8.478  1.00 88.41           H  
ATOM    742  HZ2 LYS A  48      -0.579  11.243  -7.089  1.00 88.41           H  
ATOM    743  HZ3 LYS A  48      -2.034  11.942  -7.376  1.00 88.41           H  
ATOM    744  N   VAL A  49      -1.240   5.016  -9.644  1.00 82.97           N  
ATOM    745  H   VAL A  49      -1.991   5.290 -10.261  1.00 82.97           H  
ATOM    746  CA  VAL A  49       0.022   4.593 -10.265  1.00 82.97           C  
ATOM    747  HA  VAL A  49       0.818   4.576  -9.520  1.00 82.97           H  
ATOM    748  C   VAL A  49       0.372   5.606 -11.343  1.00 82.97           C  
ATOM    749  CB  VAL A  49      -0.107   3.186 -10.868  1.00 82.97           C  
ATOM    750  HB  VAL A  49      -0.752   3.217 -11.746  1.00 82.97           H  
ATOM    751  O   VAL A  49      -0.261   5.649 -12.398  1.00 82.97           O  
ATOM    752  CG1 VAL A  49       1.265   2.644 -11.279  1.00 82.97           C  
ATOM    753 HG11 VAL A  49       1.716   3.287 -12.035  1.00 82.97           H  
ATOM    754 HG12 VAL A  49       1.141   1.648 -11.705  1.00 82.97           H  
ATOM    755 HG13 VAL A  49       1.926   2.586 -10.414  1.00 82.97           H  
ATOM    756  CG2 VAL A  49      -0.738   2.218  -9.871  1.00 82.97           C  
ATOM    757 HG21 VAL A  49      -1.738   2.548  -9.588  1.00 82.97           H  
ATOM    758 HG22 VAL A  49      -0.888   1.265 -10.378  1.00 82.97           H  
ATOM    759 HG23 VAL A  49      -0.112   2.123  -8.984  1.00 82.97           H  
ATOM    760  N   GLY A  50       1.324   6.493 -11.050  1.00 79.77           N  
ATOM    761  H   GLY A  50       1.835   6.391 -10.185  1.00 79.77           H  
ATOM    762  CA  GLY A  50       1.541   7.689 -11.865  1.00 79.77           C  
ATOM    763  HA2 GLY A  50       1.867   7.391 -12.861  1.00 79.77           H  
ATOM    764  HA3 GLY A  50       2.318   8.308 -11.417  1.00 79.77           H  
ATOM    765  C   GLY A  50       0.255   8.523 -11.973  1.00 79.77           C  
ATOM    766  O   GLY A  50      -0.259   9.015 -10.963  1.00 79.77           O  
ATOM    767  N   ASP A  51      -0.274   8.645 -13.191  1.00 81.36           N  
ATOM    768  H   ASP A  51       0.216   8.220 -13.966  1.00 81.36           H  
ATOM    769  CA  ASP A  51      -1.512   9.379 -13.494  1.00 81.36           C  
ATOM    770  HA  ASP A  51      -1.667  10.143 -12.733  1.00 81.36           H  
ATOM    771  C   ASP A  51      -2.768   8.492 -13.512  1.00 81.36           C  
ATOM    772  CB  ASP A  51      -1.363  10.099 -14.840  1.00 81.36           C  
ATOM    773  HB2 ASP A  51      -2.260  10.686 -15.034  1.00 81.36           H  
ATOM    774  HB3 ASP A  51      -1.267   9.355 -15.631  1.00 81.36           H  
ATOM    775  O   ASP A  51      -3.888   9.007 -13.499  1.00 81.36           O  
ATOM    776  CG  ASP A  51      -0.155  11.033 -14.861  1.00 81.36           C  
ATOM    777  OD1 ASP A  51      -0.010  11.813 -13.892  1.00 81.36           O  
ATOM    778  OD2 ASP A  51       0.622  10.914 -15.837  1.00 81.36           O  
ATOM    779  N   GLU A  52      -2.607   7.165 -13.526  1.00 85.98           N  
ATOM    780  H   GLU A  52      -1.682   6.780 -13.404  1.00 85.98           H  
ATOM    781  CA  GLU A  52      -3.732   6.232 -13.520  1.00 85.98           C  
ATOM    782  HA  GLU A  52      -4.518   6.657 -14.144  1.00 85.98           H  
ATOM    783  C   GLU A  52      -4.285   6.078 -12.099  1.00 85.98           C  
ATOM    784  CB  GLU A  52      -3.332   4.883 -14.145  1.00 85.98           C  
ATOM    785  HB2 GLU A  52      -2.797   5.078 -15.074  1.00 85.98           H  
ATOM    786  HB3 GLU A  52      -2.672   4.345 -13.464  1.00 85.98           H  
ATOM    787  O   GLU A  52      -3.533   5.961 -11.128  1.00 85.98           O  
ATOM    788  CG  GLU A  52      -4.571   4.021 -14.459  1.00 85.98           C  
ATOM    789  HG2 GLU A  52      -5.232   4.590 -15.113  1.00 85.98           H  
ATOM    790  HG3 GLU A  52      -5.109   3.830 -13.531  1.00 85.98           H  
ATOM    791  CD  GLU A  52      -4.253   2.672 -15.126  1.00 85.98           C  
ATOM    792  OE1 GLU A  52      -5.138   1.781 -15.077  1.00 85.98           O  
ATOM    793  OE2 GLU A  52      -3.138   2.496 -15.658  1.00 85.98           O  
ATOM    794  N   LYS A  53      -5.615   6.069 -11.973  1.00 90.65           N  
ATOM    795  H   LYS A  53      -6.171   6.127 -12.814  1.00 90.65           H  
ATOM    796  CA  LYS A  53      -6.328   5.845 -10.713  1.00 90.65           C  
ATOM    797  HA  LYS A  53      -5.626   5.481  -9.962  1.00 90.65           H  
ATOM    798  C   LYS A  53      -7.399   4.785 -10.902  1.00 90.65           C  
ATOM    799  CB  LYS A  53      -6.969   7.139 -10.203  1.00 90.65           C  
ATOM    800  HB2 LYS A  53      -7.595   6.897  -9.344  1.00 90.65           H  
ATOM    801  HB3 LYS A  53      -7.608   7.550 -10.986  1.00 90.65           H  
ATOM    802  O   LYS A  53      -8.132   4.826 -11.889  1.00 90.65           O  
ATOM    803  CG  LYS A  53      -5.940   8.190  -9.775  1.00 90.65           C  
ATOM    804  HG2 LYS A  53      -5.322   7.782  -8.974  1.00 90.65           H  
ATOM    805  HG3 LYS A  53      -5.310   8.464 -10.621  1.00 90.65           H  
ATOM    806  CD  LYS A  53      -6.683   9.428  -9.268  1.00 90.65           C  
ATOM    807  HD2 LYS A  53      -7.342   9.788 -10.058  1.00 90.65           H  
ATOM    808  HD3 LYS A  53      -7.286   9.148  -8.404  1.00 90.65           H  
ATOM    809  CE  LYS A  53      -5.702  10.532  -8.880  1.00 90.65           C  
ATOM    810  HE2 LYS A  53      -5.049  10.147  -8.098  1.00 90.65           H  
ATOM    811  HE3 LYS A  53      -5.098  10.776  -9.754  1.00 90.65           H  
ATOM    812  NZ  LYS A  53      -6.444  11.726  -8.403  1.00 90.65           N  
ATOM    813  HZ1 LYS A  53      -7.062  12.055  -9.131  1.00 90.65           H  
ATOM    814  HZ2 LYS A  53      -7.014  11.482  -7.606  1.00 90.65           H  
ATOM    815  HZ3 LYS A  53      -5.820  12.477  -8.146  1.00 90.65           H  
ATOM    816  N   ARG A  54      -7.524   3.878  -9.937  1.00 92.05           N  
ATOM    817  H   ARG A  54      -6.867   3.915  -9.170  1.00 92.05           H  
ATOM    818  CA  ARG A  54      -8.595   2.879  -9.871  1.00 92.05           C  
ATOM    819  HA  ARG A  54      -9.406   3.180 -10.533  1.00 92.05           H  
ATOM    820  C   ARG A  54      -9.161   2.816  -8.463  1.00 92.05           C  
ATOM    821  CB  ARG A  54      -8.083   1.504 -10.320  1.00 92.05           C  
ATOM    822  HB2 ARG A  54      -8.894   0.783 -10.211  1.00 92.05           H  
ATOM    823  HB3 ARG A  54      -7.256   1.190  -9.683  1.00 92.05           H  
ATOM    824  O   ARG A  54      -8.402   2.836  -7.502  1.00 92.05           O  
ATOM    825  CG  ARG A  54      -7.633   1.532 -11.787  1.00 92.05           C  
ATOM    826  HG2 ARG A  54      -6.728   2.131 -11.889  1.00 92.05           H  
ATOM    827  HG3 ARG A  54      -8.420   1.968 -12.403  1.00 92.05           H  
ATOM    828  CD  ARG A  54      -7.356   0.117 -12.276  1.00 92.05           C  
ATOM    829  HD2 ARG A  54      -6.585  -0.314 -11.637  1.00 92.05           H  
ATOM    830  HD3 ARG A  54      -8.270  -0.472 -12.200  1.00 92.05           H  
ATOM    831  NE  ARG A  54      -6.857   0.120 -13.655  1.00 92.05           N  
ATOM    832  HE  ARG A  54      -6.339   0.927 -13.972  1.00 92.05           H  
ATOM    833  NH1 ARG A  54      -7.311  -2.065 -14.207  1.00 92.05           N  
ATOM    834 HH11 ARG A  54      -7.882  -2.160 -13.379  1.00 92.05           H  
ATOM    835 HH12 ARG A  54      -7.138  -2.831 -14.842  1.00 92.05           H  
ATOM    836  NH2 ARG A  54      -6.025  -0.788 -15.520  1.00 92.05           N  
ATOM    837 HH21 ARG A  54      -5.544  -1.606 -15.866  1.00 92.05           H  
ATOM    838 HH22 ARG A  54      -5.573   0.110 -15.618  1.00 92.05           H  
ATOM    839  CZ  ARG A  54      -6.748  -0.914 -14.455  1.00 92.05           C  
ATOM    840  N   THR A  55     -10.476   2.700  -8.365  1.00 93.90           N  
ATOM    841  H   THR A  55     -11.033   2.673  -9.207  1.00 93.90           H  
ATOM    842  CA  THR A  55     -11.185   2.490  -7.102  1.00 93.90           C  
ATOM    843  HA  THR A  55     -10.479   2.502  -6.271  1.00 93.90           H  
ATOM    844  C   THR A  55     -11.839   1.121  -7.155  1.00 93.90           C  
ATOM    845  CB  THR A  55     -12.209   3.601  -6.842  1.00 93.90           C  
ATOM    846  HB  THR A  55     -12.944   3.610  -7.647  1.00 93.90           H  
ATOM    847  O   THR A  55     -12.482   0.782  -8.151  1.00 93.90           O  
ATOM    848  CG2 THR A  55     -12.925   3.433  -5.507  1.00 93.90           C  
ATOM    849 HG21 THR A  55     -12.200   3.330  -4.700  1.00 93.90           H  
ATOM    850 HG22 THR A  55     -13.553   4.302  -5.309  1.00 93.90           H  
ATOM    851 HG23 THR A  55     -13.566   2.552  -5.527  1.00 93.90           H  
ATOM    852  OG1 THR A  55     -11.543   4.845  -6.818  1.00 93.90           O  
ATOM    853  HG1 THR A  55     -11.376   5.067  -5.899  1.00 93.90           H  
ATOM    854  N   VAL A  56     -11.635   0.323  -6.112  1.00 94.03           N  
ATOM    855  H   VAL A  56     -11.059   0.659  -5.354  1.00 94.03           H  
ATOM    856  CA  VAL A  56     -12.140  -1.047  -6.011  1.00 94.03           C  
ATOM    857  HA  VAL A  56     -12.881  -1.228  -6.790  1.00 94.03           H  
ATOM    858  C   VAL A  56     -12.812  -1.229  -4.664  1.00 94.03           C  
ATOM    859  CB  VAL A  56     -11.000  -2.065  -6.184  1.00 94.03           C  
ATOM    860  HB  VAL A  56     -10.242  -1.902  -5.417  1.00 94.03           H  
ATOM    861  O   VAL A  56     -12.205  -0.971  -3.631  1.00 94.03           O  
ATOM    862  CG1 VAL A  56     -11.499  -3.509  -6.068  1.00 94.03           C  
ATOM    863 HG11 VAL A  56     -12.227  -3.729  -6.849  1.00 94.03           H  
ATOM    864 HG12 VAL A  56     -10.647  -4.185  -6.150  1.00 94.03           H  
ATOM    865 HG13 VAL A  56     -11.955  -3.685  -5.094  1.00 94.03           H  
ATOM    866  CG2 VAL A  56     -10.345  -1.905  -7.560  1.00 94.03           C  
ATOM    867 HG21 VAL A  56     -11.111  -1.868  -8.335  1.00 94.03           H  
ATOM    868 HG22 VAL A  56      -9.697  -2.761  -7.750  1.00 94.03           H  
ATOM    869 HG23 VAL A  56      -9.752  -0.991  -7.587  1.00 94.03           H  
ATOM    870  N   THR A  57     -14.045  -1.719  -4.670  1.00 95.00           N  
ATOM    871  H   THR A  57     -14.506  -1.897  -5.551  1.00 95.00           H  
ATOM    872  CA  THR A  57     -14.700  -2.210  -3.458  1.00 95.00           C  
ATOM    873  HA  THR A  57     -14.298  -1.690  -2.588  1.00 95.00           H  
ATOM    874  C   THR A  57     -14.416  -3.700  -3.320  1.00 95.00           C  
ATOM    875  CB  THR A  57     -16.209  -1.952  -3.498  1.00 95.00           C  
ATOM    876  HB  THR A  57     -16.657  -2.560  -4.284  1.00 95.00           H  
ATOM    877  O   THR A  57     -14.728  -4.462  -4.230  1.00 95.00           O  
ATOM    878  CG2 THR A  57     -16.881  -2.289  -2.169  1.00 95.00           C  
ATOM    879 HG21 THR A  57     -16.401  -1.745  -1.356  1.00 95.00           H  
ATOM    880 HG22 THR A  57     -17.935  -2.014  -2.216  1.00 95.00           H  
ATOM    881 HG23 THR A  57     -16.811  -3.360  -1.980  1.00 95.00           H  
ATOM    882  OG1 THR A  57     -16.477  -0.597  -3.787  1.00 95.00           O  
ATOM    883  HG1 THR A  57     -16.073  -0.035  -3.121  1.00 95.00           H  
ATOM    884  N   VAL A  58     -13.831  -4.110  -2.197  1.00 94.09           N  
ATOM    885  H   VAL A  58     -13.579  -3.411  -1.513  1.00 94.09           H  
ATOM    886  CA  VAL A  58     -13.540  -5.513  -1.874  1.00 94.09           C  
ATOM    887  HA  VAL A  58     -13.714  -6.133  -2.753  1.00 94.09           H  
ATOM    888  C   VAL A  58     -14.504  -5.950  -0.778  1.00 94.09           C  
ATOM    889  CB  VAL A  58     -12.071  -5.702  -1.446  1.00 94.09           C  
ATOM    890  HB  VAL A  58     -11.922  -5.261  -0.460  1.00 94.09           H  
ATOM    891  O   VAL A  58     -14.461  -5.433   0.343  1.00 94.09           O  
ATOM    892  CG1 VAL A  58     -11.710  -7.191  -1.385  1.00 94.09           C  
ATOM    893 HG11 VAL A  58     -12.386  -7.723  -0.716  1.00 94.09           H  
ATOM    894 HG12 VAL A  58     -11.794  -7.640  -2.375  1.00 94.09           H  
ATOM    895 HG13 VAL A  58     -10.688  -7.317  -1.028  1.00 94.09           H  
ATOM    896  CG2 VAL A  58     -11.086  -5.032  -2.412  1.00 94.09           C  
ATOM    897 HG21 VAL A  58     -10.068  -5.217  -2.071  1.00 94.09           H  
ATOM    898 HG22 VAL A  58     -11.243  -3.954  -2.431  1.00 94.09           H  
ATOM    899 HG23 VAL A  58     -11.215  -5.437  -3.416  1.00 94.09           H  
ATOM    900  N   ASN A  59     -15.409  -6.870  -1.092  1.00 95.27           N  
ATOM    901  H   ASN A  59     -15.391  -7.268  -2.020  1.00 95.27           H  
ATOM    902  CA  ASN A  59     -16.394  -7.391  -0.148  1.00 95.27           C  
ATOM    903  HA  ASN A  59     -16.805  -6.544   0.402  1.00 95.27           H  
ATOM    904  C   ASN A  59     -15.753  -8.357   0.867  1.00 95.27           C  
ATOM    905  CB  ASN A  59     -17.541  -8.052  -0.925  1.00 95.27           C  
ATOM    906  HB2 ASN A  59     -18.258  -8.502  -0.239  1.00 95.27           H  
ATOM    907  HB3 ASN A  59     -17.147  -8.848  -1.556  1.00 95.27           H  
ATOM    908  O   ASN A  59     -14.661  -8.872   0.628  1.00 95.27           O  
ATOM    909  CG  ASN A  59     -18.288  -7.044  -1.771  1.00 95.27           C  
ATOM    910  ND2 ASN A  59     -18.163  -7.125  -3.072  1.00 95.27           N  
ATOM    911 HD21 ASN A  59     -17.381  -7.658  -3.426  1.00 95.27           H  
ATOM    912 HD22 ASN A  59     -18.547  -6.374  -3.627  1.00 95.27           H  
ATOM    913  OD1 ASN A  59     -18.965  -6.165  -1.259  1.00 95.27           O  
ATOM    914  N   PRO A  60     -16.414  -8.628   2.006  1.00 94.61           N  
ATOM    915  CA  PRO A  60     -15.944  -9.618   2.974  1.00 94.61           C  
ATOM    916  HA  PRO A  60     -15.043  -9.238   3.455  1.00 94.61           H  
ATOM    917  C   PRO A  60     -15.651 -10.982   2.332  1.00 94.61           C  
ATOM    918  CB  PRO A  60     -17.067  -9.716   4.011  1.00 94.61           C  
ATOM    919  HB2 PRO A  60     -17.828 -10.425   3.685  1.00 94.61           H  
ATOM    920  HB3 PRO A  60     -16.695  -9.995   4.997  1.00 94.61           H  
ATOM    921  O   PRO A  60     -16.525 -11.577   1.701  1.00 94.61           O  
ATOM    922  CG  PRO A  60     -17.656  -8.309   3.991  1.00 94.61           C  
ATOM    923  HG2 PRO A  60     -18.672  -8.282   4.385  1.00 94.61           H  
ATOM    924  HG3 PRO A  60     -17.001  -7.636   4.544  1.00 94.61           H  
ATOM    925  CD  PRO A  60     -17.607  -7.960   2.508  1.00 94.61           C  
ATOM    926  HD2 PRO A  60     -17.551  -6.879   2.385  1.00 94.61           H  
ATOM    927  HD3 PRO A  60     -18.490  -8.359   2.009  1.00 94.61           H  
ATOM    928  N   GLY A  61     -14.427 -11.481   2.508  1.00 93.17           N  
ATOM    929  H   GLY A  61     -13.739 -10.903   2.970  1.00 93.17           H  
ATOM    930  CA  GLY A  61     -13.951 -12.746   1.941  1.00 93.17           C  
ATOM    931  HA2 GLY A  61     -13.043 -13.039   2.468  1.00 93.17           H  
ATOM    932  HA3 GLY A  61     -14.708 -13.515   2.097  1.00 93.17           H  
ATOM    933  C   GLY A  61     -13.624 -12.706   0.444  1.00 93.17           C  
ATOM    934  O   GLY A  61     -13.277 -13.743  -0.118  1.00 93.17           O  
ATOM    935  N   GLU A  62     -13.732 -11.546  -0.208  1.00 95.24           N  
ATOM    936  H   GLU A  62     -13.999 -10.718   0.306  1.00 95.24           H  
ATOM    937  CA  GLU A  62     -13.405 -11.372  -1.623  1.00 95.24           C  
ATOM    938  HA  GLU A  62     -13.692 -12.283  -2.150  1.00 95.24           H  
ATOM    939  C   GLU A  62     -11.897 -11.165  -1.830  1.00 95.24           C  
ATOM    940  CB  GLU A  62     -14.238 -10.218  -2.209  1.00 95.24           C  
ATOM    941  HB2 GLU A  62     -13.878  -9.277  -1.793  1.00 95.24           H  
ATOM    942  HB3 GLU A  62     -15.277 -10.361  -1.913  1.00 95.24           H  
ATOM    943  O   GLU A  62     -11.222 -10.502  -1.035  1.00 95.24           O  
ATOM    944  CG  GLU A  62     -14.181 -10.127  -3.743  1.00 95.24           C  
ATOM    945  HG2 GLU A  62     -13.152  -9.942  -4.051  1.00 95.24           H  
ATOM    946  HG3 GLU A  62     -14.489 -11.088  -4.155  1.00 95.24           H  
ATOM    947  CD  GLU A  62     -15.079  -9.016  -4.318  1.00 95.24           C  
ATOM    948  OE1 GLU A  62     -15.284  -9.011  -5.549  1.00 95.24           O  
ATOM    949  OE2 GLU A  62     -15.605  -8.190  -3.533  1.00 95.24           O  
ATOM    950  N   GLU A  63     -11.388 -11.714  -2.935  1.00 94.38           N  
ATOM    951  H   GLU A  63     -12.013 -12.206  -3.557  1.00 94.38           H  
ATOM    952  CA  GLU A  63     -10.060 -11.428  -3.474  1.00 94.38           C  
ATOM    953  HA  GLU A  63      -9.562 -10.732  -2.800  1.00 94.38           H  
ATOM    954  C   GLU A  63     -10.212 -10.759  -4.847  1.00 94.38           C  
ATOM    955  CB  GLU A  63      -9.203 -12.708  -3.528  1.00 94.38           C  
ATOM    956  HB2 GLU A  63      -9.204 -13.156  -2.534  1.00 94.38           H  
ATOM    957  HB3 GLU A  63      -9.646 -13.416  -4.228  1.00 94.38           H  
ATOM    958  O   GLU A  63     -10.910 -11.278  -5.720  1.00 94.38           O  
ATOM    959  CG  GLU A  63      -7.745 -12.423  -3.942  1.00 94.38           C  
ATOM    960  HG2 GLU A  63      -7.741 -11.997  -4.945  1.00 94.38           H  
ATOM    961  HG3 GLU A  63      -7.329 -11.679  -3.263  1.00 94.38           H  
ATOM    962  CD  GLU A  63      -6.832 -13.666  -3.917  1.00 94.38           C  
ATOM    963  OE1 GLU A  63      -5.898 -13.727  -4.757  1.00 94.38           O  
ATOM    964  OE2 GLU A  63      -7.008 -14.529  -3.025  1.00 94.38           O  
ATOM    965  N   VAL A  64      -9.562  -9.611  -5.045  1.00 94.44           N  
ATOM    966  H   VAL A  64      -8.983  -9.267  -4.293  1.00 94.44           H  
ATOM    967  CA  VAL A  64      -9.603  -8.840  -6.297  1.00 94.44           C  
ATOM    968  HA  VAL A  64     -10.139  -9.421  -7.048  1.00 94.44           H  
ATOM    969  C   VAL A  64      -8.186  -8.611  -6.811  1.00 94.44           C  
ATOM    970  CB  VAL A  64     -10.352  -7.500  -6.129  1.00 94.44           C  
ATOM    971  HB  VAL A  64      -9.821  -6.870  -5.416  1.00 94.44           H  
ATOM    972  O   VAL A  64      -7.313  -8.188  -6.059  1.00 94.44           O  
ATOM    973  CG1 VAL A  64     -10.426  -6.764  -7.475  1.00 94.44           C  
ATOM    974 HG11 VAL A  64     -10.777  -7.444  -8.251  1.00 94.44           H  
ATOM    975 HG12 VAL A  64      -9.445  -6.372  -7.748  1.00 94.44           H  
ATOM    976 HG13 VAL A  64     -11.132  -5.936  -7.417  1.00 94.44           H  
ATOM    977  CG2 VAL A  64     -11.785  -7.700  -5.621  1.00 94.44           C  
ATOM    978 HG21 VAL A  64     -12.341  -8.355  -6.292  1.00 94.44           H  
ATOM    979 HG22 VAL A  64     -12.303  -6.744  -5.546  1.00 94.44           H  
ATOM    980 HG23 VAL A  64     -11.767  -8.153  -4.630  1.00 94.44           H  
ATOM    981  N   GLU A  65      -7.952  -8.837  -8.105  1.00 93.96           N  
ATOM    982  H   GLU A  65      -8.712  -9.170  -8.680  1.00 93.96           H  
ATOM    983  CA  GLU A  65      -6.690  -8.501  -8.776  1.00 93.96           C  
ATOM    984  HA  GLU A  65      -5.954  -8.227  -8.020  1.00 93.96           H  
ATOM    985  C   GLU A  65      -6.880  -7.286  -9.697  1.00 93.96           C  
ATOM    986  CB  GLU A  65      -6.118  -9.730  -9.516  1.00 93.96           C  
ATOM    987  HB2 GLU A  65      -6.772  -9.992 -10.347  1.00 93.96           H  
ATOM    988  HB3 GLU A  65      -6.085 -10.570  -8.823  1.00 93.96           H  
ATOM    989  O   GLU A  65      -7.746  -7.269 -10.572  1.00 93.96           O  
ATOM    990  CG  GLU A  65      -4.692  -9.483 -10.044  1.00 93.96           C  
ATOM    991  HG2 GLU A  65      -4.713  -8.657 -10.755  1.00 93.96           H  
ATOM    992  HG3 GLU A  65      -4.058  -9.175  -9.212  1.00 93.96           H  
ATOM    993  CD  GLU A  65      -4.067 -10.719 -10.725  1.00 93.96           C  
ATOM    994  OE1 GLU A  65      -4.177 -10.830 -11.965  1.00 93.96           O  
ATOM    995  OE2 GLU A  65      -3.382 -11.523 -10.036  1.00 93.96           O  
ATOM    996  N   VAL A  66      -6.044  -6.264  -9.518  1.00 91.26           N  
ATOM    997  H   VAL A  66      -5.397  -6.322  -8.744  1.00 91.26           H  
ATOM    998  CA  VAL A  66      -6.016  -5.046 -10.333  1.00 91.26           C  
ATOM    999  HA  VAL A  66      -6.829  -5.083 -11.057  1.00 91.26           H  
ATOM   1000  C   VAL A  66      -4.691  -4.985 -11.077  1.00 91.26           C  
ATOM   1001  CB  VAL A  66      -6.201  -3.784  -9.473  1.00 91.26           C  
ATOM   1002  HB  VAL A  66      -5.311  -3.618  -8.865  1.00 91.26           H  
ATOM   1003  O   VAL A  66      -3.634  -4.994 -10.457  1.00 91.26           O  
ATOM   1004  CG1 VAL A  66      -6.409  -2.561 -10.371  1.00 91.26           C  
ATOM   1005 HG11 VAL A  66      -7.312  -2.692 -10.968  1.00 91.26           H  
ATOM   1006 HG12 VAL A  66      -5.550  -2.420 -11.027  1.00 91.26           H  
ATOM   1007 HG13 VAL A  66      -6.516  -1.673  -9.748  1.00 91.26           H  
ATOM   1008  CG2 VAL A  66      -7.405  -3.891  -8.538  1.00 91.26           C  
ATOM   1009 HG21 VAL A  66      -7.246  -4.685  -7.808  1.00 91.26           H  
ATOM   1010 HG22 VAL A  66      -8.309  -4.107  -9.108  1.00 91.26           H  
ATOM   1011 HG23 VAL A  66      -7.519  -2.958  -7.986  1.00 91.26           H  
ATOM   1012  N   THR A  67      -4.730  -4.897 -12.405  1.00 89.12           N  
ATOM   1013  H   THR A  67      -5.630  -4.888 -12.864  1.00 89.12           H  
ATOM   1014  CA  THR A  67      -3.517  -4.810 -13.231  1.00 89.12           C  
ATOM   1015  HA  THR A  67      -2.641  -4.991 -12.608  1.00 89.12           H  
ATOM   1016  C   THR A  67      -3.363  -3.426 -13.848  1.00 89.12           C  
ATOM   1017  CB  THR A  67      -3.497  -5.894 -14.313  1.00 89.12           C  
ATOM   1018  HB  THR A  67      -4.369  -5.789 -14.959  1.00 89.12           H  
ATOM   1019  O   THR A  67      -4.288  -2.924 -14.492  1.00 89.12           O  
ATOM   1020  CG2 THR A  67      -2.226  -5.854 -15.164  1.00 89.12           C  
ATOM   1021 HG21 THR A  67      -2.205  -6.723 -15.822  1.00 89.12           H  
ATOM   1022 HG22 THR A  67      -2.207  -4.954 -15.777  1.00 89.12           H  
ATOM   1023 HG23 THR A  67      -1.347  -5.873 -14.519  1.00 89.12           H  
ATOM   1024  OG1 THR A  67      -3.510  -7.169 -13.717  1.00 89.12           O  
ATOM   1025  HG1 THR A  67      -4.295  -7.274 -13.173  1.00 89.12           H  
ATOM   1026  N   PHE A  68      -2.171  -2.857 -13.696  1.00 84.43           N  
ATOM   1027  H   PHE A  68      -1.484  -3.354 -13.147  1.00 84.43           H  
ATOM   1028  CA  PHE A  68      -1.709  -1.633 -14.337  1.00 84.43           C  
ATOM   1029  HA  PHE A  68      -2.538  -1.137 -14.842  1.00 84.43           H  
ATOM   1030  C   PHE A  68      -0.642  -1.982 -15.370  1.00 84.43           C  
ATOM   1031  CB  PHE A  68      -1.152  -0.675 -13.282  1.00 84.43           C  
ATOM   1032  HB2 PHE A  68      -0.339  -1.168 -12.748  1.00 84.43           H  
ATOM   1033  HB3 PHE A  68      -0.737   0.199 -13.785  1.00 84.43           H  
ATOM   1034  O   PHE A  68       0.227  -2.820 -15.117  1.00 84.43           O  
ATOM   1035  CG  PHE A  68      -2.186  -0.217 -12.279  1.00 84.43           C  
ATOM   1036  CD1 PHE A  68      -2.835   1.015 -12.463  1.00 84.43           C  
ATOM   1037  HD1 PHE A  68      -2.572   1.639 -13.304  1.00 84.43           H  
ATOM   1038  CD2 PHE A  68      -2.509  -1.024 -11.172  1.00 84.43           C  
ATOM   1039  HD2 PHE A  68      -2.015  -1.974 -11.029  1.00 84.43           H  
ATOM   1040  CE1 PHE A  68      -3.812   1.440 -11.549  1.00 84.43           C  
ATOM   1041  HE1 PHE A  68      -4.298   2.395 -11.688  1.00 84.43           H  
ATOM   1042  CE2 PHE A  68      -3.490  -0.602 -10.260  1.00 84.43           C  
ATOM   1043  HE2 PHE A  68      -3.746  -1.231  -9.419  1.00 84.43           H  
ATOM   1044  CZ  PHE A  68      -4.142   0.628 -10.453  1.00 84.43           C  
ATOM   1045  HZ  PHE A  68      -4.900   0.957  -9.758  1.00 84.43           H  
ATOM   1046  N   SER A  69      -0.701  -1.331 -16.526  1.00 80.00           N  
ATOM   1047  H   SER A  69      -1.395  -0.606 -16.640  1.00 80.00           H  
ATOM   1048  CA  SER A  69       0.303  -1.454 -17.582  1.00 80.00           C  
ATOM   1049  HA  SER A  69       1.036  -2.220 -17.331  1.00 80.00           H  
ATOM   1050  C   SER A  69       1.027  -0.127 -17.696  1.00 80.00           C  
ATOM   1051  CB  SER A  69      -0.347  -1.835 -18.915  1.00 80.00           C  
ATOM   1052  HB2 SER A  69      -1.036  -1.051 -19.229  1.00 80.00           H  
ATOM   1053  HB3 SER A  69       0.427  -1.954 -19.672  1.00 80.00           H  
ATOM   1054  O   SER A  69       0.383   0.916 -17.821  1.00 80.00           O  
ATOM   1055  OG  SER A  69      -1.054  -3.053 -18.759  1.00 80.00           O  
ATOM   1056  HG  SER A  69      -0.469  -3.649 -18.285  1.00 80.00           H  
ATOM   1057  N   ALA A  70       2.353  -0.148 -17.640  1.00 64.53           N  
ATOM   1058  H   ALA A  70       2.856  -1.023 -17.595  1.00 64.53           H  
ATOM   1059  CA  ALA A  70       3.119   1.061 -17.855  1.00 64.53           C  
ATOM   1060  HA  ALA A  70       2.502   1.939 -17.664  1.00 64.53           H  
ATOM   1061  C   ALA A  70       3.590   1.109 -19.301  1.00 64.53           C  
ATOM   1062  CB  ALA A  70       4.286   1.134 -16.887  1.00 64.53           C  
ATOM   1063  HB1 ALA A  70       4.929   0.261 -17.006  1.00 64.53           H  
ATOM   1064  HB2 ALA A  70       4.877   2.012 -17.144  1.00 64.53           H  
ATOM   1065  HB3 ALA A  70       3.930   1.248 -15.863  1.00 64.53           H  
ATOM   1066  O   ALA A  70       4.376   0.279 -19.729  1.00 64.53           O  
ATOM   1067  N   ASN A  71       3.178   2.150 -20.020  1.00 61.10           N  
ATOM   1068  H   ASN A  71       2.442   2.732 -19.646  1.00 61.10           H  
ATOM   1069  CA  ASN A  71       3.860   2.553 -21.254  1.00 61.10           C  
ATOM   1070  HA  ASN A  71       4.127   1.661 -21.821  1.00 61.10           H  
ATOM   1071  C   ASN A  71       5.176   3.305 -20.957  1.00 61.10           C  
ATOM   1072  CB  ASN A  71       2.900   3.407 -22.099  1.00 61.10           C  
ATOM   1073  HB2 ASN A  71       2.626   4.300 -21.538  1.00 61.10           H  
ATOM   1074  HB3 ASN A  71       3.419   3.720 -23.005  1.00 61.10           H  
ATOM   1075  O   ASN A  71       5.869   3.715 -21.879  1.00 61.10           O  
ATOM   1076  CG  ASN A  71       1.640   2.674 -22.529  1.00 61.10           C  
ATOM   1077  ND2 ASN A  71       0.596   3.398 -22.855  1.00 61.10           N  
ATOM   1078 HD21 ASN A  71       0.655   4.406 -22.896  1.00 61.10           H  
ATOM   1079 HD22 ASN A  71      -0.213   2.867 -23.143  1.00 61.10           H  
ATOM   1080  OD1 ASN A  71       1.548   1.465 -22.584  1.00 61.10           O  
ATOM   1081  N   ASP A  72       5.465   3.544 -19.673  1.00 61.50           N  
ATOM   1082  H   ASP A  72       4.882   3.099 -18.979  1.00 61.50           H  
ATOM   1083  CA  ASP A  72       6.658   4.211 -19.157  1.00 61.50           C  
ATOM   1084  HA  ASP A  72       7.473   4.097 -19.871  1.00 61.50           H  
ATOM   1085  C   ASP A  72       7.019   3.577 -17.799  1.00 61.50           C  
ATOM   1086  CB  ASP A  72       6.371   5.711 -19.016  1.00 61.50           C  
ATOM   1087  HB2 ASP A  72       6.257   6.139 -20.012  1.00 61.50           H  
ATOM   1088  HB3 ASP A  72       5.422   5.836 -18.495  1.00 61.50           H  
ATOM   1089  O   ASP A  72       6.291   3.796 -16.822  1.00 61.50           O  
ATOM   1090  CG  ASP A  72       7.450   6.495 -18.262  1.00 61.50           C  
ATOM   1091  OD1 ASP A  72       8.494   5.910 -17.898  1.00 61.50           O  
ATOM   1092  OD2 ASP A  72       7.160   7.683 -18.001  1.00 61.50           O  
ATOM   1093  N   PRO A  73       8.109   2.797 -17.714  1.00 57.57           N  
ATOM   1094  CA  PRO A  73       8.481   2.039 -16.518  1.00 57.57           C  
ATOM   1095  HA  PRO A  73       7.718   1.294 -16.292  1.00 57.57           H  
ATOM   1096  C   PRO A  73       8.672   2.935 -15.285  1.00 57.57           C  
ATOM   1097  CB  PRO A  73       9.791   1.335 -16.893  1.00 57.57           C  
ATOM   1098  HB2 PRO A  73      10.438   1.175 -16.031  1.00 57.57           H  
ATOM   1099  HB3 PRO A  73       9.569   0.386 -17.381  1.00 57.57           H  
ATOM   1100  O   PRO A  73       8.427   2.490 -14.163  1.00 57.57           O  
ATOM   1101  CG  PRO A  73      10.409   2.310 -17.895  1.00 57.57           C  
ATOM   1102  HG2 PRO A  73      10.825   3.167 -17.366  1.00 57.57           H  
ATOM   1103  HG3 PRO A  73      11.189   1.860 -18.509  1.00 57.57           H  
ATOM   1104  CD  PRO A  73       9.185   2.747 -18.692  1.00 57.57           C  
ATOM   1105  HD2 PRO A  73       9.386   3.724 -19.132  1.00 57.57           H  
ATOM   1106  HD3 PRO A  73       8.942   2.022 -19.469  1.00 57.57           H  
ATOM   1107  N   HIS A  74       9.005   4.221 -15.464  1.00 58.15           N  
ATOM   1108  H   HIS A  74       9.112   4.580 -16.403  1.00 58.15           H  
ATOM   1109  CA  HIS A  74       9.158   5.162 -14.355  1.00 58.15           C  
ATOM   1110  HA  HIS A  74       9.841   4.715 -13.632  1.00 58.15           H  
ATOM   1111  C   HIS A  74       7.838   5.433 -13.617  1.00 58.15           C  
ATOM   1112  CB  HIS A  74       9.784   6.468 -14.861  1.00 58.15           C  
ATOM   1113  HB2 HIS A  74       9.124   6.926 -15.598  1.00 58.15           H  
ATOM   1114  HB3 HIS A  74       9.873   7.162 -14.025  1.00 58.15           H  
ATOM   1115  O   HIS A  74       7.851   5.861 -12.458  1.00 58.15           O  
ATOM   1116  CG  HIS A  74      11.154   6.286 -15.462  1.00 58.15           C  
ATOM   1117  CD2 HIS A  74      11.488   6.420 -16.784  1.00 58.15           C  
ATOM   1118  HD2 HIS A  74      10.816   6.675 -17.589  1.00 58.15           H  
ATOM   1119  ND1 HIS A  74      12.310   5.958 -14.786  1.00 58.15           N  
ATOM   1120  HD1 HIS A  74      12.403   5.755 -13.801  1.00 58.15           H  
ATOM   1121  CE1 HIS A  74      13.314   5.895 -15.677  1.00 58.15           C  
ATOM   1122  HE1 HIS A  74      14.341   5.643 -15.454  1.00 58.15           H  
ATOM   1123  NE2 HIS A  74      12.858   6.176 -16.904  1.00 58.15           N  
ATOM   1124  N   LYS A  75       6.685   5.130 -14.232  1.00 59.60           N  
ATOM   1125  H   LYS A  75       6.742   4.770 -15.174  1.00 59.60           H  
ATOM   1126  CA  LYS A  75       5.360   5.247 -13.597  1.00 59.60           C  
ATOM   1127  HA  LYS A  75       5.293   6.229 -13.129  1.00 59.60           H  
ATOM   1128  C   LYS A  75       5.139   4.238 -12.470  1.00 59.60           C  
ATOM   1129  CB  LYS A  75       4.251   5.134 -14.653  1.00 59.60           C  
ATOM   1130  HB2 LYS A  75       3.285   5.144 -14.148  1.00 59.60           H  
ATOM   1131  HB3 LYS A  75       4.342   4.191 -15.193  1.00 59.60           H  
ATOM   1132  O   LYS A  75       4.315   4.499 -11.593  1.00 59.60           O  
ATOM   1133  CG  LYS A  75       4.306   6.317 -15.628  1.00 59.60           C  
ATOM   1134  HG2 LYS A  75       5.252   6.305 -16.169  1.00 59.60           H  
ATOM   1135  HG3 LYS A  75       4.247   7.243 -15.057  1.00 59.60           H  
ATOM   1136  CD  LYS A  75       3.151   6.278 -16.630  1.00 59.60           C  
ATOM   1137  HD2 LYS A  75       2.205   6.277 -16.089  1.00 59.60           H  
ATOM   1138  HD3 LYS A  75       3.229   5.380 -17.242  1.00 59.60           H  
ATOM   1139  CE  LYS A  75       3.258   7.530 -17.506  1.00 59.60           C  
ATOM   1140  HE2 LYS A  75       4.177   7.472 -18.089  1.00 59.60           H  
ATOM   1141  HE3 LYS A  75       3.351   8.400 -16.856  1.00 59.60           H  
ATOM   1142  NZ  LYS A  75       2.079   7.693 -18.387  1.00 59.60           N  
ATOM   1143  HZ1 LYS A  75       1.250   7.830 -17.827  1.00 59.60           H  
ATOM   1144  HZ2 LYS A  75       2.208   8.518 -18.955  1.00 59.60           H  
ATOM   1145  HZ3 LYS A  75       1.973   6.884 -18.983  1.00 59.60           H  
ATOM   1146  N   PHE A  76       5.887   3.133 -12.441  1.00 63.81           N  
ATOM   1147  H   PHE A  76       6.557   2.978 -13.181  1.00 63.81           H  
ATOM   1148  CA  PHE A  76       5.825   2.146 -11.359  1.00 63.81           C  
ATOM   1149  HA  PHE A  76       4.813   2.135 -10.956  1.00 63.81           H  
ATOM   1150  C   PHE A  76       6.709   2.481 -10.156  1.00 63.81           C  
ATOM   1151  CB  PHE A  76       6.132   0.749 -11.906  1.00 63.81           C  
ATOM   1152  HB2 PHE A  76       7.111   0.769 -12.384  1.00 63.81           H  
ATOM   1153  HB3 PHE A  76       6.197   0.050 -11.072  1.00 63.81           H  
ATOM   1154  O   PHE A  76       6.600   1.815  -9.132  1.00 63.81           O  
ATOM   1155  CG  PHE A  76       5.104   0.197 -12.873  1.00 63.81           C  
ATOM   1156  CD1 PHE A  76       3.722   0.320 -12.619  1.00 63.81           C  
ATOM   1157  HD1 PHE A  76       3.373   0.827 -11.731  1.00 63.81           H  
ATOM   1158  CD2 PHE A  76       5.537  -0.512 -14.004  1.00 63.81           C  
ATOM   1159  HD2 PHE A  76       6.592  -0.622 -14.209  1.00 63.81           H  
ATOM   1160  CE1 PHE A  76       2.781  -0.241 -13.499  1.00 63.81           C  
ATOM   1161  HE1 PHE A  76       1.724  -0.131 -13.306  1.00 63.81           H  
ATOM   1162  CE2 PHE A  76       4.595  -1.120 -14.844  1.00 63.81           C  
ATOM   1163  HE2 PHE A  76       4.941  -1.674 -15.705  1.00 63.81           H  
ATOM   1164  CZ  PHE A  76       3.220  -0.983 -14.603  1.00 63.81           C  
ATOM   1165  HZ  PHE A  76       2.508  -1.450 -15.267  1.00 63.81           H  
ATOM   1166  N   ASN A  77       7.506   3.554 -10.214  1.00 64.14           N  
ATOM   1167  H   ASN A  77       7.601   4.037 -11.095  1.00 64.14           H  
ATOM   1168  CA  ASN A  77       8.409   3.919  -9.118  1.00 64.14           C  
ATOM   1169  HA  ASN A  77       8.904   3.012  -8.771  1.00 64.14           H  
ATOM   1170  C   ASN A  77       7.685   4.504  -7.894  1.00 64.14           C  
ATOM   1171  CB  ASN A  77       9.492   4.877  -9.654  1.00 64.14           C  
ATOM   1172  HB2 ASN A  77       9.028   5.735 -10.139  1.00 64.14           H  
ATOM   1173  HB3 ASN A  77      10.096   5.232  -8.819  1.00 64.14           H  
ATOM   1174  O   ASN A  77       8.310   4.706  -6.854  1.00 64.14           O  
ATOM   1175  CG  ASN A  77      10.441   4.194 -10.624  1.00 64.14           C  
ATOM   1176  ND2 ASN A  77      11.238   4.934 -11.356  1.00 64.14           N  
ATOM   1177 HD21 ASN A  77      11.888   4.397 -11.913  1.00 64.14           H  
ATOM   1178 HD22 ASN A  77      11.236   5.942 -11.286  1.00 64.14           H  
ATOM   1179  OD1 ASN A  77      10.503   2.988 -10.730  1.00 64.14           O  
ATOM   1180  N   ARG A  78       6.387   4.832  -7.996  1.00 68.24           N  
ATOM   1181  H   ARG A  78       5.920   4.613  -8.865  1.00 68.24           H  
ATOM   1182  CA  ARG A  78       5.630   5.485  -6.910  1.00 68.24           C  
ATOM   1183  HA  ARG A  78       6.066   5.182  -5.958  1.00 68.24           H  
ATOM   1184  C   ARG A  78       4.158   5.057  -6.834  1.00 68.24           C  
ATOM   1185  CB  ARG A  78       5.760   7.016  -7.022  1.00 68.24           C  
ATOM   1186  HB2 ARG A  78       5.210   7.472  -6.199  1.00 68.24           H  
ATOM   1187  HB3 ARG A  78       5.319   7.347  -7.962  1.00 68.24           H  
ATOM   1188  O   ARG A  78       3.281   5.906  -7.027  1.00 68.24           O  
ATOM   1189  CG  ARG A  78       7.210   7.503  -6.954  1.00 68.24           C  
ATOM   1190  HG2 ARG A  78       7.764   7.130  -7.815  1.00 68.24           H  
ATOM   1191  HG3 ARG A  78       7.674   7.145  -6.035  1.00 68.24           H  
ATOM   1192  CD  ARG A  78       7.281   9.022  -6.990  1.00 68.24           C  
ATOM   1193  HD2 ARG A  78       6.813   9.420  -6.090  1.00 68.24           H  
ATOM   1194  HD3 ARG A  78       6.745   9.376  -7.871  1.00 68.24           H  
ATOM   1195  NE  ARG A  78       8.687   9.449  -7.059  1.00 68.24           N  
ATOM   1196  HE  ARG A  78       9.378   8.715  -6.989  1.00 68.24           H  
ATOM   1197  NH1 ARG A  78       8.310  11.696  -7.260  1.00 68.24           N  
ATOM   1198 HH11 ARG A  78       8.670  12.627  -7.418  1.00 68.24           H  
ATOM   1199 HH12 ARG A  78       7.319  11.506  -7.239  1.00 68.24           H  
ATOM   1200  NH2 ARG A  78      10.405  10.914  -7.286  1.00 68.24           N  
ATOM   1201 HH21 ARG A  78      11.055  10.143  -7.245  1.00 68.24           H  
ATOM   1202 HH22 ARG A  78      10.762  11.849  -7.424  1.00 68.24           H  
ATOM   1203  CZ  ARG A  78       9.128  10.682  -7.198  1.00 68.24           C  
ATOM   1204  N   PRO A  79       3.841   3.773  -6.598  1.00 76.50           N  
ATOM   1205  CA  PRO A  79       2.460   3.388  -6.386  1.00 76.50           C  
ATOM   1206  HA  PRO A  79       1.836   3.818  -7.169  1.00 76.50           H  
ATOM   1207  C   PRO A  79       1.968   3.898  -5.030  1.00 76.50           C  
ATOM   1208  CB  PRO A  79       2.410   1.875  -6.519  1.00 76.50           C  
ATOM   1209  HB2 PRO A  79       2.155   1.622  -7.549  1.00 76.50           H  
ATOM   1210  HB3 PRO A  79       1.686   1.431  -5.835  1.00 76.50           H  
ATOM   1211  O   PRO A  79       2.645   3.822  -4.004  1.00 76.50           O  
ATOM   1212  CG  PRO A  79       3.832   1.413  -6.226  1.00 76.50           C  
ATOM   1213  HG2 PRO A  79       3.905   1.014  -5.214  1.00 76.50           H  
ATOM   1214  HG3 PRO A  79       4.108   0.660  -6.965  1.00 76.50           H  
ATOM   1215  CD  PRO A  79       4.728   2.639  -6.396  1.00 76.50           C  
ATOM   1216  HD2 PRO A  79       5.351   2.774  -5.512  1.00 76.50           H  
ATOM   1217  HD3 PRO A  79       5.362   2.504  -7.272  1.00 76.50           H  
ATOM   1218  N   GLN A  80       0.754   4.425  -5.035  1.00 82.95           N  
ATOM   1219  H   GLN A  80       0.245   4.441  -5.908  1.00 82.95           H  
ATOM   1220  CA  GLN A  80       0.069   4.941  -3.863  1.00 82.95           C  
ATOM   1221  HA  GLN A  80       0.668   4.755  -2.971  1.00 82.95           H  
ATOM   1222  C   GLN A  80      -1.251   4.193  -3.706  1.00 82.95           C  
ATOM   1223  CB  GLN A  80      -0.099   6.457  -4.025  1.00 82.95           C  
ATOM   1224  HB2 GLN A  80       0.887   6.905  -4.153  1.00 82.95           H  
ATOM   1225  HB3 GLN A  80      -0.671   6.644  -4.934  1.00 82.95           H  
ATOM   1226  O   GLN A  80      -2.002   4.016  -4.662  1.00 82.95           O  
ATOM   1227  CG  GLN A  80      -0.795   7.152  -2.843  1.00 82.95           C  
ATOM   1228  HG2 GLN A  80      -1.746   6.664  -2.634  1.00 82.95           H  
ATOM   1229  HG3 GLN A  80      -0.170   7.070  -1.954  1.00 82.95           H  
ATOM   1230  CD  GLN A  80      -1.083   8.631  -3.118  1.00 82.95           C  
ATOM   1231  NE2 GLN A  80      -1.670   9.343  -2.191  1.00 82.95           N  
ATOM   1232 HE21 GLN A  80      -1.793  10.331  -2.359  1.00 82.95           H  
ATOM   1233 HE22 GLN A  80      -1.626   9.061  -1.223  1.00 82.95           H  
ATOM   1234  OE1 GLN A  80      -0.806   9.193  -4.174  1.00 82.95           O  
ATOM   1235  N   PHE A  81      -1.539   3.782  -2.483  1.00 84.77           N  
ATOM   1236  H   PHE A  81      -0.875   3.959  -1.743  1.00 84.77           H  
ATOM   1237  CA  PHE A  81      -2.748   3.080  -2.092  1.00 84.77           C  
ATOM   1238  HA  PHE A  81      -3.424   3.014  -2.945  1.00 84.77           H  
ATOM   1239  C   PHE A  81      -3.422   3.885  -0.986  1.00 84.77           C  
ATOM   1240  CB  PHE A  81      -2.412   1.650  -1.641  1.00 84.77           C  
ATOM   1241  HB2 PHE A  81      -1.959   1.692  -0.650  1.00 84.77           H  
ATOM   1242  HB3 PHE A  81      -3.340   1.086  -1.546  1.00 84.77           H  
ATOM   1243  O   PHE A  81      -2.779   4.383  -0.066  1.00 84.77           O  
ATOM   1244  CG  PHE A  81      -1.465   0.909  -2.567  1.00 84.77           C  
ATOM   1245  CD1 PHE A  81      -1.972   0.161  -3.642  1.00 84.77           C  
ATOM   1246  HD1 PHE A  81      -3.040   0.071  -3.774  1.00 84.77           H  
ATOM   1247  CD2 PHE A  81      -0.071   1.007  -2.383  1.00 84.77           C  
ATOM   1248  HD2 PHE A  81       0.326   1.580  -1.558  1.00 84.77           H  
ATOM   1249  CE1 PHE A  81      -1.094  -0.462  -4.543  1.00 84.77           C  
ATOM   1250  HE1 PHE A  81      -1.488  -1.032  -5.373  1.00 84.77           H  
ATOM   1251  CE2 PHE A  81       0.806   0.388  -3.290  1.00 84.77           C  
ATOM   1252  HE2 PHE A  81       1.874   0.486  -3.164  1.00 84.77           H  
ATOM   1253  CZ  PHE A  81       0.293  -0.339  -4.377  1.00 84.77           C  
ATOM   1254  HZ  PHE A  81       0.963  -0.802  -5.085  1.00 84.77           H  
ATOM   1255  N   THR A  82      -4.731   4.029  -1.057  1.00 83.62           N  
ATOM   1256  H   THR A  82      -5.216   3.668  -1.866  1.00 83.62           H  
ATOM   1257  CA  THR A  82      -5.542   4.559   0.034  1.00 83.62           C  
ATOM   1258  HA  THR A  82      -4.943   4.671   0.938  1.00 83.62           H  
ATOM   1259  C   THR A  82      -6.617   3.535   0.319  1.00 83.62           C  
ATOM   1260  CB  THR A  82      -6.133   5.927  -0.313  1.00 83.62           C  
ATOM   1261  HB  THR A  82      -6.833   5.828  -1.142  1.00 83.62           H  
ATOM   1262  O   THR A  82      -7.353   3.148  -0.584  1.00 83.62           O  
ATOM   1263  CG2 THR A  82      -6.875   6.546   0.863  1.00 83.62           C  
ATOM   1264 HG21 THR A  82      -6.198   6.694   1.703  1.00 83.62           H  
ATOM   1265 HG22 THR A  82      -7.698   5.901   1.171  1.00 83.62           H  
ATOM   1266 HG23 THR A  82      -7.296   7.501   0.549  1.00 83.62           H  
ATOM   1267  OG1 THR A  82      -5.099   6.813  -0.686  1.00 83.62           O  
ATOM   1268  HG1 THR A  82      -4.272   6.390  -0.445  1.00 83.62           H  
ATOM   1269  N   ILE A  83      -6.666   3.063   1.557  1.00 82.31           N  
ATOM   1270  H   ILE A  83      -6.045   3.450   2.254  1.00 82.31           H  
ATOM   1271  CA  ILE A  83      -7.629   2.070   2.015  1.00 82.31           C  
ATOM   1272  HA  ILE A  83      -8.187   1.679   1.164  1.00 82.31           H  
ATOM   1273  C   ILE A  83      -8.608   2.778   2.935  1.00 82.31           C  
ATOM   1274  CB  ILE A  83      -6.930   0.884   2.705  1.00 82.31           C  
ATOM   1275  HB  ILE A  83      -6.486   1.224   3.641  1.00 82.31           H  
ATOM   1276  O   ILE A  83      -8.208   3.350   3.949  1.00 82.31           O  
ATOM   1277  CG1 ILE A  83      -5.796   0.361   1.793  1.00 82.31           C  
ATOM   1278 HG12 ILE A  83      -4.953   1.048   1.871  1.00 82.31           H  
ATOM   1279 HG13 ILE A  83      -6.128   0.350   0.755  1.00 82.31           H  
ATOM   1280  CG2 ILE A  83      -7.973  -0.197   3.035  1.00 82.31           C  
ATOM   1281 HG21 ILE A  83      -8.810   0.230   3.588  1.00 82.31           H  
ATOM   1282 HG22 ILE A  83      -7.542  -0.980   3.659  1.00 82.31           H  
ATOM   1283 HG23 ILE A  83      -8.346  -0.633   2.108  1.00 82.31           H  
ATOM   1284  CD1 ILE A  83      -5.291  -1.032   2.140  1.00 82.31           C  
ATOM   1285 HD11 ILE A  83      -5.368  -1.207   3.213  1.00 82.31           H  
ATOM   1286 HD12 ILE A  83      -4.255  -1.125   1.815  1.00 82.31           H  
ATOM   1287 HD13 ILE A  83      -5.901  -1.774   1.624  1.00 82.31           H  
ATOM   1288  N   GLU A  84      -9.879   2.736   2.567  1.00 85.78           N  
ATOM   1289  H   GLU A  84     -10.122   2.249   1.716  1.00 85.78           H  
ATOM   1290  CA  GLU A  84     -10.989   3.343   3.287  1.00 85.78           C  
ATOM   1291  HA  GLU A  84     -10.620   3.814   4.198  1.00 85.78           H  
ATOM   1292  C   GLU A  84     -11.971   2.239   3.693  1.00 85.78           C  
ATOM   1293  CB  GLU A  84     -11.647   4.443   2.428  1.00 85.78           C  
ATOM   1294  HB2 GLU A  84     -12.051   4.000   1.517  1.00 85.78           H  
ATOM   1295  HB3 GLU A  84     -12.465   4.882   2.999  1.00 85.78           H  
ATOM   1296  O   GLU A  84     -12.349   1.384   2.890  1.00 85.78           O  
ATOM   1297  CG  GLU A  84     -10.646   5.556   2.050  1.00 85.78           C  
ATOM   1298  HG2 GLU A  84     -10.172   5.907   2.966  1.00 85.78           H  
ATOM   1299  HG3 GLU A  84      -9.870   5.131   1.414  1.00 85.78           H  
ATOM   1300  CD  GLU A  84     -11.251   6.768   1.318  1.00 85.78           C  
ATOM   1301  OE1 GLU A  84     -10.551   7.817   1.262  1.00 85.78           O  
ATOM   1302  OE2 GLU A  84     -12.384   6.660   0.807  1.00 85.78           O  
ATOM   1303  N   TRP A  85     -12.382   2.222   4.958  1.00 81.45           N  
ATOM   1304  H   TRP A  85     -12.055   2.941   5.587  1.00 81.45           H  
ATOM   1305  CA  TRP A  85     -13.338   1.242   5.476  1.00 81.45           C  
ATOM   1306  HA  TRP A  85     -13.811   0.733   4.636  1.00 81.45           H  
ATOM   1307  C   TRP A  85     -14.468   1.920   6.252  1.00 81.45           C  
ATOM   1308  CB  TRP A  85     -12.613   0.167   6.297  1.00 81.45           C  
ATOM   1309  HB2 TRP A  85     -13.326  -0.611   6.571  1.00 81.45           H  
ATOM   1310  HB3 TRP A  85     -11.858  -0.295   5.662  1.00 81.45           H  
ATOM   1311  O   TRP A  85     -14.384   3.079   6.670  1.00 81.45           O  
ATOM   1312  CG  TRP A  85     -11.933   0.649   7.536  1.00 81.45           C  
ATOM   1313  CD1 TRP A  85     -12.491   0.750   8.763  1.00 81.45           C  
ATOM   1314  HD1 TRP A  85     -13.511   0.489   9.003  1.00 81.45           H  
ATOM   1315  CD2 TRP A  85     -10.567   1.138   7.674  1.00 81.45           C  
ATOM   1316  CE2 TRP A  85     -10.362   1.506   9.037  1.00 81.45           C  
ATOM   1317  CE3 TRP A  85      -9.492   1.333   6.781  1.00 81.45           C  
ATOM   1318  HE3 TRP A  85      -9.617   1.076   5.740  1.00 81.45           H  
ATOM   1319  NE1 TRP A  85     -11.562   1.241   9.657  1.00 81.45           N  
ATOM   1320  HE1 TRP A  85     -11.749   1.379  10.640  1.00 81.45           H  
ATOM   1321  CH2 TRP A  85      -8.122   2.251   8.577  1.00 81.45           C  
ATOM   1322  HH2 TRP A  85      -7.202   2.693   8.928  1.00 81.45           H  
ATOM   1323  CZ2 TRP A  85      -9.161   2.055   9.495  1.00 81.45           C  
ATOM   1324  HZ2 TRP A  85      -9.039   2.330  10.532  1.00 81.45           H  
ATOM   1325  CZ3 TRP A  85      -8.278   1.885   7.228  1.00 81.45           C  
ATOM   1326  HZ3 TRP A  85      -7.471   2.038   6.526  1.00 81.45           H  
ATOM   1327  N   GLY A  86     -15.567   1.181   6.427  1.00 73.21           N  
ATOM   1328  H   GLY A  86     -15.572   0.241   6.056  1.00 73.21           H  
ATOM   1329  CA  GLY A  86     -16.755   1.667   7.127  1.00 73.21           C  
ATOM   1330  HA2 GLY A  86     -17.215   2.451   6.526  1.00 73.21           H  
ATOM   1331  HA3 GLY A  86     -17.469   0.852   7.242  1.00 73.21           H  
ATOM   1332  C   GLY A  86     -16.429   2.225   8.519  1.00 73.21           C  
ATOM   1333  O   GLY A  86     -15.634   1.651   9.256  1.00 73.21           O  
ATOM   1334  N   GLY A  87     -17.058   3.347   8.880  1.00 68.57           N  
ATOM   1335  H   GLY A  87     -17.707   3.762   8.226  1.00 68.57           H  
ATOM   1336  CA  GLY A  87     -16.796   4.050  10.144  1.00 68.57           C  
ATOM   1337  HA2 GLY A  87     -17.741   4.418  10.542  1.00 68.57           H  
ATOM   1338  HA3 GLY A  87     -16.373   3.361  10.874  1.00 68.57           H  
ATOM   1339  C   GLY A  87     -15.844   5.247  10.031  1.00 68.57           C  
ATOM   1340  O   GLY A  87     -15.443   5.787  11.056  1.00 68.57           O  
ATOM   1341  N   GLY A  88     -15.503   5.681   8.810  1.00 76.46           N  
ATOM   1342  H   GLY A  88     -15.773   5.128   8.010  1.00 76.46           H  
ATOM   1343  CA  GLY A  88     -14.642   6.849   8.574  1.00 76.46           C  
ATOM   1344  HA2 GLY A  88     -14.788   7.195   7.550  1.00 76.46           H  
ATOM   1345  HA3 GLY A  88     -14.916   7.653   9.257  1.00 76.46           H  
ATOM   1346  C   GLY A  88     -13.152   6.559   8.757  1.00 76.46           C  
ATOM   1347  O   GLY A  88     -12.360   7.488   8.890  1.00 76.46           O  
ATOM   1348  N   GLY A  89     -12.771   5.279   8.792  1.00 84.38           N  
ATOM   1349  H   GLY A  89     -13.449   4.562   8.579  1.00 84.38           H  
ATOM   1350  CA  GLY A  89     -11.381   4.878   8.902  1.00 84.38           C  
ATOM   1351  HA2 GLY A  89     -10.879   5.572   9.577  1.00 84.38           H  
ATOM   1352  HA3 GLY A  89     -11.317   3.873   9.320  1.00 84.38           H  
ATOM   1353  C   GLY A  89     -10.680   4.908   7.550  1.00 84.38           C  
ATOM   1354  O   GLY A  89     -11.190   4.372   6.567  1.00 84.38           O  
ATOM   1355  N   ARG A  90      -9.514   5.556   7.509  1.00 89.42           N  
ATOM   1356  H   ARG A  90      -9.182   6.007   8.349  1.00 89.42           H  
ATOM   1357  CA  ARG A  90      -8.692   5.693   6.311  1.00 89.42           C  
ATOM   1358  HA  ARG A  90      -8.958   4.904   5.607  1.00 89.42           H  
ATOM   1359  C   ARG A  90      -7.218   5.537   6.654  1.00 89.42           C  
ATOM   1360  CB  ARG A  90      -9.001   7.045   5.655  1.00 89.42           C  
ATOM   1361  HB2 ARG A  90      -8.941   7.830   6.410  1.00 89.42           H  
ATOM   1362  HB3 ARG A  90     -10.021   7.019   5.273  1.00 89.42           H  
ATOM   1363  O   ARG A  90      -6.719   6.200   7.562  1.00 89.42           O  
ATOM   1364  CG  ARG A  90      -8.041   7.384   4.508  1.00 89.42           C  
ATOM   1365  HG2 ARG A  90      -7.030   7.500   4.898  1.00 89.42           H  
ATOM   1366  HG3 ARG A  90      -8.050   6.590   3.761  1.00 89.42           H  
ATOM   1367  CD  ARG A  90      -8.471   8.701   3.873  1.00 89.42           C  
ATOM   1368  HD2 ARG A  90      -8.635   9.437   4.659  1.00 89.42           H  
ATOM   1369  HD3 ARG A  90      -9.413   8.535   3.349  1.00 89.42           H  
ATOM   1370  NE  ARG A  90      -7.430   9.217   2.971  1.00 89.42           N  
ATOM   1371  HE  ARG A  90      -6.483   9.170   3.317  1.00 89.42           H  
ATOM   1372  NH1 ARG A  90      -8.836  10.127   1.415  1.00 89.42           N  
ATOM   1373 HH11 ARG A  90      -8.979  10.594   0.531  1.00 89.42           H  
ATOM   1374 HH12 ARG A  90      -9.528   9.431   1.655  1.00 89.42           H  
ATOM   1375  NH2 ARG A  90      -6.623  10.422   1.231  1.00 89.42           N  
ATOM   1376 HH21 ARG A  90      -5.690  10.256   1.581  1.00 89.42           H  
ATOM   1377 HH22 ARG A  90      -6.765  10.937   0.374  1.00 89.42           H  
ATOM   1378  CZ  ARG A  90      -7.638   9.923   1.881  1.00 89.42           C  
ATOM   1379  N   VAL A  91      -6.523   4.712   5.877  1.00 89.78           N  
ATOM   1380  H   VAL A  91      -7.030   4.207   5.163  1.00 89.78           H  
ATOM   1381  CA  VAL A  91      -5.061   4.600   5.884  1.00 89.78           C  
ATOM   1382  HA  VAL A  91      -4.650   5.384   6.521  1.00 89.78           H  
ATOM   1383  C   VAL A  91      -4.538   4.822   4.482  1.00 89.78           C  
ATOM   1384  CB  VAL A  91      -4.585   3.254   6.449  1.00 89.78           C  
ATOM   1385  HB  VAL A  91      -5.169   2.458   5.987  1.00 89.78           H  
ATOM   1386  O   VAL A  91      -4.951   4.169   3.525  1.00 89.78           O  
ATOM   1387  CG1 VAL A  91      -3.098   2.954   6.206  1.00 89.78           C  
ATOM   1388 HG11 VAL A  91      -2.483   3.774   6.576  1.00 89.78           H  
ATOM   1389 HG12 VAL A  91      -2.821   2.033   6.718  1.00 89.78           H  
ATOM   1390 HG13 VAL A  91      -2.911   2.819   5.141  1.00 89.78           H  
ATOM   1391  CG2 VAL A  91      -4.811   3.225   7.959  1.00 89.78           C  
ATOM   1392 HG21 VAL A  91      -5.568   3.947   8.266  1.00 89.78           H  
ATOM   1393 HG22 VAL A  91      -5.156   2.223   8.215  1.00 89.78           H  
ATOM   1394 HG23 VAL A  91      -3.896   3.461   8.504  1.00 89.78           H  
ATOM   1395  N   GLU A  92      -3.593   5.738   4.368  1.00 89.59           N  
ATOM   1396  H   GLU A  92      -3.284   6.215   5.203  1.00 89.59           H  
ATOM   1397  CA  GLU A  92      -2.823   5.938   3.155  1.00 89.59           C  
ATOM   1398  HA  GLU A  92      -3.376   5.541   2.304  1.00 89.59           H  
ATOM   1399  C   GLU A  92      -1.503   5.171   3.261  1.00 89.59           C  
ATOM   1400  CB  GLU A  92      -2.648   7.439   2.921  1.00 89.59           C  
ATOM   1401  HB2 GLU A  92      -3.631   7.908   2.956  1.00 89.59           H  
ATOM   1402  HB3 GLU A  92      -2.024   7.859   3.709  1.00 89.59           H  
ATOM   1403  O   GLU A  92      -0.765   5.313   4.235  1.00 89.59           O  
ATOM   1404  CG  GLU A  92      -2.006   7.728   1.563  1.00 89.59           C  
ATOM   1405  HG2 GLU A  92      -2.613   7.271   0.782  1.00 89.59           H  
ATOM   1406  HG3 GLU A  92      -1.018   7.268   1.531  1.00 89.59           H  
ATOM   1407  CD  GLU A  92      -1.874   9.228   1.272  1.00 89.59           C  
ATOM   1408  OE1 GLU A  92      -1.011   9.551   0.422  1.00 89.59           O  
ATOM   1409  OE2 GLU A  92      -2.685  10.036   1.777  1.00 89.59           O  
ATOM   1410  N   VAL A  93      -1.210   4.364   2.243  1.00 88.00           N  
ATOM   1411  H   VAL A  93      -1.870   4.311   1.480  1.00 88.00           H  
ATOM   1412  CA  VAL A  93       0.070   3.687   2.045  1.00 88.00           C  
ATOM   1413  HA  VAL A  93       0.741   3.929   2.870  1.00 88.00           H  
ATOM   1414  C   VAL A  93       0.675   4.198   0.755  1.00 88.00           C  
ATOM   1415  CB  VAL A  93      -0.071   2.158   1.983  1.00 88.00           C  
ATOM   1416  HB  VAL A  93      -0.680   1.877   1.124  1.00 88.00           H  
ATOM   1417  O   VAL A  93       0.179   3.933  -0.336  1.00 88.00           O  
ATOM   1418  CG1 VAL A  93       1.299   1.478   1.836  1.00 88.00           C  
ATOM   1419 HG11 VAL A  93       1.172   0.397   1.791  1.00 88.00           H  
ATOM   1420 HG12 VAL A  93       1.934   1.728   2.686  1.00 88.00           H  
ATOM   1421 HG13 VAL A  93       1.787   1.793   0.914  1.00 88.00           H  
ATOM   1422  CG2 VAL A  93      -0.753   1.617   3.236  1.00 88.00           C  
ATOM   1423 HG21 VAL A  93      -0.573   0.544   3.302  1.00 88.00           H  
ATOM   1424 HG22 VAL A  93      -0.356   2.104   4.127  1.00 88.00           H  
ATOM   1425 HG23 VAL A  93      -1.825   1.805   3.180  1.00 88.00           H  
ATOM   1426  N   ARG A  94       1.788   4.905   0.855  1.00 87.64           N  
ATOM   1427  H   ARG A  94       2.145   5.097   1.780  1.00 87.64           H  
ATOM   1428  CA  ARG A  94       2.542   5.372  -0.300  1.00 87.64           C  
ATOM   1429  HA  ARG A  94       1.999   5.147  -1.219  1.00 87.64           H  
ATOM   1430  C   ARG A  94       3.857   4.624  -0.368  1.00 87.64           C  
ATOM   1431  CB  ARG A  94       2.660   6.887  -0.200  1.00 87.64           C  
ATOM   1432  HB2 ARG A  94       1.657   7.311  -0.240  1.00 87.64           H  
ATOM   1433  HB3 ARG A  94       3.099   7.156   0.761  1.00 87.64           H  
ATOM   1434  O   ARG A  94       4.658   4.691   0.558  1.00 87.64           O  
ATOM   1435  CG  ARG A  94       3.503   7.477  -1.328  1.00 87.64           C  
ATOM   1436  HG2 ARG A  94       3.130   7.140  -2.295  1.00 87.64           H  
ATOM   1437  HG3 ARG A  94       4.542   7.173  -1.207  1.00 87.64           H  
ATOM   1438  CD  ARG A  94       3.393   8.994  -1.231  1.00 87.64           C  
ATOM   1439  HD2 ARG A  94       2.368   9.285  -1.465  1.00 87.64           H  
ATOM   1440  HD3 ARG A  94       3.621   9.301  -0.210  1.00 87.64           H  
ATOM   1441  NE  ARG A  94       4.332   9.649  -2.146  1.00 87.64           N  
ATOM   1442  HE  ARG A  94       5.190   9.158  -2.350  1.00 87.64           H  
ATOM   1443  NH1 ARG A  94       3.494  11.770  -1.980  1.00 87.64           N  
ATOM   1444 HH11 ARG A  94       2.765  11.404  -1.384  1.00 87.64           H  
ATOM   1445 HH12 ARG A  94       3.554  12.758  -2.180  1.00 87.64           H  
ATOM   1446  NH2 ARG A  94       5.348  11.377  -3.166  1.00 87.64           N  
ATOM   1447 HH21 ARG A  94       5.487  12.372  -3.266  1.00 87.64           H  
ATOM   1448 HH22 ARG A  94       6.157  10.775  -3.104  1.00 87.64           H  
ATOM   1449  CZ  ARG A  94       4.373  10.927  -2.441  1.00 87.64           C  
ATOM   1450  N   VAL A  95       4.067   3.918  -1.469  1.00 83.96           N  
ATOM   1451  H   VAL A  95       3.390   3.948  -2.218  1.00 83.96           H  
ATOM   1452  CA  VAL A  95       5.302   3.190  -1.734  1.00 83.96           C  
ATOM   1453  HA  VAL A  95       5.867   3.072  -0.810  1.00 83.96           H  
ATOM   1454  C   VAL A  95       6.123   4.030  -2.696  1.00 83.96           C  
ATOM   1455  CB  VAL A  95       5.015   1.785  -2.283  1.00 83.96           C  
ATOM   1456  HB  VAL A  95       4.556   1.870  -3.268  1.00 83.96           H  
ATOM   1457  O   VAL A  95       5.648   4.437  -3.753  1.00 83.96           O  
ATOM   1458  CG1 VAL A  95       6.305   0.969  -2.402  1.00 83.96           C  
ATOM   1459 HG11 VAL A  95       6.785   0.877  -1.428  1.00 83.96           H  
ATOM   1460 HG12 VAL A  95       6.996   1.453  -3.092  1.00 83.96           H  
ATOM   1461 HG13 VAL A  95       6.084  -0.026  -2.787  1.00 83.96           H  
ATOM   1462  CG2 VAL A  95       4.053   1.020  -1.365  1.00 83.96           C  
ATOM   1463 HG21 VAL A  95       3.904   0.013  -1.755  1.00 83.96           H  
ATOM   1464 HG22 VAL A  95       4.460   0.973  -0.355  1.00 83.96           H  
ATOM   1465 HG23 VAL A  95       3.082   1.514  -1.335  1.00 83.96           H  
ATOM   1466  N   GLU A  96       7.351   4.332  -2.313  1.00 80.84           N  
ATOM   1467  H   GLU A  96       7.674   4.006  -1.413  1.00 80.84           H  
ATOM   1468  CA  GLU A  96       8.309   5.052  -3.135  1.00 80.84           C  
ATOM   1469  HA  GLU A  96       7.881   5.255  -4.117  1.00 80.84           H  
ATOM   1470  C   GLU A  96       9.529   4.169  -3.330  1.00 80.84           C  
ATOM   1471  CB  GLU A  96       8.703   6.396  -2.505  1.00 80.84           C  
ATOM   1472  HB2 GLU A  96       9.269   6.219  -1.591  1.00 80.84           H  
ATOM   1473  HB3 GLU A  96       9.343   6.924  -3.211  1.00 80.84           H  
ATOM   1474  O   GLU A  96      10.190   3.775  -2.370  1.00 80.84           O  
ATOM   1475  CG  GLU A  96       7.494   7.278  -2.175  1.00 80.84           C  
ATOM   1476  HG2 GLU A  96       6.938   6.838  -1.348  1.00 80.84           H  
ATOM   1477  HG3 GLU A  96       6.838   7.310  -3.045  1.00 80.84           H  
ATOM   1478  CD  GLU A  96       7.886   8.710  -1.797  1.00 80.84           C  
ATOM   1479  OE1 GLU A  96       7.075   9.609  -2.129  1.00 80.84           O  
ATOM   1480  OE2 GLU A  96       8.963   8.944  -1.211  1.00 80.84           O  
ATOM   1481  N   PHE A  97       9.838   3.875  -4.581  1.00 73.85           N  
ATOM   1482  H   PHE A  97       9.252   4.208  -5.334  1.00 73.85           H  
ATOM   1483  CA  PHE A  97      11.107   3.286  -4.955  1.00 73.85           C  
ATOM   1484  HA  PHE A  97      11.515   2.714  -4.122  1.00 73.85           H  
ATOM   1485  C   PHE A  97      12.063   4.436  -5.259  1.00 73.85           C  
ATOM   1486  CB  PHE A  97      10.888   2.311  -6.118  1.00 73.85           C  
ATOM   1487  HB2 PHE A  97      11.846   1.866  -6.389  1.00 73.85           H  
ATOM   1488  HB3 PHE A  97      10.522   2.858  -6.986  1.00 73.85           H  
ATOM   1489  O   PHE A  97      11.728   5.343  -6.032  1.00 73.85           O  
ATOM   1490  CG  PHE A  97       9.908   1.204  -5.763  1.00 73.85           C  
ATOM   1491  CD1 PHE A  97      10.351   0.063  -5.069  1.00 73.85           C  
ATOM   1492  HD1 PHE A  97      11.397  -0.049  -4.822  1.00 73.85           H  
ATOM   1493  CD2 PHE A  97       8.541   1.335  -6.073  1.00 73.85           C  
ATOM   1494  HD2 PHE A  97       8.187   2.200  -6.615  1.00 73.85           H  
ATOM   1495  CE1 PHE A  97       9.431  -0.932  -4.692  1.00 73.85           C  
ATOM   1496  HE1 PHE A  97       9.759  -1.807  -4.152  1.00 73.85           H  
ATOM   1497  CE2 PHE A  97       7.625   0.342  -5.697  1.00 73.85           C  
ATOM   1498  HE2 PHE A  97       6.583   0.446  -5.961  1.00 73.85           H  
ATOM   1499  CZ  PHE A  97       8.071  -0.793  -5.006  1.00 73.85           C  
ATOM   1500  HZ  PHE A  97       7.374  -1.568  -4.722  1.00 73.85           H  
ATOM   1501  N   GLU A  98      13.233   4.441  -4.616  1.00 67.92           N  
ATOM   1502  H   GLU A  98      13.458   3.678  -3.993  1.00 67.92           H  
ATOM   1503  CA  GLU A  98      14.313   5.311  -5.066  1.00 67.92           C  
ATOM   1504  HA  GLU A  98      13.943   6.336  -5.036  1.00 67.92           H  
ATOM   1505  C   GLU A  98      14.618   4.924  -6.516  1.00 67.92           C  
ATOM   1506  CB  GLU A  98      15.564   5.235  -4.166  1.00 67.92           C  
ATOM   1507  HB2 GLU A  98      16.409   5.656  -4.710  1.00 67.92           H  
ATOM   1508  HB3 GLU A  98      15.786   4.198  -3.914  1.00 67.92           H  
ATOM   1509  O   GLU A  98      14.874   3.743  -6.775  1.00 67.92           O  
ATOM   1510  CG  GLU A  98      15.356   6.064  -2.886  1.00 67.92           C  
ATOM   1511  HG2 GLU A  98      15.069   7.076  -3.174  1.00 67.92           H  
ATOM   1512  HG3 GLU A  98      14.524   5.638  -2.326  1.00 67.92           H  
ATOM   1513  CD  GLU A  98      16.574   6.164  -1.945  1.00 67.92           C  
ATOM   1514  OE1 GLU A  98      16.429   6.841  -0.894  1.00 67.92           O  
ATOM   1515  OE2 GLU A  98      17.633   5.547  -2.163  1.00 67.92           O  
ATOM   1516  N   PRO A  99      14.517   5.873  -7.469  1.00 56.45           N  
ATOM   1517  CA  PRO A  99      14.894   5.584  -8.836  1.00 56.45           C  
ATOM   1518  HA  PRO A  99      14.274   4.787  -9.246  1.00 56.45           H  
ATOM   1519  C   PRO A  99      16.348   5.143  -8.796  1.00 56.45           C  
ATOM   1520  CB  PRO A  99      14.686   6.879  -9.625  1.00 56.45           C  
ATOM   1521  HB2 PRO A  99      13.676   6.894 -10.033  1.00 56.45           H  
ATOM   1522  HB3 PRO A  99      15.420   6.996 -10.423  1.00 56.45           H  
ATOM   1523  O   PRO A  99      17.192   5.826  -8.211  1.00 56.45           O  
ATOM   1524  CG  PRO A  99      14.823   7.968  -8.563  1.00 56.45           C  
ATOM   1525  HG2 PRO A  99      14.251   8.859  -8.821  1.00 56.45           H  
ATOM   1526  HG3 PRO A  99      15.876   8.219  -8.431  1.00 56.45           H  
ATOM   1527  CD  PRO A  99      14.293   7.300  -7.295  1.00 56.45           C  
ATOM   1528  HD2 PRO A  99      13.223   7.485  -7.193  1.00 56.45           H  
ATOM   1529  HD3 PRO A  99      14.834   7.687  -6.432  1.00 56.45           H  
ATOM   1530  N   ILE A 100      16.621   3.982  -9.375  1.00 60.56           N  
ATOM   1531  H   ILE A 100      15.888   3.443  -9.815  1.00 60.56           H  
ATOM   1532  CA  ILE A 100      17.997   3.604  -9.610  1.00 60.56           C  
ATOM   1533  HA  ILE A 100      18.585   3.858  -8.728  1.00 60.56           H  
ATOM   1534  C   ILE A 100      18.439   4.488 -10.769  1.00 60.56           C  
ATOM   1535  CB  ILE A 100      18.161   2.099  -9.863  1.00 60.56           C  
ATOM   1536  HB  ILE A 100      17.730   1.852 -10.834  1.00 60.56           H  
ATOM   1537  O   ILE A 100      17.967   4.340 -11.894  1.00 60.56           O  
ATOM   1538  CG1 ILE A 100      17.489   1.228  -8.777  1.00 60.56           C  
ATOM   1539 HG12 ILE A 100      18.107   1.252  -7.879  1.00 60.56           H  
ATOM   1540 HG13 ILE A 100      16.507   1.623  -8.516  1.00 60.56           H  
ATOM   1541  CG2 ILE A 100      19.673   1.841  -9.856  1.00 60.56           C  
ATOM   1542 HG21 ILE A 100      19.884   0.773  -9.807  1.00 60.56           H  
ATOM   1543 HG22 ILE A 100      20.136   2.270 -10.745  1.00 60.56           H  
ATOM   1544 HG23 ILE A 100      20.134   2.292  -8.977  1.00 60.56           H  
ATOM   1545  CD1 ILE A 100      17.271  -0.225  -9.220  1.00 60.56           C  
ATOM   1546 HD11 ILE A 100      16.862  -0.802  -8.390  1.00 60.56           H  
ATOM   1547 HD12 ILE A 100      16.562  -0.249 -10.049  1.00 60.56           H  
ATOM   1548 HD13 ILE A 100      18.203  -0.684  -9.548  1.00 60.56           H  
ATOM   1549  N   GLU A 101      19.203   5.519 -10.430  1.00 54.57           N  
ATOM   1550  H   GLU A 101      19.482   5.624  -9.465  1.00 54.57           H  
ATOM   1551  CA  GLU A 101      19.797   6.412 -11.408  1.00 54.57           C  
ATOM   1552  HA  GLU A 101      19.054   6.666 -12.164  1.00 54.57           H  
ATOM   1553  C   GLU A 101      20.936   5.658 -12.077  1.00 54.57           C  
ATOM   1554  CB  GLU A 101      20.247   7.709 -10.717  1.00 54.57           C  
ATOM   1555  HB2 GLU A 101      19.396   8.099 -10.159  1.00 54.57           H  
ATOM   1556  HB3 GLU A 101      21.044   7.481 -10.009  1.00 54.57           H  
ATOM   1557  O   GLU A 101      21.834   5.161 -11.396  1.00 54.57           O  
ATOM   1558  CG  GLU A 101      20.720   8.803 -11.691  1.00 54.57           C  
ATOM   1559  HG2 GLU A 101      19.954   8.940 -12.454  1.00 54.57           H  
ATOM   1560  HG3 GLU A 101      21.638   8.469 -12.175  1.00 54.57           H  
ATOM   1561  CD  GLU A 101      20.982  10.150 -10.985  1.00 54.57           C  
ATOM   1562  OE1 GLU A 101      21.032  11.188 -11.684  1.00 54.57           O  
ATOM   1563  OE2 GLU A 101      21.085  10.169  -9.732  1.00 54.57           O  
ATOM   1564  N   ASP A 102      20.854   5.573 -13.397  1.00 58.64           N  
ATOM   1565  H   ASP A 102      20.046   5.950 -13.871  1.00 58.64           H  
ATOM   1566  CA  ASP A 102      21.999   5.294 -14.242  1.00 58.64           C  
ATOM   1567  HA  ASP A 102      22.487   4.360 -13.962  1.00 58.64           H  
ATOM   1568  C   ASP A 102      22.989   6.456 -14.086  1.00 58.64           C  
ATOM   1569  CB  ASP A 102      21.482   5.179 -15.675  1.00 58.64           C  
ATOM   1570  HB2 ASP A 102      20.893   4.269 -15.791  1.00 58.64           H  
ATOM   1571  HB3 ASP A 102      20.816   6.019 -15.875  1.00 58.64           H  
ATOM   1572  O   ASP A 102      22.757   7.560 -14.594  1.00 58.64           O  
ATOM   1573  CG  ASP A 102      22.617   5.220 -16.686  1.00 58.64           C  
ATOM   1574  OD1 ASP A 102      23.793   5.026 -16.312  1.00 58.64           O  
ATOM   1575  OD2 ASP A 102      22.295   5.645 -17.811  1.00 58.64           O  
ATOM   1576  N   LYS A 103      24.061   6.241 -13.319  1.00 60.06           N  
ATOM   1577  H   LYS A 103      24.222   5.316 -12.947  1.00 60.06           H  
ATOM   1578  CA  LYS A 103      25.074   7.283 -13.106  1.00 60.06           C  
ATOM   1579  HA  LYS A 103      24.576   8.249 -13.023  1.00 60.06           H  
ATOM   1580  C   LYS A 103      26.035   7.409 -14.278  1.00 60.06           C  
ATOM   1581  CB  LYS A 103      25.864   7.008 -11.831  1.00 60.06           C  
ATOM   1582  HB2 LYS A 103      26.332   6.026 -11.905  1.00 60.06           H  
ATOM   1583  HB3 LYS A 103      26.655   7.751 -11.738  1.00 60.06           H  
ATOM   1584  O   LYS A 103      26.720   8.431 -14.364  1.00 60.06           O  
ATOM   1585  CG  LYS A 103      24.963   7.095 -10.601  1.00 60.06           C  
ATOM   1586  HG2 LYS A 103      24.580   8.111 -10.496  1.00 60.06           H  
ATOM   1587  HG3 LYS A 103      24.127   6.404 -10.701  1.00 60.06           H  
ATOM   1588  CD  LYS A 103      25.777   6.712  -9.375  1.00 60.06           C  
ATOM   1589  HD2 LYS A 103      26.168   5.708  -9.544  1.00 60.06           H  
ATOM   1590  HD3 LYS A 103      26.603   7.409  -9.231  1.00 60.06           H  
ATOM   1591  CE  LYS A 103      24.835   6.731  -8.178  1.00 60.06           C  
ATOM   1592  HE2 LYS A 103      23.827   6.553  -8.551  1.00 60.06           H  
ATOM   1593  HE3 LYS A 103      24.853   7.717  -7.713  1.00 60.06           H  
ATOM   1594  NZ  LYS A 103      25.207   5.651  -7.244  1.00 60.06           N  
ATOM   1595  HZ1 LYS A 103      25.167   4.789  -7.768  1.00 60.06           H  
ATOM   1596  HZ2 LYS A 103      26.152   5.779  -6.913  1.00 60.06           H  
ATOM   1597  HZ3 LYS A 103      24.541   5.594  -6.487  1.00 60.06           H  
ATOM   1598  N   ASP A 104      26.085   6.406 -15.147  1.00 62.71           N  
ATOM   1599  H   ASP A 104      25.414   5.655 -15.071  1.00 62.71           H  
ATOM   1600  CA  ASP A 104      26.953   6.375 -16.318  1.00 62.71           C  
ATOM   1601  HA  ASP A 104      27.855   6.945 -16.098  1.00 62.71           H  
ATOM   1602  C   ASP A 104      26.293   7.085 -17.519  1.00 62.71           C  
ATOM   1603  CB  ASP A 104      27.392   4.917 -16.563  1.00 62.71           C  
ATOM   1604  HB2 ASP A 104      27.938   4.873 -17.505  1.00 62.71           H  
ATOM   1605  HB3 ASP A 104      26.511   4.281 -16.652  1.00 62.71           H  
ATOM   1606  O   ASP A 104      26.983   7.526 -18.444  1.00 62.71           O  
ATOM   1607  CG  ASP A 104      28.316   4.376 -15.446  1.00 62.71           C  
ATOM   1608  OD1 ASP A 104      29.061   5.189 -14.836  1.00 62.71           O  
ATOM   1609  OD2 ASP A 104      28.371   3.143 -15.229  1.00 62.71           O  
ATOM   1610  N   GLY A 105      24.978   7.333 -17.445  1.00 53.08           N  
ATOM   1611  H   GLY A 105      24.465   6.777 -16.776  1.00 53.08           H  
ATOM   1612  CA  GLY A 105      24.201   8.111 -18.413  1.00 53.08           C  
ATOM   1613  HA2 GLY A 105      24.659   9.092 -18.541  1.00 53.08           H  
ATOM   1614  HA3 GLY A 105      23.191   8.228 -18.021  1.00 53.08           H  
ATOM   1615  C   GLY A 105      24.098   7.433 -19.779  1.00 53.08           C  
ATOM   1616  O   GLY A 105      23.860   8.102 -20.790  1.00 53.08           O  
ATOM   1617  N   ASP A 106      24.331   6.127 -19.815  1.00 58.14           N  
ATOM   1618  H   ASP A 106      24.398   5.650 -18.927  1.00 58.14           H  
ATOM   1619  CA  ASP A 106      24.340   5.266 -20.992  1.00 58.14           C  
ATOM   1620  HA  ASP A 106      24.462   5.894 -21.874  1.00 58.14           H  
ATOM   1621  C   ASP A 106      23.015   4.506 -21.193  1.00 58.14           C  
ATOM   1622  CB  ASP A 106      25.575   4.358 -20.914  1.00 58.14           C  
ATOM   1623  HB2 ASP A 106      26.464   4.989 -20.936  1.00 58.14           H  
ATOM   1624  HB3 ASP A 106      25.602   3.729 -21.804  1.00 58.14           H  
ATOM   1625  O   ASP A 106      22.825   3.828 -22.204  1.00 58.14           O  
ATOM   1626  CG  ASP A 106      25.646   3.464 -19.674  1.00 58.14           C  
ATOM   1627  OD1 ASP A 106      24.633   3.366 -18.949  1.00 58.14           O  
ATOM   1628  OD2 ASP A 106      26.707   2.809 -19.540  1.00 58.14           O  
ATOM   1629  N   GLY A 107      22.060   4.725 -20.292  1.00 44.99           N  
ATOM   1630  H   GLY A 107      22.352   5.234 -19.470  1.00 44.99           H  
ATOM   1631  CA  GLY A 107      20.758   4.084 -20.208  1.00 44.99           C  
ATOM   1632  HA2 GLY A 107      20.049   4.804 -19.799  1.00 44.99           H  
ATOM   1633  HA3 GLY A 107      20.435   3.787 -21.206  1.00 44.99           H  
ATOM   1634  C   GLY A 107      20.730   2.843 -19.312  1.00 44.99           C  
ATOM   1635  O   GLY A 107      19.706   2.155 -19.329  1.00 44.99           O  
ATOM   1636  N   TYR A 108      21.797   2.531 -18.560  1.00 51.80           N  
ATOM   1637  H   TYR A 108      22.612   3.127 -18.593  1.00 51.80           H  
ATOM   1638  CA  TYR A 108      21.973   1.237 -17.884  1.00 51.80           C  
ATOM   1639  HA  TYR A 108      21.092   0.627 -18.083  1.00 51.80           H  
ATOM   1640  C   TYR A 108      22.092   1.329 -16.353  1.00 51.80           C  
ATOM   1641  CB  TYR A 108      23.171   0.497 -18.498  1.00 51.80           C  
ATOM   1642  HB2 TYR A 108      23.172  -0.532 -18.137  1.00 51.80           H  
ATOM   1643  HB3 TYR A 108      24.086   0.968 -18.137  1.00 51.80           H  
ATOM   1644  O   TYR A 108      22.470   2.337 -15.779  1.00 51.80           O  
ATOM   1645  CG  TYR A 108      23.192   0.465 -20.020  1.00 51.80           C  
ATOM   1646  CD1 TYR A 108      22.059   0.073 -20.754  1.00 51.80           C  
ATOM   1647  HD1 TYR A 108      21.154  -0.215 -20.241  1.00 51.80           H  
ATOM   1648  CD2 TYR A 108      24.352   0.840 -20.711  1.00 51.80           C  
ATOM   1649  HD2 TYR A 108      25.240   1.068 -20.140  1.00 51.80           H  
ATOM   1650  CE1 TYR A 108      22.097   0.059 -22.163  1.00 51.80           C  
ATOM   1651  HE1 TYR A 108      21.238  -0.261 -22.734  1.00 51.80           H  
ATOM   1652  CE2 TYR A 108      24.382   0.891 -22.114  1.00 51.80           C  
ATOM   1653  HE2 TYR A 108      25.281   1.216 -22.615  1.00 51.80           H  
ATOM   1654  OH  TYR A 108      23.303   0.458 -24.204  1.00 51.80           O  
ATOM   1655  HH  TYR A 108      24.170   0.754 -24.490  1.00 51.80           H  
ATOM   1656  CZ  TYR A 108      23.255   0.475 -22.845  1.00 51.80           C  
ATOM   1657  N   ILE A 109      21.744   0.246 -15.649  1.00 59.43           N  
ATOM   1658  H   ILE A 109      21.488  -0.587 -16.159  1.00 59.43           H  
ATOM   1659  CA  ILE A 109      21.812   0.166 -14.181  1.00 59.43           C  
ATOM   1660  HA  ILE A 109      22.259   1.074 -13.777  1.00 59.43           H  
ATOM   1661  C   ILE A 109      22.720  -1.001 -13.792  1.00 59.43           C  
ATOM   1662  CB  ILE A 109      20.390   0.029 -13.588  1.00 59.43           C  
ATOM   1663  HB  ILE A 109      19.874  -0.767 -14.125  1.00 59.43           H  
ATOM   1664  O   ILE A 109      22.386  -2.164 -14.024  1.00 59.43           O  
ATOM   1665  CG1 ILE A 109      19.576   1.334 -13.751  1.00 59.43           C  
ATOM   1666 HG12 ILE A 109      19.730   1.742 -14.750  1.00 59.43           H  
ATOM   1667 HG13 ILE A 109      19.935   2.079 -13.040  1.00 59.43           H  
ATOM   1668  CG2 ILE A 109      20.479  -0.376 -12.109  1.00 59.43           C  
ATOM   1669 HG21 ILE A 109      19.488  -0.378 -11.654  1.00 59.43           H  
ATOM   1670 HG22 ILE A 109      21.157   0.300 -11.589  1.00 59.43           H  
ATOM   1671 HG23 ILE A 109      20.867  -1.392 -12.029  1.00 59.43           H  
ATOM   1672  CD1 ILE A 109      18.063   1.138 -13.574  1.00 59.43           C  
ATOM   1673 HD11 ILE A 109      17.570   2.110 -13.592  1.00 59.43           H  
ATOM   1674 HD12 ILE A 109      17.681   0.536 -14.398  1.00 59.43           H  
ATOM   1675 HD13 ILE A 109      17.829   0.631 -12.638  1.00 59.43           H  
ATOM   1676  N   SER A 110      23.849  -0.721 -13.143  1.00 57.98           N  
ATOM   1677  H   SER A 110      24.100   0.248 -13.004  1.00 57.98           H  
ATOM   1678  CA  SER A 110      24.742  -1.765 -12.636  1.00 57.98           C  
ATOM   1679  HA  SER A 110      24.874  -2.496 -13.435  1.00 57.98           H  
ATOM   1680  C   SER A 110      24.155  -2.490 -11.419  1.00 57.98           C  
ATOM   1681  CB  SER A 110      26.125  -1.193 -12.310  1.00 57.98           C  
ATOM   1682  HB2 SER A 110      26.485  -0.600 -13.151  1.00 57.98           H  
ATOM   1683  HB3 SER A 110      26.823  -2.012 -12.135  1.00 57.98           H  
ATOM   1684  O   SER A 110      23.375  -1.941 -10.640  1.00 57.98           O  
ATOM   1685  OG  SER A 110      26.059  -0.384 -11.155  1.00 57.98           O  
ATOM   1686  HG  SER A 110      25.681   0.432 -11.493  1.00 57.98           H  
ATOM   1687  N   ALA A 111      24.606  -3.723 -11.165  1.00 60.00           N  
ATOM   1688  H   ALA A 111      25.182  -4.173 -11.863  1.00 60.00           H  
ATOM   1689  CA  ALA A 111      24.226  -4.474  -9.963  1.00 60.00           C  
ATOM   1690  HA  ALA A 111      23.146  -4.619  -9.975  1.00 60.00           H  
ATOM   1691  C   ALA A 111      24.580  -3.736  -8.652  1.00 60.00           C  
ATOM   1692  CB  ALA A 111      24.909  -5.846 -10.018  1.00 60.00           C  
ATOM   1693  HB1 ALA A 111      24.603  -6.372 -10.922  1.00 60.00           H  
ATOM   1694  HB2 ALA A 111      25.992  -5.729 -10.015  1.00 60.00           H  
ATOM   1695  HB3 ALA A 111      24.608  -6.435  -9.152  1.00 60.00           H  
ATOM   1696  O   ALA A 111      23.887  -3.892  -7.649  1.00 60.00           O  
ATOM   1697  N   ALA A 112      25.639  -2.916  -8.657  1.00 62.65           N  
ATOM   1698  H   ALA A 112      26.104  -2.750  -9.538  1.00 62.65           H  
ATOM   1699  CA  ALA A 112      26.032  -2.097  -7.512  1.00 62.65           C  
ATOM   1700  HA  ALA A 112      25.993  -2.709  -6.610  1.00 62.65           H  
ATOM   1701  C   ALA A 112      25.087  -0.902  -7.297  1.00 62.65           C  
ATOM   1702  CB  ALA A 112      27.479  -1.635  -7.724  1.00 62.65           C  
ATOM   1703  HB1 ALA A 112      27.545  -1.021  -8.622  1.00 62.65           H  
ATOM   1704  HB2 ALA A 112      27.801  -1.044  -6.866  1.00 62.65           H  
ATOM   1705  HB3 ALA A 112      28.134  -2.499  -7.829  1.00 62.65           H  
ATOM   1706  O   ALA A 112      24.773  -0.563  -6.156  1.00 62.65           O  
ATOM   1707  N   GLU A 113      24.602  -0.284  -8.375  1.00 62.45           N  
ATOM   1708  H   GLU A 113      24.901  -0.580  -9.293  1.00 62.45           H  
ATOM   1709  CA  GLU A 113      23.585   0.773  -8.317  1.00 62.45           C  
ATOM   1710  HA  GLU A 113      23.860   1.511  -7.564  1.00 62.45           H  
ATOM   1711  C   GLU A 113      22.224   0.213  -7.920  1.00 62.45           C  
ATOM   1712  CB  GLU A 113      23.489   1.469  -9.675  1.00 62.45           C  
ATOM   1713  HB2 GLU A 113      22.620   2.127  -9.689  1.00 62.45           H  
ATOM   1714  HB3 GLU A 113      23.362   0.711 -10.447  1.00 62.45           H  
ATOM   1715  O   GLU A 113      21.532   0.793  -7.084  1.00 62.45           O  
ATOM   1716  CG  GLU A 113      24.740   2.318  -9.919  1.00 62.45           C  
ATOM   1717  HG2 GLU A 113      24.671   3.221  -9.312  1.00 62.45           H  
ATOM   1718  HG3 GLU A 113      25.635   1.786  -9.596  1.00 62.45           H  
ATOM   1719  CD  GLU A 113      24.893   2.664 -11.394  1.00 62.45           C  
ATOM   1720  OE1 GLU A 113      25.146   3.856 -11.646  1.00 62.45           O  
ATOM   1721  OE2 GLU A 113      24.830   1.695 -12.183  1.00 62.45           O  
ATOM   1722  N   ALA A 114      21.886  -0.970  -8.423  1.00 61.93           N  
ATOM   1723  H   ALA A 114      22.461  -1.358  -9.157  1.00 61.93           H  
ATOM   1724  CA  ALA A 114      20.677  -1.673  -8.044  1.00 61.93           C  
ATOM   1725  HA  ALA A 114      19.844  -0.980  -8.154  1.00 61.93           H  
ATOM   1726  C   ALA A 114      20.709  -2.104  -6.560  1.00 61.93           C  
ATOM   1727  CB  ALA A 114      20.490  -2.817  -9.046  1.00 61.93           C  
ATOM   1728  HB1 ALA A 114      20.779  -2.494 -10.047  1.00 61.93           H  
ATOM   1729  HB2 ALA A 114      21.102  -3.675  -8.767  1.00 61.93           H  
ATOM   1730  HB3 ALA A 114      19.434  -3.082  -9.096  1.00 61.93           H  
ATOM   1731  O   ALA A 114      19.698  -1.997  -5.867  1.00 61.93           O  
ATOM   1732  N   ALA A 115      21.870  -2.503  -6.028  1.00 62.51           N  
ATOM   1733  H   ALA A 115      22.656  -2.636  -6.648  1.00 62.51           H  
ATOM   1734  CA  ALA A 115      22.068  -2.803  -4.602  1.00 62.51           C  
ATOM   1735  HA  ALA A 115      21.259  -3.455  -4.274  1.00 62.51           H  
ATOM   1736  C   ALA A 115      22.036  -1.560  -3.684  1.00 62.51           C  
ATOM   1737  CB  ALA A 115      23.389  -3.565  -4.449  1.00 62.51           C  
ATOM   1738  HB1 ALA A 115      23.535  -3.834  -3.402  1.00 62.51           H  
ATOM   1739  HB2 ALA A 115      23.360  -4.477  -5.045  1.00 62.51           H  
ATOM   1740  HB3 ALA A 115      24.220  -2.941  -4.780  1.00 62.51           H  
ATOM   1741  O   ALA A 115      22.014  -1.686  -2.460  1.00 62.51           O  
ATOM   1742  N   ALA A 116      22.043  -0.348  -4.249  1.00 68.19           N  
ATOM   1743  H   ALA A 116      22.108  -0.284  -5.254  1.00 68.19           H  
ATOM   1744  CA  ALA A 116      21.830   0.889  -3.500  1.00 68.19           C  
ATOM   1745  HA  ALA A 116      22.144   0.733  -2.468  1.00 68.19           H  
ATOM   1746  C   ALA A 116      20.349   1.303  -3.448  1.00 68.19           C  
ATOM   1747  CB  ALA A 116      22.726   1.983  -4.090  1.00 68.19           C  
ATOM   1748  HB1 ALA A 116      22.656   2.882  -3.478  1.00 68.19           H  
ATOM   1749  HB2 ALA A 116      22.403   2.220  -5.104  1.00 68.19           H  
ATOM   1750  HB3 ALA A 116      23.760   1.639  -4.114  1.00 68.19           H  
ATOM   1751  O   ALA A 116      20.019   2.270  -2.755  1.00 68.19           O  
ATOM   1752  N   ALA A 117      19.465   0.582  -4.149  1.00 71.01           N  
ATOM   1753  H   ALA A 117      19.791  -0.209  -4.686  1.00 71.01           H  
ATOM   1754  CA  ALA A 117      18.044   0.879  -4.190  1.00 71.01           C  
ATOM   1755  HA  ALA A 117      17.927   1.893  -4.571  1.00 71.01           H  
ATOM   1756  C   ALA A 117      17.420   0.806  -2.790  1.00 71.01           C  
ATOM   1757  CB  ALA A 117      17.343  -0.079  -5.162  1.00 71.01           C  
ATOM   1758  HB1 ALA A 117      16.305   0.224  -5.302  1.00 71.01           H  
ATOM   1759  HB2 ALA A 117      17.851  -0.063  -6.126  1.00 71.01           H  
ATOM   1760  HB3 ALA A 117      17.377  -1.096  -4.772  1.00 71.01           H  
ATOM   1761  O   ALA A 117      17.672  -0.113  -1.997  1.00 71.01           O  
ATOM   1762  N   LYS A 118      16.517   1.748  -2.516  1.00 82.07           N  
ATOM   1763  H   LYS A 118      16.368   2.477  -3.199  1.00 82.07           H  
ATOM   1764  CA  LYS A 118      15.684   1.739  -1.314  1.00 82.07           C  
ATOM   1765  HA  LYS A 118      15.854   0.809  -0.771  1.00 82.07           H  
ATOM   1766  C   LYS A 118      14.220   1.783  -1.685  1.00 82.07           C  
ATOM   1767  CB  LYS A 118      16.035   2.894  -0.376  1.00 82.07           C  
ATOM   1768  HB2 LYS A 118      15.813   3.835  -0.880  1.00 82.07           H  
ATOM   1769  HB3 LYS A 118      15.414   2.826   0.516  1.00 82.07           H  
ATOM   1770  O   LYS A 118      13.821   2.486  -2.611  1.00 82.07           O  
ATOM   1771  CG  LYS A 118      17.508   2.860   0.039  1.00 82.07           C  
ATOM   1772  HG2 LYS A 118      18.131   2.940  -0.852  1.00 82.07           H  
ATOM   1773  HG3 LYS A 118      17.734   1.925   0.551  1.00 82.07           H  
ATOM   1774  CD  LYS A 118      17.811   4.040   0.956  1.00 82.07           C  
ATOM   1775  HD2 LYS A 118      17.391   3.867   1.947  1.00 82.07           H  
ATOM   1776  HD3 LYS A 118      17.357   4.933   0.525  1.00 82.07           H  
ATOM   1777  CE  LYS A 118      19.324   4.218   1.033  1.00 82.07           C  
ATOM   1778  HE2 LYS A 118      19.727   3.611   1.844  1.00 82.07           H  
ATOM   1779  HE3 LYS A 118      19.748   3.862   0.094  1.00 82.07           H  
ATOM   1780  NZ  LYS A 118      19.639   5.651   1.185  1.00 82.07           N  
ATOM   1781  HZ1 LYS A 118      20.636   5.803   1.138  1.00 82.07           H  
ATOM   1782  HZ2 LYS A 118      19.244   6.021   2.038  1.00 82.07           H  
ATOM   1783  HZ3 LYS A 118      19.213   6.122   0.400  1.00 82.07           H  
ATOM   1784  N   MET A 119      13.417   1.088  -0.895  1.00 82.96           N  
ATOM   1785  H   MET A 119      13.839   0.560  -0.144  1.00 82.96           H  
ATOM   1786  CA  MET A 119      11.973   1.233  -0.911  1.00 82.96           C  
ATOM   1787  HA  MET A 119      11.675   1.846  -1.762  1.00 82.96           H  
ATOM   1788  C   MET A 119      11.552   1.942   0.370  1.00 82.96           C  
ATOM   1789  CB  MET A 119      11.312  -0.134  -1.086  1.00 82.96           C  
ATOM   1790  HB2 MET A 119      11.734  -0.635  -1.957  1.00 82.96           H  
ATOM   1791  HB3 MET A 119      11.506  -0.745  -0.205  1.00 82.96           H  
ATOM   1792  O   MET A 119      11.828   1.472   1.475  1.00 82.96           O  
ATOM   1793  CG  MET A 119       9.805   0.027  -1.299  1.00 82.96           C  
ATOM   1794  HG2 MET A 119       9.390   0.680  -0.531  1.00 82.96           H  
ATOM   1795  HG3 MET A 119       9.643   0.510  -2.263  1.00 82.96           H  
ATOM   1796  SD  MET A 119       8.881  -1.526  -1.270  1.00 82.96           S  
ATOM   1797  CE  MET A 119       9.069  -1.875   0.480  1.00 82.96           C  
ATOM   1798  HE1 MET A 119       8.989  -0.950   1.052  1.00 82.96           H  
ATOM   1799  HE2 MET A 119      10.052  -2.315   0.651  1.00 82.96           H  
ATOM   1800  HE3 MET A 119       8.266  -2.544   0.790  1.00 82.96           H  
ATOM   1801  N   ARG A 120      10.879   3.079   0.226  1.00 89.52           N  
ATOM   1802  H   ARG A 120      10.672   3.387  -0.713  1.00 89.52           H  
ATOM   1803  CA  ARG A 120      10.281   3.826   1.329  1.00 89.52           C  
ATOM   1804  HA  ARG A 120      10.666   3.450   2.276  1.00 89.52           H  
ATOM   1805  C   ARG A 120       8.780   3.597   1.312  1.00 89.52           C  
ATOM   1806  CB  ARG A 120      10.632   5.315   1.244  1.00 89.52           C  
ATOM   1807  HB2 ARG A 120      10.230   5.815   2.125  1.00 89.52           H  
ATOM   1808  HB3 ARG A 120      10.157   5.746   0.363  1.00 89.52           H  
ATOM   1809  O   ARG A 120       8.133   3.717   0.279  1.00 89.52           O  
ATOM   1810  CG  ARG A 120      12.145   5.567   1.170  1.00 89.52           C  
ATOM   1811  HG2 ARG A 120      12.644   5.103   2.021  1.00 89.52           H  
ATOM   1812  HG3 ARG A 120      12.542   5.149   0.245  1.00 89.52           H  
ATOM   1813  CD  ARG A 120      12.398   7.072   1.184  1.00 89.52           C  
ATOM   1814  HD2 ARG A 120      12.136   7.451   2.172  1.00 89.52           H  
ATOM   1815  HD3 ARG A 120      11.749   7.543   0.446  1.00 89.52           H  
ATOM   1816  NE  ARG A 120      13.801   7.413   0.867  1.00 89.52           N  
ATOM   1817  HE  ARG A 120      14.384   6.716   0.427  1.00 89.52           H  
ATOM   1818  NH1 ARG A 120      13.622   9.616   1.435  1.00 89.52           N  
ATOM   1819 HH11 ARG A 120      12.731   9.386   1.850  1.00 89.52           H  
ATOM   1820 HH12 ARG A 120      14.061  10.507   1.623  1.00 89.52           H  
ATOM   1821  NH2 ARG A 120      15.541   8.853   0.611  1.00 89.52           N  
ATOM   1822 HH21 ARG A 120      15.903   9.795   0.565  1.00 89.52           H  
ATOM   1823 HH22 ARG A 120      16.002   8.120   0.091  1.00 89.52           H  
ATOM   1824  CZ  ARG A 120      14.317   8.618   0.971  1.00 89.52           C  
ATOM   1825  N   VAL A 121       8.223   3.266   2.463  1.00 90.03           N  
ATOM   1826  H   VAL A 121       8.828   3.151   3.264  1.00 90.03           H  
ATOM   1827  CA  VAL A 121       6.786   3.113   2.671  1.00 90.03           C  
ATOM   1828  HA  VAL A 121       6.255   3.254   1.730  1.00 90.03           H  
ATOM   1829  C   VAL A 121       6.364   4.197   3.641  1.00 90.03           C  
ATOM   1830  CB  VAL A 121       6.432   1.717   3.203  1.00 90.03           C  
ATOM   1831  HB  VAL A 121       6.894   1.573   4.179  1.00 90.03           H  
ATOM   1832  O   VAL A 121       6.780   4.184   4.796  1.00 90.03           O  
ATOM   1833  CG1 VAL A 121       4.914   1.574   3.359  1.00 90.03           C  
ATOM   1834 HG11 VAL A 121       4.428   1.644   2.386  1.00 90.03           H  
ATOM   1835 HG12 VAL A 121       4.521   2.355   4.010  1.00 90.03           H  
ATOM   1836 HG13 VAL A 121       4.675   0.616   3.822  1.00 90.03           H  
ATOM   1837  CG2 VAL A 121       6.954   0.622   2.264  1.00 90.03           C  
ATOM   1838 HG21 VAL A 121       6.520   0.737   1.271  1.00 90.03           H  
ATOM   1839 HG22 VAL A 121       8.040   0.688   2.192  1.00 90.03           H  
ATOM   1840 HG23 VAL A 121       6.706  -0.361   2.664  1.00 90.03           H  
ATOM   1841  N   ARG A 122       5.550   5.138   3.176  1.00 92.64           N  
ATOM   1842  H   ARG A 122       5.247   5.063   2.215  1.00 92.64           H  
ATOM   1843  CA  ARG A 122       4.917   6.149   4.019  1.00 92.64           C  
ATOM   1844  HA  ARG A 122       5.463   6.244   4.958  1.00 92.64           H  
ATOM   1845  C   ARG A 122       3.512   5.701   4.356  1.00 92.64           C  
ATOM   1846  CB  ARG A 122       4.922   7.515   3.337  1.00 92.64           C  
ATOM   1847  HB2 ARG A 122       4.468   7.434   2.350  1.00 92.64           H  
ATOM   1848  HB3 ARG A 122       4.343   8.215   3.940  1.00 92.64           H  
ATOM   1849  O   ARG A 122       2.735   5.370   3.464  1.00 92.64           O  
ATOM   1850  CG  ARG A 122       6.348   8.036   3.199  1.00 92.64           C  
ATOM   1851  HG2 ARG A 122       6.794   8.126   4.189  1.00 92.64           H  
ATOM   1852  HG3 ARG A 122       6.944   7.352   2.595  1.00 92.64           H  
ATOM   1853  CD  ARG A 122       6.327   9.403   2.531  1.00 92.64           C  
ATOM   1854  HD2 ARG A 122       5.907   9.310   1.530  1.00 92.64           H  
ATOM   1855  HD3 ARG A 122       5.719  10.081   3.130  1.00 92.64           H  
ATOM   1856  NE  ARG A 122       7.696   9.906   2.456  1.00 92.64           N  
ATOM   1857  HE  ARG A 122       8.401   9.392   2.966  1.00 92.64           H  
ATOM   1858  NH1 ARG A 122       7.302  11.875   1.362  1.00 92.64           N  
ATOM   1859 HH11 ARG A 122       6.317  11.670   1.448  1.00 92.64           H  
ATOM   1860 HH12 ARG A 122       7.651  12.764   1.033  1.00 92.64           H  
ATOM   1861  NH2 ARG A 122       9.378  11.288   2.037  1.00 92.64           N  
ATOM   1862 HH21 ARG A 122       9.794  12.126   1.658  1.00 92.64           H  
ATOM   1863 HH22 ARG A 122       9.885  10.636   2.619  1.00 92.64           H  
ATOM   1864  CZ  ARG A 122       8.114  11.024   1.927  1.00 92.64           C  
ATOM   1865  N   LEU A 123       3.214   5.683   5.641  1.00 93.35           N  
ATOM   1866  H   LEU A 123       3.921   5.986   6.296  1.00 93.35           H  
ATOM   1867  CA  LEU A 123       1.926   5.318   6.197  1.00 93.35           C  
ATOM   1868  HA  LEU A 123       1.257   4.969   5.411  1.00 93.35           H  
ATOM   1869  C   LEU A 123       1.329   6.551   6.852  1.00 93.35           C  
ATOM   1870  CB  LEU A 123       2.108   4.203   7.235  1.00 93.35           C  
ATOM   1871  HB2 LEU A 123       1.121   3.937   7.615  1.00 93.35           H  
ATOM   1872  HB3 LEU A 123       2.691   4.601   8.066  1.00 93.35           H  
ATOM   1873  O   LEU A 123       2.011   7.206   7.633  1.00 93.35           O  
ATOM   1874  CG  LEU A 123       2.800   2.931   6.726  1.00 93.35           C  
ATOM   1875  HG  LEU A 123       3.774   3.172   6.300  1.00 93.35           H  
ATOM   1876  CD1 LEU A 123       3.021   1.997   7.912  1.00 93.35           C  
ATOM   1877 HD11 LEU A 123       2.083   1.836   8.444  1.00 93.35           H  
ATOM   1878 HD12 LEU A 123       3.739   2.447   8.598  1.00 93.35           H  
ATOM   1879 HD13 LEU A 123       3.404   1.034   7.576  1.00 93.35           H  
ATOM   1880  CD2 LEU A 123       1.959   2.221   5.669  1.00 93.35           C  
ATOM   1881 HD21 LEU A 123       0.975   1.986   6.076  1.00 93.35           H  
ATOM   1882 HD22 LEU A 123       2.457   1.303   5.355  1.00 93.35           H  
ATOM   1883 HD23 LEU A 123       1.847   2.870   4.800  1.00 93.35           H  
ATOM   1884  N   ARG A 124       0.061   6.838   6.581  1.00 94.42           N  
ATOM   1885  H   ARG A 124      -0.417   6.282   5.886  1.00 94.42           H  
ATOM   1886  CA  ARG A 124      -0.686   7.885   7.278  1.00 94.42           C  
ATOM   1887  HA  ARG A 124      -0.147   8.182   8.177  1.00 94.42           H  
ATOM   1888  C   ARG A 124      -2.031   7.338   7.715  1.00 94.42           C  
ATOM   1889  CB  ARG A 124      -0.786   9.113   6.371  1.00 94.42           C  
ATOM   1890  HB2 ARG A 124       0.215   9.517   6.216  1.00 94.42           H  
ATOM   1891  HB3 ARG A 124      -1.194   8.820   5.404  1.00 94.42           H  
ATOM   1892  O   ARG A 124      -2.770   6.800   6.893  1.00 94.42           O  
ATOM   1893  CG  ARG A 124      -1.677  10.198   6.971  1.00 94.42           C  
ATOM   1894  HG2 ARG A 124      -1.290  10.503   7.944  1.00 94.42           H  
ATOM   1895  HG3 ARG A 124      -2.690   9.815   7.090  1.00 94.42           H  
ATOM   1896  CD  ARG A 124      -1.716  11.396   6.032  1.00 94.42           C  
ATOM   1897  HD2 ARG A 124      -1.937  11.055   5.020  1.00 94.42           H  
ATOM   1898  HD3 ARG A 124      -0.746  11.892   6.048  1.00 94.42           H  
ATOM   1899  NE  ARG A 124      -2.777  12.301   6.470  1.00 94.42           N  
ATOM   1900  HE  ARG A 124      -3.538  11.881   6.986  1.00 94.42           H  
ATOM   1901  NH1 ARG A 124      -2.154  14.192   5.351  1.00 94.42           N  
ATOM   1902 HH11 ARG A 124      -2.269  15.180   5.178  1.00 94.42           H  
ATOM   1903 HH12 ARG A 124      -1.355  13.672   5.015  1.00 94.42           H  
ATOM   1904  NH2 ARG A 124      -3.980  14.154   6.682  1.00 94.42           N  
ATOM   1905 HH21 ARG A 124      -4.222  15.114   6.482  1.00 94.42           H  
ATOM   1906 HH22 ARG A 124      -4.590  13.538   7.200  1.00 94.42           H  
ATOM   1907  CZ  ARG A 124      -2.957  13.555   6.158  1.00 94.42           C  
ATOM   1908  N   ASN A 125      -2.342   7.473   8.999  1.00 93.88           N  
ATOM   1909  H   ASN A 125      -1.690   7.947   9.608  1.00 93.88           H  
ATOM   1910  CA  ASN A 125      -3.611   7.025   9.559  1.00 93.88           C  
ATOM   1911  HA  ASN A 125      -4.125   6.374   8.851  1.00 93.88           H  
ATOM   1912  C   ASN A 125      -4.523   8.226   9.826  1.00 93.88           C  
ATOM   1913  CB  ASN A 125      -3.324   6.199  10.816  1.00 93.88           C  
ATOM   1914  HB2 ASN A 125      -2.701   5.342  10.560  1.00 93.88           H  
ATOM   1915  HB3 ASN A 125      -2.796   6.828  11.532  1.00 93.88           H  
ATOM   1916  O   ASN A 125      -4.336   8.954  10.797  1.00 93.88           O  
ATOM   1917  CG  ASN A 125      -4.582   5.682  11.476  1.00 93.88           C  
ATOM   1918  ND2 ASN A 125      -4.477   5.196  12.683  1.00 93.88           N  
ATOM   1919 HD21 ASN A 125      -5.312   4.850  13.135  1.00 93.88           H  
ATOM   1920 HD22 ASN A 125      -3.565   5.093  13.105  1.00 93.88           H  
ATOM   1921  OD1 ASN A 125      -5.664   5.679  10.910  1.00 93.88           O  
ATOM   1922  N   ASP A 126      -5.532   8.412   8.979  1.00 93.10           N  
ATOM   1923  H   ASP A 126      -5.676   7.733   8.246  1.00 93.10           H  
ATOM   1924  CA  ASP A 126      -6.559   9.447   9.147  1.00 93.10           C  
ATOM   1925  HA  ASP A 126      -6.150  10.261   9.746  1.00 93.10           H  
ATOM   1926  C   ASP A 126      -7.794   8.922   9.914  1.00 93.10           C  
ATOM   1927  CB  ASP A 126      -6.938  10.037   7.777  1.00 93.10           C  
ATOM   1928  HB2 ASP A 126      -7.267   9.227   7.126  1.00 93.10           H  
ATOM   1929  HB3 ASP A 126      -7.778  10.720   7.906  1.00 93.10           H  
ATOM   1930  O   ASP A 126      -8.786   9.637  10.055  1.00 93.10           O  
ATOM   1931  CG  ASP A 126      -5.816  10.821   7.082  1.00 93.10           C  
ATOM   1932  OD1 ASP A 126      -5.201  11.728   7.700  1.00 93.10           O  
ATOM   1933  OD2 ASP A 126      -5.605  10.586   5.872  1.00 93.10           O  
ATOM   1934  N   SER A 127      -7.766   7.678  10.411  1.00 90.56           N  
ATOM   1935  H   SER A 127      -6.914   7.145  10.310  1.00 90.56           H  
ATOM   1936  CA  SER A 127      -8.837   7.127  11.248  1.00 90.56           C  
ATOM   1937  HA  SER A 127      -9.785   7.486  10.845  1.00 90.56           H  
ATOM   1938  C   SER A 127      -8.753   7.609  12.701  1.00 90.56           C  
ATOM   1939  CB  SER A 127      -8.873   5.596  11.171  1.00 90.56           C  
ATOM   1940  HB2 SER A 127      -8.683   5.271  10.148  1.00 90.56           H  
ATOM   1941  HB3 SER A 127      -9.863   5.253  11.472  1.00 90.56           H  
ATOM   1942  O   SER A 127      -7.731   8.113  13.165  1.00 90.56           O  
ATOM   1943  OG  SER A 127      -7.939   4.995  12.025  1.00 90.56           O  
ATOM   1944  HG  SER A 127      -7.066   5.196  11.681  1.00 90.56           H  
ATOM   1945  N   SER A 128      -9.833   7.412  13.459  1.00 91.20           N  
ATOM   1946  H   SER A 128     -10.660   7.013  13.039  1.00 91.20           H  
ATOM   1947  CA  SER A 128      -9.891   7.732  14.891  1.00 91.20           C  
ATOM   1948  HA  SER A 128      -9.325   8.647  15.063  1.00 91.20           H  
ATOM   1949  C   SER A 128      -9.282   6.657  15.802  1.00 91.20           C  
ATOM   1950  CB  SER A 128     -11.344   8.002  15.287  1.00 91.20           C  
ATOM   1951  HB2 SER A 128     -11.400   8.261  16.344  1.00 91.20           H  
ATOM   1952  HB3 SER A 128     -11.720   8.843  14.704  1.00 91.20           H  
ATOM   1953  O   SER A 128      -9.315   6.808  17.022  1.00 91.20           O  
ATOM   1954  OG  SER A 128     -12.150   6.867  15.029  1.00 91.20           O  
ATOM   1955  HG  SER A 128     -11.914   6.169  15.645  1.00 91.20           H  
ATOM   1956  N   THR A 129      -8.766   5.560  15.244  1.00 90.91           N  
ATOM   1957  H   THR A 129      -8.711   5.510  14.237  1.00 90.91           H  
ATOM   1958  CA  THR A 129      -8.214   4.418  15.991  1.00 90.91           C  
ATOM   1959  HA  THR A 129      -8.166   4.673  17.049  1.00 90.91           H  
ATOM   1960  C   THR A 129      -6.809   4.078  15.507  1.00 90.91           C  
ATOM   1961  CB  THR A 129      -9.093   3.167  15.847  1.00 90.91           C  
ATOM   1962  HB  THR A 129      -8.574   2.313  16.282  1.00 90.91           H  
ATOM   1963  O   THR A 129      -6.530   4.248  14.324  1.00 90.91           O  
ATOM   1964  CG2 THR A 129     -10.434   3.338  16.561  1.00 90.91           C  
ATOM   1965 HG21 THR A 129     -10.266   3.550  17.617  1.00 90.91           H  
ATOM   1966 HG22 THR A 129     -11.005   2.415  16.469  1.00 90.91           H  
ATOM   1967 HG23 THR A 129     -11.000   4.151  16.107  1.00 90.91           H  
ATOM   1968  OG1 THR A 129      -9.373   2.896  14.491  1.00 90.91           O  
ATOM   1969  HG1 THR A 129      -8.557   2.974  13.990  1.00 90.91           H  
ATOM   1970  N   PRO A 130      -5.911   3.564  16.362  1.00 93.18           N  
ATOM   1971  CA  PRO A 130      -4.640   3.024  15.894  1.00 93.18           C  
ATOM   1972  HA  PRO A 130      -4.057   3.837  15.460  1.00 93.18           H  
ATOM   1973  C   PRO A 130      -4.842   1.924  14.848  1.00 93.18           C  
ATOM   1974  CB  PRO A 130      -3.918   2.497  17.136  1.00 93.18           C  
ATOM   1975  HB2 PRO A 130      -4.130   1.437  17.275  1.00 93.18           H  
ATOM   1976  HB3 PRO A 130      -2.843   2.667  17.077  1.00 93.18           H  
ATOM   1977  O   PRO A 130      -5.801   1.153  14.920  1.00 93.18           O  
ATOM   1978  CG  PRO A 130      -4.555   3.293  18.274  1.00 93.18           C  
ATOM   1979  HG2 PRO A 130      -4.070   4.266  18.354  1.00 93.18           H  
ATOM   1980  HG3 PRO A 130      -4.499   2.758  19.222  1.00 93.18           H  
ATOM   1981  CD  PRO A 130      -5.998   3.473  17.808  1.00 93.18           C  
ATOM   1982  HD2 PRO A 130      -6.591   2.600  18.082  1.00 93.18           H  
ATOM   1983  HD3 PRO A 130      -6.417   4.378  18.248  1.00 93.18           H  
ATOM   1984  N   VAL A 131      -3.920   1.858  13.895  1.00 93.53           N  
ATOM   1985  H   VAL A 131      -3.175   2.540  13.898  1.00 93.53           H  
ATOM   1986  CA  VAL A 131      -3.887   0.840  12.842  1.00 93.53           C  
ATOM   1987  HA  VAL A 131      -4.675   0.104  12.999  1.00 93.53           H  
ATOM   1988  C   VAL A 131      -2.550   0.122  12.916  1.00 93.53           C  
ATOM   1989  CB  VAL A 131      -4.098   1.487  11.465  1.00 93.53           C  
ATOM   1990  HB  VAL A 131      -3.382   2.300  11.344  1.00 93.53           H  
ATOM   1991  O   VAL A 131      -1.508   0.766  13.030  1.00 93.53           O  
ATOM   1992  CG1 VAL A 131      -3.887   0.486  10.327  1.00 93.53           C  
ATOM   1993 HG11 VAL A 131      -3.930   1.004   9.370  1.00 93.53           H  
ATOM   1994 HG12 VAL A 131      -4.648  -0.293  10.364  1.00 93.53           H  
ATOM   1995 HG13 VAL A 131      -2.900   0.026  10.382  1.00 93.53           H  
ATOM   1996  CG2 VAL A 131      -5.518   2.061  11.356  1.00 93.53           C  
ATOM   1997 HG21 VAL A 131      -6.252   1.255  11.331  1.00 93.53           H  
ATOM   1998 HG22 VAL A 131      -5.599   2.668  10.454  1.00 93.53           H  
ATOM   1999 HG23 VAL A 131      -5.740   2.710  12.203  1.00 93.53           H  
ATOM   2000  N   GLU A 132      -2.571  -1.202  12.825  1.00 94.56           N  
ATOM   2001  H   GLU A 132      -3.453  -1.663  12.654  1.00 94.56           H  
ATOM   2002  CA  GLU A 132      -1.366  -2.013  12.692  1.00 94.56           C  
ATOM   2003  HA  GLU A 132      -0.512  -1.436  13.045  1.00 94.56           H  
ATOM   2004  C   GLU A 132      -1.122  -2.339  11.216  1.00 94.56           C  
ATOM   2005  CB  GLU A 132      -1.462  -3.249  13.598  1.00 94.56           C  
ATOM   2006  HB2 GLU A 132      -2.279  -3.894  13.274  1.00 94.56           H  
ATOM   2007  HB3 GLU A 132      -1.668  -2.909  14.613  1.00 94.56           H  
ATOM   2008  O   GLU A 132      -2.005  -2.813  10.505  1.00 94.56           O  
ATOM   2009  CG  GLU A 132      -0.147  -4.036  13.600  1.00 94.56           C  
ATOM   2010  HG2 GLU A 132      -0.058  -4.592  12.667  1.00 94.56           H  
ATOM   2011  HG3 GLU A 132       0.682  -3.330  13.637  1.00 94.56           H  
ATOM   2012  CD  GLU A 132      -0.041  -4.978  14.808  1.00 94.56           C  
ATOM   2013  OE1 GLU A 132      -0.315  -6.186  14.668  1.00 94.56           O  
ATOM   2014  OE2 GLU A 132       0.419  -4.492  15.866  1.00 94.56           O  
ATOM   2015  N   VAL A 133       0.082  -2.044  10.732  1.00 93.31           N  
ATOM   2016  H   VAL A 133       0.746  -1.603  11.353  1.00 93.31           H  
ATOM   2017  CA  VAL A 133       0.503  -2.300   9.356  1.00 93.31           C  
ATOM   2018  HA  VAL A 133      -0.321  -2.776   8.823  1.00 93.31           H  
ATOM   2019  C   VAL A 133       1.680  -3.264   9.370  1.00 93.31           C  
ATOM   2020  CB  VAL A 133       0.840  -1.005   8.594  1.00 93.31           C  
ATOM   2021  HB  VAL A 133       1.750  -0.566   9.003  1.00 93.31           H  
ATOM   2022  O   VAL A 133       2.772  -2.933   9.837  1.00 93.31           O  
ATOM   2023  CG1 VAL A 133       1.068  -1.323   7.109  1.00 93.31           C  
ATOM   2024 HG11 VAL A 133       1.282  -0.404   6.562  1.00 93.31           H  
ATOM   2025 HG12 VAL A 133       0.177  -1.790   6.688  1.00 93.31           H  
ATOM   2026 HG13 VAL A 133       1.914  -2.000   6.994  1.00 93.31           H  
ATOM   2027  CG2 VAL A 133      -0.288   0.033   8.703  1.00 93.31           C  
ATOM   2028 HG21 VAL A 133      -0.334   0.416   9.722  1.00 93.31           H  
ATOM   2029 HG22 VAL A 133      -0.106   0.870   8.030  1.00 93.31           H  
ATOM   2030 HG23 VAL A 133      -1.245  -0.430   8.462  1.00 93.31           H  
ATOM   2031  N   HIS A 134       1.478  -4.454   8.816  1.00 93.99           N  
ATOM   2032  H   HIS A 134       0.544  -4.667   8.494  1.00 93.99           H  
ATOM   2033  CA  HIS A 134       2.543  -5.408   8.537  1.00 93.99           C  
ATOM   2034  HA  HIS A 134       3.371  -5.220   9.221  1.00 93.99           H  
ATOM   2035  C   HIS A 134       3.027  -5.223   7.106  1.00 93.99           C  
ATOM   2036  CB  HIS A 134       2.090  -6.848   8.765  1.00 93.99           C  
ATOM   2037  HB2 HIS A 134       1.440  -7.159   7.947  1.00 93.99           H  
ATOM   2038  HB3 HIS A 134       2.967  -7.494   8.744  1.00 93.99           H  
ATOM   2039  O   HIS A 134       2.265  -5.374   6.154  1.00 93.99           O  
ATOM   2040  CG  HIS A 134       1.374  -7.057  10.065  1.00 93.99           C  
ATOM   2041  CD2 HIS A 134       0.018  -7.108  10.241  1.00 93.99           C  
ATOM   2042  HD2 HIS A 134      -0.742  -6.996   9.482  1.00 93.99           H  
ATOM   2043  ND1 HIS A 134       1.962  -7.212  11.300  1.00 93.99           N  
ATOM   2044  HD1 HIS A 134       2.933  -7.053  11.529  1.00 93.99           H  
ATOM   2045  CE1 HIS A 134       0.975  -7.373  12.199  1.00 93.99           C  
ATOM   2046  HE1 HIS A 134       1.096  -7.467  13.269  1.00 93.99           H  
ATOM   2047  NE2 HIS A 134      -0.212  -7.341  11.587  1.00 93.99           N  
ATOM   2048  N   ILE A 135       4.309  -4.930   6.949  1.00 92.63           N  
ATOM   2049  H   ILE A 135       4.871  -4.826   7.782  1.00 92.63           H  
ATOM   2050  CA  ILE A 135       4.968  -4.756   5.662  1.00 92.63           C  
ATOM   2051  HA  ILE A 135       4.226  -4.791   4.865  1.00 92.63           H  
ATOM   2052  C   ILE A 135       5.947  -5.910   5.482  1.00 92.63           C  
ATOM   2053  CB  ILE A 135       5.685  -3.395   5.584  1.00 92.63           C  
ATOM   2054  HB  ILE A 135       6.536  -3.428   6.265  1.00 92.63           H  
ATOM   2055  O   ILE A 135       6.800  -6.148   6.339  1.00 92.63           O  
ATOM   2056  CG1 ILE A 135       4.797  -2.204   6.012  1.00 92.63           C  
ATOM   2057 HG12 ILE A 135       4.029  -2.022   5.261  1.00 92.63           H  
ATOM   2058 HG13 ILE A 135       4.301  -2.421   6.958  1.00 92.63           H  
ATOM   2059  CG2 ILE A 135       6.193  -3.212   4.141  1.00 92.63           C  
ATOM   2060 HG21 ILE A 135       5.360  -3.264   3.441  1.00 92.63           H  
ATOM   2061 HG22 ILE A 135       6.911  -3.992   3.888  1.00 92.63           H  
ATOM   2062 HG23 ILE A 135       6.698  -2.253   4.020  1.00 92.63           H  
ATOM   2063  CD1 ILE A 135       5.605  -0.925   6.240  1.00 92.63           C  
ATOM   2064 HD11 ILE A 135       4.938  -0.124   6.558  1.00 92.63           H  
ATOM   2065 HD12 ILE A 135       6.109  -0.607   5.327  1.00 92.63           H  
ATOM   2066 HD13 ILE A 135       6.346  -1.102   7.020  1.00 92.63           H  
ATOM   2067  N   LYS A 136       5.851  -6.621   4.363  1.00 89.93           N  
ATOM   2068  H   LYS A 136       5.114  -6.373   3.718  1.00 89.93           H  
ATOM   2069  CA  LYS A 136       6.773  -7.686   3.972  1.00 89.93           C  
ATOM   2070  HA  LYS A 136       7.589  -7.732   4.693  1.00 89.93           H  
ATOM   2071  C   LYS A 136       7.385  -7.372   2.614  1.00 89.93           C  
ATOM   2072  CB  LYS A 136       6.038  -9.028   4.001  1.00 89.93           C  
ATOM   2073  HB2 LYS A 136       5.684  -9.218   5.014  1.00 89.93           H  
ATOM   2074  HB3 LYS A 136       5.171  -8.972   3.343  1.00 89.93           H  
ATOM   2075  O   LYS A 136       6.668  -7.072   1.665  1.00 89.93           O  
ATOM   2076  CG  LYS A 136       6.948 -10.179   3.555  1.00 89.93           C  
ATOM   2077  HG2 LYS A 136       7.769 -10.299   4.262  1.00 89.93           H  
ATOM   2078  HG3 LYS A 136       7.363  -9.965   2.570  1.00 89.93           H  
ATOM   2079  CD  LYS A 136       6.151 -11.475   3.450  1.00 89.93           C  
ATOM   2080  HD2 LYS A 136       5.337 -11.314   2.744  1.00 89.93           H  
ATOM   2081  HD3 LYS A 136       5.741 -11.748   4.423  1.00 89.93           H  
ATOM   2082  CE  LYS A 136       7.079 -12.567   2.919  1.00 89.93           C  
ATOM   2083  HE2 LYS A 136       7.637 -12.154   2.079  1.00 89.93           H  
ATOM   2084  HE3 LYS A 136       7.813 -12.834   3.679  1.00 89.93           H  
ATOM   2085  NZ  LYS A 136       6.301 -13.740   2.464  1.00 89.93           N  
ATOM   2086  HZ1 LYS A 136       5.770 -14.152   3.219  1.00 89.93           H  
ATOM   2087  HZ2 LYS A 136       5.650 -13.433   1.755  1.00 89.93           H  
ATOM   2088  HZ3 LYS A 136       6.923 -14.420   2.052  1.00 89.93           H  
ATOM   2089  N   VAL A 137       8.707  -7.480   2.525  1.00 85.57           N  
ATOM   2090  H   VAL A 137       9.214  -7.747   3.356  1.00 85.57           H  
ATOM   2091  CA  VAL A 137       9.503  -7.133   1.341  1.00 85.57           C  
ATOM   2092  HA  VAL A 137       8.867  -7.111   0.456  1.00 85.57           H  
ATOM   2093  C   VAL A 137      10.567  -8.207   1.165  1.00 85.57           C  
ATOM   2094  CB  VAL A 137      10.150  -5.750   1.513  1.00 85.57           C  
ATOM   2095  HB  VAL A 137      10.929  -5.797   2.273  1.00 85.57           H  
ATOM   2096  O   VAL A 137      11.537  -8.268   1.921  1.00 85.57           O  
ATOM   2097  CG1 VAL A 137      10.770  -5.284   0.197  1.00 85.57           C  
ATOM   2098 HG11 VAL A 137      11.542  -5.984  -0.121  1.00 85.57           H  
ATOM   2099 HG12 VAL A 137      10.008  -5.205  -0.578  1.00 85.57           H  
ATOM   2100 HG13 VAL A 137      11.232  -4.308   0.351  1.00 85.57           H  
ATOM   2101  CG2 VAL A 137       9.124  -4.715   1.970  1.00 85.57           C  
ATOM   2102 HG21 VAL A 137       8.312  -4.638   1.247  1.00 85.57           H  
ATOM   2103 HG22 VAL A 137       9.633  -3.763   2.123  1.00 85.57           H  
ATOM   2104 HG23 VAL A 137       8.725  -4.984   2.948  1.00 85.57           H  
ATOM   2105  N   GLY A 138      10.341  -9.129   0.228  1.00 83.15           N  
ATOM   2106  H   GLY A 138       9.557  -9.006  -0.396  1.00 83.15           H  
ATOM   2107  CA  GLY A 138      11.110 -10.373   0.167  1.00 83.15           C  
ATOM   2108  HA2 GLY A 138      12.152 -10.141  -0.049  1.00 83.15           H  
ATOM   2109  HA3 GLY A 138      10.726 -11.005  -0.634  1.00 83.15           H  
ATOM   2110  C   GLY A 138      11.016 -11.149   1.490  1.00 83.15           C  
ATOM   2111  O   GLY A 138       9.929 -11.581   1.891  1.00 83.15           O  
ATOM   2112  N   ASP A 139      12.156 -11.297   2.168  1.00 83.56           N  
ATOM   2113  H   ASP A 139      12.998 -10.911   1.766  1.00 83.56           H  
ATOM   2114  CA  ASP A 139      12.278 -11.980   3.465  1.00 83.56           C  
ATOM   2115  HA  ASP A 139      11.490 -12.729   3.546  1.00 83.56           H  
ATOM   2116  C   ASP A 139      12.148 -11.032   4.668  1.00 83.56           C  
ATOM   2117  CB  ASP A 139      13.626 -12.711   3.538  1.00 83.56           C  
ATOM   2118  HB2 ASP A 139      14.424 -11.971   3.588  1.00 83.56           H  
ATOM   2119  HB3 ASP A 139      13.659 -13.306   4.450  1.00 83.56           H  
ATOM   2120  O   ASP A 139      11.911 -11.486   5.790  1.00 83.56           O  
ATOM   2121  CG  ASP A 139      13.860 -13.629   2.341  1.00 83.56           C  
ATOM   2122  OD1 ASP A 139      12.966 -14.464   2.076  1.00 83.56           O  
ATOM   2123  OD2 ASP A 139      14.919 -13.433   1.690  1.00 83.56           O  
ATOM   2124  N   GLU A 140      12.296  -9.719   4.456  1.00 86.43           N  
ATOM   2125  H   GLU A 140      12.348  -9.377   3.507  1.00 86.43           H  
ATOM   2126  CA  GLU A 140      12.211  -8.727   5.525  1.00 86.43           C  
ATOM   2127  HA  GLU A 140      12.707  -9.145   6.401  1.00 86.43           H  
ATOM   2128  C   GLU A 140      10.745  -8.465   5.888  1.00 86.43           C  
ATOM   2129  CB  GLU A 140      12.964  -7.439   5.145  1.00 86.43           C  
ATOM   2130  HB2 GLU A 140      12.413  -6.907   4.370  1.00 86.43           H  
ATOM   2131  HB3 GLU A 140      13.944  -7.714   4.757  1.00 86.43           H  
ATOM   2132  O   GLU A 140       9.884  -8.316   5.017  1.00 86.43           O  
ATOM   2133  CG  GLU A 140      13.154  -6.523   6.369  1.00 86.43           C  
ATOM   2134  HG2 GLU A 140      12.173  -6.246   6.756  1.00 86.43           H  
ATOM   2135  HG3 GLU A 140      13.667  -7.088   7.148  1.00 86.43           H  
ATOM   2136  CD  GLU A 140      13.950  -5.238   6.084  1.00 86.43           C  
ATOM   2137  OE1 GLU A 140      13.841  -4.300   6.913  1.00 86.43           O  
ATOM   2138  OE2 GLU A 140      14.645  -5.158   5.053  1.00 86.43           O  
ATOM   2139  N   LYS A 141      10.455  -8.402   7.190  1.00 91.81           N  
ATOM   2140  H   LYS A 141      11.215  -8.486   7.850  1.00 91.81           H  
ATOM   2141  CA  LYS A 141       9.129  -8.088   7.731  1.00 91.81           C  
ATOM   2142  HA  LYS A 141       8.486  -7.729   6.927  1.00 91.81           H  
ATOM   2143  C   LYS A 141       9.245  -6.984   8.767  1.00 91.81           C  
ATOM   2144  CB  LYS A 141       8.484  -9.323   8.368  1.00 91.81           C  
ATOM   2145  HB2 LYS A 141       9.150  -9.708   9.140  1.00 91.81           H  
ATOM   2146  HB3 LYS A 141       7.551  -9.019   8.842  1.00 91.81           H  
ATOM   2147  O   LYS A 141      10.124  -7.038   9.625  1.00 91.81           O  
ATOM   2148  CG  LYS A 141       8.179 -10.434   7.357  1.00 91.81           C  
ATOM   2149  HG2 LYS A 141       7.486 -10.059   6.604  1.00 91.81           H  
ATOM   2150  HG3 LYS A 141       9.100 -10.760   6.873  1.00 91.81           H  
ATOM   2151  CD  LYS A 141       7.547 -11.616   8.096  1.00 91.81           C  
ATOM   2152  HD2 LYS A 141       6.596 -11.299   8.525  1.00 91.81           H  
ATOM   2153  HD3 LYS A 141       8.216 -11.924   8.899  1.00 91.81           H  
ATOM   2154  CE  LYS A 141       7.326 -12.790   7.144  1.00 91.81           C  
ATOM   2155  HE2 LYS A 141       8.286 -13.050   6.697  1.00 91.81           H  
ATOM   2156  HE3 LYS A 141       6.651 -12.469   6.351  1.00 91.81           H  
ATOM   2157  NZ  LYS A 141       6.763 -13.949   7.881  1.00 91.81           N  
ATOM   2158  HZ1 LYS A 141       6.639 -14.747   7.275  1.00 91.81           H  
ATOM   2159  HZ2 LYS A 141       5.876 -13.702   8.296  1.00 91.81           H  
ATOM   2160  HZ3 LYS A 141       7.391 -14.212   8.627  1.00 91.81           H  
ATOM   2161  N   ARG A 142       8.326  -6.024   8.725  1.00 92.98           N  
ATOM   2162  H   ARG A 142       7.648  -6.053   7.976  1.00 92.98           H  
ATOM   2163  CA  ARG A 142       8.193  -4.961   9.723  1.00 92.98           C  
ATOM   2164  HA  ARG A 142       8.744  -5.237  10.621  1.00 92.98           H  
ATOM   2165  C   ARG A 142       6.734  -4.806  10.117  1.00 92.98           C  
ATOM   2166  CB  ARG A 142       8.774  -3.647   9.181  1.00 92.98           C  
ATOM   2167  HB2 ARG A 142       8.272  -3.375   8.252  1.00 92.98           H  
ATOM   2168  HB3 ARG A 142       8.595  -2.861   9.914  1.00 92.98           H  
ATOM   2169  O   ARG A 142       5.865  -4.844   9.256  1.00 92.98           O  
ATOM   2170  CG  ARG A 142      10.286  -3.772   8.938  1.00 92.98           C  
ATOM   2171  HG2 ARG A 142      10.475  -4.453   8.108  1.00 92.98           H  
ATOM   2172  HG3 ARG A 142      10.770  -4.159   9.834  1.00 92.98           H  
ATOM   2173  CD  ARG A 142      10.879  -2.410   8.608  1.00 92.98           C  
ATOM   2174  HD2 ARG A 142      10.392  -2.045   7.703  1.00 92.98           H  
ATOM   2175  HD3 ARG A 142      10.685  -1.725   9.433  1.00 92.98           H  
ATOM   2176  NE  ARG A 142      12.318  -2.506   8.342  1.00 92.98           N  
ATOM   2177  HE  ARG A 142      12.663  -3.352   7.912  1.00 92.98           H  
ATOM   2178  NH1 ARG A 142      12.920  -0.326   8.760  1.00 92.98           N  
ATOM   2179 HH11 ARG A 142      12.026  -0.156   9.198  1.00 92.98           H  
ATOM   2180 HH12 ARG A 142      13.620   0.394   8.651  1.00 92.98           H  
ATOM   2181  NH2 ARG A 142      14.332  -1.732   7.750  1.00 92.98           N  
ATOM   2182 HH21 ARG A 142      14.761  -0.958   7.263  1.00 92.98           H  
ATOM   2183 HH22 ARG A 142      14.439  -2.655   7.355  1.00 92.98           H  
ATOM   2184  CZ  ARG A 142      13.182  -1.519   8.300  1.00 92.98           C  
ATOM   2185  N   THR A 143       6.487  -4.617  11.405  1.00 94.79           N  
ATOM   2186  H   THR A 143       7.263  -4.560  12.049  1.00 94.79           H  
ATOM   2187  CA  THR A 143       5.168  -4.262  11.936  1.00 94.79           C  
ATOM   2188  HA  THR A 143       4.420  -4.290  11.144  1.00 94.79           H  
ATOM   2189  C   THR A 143       5.253  -2.845  12.473  1.00 94.79           C  
ATOM   2190  CB  THR A 143       4.712  -5.228  13.036  1.00 94.79           C  
ATOM   2191  HB  THR A 143       5.416  -5.193  13.867  1.00 94.79           H  
ATOM   2192  O   THR A 143       6.197  -2.519  13.193  1.00 94.79           O  
ATOM   2193  CG2 THR A 143       3.315  -4.895  13.551  1.00 94.79           C  
ATOM   2194 HG21 THR A 143       3.325  -3.949  14.092  1.00 94.79           H  
ATOM   2195 HG22 THR A 143       2.612  -4.817  12.722  1.00 94.79           H  
ATOM   2196 HG23 THR A 143       2.967  -5.663  14.242  1.00 94.79           H  
ATOM   2197  OG1 THR A 143       4.652  -6.552  12.547  1.00 94.79           O  
ATOM   2198  HG1 THR A 143       4.326  -7.073  13.285  1.00 94.79           H  
ATOM   2199  N   VAL A 144       4.290  -2.009  12.102  1.00 94.95           N  
ATOM   2200  H   VAL A 144       3.571  -2.340  11.475  1.00 94.95           H  
ATOM   2201  CA  VAL A 144       4.212  -0.610  12.519  1.00 94.95           C  
ATOM   2202  HA  VAL A 144       4.908  -0.426  13.337  1.00 94.95           H  
ATOM   2203  C   VAL A 144       2.810  -0.322  13.016  1.00 94.95           C  
ATOM   2204  CB  VAL A 144       4.574   0.328  11.356  1.00 94.95           C  
ATOM   2205  HB  VAL A 144       3.895   0.158  10.521  1.00 94.95           H  
ATOM   2206  O   VAL A 144       1.841  -0.561  12.304  1.00 94.95           O  
ATOM   2207  CG1 VAL A 144       4.480   1.801  11.763  1.00 94.95           C  
ATOM   2208 HG11 VAL A 144       5.179   2.023  12.569  1.00 94.95           H  
ATOM   2209 HG12 VAL A 144       3.470   2.049  12.089  1.00 94.95           H  
ATOM   2210 HG13 VAL A 144       4.698   2.424  10.895  1.00 94.95           H  
ATOM   2211  CG2 VAL A 144       6.007   0.061  10.884  1.00 94.95           C  
ATOM   2212 HG21 VAL A 144       6.052  -0.884  10.343  1.00 94.95           H  
ATOM   2213 HG22 VAL A 144       6.318   0.871  10.225  1.00 94.95           H  
ATOM   2214 HG23 VAL A 144       6.681   0.028  11.740  1.00 94.95           H  
ATOM   2215  N   THR A 145       2.704   0.230  14.217  1.00 95.91           N  
ATOM   2216  H   THR A 145       3.535   0.388  14.769  1.00 95.91           H  
ATOM   2217  CA  THR A 145       1.457   0.816  14.706  1.00 95.91           C  
ATOM   2218  HA  THR A 145       0.608   0.328  14.227  1.00 95.91           H  
ATOM   2219  C   THR A 145       1.447   2.297  14.344  1.00 95.91           C  
ATOM   2220  CB  THR A 145       1.313   0.629  16.219  1.00 95.91           C  
ATOM   2221  HB  THR A 145       2.057   1.244  16.727  1.00 95.91           H  
ATOM   2222  O   THR A 145       2.385   3.009  14.690  1.00 95.91           O  
ATOM   2223  CG2 THR A 145      -0.075   1.028  16.714  1.00 95.91           C  
ATOM   2224 HG21 THR A 145      -0.229   2.097  16.566  1.00 95.91           H  
ATOM   2225 HG22 THR A 145      -0.841   0.475  16.171  1.00 95.91           H  
ATOM   2226 HG23 THR A 145      -0.157   0.809  17.778  1.00 95.91           H  
ATOM   2227  OG1 THR A 145       1.541  -0.717  16.583  1.00 95.91           O  
ATOM   2228  HG1 THR A 145       0.890  -1.287  16.168  1.00 95.91           H  
ATOM   2229  N   VAL A 146       0.404   2.752  13.652  1.00 95.05           N  
ATOM   2230  H   VAL A 146      -0.313   2.092  13.388  1.00 95.05           H  
ATOM   2231  CA  VAL A 146       0.217   4.153  13.251  1.00 95.05           C  
ATOM   2232  HA  VAL A 146       1.105   4.728  13.513  1.00 95.05           H  
ATOM   2233  C   VAL A 146      -0.966   4.715  14.031  1.00 95.05           C  
ATOM   2234  CB  VAL A 146       0.002   4.283  11.729  1.00 95.05           C  
ATOM   2235  HB  VAL A 146      -0.982   3.893  11.467  1.00 95.05           H  
ATOM   2236  O   VAL A 146      -2.102   4.260  13.870  1.00 95.05           O  
ATOM   2237  CG1 VAL A 146       0.089   5.750  11.294  1.00 95.05           C  
ATOM   2238 HG11 VAL A 146      -0.631   6.355  11.845  1.00 95.05           H  
ATOM   2239 HG12 VAL A 146      -0.117   5.842  10.227  1.00 95.05           H  
ATOM   2240 HG13 VAL A 146       1.084   6.145  11.496  1.00 95.05           H  
ATOM   2241  CG2 VAL A 146       1.045   3.506  10.915  1.00 95.05           C  
ATOM   2242 HG21 VAL A 146       0.866   3.666   9.852  1.00 95.05           H  
ATOM   2243 HG22 VAL A 146       0.966   2.438  11.116  1.00 95.05           H  
ATOM   2244 HG23 VAL A 146       2.047   3.852  11.170  1.00 95.05           H  
ATOM   2245  N   ASN A 147      -0.714   5.680  14.908  1.00 95.83           N  
ATOM   2246  H   ASN A 147       0.230   6.030  14.985  1.00 95.83           H  
ATOM   2247  CA  ASN A 147      -1.743   6.320  15.724  1.00 95.83           C  
ATOM   2248  HA  ASN A 147      -2.392   5.536  16.114  1.00 95.83           H  
ATOM   2249  C   ASN A 147      -2.606   7.290  14.894  1.00 95.83           C  
ATOM   2250  CB  ASN A 147      -1.075   7.022  16.915  1.00 95.83           C  
ATOM   2251  HB2 ASN A 147      -1.817   7.555  17.511  1.00 95.83           H  
ATOM   2252  HB3 ASN A 147      -0.358   7.759  16.552  1.00 95.83           H  
ATOM   2253  O   ASN A 147      -2.208   7.697  13.803  1.00 95.83           O  
ATOM   2254  CG  ASN A 147      -0.383   6.033  17.827  1.00 95.83           C  
ATOM   2255  ND2 ASN A 147       0.925   6.052  17.870  1.00 95.83           N  
ATOM   2256 HD21 ASN A 147       1.381   5.300  18.367  1.00 95.83           H  
ATOM   2257 HD22 ASN A 147       1.401   6.509  17.106  1.00 95.83           H  
ATOM   2258  OD1 ASN A 147      -1.019   5.224  18.487  1.00 95.83           O  
ATOM   2259  N   PRO A 148      -3.790   7.686  15.394  1.00 94.40           N  
ATOM   2260  CA  PRO A 148      -4.626   8.690  14.737  1.00 94.40           C  
ATOM   2261  HA  PRO A 148      -5.023   8.266  13.815  1.00 94.40           H  
ATOM   2262  C   PRO A 148      -3.866   9.987  14.425  1.00 94.40           C  
ATOM   2263  CB  PRO A 148      -5.780   8.941  15.714  1.00 94.40           C  
ATOM   2264  HB2 PRO A 148      -6.695   9.240  15.202  1.00 94.40           H  
ATOM   2265  HB3 PRO A 148      -5.500   9.693  16.452  1.00 94.40           H  
ATOM   2266  O   PRO A 148      -3.292  10.608  15.320  1.00 94.40           O  
ATOM   2267  CG  PRO A 148      -5.921   7.590  16.406  1.00 94.40           C  
ATOM   2268  HG2 PRO A 148      -6.434   7.669  17.365  1.00 94.40           H  
ATOM   2269  HG3 PRO A 148      -6.434   6.897  15.739  1.00 94.40           H  
ATOM   2270  CD  PRO A 148      -4.470   7.154  16.566  1.00 94.40           C  
ATOM   2271  HD2 PRO A 148      -4.414   6.066  16.610  1.00 94.40           H  
ATOM   2272  HD3 PRO A 148      -4.053   7.598  17.470  1.00 94.40           H  
ATOM   2273  N   GLY A 149      -3.878  10.400  13.157  1.00 94.07           N  
ATOM   2274  H   GLY A 149      -4.300   9.799  12.464  1.00 94.07           H  
ATOM   2275  CA  GLY A 149      -3.182  11.589  12.658  1.00 94.07           C  
ATOM   2276  HA2 GLY A 149      -3.577  11.827  11.670  1.00 94.07           H  
ATOM   2277  HA3 GLY A 149      -3.382  12.427  13.325  1.00 94.07           H  
ATOM   2278  C   GLY A 149      -1.662  11.443  12.525  1.00 94.07           C  
ATOM   2279  O   GLY A 149      -0.996  12.423  12.191  1.00 94.07           O  
ATOM   2280  N   GLU A 150      -1.102  10.259  12.788  1.00 96.01           N  
ATOM   2281  H   GLU A 150      -1.697   9.482  13.035  1.00 96.01           H  
ATOM   2282  CA  GLU A 150       0.331   9.991  12.669  1.00 96.01           C  
ATOM   2283  HA  GLU A 150       0.868  10.892  12.963  1.00 96.01           H  
ATOM   2284  C   GLU A 150       0.725   9.663  11.221  1.00 96.01           C  
ATOM   2285  CB  GLU A 150       0.735   8.876  13.650  1.00 96.01           C  
ATOM   2286  HB2 GLU A 150       0.334   9.122  14.633  1.00 96.01           H  
ATOM   2287  HB3 GLU A 150       0.296   7.936  13.316  1.00 96.01           H  
ATOM   2288  O   GLU A 150      -0.009   8.990  10.488  1.00 96.01           O  
ATOM   2289  CG  GLU A 150       2.255   8.683  13.781  1.00 96.01           C  
ATOM   2290  HG2 GLU A 150       2.663   8.408  12.809  1.00 96.01           H  
ATOM   2291  HG3 GLU A 150       2.698   9.634  14.078  1.00 96.01           H  
ATOM   2292  CD  GLU A 150       2.647   7.600  14.803  1.00 96.01           C  
ATOM   2293  OE1 GLU A 150       3.856   7.480  15.091  1.00 96.01           O  
ATOM   2294  OE2 GLU A 150       1.746   6.908  15.337  1.00 96.01           O  
ATOM   2295  N   GLU A 151       1.918  10.118  10.833  1.00 95.48           N  
ATOM   2296  H   GLU A 151       2.479  10.622  11.505  1.00 95.48           H  
ATOM   2297  CA  GLU A 151       2.613   9.703   9.617  1.00 95.48           C  
ATOM   2298  HA  GLU A 151       1.968   9.012   9.075  1.00 95.48           H  
ATOM   2299  C   GLU A 151       3.905   8.970  10.001  1.00 95.48           C  
ATOM   2300  CB  GLU A 151       2.868  10.910   8.694  1.00 95.48           C  
ATOM   2301  HB2 GLU A 151       3.549  11.607   9.184  1.00 95.48           H  
ATOM   2302  HB3 GLU A 151       1.917  11.415   8.526  1.00 95.48           H  
ATOM   2303  O   GLU A 151       4.713   9.489  10.773  1.00 95.48           O  
ATOM   2304  CG  GLU A 151       3.457  10.492   7.333  1.00 95.48           C  
ATOM   2305  HG2 GLU A 151       2.788   9.765   6.872  1.00 95.48           H  
ATOM   2306  HG3 GLU A 151       4.416  10.002   7.498  1.00 95.48           H  
ATOM   2307  CD  GLU A 151       3.648  11.667   6.353  1.00 95.48           C  
ATOM   2308  OE1 GLU A 151       4.654  11.646   5.601  1.00 95.48           O  
ATOM   2309  OE2 GLU A 151       2.764  12.554   6.294  1.00 95.48           O  
ATOM   2310  N   VAL A 152       4.108   7.768   9.458  1.00 95.06           N  
ATOM   2311  H   VAL A 152       3.414   7.425   8.809  1.00 95.06           H  
ATOM   2312  CA  VAL A 152       5.294   6.936   9.702  1.00 95.06           C  
ATOM   2313  HA  VAL A 152       6.006   7.509  10.297  1.00 95.06           H  
ATOM   2314  C   VAL A 152       5.967   6.590   8.379  1.00 95.06           C  
ATOM   2315  CB  VAL A 152       4.955   5.658  10.499  1.00 95.06           C  
ATOM   2316  HB  VAL A 152       4.273   5.035   9.920  1.00 95.06           H  
ATOM   2317  O   VAL A 152       5.311   6.146   7.439  1.00 95.06           O  
ATOM   2318  CG1 VAL A 152       6.235   4.856  10.781  1.00 95.06           C  
ATOM   2319 HG11 VAL A 152       6.596   4.385   9.867  1.00 95.06           H  
ATOM   2320 HG12 VAL A 152       7.004   5.517  11.181  1.00 95.06           H  
ATOM   2321 HG13 VAL A 152       6.043   4.084  11.526  1.00 95.06           H  
ATOM   2322  CG2 VAL A 152       4.292   5.976  11.843  1.00 95.06           C  
ATOM   2323 HG21 VAL A 152       3.343   6.487  11.678  1.00 95.06           H  
ATOM   2324 HG22 VAL A 152       4.089   5.060  12.399  1.00 95.06           H  
ATOM   2325 HG23 VAL A 152       4.933   6.622  12.443  1.00 95.06           H  
ATOM   2326  N   GLU A 153       7.290   6.738   8.307  1.00 94.09           N  
ATOM   2327  H   GLU A 153       7.777   7.095   9.117  1.00 94.09           H  
ATOM   2328  CA  GLU A 153       8.099   6.303   7.164  1.00 94.09           C  
ATOM   2329  HA  GLU A 153       7.429   6.032   6.348  1.00 94.09           H  
ATOM   2330  C   GLU A 153       8.915   5.053   7.526  1.00 94.09           C  
ATOM   2331  CB  GLU A 153       8.974   7.462   6.641  1.00 94.09           C  
ATOM   2332  HB2 GLU A 153       8.341   8.336   6.486  1.00 94.09           H  
ATOM   2333  HB3 GLU A 153       9.732   7.711   7.384  1.00 94.09           H  
ATOM   2334  O   GLU A 153       9.646   5.022   8.517  1.00 94.09           O  
ATOM   2335  CG  GLU A 153       9.658   7.117   5.305  1.00 94.09           C  
ATOM   2336  HG2 GLU A 153       8.894   6.821   4.586  1.00 94.09           H  
ATOM   2337  HG3 GLU A 153      10.311   6.258   5.452  1.00 94.09           H  
ATOM   2338  CD  GLU A 153      10.480   8.283   4.715  1.00 94.09           C  
ATOM   2339  OE1 GLU A 153      11.708   8.315   4.947  1.00 94.09           O  
ATOM   2340  OE2 GLU A 153       9.922   9.097   3.930  1.00 94.09           O  
ATOM   2341  N   VAL A 154       8.812   4.015   6.698  1.00 92.26           N  
ATOM   2342  H   VAL A 154       8.155   4.093   5.936  1.00 92.26           H  
ATOM   2343  CA  VAL A 154       9.548   2.755   6.830  1.00 92.26           C  
ATOM   2344  HA  VAL A 154      10.162   2.792   7.729  1.00 92.26           H  
ATOM   2345  C   VAL A 154      10.451   2.586   5.620  1.00 92.26           C  
ATOM   2346  CB  VAL A 154       8.596   1.554   6.953  1.00 92.26           C  
ATOM   2347  HB  VAL A 154       8.085   1.388   6.004  1.00 92.26           H  
ATOM   2348  O   VAL A 154       9.975   2.552   4.491  1.00 92.26           O  
ATOM   2349  CG1 VAL A 154       9.381   0.289   7.307  1.00 92.26           C  
ATOM   2350 HG11 VAL A 154      10.123   0.074   6.539  1.00 92.26           H  
ATOM   2351 HG12 VAL A 154       9.873   0.421   8.271  1.00 92.26           H  
ATOM   2352 HG13 VAL A 154       8.692  -0.553   7.365  1.00 92.26           H  
ATOM   2353  CG2 VAL A 154       7.537   1.767   8.034  1.00 92.26           C  
ATOM   2354 HG21 VAL A 154       6.922   0.872   8.120  1.00 92.26           H  
ATOM   2355 HG22 VAL A 154       8.011   1.994   8.989  1.00 92.26           H  
ATOM   2356 HG23 VAL A 154       6.880   2.592   7.759  1.00 92.26           H  
ATOM   2357  N   THR A 155      11.756   2.451   5.842  1.00 90.04           N  
ATOM   2358  H   THR A 155      12.093   2.486   6.793  1.00 90.04           H  
ATOM   2359  CA  THR A 155      12.731   2.262   4.757  1.00 90.04           C  
ATOM   2360  HA  THR A 155      12.244   2.434   3.797  1.00 90.04           H  
ATOM   2361  C   THR A 155      13.277   0.840   4.746  1.00 90.04           C  
ATOM   2362  CB  THR A 155      13.867   3.286   4.846  1.00 90.04           C  
ATOM   2363  HB  THR A 155      14.387   3.181   5.798  1.00 90.04           H  
ATOM   2364  O   THR A 155      13.761   0.348   5.770  1.00 90.04           O  
ATOM   2365  CG2 THR A 155      14.870   3.150   3.700  1.00 90.04           C  
ATOM   2366 HG21 THR A 155      14.346   3.166   2.744  1.00 90.04           H  
ATOM   2367 HG22 THR A 155      15.574   3.981   3.736  1.00 90.04           H  
ATOM   2368 HG23 THR A 155      15.428   2.218   3.790  1.00 90.04           H  
ATOM   2369  OG1 THR A 155      13.350   4.591   4.739  1.00 90.04           O  
ATOM   2370  HG1 THR A 155      12.704   4.754   5.431  1.00 90.04           H  
ATOM   2371  N   PHE A 156      13.244   0.220   3.570  1.00 85.37           N  
ATOM   2372  H   PHE A 156      12.820   0.710   2.795  1.00 85.37           H  
ATOM   2373  CA  PHE A 156      13.866  -1.057   3.245  1.00 85.37           C  
ATOM   2374  HA  PHE A 156      14.226  -1.543   4.152  1.00 85.37           H  
ATOM   2375  C   PHE A 156      15.050  -0.807   2.312  1.00 85.37           C  
ATOM   2376  CB  PHE A 156      12.839  -1.981   2.581  1.00 85.37           C  
ATOM   2377  HB2 PHE A 156      13.341  -2.907   2.300  1.00 85.37           H  
ATOM   2378  HB3 PHE A 156      12.475  -1.513   1.667  1.00 85.37           H  
ATOM   2379  O   PHE A 156      14.929  -0.040   1.355  1.00 85.37           O  
ATOM   2380  CG  PHE A 156      11.658  -2.319   3.464  1.00 85.37           C  
ATOM   2381  CD1 PHE A 156      11.659  -3.521   4.192  1.00 85.37           C  
ATOM   2382  HD1 PHE A 156      12.487  -4.206   4.090  1.00 85.37           H  
ATOM   2383  CD2 PHE A 156      10.570  -1.433   3.574  1.00 85.37           C  
ATOM   2384  HD2 PHE A 156      10.565  -0.508   3.016  1.00 85.37           H  
ATOM   2385  CE1 PHE A 156      10.585  -3.834   5.040  1.00 85.37           C  
ATOM   2386  HE1 PHE A 156      10.588  -4.764   5.590  1.00 85.37           H  
ATOM   2387  CE2 PHE A 156       9.495  -1.744   4.423  1.00 85.37           C  
ATOM   2388  HE2 PHE A 156       8.669  -1.055   4.515  1.00 85.37           H  
ATOM   2389  CZ  PHE A 156       9.507  -2.942   5.159  1.00 85.37           C  
ATOM   2390  HZ  PHE A 156       8.684  -3.184   5.816  1.00 85.37           H  
ATOM   2391  N   SER A 157      16.172  -1.468   2.578  1.00 79.83           N  
ATOM   2392  H   SER A 157      16.174  -2.137   3.335  1.00 79.83           H  
ATOM   2393  CA  SER A 157      17.355  -1.442   1.713  1.00 79.83           C  
ATOM   2394  HA  SER A 157      17.255  -0.673   0.946  1.00 79.83           H  
ATOM   2395  C   SER A 157      17.482  -2.797   1.032  1.00 79.83           C  
ATOM   2396  CB  SER A 157      18.624  -1.142   2.514  1.00 79.83           C  
ATOM   2397  HB2 SER A 157      18.786  -1.937   3.242  1.00 79.83           H  
ATOM   2398  HB3 SER A 157      19.473  -1.118   1.831  1.00 79.83           H  
ATOM   2399  O   SER A 157      17.478  -3.827   1.709  1.00 79.83           O  
ATOM   2400  OG  SER A 157      18.535   0.100   3.193  1.00 79.83           O  
ATOM   2401  HG  SER A 157      19.375   0.243   3.634  1.00 79.83           H  
ATOM   2402  N   ALA A 158      17.593  -2.819  -0.292  1.00 64.49           N  
ATOM   2403  H   ALA A 158      17.646  -1.957  -0.817  1.00 64.49           H  
ATOM   2404  CA  ALA A 158      17.783  -4.060  -1.024  1.00 64.49           C  
ATOM   2405  HA  ALA A 158      17.364  -4.898  -0.467  1.00 64.49           H  
ATOM   2406  C   ALA A 158      19.274  -4.309  -1.229  1.00 64.49           C  
ATOM   2407  CB  ALA A 158      17.053  -3.993  -2.366  1.00 64.49           C  
ATOM   2408  HB1 ALA A 158      17.472  -4.735  -3.045  1.00 64.49           H  
ATOM   2409  HB2 ALA A 158      15.991  -4.201  -2.237  1.00 64.49           H  
ATOM   2410  HB3 ALA A 158      17.209  -3.019  -2.830  1.00 64.49           H  
ATOM   2411  O   ALA A 158      19.911  -3.610  -1.998  1.00 64.49           O  
ATOM   2412  N   ASN A 159      19.804  -5.378  -0.633  1.00 61.35           N  
ATOM   2413  H   ASN A 159      19.264  -5.857   0.073  1.00 61.35           H  
ATOM   2414  CA  ASN A 159      21.049  -5.979  -1.134  1.00 61.35           C  
ATOM   2415  HA  ASN A 159      21.762  -5.188  -1.367  1.00 61.35           H  
ATOM   2416  C   ASN A 159      20.809  -6.768  -2.440  1.00 61.35           C  
ATOM   2417  CB  ASN A 159      21.652  -6.887  -0.048  1.00 61.35           C  
ATOM   2418  HB2 ASN A 159      22.549  -7.357  -0.449  1.00 61.35           H  
ATOM   2419  HB3 ASN A 159      20.936  -7.672   0.195  1.00 61.35           H  
ATOM   2420  O   ASN A 159      21.759  -7.207  -3.078  1.00 61.35           O  
ATOM   2421  CG  ASN A 159      22.052  -6.153   1.219  1.00 61.35           C  
ATOM   2422  ND2 ASN A 159      22.044  -6.831   2.342  1.00 61.35           N  
ATOM   2423 HD21 ASN A 159      21.819  -7.816   2.352  1.00 61.35           H  
ATOM   2424 HD22 ASN A 159      22.319  -6.304   3.159  1.00 61.35           H  
ATOM   2425  OD1 ASN A 159      22.383  -4.985   1.249  1.00 61.35           O  
ATOM   2426  N   ASP A 160      19.536  -6.990  -2.789  1.00 60.26           N  
ATOM   2427  H   ASP A 160      18.823  -6.537  -2.236  1.00 60.26           H  
ATOM   2428  CA  ASP A 160      19.061  -7.648  -4.003  1.00 60.26           C  
ATOM   2429  HA  ASP A 160      19.847  -7.635  -4.758  1.00 60.26           H  
ATOM   2430  C   ASP A 160      17.791  -6.913  -4.490  1.00 60.26           C  
ATOM   2431  CB  ASP A 160      18.783  -9.124  -3.710  1.00 60.26           C  
ATOM   2432  HB2 ASP A 160      19.724  -9.614  -3.462  1.00 60.26           H  
ATOM   2433  HB3 ASP A 160      18.137  -9.189  -2.834  1.00 60.26           H  
ATOM   2434  O   ASP A 160      16.752  -6.989  -3.818  1.00 60.26           O  
ATOM   2435  CG  ASP A 160      18.126  -9.879  -4.872  1.00 60.26           C  
ATOM   2436  OD1 ASP A 160      17.903  -9.281  -5.948  1.00 60.26           O  
ATOM   2437  OD2 ASP A 160      17.788 -11.056  -4.618  1.00 60.26           O  
ATOM   2438  N   PRO A 161      17.857  -6.191  -5.621  1.00 59.88           N  
ATOM   2439  CA  PRO A 161      16.759  -5.382  -6.155  1.00 59.88           C  
ATOM   2440  HA  PRO A 161      16.516  -4.591  -5.445  1.00 59.88           H  
ATOM   2441  C   PRO A 161      15.504  -6.204  -6.449  1.00 59.88           C  
ATOM   2442  CB  PRO A 161      17.276  -4.761  -7.457  1.00 59.88           C  
ATOM   2443  HB2 PRO A 161      17.065  -3.692  -7.496  1.00 59.88           H  
ATOM   2444  HB3 PRO A 161      16.837  -5.258  -8.321  1.00 59.88           H  
ATOM   2445  O   PRO A 161      14.389  -5.697  -6.321  1.00 59.88           O  
ATOM   2446  CG  PRO A 161      18.774  -5.024  -7.450  1.00 59.88           C  
ATOM   2447  HG2 PRO A 161      19.147  -5.262  -8.446  1.00 59.88           H  
ATOM   2448  HG3 PRO A 161      19.279  -4.153  -7.031  1.00 59.88           H  
ATOM   2449  CD  PRO A 161      19.005  -6.171  -6.503  1.00 59.88           C  
ATOM   2450  HD2 PRO A 161      19.935  -5.993  -5.964  1.00 59.88           H  
ATOM   2451  HD3 PRO A 161      19.055  -7.106  -7.061  1.00 59.88           H  
ATOM   2452  N   HIS A 162      15.650  -7.497  -6.770  1.00 61.63           N  
ATOM   2453  H   HIS A 162      16.574  -7.904  -6.782  1.00 61.63           H  
ATOM   2454  CA  HIS A 162      14.511  -8.372  -7.049  1.00 61.63           C  
ATOM   2455  HA  HIS A 162      13.900  -7.894  -7.815  1.00 61.63           H  
ATOM   2456  C   HIS A 162      13.615  -8.576  -5.819  1.00 61.63           C  
ATOM   2457  CB  HIS A 162      15.005  -9.716  -7.598  1.00 61.63           C  
ATOM   2458  HB2 HIS A 162      14.146 -10.371  -7.746  1.00 61.63           H  
ATOM   2459  HB3 HIS A 162      15.658 -10.193  -6.866  1.00 61.63           H  
ATOM   2460  O   HIS A 162      12.437  -8.921  -5.957  1.00 61.63           O  
ATOM   2461  CG  HIS A 162      15.729  -9.599  -8.914  1.00 61.63           C  
ATOM   2462  CD2 HIS A 162      17.076  -9.735  -9.118  1.00 61.63           C  
ATOM   2463  HD2 HIS A 162      17.818  -9.941  -8.361  1.00 61.63           H  
ATOM   2464  ND1 HIS A 162      15.157  -9.350 -10.143  1.00 61.63           N  
ATOM   2465  HD1 HIS A 162      14.178  -9.199 -10.339  1.00 61.63           H  
ATOM   2466  CE1 HIS A 162      16.135  -9.335 -11.065  1.00 61.63           C  
ATOM   2467  HE1 HIS A 162      16.001  -9.161 -12.123  1.00 61.63           H  
ATOM   2468  NE2 HIS A 162      17.318  -9.570 -10.484  1.00 61.63           N  
ATOM   2469  N   LYS A 163      14.122  -8.304  -4.606  1.00 63.08           N  
ATOM   2470  H   LYS A 163      15.085  -8.005  -4.560  1.00 63.08           H  
ATOM   2471  CA  LYS A 163      13.335  -8.358  -3.362  1.00 63.08           C  
ATOM   2472  HA  LYS A 163      12.780  -9.296  -3.353  1.00 63.08           H  
ATOM   2473  C   LYS A 163      12.280  -7.254  -3.270  1.00 63.08           C  
ATOM   2474  CB  LYS A 163      14.266  -8.331  -2.141  1.00 63.08           C  
ATOM   2475  HB2 LYS A 163      13.655  -8.335  -1.238  1.00 63.08           H  
ATOM   2476  HB3 LYS A 163      14.863  -7.419  -2.143  1.00 63.08           H  
ATOM   2477  O   LYS A 163      11.300  -7.421  -2.543  1.00 63.08           O  
ATOM   2478  CG  LYS A 163      15.178  -9.565  -2.127  1.00 63.08           C  
ATOM   2479  HG2 LYS A 163      14.560 -10.458  -2.223  1.00 63.08           H  
ATOM   2480  HG3 LYS A 163      15.860  -9.527  -2.977  1.00 63.08           H  
ATOM   2481  CD  LYS A 163      15.985  -9.668  -0.829  1.00 63.08           C  
ATOM   2482  HD2 LYS A 163      16.626  -8.794  -0.720  1.00 63.08           H  
ATOM   2483  HD3 LYS A 163      15.291  -9.724   0.010  1.00 63.08           H  
ATOM   2484  CE  LYS A 163      16.835 -10.942  -0.899  1.00 63.08           C  
ATOM   2485  HE2 LYS A 163      16.261 -11.714  -1.412  1.00 63.08           H  
ATOM   2486  HE3 LYS A 163      17.711 -10.745  -1.517  1.00 63.08           H  
ATOM   2487  NZ  LYS A 163      17.220 -11.439   0.445  1.00 63.08           N  
ATOM   2488  HZ1 LYS A 163      16.419 -11.847   0.906  1.00 63.08           H  
ATOM   2489  HZ2 LYS A 163      17.612 -10.699   1.010  1.00 63.08           H  
ATOM   2490  HZ3 LYS A 163      17.890 -12.189   0.345  1.00 63.08           H  
ATOM   2491  N   PHE A 164      12.431  -6.170  -4.029  1.00 69.79           N  
ATOM   2492  H   PHE A 164      13.251  -6.098  -4.613  1.00 69.79           H  
ATOM   2493  CA  PHE A 164      11.451  -5.084  -4.115  1.00 69.79           C  
ATOM   2494  HA  PHE A 164      10.953  -4.963  -3.153  1.00 69.79           H  
ATOM   2495  C   PHE A 164      10.309  -5.353  -5.094  1.00 69.79           C  
ATOM   2496  CB  PHE A 164      12.187  -3.785  -4.450  1.00 69.79           C  
ATOM   2497  HB2 PHE A 164      11.452  -3.012  -4.673  1.00 69.79           H  
ATOM   2498  HB3 PHE A 164      12.760  -3.933  -5.365  1.00 69.79           H  
ATOM   2499  O   PHE A 164       9.323  -4.624  -5.076  1.00 69.79           O  
ATOM   2500  CG  PHE A 164      13.105  -3.235  -3.375  1.00 69.79           C  
ATOM   2501  CD1 PHE A 164      12.967  -3.578  -2.013  1.00 69.79           C  
ATOM   2502  HD1 PHE A 164      12.235  -4.309  -1.704  1.00 69.79           H  
ATOM   2503  CD2 PHE A 164      14.082  -2.305  -3.751  1.00 69.79           C  
ATOM   2504  HD2 PHE A 164      14.208  -2.037  -4.790  1.00 69.79           H  
ATOM   2505  CE1 PHE A 164      13.776  -2.980  -1.035  1.00 69.79           C  
ATOM   2506  HE1 PHE A 164      13.671  -3.257   0.004  1.00 69.79           H  
ATOM   2507  CE2 PHE A 164      14.871  -1.690  -2.773  1.00 69.79           C  
ATOM   2508  HE2 PHE A 164      15.605  -0.960  -3.081  1.00 69.79           H  
ATOM   2509  CZ  PHE A 164      14.715  -2.013  -1.416  1.00 69.79           C  
ATOM   2510  HZ  PHE A 164      15.331  -1.525  -0.675  1.00 69.79           H  
ATOM   2511  N   ASN A 165      10.367  -6.438  -5.874  1.00 69.07           N  
ATOM   2512  H   ASN A 165      11.222  -6.975  -5.887  1.00 69.07           H  
ATOM   2513  CA  ASN A 165       9.346  -6.738  -6.881  1.00 69.07           C  
ATOM   2514  HA  ASN A 165       9.106  -5.811  -7.402  1.00 69.07           H  
ATOM   2515  C   ASN A 165       8.026  -7.250  -6.288  1.00 69.07           C  
ATOM   2516  CB  ASN A 165       9.925  -7.724  -7.914  1.00 69.07           C  
ATOM   2517  HB2 ASN A 165       9.138  -8.019  -8.608  1.00 69.07           H  
ATOM   2518  HB3 ASN A 165      10.299  -8.617  -7.412  1.00 69.07           H  
ATOM   2519  O   ASN A 165       7.063  -7.444  -7.028  1.00 69.07           O  
ATOM   2520  CG  ASN A 165      11.035  -7.109  -8.747  1.00 69.07           C  
ATOM   2521  ND2 ASN A 165      11.776  -7.896  -9.488  1.00 69.07           N  
ATOM   2522 HD21 ASN A 165      11.585  -8.886  -9.549  1.00 69.07           H  
ATOM   2523 HD22 ASN A 165      12.446  -7.406 -10.062  1.00 69.07           H  
ATOM   2524  OD1 ASN A 165      11.251  -5.915  -8.759  1.00 69.07           O  
ATOM   2525  N   ARG A 166       7.957  -7.531  -4.978  1.00 79.48           N  
ATOM   2526  H   ARG A 166       8.768  -7.322  -4.414  1.00 79.48           H  
ATOM   2527  CA  ARG A 166       6.762  -8.119  -4.348  1.00 79.48           C  
ATOM   2528  HA  ARG A 166       5.893  -7.816  -4.932  1.00 79.48           H  
ATOM   2529  C   ARG A 166       6.484  -7.603  -2.928  1.00 79.48           C  
ATOM   2530  CB  ARG A 166       6.832  -9.659  -4.400  1.00 79.48           C  
ATOM   2531  HB2 ARG A 166       5.931 -10.063  -3.938  1.00 79.48           H  
ATOM   2532  HB3 ARG A 166       7.698 -10.000  -3.834  1.00 79.48           H  
ATOM   2533  O   ARG A 166       6.493  -8.416  -1.996  1.00 79.48           O  
ATOM   2534  CG  ARG A 166       6.918 -10.201  -5.831  1.00 79.48           C  
ATOM   2535  HG2 ARG A 166       6.081  -9.818  -6.415  1.00 79.48           H  
ATOM   2536  HG3 ARG A 166       7.856  -9.887  -6.287  1.00 79.48           H  
ATOM   2537  CD  ARG A 166       6.884 -11.722  -5.857  1.00 79.48           C  
ATOM   2538  HD2 ARG A 166       7.692 -12.103  -5.232  1.00 79.48           H  
ATOM   2539  HD3 ARG A 166       5.924 -12.059  -5.463  1.00 79.48           H  
ATOM   2540  NE  ARG A 166       7.054 -12.198  -7.239  1.00 79.48           N  
ATOM   2541  HE  ARG A 166       7.134 -11.485  -7.949  1.00 79.48           H  
ATOM   2542  NH1 ARG A 166       6.961 -14.442  -6.802  1.00 79.48           N  
ATOM   2543 HH11 ARG A 166       7.038 -15.394  -7.130  1.00 79.48           H  
ATOM   2544 HH12 ARG A 166       6.863 -14.218  -5.822  1.00 79.48           H  
ATOM   2545  NH2 ARG A 166       7.271 -13.731  -8.900  1.00 79.48           N  
ATOM   2546 HH21 ARG A 166       7.330 -14.685  -9.227  1.00 79.48           H  
ATOM   2547 HH22 ARG A 166       7.376 -12.980  -9.567  1.00 79.48           H  
ATOM   2548  CZ  ARG A 166       7.091 -13.451  -7.642  1.00 79.48           C  
ATOM   2549  N   PRO A 167       6.283  -6.290  -2.708  1.00 84.93           N  
ATOM   2550  CA  PRO A 167       5.929  -5.810  -1.387  1.00 84.93           C  
ATOM   2551  HA  PRO A 167       6.602  -6.248  -0.651  1.00 84.93           H  
ATOM   2552  C   PRO A 167       4.488  -6.212  -1.049  1.00 84.93           C  
ATOM   2553  CB  PRO A 167       6.167  -4.304  -1.410  1.00 84.93           C  
ATOM   2554  HB2 PRO A 167       7.212  -4.106  -1.168  1.00 84.93           H  
ATOM   2555  HB3 PRO A 167       5.511  -3.773  -0.720  1.00 84.93           H  
ATOM   2556  O   PRO A 167       3.568  -6.130  -1.864  1.00 84.93           O  
ATOM   2557  CG  PRO A 167       5.908  -3.925  -2.863  1.00 84.93           C  
ATOM   2558  HG2 PRO A 167       4.852  -3.681  -2.978  1.00 84.93           H  
ATOM   2559  HG3 PRO A 167       6.521  -3.074  -3.160  1.00 84.93           H  
ATOM   2560  CD  PRO A 167       6.274  -5.185  -3.658  1.00 84.93           C  
ATOM   2561  HD2 PRO A 167       7.274  -5.064  -4.075  1.00 84.93           H  
ATOM   2562  HD3 PRO A 167       5.557  -5.352  -4.462  1.00 84.93           H  
ATOM   2563  N   GLN A 168       4.296  -6.660   0.183  1.00 88.81           N  
ATOM   2564  H   GLN A 168       5.098  -6.708   0.795  1.00 88.81           H  
ATOM   2565  CA  GLN A 168       3.013  -7.077   0.729  1.00 88.81           C  
ATOM   2566  HA  GLN A 168       2.223  -6.883   0.003  1.00 88.81           H  
ATOM   2567  C   GLN A 168       2.721  -6.243   1.973  1.00 88.81           C  
ATOM   2568  CB  GLN A 168       3.062  -8.589   0.993  1.00 88.81           C  
ATOM   2569  HB2 GLN A 168       3.904  -8.792   1.655  1.00 88.81           H  
ATOM   2570  HB3 GLN A 168       3.254  -9.099   0.049  1.00 88.81           H  
ATOM   2571  O   GLN A 168       3.564  -6.113   2.859  1.00 88.81           O  
ATOM   2572  CG  GLN A 168       1.787  -9.183   1.614  1.00 88.81           C  
ATOM   2573  HG2 GLN A 168       0.964  -9.103   0.903  1.00 88.81           H  
ATOM   2574  HG3 GLN A 168       1.517  -8.622   2.508  1.00 88.81           H  
ATOM   2575  CD  GLN A 168       1.958 -10.650   2.021  1.00 88.81           C  
ATOM   2576  NE2 GLN A 168       0.966 -11.257   2.619  1.00 88.81           N  
ATOM   2577 HE21 GLN A 168       0.026 -10.938   2.432  1.00 88.81           H  
ATOM   2578 HE22 GLN A 168       1.057 -12.248   2.791  1.00 88.81           H  
ATOM   2579  OE1 GLN A 168       2.987 -11.295   1.836  1.00 88.81           O  
ATOM   2580  N   PHE A 169       1.515  -5.702   2.037  1.00 90.49           N  
ATOM   2581  H   PHE A 169       0.883  -5.854   1.264  1.00 90.49           H  
ATOM   2582  CA  PHE A 169       0.999  -4.892   3.126  1.00 90.49           C  
ATOM   2583  HA  PHE A 169       1.765  -4.780   3.894  1.00 90.49           H  
ATOM   2584  C   PHE A 169      -0.208  -5.610   3.717  1.00 90.49           C  
ATOM   2585  CB  PHE A 169       0.640  -3.489   2.615  1.00 90.49           C  
ATOM   2586  HB2 PHE A 169       0.367  -2.863   3.465  1.00 90.49           H  
ATOM   2587  HB3 PHE A 169      -0.236  -3.559   1.969  1.00 90.49           H  
ATOM   2588  O   PHE A 169      -1.087  -6.071   2.997  1.00 90.49           O  
ATOM   2589  CG  PHE A 169       1.761  -2.824   1.843  1.00 90.49           C  
ATOM   2590  CD1 PHE A 169       2.741  -2.092   2.532  1.00 90.49           C  
ATOM   2591  HD1 PHE A 169       2.647  -1.947   3.598  1.00 90.49           H  
ATOM   2592  CD2 PHE A 169       1.868  -2.995   0.448  1.00 90.49           C  
ATOM   2593  HD2 PHE A 169       1.117  -3.558  -0.086  1.00 90.49           H  
ATOM   2594  CE1 PHE A 169       3.843  -1.570   1.838  1.00 90.49           C  
ATOM   2595  HE1 PHE A 169       4.613  -1.035   2.375  1.00 90.49           H  
ATOM   2596  CE2 PHE A 169       2.970  -2.465  -0.245  1.00 90.49           C  
ATOM   2597  HE2 PHE A 169       3.059  -2.616  -1.311  1.00 90.49           H  
ATOM   2598  CZ  PHE A 169       3.967  -1.767   0.455  1.00 90.49           C  
ATOM   2599  HZ  PHE A 169       4.834  -1.389  -0.068  1.00 90.49           H  
ATOM   2600  N   THR A 170      -0.266  -5.736   5.030  1.00 91.23           N  
ATOM   2601  H   THR A 170       0.513  -5.402   5.580  1.00 91.23           H  
ATOM   2602  CA  THR A 170      -1.456  -6.188   5.750  1.00 91.23           C  
ATOM   2603  HA  THR A 170      -2.295  -6.319   5.067  1.00 91.23           H  
ATOM   2604  C   THR A 170      -1.814  -5.100   6.735  1.00 91.23           C  
ATOM   2605  CB  THR A 170      -1.213  -7.518   6.462  1.00 91.23           C  
ATOM   2606  HB  THR A 170      -0.447  -7.385   7.227  1.00 91.23           H  
ATOM   2607  O   THR A 170      -0.978  -4.717   7.544  1.00 91.23           O  
ATOM   2608  CG2 THR A 170      -2.470  -8.060   7.127  1.00 91.23           C  
ATOM   2609 HG21 THR A 170      -3.233  -8.267   6.377  1.00 91.23           H  
ATOM   2610 HG22 THR A 170      -2.214  -8.974   7.663  1.00 91.23           H  
ATOM   2611 HG23 THR A 170      -2.858  -7.346   7.854  1.00 91.23           H  
ATOM   2612  OG1 THR A 170      -0.773  -8.480   5.528  1.00 91.23           O  
ATOM   2613  HG1 THR A 170      -0.704  -8.022   4.687  1.00 91.23           H  
ATOM   2614  N   ILE A 171      -3.025  -4.575   6.624  1.00 89.89           N  
ATOM   2615  H   ILE A 171      -3.666  -4.971   5.951  1.00 89.89           H  
ATOM   2616  CA  ILE A 171      -3.524  -3.472   7.436  1.00 89.89           C  
ATOM   2617  HA  ILE A 171      -2.733  -3.094   8.084  1.00 89.89           H  
ATOM   2618  C   ILE A 171      -4.630  -4.024   8.321  1.00 89.89           C  
ATOM   2619  CB  ILE A 171      -3.973  -2.320   6.518  1.00 89.89           C  
ATOM   2620  HB  ILE A 171      -4.651  -2.717   5.762  1.00 89.89           H  
ATOM   2621  O   ILE A 171      -5.624  -4.552   7.819  1.00 89.89           O  
ATOM   2622  CG1 ILE A 171      -2.732  -1.704   5.836  1.00 89.89           C  
ATOM   2623 HG12 ILE A 171      -1.991  -2.470   5.608  1.00 89.89           H  
ATOM   2624 HG13 ILE A 171      -2.263  -0.982   6.504  1.00 89.89           H  
ATOM   2625  CG2 ILE A 171      -4.695  -1.219   7.305  1.00 89.89           C  
ATOM   2626 HG21 ILE A 171      -4.930  -0.370   6.664  1.00 89.89           H  
ATOM   2627 HG22 ILE A 171      -4.050  -0.892   8.121  1.00 89.89           H  
ATOM   2628 HG23 ILE A 171      -5.631  -1.599   7.715  1.00 89.89           H  
ATOM   2629  CD1 ILE A 171      -3.070  -1.019   4.525  1.00 89.89           C  
ATOM   2630 HD11 ILE A 171      -3.856  -0.276   4.657  1.00 89.89           H  
ATOM   2631 HD12 ILE A 171      -2.172  -0.525   4.153  1.00 89.89           H  
ATOM   2632 HD13 ILE A 171      -3.352  -1.791   3.809  1.00 89.89           H  
ATOM   2633  N   GLU A 172      -4.433  -3.916   9.629  1.00 89.47           N  
ATOM   2634  H   GLU A 172      -3.578  -3.487   9.952  1.00 89.47           H  
ATOM   2635  CA  GLU A 172      -5.333  -4.400  10.668  1.00 89.47           C  
ATOM   2636  HA  GLU A 172      -6.208  -4.846  10.194  1.00 89.47           H  
ATOM   2637  C   GLU A 172      -5.821  -3.221  11.521  1.00 89.47           C  
ATOM   2638  CB  GLU A 172      -4.668  -5.510  11.511  1.00 89.47           C  
ATOM   2639  HB2 GLU A 172      -3.842  -5.091  12.085  1.00 89.47           H  
ATOM   2640  HB3 GLU A 172      -5.420  -5.886  12.205  1.00 89.47           H  
ATOM   2641  O   GLU A 172      -5.055  -2.342  11.919  1.00 89.47           O  
ATOM   2642  CG  GLU A 172      -4.144  -6.680  10.649  1.00 89.47           C  
ATOM   2643  HG2 GLU A 172      -3.251  -6.354  10.115  1.00 89.47           H  
ATOM   2644  HG3 GLU A 172      -4.905  -6.909   9.903  1.00 89.47           H  
ATOM   2645  CD  GLU A 172      -3.824  -7.980  11.415  1.00 89.47           C  
ATOM   2646  OE1 GLU A 172      -3.652  -9.021  10.716  1.00 89.47           O  
ATOM   2647  OE2 GLU A 172      -3.882  -7.984  12.661  1.00 89.47           O  
ATOM   2648  N   TRP A 173      -7.123  -3.182  11.786  1.00 87.18           N  
ATOM   2649  H   TRP A 173      -7.690  -3.948  11.452  1.00 87.18           H  
ATOM   2650  CA  TRP A 173      -7.783  -2.162  12.604  1.00 87.18           C  
ATOM   2651  HA  TRP A 173      -7.030  -1.633  13.188  1.00 87.18           H  
ATOM   2652  C   TRP A 173      -8.746  -2.809  13.604  1.00 87.18           C  
ATOM   2653  CB  TRP A 173      -8.480  -1.130  11.701  1.00 87.18           C  
ATOM   2654  HB2 TRP A 173      -7.721  -0.662  11.074  1.00 87.18           H  
ATOM   2655  HB3 TRP A 173      -8.899  -0.343  12.328  1.00 87.18           H  
ATOM   2656  O   TRP A 173      -9.096  -3.985  13.460  1.00 87.18           O  
ATOM   2657  CG  TRP A 173      -9.562  -1.649  10.800  1.00 87.18           C  
ATOM   2658  CD1 TRP A 173     -10.888  -1.626  11.058  1.00 87.18           C  
ATOM   2659  HD1 TRP A 173     -11.326  -1.219  11.957  1.00 87.18           H  
ATOM   2660  CD2 TRP A 173      -9.432  -2.196   9.456  1.00 87.18           C  
ATOM   2661  CE2 TRP A 173     -10.737  -2.492   8.960  1.00 87.18           C  
ATOM   2662  CE3 TRP A 173      -8.341  -2.462   8.607  1.00 87.18           C  
ATOM   2663  HE3 TRP A 173      -7.343  -2.254   8.962  1.00 87.18           H  
ATOM   2664  NE1 TRP A 173     -11.588  -2.139   9.983  1.00 87.18           N  
ATOM   2665  HE1 TRP A 173     -12.591  -2.053   9.898  1.00 87.18           H  
ATOM   2666  CH2 TRP A 173      -9.844  -3.250   6.859  1.00 87.18           C  
ATOM   2667  HH2 TRP A 173     -10.002  -3.618   5.857  1.00 87.18           H  
ATOM   2668  CZ2 TRP A 173     -10.953  -3.018   7.682  1.00 87.18           C  
ATOM   2669  HZ2 TRP A 173     -11.954  -3.200   7.319  1.00 87.18           H  
ATOM   2670  CZ3 TRP A 173      -8.542  -2.979   7.316  1.00 87.18           C  
ATOM   2671  HZ3 TRP A 173      -7.692  -3.153   6.674  1.00 87.18           H  
ATOM   2672  N   GLY A 174      -9.171  -2.040  14.610  1.00 79.64           N  
ATOM   2673  H   GLY A 174      -8.850  -1.083  14.638  1.00 79.64           H  
ATOM   2674  CA  GLY A 174     -10.166  -2.456  15.611  1.00 79.64           C  
ATOM   2675  HA2 GLY A 174     -10.286  -1.674  16.362  1.00 79.64           H  
ATOM   2676  HA3 GLY A 174      -9.822  -3.363  16.109  1.00 79.64           H  
ATOM   2677  C   GLY A 174     -11.552  -2.755  15.053  1.00 79.64           C  
ATOM   2678  O   GLY A 174     -11.832  -2.414  13.880  1.00 79.64           O  
ATOM   2679  OXT GLY A 174     -12.312  -3.376  15.819  1.00 79.64           O  
TER    2680      GLY A 174                                                       
END   
