# Supplementary material for: Single-chain dimers from de novo immunoglobulins as robust scaffolds for multiple binding loops
Source: Nat Commun. 2023 Sep 23;14:5939. doi: 10.1038/s41467-023-41717-5 (PMC10517939; doi:10.1038/s41467-023-41717-5)
Supplement: Supplementary file 3 — Supplementary Data 1 [file 41467_2023_41717_MOESM3_ESM.zip › design_models/scIg+EF/scIg12+EF1a+EF4/ranked_5.pdb]

ATOM      1  N   GLY A   1     -14.462   1.876   8.701  1.00 82.29           N  
ATOM      2  H   GLY A   1     -15.040   2.481   9.266  1.00 82.29           H  
ATOM      3  H2  GLY A   1     -14.818   0.932   8.752  1.00 82.29           H  
ATOM      4  H3  GLY A   1     -13.539   1.827   9.108  1.00 82.29           H  
ATOM      5  CA  GLY A   1     -14.369   2.330   7.296  1.00 82.29           C  
ATOM      6  HA2 GLY A   1     -13.866   3.296   7.262  1.00 82.29           H  
ATOM      7  HA3 GLY A   1     -15.369   2.408   6.867  1.00 82.29           H  
ATOM      8  C   GLY A   1     -13.564   1.339   6.475  1.00 82.29           C  
ATOM      9  O   GLY A   1     -13.033   0.396   7.044  1.00 82.29           O  
ATOM     10  N   ARG A   2     -13.484   1.520   5.152  1.00 86.17           N  
ATOM     11  H   ARG A   2     -13.947   2.303   4.714  1.00 86.17           H  
ATOM     12  CA  ARG A   2     -12.691   0.655   4.265  1.00 86.17           C  
ATOM     13  HA  ARG A   2     -12.002   0.053   4.858  1.00 86.17           H  
ATOM     14  C   ARG A   2     -11.843   1.500   3.323  1.00 86.17           C  
ATOM     15  CB  ARG A   2     -13.628  -0.309   3.514  1.00 86.17           C  
ATOM     16  HB2 ARG A   2     -14.059  -1.004   4.235  1.00 86.17           H  
ATOM     17  HB3 ARG A   2     -14.441   0.263   3.067  1.00 86.17           H  
ATOM     18  O   ARG A   2     -12.368   2.411   2.684  1.00 86.17           O  
ATOM     19  CG  ARG A   2     -12.925  -1.107   2.404  1.00 86.17           C  
ATOM     20  HG2 ARG A   2     -12.565  -0.417   1.641  1.00 86.17           H  
ATOM     21  HG3 ARG A   2     -12.078  -1.658   2.811  1.00 86.17           H  
ATOM     22  CD  ARG A   2     -13.911  -2.075   1.746  1.00 86.17           C  
ATOM     23  HD2 ARG A   2     -14.826  -1.532   1.509  1.00 86.17           H  
ATOM     24  HD3 ARG A   2     -14.155  -2.863   2.459  1.00 86.17           H  
ATOM     25  NE  ARG A   2     -13.366  -2.623   0.492  1.00 86.17           N  
ATOM     26  HE  ARG A   2     -12.904  -1.964  -0.118  1.00 86.17           H  
ATOM     27  NH1 ARG A   2     -14.251  -4.729   0.659  1.00 86.17           N  
ATOM     28 HH11 ARG A   2     -14.316  -5.680   0.324  1.00 86.17           H  
ATOM     29 HH12 ARG A   2     -14.243  -4.643   1.665  1.00 86.17           H  
ATOM     30  NH2 ARG A   2     -13.068  -4.155  -1.154  1.00 86.17           N  
ATOM     31 HH21 ARG A   2     -12.538  -3.473  -1.678  1.00 86.17           H  
ATOM     32 HH22 ARG A   2     -13.136  -5.105  -1.490  1.00 86.17           H  
ATOM     33  CZ  ARG A   2     -13.571  -3.830   0.006  1.00 86.17           C  
ATOM     34  N   VAL A   3     -10.563   1.159   3.212  1.00 86.07           N  
ATOM     35  H   VAL A   3     -10.224   0.395   3.780  1.00 86.07           H  
ATOM     36  CA  VAL A   3      -9.673   1.665   2.164  1.00 86.07           C  
ATOM     37  HA  VAL A   3     -10.271   2.213   1.436  1.00 86.07           H  
ATOM     38  C   VAL A   3      -9.054   0.498   1.424  1.00 86.07           C  
ATOM     39  CB  VAL A   3      -8.614   2.638   2.705  1.00 86.07           C  
ATOM     40  HB  VAL A   3      -8.227   2.272   3.656  1.00 86.07           H  
ATOM     41  O   VAL A   3      -8.513  -0.438   2.011  1.00 86.07           O  
ATOM     42  CG1 VAL A   3      -7.430   2.890   1.761  1.00 86.07           C  
ATOM     43 HG11 VAL A   3      -6.844   1.977   1.650  1.00 86.07           H  
ATOM     44 HG12 VAL A   3      -6.779   3.660   2.177  1.00 86.07           H  
ATOM     45 HG13 VAL A   3      -7.785   3.208   0.781  1.00 86.07           H  
ATOM     46  CG2 VAL A   3      -9.285   3.994   2.904  1.00 86.07           C  
ATOM     47 HG21 VAL A   3     -10.215   3.900   3.463  1.00 86.07           H  
ATOM     48 HG22 VAL A   3      -9.513   4.442   1.937  1.00 86.07           H  
ATOM     49 HG23 VAL A   3      -8.590   4.650   3.428  1.00 86.07           H  
ATOM     50  N   GLU A   4      -9.132   0.573   0.107  1.00 88.28           N  
ATOM     51  H   GLU A   4      -9.556   1.392  -0.304  1.00 88.28           H  
ATOM     52  CA  GLU A   4      -8.481  -0.360  -0.789  1.00 88.28           C  
ATOM     53  HA  GLU A   4      -8.182  -1.250  -0.235  1.00 88.28           H  
ATOM     54  C   GLU A   4      -7.218   0.286  -1.357  1.00 88.28           C  
ATOM     55  CB  GLU A   4      -9.489  -0.805  -1.849  1.00 88.28           C  
ATOM     56  HB2 GLU A   4      -9.781   0.049  -2.460  1.00 88.28           H  
ATOM     57  HB3 GLU A   4     -10.371  -1.190  -1.338  1.00 88.28           H  
ATOM     58  O   GLU A   4      -7.254   1.398  -1.884  1.00 88.28           O  
ATOM     59  CG  GLU A   4      -8.921  -1.901  -2.753  1.00 88.28           C  
ATOM     60  HG2 GLU A   4      -8.583  -2.731  -2.133  1.00 88.28           H  
ATOM     61  HG3 GLU A   4      -8.057  -1.508  -3.289  1.00 88.28           H  
ATOM     62  CD  GLU A   4      -9.947  -2.428  -3.764  1.00 88.28           C  
ATOM     63  OE1 GLU A   4      -9.485  -3.004  -4.777  1.00 88.28           O  
ATOM     64  OE2 GLU A   4     -11.171  -2.366  -3.499  1.00 88.28           O  
ATOM     65  N   VAL A   5      -6.099  -0.425  -1.243  1.00 85.87           N  
ATOM     66  H   VAL A   5      -6.159  -1.338  -0.815  1.00 85.87           H  
ATOM     67  CA  VAL A   5      -4.815  -0.067  -1.840  1.00 85.87           C  
ATOM     68  HA  VAL A   5      -4.930   0.849  -2.419  1.00 85.87           H  
ATOM     69  C   VAL A   5      -4.413  -1.180  -2.787  1.00 85.87           C  
ATOM     70  CB  VAL A   5      -3.734   0.193  -0.776  1.00 85.87           C  
ATOM     71  HB  VAL A   5      -3.582  -0.701  -0.172  1.00 85.87           H  
ATOM     72  O   VAL A   5      -4.070  -2.287  -2.376  1.00 85.87           O  
ATOM     73  CG1 VAL A   5      -2.393   0.564  -1.426  1.00 85.87           C  
ATOM     74 HG11 VAL A   5      -2.013  -0.273  -2.013  1.00 85.87           H  
ATOM     75 HG12 VAL A   5      -1.658   0.789  -0.653  1.00 85.87           H  
ATOM     76 HG13 VAL A   5      -2.513   1.433  -2.073  1.00 85.87           H  
ATOM     77  CG2 VAL A   5      -4.188   1.327   0.148  1.00 85.87           C  
ATOM     78 HG21 VAL A   5      -4.829   0.920   0.930  1.00 85.87           H  
ATOM     79 HG22 VAL A   5      -3.330   1.825   0.602  1.00 85.87           H  
ATOM     80 HG23 VAL A   5      -4.755   2.071  -0.412  1.00 85.87           H  
ATOM     81  N   ARG A   6      -4.440  -0.894  -4.080  1.00 85.94           N  
ATOM     82  H   ARG A   6      -4.721   0.038  -4.350  1.00 85.94           H  
ATOM     83  CA  ARG A   6      -4.012  -1.822  -5.120  1.00 85.94           C  
ATOM     84  HA  ARG A   6      -3.843  -2.808  -4.687  1.00 85.94           H  
ATOM     85  C   ARG A   6      -2.692  -1.348  -5.693  1.00 85.94           C  
ATOM     86  CB  ARG A   6      -5.137  -1.948  -6.140  1.00 85.94           C  
ATOM     87  HB2 ARG A   6      -6.028  -2.310  -5.626  1.00 85.94           H  
ATOM     88  HB3 ARG A   6      -5.364  -0.966  -6.555  1.00 85.94           H  
ATOM     89  O   ARG A   6      -2.601  -0.239  -6.208  1.00 85.94           O  
ATOM     90  CG  ARG A   6      -4.787  -2.914  -7.272  1.00 85.94           C  
ATOM     91  HG2 ARG A   6      -4.498  -3.882  -6.864  1.00 85.94           H  
ATOM     92  HG3 ARG A   6      -3.968  -2.507  -7.865  1.00 85.94           H  
ATOM     93  CD  ARG A   6      -6.031  -3.070  -8.142  1.00 85.94           C  
ATOM     94  HD2 ARG A   6      -6.375  -2.080  -8.441  1.00 85.94           H  
ATOM     95  HD3 ARG A   6      -6.810  -3.547  -7.547  1.00 85.94           H  
ATOM     96  NE  ARG A   6      -5.752  -3.864  -9.343  1.00 85.94           N  
ATOM     97  HE  ARG A   6      -4.815  -3.820  -9.719  1.00 85.94           H  
ATOM     98  NH1 ARG A   6      -7.920  -4.191  -9.991  1.00 85.94           N  
ATOM     99 HH11 ARG A   6      -8.209  -3.716  -9.148  1.00 85.94           H  
ATOM    100 HH12 ARG A   6      -8.595  -4.514 -10.669  1.00 85.94           H  
ATOM    101  NH2 ARG A   6      -6.244  -4.900 -11.286  1.00 85.94           N  
ATOM    102 HH21 ARG A   6      -5.318  -4.582 -11.533  1.00 85.94           H  
ATOM    103 HH22 ARG A   6      -6.901  -5.075 -12.033  1.00 85.94           H  
ATOM    104  CZ  ARG A   6      -6.640  -4.329 -10.190  1.00 85.94           C  
ATOM    105  N   VAL A   7      -1.682  -2.198  -5.606  1.00 81.49           N  
ATOM    106  H   VAL A   7      -1.832  -3.120  -5.221  1.00 81.49           H  
ATOM    107  CA  VAL A   7      -0.358  -1.933  -6.155  1.00 81.49           C  
ATOM    108  HA  VAL A   7      -0.267  -0.877  -6.413  1.00 81.49           H  
ATOM    109  C   VAL A   7      -0.225  -2.755  -7.427  1.00 81.49           C  
ATOM    110  CB  VAL A   7       0.735  -2.254  -5.129  1.00 81.49           C  
ATOM    111  HB  VAL A   7       0.723  -3.328  -4.945  1.00 81.49           H  
ATOM    112  O   VAL A   7      -0.456  -3.962  -7.440  1.00 81.49           O  
ATOM    113  CG1 VAL A   7       2.120  -1.852  -5.644  1.00 81.49           C  
ATOM    114 HG11 VAL A   7       2.150  -0.781  -5.844  1.00 81.49           H  
ATOM    115 HG12 VAL A   7       2.881  -2.101  -4.903  1.00 81.49           H  
ATOM    116 HG13 VAL A   7       2.353  -2.391  -6.562  1.00 81.49           H  
ATOM    117  CG2 VAL A   7       0.492  -1.548  -3.787  1.00 81.49           C  
ATOM    118 HG21 VAL A   7      -0.459  -1.859  -3.356  1.00 81.49           H  
ATOM    119 HG22 VAL A   7       1.275  -1.834  -3.085  1.00 81.49           H  
ATOM    120 HG23 VAL A   7       0.491  -0.466  -3.922  1.00 81.49           H  
ATOM    121  N   GLU A   8       0.105  -2.093  -8.521  1.00 81.38           N  
ATOM    122  H   GLU A   8       0.249  -1.095  -8.462  1.00 81.38           H  
ATOM    123  CA  GLU A   8       0.350  -2.720  -9.810  1.00 81.38           C  
ATOM    124  HA  GLU A   8       0.311  -3.805  -9.713  1.00 81.38           H  
ATOM    125  C   GLU A   8       1.750  -2.346 -10.261  1.00 81.38           C  
ATOM    126  CB  GLU A   8      -0.698  -2.304 -10.851  1.00 81.38           C  
ATOM    127  HB2 GLU A   8      -0.488  -2.838 -11.778  1.00 81.38           H  
ATOM    128  HB3 GLU A   8      -0.628  -1.233 -11.043  1.00 81.38           H  
ATOM    129  O   GLU A   8       2.078  -1.170 -10.408  1.00 81.38           O  
ATOM    130  CG  GLU A   8      -2.123  -2.639 -10.398  1.00 81.38           C  
ATOM    131  HG2 GLU A   8      -2.408  -1.979  -9.578  1.00 81.38           H  
ATOM    132  HG3 GLU A   8      -2.139  -3.664 -10.028  1.00 81.38           H  
ATOM    133  CD  GLU A   8      -3.155  -2.504 -11.520  1.00 81.38           C  
ATOM    134  OE1 GLU A   8      -4.116  -3.312 -11.483  1.00 81.38           O  
ATOM    135  OE2 GLU A   8      -3.029  -1.634 -12.404  1.00 81.38           O  
ATOM    136  N   PHE A   9       2.573  -3.354 -10.493  1.00 75.62           N  
ATOM    137  H   PHE A   9       2.246  -4.302 -10.371  1.00 75.62           H  
ATOM    138  CA  PHE A   9       3.830  -3.183 -11.192  1.00 75.62           C  
ATOM    139  HA  PHE A   9       4.210  -2.172 -11.044  1.00 75.62           H  
ATOM    140  C   PHE A   9       3.545  -3.377 -12.673  1.00 75.62           C  
ATOM    141  CB  PHE A   9       4.870  -4.151 -10.628  1.00 75.62           C  
ATOM    142  HB2 PHE A   9       4.526  -5.177 -10.764  1.00 75.62           H  
ATOM    143  HB3 PHE A   9       5.798  -4.037 -11.189  1.00 75.62           H  
ATOM    144  O   PHE A   9       2.939  -4.378 -13.074  1.00 75.62           O  
ATOM    145  CG  PHE A   9       5.143  -3.898  -9.158  1.00 75.62           C  
ATOM    146  CD1 PHE A   9       6.148  -2.990  -8.775  1.00 75.62           C  
ATOM    147  HD1 PHE A   9       6.752  -2.501  -9.525  1.00 75.62           H  
ATOM    148  CD2 PHE A   9       4.360  -4.538  -8.178  1.00 75.62           C  
ATOM    149  HD2 PHE A   9       3.591  -5.237  -8.469  1.00 75.62           H  
ATOM    150  CE1 PHE A   9       6.386  -2.743  -7.414  1.00 75.62           C  
ATOM    151  HE1 PHE A   9       7.178  -2.073  -7.114  1.00 75.62           H  
ATOM    152  CE2 PHE A   9       4.586  -4.279  -6.819  1.00 75.62           C  
ATOM    153  HE2 PHE A   9       3.996  -4.780  -6.066  1.00 75.62           H  
ATOM    154  CZ  PHE A   9       5.604  -3.391  -6.444  1.00 75.62           C  
ATOM    155  HZ  PHE A   9       5.800  -3.230  -5.394  1.00 75.62           H  
ATOM    156  N   GLU A  10       3.941  -2.403 -13.490  1.00 74.47           N  
ATOM    157  H   GLU A  10       4.447  -1.616 -13.111  1.00 74.47           H  
ATOM    158  CA  GLU A  10       4.022  -2.649 -14.922  1.00 74.47           C  
ATOM    159  HA  GLU A  10       3.032  -2.954 -15.260  1.00 74.47           H  
ATOM    160  C   GLU A  10       5.004  -3.807 -15.125  1.00 74.47           C  
ATOM    161  CB  GLU A  10       4.431  -1.395 -15.713  1.00 74.47           C  
ATOM    162  HB2 GLU A  10       4.706  -1.699 -16.723  1.00 74.47           H  
ATOM    163  HB3 GLU A  10       5.287  -0.913 -15.241  1.00 74.47           H  
ATOM    164  O   GLU A  10       6.102  -3.767 -14.560  1.00 74.47           O  
ATOM    165  CG  GLU A  10       3.250  -0.417 -15.802  1.00 74.47           C  
ATOM    166  HG2 GLU A  10       2.977  -0.106 -14.793  1.00 74.47           H  
ATOM    167  HG3 GLU A  10       2.394  -0.943 -16.224  1.00 74.47           H  
ATOM    168  CD  GLU A  10       3.507   0.842 -16.648  1.00 74.47           C  
ATOM    169  OE1 GLU A  10       2.637   1.748 -16.600  1.00 74.47           O  
ATOM    170  OE2 GLU A  10       4.544   0.979 -17.326  1.00 74.47           O  
ATOM    171  N   PRO A  11       4.602  -4.865 -15.854  1.00 66.46           N  
ATOM    172  CA  PRO A  11       5.509  -5.957 -16.138  1.00 66.46           C  
ATOM    173  HA  PRO A  11       5.820  -6.441 -15.212  1.00 66.46           H  
ATOM    174  C   PRO A  11       6.724  -5.374 -16.846  1.00 66.46           C  
ATOM    175  CB  PRO A  11       4.735  -6.946 -17.012  1.00 66.46           C  
ATOM    176  HB2 PRO A  11       5.375  -7.439 -17.744  1.00 66.46           H  
ATOM    177  HB3 PRO A  11       4.246  -7.684 -16.377  1.00 66.46           H  
ATOM    178  O   PRO A  11       6.593  -4.609 -17.804  1.00 66.46           O  
ATOM    179  CG  PRO A  11       3.677  -6.072 -17.683  1.00 66.46           C  
ATOM    180  HG2 PRO A  11       2.786  -6.644 -17.942  1.00 66.46           H  
ATOM    181  HG3 PRO A  11       4.101  -5.607 -18.573  1.00 66.46           H  
ATOM    182  CD  PRO A  11       3.382  -5.002 -16.632  1.00 66.46           C  
ATOM    183  HD2 PRO A  11       2.574  -5.332 -15.978  1.00 66.46           H  
ATOM    184  HD3 PRO A  11       3.117  -4.069 -17.130  1.00 66.46           H  
ATOM    185  N   ILE A  12       7.900  -5.729 -16.350  1.00 66.64           N  
ATOM    186  H   ILE A  12       7.947  -6.335 -15.543  1.00 66.64           H  
ATOM    187  CA  ILE A  12       9.111  -5.514 -17.112  1.00 66.64           C  
ATOM    188  HA  ILE A  12       9.022  -4.580 -17.667  1.00 66.64           H  
ATOM    189  C   ILE A  12       9.155  -6.671 -18.098  1.00 66.64           C  
ATOM    190  CB  ILE A  12      10.354  -5.413 -16.219  1.00 66.64           C  
ATOM    191  HB  ILE A  12      10.571  -6.392 -15.792  1.00 66.64           H  
ATOM    192  O   ILE A  12       9.343  -7.823 -17.712  1.00 66.64           O  
ATOM    193  CG1 ILE A  12      10.176  -4.401 -15.070  1.00 66.64           C  
ATOM    194 HG12 ILE A  12       9.211  -4.536 -14.581  1.00 66.64           H  
ATOM    195 HG13 ILE A  12      10.194  -3.399 -15.501  1.00 66.64           H  
ATOM    196  CG2 ILE A  12      11.492  -4.953 -17.142  1.00 66.64           C  
ATOM    197 HG21 ILE A  12      11.202  -4.062 -17.697  1.00 66.64           H  
ATOM    198 HG22 ILE A  12      11.735  -5.742 -17.853  1.00 66.64           H  
ATOM    199 HG23 ILE A  12      12.379  -4.696 -16.563  1.00 66.64           H  
ATOM    200  CD1 ILE A  12      11.240  -4.540 -13.971  1.00 66.64           C  
ATOM    201 HD11 ILE A  12      11.172  -5.532 -13.524  1.00 66.64           H  
ATOM    202 HD12 ILE A  12      11.064  -3.797 -13.193  1.00 66.64           H  
ATOM    203 HD13 ILE A  12      12.245  -4.405 -14.369  1.00 66.64           H  
ATOM    204  N   GLU A  13       8.831  -6.368 -19.346  1.00 70.09           N  
ATOM    205  H   GLU A  13       8.639  -5.405 -19.584  1.00 70.09           H  
ATOM    206  CA  GLU A  13       8.964  -7.318 -20.438  1.00 70.09           C  
ATOM    207  HA  GLU A  13       8.755  -8.327 -20.082  1.00 70.09           H  
ATOM    208  C   GLU A  13      10.412  -7.281 -20.914  1.00 70.09           C  
ATOM    209  CB  GLU A  13       7.967  -6.997 -21.567  1.00 70.09           C  
ATOM    210  HB2 GLU A  13       8.195  -7.627 -22.427  1.00 70.09           H  
ATOM    211  HB3 GLU A  13       8.077  -5.952 -21.857  1.00 70.09           H  
ATOM    212  O   GLU A  13      10.925  -6.204 -21.225  1.00 70.09           O  
ATOM    213  CG  GLU A  13       6.514  -7.267 -21.128  1.00 70.09           C  
ATOM    214  HG2 GLU A  13       6.429  -8.315 -20.843  1.00 70.09           H  
ATOM    215  HG3 GLU A  13       6.294  -6.667 -20.245  1.00 70.09           H  
ATOM    216  CD  GLU A  13       5.452  -6.951 -22.198  1.00 70.09           C  
ATOM    217  OE1 GLU A  13       4.269  -7.284 -21.938  1.00 70.09           O  
ATOM    218  OE2 GLU A  13       5.781  -6.329 -23.236  1.00 70.09           O  
ATOM    219  N   ASP A  14      11.033  -8.456 -20.961  1.00 72.55           N  
ATOM    220  H   ASP A  14      10.561  -9.278 -20.614  1.00 72.55           H  
ATOM    221  CA  ASP A  14      12.171  -8.719 -21.832  1.00 72.55           C  
ATOM    222  HA  ASP A  14      12.999  -8.042 -21.620  1.00 72.55           H  
ATOM    223  C   ASP A  14      11.696  -8.503 -23.280  1.00 72.55           C  
ATOM    224  CB  ASP A  14      12.635 -10.161 -21.572  1.00 72.55           C  
ATOM    225  HB2 ASP A  14      13.076 -10.226 -20.577  1.00 72.55           H  
ATOM    226  HB3 ASP A  14      11.763 -10.815 -21.585  1.00 72.55           H  
ATOM    227  O   ASP A  14      10.856  -9.256 -23.794  1.00 72.55           O  
ATOM    228  CG  ASP A  14      13.626 -10.670 -22.618  1.00 72.55           C  
ATOM    229  OD1 ASP A  14      14.043  -9.850 -23.463  1.00 72.55           O  
ATOM    230  OD2 ASP A  14      13.767 -11.913 -22.681  1.00 72.55           O  
ATOM    231  N   LYS A  15      12.148  -7.415 -23.912  1.00 75.83           N  
ATOM    232  H   LYS A  15      12.847  -6.847 -23.454  1.00 75.83           H  
ATOM    233  CA  LYS A  15      11.712  -7.058 -25.267  1.00 75.83           C  
ATOM    234  HA  LYS A  15      10.679  -7.382 -25.397  1.00 75.83           H  
ATOM    235  C   LYS A  15      12.508  -7.761 -26.351  1.00 75.83           C  
ATOM    236  CB  LYS A  15      11.802  -5.549 -25.487  1.00 75.83           C  
ATOM    237  HB2 LYS A  15      12.829  -5.221 -25.332  1.00 75.83           H  
ATOM    238  HB3 LYS A  15      11.530  -5.332 -26.520  1.00 75.83           H  
ATOM    239  O   LYS A  15      12.033  -7.773 -27.492  1.00 75.83           O  
ATOM    240  CG  LYS A  15      10.853  -4.788 -24.565  1.00 75.83           C  
ATOM    241  HG2 LYS A  15      11.119  -4.974 -23.524  1.00 75.83           H  
ATOM    242  HG3 LYS A  15       9.829  -5.118 -24.739  1.00 75.83           H  
ATOM    243  CD  LYS A  15      10.978  -3.298 -24.851  1.00 75.83           C  
ATOM    244  HD2 LYS A  15      12.010  -3.000 -24.669  1.00 75.83           H  
ATOM    245  HD3 LYS A  15      10.703  -3.095 -25.886  1.00 75.83           H  
ATOM    246  CE  LYS A  15      10.041  -2.579 -23.892  1.00 75.83           C  
ATOM    247  HE2 LYS A  15      10.257  -2.947 -22.889  1.00 75.83           H  
ATOM    248  HE3 LYS A  15       9.011  -2.851 -24.127  1.00 75.83           H  
ATOM    249  NZ  LYS A  15      10.258  -1.121 -23.961  1.00 75.83           N  
ATOM    250  HZ1 LYS A  15       9.676  -0.666 -23.273  1.00 75.83           H  
ATOM    251  HZ2 LYS A  15      11.228  -0.946 -23.738  1.00 75.83           H  
ATOM    252  HZ3 LYS A  15      10.056  -0.788 -24.893  1.00 75.83           H  
ATOM    253  N   ASP A  16      13.700  -8.269 -26.052  1.00 80.03           N  
ATOM    254  H   ASP A  16      13.977  -8.353 -25.084  1.00 80.03           H  
ATOM    255  CA  ASP A  16      14.536  -8.945 -27.044  1.00 80.03           C  
ATOM    256  HA  ASP A  16      14.189  -8.648 -28.033  1.00 80.03           H  
ATOM    257  C   ASP A  16      14.358 -10.473 -27.029  1.00 80.03           C  
ATOM    258  CB  ASP A  16      15.983  -8.433 -26.975  1.00 80.03           C  
ATOM    259  HB2 ASP A  16      15.967  -7.346 -27.059  1.00 80.03           H  
ATOM    260  HB3 ASP A  16      16.517  -8.814 -27.845  1.00 80.03           H  
ATOM    261  O   ASP A  16      14.636 -11.132 -28.039  1.00 80.03           O  
ATOM    262  CG  ASP A  16      16.768  -8.827 -25.730  1.00 80.03           C  
ATOM    263  OD1 ASP A  16      16.440  -9.895 -25.192  1.00 80.03           O  
ATOM    264  OD2 ASP A  16      17.743  -8.088 -25.455  1.00 80.03           O  
ATOM    265  N   GLY A  17      13.742 -11.002 -25.970  1.00 76.81           N  
ATOM    266  H   GLY A  17      13.773 -10.454 -25.122  1.00 76.81           H  
ATOM    267  CA  GLY A  17      13.374 -12.401 -25.816  1.00 76.81           C  
ATOM    268  HA2 GLY A  17      12.897 -12.756 -26.730  1.00 76.81           H  
ATOM    269  HA3 GLY A  17      12.674 -12.479 -24.984  1.00 76.81           H  
ATOM    270  C   GLY A  17      14.565 -13.300 -25.504  1.00 76.81           C  
ATOM    271  O   GLY A  17      14.475 -14.510 -25.750  1.00 76.81           O  
ATOM    272  N   ASP A  18      15.680 -12.741 -25.034  1.00 77.16           N  
ATOM    273  H   ASP A  18      15.692 -11.752 -24.828  1.00 77.16           H  
ATOM    274  CA  ASP A  18      16.872 -13.497 -24.657  1.00 77.16           C  
ATOM    275  HA  ASP A  18      16.992 -14.291 -25.393  1.00 77.16           H  
ATOM    276  C   ASP A  18      16.734 -14.214 -23.298  1.00 77.16           C  
ATOM    277  CB  ASP A  18      18.118 -12.603 -24.788  1.00 77.16           C  
ATOM    278  HB2 ASP A  18      18.990 -13.257 -24.791  1.00 77.16           H  
ATOM    279  HB3 ASP A  18      18.096 -12.099 -25.755  1.00 77.16           H  
ATOM    280  O   ASP A  18      17.551 -15.076 -22.961  1.00 77.16           O  
ATOM    281  CG  ASP A  18      18.319 -11.562 -23.681  1.00 77.16           C  
ATOM    282  OD1 ASP A  18      17.458 -11.492 -22.780  1.00 77.16           O  
ATOM    283  OD2 ASP A  18      19.447 -11.009 -23.648  1.00 77.16           O  
ATOM    284  N   GLY A  19      15.637 -13.955 -22.581  1.00 69.40           N  
ATOM    285  H   GLY A  19      15.082 -13.168 -22.886  1.00 69.40           H  
ATOM    286  CA  GLY A  19      15.343 -14.482 -21.255  1.00 69.40           C  
ATOM    287  HA2 GLY A  19      14.264 -14.613 -21.170  1.00 69.40           H  
ATOM    288  HA3 GLY A  19      15.838 -15.444 -21.124  1.00 69.40           H  
ATOM    289  C   GLY A  19      15.790 -13.556 -20.128  1.00 69.40           C  
ATOM    290  O   GLY A  19      15.699 -13.951 -18.960  1.00 69.40           O  
ATOM    291  N   TYR A  20      16.248 -12.351 -20.456  1.00 68.65           N  
ATOM    292  H   TYR A  20      16.322 -12.099 -21.431  1.00 68.65           H  
ATOM    293  CA  TYR A  20      16.853 -11.416 -19.538  1.00 68.65           C  
ATOM    294  HA  TYR A  20      16.697 -11.770 -18.519  1.00 68.65           H  
ATOM    295  C   TYR A  20      16.233 -10.015 -19.631  1.00 68.65           C  
ATOM    296  CB  TYR A  20      18.356 -11.385 -19.788  1.00 68.65           C  
ATOM    297  HB2 TYR A  20      18.585 -10.867 -20.720  1.00 68.65           H  
ATOM    298  HB3 TYR A  20      18.737 -10.764 -18.977  1.00 68.65           H  
ATOM    299  O   TYR A  20      15.587  -9.629 -20.593  1.00 68.65           O  
ATOM    300  CG  TYR A  20      19.112 -12.702 -19.718  1.00 68.65           C  
ATOM    301  CD1 TYR A  20      19.268 -13.357 -18.486  1.00 68.65           C  
ATOM    302  HD1 TYR A  20      18.668 -13.058 -17.639  1.00 68.65           H  
ATOM    303  CD2 TYR A  20      19.722 -13.250 -20.859  1.00 68.65           C  
ATOM    304  HD2 TYR A  20      19.582 -12.769 -21.816  1.00 68.65           H  
ATOM    305  CE1 TYR A  20      20.176 -14.416 -18.343  1.00 68.65           C  
ATOM    306  HE1 TYR A  20      20.363 -14.842 -17.368  1.00 68.65           H  
ATOM    307  CE2 TYR A  20      20.527 -14.401 -20.754  1.00 68.65           C  
ATOM    308  HE2 TYR A  20      20.993 -14.819 -21.634  1.00 68.65           H  
ATOM    309  OH  TYR A  20      21.666 -15.988 -19.342  1.00 68.65           O  
ATOM    310  HH  TYR A  20      21.931 -16.042 -18.421  1.00 68.65           H  
ATOM    311  CZ  TYR A  20      20.804 -14.946 -19.484  1.00 68.65           C  
ATOM    312  N   ILE A  21      16.375  -9.232 -18.561  1.00 67.37           N  
ATOM    313  H   ILE A  21      16.970  -9.560 -17.814  1.00 67.37           H  
ATOM    314  CA  ILE A  21      15.835  -7.872 -18.481  1.00 67.37           C  
ATOM    315  HA  ILE A  21      15.299  -7.623 -19.397  1.00 67.37           H  
ATOM    316  C   ILE A  21      17.009  -6.910 -18.362  1.00 67.37           C  
ATOM    317  CB  ILE A  21      14.842  -7.760 -17.306  1.00 67.37           C  
ATOM    318  HB  ILE A  21      15.330  -8.146 -16.411  1.00 67.37           H  
ATOM    319  O   ILE A  21      17.724  -6.921 -17.358  1.00 67.37           O  
ATOM    320  CG1 ILE A  21      13.571  -8.601 -17.575  1.00 67.37           C  
ATOM    321 HG12 ILE A  21      13.012  -8.164 -18.402  1.00 67.37           H  
ATOM    322 HG13 ILE A  21      13.863  -9.609 -17.870  1.00 67.37           H  
ATOM    323  CG2 ILE A  21      14.482  -6.291 -17.053  1.00 67.37           C  
ATOM    324 HG21 ILE A  21      13.839  -6.224 -16.175  1.00 67.37           H  
ATOM    325 HG22 ILE A  21      14.007  -5.874 -17.941  1.00 67.37           H  
ATOM    326 HG23 ILE A  21      15.381  -5.715 -16.832  1.00 67.37           H  
ATOM    327  CD1 ILE A  21      12.649  -8.741 -16.357  1.00 67.37           C  
ATOM    328 HD11 ILE A  21      11.819  -9.400 -16.611  1.00 67.37           H  
ATOM    329 HD12 ILE A  21      13.202  -9.171 -15.522  1.00 67.37           H  
ATOM    330 HD13 ILE A  21      12.248  -7.770 -16.065  1.00 67.37           H  
ATOM    331  N   SER A  22      17.190  -6.036 -19.349  1.00 70.52           N  
ATOM    332  H   SER A  22      16.578  -6.080 -20.151  1.00 70.52           H  
ATOM    333  CA  SER A  22      18.244  -5.024 -19.303  1.00 70.52           C  
ATOM    334  HA  SER A  22      19.174  -5.532 -19.048  1.00 70.52           H  
ATOM    335  C   SER A  22      17.969  -3.960 -18.234  1.00 70.52           C  
ATOM    336  CB  SER A  22      18.431  -4.373 -20.677  1.00 70.52           C  
ATOM    337  HB2 SER A  22      18.539  -5.149 -21.434  1.00 70.52           H  
ATOM    338  HB3 SER A  22      19.331  -3.759 -20.667  1.00 70.52           H  
ATOM    339  O   SER A  22      16.825  -3.634 -17.909  1.00 70.52           O  
ATOM    340  OG  SER A  22      17.320  -3.556 -20.989  1.00 70.52           O  
ATOM    341  HG  SER A  22      16.634  -4.189 -21.212  1.00 70.52           H  
ATOM    342  N   ALA A  23      19.024  -3.299 -17.747  1.00 70.35           N  
ATOM    343  H   ALA A  23      19.945  -3.663 -17.946  1.00 70.35           H  
ATOM    344  CA  ALA A  23      18.885  -2.168 -16.825  1.00 70.35           C  
ATOM    345  HA  ALA A  23      18.409  -2.528 -15.912  1.00 70.35           H  
ATOM    346  C   ALA A  23      18.011  -1.030 -17.394  1.00 70.35           C  
ATOM    347  CB  ALA A  23      20.285  -1.652 -16.477  1.00 70.35           C  
ATOM    348  HB1 ALA A  23      20.870  -2.455 -16.028  1.00 70.35           H  
ATOM    349  HB2 ALA A  23      20.790  -1.294 -17.374  1.00 70.35           H  
ATOM    350  HB3 ALA A  23      20.202  -0.837 -15.758  1.00 70.35           H  
ATOM    351  O   ALA A  23      17.330  -0.337 -16.640  1.00 70.35           O  
ATOM    352  N   ALA A  24      18.009  -0.836 -18.719  1.00 72.72           N  
ATOM    353  H   ALA A  24      18.502  -1.505 -19.294  1.00 72.72           H  
ATOM    354  CA  ALA A  24      17.184   0.170 -19.385  1.00 72.72           C  
ATOM    355  HA  ALA A  24      17.278   1.113 -18.847  1.00 72.72           H  
ATOM    356  C   ALA A  24      15.693  -0.209 -19.386  1.00 72.72           C  
ATOM    357  CB  ALA A  24      17.712   0.368 -20.811  1.00 72.72           C  
ATOM    358  HB1 ALA A  24      18.756   0.678 -20.781  1.00 72.72           H  
ATOM    359  HB2 ALA A  24      17.630  -0.566 -21.368  1.00 72.72           H  
ATOM    360  HB3 ALA A  24      17.124   1.135 -21.314  1.00 72.72           H  
ATOM    361  O   ALA A  24      14.841   0.656 -19.175  1.00 72.72           O  
ATOM    362  N   GLU A  25      15.367  -1.487 -19.586  1.00 70.51           N  
ATOM    363  H   GLU A  25      16.093  -2.168 -19.761  1.00 70.51           H  
ATOM    364  CA  GLU A  25      13.996  -1.998 -19.454  1.00 70.51           C  
ATOM    365  HA  GLU A  25      13.310  -1.378 -20.030  1.00 70.51           H  
ATOM    366  C   GLU A  25      13.534  -1.956 -18.003  1.00 70.51           C  
ATOM    367  CB  GLU A  25      13.924  -3.433 -19.972  1.00 70.51           C  
ATOM    368  HB2 GLU A  25      12.967  -3.876 -19.695  1.00 70.51           H  
ATOM    369  HB3 GLU A  25      14.720  -4.013 -19.505  1.00 70.51           H  
ATOM    370  O   GLU A  25      12.428  -1.502 -17.712  1.00 70.51           O  
ATOM    371  CG  GLU A  25      14.039  -3.449 -21.499  1.00 70.51           C  
ATOM    372  HG2 GLU A  25      13.084  -3.136 -21.919  1.00 70.51           H  
ATOM    373  HG3 GLU A  25      14.786  -2.727 -21.831  1.00 70.51           H  
ATOM    374  CD  GLU A  25      14.439  -4.824 -22.017  1.00 70.51           C  
ATOM    375  OE1 GLU A  25      13.835  -5.219 -23.035  1.00 70.51           O  
ATOM    376  OE2 GLU A  25      15.411  -5.360 -21.440  1.00 70.51           O  
ATOM    377  N   ALA A  26      14.419  -2.326 -17.083  1.00 70.40           N  
ATOM    378  H   ALA A  26      15.282  -2.748 -17.394  1.00 70.40           H  
ATOM    379  CA  ALA A  26      14.159  -2.267 -15.659  1.00 70.40           C  
ATOM    380  HA  ALA A  26      13.235  -2.810 -15.464  1.00 70.40           H  
ATOM    381  C   ALA A  26      13.952  -0.818 -15.166  1.00 70.40           C  
ATOM    382  CB  ALA A  26      15.312  -3.009 -14.981  1.00 70.40           C  
ATOM    383  HB1 ALA A  26      16.213  -2.397 -15.005  1.00 70.40           H  
ATOM    384  HB2 ALA A  26      15.519  -3.941 -15.507  1.00 70.40           H  
ATOM    385  HB3 ALA A  26      15.038  -3.285 -13.963  1.00 70.40           H  
ATOM    386  O   ALA A  26      13.089  -0.571 -14.326  1.00 70.40           O  
ATOM    387  N   ALA A  27      14.655   0.167 -15.736  1.00 68.85           N  
ATOM    388  H   ALA A  27      15.404  -0.089 -16.365  1.00 68.85           H  
ATOM    389  CA  ALA A  27      14.432   1.594 -15.475  1.00 68.85           C  
ATOM    390  HA  ALA A  27      14.366   1.746 -14.397  1.00 68.85           H  
ATOM    391  C   ALA A  27      13.123   2.137 -16.086  1.00 68.85           C  
ATOM    392  CB  ALA A  27      15.642   2.378 -15.995  1.00 68.85           C  
ATOM    393  HB1 ALA A  27      16.548   2.027 -15.502  1.00 68.85           H  
ATOM    394  HB2 ALA A  27      15.510   3.438 -15.774  1.00 68.85           H  
ATOM    395  HB3 ALA A  27      15.741   2.243 -17.072  1.00 68.85           H  
ATOM    396  O   ALA A  27      12.625   3.184 -15.674  1.00 68.85           O  
ATOM    397  N   ALA A  28      12.538   1.444 -17.068  1.00 71.82           N  
ATOM    398  H   ALA A  28      12.975   0.594 -17.393  1.00 71.82           H  
ATOM    399  CA  ALA A  28      11.223   1.795 -17.602  1.00 71.82           C  
ATOM    400  HA  ALA A  28      11.143   2.882 -17.626  1.00 71.82           H  
ATOM    401  C   ALA A  28      10.071   1.291 -16.718  1.00 71.82           C  
ATOM    402  CB  ALA A  28      11.112   1.293 -19.045  1.00 71.82           C  
ATOM    403  HB1 ALA A  28      10.186   1.660 -19.487  1.00 71.82           H  
ATOM    404  HB2 ALA A  28      11.961   1.652 -19.626  1.00 71.82           H  
ATOM    405  HB3 ALA A  28      11.101   0.203 -19.060  1.00 71.82           H  
ATOM    406  O   ALA A  28       8.920   1.673 -16.950  1.00 71.82           O  
ATOM    407  N   ALA A  29      10.370   0.467 -15.708  1.00 74.02           N  
ATOM    408  H   ALA A  29      11.332   0.187 -15.576  1.00 74.02           H  
ATOM    409  CA  ALA A  29       9.387  -0.050 -14.777  1.00 74.02           C  
ATOM    410  HA  ALA A  29       8.668  -0.640 -15.346  1.00 74.02           H  
ATOM    411  C   ALA A  29       8.642   1.092 -14.072  1.00 74.02           C  
ATOM    412  CB  ALA A  29      10.079  -0.981 -13.780  1.00 74.02           C  
ATOM    413  HB1 ALA A  29      10.662  -1.727 -14.321  1.00 74.02           H  
ATOM    414  HB2 ALA A  29       9.345  -1.474 -13.144  1.00 74.02           H  
ATOM    415  HB3 ALA A  29      10.789  -0.421 -13.171  1.00 74.02           H  
ATOM    416  O   ALA A  29       9.224   2.074 -13.590  1.00 74.02           O  
ATOM    417  N   LYS A  30       7.324   0.940 -13.981  1.00 82.36           N  
ATOM    418  H   LYS A  30       6.911   0.121 -14.403  1.00 82.36           H  
ATOM    419  CA  LYS A  30       6.461   1.837 -13.218  1.00 82.36           C  
ATOM    420  HA  LYS A  30       7.074   2.564 -12.685  1.00 82.36           H  
ATOM    421  C   LYS A  30       5.700   1.039 -12.186  1.00 82.36           C  
ATOM    422  CB  LYS A  30       5.506   2.601 -14.135  1.00 82.36           C  
ATOM    423  HB2 LYS A  30       4.915   1.878 -14.698  1.00 82.36           H  
ATOM    424  HB3 LYS A  30       4.829   3.201 -13.527  1.00 82.36           H  
ATOM    425  O   LYS A  30       5.214  -0.053 -12.466  1.00 82.36           O  
ATOM    426  CG  LYS A  30       6.256   3.523 -15.100  1.00 82.36           C  
ATOM    427  HG2 LYS A  30       6.809   4.275 -14.538  1.00 82.36           H  
ATOM    428  HG3 LYS A  30       6.955   2.936 -15.697  1.00 82.36           H  
ATOM    429  CD  LYS A  30       5.262   4.200 -16.037  1.00 82.36           C  
ATOM    430  HD2 LYS A  30       4.647   3.429 -16.501  1.00 82.36           H  
ATOM    431  HD3 LYS A  30       4.621   4.880 -15.476  1.00 82.36           H  
ATOM    432  CE  LYS A  30       6.027   4.948 -17.122  1.00 82.36           C  
ATOM    433  HE2 LYS A  30       6.493   5.835 -16.693  1.00 82.36           H  
ATOM    434  HE3 LYS A  30       6.815   4.288 -17.485  1.00 82.36           H  
ATOM    435  NZ  LYS A  30       5.108   5.286 -18.228  1.00 82.36           N  
ATOM    436  HZ1 LYS A  30       4.356   5.872 -17.894  1.00 82.36           H  
ATOM    437  HZ2 LYS A  30       5.612   5.732 -18.981  1.00 82.36           H  
ATOM    438  HZ3 LYS A  30       4.716   4.419 -18.566  1.00 82.36           H  
ATOM    439  N   MET A  31       5.538   1.631 -11.013  1.00 84.02           N  
ATOM    440  H   MET A  31       5.956   2.540 -10.880  1.00 84.02           H  
ATOM    441  CA  MET A  31       4.609   1.139 -10.012  1.00 84.02           C  
ATOM    442  HA  MET A  31       4.230   0.161 -10.310  1.00 84.02           H  
ATOM    443  C   MET A  31       3.436   2.104  -9.930  1.00 84.02           C  
ATOM    444  CB  MET A  31       5.325   0.953  -8.679  1.00 84.02           C  
ATOM    445  HB2 MET A  31       6.205   0.328  -8.829  1.00 84.02           H  
ATOM    446  HB3 MET A  31       5.636   1.928  -8.303  1.00 84.02           H  
ATOM    447  O   MET A  31       3.613   3.298  -9.687  1.00 84.02           O  
ATOM    448  CG  MET A  31       4.420   0.258  -7.660  1.00 84.02           C  
ATOM    449  HG2 MET A  31       4.236  -0.761  -8.000  1.00 84.02           H  
ATOM    450  HG3 MET A  31       3.459   0.770  -7.609  1.00 84.02           H  
ATOM    451  SD  MET A  31       5.111   0.187  -5.992  1.00 84.02           S  
ATOM    452  CE  MET A  31       5.010   1.937  -5.624  1.00 84.02           C  
ATOM    453  HE1 MET A  31       5.848   2.443  -6.104  1.00 84.02           H  
ATOM    454  HE2 MET A  31       4.075   2.345  -6.009  1.00 84.02           H  
ATOM    455  HE3 MET A  31       5.024   2.061  -4.542  1.00 84.02           H  
ATOM    456  N   ARG A  32       2.232   1.583 -10.130  1.00 88.41           N  
ATOM    457  H   ARG A  32       2.174   0.590 -10.301  1.00 88.41           H  
ATOM    458  CA  ARG A  32       0.978   2.309  -9.970  1.00 88.41           C  
ATOM    459  HA  ARG A  32       1.179   3.379  -9.911  1.00 88.41           H  
ATOM    460  C   ARG A  32       0.330   1.878  -8.666  1.00 88.41           C  
ATOM    461  CB  ARG A  32       0.059   2.067 -11.172  1.00 88.41           C  
ATOM    462  HB2 ARG A  32      -0.208   1.011 -11.210  1.00 88.41           H  
ATOM    463  HB3 ARG A  32      -0.855   2.646 -11.033  1.00 88.41           H  
ATOM    464  O   ARG A  32       0.220   0.692  -8.375  1.00 88.41           O  
ATOM    465  CG  ARG A  32       0.710   2.466 -12.505  1.00 88.41           C  
ATOM    466  HG2 ARG A  32       1.577   1.835 -12.699  1.00 88.41           H  
ATOM    467  HG3 ARG A  32       1.019   3.511 -12.474  1.00 88.41           H  
ATOM    468  CD  ARG A  32      -0.311   2.268 -13.623  1.00 88.41           C  
ATOM    469  HD2 ARG A  32      -0.731   1.266 -13.539  1.00 88.41           H  
ATOM    470  HD3 ARG A  32      -1.111   2.996 -13.479  1.00 88.41           H  
ATOM    471  NE  ARG A  32       0.279   2.424 -14.967  1.00 88.41           N  
ATOM    472  HE  ARG A  32       1.279   2.335 -15.077  1.00 88.41           H  
ATOM    473  NH1 ARG A  32      -1.711   2.452 -16.089  1.00 88.41           N  
ATOM    474 HH11 ARG A  32      -2.226   2.592 -16.946  1.00 88.41           H  
ATOM    475 HH12 ARG A  32      -2.161   2.530 -15.188  1.00 88.41           H  
ATOM    476  NH2 ARG A  32       0.195   2.563 -17.231  1.00 88.41           N  
ATOM    477 HH21 ARG A  32       1.186   2.375 -17.189  1.00 88.41           H  
ATOM    478 HH22 ARG A  32      -0.303   2.454 -18.103  1.00 88.41           H  
ATOM    479  CZ  ARG A  32      -0.410   2.484 -16.086  1.00 88.41           C  
ATOM    480  N   VAL A  33      -0.103   2.844  -7.876  1.00 89.20           N  
ATOM    481  H   VAL A  33       0.059   3.797  -8.170  1.00 89.20           H  
ATOM    482  CA  VAL A  33      -0.804   2.634  -6.614  1.00 89.20           C  
ATOM    483  HA  VAL A  33      -0.915   1.566  -6.422  1.00 89.20           H  
ATOM    484  C   VAL A  33      -2.179   3.251  -6.768  1.00 89.20           C  
ATOM    485  CB  VAL A  33      -0.041   3.245  -5.429  1.00 89.20           C  
ATOM    486  HB  VAL A  33      -0.019   4.330  -5.529  1.00 89.20           H  
ATOM    487  O   VAL A  33      -2.301   4.469  -6.870  1.00 89.20           O  
ATOM    488  CG1 VAL A  33      -0.736   2.888  -4.109  1.00 89.20           C  
ATOM    489 HG11 VAL A  33      -1.740   3.312  -4.091  1.00 89.20           H  
ATOM    490 HG12 VAL A  33      -0.176   3.295  -3.267  1.00 89.20           H  
ATOM    491 HG13 VAL A  33      -0.803   1.806  -4.002  1.00 89.20           H  
ATOM    492  CG2 VAL A  33       1.408   2.750  -5.380  1.00 89.20           C  
ATOM    493 HG21 VAL A  33       1.942   3.264  -4.581  1.00 89.20           H  
ATOM    494 HG22 VAL A  33       1.435   1.672  -5.222  1.00 89.20           H  
ATOM    495 HG23 VAL A  33       1.919   2.990  -6.312  1.00 89.20           H  
ATOM    496  N   ARG A  34      -3.209   2.414  -6.815  1.00 92.62           N  
ATOM    497  H   ARG A  34      -3.020   1.429  -6.701  1.00 92.62           H  
ATOM    498  CA  ARG A  34      -4.604   2.847  -6.820  1.00 92.62           C  
ATOM    499  HA  ARG A  34      -4.666   3.881  -7.159  1.00 92.62           H  
ATOM    500  C   ARG A  34      -5.144   2.799  -5.408  1.00 92.62           C  
ATOM    501  CB  ARG A  34      -5.448   1.997  -7.766  1.00 92.62           C  
ATOM    502  HB2 ARG A  34      -6.494   2.282  -7.657  1.00 92.62           H  
ATOM    503  HB3 ARG A  34      -5.339   0.942  -7.513  1.00 92.62           H  
ATOM    504  O   ARG A  34      -5.055   1.771  -4.740  1.00 92.62           O  
ATOM    505  CG  ARG A  34      -5.017   2.222  -9.211  1.00 92.62           C  
ATOM    506  HG2 ARG A  34      -3.989   1.889  -9.353  1.00 92.62           H  
ATOM    507  HG3 ARG A  34      -5.090   3.284  -9.446  1.00 92.62           H  
ATOM    508  CD  ARG A  34      -5.936   1.440 -10.139  1.00 92.62           C  
ATOM    509  HD2 ARG A  34      -5.842   0.375  -9.926  1.00 92.62           H  
ATOM    510  HD3 ARG A  34      -6.964   1.763  -9.973  1.00 92.62           H  
ATOM    511  NE  ARG A  34      -5.552   1.712 -11.522  1.00 92.62           N  
ATOM    512  HE  ARG A  34      -4.861   2.434 -11.674  1.00 92.62           H  
ATOM    513  NH1 ARG A  34      -7.123   0.432 -12.578  1.00 92.62           N  
ATOM    514 HH11 ARG A  34      -7.559   0.318 -11.674  1.00 92.62           H  
ATOM    515 HH12 ARG A  34      -7.596   0.184 -13.435  1.00 92.62           H  
ATOM    516  NH2 ARG A  34      -5.637   1.680 -13.740  1.00 92.62           N  
ATOM    517 HH21 ARG A  34      -6.023   1.403 -14.632  1.00 92.62           H  
ATOM    518 HH22 ARG A  34      -4.973   2.434 -13.644  1.00 92.62           H  
ATOM    519  CZ  ARG A  34      -6.104   1.247 -12.609  1.00 92.62           C  
ATOM    520  N   LEU A  35      -5.692   3.917  -4.972  1.00 92.64           N  
ATOM    521  H   LEU A  35      -5.722   4.705  -5.604  1.00 92.64           H  
ATOM    522  CA  LEU A  35      -6.295   4.101  -3.669  1.00 92.64           C  
ATOM    523  HA  LEU A  35      -6.146   3.216  -3.049  1.00 92.64           H  
ATOM    524  C   LEU A  35      -7.782   4.328  -3.873  1.00 92.64           C  
ATOM    525  CB  LEU A  35      -5.670   5.317  -2.974  1.00 92.64           C  
ATOM    526  HB2 LEU A  35      -6.085   5.367  -1.967  1.00 92.64           H  
ATOM    527  HB3 LEU A  35      -5.976   6.212  -3.515  1.00 92.64           H  
ATOM    528  O   LEU A  35      -8.155   5.184  -4.669  1.00 92.64           O  
ATOM    529  CG  LEU A  35      -4.138   5.322  -2.876  1.00 92.64           C  
ATOM    530  HG  LEU A  35      -3.692   5.218  -3.866  1.00 92.64           H  
ATOM    531  CD1 LEU A  35      -3.692   6.663  -2.299  1.00 92.64           C  
ATOM    532 HD11 LEU A  35      -3.981   7.460  -2.985  1.00 92.64           H  
ATOM    533 HD12 LEU A  35      -2.610   6.683  -2.173  1.00 92.64           H  
ATOM    534 HD13 LEU A  35      -4.169   6.837  -1.335  1.00 92.64           H  
ATOM    535  CD2 LEU A  35      -3.635   4.191  -1.984  1.00 92.64           C  
ATOM    536 HD21 LEU A  35      -3.915   3.235  -2.426  1.00 92.64           H  
ATOM    537 HD22 LEU A  35      -4.078   4.275  -0.992  1.00 92.64           H  
ATOM    538 HD23 LEU A  35      -2.549   4.238  -1.906  1.00 92.64           H  
ATOM    539  N   ARG A  36      -8.621   3.614  -3.135  1.00 94.76           N  
ATOM    540  H   ARG A  36      -8.237   2.891  -2.542  1.00 94.76           H  
ATOM    541  CA  ARG A  36     -10.062   3.851  -3.101  1.00 94.76           C  
ATOM    542  HA  ARG A  36     -10.289   4.805  -3.577  1.00 94.76           H  
ATOM    543  C   ARG A  36     -10.522   3.942  -1.656  1.00 94.76           C  
ATOM    544  CB  ARG A  36     -10.762   2.751  -3.900  1.00 94.76           C  
ATOM    545  HB2 ARG A  36     -10.441   2.813  -4.940  1.00 94.76           H  
ATOM    546  HB3 ARG A  36     -10.470   1.778  -3.505  1.00 94.76           H  
ATOM    547  O   ARG A  36     -10.222   3.056  -0.857  1.00 94.76           O  
ATOM    548  CG  ARG A  36     -12.282   2.877  -3.834  1.00 94.76           C  
ATOM    549  HG2 ARG A  36     -12.592   3.842  -4.234  1.00 94.76           H  
ATOM    550  HG3 ARG A  36     -12.610   2.796  -2.797  1.00 94.76           H  
ATOM    551  CD  ARG A  36     -12.924   1.751  -4.636  1.00 94.76           C  
ATOM    552  HD2 ARG A  36     -12.483   0.801  -4.331  1.00 94.76           H  
ATOM    553  HD3 ARG A  36     -12.741   1.918  -5.697  1.00 94.76           H  
ATOM    554  NE  ARG A  36     -14.357   1.720  -4.351  1.00 94.76           N  
ATOM    555  HE  ARG A  36     -14.642   2.084  -3.453  1.00 94.76           H  
ATOM    556  NH1 ARG A  36     -15.055   0.403  -6.084  1.00 94.76           N  
ATOM    557 HH11 ARG A  36     -14.098   0.401  -6.406  1.00 94.76           H  
ATOM    558 HH12 ARG A  36     -15.804  -0.040  -6.597  1.00 94.76           H  
ATOM    559  NH2 ARG A  36     -16.505   1.182  -4.540  1.00 94.76           N  
ATOM    560 HH21 ARG A  36     -16.557   1.623  -3.633  1.00 94.76           H  
ATOM    561 HH22 ARG A  36     -17.285   0.684  -4.945  1.00 94.76           H  
ATOM    562  CZ  ARG A  36     -15.298   1.097  -5.006  1.00 94.76           C  
ATOM    563  N   ASN A  37     -11.249   5.004  -1.325  1.00 93.86           N  
ATOM    564  H   ASN A  37     -11.459   5.687  -2.039  1.00 93.86           H  
ATOM    565  CA  ASN A  37     -11.783   5.214   0.015  1.00 93.86           C  
ATOM    566  HA  ASN A  37     -11.351   4.491   0.707  1.00 93.86           H  
ATOM    567  C   ASN A  37     -13.299   4.989   0.032  1.00 93.86           C  
ATOM    568  CB  ASN A  37     -11.368   6.611   0.492  1.00 93.86           C  
ATOM    569  HB2 ASN A  37     -11.779   7.348  -0.197  1.00 93.86           H  
ATOM    570  HB3 ASN A  37     -10.281   6.693   0.490  1.00 93.86           H  
ATOM    571  O   ASN A  37     -14.070   5.862  -0.354  1.00 93.86           O  
ATOM    572  CG  ASN A  37     -11.859   6.931   1.887  1.00 93.86           C  
ATOM    573  ND2 ASN A  37     -11.782   8.171   2.292  1.00 93.86           N  
ATOM    574 HD21 ASN A  37     -12.082   8.395   3.230  1.00 93.86           H  
ATOM    575 HD22 ASN A  37     -11.310   8.851   1.712  1.00 93.86           H  
ATOM    576  OD1 ASN A  37     -12.289   6.074   2.643  1.00 93.86           O  
ATOM    577  N   ASP A  38     -13.724   3.828   0.528  1.00 92.29           N  
ATOM    578  H   ASP A  38     -13.039   3.181   0.890  1.00 92.29           H  
ATOM    579  CA  ASP A  38     -15.137   3.496   0.745  1.00 92.29           C  
ATOM    580  HA  ASP A  38     -15.747   4.083   0.058  1.00 92.29           H  
ATOM    581  C   ASP A  38     -15.607   3.867   2.173  1.00 92.29           C  
ATOM    582  CB  ASP A  38     -15.388   2.012   0.416  1.00 92.29           C  
ATOM    583  HB2 ASP A  38     -16.423   1.768   0.657  1.00 92.29           H  
ATOM    584  HB3 ASP A  38     -14.747   1.401   1.052  1.00 92.29           H  
ATOM    585  O   ASP A  38     -16.673   3.441   2.621  1.00 92.29           O  
ATOM    586  CG  ASP A  38     -15.161   1.627  -1.053  1.00 92.29           C  
ATOM    587  OD1 ASP A  38     -15.735   2.265  -1.972  1.00 92.29           O  
ATOM    588  OD2 ASP A  38     -14.460   0.620  -1.288  1.00 92.29           O  
ATOM    589  N   SER A  39     -14.816   4.635   2.935  1.00 89.28           N  
ATOM    590  H   SER A  39     -13.956   4.974   2.529  1.00 89.28           H  
ATOM    591  CA  SER A  39     -15.214   5.163   4.246  1.00 89.28           C  
ATOM    592  HA  SER A  39     -15.913   4.457   4.693  1.00 89.28           H  
ATOM    593  C   SER A  39     -15.956   6.503   4.141  1.00 89.28           C  
ATOM    594  CB  SER A  39     -14.010   5.243   5.193  1.00 89.28           C  
ATOM    595  HB2 SER A  39     -13.343   4.398   5.018  1.00 89.28           H  
ATOM    596  HB3 SER A  39     -14.371   5.200   6.221  1.00 89.28           H  
ATOM    597  O   SER A  39     -15.970   7.154   3.101  1.00 89.28           O  
ATOM    598  OG  SER A  39     -13.300   6.442   5.044  1.00 89.28           O  
ATOM    599  HG  SER A  39     -12.871   6.411   4.185  1.00 89.28           H  
ATOM    600  N   SER A  40     -16.573   6.941   5.242  1.00 90.22           N  
ATOM    601  H   SER A  40     -16.543   6.381   6.082  1.00 90.22           H  
ATOM    602  CA  SER A  40     -17.292   8.220   5.328  1.00 90.22           C  
ATOM    603  HA  SER A  40     -17.757   8.425   4.364  1.00 90.22           H  
ATOM    604  C   SER A  40     -16.396   9.422   5.654  1.00 90.22           C  
ATOM    605  CB  SER A  40     -18.407   8.099   6.369  1.00 90.22           C  
ATOM    606  HB2 SER A  40     -19.101   7.319   6.056  1.00 90.22           H  
ATOM    607  HB3 SER A  40     -18.952   9.039   6.445  1.00 90.22           H  
ATOM    608  O   SER A  40     -16.898  10.538   5.776  1.00 90.22           O  
ATOM    609  OG  SER A  40     -17.863   7.752   7.631  1.00 90.22           O  
ATOM    610  HG  SER A  40     -17.507   8.545   8.039  1.00 90.22           H  
ATOM    611  N   THR A  41     -15.091   9.217   5.841  1.00 90.05           N  
ATOM    612  H   THR A  41     -14.715   8.295   5.672  1.00 90.05           H  
ATOM    613  CA  THR A  41     -14.128  10.259   6.230  1.00 90.05           C  
ATOM    614  HA  THR A  41     -14.619  11.232   6.192  1.00 90.05           H  
ATOM    615  C   THR A  41     -12.936  10.274   5.277  1.00 90.05           C  
ATOM    616  CB  THR A  41     -13.615  10.048   7.662  1.00 90.05           C  
ATOM    617  HB  THR A  41     -12.805  10.751   7.857  1.00 90.05           H  
ATOM    618  O   THR A  41     -12.544   9.207   4.808  1.00 90.05           O  
ATOM    619  CG2 THR A  41     -14.719  10.275   8.695  1.00 90.05           C  
ATOM    620 HG21 THR A  41     -15.140  11.273   8.573  1.00 90.05           H  
ATOM    621 HG22 THR A  41     -14.296  10.187   9.696  1.00 90.05           H  
ATOM    622 HG23 THR A  41     -15.504   9.529   8.575  1.00 90.05           H  
ATOM    623  OG1 THR A  41     -13.138   8.733   7.837  1.00 90.05           O  
ATOM    624  HG1 THR A  41     -12.567   8.521   7.094  1.00 90.05           H  
ATOM    625  N   PRO A  42     -12.314  11.431   4.997  1.00 91.30           N  
ATOM    626  CA  PRO A  42     -11.055  11.464   4.259  1.00 91.30           C  
ATOM    627  HA  PRO A  42     -11.238  11.095   3.250  1.00 91.30           H  
ATOM    628  C   PRO A  42      -9.977  10.603   4.932  1.00 91.30           C  
ATOM    629  CB  PRO A  42     -10.646  12.937   4.187  1.00 91.30           C  
ATOM    630  HB2 PRO A  42     -10.173  13.176   3.235  1.00 91.30           H  
ATOM    631  HB3 PRO A  42      -9.983  13.185   5.016  1.00 91.30           H  
ATOM    632  O   PRO A  42      -9.914  10.525   6.163  1.00 91.30           O  
ATOM    633  CG  PRO A  42     -11.970  13.681   4.360  1.00 91.30           C  
ATOM    634  HG2 PRO A  42     -12.484  13.737   3.401  1.00 91.30           H  
ATOM    635  HG3 PRO A  42     -11.823  14.679   4.774  1.00 91.30           H  
ATOM    636  CD  PRO A  42     -12.752  12.780   5.314  1.00 91.30           C  
ATOM    637  HD2 PRO A  42     -13.821  12.912   5.146  1.00 91.30           H  
ATOM    638  HD3 PRO A  42     -12.492  13.015   6.346  1.00 91.30           H  
ATOM    639  N   VAL A  43      -9.134   9.970   4.118  1.00 90.22           N  
ATOM    640  H   VAL A  43      -9.257  10.075   3.121  1.00 90.22           H  
ATOM    641  CA  VAL A  43      -7.997   9.154   4.567  1.00 90.22           C  
ATOM    642  HA  VAL A  43      -7.906   9.215   5.652  1.00 90.22           H  
ATOM    643  C   VAL A  43      -6.718   9.728   3.975  1.00 90.22           C  
ATOM    644  CB  VAL A  43      -8.190   7.670   4.197  1.00 90.22           C  
ATOM    645  HB  VAL A  43      -8.338   7.576   3.121  1.00 90.22           H  
ATOM    646  O   VAL A  43      -6.689  10.062   2.792  1.00 90.22           O  
ATOM    647  CG1 VAL A  43      -6.970   6.832   4.606  1.00 90.22           C  
ATOM    648 HG11 VAL A  43      -7.119   5.774   4.386  1.00 90.22           H  
ATOM    649 HG12 VAL A  43      -6.080   7.158   4.067  1.00 90.22           H  
ATOM    650 HG13 VAL A  43      -6.792   6.931   5.676  1.00 90.22           H  
ATOM    651  CG2 VAL A  43      -9.432   7.130   4.923  1.00 90.22           C  
ATOM    652 HG21 VAL A  43     -10.325   7.659   4.591  1.00 90.22           H  
ATOM    653 HG22 VAL A  43      -9.323   7.269   5.999  1.00 90.22           H  
ATOM    654 HG23 VAL A  43      -9.579   6.070   4.716  1.00 90.22           H  
ATOM    655  N   GLU A  44      -5.672   9.850   4.787  1.00 92.76           N  
ATOM    656  H   GLU A  44      -5.705   9.435   5.707  1.00 92.76           H  
ATOM    657  CA  GLU A  44      -4.349  10.277   4.349  1.00 92.76           C  
ATOM    658  HA  GLU A  44      -4.442  10.783   3.388  1.00 92.76           H  
ATOM    659  C   GLU A  44      -3.452   9.050   4.140  1.00 92.76           C  
ATOM    660  CB  GLU A  44      -3.769  11.305   5.334  1.00 92.76           C  
ATOM    661  HB2 GLU A  44      -3.593  10.840   6.305  1.00 92.76           H  
ATOM    662  HB3 GLU A  44      -4.496  12.108   5.457  1.00 92.76           H  
ATOM    663  O   GLU A  44      -3.231   8.229   5.025  1.00 92.76           O  
ATOM    664  CG  GLU A  44      -2.464  11.901   4.794  1.00 92.76           C  
ATOM    665  HG2 GLU A  44      -2.601  12.133   3.738  1.00 92.76           H  
ATOM    666  HG3 GLU A  44      -1.672  11.155   4.858  1.00 92.76           H  
ATOM    667  CD  GLU A  44      -2.057  13.186   5.531  1.00 92.76           C  
ATOM    668  OE1 GLU A  44      -1.311  13.117   6.528  1.00 92.76           O  
ATOM    669  OE2 GLU A  44      -2.444  14.268   5.035  1.00 92.76           O  
ATOM    670  N   VAL A  45      -2.938   8.887   2.928  1.00 90.23           N  
ATOM    671  H   VAL A  45      -3.176   9.560   2.214  1.00 90.23           H  
ATOM    672  CA  VAL A  45      -2.070   7.770   2.563  1.00 90.23           C  
ATOM    673  HA  VAL A  45      -1.993   7.080   3.403  1.00 90.23           H  
ATOM    674  C   VAL A  45      -0.677   8.308   2.282  1.00 90.23           C  
ATOM    675  CB  VAL A  45      -2.645   6.971   1.381  1.00 90.23           C  
ATOM    676  HB  VAL A  45      -2.638   7.586   0.482  1.00 90.23           H  
ATOM    677  O   VAL A  45      -0.470   9.071   1.336  1.00 90.23           O  
ATOM    678  CG1 VAL A  45      -1.784   5.725   1.141  1.00 90.23           C  
ATOM    679 HG11 VAL A  45      -1.744   5.119   2.046  1.00 90.23           H  
ATOM    680 HG12 VAL A  45      -2.200   5.134   0.325  1.00 90.23           H  
ATOM    681 HG13 VAL A  45      -0.768   6.018   0.876  1.00 90.23           H  
ATOM    682  CG2 VAL A  45      -4.086   6.512   1.654  1.00 90.23           C  
ATOM    683 HG21 VAL A  45      -4.749   7.376   1.695  1.00 90.23           H  
ATOM    684 HG22 VAL A  45      -4.133   5.982   2.605  1.00 90.23           H  
ATOM    685 HG23 VAL A  45      -4.433   5.853   0.857  1.00 90.23           H  
ATOM    686  N   HIS A  46       0.294   7.879   3.081  1.00 91.32           N  
ATOM    687  H   HIS A  46       0.051   7.245   3.829  1.00 91.32           H  
ATOM    688  CA  HIS A  46       1.709   8.130   2.847  1.00 91.32           C  
ATOM    689  HA  HIS A  46       1.811   9.010   2.211  1.00 91.32           H  
ATOM    690  C   HIS A  46       2.325   6.928   2.139  1.00 91.32           C  
ATOM    691  CB  HIS A  46       2.444   8.435   4.150  1.00 91.32           C  
ATOM    692  HB2 HIS A  46       3.465   8.741   3.919  1.00 91.32           H  
ATOM    693  HB3 HIS A  46       2.495   7.527   4.750  1.00 91.32           H  
ATOM    694  O   HIS A  46       2.446   5.837   2.692  1.00 91.32           O  
ATOM    695  CG  HIS A  46       1.794   9.503   4.974  1.00 91.32           C  
ATOM    696  CD2 HIS A  46       1.014   9.288   6.074  1.00 91.32           C  
ATOM    697  HD2 HIS A  46       0.759   8.332   6.506  1.00 91.32           H  
ATOM    698  ND1 HIS A  46       1.858  10.863   4.765  1.00 91.32           N  
ATOM    699  HD1 HIS A  46       2.229  11.332   3.952  1.00 91.32           H  
ATOM    700  CE1 HIS A  46       1.133  11.453   5.734  1.00 91.32           C  
ATOM    701  HE1 HIS A  46       0.931  12.510   5.828  1.00 91.32           H  
ATOM    702  NE2 HIS A  46       0.621  10.529   6.550  1.00 91.32           N  
ATOM    703  N   ILE A  47       2.753   7.130   0.904  1.00 88.96           N  
ATOM    704  H   ILE A  47       2.655   8.059   0.519  1.00 88.96           H  
ATOM    705  CA  ILE A  47       3.389   6.108   0.083  1.00 88.96           C  
ATOM    706  HA  ILE A  47       3.279   5.133   0.557  1.00 88.96           H  
ATOM    707  C   ILE A  47       4.873   6.439  -0.014  1.00 88.96           C  
ATOM    708  CB  ILE A  47       2.733   6.034  -1.307  1.00 88.96           C  
ATOM    709  HB  ILE A  47       2.971   6.958  -1.833  1.00 88.96           H  
ATOM    710  O   ILE A  47       5.240   7.558  -0.376  1.00 88.96           O  
ATOM    711  CG1 ILE A  47       1.193   5.927  -1.253  1.00 88.96           C  
ATOM    712 HG12 ILE A  47       0.895   4.951  -0.869  1.00 88.96           H  
ATOM    713 HG13 ILE A  47       0.792   6.693  -0.589  1.00 88.96           H  
ATOM    714  CG2 ILE A  47       3.360   4.842  -2.052  1.00 88.96           C  
ATOM    715 HG21 ILE A  47       3.286   3.938  -1.449  1.00 88.96           H  
ATOM    716 HG22 ILE A  47       2.871   4.670  -3.011  1.00 88.96           H  
ATOM    717 HG23 ILE A  47       4.415   5.034  -2.251  1.00 88.96           H  
ATOM    718  CD1 ILE A  47       0.534   6.173  -2.612  1.00 88.96           C  
ATOM    719 HD11 ILE A  47       0.870   5.448  -3.354  1.00 88.96           H  
ATOM    720 HD12 ILE A  47      -0.547   6.080  -2.510  1.00 88.96           H  
ATOM    721 HD13 ILE A  47       0.779   7.178  -2.954  1.00 88.96           H  
ATOM    722  N   LYS A  48       5.735   5.470   0.282  1.00 87.60           N  
ATOM    723  H   LYS A  48       5.369   4.579   0.583  1.00 87.60           H  
ATOM    724  CA  LYS A  48       7.183   5.580   0.133  1.00 87.60           C  
ATOM    725  HA  LYS A  48       7.412   6.517  -0.374  1.00 87.60           H  
ATOM    726  C   LYS A  48       7.712   4.448  -0.739  1.00 87.60           C  
ATOM    727  CB  LYS A  48       7.834   5.617   1.518  1.00 87.60           C  
ATOM    728  HB2 LYS A  48       7.573   4.708   2.059  1.00 87.60           H  
ATOM    729  HB3 LYS A  48       7.445   6.472   2.071  1.00 87.60           H  
ATOM    730  O   LYS A  48       7.452   3.279  -0.478  1.00 87.60           O  
ATOM    731  CG  LYS A  48       9.359   5.733   1.406  1.00 87.60           C  
ATOM    732  HG2 LYS A  48       9.627   6.659   0.898  1.00 87.60           H  
ATOM    733  HG3 LYS A  48       9.749   4.893   0.831  1.00 87.60           H  
ATOM    734  CD  LYS A  48      10.002   5.694   2.788  1.00 87.60           C  
ATOM    735  HD2 LYS A  48       9.693   4.773   3.282  1.00 87.60           H  
ATOM    736  HD3 LYS A  48       9.679   6.548   3.383  1.00 87.60           H  
ATOM    737  CE  LYS A  48      11.519   5.699   2.598  1.00 87.60           C  
ATOM    738  HE2 LYS A  48      11.860   6.689   2.292  1.00 87.60           H  
ATOM    739  HE3 LYS A  48      11.748   5.021   1.776  1.00 87.60           H  
ATOM    740  NZ  LYS A  48      12.209   5.216   3.812  1.00 87.60           N  
ATOM    741  HZ1 LYS A  48      11.854   4.295   4.025  1.00 87.60           H  
ATOM    742  HZ2 LYS A  48      13.199   5.131   3.626  1.00 87.60           H  
ATOM    743  HZ3 LYS A  48      12.043   5.812   4.610  1.00 87.60           H  
ATOM    744  N   VAL A  49       8.501   4.790  -1.748  1.00 81.85           N  
ATOM    745  H   VAL A  49       8.702   5.771  -1.884  1.00 81.85           H  
ATOM    746  CA  VAL A  49       9.055   3.840  -2.721  1.00 81.85           C  
ATOM    747  HA  VAL A  49       8.989   2.824  -2.330  1.00 81.85           H  
ATOM    748  C   VAL A  49      10.517   4.192  -2.922  1.00 81.85           C  
ATOM    749  CB  VAL A  49       8.291   3.894  -4.051  1.00 81.85           C  
ATOM    750  HB  VAL A  49       8.506   4.831  -4.564  1.00 81.85           H  
ATOM    751  O   VAL A  49      10.843   5.218  -3.518  1.00 81.85           O  
ATOM    752  CG1 VAL A  49       8.700   2.725  -4.955  1.00 81.85           C  
ATOM    753 HG11 VAL A  49       9.768   2.769  -5.171  1.00 81.85           H  
ATOM    754 HG12 VAL A  49       8.466   1.773  -4.479  1.00 81.85           H  
ATOM    755 HG13 VAL A  49       8.162   2.794  -5.900  1.00 81.85           H  
ATOM    756  CG2 VAL A  49       6.786   3.838  -3.798  1.00 81.85           C  
ATOM    757 HG21 VAL A  49       6.270   3.951  -4.751  1.00 81.85           H  
ATOM    758 HG22 VAL A  49       6.463   4.694  -3.204  1.00 81.85           H  
ATOM    759 HG23 VAL A  49       6.519   2.914  -3.285  1.00 81.85           H  
ATOM    760  N   GLY A  50      11.409   3.394  -2.337  1.00 79.45           N  
ATOM    761  H   GLY A  50      11.092   2.550  -1.883  1.00 79.45           H  
ATOM    762  CA  GLY A  50      12.811   3.785  -2.198  1.00 79.45           C  
ATOM    763  HA2 GLY A  50      13.259   3.870  -3.187  1.00 79.45           H  
ATOM    764  HA3 GLY A  50      13.353   3.023  -1.638  1.00 79.45           H  
ATOM    765  C   GLY A  50      12.941   5.123  -1.456  1.00 79.45           C  
ATOM    766  O   GLY A  50      12.550   5.238  -0.290  1.00 79.45           O  
ATOM    767  N   ASP A  51      13.469   6.133  -2.148  1.00 81.99           N  
ATOM    768  H   ASP A  51      13.726   5.966  -3.110  1.00 81.99           H  
ATOM    769  CA  ASP A  51      13.662   7.491  -1.618  1.00 81.99           C  
ATOM    770  HA  ASP A  51      13.767   7.437  -0.535  1.00 81.99           H  
ATOM    771  C   ASP A  51      12.483   8.433  -1.914  1.00 81.99           C  
ATOM    772  CB  ASP A  51      14.967   8.074  -2.177  1.00 81.99           C  
ATOM    773  HB2 ASP A  51      14.875   8.175  -3.259  1.00 81.99           H  
ATOM    774  HB3 ASP A  51      15.125   9.066  -1.755  1.00 81.99           H  
ATOM    775  O   ASP A  51      12.385   9.509  -1.318  1.00 81.99           O  
ATOM    776  CG  ASP A  51      16.180   7.205  -1.841  1.00 81.99           C  
ATOM    777  OD1 ASP A  51      16.312   6.826  -0.657  1.00 81.99           O  
ATOM    778  OD2 ASP A  51      16.942   6.898  -2.793  1.00 81.99           O  
ATOM    779  N   GLU A  52      11.572   8.045  -2.811  1.00 85.82           N  
ATOM    780  H   GLU A  52      11.617   7.108  -3.188  1.00 85.82           H  
ATOM    781  CA  GLU A  52      10.417   8.860  -3.175  1.00 85.82           C  
ATOM    782  HA  GLU A  52      10.742   9.900  -3.193  1.00 85.82           H  
ATOM    783  C   GLU A  52       9.312   8.723  -2.122  1.00 85.82           C  
ATOM    784  CB  GLU A  52       9.926   8.511  -4.591  1.00 85.82           C  
ATOM    785  HB2 GLU A  52      10.785   8.490  -5.261  1.00 85.82           H  
ATOM    786  HB3 GLU A  52       9.452   7.529  -4.587  1.00 85.82           H  
ATOM    787  O   GLU A  52       9.004   7.623  -1.662  1.00 85.82           O  
ATOM    788  CG  GLU A  52       8.930   9.571  -5.094  1.00 85.82           C  
ATOM    789  HG2 GLU A  52       9.398  10.552  -5.013  1.00 85.82           H  
ATOM    790  HG3 GLU A  52       8.057   9.572  -4.441  1.00 85.82           H  
ATOM    791  CD  GLU A  52       8.455   9.374  -6.541  1.00 85.82           C  
ATOM    792  OE1 GLU A  52       7.513  10.118  -6.918  1.00 85.82           O  
ATOM    793  OE2 GLU A  52       9.007   8.517  -7.259  1.00 85.82           O  
ATOM    794  N   LYS A  53       8.702   9.848  -1.738  1.00 90.13           N  
ATOM    795  H   LYS A  53       8.973  10.710  -2.190  1.00 90.13           H  
ATOM    796  CA  LYS A  53       7.572   9.902  -0.805  1.00 90.13           C  
ATOM    797  HA  LYS A  53       7.208   8.891  -0.624  1.00 90.13           H  
ATOM    798  C   LYS A  53       6.431  10.704  -1.415  1.00 90.13           C  
ATOM    799  CB  LYS A  53       7.989  10.516   0.539  1.00 90.13           C  
ATOM    800  HB2 LYS A  53       8.373  11.520   0.362  1.00 90.13           H  
ATOM    801  HB3 LYS A  53       7.103  10.594   1.169  1.00 90.13           H  
ATOM    802  O   LYS A  53       6.660  11.778  -1.970  1.00 90.13           O  
ATOM    803  CG  LYS A  53       9.047   9.690   1.282  1.00 90.13           C  
ATOM    804  HG2 LYS A  53       8.654   8.691   1.473  1.00 90.13           H  
ATOM    805  HG3 LYS A  53       9.951   9.616   0.677  1.00 90.13           H  
ATOM    806  CD  LYS A  53       9.380  10.370   2.612  1.00 90.13           C  
ATOM    807  HD2 LYS A  53       8.492  10.365   3.244  1.00 90.13           H  
ATOM    808  HD3 LYS A  53       9.670  11.402   2.415  1.00 90.13           H  
ATOM    809  CE  LYS A  53      10.530   9.649   3.318  1.00 90.13           C  
ATOM    810  HE2 LYS A  53      11.388   9.641   2.646  1.00 90.13           H  
ATOM    811  HE3 LYS A  53      10.228   8.618   3.505  1.00 90.13           H  
ATOM    812  NZ  LYS A  53      10.871  10.334   4.589  1.00 90.13           N  
ATOM    813  HZ1 LYS A  53      11.109  11.298   4.403  1.00 90.13           H  
ATOM    814  HZ2 LYS A  53      10.079  10.328   5.216  1.00 90.13           H  
ATOM    815  HZ3 LYS A  53      11.660   9.897   5.044  1.00 90.13           H  
ATOM    816  N   ARG A  54       5.205  10.215  -1.264  1.00 91.96           N  
ATOM    817  H   ARG A  54       5.116   9.317  -0.809  1.00 91.96           H  
ATOM    818  CA  ARG A  54       3.964  10.891  -1.657  1.00 91.96           C  
ATOM    819  HA  ARG A  54       4.169  11.939  -1.872  1.00 91.96           H  
ATOM    820  C   ARG A  54       2.984  10.842  -0.491  1.00 91.96           C  
ATOM    821  CB  ARG A  54       3.367  10.217  -2.907  1.00 91.96           C  
ATOM    822  HB2 ARG A  54       3.137   9.179  -2.665  1.00 91.96           H  
ATOM    823  HB3 ARG A  54       2.425  10.705  -3.159  1.00 91.96           H  
ATOM    824  O   ARG A  54       2.854   9.803   0.143  1.00 91.96           O  
ATOM    825  CG  ARG A  54       4.279  10.233  -4.147  1.00 91.96           C  
ATOM    826  HG2 ARG A  54       5.244   9.786  -3.908  1.00 91.96           H  
ATOM    827  HG3 ARG A  54       3.812   9.628  -4.925  1.00 91.96           H  
ATOM    828  CD  ARG A  54       4.495  11.643  -4.699  1.00 91.96           C  
ATOM    829  HD2 ARG A  54       3.520  12.076  -4.926  1.00 91.96           H  
ATOM    830  HD3 ARG A  54       4.992  12.254  -3.945  1.00 91.96           H  
ATOM    831  NE  ARG A  54       5.326  11.615  -5.914  1.00 91.96           N  
ATOM    832  HE  ARG A  54       5.927  10.819  -6.069  1.00 91.96           H  
ATOM    833  NH1 ARG A  54       4.765  13.668  -6.780  1.00 91.96           N  
ATOM    834 HH11 ARG A  54       4.139  13.812  -6.000  1.00 91.96           H  
ATOM    835 HH12 ARG A  54       4.853  14.340  -7.529  1.00 91.96           H  
ATOM    836  NH2 ARG A  54       6.223  12.331  -7.841  1.00 91.96           N  
ATOM    837 HH21 ARG A  54       6.338  12.966  -8.618  1.00 91.96           H  
ATOM    838 HH22 ARG A  54       6.757  11.475  -7.792  1.00 91.96           H  
ATOM    839  CZ  ARG A  54       5.428  12.544  -6.838  1.00 91.96           C  
ATOM    840  N   THR A  55       2.295  11.946  -0.238  1.00 94.09           N  
ATOM    841  H   THR A  55       2.440  12.757  -0.822  1.00 94.09           H  
ATOM    842  CA  THR A  55       1.146  12.001   0.675  1.00 94.09           C  
ATOM    843  HA  THR A  55       1.006  11.040   1.168  1.00 94.09           H  
ATOM    844  C   THR A  55      -0.084  12.304  -0.165  1.00 94.09           C  
ATOM    845  CB  THR A  55       1.327  13.062   1.769  1.00 94.09           C  
ATOM    846  HB  THR A  55       1.447  14.043   1.309  1.00 94.09           H  
ATOM    847  O   THR A  55      -0.059  13.252  -0.952  1.00 94.09           O  
ATOM    848  CG2 THR A  55       0.143  13.106   2.730  1.00 94.09           C  
ATOM    849 HG21 THR A  55       0.353  13.768   3.570  1.00 94.09           H  
ATOM    850 HG22 THR A  55      -0.742  13.490   2.222  1.00 94.09           H  
ATOM    851 HG23 THR A  55      -0.075  12.107   3.106  1.00 94.09           H  
ATOM    852  OG1 THR A  55       2.470  12.785   2.551  1.00 94.09           O  
ATOM    853  HG1 THR A  55       2.458  13.442   3.251  1.00 94.09           H  
ATOM    854  N   VAL A  56      -1.127  11.491  -0.031  1.00 94.04           N  
ATOM    855  H   VAL A  56      -1.054  10.711   0.607  1.00 94.04           H  
ATOM    856  CA  VAL A  56      -2.373  11.616  -0.790  1.00 94.04           C  
ATOM    857  HA  VAL A  56      -2.389  12.568  -1.321  1.00 94.04           H  
ATOM    858  C   VAL A  56      -3.548  11.588   0.166  1.00 94.04           C  
ATOM    859  CB  VAL A  56      -2.508  10.486  -1.825  1.00 94.04           C  
ATOM    860  HB  VAL A  56      -2.506   9.520  -1.321  1.00 94.04           H  
ATOM    861  O   VAL A  56      -3.711  10.635   0.917  1.00 94.04           O  
ATOM    862  CG1 VAL A  56      -3.803  10.612  -2.633  1.00 94.04           C  
ATOM    863 HG11 VAL A  56      -4.674  10.545  -1.981  1.00 94.04           H  
ATOM    864 HG12 VAL A  56      -3.830  11.561  -3.168  1.00 94.04           H  
ATOM    865 HG13 VAL A  56      -3.865   9.787  -3.343  1.00 94.04           H  
ATOM    866  CG2 VAL A  56      -1.335  10.526  -2.810  1.00 94.04           C  
ATOM    867 HG21 VAL A  56      -0.425  10.177  -2.321  1.00 94.04           H  
ATOM    868 HG22 VAL A  56      -1.563   9.877  -3.656  1.00 94.04           H  
ATOM    869 HG23 VAL A  56      -1.192  11.542  -3.178  1.00 94.04           H  
ATOM    870  N   THR A  57      -4.396  12.606   0.109  1.00 95.45           N  
ATOM    871  H   THR A  57      -4.207  13.379  -0.513  1.00 95.45           H  
ATOM    872  CA  THR A  57      -5.701  12.575   0.768  1.00 95.45           C  
ATOM    873  HA  THR A  57      -5.649  11.938   1.651  1.00 95.45           H  
ATOM    874  C   THR A  57      -6.727  11.997  -0.201  1.00 95.45           C  
ATOM    875  CB  THR A  57      -6.117  13.976   1.227  1.00 95.45           C  
ATOM    876  HB  THR A  57      -6.308  14.594   0.349  1.00 95.45           H  
ATOM    877  O   THR A  57      -6.884  12.521  -1.299  1.00 95.45           O  
ATOM    878  CG2 THR A  57      -7.378  13.947   2.086  1.00 95.45           C  
ATOM    879 HG21 THR A  57      -7.597  14.956   2.437  1.00 95.45           H  
ATOM    880 HG22 THR A  57      -8.221  13.597   1.492  1.00 95.45           H  
ATOM    881 HG23 THR A  57      -7.237  13.288   2.943  1.00 95.45           H  
ATOM    882  OG1 THR A  57      -5.086  14.589   1.972  1.00 95.45           O  
ATOM    883  HG1 THR A  57      -4.837  14.035   2.716  1.00 95.45           H  
ATOM    884  N   VAL A  58      -7.418  10.930   0.201  1.00 93.95           N  
ATOM    885  H   VAL A  58      -7.200  10.543   1.108  1.00 93.95           H  
ATOM    886  CA  VAL A  58      -8.477  10.279  -0.582  1.00 93.95           C  
ATOM    887  HA  VAL A  58      -8.513  10.714  -1.581  1.00 93.95           H  
ATOM    888  C   VAL A  58      -9.810  10.550   0.108  1.00 93.95           C  
ATOM    889  CB  VAL A  58      -8.219   8.767  -0.738  1.00 93.95           C  
ATOM    890  HB  VAL A  58      -8.383   8.271   0.219  1.00 93.95           H  
ATOM    891  O   VAL A  58     -10.038  10.101   1.237  1.00 93.95           O  
ATOM    892  CG1 VAL A  58      -9.164   8.157  -1.780  1.00 93.95           C  
ATOM    893 HG11 VAL A  58      -8.982   8.601  -2.759  1.00 93.95           H  
ATOM    894 HG12 VAL A  58     -10.202   8.348  -1.509  1.00 93.95           H  
ATOM    895 HG13 VAL A  58      -9.012   7.080  -1.848  1.00 93.95           H  
ATOM    896  CG2 VAL A  58      -6.786   8.457  -1.185  1.00 93.95           C  
ATOM    897 HG21 VAL A  58      -6.581   8.937  -2.142  1.00 93.95           H  
ATOM    898 HG22 VAL A  58      -6.067   8.801  -0.441  1.00 93.95           H  
ATOM    899 HG23 VAL A  58      -6.673   7.378  -1.285  1.00 93.95           H  
ATOM    900  N   ASN A  59     -10.690  11.314  -0.533  1.00 95.91           N  
ATOM    901  H   ASN A  59     -10.463  11.642  -1.461  1.00 95.91           H  
ATOM    902  CA  ASN A  59     -12.003  11.657   0.009  1.00 95.91           C  
ATOM    903  HA  ASN A  59     -11.871  11.925   1.058  1.00 95.91           H  
ATOM    904  C   ASN A  59     -12.980  10.468  -0.062  1.00 95.91           C  
ATOM    905  CB  ASN A  59     -12.550  12.887  -0.726  1.00 95.91           C  
ATOM    906  HB2 ASN A  59     -13.559  13.119  -0.386  1.00 95.91           H  
ATOM    907  HB3 ASN A  59     -12.604  12.683  -1.795  1.00 95.91           H  
ATOM    908  O   ASN A  59     -12.751   9.525  -0.819  1.00 95.91           O  
ATOM    909  CG  ASN A  59     -11.692  14.106  -0.472  1.00 95.91           C  
ATOM    910  ND2 ASN A  59     -10.984  14.568  -1.471  1.00 95.91           N  
ATOM    911 HD21 ASN A  59     -10.842  13.953  -2.260  1.00 95.91           H  
ATOM    912 HD22 ASN A  59     -10.310  15.294  -1.272  1.00 95.91           H  
ATOM    913  OD1 ASN A  59     -11.636  14.623   0.634  1.00 95.91           O  
ATOM    914  N   PRO A  60     -14.084  10.490   0.707  1.00 94.87           N  
ATOM    915  CA  PRO A  60     -15.134   9.476   0.609  1.00 94.87           C  
ATOM    916  HA  PRO A  60     -14.753   8.536   1.006  1.00 94.87           H  
ATOM    917  C   PRO A  60     -15.626   9.270  -0.832  1.00 94.87           C  
ATOM    918  CB  PRO A  60     -16.259   9.993   1.512  1.00 94.87           C  
ATOM    919  HB2 PRO A  60     -16.897  10.690   0.969  1.00 94.87           H  
ATOM    920  HB3 PRO A  60     -16.860   9.186   1.930  1.00 94.87           H  
ATOM    921  O   PRO A  60     -16.063  10.219  -1.483  1.00 94.87           O  
ATOM    922  CG  PRO A  60     -15.489  10.758   2.584  1.00 94.87           C  
ATOM    923  HG2 PRO A  60     -15.034  10.049   3.275  1.00 94.87           H  
ATOM    924  HG3 PRO A  60     -16.117  11.478   3.109  1.00 94.87           H  
ATOM    925  CD  PRO A  60     -14.395  11.436   1.769  1.00 94.87           C  
ATOM    926  HD2 PRO A  60     -14.778  12.361   1.340  1.00 94.87           H  
ATOM    927  HD3 PRO A  60     -13.530  11.635   2.402  1.00 94.87           H  
ATOM    928  N   GLY A  61     -15.568   8.029  -1.319  1.00 94.66           N  
ATOM    929  H   GLY A  61     -15.132   7.315  -0.754  1.00 94.66           H  
ATOM    930  CA  GLY A  61     -15.959   7.644  -2.678  1.00 94.66           C  
ATOM    931  HA2 GLY A  61     -16.906   8.123  -2.926  1.00 94.66           H  
ATOM    932  HA3 GLY A  61     -16.099   6.563  -2.703  1.00 94.66           H  
ATOM    933  C   GLY A  61     -14.950   8.003  -3.776  1.00 94.66           C  
ATOM    934  O   GLY A  61     -15.228   7.749  -4.946  1.00 94.66           O  
ATOM    935  N   GLU A  62     -13.801   8.587  -3.429  1.00 96.71           N  
ATOM    936  H   GLU A  62     -13.609   8.750  -2.451  1.00 96.71           H  
ATOM    937  CA  GLU A  62     -12.751   8.948  -4.382  1.00 96.71           C  
ATOM    938  HA  GLU A  62     -13.231   9.261  -5.310  1.00 96.71           H  
ATOM    939  C   GLU A  62     -11.847   7.748  -4.706  1.00 96.71           C  
ATOM    940  CB  GLU A  62     -11.960  10.154  -3.845  1.00 96.71           C  
ATOM    941  HB2 GLU A  62     -11.369   9.836  -2.987  1.00 96.71           H  
ATOM    942  HB3 GLU A  62     -12.673  10.911  -3.519  1.00 96.71           H  
ATOM    943  O   GLU A  62     -11.542   6.917  -3.842  1.00 96.71           O  
ATOM    944  CG  GLU A  62     -11.020  10.794  -4.879  1.00 96.71           C  
ATOM    945  HG2 GLU A  62     -10.271  10.061  -5.180  1.00 96.71           H  
ATOM    946  HG3 GLU A  62     -11.608  11.059  -5.758  1.00 96.71           H  
ATOM    947  CD  GLU A  62     -10.304  12.051  -4.351  1.00 96.71           C  
ATOM    948  OE1 GLU A  62      -9.680  12.752  -5.174  1.00 96.71           O  
ATOM    949  OE2 GLU A  62     -10.406  12.348  -3.134  1.00 96.71           O  
ATOM    950  N   GLU A  63     -11.396   7.690  -5.960  1.00 95.77           N  
ATOM    951  H   GLU A  63     -11.661   8.425  -6.600  1.00 95.77           H  
ATOM    952  CA  GLU A  63     -10.325   6.810  -6.422  1.00 95.77           C  
ATOM    953  HA  GLU A  63      -9.987   6.216  -5.573  1.00 95.77           H  
ATOM    954  C   GLU A  63      -9.156   7.672  -6.922  1.00 95.77           C  
ATOM    955  CB  GLU A  63     -10.846   5.826  -7.488  1.00 95.77           C  
ATOM    956  HB2 GLU A  63     -11.716   5.316  -7.075  1.00 95.77           H  
ATOM    957  HB3 GLU A  63     -11.154   6.380  -8.375  1.00 95.77           H  
ATOM    958  O   GLU A  63      -9.345   8.550  -7.764  1.00 95.77           O  
ATOM    959  CG  GLU A  63      -9.794   4.769  -7.883  1.00 95.77           C  
ATOM    960  HG2 GLU A  63      -9.457   4.262  -6.979  1.00 95.77           H  
ATOM    961  HG3 GLU A  63      -8.933   5.276  -8.319  1.00 95.77           H  
ATOM    962  CD  GLU A  63     -10.305   3.704  -8.878  1.00 95.77           C  
ATOM    963  OE1 GLU A  63      -9.448   3.003  -9.474  1.00 95.77           O  
ATOM    964  OE2 GLU A  63     -11.540   3.539  -9.019  1.00 95.77           O  
ATOM    965  N   VAL A  64      -7.949   7.429  -6.405  1.00 95.09           N  
ATOM    966  H   VAL A  64      -7.870   6.673  -5.739  1.00 95.09           H  
ATOM    967  CA  VAL A  64      -6.723   8.152  -6.777  1.00 95.09           C  
ATOM    968  HA  VAL A  64      -6.954   8.837  -7.593  1.00 95.09           H  
ATOM    969  C   VAL A  64      -5.675   7.165  -7.280  1.00 95.09           C  
ATOM    970  CB  VAL A  64      -6.169   8.999  -5.610  1.00 95.09           C  
ATOM    971  HB  VAL A  64      -5.885   8.345  -4.786  1.00 95.09           H  
ATOM    972  O   VAL A  64      -5.405   6.159  -6.630  1.00 95.09           O  
ATOM    973  CG1 VAL A  64      -4.929   9.785  -6.063  1.00 95.09           C  
ATOM    974 HG11 VAL A  64      -5.146  10.316  -6.990  1.00 95.09           H  
ATOM    975 HG12 VAL A  64      -4.653  10.524  -5.310  1.00 95.09           H  
ATOM    976 HG13 VAL A  64      -4.088   9.110  -6.218  1.00 95.09           H  
ATOM    977  CG2 VAL A  64      -7.200  10.008  -5.090  1.00 95.09           C  
ATOM    978 HG21 VAL A  64      -7.535  10.661  -5.896  1.00 95.09           H  
ATOM    979 HG22 VAL A  64      -6.774  10.616  -4.292  1.00 95.09           H  
ATOM    980 HG23 VAL A  64      -8.065   9.481  -4.688  1.00 95.09           H  
ATOM    981  N   GLU A  65      -5.041   7.465  -8.414  1.00 94.80           N  
ATOM    982  H   GLU A  65      -5.294   8.316  -8.895  1.00 94.80           H  
ATOM    983  CA  GLU A  65      -3.897   6.710  -8.936  1.00 94.80           C  
ATOM    984  HA  GLU A  65      -3.801   5.783  -8.372  1.00 94.80           H  
ATOM    985  C   GLU A  65      -2.601   7.512  -8.737  1.00 94.80           C  
ATOM    986  CB  GLU A  65      -4.137   6.310 -10.408  1.00 94.80           C  
ATOM    987  HB2 GLU A  65      -4.152   7.205 -11.030  1.00 94.80           H  
ATOM    988  HB3 GLU A  65      -5.110   5.825 -10.481  1.00 94.80           H  
ATOM    989  O   GLU A  65      -2.490   8.663  -9.158  1.00 94.80           O  
ATOM    990  CG  GLU A  65      -3.069   5.336 -10.940  1.00 94.80           C  
ATOM    991  HG2 GLU A  65      -2.094   5.821 -10.903  1.00 94.80           H  
ATOM    992  HG3 GLU A  65      -3.024   4.471 -10.278  1.00 94.80           H  
ATOM    993  CD  GLU A  65      -3.344   4.854 -12.381  1.00 94.80           C  
ATOM    994  OE1 GLU A  65      -2.773   5.443 -13.323  1.00 94.80           O  
ATOM    995  OE2 GLU A  65      -4.054   3.827 -12.562  1.00 94.80           O  
ATOM    996  N   VAL A  66      -1.604   6.893  -8.105  1.00 92.28           N  
ATOM    997  H   VAL A  66      -1.787   5.971  -7.737  1.00 92.28           H  
ATOM    998  CA  VAL A  66      -0.262   7.449  -7.897  1.00 92.28           C  
ATOM    999  HA  VAL A  66      -0.232   8.470  -8.278  1.00 92.28           H  
ATOM   1000  C   VAL A  66       0.733   6.602  -8.672  1.00 92.28           C  
ATOM   1001  CB  VAL A  66       0.125   7.482  -6.408  1.00 92.28           C  
ATOM   1002  HB  VAL A  66       0.292   6.465  -6.053  1.00 92.28           H  
ATOM   1003  O   VAL A  66       0.777   5.390  -8.496  1.00 92.28           O  
ATOM   1004  CG1 VAL A  66       1.416   8.283  -6.190  1.00 92.28           C  
ATOM   1005 HG11 VAL A  66       1.675   8.273  -5.131  1.00 92.28           H  
ATOM   1006 HG12 VAL A  66       1.278   9.314  -6.517  1.00 92.28           H  
ATOM   1007 HG13 VAL A  66       2.240   7.837  -6.747  1.00 92.28           H  
ATOM   1008  CG2 VAL A  66      -0.971   8.107  -5.546  1.00 92.28           C  
ATOM   1009 HG21 VAL A  66      -1.193   9.117  -5.892  1.00 92.28           H  
ATOM   1010 HG22 VAL A  66      -1.878   7.504  -5.591  1.00 92.28           H  
ATOM   1011 HG23 VAL A  66      -0.639   8.123  -4.508  1.00 92.28           H  
ATOM   1012  N   THR A  67       1.549   7.223  -9.518  1.00 90.41           N  
ATOM   1013  H   THR A  67       1.513   8.231  -9.581  1.00 90.41           H  
ATOM   1014  CA  THR A  67       2.585   6.517 -10.284  1.00 90.41           C  
ATOM   1015  HA  THR A  67       2.452   5.441 -10.171  1.00 90.41           H  
ATOM   1016  C   THR A  67       3.972   6.868  -9.761  1.00 90.41           C  
ATOM   1017  CB  THR A  67       2.470   6.810 -11.785  1.00 90.41           C  
ATOM   1018  HB  THR A  67       2.587   7.879 -11.961  1.00 90.41           H  
ATOM   1019  O   THR A  67       4.283   8.043  -9.576  1.00 90.41           O  
ATOM   1020  CG2 THR A  67       3.493   6.041 -12.622  1.00 90.41           C  
ATOM   1021 HG21 THR A  67       4.501   6.399 -12.412  1.00 90.41           H  
ATOM   1022 HG22 THR A  67       3.432   4.976 -12.397  1.00 90.41           H  
ATOM   1023 HG23 THR A  67       3.282   6.195 -13.680  1.00 90.41           H  
ATOM   1024  OG1 THR A  67       1.210   6.396 -12.257  1.00 90.41           O  
ATOM   1025  HG1 THR A  67       0.520   6.805 -11.729  1.00 90.41           H  
ATOM   1026  N   PHE A  68       4.800   5.845  -9.578  1.00 85.00           N  
ATOM   1027  H   PHE A  68       4.436   4.916  -9.737  1.00 85.00           H  
ATOM   1028  CA  PHE A  68       6.220   5.930  -9.260  1.00 85.00           C  
ATOM   1029  HA  PHE A  68       6.509   6.968  -9.095  1.00 85.00           H  
ATOM   1030  C   PHE A  68       7.021   5.370 -10.432  1.00 85.00           C  
ATOM   1031  CB  PHE A  68       6.516   5.139  -7.981  1.00 85.00           C  
ATOM   1032  HB2 PHE A  68       7.593   5.138  -7.812  1.00 85.00           H  
ATOM   1033  HB3 PHE A  68       6.206   4.103  -8.121  1.00 85.00           H  
ATOM   1034  O   PHE A  68       6.682   4.314 -10.970  1.00 85.00           O  
ATOM   1035  CG  PHE A  68       5.829   5.695  -6.755  1.00 85.00           C  
ATOM   1036  CD1 PHE A  68       6.531   6.562  -5.900  1.00 85.00           C  
ATOM   1037  HD1 PHE A  68       7.562   6.803  -6.114  1.00 85.00           H  
ATOM   1038  CD2 PHE A  68       4.492   5.358  -6.473  1.00 85.00           C  
ATOM   1039  HD2 PHE A  68       3.950   4.695  -7.131  1.00 85.00           H  
ATOM   1040  CE1 PHE A  68       5.899   7.103  -4.770  1.00 85.00           C  
ATOM   1041  HE1 PHE A  68       6.450   7.757  -4.109  1.00 85.00           H  
ATOM   1042  CE2 PHE A  68       3.853   5.911  -5.352  1.00 85.00           C  
ATOM   1043  HE2 PHE A  68       2.818   5.675  -5.154  1.00 85.00           H  
ATOM   1044  CZ  PHE A  68       4.557   6.788  -4.507  1.00 85.00           C  
ATOM   1045  HZ  PHE A  68       4.066   7.225  -3.651  1.00 85.00           H  
ATOM   1046  N   SER A  69       8.088   6.063 -10.816  1.00 80.91           N  
ATOM   1047  H   SER A  69       8.320   6.910 -10.318  1.00 80.91           H  
ATOM   1048  CA  SER A  69       9.074   5.580 -11.786  1.00 80.91           C  
ATOM   1049  HA  SER A  69       8.686   4.720 -12.332  1.00 80.91           H  
ATOM   1050  C   SER A  69      10.332   5.152 -11.042  1.00 80.91           C  
ATOM   1051  CB  SER A  69       9.408   6.675 -12.806  1.00 80.91           C  
ATOM   1052  HB2 SER A  69      10.225   6.337 -13.444  1.00 80.91           H  
ATOM   1053  HB3 SER A  69       8.534   6.867 -13.428  1.00 80.91           H  
ATOM   1054  O   SER A  69      10.873   5.949 -10.270  1.00 80.91           O  
ATOM   1055  OG  SER A  69       9.780   7.876 -12.152  1.00 80.91           O  
ATOM   1056  HG  SER A  69      10.437   7.650 -11.489  1.00 80.91           H  
ATOM   1057  N   ALA A  70      10.838   3.944 -11.287  1.00 65.21           N  
ATOM   1058  H   ALA A  70      10.414   3.333 -11.969  1.00 65.21           H  
ATOM   1059  CA  ALA A  70      12.177   3.627 -10.810  1.00 65.21           C  
ATOM   1060  HA  ALA A  70      12.319   4.054  -9.817  1.00 65.21           H  
ATOM   1061  C   ALA A  70      13.196   4.232 -11.755  1.00 65.21           C  
ATOM   1062  CB  ALA A  70      12.442   2.134 -10.689  1.00 65.21           C  
ATOM   1063  HB1 ALA A  70      13.516   1.961 -10.628  1.00 65.21           H  
ATOM   1064  HB2 ALA A  70      12.105   1.616 -11.587  1.00 65.21           H  
ATOM   1065  HB3 ALA A  70      12.001   1.763  -9.764  1.00 65.21           H  
ATOM   1066  O   ALA A  70      13.376   3.770 -12.871  1.00 65.21           O  
ATOM   1067  N   ASN A  71      13.956   5.197 -11.254  1.00 64.48           N  
ATOM   1068  H   ASN A  71      13.704   5.606 -10.365  1.00 64.48           H  
ATOM   1069  CA  ASN A  71      15.247   5.500 -11.867  1.00 64.48           C  
ATOM   1070  HA  ASN A  71      15.129   5.548 -12.950  1.00 64.48           H  
ATOM   1071  C   ASN A  71      16.279   4.391 -11.582  1.00 64.48           C  
ATOM   1072  CB  ASN A  71      15.720   6.868 -11.361  1.00 64.48           C  
ATOM   1073  HB2 ASN A  71      16.703   7.079 -11.782  1.00 64.48           H  
ATOM   1074  HB3 ASN A  71      15.809   6.839 -10.275  1.00 64.48           H  
ATOM   1075  O   ASN A  71      17.349   4.383 -12.176  1.00 64.48           O  
ATOM   1076  CG  ASN A  71      14.790   7.996 -11.768  1.00 64.48           C  
ATOM   1077  ND2 ASN A  71      14.697   9.030 -10.965  1.00 64.48           N  
ATOM   1078 HD21 ASN A  71      15.222   9.068 -10.103  1.00 64.48           H  
ATOM   1079 HD22 ASN A  71      14.037   9.736 -11.256  1.00 64.48           H  
ATOM   1080  OD1 ASN A  71      14.134   7.989 -12.790  1.00 64.48           O  
ATOM   1081  N   ASP A  72      15.972   3.494 -10.640  1.00 64.38           N  
ATOM   1082  H   ASP A  72      15.044   3.524 -10.243  1.00 64.38           H  
ATOM   1083  CA  ASP A  72      16.812   2.382 -10.214  1.00 64.38           C  
ATOM   1084  HA  ASP A  72      17.520   2.139 -11.007  1.00 64.38           H  
ATOM   1085  C   ASP A  72      15.906   1.179  -9.893  1.00 64.38           C  
ATOM   1086  CB  ASP A  72      17.623   2.836  -8.998  1.00 64.38           C  
ATOM   1087  HB2 ASP A  72      16.938   3.230  -8.246  1.00 64.38           H  
ATOM   1088  HB3 ASP A  72      18.275   3.654  -9.305  1.00 64.38           H  
ATOM   1089  O   ASP A  72      15.153   1.235  -8.910  1.00 64.38           O  
ATOM   1090  CG  ASP A  72      18.486   1.748  -8.355  1.00 64.38           C  
ATOM   1091  OD1 ASP A  72      18.385   0.566  -8.754  1.00 64.38           O  
ATOM   1092  OD2 ASP A  72      19.190   2.137  -7.395  1.00 64.38           O  
ATOM   1093  N   PRO A  73      15.924   0.117 -10.714  1.00 58.45           N  
ATOM   1094  CA  PRO A  73      15.030  -1.028 -10.556  1.00 58.45           C  
ATOM   1095  HA  PRO A  73      13.992  -0.705 -10.640  1.00 58.45           H  
ATOM   1096  C   PRO A  73      15.207  -1.744  -9.216  1.00 58.45           C  
ATOM   1097  CB  PRO A  73      15.366  -1.944 -11.727  1.00 58.45           C  
ATOM   1098  HB2 PRO A  73      14.726  -1.656 -12.561  1.00 58.45           H  
ATOM   1099  HB3 PRO A  73      15.233  -2.998 -11.485  1.00 58.45           H  
ATOM   1100  O   PRO A  73      14.233  -2.260  -8.666  1.00 58.45           O  
ATOM   1101  CG  PRO A  73      16.821  -1.609 -12.054  1.00 58.45           C  
ATOM   1102  HG2 PRO A  73      17.483  -2.117 -11.353  1.00 58.45           H  
ATOM   1103  HG3 PRO A  73      17.098  -1.855 -13.079  1.00 58.45           H  
ATOM   1104  CD  PRO A  73      16.861  -0.110 -11.805  1.00 58.45           C  
ATOM   1105  HD2 PRO A  73      17.879   0.174 -11.538  1.00 58.45           H  
ATOM   1106  HD3 PRO A  73      16.530   0.426 -12.695  1.00 58.45           H  
ATOM   1107  N   HIS A  74      16.399  -1.691  -8.611  1.00 58.48           N  
ATOM   1108  H   HIS A  74      17.153  -1.173  -9.038  1.00 58.48           H  
ATOM   1109  CA  HIS A  74      16.632  -2.285  -7.295  1.00 58.48           C  
ATOM   1110  HA  HIS A  74      16.283  -3.317  -7.322  1.00 58.48           H  
ATOM   1111  C   HIS A  74      15.846  -1.568  -6.184  1.00 58.48           C  
ATOM   1112  CB  HIS A  74      18.136  -2.296  -6.992  1.00 58.48           C  
ATOM   1113  HB2 HIS A  74      18.499  -1.271  -6.923  1.00 58.48           H  
ATOM   1114  HB3 HIS A  74      18.296  -2.770  -6.024  1.00 58.48           H  
ATOM   1115  O   HIS A  74      15.609  -2.147  -5.118  1.00 58.48           O  
ATOM   1116  CG  HIS A  74      18.955  -3.039  -8.018  1.00 58.48           C  
ATOM   1117  CD2 HIS A  74      19.813  -2.479  -8.926  1.00 58.48           C  
ATOM   1118  HD2 HIS A  74      20.019  -1.425  -9.040  1.00 58.48           H  
ATOM   1119  ND1 HIS A  74      18.987  -4.405  -8.220  1.00 58.48           N  
ATOM   1120  HD1 HIS A  74      18.449  -5.112  -7.741  1.00 58.48           H  
ATOM   1121  CE1 HIS A  74      19.845  -4.658  -9.224  1.00 58.48           C  
ATOM   1122  HE1 HIS A  74      20.075  -5.636  -9.622  1.00 58.48           H  
ATOM   1123  NE2 HIS A  74      20.374  -3.513  -9.678  1.00 58.48           N  
ATOM   1124  N   LYS A  75      15.382  -0.329  -6.419  1.00 58.12           N  
ATOM   1125  H   LYS A  75      15.587   0.085  -7.317  1.00 58.12           H  
ATOM   1126  CA  LYS A  75      14.565   0.430  -5.458  1.00 58.12           C  
ATOM   1127  HA  LYS A  75      14.949   0.226  -4.458  1.00 58.12           H  
ATOM   1128  C   LYS A  75      13.099  -0.001  -5.419  1.00 58.12           C  
ATOM   1129  CB  LYS A  75      14.680   1.942  -5.706  1.00 58.12           C  
ATOM   1130  HB2 LYS A  75      14.024   2.457  -5.004  1.00 58.12           H  
ATOM   1131  HB3 LYS A  75      14.348   2.185  -6.715  1.00 58.12           H  
ATOM   1132  O   LYS A  75      12.443   0.263  -4.408  1.00 58.12           O  
ATOM   1133  CG  LYS A  75      16.112   2.441  -5.487  1.00 58.12           C  
ATOM   1134  HG2 LYS A  75      16.460   2.112  -4.508  1.00 58.12           H  
ATOM   1135  HG3 LYS A  75      16.762   2.007  -6.247  1.00 58.12           H  
ATOM   1136  CD  LYS A  75      16.187   3.970  -5.549  1.00 58.12           C  
ATOM   1137  HD2 LYS A  75      15.606   4.385  -4.725  1.00 58.12           H  
ATOM   1138  HD3 LYS A  75      15.780   4.323  -6.496  1.00 58.12           H  
ATOM   1139  CE  LYS A  75      17.652   4.398  -5.422  1.00 58.12           C  
ATOM   1140  HE2 LYS A  75      18.180   4.100  -6.328  1.00 58.12           H  
ATOM   1141  HE3 LYS A  75      18.104   3.847  -4.598  1.00 58.12           H  
ATOM   1142  NZ  LYS A  75      17.780   5.855  -5.177  1.00 58.12           N  
ATOM   1143  HZ1 LYS A  75      17.306   6.389  -5.891  1.00 58.12           H  
ATOM   1144  HZ2 LYS A  75      17.399   6.108  -4.277  1.00 58.12           H  
ATOM   1145  HZ3 LYS A  75      18.756   6.114  -5.148  1.00 58.12           H  
ATOM   1146  N   PHE A  76      12.582  -0.693  -6.440  1.00 57.87           N  
ATOM   1147  H   PHE A  76      13.164  -0.918  -7.234  1.00 57.87           H  
ATOM   1148  CA  PHE A  76      11.210  -1.220  -6.399  1.00 57.87           C  
ATOM   1149  HA  PHE A  76      10.568  -0.450  -5.970  1.00 57.87           H  
ATOM   1150  C   PHE A  76      11.038  -2.420  -5.471  1.00 57.87           C  
ATOM   1151  CB  PHE A  76      10.687  -1.565  -7.799  1.00 57.87           C  
ATOM   1152  HB2 PHE A  76       9.887  -2.300  -7.714  1.00 57.87           H  
ATOM   1153  HB3 PHE A  76      11.486  -2.035  -8.371  1.00 57.87           H  
ATOM   1154  O   PHE A  76       9.908  -2.768  -5.148  1.00 57.87           O  
ATOM   1155  CG  PHE A  76      10.104  -0.400  -8.567  1.00 57.87           C  
ATOM   1156  CD1 PHE A  76       9.176   0.481  -7.971  1.00 57.87           C  
ATOM   1157  HD1 PHE A  76       8.871   0.342  -6.944  1.00 57.87           H  
ATOM   1158  CD2 PHE A  76      10.423  -0.247  -9.922  1.00 57.87           C  
ATOM   1159  HD2 PHE A  76      11.098  -0.935 -10.410  1.00 57.87           H  
ATOM   1160  CE1 PHE A  76       8.644   1.558  -8.700  1.00 57.87           C  
ATOM   1161  HE1 PHE A  76       7.970   2.257  -8.227  1.00 57.87           H  
ATOM   1162  CE2 PHE A  76       9.826   0.786 -10.658  1.00 57.87           C  
ATOM   1163  HE2 PHE A  76      10.059   0.890 -11.707  1.00 57.87           H  
ATOM   1164  CZ  PHE A  76       8.970   1.711 -10.051  1.00 57.87           C  
ATOM   1165  HZ  PHE A  76       8.543   2.517 -10.629  1.00 57.87           H  
ATOM   1166  N   ASN A  77      12.121  -3.004  -4.958  1.00 57.82           N  
ATOM   1167  H   ASN A  77      13.026  -2.736  -5.318  1.00 57.82           H  
ATOM   1168  CA  ASN A  77      12.030  -4.197  -4.119  1.00 57.82           C  
ATOM   1169  HA  ASN A  77      11.372  -4.908  -4.619  1.00 57.82           H  
ATOM   1170  C   ASN A  77      11.393  -3.940  -2.738  1.00 57.82           C  
ATOM   1171  CB  ASN A  77      13.433  -4.831  -4.032  1.00 57.82           C  
ATOM   1172  HB2 ASN A  77      14.152  -4.096  -3.671  1.00 57.82           H  
ATOM   1173  HB3 ASN A  77      13.405  -5.671  -3.338  1.00 57.82           H  
ATOM   1174  O   ASN A  77      11.204  -4.884  -1.972  1.00 57.82           O  
ATOM   1175  CG  ASN A  77      13.899  -5.375  -5.374  1.00 57.82           C  
ATOM   1176  ND2 ASN A  77      15.177  -5.611  -5.554  1.00 57.82           N  
ATOM   1177 HD21 ASN A  77      15.865  -5.388  -4.849  1.00 57.82           H  
ATOM   1178 HD22 ASN A  77      15.410  -5.993  -6.459  1.00 57.82           H  
ATOM   1179  OD1 ASN A  77      13.126  -5.596  -6.283  1.00 57.82           O  
ATOM   1180  N   ARG A  78      11.099  -2.684  -2.360  1.00 64.04           N  
ATOM   1181  H   ARG A  78      11.226  -1.952  -3.044  1.00 64.04           H  
ATOM   1182  CA  ARG A  78      10.652  -2.337  -0.995  1.00 64.04           C  
ATOM   1183  HA  ARG A  78      10.119  -3.190  -0.576  1.00 64.04           H  
ATOM   1184  C   ARG A  78       9.648  -1.177  -0.928  1.00 64.04           C  
ATOM   1185  CB  ARG A  78      11.882  -2.056  -0.107  1.00 64.04           C  
ATOM   1186  HB2 ARG A  78      11.538  -1.867   0.910  1.00 64.04           H  
ATOM   1187  HB3 ARG A  78      12.391  -1.165  -0.473  1.00 64.04           H  
ATOM   1188  O   ARG A  78       9.953  -0.166  -0.284  1.00 64.04           O  
ATOM   1189  CG  ARG A  78      12.887  -3.211  -0.063  1.00 64.04           C  
ATOM   1190  HG2 ARG A  78      12.385  -4.122   0.262  1.00 64.04           H  
ATOM   1191  HG3 ARG A  78      13.318  -3.364  -1.053  1.00 64.04           H  
ATOM   1192  CD  ARG A  78      14.032  -2.904   0.892  1.00 64.04           C  
ATOM   1193  HD2 ARG A  78      13.636  -2.851   1.906  1.00 64.04           H  
ATOM   1194  HD3 ARG A  78      14.474  -1.946   0.619  1.00 64.04           H  
ATOM   1195  NE  ARG A  78      15.052  -3.960   0.799  1.00 64.04           N  
ATOM   1196  HE  ARG A  78      14.875  -4.692   0.126  1.00 64.04           H  
ATOM   1197  NH1 ARG A  78      16.435  -3.188   2.451  1.00 64.04           N  
ATOM   1198 HH11 ARG A  78      17.280  -3.284   2.996  1.00 64.04           H  
ATOM   1199 HH12 ARG A  78      15.767  -2.452   2.632  1.00 64.04           H  
ATOM   1200  NH2 ARG A  78      16.992  -5.025   1.304  1.00 64.04           N  
ATOM   1201 HH21 ARG A  78      17.850  -5.103   1.832  1.00 64.04           H  
ATOM   1202 HH22 ARG A  78      16.793  -5.706   0.585  1.00 64.04           H  
ATOM   1203  CZ  ARG A  78      16.152  -4.053   1.517  1.00 64.04           C  
ATOM   1204  N   PRO A  79       8.473  -1.243  -1.578  1.00 66.38           N  
ATOM   1205  CA  PRO A  79       7.468  -0.216  -1.370  1.00 66.38           C  
ATOM   1206  HA  PRO A  79       7.916   0.768  -1.506  1.00 66.38           H  
ATOM   1207  C   PRO A  79       6.903  -0.310   0.053  1.00 66.38           C  
ATOM   1208  CB  PRO A  79       6.430  -0.414  -2.464  1.00 66.38           C  
ATOM   1209  HB2 PRO A  79       6.740   0.134  -3.354  1.00 66.38           H  
ATOM   1210  HB3 PRO A  79       5.437  -0.096  -2.149  1.00 66.38           H  
ATOM   1211  O   PRO A  79       6.535  -1.368   0.563  1.00 66.38           O  
ATOM   1212  CG  PRO A  79       6.502  -1.907  -2.745  1.00 66.38           C  
ATOM   1213  HG2 PRO A  79       6.252  -2.095  -3.789  1.00 66.38           H  
ATOM   1214  HG3 PRO A  79       5.810  -2.435  -2.088  1.00 66.38           H  
ATOM   1215  CD  PRO A  79       7.952  -2.293  -2.441  1.00 66.38           C  
ATOM   1216  HD2 PRO A  79       8.514  -2.290  -3.375  1.00 66.38           H  
ATOM   1217  HD3 PRO A  79       8.005  -3.276  -1.974  1.00 66.38           H  
ATOM   1218  N   GLN A  80       6.846   0.837   0.713  1.00 73.46           N  
ATOM   1219  H   GLN A  80       7.118   1.677   0.224  1.00 73.46           H  
ATOM   1220  CA  GLN A  80       6.310   1.004   2.054  1.00 73.46           C  
ATOM   1221  HA  GLN A  80       5.994   0.041   2.454  1.00 73.46           H  
ATOM   1222  C   GLN A  80       5.082   1.904   1.969  1.00 73.46           C  
ATOM   1223  CB  GLN A  80       7.388   1.589   2.985  1.00 73.46           C  
ATOM   1224  HB2 GLN A  80       6.941   1.793   3.958  1.00 73.46           H  
ATOM   1225  HB3 GLN A  80       7.755   2.526   2.566  1.00 73.46           H  
ATOM   1226  O   GLN A  80       5.150   3.019   1.455  1.00 73.46           O  
ATOM   1227  CG  GLN A  80       8.575   0.633   3.176  1.00 73.46           C  
ATOM   1228  HG2 GLN A  80       9.026   0.412   2.209  1.00 73.46           H  
ATOM   1229  HG3 GLN A  80       8.205  -0.303   3.593  1.00 73.46           H  
ATOM   1230  CD  GLN A  80       9.677   1.182   4.082  1.00 73.46           C  
ATOM   1231  NE2 GLN A  80      10.536   0.315   4.575  1.00 73.46           N  
ATOM   1232 HE21 GLN A  80      10.437  -0.665   4.352  1.00 73.46           H  
ATOM   1233 HE22 GLN A  80      11.229   0.659   5.224  1.00 73.46           H  
ATOM   1234  OE1 GLN A  80       9.832   2.371   4.346  1.00 73.46           O  
ATOM   1235  N   PHE A  81       3.960   1.440   2.499  1.00 73.79           N  
ATOM   1236  H   PHE A  81       3.944   0.519   2.912  1.00 73.79           H  
ATOM   1237  CA  PHE A  81       2.718   2.193   2.575  1.00 73.79           C  
ATOM   1238  HA  PHE A  81       2.834   3.161   2.087  1.00 73.79           H  
ATOM   1239  C   PHE A  81       2.403   2.433   4.047  1.00 73.79           C  
ATOM   1240  CB  PHE A  81       1.597   1.437   1.847  1.00 73.79           C  
ATOM   1241  HB2 PHE A  81       0.713   2.074   1.802  1.00 73.79           H  
ATOM   1242  HB3 PHE A  81       1.331   0.554   2.429  1.00 73.79           H  
ATOM   1243  O   PHE A  81       2.423   1.524   4.868  1.00 73.79           O  
ATOM   1244  CG  PHE A  81       1.962   0.991   0.443  1.00 73.79           C  
ATOM   1245  CD1 PHE A  81       1.745   1.847  -0.647  1.00 73.79           C  
ATOM   1246  HD1 PHE A  81       1.272   2.805  -0.490  1.00 73.79           H  
ATOM   1247  CD2 PHE A  81       2.553  -0.270   0.232  1.00 73.79           C  
ATOM   1248  HD2 PHE A  81       2.717  -0.935   1.067  1.00 73.79           H  
ATOM   1249  CE1 PHE A  81       2.146   1.461  -1.936  1.00 73.79           C  
ATOM   1250  HE1 PHE A  81       1.982   2.126  -2.771  1.00 73.79           H  
ATOM   1251  CE2 PHE A  81       2.952  -0.657  -1.059  1.00 73.79           C  
ATOM   1252  HE2 PHE A  81       3.416  -1.620  -1.214  1.00 73.79           H  
ATOM   1253  CZ  PHE A  81       2.761   0.216  -2.144  1.00 73.79           C  
ATOM   1254  HZ  PHE A  81       3.075  -0.074  -3.135  1.00 73.79           H  
ATOM   1255  N   THR A  82       2.122   3.670   4.415  1.00 76.81           N  
ATOM   1256  H   THR A  82       2.142   4.404   3.722  1.00 76.81           H  
ATOM   1257  CA  THR A  82       1.499   3.992   5.694  1.00 76.81           C  
ATOM   1258  HA  THR A  82       1.334   3.093   6.288  1.00 76.81           H  
ATOM   1259  C   THR A  82       0.145   4.597   5.383  1.00 76.81           C  
ATOM   1260  CB  THR A  82       2.367   4.942   6.516  1.00 76.81           C  
ATOM   1261  HB  THR A  82       2.510   5.872   5.966  1.00 76.81           H  
ATOM   1262  O   THR A  82       0.060   5.588   4.662  1.00 76.81           O  
ATOM   1263  CG2 THR A  82       1.725   5.243   7.861  1.00 76.81           C  
ATOM   1264 HG21 THR A  82       0.673   5.504   7.745  1.00 76.81           H  
ATOM   1265 HG22 THR A  82       1.798   4.375   8.516  1.00 76.81           H  
ATOM   1266 HG23 THR A  82       2.219   6.112   8.297  1.00 76.81           H  
ATOM   1267  OG1 THR A  82       3.626   4.356   6.775  1.00 76.81           O  
ATOM   1268  HG1 THR A  82       3.742   3.660   6.124  1.00 76.81           H  
ATOM   1269  N   ILE A  83      -0.912   3.985   5.900  1.00 73.22           N  
ATOM   1270  H   ILE A  83      -0.781   3.195   6.515  1.00 73.22           H  
ATOM   1271  CA  ILE A  83      -2.280   4.462   5.730  1.00 73.22           C  
ATOM   1272  HA  ILE A  83      -2.312   5.281   5.011  1.00 73.22           H  
ATOM   1273  C   ILE A  83      -2.719   5.014   7.082  1.00 73.22           C  
ATOM   1274  CB  ILE A  83      -3.163   3.325   5.179  1.00 73.22           C  
ATOM   1275  HB  ILE A  83      -3.075   2.471   5.850  1.00 73.22           H  
ATOM   1276  O   ILE A  83      -2.795   4.280   8.069  1.00 73.22           O  
ATOM   1277  CG1 ILE A  83      -2.684   2.921   3.761  1.00 73.22           C  
ATOM   1278 HG12 ILE A  83      -1.604   3.038   3.667  1.00 73.22           H  
ATOM   1279 HG13 ILE A  83      -3.149   3.564   3.015  1.00 73.22           H  
ATOM   1280  CG2 ILE A  83      -4.641   3.747   5.116  1.00 73.22           C  
ATOM   1281 HG21 ILE A  83      -5.239   2.953   4.669  1.00 73.22           H  
ATOM   1282 HG22 ILE A  83      -4.752   4.659   4.530  1.00 73.22           H  
ATOM   1283 HG23 ILE A  83      -5.020   3.927   6.123  1.00 73.22           H  
ATOM   1284  CD1 ILE A  83      -2.989   1.466   3.424  1.00 73.22           C  
ATOM   1285 HD11 ILE A  83      -4.063   1.315   3.322  1.00 73.22           H  
ATOM   1286 HD12 ILE A  83      -2.486   1.194   2.496  1.00 73.22           H  
ATOM   1287 HD13 ILE A  83      -2.571   0.838   4.211  1.00 73.22           H  
ATOM   1288  N   GLU A  84      -2.957   6.319   7.125  1.00 77.92           N  
ATOM   1289  H   GLU A  84      -2.903   6.867   6.277  1.00 77.92           H  
ATOM   1290  CA  GLU A  84      -3.402   7.057   8.303  1.00 77.92           C  
ATOM   1291  HA  GLU A  84      -3.421   6.397   9.169  1.00 77.92           H  
ATOM   1292  C   GLU A  84      -4.835   7.543   8.053  1.00 77.92           C  
ATOM   1293  CB  GLU A  84      -2.433   8.219   8.626  1.00 77.92           C  
ATOM   1294  HB2 GLU A  84      -2.803   8.718   9.522  1.00 77.92           H  
ATOM   1295  HB3 GLU A  84      -2.423   8.934   7.803  1.00 77.92           H  
ATOM   1296  O   GLU A  84      -5.129   8.201   7.057  1.00 77.92           O  
ATOM   1297  CG  GLU A  84      -0.997   7.716   8.879  1.00 77.92           C  
ATOM   1298  HG2 GLU A  84      -0.597   7.340   7.938  1.00 77.92           H  
ATOM   1299  HG3 GLU A  84      -1.059   6.874   9.568  1.00 77.92           H  
ATOM   1300  CD  GLU A  84      -0.004   8.739   9.474  1.00 77.92           C  
ATOM   1301  OE1 GLU A  84       1.192   8.353   9.622  1.00 77.92           O  
ATOM   1302  OE2 GLU A  84      -0.432   9.820   9.923  1.00 77.92           O  
ATOM   1303  N   TRP A  85      -5.775   7.211   8.935  1.00 71.26           N  
ATOM   1304  H   TRP A  85      -5.513   6.714   9.774  1.00 71.26           H  
ATOM   1305  CA  TRP A  85      -7.158   7.675   8.806  1.00 71.26           C  
ATOM   1306  HA  TRP A  85      -7.238   8.325   7.935  1.00 71.26           H  
ATOM   1307  C   TRP A  85      -7.572   8.542   9.991  1.00 71.26           C  
ATOM   1308  CB  TRP A  85      -8.118   6.510   8.541  1.00 71.26           C  
ATOM   1309  HB2 TRP A  85      -9.110   6.914   8.340  1.00 71.26           H  
ATOM   1310  HB3 TRP A  85      -7.792   5.988   7.641  1.00 71.26           H  
ATOM   1311  O   TRP A  85      -7.009   8.487  11.089  1.00 71.26           O  
ATOM   1312  CG  TRP A  85      -8.236   5.509   9.638  1.00 71.26           C  
ATOM   1313  CD1 TRP A  85      -9.143   5.533  10.640  1.00 71.26           C  
ATOM   1314  HD1 TRP A  85      -9.901   6.291  10.769  1.00 71.26           H  
ATOM   1315  CD2 TRP A  85      -7.401   4.342   9.877  1.00 71.26           C  
ATOM   1316  CE2 TRP A  85      -7.870   3.697  11.058  1.00 71.26           C  
ATOM   1317  CE3 TRP A  85      -6.285   3.778   9.227  1.00 71.26           C  
ATOM   1318  HE3 TRP A  85      -5.898   4.248   8.335  1.00 71.26           H  
ATOM   1319  NE1 TRP A  85      -8.940   4.453  11.474  1.00 71.26           N  
ATOM   1320  HE1 TRP A  85      -9.507   4.252  12.285  1.00 71.26           H  
ATOM   1321  CH2 TRP A  85      -6.129   2.049  10.939  1.00 71.26           C  
ATOM   1322  HH2 TRP A  85      -5.636   1.194  11.379  1.00 71.26           H  
ATOM   1323  CZ2 TRP A  85      -7.252   2.565  11.592  1.00 71.26           C  
ATOM   1324  HZ2 TRP A  85      -7.626   2.102  12.494  1.00 71.26           H  
ATOM   1325  CZ3 TRP A  85      -5.658   2.635   9.749  1.00 71.26           C  
ATOM   1326  HZ3 TRP A  85      -4.805   2.220   9.232  1.00 71.26           H  
ATOM   1327  N   GLY A  86      -8.586   9.378   9.750  1.00 62.04           N  
ATOM   1328  H   GLY A  86      -8.992   9.388   8.825  1.00 62.04           H  
ATOM   1329  CA  GLY A  86      -9.158  10.246  10.772  1.00 62.04           C  
ATOM   1330  HA2 GLY A  86     -10.050  10.735  10.380  1.00 62.04           H  
ATOM   1331  HA3 GLY A  86      -8.425  11.010  11.032  1.00 62.04           H  
ATOM   1332  C   GLY A  86      -9.547   9.461  12.030  1.00 62.04           C  
ATOM   1333  O   GLY A  86     -10.165   8.404  11.945  1.00 62.04           O  
ATOM   1334  N   GLY A  87      -9.178   9.988  13.200  1.00 59.77           N  
ATOM   1335  H   GLY A  87      -8.676  10.865  13.183  1.00 59.77           H  
ATOM   1336  CA  GLY A  87      -9.361   9.320  14.496  1.00 59.77           C  
ATOM   1337  HA2 GLY A  87      -9.831  10.019  15.188  1.00 59.77           H  
ATOM   1338  HA3 GLY A  87     -10.025   8.462  14.386  1.00 59.77           H  
ATOM   1339  C   GLY A  87      -8.067   8.821  15.146  1.00 59.77           C  
ATOM   1340  O   GLY A  87      -8.128   8.211  16.208  1.00 59.77           O  
ATOM   1341  N   GLY A  88      -6.904   9.098  14.542  1.00 65.63           N  
ATOM   1342  H   GLY A  88      -6.928   9.496  13.614  1.00 65.63           H  
ATOM   1343  CA  GLY A  88      -5.594   8.701  15.074  1.00 65.63           C  
ATOM   1344  HA2 GLY A  88      -4.825   9.327  14.624  1.00 65.63           H  
ATOM   1345  HA3 GLY A  88      -5.575   8.845  16.154  1.00 65.63           H  
ATOM   1346  C   GLY A  88      -5.232   7.244  14.785  1.00 65.63           C  
ATOM   1347  O   GLY A  88      -4.275   6.729  15.355  1.00 65.63           O  
ATOM   1348  N   GLY A  89      -5.998   6.576  13.919  1.00 74.18           N  
ATOM   1349  H   GLY A  89      -6.705   7.082  13.405  1.00 74.18           H  
ATOM   1350  CA  GLY A  89      -5.693   5.225  13.488  1.00 74.18           C  
ATOM   1351  HA2 GLY A  89      -5.300   4.675  14.343  1.00 74.18           H  
ATOM   1352  HA3 GLY A  89      -6.599   4.733  13.132  1.00 74.18           H  
ATOM   1353  C   GLY A  89      -4.650   5.223  12.380  1.00 74.18           C  
ATOM   1354  O   GLY A  89      -4.780   5.936  11.385  1.00 74.18           O  
ATOM   1355  N   ARG A  90      -3.607   4.417  12.567  1.00 81.41           N  
ATOM   1356  H   ARG A  90      -3.555   3.890  13.427  1.00 81.41           H  
ATOM   1357  CA  ARG A  90      -2.537   4.215  11.594  1.00 81.41           C  
ATOM   1358  HA  ARG A  90      -2.840   4.617  10.627  1.00 81.41           H  
ATOM   1359  C   ARG A  90      -2.305   2.724  11.420  1.00 81.41           C  
ATOM   1360  CB  ARG A  90      -1.292   4.981  12.063  1.00 81.41           C  
ATOM   1361  HB2 ARG A  90      -1.498   6.048  11.978  1.00 81.41           H  
ATOM   1362  HB3 ARG A  90      -1.110   4.759  13.115  1.00 81.41           H  
ATOM   1363  O   ARG A  90      -2.070   2.017  12.400  1.00 81.41           O  
ATOM   1364  CG  ARG A  90      -0.025   4.651  11.261  1.00 81.41           C  
ATOM   1365  HG2 ARG A  90      -0.192   4.852  10.203  1.00 81.41           H  
ATOM   1366  HG3 ARG A  90       0.236   3.601  11.393  1.00 81.41           H  
ATOM   1367  CD  ARG A  90       1.125   5.508  11.790  1.00 81.41           C  
ATOM   1368  HD2 ARG A  90       1.240   5.312  12.856  1.00 81.41           H  
ATOM   1369  HD3 ARG A  90       0.852   6.554  11.653  1.00 81.41           H  
ATOM   1370  NE  ARG A  90       2.396   5.197  11.108  1.00 81.41           N  
ATOM   1371  HE  ARG A  90       2.566   4.225  10.896  1.00 81.41           H  
ATOM   1372  NH1 ARG A  90       3.240   7.316  11.126  1.00 81.41           N  
ATOM   1373 HH11 ARG A  90       2.811   7.877  10.403  1.00 81.41           H  
ATOM   1374 HH12 ARG A  90       2.645   7.463  11.928  1.00 81.41           H  
ATOM   1375  NH2 ARG A  90       4.295   5.765   9.963  1.00 81.41           N  
ATOM   1376 HH21 ARG A  90       4.889   6.525   9.663  1.00 81.41           H  
ATOM   1377 HH22 ARG A  90       4.330   4.856   9.524  1.00 81.41           H  
ATOM   1378  CZ  ARG A  90       3.306   6.078  10.749  1.00 81.41           C  
ATOM   1379  N   VAL A  91      -2.335   2.270  10.170  1.00 83.31           N  
ATOM   1380  H   VAL A  91      -2.546   2.928   9.434  1.00 83.31           H  
ATOM   1381  CA  VAL A  91      -1.840   0.950   9.776  1.00 83.31           C  
ATOM   1382  HA  VAL A  91      -1.463   0.447  10.667  1.00 83.31           H  
ATOM   1383  C   VAL A  91      -0.675   1.149   8.834  1.00 83.31           C  
ATOM   1384  CB  VAL A  91      -2.919   0.029   9.184  1.00 83.31           C  
ATOM   1385  HB  VAL A  91      -3.461   0.563   8.405  1.00 83.31           H  
ATOM   1386  O   VAL A  91      -0.787   1.766   7.772  1.00 83.31           O  
ATOM   1387  CG1 VAL A  91      -2.337  -1.255   8.575  1.00 83.31           C  
ATOM   1388 HG11 VAL A  91      -3.145  -1.926   8.282  1.00 83.31           H  
ATOM   1389 HG12 VAL A  91      -1.697  -1.758   9.300  1.00 83.31           H  
ATOM   1390 HG13 VAL A  91      -1.750  -1.016   7.688  1.00 83.31           H  
ATOM   1391  CG2 VAL A  91      -3.896  -0.409  10.279  1.00 83.31           C  
ATOM   1392 HG21 VAL A  91      -4.908  -0.337   9.882  1.00 83.31           H  
ATOM   1393 HG22 VAL A  91      -3.796   0.219  11.165  1.00 83.31           H  
ATOM   1394 HG23 VAL A  91      -3.705  -1.433  10.601  1.00 83.31           H  
ATOM   1395  N   GLU A  92       0.468   0.618   9.234  1.00 86.05           N  
ATOM   1396  H   GLU A  92       0.480   0.106  10.105  1.00 86.05           H  
ATOM   1397  CA  GLU A  92       1.628   0.536   8.370  1.00 86.05           C  
ATOM   1398  HA  GLU A  92       1.583   1.335   7.630  1.00 86.05           H  
ATOM   1399  C   GLU A  92       1.601  -0.799   7.623  1.00 86.05           C  
ATOM   1400  CB  GLU A  92       2.895   0.759   9.199  1.00 86.05           C  
ATOM   1401  HB2 GLU A  92       2.780   1.673   9.783  1.00 86.05           H  
ATOM   1402  HB3 GLU A  92       3.049  -0.084   9.872  1.00 86.05           H  
ATOM   1403  O   GLU A  92       1.510  -1.855   8.245  1.00 86.05           O  
ATOM   1404  CG  GLU A  92       4.107   0.911   8.283  1.00 86.05           C  
ATOM   1405  HG2 GLU A  92       3.884   1.671   7.533  1.00 86.05           H  
ATOM   1406  HG3 GLU A  92       4.277  -0.030   7.760  1.00 86.05           H  
ATOM   1407  CD  GLU A  92       5.390   1.312   9.015  1.00 86.05           C  
ATOM   1408  OE1 GLU A  92       6.349   1.702   8.311  1.00 86.05           O  
ATOM   1409  OE2 GLU A  92       5.517   1.200  10.250  1.00 86.05           O  
ATOM   1410  N   VAL A  93       1.680  -0.742   6.293  1.00 84.26           N  
ATOM   1411  H   VAL A  93       1.767   0.168   5.864  1.00 84.26           H  
ATOM   1412  CA  VAL A  93       1.815  -1.894   5.398  1.00 84.26           C  
ATOM   1413  HA  VAL A  93       1.806  -2.810   5.989  1.00 84.26           H  
ATOM   1414  C   VAL A  93       3.154  -1.781   4.680  1.00 84.26           C  
ATOM   1415  CB  VAL A  93       0.660  -1.987   4.381  1.00 84.26           C  
ATOM   1416  HB  VAL A  93       0.686  -1.126   3.713  1.00 84.26           H  
ATOM   1417  O   VAL A  93       3.320  -0.985   3.757  1.00 84.26           O  
ATOM   1418  CG1 VAL A  93       0.783  -3.260   3.531  1.00 84.26           C  
ATOM   1419 HG11 VAL A  93      -0.043  -3.314   2.822  1.00 84.26           H  
ATOM   1420 HG12 VAL A  93       1.713  -3.251   2.962  1.00 84.26           H  
ATOM   1421 HG13 VAL A  93       0.761  -4.140   4.175  1.00 84.26           H  
ATOM   1422  CG2 VAL A  93      -0.706  -1.990   5.070  1.00 84.26           C  
ATOM   1423 HG21 VAL A  93      -1.481  -2.255   4.351  1.00 84.26           H  
ATOM   1424 HG22 VAL A  93      -0.917  -0.996   5.463  1.00 84.26           H  
ATOM   1425 HG23 VAL A  93      -0.713  -2.706   5.892  1.00 84.26           H  
ATOM   1426  N   ARG A  94       4.135  -2.591   5.070  1.00 83.73           N  
ATOM   1427  H   ARG A  94       3.941  -3.241   5.819  1.00 83.73           H  
ATOM   1428  CA  ARG A  94       5.405  -2.688   4.337  1.00 83.73           C  
ATOM   1429  HA  ARG A  94       5.522  -1.824   3.683  1.00 83.73           H  
ATOM   1430  C   ARG A  94       5.384  -3.912   3.453  1.00 83.73           C  
ATOM   1431  CB  ARG A  94       6.608  -2.716   5.277  1.00 83.73           C  
ATOM   1432  HB2 ARG A  94       6.567  -3.610   5.899  1.00 83.73           H  
ATOM   1433  HB3 ARG A  94       7.512  -2.770   4.671  1.00 83.73           H  
ATOM   1434  O   ARG A  94       5.149  -5.008   3.952  1.00 83.73           O  
ATOM   1435  CG  ARG A  94       6.672  -1.470   6.160  1.00 83.73           C  
ATOM   1436  HG2 ARG A  94       6.647  -0.576   5.537  1.00 83.73           H  
ATOM   1437  HG3 ARG A  94       5.823  -1.459   6.843  1.00 83.73           H  
ATOM   1438  CD  ARG A  94       7.964  -1.501   6.974  1.00 83.73           C  
ATOM   1439  HD2 ARG A  94       8.816  -1.548   6.295  1.00 83.73           H  
ATOM   1440  HD3 ARG A  94       7.955  -2.394   7.598  1.00 83.73           H  
ATOM   1441  NE  ARG A  94       8.065  -0.307   7.819  1.00 83.73           N  
ATOM   1442  HE  ARG A  94       7.361   0.407   7.701  1.00 83.73           H  
ATOM   1443  NH1 ARG A  94       9.703  -1.003   9.250  1.00 83.73           N  
ATOM   1444 HH11 ARG A  94      10.129  -0.934  10.164  1.00 83.73           H  
ATOM   1445 HH12 ARG A  94       9.783  -1.845   8.698  1.00 83.73           H  
ATOM   1446  NH2 ARG A  94       8.567   0.885   9.663  1.00 83.73           N  
ATOM   1447 HH21 ARG A  94       7.714   1.377   9.440  1.00 83.73           H  
ATOM   1448 HH22 ARG A  94       8.870   0.902  10.626  1.00 83.73           H  
ATOM   1449  CZ  ARG A  94       8.787  -0.144   8.903  1.00 83.73           C  
ATOM   1450  N   VAL A  95       5.658  -3.723   2.170  1.00 80.01           N  
ATOM   1451  H   VAL A  95       5.883  -2.798   1.832  1.00 80.01           H  
ATOM   1452  CA  VAL A  95       5.815  -4.816   1.218  1.00 80.01           C  
ATOM   1453  HA  VAL A  95       5.492  -5.753   1.672  1.00 80.01           H  
ATOM   1454  C   VAL A  95       7.297  -4.920   0.895  1.00 80.01           C  
ATOM   1455  CB  VAL A  95       4.955  -4.594  -0.031  1.00 80.01           C  
ATOM   1456  HB  VAL A  95       5.320  -3.708  -0.549  1.00 80.01           H  
ATOM   1457  O   VAL A  95       7.916  -3.983   0.395  1.00 80.01           O  
ATOM   1458  CG1 VAL A  95       5.033  -5.796  -0.976  1.00 80.01           C  
ATOM   1459 HG11 VAL A  95       4.675  -6.690  -0.465  1.00 80.01           H  
ATOM   1460 HG12 VAL A  95       6.061  -5.958  -1.300  1.00 80.01           H  
ATOM   1461 HG13 VAL A  95       4.422  -5.617  -1.861  1.00 80.01           H  
ATOM   1462  CG2 VAL A  95       3.484  -4.354   0.326  1.00 80.01           C  
ATOM   1463 HG21 VAL A  95       3.092  -5.200   0.889  1.00 80.01           H  
ATOM   1464 HG22 VAL A  95       3.380  -3.447   0.922  1.00 80.01           H  
ATOM   1465 HG23 VAL A  95       2.909  -4.215  -0.590  1.00 80.01           H  
ATOM   1466  N   GLU A  96       7.886  -6.054   1.231  1.00 78.23           N  
ATOM   1467  H   GLU A  96       7.332  -6.776   1.667  1.00 78.23           H  
ATOM   1468  CA  GLU A  96       9.283  -6.355   0.960  1.00 78.23           C  
ATOM   1469  HA  GLU A  96       9.767  -5.512   0.467  1.00 78.23           H  
ATOM   1470  C   GLU A  96       9.322  -7.537   0.002  1.00 78.23           C  
ATOM   1471  CB  GLU A  96      10.045  -6.633   2.269  1.00 78.23           C  
ATOM   1472  HB2 GLU A  96       9.557  -7.449   2.802  1.00 78.23           H  
ATOM   1473  HB3 GLU A  96      11.060  -6.938   2.016  1.00 78.23           H  
ATOM   1474  O   GLU A  96       8.865  -8.632   0.330  1.00 78.23           O  
ATOM   1475  CG  GLU A  96      10.115  -5.398   3.191  1.00 78.23           C  
ATOM   1476  HG2 GLU A  96       9.103  -5.062   3.416  1.00 78.23           H  
ATOM   1477  HG3 GLU A  96      10.618  -4.596   2.651  1.00 78.23           H  
ATOM   1478  CD  GLU A  96      10.852  -5.637   4.526  1.00 78.23           C  
ATOM   1479  OE1 GLU A  96      10.865  -4.692   5.356  1.00 78.23           O  
ATOM   1480  OE2 GLU A  96      11.430  -6.729   4.736  1.00 78.23           O  
ATOM   1481  N   PHE A  97       9.864  -7.316  -1.187  1.00 73.49           N  
ATOM   1482  H   PHE A  97      10.235  -6.402  -1.407  1.00 73.49           H  
ATOM   1483  CA  PHE A  97      10.257  -8.402  -2.064  1.00 73.49           C  
ATOM   1484  HA  PHE A  97       9.576  -9.244  -1.941  1.00 73.49           H  
ATOM   1485  C   PHE A  97      11.649  -8.840  -1.624  1.00 73.49           C  
ATOM   1486  CB  PHE A  97      10.173  -7.950  -3.526  1.00 73.49           C  
ATOM   1487  HB2 PHE A  97      10.850  -7.110  -3.687  1.00 73.49           H  
ATOM   1488  HB3 PHE A  97      10.507  -8.767  -4.166  1.00 73.49           H  
ATOM   1489  O   PHE A  97      12.552  -8.008  -1.471  1.00 73.49           O  
ATOM   1490  CG  PHE A  97       8.763  -7.551  -3.926  1.00 73.49           C  
ATOM   1491  CD1 PHE A  97       7.851  -8.532  -4.359  1.00 73.49           C  
ATOM   1492  HD1 PHE A  97       8.167  -9.561  -4.449  1.00 73.49           H  
ATOM   1493  CD2 PHE A  97       8.340  -6.213  -3.806  1.00 73.49           C  
ATOM   1494  HD2 PHE A  97       9.033  -5.454  -3.475  1.00 73.49           H  
ATOM   1495  CE1 PHE A  97       6.528  -8.175  -4.672  1.00 73.49           C  
ATOM   1496  HE1 PHE A  97       5.825  -8.929  -4.994  1.00 73.49           H  
ATOM   1497  CE2 PHE A  97       7.017  -5.858  -4.119  1.00 73.49           C  
ATOM   1498  HE2 PHE A  97       6.704  -4.828  -4.030  1.00 73.49           H  
ATOM   1499  CZ  PHE A  97       6.112  -6.838  -4.557  1.00 73.49           C  
ATOM   1500  HZ  PHE A  97       5.098  -6.570  -4.813  1.00 73.49           H  
ATOM   1501  N   GLU A  98      11.825 -10.137  -1.366  1.00 70.06           N  
ATOM   1502  H   GLU A  98      11.053 -10.775  -1.502  1.00 70.06           H  
ATOM   1503  CA  GLU A  98      13.175 -10.676  -1.254  1.00 70.06           C  
ATOM   1504  HA  GLU A  98      13.662 -10.167  -0.423  1.00 70.06           H  
ATOM   1505  C   GLU A  98      13.904 -10.321  -2.553  1.00 70.06           C  
ATOM   1506  CB  GLU A  98      13.193 -12.190  -0.969  1.00 70.06           C  
ATOM   1507  HB2 GLU A  98      12.492 -12.705  -1.627  1.00 70.06           H  
ATOM   1508  HB3 GLU A  98      14.199 -12.566  -1.156  1.00 70.06           H  
ATOM   1509  O   GLU A  98      13.342 -10.542  -3.631  1.00 70.06           O  
ATOM   1510  CG  GLU A  98      12.839 -12.456   0.504  1.00 70.06           C  
ATOM   1511  HG2 GLU A  98      11.819 -12.117   0.685  1.00 70.06           H  
ATOM   1512  HG3 GLU A  98      13.498 -11.855   1.131  1.00 70.06           H  
ATOM   1513  CD  GLU A  98      12.954 -13.923   0.959  1.00 70.06           C  
ATOM   1514  OE1 GLU A  98      12.775 -14.155   2.183  1.00 70.06           O  
ATOM   1515  OE2 GLU A  98      13.131 -14.849   0.143  1.00 70.06           O  
ATOM   1516  N   PRO A  99      15.094  -9.694  -2.468  1.00 61.02           N  
ATOM   1517  CA  PRO A  99      15.850  -9.389  -3.663  1.00 61.02           C  
ATOM   1518  HA  PRO A  99      15.303  -8.689  -4.294  1.00 61.02           H  
ATOM   1519  C   PRO A  99      16.049 -10.703  -4.396  1.00 61.02           C  
ATOM   1520  CB  PRO A  99      17.169  -8.764  -3.199  1.00 61.02           C  
ATOM   1521  HB2 PRO A  99      18.005  -9.045  -3.839  1.00 61.02           H  
ATOM   1522  HB3 PRO A  99      17.061  -7.680  -3.166  1.00 61.02           H  
ATOM   1523  O   PRO A  99      16.542 -11.676  -3.822  1.00 61.02           O  
ATOM   1524  CG  PRO A  99      17.336  -9.304  -1.779  1.00 61.02           C  
ATOM   1525  HG2 PRO A  99      17.913  -8.623  -1.153  1.00 61.02           H  
ATOM   1526  HG3 PRO A  99      17.814 -10.283  -1.815  1.00 61.02           H  
ATOM   1527  CD  PRO A  99      15.899  -9.456  -1.282  1.00 61.02           C  
ATOM   1528  HD2 PRO A  99      15.568  -8.536  -0.801  1.00 61.02           H  
ATOM   1529  HD3 PRO A  99      15.843 -10.294  -0.586  1.00 61.02           H  
ATOM   1530  N   ILE A 100      15.633 -10.722  -5.653  1.00 61.04           N  
ATOM   1531  H   ILE A 100      15.177  -9.914  -6.052  1.00 61.04           H  
ATOM   1532  CA  ILE A 100      16.114 -11.749  -6.546  1.00 61.04           C  
ATOM   1533  HA  ILE A 100      16.122 -12.701  -6.015  1.00 61.04           H  
ATOM   1534  C   ILE A 100      17.550 -11.326  -6.831  1.00 61.04           C  
ATOM   1535  CB  ILE A 100      15.228 -11.899  -7.790  1.00 61.04           C  
ATOM   1536  HB  ILE A 100      15.395 -11.053  -8.457  1.00 61.04           H  
ATOM   1537  O   ILE A 100      17.797 -10.356  -7.543  1.00 61.04           O  
ATOM   1538  CG1 ILE A 100      13.717 -12.013  -7.478  1.00 61.04           C  
ATOM   1539 HG12 ILE A 100      13.428 -11.329  -6.680  1.00 61.04           H  
ATOM   1540 HG13 ILE A 100      13.500 -13.027  -7.142  1.00 61.04           H  
ATOM   1541  CG2 ILE A 100      15.689 -13.203  -8.441  1.00 61.04           C  
ATOM   1542 HG21 ILE A 100      16.697 -13.089  -8.841  1.00 61.04           H  
ATOM   1543 HG22 ILE A 100      15.001 -13.505  -9.230  1.00 61.04           H  
ATOM   1544 HG23 ILE A 100      15.692 -14.004  -7.701  1.00 61.04           H  
ATOM   1545  CD1 ILE A 100      12.841 -11.668  -8.689  1.00 61.04           C  
ATOM   1546 HD11 ILE A 100      11.798 -11.885  -8.459  1.00 61.04           H  
ATOM   1547 HD12 ILE A 100      12.938 -10.606  -8.915  1.00 61.04           H  
ATOM   1548 HD13 ILE A 100      13.142 -12.235  -9.570  1.00 61.04           H  
ATOM   1549  N   GLU A 101      18.473 -11.920  -6.085  1.00 58.72           N  
ATOM   1550  H   GLU A 101      18.190 -12.654  -5.452  1.00 58.72           H  
ATOM   1551  CA  GLU A 101      19.895 -11.718  -6.300  1.00 58.72           C  
ATOM   1552  HA  GLU A 101      20.110 -10.650  -6.346  1.00 58.72           H  
ATOM   1553  C   GLU A 101      20.230 -12.342  -7.648  1.00 58.72           C  
ATOM   1554  CB  GLU A 101      20.681 -12.331  -5.130  1.00 58.72           C  
ATOM   1555  HB2 GLU A 101      20.513 -13.408  -5.110  1.00 58.72           H  
ATOM   1556  HB3 GLU A 101      20.284 -11.907  -4.208  1.00 58.72           H  
ATOM   1557  O   GLU A 101      19.966 -13.524  -7.856  1.00 58.72           O  
ATOM   1558  CG  GLU A 101      22.194 -12.050  -5.171  1.00 58.72           C  
ATOM   1559  HG2 GLU A 101      22.624 -12.558  -6.035  1.00 58.72           H  
ATOM   1560  HG3 GLU A 101      22.340 -10.977  -5.293  1.00 58.72           H  
ATOM   1561  CD  GLU A 101      22.920 -12.520  -3.893  1.00 58.72           C  
ATOM   1562  OE1 GLU A 101      24.057 -12.053  -3.651  1.00 58.72           O  
ATOM   1563  OE2 GLU A 101      22.332 -13.312  -3.114  1.00 58.72           O  
ATOM   1564  N   ASP A 102      20.775 -11.528  -8.545  1.00 62.00           N  
ATOM   1565  H   ASP A 102      20.895 -10.549  -8.326  1.00 62.00           H  
ATOM   1566  CA  ASP A 102      21.528 -12.021  -9.685  1.00 62.00           C  
ATOM   1567  HA  ASP A 102      20.944 -12.733 -10.267  1.00 62.00           H  
ATOM   1568  C   ASP A 102      22.774 -12.723  -9.130  1.00 62.00           C  
ATOM   1569  CB  ASP A 102      21.873 -10.827 -10.580  1.00 62.00           C  
ATOM   1570  HB2 ASP A 102      20.967 -10.454 -11.056  1.00 62.00           H  
ATOM   1571  HB3 ASP A 102      22.272 -10.025  -9.958  1.00 62.00           H  
ATOM   1572  O   ASP A 102      23.738 -12.076  -8.704  1.00 62.00           O  
ATOM   1573  CG  ASP A 102      22.915 -11.178 -11.638  1.00 62.00           C  
ATOM   1574  OD1 ASP A 102      23.189 -12.378 -11.851  1.00 62.00           O  
ATOM   1575  OD2 ASP A 102      23.562 -10.211 -12.094  1.00 62.00           O  
ATOM   1576  N   LYS A 103      22.718 -14.054  -9.044  1.00 62.03           N  
ATOM   1577  H   LYS A 103      21.890 -14.523  -9.383  1.00 62.03           H  
ATOM   1578  CA  LYS A 103      23.844 -14.852  -8.548  1.00 62.03           C  
ATOM   1579  HA  LYS A 103      24.280 -14.357  -7.680  1.00 62.03           H  
ATOM   1580  C   LYS A 103      24.962 -14.978  -9.571  1.00 62.03           C  
ATOM   1581  CB  LYS A 103      23.367 -16.248  -8.166  1.00 62.03           C  
ATOM   1582  HB2 LYS A 103      24.233 -16.861  -7.916  1.00 62.03           H  
ATOM   1583  HB3 LYS A 103      22.863 -16.699  -9.021  1.00 62.03           H  
ATOM   1584  O   LYS A 103      26.086 -15.296  -9.176  1.00 62.03           O  
ATOM   1585  CG  LYS A 103      22.437 -16.198  -6.957  1.00 62.03           C  
ATOM   1586  HG2 LYS A 103      21.566 -15.582  -7.183  1.00 62.03           H  
ATOM   1587  HG3 LYS A 103      22.962 -15.776  -6.101  1.00 62.03           H  
ATOM   1588  CD  LYS A 103      21.988 -17.618  -6.648  1.00 62.03           C  
ATOM   1589  HD2 LYS A 103      22.843 -18.223  -6.346  1.00 62.03           H  
ATOM   1590  HD3 LYS A 103      21.536 -18.037  -7.547  1.00 62.03           H  
ATOM   1591  CE  LYS A 103      20.956 -17.539  -5.535  1.00 62.03           C  
ATOM   1592  HE2 LYS A 103      20.256 -16.746  -5.800  1.00 62.03           H  
ATOM   1593  HE3 LYS A 103      21.448 -17.260  -4.603  1.00 62.03           H  
ATOM   1594  NZ  LYS A 103      20.247 -18.827  -5.439  1.00 62.03           N  
ATOM   1595  HZ1 LYS A 103      19.513 -18.764  -4.749  1.00 62.03           H  
ATOM   1596  HZ2 LYS A 103      19.835 -18.997  -6.345  1.00 62.03           H  
ATOM   1597  HZ3 LYS A 103      20.904 -19.566  -5.231  1.00 62.03           H  
ATOM   1598  N   ASP A 104      24.656 -14.755 -10.843  1.00 68.06           N  
ATOM   1599  H   ASP A 104      23.744 -14.387 -11.075  1.00 68.06           H  
ATOM   1600  CA  ASP A 104      25.608 -14.869 -11.941  1.00 68.06           C  
ATOM   1601  HA  ASP A 104      26.324 -15.655 -11.705  1.00 68.06           H  
ATOM   1602  C   ASP A 104      26.431 -13.574 -12.091  1.00 68.06           C  
ATOM   1603  CB  ASP A 104      24.847 -15.310 -13.207  1.00 68.06           C  
ATOM   1604  HB2 ASP A 104      25.536 -15.285 -14.052  1.00 68.06           H  
ATOM   1605  HB3 ASP A 104      24.038 -14.609 -13.409  1.00 68.06           H  
ATOM   1606  O   ASP A 104      27.555 -13.599 -12.603  1.00 68.06           O  
ATOM   1607  CG  ASP A 104      24.282 -16.744 -13.090  1.00 68.06           C  
ATOM   1608  OD1 ASP A 104      24.906 -17.578 -12.382  1.00 68.06           O  
ATOM   1609  OD2 ASP A 104      23.267 -17.063 -13.751  1.00 68.06           O  
ATOM   1610  N   GLY A 105      25.935 -12.463 -11.536  1.00 62.45           N  
ATOM   1611  H   GLY A 105      24.954 -12.491 -11.299  1.00 62.45           H  
ATOM   1612  CA  GLY A 105      26.578 -11.152 -11.541  1.00 62.45           C  
ATOM   1613  HA2 GLY A 105      27.587 -11.240 -11.140  1.00 62.45           H  
ATOM   1614  HA3 GLY A 105      25.991 -10.483 -10.912  1.00 62.45           H  
ATOM   1615  C   GLY A 105      26.654 -10.536 -12.938  1.00 62.45           C  
ATOM   1616  O   GLY A 105      27.492  -9.660 -13.175  1.00 62.45           O  
ATOM   1617  N   ASP A 106      25.836 -11.024 -13.869  1.00 66.69           N  
ATOM   1618  H   ASP A 106      25.095 -11.639 -13.565  1.00 66.69           H  
ATOM   1619  CA  ASP A 106      25.786 -10.594 -15.264  1.00 66.69           C  
ATOM   1620  HA  ASP A 106      26.765 -10.189 -15.523  1.00 66.69           H  
ATOM   1621  C   ASP A 106      24.789  -9.446 -15.506  1.00 66.69           C  
ATOM   1622  CB  ASP A 106      25.572 -11.818 -16.169  1.00 66.69           C  
ATOM   1623  HB2 ASP A 106      25.646 -11.494 -17.207  1.00 66.69           H  
ATOM   1624  HB3 ASP A 106      26.384 -12.524 -15.991  1.00 66.69           H  
ATOM   1625  O   ASP A 106      24.722  -8.890 -16.604  1.00 66.69           O  
ATOM   1626  CG  ASP A 106      24.240 -12.550 -15.983  1.00 66.69           C  
ATOM   1627  OD1 ASP A 106      23.397 -12.057 -15.206  1.00 66.69           O  
ATOM   1628  OD2 ASP A 106      24.065 -13.561 -16.702  1.00 66.69           O  
ATOM   1629  N   GLY A 107      24.105  -9.010 -14.450  1.00 58.59           N  
ATOM   1630  H   GLY A 107      24.159  -9.581 -13.619  1.00 58.59           H  
ATOM   1631  CA  GLY A 107      23.061  -7.999 -14.464  1.00 58.59           C  
ATOM   1632  HA2 GLY A 107      23.266  -7.270 -15.248  1.00 58.59           H  
ATOM   1633  HA3 GLY A 107      23.052  -7.500 -13.495  1.00 58.59           H  
ATOM   1634  C   GLY A 107      21.671  -8.577 -14.702  1.00 58.59           C  
ATOM   1635  O   GLY A 107      20.731  -7.791 -14.853  1.00 58.59           O  
ATOM   1636  N   TYR A 108      21.524  -9.902 -14.731  1.00 61.11           N  
ATOM   1637  H   TYR A 108      22.326 -10.504 -14.607  1.00 61.11           H  
ATOM   1638  CA  TYR A 108      20.286 -10.554 -15.099  1.00 61.11           C  
ATOM   1639  HA  TYR A 108      19.521  -9.792 -15.245  1.00 61.11           H  
ATOM   1640  C   TYR A 108      19.749 -11.502 -14.025  1.00 61.11           C  
ATOM   1641  CB  TYR A 108      20.463 -11.255 -16.435  1.00 61.11           C  
ATOM   1642  HB2 TYR A 108      19.439 -11.489 -16.726  1.00 61.11           H  
ATOM   1643  HB3 TYR A 108      21.025 -12.180 -16.302  1.00 61.11           H  
ATOM   1644  O   TYR A 108      20.435 -11.939 -13.114  1.00 61.11           O  
ATOM   1645  CG  TYR A 108      21.049 -10.442 -17.575  1.00 61.11           C  
ATOM   1646  CD1 TYR A 108      20.349  -9.328 -18.071  1.00 61.11           C  
ATOM   1647  HD1 TYR A 108      19.450  -8.993 -17.576  1.00 61.11           H  
ATOM   1648  CD2 TYR A 108      22.230 -10.854 -18.213  1.00 61.11           C  
ATOM   1649  HD2 TYR A 108      22.747 -11.731 -17.853  1.00 61.11           H  
ATOM   1650  CE1 TYR A 108      20.757  -8.706 -19.264  1.00 61.11           C  
ATOM   1651  HE1 TYR A 108      20.167  -7.914 -19.700  1.00 61.11           H  
ATOM   1652  CE2 TYR A 108      22.694 -10.181 -19.357  1.00 61.11           C  
ATOM   1653  HE2 TYR A 108      23.599 -10.520 -19.841  1.00 61.11           H  
ATOM   1654  OH  TYR A 108      22.341  -8.516 -21.047  1.00 61.11           O  
ATOM   1655  HH  TYR A 108      22.930  -9.106 -21.524  1.00 61.11           H  
ATOM   1656  CZ  TYR A 108      21.936  -9.126 -19.903  1.00 61.11           C  
ATOM   1657  N   ILE A 109      18.450 -11.787 -14.092  1.00 63.42           N  
ATOM   1658  H   ILE A 109      17.933 -11.462 -14.897  1.00 63.42           H  
ATOM   1659  CA  ILE A 109      17.756 -12.637 -13.124  1.00 63.42           C  
ATOM   1660  HA  ILE A 109      18.464 -13.054 -12.408  1.00 63.42           H  
ATOM   1661  C   ILE A 109      17.131 -13.799 -13.882  1.00 63.42           C  
ATOM   1662  CB  ILE A 109      16.718 -11.802 -12.348  1.00 63.42           C  
ATOM   1663  HB  ILE A 109      16.150 -11.209 -13.064  1.00 63.42           H  
ATOM   1664  O   ILE A 109      16.282 -13.586 -14.749  1.00 63.42           O  
ATOM   1665  CG1 ILE A 109      17.406 -10.843 -11.348  1.00 63.42           C  
ATOM   1666 HG12 ILE A 109      18.280 -10.390 -11.816  1.00 63.42           H  
ATOM   1667 HG13 ILE A 109      17.755 -11.406 -10.483  1.00 63.42           H  
ATOM   1668  CG2 ILE A 109      15.739 -12.732 -11.623  1.00 63.42           C  
ATOM   1669 HG21 ILE A 109      16.303 -13.479 -11.064  1.00 63.42           H  
ATOM   1670 HG22 ILE A 109      15.082 -12.152 -10.975  1.00 63.42           H  
ATOM   1671 HG23 ILE A 109      15.108 -13.245 -12.349  1.00 63.42           H  
ATOM   1672  CD1 ILE A 109      16.499  -9.695 -10.882  1.00 63.42           C  
ATOM   1673 HD11 ILE A 109      16.252  -9.061 -11.733  1.00 63.42           H  
ATOM   1674 HD12 ILE A 109      17.031  -9.099 -10.140  1.00 63.42           H  
ATOM   1675 HD13 ILE A 109      15.575 -10.070 -10.442  1.00 63.42           H  
ATOM   1676  N   SER A 110      17.495 -15.032 -13.528  1.00 63.08           N  
ATOM   1677  H   SER A 110      18.194 -15.155 -12.810  1.00 63.08           H  
ATOM   1678  CA  SER A 110      16.885 -16.205 -14.151  1.00 63.08           C  
ATOM   1679  HA  SER A 110      16.894 -16.043 -15.229  1.00 63.08           H  
ATOM   1680  C   SER A 110      15.427 -16.388 -13.708  1.00 63.08           C  
ATOM   1681  CB  SER A 110      17.712 -17.463 -13.873  1.00 63.08           C  
ATOM   1682  HB2 SER A 110      18.758 -17.272 -14.113  1.00 63.08           H  
ATOM   1683  HB3 SER A 110      17.347 -18.279 -14.496  1.00 63.08           H  
ATOM   1684  O   SER A 110      15.035 -16.067 -12.583  1.00 63.08           O  
ATOM   1685  OG  SER A 110      17.597 -17.834 -12.516  1.00 63.08           O  
ATOM   1686  HG  SER A 110      18.159 -17.211 -12.050  1.00 63.08           H  
ATOM   1687  N   ALA A 111      14.606 -17.010 -14.559  1.00 62.82           N  
ATOM   1688  H   ALA A 111      14.924 -17.152 -15.507  1.00 62.82           H  
ATOM   1689  CA  ALA A 111      13.224 -17.356 -14.212  1.00 62.82           C  
ATOM   1690  HA  ALA A 111      12.680 -16.434 -14.009  1.00 62.82           H  
ATOM   1691  C   ALA A 111      13.122 -18.250 -12.957  1.00 62.82           C  
ATOM   1692  CB  ALA A 111      12.584 -18.046 -15.422  1.00 62.82           C  
ATOM   1693  HB1 ALA A 111      13.117 -18.968 -15.656  1.00 62.82           H  
ATOM   1694  HB2 ALA A 111      12.620 -17.381 -16.285  1.00 62.82           H  
ATOM   1695  HB3 ALA A 111      11.542 -18.275 -15.201  1.00 62.82           H  
ATOM   1696  O   ALA A 111      12.150 -18.162 -12.208  1.00 62.82           O  
ATOM   1697  N   ALA A 112      14.127 -19.100 -12.710  1.00 63.46           N  
ATOM   1698  H   ALA A 112      14.938 -19.058 -13.310  1.00 63.46           H  
ATOM   1699  CA  ALA A 112      14.188 -19.956 -11.526  1.00 63.46           C  
ATOM   1700  HA  ALA A 112      13.230 -20.462 -11.407  1.00 63.46           H  
ATOM   1701  C   ALA A 112      14.445 -19.149 -10.243  1.00 63.46           C  
ATOM   1702  CB  ALA A 112      15.277 -21.013 -11.744  1.00 63.46           C  
ATOM   1703  HB1 ALA A 112      15.322 -21.674 -10.878  1.00 63.46           H  
ATOM   1704  HB2 ALA A 112      15.050 -21.602 -12.633  1.00 63.46           H  
ATOM   1705  HB3 ALA A 112      16.245 -20.529 -11.871  1.00 63.46           H  
ATOM   1706  O   ALA A 112      13.829 -19.419  -9.212  1.00 63.46           O  
ATOM   1707  N   GLU A 113      15.316 -18.142 -10.304  1.00 64.73           N  
ATOM   1708  H   GLU A 113      15.804 -17.953 -11.167  1.00 64.73           H  
ATOM   1709  CA  GLU A 113      15.545 -17.220  -9.190  1.00 64.73           C  
ATOM   1710  HA  GLU A 113      15.709 -17.784  -8.271  1.00 64.73           H  
ATOM   1711  C   GLU A 113      14.329 -16.326  -8.959  1.00 64.73           C  
ATOM   1712  CB  GLU A 113      16.785 -16.375  -9.471  1.00 64.73           C  
ATOM   1713  HB2 GLU A 113      16.671 -15.902 -10.446  1.00 64.73           H  
ATOM   1714  HB3 GLU A 113      16.877 -15.601  -8.709  1.00 64.73           H  
ATOM   1715  O   GLU A 113      13.914 -16.135  -7.815  1.00 64.73           O  
ATOM   1716  CG  GLU A 113      18.053 -17.227  -9.399  1.00 64.73           C  
ATOM   1717  HG2 GLU A 113      17.906 -18.181  -9.905  1.00 64.73           H  
ATOM   1718  HG3 GLU A 113      18.256 -17.453  -8.352  1.00 64.73           H  
ATOM   1719  CD  GLU A 113      19.238 -16.511 -10.034  1.00 64.73           C  
ATOM   1720  OE1 GLU A 113      20.313 -16.609  -9.405  1.00 64.73           O  
ATOM   1721  OE2 GLU A 113      19.031 -15.994 -11.157  1.00 64.73           O  
ATOM   1722  N   ALA A 114      13.681 -15.876 -10.035  1.00 64.26           N  
ATOM   1723  H   ALA A 114      14.108 -16.003 -10.942  1.00 64.26           H  
ATOM   1724  CA  ALA A 114      12.428 -15.142  -9.950  1.00 64.26           C  
ATOM   1725  HA  ALA A 114      12.584 -14.288  -9.291  1.00 64.26           H  
ATOM   1726  C   ALA A 114      11.308 -15.987  -9.313  1.00 64.26           C  
ATOM   1727  CB  ALA A 114      12.083 -14.625 -11.351  1.00 64.26           C  
ATOM   1728  HB1 ALA A 114      11.821 -15.456 -12.007  1.00 64.26           H  
ATOM   1729  HB2 ALA A 114      11.253 -13.921 -11.295  1.00 64.26           H  
ATOM   1730  HB3 ALA A 114      12.941 -14.102 -11.773  1.00 64.26           H  
ATOM   1731  O   ALA A 114      10.535 -15.481  -8.501  1.00 64.26           O  
ATOM   1732  N   ALA A 115      11.254 -17.292  -9.599  1.00 62.64           N  
ATOM   1733  H   ALA A 115      11.873 -17.649 -10.313  1.00 62.64           H  
ATOM   1734  CA  ALA A 115      10.329 -18.225  -8.955  1.00 62.64           C  
ATOM   1735  HA  ALA A 115       9.330 -17.789  -8.975  1.00 62.64           H  
ATOM   1736  C   ALA A 115      10.659 -18.503  -7.476  1.00 62.64           C  
ATOM   1737  CB  ALA A 115      10.300 -19.524  -9.767  1.00 62.64           C  
ATOM   1738  HB1 ALA A 115       9.567 -20.206  -9.335  1.00 62.64           H  
ATOM   1739  HB2 ALA A 115      11.282 -19.997  -9.752  1.00 62.64           H  
ATOM   1740  HB3 ALA A 115      10.019 -19.310 -10.798  1.00 62.64           H  
ATOM   1741  O   ALA A 115       9.804 -18.980  -6.741  1.00 62.64           O  
ATOM   1742  N   ALA A 116      11.873 -18.212  -7.004  1.00 68.28           N  
ATOM   1743  H   ALA A 116      12.567 -17.837  -7.634  1.00 68.28           H  
ATOM   1744  CA  ALA A 116      12.211 -18.317  -5.583  1.00 68.28           C  
ATOM   1745  HA  ALA A 116      11.641 -19.139  -5.150  1.00 68.28           H  
ATOM   1746  C   ALA A 116      11.835 -17.058  -4.785  1.00 68.28           C  
ATOM   1747  CB  ALA A 116      13.695 -18.669  -5.451  1.00 68.28           C  
ATOM   1748  HB1 ALA A 116      14.304 -17.845  -5.824  1.00 68.28           H  
ATOM   1749  HB2 ALA A 116      13.914 -19.566  -6.029  1.00 68.28           H  
ATOM   1750  HB3 ALA A 116      13.938 -18.844  -4.402  1.00 68.28           H  
ATOM   1751  O   ALA A 116      11.964 -17.056  -3.556  1.00 68.28           O  
ATOM   1752  N   ALA A 117      11.373 -16.000  -5.461  1.00 70.20           N  
ATOM   1753  H   ALA A 117      11.298 -16.056  -6.467  1.00 70.20           H  
ATOM   1754  CA  ALA A 117      11.011 -14.752  -4.819  1.00 70.20           C  
ATOM   1755  HA  ALA A 117      11.903 -14.370  -4.323  1.00 70.20           H  
ATOM   1756  C   ALA A 117       9.928 -14.970  -3.752  1.00 70.20           C  
ATOM   1757  CB  ALA A 117      10.597 -13.726  -5.880  1.00 70.20           C  
ATOM   1758  HB1 ALA A 117      10.365 -12.771  -5.409  1.00 70.20           H  
ATOM   1759  HB2 ALA A 117       9.729 -14.084  -6.434  1.00 70.20           H  
ATOM   1760  HB3 ALA A 117      11.413 -13.583  -6.588  1.00 70.20           H  
ATOM   1761  O   ALA A 117       8.965 -15.734  -3.910  1.00 70.20           O  
ATOM   1762  N   LYS A 118      10.073 -14.243  -2.648  1.00 82.23           N  
ATOM   1763  H   LYS A 118      10.894 -13.660  -2.572  1.00 82.23           H  
ATOM   1764  CA  LYS A 118       9.053 -14.139  -1.609  1.00 82.23           C  
ATOM   1765  HA  LYS A 118       8.167 -14.695  -1.915  1.00 82.23           H  
ATOM   1766  C   LYS A 118       8.656 -12.691  -1.453  1.00 82.23           C  
ATOM   1767  CB  LYS A 118       9.542 -14.723  -0.283  1.00 82.23           C  
ATOM   1768  HB2 LYS A 118      10.439 -14.186   0.029  1.00 82.23           H  
ATOM   1769  HB3 LYS A 118       8.771 -14.581   0.473  1.00 82.23           H  
ATOM   1770  O   LYS A 118       9.499 -11.799  -1.505  1.00 82.23           O  
ATOM   1771  CG  LYS A 118       9.848 -16.217  -0.411  1.00 82.23           C  
ATOM   1772  HG2 LYS A 118       8.946 -16.756  -0.700  1.00 82.23           H  
ATOM   1773  HG3 LYS A 118      10.613 -16.364  -1.173  1.00 82.23           H  
ATOM   1774  CD  LYS A 118      10.368 -16.755   0.917  1.00 82.23           C  
ATOM   1775  HD2 LYS A 118      11.173 -16.106   1.262  1.00 82.23           H  
ATOM   1776  HD3 LYS A 118       9.570 -16.769   1.659  1.00 82.23           H  
ATOM   1777  CE  LYS A 118      10.911 -18.160   0.683  1.00 82.23           C  
ATOM   1778  HE2 LYS A 118      11.431 -18.157  -0.275  1.00 82.23           H  
ATOM   1779  HE3 LYS A 118      10.082 -18.865   0.616  1.00 82.23           H  
ATOM   1780  NZ  LYS A 118      11.863 -18.513   1.754  1.00 82.23           N  
ATOM   1781  HZ1 LYS A 118      11.407 -18.505   2.654  1.00 82.23           H  
ATOM   1782  HZ2 LYS A 118      12.282 -19.412   1.564  1.00 82.23           H  
ATOM   1783  HZ3 LYS A 118      12.592 -17.813   1.744  1.00 82.23           H  
ATOM   1784  N   MET A 119       7.377 -12.475  -1.199  1.00 82.97           N  
ATOM   1785  H   MET A 119       6.763 -13.276  -1.151  1.00 82.97           H  
ATOM   1786  CA  MET A 119       6.856 -11.178  -0.812  1.00 82.97           C  
ATOM   1787  HA  MET A 119       7.634 -10.422  -0.918  1.00 82.97           H  
ATOM   1788  C   MET A 119       6.439 -11.245   0.652  1.00 82.97           C  
ATOM   1789  CB  MET A 119       5.717 -10.784  -1.748  1.00 82.97           C  
ATOM   1790  HB2 MET A 119       4.868 -11.447  -1.582  1.00 82.97           H  
ATOM   1791  HB3 MET A 119       6.048 -10.885  -2.781  1.00 82.97           H  
ATOM   1792  O   MET A 119       5.576 -12.040   1.028  1.00 82.97           O  
ATOM   1793  CG  MET A 119       5.308  -9.329  -1.521  1.00 82.97           C  
ATOM   1794  HG2 MET A 119       6.124  -8.687  -1.851  1.00 82.97           H  
ATOM   1795  HG3 MET A 119       5.155  -9.149  -0.457  1.00 82.97           H  
ATOM   1796  SD  MET A 119       3.807  -8.846  -2.404  1.00 82.97           S  
ATOM   1797  CE  MET A 119       2.656  -9.788  -1.404  1.00 82.97           C  
ATOM   1798  HE1 MET A 119       2.682 -10.830  -1.721  1.00 82.97           H  
ATOM   1799  HE2 MET A 119       1.664  -9.349  -1.513  1.00 82.97           H  
ATOM   1800  HE3 MET A 119       2.947  -9.728  -0.355  1.00 82.97           H  
ATOM   1801  N   ARG A 120       7.060 -10.417   1.485  1.00 87.74           N  
ATOM   1802  H   ARG A 120       7.750  -9.790   1.096  1.00 87.74           H  
ATOM   1803  CA  ARG A 120       6.716 -10.256   2.896  1.00 87.74           C  
ATOM   1804  HA  ARG A 120       6.109 -11.100   3.225  1.00 87.74           H  
ATOM   1805  C   ARG A 120       5.886  -8.994   3.058  1.00 87.74           C  
ATOM   1806  CB  ARG A 120       7.978 -10.217   3.763  1.00 87.74           C  
ATOM   1807  HB2 ARG A 120       7.684 -10.085   4.805  1.00 87.74           H  
ATOM   1808  HB3 ARG A 120       8.590  -9.365   3.467  1.00 87.74           H  
ATOM   1809  O   ARG A 120       6.253  -7.935   2.561  1.00 87.74           O  
ATOM   1810  CG  ARG A 120       8.806 -11.501   3.636  1.00 87.74           C  
ATOM   1811  HG2 ARG A 120       8.199 -12.362   3.915  1.00 87.74           H  
ATOM   1812  HG3 ARG A 120       9.150 -11.619   2.609  1.00 87.74           H  
ATOM   1813  CD  ARG A 120      10.020 -11.411   4.558  1.00 87.74           C  
ATOM   1814  HD2 ARG A 120       9.673 -11.403   5.591  1.00 87.74           H  
ATOM   1815  HD3 ARG A 120      10.544 -10.477   4.354  1.00 87.74           H  
ATOM   1816  NE  ARG A 120      10.941 -12.541   4.349  1.00 87.74           N  
ATOM   1817  HE  ARG A 120      10.742 -13.184   3.596  1.00 87.74           H  
ATOM   1818  NH1 ARG A 120      12.518 -11.882   5.880  1.00 87.74           N  
ATOM   1819 HH11 ARG A 120      11.978 -11.052   6.077  1.00 87.74           H  
ATOM   1820 HH12 ARG A 120      13.407 -12.091   6.312  1.00 87.74           H  
ATOM   1821  NH2 ARG A 120      12.784 -13.787   4.816  1.00 87.74           N  
ATOM   1822 HH21 ARG A 120      13.018 -13.879   3.838  1.00 87.74           H  
ATOM   1823 HH22 ARG A 120      12.307 -14.641   5.064  1.00 87.74           H  
ATOM   1824  CZ  ARG A 120      12.065 -12.728   5.006  1.00 87.74           C  
ATOM   1825  N   VAL A 121       4.770  -9.114   3.757  1.00 88.01           N  
ATOM   1826  H   VAL A 121       4.534 -10.031   4.108  1.00 88.01           H  
ATOM   1827  CA  VAL A 121       3.875  -8.015   4.098  1.00 88.01           C  
ATOM   1828  HA  VAL A 121       4.231  -7.097   3.631  1.00 88.01           H  
ATOM   1829  C   VAL A 121       3.911  -7.861   5.608  1.00 88.01           C  
ATOM   1830  CB  VAL A 121       2.448  -8.259   3.584  1.00 88.01           C  
ATOM   1831  HB  VAL A 121       2.025  -9.136   4.074  1.00 88.01           H  
ATOM   1832  O   VAL A 121       3.420  -8.735   6.319  1.00 88.01           O  
ATOM   1833  CG1 VAL A 121       1.556  -7.049   3.886  1.00 88.01           C  
ATOM   1834 HG11 VAL A 121       0.540  -7.239   3.542  1.00 88.01           H  
ATOM   1835 HG12 VAL A 121       1.518  -6.868   4.960  1.00 88.01           H  
ATOM   1836 HG13 VAL A 121       1.950  -6.163   3.388  1.00 88.01           H  
ATOM   1837  CG2 VAL A 121       2.447  -8.512   2.071  1.00 88.01           C  
ATOM   1838 HG21 VAL A 121       1.429  -8.688   1.723  1.00 88.01           H  
ATOM   1839 HG22 VAL A 121       3.033  -9.404   1.849  1.00 88.01           H  
ATOM   1840 HG23 VAL A 121       2.876  -7.659   1.546  1.00 88.01           H  
ATOM   1841  N   ARG A 122       4.499  -6.773   6.104  1.00 90.23           N  
ATOM   1842  H   ARG A 122       4.861  -6.096   5.448  1.00 90.23           H  
ATOM   1843  CA  ARG A 122       4.445  -6.418   7.527  1.00 90.23           C  
ATOM   1844  HA  ARG A 122       4.231  -7.308   8.119  1.00 90.23           H  
ATOM   1845  C   ARG A 122       3.311  -5.444   7.758  1.00 90.23           C  
ATOM   1846  CB  ARG A 122       5.765  -5.839   8.035  1.00 90.23           C  
ATOM   1847  HB2 ARG A 122       6.038  -4.963   7.447  1.00 90.23           H  
ATOM   1848  HB3 ARG A 122       5.633  -5.529   9.071  1.00 90.23           H  
ATOM   1849  O   ARG A 122       3.249  -4.410   7.096  1.00 90.23           O  
ATOM   1850  CG  ARG A 122       6.878  -6.880   7.976  1.00 90.23           C  
ATOM   1851  HG2 ARG A 122       6.583  -7.746   8.568  1.00 90.23           H  
ATOM   1852  HG3 ARG A 122       7.050  -7.190   6.946  1.00 90.23           H  
ATOM   1853  CD  ARG A 122       8.164  -6.298   8.551  1.00 90.23           C  
ATOM   1854  HD2 ARG A 122       8.485  -5.461   7.930  1.00 90.23           H  
ATOM   1855  HD3 ARG A 122       7.980  -5.954   9.569  1.00 90.23           H  
ATOM   1856  NE  ARG A 122       9.179  -7.348   8.569  1.00 90.23           N  
ATOM   1857  HE  ARG A 122       8.840  -8.300   8.554  1.00 90.23           H  
ATOM   1858  NH1 ARG A 122      11.087  -6.087   8.608  1.00 90.23           N  
ATOM   1859 HH11 ARG A 122      12.047  -6.059   8.297  1.00 90.23           H  
ATOM   1860 HH12 ARG A 122      10.488  -5.290   8.440  1.00 90.23           H  
ATOM   1861  NH2 ARG A 122      11.166  -8.340   8.589  1.00 90.23           N  
ATOM   1862 HH21 ARG A 122      10.605  -9.179   8.563  1.00 90.23           H  
ATOM   1863 HH22 ARG A 122      12.176  -8.343   8.596  1.00 90.23           H  
ATOM   1864  CZ  ARG A 122      10.480  -7.238   8.594  1.00 90.23           C  
ATOM   1865  N   LEU A 123       2.441  -5.793   8.690  1.00 91.11           N  
ATOM   1866  H   LEU A 123       2.604  -6.660   9.183  1.00 91.11           H  
ATOM   1867  CA  LEU A 123       1.306  -5.007   9.130  1.00 91.11           C  
ATOM   1868  HA  LEU A 123       1.183  -4.130   8.495  1.00 91.11           H  
ATOM   1869  C   LEU A 123       1.559  -4.572  10.564  1.00 91.11           C  
ATOM   1870  CB  LEU A 123       0.028  -5.851   9.059  1.00 91.11           C  
ATOM   1871  HB2 LEU A 123       0.114  -6.664   9.781  1.00 91.11           H  
ATOM   1872  HB3 LEU A 123      -0.803  -5.215   9.363  1.00 91.11           H  
ATOM   1873  O   LEU A 123       1.813  -5.420  11.412  1.00 91.11           O  
ATOM   1874  CG  LEU A 123      -0.297  -6.463   7.690  1.00 91.11           C  
ATOM   1875  HG  LEU A 123       0.525  -7.092   7.348  1.00 91.11           H  
ATOM   1876  CD1 LEU A 123      -1.536  -7.341   7.853  1.00 91.11           C  
ATOM   1877 HD11 LEU A 123      -1.897  -7.687   6.884  1.00 91.11           H  
ATOM   1878 HD12 LEU A 123      -1.286  -8.204   8.470  1.00 91.11           H  
ATOM   1879 HD13 LEU A 123      -2.333  -6.781   8.342  1.00 91.11           H  
ATOM   1880  CD2 LEU A 123      -0.566  -5.386   6.641  1.00 91.11           C  
ATOM   1881 HD21 LEU A 123      -1.377  -4.740   6.974  1.00 91.11           H  
ATOM   1882 HD22 LEU A 123      -0.833  -5.853   5.693  1.00 91.11           H  
ATOM   1883 HD23 LEU A 123       0.336  -4.791   6.493  1.00 91.11           H  
ATOM   1884  N   ARG A 124       1.445  -3.281  10.853  1.00 92.83           N  
ATOM   1885  H   ARG A 124       1.288  -2.635  10.092  1.00 92.83           H  
ATOM   1886  CA  ARG A 124       1.482  -2.765  12.223  1.00 92.83           C  
ATOM   1887  HA  ARG A 124       1.428  -3.590  12.933  1.00 92.83           H  
ATOM   1888  C   ARG A 124       0.271  -1.884  12.458  1.00 92.83           C  
ATOM   1889  CB  ARG A 124       2.807  -2.035  12.446  1.00 92.83           C  
ATOM   1890  HB2 ARG A 124       3.629  -2.741  12.320  1.00 92.83           H  
ATOM   1891  HB3 ARG A 124       2.912  -1.244  11.704  1.00 92.83           H  
ATOM   1892  O   ARG A 124       0.039  -0.964  11.677  1.00 92.83           O  
ATOM   1893  CG  ARG A 124       2.883  -1.413  13.839  1.00 92.83           C  
ATOM   1894  HG2 ARG A 124       2.751  -2.179  14.602  1.00 92.83           H  
ATOM   1895  HG3 ARG A 124       2.099  -0.662  13.942  1.00 92.83           H  
ATOM   1896  CD  ARG A 124       4.239  -0.741  14.015  1.00 92.83           C  
ATOM   1897  HD2 ARG A 124       4.459  -0.139  13.133  1.00 92.83           H  
ATOM   1898  HD3 ARG A 124       5.000  -1.512  14.134  1.00 92.83           H  
ATOM   1899  NE  ARG A 124       4.189   0.133  15.184  1.00 92.83           N  
ATOM   1900  HE  ARG A 124       3.284   0.521  15.409  1.00 92.83           H  
ATOM   1901  NH1 ARG A 124       6.422   0.325  15.626  1.00 92.83           N  
ATOM   1902 HH11 ARG A 124       6.571  -0.363  14.902  1.00 92.83           H  
ATOM   1903 HH12 ARG A 124       7.156   0.609  16.258  1.00 92.83           H  
ATOM   1904  NH2 ARG A 124       4.875   1.391  16.881  1.00 92.83           N  
ATOM   1905 HH21 ARG A 124       5.563   1.842  17.467  1.00 92.83           H  
ATOM   1906 HH22 ARG A 124       3.892   1.621  16.926  1.00 92.83           H  
ATOM   1907  CZ  ARG A 124       5.176   0.610  15.890  1.00 92.83           C  
ATOM   1908  N   ASN A 125      -0.484  -2.163  13.516  1.00 92.53           N  
ATOM   1909  H   ASN A 125      -0.203  -2.922  14.120  1.00 92.53           H  
ATOM   1910  CA  ASN A 125      -1.657  -1.382  13.892  1.00 92.53           C  
ATOM   1911  HA  ASN A 125      -1.956  -0.733  13.069  1.00 92.53           H  
ATOM   1912  C   ASN A 125      -1.332  -0.483  15.092  1.00 92.53           C  
ATOM   1913  CB  ASN A 125      -2.819  -2.346  14.166  1.00 92.53           C  
ATOM   1914  HB2 ASN A 125      -3.029  -2.938  13.275  1.00 92.53           H  
ATOM   1915  HB3 ASN A 125      -2.534  -3.012  14.980  1.00 92.53           H  
ATOM   1916  O   ASN A 125      -1.313  -0.939  16.231  1.00 92.53           O  
ATOM   1917  CG  ASN A 125      -4.091  -1.629  14.562  1.00 92.53           C  
ATOM   1918  ND2 ASN A 125      -5.067  -2.350  15.045  1.00 92.53           N  
ATOM   1919 HD21 ASN A 125      -4.985  -3.356  15.063  1.00 92.53           H  
ATOM   1920 HD22 ASN A 125      -5.925  -1.883  15.302  1.00 92.53           H  
ATOM   1921  OD1 ASN A 125      -4.231  -0.425  14.416  1.00 92.53           O  
ATOM   1922  N   ASP A 126      -1.108   0.804  14.839  1.00 90.17           N  
ATOM   1923  H   ASP A 126      -1.188   1.127  13.885  1.00 90.17           H  
ATOM   1924  CA  ASP A 126      -0.890   1.812  15.885  1.00 90.17           C  
ATOM   1925  HA  ASP A 126      -0.469   1.326  16.764  1.00 90.17           H  
ATOM   1926  C   ASP A 126      -2.208   2.475  16.349  1.00 90.17           C  
ATOM   1927  CB  ASP A 126       0.138   2.852  15.403  1.00 90.17           C  
ATOM   1928  HB2 ASP A 126       0.188   3.666  16.126  1.00 90.17           H  
ATOM   1929  HB3 ASP A 126      -0.207   3.268  14.456  1.00 90.17           H  
ATOM   1930  O   ASP A 126      -2.184   3.432  17.123  1.00 90.17           O  
ATOM   1931  CG  ASP A 126       1.562   2.310  15.228  1.00 90.17           C  
ATOM   1932  OD1 ASP A 126       2.108   1.667  16.161  1.00 90.17           O  
ATOM   1933  OD2 ASP A 126       2.177   2.603  14.180  1.00 90.17           O  
ATOM   1934  N   SER A 127      -3.367   1.997  15.878  1.00 87.69           N  
ATOM   1935  H   SER A 127      -3.340   1.172  15.296  1.00 87.69           H  
ATOM   1936  CA  SER A 127      -4.680   2.493  16.305  1.00 87.69           C  
ATOM   1937  HA  SER A 127      -4.595   3.568  16.465  1.00 87.69           H  
ATOM   1938  C   SER A 127      -5.143   1.876  17.632  1.00 87.69           C  
ATOM   1939  CB  SER A 127      -5.720   2.296  15.196  1.00 87.69           C  
ATOM   1940  HB2 SER A 127      -5.260   2.474  14.224  1.00 87.69           H  
ATOM   1941  HB3 SER A 127      -6.530   3.011  15.338  1.00 87.69           H  
ATOM   1942  O   SER A 127      -4.530   0.955  18.170  1.00 87.69           O  
ATOM   1943  OG  SER A 127      -6.277   1.012  15.218  1.00 87.69           O  
ATOM   1944  HG  SER A 127      -5.606   0.391  14.925  1.00 87.69           H  
ATOM   1945  N   SER A 128      -6.258   2.379  18.169  1.00 89.28           N  
ATOM   1946  H   SER A 128      -6.742   3.120  17.681  1.00 89.28           H  
ATOM   1947  CA  SER A 128      -6.893   1.866  19.390  1.00 89.28           C  
ATOM   1948  HA  SER A 128      -6.119   1.451  20.034  1.00 89.28           H  
ATOM   1949  C   SER A 128      -7.912   0.746  19.148  1.00 89.28           C  
ATOM   1950  CB  SER A 128      -7.555   3.023  20.141  1.00 89.28           C  
ATOM   1951  HB2 SER A 128      -6.787   3.740  20.431  1.00 89.28           H  
ATOM   1952  HB3 SER A 128      -8.043   2.646  21.040  1.00 89.28           H  
ATOM   1953  O   SER A 128      -8.436   0.191  20.117  1.00 89.28           O  
ATOM   1954  OG  SER A 128      -8.506   3.667  19.313  1.00 89.28           O  
ATOM   1955  HG  SER A 128      -8.878   4.419  19.780  1.00 89.28           H  
ATOM   1956  N   THR A 129      -8.199   0.394  17.891  1.00 89.72           N  
ATOM   1957  H   THR A 129      -7.704   0.834  17.128  1.00 89.72           H  
ATOM   1958  CA  THR A 129      -9.169  -0.645  17.518  1.00 89.72           C  
ATOM   1959  HA  THR A 129      -9.542  -1.109  18.431  1.00 89.72           H  
ATOM   1960  C   THR A 129      -8.510  -1.735  16.669  1.00 89.72           C  
ATOM   1961  CB  THR A 129     -10.391  -0.059  16.788  1.00 89.72           C  
ATOM   1962  HB  THR A 129     -11.034  -0.878  16.465  1.00 89.72           H  
ATOM   1963  O   THR A 129      -7.555  -1.462  15.946  1.00 89.72           O  
ATOM   1964  CG2 THR A 129     -11.197   0.867  17.700  1.00 89.72           C  
ATOM   1965 HG21 THR A 129     -12.096   1.195  17.179  1.00 89.72           H  
ATOM   1966 HG22 THR A 129     -11.484   0.333  18.606  1.00 89.72           H  
ATOM   1967 HG23 THR A 129     -10.601   1.739  17.968  1.00 89.72           H  
ATOM   1968  OG1 THR A 129     -10.023   0.702  15.664  1.00 89.72           O  
ATOM   1969  HG1 THR A 129     -10.803   0.818  15.117  1.00 89.72           H  
ATOM   1970  N   PRO A 130      -8.959  -3.000  16.750  1.00 91.66           N  
ATOM   1971  CA  PRO A 130      -8.496  -4.033  15.829  1.00 91.66           C  
ATOM   1972  HA  PRO A 130      -7.419  -4.152  15.948  1.00 91.66           H  
ATOM   1973  C   PRO A 130      -8.811  -3.668  14.375  1.00 91.66           C  
ATOM   1974  CB  PRO A 130      -9.195  -5.328  16.253  1.00 91.66           C  
ATOM   1975  HB2 PRO A 130      -8.538  -6.192  16.147  1.00 91.66           H  
ATOM   1976  HB3 PRO A 130     -10.107  -5.471  15.674  1.00 91.66           H  
ATOM   1977  O   PRO A 130      -9.862  -3.093  14.084  1.00 91.66           O  
ATOM   1978  CG  PRO A 130      -9.559  -5.071  17.714  1.00 91.66           C  
ATOM   1979  HG2 PRO A 130      -8.701  -5.291  18.348  1.00 91.66           H  
ATOM   1980  HG3 PRO A 130     -10.424  -5.659  18.024  1.00 91.66           H  
ATOM   1981  CD  PRO A 130      -9.852  -3.573  17.743  1.00 91.66           C  
ATOM   1982  HD2 PRO A 130      -9.656  -3.183  18.742  1.00 91.66           H  
ATOM   1983  HD3 PRO A 130     -10.887  -3.388  17.452  1.00 91.66           H  
ATOM   1984  N   VAL A 131      -7.910  -4.040  13.469  1.00 91.24           N  
ATOM   1985  H   VAL A 131      -7.072  -4.507  13.786  1.00 91.24           H  
ATOM   1986  CA  VAL A 131      -8.052  -3.823  12.025  1.00 91.24           C  
ATOM   1987  HA  VAL A 131      -9.012  -3.353  11.808  1.00 91.24           H  
ATOM   1988  C   VAL A 131      -8.023  -5.171  11.321  1.00 91.24           C  
ATOM   1989  CB  VAL A 131      -6.944  -2.892  11.507  1.00 91.24           C  
ATOM   1990  HB  VAL A 131      -5.973  -3.317  11.760  1.00 91.24           H  
ATOM   1991  O   VAL A 131      -7.182  -6.012  11.635  1.00 91.24           O  
ATOM   1992  CG1 VAL A 131      -7.011  -2.707   9.988  1.00 91.24           C  
ATOM   1993 HG11 VAL A 131      -6.904  -3.663   9.476  1.00 91.24           H  
ATOM   1994 HG12 VAL A 131      -7.961  -2.253   9.706  1.00 91.24           H  
ATOM   1995 HG13 VAL A 131      -6.195  -2.063   9.661  1.00 91.24           H  
ATOM   1996  CG2 VAL A 131      -7.054  -1.502  12.148  1.00 91.24           C  
ATOM   1997 HG21 VAL A 131      -6.213  -0.885  11.830  1.00 91.24           H  
ATOM   1998 HG22 VAL A 131      -7.022  -1.573  13.235  1.00 91.24           H  
ATOM   1999 HG23 VAL A 131      -7.991  -1.024  11.860  1.00 91.24           H  
ATOM   2000  N   GLU A 132      -8.920  -5.378  10.362  1.00 93.53           N  
ATOM   2001  H   GLU A 132      -9.523  -4.617  10.083  1.00 93.53           H  
ATOM   2002  CA  GLU A 132      -8.900  -6.536   9.474  1.00 93.53           C  
ATOM   2003  HA  GLU A 132      -8.284  -7.315   9.923  1.00 93.53           H  
ATOM   2004  C   GLU A 132      -8.253  -6.149   8.140  1.00 93.53           C  
ATOM   2005  CB  GLU A 132     -10.313  -7.124   9.331  1.00 93.53           C  
ATOM   2006  HB2 GLU A 132     -10.703  -7.321  10.329  1.00 93.53           H  
ATOM   2007  HB3 GLU A 132     -10.970  -6.409   8.833  1.00 93.53           H  
ATOM   2008  O   GLU A 132      -8.628  -5.176   7.488  1.00 93.53           O  
ATOM   2009  CG  GLU A 132     -10.289  -8.441   8.545  1.00 93.53           C  
ATOM   2010  HG2 GLU A 132     -10.103  -8.230   7.492  1.00 93.53           H  
ATOM   2011  HG3 GLU A 132      -9.456  -9.045   8.904  1.00 93.53           H  
ATOM   2012  CD  GLU A 132     -11.593  -9.238   8.707  1.00 93.53           C  
ATOM   2013  OE1 GLU A 132     -12.566  -8.973   7.974  1.00 93.53           O  
ATOM   2014  OE2 GLU A 132     -11.588 -10.170   9.543  1.00 93.53           O  
ATOM   2015  N   VAL A 133      -7.231  -6.896   7.735  1.00 91.07           N  
ATOM   2016  H   VAL A 133      -6.932  -7.651   8.335  1.00 91.07           H  
ATOM   2017  CA  VAL A 133      -6.489  -6.672   6.496  1.00 91.07           C  
ATOM   2018  HA  VAL A 133      -6.909  -5.810   5.978  1.00 91.07           H  
ATOM   2019  C   VAL A 133      -6.659  -7.887   5.597  1.00 91.07           C  
ATOM   2020  CB  VAL A 133      -5.004  -6.363   6.763  1.00 91.07           C  
ATOM   2021  HB  VAL A 133      -4.514  -7.245   7.175  1.00 91.07           H  
ATOM   2022  O   VAL A 133      -6.188  -8.984   5.906  1.00 91.07           O  
ATOM   2023  CG1 VAL A 133      -4.310  -5.977   5.450  1.00 91.07           C  
ATOM   2024 HG11 VAL A 133      -4.339  -6.812   4.750  1.00 91.07           H  
ATOM   2025 HG12 VAL A 133      -3.269  -5.716   5.640  1.00 91.07           H  
ATOM   2026 HG13 VAL A 133      -4.820  -5.128   4.994  1.00 91.07           H  
ATOM   2027  CG2 VAL A 133      -4.826  -5.202   7.752  1.00 91.07           C  
ATOM   2028 HG21 VAL A 133      -5.188  -5.494   8.737  1.00 91.07           H  
ATOM   2029 HG22 VAL A 133      -5.392  -4.336   7.408  1.00 91.07           H  
ATOM   2030 HG23 VAL A 133      -3.773  -4.933   7.840  1.00 91.07           H  
ATOM   2031  N   HIS A 134      -7.294  -7.685   4.448  1.00 92.93           N  
ATOM   2032  H   HIS A 134      -7.665  -6.763   4.268  1.00 92.93           H  
ATOM   2033  CA  HIS A 134      -7.353  -8.669   3.377  1.00 92.93           C  
ATOM   2034  HA  HIS A 134      -7.209  -9.661   3.804  1.00 92.93           H  
ATOM   2035  C   HIS A 134      -6.232  -8.392   2.378  1.00 92.93           C  
ATOM   2036  CB  HIS A 134      -8.721  -8.676   2.694  1.00 92.93           C  
ATOM   2037  HB2 HIS A 134      -8.780  -9.542   2.035  1.00 92.93           H  
ATOM   2038  HB3 HIS A 134      -8.817  -7.784   2.075  1.00 92.93           H  
ATOM   2039  O   HIS A 134      -6.200  -7.359   1.711  1.00 92.93           O  
ATOM   2040  CG  HIS A 134      -9.880  -8.716   3.649  1.00 92.93           C  
ATOM   2041  CD2 HIS A 134     -10.633  -7.639   4.025  1.00 92.93           C  
ATOM   2042  HD2 HIS A 134     -10.508  -6.617   3.699  1.00 92.93           H  
ATOM   2043  ND1 HIS A 134     -10.373  -9.819   4.318  1.00 92.93           N  
ATOM   2044  HD1 HIS A 134      -9.958 -10.738   4.384  1.00 92.93           H  
ATOM   2045  CE1 HIS A 134     -11.402  -9.405   5.078  1.00 92.93           C  
ATOM   2046  HE1 HIS A 134     -11.963 -10.007   5.778  1.00 92.93           H  
ATOM   2047  NE2 HIS A 134     -11.600  -8.095   4.905  1.00 92.93           N  
ATOM   2048  N   ILE A 135      -5.312  -9.337   2.251  1.00 90.22           N  
ATOM   2049  H   ILE A 135      -5.418 -10.172   2.809  1.00 90.22           H  
ATOM   2050  CA  ILE A 135      -4.187  -9.277   1.325  1.00 90.22           C  
ATOM   2051  HA  ILE A 135      -4.127  -8.281   0.886  1.00 90.22           H  
ATOM   2052  C   ILE A 135      -4.439 -10.288   0.212  1.00 90.22           C  
ATOM   2053  CB  ILE A 135      -2.856  -9.564   2.044  1.00 90.22           C  
ATOM   2054  HB  ILE A 135      -2.862 -10.613   2.339  1.00 90.22           H  
ATOM   2055  O   ILE A 135      -4.715 -11.460   0.476  1.00 90.22           O  
ATOM   2056  CG1 ILE A 135      -2.643  -8.730   3.326  1.00 90.22           C  
ATOM   2057 HG12 ILE A 135      -3.548  -8.733   3.933  1.00 90.22           H  
ATOM   2058 HG13 ILE A 135      -2.408  -7.698   3.067  1.00 90.22           H  
ATOM   2059  CG2 ILE A 135      -1.717  -9.321   1.036  1.00 90.22           C  
ATOM   2060 HG21 ILE A 135      -1.800  -8.321   0.610  1.00 90.22           H  
ATOM   2061 HG22 ILE A 135      -0.739  -9.422   1.507  1.00 90.22           H  
ATOM   2062 HG23 ILE A 135      -1.767 -10.048   0.225  1.00 90.22           H  
ATOM   2063  CD1 ILE A 135      -1.536  -9.304   4.216  1.00 90.22           C  
ATOM   2064 HD11 ILE A 135      -0.604  -9.437   3.667  1.00 90.22           H  
ATOM   2065 HD12 ILE A 135      -1.344  -8.619   5.043  1.00 90.22           H  
ATOM   2066 HD13 ILE A 135      -1.858 -10.267   4.611  1.00 90.22           H  
ATOM   2067  N   LYS A 136      -4.319  -9.858  -1.039  1.00 88.86           N  
ATOM   2068  H   LYS A 136      -4.102  -8.882  -1.182  1.00 88.86           H  
ATOM   2069  CA  LYS A 136      -4.416 -10.708  -2.222  1.00 88.86           C  
ATOM   2070  HA  LYS A 136      -4.449 -11.751  -1.906  1.00 88.86           H  
ATOM   2071  C   LYS A 136      -3.178 -10.537  -3.093  1.00 88.86           C  
ATOM   2072  CB  LYS A 136      -5.715 -10.389  -2.964  1.00 88.86           C  
ATOM   2073  HB2 LYS A 136      -5.718  -9.334  -3.238  1.00 88.86           H  
ATOM   2074  HB3 LYS A 136      -6.558 -10.573  -2.298  1.00 88.86           H  
ATOM   2075  O   LYS A 136      -2.796  -9.419  -3.417  1.00 88.86           O  
ATOM   2076  CG  LYS A 136      -5.862 -11.252  -4.221  1.00 88.86           C  
ATOM   2077  HG2 LYS A 136      -5.000 -11.105  -4.873  1.00 88.86           H  
ATOM   2078  HG3 LYS A 136      -5.914 -12.306  -3.946  1.00 88.86           H  
ATOM   2079  CD  LYS A 136      -7.111 -10.853  -5.000  1.00 88.86           C  
ATOM   2080  HD2 LYS A 136      -7.028  -9.797  -5.255  1.00 88.86           H  
ATOM   2081  HD3 LYS A 136      -8.003 -11.012  -4.394  1.00 88.86           H  
ATOM   2082  CE  LYS A 136      -7.155 -11.693  -6.276  1.00 88.86           C  
ATOM   2083  HE2 LYS A 136      -6.150 -11.704  -6.699  1.00 88.86           H  
ATOM   2084  HE3 LYS A 136      -7.406 -12.726  -6.037  1.00 88.86           H  
ATOM   2085  NZ  LYS A 136      -8.085 -11.108  -7.266  1.00 88.86           N  
ATOM   2086  HZ1 LYS A 136      -7.785 -10.163  -7.459  1.00 88.86           H  
ATOM   2087  HZ2 LYS A 136      -8.033 -11.633  -8.127  1.00 88.86           H  
ATOM   2088  HZ3 LYS A 136      -9.033 -11.073  -6.920  1.00 88.86           H  
ATOM   2089  N   VAL A 137      -2.580 -11.648  -3.505  1.00 83.62           N  
ATOM   2090  H   VAL A 137      -2.969 -12.532  -3.210  1.00 83.62           H  
ATOM   2091  CA  VAL A 137      -1.338 -11.685  -4.288  1.00 83.62           C  
ATOM   2092  HA  VAL A 137      -1.166 -10.719  -4.761  1.00 83.62           H  
ATOM   2093  C   VAL A 137      -1.504 -12.741  -5.368  1.00 83.62           C  
ATOM   2094  CB  VAL A 137      -0.134 -12.010  -3.393  1.00 83.62           C  
ATOM   2095  HB  VAL A 137      -0.195 -13.043  -3.051  1.00 83.62           H  
ATOM   2096  O   VAL A 137      -1.513 -13.939  -5.086  1.00 83.62           O  
ATOM   2097  CG1 VAL A 137       1.175 -11.819  -4.163  1.00 83.62           C  
ATOM   2098 HG11 VAL A 137       1.202 -12.472  -5.035  1.00 83.62           H  
ATOM   2099 HG12 VAL A 137       2.008 -12.085  -3.513  1.00 83.62           H  
ATOM   2100 HG13 VAL A 137       1.282 -10.782  -4.481  1.00 83.62           H  
ATOM   2101  CG2 VAL A 137      -0.137 -11.112  -2.157  1.00 83.62           C  
ATOM   2102 HG21 VAL A 137      -1.029 -11.289  -1.556  1.00 83.62           H  
ATOM   2103 HG22 VAL A 137       0.694 -11.398  -1.513  1.00 83.62           H  
ATOM   2104 HG23 VAL A 137      -0.096 -10.063  -2.449  1.00 83.62           H  
ATOM   2105  N   GLY A 138      -1.739 -12.299  -6.603  1.00 81.74           N  
ATOM   2106  H   GLY A 138      -1.683 -11.308  -6.789  1.00 81.74           H  
ATOM   2107  CA  GLY A 138      -2.212 -13.189  -7.662  1.00 81.74           C  
ATOM   2108  HA2 GLY A 138      -2.396 -12.615  -8.570  1.00 81.74           H  
ATOM   2109  HA3 GLY A 138      -1.444 -13.932  -7.875  1.00 81.74           H  
ATOM   2110  C   GLY A 138      -3.514 -13.893  -7.252  1.00 81.74           C  
ATOM   2111  O   GLY A 138      -4.543 -13.244  -7.038  1.00 81.74           O  
ATOM   2112  N   ASP A 139      -3.452 -15.219  -7.124  1.00 83.21           N  
ATOM   2113  H   ASP A 139      -2.563 -15.667  -7.290  1.00 83.21           H  
ATOM   2114  CA  ASP A 139      -4.581 -16.070  -6.721  1.00 83.21           C  
ATOM   2115  HA  ASP A 139      -5.513 -15.583  -7.009  1.00 83.21           H  
ATOM   2116  C   ASP A 139      -4.640 -16.324  -5.205  1.00 83.21           C  
ATOM   2117  CB  ASP A 139      -4.507 -17.409  -7.467  1.00 83.21           C  
ATOM   2118  HB2 ASP A 139      -3.624 -17.951  -7.130  1.00 83.21           H  
ATOM   2119  HB3 ASP A 139      -5.386 -18.004  -7.217  1.00 83.21           H  
ATOM   2120  O   ASP A 139      -5.675 -16.753  -4.689  1.00 83.21           O  
ATOM   2121  CG  ASP A 139      -4.454 -17.236  -8.983  1.00 83.21           C  
ATOM   2122  OD1 ASP A 139      -5.302 -16.482  -9.509  1.00 83.21           O  
ATOM   2123  OD2 ASP A 139      -3.532 -17.849  -9.584  1.00 83.21           O  
ATOM   2124  N   GLU A 140      -3.548 -16.062  -4.479  1.00 86.98           N  
ATOM   2125  H   GLU A 140      -2.770 -15.585  -4.911  1.00 86.98           H  
ATOM   2126  CA  GLU A 140      -3.485 -16.287  -3.038  1.00 86.98           C  
ATOM   2127  HA  GLU A 140      -4.027 -17.209  -2.829  1.00 86.98           H  
ATOM   2128  C   GLU A 140      -4.184 -15.146  -2.292  1.00 86.98           C  
ATOM   2129  CB  GLU A 140      -2.033 -16.502  -2.572  1.00 86.98           C  
ATOM   2130  HB2 GLU A 140      -1.483 -15.562  -2.630  1.00 86.98           H  
ATOM   2131  HB3 GLU A 140      -1.563 -17.231  -3.232  1.00 86.98           H  
ATOM   2132  O   GLU A 140      -4.001 -13.968  -2.601  1.00 86.98           O  
ATOM   2133  CG  GLU A 140      -2.000 -17.041  -1.130  1.00 86.98           C  
ATOM   2134  HG2 GLU A 140      -2.425 -16.289  -0.465  1.00 86.98           H  
ATOM   2135  HG3 GLU A 140      -2.641 -17.921  -1.075  1.00 86.98           H  
ATOM   2136  CD  GLU A 140      -0.605 -17.424  -0.608  1.00 86.98           C  
ATOM   2137  OE1 GLU A 140      -0.526 -17.688   0.619  1.00 86.98           O  
ATOM   2138  OE2 GLU A 140       0.358 -17.468  -1.400  1.00 86.98           O  
ATOM   2139  N   LYS A 141      -5.000 -15.497  -1.293  1.00 91.15           N  
ATOM   2140  H   LYS A 141      -5.071 -16.478  -1.066  1.00 91.15           H  
ATOM   2141  CA  LYS A 141      -5.696 -14.549  -0.418  1.00 91.15           C  
ATOM   2142  HA  LYS A 141      -5.321 -13.542  -0.604  1.00 91.15           H  
ATOM   2143  C   LYS A 141      -5.409 -14.888   1.037  1.00 91.15           C  
ATOM   2144  CB  LYS A 141      -7.208 -14.564  -0.677  1.00 91.15           C  
ATOM   2145  HB2 LYS A 141      -7.578 -15.579  -0.529  1.00 91.15           H  
ATOM   2146  HB3 LYS A 141      -7.688 -13.915   0.055  1.00 91.15           H  
ATOM   2147  O   LYS A 141      -5.494 -16.051   1.430  1.00 91.15           O  
ATOM   2148  CG  LYS A 141      -7.589 -14.082  -2.082  1.00 91.15           C  
ATOM   2149  HG2 LYS A 141      -7.121 -14.718  -2.833  1.00 91.15           H  
ATOM   2150  HG3 LYS A 141      -7.251 -13.054  -2.212  1.00 91.15           H  
ATOM   2151  CD  LYS A 141      -9.111 -14.143  -2.241  1.00 91.15           C  
ATOM   2152  HD2 LYS A 141      -9.446 -15.156  -2.017  1.00 91.15           H  
ATOM   2153  HD3 LYS A 141      -9.569 -13.454  -1.532  1.00 91.15           H  
ATOM   2154  CE  LYS A 141      -9.527 -13.779  -3.666  1.00 91.15           C  
ATOM   2155  HE2 LYS A 141      -9.026 -14.462  -4.352  1.00 91.15           H  
ATOM   2156  HE3 LYS A 141      -9.184 -12.765  -3.875  1.00 91.15           H  
ATOM   2157  NZ  LYS A 141     -11.000 -13.876  -3.816  1.00 91.15           N  
ATOM   2158  HZ1 LYS A 141     -11.459 -13.240  -3.180  1.00 91.15           H  
ATOM   2159  HZ2 LYS A 141     -11.292 -13.671  -4.761  1.00 91.15           H  
ATOM   2160  HZ3 LYS A 141     -11.304 -14.812  -3.586  1.00 91.15           H  
ATOM   2161  N   ARG A 142      -5.132 -13.871   1.846  1.00 92.64           N  
ATOM   2162  H   ARG A 142      -5.078 -12.951   1.433  1.00 92.64           H  
ATOM   2163  CA  ARG A 142      -4.953 -13.961   3.298  1.00 92.64           C  
ATOM   2164  HA  ARG A 142      -5.302 -14.931   3.652  1.00 92.64           H  
ATOM   2165  C   ARG A 142      -5.810 -12.893   3.962  1.00 92.64           C  
ATOM   2166  CB  ARG A 142      -3.465 -13.792   3.658  1.00 92.64           C  
ATOM   2167  HB2 ARG A 142      -3.131 -12.814   3.309  1.00 92.64           H  
ATOM   2168  HB3 ARG A 142      -3.356 -13.802   4.742  1.00 92.64           H  
ATOM   2169  O   ARG A 142      -5.895 -11.781   3.460  1.00 92.64           O  
ATOM   2170  CG  ARG A 142      -2.539 -14.865   3.057  1.00 92.64           C  
ATOM   2171  HG2 ARG A 142      -2.663 -14.905   1.975  1.00 92.64           H  
ATOM   2172  HG3 ARG A 142      -1.506 -14.585   3.265  1.00 92.64           H  
ATOM   2173  CD  ARG A 142      -2.790 -16.255   3.647  1.00 92.64           C  
ATOM   2174  HD2 ARG A 142      -2.664 -16.197   4.728  1.00 92.64           H  
ATOM   2175  HD3 ARG A 142      -3.809 -16.566   3.419  1.00 92.64           H  
ATOM   2176  NE  ARG A 142      -1.855 -17.243   3.087  1.00 92.64           N  
ATOM   2177  HE  ARG A 142      -1.399 -17.032   2.211  1.00 92.64           H  
ATOM   2178  NH1 ARG A 142      -2.085 -18.894   4.669  1.00 92.64           N  
ATOM   2179 HH11 ARG A 142      -2.732 -18.305   5.174  1.00 92.64           H  
ATOM   2180 HH12 ARG A 142      -1.800 -19.797   5.020  1.00 92.64           H  
ATOM   2181  NH2 ARG A 142      -0.703 -19.158   2.919  1.00 92.64           N  
ATOM   2182 HH21 ARG A 142      -0.385 -20.066   3.228  1.00 92.64           H  
ATOM   2183 HH22 ARG A 142      -0.384 -18.769   2.043  1.00 92.64           H  
ATOM   2184  CZ  ARG A 142      -1.554 -18.428   3.570  1.00 92.64           C  
ATOM   2185  N   THR A 143      -6.449 -13.238   5.072  1.00 94.72           N  
ATOM   2186  H   THR A 143      -6.272 -14.149   5.472  1.00 94.72           H  
ATOM   2187  CA  THR A 143      -7.130 -12.275   5.947  1.00 94.72           C  
ATOM   2188  HA  THR A 143      -7.043 -11.266   5.543  1.00 94.72           H  
ATOM   2189  C   THR A 143      -6.422 -12.312   7.287  1.00 94.72           C  
ATOM   2190  CB  THR A 143      -8.624 -12.583   6.091  1.00 94.72           C  
ATOM   2191  HB  THR A 143      -8.756 -13.587   6.493  1.00 94.72           H  
ATOM   2192  O   THR A 143      -6.178 -13.401   7.810  1.00 94.72           O  
ATOM   2193  CG2 THR A 143      -9.343 -11.587   6.995  1.00 94.72           C  
ATOM   2194 HG21 THR A 143      -9.116 -10.564   6.695  1.00 94.72           H  
ATOM   2195 HG22 THR A 143     -10.420 -11.743   6.944  1.00 94.72           H  
ATOM   2196 HG23 THR A 143      -9.035 -11.723   8.032  1.00 94.72           H  
ATOM   2197  OG1 THR A 143      -9.214 -12.522   4.806  1.00 94.72           O  
ATOM   2198  HG1 THR A 143      -8.847 -13.252   4.301  1.00 94.72           H  
ATOM   2199  N   VAL A 144      -6.043 -11.144   7.795  1.00 93.95           N  
ATOM   2200  H   VAL A 144      -6.257 -10.299   7.284  1.00 93.95           H  
ATOM   2201  CA  VAL A 144      -5.294 -10.989   9.040  1.00 93.95           C  
ATOM   2202  HA  VAL A 144      -5.295 -11.928   9.593  1.00 93.95           H  
ATOM   2203  C   VAL A 144      -5.972  -9.935   9.890  1.00 93.95           C  
ATOM   2204  CB  VAL A 144      -3.835 -10.588   8.766  1.00 93.95           C  
ATOM   2205  HB  VAL A 144      -3.806  -9.640   8.229  1.00 93.95           H  
ATOM   2206  O   VAL A 144      -6.168  -8.812   9.441  1.00 93.95           O  
ATOM   2207  CG1 VAL A 144      -3.035 -10.438  10.064  1.00 93.95           C  
ATOM   2208 HG11 VAL A 144      -3.011 -11.380  10.610  1.00 93.95           H  
ATOM   2209 HG12 VAL A 144      -2.020 -10.121   9.825  1.00 93.95           H  
ATOM   2210 HG13 VAL A 144      -3.472  -9.668  10.700  1.00 93.95           H  
ATOM   2211  CG2 VAL A 144      -3.145 -11.655   7.909  1.00 93.95           C  
ATOM   2212 HG21 VAL A 144      -3.485 -11.577   6.876  1.00 93.95           H  
ATOM   2213 HG22 VAL A 144      -2.068 -11.495   7.951  1.00 93.95           H  
ATOM   2214 HG23 VAL A 144      -3.364 -12.648   8.300  1.00 93.95           H  
ATOM   2215  N   THR A 145      -6.290 -10.281  11.129  1.00 95.54           N  
ATOM   2216  H   THR A 145      -6.124 -11.227  11.442  1.00 95.54           H  
ATOM   2217  CA  THR A 145      -6.687  -9.303  12.140  1.00 95.54           C  
ATOM   2218  HA  THR A 145      -7.145  -8.441  11.656  1.00 95.54           H  
ATOM   2219  C   THR A 145      -5.440  -8.849  12.889  1.00 95.54           C  
ATOM   2220  CB  THR A 145      -7.715  -9.899  13.107  1.00 95.54           C  
ATOM   2221  HB  THR A 145      -7.228 -10.655  13.724  1.00 95.54           H  
ATOM   2222  O   THR A 145      -4.687  -9.690  13.371  1.00 95.54           O  
ATOM   2223  CG2 THR A 145      -8.324  -8.837  14.019  1.00 95.54           C  
ATOM   2224 HG21 THR A 145      -7.556  -8.423  14.673  1.00 95.54           H  
ATOM   2225 HG22 THR A 145      -9.098  -9.290  14.638  1.00 95.54           H  
ATOM   2226 HG23 THR A 145      -8.760  -8.035  13.424  1.00 95.54           H  
ATOM   2227  OG1 THR A 145      -8.765 -10.526  12.401  1.00 95.54           O  
ATOM   2228  HG1 THR A 145      -9.253  -9.876  11.892  1.00 95.54           H  
ATOM   2229  N   VAL A 146      -5.220  -7.538  12.981  1.00 93.13           N  
ATOM   2230  H   VAL A 146      -5.876  -6.915  12.530  1.00 93.13           H  
ATOM   2231  CA  VAL A 146      -4.093  -6.930  13.700  1.00 93.13           C  
ATOM   2232  HA  VAL A 146      -3.452  -7.714  14.103  1.00 93.13           H  
ATOM   2233  C   VAL A 146      -4.654  -6.126  14.867  1.00 93.13           C  
ATOM   2234  CB  VAL A 146      -3.234  -6.050  12.769  1.00 93.13           C  
ATOM   2235  HB  VAL A 146      -3.789  -5.148  12.510  1.00 93.13           H  
ATOM   2236  O   VAL A 146      -5.369  -5.138  14.667  1.00 93.13           O  
ATOM   2237  CG1 VAL A 146      -1.925  -5.649  13.458  1.00 93.13           C  
ATOM   2238 HG11 VAL A 146      -1.330  -6.534  13.683  1.00 93.13           H  
ATOM   2239 HG12 VAL A 146      -2.131  -5.134  14.396  1.00 93.13           H  
ATOM   2240 HG13 VAL A 146      -1.345  -4.990  12.812  1.00 93.13           H  
ATOM   2241  CG2 VAL A 146      -2.855  -6.757  11.462  1.00 93.13           C  
ATOM   2242 HG21 VAL A 146      -2.238  -6.090  10.861  1.00 93.13           H  
ATOM   2243 HG22 VAL A 146      -3.749  -7.002  10.889  1.00 93.13           H  
ATOM   2244 HG23 VAL A 146      -2.300  -7.670  11.680  1.00 93.13           H  
ATOM   2245  N   ASN A 147      -4.375  -6.557  16.093  1.00 95.45           N  
ATOM   2246  H   ASN A 147      -3.755  -7.346  16.203  1.00 95.45           H  
ATOM   2247  CA  ASN A 147      -4.846  -5.883  17.301  1.00 95.45           C  
ATOM   2248  HA  ASN A 147      -5.902  -5.650  17.163  1.00 95.45           H  
ATOM   2249  C   ASN A 147      -4.079  -4.570  17.551  1.00 95.45           C  
ATOM   2250  CB  ASN A 147      -4.727  -6.838  18.496  1.00 95.45           C  
ATOM   2251  HB2 ASN A 147      -3.691  -7.156  18.608  1.00 95.45           H  
ATOM   2252  HB3 ASN A 147      -5.014  -6.330  19.417  1.00 95.45           H  
ATOM   2253  O   ASN A 147      -2.988  -4.383  17.013  1.00 95.45           O  
ATOM   2254  CG  ASN A 147      -5.633  -8.038  18.336  1.00 95.45           C  
ATOM   2255  ND2 ASN A 147      -5.067  -9.202  18.149  1.00 95.45           N  
ATOM   2256 HD21 ASN A 147      -4.106  -9.193  17.839  1.00 95.45           H  
ATOM   2257 HD22 ASN A 147      -5.670  -9.973  17.899  1.00 95.45           H  
ATOM   2258  OD1 ASN A 147      -6.850  -7.926  18.348  1.00 95.45           O  
ATOM   2259  N   PRO A 148      -4.608  -3.657  18.384  1.00 93.73           N  
ATOM   2260  CA  PRO A 148      -3.886  -2.456  18.808  1.00 93.73           C  
ATOM   2261  HA  PRO A 148      -3.819  -1.767  17.966  1.00 93.73           H  
ATOM   2262  C   PRO A 148      -2.476  -2.754  19.339  1.00 93.73           C  
ATOM   2263  CB  PRO A 148      -4.770  -1.842  19.900  1.00 93.73           C  
ATOM   2264  HB2 PRO A 148      -4.560  -2.304  20.864  1.00 93.73           H  
ATOM   2265  HB3 PRO A 148      -4.654  -0.761  19.972  1.00 93.73           H  
ATOM   2266  O   PRO A 148      -2.311  -3.540  20.272  1.00 93.73           O  
ATOM   2267  CG  PRO A 148      -6.170  -2.242  19.452  1.00 93.73           C  
ATOM   2268  HG2 PRO A 148      -6.889  -2.203  20.270  1.00 93.73           H  
ATOM   2269  HG3 PRO A 148      -6.474  -1.606  18.620  1.00 93.73           H  
ATOM   2270  CD  PRO A 148      -5.950  -3.663  18.949  1.00 93.73           C  
ATOM   2271  HD2 PRO A 148      -6.704  -3.915  18.203  1.00 93.73           H  
ATOM   2272  HD3 PRO A 148      -5.996  -4.357  19.788  1.00 93.73           H  
ATOM   2273  N   GLY A 149      -1.463  -2.108  18.758  1.00 93.79           N  
ATOM   2274  H   GLY A 149      -1.669  -1.527  17.957  1.00 93.79           H  
ATOM   2275  CA  GLY A 149      -0.046  -2.276  19.097  1.00 93.79           C  
ATOM   2276  HA2 GLY A 149       0.062  -2.272  20.181  1.00 93.79           H  
ATOM   2277  HA3 GLY A 149       0.506  -1.430  18.689  1.00 93.79           H  
ATOM   2278  C   GLY A 149       0.608  -3.558  18.566  1.00 93.79           C  
ATOM   2279  O   GLY A 149       1.786  -3.787  18.841  1.00 93.79           O  
ATOM   2280  N   GLU A 150      -0.125  -4.397  17.832  1.00 95.76           N  
ATOM   2281  H   GLU A 150      -1.077  -4.146  17.610  1.00 95.76           H  
ATOM   2282  CA  GLU A 150       0.387  -5.640  17.254  1.00 95.76           C  
ATOM   2283  HA  GLU A 150       1.114  -6.060  17.950  1.00 95.76           H  
ATOM   2284  C   GLU A 150       1.111  -5.384  15.923  1.00 95.76           C  
ATOM   2285  CB  GLU A 150      -0.759  -6.658  17.117  1.00 95.76           C  
ATOM   2286  HB2 GLU A 150      -1.291  -6.704  18.068  1.00 95.76           H  
ATOM   2287  HB3 GLU A 150      -1.447  -6.315  16.345  1.00 95.76           H  
ATOM   2288  O   GLU A 150       0.727  -4.517  15.129  1.00 95.76           O  
ATOM   2289  CG  GLU A 150      -0.298  -8.079  16.757  1.00 95.76           C  
ATOM   2290  HG2 GLU A 150       0.201  -8.055  15.788  1.00 95.76           H  
ATOM   2291  HG3 GLU A 150       0.427  -8.404  17.503  1.00 95.76           H  
ATOM   2292  CD  GLU A 150      -1.456  -9.094  16.691  1.00 95.76           C  
ATOM   2293  OE1 GLU A 150      -1.159 -10.302  16.581  1.00 95.76           O  
ATOM   2294  OE2 GLU A 150      -2.640  -8.683  16.788  1.00 95.76           O  
ATOM   2295  N   GLU A 151       2.152  -6.178  15.672  1.00 95.10           N  
ATOM   2296  H   GLU A 151       2.385  -6.892  16.349  1.00 95.10           H  
ATOM   2297  CA  GLU A 151       2.826  -6.285  14.381  1.00 95.10           C  
ATOM   2298  HA  GLU A 151       2.312  -5.635  13.673  1.00 95.10           H  
ATOM   2299  C   GLU A 151       2.718  -7.731  13.876  1.00 95.10           C  
ATOM   2300  CB  GLU A 151       4.280  -5.785  14.488  1.00 95.10           C  
ATOM   2301  HB2 GLU A 151       4.838  -6.429  15.167  1.00 95.10           H  
ATOM   2302  HB3 GLU A 151       4.257  -4.778  14.904  1.00 95.10           H  
ATOM   2303  O   GLU A 151       3.071  -8.671  14.589  1.00 95.10           O  
ATOM   2304  CG  GLU A 151       4.996  -5.738  13.124  1.00 95.10           C  
ATOM   2305  HG2 GLU A 151       4.382  -5.162  12.432  1.00 95.10           H  
ATOM   2306  HG3 GLU A 151       5.075  -6.753  12.733  1.00 95.10           H  
ATOM   2307  CD  GLU A 151       6.403  -5.106  13.165  1.00 95.10           C  
ATOM   2308  OE1 GLU A 151       7.102  -5.180  12.123  1.00 95.10           O  
ATOM   2309  OE2 GLU A 151       6.780  -4.498  14.196  1.00 95.10           O  
ATOM   2310  N   VAL A 152       2.228  -7.911  12.648  1.00 94.57           N  
ATOM   2311  H   VAL A 152       1.992  -7.086  12.115  1.00 94.57           H  
ATOM   2312  CA  VAL A 152       2.050  -9.216  11.995  1.00 94.57           C  
ATOM   2313  HA  VAL A 152       2.475  -9.988  12.638  1.00 94.57           H  
ATOM   2314  C   VAL A 152       2.808  -9.237  10.671  1.00 94.57           C  
ATOM   2315  CB  VAL A 152       0.559  -9.558  11.782  1.00 94.57           C  
ATOM   2316  HB  VAL A 152       0.108  -8.824  11.113  1.00 94.57           H  
ATOM   2317  O   VAL A 152       2.687  -8.320   9.864  1.00 94.57           O  
ATOM   2318  CG1 VAL A 152       0.417 -10.951  11.149  1.00 94.57           C  
ATOM   2319 HG11 VAL A 152       1.014 -11.673  11.706  1.00 94.57           H  
ATOM   2320 HG12 VAL A 152      -0.622 -11.278  11.184  1.00 94.57           H  
ATOM   2321 HG13 VAL A 152       0.744 -10.930  10.109  1.00 94.57           H  
ATOM   2322  CG2 VAL A 152      -0.229  -9.558  13.097  1.00 94.57           C  
ATOM   2323 HG21 VAL A 152      -1.269  -9.831  12.922  1.00 94.57           H  
ATOM   2324 HG22 VAL A 152       0.210 -10.259  13.807  1.00 94.57           H  
ATOM   2325 HG23 VAL A 152      -0.212  -8.561  13.539  1.00 94.57           H  
ATOM   2326  N   GLU A 153       3.560 -10.307  10.410  1.00 93.81           N  
ATOM   2327  H   GLU A 153       3.608 -11.041  11.102  1.00 93.81           H  
ATOM   2328  CA  GLU A 153       4.230 -10.543   9.126  1.00 93.81           C  
ATOM   2329  HA  GLU A 153       4.157  -9.640   8.520  1.00 93.81           H  
ATOM   2330  C   GLU A 153       3.531 -11.676   8.358  1.00 93.81           C  
ATOM   2331  CB  GLU A 153       5.733 -10.806   9.347  1.00 93.81           C  
ATOM   2332  HB2 GLU A 153       5.861 -11.749   9.879  1.00 93.81           H  
ATOM   2333  HB3 GLU A 153       6.141 -10.005   9.964  1.00 93.81           H  
ATOM   2334  O   GLU A 153       3.321 -12.770   8.882  1.00 93.81           O  
ATOM   2335  CG  GLU A 153       6.527 -10.853   8.030  1.00 93.81           C  
ATOM   2336  HG2 GLU A 153       6.366  -9.922   7.486  1.00 93.81           H  
ATOM   2337  HG3 GLU A 153       6.139 -11.659   7.408  1.00 93.81           H  
ATOM   2338  CD  GLU A 153       8.039 -11.064   8.250  1.00 93.81           C  
ATOM   2339  OE1 GLU A 153       8.484 -12.229   8.196  1.00 93.81           O  
ATOM   2340  OE2 GLU A 153       8.785 -10.059   8.392  1.00 93.81           O  
ATOM   2341  N   VAL A 154       3.186 -11.425   7.094  1.00 92.30           N  
ATOM   2342  H   VAL A 154       3.347 -10.491   6.744  1.00 92.30           H  
ATOM   2343  CA  VAL A 154       2.584 -12.397   6.172  1.00 92.30           C  
ATOM   2344  HA  VAL A 154       2.428 -13.340   6.696  1.00 92.30           H  
ATOM   2345  C   VAL A 154       3.541 -12.629   5.015  1.00 92.30           C  
ATOM   2346  CB  VAL A 154       1.224 -11.915   5.639  1.00 92.30           C  
ATOM   2347  HB  VAL A 154       1.373 -11.061   4.979  1.00 92.30           H  
ATOM   2348  O   VAL A 154       3.954 -11.681   4.357  1.00 92.30           O  
ATOM   2349  CG1 VAL A 154       0.513 -13.019   4.843  1.00 92.30           C  
ATOM   2350 HG11 VAL A 154       0.329 -13.883   5.482  1.00 92.30           H  
ATOM   2351 HG12 VAL A 154      -0.437 -12.640   4.466  1.00 92.30           H  
ATOM   2352 HG13 VAL A 154       1.119 -13.324   3.990  1.00 92.30           H  
ATOM   2353  CG2 VAL A 154       0.292 -11.479   6.768  1.00 92.30           C  
ATOM   2354 HG21 VAL A 154       0.151 -12.294   7.478  1.00 92.30           H  
ATOM   2355 HG22 VAL A 154      -0.664 -11.176   6.342  1.00 92.30           H  
ATOM   2356 HG23 VAL A 154       0.708 -10.617   7.291  1.00 92.30           H  
ATOM   2357  N   THR A 155       3.887 -13.883   4.733  1.00 90.89           N  
ATOM   2358  H   THR A 155       3.480 -14.634   5.272  1.00 90.89           H  
ATOM   2359  CA  THR A 155       4.764 -14.229   3.606  1.00 90.89           C  
ATOM   2360  HA  THR A 155       5.194 -13.321   3.183  1.00 90.89           H  
ATOM   2361  C   THR A 155       3.975 -14.921   2.503  1.00 90.89           C  
ATOM   2362  CB  THR A 155       5.944 -15.094   4.062  1.00 90.89           C  
ATOM   2363  HB  THR A 155       5.574 -16.018   4.507  1.00 90.89           H  
ATOM   2364  O   THR A 155       3.260 -15.888   2.761  1.00 90.89           O  
ATOM   2365  CG2 THR A 155       6.907 -15.428   2.922  1.00 90.89           C  
ATOM   2366 HG21 THR A 155       7.220 -14.511   2.422  1.00 90.89           H  
ATOM   2367 HG22 THR A 155       6.426 -16.088   2.200  1.00 90.89           H  
ATOM   2368 HG23 THR A 155       7.784 -15.934   3.326  1.00 90.89           H  
ATOM   2369  OG1 THR A 155       6.716 -14.398   5.012  1.00 90.89           O  
ATOM   2370  HG1 THR A 155       6.155 -14.110   5.736  1.00 90.89           H  
ATOM   2371  N   PHE A 156       4.163 -14.455   1.273  1.00 85.01           N  
ATOM   2372  H   PHE A 156       4.753 -13.642   1.164  1.00 85.01           H  
ATOM   2373  CA  PHE A 156       3.681 -15.063   0.039  1.00 85.01           C  
ATOM   2374  HA  PHE A 156       3.000 -15.885   0.264  1.00 85.01           H  
ATOM   2375  C   PHE A 156       4.880 -15.605  -0.733  1.00 85.01           C  
ATOM   2376  CB  PHE A 156       2.920 -14.022  -0.785  1.00 85.01           C  
ATOM   2377  HB2 PHE A 156       3.588 -13.189  -1.006  1.00 85.01           H  
ATOM   2378  HB3 PHE A 156       2.626 -14.472  -1.733  1.00 85.01           H  
ATOM   2379  O   PHE A 156       5.904 -14.929  -0.841  1.00 85.01           O  
ATOM   2380  CG  PHE A 156       1.689 -13.486  -0.091  1.00 85.01           C  
ATOM   2381  CD1 PHE A 156       0.434 -14.056  -0.365  1.00 85.01           C  
ATOM   2382  HD1 PHE A 156       0.357 -14.861  -1.081  1.00 85.01           H  
ATOM   2383  CD2 PHE A 156       1.796 -12.431   0.836  1.00 85.01           C  
ATOM   2384  HD2 PHE A 156       2.761 -11.997   1.054  1.00 85.01           H  
ATOM   2385  CE1 PHE A 156      -0.715 -13.574   0.282  1.00 85.01           C  
ATOM   2386  HE1 PHE A 156      -1.679 -14.001   0.050  1.00 85.01           H  
ATOM   2387  CE2 PHE A 156       0.651 -11.960   1.497  1.00 85.01           C  
ATOM   2388  HE2 PHE A 156       0.739 -11.168   2.225  1.00 85.01           H  
ATOM   2389  CZ  PHE A 156      -0.602 -12.536   1.221  1.00 85.01           C  
ATOM   2390  HZ  PHE A 156      -1.484 -12.180   1.732  1.00 85.01           H  
ATOM   2391  N   SER A 157       4.763 -16.818  -1.265  1.00 81.21           N  
ATOM   2392  H   SER A 157       3.858 -17.265  -1.240  1.00 81.21           H  
ATOM   2393  CA  SER A 157       5.767 -17.392  -2.171  1.00 81.21           C  
ATOM   2394  HA  SER A 157       6.687 -16.808  -2.152  1.00 81.21           H  
ATOM   2395  C   SER A 157       5.205 -17.352  -3.584  1.00 81.21           C  
ATOM   2396  CB  SER A 157       6.123 -18.826  -1.765  1.00 81.21           C  
ATOM   2397  HB2 SER A 157       6.913 -19.204  -2.414  1.00 81.21           H  
ATOM   2398  HB3 SER A 157       5.245 -19.464  -1.867  1.00 81.21           H  
ATOM   2399  O   SER A 157       4.075 -17.794  -3.799  1.00 81.21           O  
ATOM   2400  OG  SER A 157       6.562 -18.841  -0.416  1.00 81.21           O  
ATOM   2401  HG  SER A 157       5.929 -18.317   0.080  1.00 81.21           H  
ATOM   2402  N   ALA A 158       5.960 -16.832  -4.550  1.00 66.73           N  
ATOM   2403  H   ALA A 158       6.905 -16.527  -4.363  1.00 66.73           H  
ATOM   2404  CA  ALA A 158       5.563 -17.002  -5.937  1.00 66.73           C  
ATOM   2405  HA  ALA A 158       4.487 -16.863  -6.040  1.00 66.73           H  
ATOM   2406  C   ALA A 158       5.923 -18.420  -6.331  1.00 66.73           C  
ATOM   2407  CB  ALA A 158       6.256 -16.019  -6.877  1.00 66.73           C  
ATOM   2408  HB1 ALA A 158       7.297 -15.880  -6.585  1.00 66.73           H  
ATOM   2409  HB2 ALA A 158       6.275 -16.427  -7.888  1.00 66.73           H  
ATOM   2410  HB3 ALA A 158       5.694 -15.085  -6.912  1.00 66.73           H  
ATOM   2411  O   ALA A 158       7.082 -18.786  -6.318  1.00 66.73           O  
ATOM   2412  N   ASN A 159       4.940 -19.204  -6.752  1.00 65.34           N  
ATOM   2413  H   ASN A 159       3.984 -18.900  -6.632  1.00 65.34           H  
ATOM   2414  CA  ASN A 159       5.247 -20.328  -7.638  1.00 65.34           C  
ATOM   2415  HA  ASN A 159       6.185 -20.793  -7.334  1.00 65.34           H  
ATOM   2416  C   ASN A 159       5.445 -19.847  -9.088  1.00 65.34           C  
ATOM   2417  CB  ASN A 159       4.130 -21.369  -7.518  1.00 65.34           C  
ATOM   2418  HB2 ASN A 159       3.179 -20.914  -7.797  1.00 65.34           H  
ATOM   2419  HB3 ASN A 159       4.338 -22.188  -8.207  1.00 65.34           H  
ATOM   2420  O   ASN A 159       5.873 -20.611  -9.942  1.00 65.34           O  
ATOM   2421  CG  ASN A 159       4.034 -21.958  -6.122  1.00 65.34           C  
ATOM   2422  ND2 ASN A 159       2.842 -22.252  -5.660  1.00 65.34           N  
ATOM   2423 HD21 ASN A 159       2.831 -22.606  -4.714  1.00 65.34           H  
ATOM   2424 HD22 ASN A 159       2.012 -22.080  -6.209  1.00 65.34           H  
ATOM   2425  OD1 ASN A 159       5.001 -22.185  -5.421  1.00 65.34           O  
ATOM   2426  N   ASP A 160       5.075 -18.594  -9.362  1.00 63.35           N  
ATOM   2427  H   ASP A 160       4.806 -18.003  -8.588  1.00 63.35           H  
ATOM   2428  CA  ASP A 160       5.144 -17.937 -10.659  1.00 63.35           C  
ATOM   2429  HA  ASP A 160       5.909 -18.418 -11.267  1.00 63.35           H  
ATOM   2430  C   ASP A 160       5.474 -16.451 -10.418  1.00 63.35           C  
ATOM   2431  CB  ASP A 160       3.796 -18.137 -11.360  1.00 63.35           C  
ATOM   2432  HB2 ASP A 160       3.682 -19.196 -11.589  1.00 63.35           H  
ATOM   2433  HB3 ASP A 160       3.001 -17.872 -10.664  1.00 63.35           H  
ATOM   2434  O   ASP A 160       4.662 -15.752  -9.796  1.00 63.35           O  
ATOM   2435  CG  ASP A 160       3.604 -17.340 -12.654  1.00 63.35           C  
ATOM   2436  OD1 ASP A 160       4.501 -16.555 -13.032  1.00 63.35           O  
ATOM   2437  OD2 ASP A 160       2.493 -17.494 -13.208  1.00 63.35           O  
ATOM   2438  N   PRO A 161       6.652 -15.965 -10.850  1.00 60.15           N  
ATOM   2439  CA  PRO A 161       7.093 -14.594 -10.604  1.00 60.15           C  
ATOM   2440  HA  PRO A 161       7.189 -14.424  -9.531  1.00 60.15           H  
ATOM   2441  C   PRO A 161       6.130 -13.547 -11.171  1.00 60.15           C  
ATOM   2442  CB  PRO A 161       8.474 -14.489 -11.252  1.00 60.15           C  
ATOM   2443  HB2 PRO A 161       8.643 -13.518 -11.718  1.00 60.15           H  
ATOM   2444  HB3 PRO A 161       9.228 -14.668 -10.486  1.00 60.15           H  
ATOM   2445  O   PRO A 161       5.956 -12.486 -10.571  1.00 60.15           O  
ATOM   2446  CG  PRO A 161       8.514 -15.618 -12.279  1.00 60.15           C  
ATOM   2447  HG2 PRO A 161       9.526 -15.986 -12.447  1.00 60.15           H  
ATOM   2448  HG3 PRO A 161       8.071 -15.276 -13.214  1.00 60.15           H  
ATOM   2449  CD  PRO A 161       7.626 -16.684 -11.657  1.00 60.15           C  
ATOM   2450  HD2 PRO A 161       8.221 -17.338 -11.019  1.00 60.15           H  
ATOM   2451  HD3 PRO A 161       7.152 -17.256 -12.455  1.00 60.15           H  
ATOM   2452  N   HIS A 162       5.412 -13.856 -12.256  1.00 61.62           N  
ATOM   2453  H   HIS A 162       5.494 -14.775 -12.665  1.00 61.62           H  
ATOM   2454  CA  HIS A 162       4.436 -12.931 -12.832  1.00 61.62           C  
ATOM   2455  HA  HIS A 162       4.928 -11.971 -12.983  1.00 61.62           H  
ATOM   2456  C   HIS A 162       3.239 -12.682 -11.898  1.00 61.62           C  
ATOM   2457  CB  HIS A 162       3.972 -13.452 -14.198  1.00 61.62           C  
ATOM   2458  HB2 HIS A 162       3.458 -14.404 -14.068  1.00 61.62           H  
ATOM   2459  HB3 HIS A 162       3.257 -12.745 -14.619  1.00 61.62           H  
ATOM   2460  O   HIS A 162       2.551 -11.664 -12.032  1.00 61.62           O  
ATOM   2461  CG  HIS A 162       5.094 -13.629 -15.189  1.00 61.62           C  
ATOM   2462  CD2 HIS A 162       5.580 -14.819 -15.659  1.00 61.62           C  
ATOM   2463  HD2 HIS A 162       5.233 -15.803 -15.380  1.00 61.62           H  
ATOM   2464  ND1 HIS A 162       5.824 -12.627 -15.795  1.00 61.62           N  
ATOM   2465  HD1 HIS A 162       5.743 -11.632 -15.641  1.00 61.62           H  
ATOM   2466  CE1 HIS A 162       6.724 -13.200 -16.612  1.00 61.62           C  
ATOM   2467  HE1 HIS A 162       7.450 -12.674 -17.214  1.00 61.62           H  
ATOM   2468  NE2 HIS A 162       6.604 -14.534 -16.566  1.00 61.62           N  
ATOM   2469  N   LYS A 163       2.994 -13.559 -10.910  1.00 61.97           N  
ATOM   2470  H   LYS A 163       3.609 -14.356 -10.826  1.00 61.97           H  
ATOM   2471  CA  LYS A 163       1.912 -13.386  -9.925  1.00 61.97           C  
ATOM   2472  HA  LYS A 163       1.020 -13.057 -10.459  1.00 61.97           H  
ATOM   2473  C   LYS A 163       2.195 -12.291  -8.901  1.00 61.97           C  
ATOM   2474  CB  LYS A 163       1.592 -14.709  -9.216  1.00 61.97           C  
ATOM   2475  HB2 LYS A 163       0.842 -14.518  -8.448  1.00 61.97           H  
ATOM   2476  HB3 LYS A 163       2.483 -15.100  -8.724  1.00 61.97           H  
ATOM   2477  O   LYS A 163       1.242 -11.743  -8.343  1.00 61.97           O  
ATOM   2478  CG  LYS A 163       1.031 -15.738 -10.201  1.00 61.97           C  
ATOM   2479  HG2 LYS A 163       0.200 -15.291 -10.745  1.00 61.97           H  
ATOM   2480  HG3 LYS A 163       1.804 -16.008 -10.921  1.00 61.97           H  
ATOM   2481  CD  LYS A 163       0.524 -16.988  -9.474  1.00 61.97           C  
ATOM   2482  HD2 LYS A 163      -0.296 -16.695  -8.818  1.00 61.97           H  
ATOM   2483  HD3 LYS A 163       1.326 -17.429  -8.882  1.00 61.97           H  
ATOM   2484  CE  LYS A 163       0.033 -17.995 -10.519  1.00 61.97           C  
ATOM   2485  HE2 LYS A 163      -0.394 -17.442 -11.355  1.00 61.97           H  
ATOM   2486  HE3 LYS A 163       0.892 -18.540 -10.910  1.00 61.97           H  
ATOM   2487  NZ  LYS A 163      -0.992 -18.914  -9.968  1.00 61.97           N  
ATOM   2488  HZ1 LYS A 163      -0.683 -19.351  -9.111  1.00 61.97           H  
ATOM   2489  HZ2 LYS A 163      -1.852 -18.414  -9.791  1.00 61.97           H  
ATOM   2490  HZ3 LYS A 163      -1.231 -19.615 -10.654  1.00 61.97           H  
ATOM   2491  N   PHE A 164       3.459 -11.929  -8.677  1.00 62.59           N  
ATOM   2492  H   PHE A 164       4.203 -12.387  -9.183  1.00 62.59           H  
ATOM   2493  CA  PHE A 164       3.807 -10.833  -7.770  1.00 62.59           C  
ATOM   2494  HA  PHE A 164       3.142 -10.875  -6.908  1.00 62.59           H  
ATOM   2495  C   PHE A 164       3.583  -9.444  -8.355  1.00 62.59           C  
ATOM   2496  CB  PHE A 164       5.250 -10.973  -7.293  1.00 62.59           C  
ATOM   2497  HB2 PHE A 164       5.589 -10.019  -6.889  1.00 62.59           H  
ATOM   2498  HB3 PHE A 164       5.884 -11.185  -8.154  1.00 62.59           H  
ATOM   2499  O   PHE A 164       3.605  -8.476  -7.604  1.00 62.59           O  
ATOM   2500  CG  PHE A 164       5.479 -12.009  -6.219  1.00 62.59           C  
ATOM   2501  CD1 PHE A 164       4.598 -12.157  -5.127  1.00 62.59           C  
ATOM   2502  HD1 PHE A 164       3.724 -11.527  -5.042  1.00 62.59           H  
ATOM   2503  CD2 PHE A 164       6.654 -12.764  -6.266  1.00 62.59           C  
ATOM   2504  HD2 PHE A 164       7.356 -12.640  -7.077  1.00 62.59           H  
ATOM   2505  CE1 PHE A 164       4.859 -13.101  -4.121  1.00 62.59           C  
ATOM   2506  HE1 PHE A 164       4.172 -13.226  -3.297  1.00 62.59           H  
ATOM   2507  CE2 PHE A 164       6.945 -13.645  -5.221  1.00 62.59           C  
ATOM   2508  HE2 PHE A 164       7.873 -14.196  -5.264  1.00 62.59           H  
ATOM   2509  CZ  PHE A 164       6.049 -13.835  -4.160  1.00 62.59           C  
ATOM   2510  HZ  PHE A 164       6.296 -14.519  -3.362  1.00 62.59           H  
ATOM   2511  N   ASN A 165       3.278  -9.319  -9.648  1.00 62.97           N  
ATOM   2512  H   ASN A 165       3.340 -10.137 -10.238  1.00 62.97           H  
ATOM   2513  CA  ASN A 165       3.143  -8.009 -10.288  1.00 62.97           C  
ATOM   2514  HA  ASN A 165       3.996  -7.401  -9.987  1.00 62.97           H  
ATOM   2515  C   ASN A 165       1.896  -7.221  -9.842  1.00 62.97           C  
ATOM   2516  CB  ASN A 165       3.211  -8.199 -11.816  1.00 62.97           C  
ATOM   2517  HB2 ASN A 165       2.470  -8.932 -12.135  1.00 62.97           H  
ATOM   2518  HB3 ASN A 165       3.003  -7.248 -12.306  1.00 62.97           H  
ATOM   2519  O   ASN A 165       1.701  -6.088 -10.278  1.00 62.97           O  
ATOM   2520  CG  ASN A 165       4.590  -8.643 -12.280  1.00 62.97           C  
ATOM   2521  ND2 ASN A 165       4.730  -9.105 -13.499  1.00 62.97           N  
ATOM   2522 HD21 ASN A 165       3.950  -9.165 -14.138  1.00 62.97           H  
ATOM   2523 HD22 ASN A 165       5.682  -9.333 -13.748  1.00 62.97           H  
ATOM   2524  OD1 ASN A 165       5.565  -8.577 -11.561  1.00 62.97           O  
ATOM   2525  N   ARG A 166       1.004  -7.802  -9.023  1.00 69.07           N  
ATOM   2526  H   ARG A 166       1.240  -8.712  -8.655  1.00 69.07           H  
ATOM   2527  CA  ARG A 166      -0.288  -7.185  -8.664  1.00 69.07           C  
ATOM   2528  HA  ARG A 166      -0.182  -6.101  -8.706  1.00 69.07           H  
ATOM   2529  C   ARG A 166      -0.740  -7.480  -7.225  1.00 69.07           C  
ATOM   2530  CB  ARG A 166      -1.361  -7.601  -9.691  1.00 69.07           C  
ATOM   2531  HB2 ARG A 166      -1.515  -8.678  -9.632  1.00 69.07           H  
ATOM   2532  HB3 ARG A 166      -2.295  -7.101  -9.436  1.00 69.07           H  
ATOM   2533  O   ARG A 166      -1.793  -8.106  -7.054  1.00 69.07           O  
ATOM   2534  CG  ARG A 166      -0.996  -7.232 -11.134  1.00 69.07           C  
ATOM   2535  HG2 ARG A 166      -0.107  -7.782 -11.444  1.00 69.07           H  
ATOM   2536  HG3 ARG A 166      -0.801  -6.161 -11.195  1.00 69.07           H  
ATOM   2537  CD  ARG A 166      -2.115  -7.591 -12.102  1.00 69.07           C  
ATOM   2538  HD2 ARG A 166      -2.996  -6.999 -11.853  1.00 69.07           H  
ATOM   2539  HD3 ARG A 166      -2.345  -8.651 -11.999  1.00 69.07           H  
ATOM   2540  NE  ARG A 166      -1.689  -7.306 -13.481  1.00 69.07           N  
ATOM   2541  HE  ARG A 166      -0.756  -6.933 -13.590  1.00 69.07           H  
ATOM   2542  NH1 ARG A 166      -3.632  -7.900 -14.532  1.00 69.07           N  
ATOM   2543 HH11 ARG A 166      -4.011  -8.148 -13.629  1.00 69.07           H  
ATOM   2544 HH12 ARG A 166      -4.146  -8.050 -15.388  1.00 69.07           H  
ATOM   2545  NH2 ARG A 166      -1.890  -7.185 -15.740  1.00 69.07           N  
ATOM   2546 HH21 ARG A 166      -0.940  -6.847 -15.797  1.00 69.07           H  
ATOM   2547 HH22 ARG A 166      -2.412  -7.319 -16.594  1.00 69.07           H  
ATOM   2548  CZ  ARG A 166      -2.404  -7.462 -14.576  1.00 69.07           C  
ATOM   2549  N   PRO A 167       0.014  -7.092  -6.180  1.00 76.51           N  
ATOM   2550  CA  PRO A 167      -0.484  -7.232  -4.824  1.00 76.51           C  
ATOM   2551  HA  PRO A 167      -0.886  -8.236  -4.686  1.00 76.51           H  
ATOM   2552  C   PRO A 167      -1.606  -6.214  -4.566  1.00 76.51           C  
ATOM   2553  CB  PRO A 167       0.732  -7.084  -3.916  1.00 76.51           C  
ATOM   2554  HB2 PRO A 167       1.186  -8.065  -3.772  1.00 76.51           H  
ATOM   2555  HB3 PRO A 167       0.472  -6.647  -2.952  1.00 76.51           H  
ATOM   2556  O   PRO A 167      -1.512  -5.026  -4.871  1.00 76.51           O  
ATOM   2557  CG  PRO A 167       1.691  -6.202  -4.709  1.00 76.51           C  
ATOM   2558  HG2 PRO A 167       2.727  -6.482  -4.519  1.00 76.51           H  
ATOM   2559  HG3 PRO A 167       1.537  -5.160  -4.430  1.00 76.51           H  
ATOM   2560  CD  PRO A 167       1.316  -6.434  -6.176  1.00 76.51           C  
ATOM   2561  HD2 PRO A 167       1.297  -5.489  -6.719  1.00 76.51           H  
ATOM   2562  HD3 PRO A 167       2.056  -7.096  -6.627  1.00 76.51           H  
ATOM   2563  N   GLN A 168      -2.702  -6.697  -3.999  1.00 80.39           N  
ATOM   2564  H   GLN A 168      -2.709  -7.677  -3.752  1.00 80.39           H  
ATOM   2565  CA  GLN A 168      -3.880  -5.920  -3.645  1.00 80.39           C  
ATOM   2566  HA  GLN A 168      -3.711  -4.868  -3.874  1.00 80.39           H  
ATOM   2567  C   GLN A 168      -4.110  -6.044  -2.141  1.00 80.39           C  
ATOM   2568  CB  GLN A 168      -5.069  -6.413  -4.485  1.00 80.39           C  
ATOM   2569  HB2 GLN A 168      -4.809  -6.324  -5.540  1.00 80.39           H  
ATOM   2570  HB3 GLN A 168      -5.231  -7.469  -4.269  1.00 80.39           H  
ATOM   2571  O   GLN A 168      -4.142  -7.144  -1.592  1.00 80.39           O  
ATOM   2572  CG  GLN A 168      -6.378  -5.643  -4.242  1.00 80.39           C  
ATOM   2573  HG2 GLN A 168      -6.631  -5.670  -3.182  1.00 80.39           H  
ATOM   2574  HG3 GLN A 168      -6.241  -4.600  -4.528  1.00 80.39           H  
ATOM   2575  CD  GLN A 168      -7.561  -6.226  -5.022  1.00 80.39           C  
ATOM   2576  NE2 GLN A 168      -8.694  -5.569  -5.042  1.00 80.39           N  
ATOM   2577 HE21 GLN A 168      -9.477  -5.955  -5.551  1.00 80.39           H  
ATOM   2578 HE22 GLN A 168      -8.785  -4.623  -4.701  1.00 80.39           H  
ATOM   2579  OE1 GLN A 168      -7.512  -7.291  -5.634  1.00 80.39           O  
ATOM   2580  N   PHE A 169      -4.303  -4.911  -1.485  1.00 79.42           N  
ATOM   2581  H   PHE A 169      -4.254  -4.037  -1.988  1.00 79.42           H  
ATOM   2582  CA  PHE A 169      -4.554  -4.801  -0.058  1.00 79.42           C  
ATOM   2583  HA  PHE A 169      -4.583  -5.793   0.393  1.00 79.42           H  
ATOM   2584  C   PHE A 169      -5.912  -4.136   0.138  1.00 79.42           C  
ATOM   2585  CB  PHE A 169      -3.421  -4.007   0.611  1.00 79.42           C  
ATOM   2586  HB2 PHE A 169      -3.565  -4.030   1.691  1.00 79.42           H  
ATOM   2587  HB3 PHE A 169      -3.485  -2.966   0.296  1.00 79.42           H  
ATOM   2588  O   PHE A 169      -6.228  -3.118  -0.472  1.00 79.42           O  
ATOM   2589  CG  PHE A 169      -2.032  -4.524   0.282  1.00 79.42           C  
ATOM   2590  CD1 PHE A 169      -1.459  -5.541   1.062  1.00 79.42           C  
ATOM   2591  HD1 PHE A 169      -1.986  -5.907   1.931  1.00 79.42           H  
ATOM   2592  CD2 PHE A 169      -1.332  -4.022  -0.832  1.00 79.42           C  
ATOM   2593  HD2 PHE A 169      -1.765  -3.236  -1.433  1.00 79.42           H  
ATOM   2594  CE1 PHE A 169      -0.210  -6.079   0.710  1.00 79.42           C  
ATOM   2595  HE1 PHE A 169       0.222  -6.871   1.305  1.00 79.42           H  
ATOM   2596  CE2 PHE A 169      -0.083  -4.561  -1.184  1.00 79.42           C  
ATOM   2597  HE2 PHE A 169       0.440  -4.186  -2.051  1.00 79.42           H  
ATOM   2598  CZ  PHE A 169       0.471  -5.602  -0.419  1.00 79.42           C  
ATOM   2599  HZ  PHE A 169       1.420  -6.036  -0.699  1.00 79.42           H  
ATOM   2600  N   THR A 170      -6.748  -4.708   0.986  1.00 84.71           N  
ATOM   2601  H   THR A 170      -6.480  -5.579   1.421  1.00 84.71           H  
ATOM   2602  CA  THR A 170      -7.969  -4.071   1.469  1.00 84.71           C  
ATOM   2603  HA  THR A 170      -8.049  -3.049   1.098  1.00 84.71           H  
ATOM   2604  C   THR A 170      -7.867  -4.014   2.977  1.00 84.71           C  
ATOM   2605  CB  THR A 170      -9.213  -4.837   1.018  1.00 84.71           C  
ATOM   2606  HB  THR A 170      -9.195  -5.841   1.440  1.00 84.71           H  
ATOM   2607  O   THR A 170      -7.712  -5.047   3.622  1.00 84.71           O  
ATOM   2608  CG2 THR A 170     -10.495  -4.140   1.452  1.00 84.71           C  
ATOM   2609 HG21 THR A 170     -10.504  -3.990   2.532  1.00 84.71           H  
ATOM   2610 HG22 THR A 170     -11.341  -4.780   1.202  1.00 84.71           H  
ATOM   2611 HG23 THR A 170     -10.586  -3.175   0.954  1.00 84.71           H  
ATOM   2612  OG1 THR A 170      -9.229  -4.926  -0.392  1.00 84.71           O  
ATOM   2613  HG1 THR A 170      -8.456  -4.450  -0.704  1.00 84.71           H  
ATOM   2614  N   ILE A 171      -7.908  -2.806   3.523  1.00 80.62           N  
ATOM   2615  H   ILE A 171      -8.076  -2.002   2.936  1.00 80.62           H  
ATOM   2616  CA  ILE A 171      -7.868  -2.566   4.960  1.00 80.62           C  
ATOM   2617  HA  ILE A 171      -7.616  -3.489   5.484  1.00 80.62           H  
ATOM   2618  C   ILE A 171      -9.267  -2.150   5.386  1.00 80.62           C  
ATOM   2619  CB  ILE A 171      -6.799  -1.517   5.320  1.00 80.62           C  
ATOM   2620  HB  ILE A 171      -7.077  -0.562   4.875  1.00 80.62           H  
ATOM   2621  O   ILE A 171      -9.810  -1.156   4.894  1.00 80.62           O  
ATOM   2622  CG1 ILE A 171      -5.429  -1.947   4.756  1.00 80.62           C  
ATOM   2623 HG12 ILE A 171      -5.474  -1.955   3.667  1.00 80.62           H  
ATOM   2624 HG13 ILE A 171      -5.190  -2.952   5.102  1.00 80.62           H  
ATOM   2625  CG2 ILE A 171      -6.729  -1.344   6.847  1.00 80.62           C  
ATOM   2626 HG21 ILE A 171      -6.066  -0.521   7.114  1.00 80.62           H  
ATOM   2627 HG22 ILE A 171      -7.713  -1.116   7.257  1.00 80.62           H  
ATOM   2628 HG23 ILE A 171      -6.368  -2.266   7.302  1.00 80.62           H  
ATOM   2629  CD1 ILE A 171      -4.290  -1.017   5.155  1.00 80.62           C  
ATOM   2630 HD11 ILE A 171      -3.978  -1.223   6.179  1.00 80.62           H  
ATOM   2631 HD12 ILE A 171      -3.449  -1.192   4.485  1.00 80.62           H  
ATOM   2632 HD13 ILE A 171      -4.622   0.019   5.087  1.00 80.62           H  
ATOM   2633  N   GLU A 172      -9.843  -2.922   6.294  1.00 82.72           N  
ATOM   2634  H   GLU A 172      -9.339  -3.719   6.657  1.00 82.72           H  
ATOM   2635  CA  GLU A 172     -11.159  -2.699   6.872  1.00 82.72           C  
ATOM   2636  HA  GLU A 172     -11.597  -1.799   6.439  1.00 82.72           H  
ATOM   2637  C   GLU A 172     -11.005  -2.456   8.378  1.00 82.72           C  
ATOM   2638  CB  GLU A 172     -12.110  -3.870   6.545  1.00 82.72           C  
ATOM   2639  HB2 GLU A 172     -11.762  -4.777   7.038  1.00 82.72           H  
ATOM   2640  HB3 GLU A 172     -13.094  -3.611   6.935  1.00 82.72           H  
ATOM   2641  O   GLU A 172     -10.309  -3.182   9.088  1.00 82.72           O  
ATOM   2642  CG  GLU A 172     -12.211  -4.124   5.025  1.00 82.72           C  
ATOM   2643  HG2 GLU A 172     -12.302  -3.156   4.532  1.00 82.72           H  
ATOM   2644  HG3 GLU A 172     -11.282  -4.581   4.683  1.00 82.72           H  
ATOM   2645  CD  GLU A 172     -13.396  -4.995   4.563  1.00 82.72           C  
ATOM   2646  OE1 GLU A 172     -13.572  -5.091   3.316  1.00 82.72           O  
ATOM   2647  OE2 GLU A 172     -14.210  -5.424   5.405  1.00 82.72           O  
ATOM   2648  N   TRP A 173     -11.638  -1.400   8.881  1.00 77.89           N  
ATOM   2649  H   TRP A 173     -12.192  -0.829   8.259  1.00 77.89           H  
ATOM   2650  CA  TRP A 173     -11.664  -1.075  10.307  1.00 77.89           C  
ATOM   2651  HA  TRP A 173     -11.300  -1.931  10.874  1.00 77.89           H  
ATOM   2652  C   TRP A 173     -13.092  -0.813  10.775  1.00 77.89           C  
ATOM   2653  CB  TRP A 173     -10.729   0.102  10.616  1.00 77.89           C  
ATOM   2654  HB2 TRP A 173     -10.731   0.274  11.692  1.00 77.89           H  
ATOM   2655  HB3 TRP A 173      -9.714  -0.190  10.346  1.00 77.89           H  
ATOM   2656  O   TRP A 173     -13.936  -0.356   9.997  1.00 77.89           O  
ATOM   2657  CG  TRP A 173     -11.035   1.396   9.924  1.00 77.89           C  
ATOM   2658  CD1 TRP A 173     -11.748   2.423  10.440  1.00 77.89           C  
ATOM   2659  HD1 TRP A 173     -12.185   2.418  11.427  1.00 77.89           H  
ATOM   2660  CD2 TRP A 173     -10.568   1.843   8.619  1.00 77.89           C  
ATOM   2661  CE2 TRP A 173     -11.013   3.182   8.416  1.00 77.89           C  
ATOM   2662  CE3 TRP A 173      -9.790   1.253   7.603  1.00 77.89           C  
ATOM   2663  HE3 TRP A 173      -9.447   0.237   7.732  1.00 77.89           H  
ATOM   2664  NE1 TRP A 173     -11.739   3.484   9.550  1.00 77.89           N  
ATOM   2665  HE1 TRP A 173     -12.017   4.418   9.817  1.00 77.89           H  
ATOM   2666  CH2 TRP A 173      -9.844   3.315   6.312  1.00 77.89           C  
ATOM   2667  HH2 TRP A 173      -9.485   3.900   5.478  1.00 77.89           H  
ATOM   2668  CZ2 TRP A 173     -10.668   3.918   7.275  1.00 77.89           C  
ATOM   2669  HZ2 TRP A 173     -10.967   4.951   7.171  1.00 77.89           H  
ATOM   2670  CZ3 TRP A 173      -9.427   1.981   6.459  1.00 77.89           C  
ATOM   2671  HZ3 TRP A 173      -8.790   1.521   5.719  1.00 77.89           H  
ATOM   2672  N   GLY A 174     -13.348  -1.099  12.052  1.00 58.05           N  
ATOM   2673  H   GLY A 174     -12.584  -1.438  12.619  1.00 58.05           H  
ATOM   2674  CA  GLY A 174     -14.573  -0.702  12.753  1.00 58.05           C  
ATOM   2675  HA2 GLY A 174     -15.447  -0.971  12.161  1.00 58.05           H  
ATOM   2676  HA3 GLY A 174     -14.627  -1.197  13.722  1.00 58.05           H  
ATOM   2677  C   GLY A 174     -14.616   0.795  13.004  1.00 58.05           C  
ATOM   2678  O   GLY A 174     -13.569   1.344  13.415  1.00 58.05           O  
ATOM   2679  OXT GLY A 174     -15.690   1.366  12.728  1.00 58.05           O  
TER    2680      GLY A 174                                                       
END   
