# Supplementary material for: Single-chain dimers from de novo immunoglobulins as robust scaffolds for multiple binding loops
Source: Nat Commun. 2023 Sep 23;14:5939. doi: 10.1038/s41467-023-41717-5 (PMC10517939; doi:10.1038/s41467-023-41717-5)
Supplement: Supplementary file 3 — Supplementary Data 1 [file 41467_2023_41717_MOESM3_ESM.zip › design_models/scIg+EF/scIg12+EF3a/ranked_2.pdb]

ATOM      1  N   GLY A   1      11.149  -2.519  -8.440  1.00 94.32           N  
ATOM      2  H   GLY A   1      11.799  -2.264  -7.711  1.00 94.32           H  
ATOM      3  H2  GLY A   1      11.663  -2.776  -9.271  1.00 94.32           H  
ATOM      4  H3  GLY A   1      10.665  -3.339  -8.103  1.00 94.32           H  
ATOM      5  CA  GLY A   1      10.179  -1.430  -8.702  1.00 94.32           C  
ATOM      6  HA2 GLY A   1      10.700  -0.583  -9.151  1.00 94.32           H  
ATOM      7  HA3 GLY A   1       9.411  -1.794  -9.384  1.00 94.32           H  
ATOM      8  C   GLY A   1       9.510  -0.962  -7.419  1.00 94.32           C  
ATOM      9  O   GLY A   1       9.758  -1.547  -6.372  1.00 94.32           O  
ATOM     10  N   ARG A   2       8.695   0.100  -7.479  1.00 97.68           N  
ATOM     11  H   ARG A   2       8.519   0.548  -8.366  1.00 97.68           H  
ATOM     12  CA  ARG A   2       8.024   0.685  -6.306  1.00 97.68           C  
ATOM     13  HA  ARG A   2       8.028  -0.040  -5.492  1.00 97.68           H  
ATOM     14  C   ARG A   2       6.570   1.027  -6.608  1.00 97.68           C  
ATOM     15  CB  ARG A   2       8.809   1.924  -5.844  1.00 97.68           C  
ATOM     16  HB2 ARG A   2       8.952   2.593  -6.692  1.00 97.68           H  
ATOM     17  HB3 ARG A   2       9.790   1.603  -5.493  1.00 97.68           H  
ATOM     18  O   ARG A   2       6.298   1.718  -7.587  1.00 97.68           O  
ATOM     19  CG  ARG A   2       8.103   2.695  -4.718  1.00 97.68           C  
ATOM     20  HG2 ARG A   2       7.147   3.079  -5.074  1.00 97.68           H  
ATOM     21  HG3 ARG A   2       7.923   2.030  -3.873  1.00 97.68           H  
ATOM     22  CD  ARG A   2       8.952   3.882  -4.271  1.00 97.68           C  
ATOM     23  HD2 ARG A   2       9.921   3.518  -3.929  1.00 97.68           H  
ATOM     24  HD3 ARG A   2       9.094   4.547  -5.123  1.00 97.68           H  
ATOM     25  NE  ARG A   2       8.284   4.594  -3.176  1.00 97.68           N  
ATOM     26  HE  ARG A   2       7.632   4.043  -2.636  1.00 97.68           H  
ATOM     27  NH1 ARG A   2       9.535   6.501  -3.243  1.00 97.68           N  
ATOM     28 HH11 ARG A   2      10.070   6.045  -3.969  1.00 97.68           H  
ATOM     29 HH12 ARG A   2       9.812   7.393  -2.860  1.00 97.68           H  
ATOM     30  NH2 ARG A   2       7.891   6.294  -1.730  1.00 97.68           N  
ATOM     31 HH21 ARG A   2       7.151   5.733  -1.332  1.00 97.68           H  
ATOM     32 HH22 ARG A   2       8.075   7.236  -1.416  1.00 97.68           H  
ATOM     33  CZ  ARG A   2       8.573   5.792  -2.723  1.00 97.68           C  
ATOM     34  N   VAL A   3       5.659   0.616  -5.728  1.00 98.40           N  
ATOM     35  H   VAL A   3       5.976   0.048  -4.954  1.00 98.40           H  
ATOM     36  CA  VAL A   3       4.250   1.032  -5.753  1.00 98.40           C  
ATOM     37  HA  VAL A   3       4.156   1.871  -6.442  1.00 98.40           H  
ATOM     38  C   VAL A   3       3.814   1.543  -4.398  1.00 98.40           C  
ATOM     39  CB  VAL A   3       3.328  -0.084  -6.268  1.00 98.40           C  
ATOM     40  HB  VAL A   3       3.639  -1.040  -5.848  1.00 98.40           H  
ATOM     41  O   VAL A   3       4.095   0.952  -3.356  1.00 98.40           O  
ATOM     42  CG1 VAL A   3       1.831   0.115  -5.977  1.00 98.40           C  
ATOM     43 HG11 VAL A   3       1.644   0.046  -4.906  1.00 98.40           H  
ATOM     44 HG12 VAL A   3       1.501   1.086  -6.344  1.00 98.40           H  
ATOM     45 HG13 VAL A   3       1.255  -0.667  -6.472  1.00 98.40           H  
ATOM     46  CG2 VAL A   3       3.467  -0.119  -7.786  1.00 98.40           C  
ATOM     47 HG21 VAL A   3       4.512  -0.177  -8.089  1.00 98.40           H  
ATOM     48 HG22 VAL A   3       3.025   0.776  -8.225  1.00 98.40           H  
ATOM     49 HG23 VAL A   3       2.929  -0.986  -8.170  1.00 98.40           H  
ATOM     50  N   GLU A   4       3.092   2.650  -4.422  1.00 98.61           N  
ATOM     51  H   GLU A   4       2.897   3.071  -5.319  1.00 98.61           H  
ATOM     52  CA  GLU A   4       2.515   3.271  -3.248  1.00 98.61           C  
ATOM     53  HA  GLU A   4       2.895   2.778  -2.353  1.00 98.61           H  
ATOM     54  C   GLU A   4       0.991   3.125  -3.255  1.00 98.61           C  
ATOM     55  CB  GLU A   4       2.982   4.724  -3.205  1.00 98.61           C  
ATOM     56  HB2 GLU A   4       4.072   4.751  -3.220  1.00 98.61           H  
ATOM     57  HB3 GLU A   4       2.599   5.250  -4.080  1.00 98.61           H  
ATOM     58  O   GLU A   4       0.328   3.439  -4.241  1.00 98.61           O  
ATOM     59  CG  GLU A   4       2.488   5.412  -1.941  1.00 98.61           C  
ATOM     60  HG2 GLU A   4       1.399   5.414  -1.933  1.00 98.61           H  
ATOM     61  HG3 GLU A   4       2.833   4.850  -1.073  1.00 98.61           H  
ATOM     62  CD  GLU A   4       2.977   6.851  -1.833  1.00 98.61           C  
ATOM     63  OE1 GLU A   4       2.949   7.374  -0.703  1.00 98.61           O  
ATOM     64  OE2 GLU A   4       3.293   7.547  -2.815  1.00 98.61           O  
ATOM     65  N   VAL A   5       0.437   2.685  -2.126  1.00 98.67           N  
ATOM     66  H   VAL A   5       1.065   2.414  -1.382  1.00 98.67           H  
ATOM     67  CA  VAL A   5      -0.996   2.588  -1.844  1.00 98.67           C  
ATOM     68  HA  VAL A   5      -1.560   2.916  -2.717  1.00 98.67           H  
ATOM     69  C   VAL A   5      -1.309   3.514  -0.673  1.00 98.67           C  
ATOM     70  CB  VAL A   5      -1.406   1.135  -1.522  1.00 98.67           C  
ATOM     71  HB  VAL A   5      -0.927   0.826  -0.593  1.00 98.67           H  
ATOM     72  O   VAL A   5      -0.932   3.243   0.468  1.00 98.67           O  
ATOM     73  CG1 VAL A   5      -2.924   1.020  -1.334  1.00 98.67           C  
ATOM     74 HG11 VAL A   5      -3.184  -0.008  -1.082  1.00 98.67           H  
ATOM     75 HG12 VAL A   5      -3.435   1.300  -2.255  1.00 98.67           H  
ATOM     76 HG13 VAL A   5      -3.259   1.663  -0.520  1.00 98.67           H  
ATOM     77  CG2 VAL A   5      -0.976   0.147  -2.615  1.00 98.67           C  
ATOM     78 HG21 VAL A   5      -1.354  -0.850  -2.390  1.00 98.67           H  
ATOM     79 HG22 VAL A   5      -1.355   0.470  -3.585  1.00 98.67           H  
ATOM     80 HG23 VAL A   5       0.112   0.095  -2.664  1.00 98.67           H  
ATOM     81  N   ARG A   6      -2.008   4.619  -0.935  1.00 98.40           N  
ATOM     82  H   ARG A   6      -2.265   4.785  -1.897  1.00 98.40           H  
ATOM     83  CA  ARG A   6      -2.512   5.543   0.091  1.00 98.40           C  
ATOM     84  HA  ARG A   6      -2.054   5.325   1.056  1.00 98.40           H  
ATOM     85  C   ARG A   6      -4.010   5.360   0.235  1.00 98.40           C  
ATOM     86  CB  ARG A   6      -2.206   6.995  -0.287  1.00 98.40           C  
ATOM     87  HB2 ARG A   6      -2.714   7.656   0.415  1.00 98.40           H  
ATOM     88  HB3 ARG A   6      -2.601   7.178  -1.286  1.00 98.40           H  
ATOM     89  O   ARG A   6      -4.748   5.591  -0.720  1.00 98.40           O  
ATOM     90  CG  ARG A   6      -0.716   7.332  -0.285  1.00 98.40           C  
ATOM     91  HG2 ARG A   6      -0.186   6.650  -0.950  1.00 98.40           H  
ATOM     92  HG3 ARG A   6      -0.322   7.240   0.727  1.00 98.40           H  
ATOM     93  CD  ARG A   6      -0.527   8.768  -0.783  1.00 98.40           C  
ATOM     94  HD2 ARG A   6      -1.001   9.459  -0.086  1.00 98.40           H  
ATOM     95  HD3 ARG A   6      -1.000   8.860  -1.760  1.00 98.40           H  
ATOM     96  NE  ARG A   6       0.896   9.092  -0.907  1.00 98.40           N  
ATOM     97  HE  ARG A   6       1.558   8.390  -0.611  1.00 98.40           H  
ATOM     98  NH1 ARG A   6       0.753  11.027  -2.128  1.00 98.40           N  
ATOM     99 HH11 ARG A   6       1.187  11.636  -2.807  1.00 98.40           H  
ATOM    100 HH12 ARG A   6      -0.251  10.924  -2.153  1.00 98.40           H  
ATOM    101  NH2 ARG A   6       2.733  10.043  -1.801  1.00 98.40           N  
ATOM    102 HH21 ARG A   6       3.128   9.116  -1.737  1.00 98.40           H  
ATOM    103 HH22 ARG A   6       3.138  10.636  -2.511  1.00 98.40           H  
ATOM    104  CZ  ARG A   6       1.452  10.061  -1.601  1.00 98.40           C  
ATOM    105  N   VAL A   7      -4.461   5.010   1.429  1.00 98.13           N  
ATOM    106  H   VAL A   7      -3.807   4.874   2.186  1.00 98.13           H  
ATOM    107  CA  VAL A   7      -5.886   4.863   1.727  1.00 98.13           C  
ATOM    108  HA  VAL A   7      -6.447   4.835   0.793  1.00 98.13           H  
ATOM    109  C   VAL A   7      -6.356   6.075   2.522  1.00 98.13           C  
ATOM    110  CB  VAL A   7      -6.170   3.542   2.456  1.00 98.13           C  
ATOM    111  HB  VAL A   7      -5.782   3.617   3.472  1.00 98.13           H  
ATOM    112  O   VAL A   7      -5.608   6.625   3.324  1.00 98.13           O  
ATOM    113  CG1 VAL A   7      -7.672   3.255   2.535  1.00 98.13           C  
ATOM    114 HG11 VAL A   7      -7.842   2.273   2.975  1.00 98.13           H  
ATOM    115 HG12 VAL A   7      -8.111   3.276   1.537  1.00 98.13           H  
ATOM    116 HG13 VAL A   7      -8.168   3.995   3.163  1.00 98.13           H  
ATOM    117  CG2 VAL A   7      -5.495   2.343   1.775  1.00 98.13           C  
ATOM    118 HG21 VAL A   7      -4.411   2.461   1.773  1.00 98.13           H  
ATOM    119 HG22 VAL A   7      -5.851   2.241   0.750  1.00 98.13           H  
ATOM    120 HG23 VAL A   7      -5.719   1.439   2.339  1.00 98.13           H  
ATOM    121  N   GLU A   8      -7.585   6.510   2.290  1.00 97.12           N  
ATOM    122  H   GLU A   8      -8.108   6.082   1.540  1.00 97.12           H  
ATOM    123  CA  GLU A   8      -8.250   7.564   3.048  1.00 97.12           C  
ATOM    124  HA  GLU A   8      -7.735   7.709   3.997  1.00 97.12           H  
ATOM    125  C   GLU A   8      -9.692   7.147   3.342  1.00 97.12           C  
ATOM    126  CB  GLU A   8      -8.152   8.878   2.259  1.00 97.12           C  
ATOM    127  HB2 GLU A   8      -8.598   8.747   1.273  1.00 97.12           H  
ATOM    128  HB3 GLU A   8      -7.093   9.099   2.130  1.00 97.12           H  
ATOM    129  O   GLU A   8     -10.466   6.899   2.417  1.00 97.12           O  
ATOM    130  CG  GLU A   8      -8.826  10.068   2.954  1.00 97.12           C  
ATOM    131  HG2 GLU A   8      -8.478  10.111   3.986  1.00 97.12           H  
ATOM    132  HG3 GLU A   8      -9.905   9.916   2.961  1.00 97.12           H  
ATOM    133  CD  GLU A   8      -8.503  11.409   2.271  1.00 97.12           C  
ATOM    134  OE1 GLU A   8      -9.014  12.446   2.743  1.00 97.12           O  
ATOM    135  OE2 GLU A   8      -7.566  11.501   1.437  1.00 97.12           O  
ATOM    136  N   PHE A   9     -10.043   7.069   4.626  1.00 94.42           N  
ATOM    137  H   PHE A   9      -9.341   7.251   5.328  1.00 94.42           H  
ATOM    138  CA  PHE A   9     -11.400   6.778   5.092  1.00 94.42           C  
ATOM    139  HA  PHE A   9     -11.967   6.317   4.283  1.00 94.42           H  
ATOM    140  C   PHE A   9     -12.108   8.077   5.489  1.00 94.42           C  
ATOM    141  CB  PHE A   9     -11.361   5.775   6.253  1.00 94.42           C  
ATOM    142  HB2 PHE A   9     -12.385   5.560   6.561  1.00 94.42           H  
ATOM    143  HB3 PHE A   9     -10.859   6.236   7.103  1.00 94.42           H  
ATOM    144  O   PHE A   9     -11.617   8.833   6.332  1.00 94.42           O  
ATOM    145  CG  PHE A   9     -10.672   4.463   5.925  1.00 94.42           C  
ATOM    146  CD1 PHE A   9     -11.370   3.426   5.279  1.00 94.42           C  
ATOM    147  HD1 PHE A   9     -12.407   3.555   5.009  1.00 94.42           H  
ATOM    148  CD2 PHE A   9      -9.320   4.279   6.263  1.00 94.42           C  
ATOM    149  HD2 PHE A   9      -8.769   5.068   6.753  1.00 94.42           H  
ATOM    150  CE1 PHE A   9     -10.708   2.219   4.982  1.00 94.42           C  
ATOM    151  HE1 PHE A   9     -11.221   1.418   4.470  1.00 94.42           H  
ATOM    152  CE2 PHE A   9      -8.668   3.071   5.983  1.00 94.42           C  
ATOM    153  HE2 PHE A   9      -7.637   2.937   6.275  1.00 94.42           H  
ATOM    154  CZ  PHE A   9      -9.364   2.040   5.341  1.00 94.42           C  
ATOM    155  HZ  PHE A   9      -8.861   1.110   5.119  1.00 94.42           H  
ATOM    156  N   GLU A  10     -13.268   8.333   4.889  1.00 92.14           N  
ATOM    157  H   GLU A  10     -13.618   7.659   4.223  1.00 92.14           H  
ATOM    158  CA  GLU A  10     -14.076   9.535   5.100  1.00 92.14           C  
ATOM    159  HA  GLU A  10     -13.791  10.006   6.040  1.00 92.14           H  
ATOM    160  C   GLU A  10     -15.556   9.137   5.195  1.00 92.14           C  
ATOM    161  CB  GLU A  10     -13.802  10.546   3.965  1.00 92.14           C  
ATOM    162  HB2 GLU A  10     -14.157  10.136   3.020  1.00 92.14           H  
ATOM    163  HB3 GLU A  10     -12.727  10.703   3.884  1.00 92.14           H  
ATOM    164  O   GLU A  10     -16.249   9.028   4.186  1.00 92.14           O  
ATOM    165  CG  GLU A  10     -14.470  11.908   4.225  1.00 92.14           C  
ATOM    166  HG2 GLU A  10     -14.055  12.320   5.144  1.00 92.14           H  
ATOM    167  HG3 GLU A  10     -15.537  11.755   4.385  1.00 92.14           H  
ATOM    168  CD  GLU A  10     -14.295  12.937   3.085  1.00 92.14           C  
ATOM    169  OE1 GLU A  10     -14.716  14.093   3.301  1.00 92.14           O  
ATOM    170  OE2 GLU A  10     -13.789  12.609   1.974  1.00 92.14           O  
ATOM    171  N   GLY A  11     -16.038   8.885   6.417  1.00 88.52           N  
ATOM    172  H   GLY A  11     -15.402   8.902   7.201  1.00 88.52           H  
ATOM    173  CA  GLY A  11     -17.432   8.506   6.663  1.00 88.52           C  
ATOM    174  HA2 GLY A  11     -18.087   9.304   6.313  1.00 88.52           H  
ATOM    175  HA3 GLY A  11     -17.592   8.375   7.733  1.00 88.52           H  
ATOM    176  C   GLY A  11     -17.820   7.200   5.964  1.00 88.52           C  
ATOM    177  O   GLY A  11     -17.362   6.125   6.343  1.00 88.52           O  
ATOM    178  N   ASP A  12     -18.669   7.308   4.946  1.00 91.85           N  
ATOM    179  H   ASP A  12     -18.926   8.230   4.623  1.00 91.85           H  
ATOM    180  CA  ASP A  12     -19.180   6.214   4.115  1.00 91.85           C  
ATOM    181  HA  ASP A  12     -19.187   5.300   4.709  1.00 91.85           H  
ATOM    182  C   ASP A  12     -18.313   5.932   2.872  1.00 91.85           C  
ATOM    183  CB  ASP A  12     -20.637   6.532   3.734  1.00 91.85           C  
ATOM    184  HB2 ASP A  12     -21.208   6.729   4.641  1.00 91.85           H  
ATOM    185  HB3 ASP A  12     -21.074   5.655   3.256  1.00 91.85           H  
ATOM    186  O   ASP A  12     -18.699   5.140   2.005  1.00 91.85           O  
ATOM    187  CG  ASP A  12     -20.788   7.726   2.779  1.00 91.85           C  
ATOM    188  OD1 ASP A  12     -19.991   8.689   2.880  1.00 91.85           O  
ATOM    189  OD2 ASP A  12     -21.711   7.691   1.936  1.00 91.85           O  
ATOM    190  N   LYS A  13     -17.136   6.563   2.768  1.00 94.71           N  
ATOM    191  H   LYS A  13     -16.906   7.237   3.484  1.00 94.71           H  
ATOM    192  CA  LYS A  13     -16.228   6.447   1.621  1.00 94.71           C  
ATOM    193  HA  LYS A  13     -16.636   5.706   0.934  1.00 94.71           H  
ATOM    194  C   LYS A  13     -14.841   5.959   2.014  1.00 94.71           C  
ATOM    195  CB  LYS A  13     -16.136   7.787   0.878  1.00 94.71           C  
ATOM    196  HB2 LYS A  13     -15.421   7.697   0.061  1.00 94.71           H  
ATOM    197  HB3 LYS A  13     -15.785   8.559   1.564  1.00 94.71           H  
ATOM    198  O   LYS A  13     -14.283   6.354   3.037  1.00 94.71           O  
ATOM    199  CG  LYS A  13     -17.499   8.185   0.304  1.00 94.71           C  
ATOM    200  HG2 LYS A  13     -17.833   7.413  -0.389  1.00 94.71           H  
ATOM    201  HG3 LYS A  13     -18.223   8.265   1.114  1.00 94.71           H  
ATOM    202  CD  LYS A  13     -17.442   9.528  -0.418  1.00 94.71           C  
ATOM    203  HD2 LYS A  13     -17.082  10.287   0.276  1.00 94.71           H  
ATOM    204  HD3 LYS A  13     -16.776   9.461  -1.277  1.00 94.71           H  
ATOM    205  CE  LYS A  13     -18.869   9.857  -0.858  1.00 94.71           C  
ATOM    206  HE2 LYS A  13     -19.513   9.796   0.019  1.00 94.71           H  
ATOM    207  HE3 LYS A  13     -19.206   9.095  -1.561  1.00 94.71           H  
ATOM    208  NZ  LYS A  13     -18.947  11.207  -1.458  1.00 94.71           N  
ATOM    209  HZ1 LYS A  13     -18.355  11.267  -2.274  1.00 94.71           H  
ATOM    210  HZ2 LYS A  13     -19.905  11.405  -1.709  1.00 94.71           H  
ATOM    211  HZ3 LYS A  13     -18.650  11.885  -0.771  1.00 94.71           H  
ATOM    212  N   MET A  14     -14.246   5.181   1.115  1.00 96.87           N  
ATOM    213  H   MET A  14     -14.787   4.905   0.309  1.00 96.87           H  
ATOM    214  CA  MET A  14     -12.823   4.855   1.125  1.00 96.87           C  
ATOM    215  HA  MET A  14     -12.326   5.425   1.911  1.00 96.87           H  
ATOM    216  C   MET A  14     -12.214   5.246  -0.223  1.00 96.87           C  
ATOM    217  CB  MET A  14     -12.631   3.367   1.439  1.00 96.87           C  
ATOM    218  HB2 MET A  14     -13.081   2.774   0.642  1.00 96.87           H  
ATOM    219  HB3 MET A  14     -13.136   3.130   2.376  1.00 96.87           H  
ATOM    220  O   MET A  14     -12.633   4.736  -1.264  1.00 96.87           O  
ATOM    221  CG  MET A  14     -11.149   3.002   1.581  1.00 96.87           C  
ATOM    222  HG2 MET A  14     -10.773   3.447   2.502  1.00 96.87           H  
ATOM    223  HG3 MET A  14     -10.584   3.436   0.756  1.00 96.87           H  
ATOM    224  SD  MET A  14     -10.804   1.222   1.608  1.00 96.87           S  
ATOM    225  CE  MET A  14     -11.132   0.882  -0.131  1.00 96.87           C  
ATOM    226  HE1 MET A  14     -12.209   0.799  -0.284  1.00 96.87           H  
ATOM    227  HE2 MET A  14     -10.619  -0.032  -0.431  1.00 96.87           H  
ATOM    228  HE3 MET A  14     -10.770   1.709  -0.742  1.00 96.87           H  
ATOM    229  N   ARG A  15     -11.218   6.135  -0.212  1.00 97.59           N  
ATOM    230  H   ARG A  15     -10.920   6.492   0.685  1.00 97.59           H  
ATOM    231  CA  ARG A  15     -10.419   6.490  -1.394  1.00 97.59           C  
ATOM    232  HA  ARG A  15     -10.929   6.145  -2.293  1.00 97.59           H  
ATOM    233  C   ARG A  15      -9.075   5.775  -1.334  1.00 97.59           C  
ATOM    234  CB  ARG A  15     -10.231   8.011  -1.528  1.00 97.59           C  
ATOM    235  HB2 ARG A  15      -9.630   8.378  -0.697  1.00 97.59           H  
ATOM    236  HB3 ARG A  15      -9.682   8.201  -2.451  1.00 97.59           H  
ATOM    237  O   ARG A  15      -8.416   5.786  -0.299  1.00 97.59           O  
ATOM    238  CG  ARG A  15     -11.549   8.800  -1.574  1.00 97.59           C  
ATOM    239  HG2 ARG A  15     -12.021   8.768  -0.592  1.00 97.59           H  
ATOM    240  HG3 ARG A  15     -12.222   8.346  -2.302  1.00 97.59           H  
ATOM    241  CD  ARG A  15     -11.291  10.264  -1.966  1.00 97.59           C  
ATOM    242  HD2 ARG A  15     -10.899  10.290  -2.983  1.00 97.59           H  
ATOM    243  HD3 ARG A  15     -10.525  10.677  -1.309  1.00 97.59           H  
ATOM    244  NE  ARG A  15     -12.527  11.075  -1.911  1.00 97.59           N  
ATOM    245  HE  ARG A  15     -13.247  10.837  -2.579  1.00 97.59           H  
ATOM    246  NH1 ARG A  15     -11.981  12.486  -0.164  1.00 97.59           N  
ATOM    247 HH11 ARG A  15     -12.379  12.850   0.689  1.00 97.59           H  
ATOM    248 HH12 ARG A  15     -11.036  12.131  -0.136  1.00 97.59           H  
ATOM    249  NH2 ARG A  15     -14.015  12.507  -0.926  1.00 97.59           N  
ATOM    250 HH21 ARG A  15     -14.073  13.432  -1.328  1.00 97.59           H  
ATOM    251 HH22 ARG A  15     -14.239  12.581   0.056  1.00 97.59           H  
ATOM    252  CZ  ARG A  15     -12.821  12.013  -1.030  1.00 97.59           C  
ATOM    253  N   VAL A  16      -8.664   5.171  -2.440  1.00 98.37           N  
ATOM    254  H   VAL A  16      -9.284   5.168  -3.237  1.00 98.37           H  
ATOM    255  CA  VAL A  16      -7.362   4.517  -2.598  1.00 98.37           C  
ATOM    256  HA  VAL A  16      -6.783   4.620  -1.681  1.00 98.37           H  
ATOM    257  C   VAL A  16      -6.626   5.220  -3.724  1.00 98.37           C  
ATOM    258  CB  VAL A  16      -7.502   3.012  -2.894  1.00 98.37           C  
ATOM    259  HB  VAL A  16      -7.976   2.870  -3.865  1.00 98.37           H  
ATOM    260  O   VAL A  16      -7.057   5.146  -4.870  1.00 98.37           O  
ATOM    261  CG1 VAL A  16      -6.128   2.334  -2.910  1.00 98.37           C  
ATOM    262 HG11 VAL A  16      -5.630   2.476  -1.951  1.00 98.37           H  
ATOM    263 HG12 VAL A  16      -6.237   1.267  -3.103  1.00 98.37           H  
ATOM    264 HG13 VAL A  16      -5.510   2.762  -3.699  1.00 98.37           H  
ATOM    265  CG2 VAL A  16      -8.367   2.316  -1.841  1.00 98.37           C  
ATOM    266 HG21 VAL A  16      -7.935   2.446  -0.849  1.00 98.37           H  
ATOM    267 HG22 VAL A  16      -9.366   2.752  -1.865  1.00 98.37           H  
ATOM    268 HG23 VAL A  16      -8.452   1.254  -2.072  1.00 98.37           H  
ATOM    269  N   ARG A  17      -5.529   5.902  -3.403  1.00 98.52           N  
ATOM    270  H   ARG A  17      -5.231   5.876  -2.438  1.00 98.52           H  
ATOM    271  CA  ARG A  17      -4.600   6.460  -4.390  1.00 98.52           C  
ATOM    272  HA  ARG A  17      -5.099   6.558  -5.354  1.00 98.52           H  
ATOM    273  C   ARG A  17      -3.445   5.493  -4.582  1.00 98.52           C  
ATOM    274  CB  ARG A  17      -4.115   7.852  -3.976  1.00 98.52           C  
ATOM    275  HB2 ARG A  17      -3.280   8.140  -4.614  1.00 98.52           H  
ATOM    276  HB3 ARG A  17      -3.769   7.820  -2.943  1.00 98.52           H  
ATOM    277  O   ARG A  17      -2.805   5.094  -3.608  1.00 98.52           O  
ATOM    278  CG  ARG A  17      -5.216   8.909  -4.119  1.00 98.52           C  
ATOM    279  HG2 ARG A  17      -6.102   8.620  -3.553  1.00 98.52           H  
ATOM    280  HG3 ARG A  17      -5.490   8.985  -5.171  1.00 98.52           H  
ATOM    281  CD  ARG A  17      -4.731  10.283  -3.642  1.00 98.52           C  
ATOM    282  HD2 ARG A  17      -3.772  10.508  -4.108  1.00 98.52           H  
ATOM    283  HD3 ARG A  17      -5.458  11.012  -4.001  1.00 98.52           H  
ATOM    284  NE  ARG A  17      -4.619  10.331  -2.163  1.00 98.52           N  
ATOM    285  HE  ARG A  17      -4.324   9.469  -1.726  1.00 98.52           H  
ATOM    286  NH1 ARG A  17      -5.542  12.407  -1.851  1.00 98.52           N  
ATOM    287 HH11 ARG A  17      -6.021  13.057  -1.244  1.00 98.52           H  
ATOM    288 HH12 ARG A  17      -5.592  12.506  -2.855  1.00 98.52           H  
ATOM    289  NH2 ARG A  17      -5.215  11.072  -0.095  1.00 98.52           N  
ATOM    290 HH21 ARG A  17      -5.978  11.536   0.378  1.00 98.52           H  
ATOM    291 HH22 ARG A  17      -5.011  10.148   0.256  1.00 98.52           H  
ATOM    292  CZ  ARG A  17      -5.107  11.276  -1.379  1.00 98.52           C  
ATOM    293  N   LEU A  18      -3.214   5.119  -5.828  1.00 98.76           N  
ATOM    294  H   LEU A  18      -3.786   5.526  -6.554  1.00 98.76           H  
ATOM    295  CA  LEU A  18      -2.165   4.219  -6.269  1.00 98.76           C  
ATOM    296  HA  LEU A  18      -1.666   3.767  -5.412  1.00 98.76           H  
ATOM    297  C   LEU A  18      -1.160   5.020  -7.081  1.00 98.76           C  
ATOM    298  CB  LEU A  18      -2.765   3.111  -7.146  1.00 98.76           C  
ATOM    299  HB2 LEU A  18      -1.958   2.440  -7.438  1.00 98.76           H  
ATOM    300  HB3 LEU A  18      -3.162   3.570  -8.052  1.00 98.76           H  
ATOM    301  O   LEU A  18      -1.570   5.747  -7.979  1.00 98.76           O  
ATOM    302  CG  LEU A  18      -3.886   2.287  -6.499  1.00 98.76           C  
ATOM    303  HG  LEU A  18      -4.699   2.937  -6.175  1.00 98.76           H  
ATOM    304  CD1 LEU A  18      -4.438   1.322  -7.545  1.00 98.76           C  
ATOM    305 HD11 LEU A  18      -4.907   1.889  -8.349  1.00 98.76           H  
ATOM    306 HD12 LEU A  18      -5.180   0.658  -7.100  1.00 98.76           H  
ATOM    307 HD13 LEU A  18      -3.629   0.725  -7.966  1.00 98.76           H  
ATOM    308  CD2 LEU A  18      -3.374   1.497  -5.296  1.00 98.76           C  
ATOM    309 HD21 LEU A  18      -2.533   0.874  -5.600  1.00 98.76           H  
ATOM    310 HD22 LEU A  18      -4.172   0.869  -4.900  1.00 98.76           H  
ATOM    311 HD23 LEU A  18      -3.048   2.187  -4.518  1.00 98.76           H  
ATOM    312  N   ARG A  19       0.131   4.859  -6.813  1.00 98.62           N  
ATOM    313  H   ARG A  19       0.389   4.263  -6.039  1.00 98.62           H  
ATOM    314  CA  ARG A  19       1.194   5.453  -7.625  1.00 98.62           C  
ATOM    315  HA  ARG A  19       0.779   5.817  -8.565  1.00 98.62           H  
ATOM    316  C   ARG A  19       2.224   4.393  -7.974  1.00 98.62           C  
ATOM    317  CB  ARG A  19       1.780   6.655  -6.879  1.00 98.62           C  
ATOM    318  HB2 ARG A  19       1.005   7.414  -6.777  1.00 98.62           H  
ATOM    319  HB3 ARG A  19       2.094   6.345  -5.883  1.00 98.62           H  
ATOM    320  O   ARG A  19       2.687   3.681  -7.083  1.00 98.62           O  
ATOM    321  CG  ARG A  19       2.980   7.259  -7.608  1.00 98.62           C  
ATOM    322  HG2 ARG A  19       3.783   6.525  -7.660  1.00 98.62           H  
ATOM    323  HG3 ARG A  19       2.696   7.556  -8.617  1.00 98.62           H  
ATOM    324  CD  ARG A  19       3.477   8.475  -6.834  1.00 98.62           C  
ATOM    325  HD2 ARG A  19       3.585   8.211  -5.782  1.00 98.62           H  
ATOM    326  HD3 ARG A  19       2.744   9.276  -6.937  1.00 98.62           H  
ATOM    327  NE  ARG A  19       4.783   8.874  -7.358  1.00 98.62           N  
ATOM    328  HE  ARG A  19       5.377   8.126  -7.687  1.00 98.62           H  
ATOM    329  NH1 ARG A  19       4.740  11.106  -6.878  1.00 98.62           N  
ATOM    330 HH11 ARG A  19       5.111  12.025  -7.071  1.00 98.62           H  
ATOM    331 HH12 ARG A  19       3.776  10.973  -6.606  1.00 98.62           H  
ATOM    332  NH2 ARG A  19       6.472  10.180  -7.988  1.00 98.62           N  
ATOM    333 HH21 ARG A  19       6.830   9.313  -8.364  1.00 98.62           H  
ATOM    334 HH22 ARG A  19       6.941  11.062  -8.135  1.00 98.62           H  
ATOM    335  CZ  ARG A  19       5.324  10.061  -7.396  1.00 98.62           C  
ATOM    336  N   ASN A  20       2.570   4.293  -9.253  1.00 98.58           N  
ATOM    337  H   ASN A  20       2.154   4.928  -9.920  1.00 98.58           H  
ATOM    338  CA  ASN A  20       3.579   3.359  -9.738  1.00 98.58           C  
ATOM    339  HA  ASN A  20       3.856   2.664  -8.945  1.00 98.58           H  
ATOM    340  C   ASN A  20       4.855   4.111 -10.132  1.00 98.58           C  
ATOM    341  CB  ASN A  20       2.980   2.535 -10.888  1.00 98.58           C  
ATOM    342  HB2 ASN A  20       2.696   3.213 -11.693  1.00 98.58           H  
ATOM    343  HB3 ASN A  20       2.094   2.003 -10.542  1.00 98.58           H  
ATOM    344  O   ASN A  20       4.899   4.777 -11.160  1.00 98.58           O  
ATOM    345  CG  ASN A  20       3.953   1.519 -11.447  1.00 98.58           C  
ATOM    346  ND2 ASN A  20       3.652   0.945 -12.582  1.00 98.58           N  
ATOM    347 HD21 ASN A  20       2.759   1.131 -13.016  1.00 98.58           H  
ATOM    348 HD22 ASN A  20       4.304   0.292 -12.992  1.00 98.58           H  
ATOM    349  OD1 ASN A  20       4.978   1.216 -10.859  1.00 98.58           O  
ATOM    350  N   ASP A  21       5.902   3.973  -9.322  1.00 98.03           N  
ATOM    351  H   ASP A  21       5.817   3.342  -8.538  1.00 98.03           H  
ATOM    352  CA  ASP A  21       7.239   4.517  -9.588  1.00 98.03           C  
ATOM    353  HA  ASP A  21       7.164   5.279 -10.364  1.00 98.03           H  
ATOM    354  C   ASP A  21       8.195   3.431 -10.139  1.00 98.03           C  
ATOM    355  CB  ASP A  21       7.791   5.211  -8.326  1.00 98.03           C  
ATOM    356  HB2 ASP A  21       8.813   5.540  -8.520  1.00 98.03           H  
ATOM    357  HB3 ASP A  21       7.828   4.483  -7.516  1.00 98.03           H  
ATOM    358  O   ASP A  21       9.415   3.561 -10.046  1.00 98.03           O  
ATOM    359  CG  ASP A  21       7.003   6.445  -7.860  1.00 98.03           C  
ATOM    360  OD1 ASP A  21       6.864   7.439  -8.614  1.00 98.03           O  
ATOM    361  OD2 ASP A  21       6.596   6.477  -6.679  1.00 98.03           O  
ATOM    362  N   SER A  22       7.668   2.323 -10.678  1.00 96.06           N  
ATOM    363  H   SER A  22       6.661   2.255 -10.728  1.00 96.06           H  
ATOM    364  CA  SER A  22       8.453   1.306 -11.393  1.00 96.06           C  
ATOM    365  HA  SER A  22       9.476   1.342 -11.020  1.00 96.06           H  
ATOM    366  C   SER A  22       8.540   1.582 -12.902  1.00 96.06           C  
ATOM    367  CB  SER A  22       7.928  -0.102 -11.091  1.00 96.06           C  
ATOM    368  HB2 SER A  22       8.703  -0.826 -11.344  1.00 96.06           H  
ATOM    369  HB3 SER A  22       7.700  -0.192 -10.029  1.00 96.06           H  
ATOM    370  O   SER A  22       7.893   2.487 -13.424  1.00 96.06           O  
ATOM    371  OG  SER A  22       6.785  -0.416 -11.834  1.00 96.06           O  
ATOM    372  HG  SER A  22       6.065   0.145 -11.538  1.00 96.06           H  
ATOM    373  N   SER A  23       9.368   0.806 -13.606  1.00 95.10           N  
ATOM    374  H   SER A  23       9.876   0.065 -13.145  1.00 95.10           H  
ATOM    375  CA  SER A  23       9.582   0.890 -15.057  1.00 95.10           C  
ATOM    376  HA  SER A  23       9.568   1.936 -15.363  1.00 95.10           H  
ATOM    377  C   SER A  23       8.521   0.166 -15.889  1.00 95.10           C  
ATOM    378  CB  SER A  23      10.960   0.306 -15.396  1.00 95.10           C  
ATOM    379  HB2 SER A  23      11.047   0.129 -16.468  1.00 95.10           H  
ATOM    380  HB3 SER A  23      11.727   1.022 -15.098  1.00 95.10           H  
ATOM    381  O   SER A  23       8.472   0.374 -17.101  1.00 95.10           O  
ATOM    382  OG  SER A  23      11.168  -0.900 -14.678  1.00 95.10           O  
ATOM    383  HG  SER A  23      11.280  -1.643 -15.276  1.00 95.10           H  
ATOM    384  N   THR A  24       7.670  -0.660 -15.275  1.00 95.64           N  
ATOM    385  H   THR A  24       7.730  -0.781 -14.274  1.00 95.64           H  
ATOM    386  CA  THR A  24       6.652  -1.457 -15.972  1.00 95.64           C  
ATOM    387  HA  THR A  24       6.617  -1.129 -17.011  1.00 95.64           H  
ATOM    388  C   THR A  24       5.258  -1.246 -15.376  1.00 95.64           C  
ATOM    389  CB  THR A  24       7.011  -2.950 -15.993  1.00 95.64           C  
ATOM    390  HB  THR A  24       6.234  -3.486 -16.538  1.00 95.64           H  
ATOM    391  O   THR A  24       5.126  -0.787 -14.239  1.00 95.64           O  
ATOM    392  CG2 THR A  24       8.343  -3.199 -16.695  1.00 95.64           C  
ATOM    393 HG21 THR A  24       8.474  -4.268 -16.861  1.00 95.64           H  
ATOM    394 HG22 THR A  24       8.361  -2.694 -17.661  1.00 95.64           H  
ATOM    395 HG23 THR A  24       9.171  -2.841 -16.083  1.00 95.64           H  
ATOM    396  OG1 THR A  24       7.096  -3.487 -14.697  1.00 95.64           O  
ATOM    397  HG1 THR A  24       7.149  -4.437 -14.824  1.00 95.64           H  
ATOM    398  N   PRO A  25       4.176  -1.513 -16.130  1.00 97.52           N  
ATOM    399  CA  PRO A  25       2.828  -1.459 -15.576  1.00 97.52           C  
ATOM    400  HA  PRO A  25       2.641  -0.445 -15.223  1.00 97.52           H  
ATOM    401  C   PRO A  25       2.649  -2.441 -14.414  1.00 97.52           C  
ATOM    402  CB  PRO A  25       1.877  -1.771 -16.734  1.00 97.52           C  
ATOM    403  HB2 PRO A  25       1.644  -2.836 -16.758  1.00 97.52           H  
ATOM    404  HB3 PRO A  25       0.962  -1.182 -16.672  1.00 97.52           H  
ATOM    405  O   PRO A  25       3.136  -3.571 -14.455  1.00 97.52           O  
ATOM    406  CG  PRO A  25       2.698  -1.411 -17.971  1.00 97.52           C  
ATOM    407  HG2 PRO A  25       2.632  -0.339 -18.155  1.00 97.52           H  
ATOM    408  HG3 PRO A  25       2.375  -1.973 -18.847  1.00 97.52           H  
ATOM    409  CD  PRO A  25       4.122  -1.777 -17.560  1.00 97.52           C  
ATOM    410  HD2 PRO A  25       4.833  -1.169 -18.120  1.00 97.52           H  
ATOM    411  HD3 PRO A  25       4.301  -2.837 -17.742  1.00 97.52           H  
ATOM    412  N   VAL A  26       1.895  -2.016 -13.403  1.00 98.30           N  
ATOM    413  H   VAL A  26       1.525  -1.077 -13.442  1.00 98.30           H  
ATOM    414  CA  VAL A  26       1.545  -2.835 -12.238  1.00 98.30           C  
ATOM    415  HA  VAL A  26       1.993  -3.825 -12.332  1.00 98.30           H  
ATOM    416  C   VAL A  26       0.036  -3.014 -12.188  1.00 98.30           C  
ATOM    417  CB  VAL A  26       2.085  -2.203 -10.945  1.00 98.30           C  
ATOM    418  HB  VAL A  26       1.713  -1.182 -10.857  1.00 98.30           H  
ATOM    419  O   VAL A  26      -0.709  -2.056 -12.387  1.00 98.30           O  
ATOM    420  CG1 VAL A  26       1.620  -3.005  -9.725  1.00 98.30           C  
ATOM    421 HG11 VAL A  26       1.811  -4.066  -9.879  1.00 98.30           H  
ATOM    422 HG12 VAL A  26       2.182  -2.718  -8.835  1.00 98.30           H  
ATOM    423 HG13 VAL A  26       0.556  -2.846  -9.545  1.00 98.30           H  
ATOM    424  CG2 VAL A  26       3.619  -2.165 -10.951  1.00 98.30           C  
ATOM    425 HG21 VAL A  26       3.995  -1.731 -11.878  1.00 98.30           H  
ATOM    426 HG22 VAL A  26       3.979  -1.542 -10.133  1.00 98.30           H  
ATOM    427 HG23 VAL A  26       4.024  -3.172 -10.857  1.00 98.30           H  
ATOM    428  N   GLU A  27      -0.427  -4.225 -11.902  1.00 98.41           N  
ATOM    429  H   GLU A  27       0.234  -4.956 -11.680  1.00 98.41           H  
ATOM    430  CA  GLU A  27      -1.837  -4.515 -11.657  1.00 98.41           C  
ATOM    431  HA  GLU A  27      -2.440  -3.714 -12.084  1.00 98.41           H  
ATOM    432  C   GLU A  27      -2.108  -4.544 -10.148  1.00 98.41           C  
ATOM    433  CB  GLU A  27      -2.239  -5.808 -12.384  1.00 98.41           C  
ATOM    434  HB2 GLU A  27      -1.728  -6.663 -11.941  1.00 98.41           H  
ATOM    435  HB3 GLU A  27      -1.929  -5.721 -13.426  1.00 98.41           H  
ATOM    436  O   GLU A  27      -1.426  -5.225  -9.383  1.00 98.41           O  
ATOM    437  CG  GLU A  27      -3.755  -6.033 -12.347  1.00 98.41           C  
ATOM    438  HG2 GLU A  27      -4.252  -5.087 -12.562  1.00 98.41           H  
ATOM    439  HG3 GLU A  27      -4.049  -6.334 -11.342  1.00 98.41           H  
ATOM    440  CD  GLU A  27      -4.208  -7.074 -13.384  1.00 98.41           C  
ATOM    441  OE1 GLU A  27      -4.451  -8.243 -13.021  1.00 98.41           O  
ATOM    442  OE2 GLU A  27      -4.391  -6.675 -14.555  1.00 98.41           O  
ATOM    443  N   VAL A  28      -3.099  -3.776  -9.700  1.00 98.64           N  
ATOM    444  H   VAL A  28      -3.578  -3.188 -10.366  1.00 98.64           H  
ATOM    445  CA  VAL A  28      -3.514  -3.708  -8.299  1.00 98.64           C  
ATOM    446  HA  VAL A  28      -2.878  -4.374  -7.715  1.00 98.64           H  
ATOM    447  C   VAL A  28      -4.950  -4.195  -8.174  1.00 98.64           C  
ATOM    448  CB  VAL A  28      -3.339  -2.299  -7.705  1.00 98.64           C  
ATOM    449  HB  VAL A  28      -4.016  -1.608  -8.206  1.00 98.64           H  
ATOM    450  O   VAL A  28      -5.882  -3.579  -8.697  1.00 98.64           O  
ATOM    451  CG1 VAL A  28      -3.664  -2.315  -6.202  1.00 98.64           C  
ATOM    452 HG11 VAL A  28      -3.498  -1.324  -5.779  1.00 98.64           H  
ATOM    453 HG12 VAL A  28      -4.709  -2.585  -6.045  1.00 98.64           H  
ATOM    454 HG13 VAL A  28      -3.024  -3.034  -5.691  1.00 98.64           H  
ATOM    455  CG2 VAL A  28      -1.901  -1.785  -7.870  1.00 98.64           C  
ATOM    456 HG21 VAL A  28      -1.197  -2.504  -7.452  1.00 98.64           H  
ATOM    457 HG22 VAL A  28      -1.780  -0.824  -7.369  1.00 98.64           H  
ATOM    458 HG23 VAL A  28      -1.677  -1.647  -8.928  1.00 98.64           H  
ATOM    459  N   HIS A  29      -5.145  -5.277  -7.427  1.00 98.49           N  
ATOM    460  H   HIS A  29      -4.326  -5.743  -7.062  1.00 98.49           H  
ATOM    461  CA  HIS A  29      -6.461  -5.775  -7.048  1.00 98.49           C  
ATOM    462  HA  HIS A  29      -7.194  -5.396  -7.760  1.00 98.49           H  
ATOM    463  C   HIS A  29      -6.823  -5.283  -5.654  1.00 98.49           C  
ATOM    464  CB  HIS A  29      -6.536  -7.298  -7.105  1.00 98.49           C  
ATOM    465  HB2 HIS A  29      -5.994  -7.724  -6.261  1.00 98.49           H  
ATOM    466  HB3 HIS A  29      -7.580  -7.597  -7.006  1.00 98.49           H  
ATOM    467  O   HIS A  29      -6.135  -5.574  -4.675  1.00 98.49           O  
ATOM    468  CG  HIS A  29      -5.992  -7.879  -8.372  1.00 98.49           C  
ATOM    469  CD2 HIS A  29      -4.710  -8.307  -8.581  1.00 98.49           C  
ATOM    470  HD2 HIS A  29      -3.892  -8.284  -7.876  1.00 98.49           H  
ATOM    471  ND1 HIS A  29      -6.693  -8.070  -9.540  1.00 98.49           N  
ATOM    472  HD1 HIS A  29      -7.599  -7.686  -9.765  1.00 98.49           H  
ATOM    473  CE1 HIS A  29      -5.851  -8.625 -10.429  1.00 98.49           C  
ATOM    474  HE1 HIS A  29      -6.078  -8.857 -11.459  1.00 98.49           H  
ATOM    475  NE2 HIS A  29      -4.648  -8.797  -9.874  1.00 98.49           N  
ATOM    476  N   ILE A  30      -7.938  -4.576  -5.556  1.00 98.38           N  
ATOM    477  H   ILE A  30      -8.452  -4.397  -6.407  1.00 98.38           H  
ATOM    478  CA  ILE A  30      -8.468  -4.027  -4.316  1.00 98.38           C  
ATOM    479  HA  ILE A  30      -7.743  -4.171  -3.515  1.00 98.38           H  
ATOM    480  C   ILE A  30      -9.744  -4.792  -3.980  1.00 98.38           C  
ATOM    481  CB  ILE A  30      -8.727  -2.513  -4.453  1.00 98.38           C  
ATOM    482  HB  ILE A  30      -9.558  -2.377  -5.145  1.00 98.38           H  
ATOM    483  O   ILE A  30     -10.667  -4.839  -4.796  1.00 98.38           O  
ATOM    484  CG1 ILE A  30      -7.513  -1.750  -5.036  1.00 98.38           C  
ATOM    485 HG12 ILE A  30      -7.207  -2.205  -5.978  1.00 98.38           H  
ATOM    486 HG13 ILE A  30      -6.671  -1.807  -4.347  1.00 98.38           H  
ATOM    487  CG2 ILE A  30      -9.133  -1.964  -3.071  1.00 98.38           C  
ATOM    488 HG21 ILE A  30      -8.346  -2.159  -2.344  1.00 98.38           H  
ATOM    489 HG22 ILE A  30     -10.054  -2.442  -2.735  1.00 98.38           H  
ATOM    490 HG23 ILE A  30      -9.324  -0.892  -3.115  1.00 98.38           H  
ATOM    491  CD1 ILE A  30      -7.814  -0.282  -5.352  1.00 98.38           C  
ATOM    492 HD11 ILE A  30      -8.671  -0.218  -6.023  1.00 98.38           H  
ATOM    493 HD12 ILE A  30      -6.948   0.167  -5.840  1.00 98.38           H  
ATOM    494 HD13 ILE A  30      -8.019   0.280  -4.441  1.00 98.38           H  
ATOM    495  N   LYS A  31      -9.816  -5.376  -2.784  1.00 97.63           N  
ATOM    496  H   LYS A  31      -9.011  -5.297  -2.179  1.00 97.63           H  
ATOM    497  CA  LYS A  31     -11.020  -6.029  -2.259  1.00 97.63           C  
ATOM    498  HA  LYS A  31     -11.833  -5.888  -2.971  1.00 97.63           H  
ATOM    499  C   LYS A  31     -11.454  -5.373  -0.954  1.00 97.63           C  
ATOM    500  CB  LYS A  31     -10.788  -7.537  -2.110  1.00 97.63           C  
ATOM    501  HB2 LYS A  31     -10.511  -7.953  -3.079  1.00 97.63           H  
ATOM    502  HB3 LYS A  31      -9.965  -7.706  -1.416  1.00 97.63           H  
ATOM    503  O   LYS A  31     -10.643  -5.186  -0.050  1.00 97.63           O  
ATOM    504  CG  LYS A  31     -12.048  -8.249  -1.594  1.00 97.63           C  
ATOM    505  HG2 LYS A  31     -12.384  -7.784  -0.667  1.00 97.63           H  
ATOM    506  HG3 LYS A  31     -12.845  -8.166  -2.333  1.00 97.63           H  
ATOM    507  CD  LYS A  31     -11.771  -9.719  -1.292  1.00 97.63           C  
ATOM    508  HD2 LYS A  31     -11.446 -10.237  -2.194  1.00 97.63           H  
ATOM    509  HD3 LYS A  31     -10.986  -9.770  -0.538  1.00 97.63           H  
ATOM    510  CE  LYS A  31     -13.053 -10.342  -0.732  1.00 97.63           C  
ATOM    511  HE2 LYS A  31     -13.458  -9.665   0.019  1.00 97.63           H  
ATOM    512  HE3 LYS A  31     -13.802 -10.411  -1.521  1.00 97.63           H  
ATOM    513  NZ  LYS A  31     -12.786 -11.662  -0.116  1.00 97.63           N  
ATOM    514  HZ1 LYS A  31     -13.639 -12.023   0.287  1.00 97.63           H  
ATOM    515  HZ2 LYS A  31     -12.408 -12.317  -0.785  1.00 97.63           H  
ATOM    516  HZ3 LYS A  31     -12.115 -11.542   0.629  1.00 97.63           H  
ATOM    517  N   VAL A  32     -12.743  -5.066  -0.859  1.00 95.38           N  
ATOM    518  H   VAL A  32     -13.334  -5.260  -1.655  1.00 95.38           H  
ATOM    519  CA  VAL A  32     -13.367  -4.399   0.288  1.00 95.38           C  
ATOM    520  HA  VAL A  32     -12.768  -4.542   1.188  1.00 95.38           H  
ATOM    521  C   VAL A  32     -14.753  -4.996   0.491  1.00 95.38           C  
ATOM    522  CB  VAL A  32     -13.500  -2.900   0.010  1.00 95.38           C  
ATOM    523  HB  VAL A  32     -14.161  -2.756  -0.844  1.00 95.38           H  
ATOM    524  O   VAL A  32     -15.651  -4.792  -0.326  1.00 95.38           O  
ATOM    525  CG1 VAL A  32     -14.091  -2.164   1.206  1.00 95.38           C  
ATOM    526 HG11 VAL A  32     -13.415  -2.208   2.060  1.00 95.38           H  
ATOM    527 HG12 VAL A  32     -14.253  -1.135   0.888  1.00 95.38           H  
ATOM    528 HG13 VAL A  32     -15.061  -2.579   1.481  1.00 95.38           H  
ATOM    529  CG2 VAL A  32     -12.174  -2.227  -0.332  1.00 95.38           C  
ATOM    530 HG21 VAL A  32     -11.661  -2.746  -1.142  1.00 95.38           H  
ATOM    531 HG22 VAL A  32     -11.524  -2.164   0.541  1.00 95.38           H  
ATOM    532 HG23 VAL A  32     -12.422  -1.239  -0.721  1.00 95.38           H  
ATOM    533  N   GLY A  33     -14.930  -5.782   1.553  1.00 91.85           N  
ATOM    534  H   GLY A  33     -14.176  -5.885   2.217  1.00 91.85           H  
ATOM    535  CA  GLY A  33     -16.128  -6.611   1.702  1.00 91.85           C  
ATOM    536  HA2 GLY A  33     -16.997  -5.965   1.830  1.00 91.85           H  
ATOM    537  HA3 GLY A  33     -16.035  -7.246   2.583  1.00 91.85           H  
ATOM    538  C   GLY A  33     -16.331  -7.509   0.472  1.00 91.85           C  
ATOM    539  O   GLY A  33     -15.455  -8.314   0.136  1.00 91.85           O  
ATOM    540  N   ASP A  34     -17.466  -7.331  -0.205  1.00 91.31           N  
ATOM    541  H   ASP A  34     -18.138  -6.667   0.153  1.00 91.31           H  
ATOM    542  CA  ASP A  34     -17.834  -8.064  -1.423  1.00 91.31           C  
ATOM    543  HA  ASP A  34     -17.358  -9.045  -1.403  1.00 91.31           H  
ATOM    544  C   ASP A  34     -17.389  -7.368  -2.721  1.00 91.31           C  
ATOM    545  CB  ASP A  34     -19.353  -8.290  -1.440  1.00 91.31           C  
ATOM    546  HB2 ASP A  34     -19.853  -7.324  -1.511  1.00 91.31           H  
ATOM    547  HB3 ASP A  34     -19.617  -8.874  -2.321  1.00 91.31           H  
ATOM    548  O   ASP A  34     -17.390  -7.991  -3.785  1.00 91.31           O  
ATOM    549  CG  ASP A  34     -19.843  -9.034  -0.198  1.00 91.31           C  
ATOM    550  OD1 ASP A  34     -19.189 -10.035   0.174  1.00 91.31           O  
ATOM    551  OD2 ASP A  34     -20.844  -8.558   0.383  1.00 91.31           O  
ATOM    552  N   GLU A  35     -16.992  -6.093  -2.660  1.00 94.80           N  
ATOM    553  H   GLU A  35     -16.864  -5.660  -1.756  1.00 94.80           H  
ATOM    554  CA  GLU A  35     -16.558  -5.343  -3.839  1.00 94.80           C  
ATOM    555  HA  GLU A  35     -17.178  -5.668  -4.674  1.00 94.80           H  
ATOM    556  C   GLU A  35     -15.101  -5.674  -4.181  1.00 94.80           C  
ATOM    557  CB  GLU A  35     -16.799  -3.830  -3.668  1.00 94.80           C  
ATOM    558  HB2 GLU A  35     -17.792  -3.685  -3.240  1.00 94.80           H  
ATOM    559  HB3 GLU A  35     -16.058  -3.418  -2.983  1.00 94.80           H  
ATOM    560  O   GLU A  35     -14.235  -5.793  -3.306  1.00 94.80           O  
ATOM    561  CG  GLU A  35     -16.735  -3.084  -5.019  1.00 94.80           C  
ATOM    562  HG2 GLU A  35     -17.455  -3.537  -5.700  1.00 94.80           H  
ATOM    563  HG3 GLU A  35     -15.743  -3.226  -5.448  1.00 94.80           H  
ATOM    564  CD  GLU A  35     -17.016  -1.570  -4.936  1.00 94.80           C  
ATOM    565  OE1 GLU A  35     -16.720  -0.862  -5.935  1.00 94.80           O  
ATOM    566  OE2 GLU A  35     -17.485  -1.097  -3.880  1.00 94.80           O  
ATOM    567  N   LYS A  36     -14.827  -5.815  -5.479  1.00 96.57           N  
ATOM    568  H   LYS A  36     -15.577  -5.667  -6.139  1.00 96.57           H  
ATOM    569  CA  LYS A  36     -13.488  -6.013  -6.034  1.00 96.57           C  
ATOM    570  HA  LYS A  36     -12.746  -5.798  -5.264  1.00 96.57           H  
ATOM    571  C   LYS A  36     -13.273  -5.050  -7.190  1.00 96.57           C  
ATOM    572  CB  LYS A  36     -13.299  -7.453  -6.521  1.00 96.57           C  
ATOM    573  HB2 LYS A  36     -12.323  -7.530  -7.001  1.00 96.57           H  
ATOM    574  HB3 LYS A  36     -14.064  -7.673  -7.267  1.00 96.57           H  
ATOM    575  O   LYS A  36     -14.156  -4.907  -8.033  1.00 96.57           O  
ATOM    576  CG  LYS A  36     -13.374  -8.490  -5.395  1.00 96.57           C  
ATOM    577  HG2 LYS A  36     -14.341  -8.429  -4.896  1.00 96.57           H  
ATOM    578  HG3 LYS A  36     -12.579  -8.299  -4.674  1.00 96.57           H  
ATOM    579  CD  LYS A  36     -13.204  -9.888  -5.992  1.00 96.57           C  
ATOM    580  HD2 LYS A  36     -13.958 -10.031  -6.767  1.00 96.57           H  
ATOM    581  HD3 LYS A  36     -12.215  -9.966  -6.443  1.00 96.57           H  
ATOM    582  CE  LYS A  36     -13.375 -10.962  -4.919  1.00 96.57           C  
ATOM    583  HE2 LYS A  36     -14.344 -10.815  -4.443  1.00 96.57           H  
ATOM    584  HE3 LYS A  36     -12.596 -10.825  -4.169  1.00 96.57           H  
ATOM    585  NZ  LYS A  36     -13.294 -12.313  -5.527  1.00 96.57           N  
ATOM    586  HZ1 LYS A  36     -12.403 -12.441  -5.985  1.00 96.57           H  
ATOM    587  HZ2 LYS A  36     -13.423 -13.041  -4.838  1.00 96.57           H  
ATOM    588  HZ3 LYS A  36     -14.013 -12.412  -6.228  1.00 96.57           H  
ATOM    589  N   ARG A  37     -12.091  -4.446  -7.266  1.00 97.90           N  
ATOM    590  H   ARG A  37     -11.431  -4.605  -6.518  1.00 97.90           H  
ATOM    591  CA  ARG A  37     -11.640  -3.675  -8.430  1.00 97.90           C  
ATOM    592  HA  ARG A  37     -12.274  -3.912  -9.284  1.00 97.90           H  
ATOM    593  C   ARG A  37     -10.224  -4.081  -8.805  1.00 97.90           C  
ATOM    594  CB  ARG A  37     -11.744  -2.168  -8.162  1.00 97.90           C  
ATOM    595  HB2 ARG A  37     -11.322  -1.633  -9.012  1.00 97.90           H  
ATOM    596  HB3 ARG A  37     -11.167  -1.909  -7.273  1.00 97.90           H  
ATOM    597  O   ARG A  37      -9.409  -4.319  -7.921  1.00 97.90           O  
ATOM    598  CG  ARG A  37     -13.207  -1.738  -7.982  1.00 97.90           C  
ATOM    599  HG2 ARG A  37     -13.803  -2.097  -8.822  1.00 97.90           H  
ATOM    600  HG3 ARG A  37     -13.607  -2.157  -7.059  1.00 97.90           H  
ATOM    601  CD  ARG A  37     -13.303  -0.219  -7.923  1.00 97.90           C  
ATOM    602  HD2 ARG A  37     -12.957   0.203  -8.866  1.00 97.90           H  
ATOM    603  HD3 ARG A  37     -12.664   0.120  -7.107  1.00 97.90           H  
ATOM    604  NE  ARG A  37     -14.672   0.222  -7.637  1.00 97.90           N  
ATOM    605  HE  ARG A  37     -15.318  -0.445  -7.240  1.00 97.90           H  
ATOM    606  NH1 ARG A  37     -14.311   2.486  -7.824  1.00 97.90           N  
ATOM    607 HH11 ARG A  37     -13.415   2.317  -8.258  1.00 97.90           H  
ATOM    608 HH12 ARG A  37     -14.585   3.387  -7.460  1.00 97.90           H  
ATOM    609  NH2 ARG A  37     -16.201   1.696  -6.937  1.00 97.90           N  
ATOM    610 HH21 ARG A  37     -16.376   2.612  -6.549  1.00 97.90           H  
ATOM    611 HH22 ARG A  37     -16.658   0.888  -6.539  1.00 97.90           H  
ATOM    612  CZ  ARG A  37     -15.055   1.468  -7.491  1.00 97.90           C  
ATOM    613  N   THR A  38      -9.951  -4.133 -10.101  1.00 98.36           N  
ATOM    614  H   THR A  38     -10.670  -3.867 -10.759  1.00 98.36           H  
ATOM    615  CA  THR A  38      -8.609  -4.332 -10.654  1.00 98.36           C  
ATOM    616  HA  THR A  38      -7.888  -4.503  -9.854  1.00 98.36           H  
ATOM    617  C   THR A  38      -8.229  -3.064 -11.398  1.00 98.36           C  
ATOM    618  CB  THR A  38      -8.552  -5.542 -11.596  1.00 98.36           C  
ATOM    619  HB  THR A  38      -9.234  -5.391 -12.433  1.00 98.36           H  
ATOM    620  O   THR A  38      -9.034  -2.554 -12.177  1.00 98.36           O  
ATOM    621  CG2 THR A  38      -7.151  -5.793 -12.138  1.00 98.36           C  
ATOM    622 HG21 THR A  38      -7.116  -6.734 -12.688  1.00 98.36           H  
ATOM    623 HG22 THR A  38      -6.436  -5.836 -11.317  1.00 98.36           H  
ATOM    624 HG23 THR A  38      -6.856  -5.001 -12.827  1.00 98.36           H  
ATOM    625  OG1 THR A  38      -8.916  -6.726 -10.918  1.00 98.36           O  
ATOM    626  HG1 THR A  38      -8.736  -7.423 -11.552  1.00 98.36           H  
ATOM    627  N   VAL A  39      -7.035  -2.544 -11.134  1.00 98.16           N  
ATOM    628  H   VAL A  39      -6.447  -2.997 -10.448  1.00 98.16           H  
ATOM    629  CA  VAL A  39      -6.520  -1.321 -11.751  1.00 98.16           C  
ATOM    630  HA  VAL A  39      -7.140  -1.045 -12.604  1.00 98.16           H  
ATOM    631  C   VAL A  39      -5.111  -1.570 -12.254  1.00 98.16           C  
ATOM    632  CB  VAL A  39      -6.535  -0.153 -10.749  1.00 98.16           C  
ATOM    633  HB  VAL A  39      -5.921  -0.399  -9.883  1.00 98.16           H  
ATOM    634  O   VAL A  39      -4.241  -1.950 -11.478  1.00 98.16           O  
ATOM    635  CG1 VAL A  39      -6.003   1.142 -11.369  1.00 98.16           C  
ATOM    636 HG11 VAL A  39      -6.615   1.440 -12.221  1.00 98.16           H  
ATOM    637 HG12 VAL A  39      -6.005   1.931 -10.617  1.00 98.16           H  
ATOM    638 HG13 VAL A  39      -4.972   1.014 -11.701  1.00 98.16           H  
ATOM    639  CG2 VAL A  39      -7.969   0.112 -10.274  1.00 98.16           C  
ATOM    640 HG21 VAL A  39      -8.647   0.120 -11.127  1.00 98.16           H  
ATOM    641 HG22 VAL A  39      -8.275  -0.658  -9.565  1.00 98.16           H  
ATOM    642 HG23 VAL A  39      -8.007   1.090  -9.794  1.00 98.16           H  
ATOM    643  N   THR A  40      -4.876  -1.324 -13.538  1.00 98.39           N  
ATOM    644  H   THR A  40      -5.637  -1.040 -14.138  1.00 98.39           H  
ATOM    645  CA  THR A  40      -3.522  -1.224 -14.086  1.00 98.39           C  
ATOM    646  HA  THR A  40      -2.862  -1.907 -13.552  1.00 98.39           H  
ATOM    647  C   THR A  40      -3.023   0.204 -13.891  1.00 98.39           C  
ATOM    648  CB  THR A  40      -3.493  -1.604 -15.570  1.00 98.39           C  
ATOM    649  HB  THR A  40      -4.036  -0.851 -16.141  1.00 98.39           H  
ATOM    650  O   THR A  40      -3.714   1.144 -14.274  1.00 98.39           O  
ATOM    651  CG2 THR A  40      -2.070  -1.703 -16.115  1.00 98.39           C  
ATOM    652 HG21 THR A  40      -1.594  -0.723 -16.095  1.00 98.39           H  
ATOM    653 HG22 THR A  40      -2.099  -2.050 -17.148  1.00 98.39           H  
ATOM    654 HG23 THR A  40      -1.484  -2.401 -15.516  1.00 98.39           H  
ATOM    655  OG1 THR A  40      -4.127  -2.849 -15.774  1.00 98.39           O  
ATOM    656  HG1 THR A  40      -3.641  -3.540 -15.320  1.00 98.39           H  
ATOM    657  N   VAL A  41      -1.844   0.362 -13.294  1.00 98.50           N  
ATOM    658  H   VAL A  41      -1.357  -0.466 -12.982  1.00 98.50           H  
ATOM    659  CA  VAL A  41      -1.178   1.652 -13.077  1.00 98.50           C  
ATOM    660  HA  VAL A  41      -1.810   2.459 -13.448  1.00 98.50           H  
ATOM    661  C   VAL A  41       0.115   1.648 -13.884  1.00 98.50           C  
ATOM    662  CB  VAL A  41      -0.911   1.904 -11.578  1.00 98.50           C  
ATOM    663  HB  VAL A  41      -0.130   1.227 -11.231  1.00 98.50           H  
ATOM    664  O   VAL A  41       1.021   0.853 -13.613  1.00 98.50           O  
ATOM    665  CG1 VAL A  41      -0.454   3.348 -11.340  1.00 98.50           C  
ATOM    666 HG11 VAL A  41       0.442   3.563 -11.922  1.00 98.50           H  
ATOM    667 HG12 VAL A  41      -1.233   4.046 -11.646  1.00 98.50           H  
ATOM    668 HG13 VAL A  41      -0.229   3.506 -10.285  1.00 98.50           H  
ATOM    669  CG2 VAL A  41      -2.154   1.668 -10.709  1.00 98.50           C  
ATOM    670 HG21 VAL A  41      -2.460   0.623 -10.762  1.00 98.50           H  
ATOM    671 HG22 VAL A  41      -2.969   2.306 -11.050  1.00 98.50           H  
ATOM    672 HG23 VAL A  41      -1.919   1.901  -9.670  1.00 98.50           H  
ATOM    673  N   ASN A  42       0.201   2.494 -14.905  1.00 98.43           N  
ATOM    674  H   ASN A  42      -0.552   3.149 -15.058  1.00 98.43           H  
ATOM    675  CA  ASN A  42       1.368   2.584 -15.781  1.00 98.43           C  
ATOM    676  HA  ASN A  42       1.663   1.570 -16.048  1.00 98.43           H  
ATOM    677  C   ASN A  42       2.559   3.260 -15.074  1.00 98.43           C  
ATOM    678  CB  ASN A  42       0.973   3.318 -17.070  1.00 98.43           C  
ATOM    679  HB2 ASN A  42       0.601   4.313 -16.825  1.00 98.43           H  
ATOM    680  HB3 ASN A  42       1.839   3.441 -17.721  1.00 98.43           H  
ATOM    681  O   ASN A  42       2.372   3.939 -14.062  1.00 98.43           O  
ATOM    682  CG  ASN A  42      -0.075   2.554 -17.848  1.00 98.43           C  
ATOM    683  ND2 ASN A  42      -1.279   3.064 -17.909  1.00 98.43           N  
ATOM    684 HD21 ASN A  42      -1.516   3.777 -17.234  1.00 98.43           H  
ATOM    685 HD22 ASN A  42      -2.002   2.499 -18.331  1.00 98.43           H  
ATOM    686  OD1 ASN A  42       0.174   1.480 -18.373  1.00 98.43           O  
ATOM    687  N   PRO A  43       3.791   3.099 -15.587  1.00 98.24           N  
ATOM    688  CA  PRO A  43       4.965   3.798 -15.064  1.00 98.24           C  
ATOM    689  HA  PRO A  43       5.219   3.381 -14.090  1.00 98.24           H  
ATOM    690  C   PRO A  43       4.749   5.312 -14.944  1.00 98.24           C  
ATOM    691  CB  PRO A  43       6.087   3.478 -16.057  1.00 98.24           C  
ATOM    692  HB2 PRO A  43       7.071   3.487 -15.589  1.00 98.24           H  
ATOM    693  HB3 PRO A  43       6.065   4.172 -16.898  1.00 98.24           H  
ATOM    694  O   PRO A  43       4.380   5.973 -15.914  1.00 98.24           O  
ATOM    695  CG  PRO A  43       5.698   2.090 -16.548  1.00 98.24           C  
ATOM    696  HG2 PRO A  43       6.163   1.842 -17.502  1.00 98.24           H  
ATOM    697  HG3 PRO A  43       5.954   1.364 -15.777  1.00 98.24           H  
ATOM    698  CD  PRO A  43       4.183   2.196 -16.660  1.00 98.24           C  
ATOM    699  HD2 PRO A  43       3.920   2.630 -17.625  1.00 98.24           H  
ATOM    700  HD3 PRO A  43       3.733   1.210 -16.547  1.00 98.24           H  
ATOM    701  N   GLY A  44       4.985   5.865 -13.753  1.00 98.05           N  
ATOM    702  H   GLY A  44       5.198   5.255 -12.977  1.00 98.05           H  
ATOM    703  CA  GLY A  44       4.806   7.287 -13.444  1.00 98.05           C  
ATOM    704  HA2 GLY A  44       5.320   7.502 -12.507  1.00 98.05           H  
ATOM    705  HA3 GLY A  44       5.259   7.884 -14.235  1.00 98.05           H  
ATOM    706  C   GLY A  44       3.350   7.742 -13.287  1.00 98.05           C  
ATOM    707  O   GLY A  44       3.115   8.930 -13.063  1.00 98.05           O  
ATOM    708  N   GLU A  45       2.376   6.837 -13.402  1.00 98.55           N  
ATOM    709  H   GLU A  45       2.625   5.872 -13.567  1.00 98.55           H  
ATOM    710  CA  GLU A  45       0.953   7.146 -13.268  1.00 98.55           C  
ATOM    711  HA  GLU A  45       0.789   8.145 -13.673  1.00 98.55           H  
ATOM    712  C   GLU A  45       0.510   7.161 -11.797  1.00 98.55           C  
ATOM    713  CB  GLU A  45       0.126   6.165 -14.119  1.00 98.55           C  
ATOM    714  HB2 GLU A  45       0.165   5.179 -13.657  1.00 98.55           H  
ATOM    715  HB3 GLU A  45       0.574   6.107 -15.111  1.00 98.55           H  
ATOM    716  O   GLU A  45       1.002   6.397 -10.957  1.00 98.55           O  
ATOM    717  CG  GLU A  45      -1.348   6.571 -14.280  1.00 98.55           C  
ATOM    718  HG2 GLU A  45      -1.384   7.583 -14.684  1.00 98.55           H  
ATOM    719  HG3 GLU A  45      -1.823   6.582 -13.299  1.00 98.55           H  
ATOM    720  CD  GLU A  45      -2.143   5.625 -15.199  1.00 98.55           C  
ATOM    721  OE1 GLU A  45      -3.242   6.028 -15.633  1.00 98.55           O  
ATOM    722  OE2 GLU A  45      -1.656   4.507 -15.497  1.00 98.55           O  
ATOM    723  N   GLU A  46      -0.466   8.021 -11.500  1.00 98.45           N  
ATOM    724  H   GLU A  46      -0.851   8.582 -12.246  1.00 98.45           H  
ATOM    725  CA  GLU A  46      -1.226   8.012 -10.253  1.00 98.45           C  
ATOM    726  HA  GLU A  46      -0.886   7.164  -9.660  1.00 98.45           H  
ATOM    727  C   GLU A  46      -2.714   7.807 -10.575  1.00 98.45           C  
ATOM    728  CB  GLU A  46      -0.940   9.288  -9.436  1.00 98.45           C  
ATOM    729  HB2 GLU A  46       0.141   9.373  -9.323  1.00 98.45           H  
ATOM    730  HB3 GLU A  46      -1.301  10.162  -9.978  1.00 98.45           H  
ATOM    731  O   GLU A  46      -3.285   8.535 -11.388  1.00 98.45           O  
ATOM    732  CG  GLU A  46      -1.578   9.256  -8.032  1.00 98.45           C  
ATOM    733  HG2 GLU A  46      -1.304   8.317  -7.550  1.00 98.45           H  
ATOM    734  HG3 GLU A  46      -2.663   9.268  -8.139  1.00 98.45           H  
ATOM    735  CD  GLU A  46      -1.148  10.406  -7.094  1.00 98.45           C  
ATOM    736  OE1 GLU A  46      -1.796  10.561  -6.026  1.00 98.45           O  
ATOM    737  OE2 GLU A  46      -0.132  11.089  -7.368  1.00 98.45           O  
ATOM    738  N   VAL A  47      -3.346   6.817  -9.940  1.00 98.39           N  
ATOM    739  H   VAL A  47      -2.817   6.287  -9.262  1.00 98.39           H  
ATOM    740  CA  VAL A  47      -4.763   6.470 -10.134  1.00 98.39           C  
ATOM    741  HA  VAL A  47      -5.219   7.211 -10.791  1.00 98.39           H  
ATOM    742  C   VAL A  47      -5.495   6.516  -8.797  1.00 98.39           C  
ATOM    743  CB  VAL A  47      -4.937   5.090 -10.806  1.00 98.39           C  
ATOM    744  HB  VAL A  47      -4.501   4.320 -10.171  1.00 98.39           H  
ATOM    745  O   VAL A  47      -5.008   5.992  -7.797  1.00 98.39           O  
ATOM    746  CG1 VAL A  47      -6.426   4.767 -11.014  1.00 98.39           C  
ATOM    747 HG11 VAL A  47      -6.907   4.556 -10.059  1.00 98.39           H  
ATOM    748 HG12 VAL A  47      -6.923   5.607 -11.499  1.00 98.39           H  
ATOM    749 HG13 VAL A  47      -6.532   3.896 -11.660  1.00 98.39           H  
ATOM    750  CG2 VAL A  47      -4.254   5.031 -12.176  1.00 98.39           C  
ATOM    751 HG21 VAL A  47      -4.649   5.803 -12.837  1.00 98.39           H  
ATOM    752 HG22 VAL A  47      -3.182   5.187 -12.064  1.00 98.39           H  
ATOM    753 HG23 VAL A  47      -4.404   4.055 -12.639  1.00 98.39           H  
ATOM    754  N   GLU A  48      -6.696   7.095  -8.773  1.00 98.39           N  
ATOM    755  H   GLU A  48      -7.059   7.490  -9.629  1.00 98.39           H  
ATOM    756  CA  GLU A  48      -7.574   7.082  -7.601  1.00 98.39           C  
ATOM    757  HA  GLU A  48      -7.012   6.687  -6.755  1.00 98.39           H  
ATOM    758  C   GLU A  48      -8.785   6.164  -7.812  1.00 98.39           C  
ATOM    759  CB  GLU A  48      -7.990   8.509  -7.207  1.00 98.39           C  
ATOM    760  HB2 GLU A  48      -7.096   9.125  -7.115  1.00 98.39           H  
ATOM    761  HB3 GLU A  48      -8.631   8.932  -7.981  1.00 98.39           H  
ATOM    762  O   GLU A  48      -9.476   6.222  -8.828  1.00 98.39           O  
ATOM    763  CG  GLU A  48      -8.735   8.510  -5.863  1.00 98.39           C  
ATOM    764  HG2 GLU A  48      -8.111   8.029  -5.110  1.00 98.39           H  
ATOM    765  HG3 GLU A  48      -9.648   7.921  -5.953  1.00 98.39           H  
ATOM    766  CD  GLU A  48      -9.097   9.922  -5.388  1.00 98.39           C  
ATOM    767  OE1 GLU A  48     -10.305  10.251  -5.434  1.00 98.39           O  
ATOM    768  OE2 GLU A  48      -8.186  10.623  -4.885  1.00 98.39           O  
ATOM    769  N   VAL A  49      -9.079   5.339  -6.808  1.00 97.91           N  
ATOM    770  H   VAL A  49      -8.439   5.317  -6.027  1.00 97.91           H  
ATOM    771  CA  VAL A  49     -10.227   4.434  -6.770  1.00 97.91           C  
ATOM    772  HA  VAL A  49     -10.828   4.583  -7.667  1.00 97.91           H  
ATOM    773  C   VAL A  49     -11.072   4.753  -5.543  1.00 97.91           C  
ATOM    774  CB  VAL A  49      -9.774   2.965  -6.734  1.00 97.91           C  
ATOM    775  HB  VAL A  49      -9.353   2.731  -5.757  1.00 97.91           H  
ATOM    776  O   VAL A  49     -10.594   4.658  -4.416  1.00 97.91           O  
ATOM    777  CG1 VAL A  49     -10.969   2.043  -6.987  1.00 97.91           C  
ATOM    778 HG11 VAL A  49     -11.359   2.220  -7.989  1.00 97.91           H  
ATOM    779 HG12 VAL A  49     -10.635   1.009  -6.910  1.00 97.91           H  
ATOM    780 HG13 VAL A  49     -11.746   2.216  -6.242  1.00 97.91           H  
ATOM    781  CG2 VAL A  49      -8.720   2.644  -7.792  1.00 97.91           C  
ATOM    782 HG21 VAL A  49      -9.090   2.897  -8.786  1.00 97.91           H  
ATOM    783 HG22 VAL A  49      -8.467   1.585  -7.734  1.00 97.91           H  
ATOM    784 HG23 VAL A  49      -7.807   3.207  -7.601  1.00 97.91           H  
ATOM    785  N   THR A  50     -12.343   5.100  -5.745  1.00 97.23           N  
ATOM    786  H   THR A  50     -12.665   5.209  -6.696  1.00 97.23           H  
ATOM    787  CA  THR A  50     -13.276   5.389  -4.643  1.00 97.23           C  
ATOM    788  HA  THR A  50     -12.720   5.458  -3.709  1.00 97.23           H  
ATOM    789  C   THR A  50     -14.310   4.280  -4.477  1.00 97.23           C  
ATOM    790  CB  THR A  50     -13.958   6.750  -4.827  1.00 97.23           C  
ATOM    791  HB  THR A  50     -14.469   6.787  -5.790  1.00 97.23           H  
ATOM    792  O   THR A  50     -14.978   3.899  -5.442  1.00 97.23           O  
ATOM    793  CG2 THR A  50     -14.956   7.063  -3.709  1.00 97.23           C  
ATOM    794 HG21 THR A  50     -15.305   8.090  -3.810  1.00 97.23           H  
ATOM    795 HG22 THR A  50     -15.820   6.401  -3.775  1.00 97.23           H  
ATOM    796 HG23 THR A  50     -14.479   6.940  -2.736  1.00 97.23           H  
ATOM    797  OG1 THR A  50     -13.003   7.781  -4.761  1.00 97.23           O  
ATOM    798  HG1 THR A  50     -12.410   7.758  -5.516  1.00 97.23           H  
ATOM    799  N   PHE A  51     -14.470   3.821  -3.239  1.00 96.54           N  
ATOM    800  H   PHE A  51     -13.873   4.204  -2.521  1.00 96.54           H  
ATOM    801  CA  PHE A  51     -15.494   2.886  -2.780  1.00 96.54           C  
ATOM    802  HA  PHE A  51     -16.039   2.478  -3.631  1.00 96.54           H  
ATOM    803  C   PHE A  51     -16.485   3.622  -1.871  1.00 96.54           C  
ATOM    804  CB  PHE A  51     -14.830   1.723  -2.032  1.00 96.54           C  
ATOM    805  HB2 PHE A  51     -14.287   2.120  -1.175  1.00 96.54           H  
ATOM    806  HB3 PHE A  51     -15.614   1.068  -1.653  1.00 96.54           H  
ATOM    807  O   PHE A  51     -16.098   4.536  -1.136  1.00 96.54           O  
ATOM    808  CG  PHE A  51     -13.872   0.896  -2.868  1.00 96.54           C  
ATOM    809  CD1 PHE A  51     -14.283  -0.347  -3.373  1.00 96.54           C  
ATOM    810  HD1 PHE A  51     -15.265  -0.723  -3.124  1.00 96.54           H  
ATOM    811  CD2 PHE A  51     -12.568   1.356  -3.135  1.00 96.54           C  
ATOM    812  HD2 PHE A  51     -12.233   2.303  -2.738  1.00 96.54           H  
ATOM    813  CE1 PHE A  51     -13.422  -1.113  -4.175  1.00 96.54           C  
ATOM    814  HE1 PHE A  51     -13.750  -2.068  -4.557  1.00 96.54           H  
ATOM    815  CE2 PHE A  51     -11.697   0.586  -3.923  1.00 96.54           C  
ATOM    816  HE2 PHE A  51     -10.699   0.943  -4.126  1.00 96.54           H  
ATOM    817  CZ  PHE A  51     -12.129  -0.643  -4.452  1.00 96.54           C  
ATOM    818  HZ  PHE A  51     -11.462  -1.236  -5.059  1.00 96.54           H  
ATOM    819  N   SER A  52     -17.752   3.215  -1.896  1.00 95.00           N  
ATOM    820  H   SER A  52     -18.003   2.422  -2.468  1.00 95.00           H  
ATOM    821  CA  SER A  52     -18.801   3.766  -1.031  1.00 95.00           C  
ATOM    822  HA  SER A  52     -18.338   4.301  -0.202  1.00 95.00           H  
ATOM    823  C   SER A  52     -19.633   2.638  -0.442  1.00 95.00           C  
ATOM    824  CB  SER A  52     -19.697   4.758  -1.778  1.00 95.00           C  
ATOM    825  HB2 SER A  52     -20.180   4.260  -2.620  1.00 95.00           H  
ATOM    826  HB3 SER A  52     -20.464   5.130  -1.099  1.00 95.00           H  
ATOM    827  O   SER A  52     -19.985   1.690  -1.143  1.00 95.00           O  
ATOM    828  OG  SER A  52     -18.921   5.845  -2.246  1.00 95.00           O  
ATOM    829  HG  SER A  52     -18.277   6.036  -1.559  1.00 95.00           H  
ATOM    830  N   ALA A  53     -19.945   2.730   0.846  1.00 91.14           N  
ATOM    831  H   ALA A  53     -19.644   3.538   1.373  1.00 91.14           H  
ATOM    832  CA  ALA A  53     -20.706   1.712   1.549  1.00 91.14           C  
ATOM    833  HA  ALA A  53     -21.296   1.139   0.833  1.00 91.14           H  
ATOM    834  C   ALA A  53     -21.664   2.347   2.553  1.00 91.14           C  
ATOM    835  CB  ALA A  53     -19.734   0.756   2.250  1.00 91.14           C  
ATOM    836  HB1 ALA A  53     -19.127   0.227   1.516  1.00 91.14           H  
ATOM    837  HB2 ALA A  53     -19.083   1.317   2.920  1.00 91.14           H  
ATOM    838  HB3 ALA A  53     -20.296   0.046   2.857  1.00 91.14           H  
ATOM    839  O   ALA A  53     -21.253   3.132   3.397  1.00 91.14           O  
ATOM    840  N   ASN A  54     -22.928   1.918   2.524  1.00 88.90           N  
ATOM    841  H   ASN A  54     -23.235   1.368   1.735  1.00 88.90           H  
ATOM    842  CA  ASN A  54     -23.917   2.319   3.534  1.00 88.90           C  
ATOM    843  HA  ASN A  54     -23.941   3.407   3.597  1.00 88.90           H  
ATOM    844  C   ASN A  54     -23.579   1.788   4.939  1.00 88.90           C  
ATOM    845  CB  ASN A  54     -25.303   1.801   3.111  1.00 88.90           C  
ATOM    846  HB2 ASN A  54     -25.277   0.714   3.043  1.00 88.90           H  
ATOM    847  HB3 ASN A  54     -26.024   2.073   3.882  1.00 88.90           H  
ATOM    848  O   ASN A  54     -24.088   2.300   5.928  1.00 88.90           O  
ATOM    849  CG  ASN A  54     -25.806   2.379   1.803  1.00 88.90           C  
ATOM    850  ND2 ASN A  54     -26.693   1.688   1.127  1.00 88.90           N  
ATOM    851 HD21 ASN A  54     -27.107   0.853   1.517  1.00 88.90           H  
ATOM    852 HD22 ASN A  54     -27.025   2.134   0.284  1.00 88.90           H  
ATOM    853  OD1 ASN A  54     -25.417   3.435   1.349  1.00 88.90           O  
ATOM    854  N   ASP A  55     -22.758   0.737   5.012  1.00 86.76           N  
ATOM    855  H   ASP A  55     -22.296   0.448   4.162  1.00 86.76           H  
ATOM    856  CA  ASP A  55     -22.244   0.170   6.254  1.00 86.76           C  
ATOM    857  HA  ASP A  55     -22.719   0.662   7.102  1.00 86.76           H  
ATOM    858  C   ASP A  55     -20.719   0.380   6.303  1.00 86.76           C  
ATOM    859  CB  ASP A  55     -22.632  -1.312   6.345  1.00 86.76           C  
ATOM    860  HB2 ASP A  55     -23.719  -1.389   6.365  1.00 86.76           H  
ATOM    861  HB3 ASP A  55     -22.276  -1.833   5.456  1.00 86.76           H  
ATOM    862  O   ASP A  55     -19.999  -0.263   5.525  1.00 86.76           O  
ATOM    863  CG  ASP A  55     -22.066  -2.004   7.590  1.00 86.76           C  
ATOM    864  OD1 ASP A  55     -21.459  -1.314   8.442  1.00 86.76           O  
ATOM    865  OD2 ASP A  55     -22.213  -3.242   7.650  1.00 86.76           O  
ATOM    866  N   PRO A  56     -20.207   1.254   7.191  1.00 80.46           N  
ATOM    867  CA  PRO A  56     -18.778   1.533   7.291  1.00 80.46           C  
ATOM    868  HA  PRO A  56     -18.403   1.864   6.322  1.00 80.46           H  
ATOM    869  C   PRO A  56     -17.963   0.306   7.721  1.00 80.46           C  
ATOM    870  CB  PRO A  56     -18.660   2.689   8.290  1.00 80.46           C  
ATOM    871  HB2 PRO A  56     -18.711   3.636   7.753  1.00 80.46           H  
ATOM    872  HB3 PRO A  56     -17.742   2.639   8.875  1.00 80.46           H  
ATOM    873  O   PRO A  56     -16.778   0.232   7.399  1.00 80.46           O  
ATOM    874  CG  PRO A  56     -19.901   2.538   9.168  1.00 80.46           C  
ATOM    875  HG2 PRO A  56     -20.204   3.487   9.610  1.00 80.46           H  
ATOM    876  HG3 PRO A  56     -19.715   1.794   9.942  1.00 80.46           H  
ATOM    877  CD  PRO A  56     -20.947   2.009   8.193  1.00 80.46           C  
ATOM    878  HD2 PRO A  56     -21.466   2.839   7.713  1.00 80.46           H  
ATOM    879  HD3 PRO A  56     -21.653   1.380   8.735  1.00 80.46           H  
ATOM    880  N   HIS A  57     -18.571  -0.711   8.352  1.00 86.42           N  
ATOM    881  H   HIS A  57     -19.563  -0.666   8.535  1.00 86.42           H  
ATOM    882  CA  HIS A  57     -17.867  -1.950   8.702  1.00 86.42           C  
ATOM    883  HA  HIS A  57     -16.992  -1.684   9.295  1.00 86.42           H  
ATOM    884  C   HIS A  57     -17.350  -2.714   7.476  1.00 86.42           C  
ATOM    885  CB  HIS A  57     -18.767  -2.857   9.550  1.00 86.42           C  
ATOM    886  HB2 HIS A  57     -19.705  -3.049   9.028  1.00 86.42           H  
ATOM    887  HB3 HIS A  57     -18.269  -3.817   9.684  1.00 86.42           H  
ATOM    888  O   HIS A  57     -16.404  -3.499   7.600  1.00 86.42           O  
ATOM    889  CG  HIS A  57     -19.043  -2.297  10.917  1.00 86.42           C  
ATOM    890  CD2 HIS A  57     -20.248  -1.896  11.427  1.00 86.42           C  
ATOM    891  HD2 HIS A  57     -21.194  -1.918  10.905  1.00 86.42           H  
ATOM    892  ND1 HIS A  57     -18.098  -2.099  11.894  1.00 86.42           N  
ATOM    893  HD1 HIS A  57     -17.107  -2.264  11.786  1.00 86.42           H  
ATOM    894  CE1 HIS A  57     -18.715  -1.591  12.973  1.00 86.42           C  
ATOM    895  HE1 HIS A  57     -18.230  -1.315  13.898  1.00 86.42           H  
ATOM    896  NE2 HIS A  57     -20.028  -1.457  12.740  1.00 86.42           N  
ATOM    897  N   LYS A  58     -17.886  -2.451   6.274  1.00 89.54           N  
ATOM    898  H   LYS A  58     -18.644  -1.784   6.232  1.00 89.54           H  
ATOM    899  CA  LYS A  58     -17.353  -3.006   5.019  1.00 89.54           C  
ATOM    900  HA  LYS A  58     -17.329  -4.093   5.101  1.00 89.54           H  
ATOM    901  C   LYS A  58     -15.909  -2.577   4.748  1.00 89.54           C  
ATOM    902  CB  LYS A  58     -18.252  -2.616   3.839  1.00 89.54           C  
ATOM    903  HB2 LYS A  58     -17.777  -2.957   2.919  1.00 89.54           H  
ATOM    904  HB3 LYS A  58     -18.350  -1.531   3.789  1.00 89.54           H  
ATOM    905  O   LYS A  58     -15.175  -3.311   4.087  1.00 89.54           O  
ATOM    906  CG  LYS A  58     -19.638  -3.265   3.948  1.00 89.54           C  
ATOM    907  HG2 LYS A  58     -19.520  -4.328   4.161  1.00 89.54           H  
ATOM    908  HG3 LYS A  58     -20.198  -2.807   4.763  1.00 89.54           H  
ATOM    909  CD  LYS A  58     -20.413  -3.114   2.636  1.00 89.54           C  
ATOM    910  HD2 LYS A  58     -19.860  -3.617   1.843  1.00 89.54           H  
ATOM    911  HD3 LYS A  58     -20.513  -2.058   2.383  1.00 89.54           H  
ATOM    912  CE  LYS A  58     -21.799  -3.742   2.779  1.00 89.54           C  
ATOM    913  HE2 LYS A  58     -21.681  -4.752   3.173  1.00 89.54           H  
ATOM    914  HE3 LYS A  58     -22.369  -3.169   3.510  1.00 89.54           H  
ATOM    915  NZ  LYS A  58     -22.501  -3.790   1.473  1.00 89.54           N  
ATOM    916  HZ1 LYS A  58     -23.419  -4.193   1.587  1.00 89.54           H  
ATOM    917  HZ2 LYS A  58     -22.580  -2.865   1.075  1.00 89.54           H  
ATOM    918  HZ3 LYS A  58     -21.985  -4.376   0.832  1.00 89.54           H  
ATOM    919  N   PHE A  59     -15.484  -1.440   5.298  1.00 93.11           N  
ATOM    920  H   PHE A  59     -16.137  -0.897   5.845  1.00 93.11           H  
ATOM    921  CA  PHE A  59     -14.127  -0.915   5.180  1.00 93.11           C  
ATOM    922  HA  PHE A  59     -13.711  -1.237   4.225  1.00 93.11           H  
ATOM    923  C   PHE A  59     -13.156  -1.446   6.242  1.00 93.11           C  
ATOM    924  CB  PHE A  59     -14.186   0.620   5.177  1.00 93.11           C  
ATOM    925  HB2 PHE A  59     -14.599   0.957   6.127  1.00 93.11           H  
ATOM    926  HB3 PHE A  59     -13.171   1.014   5.119  1.00 93.11           H  
ATOM    927  O   PHE A  59     -11.976  -1.120   6.182  1.00 93.11           O  
ATOM    928  CG  PHE A  59     -14.981   1.221   4.035  1.00 93.11           C  
ATOM    929  CD1 PHE A  59     -14.751   0.800   2.716  1.00 93.11           C  
ATOM    930  HD1 PHE A  59     -13.937   0.116   2.525  1.00 93.11           H  
ATOM    931  CD2 PHE A  59     -15.949   2.206   4.285  1.00 93.11           C  
ATOM    932  HD2 PHE A  59     -16.127   2.552   5.293  1.00 93.11           H  
ATOM    933  CE1 PHE A  59     -15.532   1.295   1.657  1.00 93.11           C  
ATOM    934  HE1 PHE A  59     -15.363   0.947   0.649  1.00 93.11           H  
ATOM    935  CE2 PHE A  59     -16.699   2.735   3.224  1.00 93.11           C  
ATOM    936  HE2 PHE A  59     -17.454   3.479   3.434  1.00 93.11           H  
ATOM    937  CZ  PHE A  59     -16.503   2.275   1.912  1.00 93.11           C  
ATOM    938  HZ  PHE A  59     -17.091   2.684   1.104  1.00 93.11           H  
ATOM    939  N   ASN A  60     -13.592  -2.307   7.174  1.00 93.53           N  
ATOM    940  H   ASN A  60     -14.580  -2.515   7.214  1.00 93.53           H  
ATOM    941  CA  ASN A  60     -12.731  -2.800   8.259  1.00 93.53           C  
ATOM    942  HA  ASN A  60     -12.182  -1.947   8.658  1.00 93.53           H  
ATOM    943  C   ASN A  60     -11.677  -3.826   7.813  1.00 93.53           C  
ATOM    944  CB  ASN A  60     -13.591  -3.372   9.403  1.00 93.53           C  
ATOM    945  HB2 ASN A  60     -12.948  -3.937  10.078  1.00 93.53           H  
ATOM    946  HB3 ASN A  60     -14.348  -4.051   9.010  1.00 93.53           H  
ATOM    947  O   ASN A  60     -10.787  -4.156   8.597  1.00 93.53           O  
ATOM    948  CG  ASN A  60     -14.254  -2.299  10.246  1.00 93.53           C  
ATOM    949  ND2 ASN A  60     -14.958  -2.670  11.289  1.00 93.53           N  
ATOM    950 HD21 ASN A  60     -14.939  -3.639  11.572  1.00 93.53           H  
ATOM    951 HD22 ASN A  60     -15.117  -1.909  11.934  1.00 93.53           H  
ATOM    952  OD1 ASN A  60     -14.118  -1.112  10.035  1.00 93.53           O  
ATOM    953  N   ARG A  61     -11.784  -4.375   6.594  1.00 96.04           N  
ATOM    954  H   ARG A  61     -12.524  -4.033   5.999  1.00 96.04           H  
ATOM    955  CA  ARG A  61     -10.885  -5.426   6.084  1.00 96.04           C  
ATOM    956  HA  ARG A  61      -9.965  -5.387   6.668  1.00 96.04           H  
ATOM    957  C   ARG A  61     -10.449  -5.208   4.625  1.00 96.04           C  
ATOM    958  CB  ARG A  61     -11.507  -6.819   6.295  1.00 96.04           C  
ATOM    959  HB2 ARG A  61     -12.463  -6.861   5.772  1.00 96.04           H  
ATOM    960  HB3 ARG A  61     -10.844  -7.565   5.858  1.00 96.04           H  
ATOM    961  O   ARG A  61     -10.716  -6.081   3.794  1.00 96.04           O  
ATOM    962  CG  ARG A  61     -11.717  -7.192   7.767  1.00 96.04           C  
ATOM    963  HG2 ARG A  61     -12.385  -6.475   8.245  1.00 96.04           H  
ATOM    964  HG3 ARG A  61     -10.756  -7.188   8.282  1.00 96.04           H  
ATOM    965  CD  ARG A  61     -12.352  -8.585   7.851  1.00 96.04           C  
ATOM    966  HD2 ARG A  61     -11.720  -9.307   7.335  1.00 96.04           H  
ATOM    967  HD3 ARG A  61     -13.314  -8.560   7.340  1.00 96.04           H  
ATOM    968  NE  ARG A  61     -12.569  -8.995   9.250  1.00 96.04           N  
ATOM    969  HE  ARG A  61     -13.439  -8.712   9.678  1.00 96.04           H  
ATOM    970  NH1 ARG A  61     -10.535  -9.996   9.610  1.00 96.04           N  
ATOM    971 HH11 ARG A  61      -9.840 -10.233  10.303  1.00 96.04           H  
ATOM    972 HH12 ARG A  61     -10.256  -9.782   8.663  1.00 96.04           H  
ATOM    973  NH2 ARG A  61     -11.947  -9.737  11.304  1.00 96.04           N  
ATOM    974 HH21 ARG A  61     -11.136  -9.835  11.898  1.00 96.04           H  
ATOM    975 HH22 ARG A  61     -12.788  -9.366  11.723  1.00 96.04           H  
ATOM    976  CZ  ARG A  61     -11.692  -9.584  10.041  1.00 96.04           C  
ATOM    977  N   PRO A  62      -9.851  -4.059   4.261  1.00 97.51           N  
ATOM    978  CA  PRO A  62      -9.410  -3.847   2.896  1.00 97.51           C  
ATOM    979  HA  PRO A  62     -10.211  -4.105   2.204  1.00 97.51           H  
ATOM    980  C   PRO A  62      -8.191  -4.727   2.605  1.00 97.51           C  
ATOM    981  CB  PRO A  62      -9.125  -2.354   2.776  1.00 97.51           C  
ATOM    982  HB2 PRO A  62      -8.374  -2.137   2.017  1.00 97.51           H  
ATOM    983  HB3 PRO A  62     -10.053  -1.824   2.559  1.00 97.51           H  
ATOM    984  O   PRO A  62      -7.321  -4.949   3.451  1.00 97.51           O  
ATOM    985  CG  PRO A  62      -8.653  -1.985   4.177  1.00 97.51           C  
ATOM    986  HG2 PRO A  62      -7.574  -2.129   4.230  1.00 97.51           H  
ATOM    987  HG3 PRO A  62      -8.909  -0.952   4.410  1.00 97.51           H  
ATOM    988  CD  PRO A  62      -9.387  -2.966   5.103  1.00 97.51           C  
ATOM    989  HD2 PRO A  62      -8.724  -3.327   5.888  1.00 97.51           H  
ATOM    990  HD3 PRO A  62     -10.244  -2.464   5.553  1.00 97.51           H  
ATOM    991  N   GLN A  63      -8.141  -5.239   1.385  1.00 98.20           N  
ATOM    992  H   GLN A  63      -8.911  -5.049   0.759  1.00 98.20           H  
ATOM    993  CA  GLN A  63      -7.078  -6.098   0.890  1.00 98.20           C  
ATOM    994  HA  GLN A  63      -6.250  -6.108   1.600  1.00 98.20           H  
ATOM    995  C   GLN A  63      -6.572  -5.537  -0.434  1.00 98.20           C  
ATOM    996  CB  GLN A  63      -7.633  -7.522   0.768  1.00 98.20           C  
ATOM    997  HB2 GLN A  63      -8.565  -7.463   0.207  1.00 98.20           H  
ATOM    998  HB3 GLN A  63      -7.869  -7.890   1.766  1.00 98.20           H  
ATOM    999  O   GLN A  63      -7.364  -5.239  -1.328  1.00 98.20           O  
ATOM   1000  CG  GLN A  63      -6.711  -8.537   0.073  1.00 98.20           C  
ATOM   1001  HG2 GLN A  63      -6.378  -8.139  -0.886  1.00 98.20           H  
ATOM   1002  HG3 GLN A  63      -5.828  -8.725   0.684  1.00 98.20           H  
ATOM   1003  CD  GLN A  63      -7.437  -9.852  -0.213  1.00 98.20           C  
ATOM   1004  NE2 GLN A  63      -6.828 -10.780  -0.897  1.00 98.20           N  
ATOM   1005 HE21 GLN A  63      -7.323 -11.653  -1.006  1.00 98.20           H  
ATOM   1006 HE22 GLN A  63      -5.819 -10.809  -0.893  1.00 98.20           H  
ATOM   1007  OE1 GLN A  63      -8.587 -10.090   0.129  1.00 98.20           O  
ATOM   1008  N   PHE A  64      -5.255  -5.446  -0.561  1.00 98.46           N  
ATOM   1009  H   PHE A  64      -4.680  -5.702   0.229  1.00 98.46           H  
ATOM   1010  CA  PHE A  64      -4.557  -5.006  -1.760  1.00 98.46           C  
ATOM   1011  HA  PHE A  64      -5.279  -4.777  -2.543  1.00 98.46           H  
ATOM   1012  C   PHE A  64      -3.656  -6.144  -2.228  1.00 98.46           C  
ATOM   1013  CB  PHE A  64      -3.765  -3.723  -1.464  1.00 98.46           C  
ATOM   1014  HB2 PHE A  64      -3.414  -3.301  -2.406  1.00 98.46           H  
ATOM   1015  HB3 PHE A  64      -2.882  -3.975  -0.876  1.00 98.46           H  
ATOM   1016  O   PHE A  64      -2.888  -6.690  -1.444  1.00 98.46           O  
ATOM   1017  CG  PHE A  64      -4.568  -2.675  -0.716  1.00 98.46           C  
ATOM   1018  CD1 PHE A  64      -5.488  -1.875  -1.413  1.00 98.46           C  
ATOM   1019  HD1 PHE A  64      -5.574  -1.973  -2.485  1.00 98.46           H  
ATOM   1020  CD2 PHE A  64      -4.449  -2.546   0.682  1.00 98.46           C  
ATOM   1021  HD2 PHE A  64      -3.752  -3.167   1.225  1.00 98.46           H  
ATOM   1022  CE1 PHE A  64      -6.298  -0.960  -0.719  1.00 98.46           C  
ATOM   1023  HE1 PHE A  64      -7.008  -0.351  -1.258  1.00 98.46           H  
ATOM   1024  CE2 PHE A  64      -5.259  -1.631   1.377  1.00 98.46           C  
ATOM   1025  HE2 PHE A  64      -5.174  -1.545   2.450  1.00 98.46           H  
ATOM   1026  CZ  PHE A  64      -6.193  -0.848   0.676  1.00 98.46           C  
ATOM   1027  HZ  PHE A  64      -6.839  -0.165   1.208  1.00 98.46           H  
ATOM   1028  N   THR A  65      -3.763  -6.539  -3.489  1.00 98.55           N  
ATOM   1029  H   THR A  65      -4.436  -6.073  -4.081  1.00 98.55           H  
ATOM   1030  CA  THR A  65      -2.815  -7.451  -4.135  1.00 98.55           C  
ATOM   1031  HA  THR A  65      -2.052  -7.781  -3.429  1.00 98.55           H  
ATOM   1032  C   THR A  65      -2.136  -6.683  -5.251  1.00 98.55           C  
ATOM   1033  CB  THR A  65      -3.514  -8.695  -4.683  1.00 98.55           C  
ATOM   1034  HB  THR A  65      -4.234  -8.392  -5.444  1.00 98.55           H  
ATOM   1035  O   THR A  65      -2.824  -6.167  -6.124  1.00 98.55           O  
ATOM   1036  CG2 THR A  65      -2.538  -9.681  -5.306  1.00 98.55           C  
ATOM   1037 HG21 THR A  65      -3.098 -10.477  -5.796  1.00 98.55           H  
ATOM   1038 HG22 THR A  65      -1.941  -9.191  -6.075  1.00 98.55           H  
ATOM   1039 HG23 THR A  65      -1.869 -10.080  -4.543  1.00 98.55           H  
ATOM   1040  OG1 THR A  65      -4.193  -9.357  -3.635  1.00 98.55           O  
ATOM   1041  HG1 THR A  65      -4.546  -8.653  -3.086  1.00 98.55           H  
ATOM   1042  N   ILE A  66      -0.815  -6.582  -5.191  1.00 98.32           N  
ATOM   1043  H   ILE A  66      -0.328  -7.066  -4.450  1.00 98.32           H  
ATOM   1044  CA  ILE A  66       0.014  -5.862  -6.149  1.00 98.32           C  
ATOM   1045  HA  ILE A  66      -0.612  -5.278  -6.824  1.00 98.32           H  
ATOM   1046  C   ILE A  66       0.758  -6.912  -6.966  1.00 98.32           C  
ATOM   1047  CB  ILE A  66       0.980  -4.898  -5.418  1.00 98.32           C  
ATOM   1048  HB  ILE A  66       1.664  -5.476  -4.797  1.00 98.32           H  
ATOM   1049  O   ILE A  66       1.510  -7.702  -6.393  1.00 98.32           O  
ATOM   1050  CG1 ILE A  66       0.267  -3.844  -4.534  1.00 98.32           C  
ATOM   1051 HG12 ILE A  66       0.941  -3.000  -4.385  1.00 98.32           H  
ATOM   1052 HG13 ILE A  66      -0.617  -3.468  -5.051  1.00 98.32           H  
ATOM   1053  CG2 ILE A  66       1.813  -4.129  -6.452  1.00 98.32           C  
ATOM   1054 HG21 ILE A  66       2.345  -4.812  -7.115  1.00 98.32           H  
ATOM   1055 HG22 ILE A  66       2.556  -3.508  -5.952  1.00 98.32           H  
ATOM   1056 HG23 ILE A  66       1.149  -3.496  -7.040  1.00 98.32           H  
ATOM   1057  CD1 ILE A  66      -0.130  -4.323  -3.129  1.00 98.32           C  
ATOM   1058 HD11 ILE A  66      -0.968  -5.019  -3.169  1.00 98.32           H  
ATOM   1059 HD12 ILE A  66       0.721  -4.803  -2.645  1.00 98.32           H  
ATOM   1060 HD13 ILE A  66      -0.434  -3.463  -2.532  1.00 98.32           H  
ATOM   1061  N   GLU A  67       0.539  -6.928  -8.277  1.00 98.12           N  
ATOM   1062  H   GLU A  67      -0.116  -6.268  -8.673  1.00 98.12           H  
ATOM   1063  CA  GLU A  67       1.159  -7.861  -9.214  1.00 98.12           C  
ATOM   1064  HA  GLU A  67       1.866  -8.488  -8.670  1.00 98.12           H  
ATOM   1065  C   GLU A  67       1.937  -7.101 -10.283  1.00 98.12           C  
ATOM   1066  CB  GLU A  67       0.124  -8.797  -9.862  1.00 98.12           C  
ATOM   1067  HB2 GLU A  67       0.662  -9.482 -10.517  1.00 98.12           H  
ATOM   1068  HB3 GLU A  67      -0.580  -8.217 -10.460  1.00 98.12           H  
ATOM   1069  O   GLU A  67       1.417  -6.190 -10.926  1.00 98.12           O  
ATOM   1070  CG  GLU A  67      -0.649  -9.606  -8.810  1.00 98.12           C  
ATOM   1071  HG2 GLU A  67       0.074  -9.984  -8.088  1.00 98.12           H  
ATOM   1072  HG3 GLU A  67      -1.329  -8.937  -8.283  1.00 98.12           H  
ATOM   1073  CD  GLU A  67      -1.450 -10.803  -9.352  1.00 98.12           C  
ATOM   1074  OE1 GLU A  67      -1.977 -11.550  -8.483  1.00 98.12           O  
ATOM   1075  OE2 GLU A  67      -1.452 -11.040 -10.582  1.00 98.12           O  
ATOM   1076  N   TRP A  68       3.189  -7.486 -10.499  1.00 97.05           N  
ATOM   1077  H   TRP A  68       3.557  -8.268  -9.976  1.00 97.05           H  
ATOM   1078  CA  TRP A  68       4.043  -6.878 -11.514  1.00 97.05           C  
ATOM   1079  HA  TRP A  68       3.441  -6.240 -12.162  1.00 97.05           H  
ATOM   1080  C   TRP A  68       4.676  -7.937 -12.403  1.00 97.05           C  
ATOM   1081  CB  TRP A  68       5.100  -5.985 -10.862  1.00 97.05           C  
ATOM   1082  HB2 TRP A  68       5.632  -5.434 -11.638  1.00 97.05           H  
ATOM   1083  HB3 TRP A  68       4.592  -5.255 -10.231  1.00 97.05           H  
ATOM   1084  O   TRP A  68       4.793  -9.111 -12.037  1.00 97.05           O  
ATOM   1085  CG  TRP A  68       6.096  -6.706 -10.017  1.00 97.05           C  
ATOM   1086  CD1 TRP A  68       7.275  -7.221 -10.435  1.00 97.05           C  
ATOM   1087  HD1 TRP A  68       7.649  -7.178 -11.448  1.00 97.05           H  
ATOM   1088  CD2 TRP A  68       5.993  -7.025  -8.599  1.00 97.05           C  
ATOM   1089  CE2 TRP A  68       7.189  -7.690  -8.205  1.00 97.05           C  
ATOM   1090  CE3 TRP A  68       5.004  -6.822  -7.611  1.00 97.05           C  
ATOM   1091  HE3 TRP A  68       4.082  -6.332  -7.885  1.00 97.05           H  
ATOM   1092  NE1 TRP A  68       7.920  -7.813  -9.368  1.00 97.05           N  
ATOM   1093  HE1 TRP A  68       8.821  -8.262  -9.445  1.00 97.05           H  
ATOM   1094  CH2 TRP A  68       6.421  -7.869  -5.923  1.00 97.05           C  
ATOM   1095  HH2 TRP A  68       6.602  -8.168  -4.901  1.00 97.05           H  
ATOM   1096  CZ2 TRP A  68       7.416  -8.098  -6.884  1.00 97.05           C  
ATOM   1097  HZ2 TRP A  68       8.343  -8.580  -6.612  1.00 97.05           H  
ATOM   1098  CZ3 TRP A  68       5.212  -7.246  -6.285  1.00 97.05           C  
ATOM   1099  HZ3 TRP A  68       4.446  -7.074  -5.543  1.00 97.05           H  
ATOM   1100  N   LYS A  69       5.083  -7.488 -13.588  1.00 95.38           N  
ATOM   1101  H   LYS A  69       4.963  -6.505 -13.783  1.00 95.38           H  
ATOM   1102  CA  LYS A  69       5.842  -8.248 -14.579  1.00 95.38           C  
ATOM   1103  HA  LYS A  69       6.314  -9.112 -14.111  1.00 95.38           H  
ATOM   1104  C   LYS A  69       6.941  -7.336 -15.111  1.00 95.38           C  
ATOM   1105  CB  LYS A  69       4.923  -8.720 -15.712  1.00 95.38           C  
ATOM   1106  HB2 LYS A  69       5.523  -9.238 -16.461  1.00 95.38           H  
ATOM   1107  HB3 LYS A  69       4.474  -7.846 -16.184  1.00 95.38           H  
ATOM   1108  O   LYS A  69       6.670  -6.171 -15.402  1.00 95.38           O  
ATOM   1109  CG  LYS A  69       3.812  -9.660 -15.220  1.00 95.38           C  
ATOM   1110  HG2 LYS A  69       3.232  -9.162 -14.443  1.00 95.38           H  
ATOM   1111  HG3 LYS A  69       4.253 -10.566 -14.806  1.00 95.38           H  
ATOM   1112  CD  LYS A  69       2.860 -10.016 -16.363  1.00 95.38           C  
ATOM   1113  HD2 LYS A  69       2.513  -9.093 -16.826  1.00 95.38           H  
ATOM   1114  HD3 LYS A  69       3.384 -10.618 -17.106  1.00 95.38           H  
ATOM   1115  CE  LYS A  69       1.664 -10.784 -15.793  1.00 95.38           C  
ATOM   1116  HE2 LYS A  69       1.304 -10.250 -14.914  1.00 95.38           H  
ATOM   1117  HE3 LYS A  69       2.000 -11.769 -15.467  1.00 95.38           H  
ATOM   1118  NZ  LYS A  69       0.570 -10.894 -16.786  1.00 95.38           N  
ATOM   1119  HZ1 LYS A  69      -0.227 -11.360 -16.376  1.00 95.38           H  
ATOM   1120  HZ2 LYS A  69       0.879 -11.386 -17.612  1.00 95.38           H  
ATOM   1121  HZ3 LYS A  69       0.268  -9.967 -17.051  1.00 95.38           H  
ATOM   1122  N   ASP A  70       8.153  -7.846 -15.198  1.00 92.66           N  
ATOM   1123  H   ASP A  70       8.317  -8.789 -14.874  1.00 92.66           H  
ATOM   1124  CA  ASP A  70       9.339  -7.095 -15.591  1.00 92.66           C  
ATOM   1125  HA  ASP A  70       9.067  -6.288 -16.271  1.00 92.66           H  
ATOM   1126  C   ASP A  70      10.293  -8.037 -16.330  1.00 92.66           C  
ATOM   1127  CB  ASP A  70       9.960  -6.487 -14.319  1.00 92.66           C  
ATOM   1128  HB2 ASP A  70      10.340  -7.282 -13.676  1.00 92.66           H  
ATOM   1129  HB3 ASP A  70       9.177  -5.970 -13.764  1.00 92.66           H  
ATOM   1130  O   ASP A  70      10.984  -8.815 -15.682  1.00 92.66           O  
ATOM   1131  CG  ASP A  70      11.070  -5.471 -14.591  1.00 92.66           C  
ATOM   1132  OD1 ASP A  70      11.092  -4.897 -15.700  1.00 92.66           O  
ATOM   1133  OD2 ASP A  70      11.815  -5.186 -13.622  1.00 92.66           O  
ATOM   1134  N   ASP A  71      10.255  -8.003 -17.667  1.00 92.07           N  
ATOM   1135  H   ASP A  71       9.702  -7.281 -18.106  1.00 92.07           H  
ATOM   1136  CA  ASP A  71      11.168  -8.732 -18.565  1.00 92.07           C  
ATOM   1137  HA  ASP A  71      11.218  -9.786 -18.292  1.00 92.07           H  
ATOM   1138  C   ASP A  71      12.570  -8.122 -18.418  1.00 92.07           C  
ATOM   1139  CB  ASP A  71      10.636  -8.629 -20.012  1.00 92.07           C  
ATOM   1140  HB2 ASP A  71      10.605  -7.580 -20.305  1.00 92.07           H  
ATOM   1141  HB3 ASP A  71       9.611  -8.996 -20.057  1.00 92.07           H  
ATOM   1142  O   ASP A  71      12.921  -7.146 -19.089  1.00 92.07           O  
ATOM   1143  CG  ASP A  71      11.454  -9.405 -21.051  1.00 92.07           C  
ATOM   1144  OD1 ASP A  71      12.501  -9.958 -20.681  1.00 92.07           O  
ATOM   1145  OD2 ASP A  71      11.050  -9.360 -22.240  1.00 92.07           O  
ATOM   1146  N   LYS A  72      13.319  -8.608 -17.426  1.00 90.09           N  
ATOM   1147  H   LYS A  72      13.047  -9.510 -17.063  1.00 90.09           H  
ATOM   1148  CA  LYS A  72      14.580  -8.000 -16.992  1.00 90.09           C  
ATOM   1149  HA  LYS A  72      14.487  -6.917 -17.066  1.00 90.09           H  
ATOM   1150  C   LYS A  72      15.723  -8.380 -17.918  1.00 90.09           C  
ATOM   1151  CB  LYS A  72      14.909  -8.388 -15.540  1.00 90.09           C  
ATOM   1152  HB2 LYS A  72      15.964  -8.183 -15.360  1.00 90.09           H  
ATOM   1153  HB3 LYS A  72      14.739  -9.455 -15.398  1.00 90.09           H  
ATOM   1154  O   LYS A  72      16.679  -7.607 -18.016  1.00 90.09           O  
ATOM   1155  CG  LYS A  72      14.089  -7.582 -14.524  1.00 90.09           C  
ATOM   1156  HG2 LYS A  72      13.037  -7.853 -14.613  1.00 90.09           H  
ATOM   1157  HG3 LYS A  72      14.193  -6.520 -14.747  1.00 90.09           H  
ATOM   1158  CD  LYS A  72      14.554  -7.834 -13.083  1.00 90.09           C  
ATOM   1159  HD2 LYS A  72      14.444  -8.893 -12.851  1.00 90.09           H  
ATOM   1160  HD3 LYS A  72      15.599  -7.538 -12.983  1.00 90.09           H  
ATOM   1161  CE  LYS A  72      13.679  -6.995 -12.146  1.00 90.09           C  
ATOM   1162  HE2 LYS A  72      12.642  -7.293 -12.297  1.00 90.09           H  
ATOM   1163  HE3 LYS A  72      13.738  -5.952 -12.455  1.00 90.09           H  
ATOM   1164  NZ  LYS A  72      14.052  -7.129 -10.717  1.00 90.09           N  
ATOM   1165  HZ1 LYS A  72      13.424  -6.598 -10.130  1.00 90.09           H  
ATOM   1166  HZ2 LYS A  72      14.059  -8.090 -10.406  1.00 90.09           H  
ATOM   1167  HZ3 LYS A  72      14.927  -6.673 -10.501  1.00 90.09           H  
ATOM   1168  N   ASP A  73      15.665  -9.553 -18.546  1.00 92.64           N  
ATOM   1169  H   ASP A  73      14.830 -10.116 -18.463  1.00 92.64           H  
ATOM   1170  CA  ASP A  73      16.683  -9.986 -19.504  1.00 92.64           C  
ATOM   1171  HA  ASP A  73      17.600  -9.443 -19.277  1.00 92.64           H  
ATOM   1172  C   ASP A  73      16.364  -9.596 -20.959  1.00 92.64           C  
ATOM   1173  CB  ASP A  73      17.039 -11.464 -19.286  1.00 92.64           C  
ATOM   1174  HB2 ASP A  73      17.932 -11.685 -19.872  1.00 92.64           H  
ATOM   1175  HB3 ASP A  73      17.301 -11.603 -18.237  1.00 92.64           H  
ATOM   1176  O   ASP A  73      17.276  -9.567 -21.793  1.00 92.64           O  
ATOM   1177  CG  ASP A  73      15.963 -12.482 -19.666  1.00 92.64           C  
ATOM   1178  OD1 ASP A  73      15.064 -12.108 -20.441  1.00 92.64           O  
ATOM   1179  OD2 ASP A  73      16.152 -13.645 -19.234  1.00 92.64           O  
ATOM   1180  N   GLY A  74      15.129  -9.167 -21.235  1.00 93.76           N  
ATOM   1181  H   GLY A  74      14.389  -9.434 -20.602  1.00 93.76           H  
ATOM   1182  CA  GLY A  74      14.702  -8.639 -22.525  1.00 93.76           C  
ATOM   1183  HA2 GLY A  74      13.723  -8.176 -22.395  1.00 93.76           H  
ATOM   1184  HA3 GLY A  74      15.414  -7.889 -22.870  1.00 93.76           H  
ATOM   1185  C   GLY A  74      14.565  -9.719 -23.595  1.00 93.76           C  
ATOM   1186  O   GLY A  74      14.714  -9.410 -24.784  1.00 93.76           O  
ATOM   1187  N   ASP A  75      14.340 -10.975 -23.203  1.00 95.68           N  
ATOM   1188  H   ASP A  75      14.225 -11.164 -22.217  1.00 95.68           H  
ATOM   1189  CA  ASP A  75      14.235 -12.107 -24.125  1.00 95.68           C  
ATOM   1190  HA  ASP A  75      14.935 -11.910 -24.937  1.00 95.68           H  
ATOM   1191  C   ASP A  75      12.850 -12.234 -24.797  1.00 95.68           C  
ATOM   1192  CB  ASP A  75      14.737 -13.397 -23.445  1.00 95.68           C  
ATOM   1193  HB2 ASP A  75      15.624 -13.176 -22.851  1.00 95.68           H  
ATOM   1194  HB3 ASP A  75      15.055 -14.071 -24.240  1.00 95.68           H  
ATOM   1195  O   ASP A  75      12.678 -13.016 -25.743  1.00 95.68           O  
ATOM   1196  CG  ASP A  75      13.715 -14.157 -22.584  1.00 95.68           C  
ATOM   1197  OD1 ASP A  75      12.589 -13.652 -22.394  1.00 95.68           O  
ATOM   1198  OD2 ASP A  75      13.973 -15.363 -22.338  1.00 95.68           O  
ATOM   1199  N   GLY A  76      11.880 -11.415 -24.370  1.00 94.93           N  
ATOM   1200  H   GLY A  76      12.074 -10.875 -23.539  1.00 94.93           H  
ATOM   1201  CA  GLY A  76      10.511 -11.387 -24.878  1.00 94.93           C  
ATOM   1202  HA2 GLY A  76      10.136 -10.370 -24.763  1.00 94.93           H  
ATOM   1203  HA3 GLY A  76      10.509 -11.651 -25.935  1.00 94.93           H  
ATOM   1204  C   GLY A  76       9.544 -12.320 -24.142  1.00 94.93           C  
ATOM   1205  O   GLY A  76       8.378 -12.423 -24.546  1.00 94.93           O  
ATOM   1206  N   TYR A  77       9.986 -12.990 -23.077  1.00 94.80           N  
ATOM   1207  H   TYR A  77      10.952 -12.881 -22.804  1.00 94.80           H  
ATOM   1208  CA  TYR A  77       9.184 -13.843 -22.209  1.00 94.80           C  
ATOM   1209  HA  TYR A  77       8.153 -13.831 -22.564  1.00 94.80           H  
ATOM   1210  C   TYR A  77       9.184 -13.304 -20.773  1.00 94.80           C  
ATOM   1211  CB  TYR A  77       9.686 -15.295 -22.275  1.00 94.80           C  
ATOM   1212  HB2 TYR A  77      10.715 -15.334 -21.916  1.00 94.80           H  
ATOM   1213  HB3 TYR A  77       9.090 -15.902 -21.593  1.00 94.80           H  
ATOM   1214  O   TYR A  77      10.130 -12.702 -20.302  1.00 94.80           O  
ATOM   1215  CG  TYR A  77       9.619 -15.917 -23.660  1.00 94.80           C  
ATOM   1216  CD1 TYR A  77       8.458 -16.595 -24.082  1.00 94.80           C  
ATOM   1217  HD1 TYR A  77       7.618 -16.678 -23.409  1.00 94.80           H  
ATOM   1218  CD2 TYR A  77      10.712 -15.788 -24.536  1.00 94.80           C  
ATOM   1219  HD2 TYR A  77      11.590 -15.252 -24.206  1.00 94.80           H  
ATOM   1220  CE1 TYR A  77       8.390 -17.140 -25.380  1.00 94.80           C  
ATOM   1221  HE1 TYR A  77       7.502 -17.653 -25.719  1.00 94.80           H  
ATOM   1222  CE2 TYR A  77      10.647 -16.317 -25.837  1.00 94.80           C  
ATOM   1223  HE2 TYR A  77      11.491 -16.176 -26.496  1.00 94.80           H  
ATOM   1224  OH  TYR A  77       9.420 -17.503 -27.519  1.00 94.80           O  
ATOM   1225  HH  TYR A  77      10.226 -17.270 -27.984  1.00 94.80           H  
ATOM   1226  CZ  TYR A  77       9.484 -16.994 -26.260  1.00 94.80           C  
ATOM   1227  N   ILE A  78       8.088 -13.531 -20.041  1.00 95.16           N  
ATOM   1228  H   ILE A  78       7.334 -14.052 -20.466  1.00 95.16           H  
ATOM   1229  CA  ILE A  78       8.037 -13.247 -18.598  1.00 95.16           C  
ATOM   1230  HA  ILE A  78       8.891 -12.634 -18.313  1.00 95.16           H  
ATOM   1231  C   ILE A  78       8.179 -14.567 -17.854  1.00 95.16           C  
ATOM   1232  CB  ILE A  78       6.761 -12.476 -18.200  1.00 95.16           C  
ATOM   1233  HB  ILE A  78       5.899 -13.074 -18.497  1.00 95.16           H  
ATOM   1234  O   ILE A  78       7.226 -15.355 -17.764  1.00 95.16           O  
ATOM   1235  CG1 ILE A  78       6.635 -11.112 -18.914  1.00 95.16           C  
ATOM   1236 HG12 ILE A  78       5.655 -10.690 -18.691  1.00 95.16           H  
ATOM   1237 HG13 ILE A  78       6.686 -11.262 -19.992  1.00 95.16           H  
ATOM   1238  CG2 ILE A  78       6.690 -12.284 -16.670  1.00 95.16           C  
ATOM   1239 HG21 ILE A  78       7.610 -11.824 -16.308  1.00 95.16           H  
ATOM   1240 HG22 ILE A  78       6.577 -13.246 -16.171  1.00 95.16           H  
ATOM   1241 HG23 ILE A  78       5.844 -11.649 -16.407  1.00 95.16           H  
ATOM   1242  CD1 ILE A  78       7.699 -10.083 -18.519  1.00 95.16           C  
ATOM   1243 HD11 ILE A  78       7.617  -9.821 -17.464  1.00 95.16           H  
ATOM   1244 HD12 ILE A  78       8.694 -10.486 -18.708  1.00 95.16           H  
ATOM   1245 HD13 ILE A  78       7.554  -9.178 -19.108  1.00 95.16           H  
ATOM   1246  N   SER A  79       9.364 -14.808 -17.309  1.00 94.09           N  
ATOM   1247  H   SER A  79      10.110 -14.147 -17.476  1.00 94.09           H  
ATOM   1248  CA  SER A  79       9.644 -15.967 -16.472  1.00 94.09           C  
ATOM   1249  HA  SER A  79       9.245 -16.847 -16.977  1.00 94.09           H  
ATOM   1250  C   SER A  79       8.973 -15.865 -15.092  1.00 94.09           C  
ATOM   1251  CB  SER A  79      11.160 -16.155 -16.356  1.00 94.09           C  
ATOM   1252  HB2 SER A  79      11.377 -17.137 -15.934  1.00 94.09           H  
ATOM   1253  HB3 SER A  79      11.621 -16.085 -17.341  1.00 94.09           H  
ATOM   1254  O   SER A  79       8.357 -14.867 -14.709  1.00 94.09           O  
ATOM   1255  OG  SER A  79      11.689 -15.163 -15.513  1.00 94.09           O  
ATOM   1256  HG  SER A  79      11.828 -14.412 -16.094  1.00 94.09           H  
ATOM   1257  N   ALA A  80       9.075 -16.932 -14.294  1.00 91.37           N  
ATOM   1258  H   ALA A  80       9.618 -17.721 -14.614  1.00 91.37           H  
ATOM   1259  CA  ALA A  80       8.588 -16.908 -12.915  1.00 91.37           C  
ATOM   1260  HA  ALA A  80       7.568 -16.525 -12.926  1.00 91.37           H  
ATOM   1261  C   ALA A  80       9.394 -15.967 -12.002  1.00 91.37           C  
ATOM   1262  CB  ALA A  80       8.563 -18.340 -12.369  1.00 91.37           C  
ATOM   1263  HB1 ALA A  80       7.945 -18.973 -13.006  1.00 91.37           H  
ATOM   1264  HB2 ALA A  80       9.576 -18.739 -12.334  1.00 91.37           H  
ATOM   1265  HB3 ALA A  80       8.152 -18.335 -11.359  1.00 91.37           H  
ATOM   1266  O   ALA A  80       8.844 -15.514 -11.004  1.00 91.37           O  
ATOM   1267  N   ALA A  81      10.657 -15.680 -12.342  1.00 92.40           N  
ATOM   1268  H   ALA A  81      11.015 -16.003 -13.229  1.00 92.40           H  
ATOM   1269  CA  ALA A  81      11.517 -14.771 -11.584  1.00 92.40           C  
ATOM   1270  HA  ALA A  81      11.314 -14.916 -10.523  1.00 92.40           H  
ATOM   1271  C   ALA A  81      11.255 -13.286 -11.901  1.00 92.40           C  
ATOM   1272  CB  ALA A  81      12.974 -15.157 -11.861  1.00 92.40           C  
ATOM   1273  HB1 ALA A  81      13.147 -16.197 -11.585  1.00 92.40           H  
ATOM   1274  HB2 ALA A  81      13.636 -14.518 -11.277  1.00 92.40           H  
ATOM   1275  HB3 ALA A  81      13.199 -15.018 -12.919  1.00 92.40           H  
ATOM   1276  O   ALA A  81      11.627 -12.400 -11.137  1.00 92.40           O  
ATOM   1277  N   GLU A  82      10.594 -13.030 -13.027  1.00 93.84           N  
ATOM   1278  H   GLU A  82      10.416 -13.808 -13.647  1.00 93.84           H  
ATOM   1279  CA  GLU A  82      10.300 -11.705 -13.585  1.00 93.84           C  
ATOM   1280  HA  GLU A  82      10.991 -10.956 -13.200  1.00 93.84           H  
ATOM   1281  C   GLU A  82       8.891 -11.225 -13.273  1.00 93.84           C  
ATOM   1282  CB  GLU A  82      10.487 -11.824 -15.086  1.00 93.84           C  
ATOM   1283  HB2 GLU A  82      10.011 -10.998 -15.616  1.00 93.84           H  
ATOM   1284  HB3 GLU A  82      10.005 -12.741 -15.423  1.00 93.84           H  
ATOM   1285  O   GLU A  82       8.483 -10.125 -13.639  1.00 93.84           O  
ATOM   1286  CG  GLU A  82      11.992 -11.850 -15.359  1.00 93.84           C  
ATOM   1287  HG2 GLU A  82      12.472 -12.627 -14.764  1.00 93.84           H  
ATOM   1288  HG3 GLU A  82      12.435 -10.898 -15.069  1.00 93.84           H  
ATOM   1289  CD  GLU A  82      12.243 -12.144 -16.818  1.00 93.84           C  
ATOM   1290  OE1 GLU A  82      13.082 -11.411 -17.372  1.00 93.84           O  
ATOM   1291  OE2 GLU A  82      11.617 -13.142 -17.258  1.00 93.84           O  
ATOM   1292  N   LYS A  83       8.122 -12.049 -12.569  1.00 94.83           N  
ATOM   1293  H   LYS A  83       8.545 -12.910 -12.251  1.00 94.83           H  
ATOM   1294  CA  LYS A  83       6.827 -11.668 -12.032  1.00 94.83           C  
ATOM   1295  HA  LYS A  83       6.643 -10.624 -12.284  1.00 94.83           H  
ATOM   1296  C   LYS A  83       6.853 -11.740 -10.520  1.00 94.83           C  
ATOM   1297  CB  LYS A  83       5.712 -12.492 -12.678  1.00 94.83           C  
ATOM   1298  HB2 LYS A  83       5.811 -12.420 -13.761  1.00 94.83           H  
ATOM   1299  HB3 LYS A  83       4.751 -12.065 -12.391  1.00 94.83           H  
ATOM   1300  O   LYS A  83       7.514 -12.590  -9.926  1.00 94.83           O  
ATOM   1301  CG  LYS A  83       5.758 -13.963 -12.250  1.00 94.83           C  
ATOM   1302  HG2 LYS A  83       5.546 -14.039 -11.184  1.00 94.83           H  
ATOM   1303  HG3 LYS A  83       6.746 -14.377 -12.448  1.00 94.83           H  
ATOM   1304  CD  LYS A  83       4.717 -14.767 -13.023  1.00 94.83           C  
ATOM   1305  HD2 LYS A  83       4.993 -14.777 -14.077  1.00 94.83           H  
ATOM   1306  HD3 LYS A  83       3.738 -14.303 -12.901  1.00 94.83           H  
ATOM   1307  CE  LYS A  83       4.693 -16.188 -12.465  1.00 94.83           C  
ATOM   1308  HE2 LYS A  83       4.416 -16.142 -11.412  1.00 94.83           H  
ATOM   1309  HE3 LYS A  83       5.701 -16.600 -12.524  1.00 94.83           H  
ATOM   1310  NZ  LYS A  83       3.745 -17.032 -13.224  1.00 94.83           N  
ATOM   1311  HZ1 LYS A  83       2.814 -16.648 -13.154  1.00 94.83           H  
ATOM   1312  HZ2 LYS A  83       3.749 -17.974 -12.857  1.00 94.83           H  
ATOM   1313  HZ3 LYS A  83       4.022 -17.054 -14.194  1.00 94.83           H  
ATOM   1314  N   GLY A  84       6.073 -10.879  -9.896  1.00 96.40           N  
ATOM   1315  H   GLY A  84       5.550 -10.205 -10.437  1.00 96.40           H  
ATOM   1316  CA  GLY A  84       5.903 -10.908  -8.457  1.00 96.40           C  
ATOM   1317  HA2 GLY A  84       6.615 -10.232  -7.985  1.00 96.40           H  
ATOM   1318  HA3 GLY A  84       6.096 -11.915  -8.086  1.00 96.40           H  
ATOM   1319  C   GLY A  84       4.499 -10.530  -8.049  1.00 96.40           C  
ATOM   1320  O   GLY A  84       3.757  -9.897  -8.801  1.00 96.40           O  
ATOM   1321  N   ARG A  85       4.138 -10.981  -6.851  1.00 98.00           N  
ATOM   1322  H   ARG A  85       4.816 -11.502  -6.314  1.00 98.00           H  
ATOM   1323  CA  ARG A  85       2.843 -10.746  -6.233  1.00 98.00           C  
ATOM   1324  HA  ARG A  85       2.394  -9.855  -6.672  1.00 98.00           H  
ATOM   1325  C   ARG A  85       3.048 -10.512  -4.747  1.00 98.00           C  
ATOM   1326  CB  ARG A  85       1.926 -11.941  -6.526  1.00 98.00           C  
ATOM   1327  HB2 ARG A  85       1.732 -11.976  -7.598  1.00 98.00           H  
ATOM   1328  HB3 ARG A  85       2.431 -12.864  -6.243  1.00 98.00           H  
ATOM   1329  O   ARG A  85       3.627 -11.355  -4.064  1.00 98.00           O  
ATOM   1330  CG  ARG A  85       0.590 -11.843  -5.780  1.00 98.00           C  
ATOM   1331  HG2 ARG A  85       0.758 -11.823  -4.703  1.00 98.00           H  
ATOM   1332  HG3 ARG A  85       0.079 -10.926  -6.073  1.00 98.00           H  
ATOM   1333  CD  ARG A  85      -0.289 -13.051  -6.107  1.00 98.00           C  
ATOM   1334  HD2 ARG A  85      -0.336 -13.166  -7.190  1.00 98.00           H  
ATOM   1335  HD3 ARG A  85       0.152 -13.952  -5.681  1.00 98.00           H  
ATOM   1336  NE  ARG A  85      -1.652 -12.845  -5.605  1.00 98.00           N  
ATOM   1337  HE  ARG A  85      -2.257 -12.397  -6.279  1.00 98.00           H  
ATOM   1338  NH1 ARG A  85      -1.401 -13.650  -3.434  1.00 98.00           N  
ATOM   1339 HH11 ARG A  85      -1.715 -13.671  -2.475  1.00 98.00           H  
ATOM   1340 HH12 ARG A  85      -0.477 -14.027  -3.589  1.00 98.00           H  
ATOM   1341  NH2 ARG A  85      -3.253 -12.610  -3.998  1.00 98.00           N  
ATOM   1342 HH21 ARG A  85      -3.727 -11.961  -4.609  1.00 98.00           H  
ATOM   1343 HH22 ARG A  85      -3.494 -12.663  -3.019  1.00 98.00           H  
ATOM   1344  CZ  ARG A  85      -2.084 -13.049  -4.369  1.00 98.00           C  
ATOM   1345  N   VAL A  86       2.540  -9.392  -4.248  1.00 98.42           N  
ATOM   1346  H   VAL A  86       2.110  -8.744  -4.893  1.00 98.42           H  
ATOM   1347  CA  VAL A  86       2.526  -9.067  -2.818  1.00 98.42           C  
ATOM   1348  HA  VAL A  86       2.871  -9.930  -2.248  1.00 98.42           H  
ATOM   1349  C   VAL A  86       1.105  -8.771  -2.396  1.00 98.42           C  
ATOM   1350  CB  VAL A  86       3.460  -7.897  -2.485  1.00 98.42           C  
ATOM   1351  HB  VAL A  86       3.229  -7.064  -3.148  1.00 98.42           H  
ATOM   1352  O   VAL A  86       0.390  -7.998  -3.032  1.00 98.42           O  
ATOM   1353  CG1 VAL A  86       3.339  -7.416  -1.029  1.00 98.42           C  
ATOM   1354 HG11 VAL A  86       4.099  -6.660  -0.830  1.00 98.42           H  
ATOM   1355 HG12 VAL A  86       3.479  -8.252  -0.344  1.00 98.42           H  
ATOM   1356 HG13 VAL A  86       2.360  -6.968  -0.859  1.00 98.42           H  
ATOM   1357  CG2 VAL A  86       4.912  -8.319  -2.709  1.00 98.42           C  
ATOM   1358 HG21 VAL A  86       5.007  -8.957  -3.588  1.00 98.42           H  
ATOM   1359 HG22 VAL A  86       5.296  -8.868  -1.849  1.00 98.42           H  
ATOM   1360 HG23 VAL A  86       5.505  -7.422  -2.888  1.00 98.42           H  
ATOM   1361  N   GLU A  87       0.694  -9.387  -1.300  1.00 98.63           N  
ATOM   1362  H   GLU A  87       1.343  -9.997  -0.824  1.00 98.63           H  
ATOM   1363  CA  GLU A  87      -0.617  -9.201  -0.713  1.00 98.63           C  
ATOM   1364  HA  GLU A  87      -1.239  -8.613  -1.388  1.00 98.63           H  
ATOM   1365  C   GLU A  87      -0.507  -8.437   0.608  1.00 98.63           C  
ATOM   1366  CB  GLU A  87      -1.268 -10.576  -0.577  1.00 98.63           C  
ATOM   1367  HB2 GLU A  87      -1.345 -11.025  -1.567  1.00 98.63           H  
ATOM   1368  HB3 GLU A  87      -0.644 -11.212   0.051  1.00 98.63           H  
ATOM   1369  O   GLU A  87       0.255  -8.814   1.494  1.00 98.63           O  
ATOM   1370  CG  GLU A  87      -2.660 -10.479   0.030  1.00 98.63           C  
ATOM   1371  HG2 GLU A  87      -3.242  -9.745  -0.528  1.00 98.63           H  
ATOM   1372  HG3 GLU A  87      -2.578 -10.141   1.063  1.00 98.63           H  
ATOM   1373  CD  GLU A  87      -3.389 -11.818   0.005  1.00 98.63           C  
ATOM   1374  OE1 GLU A  87      -4.633 -11.791   0.055  1.00 98.63           O  
ATOM   1375  OE2 GLU A  87      -2.803 -12.916  -0.026  1.00 98.63           O  
ATOM   1376  N   VAL A  88      -1.305  -7.379   0.742  1.00 98.66           N  
ATOM   1377  H   VAL A  88      -1.867  -7.121  -0.057  1.00 98.66           H  
ATOM   1378  CA  VAL A  88      -1.459  -6.558   1.944  1.00 98.66           C  
ATOM   1379  HA  VAL A  88      -0.798  -6.932   2.727  1.00 98.66           H  
ATOM   1380  C   VAL A  88      -2.904  -6.682   2.413  1.00 98.66           C  
ATOM   1381  CB  VAL A  88      -1.094  -5.085   1.665  1.00 98.66           C  
ATOM   1382  HB  VAL A  88      -1.811  -4.669   0.957  1.00 98.66           H  
ATOM   1383  O   VAL A  88      -3.823  -6.172   1.773  1.00 98.66           O  
ATOM   1384  CG1 VAL A  88      -1.156  -4.246   2.949  1.00 98.66           C  
ATOM   1385 HG11 VAL A  88      -0.441  -4.627   3.678  1.00 98.66           H  
ATOM   1386 HG12 VAL A  88      -2.160  -4.272   3.374  1.00 98.66           H  
ATOM   1387 HG13 VAL A  88      -0.912  -3.209   2.720  1.00 98.66           H  
ATOM   1388  CG2 VAL A  88       0.303  -4.930   1.049  1.00 98.66           C  
ATOM   1389 HG21 VAL A  88       1.049  -5.411   1.682  1.00 98.66           H  
ATOM   1390 HG22 VAL A  88       0.330  -5.391   0.062  1.00 98.66           H  
ATOM   1391 HG23 VAL A  88       0.549  -3.874   0.937  1.00 98.66           H  
ATOM   1392  N   ARG A  89      -3.131  -7.364   3.534  1.00 98.41           N  
ATOM   1393  H   ARG A  89      -2.330  -7.769   3.998  1.00 98.41           H  
ATOM   1394  CA  ARG A  89      -4.443  -7.478   4.186  1.00 98.41           C  
ATOM   1395  HA  ARG A  89      -5.230  -7.112   3.527  1.00 98.41           H  
ATOM   1396  C   ARG A  89      -4.448  -6.621   5.435  1.00 98.41           C  
ATOM   1397  CB  ARG A  89      -4.732  -8.935   4.555  1.00 98.41           C  
ATOM   1398  HB2 ARG A  89      -3.885  -9.316   5.125  1.00 98.41           H  
ATOM   1399  HB3 ARG A  89      -5.621  -8.973   5.184  1.00 98.41           H  
ATOM   1400  O   ARG A  89      -3.664  -6.869   6.347  1.00 98.41           O  
ATOM   1401  CG  ARG A  89      -4.950  -9.836   3.340  1.00 98.41           C  
ATOM   1402  HG2 ARG A  89      -5.871  -9.545   2.834  1.00 98.41           H  
ATOM   1403  HG3 ARG A  89      -4.108  -9.741   2.655  1.00 98.41           H  
ATOM   1404  CD  ARG A  89      -5.059 -11.289   3.808  1.00 98.41           C  
ATOM   1405  HD2 ARG A  89      -5.924 -11.393   4.463  1.00 98.41           H  
ATOM   1406  HD3 ARG A  89      -4.154 -11.542   4.361  1.00 98.41           H  
ATOM   1407  NE  ARG A  89      -5.194 -12.198   2.668  1.00 98.41           N  
ATOM   1408  HE  ARG A  89      -5.192 -11.792   1.743  1.00 98.41           H  
ATOM   1409  NH1 ARG A  89      -4.920 -14.208   3.748  1.00 98.41           N  
ATOM   1410 HH11 ARG A  89      -4.656 -15.181   3.682  1.00 98.41           H  
ATOM   1411 HH12 ARG A  89      -4.691 -13.720   4.601  1.00 98.41           H  
ATOM   1412  NH2 ARG A  89      -5.011 -14.121   1.514  1.00 98.41           N  
ATOM   1413 HH21 ARG A  89      -4.679 -15.074   1.470  1.00 98.41           H  
ATOM   1414 HH22 ARG A  89      -4.780 -13.521   0.736  1.00 98.41           H  
ATOM   1415  CZ  ARG A  89      -5.055 -13.507   2.656  1.00 98.41           C  
ATOM   1416  N   VAL A  90      -5.352  -5.657   5.498  1.00 98.17           N  
ATOM   1417  H   VAL A  90      -5.991  -5.522   4.728  1.00 98.17           H  
ATOM   1418  CA  VAL A  90      -5.514  -4.791   6.666  1.00 98.17           C  
ATOM   1419  HA  VAL A  90      -4.653  -4.910   7.323  1.00 98.17           H  
ATOM   1420  C   VAL A  90      -6.759  -5.220   7.432  1.00 98.17           C  
ATOM   1421  CB  VAL A  90      -5.565  -3.313   6.258  1.00 98.17           C  
ATOM   1422  HB  VAL A  90      -6.517  -3.129   5.761  1.00 98.17           H  
ATOM   1423  O   VAL A  90      -7.743  -5.651   6.837  1.00 98.17           O  
ATOM   1424  CG1 VAL A  90      -5.471  -2.388   7.475  1.00 98.17           C  
ATOM   1425 HG11 VAL A  90      -4.573  -2.613   8.051  1.00 98.17           H  
ATOM   1426 HG12 VAL A  90      -6.347  -2.506   8.112  1.00 98.17           H  
ATOM   1427 HG13 VAL A  90      -5.432  -1.348   7.150  1.00 98.17           H  
ATOM   1428  CG2 VAL A  90      -4.436  -2.938   5.287  1.00 98.17           C  
ATOM   1429 HG21 VAL A  90      -4.521  -1.882   5.029  1.00 98.17           H  
ATOM   1430 HG22 VAL A  90      -3.465  -3.131   5.743  1.00 98.17           H  
ATOM   1431 HG23 VAL A  90      -4.523  -3.504   4.360  1.00 98.17           H  
ATOM   1432  N   GLU A  91      -6.718  -5.127   8.752  1.00 97.17           N  
ATOM   1433  H   GLU A  91      -5.840  -4.872   9.181  1.00 97.17           H  
ATOM   1434  CA  GLU A  91      -7.837  -5.403   9.644  1.00 97.17           C  
ATOM   1435  HA  GLU A  91      -8.771  -5.347   9.084  1.00 97.17           H  
ATOM   1436  C   GLU A  91      -7.873  -4.347  10.750  1.00 97.17           C  
ATOM   1437  CB  GLU A  91      -7.691  -6.835  10.177  1.00 97.17           C  
ATOM   1438  HB2 GLU A  91      -7.713  -7.503   9.316  1.00 97.17           H  
ATOM   1439  HB3 GLU A  91      -6.720  -6.944  10.662  1.00 97.17           H  
ATOM   1440  O   GLU A  91      -6.905  -4.199  11.497  1.00 97.17           O  
ATOM   1441  CG  GLU A  91      -8.786  -7.274  11.159  1.00 97.17           C  
ATOM   1442  HG2 GLU A  91      -8.709  -6.684  12.073  1.00 97.17           H  
ATOM   1443  HG3 GLU A  91      -9.758  -7.086  10.705  1.00 97.17           H  
ATOM   1444  CD  GLU A  91      -8.679  -8.770  11.507  1.00 97.17           C  
ATOM   1445  OE1 GLU A  91      -9.513  -9.272  12.295  1.00 97.17           O  
ATOM   1446  OE2 GLU A  91      -7.908  -9.532  10.868  1.00 97.17           O  
ATOM   1447  N   PHE A  92      -8.981  -3.614  10.842  1.00 94.50           N  
ATOM   1448  H   PHE A  92      -9.722  -3.775  10.174  1.00 94.50           H  
ATOM   1449  CA  PHE A  92      -9.214  -2.602  11.873  1.00 94.50           C  
ATOM   1450  HA  PHE A  92      -8.261  -2.320  12.320  1.00 94.50           H  
ATOM   1451  C   PHE A  92     -10.109  -3.165  12.979  1.00 94.50           C  
ATOM   1452  CB  PHE A  92      -9.822  -1.337  11.257  1.00 94.50           C  
ATOM   1453  HB2 PHE A  92     -10.810  -1.574  10.861  1.00 94.50           H  
ATOM   1454  HB3 PHE A  92      -9.959  -0.597  12.046  1.00 94.50           H  
ATOM   1455  O   PHE A  92     -11.175  -3.723  12.708  1.00 94.50           O  
ATOM   1456  CG  PHE A  92      -8.985  -0.715  10.157  1.00 94.50           C  
ATOM   1457  CD1 PHE A  92      -7.912   0.142  10.466  1.00 94.50           C  
ATOM   1458  HD1 PHE A  92      -7.675   0.365  11.496  1.00 94.50           H  
ATOM   1459  CD2 PHE A  92      -9.277  -1.000   8.811  1.00 94.50           C  
ATOM   1460  HD2 PHE A  92     -10.098  -1.656   8.560  1.00 94.50           H  
ATOM   1461  CE1 PHE A  92      -7.145   0.703   9.427  1.00 94.50           C  
ATOM   1462  HE1 PHE A  92      -6.304   1.344   9.647  1.00 94.50           H  
ATOM   1463  CE2 PHE A  92      -8.523  -0.427   7.779  1.00 94.50           C  
ATOM   1464  HE2 PHE A  92      -8.779  -0.635   6.751  1.00 94.50           H  
ATOM   1465  CZ  PHE A  92      -7.455   0.425   8.088  1.00 94.50           C  
ATOM   1466  HZ  PHE A  92      -6.871   0.863   7.293  1.00 94.50           H  
ATOM   1467  N   GLU A  93      -9.685  -2.994  14.227  1.00 92.45           N  
ATOM   1468  H   GLU A  93      -8.798  -2.532  14.372  1.00 92.45           H  
ATOM   1469  CA  GLU A  93     -10.375  -3.487  15.417  1.00 92.45           C  
ATOM   1470  HA  GLU A  93     -11.431  -3.639  15.191  1.00 92.45           H  
ATOM   1471  C   GLU A  93     -10.274  -2.439  16.528  1.00 92.45           C  
ATOM   1472  CB  GLU A  93      -9.779  -4.849  15.810  1.00 92.45           C  
ATOM   1473  HB2 GLU A  93      -8.744  -4.721  16.129  1.00 92.45           H  
ATOM   1474  HB3 GLU A  93      -9.784  -5.486  14.926  1.00 92.45           H  
ATOM   1475  O   GLU A  93      -9.375  -2.481  17.363  1.00 92.45           O  
ATOM   1476  CG  GLU A  93     -10.583  -5.553  16.912  1.00 92.45           C  
ATOM   1477  HG2 GLU A  93     -10.591  -4.930  17.806  1.00 92.45           H  
ATOM   1478  HG3 GLU A  93     -11.613  -5.666  16.571  1.00 92.45           H  
ATOM   1479  CD  GLU A  93     -10.015  -6.939  17.266  1.00 92.45           C  
ATOM   1480  OE1 GLU A  93     -10.526  -7.523  18.247  1.00 92.45           O  
ATOM   1481  OE2 GLU A  93      -9.093  -7.433  16.558  1.00 92.45           O  
ATOM   1482  N   GLY A  94     -11.178  -1.455  16.501  1.00 88.47           N  
ATOM   1483  H   GLY A  94     -11.830  -1.422  15.730  1.00 88.47           H  
ATOM   1484  CA  GLY A  94     -11.221  -0.376  17.489  1.00 88.47           C  
ATOM   1485  HA2 GLY A  94     -12.049   0.295  17.260  1.00 88.47           H  
ATOM   1486  HA3 GLY A  94     -11.386  -0.802  18.478  1.00 88.47           H  
ATOM   1487  C   GLY A  94      -9.934   0.452  17.512  1.00 88.47           C  
ATOM   1488  O   GLY A  94      -9.711   1.288  16.641  1.00 88.47           O  
ATOM   1489  N   ASP A  95      -9.103   0.213  18.522  1.00 93.28           N  
ATOM   1490  H   ASP A  95      -9.285  -0.581  19.119  1.00 93.28           H  
ATOM   1491  CA  ASP A  95      -7.826   0.884  18.777  1.00 93.28           C  
ATOM   1492  HA  ASP A  95      -7.879   1.896  18.378  1.00 93.28           H  
ATOM   1493  C   ASP A  95      -6.623   0.201  18.103  1.00 93.28           C  
ATOM   1494  CB  ASP A  95      -7.630   0.997  20.300  1.00 93.28           C  
ATOM   1495  HB2 ASP A  95      -6.777   1.647  20.494  1.00 93.28           H  
ATOM   1496  HB3 ASP A  95      -8.508   1.471  20.737  1.00 93.28           H  
ATOM   1497  O   ASP A  95      -5.484   0.648  18.274  1.00 93.28           O  
ATOM   1498  CG  ASP A  95      -7.387  -0.348  21.004  1.00 93.28           C  
ATOM   1499  OD1 ASP A  95      -7.946  -1.376  20.557  1.00 93.28           O  
ATOM   1500  OD2 ASP A  95      -6.641  -0.360  22.007  1.00 93.28           O  
ATOM   1501  N   LYS A  96      -6.853  -0.859  17.316  1.00 95.43           N  
ATOM   1502  H   LYS A  96      -7.800  -1.208  17.281  1.00 95.43           H  
ATOM   1503  CA  LYS A  96      -5.804  -1.629  16.636  1.00 95.43           C  
ATOM   1504  HA  LYS A  96      -4.845  -1.146  16.823  1.00 95.43           H  
ATOM   1505  C   LYS A  96      -5.984  -1.681  15.126  1.00 95.43           C  
ATOM   1506  CB  LYS A  96      -5.738  -3.046  17.214  1.00 95.43           C  
ATOM   1507  HB2 LYS A  96      -5.033  -3.641  16.633  1.00 95.43           H  
ATOM   1508  HB3 LYS A  96      -6.724  -3.505  17.143  1.00 95.43           H  
ATOM   1509  O   LYS A  96      -7.091  -1.821  14.609  1.00 95.43           O  
ATOM   1510  CG  LYS A  96      -5.277  -3.027  18.674  1.00 95.43           C  
ATOM   1511  HG2 LYS A  96      -4.260  -2.638  18.730  1.00 95.43           H  
ATOM   1512  HG3 LYS A  96      -5.933  -2.381  19.258  1.00 95.43           H  
ATOM   1513  CD  LYS A  96      -5.326  -4.433  19.263  1.00 95.43           C  
ATOM   1514  HD2 LYS A  96      -6.322  -4.846  19.102  1.00 95.43           H  
ATOM   1515  HD3 LYS A  96      -4.582  -5.064  18.778  1.00 95.43           H  
ATOM   1516  CE  LYS A  96      -5.055  -4.327  20.761  1.00 95.43           C  
ATOM   1517  HE2 LYS A  96      -4.041  -3.957  20.915  1.00 95.43           H  
ATOM   1518  HE3 LYS A  96      -5.743  -3.588  21.172  1.00 95.43           H  
ATOM   1519  NZ  LYS A  96      -5.259  -5.635  21.420  1.00 95.43           N  
ATOM   1520  HZ1 LYS A  96      -6.210  -5.931  21.253  1.00 95.43           H  
ATOM   1521  HZ2 LYS A  96      -4.630  -6.329  21.041  1.00 95.43           H  
ATOM   1522  HZ3 LYS A  96      -5.128  -5.543  22.417  1.00 95.43           H  
ATOM   1523  N   MET A  97      -4.853  -1.690  14.427  1.00 97.24           N  
ATOM   1524  H   MET A  97      -3.994  -1.555  14.941  1.00 97.24           H  
ATOM   1525  CA  MET A  97      -4.759  -2.034  13.012  1.00 97.24           C  
ATOM   1526  HA  MET A  97      -5.730  -2.381  12.659  1.00 97.24           H  
ATOM   1527  C   MET A  97      -3.743  -3.166  12.834  1.00 97.24           C  
ATOM   1528  CB  MET A  97      -4.388  -0.790  12.197  1.00 97.24           C  
ATOM   1529  HB2 MET A  97      -5.105   0.006  12.402  1.00 97.24           H  
ATOM   1530  HB3 MET A  97      -3.400  -0.449  12.504  1.00 97.24           H  
ATOM   1531  O   MET A  97      -2.567  -3.014  13.171  1.00 97.24           O  
ATOM   1532  CG  MET A  97      -4.397  -1.080  10.692  1.00 97.24           C  
ATOM   1533  HG2 MET A  97      -5.433  -1.158  10.360  1.00 97.24           H  
ATOM   1534  HG3 MET A  97      -3.925  -2.043  10.498  1.00 97.24           H  
ATOM   1535  SD  MET A  97      -3.542   0.155   9.681  1.00 97.24           S  
ATOM   1536  CE  MET A  97      -1.858  -0.223  10.227  1.00 97.24           C  
ATOM   1537  HE1 MET A  97      -1.785  -1.277  10.496  1.00 97.24           H  
ATOM   1538  HE2 MET A  97      -1.619   0.367  11.112  1.00 97.24           H  
ATOM   1539  HE3 MET A  97      -1.147  -0.006   9.429  1.00 97.24           H  
ATOM   1540  N   ARG A  98      -4.188  -4.297  12.283  1.00 97.83           N  
ATOM   1541  H   ARG A  98      -5.163  -4.331  12.020  1.00 97.83           H  
ATOM   1542  CA  ARG A  98      -3.342  -5.436  11.908  1.00 97.83           C  
ATOM   1543  HA  ARG A  98      -2.363  -5.336  12.377  1.00 97.83           H  
ATOM   1544  C   ARG A  98      -3.114  -5.440  10.403  1.00 97.83           C  
ATOM   1545  CB  ARG A  98      -3.969  -6.754  12.392  1.00 97.83           C  
ATOM   1546  HB2 ARG A  98      -3.438  -7.587  11.931  1.00 97.83           H  
ATOM   1547  HB3 ARG A  98      -5.017  -6.799  12.094  1.00 97.83           H  
ATOM   1548  O   ARG A  98      -4.063  -5.317   9.636  1.00 97.83           O  
ATOM   1549  CG  ARG A  98      -3.861  -6.894  13.916  1.00 97.83           C  
ATOM   1550  HG2 ARG A  98      -2.806  -6.814  14.179  1.00 97.83           H  
ATOM   1551  HG3 ARG A  98      -4.399  -6.088  14.414  1.00 97.83           H  
ATOM   1552  CD  ARG A  98      -4.366  -8.251  14.420  1.00 97.83           C  
ATOM   1553  HD2 ARG A  98      -4.001  -9.030  13.750  1.00 97.83           H  
ATOM   1554  HD3 ARG A  98      -3.926  -8.432  15.400  1.00 97.83           H  
ATOM   1555  NE  ARG A  98      -5.839  -8.286  14.553  1.00 97.83           N  
ATOM   1556  HE  ARG A  98      -6.299  -7.456  14.899  1.00 97.83           H  
ATOM   1557  NH1 ARG A  98      -6.184 -10.455  13.897  1.00 97.83           N  
ATOM   1558 HH11 ARG A  98      -6.829 -11.228  13.820  1.00 97.83           H  
ATOM   1559 HH12 ARG A  98      -5.186 -10.578  13.804  1.00 97.83           H  
ATOM   1560  NH2 ARG A  98      -7.913  -9.188  14.550  1.00 97.83           N  
ATOM   1561 HH21 ARG A  98      -8.579  -9.629  13.932  1.00 97.83           H  
ATOM   1562 HH22 ARG A  98      -8.271  -8.471  15.164  1.00 97.83           H  
ATOM   1563  CZ  ARG A  98      -6.637  -9.309  14.328  1.00 97.83           C  
ATOM   1564  N   VAL A  99      -1.864  -5.592   9.984  1.00 98.42           N  
ATOM   1565  H   VAL A  99      -1.137  -5.644  10.683  1.00 98.42           H  
ATOM   1566  CA  VAL A  99      -1.457  -5.678   8.579  1.00 98.42           C  
ATOM   1567  HA  VAL A  99      -2.339  -5.637   7.939  1.00 98.42           H  
ATOM   1568  C   VAL A  99      -0.763  -7.013   8.372  1.00 98.42           C  
ATOM   1569  CB  VAL A  99      -0.535  -4.513   8.170  1.00 98.42           C  
ATOM   1570  HB  VAL A  99       0.410  -4.584   8.709  1.00 98.42           H  
ATOM   1571  O   VAL A  99       0.327  -7.220   8.895  1.00 98.42           O  
ATOM   1572  CG1 VAL A  99      -0.251  -4.555   6.664  1.00 98.42           C  
ATOM   1573 HG11 VAL A  99       0.391  -3.722   6.378  1.00 98.42           H  
ATOM   1574 HG12 VAL A  99      -1.185  -4.496   6.105  1.00 98.42           H  
ATOM   1575 HG13 VAL A  99       0.260  -5.483   6.407  1.00 98.42           H  
ATOM   1576  CG2 VAL A  99      -1.165  -3.158   8.498  1.00 98.42           C  
ATOM   1577 HG21 VAL A  99      -1.344  -3.101   9.572  1.00 98.42           H  
ATOM   1578 HG22 VAL A  99      -0.479  -2.355   8.227  1.00 98.42           H  
ATOM   1579 HG23 VAL A  99      -2.108  -3.037   7.965  1.00 98.42           H  
ATOM   1580  N   ARG A 100      -1.390  -7.917   7.620  1.00 98.54           N  
ATOM   1581  H   ARG A 100      -2.267  -7.644   7.203  1.00 98.54           H  
ATOM   1582  CA  ARG A 100      -0.775  -9.167   7.164  1.00 98.54           C  
ATOM   1583  HA  ARG A 100       0.065  -9.420   7.811  1.00 98.54           H  
ATOM   1584  C   ARG A 100      -0.212  -8.965   5.767  1.00 98.54           C  
ATOM   1585  CB  ARG A 100      -1.766 -10.336   7.216  1.00 98.54           C  
ATOM   1586  HB2 ARG A 100      -2.694 -10.050   6.721  1.00 98.54           H  
ATOM   1587  HB3 ARG A 100      -1.334 -11.185   6.687  1.00 98.54           H  
ATOM   1588  O   ARG A 100      -0.932  -8.533   4.867  1.00 98.54           O  
ATOM   1589  CG  ARG A 100      -2.070 -10.767   8.655  1.00 98.54           C  
ATOM   1590  HG2 ARG A 100      -1.134 -11.057   9.132  1.00 98.54           H  
ATOM   1591  HG3 ARG A 100      -2.505  -9.938   9.213  1.00 98.54           H  
ATOM   1592  CD  ARG A 100      -3.019 -11.972   8.690  1.00 98.54           C  
ATOM   1593  HD2 ARG A 100      -2.638 -12.740   8.017  1.00 98.54           H  
ATOM   1594  HD3 ARG A 100      -3.001 -12.393   9.695  1.00 98.54           H  
ATOM   1595  NE  ARG A 100      -4.403 -11.606   8.312  1.00 98.54           N  
ATOM   1596  HE  ARG A 100      -4.625 -11.669   7.328  1.00 98.54           H  
ATOM   1597  NH1 ARG A 100      -5.151 -11.069  10.427  1.00 98.54           N  
ATOM   1598 HH11 ARG A 100      -5.872 -10.632  10.983  1.00 98.54           H  
ATOM   1599 HH12 ARG A 100      -4.222 -11.179  10.808  1.00 98.54           H  
ATOM   1600  NH2 ARG A 100      -6.520 -10.826   8.722  1.00 98.54           N  
ATOM   1601 HH21 ARG A 100      -6.714 -10.755   7.733  1.00 98.54           H  
ATOM   1602 HH22 ARG A 100      -7.113 -10.385   9.411  1.00 98.54           H  
ATOM   1603  CZ  ARG A 100      -5.341 -11.188   9.145  1.00 98.54           C  
ATOM   1604  N   LEU A 101       1.065  -9.267   5.612  1.00 98.75           N  
ATOM   1605  H   LEU A 101       1.559  -9.641   6.410  1.00 98.75           H  
ATOM   1606  CA  LEU A 101       1.826  -9.158   4.380  1.00 98.75           C  
ATOM   1607  HA  LEU A 101       1.232  -8.664   3.611  1.00 98.75           H  
ATOM   1608  C   LEU A 101       2.196 -10.557   3.917  1.00 98.75           C  
ATOM   1609  CB  LEU A 101       3.104  -8.347   4.627  1.00 98.75           C  
ATOM   1610  HB2 LEU A 101       3.634  -8.258   3.678  1.00 98.75           H  
ATOM   1611  HB3 LEU A 101       3.738  -8.908   5.314  1.00 98.75           H  
ATOM   1612  O   LEU A 101       2.697 -11.334   4.723  1.00 98.75           O  
ATOM   1613  CG  LEU A 101       2.894  -6.943   5.208  1.00 98.75           C  
ATOM   1614  HG  LEU A 101       2.337  -6.998   6.143  1.00 98.75           H  
ATOM   1615  CD1 LEU A 101       4.261  -6.335   5.509  1.00 98.75           C  
ATOM   1616 HD11 LEU A 101       4.153  -5.307   5.856  1.00 98.75           H  
ATOM   1617 HD12 LEU A 101       4.754  -6.921   6.284  1.00 98.75           H  
ATOM   1618 HD13 LEU A 101       4.883  -6.351   4.613  1.00 98.75           H  
ATOM   1619  CD2 LEU A 101       2.139  -6.043   4.233  1.00 98.75           C  
ATOM   1620 HD21 LEU A 101       2.666  -6.013   3.280  1.00 98.75           H  
ATOM   1621 HD22 LEU A 101       1.134  -6.437   4.077  1.00 98.75           H  
ATOM   1622 HD23 LEU A 101       2.064  -5.036   4.643  1.00 98.75           H  
ATOM   1623  N   ARG A 102       2.003 -10.864   2.639  1.00 98.61           N  
ATOM   1624  H   ARG A 102       1.560 -10.176   2.046  1.00 98.61           H  
ATOM   1625  CA  ARG A 102       2.457 -12.122   2.042  1.00 98.61           C  
ATOM   1626  HA  ARG A 102       3.180 -12.596   2.706  1.00 98.61           H  
ATOM   1627  C   ARG A 102       3.174 -11.848   0.730  1.00 98.61           C  
ATOM   1628  CB  ARG A 102       1.264 -13.073   1.904  1.00 98.61           C  
ATOM   1629  HB2 ARG A 102       0.890 -13.312   2.899  1.00 98.61           H  
ATOM   1630  HB3 ARG A 102       0.468 -12.581   1.345  1.00 98.61           H  
ATOM   1631  O   ARG A 102       2.635 -11.142  -0.121  1.00 98.61           O  
ATOM   1632  CG  ARG A 102       1.647 -14.368   1.188  1.00 98.61           C  
ATOM   1633  HG2 ARG A 102       1.956 -14.141   0.168  1.00 98.61           H  
ATOM   1634  HG3 ARG A 102       2.469 -14.856   1.712  1.00 98.61           H  
ATOM   1635  CD  ARG A 102       0.445 -15.304   1.140  1.00 98.61           C  
ATOM   1636  HD2 ARG A 102       0.271 -15.703   2.139  1.00 98.61           H  
ATOM   1637  HD3 ARG A 102      -0.431 -14.747   0.810  1.00 98.61           H  
ATOM   1638  NE  ARG A 102       0.715 -16.378   0.184  1.00 98.61           N  
ATOM   1639  HE  ARG A 102       1.418 -16.193  -0.516  1.00 98.61           H  
ATOM   1640  NH1 ARG A 102      -0.900 -17.871   0.805  1.00 98.61           N  
ATOM   1641 HH11 ARG A 102      -1.049 -17.288   1.615  1.00 98.61           H  
ATOM   1642 HH12 ARG A 102      -1.261 -18.813   0.752  1.00 98.61           H  
ATOM   1643  NH2 ARG A 102       0.516 -18.310  -0.900  1.00 98.61           N  
ATOM   1644 HH21 ARG A 102       1.248 -17.915  -1.473  1.00 98.61           H  
ATOM   1645 HH22 ARG A 102       0.122 -19.221  -1.084  1.00 98.61           H  
ATOM   1646  CZ  ARG A 102       0.098 -17.519   0.040  1.00 98.61           C  
ATOM   1647  N   ASN A 103       4.368 -12.409   0.574  1.00 98.50           N  
ATOM   1648  H   ASN A 103       4.727 -12.993   1.315  1.00 98.50           H  
ATOM   1649  CA  ASN A 103       5.171 -12.272  -0.638  1.00 98.50           C  
ATOM   1650  HA  ASN A 103       4.741 -11.511  -1.290  1.00 98.50           H  
ATOM   1651  C   ASN A 103       5.182 -13.593  -1.419  1.00 98.50           C  
ATOM   1652  CB  ASN A 103       6.577 -11.796  -0.238  1.00 98.50           C  
ATOM   1653  HB2 ASN A 103       6.511 -10.839   0.280  1.00 98.50           H  
ATOM   1654  HB3 ASN A 103       7.019 -12.532   0.434  1.00 98.50           H  
ATOM   1655  O   ASN A 103       5.823 -14.556  -1.010  1.00 98.50           O  
ATOM   1656  CG  ASN A 103       7.502 -11.627  -1.425  1.00 98.50           C  
ATOM   1657  ND2 ASN A 103       8.782 -11.503  -1.186  1.00 98.50           N  
ATOM   1658 HD21 ASN A 103       9.416 -11.400  -1.966  1.00 98.50           H  
ATOM   1659 HD22 ASN A 103       9.106 -11.423  -0.233  1.00 98.50           H  
ATOM   1660  OD1 ASN A 103       7.083 -11.588  -2.571  1.00 98.50           O  
ATOM   1661  N   ASP A 104       4.491 -13.629  -2.558  1.00 97.84           N  
ATOM   1662  H   ASP A 104       4.042 -12.781  -2.873  1.00 97.84           H  
ATOM   1663  CA  ASP A 104       4.481 -14.769  -3.485  1.00 97.84           C  
ATOM   1664  HA  ASP A 104       4.830 -15.658  -2.961  1.00 97.84           H  
ATOM   1665  C   ASP A 104       5.447 -14.560  -4.677  1.00 97.84           C  
ATOM   1666  CB  ASP A 104       3.045 -15.058  -3.965  1.00 97.84           C  
ATOM   1667  HB2 ASP A 104       3.070 -15.860  -4.702  1.00 97.84           H  
ATOM   1668  HB3 ASP A 104       2.664 -14.166  -4.463  1.00 97.84           H  
ATOM   1669  O   ASP A 104       5.354 -15.266  -5.682  1.00 97.84           O  
ATOM   1670  CG  ASP A 104       2.046 -15.480  -2.882  1.00 97.84           C  
ATOM   1671  OD1 ASP A 104       2.308 -16.422  -2.093  1.00 97.84           O  
ATOM   1672  OD2 ASP A 104       0.920 -14.930  -2.894  1.00 97.84           O  
ATOM   1673  N   SER A 105       6.356 -13.577  -4.610  1.00 96.09           N  
ATOM   1674  H   SER A 105       6.411 -13.038  -3.757  1.00 96.09           H  
ATOM   1675  CA  SER A 105       7.421 -13.387  -5.608  1.00 96.09           C  
ATOM   1676  HA  SER A 105       7.046 -13.714  -6.577  1.00 96.09           H  
ATOM   1677  C   SER A 105       8.662 -14.240  -5.305  1.00 96.09           C  
ATOM   1678  CB  SER A 105       7.780 -11.903  -5.754  1.00 96.09           C  
ATOM   1679  HB2 SER A 105       6.871 -11.302  -5.769  1.00 96.09           H  
ATOM   1680  HB3 SER A 105       8.305 -11.760  -6.699  1.00 96.09           H  
ATOM   1681  O   SER A 105       8.767 -14.865  -4.250  1.00 96.09           O  
ATOM   1682  OG  SER A 105       8.614 -11.463  -4.713  1.00 96.09           O  
ATOM   1683  HG  SER A 105       8.107 -11.477  -3.898  1.00 96.09           H  
ATOM   1684  N   SER A 106       9.623 -14.269  -6.230  1.00 95.13           N  
ATOM   1685  H   SER A 106       9.497 -13.760  -7.093  1.00 95.13           H  
ATOM   1686  CA  SER A 106      10.885 -15.012  -6.089  1.00 95.13           C  
ATOM   1687  HA  SER A 106      10.693 -15.932  -5.536  1.00 95.13           H  
ATOM   1688  C   SER A 106      11.988 -14.258  -5.339  1.00 95.13           C  
ATOM   1689  CB  SER A 106      11.390 -15.393  -7.479  1.00 95.13           C  
ATOM   1690  HB2 SER A 106      10.657 -16.044  -7.957  1.00 95.13           H  
ATOM   1691  HB3 SER A 106      12.341 -15.922  -7.410  1.00 95.13           H  
ATOM   1692  O   SER A 106      13.048 -14.831  -5.089  1.00 95.13           O  
ATOM   1693  OG  SER A 106      11.535 -14.222  -8.255  1.00 95.13           O  
ATOM   1694  HG  SER A 106      12.412 -13.846  -8.148  1.00 95.13           H  
ATOM   1695  N   THR A 107      11.777 -12.987  -4.989  1.00 95.14           N  
ATOM   1696  H   THR A 107      10.876 -12.575  -5.184  1.00 95.14           H  
ATOM   1697  CA  THR A 107      12.765 -12.137  -4.304  1.00 95.14           C  
ATOM   1698  HA  THR A 107      13.612 -12.754  -4.004  1.00 95.14           H  
ATOM   1699  C   THR A 107      12.169 -11.501  -3.050  1.00 95.14           C  
ATOM   1700  CB  THR A 107      13.303 -11.029  -5.223  1.00 95.14           C  
ATOM   1701  HB  THR A 107      13.971 -10.387  -4.649  1.00 95.14           H  
ATOM   1702  O   THR A 107      10.955 -11.306  -2.990  1.00 95.14           O  
ATOM   1703  CG2 THR A 107      14.084 -11.604  -6.405  1.00 95.14           C  
ATOM   1704 HG21 THR A 107      13.415 -12.157  -7.064  1.00 95.14           H  
ATOM   1705 HG22 THR A 107      14.872 -12.265  -6.044  1.00 95.14           H  
ATOM   1706 HG23 THR A 107      14.534 -10.786  -6.967  1.00 95.14           H  
ATOM   1707  OG1 THR A 107      12.253 -10.245  -5.740  1.00 95.14           O  
ATOM   1708  HG1 THR A 107      11.708  -9.940  -5.011  1.00 95.14           H  
ATOM   1709  N   PRO A 108      12.977 -11.146  -2.037  1.00 97.47           N  
ATOM   1710  CA  PRO A 108      12.488 -10.359  -0.910  1.00 97.47           C  
ATOM   1711  HA  PRO A 108      11.752 -10.953  -0.367  1.00 97.47           H  
ATOM   1712  C   PRO A 108      11.839  -9.044  -1.362  1.00 97.47           C  
ATOM   1713  CB  PRO A 108      13.700 -10.114  -0.008  1.00 97.47           C  
ATOM   1714  HB2 PRO A 108      14.178  -9.170  -0.269  1.00 97.47           H  
ATOM   1715  HB3 PRO A 108      13.424 -10.125   1.046  1.00 97.47           H  
ATOM   1716  O   PRO A 108      12.240  -8.452  -2.365  1.00 97.47           O  
ATOM   1717  CG  PRO A 108      14.639 -11.268  -0.359  1.00 97.47           C  
ATOM   1718  HG2 PRO A 108      14.349 -12.159   0.197  1.00 97.47           H  
ATOM   1719  HG3 PRO A 108      15.681 -11.016  -0.162  1.00 97.47           H  
ATOM   1720  CD  PRO A 108      14.380 -11.481  -1.850  1.00 97.47           C  
ATOM   1721  HD2 PRO A 108      14.998 -10.800  -2.434  1.00 97.47           H  
ATOM   1722  HD3 PRO A 108      14.591 -12.517  -2.116  1.00 97.47           H  
ATOM   1723  N   VAL A 109      10.843  -8.600  -0.601  1.00 98.25           N  
ATOM   1724  H   VAL A 109      10.564  -9.158   0.194  1.00 98.25           H  
ATOM   1725  CA  VAL A 109      10.124  -7.337  -0.807  1.00 98.25           C  
ATOM   1726  HA  VAL A 109      10.596  -6.756  -1.599  1.00 98.25           H  
ATOM   1727  C   VAL A 109      10.196  -6.529   0.479  1.00 98.25           C  
ATOM   1728  CB  VAL A 109       8.664  -7.616  -1.207  1.00 98.25           C  
ATOM   1729  HB  VAL A 109       8.234  -8.315  -0.489  1.00 98.25           H  
ATOM   1730  O   VAL A 109       9.997  -7.078   1.563  1.00 98.25           O  
ATOM   1731  CG1 VAL A 109       7.784  -6.360  -1.219  1.00 98.25           C  
ATOM   1732 HG11 VAL A 109       7.834  -5.831  -0.268  1.00 98.25           H  
ATOM   1733 HG12 VAL A 109       8.090  -5.688  -2.022  1.00 98.25           H  
ATOM   1734 HG13 VAL A 109       6.744  -6.655  -1.358  1.00 98.25           H  
ATOM   1735  CG2 VAL A 109       8.609  -8.255  -2.601  1.00 98.25           C  
ATOM   1736 HG21 VAL A 109       9.234  -9.147  -2.640  1.00 98.25           H  
ATOM   1737 HG22 VAL A 109       8.970  -7.549  -3.350  1.00 98.25           H  
ATOM   1738 HG23 VAL A 109       7.588  -8.556  -2.836  1.00 98.25           H  
ATOM   1739  N   GLU A 110      10.437  -5.229   0.372  1.00 98.48           N  
ATOM   1740  H   GLU A 110      10.536  -4.827  -0.549  1.00 98.48           H  
ATOM   1741  CA  GLU A 110      10.324  -4.300   1.494  1.00 98.48           C  
ATOM   1742  HA  GLU A 110      10.385  -4.858   2.428  1.00 98.48           H  
ATOM   1743  C   GLU A 110       8.961  -3.606   1.474  1.00 98.48           C  
ATOM   1744  CB  GLU A 110      11.483  -3.294   1.511  1.00 98.48           C  
ATOM   1745  HB2 GLU A 110      11.309  -2.596   2.329  1.00 98.48           H  
ATOM   1746  HB3 GLU A 110      11.509  -2.737   0.575  1.00 98.48           H  
ATOM   1747  O   GLU A 110       8.504  -3.096   0.452  1.00 98.48           O  
ATOM   1748  CG  GLU A 110      12.831  -3.994   1.738  1.00 98.48           C  
ATOM   1749  HG2 GLU A 110      12.714  -4.747   2.517  1.00 98.48           H  
ATOM   1750  HG3 GLU A 110      13.133  -4.507   0.825  1.00 98.48           H  
ATOM   1751  CD  GLU A 110      13.914  -2.995   2.164  1.00 98.48           C  
ATOM   1752  OE1 GLU A 110      14.207  -2.968   3.384  1.00 98.48           O  
ATOM   1753  OE2 GLU A 110      14.446  -2.282   1.290  1.00 98.48           O  
ATOM   1754  N   VAL A 111       8.285  -3.594   2.622  1.00 98.67           N  
ATOM   1755  H   VAL A 111       8.674  -4.099   3.406  1.00 98.67           H  
ATOM   1756  CA  VAL A 111       7.008  -2.907   2.810  1.00 98.67           C  
ATOM   1757  HA  VAL A 111       6.742  -2.410   1.877  1.00 98.67           H  
ATOM   1758  C   VAL A 111       7.165  -1.841   3.883  1.00 98.67           C  
ATOM   1759  CB  VAL A 111       5.859  -3.879   3.129  1.00 98.67           C  
ATOM   1760  HB  VAL A 111       6.032  -4.339   4.102  1.00 98.67           H  
ATOM   1761  O   VAL A 111       7.381  -2.141   5.060  1.00 98.67           O  
ATOM   1762  CG1 VAL A 111       4.525  -3.117   3.166  1.00 98.67           C  
ATOM   1763 HG11 VAL A 111       3.707  -3.812   3.360  1.00 98.67           H  
ATOM   1764 HG12 VAL A 111       4.354  -2.623   2.210  1.00 98.67           H  
ATOM   1765 HG13 VAL A 111       4.539  -2.370   3.960  1.00 98.67           H  
ATOM   1766  CG2 VAL A 111       5.740  -4.988   2.072  1.00 98.67           C  
ATOM   1767 HG21 VAL A 111       5.662  -4.549   1.078  1.00 98.67           H  
ATOM   1768 HG22 VAL A 111       4.865  -5.608   2.266  1.00 98.67           H  
ATOM   1769 HG23 VAL A 111       6.623  -5.626   2.106  1.00 98.67           H  
ATOM   1770  N   HIS A 112       7.008  -0.582   3.486  1.00 98.49           N  
ATOM   1771  H   HIS A 112       6.875  -0.420   2.498  1.00 98.49           H  
ATOM   1772  CA  HIS A 112       6.961   0.556   4.395  1.00 98.49           C  
ATOM   1773  HA  HIS A 112       7.466   0.284   5.322  1.00 98.49           H  
ATOM   1774  C   HIS A 112       5.509   0.901   4.709  1.00 98.49           C  
ATOM   1775  CB  HIS A 112       7.706   1.762   3.821  1.00 98.49           C  
ATOM   1776  HB2 HIS A 112       7.125   2.196   3.007  1.00 98.49           H  
ATOM   1777  HB3 HIS A 112       7.795   2.520   4.600  1.00 98.49           H  
ATOM   1778  O   HIS A 112       4.736   1.273   3.826  1.00 98.49           O  
ATOM   1779  CG  HIS A 112       9.080   1.429   3.318  1.00 98.49           C  
ATOM   1780  CD2 HIS A 112       9.424   1.139   2.024  1.00 98.49           C  
ATOM   1781  HD2 HIS A 112       8.771   1.118   1.164  1.00 98.49           H  
ATOM   1782  ND1 HIS A 112      10.214   1.290   4.086  1.00 98.49           N  
ATOM   1783  HD1 HIS A 112      10.263   1.278   5.095  1.00 98.49           H  
ATOM   1784  CE1 HIS A 112      11.221   0.930   3.270  1.00 98.49           C  
ATOM   1785  HE1 HIS A 112      12.229   0.680   3.568  1.00 98.49           H  
ATOM   1786  NE2 HIS A 112      10.779   0.834   2.016  1.00 98.49           N  
ATOM   1787  N   ILE A 113       5.145   0.803   5.980  1.00 98.46           N  
ATOM   1788  H   ILE A 113       5.845   0.502   6.643  1.00 98.46           H  
ATOM   1789  CA  ILE A 113       3.809   1.086   6.490  1.00 98.46           C  
ATOM   1790  HA  ILE A 113       3.125   1.226   5.653  1.00 98.46           H  
ATOM   1791  C   ILE A 113       3.884   2.376   7.298  1.00 98.46           C  
ATOM   1792  CB  ILE A 113       3.280  -0.087   7.341  1.00 98.46           C  
ATOM   1793  HB  ILE A 113       3.869  -0.127   8.258  1.00 98.46           H  
ATOM   1794  O   ILE A 113       4.653   2.461   8.257  1.00 98.46           O  
ATOM   1795  CG1 ILE A 113       3.440  -1.454   6.636  1.00 98.46           C  
ATOM   1796 HG12 ILE A 113       4.480  -1.600   6.344  1.00 98.46           H  
ATOM   1797 HG13 ILE A 113       2.832  -1.478   5.731  1.00 98.46           H  
ATOM   1798  CG2 ILE A 113       1.810   0.203   7.702  1.00 98.46           C  
ATOM   1799 HG21 ILE A 113       1.215   0.306   6.795  1.00 98.46           H  
ATOM   1800 HG22 ILE A 113       1.392  -0.594   8.317  1.00 98.46           H  
ATOM   1801 HG23 ILE A 113       1.738   1.125   8.278  1.00 98.46           H  
ATOM   1802  CD1 ILE A 113       3.077  -2.648   7.524  1.00 98.46           C  
ATOM   1803 HD11 ILE A 113       3.673  -2.624   8.437  1.00 98.46           H  
ATOM   1804 HD12 ILE A 113       2.017  -2.636   7.780  1.00 98.46           H  
ATOM   1805 HD13 ILE A 113       3.288  -3.574   6.988  1.00 98.46           H  
ATOM   1806  N   LYS A 114       3.081   3.376   6.939  1.00 97.93           N  
ATOM   1807  H   LYS A 114       2.484   3.228   6.138  1.00 97.93           H  
ATOM   1808  CA  LYS A 114       2.928   4.617   7.704  1.00 97.93           C  
ATOM   1809  HA  LYS A 114       3.531   4.562   8.610  1.00 97.93           H  
ATOM   1810  C   LYS A 114       1.480   4.781   8.132  1.00 97.93           C  
ATOM   1811  CB  LYS A 114       3.421   5.811   6.876  1.00 97.93           C  
ATOM   1812  HB2 LYS A 114       4.474   5.668   6.635  1.00 97.93           H  
ATOM   1813  HB3 LYS A 114       2.860   5.852   5.942  1.00 97.93           H  
ATOM   1814  O   LYS A 114       0.590   4.750   7.283  1.00 97.93           O  
ATOM   1815  CG  LYS A 114       3.246   7.136   7.634  1.00 97.93           C  
ATOM   1816  HG2 LYS A 114       3.888   7.146   8.515  1.00 97.93           H  
ATOM   1817  HG3 LYS A 114       2.212   7.248   7.959  1.00 97.93           H  
ATOM   1818  CD  LYS A 114       3.573   8.326   6.735  1.00 97.93           C  
ATOM   1819  HD2 LYS A 114       2.904   8.296   5.876  1.00 97.93           H  
ATOM   1820  HD3 LYS A 114       4.606   8.268   6.391  1.00 97.93           H  
ATOM   1821  CE  LYS A 114       3.332   9.614   7.526  1.00 97.93           C  
ATOM   1822  HE2 LYS A 114       4.092   9.718   8.300  1.00 97.93           H  
ATOM   1823  HE3 LYS A 114       2.375   9.523   8.040  1.00 97.93           H  
ATOM   1824  NZ  LYS A 114       3.304  10.791   6.627  1.00 97.93           N  
ATOM   1825  HZ1 LYS A 114       3.089  11.623   7.158  1.00 97.93           H  
ATOM   1826  HZ2 LYS A 114       4.178  10.906   6.134  1.00 97.93           H  
ATOM   1827  HZ3 LYS A 114       2.572  10.659   5.944  1.00 97.93           H  
ATOM   1828  N   VAL A 115       1.261   5.024   9.423  1.00 95.94           N  
ATOM   1829  H   VAL A 115       2.049   5.061  10.053  1.00 95.94           H  
ATOM   1830  CA  VAL A 115      -0.065   5.338   9.959  1.00 95.94           C  
ATOM   1831  HA  VAL A 115      -0.655   5.755   9.142  1.00 95.94           H  
ATOM   1832  C   VAL A 115       0.026   6.394  11.051  1.00 95.94           C  
ATOM   1833  CB  VAL A 115      -0.791   4.091  10.478  1.00 95.94           C  
ATOM   1834  HB  VAL A 115      -0.392   3.781  11.444  1.00 95.94           H  
ATOM   1835  O   VAL A 115       0.711   6.211  12.056  1.00 95.94           O  
ATOM   1836  CG1 VAL A 115      -2.269   4.444  10.623  1.00 95.94           C  
ATOM   1837 HG11 VAL A 115      -2.461   4.789  11.639  1.00 95.94           H  
ATOM   1838 HG12 VAL A 115      -2.564   5.219   9.916  1.00 95.94           H  
ATOM   1839 HG13 VAL A 115      -2.889   3.581  10.378  1.00 95.94           H  
ATOM   1840  CG2 VAL A 115      -0.683   2.908   9.518  1.00 95.94           C  
ATOM   1841 HG21 VAL A 115      -1.379   2.138   9.851  1.00 95.94           H  
ATOM   1842 HG22 VAL A 115       0.327   2.499   9.537  1.00 95.94           H  
ATOM   1843 HG23 VAL A 115      -0.962   3.197   8.505  1.00 95.94           H  
ATOM   1844  N   GLY A 116      -0.631   7.534  10.830  1.00 92.68           N  
ATOM   1845  H   GLY A 116      -1.236   7.599  10.024  1.00 92.68           H  
ATOM   1846  CA  GLY A 116      -0.391   8.738  11.623  1.00 92.68           C  
ATOM   1847  HA2 GLY A 116      -0.947   9.577  11.205  1.00 92.68           H  
ATOM   1848  HA3 GLY A 116      -0.735   8.569  12.644  1.00 92.68           H  
ATOM   1849  C   GLY A 116       1.101   9.100  11.635  1.00 92.68           C  
ATOM   1850  O   GLY A 116       1.716   9.280  10.578  1.00 92.68           O  
ATOM   1851  N   ASP A 117       1.669   9.167  12.839  1.00 92.11           N  
ATOM   1852  H   ASP A 117       1.085   9.026  13.651  1.00 92.11           H  
ATOM   1853  CA  ASP A 117       3.085   9.470  13.080  1.00 92.11           C  
ATOM   1854  HA  ASP A 117       3.449  10.117  12.282  1.00 92.11           H  
ATOM   1855  C   ASP A 117       3.979   8.217  13.107  1.00 92.11           C  
ATOM   1856  CB  ASP A 117       3.220  10.241  14.402  1.00 92.11           C  
ATOM   1857  HB2 ASP A 117       4.254  10.565  14.522  1.00 92.11           H  
ATOM   1858  HB3 ASP A 117       2.977   9.571  15.227  1.00 92.11           H  
ATOM   1859  O   ASP A 117       5.204   8.332  13.040  1.00 92.11           O  
ATOM   1860  CG  ASP A 117       2.309  11.467  14.455  1.00 92.11           C  
ATOM   1861  OD1 ASP A 117       2.363  12.269  13.497  1.00 92.11           O  
ATOM   1862  OD2 ASP A 117       1.523  11.542  15.433  1.00 92.11           O  
ATOM   1863  N   GLU A 118       3.394   7.018  13.197  1.00 95.25           N  
ATOM   1864  H   GLU A 118       2.390   6.951  13.104  1.00 95.25           H  
ATOM   1865  CA  GLU A 118       4.149   5.768  13.270  1.00 95.25           C  
ATOM   1866  HA  GLU A 118       5.062   5.974  13.828  1.00 95.25           H  
ATOM   1867  C   GLU A 118       4.554   5.293  11.869  1.00 95.25           C  
ATOM   1868  CB  GLU A 118       3.376   4.693  14.061  1.00 95.25           C  
ATOM   1869  HB2 GLU A 118       2.961   5.155  14.957  1.00 95.25           H  
ATOM   1870  HB3 GLU A 118       2.557   4.311  13.451  1.00 95.25           H  
ATOM   1871  O   GLU A 118       3.791   5.383  10.901  1.00 95.25           O  
ATOM   1872  CG  GLU A 118       4.296   3.530  14.489  1.00 95.25           C  
ATOM   1873  HG2 GLU A 118       4.709   3.063  13.595  1.00 95.25           H  
ATOM   1874  HG3 GLU A 118       5.130   3.939  15.060  1.00 95.25           H  
ATOM   1875  CD  GLU A 118       3.607   2.438  15.331  1.00 95.25           C  
ATOM   1876  OE1 GLU A 118       4.209   1.340  15.466  1.00 95.25           O  
ATOM   1877  OE2 GLU A 118       2.478   2.660  15.813  1.00 95.25           O  
ATOM   1878  N   LYS A 119       5.775   4.766  11.764  1.00 96.89           N  
ATOM   1879  H   LYS A 119       6.331   4.688  12.604  1.00 96.89           H  
ATOM   1880  CA  LYS A 119       6.311   4.136  10.556  1.00 96.89           C  
ATOM   1881  HA  LYS A 119       5.494   3.941   9.862  1.00 96.89           H  
ATOM   1882  C   LYS A 119       6.956   2.808  10.919  1.00 96.89           C  
ATOM   1883  CB  LYS A 119       7.343   5.039   9.873  1.00 96.89           C  
ATOM   1884  HB2 LYS A 119       8.144   5.255  10.581  1.00 96.89           H  
ATOM   1885  HB3 LYS A 119       7.771   4.497   9.030  1.00 96.89           H  
ATOM   1886  O   LYS A 119       7.686   2.737  11.905  1.00 96.89           O  
ATOM   1887  CG  LYS A 119       6.751   6.357   9.359  1.00 96.89           C  
ATOM   1888  HG2 LYS A 119       6.324   6.922  10.187  1.00 96.89           H  
ATOM   1889  HG3 LYS A 119       5.975   6.139   8.625  1.00 96.89           H  
ATOM   1890  CD  LYS A 119       7.862   7.181   8.704  1.00 96.89           C  
ATOM   1891  HD2 LYS A 119       8.672   7.309   9.421  1.00 96.89           H  
ATOM   1892  HD3 LYS A 119       8.239   6.641   7.835  1.00 96.89           H  
ATOM   1893  CE  LYS A 119       7.342   8.554   8.280  1.00 96.89           C  
ATOM   1894  HE2 LYS A 119       6.932   9.047   9.161  1.00 96.89           H  
ATOM   1895  HE3 LYS A 119       6.539   8.411   7.557  1.00 96.89           H  
ATOM   1896  NZ  LYS A 119       8.443   9.361   7.697  1.00 96.89           N  
ATOM   1897  HZ1 LYS A 119       8.824   8.900   6.883  1.00 96.89           H  
ATOM   1898  HZ2 LYS A 119       9.189   9.453   8.370  1.00 96.89           H  
ATOM   1899  HZ3 LYS A 119       8.133  10.287   7.442  1.00 96.89           H  
ATOM   1900  N   ARG A 120       6.747   1.785  10.095  1.00 97.98           N  
ATOM   1901  H   ARG A 120       6.118   1.926   9.318  1.00 97.98           H  
ATOM   1902  CA  ARG A 120       7.475   0.513  10.167  1.00 97.98           C  
ATOM   1903  HA  ARG A 120       8.378   0.651  10.762  1.00 97.98           H  
ATOM   1904  C   ARG A 120       7.918   0.087   8.779  1.00 97.98           C  
ATOM   1905  CB  ARG A 120       6.624  -0.578  10.830  1.00 97.98           C  
ATOM   1906  HB2 ARG A 120       7.181  -1.515  10.801  1.00 97.98           H  
ATOM   1907  HB3 ARG A 120       5.699  -0.714  10.270  1.00 97.98           H  
ATOM   1908  O   ARG A 120       7.172   0.256   7.821  1.00 97.98           O  
ATOM   1909  CG  ARG A 120       6.309  -0.237  12.293  1.00 97.98           C  
ATOM   1910  HG2 ARG A 120       7.232  -0.000  12.822  1.00 97.98           H  
ATOM   1911  HG3 ARG A 120       5.644   0.626  12.336  1.00 97.98           H  
ATOM   1912  CD  ARG A 120       5.635  -1.421  12.976  1.00 97.98           C  
ATOM   1913  HD2 ARG A 120       4.751  -1.685  12.395  1.00 97.98           H  
ATOM   1914  HD3 ARG A 120       6.324  -2.266  12.999  1.00 97.98           H  
ATOM   1915  NE  ARG A 120       5.210  -1.076  14.336  1.00 97.98           N  
ATOM   1916  HE  ARG A 120       5.178  -0.100  14.595  1.00 97.98           H  
ATOM   1917  NH1 ARG A 120       4.324  -3.115  14.913  1.00 97.98           N  
ATOM   1918 HH11 ARG A 120       3.578  -3.551  15.435  1.00 97.98           H  
ATOM   1919 HH12 ARG A 120       4.739  -3.533  14.092  1.00 97.98           H  
ATOM   1920  NH2 ARG A 120       3.972  -1.321  16.187  1.00 97.98           N  
ATOM   1921 HH21 ARG A 120       3.987  -0.311  16.209  1.00 97.98           H  
ATOM   1922 HH22 ARG A 120       3.223  -1.817  16.647  1.00 97.98           H  
ATOM   1923  CZ  ARG A 120       4.526  -1.849  15.145  1.00 97.98           C  
ATOM   1924  N   THR A 121       9.110  -0.483   8.699  1.00 98.32           N  
ATOM   1925  H   THR A 121       9.641  -0.617   9.548  1.00 98.32           H  
ATOM   1926  CA  THR A 121       9.619  -1.160   7.505  1.00 98.32           C  
ATOM   1927  HA  THR A 121       8.948  -1.004   6.660  1.00 98.32           H  
ATOM   1928  C   THR A 121       9.685  -2.644   7.813  1.00 98.32           C  
ATOM   1929  CB  THR A 121      11.007  -0.642   7.111  1.00 98.32           C  
ATOM   1930  HB  THR A 121      11.703  -0.818   7.931  1.00 98.32           H  
ATOM   1931  O   THR A 121      10.181  -3.021   8.875  1.00 98.32           O  
ATOM   1932  CG2 THR A 121      11.545  -1.323   5.854  1.00 98.32           C  
ATOM   1933 HG21 THR A 121      10.807  -1.295   5.052  1.00 98.32           H  
ATOM   1934 HG22 THR A 121      11.786  -2.365   6.065  1.00 98.32           H  
ATOM   1935 HG23 THR A 121      12.462  -0.840   5.519  1.00 98.32           H  
ATOM   1936  OG1 THR A 121      10.964   0.748   6.854  1.00 98.32           O  
ATOM   1937  HG1 THR A 121      11.871   0.990   6.655  1.00 98.32           H  
ATOM   1938  N   VAL A 122       9.170  -3.469   6.909  1.00 98.28           N  
ATOM   1939  H   VAL A 122       8.737  -3.080   6.083  1.00 98.28           H  
ATOM   1940  CA  VAL A 122       9.168  -4.925   7.038  1.00 98.28           C  
ATOM   1941  HA  VAL A 122       9.836  -5.227   7.845  1.00 98.28           H  
ATOM   1942  C   VAL A 122       9.685  -5.536   5.751  1.00 98.28           C  
ATOM   1943  CB  VAL A 122       7.758  -5.445   7.366  1.00 98.28           C  
ATOM   1944  HB  VAL A 122       7.064  -5.166   6.574  1.00 98.28           H  
ATOM   1945  O   VAL A 122       9.119  -5.302   4.688  1.00 98.28           O  
ATOM   1946  CG1 VAL A 122       7.731  -6.969   7.521  1.00 98.28           C  
ATOM   1947 HG11 VAL A 122       6.716  -7.295   7.747  1.00 98.28           H  
ATOM   1948 HG12 VAL A 122       8.033  -7.452   6.592  1.00 98.28           H  
ATOM   1949 HG13 VAL A 122       8.403  -7.285   8.319  1.00 98.28           H  
ATOM   1950  CG2 VAL A 122       7.276  -4.822   8.682  1.00 98.28           C  
ATOM   1951 HG21 VAL A 122       8.081  -4.830   9.416  1.00 98.28           H  
ATOM   1952 HG22 VAL A 122       6.454  -5.417   9.079  1.00 98.28           H  
ATOM   1953 HG23 VAL A 122       6.943  -3.799   8.509  1.00 98.28           H  
ATOM   1954  N   THR A 123      10.738  -6.336   5.852  1.00 98.42           N  
ATOM   1955  H   THR A 123      11.193  -6.453   6.746  1.00 98.42           H  
ATOM   1956  CA  THR A 123      11.188  -7.200   4.760  1.00 98.42           C  
ATOM   1957  HA  THR A 123      11.000  -6.708   3.806  1.00 98.42           H  
ATOM   1958  C   THR A 123      10.397  -8.504   4.818  1.00 98.42           C  
ATOM   1959  CB  THR A 123      12.692  -7.479   4.863  1.00 98.42           C  
ATOM   1960  HB  THR A 123      12.876  -8.126   5.720  1.00 98.42           H  
ATOM   1961  O   THR A 123      10.334  -9.129   5.874  1.00 98.42           O  
ATOM   1962  CG2 THR A 123      13.235  -8.160   3.610  1.00 98.42           C  
ATOM   1963 HG21 THR A 123      12.820  -9.164   3.521  1.00 98.42           H  
ATOM   1964 HG22 THR A 123      12.971  -7.581   2.725  1.00 98.42           H  
ATOM   1965 HG23 THR A 123      14.320  -8.236   3.679  1.00 98.42           H  
ATOM   1966  OG1 THR A 123      13.409  -6.279   5.065  1.00 98.42           O  
ATOM   1967  HG1 THR A 123      13.407  -5.750   4.264  1.00 98.42           H  
ATOM   1968  N   VAL A 124       9.792  -8.905   3.701  1.00 98.49           N  
ATOM   1969  H   VAL A 124       9.868  -8.313   2.887  1.00 98.49           H  
ATOM   1970  CA  VAL A 124       9.020 -10.147   3.563  1.00 98.49           C  
ATOM   1971  HA  VAL A 124       9.017 -10.682   4.513  1.00 98.49           H  
ATOM   1972  C   VAL A 124       9.716 -11.022   2.526  1.00 98.49           C  
ATOM   1973  CB  VAL A 124       7.554  -9.865   3.171  1.00 98.49           C  
ATOM   1974  HB  VAL A 124       7.516  -9.511   2.141  1.00 98.49           H  
ATOM   1975  O   VAL A 124       9.786 -10.669   1.344  1.00 98.49           O  
ATOM   1976  CG1 VAL A 124       6.704 -11.137   3.289  1.00 98.49           C  
ATOM   1977 HG11 VAL A 124       5.680 -10.938   2.975  1.00 98.49           H  
ATOM   1978 HG12 VAL A 124       6.699 -11.492   4.320  1.00 98.49           H  
ATOM   1979 HG13 VAL A 124       7.115 -11.926   2.659  1.00 98.49           H  
ATOM   1980  CG2 VAL A 124       6.903  -8.795   4.058  1.00 98.49           C  
ATOM   1981 HG21 VAL A 124       6.949  -9.103   5.103  1.00 98.49           H  
ATOM   1982 HG22 VAL A 124       5.863  -8.663   3.760  1.00 98.49           H  
ATOM   1983 HG23 VAL A 124       7.414  -7.840   3.937  1.00 98.49           H  
ATOM   1984  N   ASN A 125      10.273 -12.149   2.957  1.00 98.32           N  
ATOM   1985  H   ASN A 125      10.152 -12.411   3.925  1.00 98.32           H  
ATOM   1986  CA  ASN A 125      10.998 -13.072   2.089  1.00 98.32           C  
ATOM   1987  HA  ASN A 125      11.662 -12.481   1.458  1.00 98.32           H  
ATOM   1988  C   ASN A 125      10.043 -13.863   1.172  1.00 98.32           C  
ATOM   1989  CB  ASN A 125      11.865 -13.998   2.953  1.00 98.32           C  
ATOM   1990  HB2 ASN A 125      11.231 -14.546   3.649  1.00 98.32           H  
ATOM   1991  HB3 ASN A 125      12.383 -14.728   2.332  1.00 98.32           H  
ATOM   1992  O   ASN A 125       8.845 -13.939   1.447  1.00 98.32           O  
ATOM   1993  CG  ASN A 125      12.916 -13.222   3.717  1.00 98.32           C  
ATOM   1994  ND2 ASN A 125      12.783 -13.135   5.017  1.00 98.32           N  
ATOM   1995 HD21 ASN A 125      11.876 -13.350   5.406  1.00 98.32           H  
ATOM   1996 HD22 ASN A 125      13.417 -12.522   5.509  1.00 98.32           H  
ATOM   1997  OD1 ASN A 125      13.841 -12.668   3.144  1.00 98.32           O  
ATOM   1998  N   PRO A 126      10.545 -14.470   0.081  1.00 98.04           N  
ATOM   1999  CA  PRO A 126       9.742 -15.334  -0.785  1.00 98.04           C  
ATOM   2000  HA  PRO A 126       9.030 -14.718  -1.334  1.00 98.04           H  
ATOM   2001  C   PRO A 126       8.994 -16.426  -0.008  1.00 98.04           C  
ATOM   2002  CB  PRO A 126      10.744 -15.947  -1.768  1.00 98.04           C  
ATOM   2003  HB2 PRO A 126      10.287 -16.190  -2.728  1.00 98.04           H  
ATOM   2004  HB3 PRO A 126      11.209 -16.835  -1.339  1.00 98.04           H  
ATOM   2005  O   PRO A 126       9.602 -17.188   0.744  1.00 98.04           O  
ATOM   2006  CG  PRO A 126      11.789 -14.846  -1.891  1.00 98.04           C  
ATOM   2007  HG2 PRO A 126      12.743 -15.221  -2.263  1.00 98.04           H  
ATOM   2008  HG3 PRO A 126      11.393 -14.059  -2.532  1.00 98.04           H  
ATOM   2009  CD  PRO A 126      11.890 -14.334  -0.459  1.00 98.04           C  
ATOM   2010  HD2 PRO A 126      12.225 -13.297  -0.457  1.00 98.04           H  
ATOM   2011  HD3 PRO A 126      12.581 -14.962   0.104  1.00 98.04           H  
ATOM   2012  N   GLY A 127       7.677 -16.510  -0.197  1.00 97.75           N  
ATOM   2013  H   GLY A 127       7.228 -15.798  -0.755  1.00 97.75           H  
ATOM   2014  CA  GLY A 127       6.797 -17.471   0.477  1.00 97.75           C  
ATOM   2015  HA2 GLY A 127       7.251 -18.461   0.432  1.00 97.75           H  
ATOM   2016  HA3 GLY A 127       5.846 -17.498  -0.055  1.00 97.75           H  
ATOM   2017  C   GLY A 127       6.496 -17.158   1.947  1.00 97.75           C  
ATOM   2018  O   GLY A 127       5.787 -17.931   2.591  1.00 97.75           O  
ATOM   2019  N   GLU A 128       7.013 -16.053   2.487  1.00 98.48           N  
ATOM   2020  H   GLU A 128       7.572 -15.442   1.908  1.00 98.48           H  
ATOM   2021  CA  GLU A 128       6.791 -15.639   3.871  1.00 98.48           C  
ATOM   2022  HA  GLU A 128       6.743 -16.538   4.486  1.00 98.48           H  
ATOM   2023  C   GLU A 128       5.458 -14.891   4.032  1.00 98.48           C  
ATOM   2024  CB  GLU A 128       7.991 -14.809   4.360  1.00 98.48           C  
ATOM   2025  HB2 GLU A 128       8.906 -15.332   4.085  1.00 98.48           H  
ATOM   2026  HB3 GLU A 128       7.975 -13.840   3.861  1.00 98.48           H  
ATOM   2027  O   GLU A 128       5.005 -14.163   3.140  1.00 98.48           O  
ATOM   2028  CG  GLU A 128       8.009 -14.577   5.879  1.00 98.48           C  
ATOM   2029  HG2 GLU A 128       7.125 -14.007   6.164  1.00 98.48           H  
ATOM   2030  HG3 GLU A 128       7.957 -15.547   6.374  1.00 98.48           H  
ATOM   2031  CD  GLU A 128       9.261 -13.824   6.364  1.00 98.48           C  
ATOM   2032  OE1 GLU A 128       9.523 -13.865   7.584  1.00 98.48           O  
ATOM   2033  OE2 GLU A 128       9.982 -13.228   5.526  1.00 98.48           O  
ATOM   2034  N   GLU A 129       4.847 -15.048   5.209  1.00 98.40           N  
ATOM   2035  H   GLU A 129       5.295 -15.625   5.906  1.00 98.40           H  
ATOM   2036  CA  GLU A 129       3.737 -14.226   5.682  1.00 98.40           C  
ATOM   2037  HA  GLU A 129       3.575 -13.435   4.950  1.00 98.40           H  
ATOM   2038  C   GLU A 129       4.125 -13.570   7.017  1.00 98.40           C  
ATOM   2039  CB  GLU A 129       2.438 -15.055   5.755  1.00 98.40           C  
ATOM   2040  HB2 GLU A 129       2.278 -15.504   4.774  1.00 98.40           H  
ATOM   2041  HB3 GLU A 129       2.554 -15.854   6.488  1.00 98.40           H  
ATOM   2042  O   GLU A 129       4.542 -14.254   7.952  1.00 98.40           O  
ATOM   2043  CG  GLU A 129       1.198 -14.208   6.114  1.00 98.40           C  
ATOM   2044  HG2 GLU A 129       1.180 -13.333   5.464  1.00 98.40           H  
ATOM   2045  HG3 GLU A 129       1.299 -13.856   7.140  1.00 98.40           H  
ATOM   2046  CD  GLU A 129      -0.157 -14.934   5.958  1.00 98.40           C  
ATOM   2047  OE1 GLU A 129      -1.197 -14.310   6.299  1.00 98.40           O  
ATOM   2048  OE2 GLU A 129      -0.202 -16.073   5.436  1.00 98.40           O  
ATOM   2049  N   VAL A 130       3.991 -12.245   7.108  1.00 98.39           N  
ATOM   2050  H   VAL A 130       3.609 -11.762   6.307  1.00 98.39           H  
ATOM   2051  CA  VAL A 130       4.346 -11.442   8.291  1.00 98.39           C  
ATOM   2052  HA  VAL A 130       4.624 -12.114   9.103  1.00 98.39           H  
ATOM   2053  C   VAL A 130       3.136 -10.629   8.744  1.00 98.39           C  
ATOM   2054  CB  VAL A 130       5.556 -10.520   8.016  1.00 98.39           C  
ATOM   2055  HB  VAL A 130       5.300  -9.818   7.222  1.00 98.39           H  
ATOM   2056  O   VAL A 130       2.467 -10.004   7.923  1.00 98.39           O  
ATOM   2057  CG1 VAL A 130       5.935  -9.716   9.270  1.00 98.39           C  
ATOM   2058 HG11 VAL A 130       6.876  -9.192   9.104  1.00 98.39           H  
ATOM   2059 HG12 VAL A 130       5.164  -8.981   9.500  1.00 98.39           H  
ATOM   2060 HG13 VAL A 130       6.066 -10.391  10.116  1.00 98.39           H  
ATOM   2061  CG2 VAL A 130       6.795 -11.309   7.579  1.00 98.39           C  
ATOM   2062 HG21 VAL A 130       6.595 -11.823   6.639  1.00 98.39           H  
ATOM   2063 HG22 VAL A 130       7.064 -12.050   8.332  1.00 98.39           H  
ATOM   2064 HG23 VAL A 130       7.640 -10.640   7.419  1.00 98.39           H  
ATOM   2065  N   GLU A 131       2.863 -10.583  10.051  1.00 98.40           N  
ATOM   2066  H   GLU A 131       3.463 -11.091  10.685  1.00 98.40           H  
ATOM   2067  CA  GLU A 131       1.831  -9.715  10.634  1.00 98.40           C  
ATOM   2068  HA  GLU A 131       1.263  -9.272   9.816  1.00 98.40           H  
ATOM   2069  C   GLU A 131       2.455  -8.554  11.422  1.00 98.40           C  
ATOM   2070  CB  GLU A 131       0.810 -10.518  11.470  1.00 98.40           C  
ATOM   2071  HB2 GLU A 131       0.465 -11.369  10.883  1.00 98.40           H  
ATOM   2072  HB3 GLU A 131       1.288 -10.893  12.375  1.00 98.40           H  
ATOM   2073  O   GLU A 131       3.335  -8.739  12.263  1.00 98.40           O  
ATOM   2074  CG  GLU A 131      -0.409  -9.653  11.850  1.00 98.40           C  
ATOM   2075  HG2 GLU A 131      -0.799  -9.183  10.947  1.00 98.40           H  
ATOM   2076  HG3 GLU A 131      -0.080  -8.848  12.507  1.00 98.40           H  
ATOM   2077  CD  GLU A 131      -1.552 -10.426  12.539  1.00 98.40           C  
ATOM   2078  OE1 GLU A 131      -1.596 -10.404  13.789  1.00 98.40           O  
ATOM   2079  OE2 GLU A 131      -2.471 -10.919  11.830  1.00 98.40           O  
ATOM   2080  N   VAL A 132       1.962  -7.340  11.178  1.00 97.97           N  
ATOM   2081  H   VAL A 132       1.278  -7.261  10.439  1.00 97.97           H  
ATOM   2082  CA  VAL A 132       2.373  -6.106  11.851  1.00 97.97           C  
ATOM   2083  HA  VAL A 132       3.132  -6.343  12.597  1.00 97.97           H  
ATOM   2084  C   VAL A 132       1.163  -5.493  12.542  1.00 97.97           C  
ATOM   2085  CB  VAL A 132       2.973  -5.095  10.857  1.00 97.97           C  
ATOM   2086  HB  VAL A 132       2.178  -4.670  10.245  1.00 97.97           H  
ATOM   2087  O   VAL A 132       0.159  -5.207  11.895  1.00 97.97           O  
ATOM   2088  CG1 VAL A 132       3.671  -3.956  11.608  1.00 97.97           C  
ATOM   2089 HG11 VAL A 132       4.055  -3.240  10.882  1.00 97.97           H  
ATOM   2090 HG12 VAL A 132       4.502  -4.357  12.188  1.00 97.97           H  
ATOM   2091 HG13 VAL A 132       2.964  -3.444  12.261  1.00 97.97           H  
ATOM   2092  CG2 VAL A 132       3.999  -5.726   9.919  1.00 97.97           C  
ATOM   2093 HG21 VAL A 132       4.813  -6.171  10.490  1.00 97.97           H  
ATOM   2094 HG22 VAL A 132       4.370  -4.958   9.239  1.00 97.97           H  
ATOM   2095 HG23 VAL A 132       3.533  -6.496   9.305  1.00 97.97           H  
ATOM   2096  N   THR A 133       1.253  -5.255  13.851  1.00 97.66           N  
ATOM   2097  H   THR A 133       2.089  -5.546  14.336  1.00 97.66           H  
ATOM   2098  CA  THR A 133       0.170  -4.622  14.623  1.00 97.66           C  
ATOM   2099  HA  THR A 133      -0.722  -4.543  14.001  1.00 97.66           H  
ATOM   2100  C   THR A 133       0.548  -3.214  15.067  1.00 97.66           C  
ATOM   2101  CB  THR A 133      -0.230  -5.469  15.836  1.00 97.66           C  
ATOM   2102  HB  THR A 133       0.617  -5.565  16.517  1.00 97.66           H  
ATOM   2103  O   THR A 133       1.607  -3.018  15.670  1.00 97.66           O  
ATOM   2104  CG2 THR A 133      -1.426  -4.881  16.589  1.00 97.66           C  
ATOM   2105 HG21 THR A 133      -2.250  -4.702  15.899  1.00 97.66           H  
ATOM   2106 HG22 THR A 133      -1.151  -3.944  17.073  1.00 97.66           H  
ATOM   2107 HG23 THR A 133      -1.750  -5.584  17.357  1.00 97.66           H  
ATOM   2108  OG1 THR A 133      -0.635  -6.749  15.420  1.00 97.66           O  
ATOM   2109  HG1 THR A 133       0.081  -7.197  14.964  1.00 97.66           H  
ATOM   2110  N   PHE A 134      -0.347  -2.264  14.814  1.00 97.19           N  
ATOM   2111  H   PHE A 134      -1.189  -2.533  14.325  1.00 97.19           H  
ATOM   2112  CA  PHE A 134      -0.305  -0.884  15.289  1.00 97.19           C  
ATOM   2113  HA  PHE A 134       0.652  -0.677  15.769  1.00 97.19           H  
ATOM   2114  C   PHE A 134      -1.427  -0.668  16.305  1.00 97.19           C  
ATOM   2115  CB  PHE A 134      -0.470   0.076  14.105  1.00 97.19           C  
ATOM   2116  HB2 PHE A 134      -1.426  -0.120  13.619  1.00 97.19           H  
ATOM   2117  HB3 PHE A 134      -0.502   1.093  14.496  1.00 97.19           H  
ATOM   2118  O   PHE A 134      -2.519  -1.213  16.132  1.00 97.19           O  
ATOM   2119  CG  PHE A 134       0.629  -0.007  13.066  1.00 97.19           C  
ATOM   2120  CD1 PHE A 134       1.625   0.982  13.032  1.00 97.19           C  
ATOM   2121  HD1 PHE A 134       1.579   1.807  13.728  1.00 97.19           H  
ATOM   2122  CD2 PHE A 134       0.656  -1.054  12.125  1.00 97.19           C  
ATOM   2123  HD2 PHE A 134      -0.113  -1.813  12.133  1.00 97.19           H  
ATOM   2124  CE1 PHE A 134       2.661   0.916  12.089  1.00 97.19           C  
ATOM   2125  HE1 PHE A 134       3.419   1.685  12.070  1.00 97.19           H  
ATOM   2126  CE2 PHE A 134       1.683  -1.115  11.169  1.00 97.19           C  
ATOM   2127  HE2 PHE A 134       1.699  -1.918  10.446  1.00 97.19           H  
ATOM   2128  CZ  PHE A 134       2.690  -0.134  11.157  1.00 97.19           C  
ATOM   2129  HZ  PHE A 134       3.479  -0.176  10.421  1.00 97.19           H  
ATOM   2130  N   SER A 135      -1.171   0.153  17.322  1.00 95.63           N  
ATOM   2131  H   SER A 135      -0.280   0.627  17.359  1.00 95.63           H  
ATOM   2132  CA  SER A 135      -2.166   0.537  18.327  1.00 95.63           C  
ATOM   2133  HA  SER A 135      -3.155   0.212  18.004  1.00 95.63           H  
ATOM   2134  C   SER A 135      -2.179   2.052  18.485  1.00 95.63           C  
ATOM   2135  CB  SER A 135      -1.891  -0.104  19.688  1.00 95.63           C  
ATOM   2136  HB2 SER A 135      -0.937   0.259  20.070  1.00 95.63           H  
ATOM   2137  HB3 SER A 135      -2.681   0.196  20.377  1.00 95.63           H  
ATOM   2138  O   SER A 135      -1.120   2.678  18.532  1.00 95.63           O  
ATOM   2139  OG  SER A 135      -1.856  -1.519  19.620  1.00 95.63           O  
ATOM   2140  HG  SER A 135      -1.883  -1.843  20.523  1.00 95.63           H  
ATOM   2141  N   ALA A 136      -3.362   2.647  18.595  1.00 92.58           N  
ATOM   2142  H   ALA A 136      -4.200   2.085  18.562  1.00 92.58           H  
ATOM   2143  CA  ALA A 136      -3.513   4.083  18.780  1.00 92.58           C  
ATOM   2144  HA  ALA A 136      -2.594   4.489  19.202  1.00 92.58           H  
ATOM   2145  C   ALA A 136      -4.654   4.389  19.752  1.00 92.58           C  
ATOM   2146  CB  ALA A 136      -3.752   4.748  17.419  1.00 92.58           C  
ATOM   2147  HB1 ALA A 136      -3.893   5.821  17.553  1.00 92.58           H  
ATOM   2148  HB2 ALA A 136      -2.904   4.568  16.758  1.00 92.58           H  
ATOM   2149  HB3 ALA A 136      -4.655   4.342  16.964  1.00 92.58           H  
ATOM   2150  O   ALA A 136      -5.757   3.882  19.600  1.00 92.58           O  
ATOM   2151  N   ASN A 137      -4.407   5.301  20.698  1.00 91.52           N  
ATOM   2152  H   ASN A 137      -3.454   5.607  20.837  1.00 91.52           H  
ATOM   2153  CA  ASN A 137      -5.451   5.803  21.602  1.00 91.52           C  
ATOM   2154  HA  ASN A 137      -5.937   4.960  22.093  1.00 91.52           H  
ATOM   2155  C   ASN A 137      -6.549   6.591  20.864  1.00 91.52           C  
ATOM   2156  CB  ASN A 137      -4.803   6.711  22.663  1.00 91.52           C  
ATOM   2157  HB2 ASN A 137      -5.591   7.151  23.273  1.00 91.52           H  
ATOM   2158  HB3 ASN A 137      -4.268   7.521  22.167  1.00 91.52           H  
ATOM   2159  O   ASN A 137      -7.650   6.741  21.379  1.00 91.52           O  
ATOM   2160  CG  ASN A 137      -3.865   5.982  23.604  1.00 91.52           C  
ATOM   2161  ND2 ASN A 137      -2.901   6.675  24.163  1.00 91.52           N  
ATOM   2162 HD21 ASN A 137      -2.842   7.675  24.038  1.00 91.52           H  
ATOM   2163 HD22 ASN A 137      -2.320   6.155  24.805  1.00 91.52           H  
ATOM   2164  OD1 ASN A 137      -3.958   4.798  23.851  1.00 91.52           O  
ATOM   2165  N   ASP A 138      -6.226   7.121  19.684  1.00 90.74           N  
ATOM   2166  H   ASP A 138      -5.330   6.871  19.291  1.00 90.74           H  
ATOM   2167  CA  ASP A 138      -7.156   7.806  18.792  1.00 90.74           C  
ATOM   2168  HA  ASP A 138      -8.137   7.885  19.260  1.00 90.74           H  
ATOM   2169  C   ASP A 138      -7.273   7.006  17.480  1.00 90.74           C  
ATOM   2170  CB  ASP A 138      -6.679   9.246  18.558  1.00 90.74           C  
ATOM   2171  HB2 ASP A 138      -5.660   9.230  18.170  1.00 90.74           H  
ATOM   2172  HB3 ASP A 138      -6.667   9.772  19.513  1.00 90.74           H  
ATOM   2173  O   ASP A 138      -6.330   7.026  16.676  1.00 90.74           O  
ATOM   2174  CG  ASP A 138      -7.576  10.015  17.582  1.00 90.74           C  
ATOM   2175  OD1 ASP A 138      -8.632   9.473  17.181  1.00 90.74           O  
ATOM   2176  OD2 ASP A 138      -7.162  11.133  17.211  1.00 90.74           O  
ATOM   2177  N   PRO A 139      -8.403   6.311  17.244  1.00 86.54           N  
ATOM   2178  CA  PRO A 139      -8.641   5.551  16.020  1.00 86.54           C  
ATOM   2179  HA  PRO A 139      -7.902   4.752  15.963  1.00 86.54           H  
ATOM   2180  C   PRO A 139      -8.559   6.388  14.737  1.00 86.54           C  
ATOM   2181  CB  PRO A 139     -10.033   4.932  16.184  1.00 86.54           C  
ATOM   2182  HB2 PRO A 139     -10.099   3.957  15.702  1.00 86.54           H  
ATOM   2183  HB3 PRO A 139     -10.793   5.605  15.787  1.00 86.54           H  
ATOM   2184  O   PRO A 139      -8.247   5.836  13.683  1.00 86.54           O  
ATOM   2185  CG  PRO A 139     -10.198   4.825  17.698  1.00 86.54           C  
ATOM   2186  HG2 PRO A 139      -9.683   3.936  18.062  1.00 86.54           H  
ATOM   2187  HG3 PRO A 139     -11.247   4.814  17.994  1.00 86.54           H  
ATOM   2188  CD  PRO A 139      -9.480   6.075  18.195  1.00 86.54           C  
ATOM   2189  HD2 PRO A 139      -9.100   5.900  19.202  1.00 86.54           H  
ATOM   2190  HD3 PRO A 139     -10.161   6.926  18.188  1.00 86.54           H  
ATOM   2191  N   HIS A 140      -8.749   7.715  14.794  1.00 89.74           N  
ATOM   2192  H   HIS A 140      -8.937   8.157  15.683  1.00 89.74           H  
ATOM   2193  CA  HIS A 140      -8.607   8.579  13.616  1.00 89.74           C  
ATOM   2194  HA  HIS A 140      -9.271   8.203  12.838  1.00 89.74           H  
ATOM   2195  C   HIS A 140      -7.191   8.564  13.029  1.00 89.74           C  
ATOM   2196  CB  HIS A 140      -9.016  10.018  13.949  1.00 89.74           C  
ATOM   2197  HB2 HIS A 140      -8.469  10.373  14.822  1.00 89.74           H  
ATOM   2198  HB3 HIS A 140      -8.744  10.663  13.113  1.00 89.74           H  
ATOM   2199  O   HIS A 140      -7.015   8.860  11.843  1.00 89.74           O  
ATOM   2200  CG  HIS A 140     -10.495  10.169  14.167  1.00 89.74           C  
ATOM   2201  CD2 HIS A 140     -11.138  10.486  15.333  1.00 89.74           C  
ATOM   2202  HD2 HIS A 140     -10.665  10.671  16.286  1.00 89.74           H  
ATOM   2203  ND1 HIS A 140     -11.454  10.014  13.196  1.00 89.74           N  
ATOM   2204  HD1 HIS A 140     -11.274   9.732  12.243  1.00 89.74           H  
ATOM   2205  CE1 HIS A 140     -12.653  10.234  13.759  1.00 89.74           C  
ATOM   2206  HE1 HIS A 140     -13.603  10.168  13.250  1.00 89.74           H  
ATOM   2207  NE2 HIS A 140     -12.512  10.532  15.058  1.00 89.74           N  
ATOM   2208  N   LYS A 141      -6.176   8.153  13.803  1.00 92.54           N  
ATOM   2209  H   LYS A 141      -6.381   7.908  14.762  1.00 92.54           H  
ATOM   2210  CA  LYS A 141      -4.818   7.934  13.283  1.00 92.54           C  
ATOM   2211  HA  LYS A 141      -4.476   8.853  12.808  1.00 92.54           H  
ATOM   2212  C   LYS A 141      -4.776   6.861  12.194  1.00 92.54           C  
ATOM   2213  CB  LYS A 141      -3.859   7.579  14.426  1.00 92.54           C  
ATOM   2214  HB2 LYS A 141      -4.226   6.706  14.965  1.00 92.54           H  
ATOM   2215  HB3 LYS A 141      -2.890   7.332  13.993  1.00 92.54           H  
ATOM   2216  O   LYS A 141      -3.929   6.944  11.307  1.00 92.54           O  
ATOM   2217  CG  LYS A 141      -3.685   8.759  15.394  1.00 92.54           C  
ATOM   2218  HG2 LYS A 141      -3.496   9.665  14.819  1.00 92.54           H  
ATOM   2219  HG3 LYS A 141      -4.595   8.900  15.977  1.00 92.54           H  
ATOM   2220  CD  LYS A 141      -2.499   8.524  16.334  1.00 92.54           C  
ATOM   2221  HD2 LYS A 141      -1.599   8.408  15.730  1.00 92.54           H  
ATOM   2222  HD3 LYS A 141      -2.657   7.616  16.916  1.00 92.54           H  
ATOM   2223  CE  LYS A 141      -2.344   9.725  17.270  1.00 92.54           C  
ATOM   2224  HE2 LYS A 141      -3.110   9.665  18.043  1.00 92.54           H  
ATOM   2225  HE3 LYS A 141      -2.530  10.634  16.698  1.00 92.54           H  
ATOM   2226  NZ  LYS A 141      -0.984   9.784  17.859  1.00 92.54           N  
ATOM   2227  HZ1 LYS A 141      -0.921  10.537  18.529  1.00 92.54           H  
ATOM   2228  HZ2 LYS A 141      -0.307   9.990  17.138  1.00 92.54           H  
ATOM   2229  HZ3 LYS A 141      -0.734   8.910  18.299  1.00 92.54           H  
ATOM   2230  N   PHE A 142      -5.714   5.913  12.214  1.00 94.72           N  
ATOM   2231  H   PHE A 142      -6.399   5.931  12.956  1.00 94.72           H  
ATOM   2232  CA  PHE A 142      -5.858   4.856  11.216  1.00 94.72           C  
ATOM   2233  HA  PHE A 142      -4.867   4.587  10.852  1.00 94.72           H  
ATOM   2234  C   PHE A 142      -6.649   5.275   9.968  1.00 94.72           C  
ATOM   2235  CB  PHE A 142      -6.462   3.608  11.876  1.00 94.72           C  
ATOM   2236  HB2 PHE A 142      -6.527   2.817  11.128  1.00 94.72           H  
ATOM   2237  HB3 PHE A 142      -7.483   3.835  12.180  1.00 94.72           H  
ATOM   2238  O   PHE A 142      -6.783   4.467   9.057  1.00 94.72           O  
ATOM   2239  CG  PHE A 142      -5.696   3.048  13.061  1.00 94.72           C  
ATOM   2240  CD1 PHE A 142      -4.313   2.808  12.983  1.00 94.72           C  
ATOM   2241  HD1 PHE A 142      -3.797   2.961  12.047  1.00 94.72           H  
ATOM   2242  CD2 PHE A 142      -6.375   2.727  14.245  1.00 94.72           C  
ATOM   2243  HD2 PHE A 142      -7.441   2.885  14.323  1.00 94.72           H  
ATOM   2244  CE1 PHE A 142      -3.596   2.309  14.079  1.00 94.72           C  
ATOM   2245  HE1 PHE A 142      -2.532   2.138  14.002  1.00 94.72           H  
ATOM   2246  CE2 PHE A 142      -5.669   2.197  15.334  1.00 94.72           C  
ATOM   2247  HE2 PHE A 142      -6.207   1.967  16.242  1.00 94.72           H  
ATOM   2248  CZ  PHE A 142      -4.282   1.987  15.257  1.00 94.72           C  
ATOM   2249  HZ  PHE A 142      -3.755   1.564  16.099  1.00 94.72           H  
ATOM   2250  N   ASN A 143      -7.122   6.527   9.863  1.00 94.61           N  
ATOM   2251  H   ASN A 143      -7.040   7.143  10.659  1.00 94.61           H  
ATOM   2252  CA  ASN A 143      -7.918   6.976   8.711  1.00 94.61           C  
ATOM   2253  HA  ASN A 143      -8.645   6.195   8.490  1.00 94.61           H  
ATOM   2254  C   ASN A 143      -7.100   7.193   7.428  1.00 94.61           C  
ATOM   2255  CB  ASN A 143      -8.706   8.252   9.063  1.00 94.61           C  
ATOM   2256  HB2 ASN A 143      -8.058   8.985   9.542  1.00 94.61           H  
ATOM   2257  HB3 ASN A 143      -9.090   8.693   8.142  1.00 94.61           H  
ATOM   2258  O   ASN A 143      -7.686   7.360   6.359  1.00 94.61           O  
ATOM   2259  CG  ASN A 143      -9.915   7.984   9.939  1.00 94.61           C  
ATOM   2260  ND2 ASN A 143     -10.704   8.988  10.239  1.00 94.61           N  
ATOM   2261 HD21 ASN A 143     -11.609   8.673  10.558  1.00 94.61           H  
ATOM   2262 HD22 ASN A 143     -10.565   9.874   9.774  1.00 94.61           H  
ATOM   2263  OD1 ASN A 143     -10.222   6.876  10.325  1.00 94.61           O  
ATOM   2264  N   ARG A 144      -5.764   7.242   7.518  1.00 96.67           N  
ATOM   2265  H   ARG A 144      -5.359   7.075   8.428  1.00 96.67           H  
ATOM   2266  CA  ARG A 144      -4.869   7.507   6.377  1.00 96.67           C  
ATOM   2267  HA  ARG A 144      -5.427   7.313   5.461  1.00 96.67           H  
ATOM   2268  C   ARG A 144      -3.662   6.558   6.324  1.00 96.67           C  
ATOM   2269  CB  ARG A 144      -4.446   8.987   6.354  1.00 96.67           C  
ATOM   2270  HB2 ARG A 144      -3.751   9.138   5.529  1.00 96.67           H  
ATOM   2271  HB3 ARG A 144      -3.931   9.221   7.285  1.00 96.67           H  
ATOM   2272  O   ARG A 144      -2.527   7.043   6.354  1.00 96.67           O  
ATOM   2273  CG  ARG A 144      -5.614   9.963   6.164  1.00 96.67           C  
ATOM   2274  HG2 ARG A 144      -6.336   9.845   6.972  1.00 96.67           H  
ATOM   2275  HG3 ARG A 144      -6.106   9.761   5.213  1.00 96.67           H  
ATOM   2276  CD  ARG A 144      -5.085  11.403   6.188  1.00 96.67           C  
ATOM   2277  HD2 ARG A 144      -4.334  11.531   5.408  1.00 96.67           H  
ATOM   2278  HD3 ARG A 144      -4.601  11.578   7.148  1.00 96.67           H  
ATOM   2279  NE  ARG A 144      -6.175  12.382   6.020  1.00 96.67           N  
ATOM   2280  HE  ARG A 144      -6.648  12.686   6.859  1.00 96.67           H  
ATOM   2281  NH1 ARG A 144      -6.173  12.478   3.727  1.00 96.67           N  
ATOM   2282 HH11 ARG A 144      -5.400  11.828   3.694  1.00 96.67           H  
ATOM   2283 HH12 ARG A 144      -6.751  12.602   2.908  1.00 96.67           H  
ATOM   2284  NH2 ARG A 144      -7.775  13.508   4.862  1.00 96.67           N  
ATOM   2285 HH21 ARG A 144      -8.280  13.721   5.711  1.00 96.67           H  
ATOM   2286 HH22 ARG A 144      -8.309  13.466   4.006  1.00 96.67           H  
ATOM   2287  CZ  ARG A 144      -6.692  12.795   4.877  1.00 96.67           C  
ATOM   2288  N   PRO A 145      -3.852   5.226   6.319  1.00 97.74           N  
ATOM   2289  CA  PRO A 145      -2.731   4.313   6.244  1.00 97.74           C  
ATOM   2290  HA  PRO A 145      -1.972   4.599   6.972  1.00 97.74           H  
ATOM   2291  C   PRO A 145      -2.122   4.364   4.840  1.00 97.74           C  
ATOM   2292  CB  PRO A 145      -3.285   2.941   6.617  1.00 97.74           C  
ATOM   2293  HB2 PRO A 145      -2.712   2.128   6.171  1.00 97.74           H  
ATOM   2294  HB3 PRO A 145      -3.310   2.841   7.702  1.00 97.74           H  
ATOM   2295  O   PRO A 145      -2.812   4.510   3.827  1.00 97.74           O  
ATOM   2296  CG  PRO A 145      -4.712   3.000   6.086  1.00 97.74           C  
ATOM   2297  HG2 PRO A 145      -5.375   2.377   6.687  1.00 97.74           H  
ATOM   2298  HG3 PRO A 145      -4.712   2.665   5.048  1.00 97.74           H  
ATOM   2299  CD  PRO A 145      -5.097   4.483   6.184  1.00 97.74           C  
ATOM   2300  HD2 PRO A 145      -5.714   4.641   7.069  1.00 97.74           H  
ATOM   2301  HD3 PRO A 145      -5.648   4.801   5.299  1.00 97.74           H  
ATOM   2302  N   GLN A 146      -0.805   4.250   4.796  1.00 98.34           N  
ATOM   2303  H   GLN A 146      -0.303   4.178   5.669  1.00 98.34           H  
ATOM   2304  CA  GLN A 146      -0.016   4.276   3.576  1.00 98.34           C  
ATOM   2305  HA  GLN A 146      -0.670   4.218   2.707  1.00 98.34           H  
ATOM   2306  C   GLN A 146       0.906   3.062   3.567  1.00 98.34           C  
ATOM   2307  CB  GLN A 146       0.739   5.610   3.529  1.00 98.34           C  
ATOM   2308  HB2 GLN A 146       1.255   5.734   4.481  1.00 98.34           H  
ATOM   2309  HB3 GLN A 146       0.011   6.417   3.438  1.00 98.34           H  
ATOM   2310  O   GLN A 146       1.596   2.793   4.552  1.00 98.34           O  
ATOM   2311  CG  GLN A 146       1.769   5.748   2.397  1.00 98.34           C  
ATOM   2312  HG2 GLN A 146       2.450   4.897   2.412  1.00 98.34           H  
ATOM   2313  HG3 GLN A 146       1.270   5.762   1.429  1.00 98.34           H  
ATOM   2314  CD  GLN A 146       2.617   7.011   2.561  1.00 98.34           C  
ATOM   2315  NE2 GLN A 146       3.657   7.179   1.792  1.00 98.34           N  
ATOM   2316 HE21 GLN A 146       4.115   8.076   1.867  1.00 98.34           H  
ATOM   2317 HE22 GLN A 146       3.620   6.766   0.872  1.00 98.34           H  
ATOM   2318  OE1 GLN A 146       2.408   7.871   3.408  1.00 98.34           O  
ATOM   2319  N   PHE A 147       0.935   2.367   2.437  1.00 98.61           N  
ATOM   2320  H   PHE A 147       0.325   2.652   1.685  1.00 98.61           H  
ATOM   2321  CA  PHE A 147       1.789   1.215   2.183  1.00 98.61           C  
ATOM   2322  HA  PHE A 147       2.429   1.031   3.045  1.00 98.61           H  
ATOM   2323  C   PHE A 147       2.659   1.533   0.973  1.00 98.61           C  
ATOM   2324  CB  PHE A 147       0.931  -0.039   1.953  1.00 98.61           C  
ATOM   2325  HB2 PHE A 147       1.583  -0.912   1.942  1.00 98.61           H  
ATOM   2326  HB3 PHE A 147       0.459   0.023   0.973  1.00 98.61           H  
ATOM   2327  O   PHE A 147       2.146   1.910  -0.075  1.00 98.61           O  
ATOM   2328  CG  PHE A 147      -0.149  -0.236   2.999  1.00 98.61           C  
ATOM   2329  CD1 PHE A 147       0.164  -0.860   4.217  1.00 98.61           C  
ATOM   2330  HD1 PHE A 147       1.158  -1.251   4.376  1.00 98.61           H  
ATOM   2331  CD2 PHE A 147      -1.449   0.259   2.781  1.00 98.61           C  
ATOM   2332  HD2 PHE A 147      -1.693   0.747   1.849  1.00 98.61           H  
ATOM   2333  CE1 PHE A 147      -0.808  -0.969   5.225  1.00 98.61           C  
ATOM   2334  HE1 PHE A 147      -0.560  -1.440   6.164  1.00 98.61           H  
ATOM   2335  CE2 PHE A 147      -2.424   0.149   3.789  1.00 98.61           C  
ATOM   2336  HE2 PHE A 147      -3.415   0.544   3.624  1.00 98.61           H  
ATOM   2337  CZ  PHE A 147      -2.097  -0.453   5.016  1.00 98.61           C  
ATOM   2338  HZ  PHE A 147      -2.833  -0.515   5.805  1.00 98.61           H  
ATOM   2339  N   THR A 148       3.971   1.416   1.108  1.00 98.55           N  
ATOM   2340  H   THR A 148       4.340   1.126   2.003  1.00 98.55           H  
ATOM   2341  CA  THR A 148       4.903   1.477  -0.022  1.00 98.55           C  
ATOM   2342  HA  THR A 148       4.373   1.695  -0.949  1.00 98.55           H  
ATOM   2343  C   THR A 148       5.549   0.113  -0.151  1.00 98.55           C  
ATOM   2344  CB  THR A 148       5.955   2.569   0.180  1.00 98.55           C  
ATOM   2345  HB  THR A 148       6.575   2.317   1.040  1.00 98.55           H  
ATOM   2346  O   THR A 148       6.154  -0.354   0.808  1.00 98.55           O  
ATOM   2347  CG2 THR A 148       6.851   2.739  -1.035  1.00 98.55           C  
ATOM   2348 HG21 THR A 148       7.345   1.797  -1.274  1.00 98.55           H  
ATOM   2349 HG22 THR A 148       7.627   3.466  -0.798  1.00 98.55           H  
ATOM   2350 HG23 THR A 148       6.256   3.057  -1.891  1.00 98.55           H  
ATOM   2351  OG1 THR A 148       5.318   3.809   0.408  1.00 98.55           O  
ATOM   2352  HG1 THR A 148       4.583   3.611   0.994  1.00 98.55           H  
ATOM   2353  N   ILE A 149       5.370  -0.525  -1.302  1.00 98.43           N  
ATOM   2354  H   ILE A 149       4.888  -0.044  -2.048  1.00 98.43           H  
ATOM   2355  CA  ILE A 149       5.896  -1.846  -1.620  1.00 98.43           C  
ATOM   2356  HA  ILE A 149       6.275  -2.322  -0.716  1.00 98.43           H  
ATOM   2357  C   ILE A 149       7.062  -1.639  -2.581  1.00 98.43           C  
ATOM   2358  CB  ILE A 149       4.799  -2.755  -2.226  1.00 98.43           C  
ATOM   2359  HB  ILE A 149       4.468  -2.338  -3.177  1.00 98.43           H  
ATOM   2360  O   ILE A 149       6.875  -1.074  -3.661  1.00 98.43           O  
ATOM   2361  CG1 ILE A 149       3.567  -2.949  -1.306  1.00 98.43           C  
ATOM   2362 HG12 ILE A 149       3.895  -3.065  -0.273  1.00 98.43           H  
ATOM   2363 HG13 ILE A 149       3.057  -3.869  -1.592  1.00 98.43           H  
ATOM   2364  CG2 ILE A 149       5.386  -4.149  -2.499  1.00 98.43           C  
ATOM   2365 HG21 ILE A 149       4.644  -4.783  -2.984  1.00 98.43           H  
ATOM   2366 HG22 ILE A 149       5.691  -4.601  -1.555  1.00 98.43           H  
ATOM   2367 HG23 ILE A 149       6.251  -4.086  -3.159  1.00 98.43           H  
ATOM   2368  CD1 ILE A 149       2.514  -1.834  -1.386  1.00 98.43           C  
ATOM   2369 HD11 ILE A 149       1.615  -2.153  -0.859  1.00 98.43           H  
ATOM   2370 HD12 ILE A 149       2.871  -0.917  -0.917  1.00 98.43           H  
ATOM   2371 HD13 ILE A 149       2.258  -1.636  -2.427  1.00 98.43           H  
ATOM   2372  N   GLU A 150       8.246  -2.088  -2.185  1.00 98.05           N  
ATOM   2373  H   GLU A 150       8.330  -2.511  -1.271  1.00 98.05           H  
ATOM   2374  CA  GLU A 150       9.478  -1.992  -2.960  1.00 98.05           C  
ATOM   2375  HA  GLU A 150       9.255  -1.556  -3.933  1.00 98.05           H  
ATOM   2376  C   GLU A 150      10.039  -3.393  -3.208  1.00 98.05           C  
ATOM   2377  CB  GLU A 150      10.500  -1.062  -2.277  1.00 98.05           C  
ATOM   2378  HB2 GLU A 150      11.391  -1.021  -2.904  1.00 98.05           H  
ATOM   2379  HB3 GLU A 150      10.769  -1.459  -1.298  1.00 98.05           H  
ATOM   2380  O   GLU A 150      10.161  -4.215  -2.300  1.00 98.05           O  
ATOM   2381  CG  GLU A 150       9.924   0.356  -2.118  1.00 98.05           C  
ATOM   2382  HG2 GLU A 150       9.491   0.645  -3.076  1.00 98.05           H  
ATOM   2383  HG3 GLU A 150       9.118   0.326  -1.385  1.00 98.05           H  
ATOM   2384  CD  GLU A 150      10.919   1.453  -1.703  1.00 98.05           C  
ATOM   2385  OE1 GLU A 150      10.442   2.615  -1.600  1.00 98.05           O  
ATOM   2386  OE2 GLU A 150      12.130   1.181  -1.589  1.00 98.05           O  
ATOM   2387  N   TRP A 151      10.357  -3.678  -4.465  1.00 94.97           N  
ATOM   2388  H   TRP A 151      10.252  -2.949  -5.156  1.00 94.97           H  
ATOM   2389  CA  TRP A 151      10.981  -4.926  -4.899  1.00 94.97           C  
ATOM   2390  HA  TRP A 151      11.312  -5.486  -4.025  1.00 94.97           H  
ATOM   2391  C   TRP A 151      12.225  -4.625  -5.735  1.00 94.97           C  
ATOM   2392  CB  TRP A 151       9.963  -5.793  -5.653  1.00 94.97           C  
ATOM   2393  HB2 TRP A 151       9.122  -5.988  -4.988  1.00 94.97           H  
ATOM   2394  HB3 TRP A 151      10.423  -6.754  -5.882  1.00 94.97           H  
ATOM   2395  O   TRP A 151      12.368  -3.520  -6.270  1.00 94.97           O  
ATOM   2396  CG  TRP A 151       9.411  -5.215  -6.921  1.00 94.97           C  
ATOM   2397  CD1 TRP A 151       9.870  -5.456  -8.168  1.00 94.97           C  
ATOM   2398  HD1 TRP A 151      10.700  -6.108  -8.398  1.00 94.97           H  
ATOM   2399  CD2 TRP A 151       8.249  -4.350  -7.086  1.00 94.97           C  
ATOM   2400  CE2 TRP A 151       8.062  -4.109  -8.480  1.00 94.97           C  
ATOM   2401  CE3 TRP A 151       7.335  -3.749  -6.196  1.00 94.97           C  
ATOM   2402  HE3 TRP A 151       7.458  -3.908  -5.135  1.00 94.97           H  
ATOM   2403  NE1 TRP A 151       9.087  -4.795  -9.094  1.00 94.97           N  
ATOM   2404  HE1 TRP A 151       9.158  -4.960 -10.088  1.00 94.97           H  
ATOM   2405  CH2 TRP A 151       6.109  -2.759  -8.056  1.00 94.97           C  
ATOM   2406  HH2 TRP A 151       5.268  -2.189  -8.423  1.00 94.97           H  
ATOM   2407  CZ2 TRP A 151       7.012  -3.323  -8.970  1.00 94.97           C  
ATOM   2408  HZ2 TRP A 151       6.875  -3.187 -10.033  1.00 94.97           H  
ATOM   2409  CZ3 TRP A 151       6.275  -2.959  -6.674  1.00 94.97           C  
ATOM   2410  HZ3 TRP A 151       5.579  -2.519  -5.976  1.00 94.97           H  
ATOM   2411  N   GLY A 152      13.118  -5.610  -5.841  1.00 84.61           N  
ATOM   2412  H   GLY A 152      12.920  -6.490  -5.386  1.00 84.61           H  
ATOM   2413  CA  GLY A 152      14.344  -5.507  -6.638  1.00 84.61           C  
ATOM   2414  HA2 GLY A 152      14.993  -6.357  -6.422  1.00 84.61           H  
ATOM   2415  HA3 GLY A 152      14.878  -4.596  -6.369  1.00 84.61           H  
ATOM   2416  C   GLY A 152      14.128  -5.471  -8.143  1.00 84.61           C  
ATOM   2417  O   GLY A 152      12.981  -5.592  -8.634  1.00 84.61           O  
ATOM   2418  OXT GLY A 152      15.155  -5.423  -8.841  1.00 84.61           O  
TER    2419      GLY A 152                                                       
END   
