# Supplementary material for: Single-chain dimers from de novo immunoglobulins as robust scaffolds for multiple binding loops
Source: Nat Commun. 2023 Sep 23;14:5939. doi: 10.1038/s41467-023-41717-5 (PMC10517939; doi:10.1038/s41467-023-41717-5)
Supplement: Supplementary file 3 — Supplementary Data 1 [file 41467_2023_41717_MOESM3_ESM.zip › design_models/scIg+EF/scIg12+EF3a/ranked_3.pdb]

ATOM      1  N   GLY A   1       3.293   1.521 -12.490  1.00 94.53           N  
ATOM      2  H   GLY A   1       3.864   1.167 -13.245  1.00 94.53           H  
ATOM      3  H2  GLY A   1       3.906   1.746 -11.719  1.00 94.53           H  
ATOM      4  H3  GLY A   1       2.879   2.396 -12.778  1.00 94.53           H  
ATOM      5  CA  GLY A   1       2.260   0.543 -12.061  1.00 94.53           C  
ATOM      6  HA2 GLY A   1       1.663   0.254 -12.925  1.00 94.53           H  
ATOM      7  HA3 GLY A   1       2.755  -0.337 -11.650  1.00 94.53           H  
ATOM      8  C   GLY A   1       1.326   1.113 -10.996  1.00 94.53           C  
ATOM      9  O   GLY A   1       1.551   2.230 -10.548  1.00 94.53           O  
ATOM     10  N   ARG A   2       0.266   0.380 -10.610  1.00 97.90           N  
ATOM     11  H   ARG A   2       0.130  -0.540 -11.004  1.00 97.90           H  
ATOM     12  CA  ARG A   2      -0.762   0.831  -9.649  1.00 97.90           C  
ATOM     13  HA  ARG A   2      -0.351   1.639  -9.043  1.00 97.90           H  
ATOM     14  C   ARG A   2      -1.199  -0.287  -8.700  1.00 97.90           C  
ATOM     15  CB  ARG A   2      -1.965   1.385 -10.432  1.00 97.90           C  
ATOM     16  HB2 ARG A   2      -2.258   0.651 -11.182  1.00 97.90           H  
ATOM     17  HB3 ARG A   2      -1.651   2.290 -10.952  1.00 97.90           H  
ATOM     18  O   ARG A   2      -1.565  -1.368  -9.157  1.00 97.90           O  
ATOM     19  CG  ARG A   2      -3.192   1.710  -9.562  1.00 97.90           C  
ATOM     20  HG2 ARG A   2      -2.936   2.456  -8.810  1.00 97.90           H  
ATOM     21  HG3 ARG A   2      -3.550   0.807  -9.067  1.00 97.90           H  
ATOM     22  CD  ARG A   2      -4.307   2.235 -10.462  1.00 97.90           C  
ATOM     23  HD2 ARG A   2      -3.964   3.171 -10.905  1.00 97.90           H  
ATOM     24  HD3 ARG A   2      -4.480   1.517 -11.263  1.00 97.90           H  
ATOM     25  NE  ARG A   2      -5.566   2.416  -9.718  1.00 97.90           N  
ATOM     26  HE  ARG A   2      -5.878   1.626  -9.172  1.00 97.90           H  
ATOM     27  NH1 ARG A   2      -6.098   4.467 -10.581  1.00 97.90           N  
ATOM     28 HH11 ARG A   2      -5.440   5.124 -10.186  1.00 97.90           H  
ATOM     29 HH12 ARG A   2      -5.607   4.191 -11.420  1.00 97.90           H  
ATOM     30  NH2 ARG A   2      -7.361   3.617  -8.985  1.00 97.90           N  
ATOM     31 HH21 ARG A   2      -7.862   4.490  -9.059  1.00 97.90           H  
ATOM     32 HH22 ARG A   2      -7.565   2.906  -8.297  1.00 97.90           H  
ATOM     33  CZ  ARG A   2      -6.328   3.487  -9.762  1.00 97.90           C  
ATOM     34  N   VAL A   3      -1.247   0.008  -7.401  1.00 98.53           N  
ATOM     35  H   VAL A   3      -0.922   0.921  -7.118  1.00 98.53           H  
ATOM     36  CA  VAL A   3      -1.812  -0.873  -6.364  1.00 98.53           C  
ATOM     37  HA  VAL A   3      -2.366  -1.677  -6.848  1.00 98.53           H  
ATOM     38  C   VAL A   3      -2.794  -0.107  -5.497  1.00 98.53           C  
ATOM     39  CB  VAL A   3      -0.715  -1.521  -5.500  1.00 98.53           C  
ATOM     40  HB  VAL A   3       0.002  -0.757  -5.199  1.00 98.53           H  
ATOM     41  O   VAL A   3      -2.517   1.001  -5.043  1.00 98.53           O  
ATOM     42  CG1 VAL A   3      -1.232  -2.231  -4.238  1.00 98.53           C  
ATOM     43 HG11 VAL A   3      -2.007  -2.951  -4.502  1.00 98.53           H  
ATOM     44 HG12 VAL A   3      -0.412  -2.753  -3.746  1.00 98.53           H  
ATOM     45 HG13 VAL A   3      -1.639  -1.504  -3.536  1.00 98.53           H  
ATOM     46  CG2 VAL A   3       0.000  -2.583  -6.327  1.00 98.53           C  
ATOM     47 HG21 VAL A   3       0.250  -2.191  -7.313  1.00 98.53           H  
ATOM     48 HG22 VAL A   3       0.912  -2.886  -5.814  1.00 98.53           H  
ATOM     49 HG23 VAL A   3      -0.656  -3.440  -6.478  1.00 98.53           H  
ATOM     50  N   GLU A   4      -3.936  -0.724  -5.228  1.00 98.75           N  
ATOM     51  H   GLU A   4      -4.086  -1.642  -5.620  1.00 98.75           H  
ATOM     52  CA  GLU A   4      -4.947  -0.200  -4.323  1.00 98.75           C  
ATOM     53  HA  GLU A   4      -4.691   0.823  -4.048  1.00 98.75           H  
ATOM     54  C   GLU A   4      -5.003  -1.035  -3.039  1.00 98.75           C  
ATOM     55  CB  GLU A   4      -6.286  -0.150  -5.061  1.00 98.75           C  
ATOM     56  HB2 GLU A   4      -6.143   0.349  -6.020  1.00 98.75           H  
ATOM     57  HB3 GLU A   4      -6.628  -1.169  -5.241  1.00 98.75           H  
ATOM     58  O   GLU A   4      -5.105  -2.259  -3.081  1.00 98.75           O  
ATOM     59  CG  GLU A   4      -7.354   0.612  -4.276  1.00 98.75           C  
ATOM     60  HG2 GLU A   4      -7.501   0.133  -3.308  1.00 98.75           H  
ATOM     61  HG3 GLU A   4      -7.007   1.630  -4.098  1.00 98.75           H  
ATOM     62  CD  GLU A   4      -8.694   0.660  -5.018  1.00 98.75           C  
ATOM     63  OE1 GLU A   4      -9.619   1.349  -4.540  1.00 98.75           O  
ATOM     64  OE2 GLU A   4      -8.918  -0.017  -6.037  1.00 98.75           O  
ATOM     65  N   VAL A   5      -4.968  -0.356  -1.894  1.00 98.78           N  
ATOM     66  H   VAL A   5      -4.843   0.645  -1.954  1.00 98.78           H  
ATOM     67  CA  VAL A   5      -5.142  -0.917  -0.553  1.00 98.78           C  
ATOM     68  HA  VAL A   5      -5.267  -1.997  -0.624  1.00 98.78           H  
ATOM     69  C   VAL A   5      -6.406  -0.310   0.045  1.00 98.78           C  
ATOM     70  CB  VAL A   5      -3.918  -0.629   0.343  1.00 98.78           C  
ATOM     71  HB  VAL A   5      -3.846   0.445   0.515  1.00 98.78           H  
ATOM     72  O   VAL A   5      -6.444   0.878   0.369  1.00 98.78           O  
ATOM     73  CG1 VAL A   5      -4.060  -1.318   1.707  1.00 98.78           C  
ATOM     74 HG11 VAL A   5      -4.123  -2.398   1.575  1.00 98.78           H  
ATOM     75 HG12 VAL A   5      -4.951  -0.962   2.223  1.00 98.78           H  
ATOM     76 HG13 VAL A   5      -3.194  -1.085   2.327  1.00 98.78           H  
ATOM     77  CG2 VAL A   5      -2.600  -1.082  -0.299  1.00 98.78           C  
ATOM     78 HG21 VAL A   5      -2.661  -2.132  -0.585  1.00 98.78           H  
ATOM     79 HG22 VAL A   5      -2.397  -0.486  -1.189  1.00 98.78           H  
ATOM     80 HG23 VAL A   5      -1.775  -0.942   0.399  1.00 98.78           H  
ATOM     81  N   ARG A   6      -7.457  -1.115   0.202  1.00 98.65           N  
ATOM     82  H   ARG A   6      -7.356  -2.074  -0.099  1.00 98.65           H  
ATOM     83  CA  ARG A   6      -8.703  -0.723   0.876  1.00 98.65           C  
ATOM     84  HA  ARG A   6      -8.721   0.355   1.038  1.00 98.65           H  
ATOM     85  C   ARG A   6      -8.769  -1.401   2.229  1.00 98.65           C  
ATOM     86  CB  ARG A   6      -9.926  -1.115   0.043  1.00 98.65           C  
ATOM     87  HB2 ARG A   6      -9.903  -2.193  -0.116  1.00 98.65           H  
ATOM     88  HB3 ARG A   6     -10.825  -0.871   0.609  1.00 98.65           H  
ATOM     89  O   ARG A   6      -8.749  -2.627   2.300  1.00 98.65           O  
ATOM     90  CG  ARG A   6     -10.003  -0.423  -1.320  1.00 98.65           C  
ATOM     91  HG2 ARG A   6     -10.086   0.656  -1.186  1.00 98.65           H  
ATOM     92  HG3 ARG A   6      -9.108  -0.653  -1.898  1.00 98.65           H  
ATOM     93  CD  ARG A   6     -11.231  -0.952  -2.068  1.00 98.65           C  
ATOM     94  HD2 ARG A   6     -12.132  -0.678  -1.520  1.00 98.65           H  
ATOM     95  HD3 ARG A   6     -11.159  -2.038  -2.122  1.00 98.65           H  
ATOM     96  NE  ARG A   6     -11.298  -0.403  -3.423  1.00 98.65           N  
ATOM     97  HE  ARG A   6     -10.731   0.409  -3.622  1.00 98.65           H  
ATOM     98  NH1 ARG A   6     -12.564  -2.014  -4.459  1.00 98.65           N  
ATOM     99 HH11 ARG A   6     -12.789  -2.499  -5.316  1.00 98.65           H  
ATOM    100 HH12 ARG A   6     -12.596  -2.544  -3.600  1.00 98.65           H  
ATOM    101  NH2 ARG A   6     -11.611  -0.393  -5.659  1.00 98.65           N  
ATOM    102 HH21 ARG A   6     -11.846  -0.895  -6.503  1.00 98.65           H  
ATOM    103 HH22 ARG A   6     -10.779   0.178  -5.700  1.00 98.65           H  
ATOM    104  CZ  ARG A   6     -11.834  -0.935  -4.502  1.00 98.65           C  
ATOM    105  N   VAL A   7      -8.899  -0.617   3.287  1.00 98.22           N  
ATOM    106  H   VAL A   7      -8.944   0.385   3.163  1.00 98.22           H  
ATOM    107  CA  VAL A   7      -9.031  -1.139   4.648  1.00 98.22           C  
ATOM    108  HA  VAL A   7      -8.794  -2.202   4.650  1.00 98.22           H  
ATOM    109  C   VAL A   7     -10.476  -0.982   5.100  1.00 98.22           C  
ATOM    110  CB  VAL A   7      -8.039  -0.459   5.602  1.00 98.22           C  
ATOM    111  HB  VAL A   7      -8.355   0.572   5.757  1.00 98.22           H  
ATOM    112  O   VAL A   7     -11.141  -0.017   4.736  1.00 98.22           O  
ATOM    113  CG1 VAL A   7      -7.998  -1.162   6.962  1.00 98.22           C  
ATOM    114 HG11 VAL A   7      -7.767  -2.219   6.833  1.00 98.22           H  
ATOM    115 HG12 VAL A   7      -7.235  -0.707   7.594  1.00 98.22           H  
ATOM    116 HG13 VAL A   7      -8.957  -1.062   7.471  1.00 98.22           H  
ATOM    117  CG2 VAL A   7      -6.613  -0.440   5.033  1.00 98.22           C  
ATOM    118 HG21 VAL A   7      -6.276  -1.456   4.826  1.00 98.22           H  
ATOM    119 HG22 VAL A   7      -6.575   0.149   4.117  1.00 98.22           H  
ATOM    120 HG23 VAL A   7      -5.943   0.032   5.752  1.00 98.22           H  
ATOM    121  N   GLU A   8     -10.977  -1.936   5.871  1.00 97.38           N  
ATOM    122  H   GLU A   8     -10.410  -2.753   6.048  1.00 97.38           H  
ATOM    123  CA  GLU A   8     -12.308  -1.911   6.469  1.00 97.38           C  
ATOM    124  HA  GLU A   8     -12.679  -0.887   6.487  1.00 97.38           H  
ATOM    125  C   GLU A   8     -12.219  -2.416   7.912  1.00 97.38           C  
ATOM    126  CB  GLU A   8     -13.255  -2.732   5.580  1.00 97.38           C  
ATOM    127  HB2 GLU A   8     -13.259  -2.260   4.598  1.00 97.38           H  
ATOM    128  HB3 GLU A   8     -12.858  -3.741   5.466  1.00 97.38           H  
ATOM    129  O   GLU A   8     -11.796  -3.548   8.154  1.00 97.38           O  
ATOM    130  CG  GLU A   8     -14.707  -2.820   6.073  1.00 97.38           C  
ATOM    131  HG2 GLU A   8     -15.046  -1.817   6.332  1.00 97.38           H  
ATOM    132  HG3 GLU A   8     -14.743  -3.444   6.965  1.00 97.38           H  
ATOM    133  CD  GLU A   8     -15.647  -3.397   4.993  1.00 97.38           C  
ATOM    134  OE1 GLU A   8     -16.867  -3.147   5.078  1.00 97.38           O  
ATOM    135  OE2 GLU A   8     -15.181  -3.905   3.941  1.00 97.38           O  
ATOM    136  N   PHE A   9     -12.596  -1.567   8.868  1.00 94.21           N  
ATOM    137  H   PHE A   9     -12.887  -0.638   8.598  1.00 94.21           H  
ATOM    138  CA  PHE A   9     -12.637  -1.901  10.292  1.00 94.21           C  
ATOM    139  HA  PHE A   9     -12.031  -2.788  10.471  1.00 94.21           H  
ATOM    140  C   PHE A   9     -14.077  -2.218  10.718  1.00 94.21           C  
ATOM    141  CB  PHE A   9     -12.029  -0.764  11.127  1.00 94.21           C  
ATOM    142  HB2 PHE A   9     -12.060  -1.054  12.178  1.00 94.21           H  
ATOM    143  HB3 PHE A   9     -12.652   0.125  11.022  1.00 94.21           H  
ATOM    144  O   PHE A   9     -14.982  -1.396  10.557  1.00 94.21           O  
ATOM    145  CG  PHE A   9     -10.596  -0.403  10.773  1.00 94.21           C  
ATOM    146  CD1 PHE A   9      -9.513  -1.114  11.322  1.00 94.21           C  
ATOM    147  HD1 PHE A   9      -9.690  -1.941  11.993  1.00 94.21           H  
ATOM    148  CD2 PHE A   9     -10.336   0.665   9.895  1.00 94.21           C  
ATOM    149  HD2 PHE A   9     -11.154   1.214   9.452  1.00 94.21           H  
ATOM    150  CE1 PHE A   9      -8.196  -0.743  10.987  1.00 94.21           C  
ATOM    151  HE1 PHE A   9      -7.348  -1.291  11.372  1.00 94.21           H  
ATOM    152  CE2 PHE A   9      -9.025   1.048   9.585  1.00 94.21           C  
ATOM    153  HE2 PHE A   9      -8.850   1.893   8.935  1.00 94.21           H  
ATOM    154  CZ  PHE A   9      -7.950   0.341  10.134  1.00 94.21           C  
ATOM    155  HZ  PHE A   9      -6.936   0.627   9.896  1.00 94.21           H  
ATOM    156  N   GLU A  10     -14.281  -3.405  11.288  1.00 91.56           N  
ATOM    157  H   GLU A  10     -13.484  -4.014  11.404  1.00 91.56           H  
ATOM    158  CA  GLU A  10     -15.570  -3.911  11.768  1.00 91.56           C  
ATOM    159  HA  GLU A  10     -16.286  -3.095  11.860  1.00 91.56           H  
ATOM    160  C   GLU A  10     -15.386  -4.543  13.153  1.00 91.56           C  
ATOM    161  CB  GLU A  10     -16.150  -4.954  10.793  1.00 91.56           C  
ATOM    162  HB2 GLU A  10     -16.976  -5.461  11.293  1.00 91.56           H  
ATOM    163  HB3 GLU A  10     -15.382  -5.693  10.567  1.00 91.56           H  
ATOM    164  O   GLU A  10     -15.103  -5.734  13.269  1.00 91.56           O  
ATOM    165  CG  GLU A  10     -16.691  -4.377   9.479  1.00 91.56           C  
ATOM    166  HG2 GLU A  10     -17.468  -3.647   9.711  1.00 91.56           H  
ATOM    167  HG3 GLU A  10     -15.882  -3.861   8.961  1.00 91.56           H  
ATOM    168  CD  GLU A  10     -17.273  -5.465   8.552  1.00 91.56           C  
ATOM    169  OE1 GLU A  10     -17.718  -5.126   7.439  1.00 91.56           O  
ATOM    170  OE2 GLU A  10     -17.252  -6.681   8.877  1.00 91.56           O  
ATOM    171  N   GLY A  11     -15.541  -3.749  14.216  1.00 88.33           N  
ATOM    172  H   GLY A  11     -15.681  -2.760  14.065  1.00 88.33           H  
ATOM    173  CA  GLY A  11     -15.442  -4.239  15.593  1.00 88.33           C  
ATOM    174  HA2 GLY A  11     -15.604  -3.414  16.287  1.00 88.33           H  
ATOM    175  HA3 GLY A  11     -16.216  -4.988  15.763  1.00 88.33           H  
ATOM    176  C   GLY A  11     -14.076  -4.857  15.904  1.00 88.33           C  
ATOM    177  O   GLY A  11     -13.080  -4.147  16.009  1.00 88.33           O  
ATOM    178  N   ASP A  12     -14.044  -6.180  16.055  1.00 93.12           N  
ATOM    179  H   ASP A  12     -14.870  -6.714  15.827  1.00 93.12           H  
ATOM    180  CA  ASP A  12     -12.856  -6.988  16.351  1.00 93.12           C  
ATOM    181  HA  ASP A  12     -12.167  -6.388  16.944  1.00 93.12           H  
ATOM    182  C   ASP A  12     -12.086  -7.436  15.094  1.00 93.12           C  
ATOM    183  CB  ASP A  12     -13.279  -8.192  17.213  1.00 93.12           C  
ATOM    184  HB2 ASP A  12     -13.840  -7.832  18.076  1.00 93.12           H  
ATOM    185  HB3 ASP A  12     -12.382  -8.685  17.588  1.00 93.12           H  
ATOM    186  O   ASP A  12     -11.112  -8.190  15.194  1.00 93.12           O  
ATOM    187  CG  ASP A  12     -14.125  -9.236  16.468  1.00 93.12           C  
ATOM    188  OD1 ASP A  12     -14.874  -8.861  15.534  1.00 93.12           O  
ATOM    189  OD2 ASP A  12     -14.041 -10.428  16.833  1.00 93.12           O  
ATOM    190  N   LYS A  13     -12.487  -6.970  13.904  1.00 95.37           N  
ATOM    191  H   LYS A  13     -13.320  -6.398  13.886  1.00 95.37           H  
ATOM    192  CA  LYS A  13     -11.881  -7.344  12.621  1.00 95.37           C  
ATOM    193  HA  LYS A  13     -11.016  -7.977  12.821  1.00 95.37           H  
ATOM    194  C   LYS A  13     -11.368  -6.147  11.836  1.00 95.37           C  
ATOM    195  CB  LYS A  13     -12.878  -8.155  11.783  1.00 95.37           C  
ATOM    196  HB2 LYS A  13     -12.455  -8.340  10.795  1.00 95.37           H  
ATOM    197  HB3 LYS A  13     -13.801  -7.587  11.669  1.00 95.37           H  
ATOM    198  O   LYS A  13     -11.999  -5.094  11.774  1.00 95.37           O  
ATOM    199  CG  LYS A  13     -13.170  -9.498  12.456  1.00 95.37           C  
ATOM    200  HG2 LYS A  13     -13.535  -9.323  13.468  1.00 95.37           H  
ATOM    201  HG3 LYS A  13     -12.246 -10.073  12.518  1.00 95.37           H  
ATOM    202  CD  LYS A  13     -14.221 -10.305  11.700  1.00 95.37           C  
ATOM    203  HD2 LYS A  13     -13.824 -10.616  10.734  1.00 95.37           H  
ATOM    204  HD3 LYS A  13     -15.111  -9.691  11.565  1.00 95.37           H  
ATOM    205  CE  LYS A  13     -14.550 -11.515  12.574  1.00 95.37           C  
ATOM    206  HE2 LYS A  13     -14.847 -11.145  13.555  1.00 95.37           H  
ATOM    207  HE3 LYS A  13     -13.646 -12.107  12.715  1.00 95.37           H  
ATOM    208  NZ  LYS A  13     -15.636 -12.332  11.988  1.00 95.37           N  
ATOM    209  HZ1 LYS A  13     -16.461 -11.758  11.886  1.00 95.37           H  
ATOM    210  HZ2 LYS A  13     -15.855 -13.088  12.621  1.00 95.37           H  
ATOM    211  HZ3 LYS A  13     -15.357 -12.708  11.093  1.00 95.37           H  
ATOM    212  N   MET A  14     -10.261  -6.378  11.138  1.00 97.31           N  
ATOM    213  H   MET A  14      -9.815  -7.276  11.255  1.00 97.31           H  
ATOM    214  CA  MET A  14      -9.769  -5.509  10.074  1.00 97.31           C  
ATOM    215  HA  MET A  14     -10.487  -4.709   9.895  1.00 97.31           H  
ATOM    216  C   MET A  14      -9.629  -6.334   8.794  1.00 97.31           C  
ATOM    217  CB  MET A  14      -8.444  -4.863  10.496  1.00 97.31           C  
ATOM    218  HB2 MET A  14      -8.581  -4.345  11.446  1.00 97.31           H  
ATOM    219  HB3 MET A  14      -7.690  -5.639  10.630  1.00 97.31           H  
ATOM    220  O   MET A  14      -8.887  -7.319   8.769  1.00 97.31           O  
ATOM    221  CG  MET A  14      -7.964  -3.848   9.453  1.00 97.31           C  
ATOM    222  HG2 MET A  14      -8.010  -4.293   8.458  1.00 97.31           H  
ATOM    223  HG3 MET A  14      -8.650  -3.001   9.459  1.00 97.31           H  
ATOM    224  SD  MET A  14      -6.278  -3.233   9.705  1.00 97.31           S  
ATOM    225  CE  MET A  14      -5.394  -4.715   9.201  1.00 97.31           C  
ATOM    226  HE1 MET A  14      -5.415  -5.437  10.018  1.00 97.31           H  
ATOM    227  HE2 MET A  14      -5.885  -5.159   8.335  1.00 97.31           H  
ATOM    228  HE3 MET A  14      -4.372  -4.452   8.926  1.00 97.31           H  
ATOM    229  N   ARG A  15     -10.326  -5.933   7.729  1.00 98.10           N  
ATOM    230  H   ARG A  15     -10.898  -5.106   7.825  1.00 98.10           H  
ATOM    231  CA  ARG A  15     -10.170  -6.502   6.384  1.00 98.10           C  
ATOM    232  HA  ARG A  15      -9.631  -7.448   6.450  1.00 98.10           H  
ATOM    233  C   ARG A  15      -9.335  -5.567   5.525  1.00 98.10           C  
ATOM    234  CB  ARG A  15     -11.523  -6.789   5.717  1.00 98.10           C  
ATOM    235  HB2 ARG A  15     -11.330  -7.222   4.735  1.00 98.10           H  
ATOM    236  HB3 ARG A  15     -12.063  -5.853   5.573  1.00 98.10           H  
ATOM    237  O   ARG A  15      -9.542  -4.357   5.536  1.00 98.10           O  
ATOM    238  CG  ARG A  15     -12.407  -7.755   6.513  1.00 98.10           C  
ATOM    239  HG2 ARG A  15     -11.828  -8.632   6.802  1.00 98.10           H  
ATOM    240  HG3 ARG A  15     -12.767  -7.254   7.411  1.00 98.10           H  
ATOM    241  CD  ARG A  15     -13.604  -8.196   5.659  1.00 98.10           C  
ATOM    242  HD2 ARG A  15     -13.244  -8.816   4.838  1.00 98.10           H  
ATOM    243  HD3 ARG A  15     -14.068  -7.311   5.223  1.00 98.10           H  
ATOM    244  NE  ARG A  15     -14.579  -8.969   6.455  1.00 98.10           N  
ATOM    245  HE  ARG A  15     -14.254  -9.861   6.799  1.00 98.10           H  
ATOM    246  NH1 ARG A  15     -16.392  -7.563   6.224  1.00 98.10           N  
ATOM    247 HH11 ARG A  15     -15.931  -7.063   5.477  1.00 98.10           H  
ATOM    248 HH12 ARG A  15     -17.096  -7.054   6.740  1.00 98.10           H  
ATOM    249  NH2 ARG A  15     -16.426  -9.123   7.778  1.00 98.10           N  
ATOM    250 HH21 ARG A  15     -17.077  -8.475   8.199  1.00 98.10           H  
ATOM    251 HH22 ARG A  15     -15.934  -9.781   8.365  1.00 98.10           H  
ATOM    252  CZ  ARG A  15     -15.794  -8.569   6.790  1.00 98.10           C  
ATOM    253  N   VAL A  16      -8.410  -6.135   4.767  1.00 98.57           N  
ATOM    254  H   VAL A  16      -8.277  -7.133   4.851  1.00 98.57           H  
ATOM    255  CA  VAL A  16      -7.569  -5.426   3.804  1.00 98.57           C  
ATOM    256  HA  VAL A  16      -7.864  -4.378   3.757  1.00 98.57           H  
ATOM    257  C   VAL A  16      -7.801  -6.065   2.448  1.00 98.57           C  
ATOM    258  CB  VAL A  16      -6.080  -5.482   4.189  1.00 98.57           C  
ATOM    259  HB  VAL A  16      -5.724  -6.510   4.130  1.00 98.57           H  
ATOM    260  O   VAL A  16      -7.447  -7.224   2.251  1.00 98.57           O  
ATOM    261  CG1 VAL A  16      -5.247  -4.614   3.239  1.00 98.57           C  
ATOM    262 HG11 VAL A  16      -4.197  -4.637   3.529  1.00 98.57           H  
ATOM    263 HG12 VAL A  16      -5.325  -4.993   2.220  1.00 98.57           H  
ATOM    264 HG13 VAL A  16      -5.603  -3.584   3.264  1.00 98.57           H  
ATOM    265  CG2 VAL A  16      -5.856  -4.987   5.622  1.00 98.57           C  
ATOM    266 HG21 VAL A  16      -4.798  -5.063   5.874  1.00 98.57           H  
ATOM    267 HG22 VAL A  16      -6.410  -5.621   6.314  1.00 98.57           H  
ATOM    268 HG23 VAL A  16      -6.191  -3.955   5.724  1.00 98.57           H  
ATOM    269  N   ARG A  17      -8.398  -5.320   1.521  1.00 98.73           N  
ATOM    270  H   ARG A  17      -8.627  -4.367   1.764  1.00 98.73           H  
ATOM    271  CA  ARG A  17      -8.506  -5.714   0.115  1.00 98.73           C  
ATOM    272  HA  ARG A  17      -8.363  -6.791   0.023  1.00 98.73           H  
ATOM    273  C   ARG A  17      -7.388  -5.048  -0.669  1.00 98.73           C  
ATOM    274  CB  ARG A  17      -9.889  -5.386  -0.457  1.00 98.73           C  
ATOM    275  HB2 ARG A  17     -10.135  -4.348  -0.233  1.00 98.73           H  
ATOM    276  HB3 ARG A  17      -9.858  -5.510  -1.539  1.00 98.73           H  
ATOM    277  O   ARG A  17      -7.223  -3.830  -0.602  1.00 98.73           O  
ATOM    278  CG  ARG A  17     -10.979  -6.311   0.103  1.00 98.73           C  
ATOM    279  HG2 ARG A  17     -10.731  -7.340  -0.158  1.00 98.73           H  
ATOM    280  HG3 ARG A  17     -11.029  -6.231   1.189  1.00 98.73           H  
ATOM    281  CD  ARG A  17     -12.351  -5.979  -0.499  1.00 98.73           C  
ATOM    282  HD2 ARG A  17     -13.027  -6.800  -0.260  1.00 98.73           H  
ATOM    283  HD3 ARG A  17     -12.263  -5.943  -1.585  1.00 98.73           H  
ATOM    284  NE  ARG A  17     -12.873  -4.687   0.010  1.00 98.73           N  
ATOM    285  HE  ARG A  17     -12.323  -3.872  -0.219  1.00 98.73           H  
ATOM    286  NH1 ARG A  17     -14.632  -5.509   1.254  1.00 98.73           N  
ATOM    287 HH11 ARG A  17     -14.370  -6.452   1.003  1.00 98.73           H  
ATOM    288 HH12 ARG A  17     -15.233  -5.351   2.051  1.00 98.73           H  
ATOM    289  NH2 ARG A  17     -14.122  -3.379   1.408  1.00 98.73           N  
ATOM    290 HH21 ARG A  17     -13.454  -2.628   1.305  1.00 98.73           H  
ATOM    291 HH22 ARG A  17     -14.655  -3.439   2.264  1.00 98.73           H  
ATOM    292  CZ  ARG A  17     -13.877  -4.531   0.857  1.00 98.73           C  
ATOM    293  N   LEU A  18      -6.629  -5.862  -1.382  1.00 98.78           N  
ATOM    294  H   LEU A  18      -6.868  -6.843  -1.386  1.00 98.78           H  
ATOM    295  CA  LEU A  18      -5.518  -5.468  -2.230  1.00 98.78           C  
ATOM    296  HA  LEU A  18      -5.289  -4.412  -2.092  1.00 98.78           H  
ATOM    297  C   LEU A  18      -5.912  -5.713  -3.675  1.00 98.78           C  
ATOM    298  CB  LEU A  18      -4.281  -6.310  -1.890  1.00 98.78           C  
ATOM    299  HB2 LEU A  18      -4.502  -7.352  -2.117  1.00 98.78           H  
ATOM    300  HB3 LEU A  18      -3.467  -5.992  -2.542  1.00 98.78           H  
ATOM    301  O   LEU A  18      -6.375  -6.804  -3.990  1.00 98.78           O  
ATOM    302  CG  LEU A  18      -3.809  -6.228  -0.433  1.00 98.78           C  
ATOM    303  HG  LEU A  18      -4.613  -6.516   0.244  1.00 98.78           H  
ATOM    304  CD1 LEU A  18      -2.655  -7.209  -0.245  1.00 98.78           C  
ATOM    305 HD11 LEU A  18      -2.220  -7.103   0.749  1.00 98.78           H  
ATOM    306 HD12 LEU A  18      -1.884  -7.026  -0.994  1.00 98.78           H  
ATOM    307 HD13 LEU A  18      -3.021  -8.228  -0.366  1.00 98.78           H  
ATOM    308  CD2 LEU A  18      -3.344  -4.817  -0.076  1.00 98.78           C  
ATOM    309 HD21 LEU A  18      -2.557  -4.506  -0.763  1.00 98.78           H  
ATOM    310 HD22 LEU A  18      -4.183  -4.126  -0.152  1.00 98.78           H  
ATOM    311 HD23 LEU A  18      -2.969  -4.801   0.947  1.00 98.78           H  
ATOM    312  N   ARG A  19      -5.683  -4.740  -4.548  1.00 98.62           N  
ATOM    313  H   ARG A  19      -5.325  -3.861  -4.203  1.00 98.62           H  
ATOM    314  CA  ARG A  19      -5.864  -4.906  -5.989  1.00 98.62           C  
ATOM    315  HA  ARG A  19      -5.993  -5.962  -6.223  1.00 98.62           H  
ATOM    316  C   ARG A  19      -4.618  -4.435  -6.717  1.00 98.62           C  
ATOM    317  CB  ARG A  19      -7.140  -4.177  -6.416  1.00 98.62           C  
ATOM    318  HB2 ARG A  19      -7.080  -3.131  -6.114  1.00 98.62           H  
ATOM    319  HB3 ARG A  19      -7.992  -4.637  -5.916  1.00 98.62           H  
ATOM    320  O   ARG A  19      -4.135  -3.334  -6.453  1.00 98.62           O  
ATOM    321  CG  ARG A  19      -7.348  -4.243  -7.927  1.00 98.62           C  
ATOM    322  HG2 ARG A  19      -6.536  -3.717  -8.428  1.00 98.62           H  
ATOM    323  HG3 ARG A  19      -7.364  -5.282  -8.259  1.00 98.62           H  
ATOM    324  CD  ARG A  19      -8.667  -3.571  -8.288  1.00 98.62           C  
ATOM    325  HD2 ARG A  19      -9.488  -4.212  -7.964  1.00 98.62           H  
ATOM    326  HD3 ARG A  19      -8.730  -2.608  -7.781  1.00 98.62           H  
ATOM    327  NE  ARG A  19      -8.700  -3.351  -9.731  1.00 98.62           N  
ATOM    328  HE  ARG A  19      -7.805  -3.246 -10.186  1.00 98.62           H  
ATOM    329  NH1 ARG A  19     -10.949  -3.135 -10.054  1.00 98.62           N  
ATOM    330 HH11 ARG A  19     -11.721  -3.107 -10.704  1.00 98.62           H  
ATOM    331 HH12 ARG A  19     -11.058  -3.455  -9.102  1.00 98.62           H  
ATOM    332  NH2 ARG A  19      -9.491  -2.969 -11.773  1.00 98.62           N  
ATOM    333 HH21 ARG A  19      -8.509  -2.958 -12.008  1.00 98.62           H  
ATOM    334 HH22 ARG A  19     -10.211  -2.809 -12.463  1.00 98.62           H  
ATOM    335  CZ  ARG A  19      -9.727  -3.148 -10.510  1.00 98.62           C  
ATOM    336  N   ASN A  20      -4.108  -5.267  -7.618  1.00 98.46           N  
ATOM    337  H   ASN A  20      -4.575  -6.147  -7.786  1.00 98.46           H  
ATOM    338  CA  ASN A  20      -2.946  -4.942  -8.435  1.00 98.46           C  
ATOM    339  HA  ASN A  20      -2.464  -4.041  -8.057  1.00 98.46           H  
ATOM    340  C   ASN A  20      -3.379  -4.660  -9.878  1.00 98.46           C  
ATOM    341  CB  ASN A  20      -1.927  -6.084  -8.329  1.00 98.46           C  
ATOM    342  HB2 ASN A  20      -1.639  -6.229  -7.288  1.00 98.46           H  
ATOM    343  HB3 ASN A  20      -2.388  -7.000  -8.701  1.00 98.46           H  
ATOM    344  O   ASN A  20      -3.725  -5.574 -10.619  1.00 98.46           O  
ATOM    345  CG  ASN A  20      -0.674  -5.814  -9.137  1.00 98.46           C  
ATOM    346  ND2 ASN A  20       0.150  -6.807  -9.350  1.00 98.46           N  
ATOM    347 HD21 ASN A  20       0.979  -6.645  -9.903  1.00 98.46           H  
ATOM    348 HD22 ASN A  20      -0.013  -7.698  -8.902  1.00 98.46           H  
ATOM    349  OD1 ASN A  20      -0.413  -4.700  -9.561  1.00 98.46           O  
ATOM    350  N   ASP A  21      -3.323  -3.392 -10.280  1.00 97.81           N  
ATOM    351  H   ASP A  21      -2.946  -2.705  -9.644  1.00 97.81           H  
ATOM    352  CA  ASP A  21      -3.584  -2.950 -11.654  1.00 97.81           C  
ATOM    353  HA  ASP A  21      -4.096  -3.745 -12.196  1.00 97.81           H  
ATOM    354  C   ASP A  21      -2.269  -2.677 -12.423  1.00 97.81           C  
ATOM    355  CB  ASP A  21      -4.522  -1.727 -11.648  1.00 97.81           C  
ATOM    356  HB2 ASP A  21      -4.047  -0.932 -11.074  1.00 97.81           H  
ATOM    357  HB3 ASP A  21      -4.644  -1.368 -12.670  1.00 97.81           H  
ATOM    358  O   ASP A  21      -2.268  -1.988 -13.442  1.00 97.81           O  
ATOM    359  CG  ASP A  21      -5.929  -1.980 -11.088  1.00 97.81           C  
ATOM    360  OD1 ASP A  21      -6.635  -2.916 -11.538  1.00 97.81           O  
ATOM    361  OD2 ASP A  21      -6.380  -1.165 -10.252  1.00 97.81           O  
ATOM    362  N   SER A  22      -1.125  -3.167 -11.930  1.00 95.57           N  
ATOM    363  H   SER A  22      -1.173  -3.728 -11.091  1.00 95.57           H  
ATOM    364  CA  SER A  22       0.156  -3.124 -12.647  1.00 95.57           C  
ATOM    365  HA  SER A  22       0.149  -2.251 -13.299  1.00 95.57           H  
ATOM    366  C   SER A  22       0.359  -4.341 -13.562  1.00 95.57           C  
ATOM    367  CB  SER A  22       1.321  -2.931 -11.671  1.00 95.57           C  
ATOM    368  HB2 SER A  22       2.188  -2.570 -12.224  1.00 95.57           H  
ATOM    369  HB3 SER A  22       1.054  -2.188 -10.919  1.00 95.57           H  
ATOM    370  O   SER A  22      -0.424  -5.289 -13.552  1.00 95.57           O  
ATOM    371  OG  SER A  22       1.681  -4.120 -11.027  1.00 95.57           O  
ATOM    372  HG  SER A  22       0.954  -4.397 -10.465  1.00 95.57           H  
ATOM    373  N   SER A  23       1.413  -4.303 -14.379  1.00 94.09           N  
ATOM    374  H   SER A  23       2.040  -3.512 -14.353  1.00 94.09           H  
ATOM    375  CA  SER A  23       1.793  -5.364 -15.322  1.00 94.09           C  
ATOM    376  HA  SER A  23       0.893  -5.811 -15.744  1.00 94.09           H  
ATOM    377  C   SER A  23       2.606  -6.499 -14.695  1.00 94.09           C  
ATOM    378  CB  SER A  23       2.611  -4.751 -16.465  1.00 94.09           C  
ATOM    379  HB2 SER A  23       3.089  -5.536 -17.051  1.00 94.09           H  
ATOM    380  HB3 SER A  23       1.946  -4.183 -17.116  1.00 94.09           H  
ATOM    381  O   SER A  23       2.759  -7.543 -15.327  1.00 94.09           O  
ATOM    382  OG  SER A  23       3.588  -3.871 -15.932  1.00 94.09           O  
ATOM    383  HG  SER A  23       4.458  -4.067 -16.287  1.00 94.09           H  
ATOM    384  N   THR A  24       3.118  -6.326 -13.474  1.00 95.08           N  
ATOM    385  H   THR A  24       2.946  -5.461 -12.983  1.00 95.08           H  
ATOM    386  CA  THR A  24       3.944  -7.323 -12.782  1.00 95.08           C  
ATOM    387  HA  THR A  24       3.952  -8.232 -13.383  1.00 95.08           H  
ATOM    388  C   THR A  24       3.360  -7.683 -11.413  1.00 95.08           C  
ATOM    389  CB  THR A  24       5.410  -6.873 -12.655  1.00 95.08           C  
ATOM    390  HB  THR A  24       5.971  -7.661 -12.152  1.00 95.08           H  
ATOM    391  O   THR A  24       2.564  -6.927 -10.848  1.00 95.08           O  
ATOM    392  CG2 THR A  24       6.056  -6.626 -14.017  1.00 95.08           C  
ATOM    393 HG21 THR A  24       5.614  -5.753 -14.496  1.00 95.08           H  
ATOM    394 HG22 THR A  24       7.123  -6.441 -13.889  1.00 95.08           H  
ATOM    395 HG23 THR A  24       5.925  -7.497 -14.659  1.00 95.08           H  
ATOM    396  OG1 THR A  24       5.539  -5.692 -11.905  1.00 95.08           O  
ATOM    397  HG1 THR A  24       6.484  -5.551 -11.810  1.00 95.08           H  
ATOM    398  N   PRO A  25       3.683  -8.864 -10.857  1.00 97.43           N  
ATOM    399  CA  PRO A  25       3.298  -9.192  -9.491  1.00 97.43           C  
ATOM    400  HA  PRO A  25       2.210  -9.172  -9.423  1.00 97.43           H  
ATOM    401  C   PRO A  25       3.890  -8.203  -8.484  1.00 97.43           C  
ATOM    402  CB  PRO A  25       3.791 -10.619  -9.239  1.00 97.43           C  
ATOM    403  HB2 PRO A  25       3.090 -11.182  -8.624  1.00 97.43           H  
ATOM    404  HB3 PRO A  25       4.778 -10.602  -8.776  1.00 97.43           H  
ATOM    405  O   PRO A  25       5.043  -7.784  -8.603  1.00 97.43           O  
ATOM    406  CG  PRO A  25       3.905 -11.206 -10.645  1.00 97.43           C  
ATOM    407  HG2 PRO A  25       4.639 -12.011 -10.689  1.00 97.43           H  
ATOM    408  HG3 PRO A  25       2.928 -11.561 -10.974  1.00 97.43           H  
ATOM    409  CD  PRO A  25       4.329 -10.005 -11.487  1.00 97.43           C  
ATOM    410  HD2 PRO A  25       5.411  -9.880 -11.442  1.00 97.43           H  
ATOM    411  HD3 PRO A  25       4.001 -10.146 -12.517  1.00 97.43           H  
ATOM    412  N   VAL A  26       3.112  -7.890  -7.453  1.00 98.35           N  
ATOM    413  H   VAL A  26       2.183  -8.285  -7.414  1.00 98.35           H  
ATOM    414  CA  VAL A  26       3.536  -7.041  -6.333  1.00 98.35           C  
ATOM    415  HA  VAL A  26       4.566  -6.721  -6.488  1.00 98.35           H  
ATOM    416  C   VAL A  26       3.505  -7.844  -5.044  1.00 98.35           C  
ATOM    417  CB  VAL A  26       2.683  -5.767  -6.219  1.00 98.35           C  
ATOM    418  HB  VAL A  26       3.080  -5.154  -5.410  1.00 98.35           H  
ATOM    419  O   VAL A  26       2.650  -8.711  -4.869  1.00 98.35           O  
ATOM    420  CG1 VAL A  26       2.766  -4.953  -7.514  1.00 98.35           C  
ATOM    421 HG11 VAL A  26       2.372  -5.520  -8.358  1.00 98.35           H  
ATOM    422 HG12 VAL A  26       3.803  -4.694  -7.727  1.00 98.35           H  
ATOM    423 HG13 VAL A  26       2.175  -4.043  -7.412  1.00 98.35           H  
ATOM    424  CG2 VAL A  26       1.213  -6.072  -5.903  1.00 98.35           C  
ATOM    425 HG21 VAL A  26       1.128  -6.594  -4.950  1.00 98.35           H  
ATOM    426 HG22 VAL A  26       0.644  -5.146  -5.825  1.00 98.35           H  
ATOM    427 HG23 VAL A  26       0.782  -6.687  -6.693  1.00 98.35           H  
ATOM    428  N   GLU A  27       4.414  -7.552  -4.126  1.00 98.60           N  
ATOM    429  H   GLU A  27       5.058  -6.795  -4.305  1.00 98.60           H  
ATOM    430  CA  GLU A  27       4.423  -8.139  -2.792  1.00 98.60           C  
ATOM    431  HA  GLU A  27       3.703  -8.956  -2.752  1.00 98.60           H  
ATOM    432  C   GLU A  27       3.986  -7.090  -1.770  1.00 98.60           C  
ATOM    433  CB  GLU A  27       5.797  -8.748  -2.494  1.00 98.60           C  
ATOM    434  HB2 GLU A  27       6.549  -7.962  -2.427  1.00 98.60           H  
ATOM    435  HB3 GLU A  27       6.063  -9.415  -3.314  1.00 98.60           H  
ATOM    436  O   GLU A  27       4.569  -6.012  -1.662  1.00 98.60           O  
ATOM    437  CG  GLU A  27       5.774  -9.560  -1.196  1.00 98.60           C  
ATOM    438  HG2 GLU A  27       4.912 -10.227  -1.212  1.00 98.60           H  
ATOM    439  HG3 GLU A  27       5.657  -8.881  -0.351  1.00 98.60           H  
ATOM    440  CD  GLU A  27       7.058 -10.384  -1.046  1.00 98.60           C  
ATOM    441  OE1 GLU A  27       8.090  -9.804  -0.650  1.00 98.60           O  
ATOM    442  OE2 GLU A  27       7.006 -11.596  -1.351  1.00 98.60           O  
ATOM    443  N   VAL A  28       2.936  -7.398  -1.013  1.00 98.75           N  
ATOM    444  H   VAL A  28       2.483  -8.288  -1.164  1.00 98.75           H  
ATOM    445  CA  VAL A  28       2.396  -6.519   0.021  1.00 98.75           C  
ATOM    446  HA  VAL A  28       2.939  -5.574  -0.006  1.00 98.75           H  
ATOM    447  C   VAL A  28       2.619  -7.152   1.384  1.00 98.75           C  
ATOM    448  CB  VAL A  28       0.918  -6.175  -0.218  1.00 98.75           C  
ATOM    449  HB  VAL A  28       0.314  -7.076  -0.115  1.00 98.75           H  
ATOM    450  O   VAL A  28       2.098  -8.226   1.689  1.00 98.75           O  
ATOM    451  CG1 VAL A  28       0.451  -5.137   0.815  1.00 98.75           C  
ATOM    452 HG11 VAL A  28       1.087  -4.252   0.768  1.00 98.75           H  
ATOM    453 HG12 VAL A  28      -0.578  -4.847   0.606  1.00 98.75           H  
ATOM    454 HG13 VAL A  28       0.492  -5.559   1.819  1.00 98.75           H  
ATOM    455  CG2 VAL A  28       0.698  -5.588  -1.620  1.00 98.75           C  
ATOM    456 HG21 VAL A  28       1.369  -4.744  -1.782  1.00 98.75           H  
ATOM    457 HG22 VAL A  28      -0.334  -5.256  -1.736  1.00 98.75           H  
ATOM    458 HG23 VAL A  28       0.897  -6.348  -2.375  1.00 98.75           H  
ATOM    459  N   HIS A  29       3.365  -6.449   2.228  1.00 98.69           N  
ATOM    460  H   HIS A  29       3.758  -5.583   1.890  1.00 98.69           H  
ATOM    461  CA  HIS A  29       3.561  -6.792   3.626  1.00 98.69           C  
ATOM    462  HA  HIS A  29       3.349  -7.851   3.775  1.00 98.69           H  
ATOM    463  C   HIS A  29       2.616  -5.964   4.484  1.00 98.69           C  
ATOM    464  CB  HIS A  29       5.005  -6.544   4.049  1.00 98.69           C  
ATOM    465  HB2 HIS A  29       5.219  -5.476   3.995  1.00 98.69           H  
ATOM    466  HB3 HIS A  29       5.113  -6.844   5.091  1.00 98.69           H  
ATOM    467  O   HIS A  29       2.673  -4.736   4.485  1.00 98.69           O  
ATOM    468  CG  HIS A  29       6.014  -7.290   3.229  1.00 98.69           C  
ATOM    469  CD2 HIS A  29       6.652  -8.426   3.629  1.00 98.69           C  
ATOM    470  HD2 HIS A  29       6.513  -8.930   4.574  1.00 98.69           H  
ATOM    471  ND1 HIS A  29       6.496  -6.966   1.978  1.00 98.69           N  
ATOM    472  HD1 HIS A  29       6.195  -6.217   1.370  1.00 98.69           H  
ATOM    473  CE1 HIS A  29       7.412  -7.892   1.641  1.00 98.69           C  
ATOM    474  HE1 HIS A  29       7.975  -7.903   0.719  1.00 98.69           H  
ATOM    475  NE2 HIS A  29       7.531  -8.805   2.624  1.00 98.69           N  
ATOM    476  N   ILE A  30       1.771  -6.637   5.248  1.00 98.59           N  
ATOM    477  H   ILE A  30       1.790  -7.646   5.197  1.00 98.59           H  
ATOM    478  CA  ILE A  30       0.806  -6.020   6.147  1.00 98.59           C  
ATOM    479  HA  ILE A  30       0.815  -4.940   6.001  1.00 98.59           H  
ATOM    480  C   ILE A  30       1.239  -6.328   7.574  1.00 98.59           C  
ATOM    481  CB  ILE A  30      -0.622  -6.521   5.858  1.00 98.59           C  
ATOM    482  HB  ILE A  30      -0.684  -7.566   6.164  1.00 98.59           H  
ATOM    483  O   ILE A  30       1.393  -7.496   7.937  1.00 98.59           O  
ATOM    484  CG1 ILE A  30      -0.987  -6.459   4.356  1.00 98.59           C  
ATOM    485 HG12 ILE A  30      -1.016  -5.422   4.019  1.00 98.59           H  
ATOM    486 HG13 ILE A  30      -0.233  -6.982   3.768  1.00 98.59           H  
ATOM    487  CG2 ILE A  30      -1.595  -5.689   6.714  1.00 98.59           C  
ATOM    488 HG21 ILE A  30      -2.629  -5.979   6.531  1.00 98.59           H  
ATOM    489 HG22 ILE A  30      -1.474  -4.628   6.495  1.00 98.59           H  
ATOM    490 HG23 ILE A  30      -1.393  -5.854   7.773  1.00 98.59           H  
ATOM    491  CD1 ILE A  30      -2.321  -7.138   4.034  1.00 98.59           C  
ATOM    492 HD11 ILE A  30      -3.153  -6.607   4.497  1.00 98.59           H  
ATOM    493 HD12 ILE A  30      -2.478  -7.141   2.955  1.00 98.59           H  
ATOM    494 HD13 ILE A  30      -2.303  -8.168   4.392  1.00 98.59           H  
ATOM    495  N   LYS A  31       1.423  -5.293   8.392  1.00 97.99           N  
ATOM    496  H   LYS A  31       1.269  -4.369   8.014  1.00 97.99           H  
ATOM    497  CA  LYS A  31       1.723  -5.419   9.820  1.00 97.99           C  
ATOM    498  HA  LYS A  31       1.718  -6.476  10.089  1.00 97.99           H  
ATOM    499  C   LYS A  31       0.638  -4.743  10.645  1.00 97.99           C  
ATOM    500  CB  LYS A  31       3.120  -4.868  10.117  1.00 97.99           C  
ATOM    501  HB2 LYS A  31       3.855  -5.416   9.526  1.00 97.99           H  
ATOM    502  HB3 LYS A  31       3.160  -3.819   9.826  1.00 97.99           H  
ATOM    503  O   LYS A  31       0.276  -3.598  10.386  1.00 97.99           O  
ATOM    504  CG  LYS A  31       3.465  -5.001  11.607  1.00 97.99           C  
ATOM    505  HG2 LYS A  31       3.518  -6.055  11.880  1.00 97.99           H  
ATOM    506  HG3 LYS A  31       2.692  -4.525  12.211  1.00 97.99           H  
ATOM    507  CD  LYS A  31       4.788  -4.311  11.935  1.00 97.99           C  
ATOM    508  HD2 LYS A  31       4.708  -3.258  11.663  1.00 97.99           H  
ATOM    509  HD3 LYS A  31       5.602  -4.769  11.373  1.00 97.99           H  
ATOM    510  CE  LYS A  31       5.021  -4.446  13.443  1.00 97.99           C  
ATOM    511  HE2 LYS A  31       5.229  -5.487  13.690  1.00 97.99           H  
ATOM    512  HE3 LYS A  31       4.094  -4.188  13.954  1.00 97.99           H  
ATOM    513  NZ  LYS A  31       6.105  -3.550  13.907  1.00 97.99           N  
ATOM    514  HZ1 LYS A  31       6.228  -3.655  14.904  1.00 97.99           H  
ATOM    515  HZ2 LYS A  31       5.836  -2.593  13.729  1.00 97.99           H  
ATOM    516  HZ3 LYS A  31       6.974  -3.728  13.424  1.00 97.99           H  
ATOM    517  N   VAL A  32       0.156  -5.453  11.659  1.00 95.80           N  
ATOM    518  H   VAL A  32       0.519  -6.386  11.798  1.00 95.80           H  
ATOM    519  CA  VAL A  32      -0.945  -5.028  12.526  1.00 95.80           C  
ATOM    520  HA  VAL A  32      -1.045  -3.943  12.507  1.00 95.80           H  
ATOM    521  C   VAL A  32      -0.639  -5.485  13.945  1.00 95.80           C  
ATOM    522  CB  VAL A  32      -2.258  -5.657  12.050  1.00 95.80           C  
ATOM    523  HB  VAL A  32      -2.214  -6.738  12.181  1.00 95.80           H  
ATOM    524  O   VAL A  32      -0.676  -6.679  14.242  1.00 95.80           O  
ATOM    525  CG1 VAL A  32      -3.434  -5.112  12.849  1.00 95.80           C  
ATOM    526 HG11 VAL A  32      -3.325  -5.347  13.907  1.00 95.80           H  
ATOM    527 HG12 VAL A  32      -3.514  -4.032  12.717  1.00 95.80           H  
ATOM    528 HG13 VAL A  32      -4.334  -5.603  12.478  1.00 95.80           H  
ATOM    529  CG2 VAL A  32      -2.534  -5.389  10.573  1.00 95.80           C  
ATOM    530 HG21 VAL A  32      -1.718  -5.764   9.956  1.00 95.80           H  
ATOM    531 HG22 VAL A  32      -2.680  -4.324  10.394  1.00 95.80           H  
ATOM    532 HG23 VAL A  32      -3.406  -5.977  10.285  1.00 95.80           H  
ATOM    533  N   GLY A  33      -0.274  -4.548  14.821  1.00 91.20           N  
ATOM    534  H   GLY A  33      -0.294  -3.578  14.537  1.00 91.20           H  
ATOM    535  CA  GLY A  33       0.321  -4.897  16.111  1.00 91.20           C  
ATOM    536  HA2 GLY A  33       0.638  -3.994  16.632  1.00 91.20           H  
ATOM    537  HA3 GLY A  33      -0.421  -5.410  16.723  1.00 91.20           H  
ATOM    538  C   GLY A  33       1.546  -5.804  15.917  1.00 91.20           C  
ATOM    539  O   GLY A  33       2.514  -5.415  15.254  1.00 91.20           O  
ATOM    540  N   ASP A  34       1.470  -7.019  16.461  1.00 91.46           N  
ATOM    541  H   ASP A  34       0.649  -7.252  17.001  1.00 91.46           H  
ATOM    542  CA  ASP A  34       2.520  -8.042  16.361  1.00 91.46           C  
ATOM    543  HA  ASP A  34       3.484  -7.550  16.234  1.00 91.46           H  
ATOM    544  C   ASP A  34       2.335  -9.000  15.172  1.00 91.46           C  
ATOM    545  CB  ASP A  34       2.577  -8.836  17.673  1.00 91.46           C  
ATOM    546  HB2 ASP A  34       1.645  -9.388  17.795  1.00 91.46           H  
ATOM    547  HB3 ASP A  34       3.394  -9.556  17.620  1.00 91.46           H  
ATOM    548  O   ASP A  34       3.270  -9.714  14.804  1.00 91.46           O  
ATOM    549  CG  ASP A  34       2.802  -7.930  18.883  1.00 91.46           C  
ATOM    550  OD1 ASP A  34       3.717  -7.078  18.806  1.00 91.46           O  
ATOM    551  OD2 ASP A  34       2.018  -8.076  19.848  1.00 91.46           O  
ATOM    552  N   GLU A  35       1.152  -9.023  14.550  1.00 95.61           N  
ATOM    553  H   GLU A  35       0.463  -8.321  14.778  1.00 95.61           H  
ATOM    554  CA  GLU A  35       0.875  -9.901  13.415  1.00 95.61           C  
ATOM    555  HA  GLU A  35       1.382 -10.847  13.604  1.00 95.61           H  
ATOM    556  C   GLU A  35       1.453  -9.308  12.125  1.00 95.61           C  
ATOM    557  CB  GLU A  35      -0.630 -10.213  13.302  1.00 95.61           C  
ATOM    558  HB2 GLU A  35      -1.009 -10.446  14.297  1.00 95.61           H  
ATOM    559  HB3 GLU A  35      -1.156  -9.337  12.922  1.00 95.61           H  
ATOM    560  O   GLU A  35       1.377  -8.101  11.872  1.00 95.61           O  
ATOM    561  CG  GLU A  35      -0.893 -11.422  12.380  1.00 95.61           C  
ATOM    562  HG2 GLU A  35      -0.511 -11.195  11.385  1.00 95.61           H  
ATOM    563  HG3 GLU A  35      -0.332 -12.276  12.761  1.00 95.61           H  
ATOM    564  CD  GLU A  35      -2.376 -11.819  12.256  1.00 95.61           C  
ATOM    565  OE1 GLU A  35      -2.702 -12.566  11.298  1.00 95.61           O  
ATOM    566  OE2 GLU A  35      -3.201 -11.367  13.078  1.00 95.61           O  
ATOM    567  N   LYS A  36       2.032 -10.175  11.293  1.00 96.96           N  
ATOM    568  H   LYS A  36       2.021 -11.153  11.544  1.00 96.96           H  
ATOM    569  CA  LYS A  36       2.547  -9.836   9.967  1.00 96.96           C  
ATOM    570  HA  LYS A  36       2.186  -8.848   9.682  1.00 96.96           H  
ATOM    571  C   LYS A  36       2.029 -10.842   8.954  1.00 96.96           C  
ATOM    572  CB  LYS A  36       4.078  -9.831   9.955  1.00 96.96           C  
ATOM    573  HB2 LYS A  36       4.436 -10.804  10.290  1.00 96.96           H  
ATOM    574  HB3 LYS A  36       4.415  -9.678   8.929  1.00 96.96           H  
ATOM    575  O   LYS A  36       2.051 -12.042   9.219  1.00 96.96           O  
ATOM    576  CG  LYS A  36       4.681  -8.732  10.838  1.00 96.96           C  
ATOM    577  HG2 LYS A  36       4.354  -8.860  11.869  1.00 96.96           H  
ATOM    578  HG3 LYS A  36       4.360  -7.757  10.471  1.00 96.96           H  
ATOM    579  CD  LYS A  36       6.207  -8.829  10.777  1.00 96.96           C  
ATOM    580  HD2 LYS A  36       6.505  -9.833  11.080  1.00 96.96           H  
ATOM    581  HD3 LYS A  36       6.536  -8.658   9.752  1.00 96.96           H  
ATOM    582  CE  LYS A  36       6.853  -7.808  11.711  1.00 96.96           C  
ATOM    583  HE2 LYS A  36       6.461  -7.970  12.715  1.00 96.96           H  
ATOM    584  HE3 LYS A  36       6.564  -6.810  11.382  1.00 96.96           H  
ATOM    585  NZ  LYS A  36       8.329  -7.960  11.697  1.00 96.96           N  
ATOM    586  HZ1 LYS A  36       8.778  -7.309  12.325  1.00 96.96           H  
ATOM    587  HZ2 LYS A  36       8.576  -8.897  11.984  1.00 96.96           H  
ATOM    588  HZ3 LYS A  36       8.688  -7.823  10.763  1.00 96.96           H  
ATOM    589  N   ARG A  37       1.621 -10.361   7.784  1.00 98.08           N  
ATOM    590  H   ARG A  37       1.625  -9.359   7.658  1.00 98.08           H  
ATOM    591  CA  ARG A  37       1.286 -11.196   6.628  1.00 98.08           C  
ATOM    592  HA  ARG A  37       1.691 -12.197   6.777  1.00 98.08           H  
ATOM    593  C   ARG A  37       1.938 -10.634   5.379  1.00 98.08           C  
ATOM    594  CB  ARG A  37      -0.235 -11.311   6.460  1.00 98.08           C  
ATOM    595  HB2 ARG A  37      -0.671 -10.317   6.356  1.00 98.08           H  
ATOM    596  HB3 ARG A  37      -0.441 -11.874   5.549  1.00 98.08           H  
ATOM    597  O   ARG A  37       1.992  -9.420   5.216  1.00 98.08           O  
ATOM    598  CG  ARG A  37      -0.871 -12.043   7.650  1.00 98.08           C  
ATOM    599  HG2 ARG A  37      -0.784 -11.435   8.550  1.00 98.08           H  
ATOM    600  HG3 ARG A  37      -0.363 -12.994   7.811  1.00 98.08           H  
ATOM    601  CD  ARG A  37      -2.343 -12.308   7.367  1.00 98.08           C  
ATOM    602  HD2 ARG A  37      -2.825 -11.349   7.178  1.00 98.08           H  
ATOM    603  HD3 ARG A  37      -2.432 -12.948   6.489  1.00 98.08           H  
ATOM    604  NE  ARG A  37      -3.003 -12.929   8.518  1.00 98.08           N  
ATOM    605  HE  ARG A  37      -2.573 -12.831   9.427  1.00 98.08           H  
ATOM    606  NH1 ARG A  37      -5.019 -13.390   7.517  1.00 98.08           N  
ATOM    607 HH11 ARG A  37      -4.613 -13.213   6.609  1.00 98.08           H  
ATOM    608 HH12 ARG A  37      -6.016 -13.450   7.668  1.00 98.08           H  
ATOM    609  NH2 ARG A  37      -4.774 -13.542   9.736  1.00 98.08           N  
ATOM    610 HH21 ARG A  37      -5.779 -13.539   9.842  1.00 98.08           H  
ATOM    611 HH22 ARG A  37      -4.182 -13.320  10.523  1.00 98.08           H  
ATOM    612  CZ  ARG A  37      -4.259 -13.302   8.574  1.00 98.08           C  
ATOM    613  N   THR A  38       2.392 -11.525   4.513  1.00 98.35           N  
ATOM    614  H   THR A  38       2.281 -12.508   4.713  1.00 98.35           H  
ATOM    615  CA  THR A  38       2.918 -11.186   3.191  1.00 98.35           C  
ATOM    616  HA  THR A  38       2.907 -10.105   3.049  1.00 98.35           H  
ATOM    617  C   THR A  38       2.017 -11.822   2.151  1.00 98.35           C  
ATOM    618  CB  THR A  38       4.366 -11.658   3.015  1.00 98.35           C  
ATOM    619  HB  THR A  38       4.418 -12.743   3.102  1.00 98.35           H  
ATOM    620  O   THR A  38       1.647 -12.989   2.290  1.00 98.35           O  
ATOM    621  CG2 THR A  38       4.954 -11.226   1.678  1.00 98.35           C  
ATOM    622 HG21 THR A  38       4.863 -10.147   1.558  1.00 98.35           H  
ATOM    623 HG22 THR A  38       4.441 -11.725   0.855  1.00 98.35           H  
ATOM    624 HG23 THR A  38       6.008 -11.501   1.623  1.00 98.35           H  
ATOM    625  OG1 THR A  38       5.182 -11.072   4.000  1.00 98.35           O  
ATOM    626  HG1 THR A  38       5.974 -10.806   3.527  1.00 98.35           H  
ATOM    627  N   VAL A  39       1.646 -11.050   1.137  1.00 98.12           N  
ATOM    628  H   VAL A  39       1.958 -10.090   1.116  1.00 98.12           H  
ATOM    629  CA  VAL A  39       0.789 -11.498   0.042  1.00 98.12           C  
ATOM    630  HA  VAL A  39       0.728 -12.586   0.037  1.00 98.12           H  
ATOM    631  C   VAL A  39       1.401 -11.050  -1.272  1.00 98.12           C  
ATOM    632  CB  VAL A  39      -0.633 -10.935   0.198  1.00 98.12           C  
ATOM    633  HB  VAL A  39      -0.595  -9.845   0.208  1.00 98.12           H  
ATOM    634  O   VAL A  39       1.672  -9.866  -1.454  1.00 98.12           O  
ATOM    635  CG1 VAL A  39      -1.555 -11.374  -0.941  1.00 98.12           C  
ATOM    636 HG11 VAL A  39      -1.161 -11.050  -1.904  1.00 98.12           H  
ATOM    637 HG12 VAL A  39      -1.673 -12.458  -0.950  1.00 98.12           H  
ATOM    638 HG13 VAL A  39      -2.525 -10.892  -0.816  1.00 98.12           H  
ATOM    639  CG2 VAL A  39      -1.264 -11.412   1.511  1.00 98.12           C  
ATOM    640 HG21 VAL A  39      -0.795 -10.909   2.356  1.00 98.12           H  
ATOM    641 HG22 VAL A  39      -2.329 -11.179   1.497  1.00 98.12           H  
ATOM    642 HG23 VAL A  39      -1.144 -12.490   1.611  1.00 98.12           H  
ATOM    643  N   THR A  40       1.583 -11.984  -2.197  1.00 98.41           N  
ATOM    644  H   THR A  40       1.362 -12.946  -1.984  1.00 98.41           H  
ATOM    645  CA  THR A  40       1.835 -11.653  -3.599  1.00 98.41           C  
ATOM    646  HA  THR A  40       2.406 -10.726  -3.652  1.00 98.41           H  
ATOM    647  C   THR A  40       0.495 -11.458  -4.297  1.00 98.41           C  
ATOM    648  CB  THR A  40       2.648 -12.746  -4.298  1.00 98.41           C  
ATOM    649  HB  THR A  40       2.050 -13.654  -4.362  1.00 98.41           H  
ATOM    650  O   THR A  40      -0.368 -12.326  -4.199  1.00 98.41           O  
ATOM    651  CG2 THR A  40       3.074 -12.336  -5.707  1.00 98.41           C  
ATOM    652 HG21 THR A  40       2.197 -12.231  -6.346  1.00 98.41           H  
ATOM    653 HG22 THR A  40       3.614 -11.390  -5.678  1.00 98.41           H  
ATOM    654 HG23 THR A  40       3.717 -13.107  -6.130  1.00 98.41           H  
ATOM    655  OG1 THR A  40       3.815 -13.038  -3.560  1.00 98.41           O  
ATOM    656  HG1 THR A  40       4.341 -12.241  -3.458  1.00 98.41           H  
ATOM    657  N   VAL A  41       0.319 -10.333  -4.986  1.00 98.57           N  
ATOM    658  H   VAL A  41       1.080  -9.670  -5.016  1.00 98.57           H  
ATOM    659  CA  VAL A  41      -0.887 -10.024  -5.764  1.00 98.57           C  
ATOM    660  HA  VAL A  41      -1.614 -10.828  -5.651  1.00 98.57           H  
ATOM    661  C   VAL A  41      -0.485  -9.952  -7.232  1.00 98.57           C  
ATOM    662  CB  VAL A  41      -1.554  -8.719  -5.284  1.00 98.57           C  
ATOM    663  HB  VAL A  41      -0.930  -7.869  -5.561  1.00 98.57           H  
ATOM    664  O   VAL A  41       0.302  -9.086  -7.626  1.00 98.57           O  
ATOM    665  CG1 VAL A  41      -2.933  -8.538  -5.927  1.00 98.57           C  
ATOM    666 HG11 VAL A  41      -3.592  -9.359  -5.646  1.00 98.57           H  
ATOM    667 HG12 VAL A  41      -2.845  -8.529  -7.014  1.00 98.57           H  
ATOM    668 HG13 VAL A  41      -3.381  -7.597  -5.608  1.00 98.57           H  
ATOM    669  CG2 VAL A  41      -1.744  -8.677  -3.760  1.00 98.57           C  
ATOM    670 HG21 VAL A  41      -0.777  -8.697  -3.257  1.00 98.57           H  
ATOM    671 HG22 VAL A  41      -2.340  -9.532  -3.441  1.00 98.57           H  
ATOM    672 HG23 VAL A  41      -2.255  -7.756  -3.482  1.00 98.57           H  
ATOM    673  N   ASN A  42      -0.975 -10.881  -8.047  1.00 98.38           N  
ATOM    674  H   ASN A  42      -1.653 -11.542  -7.693  1.00 98.38           H  
ATOM    675  CA  ASN A  42      -0.647 -10.934  -9.470  1.00 98.38           C  
ATOM    676  HA  ASN A  42       0.428 -10.784  -9.571  1.00 98.38           H  
ATOM    677  C   ASN A  42      -1.362  -9.818 -10.254  1.00 98.38           C  
ATOM    678  CB  ASN A  42      -0.980 -12.329 -10.016  1.00 98.38           C  
ATOM    679  HB2 ASN A  42      -0.778 -12.380 -11.086  1.00 98.38           H  
ATOM    680  HB3 ASN A  42      -2.040 -12.534  -9.869  1.00 98.38           H  
ATOM    681  O   ASN A  42      -2.334  -9.244  -9.760  1.00 98.38           O  
ATOM    682  CG  ASN A  42      -0.148 -13.396  -9.341  1.00 98.38           C  
ATOM    683  ND2 ASN A  42      -0.762 -14.207  -8.516  1.00 98.38           N  
ATOM    684 HD21 ASN A  42      -0.192 -14.844  -7.978  1.00 98.38           H  
ATOM    685 HD22 ASN A  42      -1.681 -13.940  -8.194  1.00 98.38           H  
ATOM    686  OD1 ASN A  42       1.057 -13.479  -9.522  1.00 98.38           O  
ATOM    687  N   PRO A  43      -0.906  -9.490 -11.476  1.00 98.15           N  
ATOM    688  CA  PRO A  43      -1.589  -8.532 -12.343  1.00 98.15           C  
ATOM    689  HA  PRO A  43      -1.467  -7.532 -11.928  1.00 98.15           H  
ATOM    690  C   PRO A  43      -3.081  -8.847 -12.515  1.00 98.15           C  
ATOM    691  CB  PRO A  43      -0.852  -8.615 -13.682  1.00 98.15           C  
ATOM    692  HB2 PRO A  43      -1.249  -9.429 -14.288  1.00 98.15           H  
ATOM    693  HB3 PRO A  43      -0.895  -7.678 -14.237  1.00 98.15           H  
ATOM    694  O   PRO A  43      -3.449  -9.967 -12.870  1.00 98.15           O  
ATOM    695  CG  PRO A  43       0.567  -8.962 -13.248  1.00 98.15           C  
ATOM    696  HG2 PRO A  43       1.147  -9.409 -14.056  1.00 98.15           H  
ATOM    697  HG3 PRO A  43       1.048  -8.063 -12.865  1.00 98.15           H  
ATOM    698  CD  PRO A  43       0.327  -9.943 -12.107  1.00 98.15           C  
ATOM    699  HD2 PRO A  43       1.168  -9.920 -11.415  1.00 98.15           H  
ATOM    700  HD3 PRO A  43       0.190 -10.945 -12.512  1.00 98.15           H  
ATOM    701  N   GLY A  44      -3.938  -7.855 -12.272  1.00 97.64           N  
ATOM    702  H   GLY A  44      -3.575  -6.988 -11.901  1.00 97.64           H  
ATOM    703  CA  GLY A  44      -5.395  -7.972 -12.363  1.00 97.64           C  
ATOM    704  HA2 GLY A  44      -5.655  -8.478 -13.293  1.00 97.64           H  
ATOM    705  HA3 GLY A  44      -5.820  -6.969 -12.381  1.00 97.64           H  
ATOM    706  C   GLY A  44      -6.061  -8.735 -11.211  1.00 97.64           C  
ATOM    707  O   GLY A  44      -7.280  -8.899 -11.228  1.00 97.64           O  
ATOM    708  N   GLU A  45      -5.297  -9.204 -10.223  1.00 98.29           N  
ATOM    709  H   GLU A  45      -4.302  -9.032 -10.250  1.00 98.29           H  
ATOM    710  CA  GLU A  45      -5.818  -9.941  -9.073  1.00 98.29           C  
ATOM    711  HA  GLU A  45      -6.659 -10.543  -9.416  1.00 98.29           H  
ATOM    712  C   GLU A  45      -6.338  -8.995  -7.979  1.00 98.29           C  
ATOM    713  CB  GLU A  45      -4.742 -10.912  -8.552  1.00 98.29           C  
ATOM    714  HB2 GLU A  45      -4.318 -11.443  -9.403  1.00 98.29           H  
ATOM    715  HB3 GLU A  45      -3.952 -10.338  -8.067  1.00 98.29           H  
ATOM    716  O   GLU A  45      -5.805  -7.901  -7.752  1.00 98.29           O  
ATOM    717  CG  GLU A  45      -5.275 -11.953  -7.555  1.00 98.29           C  
ATOM    718  HG2 GLU A  45      -5.672 -11.437  -6.681  1.00 98.29           H  
ATOM    719  HG3 GLU A  45      -6.095 -12.495  -8.028  1.00 98.29           H  
ATOM    720  CD  GLU A  45      -4.205 -12.957  -7.089  1.00 98.29           C  
ATOM    721  OE1 GLU A  45      -4.585 -13.905  -6.369  1.00 98.29           O  
ATOM    722  OE2 GLU A  45      -3.011 -12.803  -7.456  1.00 98.29           O  
ATOM    723  N   GLU A  46      -7.370  -9.453  -7.267  1.00 98.32           N  
ATOM    724  H   GLU A  46      -7.724 -10.375  -7.480  1.00 98.32           H  
ATOM    725  CA  GLU A  46      -7.830  -8.872  -6.009  1.00 98.32           C  
ATOM    726  HA  GLU A  46      -7.166  -8.043  -5.762  1.00 98.32           H  
ATOM    727  C   GLU A  46      -7.716  -9.925  -4.898  1.00 98.32           C  
ATOM    728  CB  GLU A  46      -9.250  -8.288  -6.158  1.00 98.32           C  
ATOM    729  HB2 GLU A  46      -9.245  -7.609  -7.010  1.00 98.32           H  
ATOM    730  HB3 GLU A  46      -9.961  -9.090  -6.358  1.00 98.32           H  
ATOM    731  O   GLU A  46      -8.241 -11.031  -5.028  1.00 98.32           O  
ATOM    732  CG  GLU A  46      -9.696  -7.507  -4.906  1.00 98.32           C  
ATOM    733  HG2 GLU A  46      -8.914  -6.792  -4.647  1.00 98.32           H  
ATOM    734  HG3 GLU A  46      -9.794  -8.204  -4.073  1.00 98.32           H  
ATOM    735  CD  GLU A  46     -11.010  -6.716  -5.075  1.00 98.32           C  
ATOM    736  OE1 GLU A  46     -11.751  -6.590  -4.068  1.00 98.32           O  
ATOM    737  OE2 GLU A  46     -11.241  -6.123  -6.158  1.00 98.32           O  
ATOM    738  N   VAL A  47      -7.030  -9.583  -3.805  1.00 98.38           N  
ATOM    739  H   VAL A  47      -6.663  -8.644  -3.760  1.00 98.38           H  
ATOM    740  CA  VAL A  47      -6.827 -10.463  -2.645  1.00 98.38           C  
ATOM    741  HA  VAL A  47      -7.392 -11.382  -2.801  1.00 98.38           H  
ATOM    742  C   VAL A  47      -7.365  -9.793  -1.390  1.00 98.38           C  
ATOM    743  CB  VAL A  47      -5.347 -10.864  -2.463  1.00 98.38           C  
ATOM    744  HB  VAL A  47      -4.747  -9.972  -2.282  1.00 98.38           H  
ATOM    745  O   VAL A  47      -7.120  -8.612  -1.150  1.00 98.38           O  
ATOM    746  CG1 VAL A  47      -5.189 -11.815  -1.265  1.00 98.38           C  
ATOM    747 HG11 VAL A  47      -5.313 -11.272  -0.329  1.00 98.38           H  
ATOM    748 HG12 VAL A  47      -5.929 -12.614  -1.328  1.00 98.38           H  
ATOM    749 HG13 VAL A  47      -4.203 -12.278  -1.277  1.00 98.38           H  
ATOM    750  CG2 VAL A  47      -4.794 -11.579  -3.699  1.00 98.38           C  
ATOM    751 HG21 VAL A  47      -5.377 -12.473  -3.918  1.00 98.38           H  
ATOM    752 HG22 VAL A  47      -3.752 -11.861  -3.548  1.00 98.38           H  
ATOM    753 HG23 VAL A  47      -4.841 -10.918  -4.565  1.00 98.38           H  
ATOM    754  N   GLU A  48      -8.060 -10.554  -0.546  1.00 98.43           N  
ATOM    755  H   GLU A  48      -8.214 -11.523  -0.784  1.00 98.43           H  
ATOM    756  CA  GLU A  48      -8.510 -10.094   0.768  1.00 98.43           C  
ATOM    757  HA  GLU A  48      -8.329  -9.022   0.839  1.00 98.43           H  
ATOM    758  C   GLU A  48      -7.719 -10.766   1.897  1.00 98.43           C  
ATOM    759  CB  GLU A  48     -10.027 -10.283   0.923  1.00 98.43           C  
ATOM    760  HB2 GLU A  48     -10.529  -9.838   0.064  1.00 98.43           H  
ATOM    761  HB3 GLU A  48     -10.265 -11.346   0.956  1.00 98.43           H  
ATOM    762  O   GLU A  48      -7.541 -11.983   1.932  1.00 98.43           O  
ATOM    763  CG  GLU A  48     -10.533  -9.598   2.201  1.00 98.43           C  
ATOM    764  HG2 GLU A  48     -10.224  -8.553   2.191  1.00 98.43           H  
ATOM    765  HG3 GLU A  48     -10.071 -10.065   3.071  1.00 98.43           H  
ATOM    766  CD  GLU A  48     -12.058  -9.670   2.344  1.00 98.43           C  
ATOM    767  OE1 GLU A  48     -12.515 -10.500   3.163  1.00 98.43           O  
ATOM    768  OE2 GLU A  48     -12.749  -8.826   1.722  1.00 98.43           O  
ATOM    769  N   VAL A  49      -7.281  -9.962   2.864  1.00 98.21           N  
ATOM    770  H   VAL A  49      -7.423  -8.969   2.741  1.00 98.21           H  
ATOM    771  CA  VAL A  49      -6.603 -10.405   4.081  1.00 98.21           C  
ATOM    772  HA  VAL A  49      -6.567 -11.495   4.089  1.00 98.21           H  
ATOM    773  C   VAL A  49      -7.393  -9.929   5.291  1.00 98.21           C  
ATOM    774  CB  VAL A  49      -5.159  -9.881   4.141  1.00 98.21           C  
ATOM    775  HB  VAL A  49      -5.163  -8.803   4.302  1.00 98.21           H  
ATOM    776  O   VAL A  49      -7.614  -8.733   5.464  1.00 98.21           O  
ATOM    777  CG1 VAL A  49      -4.403 -10.547   5.295  1.00 98.21           C  
ATOM    778 HG11 VAL A  49      -4.897 -10.341   6.244  1.00 98.21           H  
ATOM    779 HG12 VAL A  49      -4.351 -11.622   5.125  1.00 98.21           H  
ATOM    780 HG13 VAL A  49      -3.392 -10.141   5.337  1.00 98.21           H  
ATOM    781  CG2 VAL A  49      -4.381 -10.172   2.857  1.00 98.21           C  
ATOM    782 HG21 VAL A  49      -4.814  -9.622   2.022  1.00 98.21           H  
ATOM    783 HG22 VAL A  49      -4.411 -11.238   2.631  1.00 98.21           H  
ATOM    784 HG23 VAL A  49      -3.350  -9.840   2.972  1.00 98.21           H  
ATOM    785  N   THR A  50      -7.796 -10.856   6.159  1.00 97.58           N  
ATOM    786  H   THR A  50      -7.612 -11.826   5.945  1.00 97.58           H  
ATOM    787  CA  THR A  50      -8.524 -10.531   7.395  1.00 97.58           C  
ATOM    788  HA  THR A  50      -8.801  -9.477   7.385  1.00 97.58           H  
ATOM    789  C   THR A  50      -7.660 -10.764   8.629  1.00 97.58           C  
ATOM    790  CB  THR A  50      -9.838 -11.315   7.496  1.00 97.58           C  
ATOM    791  HB  THR A  50      -9.639 -12.386   7.453  1.00 97.58           H  
ATOM    792  O   THR A  50      -7.102 -11.850   8.807  1.00 97.58           O  
ATOM    793  CG2 THR A  50     -10.617 -10.992   8.774  1.00 97.58           C  
ATOM    794 HG21 THR A  50     -10.743  -9.914   8.873  1.00 97.58           H  
ATOM    795 HG22 THR A  50     -11.599 -11.464   8.729  1.00 97.58           H  
ATOM    796 HG23 THR A  50     -10.091 -11.378   9.647  1.00 97.58           H  
ATOM    797  OG1 THR A  50     -10.703 -10.957   6.446  1.00 97.58           O  
ATOM    798  HG1 THR A  50     -10.340 -11.211   5.594  1.00 97.58           H  
ATOM    799  N   PHE A  51      -7.622  -9.761   9.501  1.00 97.29           N  
ATOM    800  H   PHE A  51      -8.118  -8.915   9.259  1.00 97.29           H  
ATOM    801  CA  PHE A  51      -7.046  -9.799  10.841  1.00 97.29           C  
ATOM    802  HA  PHE A  51      -6.470 -10.715  10.972  1.00 97.29           H  
ATOM    803  C   PHE A  51      -8.167  -9.777  11.882  1.00 97.29           C  
ATOM    804  CB  PHE A  51      -6.097  -8.610  11.032  1.00 97.29           C  
ATOM    805  HB2 PHE A  51      -5.734  -8.619  12.060  1.00 97.29           H  
ATOM    806  HB3 PHE A  51      -6.652  -7.683  10.885  1.00 97.29           H  
ATOM    807  O   PHE A  51      -9.223  -9.177  11.661  1.00 97.29           O  
ATOM    808  CG  PHE A  51      -4.904  -8.622  10.100  1.00 97.29           C  
ATOM    809  CD1 PHE A  51      -3.668  -9.111  10.555  1.00 97.29           C  
ATOM    810  HD1 PHE A  51      -3.567  -9.449  11.576  1.00 97.29           H  
ATOM    811  CD2 PHE A  51      -5.027  -8.160   8.775  1.00 97.29           C  
ATOM    812  HD2 PHE A  51      -5.973  -7.780   8.419  1.00 97.29           H  
ATOM    813  CE1 PHE A  51      -2.561  -9.152   9.691  1.00 97.29           C  
ATOM    814  HE1 PHE A  51      -1.611  -9.521  10.051  1.00 97.29           H  
ATOM    815  CE2 PHE A  51      -3.922  -8.205   7.909  1.00 97.29           C  
ATOM    816  HE2 PHE A  51      -4.024  -7.860   6.891  1.00 97.29           H  
ATOM    817  CZ  PHE A  51      -2.689  -8.703   8.368  1.00 97.29           C  
ATOM    818  HZ  PHE A  51      -1.835  -8.732   7.708  1.00 97.29           H  
ATOM    819  N   SER A  52      -7.945 -10.421  13.025  1.00 95.35           N  
ATOM    820  H   SER A  52      -7.047 -10.859  13.180  1.00 95.35           H  
ATOM    821  CA  SER A  52      -8.888 -10.422  14.147  1.00 95.35           C  
ATOM    822  HA  SER A  52      -9.588  -9.595  14.026  1.00 95.35           H  
ATOM    823  C   SER A  52      -8.141 -10.200  15.453  1.00 95.35           C  
ATOM    824  CB  SER A  52      -9.708 -11.714  14.200  1.00 95.35           C  
ATOM    825  HB2 SER A  52     -10.428 -11.649  15.016  1.00 95.35           H  
ATOM    826  HB3 SER A  52      -9.050 -12.567  14.368  1.00 95.35           H  
ATOM    827  O   SER A  52      -7.077 -10.779  15.669  1.00 95.35           O  
ATOM    828  OG  SER A  52     -10.400 -11.879  12.975  1.00 95.35           O  
ATOM    829  HG  SER A  52     -10.434 -11.010  12.566  1.00 95.35           H  
ATOM    830  N   ALA A  53      -8.685  -9.354  16.320  1.00 92.31           N  
ATOM    831  H   ALA A  53      -9.564  -8.912  16.094  1.00 92.31           H  
ATOM    832  CA  ALA A  53      -8.068  -9.009  17.588  1.00 92.31           C  
ATOM    833  HA  ALA A  53      -7.410  -9.818  17.904  1.00 92.31           H  
ATOM    834  C   ALA A  53      -9.132  -8.810  18.666  1.00 92.31           C  
ATOM    835  CB  ALA A  53      -7.226  -7.740  17.403  1.00 92.31           C  
ATOM    836  HB1 ALA A  53      -6.806  -7.436  18.362  1.00 92.31           H  
ATOM    837  HB2 ALA A  53      -6.424  -7.919  16.687  1.00 92.31           H  
ATOM    838  HB3 ALA A  53      -7.857  -6.929  17.038  1.00 92.31           H  
ATOM    839  O   ALA A  53     -10.070  -8.045  18.487  1.00 92.31           O  
ATOM    840  N   ASN A  54      -8.926  -9.435  19.828  1.00 89.87           N  
ATOM    841  H   ASN A  54      -8.210 -10.146  19.874  1.00 89.87           H  
ATOM    842  CA  ASN A  54      -9.784  -9.223  21.001  1.00 89.87           C  
ATOM    843  HA  ASN A  54     -10.823  -9.397  20.720  1.00 89.87           H  
ATOM    844  C   ASN A  54      -9.692  -7.787  21.547  1.00 89.87           C  
ATOM    845  CB  ASN A  54      -9.380 -10.217  22.104  1.00 89.87           C  
ATOM    846  HB2 ASN A  54      -9.984 -10.016  22.989  1.00 89.87           H  
ATOM    847  HB3 ASN A  54      -8.334 -10.059  22.367  1.00 89.87           H  
ATOM    848  O   ASN A  54     -10.595  -7.335  22.241  1.00 89.87           O  
ATOM    849  CG  ASN A  54      -9.594 -11.671  21.734  1.00 89.87           C  
ATOM    850  ND2 ASN A  54      -8.942 -12.578  22.421  1.00 89.87           N  
ATOM    851 HD21 ASN A  54      -9.150 -13.534  22.168  1.00 89.87           H  
ATOM    852 HD22 ASN A  54      -8.393 -12.320  23.228  1.00 89.87           H  
ATOM    853  OD1 ASN A  54     -10.320 -12.029  20.830  1.00 89.87           O  
ATOM    854  N   ASP A  55      -8.584  -7.100  21.261  1.00 88.19           N  
ATOM    855  H   ASP A  55      -7.935  -7.518  20.611  1.00 88.19           H  
ATOM    856  CA  ASP A  55      -8.376  -5.688  21.567  1.00 88.19           C  
ATOM    857  HA  ASP A  55      -9.184  -5.318  22.198  1.00 88.19           H  
ATOM    858  C   ASP A  55      -8.340  -4.891  20.250  1.00 88.19           C  
ATOM    859  CB  ASP A  55      -7.088  -5.516  22.383  1.00 88.19           C  
ATOM    860  HB2 ASP A  55      -6.252  -5.951  21.834  1.00 88.19           H  
ATOM    861  HB3 ASP A  55      -7.192  -6.059  23.322  1.00 88.19           H  
ATOM    862  O   ASP A  55      -7.343  -4.977  19.519  1.00 88.19           O  
ATOM    863  CG  ASP A  55      -6.777  -4.047  22.693  1.00 88.19           C  
ATOM    864  OD1 ASP A  55      -7.618  -3.174  22.376  1.00 88.19           O  
ATOM    865  OD2 ASP A  55      -5.667  -3.813  23.215  1.00 88.19           O  
ATOM    866  N   PRO A  56      -9.394  -4.113  19.938  1.00 81.65           N  
ATOM    867  CA  PRO A  56      -9.449  -3.285  18.738  1.00 81.65           C  
ATOM    868  HA  PRO A  56      -9.403  -3.936  17.866  1.00 81.65           H  
ATOM    869  C   PRO A  56      -8.317  -2.256  18.646  1.00 81.65           C  
ATOM    870  CB  PRO A  56     -10.817  -2.595  18.778  1.00 81.65           C  
ATOM    871  HB2 PRO A  56     -10.739  -1.634  19.286  1.00 81.65           H  
ATOM    872  HB3 PRO A  56     -11.229  -2.464  17.777  1.00 81.65           H  
ATOM    873  O   PRO A  56      -7.948  -1.867  17.541  1.00 81.65           O  
ATOM    874  CG  PRO A  56     -11.671  -3.537  19.621  1.00 81.65           C  
ATOM    875  HG2 PRO A  56     -12.500  -3.017  20.101  1.00 81.65           H  
ATOM    876  HG3 PRO A  56     -12.035  -4.357  19.001  1.00 81.65           H  
ATOM    877  CD  PRO A  56     -10.669  -4.069  20.638  1.00 81.65           C  
ATOM    878  HD2 PRO A  56     -10.595  -3.386  21.484  1.00 81.65           H  
ATOM    879  HD3 PRO A  56     -10.983  -5.058  20.973  1.00 81.65           H  
ATOM    880  N   HIS A  57      -7.693  -1.852  19.763  1.00 86.48           N  
ATOM    881  H   HIS A  57      -7.959  -2.240  20.656  1.00 86.48           H  
ATOM    882  CA  HIS A  57      -6.561  -0.919  19.732  1.00 86.48           C  
ATOM    883  HA  HIS A  57      -6.875  -0.026  19.192  1.00 86.48           H  
ATOM    884  C   HIS A  57      -5.343  -1.476  18.985  1.00 86.48           C  
ATOM    885  CB  HIS A  57      -6.166  -0.507  21.155  1.00 86.48           C  
ATOM    886  HB2 HIS A  57      -5.260   0.097  21.105  1.00 86.48           H  
ATOM    887  HB3 HIS A  57      -5.934  -1.391  21.749  1.00 86.48           H  
ATOM    888  O   HIS A  57      -4.504  -0.701  18.519  1.00 86.48           O  
ATOM    889  CG  HIS A  57      -7.222   0.313  21.842  1.00 86.48           C  
ATOM    890  CD2 HIS A  57      -7.927  -0.012  22.968  1.00 86.48           C  
ATOM    891  HD2 HIS A  57      -7.831  -0.929  23.532  1.00 86.48           H  
ATOM    892  ND1 HIS A  57      -7.650   1.552  21.432  1.00 86.48           N  
ATOM    893  HD1 HIS A  57      -7.347   2.022  20.591  1.00 86.48           H  
ATOM    894  CE1 HIS A  57      -8.591   1.972  22.293  1.00 86.48           C  
ATOM    895  HE1 HIS A  57      -9.132   2.904  22.221  1.00 86.48           H  
ATOM    896  NE2 HIS A  57      -8.789   1.057  23.253  1.00 86.48           N  
ATOM    897  N   LYS A  58      -5.257  -2.798  18.777  1.00 89.52           N  
ATOM    898  H   LYS A  58      -5.979  -3.385  19.170  1.00 89.52           H  
ATOM    899  CA  LYS A  58      -4.232  -3.407  17.909  1.00 89.52           C  
ATOM    900  HA  LYS A  58      -3.248  -3.096  18.258  1.00 89.52           H  
ATOM    901  C   LYS A  58      -4.327  -2.940  16.455  1.00 89.52           C  
ATOM    902  CB  LYS A  58      -4.329  -4.934  17.973  1.00 89.52           C  
ATOM    903  HB2 LYS A  58      -5.338  -5.257  17.718  1.00 89.52           H  
ATOM    904  HB3 LYS A  58      -3.640  -5.350  17.237  1.00 89.52           H  
ATOM    905  O   LYS A  58      -3.327  -2.968  15.739  1.00 89.52           O  
ATOM    906  CG  LYS A  58      -3.942  -5.457  19.362  1.00 89.52           C  
ATOM    907  HG2 LYS A  58      -3.011  -4.986  19.675  1.00 89.52           H  
ATOM    908  HG3 LYS A  58      -4.720  -5.211  20.084  1.00 89.52           H  
ATOM    909  CD  LYS A  58      -3.732  -6.972  19.317  1.00 89.52           C  
ATOM    910  HD2 LYS A  58      -2.952  -7.195  18.589  1.00 89.52           H  
ATOM    911  HD3 LYS A  58      -4.655  -7.466  19.016  1.00 89.52           H  
ATOM    912  CE  LYS A  58      -3.303  -7.469  20.698  1.00 89.52           C  
ATOM    913  HE2 LYS A  58      -4.151  -7.385  21.378  1.00 89.52           H  
ATOM    914  HE3 LYS A  58      -2.517  -6.812  21.071  1.00 89.52           H  
ATOM    915  NZ  LYS A  58      -2.801  -8.863  20.631  1.00 89.52           N  
ATOM    916  HZ1 LYS A  58      -3.498  -9.478  20.236  1.00 89.52           H  
ATOM    917  HZ2 LYS A  58      -2.545  -9.186  21.553  1.00 89.52           H  
ATOM    918  HZ3 LYS A  58      -1.972  -8.899  20.056  1.00 89.52           H  
ATOM    919  N   PHE A  59      -5.499  -2.470  16.037  1.00 93.72           N  
ATOM    920  H   PHE A  59      -6.279  -2.478  16.678  1.00 93.72           H  
ATOM    921  CA  PHE A  59      -5.741  -1.907  14.716  1.00 93.72           C  
ATOM    922  HA  PHE A  59      -5.087  -2.397  13.995  1.00 93.72           H  
ATOM    923  C   PHE A  59      -5.406  -0.415  14.611  1.00 93.72           C  
ATOM    924  CB  PHE A  59      -7.196  -2.196  14.325  1.00 93.72           C  
ATOM    925  HB2 PHE A  59      -7.857  -1.670  15.013  1.00 93.72           H  
ATOM    926  HB3 PHE A  59      -7.383  -1.771  13.339  1.00 93.72           H  
ATOM    927  O   PHE A  59      -5.502   0.134  13.520  1.00 93.72           O  
ATOM    928  CG  PHE A  59      -7.584  -3.662  14.272  1.00 93.72           C  
ATOM    929  CD1 PHE A  59      -6.701  -4.619  13.746  1.00 93.72           C  
ATOM    930  HD1 PHE A  59      -5.755  -4.286  13.346  1.00 93.72           H  
ATOM    931  CD2 PHE A  59      -8.842  -4.073  14.738  1.00 93.72           C  
ATOM    932  HD2 PHE A  59      -9.538  -3.350  15.137  1.00 93.72           H  
ATOM    933  CE1 PHE A  59      -7.040  -5.983  13.721  1.00 93.72           C  
ATOM    934  HE1 PHE A  59      -6.343  -6.712  13.335  1.00 93.72           H  
ATOM    935  CE2 PHE A  59      -9.194  -5.430  14.695  1.00 93.72           C  
ATOM    936  HE2 PHE A  59     -10.161  -5.728  15.074  1.00 93.72           H  
ATOM    937  CZ  PHE A  59      -8.299  -6.388  14.191  1.00 93.72           C  
ATOM    938  HZ  PHE A  59      -8.583  -7.429  14.170  1.00 93.72           H  
ATOM    939  N   ASN A  60      -4.951   0.244  15.687  1.00 93.57           N  
ATOM    940  H   ASN A  60      -4.933  -0.233  16.577  1.00 93.57           H  
ATOM    941  CA  ASN A  60      -4.672   1.685  15.667  1.00 93.57           C  
ATOM    942  HA  ASN A  60      -5.514   2.167  15.169  1.00 93.57           H  
ATOM    943  C   ASN A  60      -3.406   2.071  14.885  1.00 93.57           C  
ATOM    944  CB  ASN A  60      -4.610   2.248  17.098  1.00 93.57           C  
ATOM    945  HB2 ASN A  60      -3.982   1.623  17.733  1.00 93.57           H  
ATOM    946  HB3 ASN A  60      -4.166   3.243  17.064  1.00 93.57           H  
ATOM    947  O   ASN A  60      -3.187   3.255  14.633  1.00 93.57           O  
ATOM    948  CG  ASN A  60      -5.978   2.419  17.731  1.00 93.57           C  
ATOM    949  ND2 ASN A  60      -6.051   3.008  18.900  1.00 93.57           N  
ATOM    950 HD21 ASN A  60      -6.974   3.367  19.099  1.00 93.57           H  
ATOM    951 HD22 ASN A  60      -5.217   3.409  19.304  1.00 93.57           H  
ATOM    952  OD1 ASN A  60      -7.011   2.093  17.183  1.00 93.57           O  
ATOM    953  N   ARG A  61      -2.543   1.104  14.546  1.00 96.40           N  
ATOM    954  H   ARG A  61      -2.805   0.155  14.770  1.00 96.40           H  
ATOM    955  CA  ARG A  61      -1.262   1.348  13.861  1.00 96.40           C  
ATOM    956  HA  ARG A  61      -1.319   2.320  13.370  1.00 96.40           H  
ATOM    957  C   ARG A  61      -0.980   0.342  12.735  1.00 96.40           C  
ATOM    958  CB  ARG A  61      -0.113   1.407  14.882  1.00 96.40           C  
ATOM    959  HB2 ARG A  61       0.825   1.529  14.340  1.00 96.40           H  
ATOM    960  HB3 ARG A  61      -0.074   0.463  15.427  1.00 96.40           H  
ATOM    961  O   ARG A  61       0.026  -0.370  12.814  1.00 96.40           O  
ATOM    962  CG  ARG A  61      -0.228   2.564  15.879  1.00 96.40           C  
ATOM    963  HG2 ARG A  61      -1.150   2.478  16.455  1.00 96.40           H  
ATOM    964  HG3 ARG A  61      -0.229   3.511  15.338  1.00 96.40           H  
ATOM    965  CD  ARG A  61       0.961   2.512  16.844  1.00 96.40           C  
ATOM    966  HD2 ARG A  61       0.938   1.560  17.374  1.00 96.40           H  
ATOM    967  HD3 ARG A  61       1.892   2.557  16.279  1.00 96.40           H  
ATOM    968  NE  ARG A  61       0.901   3.605  17.827  1.00 96.40           N  
ATOM    969  HE  ARG A  61       0.351   3.443  18.659  1.00 96.40           H  
ATOM    970  NH1 ARG A  61       2.115   5.170  16.661  1.00 96.40           N  
ATOM    971 HH11 ARG A  61       2.206   6.170  16.556  1.00 96.40           H  
ATOM    972 HH12 ARG A  61       2.255   4.533  15.890  1.00 96.40           H  
ATOM    973  NH2 ARG A  61       1.131   5.738  18.563  1.00 96.40           N  
ATOM    974 HH21 ARG A  61       1.209   6.685  18.223  1.00 96.40           H  
ATOM    975 HH22 ARG A  61       0.483   5.585  19.323  1.00 96.40           H  
ATOM    976  CZ  ARG A  61       1.391   4.819  17.684  1.00 96.40           C  
ATOM    977  N   PRO A  62      -1.854   0.206  11.723  1.00 97.64           N  
ATOM    978  CA  PRO A  62      -1.586  -0.695  10.621  1.00 97.64           C  
ATOM    979  HA  PRO A  62      -1.248  -1.659  11.000  1.00 97.64           H  
ATOM    980  C   PRO A  62      -0.495  -0.101   9.725  1.00 97.64           C  
ATOM    981  CB  PRO A  62      -2.922  -0.894   9.911  1.00 97.64           C  
ATOM    982  HB2 PRO A  62      -2.797  -1.126   8.854  1.00 97.64           H  
ATOM    983  HB3 PRO A  62      -3.481  -1.685  10.411  1.00 97.64           H  
ATOM    984  O   PRO A  62      -0.394   1.114   9.527  1.00 97.64           O  
ATOM    985  CG  PRO A  62      -3.628   0.441  10.124  1.00 97.64           C  
ATOM    986  HG2 PRO A  62      -3.380   1.098   9.290  1.00 97.64           H  
ATOM    987  HG3 PRO A  62      -4.707   0.308  10.191  1.00 97.64           H  
ATOM    988  CD  PRO A  62      -3.051   0.987  11.439  1.00 97.64           C  
ATOM    989  HD2 PRO A  62      -2.811   2.046  11.348  1.00 97.64           H  
ATOM    990  HD3 PRO A  62      -3.778   0.857  12.240  1.00 97.64           H  
ATOM    991  N   GLN A  63       0.331  -0.981   9.183  1.00 98.47           N  
ATOM    992  H   GLN A  63       0.211  -1.957   9.416  1.00 98.47           H  
ATOM    993  CA  GLN A  63       1.396  -0.640   8.260  1.00 98.47           C  
ATOM    994  HA  GLN A  63       1.283   0.395   7.937  1.00 98.47           H  
ATOM    995  C   GLN A  63       1.297  -1.528   7.024  1.00 98.47           C  
ATOM    996  CB  GLN A  63       2.739  -0.766   8.990  1.00 98.47           C  
ATOM    997  HB2 GLN A  63       2.774  -1.728   9.502  1.00 98.47           H  
ATOM    998  HB3 GLN A  63       2.806   0.023   9.739  1.00 98.47           H  
ATOM    999  O   GLN A  63       1.125  -2.743   7.137  1.00 98.47           O  
ATOM   1000  CG  GLN A  63       3.937  -0.668   8.040  1.00 98.47           C  
ATOM   1001  HG2 GLN A  63       3.845  -1.422   7.258  1.00 98.47           H  
ATOM   1002  HG3 GLN A  63       3.952   0.311   7.561  1.00 98.47           H  
ATOM   1003  CD  GLN A  63       5.271  -0.910   8.725  1.00 98.47           C  
ATOM   1004  NE2 GLN A  63       6.259  -1.263   7.940  1.00 98.47           N  
ATOM   1005 HE21 GLN A  63       6.039  -1.330   6.957  1.00 98.47           H  
ATOM   1006 HE22 GLN A  63       7.093  -0.723   8.125  1.00 98.47           H  
ATOM   1007  OE1 GLN A  63       5.443  -0.810   9.936  1.00 98.47           O  
ATOM   1008  N   PHE A  64       1.475  -0.916   5.859  1.00 98.69           N  
ATOM   1009  H   PHE A  64       1.600   0.086   5.857  1.00 98.69           H  
ATOM   1010  CA  PHE A  64       1.508  -1.581   4.565  1.00 98.69           C  
ATOM   1011  HA  PHE A  64       1.438  -2.660   4.703  1.00 98.69           H  
ATOM   1012  C   PHE A  64       2.832  -1.251   3.881  1.00 98.69           C  
ATOM   1013  CB  PHE A  64       0.303  -1.134   3.722  1.00 98.69           C  
ATOM   1014  HB2 PHE A  64       0.474  -0.120   3.360  1.00 98.69           H  
ATOM   1015  HB3 PHE A  64       0.229  -1.779   2.847  1.00 98.69           H  
ATOM   1016  O   PHE A  64       3.161  -0.080   3.719  1.00 98.69           O  
ATOM   1017  CG  PHE A  64      -1.012  -1.163   4.477  1.00 98.69           C  
ATOM   1018  CD1 PHE A  64      -1.689  -2.381   4.650  1.00 98.69           C  
ATOM   1019  HD1 PHE A  64      -1.293  -3.279   4.200  1.00 98.69           H  
ATOM   1020  CD2 PHE A  64      -1.528   0.011   5.059  1.00 98.69           C  
ATOM   1021  HD2 PHE A  64      -1.006   0.949   4.938  1.00 98.69           H  
ATOM   1022  CE1 PHE A  64      -2.868  -2.431   5.411  1.00 98.69           C  
ATOM   1023  HE1 PHE A  64      -3.383  -3.371   5.547  1.00 98.69           H  
ATOM   1024  CE2 PHE A  64      -2.708  -0.039   5.821  1.00 98.69           C  
ATOM   1025  HE2 PHE A  64      -3.093   0.862   6.276  1.00 98.69           H  
ATOM   1026  CZ  PHE A  64      -3.373  -1.263   6.005  1.00 98.69           C  
ATOM   1027  HZ  PHE A  64      -4.269  -1.312   6.607  1.00 98.69           H  
ATOM   1028  N   THR A  65       3.588  -2.263   3.476  1.00 98.71           N  
ATOM   1029  H   THR A  65       3.280  -3.204   3.677  1.00 98.71           H  
ATOM   1030  CA  THR A  65       4.773  -2.094   2.629  1.00 98.71           C  
ATOM   1031  HA  THR A  65       4.965  -1.035   2.459  1.00 98.71           H  
ATOM   1032  C   THR A  65       4.490  -2.759   1.294  1.00 98.71           C  
ATOM   1033  CB  THR A  65       6.035  -2.696   3.253  1.00 98.71           C  
ATOM   1034  HB  THR A  65       5.952  -3.783   3.241  1.00 98.71           H  
ATOM   1035  O   THR A  65       4.263  -3.966   1.255  1.00 98.71           O  
ATOM   1036  CG2 THR A  65       7.291  -2.330   2.470  1.00 98.71           C  
ATOM   1037 HG21 THR A  65       8.146  -2.869   2.879  1.00 98.71           H  
ATOM   1038 HG22 THR A  65       7.464  -1.254   2.518  1.00 98.71           H  
ATOM   1039 HG23 THR A  65       7.184  -2.624   1.426  1.00 98.71           H  
ATOM   1040  OG1 THR A  65       6.237  -2.271   4.589  1.00 98.71           O  
ATOM   1041  HG1 THR A  65       6.985  -2.783   4.906  1.00 98.71           H  
ATOM   1042  N   ILE A  66       4.493  -1.979   0.220  1.00 98.56           N  
ATOM   1043  H   ILE A  66       4.736  -1.005   0.336  1.00 98.56           H  
ATOM   1044  CA  ILE A  66       4.262  -2.443  -1.144  1.00 98.56           C  
ATOM   1045  HA  ILE A  66       3.850  -3.452  -1.128  1.00 98.56           H  
ATOM   1046  C   ILE A  66       5.617  -2.488  -1.835  1.00 98.56           C  
ATOM   1047  CB  ILE A  66       3.263  -1.529  -1.893  1.00 98.56           C  
ATOM   1048  HB  ILE A  66       3.693  -0.532  -1.990  1.00 98.56           H  
ATOM   1049  O   ILE A  66       6.295  -1.465  -1.916  1.00 98.56           O  
ATOM   1050  CG1 ILE A  66       1.884  -1.407  -1.197  1.00 98.56           C  
ATOM   1051 HG12 ILE A  66       1.563  -2.388  -0.845  1.00 98.56           H  
ATOM   1052 HG13 ILE A  66       1.153  -1.069  -1.931  1.00 98.56           H  
ATOM   1053  CG2 ILE A  66       3.028  -2.081  -3.312  1.00 98.56           C  
ATOM   1054 HG21 ILE A  66       2.343  -1.434  -3.860  1.00 98.56           H  
ATOM   1055 HG22 ILE A  66       3.962  -2.115  -3.872  1.00 98.56           H  
ATOM   1056 HG23 ILE A  66       2.610  -3.087  -3.265  1.00 98.56           H  
ATOM   1057  CD1 ILE A  66       1.819  -0.402  -0.035  1.00 98.56           C  
ATOM   1058 HD11 ILE A  66       2.261   0.547  -0.337  1.00 98.56           H  
ATOM   1059 HD12 ILE A  66       0.776  -0.233   0.231  1.00 98.56           H  
ATOM   1060 HD13 ILE A  66       2.332  -0.782   0.848  1.00 98.56           H  
ATOM   1061  N   GLU A  67       6.003  -3.662  -2.318  1.00 98.35           N  
ATOM   1062  H   GLU A  67       5.402  -4.464  -2.191  1.00 98.35           H  
ATOM   1063  CA  GLU A  67       7.234  -3.891  -3.065  1.00 98.35           C  
ATOM   1064  HA  GLU A  67       7.756  -2.942  -3.184  1.00 98.35           H  
ATOM   1065  C   GLU A  67       6.901  -4.410  -4.462  1.00 98.35           C  
ATOM   1066  CB  GLU A  67       8.177  -4.847  -2.312  1.00 98.35           C  
ATOM   1067  HB2 GLU A  67       7.684  -5.808  -2.164  1.00 98.35           H  
ATOM   1068  HB3 GLU A  67       9.067  -4.998  -2.924  1.00 98.35           H  
ATOM   1069  O   GLU A  67       6.024  -5.257  -4.641  1.00 98.35           O  
ATOM   1070  CG  GLU A  67       8.597  -4.272  -0.947  1.00 98.35           C  
ATOM   1071  HG2 GLU A  67       8.967  -3.259  -1.105  1.00 98.35           H  
ATOM   1072  HG3 GLU A  67       7.719  -4.210  -0.304  1.00 98.35           H  
ATOM   1073  CD  GLU A  67       9.682  -5.072  -0.208  1.00 98.35           C  
ATOM   1074  OE1 GLU A  67      10.055  -4.623   0.910  1.00 98.35           O  
ATOM   1075  OE2 GLU A  67      10.187  -6.077  -0.748  1.00 98.35           O  
ATOM   1076  N   TRP A  68       7.605  -3.903  -5.465  1.00 97.31           N  
ATOM   1077  H   TRP A  68       8.310  -3.207  -5.267  1.00 97.31           H  
ATOM   1078  CA  TRP A  68       7.447  -4.336  -6.848  1.00 97.31           C  
ATOM   1079  HA  TRP A  68       6.979  -5.321  -6.863  1.00 97.31           H  
ATOM   1080  C   TRP A  68       8.799  -4.475  -7.530  1.00 97.31           C  
ATOM   1081  CB  TRP A  68       6.524  -3.384  -7.614  1.00 97.31           C  
ATOM   1082  HB2 TRP A  68       5.573  -3.323  -7.085  1.00 97.31           H  
ATOM   1083  HB3 TRP A  68       6.318  -3.801  -8.600  1.00 97.31           H  
ATOM   1084  O   TRP A  68       9.822  -3.938  -7.089  1.00 97.31           O  
ATOM   1085  CG  TRP A  68       7.049  -1.997  -7.783  1.00 97.31           C  
ATOM   1086  CD1 TRP A  68       7.797  -1.546  -8.816  1.00 97.31           C  
ATOM   1087  HD1 TRP A  68       8.112  -2.140  -9.661  1.00 97.31           H  
ATOM   1088  CD2 TRP A  68       6.894  -0.870  -6.873  1.00 97.31           C  
ATOM   1089  CE2 TRP A  68       7.525   0.264  -7.459  1.00 97.31           C  
ATOM   1090  CE3 TRP A  68       6.295  -0.700  -5.606  1.00 97.31           C  
ATOM   1091  HE3 TRP A  68       5.819  -1.547  -5.134  1.00 97.31           H  
ATOM   1092  NE1 TRP A  68       8.088  -0.212  -8.622  1.00 97.31           N  
ATOM   1093  HE1 TRP A  68       8.634   0.336  -9.272  1.00 97.31           H  
ATOM   1094  CH2 TRP A  68       6.929   1.652  -5.581  1.00 97.31           C  
ATOM   1095  HH2 TRP A  68       6.932   2.621  -5.106  1.00 97.31           H  
ATOM   1096  CZ2 TRP A  68       7.539   1.517  -6.835  1.00 97.31           C  
ATOM   1097  HZ2 TRP A  68       8.019   2.361  -7.307  1.00 97.31           H  
ATOM   1098  CZ3 TRP A  68       6.316   0.549  -4.959  1.00 97.31           C  
ATOM   1099  HZ3 TRP A  68       5.851   0.660  -3.991  1.00 97.31           H  
ATOM   1100  N   LYS A  69       8.780  -5.235  -8.620  1.00 95.61           N  
ATOM   1101  H   LYS A  69       7.888  -5.601  -8.923  1.00 95.61           H  
ATOM   1102  CA  LYS A  69       9.906  -5.464  -9.518  1.00 95.61           C  
ATOM   1103  HA  LYS A  69      10.686  -4.721  -9.350  1.00 95.61           H  
ATOM   1104  C   LYS A  69       9.386  -5.297 -10.934  1.00 95.61           C  
ATOM   1105  CB  LYS A  69      10.474  -6.872  -9.305  1.00 95.61           C  
ATOM   1106  HB2 LYS A  69      11.269  -7.045 -10.031  1.00 95.61           H  
ATOM   1107  HB3 LYS A  69       9.686  -7.603  -9.488  1.00 95.61           H  
ATOM   1108  O   LYS A  69       8.346  -5.868 -11.264  1.00 95.61           O  
ATOM   1109  CG  LYS A  69      11.021  -7.062  -7.885  1.00 95.61           C  
ATOM   1110  HG2 LYS A  69      11.830  -6.351  -7.714  1.00 95.61           H  
ATOM   1111  HG3 LYS A  69      10.229  -6.874  -7.161  1.00 95.61           H  
ATOM   1112  CD  LYS A  69      11.533  -8.486  -7.667  1.00 95.61           C  
ATOM   1113  HD2 LYS A  69      12.397  -8.675  -8.303  1.00 95.61           H  
ATOM   1114  HD3 LYS A  69      10.735  -9.180  -7.929  1.00 95.61           H  
ATOM   1115  CE  LYS A  69      11.897  -8.651  -6.188  1.00 95.61           C  
ATOM   1116  HE2 LYS A  69      11.096  -8.211  -5.594  1.00 95.61           H  
ATOM   1117  HE3 LYS A  69      12.808  -8.090  -5.978  1.00 95.61           H  
ATOM   1118  NZ  LYS A  69      12.043 -10.080  -5.822  1.00 95.61           N  
ATOM   1119  HZ1 LYS A  69      12.768 -10.531  -6.362  1.00 95.61           H  
ATOM   1120  HZ2 LYS A  69      12.224 -10.173  -4.833  1.00 95.61           H  
ATOM   1121  HZ3 LYS A  69      11.170 -10.556  -6.000  1.00 95.61           H  
ATOM   1122  N   ASP A  70      10.080  -4.507 -11.731  1.00 90.40           N  
ATOM   1123  H   ASP A  70      10.897  -4.025 -11.384  1.00 90.40           H  
ATOM   1124  CA  ASP A  70       9.673  -4.199 -13.096  1.00 90.40           C  
ATOM   1125  HA  ASP A  70       9.019  -4.980 -13.483  1.00 90.40           H  
ATOM   1126  C   ASP A  70      10.917  -4.135 -13.981  1.00 90.40           C  
ATOM   1127  CB  ASP A  70       8.893  -2.875 -13.063  1.00 90.40           C  
ATOM   1128  HB2 ASP A  70       8.143  -2.932 -12.274  1.00 90.40           H  
ATOM   1129  HB3 ASP A  70       9.566  -2.054 -12.815  1.00 90.40           H  
ATOM   1130  O   ASP A  70      11.712  -3.219 -13.809  1.00 90.40           O  
ATOM   1131  CG  ASP A  70       8.157  -2.564 -14.364  1.00 90.40           C  
ATOM   1132  OD1 ASP A  70       7.881  -3.513 -15.128  1.00 90.40           O  
ATOM   1133  OD2 ASP A  70       7.770  -1.380 -14.502  1.00 90.40           O  
ATOM   1134  N   ASP A  71      11.100  -5.130 -14.853  1.00 90.87           N  
ATOM   1135  H   ASP A  71      10.343  -5.784 -14.994  1.00 90.87           H  
ATOM   1136  CA  ASP A  71      12.180  -5.185 -15.854  1.00 90.87           C  
ATOM   1137  HA  ASP A  71      13.138  -4.932 -15.400  1.00 90.87           H  
ATOM   1138  C   ASP A  71      11.870  -4.146 -16.941  1.00 90.87           C  
ATOM   1139  CB  ASP A  71      12.280  -6.619 -16.411  1.00 90.87           C  
ATOM   1140  HB2 ASP A  71      12.467  -7.312 -15.591  1.00 90.87           H  
ATOM   1141  HB3 ASP A  71      11.322  -6.896 -16.852  1.00 90.87           H  
ATOM   1142  O   ASP A  71      11.153  -4.414 -17.910  1.00 90.87           O  
ATOM   1143  CG  ASP A  71      13.380  -6.823 -17.461  1.00 90.87           C  
ATOM   1144  OD1 ASP A  71      14.068  -5.848 -17.805  1.00 90.87           O  
ATOM   1145  OD2 ASP A  71      13.471  -7.967 -17.971  1.00 90.87           O  
ATOM   1146  N   LYS A  72      12.292  -2.906 -16.692  1.00 88.07           N  
ATOM   1147  H   LYS A  72      13.024  -2.822 -16.001  1.00 88.07           H  
ATOM   1148  CA  LYS A  72      11.901  -1.738 -17.484  1.00 88.07           C  
ATOM   1149  HA  LYS A  72      10.872  -1.873 -17.816  1.00 88.07           H  
ATOM   1150  C   LYS A  72      12.727  -1.622 -18.752  1.00 88.07           C  
ATOM   1151  CB  LYS A  72      12.010  -0.454 -16.648  1.00 88.07           C  
ATOM   1152  HB2 LYS A  72      12.951  -0.446 -16.098  1.00 88.07           H  
ATOM   1153  HB3 LYS A  72      11.998   0.401 -17.325  1.00 88.07           H  
ATOM   1154  O   LYS A  72      12.234  -1.040 -19.721  1.00 88.07           O  
ATOM   1155  CG  LYS A  72      10.829  -0.321 -15.684  1.00 88.07           C  
ATOM   1156  HG2 LYS A  72       9.906  -0.463 -16.247  1.00 88.07           H  
ATOM   1157  HG3 LYS A  72      10.891  -1.097 -14.921  1.00 88.07           H  
ATOM   1158  CD  LYS A  72      10.782   1.052 -15.005  1.00 88.07           C  
ATOM   1159  HD2 LYS A  72      10.765   1.828 -15.770  1.00 88.07           H  
ATOM   1160  HD3 LYS A  72      11.651   1.176 -14.359  1.00 88.07           H  
ATOM   1161  CE  LYS A  72       9.487   1.089 -14.189  1.00 88.07           C  
ATOM   1162  HE2 LYS A  72       8.681   0.732 -14.831  1.00 88.07           H  
ATOM   1163  HE3 LYS A  72       9.556   0.370 -13.373  1.00 88.07           H  
ATOM   1164  NZ  LYS A  72       9.142   2.439 -13.695  1.00 88.07           N  
ATOM   1165  HZ1 LYS A  72       9.151   3.093 -14.464  1.00 88.07           H  
ATOM   1166  HZ2 LYS A  72       9.754   2.734 -12.947  1.00 88.07           H  
ATOM   1167  HZ3 LYS A  72       8.183   2.421 -13.381  1.00 88.07           H  
ATOM   1168  N   ASP A  73      13.964  -2.112 -18.743  1.00 90.96           N  
ATOM   1169  H   ASP A  73      14.286  -2.622 -17.933  1.00 90.96           H  
ATOM   1170  CA  ASP A  73      14.829  -2.096 -19.922  1.00 90.96           C  
ATOM   1171  HA  ASP A  73      14.458  -1.323 -20.595  1.00 90.96           H  
ATOM   1172  C   ASP A  73      14.755  -3.386 -20.757  1.00 90.96           C  
ATOM   1173  CB  ASP A  73      16.246  -1.641 -19.547  1.00 90.96           C  
ATOM   1174  HB2 ASP A  73      16.806  -1.478 -20.468  1.00 90.96           H  
ATOM   1175  HB3 ASP A  73      16.173  -0.679 -19.040  1.00 90.96           H  
ATOM   1176  O   ASP A  73      15.168  -3.381 -21.922  1.00 90.96           O  
ATOM   1177  CG  ASP A  73      17.047  -2.603 -18.669  1.00 90.96           C  
ATOM   1178  OD1 ASP A  73      16.711  -3.801 -18.676  1.00 90.96           O  
ATOM   1179  OD2 ASP A  73      18.043  -2.099 -18.093  1.00 90.96           O  
ATOM   1180  N   GLY A  74      14.112  -4.433 -20.232  1.00 92.68           N  
ATOM   1181  H   GLY A  74      14.008  -4.467 -19.228  1.00 92.68           H  
ATOM   1182  CA  GLY A  74      13.836  -5.675 -20.943  1.00 92.68           C  
ATOM   1183  HA2 GLY A  74      13.126  -6.254 -20.351  1.00 92.68           H  
ATOM   1184  HA3 GLY A  74      13.400  -5.453 -21.917  1.00 92.68           H  
ATOM   1185  C   GLY A  74      15.080  -6.534 -21.143  1.00 92.68           C  
ATOM   1186  O   GLY A  74      15.116  -7.331 -22.088  1.00 92.68           O  
ATOM   1187  N   ASP A  75      16.113  -6.358 -20.314  1.00 95.01           N  
ATOM   1188  H   ASP A  75      16.022  -5.696 -19.558  1.00 95.01           H  
ATOM   1189  CA  ASP A  75      17.366  -7.107 -20.409  1.00 95.01           C  
ATOM   1190  HA  ASP A  75      17.548  -7.274 -21.471  1.00 95.01           H  
ATOM   1191  C   ASP A  75      17.289  -8.515 -19.780  1.00 95.01           C  
ATOM   1192  CB  ASP A  75      18.543  -6.241 -19.916  1.00 95.01           C  
ATOM   1193  HB2 ASP A  75      19.442  -6.625 -20.397  1.00 95.01           H  
ATOM   1194  HB3 ASP A  75      18.414  -5.217 -20.269  1.00 95.01           H  
ATOM   1195  O   ASP A  75      18.207  -9.331 -19.948  1.00 95.01           O  
ATOM   1196  CG  ASP A  75      18.806  -6.233 -18.401  1.00 95.01           C  
ATOM   1197  OD1 ASP A  75      18.029  -6.855 -17.645  1.00 95.01           O  
ATOM   1198  OD2 ASP A  75      19.935  -5.820 -18.031  1.00 95.01           O  
ATOM   1199  N   GLY A  76      16.165  -8.834 -19.127  1.00 93.54           N  
ATOM   1200  H   GLY A  76      15.503  -8.089 -18.962  1.00 93.54           H  
ATOM   1201  CA  GLY A  76      15.894 -10.115 -18.481  1.00 93.54           C  
ATOM   1202  HA2 GLY A  76      14.814 -10.258 -18.466  1.00 93.54           H  
ATOM   1203  HA3 GLY A  76      16.354 -10.918 -19.057  1.00 93.54           H  
ATOM   1204  C   GLY A  76      16.394 -10.208 -17.036  1.00 93.54           C  
ATOM   1205  O   GLY A  76      16.296 -11.283 -16.430  1.00 93.54           O  
ATOM   1206  N   TYR A  77      16.920  -9.123 -16.468  1.00 94.52           N  
ATOM   1207  H   TYR A  77      16.985  -8.275 -17.014  1.00 94.52           H  
ATOM   1208  CA  TYR A  77      17.371  -9.020 -15.086  1.00 94.52           C  
ATOM   1209  HA  TYR A  77      17.189  -9.973 -14.590  1.00 94.52           H  
ATOM   1210  C   TYR A  77      16.564  -7.955 -14.332  1.00 94.52           C  
ATOM   1211  CB  TYR A  77      18.885  -8.753 -15.038  1.00 94.52           C  
ATOM   1212  HB2 TYR A  77      19.192  -8.661 -13.996  1.00 94.52           H  
ATOM   1213  HB3 TYR A  77      19.094  -7.797 -15.516  1.00 94.52           H  
ATOM   1214  O   TYR A  77      15.955  -7.069 -14.900  1.00 94.52           O  
ATOM   1215  CG  TYR A  77      19.722  -9.837 -15.697  1.00 94.52           C  
ATOM   1216  CD1 TYR A  77      20.163 -10.952 -14.957  1.00 94.52           C  
ATOM   1217  HD1 TYR A  77      19.914 -11.026 -13.908  1.00 94.52           H  
ATOM   1218  CD2 TYR A  77      20.021  -9.746 -17.069  1.00 94.52           C  
ATOM   1219  HD2 TYR A  77      19.658  -8.899 -17.632  1.00 94.52           H  
ATOM   1220  CE1 TYR A  77      20.900 -11.974 -15.589  1.00 94.52           C  
ATOM   1221  HE1 TYR A  77      21.231 -12.841 -15.036  1.00 94.52           H  
ATOM   1222  CE2 TYR A  77      20.742 -10.768 -17.710  1.00 94.52           C  
ATOM   1223  HE2 TYR A  77      20.925 -10.686 -18.771  1.00 94.52           H  
ATOM   1224  OH  TYR A  77      21.874 -12.877 -17.589  1.00 94.52           O  
ATOM   1225  HH  TYR A  77      21.919 -12.679 -18.528  1.00 94.52           H  
ATOM   1226  CZ  TYR A  77      21.182 -11.885 -16.969  1.00 94.52           C  
ATOM   1227  N   ILE A  78      16.531  -8.062 -12.998  1.00 94.56           N  
ATOM   1228  H   ILE A  78      17.066  -8.807 -12.574  1.00 94.56           H  
ATOM   1229  CA  ILE A  78      15.937  -7.025 -12.141  1.00 94.56           C  
ATOM   1230  HA  ILE A  78      15.463  -6.266 -12.763  1.00 94.56           H  
ATOM   1231  C   ILE A  78      17.059  -6.325 -11.386  1.00 94.56           C  
ATOM   1232  CB  ILE A  78      14.848  -7.586 -11.203  1.00 94.56           C  
ATOM   1233  HB  ILE A  78      15.312  -8.333 -10.560  1.00 94.56           H  
ATOM   1234  O   ILE A  78      17.560  -6.825 -10.364  1.00 94.56           O  
ATOM   1235  CG1 ILE A  78      13.691  -8.284 -11.952  1.00 94.56           C  
ATOM   1236 HG12 ILE A  78      13.029  -8.745 -11.219  1.00 94.56           H  
ATOM   1237 HG13 ILE A  78      14.096  -9.086 -12.570  1.00 94.56           H  
ATOM   1238  CG2 ILE A  78      14.290  -6.467 -10.299  1.00 94.56           C  
ATOM   1239 HG21 ILE A  78      13.514  -6.862  -9.643  1.00 94.56           H  
ATOM   1240 HG22 ILE A  78      15.086  -6.033  -9.694  1.00 94.56           H  
ATOM   1241 HG23 ILE A  78      13.876  -5.666 -10.911  1.00 94.56           H  
ATOM   1242  CD1 ILE A  78      12.845  -7.371 -12.848  1.00 94.56           C  
ATOM   1243 HD11 ILE A  78      13.479  -6.868 -13.578  1.00 94.56           H  
ATOM   1244 HD12 ILE A  78      12.106  -7.974 -13.374  1.00 94.56           H  
ATOM   1245 HD13 ILE A  78      12.316  -6.623 -12.256  1.00 94.56           H  
ATOM   1246  N   SER A  79      17.430  -5.151 -11.875  1.00 93.93           N  
ATOM   1247  H   SER A  79      16.985  -4.839 -12.727  1.00 93.93           H  
ATOM   1248  CA  SER A  79      18.398  -4.258 -11.253  1.00 93.93           C  
ATOM   1249  HA  SER A  79      19.285  -4.842 -11.008  1.00 93.93           H  
ATOM   1250  C   SER A  79      17.862  -3.633  -9.955  1.00 93.93           C  
ATOM   1251  CB  SER A  79      18.818  -3.187 -12.266  1.00 93.93           C  
ATOM   1252  HB2 SER A  79      19.056  -3.650 -13.224  1.00 93.93           H  
ATOM   1253  HB3 SER A  79      19.701  -2.663 -11.901  1.00 93.93           H  
ATOM   1254  O   SER A  79      16.723  -3.838  -9.528  1.00 93.93           O  
ATOM   1255  OG  SER A  79      17.769  -2.267 -12.433  1.00 93.93           O  
ATOM   1256  HG  SER A  79      17.206  -2.672 -13.097  1.00 93.93           H  
ATOM   1257  N   ALA A  80      18.705  -2.866  -9.259  1.00 89.64           N  
ATOM   1258  H   ALA A  80      19.625  -2.696  -9.641  1.00 89.64           H  
ATOM   1259  CA  ALA A  80      18.267  -2.102  -8.090  1.00 89.64           C  
ATOM   1260  HA  ALA A  80      17.701  -2.758  -7.429  1.00 89.64           H  
ATOM   1261  C   ALA A  80      17.333  -0.937  -8.466  1.00 89.64           C  
ATOM   1262  CB  ALA A  80      19.505  -1.608  -7.334  1.00 89.64           C  
ATOM   1263  HB1 ALA A  80      20.094  -0.948  -7.972  1.00 89.64           H  
ATOM   1264  HB2 ALA A  80      20.118  -2.456  -7.027  1.00 89.64           H  
ATOM   1265  HB3 ALA A  80      19.193  -1.055  -6.449  1.00 89.64           H  
ATOM   1266  O   ALA A  80      16.461  -0.593  -7.675  1.00 89.64           O  
ATOM   1267  N   ALA A  81      17.500  -0.352  -9.658  1.00 90.56           N  
ATOM   1268  H   ALA A  81      18.148  -0.755 -10.320  1.00 90.56           H  
ATOM   1269  CA  ALA A  81      16.673   0.757 -10.136  1.00 90.56           C  
ATOM   1270  HA  ALA A  81      16.576   1.494  -9.338  1.00 90.56           H  
ATOM   1271  C   ALA A  81      15.253   0.311 -10.521  1.00 90.56           C  
ATOM   1272  CB  ALA A  81      17.392   1.410 -11.321  1.00 90.56           C  
ATOM   1273  HB1 ALA A  81      18.380   1.758 -11.017  1.00 90.56           H  
ATOM   1274  HB2 ALA A  81      17.494   0.694 -12.136  1.00 90.56           H  
ATOM   1275  HB3 ALA A  81      16.811   2.261 -11.676  1.00 90.56           H  
ATOM   1276  O   ALA A  81      14.329   1.118 -10.494  1.00 90.56           O  
ATOM   1277  N   GLU A  82      15.095  -0.973 -10.825  1.00 93.25           N  
ATOM   1278  H   GLU A  82      15.935  -1.522 -10.944  1.00 93.25           H  
ATOM   1279  CA  GLU A  82      13.856  -1.644 -11.238  1.00 93.25           C  
ATOM   1280  HA  GLU A  82      13.200  -0.953 -11.767  1.00 93.25           H  
ATOM   1281  C   GLU A  82      13.058  -2.232 -10.077  1.00 93.25           C  
ATOM   1282  CB  GLU A  82      14.291  -2.746 -12.188  1.00 93.25           C  
ATOM   1283  HB2 GLU A  82      15.150  -3.257 -11.754  1.00 93.25           H  
ATOM   1284  HB3 GLU A  82      13.510  -3.497 -12.311  1.00 93.25           H  
ATOM   1285  O   GLU A  82      11.982  -2.811 -10.249  1.00 93.25           O  
ATOM   1286  CG  GLU A  82      14.650  -2.086 -13.523  1.00 93.25           C  
ATOM   1287  HG2 GLU A  82      13.759  -1.640 -13.964  1.00 93.25           H  
ATOM   1288  HG3 GLU A  82      15.369  -1.281 -13.368  1.00 93.25           H  
ATOM   1289  CD  GLU A  82      15.272  -3.097 -14.456  1.00 93.25           C  
ATOM   1290  OE1 GLU A  82      14.863  -3.061 -15.628  1.00 93.25           O  
ATOM   1291  OE2 GLU A  82      16.174  -3.802 -13.934  1.00 93.25           O  
ATOM   1292  N   LYS A  83      13.584  -2.077  -8.863  1.00 95.27           N  
ATOM   1293  H   LYS A  83      14.437  -1.540  -8.802  1.00 95.27           H  
ATOM   1294  CA  LYS A  83      12.879  -2.387  -7.627  1.00 95.27           C  
ATOM   1295  HA  LYS A  83      12.063  -3.077  -7.839  1.00 95.27           H  
ATOM   1296  C   LYS A  83      12.272  -1.111  -7.085  1.00 95.27           C  
ATOM   1297  CB  LYS A  83      13.825  -3.032  -6.613  1.00 95.27           C  
ATOM   1298  HB2 LYS A  83      14.682  -2.376  -6.457  1.00 95.27           H  
ATOM   1299  HB3 LYS A  83      13.306  -3.166  -5.664  1.00 95.27           H  
ATOM   1300  O   LYS A  83      12.910  -0.058  -7.067  1.00 95.27           O  
ATOM   1301  CG  LYS A  83      14.293  -4.393  -7.129  1.00 95.27           C  
ATOM   1302  HG2 LYS A  83      14.678  -4.283  -8.142  1.00 95.27           H  
ATOM   1303  HG3 LYS A  83      13.442  -5.074  -7.157  1.00 95.27           H  
ATOM   1304  CD  LYS A  83      15.386  -4.996  -6.251  1.00 95.27           C  
ATOM   1305  HD2 LYS A  83      14.967  -5.297  -5.291  1.00 95.27           H  
ATOM   1306  HD3 LYS A  83      16.169  -4.253  -6.099  1.00 95.27           H  
ATOM   1307  CE  LYS A  83      15.956  -6.195  -7.010  1.00 95.27           C  
ATOM   1308  HE2 LYS A  83      15.165  -6.928  -7.173  1.00 95.27           H  
ATOM   1309  HE3 LYS A  83      16.276  -5.844  -7.991  1.00 95.27           H  
ATOM   1310  NZ  LYS A  83      17.110  -6.796  -6.309  1.00 95.27           N  
ATOM   1311  HZ1 LYS A  83      17.826  -6.092  -6.201  1.00 95.27           H  
ATOM   1312  HZ2 LYS A  83      17.497  -7.529  -6.886  1.00 95.27           H  
ATOM   1313  HZ3 LYS A  83      16.845  -7.154  -5.402  1.00 95.27           H  
ATOM   1314  N   GLY A  84      11.064  -1.226  -6.563  1.00 96.55           N  
ATOM   1315  H   GLY A  84      10.579  -2.109  -6.623  1.00 96.55           H  
ATOM   1316  CA  GLY A  84      10.470  -0.149  -5.797  1.00 96.55           C  
ATOM   1317  HA2 GLY A  84       9.752   0.395  -6.410  1.00 96.55           H  
ATOM   1318  HA3 GLY A  84      11.247   0.557  -5.501  1.00 96.55           H  
ATOM   1319  C   GLY A  84       9.814  -0.644  -4.529  1.00 96.55           C  
ATOM   1320  O   GLY A  84       9.427  -1.807  -4.411  1.00 96.55           O  
ATOM   1321  N   ARG A  85       9.765   0.260  -3.554  1.00 98.14           N  
ATOM   1322  H   ARG A  85      10.125   1.185  -3.742  1.00 98.14           H  
ATOM   1323  CA  ARG A  85       9.226   0.020  -2.227  1.00 98.14           C  
ATOM   1324  HA  ARG A  85       8.465  -0.758  -2.291  1.00 98.14           H  
ATOM   1325  C   ARG A  85       8.590   1.296  -1.704  1.00 98.14           C  
ATOM   1326  CB  ARG A  85      10.354  -0.478  -1.319  1.00 98.14           C  
ATOM   1327  HB2 ARG A  85      10.694  -1.446  -1.687  1.00 98.14           H  
ATOM   1328  HB3 ARG A  85      11.190   0.220  -1.375  1.00 98.14           H  
ATOM   1329  O   ARG A  85       9.248   2.333  -1.632  1.00 98.14           O  
ATOM   1330  CG  ARG A  85       9.912  -0.621   0.142  1.00 98.14           C  
ATOM   1331  HG2 ARG A  85       9.615   0.348   0.541  1.00 98.14           H  
ATOM   1332  HG3 ARG A  85       9.076  -1.316   0.213  1.00 98.14           H  
ATOM   1333  CD  ARG A  85      11.094  -1.142   0.953  1.00 98.14           C  
ATOM   1334  HD2 ARG A  85      11.937  -0.463   0.821  1.00 98.14           H  
ATOM   1335  HD3 ARG A  85      11.368  -2.119   0.556  1.00 98.14           H  
ATOM   1336  NE  ARG A  85      10.764  -1.211   2.385  1.00 98.14           N  
ATOM   1337  HE  ARG A  85      10.419  -0.356   2.796  1.00 98.14           H  
ATOM   1338  NH1 ARG A  85      11.514  -3.346   2.761  1.00 98.14           N  
ATOM   1339 HH11 ARG A  85      12.125  -3.188   1.972  1.00 98.14           H  
ATOM   1340 HH12 ARG A  85      10.879  -4.045   2.401  1.00 98.14           H  
ATOM   1341  NH2 ARG A  85      10.467  -2.276   4.377  1.00 98.14           N  
ATOM   1342 HH21 ARG A  85      10.034  -1.446   4.756  1.00 98.14           H  
ATOM   1343 HH22 ARG A  85      10.662  -3.112   4.911  1.00 98.14           H  
ATOM   1344  CZ  ARG A  85      10.908  -2.269   3.155  1.00 98.14           C  
ATOM   1345  N   VAL A  86       7.334   1.191  -1.289  1.00 98.58           N  
ATOM   1346  H   VAL A  86       6.872   0.302  -1.410  1.00 98.58           H  
ATOM   1347  CA  VAL A  86       6.609   2.261  -0.597  1.00 98.58           C  
ATOM   1348  HA  VAL A  86       7.308   3.058  -0.342  1.00 98.58           H  
ATOM   1349  C   VAL A  86       6.046   1.724   0.699  1.00 98.58           C  
ATOM   1350  CB  VAL A  86       5.512   2.875  -1.479  1.00 98.58           C  
ATOM   1351  HB  VAL A  86       4.905   2.081  -1.914  1.00 98.58           H  
ATOM   1352  O   VAL A  86       5.443   0.653   0.738  1.00 98.58           O  
ATOM   1353  CG1 VAL A  86       4.593   3.849  -0.725  1.00 98.58           C  
ATOM   1354 HG11 VAL A  86       3.922   4.341  -1.429  1.00 98.58           H  
ATOM   1355 HG12 VAL A  86       3.986   3.309   0.001  1.00 98.58           H  
ATOM   1356 HG13 VAL A  86       5.186   4.605  -0.210  1.00 98.58           H  
ATOM   1357  CG2 VAL A  86       6.182   3.671  -2.592  1.00 98.58           C  
ATOM   1358 HG21 VAL A  86       5.435   3.982  -3.322  1.00 98.58           H  
ATOM   1359 HG22 VAL A  86       6.686   4.538  -2.164  1.00 98.58           H  
ATOM   1360 HG23 VAL A  86       6.943   3.066  -3.085  1.00 98.58           H  
ATOM   1361  N   GLU A  87       6.233   2.486   1.765  1.00 98.78           N  
ATOM   1362  H   GLU A  87       6.733   3.356   1.650  1.00 98.78           H  
ATOM   1363  CA  GLU A  87       5.682   2.190   3.075  1.00 98.78           C  
ATOM   1364  HA  GLU A  87       5.238   1.194   3.068  1.00 98.78           H  
ATOM   1365  C   GLU A  87       4.586   3.200   3.421  1.00 98.78           C  
ATOM   1366  CB  GLU A  87       6.823   2.176   4.091  1.00 98.78           C  
ATOM   1367  HB2 GLU A  87       7.193   3.194   4.208  1.00 98.78           H  
ATOM   1368  HB3 GLU A  87       7.630   1.551   3.708  1.00 98.78           H  
ATOM   1369  O   GLU A  87       4.794   4.411   3.355  1.00 98.78           O  
ATOM   1370  CG  GLU A  87       6.398   1.625   5.454  1.00 98.78           C  
ATOM   1371  HG2 GLU A  87       5.565   2.213   5.840  1.00 98.78           H  
ATOM   1372  HG3 GLU A  87       6.060   0.596   5.335  1.00 98.78           H  
ATOM   1373  CD  GLU A  87       7.556   1.672   6.457  1.00 98.78           C  
ATOM   1374  OE1 GLU A  87       7.488   1.014   7.519  1.00 98.78           O  
ATOM   1375  OE2 GLU A  87       8.536   2.415   6.280  1.00 98.78           O  
ATOM   1376  N   VAL A  88       3.425   2.688   3.820  1.00 98.78           N  
ATOM   1377  H   VAL A  88       3.332   1.683   3.798  1.00 98.78           H  
ATOM   1378  CA  VAL A  88       2.279   3.445   4.325  1.00 98.78           C  
ATOM   1379  HA  VAL A  88       2.496   4.512   4.275  1.00 98.78           H  
ATOM   1380  C   VAL A  88       2.072   3.048   5.782  1.00 98.78           C  
ATOM   1381  CB  VAL A  88       1.011   3.168   3.491  1.00 98.78           C  
ATOM   1382  HB  VAL A  88       0.723   2.124   3.612  1.00 98.78           H  
ATOM   1383  O   VAL A  88       1.666   1.924   6.079  1.00 98.78           O  
ATOM   1384  CG1 VAL A  88      -0.159   4.042   3.963  1.00 98.78           C  
ATOM   1385 HG11 VAL A  88       0.084   5.096   3.832  1.00 98.78           H  
ATOM   1386 HG12 VAL A  88      -1.049   3.807   3.380  1.00 98.78           H  
ATOM   1387 HG13 VAL A  88      -0.381   3.848   5.013  1.00 98.78           H  
ATOM   1388  CG2 VAL A  88       1.232   3.416   1.993  1.00 98.78           C  
ATOM   1389 HG21 VAL A  88       1.625   4.419   1.830  1.00 98.78           H  
ATOM   1390 HG22 VAL A  88       1.944   2.692   1.597  1.00 98.78           H  
ATOM   1391 HG23 VAL A  88       0.294   3.301   1.450  1.00 98.78           H  
ATOM   1392  N   ARG A  89       2.351   3.962   6.711  1.00 98.64           N  
ATOM   1393  H   ARG A  89       2.699   4.856   6.394  1.00 98.64           H  
ATOM   1394  CA  ARG A  89       2.102   3.777   8.147  1.00 98.64           C  
ATOM   1395  HA  ARG A  89       1.844   2.738   8.354  1.00 98.64           H  
ATOM   1396  C   ARG A  89       0.927   4.639   8.562  1.00 98.64           C  
ATOM   1397  CB  ARG A  89       3.338   4.145   8.971  1.00 98.64           C  
ATOM   1398  HB2 ARG A  89       3.590   5.185   8.762  1.00 98.64           H  
ATOM   1399  HB3 ARG A  89       3.089   4.057  10.028  1.00 98.64           H  
ATOM   1400  O   ARG A  89       0.994   5.861   8.450  1.00 98.64           O  
ATOM   1401  CG  ARG A  89       4.566   3.278   8.680  1.00 98.64           C  
ATOM   1402  HG2 ARG A  89       4.359   2.237   8.928  1.00 98.64           H  
ATOM   1403  HG3 ARG A  89       4.832   3.363   7.627  1.00 98.64           H  
ATOM   1404  CD  ARG A  89       5.729   3.795   9.531  1.00 98.64           C  
ATOM   1405  HD2 ARG A  89       5.834   4.864   9.345  1.00 98.64           H  
ATOM   1406  HD3 ARG A  89       5.498   3.643  10.585  1.00 98.64           H  
ATOM   1407  NE  ARG A  89       6.990   3.116   9.207  1.00 98.64           N  
ATOM   1408  HE  ARG A  89       6.947   2.200   8.783  1.00 98.64           H  
ATOM   1409  NH1 ARG A  89       8.455   4.848   9.619  1.00 98.64           N  
ATOM   1410 HH11 ARG A  89       7.680   5.479   9.764  1.00 98.64           H  
ATOM   1411 HH12 ARG A  89       9.348   5.277   9.421  1.00 98.64           H  
ATOM   1412  NH2 ARG A  89       9.207   2.904   8.837  1.00 98.64           N  
ATOM   1413 HH21 ARG A  89      10.087   3.365   8.659  1.00 98.64           H  
ATOM   1414 HH22 ARG A  89       8.939   2.211   8.153  1.00 98.64           H  
ATOM   1415  CZ  ARG A  89       8.207   3.626   9.233  1.00 98.64           C  
ATOM   1416  N   VAL A  90      -0.115   4.013   9.086  1.00 98.22           N  
ATOM   1417  H   VAL A  90      -0.089   3.009   9.191  1.00 98.22           H  
ATOM   1418  CA  VAL A  90      -1.299   4.713   9.579  1.00 98.22           C  
ATOM   1419  HA  VAL A  90      -1.279   5.745   9.228  1.00 98.22           H  
ATOM   1420  C   VAL A  90      -1.266   4.733  11.100  1.00 98.22           C  
ATOM   1421  CB  VAL A  90      -2.585   4.082   9.031  1.00 98.22           C  
ATOM   1422  HB  VAL A  90      -2.694   3.091   9.471  1.00 98.22           H  
ATOM   1423  O   VAL A  90      -0.784   3.797  11.735  1.00 98.22           O  
ATOM   1424  CG1 VAL A  90      -3.825   4.908   9.384  1.00 98.22           C  
ATOM   1425 HG11 VAL A  90      -3.987   4.914  10.462  1.00 98.22           H  
ATOM   1426 HG12 VAL A  90      -3.706   5.933   9.032  1.00 98.22           H  
ATOM   1427 HG13 VAL A  90      -4.709   4.473   8.919  1.00 98.22           H  
ATOM   1428  CG2 VAL A  90      -2.539   3.921   7.505  1.00 98.22           C  
ATOM   1429 HG21 VAL A  90      -3.474   3.481   7.159  1.00 98.22           H  
ATOM   1430 HG22 VAL A  90      -2.389   4.890   7.028  1.00 98.22           H  
ATOM   1431 HG23 VAL A  90      -1.733   3.246   7.215  1.00 98.22           H  
ATOM   1432  N   GLU A  91      -1.755   5.810  11.694  1.00 97.34           N  
ATOM   1433  H   GLU A  91      -2.041   6.588  11.117  1.00 97.34           H  
ATOM   1434  CA  GLU A  91      -1.883   5.966  13.135  1.00 97.34           C  
ATOM   1435  HA  GLU A  91      -1.903   4.984  13.609  1.00 97.34           H  
ATOM   1436  C   GLU A  91      -3.186   6.692  13.465  1.00 97.34           C  
ATOM   1437  CB  GLU A  91      -0.650   6.716  13.639  1.00 97.34           C  
ATOM   1438  HB2 GLU A  91       0.231   6.128  13.382  1.00 97.34           H  
ATOM   1439  HB3 GLU A  91      -0.586   7.672  13.120  1.00 97.34           H  
ATOM   1440  O   GLU A  91      -3.426   7.794  12.972  1.00 97.34           O  
ATOM   1441  CG  GLU A  91      -0.638   6.966  15.149  1.00 97.34           C  
ATOM   1442  HG2 GLU A  91      -0.740   6.013  15.669  1.00 97.34           H  
ATOM   1443  HG3 GLU A  91      -1.476   7.609  15.418  1.00 97.34           H  
ATOM   1444  CD  GLU A  91       0.673   7.640  15.567  1.00 97.34           C  
ATOM   1445  OE1 GLU A  91       1.013   7.647  16.762  1.00 97.34           O  
ATOM   1446  OE2 GLU A  91       1.466   8.114  14.725  1.00 97.34           O  
ATOM   1447  N   PHE A  92      -4.015   6.073  14.302  1.00 94.11           N  
ATOM   1448  H   PHE A  92      -3.769   5.150  14.630  1.00 94.11           H  
ATOM   1449  CA  PHE A  92      -5.275   6.643  14.773  1.00 94.11           C  
ATOM   1450  HA  PHE A  92      -5.555   7.480  14.133  1.00 94.11           H  
ATOM   1451  C   PHE A  92      -5.126   7.174  16.202  1.00 94.11           C  
ATOM   1452  CB  PHE A  92      -6.390   5.596  14.661  1.00 94.11           C  
ATOM   1453  HB2 PHE A  92      -6.156   4.754  15.313  1.00 94.11           H  
ATOM   1454  HB3 PHE A  92      -7.319   6.038  15.022  1.00 94.11           H  
ATOM   1455  O   PHE A  92      -4.703   6.447  17.104  1.00 94.11           O  
ATOM   1456  CG  PHE A  92      -6.621   5.083  13.251  1.00 94.11           C  
ATOM   1457  CD1 PHE A  92      -7.389   5.827  12.339  1.00 94.11           C  
ATOM   1458  HD1 PHE A  92      -7.815   6.776  12.631  1.00 94.11           H  
ATOM   1459  CD2 PHE A  92      -6.052   3.866  12.834  1.00 94.11           C  
ATOM   1460  HD2 PHE A  92      -5.431   3.298  13.511  1.00 94.11           H  
ATOM   1461  CE1 PHE A  92      -7.579   5.338  11.034  1.00 94.11           C  
ATOM   1462  HE1 PHE A  92      -8.115   5.926  10.303  1.00 94.11           H  
ATOM   1463  CE2 PHE A  92      -6.278   3.361  11.546  1.00 94.11           C  
ATOM   1464  HE2 PHE A  92      -5.861   2.408  11.260  1.00 94.11           H  
ATOM   1465  CZ  PHE A  92      -7.050   4.101  10.642  1.00 94.11           C  
ATOM   1466  HZ  PHE A  92      -7.224   3.731   9.642  1.00 94.11           H  
ATOM   1467  N   GLU A  93      -5.508   8.433  16.413  1.00 91.69           N  
ATOM   1468  H   GLU A  93      -5.854   8.959  15.623  1.00 91.69           H  
ATOM   1469  CA  GLU A  93      -5.484   9.123  17.705  1.00 91.69           C  
ATOM   1470  HA  GLU A  93      -5.422   8.395  18.514  1.00 91.69           H  
ATOM   1471  C   GLU A  93      -6.783   9.917  17.887  1.00 91.69           C  
ATOM   1472  CB  GLU A  93      -4.262  10.056  17.815  1.00 91.69           C  
ATOM   1473  HB2 GLU A  93      -4.382  10.671  18.708  1.00 91.69           H  
ATOM   1474  HB3 GLU A  93      -4.228  10.712  16.945  1.00 91.69           H  
ATOM   1475  O   GLU A  93      -6.874  11.081  17.503  1.00 91.69           O  
ATOM   1476  CG  GLU A  93      -2.932   9.303  17.937  1.00 91.69           C  
ATOM   1477  HG2 GLU A  93      -3.007   8.600  18.767  1.00 91.69           H  
ATOM   1478  HG3 GLU A  93      -2.761   8.733  17.024  1.00 91.69           H  
ATOM   1479  CD  GLU A  93      -1.729  10.232  18.175  1.00 91.69           C  
ATOM   1480  OE1 GLU A  93      -0.663   9.717  18.578  1.00 91.69           O  
ATOM   1481  OE2 GLU A  93      -1.786  11.453  17.897  1.00 91.69           O  
ATOM   1482  N   GLY A  94      -7.806   9.280  18.464  1.00 88.84           N  
ATOM   1483  H   GLY A  94      -7.709   8.297  18.674  1.00 88.84           H  
ATOM   1484  CA  GLY A  94      -9.096   9.924  18.721  1.00 88.84           C  
ATOM   1485  HA2 GLY A  94      -9.761   9.224  19.226  1.00 88.84           H  
ATOM   1486  HA3 GLY A  94      -8.945  10.786  19.371  1.00 88.84           H  
ATOM   1487  C   GLY A  94      -9.785  10.387  17.435  1.00 88.84           C  
ATOM   1488  O   GLY A  94     -10.260   9.567  16.653  1.00 88.84           O  
ATOM   1489  N   ASP A  95      -9.843  11.701  17.234  1.00 93.70           N  
ATOM   1490  H   ASP A  95      -9.323  12.312  17.849  1.00 93.70           H  
ATOM   1491  CA  ASP A  95     -10.453  12.371  16.082  1.00 93.70           C  
ATOM   1492  HA  ASP A  95     -11.275  11.755  15.717  1.00 93.70           H  
ATOM   1493  C   ASP A  95      -9.488  12.566  14.899  1.00 93.70           C  
ATOM   1494  CB  ASP A  95     -11.054  13.710  16.547  1.00 93.70           C  
ATOM   1495  HB2 ASP A  95     -11.719  13.527  17.391  1.00 93.70           H  
ATOM   1496  HB3 ASP A  95     -11.659  14.120  15.738  1.00 93.70           H  
ATOM   1497  O   ASP A  95      -9.859  13.172  13.889  1.00 93.70           O  
ATOM   1498  CG  ASP A  95     -10.012  14.765  16.952  1.00 93.70           C  
ATOM   1499  OD1 ASP A  95      -8.919  14.387  17.435  1.00 93.70           O  
ATOM   1500  OD2 ASP A  95     -10.310  15.969  16.799  1.00 93.70           O  
ATOM   1501  N   LYS A  96      -8.258  12.044  14.995  1.00 95.26           N  
ATOM   1502  H   LYS A  96      -8.006  11.605  15.869  1.00 95.26           H  
ATOM   1503  CA  LYS A  96      -7.219  12.182  13.970  1.00 95.26           C  
ATOM   1504  HA  LYS A  96      -7.630  12.748  13.134  1.00 95.26           H  
ATOM   1505  C   LYS A  96      -6.753  10.848  13.413  1.00 95.26           C  
ATOM   1506  CB  LYS A  96      -6.030  12.971  14.528  1.00 95.26           C  
ATOM   1507  HB2 LYS A  96      -5.219  12.965  13.799  1.00 95.26           H  
ATOM   1508  HB3 LYS A  96      -5.680  12.493  15.443  1.00 95.26           H  
ATOM   1509  O   LYS A  96      -6.572   9.870  14.138  1.00 95.26           O  
ATOM   1510  CG  LYS A  96      -6.424  14.422  14.811  1.00 95.26           C  
ATOM   1511  HG2 LYS A  96      -6.704  14.910  13.877  1.00 95.26           H  
ATOM   1512  HG3 LYS A  96      -7.276  14.446  15.489  1.00 95.26           H  
ATOM   1513  CD  LYS A  96      -5.263  15.172  15.456  1.00 95.26           C  
ATOM   1514  HD2 LYS A  96      -4.937  14.624  16.340  1.00 95.26           H  
ATOM   1515  HD3 LYS A  96      -4.440  15.254  14.746  1.00 95.26           H  
ATOM   1516  CE  LYS A  96      -5.770  16.553  15.862  1.00 95.26           C  
ATOM   1517  HE2 LYS A  96      -6.650  16.413  16.490  1.00 95.26           H  
ATOM   1518  HE3 LYS A  96      -6.085  17.089  14.967  1.00 95.26           H  
ATOM   1519  NZ  LYS A  96      -4.724  17.298  16.595  1.00 95.26           N  
ATOM   1520  HZ1 LYS A  96      -4.466  16.767  17.415  1.00 95.26           H  
ATOM   1521  HZ2 LYS A  96      -3.908  17.425  16.013  1.00 95.26           H  
ATOM   1522  HZ3 LYS A  96      -5.086  18.193  16.893  1.00 95.26           H  
ATOM   1523  N   MET A  97      -6.441  10.866  12.121  1.00 97.22           N  
ATOM   1524  H   MET A  97      -6.632  11.718  11.614  1.00 97.22           H  
ATOM   1525  CA  MET A  97      -5.677   9.827  11.441  1.00 97.22           C  
ATOM   1526  HA  MET A  97      -5.355   9.082  12.169  1.00 97.22           H  
ATOM   1527  C   MET A  97      -4.436  10.454  10.801  1.00 97.22           C  
ATOM   1528  CB  MET A  97      -6.564   9.117  10.412  1.00 97.22           C  
ATOM   1529  HB2 MET A  97      -7.457   8.735  10.906  1.00 97.22           H  
ATOM   1530  HB3 MET A  97      -6.869   9.829   9.646  1.00 97.22           H  
ATOM   1531  O   MET A  97      -4.550  11.328   9.939  1.00 97.22           O  
ATOM   1532  CG  MET A  97      -5.820   7.942   9.766  1.00 97.22           C  
ATOM   1533  HG2 MET A  97      -4.839   8.273   9.425  1.00 97.22           H  
ATOM   1534  HG3 MET A  97      -5.655   7.179  10.526  1.00 97.22           H  
ATOM   1535  SD  MET A  97      -6.662   7.184   8.352  1.00 97.22           S  
ATOM   1536  CE  MET A  97      -6.402   8.512   7.170  1.00 97.22           C  
ATOM   1537  HE1 MET A  97      -5.401   8.926   7.294  1.00 97.22           H  
ATOM   1538  HE2 MET A  97      -7.130   9.301   7.359  1.00 97.22           H  
ATOM   1539  HE3 MET A  97      -6.493   8.115   6.159  1.00 97.22           H  
ATOM   1540  N   ARG A  98      -3.250   9.989  11.198  1.00 98.11           N  
ATOM   1541  H   ARG A  98      -3.247   9.253  11.890  1.00 98.11           H  
ATOM   1542  CA  ARG A  98      -1.973  10.332  10.562  1.00 98.11           C  
ATOM   1543  HA  ARG A  98      -2.092  11.241   9.972  1.00 98.11           H  
ATOM   1544  C   ARG A  98      -1.552   9.225   9.608  1.00 98.11           C  
ATOM   1545  CB  ARG A  98      -0.874  10.591  11.603  1.00 98.11           C  
ATOM   1546  HB2 ARG A  98      -0.771   9.719  12.249  1.00 98.11           H  
ATOM   1547  HB3 ARG A  98       0.068  10.736  11.073  1.00 98.11           H  
ATOM   1548  O   ARG A  98      -1.615   8.048   9.953  1.00 98.11           O  
ATOM   1549  CG  ARG A  98      -1.144  11.832  12.462  1.00 98.11           C  
ATOM   1550  HG2 ARG A  98      -1.983  11.646  13.132  1.00 98.11           H  
ATOM   1551  HG3 ARG A  98      -1.399  12.663  11.805  1.00 98.11           H  
ATOM   1552  CD  ARG A  98       0.095  12.227  13.279  1.00 98.11           C  
ATOM   1553  HD2 ARG A  98       0.948  12.321  12.608  1.00 98.11           H  
ATOM   1554  HD3 ARG A  98      -0.087  13.215  13.703  1.00 98.11           H  
ATOM   1555  NE  ARG A  98       0.425  11.246  14.340  1.00 98.11           N  
ATOM   1556  HE  ARG A  98       0.594  10.291  14.058  1.00 98.11           H  
ATOM   1557  NH1 ARG A  98       0.456  12.667  16.146  1.00 98.11           N  
ATOM   1558 HH11 ARG A  98       0.239  12.687  17.132  1.00 98.11           H  
ATOM   1559 HH12 ARG A  98       0.285  13.449  15.531  1.00 98.11           H  
ATOM   1560  NH2 ARG A  98       0.829  10.528  16.462  1.00 98.11           N  
ATOM   1561 HH21 ARG A  98       0.437  10.559  17.393  1.00 98.11           H  
ATOM   1562 HH22 ARG A  98       1.043   9.593  16.144  1.00 98.11           H  
ATOM   1563  CZ  ARG A  98       0.565  11.483  15.631  1.00 98.11           C  
ATOM   1564  N   VAL A  99      -1.091   9.609   8.427  1.00 98.57           N  
ATOM   1565  H   VAL A  99      -1.105  10.596   8.216  1.00 98.57           H  
ATOM   1566  CA  VAL A  99      -0.534   8.714   7.413  1.00 98.57           C  
ATOM   1567  HA  VAL A  99      -0.495   7.696   7.802  1.00 98.57           H  
ATOM   1568  C   VAL A  99       0.880   9.182   7.117  1.00 98.57           C  
ATOM   1569  CB  VAL A  99      -1.385   8.693   6.130  1.00 98.57           C  
ATOM   1570  HB  VAL A  99      -1.347   9.670   5.648  1.00 98.57           H  
ATOM   1571  O   VAL A  99       1.064  10.276   6.590  1.00 98.57           O  
ATOM   1572  CG1 VAL A  99      -0.851   7.639   5.153  1.00 98.57           C  
ATOM   1573 HG11 VAL A  99      -1.452   7.630   4.244  1.00 98.57           H  
ATOM   1574 HG12 VAL A  99      -0.880   6.652   5.613  1.00 98.57           H  
ATOM   1575 HG13 VAL A  99       0.177   7.873   4.874  1.00 98.57           H  
ATOM   1576  CG2 VAL A  99      -2.853   8.376   6.434  1.00 98.57           C  
ATOM   1577 HG21 VAL A  99      -3.432   8.384   5.510  1.00 98.57           H  
ATOM   1578 HG22 VAL A  99      -3.262   9.146   7.089  1.00 98.57           H  
ATOM   1579 HG23 VAL A  99      -2.939   7.404   6.919  1.00 98.57           H  
ATOM   1580  N   ARG A 100       1.873   8.362   7.454  1.00 98.75           N  
ATOM   1581  H   ARG A 100       1.623   7.468   7.852  1.00 98.75           H  
ATOM   1582  CA  ARG A 100       3.267   8.569   7.055  1.00 98.75           C  
ATOM   1583  HA  ARG A 100       3.415   9.606   6.754  1.00 98.75           H  
ATOM   1584  C   ARG A 100       3.568   7.706   5.844  1.00 98.75           C  
ATOM   1585  CB  ARG A 100       4.231   8.279   8.207  1.00 98.75           C  
ATOM   1586  HB2 ARG A 100       5.245   8.210   7.813  1.00 98.75           H  
ATOM   1587  HB3 ARG A 100       3.969   7.323   8.661  1.00 98.75           H  
ATOM   1588  O   ARG A 100       3.325   6.499   5.869  1.00 98.75           O  
ATOM   1589  CG  ARG A 100       4.202   9.389   9.264  1.00 98.75           C  
ATOM   1590  HG2 ARG A 100       3.185   9.547   9.624  1.00 98.75           H  
ATOM   1591  HG3 ARG A 100       4.557  10.313   8.810  1.00 98.75           H  
ATOM   1592  CD  ARG A 100       5.113   9.048  10.447  1.00 98.75           C  
ATOM   1593  HD2 ARG A 100       6.103   8.781  10.075  1.00 98.75           H  
ATOM   1594  HD3 ARG A 100       5.213   9.958  11.037  1.00 98.75           H  
ATOM   1595  NE  ARG A 100       4.544   7.945  11.257  1.00 98.75           N  
ATOM   1596  HE  ARG A 100       4.086   7.213  10.732  1.00 98.75           H  
ATOM   1597  NH1 ARG A 100       4.845   8.898  13.323  1.00 98.75           N  
ATOM   1598 HH11 ARG A 100       4.555   8.970  14.288  1.00 98.75           H  
ATOM   1599 HH12 ARG A 100       5.311   9.673  12.873  1.00 98.75           H  
ATOM   1600  NH2 ARG A 100       3.530   7.118  13.116  1.00 98.75           N  
ATOM   1601 HH21 ARG A 100       3.014   6.503  12.504  1.00 98.75           H  
ATOM   1602 HH22 ARG A 100       3.001   7.473  13.899  1.00 98.75           H  
ATOM   1603  CZ  ARG A 100       4.331   7.981  12.559  1.00 98.75           C  
ATOM   1604  N   LEU A 101       4.078   8.343   4.805  1.00 98.79           N  
ATOM   1605  H   LEU A 101       4.262   9.331   4.902  1.00 98.79           H  
ATOM   1606  CA  LEU A 101       4.456   7.737   3.544  1.00 98.79           C  
ATOM   1607  HA  LEU A 101       4.148   6.692   3.514  1.00 98.79           H  
ATOM   1608  C   LEU A 101       5.965   7.820   3.410  1.00 98.79           C  
ATOM   1609  CB  LEU A 101       3.795   8.496   2.387  1.00 98.79           C  
ATOM   1610  HB2 LEU A 101       4.085   8.008   1.456  1.00 98.79           H  
ATOM   1611  HB3 LEU A 101       4.192   9.511   2.372  1.00 98.79           H  
ATOM   1612  O   LEU A 101       6.521   8.901   3.578  1.00 98.79           O  
ATOM   1613  CG  LEU A 101       2.265   8.583   2.445  1.00 98.79           C  
ATOM   1614  HG  LEU A 101       1.943   9.047   3.377  1.00 98.79           H  
ATOM   1615  CD1 LEU A 101       1.796   9.462   1.290  1.00 98.79           C  
ATOM   1616 HD11 LEU A 101       2.219   9.104   0.351  1.00 98.79           H  
ATOM   1617 HD12 LEU A 101       2.133  10.486   1.454  1.00 98.79           H  
ATOM   1618 HD13 LEU A 101       0.708   9.453   1.216  1.00 98.79           H  
ATOM   1619  CD2 LEU A 101       1.622   7.202   2.334  1.00 98.79           C  
ATOM   1620 HD21 LEU A 101       0.537   7.300   2.318  1.00 98.79           H  
ATOM   1621 HD22 LEU A 101       1.907   6.596   3.195  1.00 98.79           H  
ATOM   1622 HD23 LEU A 101       1.961   6.713   1.421  1.00 98.79           H  
ATOM   1623  N   ARG A 102       6.615   6.712   3.071  1.00 98.64           N  
ATOM   1624  H   ARG A 102       6.087   5.856   2.977  1.00 98.64           H  
ATOM   1625  CA  ARG A 102       8.045   6.690   2.770  1.00 98.64           C  
ATOM   1626  HA  ARG A 102       8.412   7.711   2.669  1.00 98.64           H  
ATOM   1627  C   ARG A 102       8.283   5.998   1.439  1.00 98.64           C  
ATOM   1628  CB  ARG A 102       8.791   6.044   3.939  1.00 98.64           C  
ATOM   1629  HB2 ARG A 102       8.628   6.642   4.836  1.00 98.64           H  
ATOM   1630  HB3 ARG A 102       8.402   5.041   4.111  1.00 98.64           H  
ATOM   1631  O   ARG A 102       7.773   4.898   1.221  1.00 98.64           O  
ATOM   1632  CG  ARG A 102      10.290   5.956   3.663  1.00 98.64           C  
ATOM   1633  HG2 ARG A 102      10.464   5.294   2.814  1.00 98.64           H  
ATOM   1634  HG3 ARG A 102      10.690   6.944   3.437  1.00 98.64           H  
ATOM   1635  CD  ARG A 102      11.000   5.388   4.885  1.00 98.64           C  
ATOM   1636  HD2 ARG A 102      10.460   4.509   5.238  1.00 98.64           H  
ATOM   1637  HD3 ARG A 102      11.016   6.148   5.666  1.00 98.64           H  
ATOM   1638  NE  ARG A 102      12.352   4.994   4.499  1.00 98.64           N  
ATOM   1639  HE  ARG A 102      12.493   4.774   3.523  1.00 98.64           H  
ATOM   1640  NH1 ARG A 102      13.321   4.858   6.558  1.00 98.64           N  
ATOM   1641 HH11 ARG A 102      12.491   5.317   6.905  1.00 98.64           H  
ATOM   1642 HH12 ARG A 102      14.167   4.791   7.107  1.00 98.64           H  
ATOM   1643  NH2 ARG A 102      14.479   4.379   4.677  1.00 98.64           N  
ATOM   1644 HH21 ARG A 102      14.386   4.250   3.680  1.00 98.64           H  
ATOM   1645 HH22 ARG A 102      15.332   4.161   5.172  1.00 98.64           H  
ATOM   1646  CZ  ARG A 102      13.380   4.742   5.260  1.00 98.64           C  
ATOM   1647  N   ASN A 103       9.051   6.642   0.567  1.00 98.38           N  
ATOM   1648  H   ASN A 103       9.444   7.533   0.835  1.00 98.38           H  
ATOM   1649  CA  ASN A 103       9.415   6.099  -0.736  1.00 98.38           C  
ATOM   1650  HA  ASN A 103       8.819   5.213  -0.952  1.00 98.38           H  
ATOM   1651  C   ASN A 103      10.889   5.675  -0.739  1.00 98.38           C  
ATOM   1652  CB  ASN A 103       9.093   7.143  -1.816  1.00 98.38           C  
ATOM   1653  HB2 ASN A 103       8.033   7.392  -1.784  1.00 98.38           H  
ATOM   1654  HB3 ASN A 103       9.674   8.044  -1.619  1.00 98.38           H  
ATOM   1655  O   ASN A 103      11.782   6.515  -0.783  1.00 98.38           O  
ATOM   1656  CG  ASN A 103       9.427   6.656  -3.211  1.00 98.38           C  
ATOM   1657  ND2 ASN A 103       9.440   7.533  -4.182  1.00 98.38           N  
ATOM   1658 HD21 ASN A 103       9.658   7.217  -5.116  1.00 98.38           H  
ATOM   1659 HD22 ASN A 103       9.128   8.477  -4.004  1.00 98.38           H  
ATOM   1660  OD1 ASN A 103       9.657   5.480  -3.448  1.00 98.38           O  
ATOM   1661  N   ASP A 104      11.136   4.367  -0.726  1.00 97.31           N  
ATOM   1662  H   ASP A 104      10.353   3.731  -0.773  1.00 97.31           H  
ATOM   1663  CA  ASP A 104      12.479   3.783  -0.836  1.00 97.31           C  
ATOM   1664  HA  ASP A 104      13.221   4.546  -0.603  1.00 97.31           H  
ATOM   1665  C   ASP A 104      12.784   3.307  -2.277  1.00 97.31           C  
ATOM   1666  CB  ASP A 104      12.651   2.651   0.197  1.00 97.31           C  
ATOM   1667  HB2 ASP A 104      11.874   1.907   0.024  1.00 97.31           H  
ATOM   1668  HB3 ASP A 104      13.613   2.166   0.035  1.00 97.31           H  
ATOM   1669  O   ASP A 104      13.730   2.549  -2.492  1.00 97.31           O  
ATOM   1670  CG  ASP A 104      12.610   3.080   1.671  1.00 97.31           C  
ATOM   1671  OD1 ASP A 104      13.317   4.037   2.077  1.00 97.31           O  
ATOM   1672  OD2 ASP A 104      11.941   2.376   2.460  1.00 97.31           O  
ATOM   1673  N   SER A 105      11.979   3.703  -3.271  1.00 95.48           N  
ATOM   1674  H   SER A 105      11.228   4.342  -3.049  1.00 95.48           H  
ATOM   1675  CA  SER A 105      12.238   3.419  -4.690  1.00 95.48           C  
ATOM   1676  HA  SER A 105      12.757   2.462  -4.755  1.00 95.48           H  
ATOM   1677  C   SER A 105      13.158   4.458  -5.345  1.00 95.48           C  
ATOM   1678  CB  SER A 105      10.926   3.255  -5.467  1.00 95.48           C  
ATOM   1679  HB2 SER A 105      11.132   2.724  -6.397  1.00 95.48           H  
ATOM   1680  HB3 SER A 105      10.220   2.667  -4.881  1.00 95.48           H  
ATOM   1681  O   SER A 105      13.506   5.480  -4.755  1.00 95.48           O  
ATOM   1682  OG  SER A 105      10.342   4.489  -5.790  1.00 95.48           O  
ATOM   1683  HG  SER A 105      10.063   4.909  -4.973  1.00 95.48           H  
ATOM   1684  N   SER A 106      13.555   4.192  -6.591  1.00 94.04           N  
ATOM   1685  H   SER A 106      13.230   3.344  -7.034  1.00 94.04           H  
ATOM   1686  CA  SER A 106      14.415   5.057  -7.410  1.00 94.04           C  
ATOM   1687  HA  SER A 106      15.182   5.502  -6.776  1.00 94.04           H  
ATOM   1688  C   SER A 106      13.668   6.204  -8.108  1.00 94.04           C  
ATOM   1689  CB  SER A 106      15.099   4.175  -8.461  1.00 94.04           C  
ATOM   1690  HB2 SER A 106      15.682   3.401  -7.962  1.00 94.04           H  
ATOM   1691  HB3 SER A 106      15.756   4.777  -9.089  1.00 94.04           H  
ATOM   1692  O   SER A 106      14.304   7.116  -8.636  1.00 94.04           O  
ATOM   1693  OG  SER A 106      14.087   3.576  -9.252  1.00 94.04           O  
ATOM   1694  HG  SER A 106      14.366   2.754  -9.662  1.00 94.04           H  
ATOM   1695  N   THR A 107      12.331   6.183  -8.116  1.00 94.53           N  
ATOM   1696  H   THR A 107      11.865   5.427  -7.634  1.00 94.53           H  
ATOM   1697  CA  THR A 107      11.483   7.154  -8.825  1.00 94.53           C  
ATOM   1698  HA  THR A 107      12.114   7.959  -9.201  1.00 94.53           H  
ATOM   1699  C   THR A 107      10.430   7.764  -7.901  1.00 94.53           C  
ATOM   1700  CB  THR A 107      10.777   6.517 -10.033  1.00 94.53           C  
ATOM   1701  HB  THR A 107      10.115   7.258 -10.480  1.00 94.53           H  
ATOM   1702  O   THR A 107      10.032   7.122  -6.929  1.00 94.53           O  
ATOM   1703  CG2 THR A 107      11.773   6.062 -11.099  1.00 94.53           C  
ATOM   1704 HG21 THR A 107      12.382   5.241 -10.720  1.00 94.53           H  
ATOM   1705 HG22 THR A 107      12.422   6.891 -11.379  1.00 94.53           H  
ATOM   1706 HG23 THR A 107      11.228   5.721 -11.980  1.00 94.53           H  
ATOM   1707  OG1 THR A 107      10.007   5.396  -9.654  1.00 94.53           O  
ATOM   1708  HG1 THR A 107       9.533   5.615  -8.848  1.00 94.53           H  
ATOM   1709  N   PRO A 108       9.928   8.980  -8.178  1.00 97.37           N  
ATOM   1710  CA  PRO A 108       8.775   9.510  -7.459  1.00 97.37           C  
ATOM   1711  HA  PRO A 108       9.050   9.645  -6.413  1.00 97.37           H  
ATOM   1712  C   PRO A 108       7.566   8.571  -7.546  1.00 97.37           C  
ATOM   1713  CB  PRO A 108       8.476  10.876  -8.081  1.00 97.37           C  
ATOM   1714  HB2 PRO A 108       7.734  10.777  -8.873  1.00 97.37           H  
ATOM   1715  HB3 PRO A 108       8.141  11.593  -7.331  1.00 97.37           H  
ATOM   1716  O   PRO A 108       7.368   7.884  -8.551  1.00 97.37           O  
ATOM   1717  CG  PRO A 108       9.816  11.285  -8.692  1.00 97.37           C  
ATOM   1718  HG2 PRO A 108      10.448  11.728  -7.924  1.00 97.37           H  
ATOM   1719  HG3 PRO A 108       9.686  11.975  -9.526  1.00 97.37           H  
ATOM   1720  CD  PRO A 108      10.411   9.952  -9.145  1.00 97.37           C  
ATOM   1721  HD2 PRO A 108      11.499  10.018  -9.148  1.00 97.37           H  
ATOM   1722  HD3 PRO A 108      10.039   9.697 -10.137  1.00 97.37           H  
ATOM   1723  N   VAL A 109       6.758   8.571  -6.492  1.00 98.30           N  
ATOM   1724  H   VAL A 109       6.993   9.158  -5.704  1.00 98.30           H  
ATOM   1725  CA  VAL A 109       5.496   7.825  -6.413  1.00 98.30           C  
ATOM   1726  HA  VAL A 109       5.253   7.419  -7.395  1.00 98.30           H  
ATOM   1727  C   VAL A 109       4.371   8.766  -6.029  1.00 98.30           C  
ATOM   1728  CB  VAL A 109       5.572   6.644  -5.431  1.00 98.30           C  
ATOM   1729  HB  VAL A 109       4.601   6.150  -5.404  1.00 98.30           H  
ATOM   1730  O   VAL A 109       4.567   9.683  -5.231  1.00 98.30           O  
ATOM   1731  CG1 VAL A 109       6.599   5.618  -5.913  1.00 98.30           C  
ATOM   1732 HG11 VAL A 109       6.392   5.350  -6.949  1.00 98.30           H  
ATOM   1733 HG12 VAL A 109       6.542   4.727  -5.288  1.00 98.30           H  
ATOM   1734 HG13 VAL A 109       7.607   6.029  -5.853  1.00 98.30           H  
ATOM   1735  CG2 VAL A 109       5.919   7.095  -4.007  1.00 98.30           C  
ATOM   1736 HG21 VAL A 109       5.086   7.657  -3.585  1.00 98.30           H  
ATOM   1737 HG22 VAL A 109       6.808   7.726  -4.011  1.00 98.30           H  
ATOM   1738 HG23 VAL A 109       6.107   6.230  -3.370  1.00 98.30           H  
ATOM   1739  N   GLU A 110       3.192   8.537  -6.584  1.00 98.62           N  
ATOM   1740  H   GLU A 110       3.084   7.733  -7.185  1.00 98.62           H  
ATOM   1741  CA  GLU A 110       1.982   9.265  -6.232  1.00 98.62           C  
ATOM   1742  HA  GLU A 110       2.255  10.152  -5.660  1.00 98.62           H  
ATOM   1743  C   GLU A 110       1.107   8.389  -5.334  1.00 98.62           C  
ATOM   1744  CB  GLU A 110       1.280   9.761  -7.503  1.00 98.62           C  
ATOM   1745  HB2 GLU A 110       2.015  10.297  -8.104  1.00 98.62           H  
ATOM   1746  HB3 GLU A 110       0.904   8.919  -8.083  1.00 98.62           H  
ATOM   1747  O   GLU A 110       0.835   7.227  -5.634  1.00 98.62           O  
ATOM   1748  CG  GLU A 110       0.129  10.714  -7.160  1.00 98.62           C  
ATOM   1749  HG2 GLU A 110      -0.720  10.132  -6.801  1.00 98.62           H  
ATOM   1750  HG3 GLU A 110       0.444  11.364  -6.343  1.00 98.62           H  
ATOM   1751  CD  GLU A 110      -0.278  11.602  -8.346  1.00 98.62           C  
ATOM   1752  OE1 GLU A 110      -1.450  11.543  -8.772  1.00 98.62           O  
ATOM   1753  OE2 GLU A 110       0.555  12.451  -8.733  1.00 98.62           O  
ATOM   1754  N   VAL A 111       0.687   8.935  -4.195  1.00 98.78           N  
ATOM   1755  H   VAL A 111       1.002   9.869  -3.971  1.00 98.78           H  
ATOM   1756  CA  VAL A 111      -0.197   8.257  -3.251  1.00 98.78           C  
ATOM   1757  HA  VAL A 111      -0.437   7.272  -3.650  1.00 98.78           H  
ATOM   1758  C   VAL A 111      -1.493   9.042  -3.129  1.00 98.78           C  
ATOM   1759  CB  VAL A 111       0.466   8.020  -1.884  1.00 98.78           C  
ATOM   1760  HB  VAL A 111       0.645   8.978  -1.397  1.00 98.78           H  
ATOM   1761  O   VAL A 111      -1.519  10.163  -2.613  1.00 98.78           O  
ATOM   1762  CG1 VAL A 111      -0.458   7.171  -0.995  1.00 98.78           C  
ATOM   1763 HG11 VAL A 111      -1.387   7.706  -0.798  1.00 98.78           H  
ATOM   1764 HG12 VAL A 111       0.032   6.966  -0.043  1.00 98.78           H  
ATOM   1765 HG13 VAL A 111      -0.684   6.227  -1.491  1.00 98.78           H  
ATOM   1766  CG2 VAL A 111       1.802   7.276  -2.022  1.00 98.78           C  
ATOM   1767 HG21 VAL A 111       2.210   7.040  -1.039  1.00 98.78           H  
ATOM   1768 HG22 VAL A 111       1.661   6.356  -2.589  1.00 98.78           H  
ATOM   1769 HG23 VAL A 111       2.522   7.905  -2.547  1.00 98.78           H  
ATOM   1770  N   HIS A 112      -2.590   8.427  -3.560  1.00 98.68           N  
ATOM   1771  H   HIS A 112      -2.476   7.528  -4.006  1.00 98.68           H  
ATOM   1772  CA  HIS A 112      -3.935   8.936  -3.330  1.00 98.68           C  
ATOM   1773  HA  HIS A 112      -3.884  10.018  -3.214  1.00 98.68           H  
ATOM   1774  C   HIS A 112      -4.510   8.323  -2.063  1.00 98.68           C  
ATOM   1775  CB  HIS A 112      -4.860   8.657  -4.509  1.00 98.68           C  
ATOM   1776  HB2 HIS A 112      -5.062   7.587  -4.569  1.00 98.68           H  
ATOM   1777  HB3 HIS A 112      -5.810   9.160  -4.335  1.00 98.68           H  
ATOM   1778  O   HIS A 112      -4.651   7.106  -1.950  1.00 98.68           O  
ATOM   1779  CG  HIS A 112      -4.309   9.121  -5.819  1.00 98.68           C  
ATOM   1780  CD2 HIS A 112      -3.611   8.357  -6.713  1.00 98.68           C  
ATOM   1781  HD2 HIS A 112      -3.336   7.318  -6.608  1.00 98.68           H  
ATOM   1782  ND1 HIS A 112      -4.422  10.386  -6.347  1.00 98.68           N  
ATOM   1783  HD1 HIS A 112      -4.690  11.225  -5.852  1.00 98.68           H  
ATOM   1784  CE1 HIS A 112      -3.825  10.374  -7.550  1.00 98.68           C  
ATOM   1785  HE1 HIS A 112      -3.692  11.224  -8.204  1.00 98.68           H  
ATOM   1786  NE2 HIS A 112      -3.343   9.156  -7.811  1.00 98.68           N  
ATOM   1787  N   ILE A 113      -4.893   9.177  -1.126  1.00 98.59           N  
ATOM   1788  H   ILE A 113      -4.758  10.161  -1.308  1.00 98.59           H  
ATOM   1789  CA  ILE A 113      -5.479   8.794   0.149  1.00 98.59           C  
ATOM   1790  HA  ILE A 113      -5.453   7.708   0.246  1.00 98.59           H  
ATOM   1791  C   ILE A 113      -6.930   9.259   0.154  1.00 98.59           C  
ATOM   1792  CB  ILE A 113      -4.683   9.390   1.326  1.00 98.59           C  
ATOM   1793  HB  ILE A 113      -4.857  10.466   1.337  1.00 98.59           H  
ATOM   1794  O   ILE A 113      -7.204  10.442  -0.051  1.00 98.59           O  
ATOM   1795  CG1 ILE A 113      -3.158   9.172   1.200  1.00 98.59           C  
ATOM   1796 HG12 ILE A 113      -2.808   9.535   0.234  1.00 98.59           H  
ATOM   1797 HG13 ILE A 113      -2.925   8.109   1.265  1.00 98.59           H  
ATOM   1798  CG2 ILE A 113      -5.233   8.776   2.626  1.00 98.59           C  
ATOM   1799 HG21 ILE A 113      -4.702   9.155   3.499  1.00 98.59           H  
ATOM   1800 HG22 ILE A 113      -5.144   7.690   2.595  1.00 98.59           H  
ATOM   1801 HG23 ILE A 113      -6.285   9.037   2.745  1.00 98.59           H  
ATOM   1802  CD1 ILE A 113      -2.355   9.936   2.258  1.00 98.59           C  
ATOM   1803 HD11 ILE A 113      -2.548   9.540   3.255  1.00 98.59           H  
ATOM   1804 HD12 ILE A 113      -2.618  10.993   2.228  1.00 98.59           H  
ATOM   1805 HD13 ILE A 113      -1.290   9.832   2.050  1.00 98.59           H  
ATOM   1806  N   LYS A 114      -7.861   8.341   0.408  1.00 98.07           N  
ATOM   1807  H   LYS A 114      -7.550   7.393   0.563  1.00 98.07           H  
ATOM   1808  CA  LYS A 114      -9.284   8.644   0.581  1.00 98.07           C  
ATOM   1809  HA  LYS A 114      -9.427   9.722   0.520  1.00 98.07           H  
ATOM   1810  C   LYS A 114      -9.748   8.208   1.965  1.00 98.07           C  
ATOM   1811  CB  LYS A 114     -10.096   8.000  -0.546  1.00 98.07           C  
ATOM   1812  HB2 LYS A 114      -9.932   6.922  -0.531  1.00 98.07           H  
ATOM   1813  HB3 LYS A 114      -9.748   8.388  -1.504  1.00 98.07           H  
ATOM   1814  O   LYS A 114      -9.504   7.076   2.375  1.00 98.07           O  
ATOM   1815  CG  LYS A 114     -11.596   8.289  -0.395  1.00 98.07           C  
ATOM   1816  HG2 LYS A 114     -11.777   9.359  -0.496  1.00 98.07           H  
ATOM   1817  HG3 LYS A 114     -11.937   7.969   0.590  1.00 98.07           H  
ATOM   1818  CD  LYS A 114     -12.410   7.522  -1.436  1.00 98.07           C  
ATOM   1819  HD2 LYS A 114     -12.201   6.458  -1.327  1.00 98.07           H  
ATOM   1820  HD3 LYS A 114     -12.135   7.844  -2.440  1.00 98.07           H  
ATOM   1821  CE  LYS A 114     -13.893   7.791  -1.166  1.00 98.07           C  
ATOM   1822  HE2 LYS A 114     -14.073   7.669  -0.097  1.00 98.07           H  
ATOM   1823  HE3 LYS A 114     -14.126   8.830  -1.399  1.00 98.07           H  
ATOM   1824  NZ  LYS A 114     -14.756   6.856  -1.924  1.00 98.07           N  
ATOM   1825  HZ1 LYS A 114     -15.725   7.029  -1.699  1.00 98.07           H  
ATOM   1826  HZ2 LYS A 114     -14.536   5.910  -1.649  1.00 98.07           H  
ATOM   1827  HZ3 LYS A 114     -14.610   6.937  -2.920  1.00 98.07           H  
ATOM   1828  N   VAL A 115     -10.443   9.107   2.655  1.00 96.31           N  
ATOM   1829  H   VAL A 115     -10.599  10.010   2.230  1.00 96.31           H  
ATOM   1830  CA  VAL A 115     -10.908   8.929   4.034  1.00 96.31           C  
ATOM   1831  HA  VAL A 115     -10.965   7.868   4.277  1.00 96.31           H  
ATOM   1832  C   VAL A 115     -12.292   9.551   4.160  1.00 96.31           C  
ATOM   1833  CB  VAL A 115      -9.946   9.610   5.013  1.00 96.31           C  
ATOM   1834  HB  VAL A 115      -9.977  10.690   4.870  1.00 96.31           H  
ATOM   1835  O   VAL A 115     -12.438  10.773   4.128  1.00 96.31           O  
ATOM   1836  CG1 VAL A 115     -10.338   9.289   6.450  1.00 96.31           C  
ATOM   1837 HG11 VAL A 115     -10.323   8.211   6.611  1.00 96.31           H  
ATOM   1838 HG12 VAL A 115     -11.330   9.680   6.675  1.00 96.31           H  
ATOM   1839 HG13 VAL A 115      -9.619   9.775   7.109  1.00 96.31           H  
ATOM   1840  CG2 VAL A 115      -8.502   9.164   4.805  1.00 96.31           C  
ATOM   1841 HG21 VAL A 115      -8.393   8.099   5.009  1.00 96.31           H  
ATOM   1842 HG22 VAL A 115      -8.179   9.386   3.788  1.00 96.31           H  
ATOM   1843 HG23 VAL A 115      -7.864   9.773   5.446  1.00 96.31           H  
ATOM   1844  N   GLY A 116     -13.327   8.715   4.245  1.00 92.53           N  
ATOM   1845  H   GLY A 116     -13.152   7.723   4.323  1.00 92.53           H  
ATOM   1846  CA  GLY A 116     -14.703   9.178   4.065  1.00 92.53           C  
ATOM   1847  HA2 GLY A 116     -15.384   8.327   4.065  1.00 92.53           H  
ATOM   1848  HA3 GLY A 116     -14.972   9.838   4.890  1.00 92.53           H  
ATOM   1849  C   GLY A 116     -14.855   9.926   2.733  1.00 92.53           C  
ATOM   1850  O   GLY A 116     -14.615   9.355   1.662  1.00 92.53           O  
ATOM   1851  N   ASP A 117     -15.212  11.208   2.817  1.00 92.03           N  
ATOM   1852  H   ASP A 117     -15.399  11.593   3.732  1.00 92.03           H  
ATOM   1853  CA  ASP A 117     -15.382  12.103   1.665  1.00 92.03           C  
ATOM   1854  HA  ASP A 117     -15.659  11.510   0.794  1.00 92.03           H  
ATOM   1855  C   ASP A 117     -14.109  12.888   1.302  1.00 92.03           C  
ATOM   1856  CB  ASP A 117     -16.537  13.074   1.948  1.00 92.03           C  
ATOM   1857  HB2 ASP A 117     -16.250  13.737   2.764  1.00 92.03           H  
ATOM   1858  HB3 ASP A 117     -16.717  13.684   1.063  1.00 92.03           H  
ATOM   1859  O   ASP A 117     -14.022  13.447   0.207  1.00 92.03           O  
ATOM   1860  CG  ASP A 117     -17.829  12.342   2.312  1.00 92.03           C  
ATOM   1861  OD1 ASP A 117     -18.213  11.431   1.544  1.00 92.03           O  
ATOM   1862  OD2 ASP A 117     -18.380  12.677   3.388  1.00 92.03           O  
ATOM   1863  N   GLU A 118     -13.111  12.935   2.191  1.00 95.66           N  
ATOM   1864  H   GLU A 118     -13.154  12.344   3.009  1.00 95.66           H  
ATOM   1865  CA  GLU A 118     -11.866  13.663   1.946  1.00 95.66           C  
ATOM   1866  HA  GLU A 118     -12.123  14.574   1.406  1.00 95.66           H  
ATOM   1867  C   GLU A 118     -10.931  12.837   1.055  1.00 95.66           C  
ATOM   1868  CB  GLU A 118     -11.197  14.094   3.266  1.00 95.66           C  
ATOM   1869  HB2 GLU A 118     -10.764  13.222   3.756  1.00 95.66           H  
ATOM   1870  HB3 GLU A 118     -11.962  14.518   3.916  1.00 95.66           H  
ATOM   1871  O   GLU A 118     -10.787  11.620   1.212  1.00 95.66           O  
ATOM   1872  CG  GLU A 118     -10.105  15.159   3.034  1.00 95.66           C  
ATOM   1873  HG2 GLU A 118      -9.337  14.738   2.384  1.00 95.66           H  
ATOM   1874  HG3 GLU A 118     -10.551  16.005   2.510  1.00 95.66           H  
ATOM   1875  CD  GLU A 118      -9.426  15.673   4.319  1.00 95.66           C  
ATOM   1876  OE1 GLU A 118      -8.338  16.293   4.197  1.00 95.66           O  
ATOM   1877  OE2 GLU A 118      -9.953  15.433   5.425  1.00 95.66           O  
ATOM   1878  N   LYS A 119     -10.277  13.515   0.110  1.00 97.06           N  
ATOM   1879  H   LYS A 119     -10.410  14.516   0.066  1.00 97.06           H  
ATOM   1880  CA  LYS A 119      -9.256  12.942  -0.765  1.00 97.06           C  
ATOM   1881  HA  LYS A 119      -8.973  11.957  -0.393  1.00 97.06           H  
ATOM   1882  C   LYS A 119      -8.022  13.828  -0.748  1.00 97.06           C  
ATOM   1883  CB  LYS A 119      -9.774  12.799  -2.201  1.00 97.06           C  
ATOM   1884  HB2 LYS A 119     -10.073  13.781  -2.565  1.00 97.06           H  
ATOM   1885  HB3 LYS A 119      -8.958  12.437  -2.826  1.00 97.06           H  
ATOM   1886  O   LYS A 119      -8.146  15.048  -0.834  1.00 97.06           O  
ATOM   1887  CG  LYS A 119     -10.955  11.829  -2.324  1.00 97.06           C  
ATOM   1888  HG2 LYS A 119     -10.648  10.838  -1.990  1.00 97.06           H  
ATOM   1889  HG3 LYS A 119     -11.788  12.176  -1.713  1.00 97.06           H  
ATOM   1890  CD  LYS A 119     -11.396  11.767  -3.788  1.00 97.06           C  
ATOM   1891  HD2 LYS A 119     -10.584  11.354  -4.388  1.00 97.06           H  
ATOM   1892  HD3 LYS A 119     -11.611  12.778  -4.132  1.00 97.06           H  
ATOM   1893  CE  LYS A 119     -12.648  10.905  -3.942  1.00 97.06           C  
ATOM   1894  HE2 LYS A 119     -12.415   9.893  -3.611  1.00 97.06           H  
ATOM   1895  HE3 LYS A 119     -13.423  11.312  -3.292  1.00 97.06           H  
ATOM   1896  NZ  LYS A 119     -13.103  10.906  -5.355  1.00 97.06           N  
ATOM   1897  HZ1 LYS A 119     -12.382  10.536  -5.957  1.00 97.06           H  
ATOM   1898  HZ2 LYS A 119     -13.947  10.365  -5.475  1.00 97.06           H  
ATOM   1899  HZ3 LYS A 119     -13.290  11.853  -5.651  1.00 97.06           H  
ATOM   1900  N   ARG A 120      -6.842  13.218  -0.696  1.00 97.99           N  
ATOM   1901  H   ARG A 120      -6.834  12.212  -0.612  1.00 97.99           H  
ATOM   1902  CA  ARG A 120      -5.558  13.901  -0.880  1.00 97.99           C  
ATOM   1903  HA  ARG A 120      -5.731  14.872  -1.344  1.00 97.99           H  
ATOM   1904  C   ARG A 120      -4.680  13.107  -1.829  1.00 97.99           C  
ATOM   1905  CB  ARG A 120      -4.855  14.126   0.464  1.00 97.99           C  
ATOM   1906  HB2 ARG A 120      -4.716  13.172   0.973  1.00 97.99           H  
ATOM   1907  HB3 ARG A 120      -3.873  14.558   0.273  1.00 97.99           H  
ATOM   1908  O   ARG A 120      -4.698  11.882  -1.798  1.00 97.99           O  
ATOM   1909  CG  ARG A 120      -5.652  15.087   1.356  1.00 97.99           C  
ATOM   1910  HG2 ARG A 120      -6.583  14.615   1.670  1.00 97.99           H  
ATOM   1911  HG3 ARG A 120      -5.882  15.997   0.804  1.00 97.99           H  
ATOM   1912  CD  ARG A 120      -4.834  15.449   2.589  1.00 97.99           C  
ATOM   1913  HD2 ARG A 120      -3.926  15.968   2.279  1.00 97.99           H  
ATOM   1914  HD3 ARG A 120      -4.573  14.524   3.102  1.00 97.99           H  
ATOM   1915  NE  ARG A 120      -5.608  16.284   3.512  1.00 97.99           N  
ATOM   1916  HE  ARG A 120      -6.614  16.280   3.428  1.00 97.99           H  
ATOM   1917  NH1 ARG A 120      -3.924  16.787   4.996  1.00 97.99           N  
ATOM   1918 HH11 ARG A 120      -3.235  16.451   4.339  1.00 97.99           H  
ATOM   1919 HH12 ARG A 120      -3.696  17.061   5.941  1.00 97.99           H  
ATOM   1920  NH2 ARG A 120      -6.059  17.220   5.493  1.00 97.99           N  
ATOM   1921 HH21 ARG A 120      -7.018  17.050   5.226  1.00 97.99           H  
ATOM   1922 HH22 ARG A 120      -5.821  17.230   6.475  1.00 97.99           H  
ATOM   1923  CZ  ARG A 120      -5.183  16.773   4.652  1.00 97.99           C  
ATOM   1924  N   THR A 121      -3.909  13.821  -2.630  1.00 98.32           N  
ATOM   1925  H   THR A 121      -3.933  14.829  -2.563  1.00 98.32           H  
ATOM   1926  CA  THR A 121      -2.867  13.256  -3.484  1.00 98.32           C  
ATOM   1927  HA  THR A 121      -2.858  12.168  -3.414  1.00 98.32           H  
ATOM   1928  C   THR A 121      -1.534  13.790  -2.994  1.00 98.32           C  
ATOM   1929  CB  THR A 121      -3.087  13.635  -4.951  1.00 98.32           C  
ATOM   1930  HB  THR A 121      -3.054  14.719  -5.058  1.00 98.32           H  
ATOM   1931  O   THR A 121      -1.414  14.991  -2.747  1.00 98.32           O  
ATOM   1932  CG2 THR A 121      -2.040  13.015  -5.862  1.00 98.32           C  
ATOM   1933 HG21 THR A 121      -2.269  13.241  -6.904  1.00 98.32           H  
ATOM   1934 HG22 THR A 121      -1.052  13.424  -5.649  1.00 98.32           H  
ATOM   1935 HG23 THR A 121      -2.017  11.934  -5.729  1.00 98.32           H  
ATOM   1936  OG1 THR A 121      -4.339  13.170  -5.411  1.00 98.32           O  
ATOM   1937  HG1 THR A 121      -4.305  13.315  -6.359  1.00 98.32           H  
ATOM   1938  N   VAL A 122      -0.559  12.905  -2.825  1.00 98.31           N  
ATOM   1939  H   VAL A 122      -0.746  11.929  -3.005  1.00 98.31           H  
ATOM   1940  CA  VAL A 122       0.785  13.255  -2.368  1.00 98.31           C  
ATOM   1941  HA  VAL A 122       0.927  14.334  -2.423  1.00 98.31           H  
ATOM   1942  C   VAL A 122       1.802  12.599  -3.279  1.00 98.31           C  
ATOM   1943  CB  VAL A 122       1.003  12.818  -0.910  1.00 98.31           C  
ATOM   1944  HB  VAL A 122       0.888  11.737  -0.825  1.00 98.31           H  
ATOM   1945  O   VAL A 122       1.820  11.378  -3.405  1.00 98.31           O  
ATOM   1946  CG1 VAL A 122       2.399  13.200  -0.406  1.00 98.31           C  
ATOM   1947 HG11 VAL A 122       3.168  12.715  -1.008  1.00 98.31           H  
ATOM   1948 HG12 VAL A 122       2.524  12.856   0.621  1.00 98.31           H  
ATOM   1949 HG13 VAL A 122       2.542  14.279  -0.454  1.00 98.31           H  
ATOM   1950  CG2 VAL A 122      -0.027  13.491   0.003  1.00 98.31           C  
ATOM   1951 HG21 VAL A 122      -0.102  14.551  -0.238  1.00 98.31           H  
ATOM   1952 HG22 VAL A 122       0.303  13.395   1.038  1.00 98.31           H  
ATOM   1953 HG23 VAL A 122      -0.999  13.014  -0.118  1.00 98.31           H  
ATOM   1954  N   THR A 123       2.669  13.403  -3.879  1.00 98.47           N  
ATOM   1955  H   THR A 123       2.579  14.403  -3.777  1.00 98.47           H  
ATOM   1956  CA  THR A 123       3.879  12.904  -4.531  1.00 98.47           C  
ATOM   1957  HA  THR A 123       3.676  11.930  -4.976  1.00 98.47           H  
ATOM   1958  C   THR A 123       4.972  12.759  -3.477  1.00 98.47           C  
ATOM   1959  CB  THR A 123       4.334  13.847  -5.650  1.00 98.47           C  
ATOM   1960  HB  THR A 123       4.697  14.774  -5.206  1.00 98.47           H  
ATOM   1961  O   THR A 123       5.238  13.707  -2.742  1.00 98.47           O  
ATOM   1962  CG2 THR A 123       5.453  13.238  -6.493  1.00 98.47           C  
ATOM   1963 HG21 THR A 123       6.350  13.110  -5.887  1.00 98.47           H  
ATOM   1964 HG22 THR A 123       5.141  12.271  -6.887  1.00 98.47           H  
ATOM   1965 HG23 THR A 123       5.687  13.906  -7.321  1.00 98.47           H  
ATOM   1966  OG1 THR A 123       3.255  14.166  -6.503  1.00 98.47           O  
ATOM   1967  HG1 THR A 123       2.970  13.387  -6.987  1.00 98.47           H  
ATOM   1968  N   VAL A 124       5.595  11.585  -3.397  1.00 98.58           N  
ATOM   1969  H   VAL A 124       5.300  10.850  -4.023  1.00 98.58           H  
ATOM   1970  CA  VAL A 124       6.701  11.293  -2.474  1.00 98.58           C  
ATOM   1971  HA  VAL A 124       6.903  12.169  -1.858  1.00 98.58           H  
ATOM   1972  C   VAL A 124       7.945  11.001  -3.305  1.00 98.58           C  
ATOM   1973  CB  VAL A 124       6.358  10.124  -1.528  1.00 98.58           C  
ATOM   1974  HB  VAL A 124       6.331   9.194  -2.097  1.00 98.58           H  
ATOM   1975  O   VAL A 124       7.988  10.019  -4.055  1.00 98.58           O  
ATOM   1976  CG1 VAL A 124       7.408   9.987  -0.420  1.00 98.58           C  
ATOM   1977 HG11 VAL A 124       7.439  10.893   0.185  1.00 98.58           H  
ATOM   1978 HG12 VAL A 124       7.172   9.138   0.223  1.00 98.58           H  
ATOM   1979 HG13 VAL A 124       8.396   9.830  -0.852  1.00 98.58           H  
ATOM   1980  CG2 VAL A 124       4.992  10.297  -0.851  1.00 98.58           C  
ATOM   1981 HG21 VAL A 124       4.196  10.296  -1.596  1.00 98.58           H  
ATOM   1982 HG22 VAL A 124       4.818   9.467  -0.166  1.00 98.58           H  
ATOM   1983 HG23 VAL A 124       4.972  11.236  -0.297  1.00 98.58           H  
ATOM   1984  N   ASN A 125       8.958  11.859  -3.215  1.00 98.32           N  
ATOM   1985  H   ASN A 125       8.909  12.617  -2.550  1.00 98.32           H  
ATOM   1986  CA  ASN A 125      10.194  11.693  -3.978  1.00 98.32           C  
ATOM   1987  HA  ASN A 125       9.923  11.425  -4.999  1.00 98.32           H  
ATOM   1988  C   ASN A 125      11.064  10.559  -3.402  1.00 98.32           C  
ATOM   1989  CB  ASN A 125      10.942  13.030  -4.030  1.00 98.32           C  
ATOM   1990  HB2 ASN A 125      11.173  13.358  -3.016  1.00 98.32           H  
ATOM   1991  HB3 ASN A 125      11.885  12.920  -4.566  1.00 98.32           H  
ATOM   1992  O   ASN A 125      10.872  10.158  -2.253  1.00 98.32           O  
ATOM   1993  CG  ASN A 125      10.128  14.084  -4.744  1.00 98.32           C  
ATOM   1994  ND2 ASN A 125       9.632  15.055  -4.020  1.00 98.32           N  
ATOM   1995 HD21 ASN A 125       9.615  14.929  -3.018  1.00 98.32           H  
ATOM   1996 HD22 ASN A 125       8.992  15.693  -4.471  1.00 98.32           H  
ATOM   1997  OD1 ASN A 125       9.904  14.014  -5.943  1.00 98.32           O  
ATOM   1998  N   PRO A 126      12.027  10.021  -4.173  1.00 97.73           N  
ATOM   1999  CA  PRO A 126      12.969   9.019  -3.676  1.00 97.73           C  
ATOM   2000  HA  PRO A 126      12.435   8.081  -3.521  1.00 97.73           H  
ATOM   2001  C   PRO A 126      13.660   9.445  -2.375  1.00 97.73           C  
ATOM   2002  CB  PRO A 126      13.988   8.837  -4.805  1.00 97.73           C  
ATOM   2003  HB2 PRO A 126      14.774   9.589  -4.739  1.00 97.73           H  
ATOM   2004  HB3 PRO A 126      14.423   7.838  -4.812  1.00 97.73           H  
ATOM   2005  O   PRO A 126      14.232  10.532  -2.295  1.00 97.73           O  
ATOM   2006  CG  PRO A 126      13.146   9.106  -6.046  1.00 97.73           C  
ATOM   2007  HG2 PRO A 126      12.534   8.227  -6.250  1.00 97.73           H  
ATOM   2008  HG3 PRO A 126      13.756   9.374  -6.908  1.00 97.73           H  
ATOM   2009  CD  PRO A 126      12.258  10.261  -5.591  1.00 97.73           C  
ATOM   2010  HD2 PRO A 126      12.790  11.203  -5.724  1.00 97.73           H  
ATOM   2011  HD3 PRO A 126      11.328  10.263  -6.159  1.00 97.73           H  
ATOM   2012  N   GLY A 127      13.618   8.580  -1.361  1.00 97.26           N  
ATOM   2013  H   GLY A 127      13.062   7.744  -1.467  1.00 97.26           H  
ATOM   2014  CA  GLY A 127      14.204   8.817  -0.040  1.00 97.26           C  
ATOM   2015  HA2 GLY A 127      15.210   9.219  -0.163  1.00 97.26           H  
ATOM   2016  HA3 GLY A 127      14.271   7.864   0.484  1.00 97.26           H  
ATOM   2017  C   GLY A 127      13.419   9.783   0.855  1.00 97.26           C  
ATOM   2018  O   GLY A 127      13.854  10.049   1.975  1.00 97.26           O  
ATOM   2019  N   GLU A 128      12.285  10.310   0.390  1.00 98.33           N  
ATOM   2020  H   GLU A 128      11.965  10.049  -0.531  1.00 98.33           H  
ATOM   2021  CA  GLU A 128      11.446  11.230   1.153  1.00 98.33           C  
ATOM   2022  HA  GLU A 128      12.100  11.854   1.761  1.00 98.33           H  
ATOM   2023  C   GLU A 128      10.503  10.478   2.106  1.00 98.33           C  
ATOM   2024  CB  GLU A 128      10.693  12.161   0.186  1.00 98.33           C  
ATOM   2025  HB2 GLU A 128      11.399  12.525  -0.560  1.00 98.33           H  
ATOM   2026  HB3 GLU A 128       9.912  11.593  -0.319  1.00 98.33           H  
ATOM   2027  O   GLU A 128      10.020   9.376   1.815  1.00 98.33           O  
ATOM   2028  CG  GLU A 128      10.052  13.378   0.870  1.00 98.33           C  
ATOM   2029  HG2 GLU A 128      10.830  13.917   1.412  1.00 98.33           H  
ATOM   2030  HG3 GLU A 128       9.316  13.031   1.595  1.00 98.33           H  
ATOM   2031  CD  GLU A 128       9.362  14.339  -0.117  1.00 98.33           C  
ATOM   2032  OE1 GLU A 128       8.925  15.413   0.350  1.00 98.33           O  
ATOM   2033  OE2 GLU A 128       9.285  14.029  -1.334  1.00 98.33           O  
ATOM   2034  N   GLU A 129      10.215  11.111   3.244  1.00 98.32           N  
ATOM   2035  H   GLU A 129      10.615  12.027   3.394  1.00 98.32           H  
ATOM   2036  CA  GLU A 129       9.125  10.741   4.141  1.00 98.32           C  
ATOM   2037  HA  GLU A 129       8.581   9.916   3.681  1.00 98.32           H  
ATOM   2038  C   GLU A 129       8.165  11.931   4.275  1.00 98.32           C  
ATOM   2039  CB  GLU A 129       9.668  10.231   5.493  1.00 98.32           C  
ATOM   2040  HB2 GLU A 129      10.390   9.440   5.290  1.00 98.32           H  
ATOM   2041  HB3 GLU A 129      10.179  11.040   6.015  1.00 98.32           H  
ATOM   2042  O   GLU A 129       8.584  13.037   4.618  1.00 98.32           O  
ATOM   2043  CG  GLU A 129       8.553   9.662   6.391  1.00 98.32           C  
ATOM   2044  HG2 GLU A 129       7.969   8.948   5.810  1.00 98.32           H  
ATOM   2045  HG3 GLU A 129       7.885  10.474   6.678  1.00 98.32           H  
ATOM   2046  CD  GLU A 129       9.056   8.935   7.657  1.00 98.32           C  
ATOM   2047  OE1 GLU A 129       8.422   9.108   8.727  1.00 98.32           O  
ATOM   2048  OE2 GLU A 129       9.988   8.097   7.562  1.00 98.32           O  
ATOM   2049  N   VAL A 130       6.879  11.707   4.000  1.00 98.44           N  
ATOM   2050  H   VAL A 130       6.613  10.764   3.757  1.00 98.44           H  
ATOM   2051  CA  VAL A 130       5.822  12.727   4.064  1.00 98.44           C  
ATOM   2052  HA  VAL A 130       6.253  13.659   4.428  1.00 98.44           H  
ATOM   2053  C   VAL A 130       4.749  12.289   5.053  1.00 98.44           C  
ATOM   2054  CB  VAL A 130       5.207  13.014   2.677  1.00 98.44           C  
ATOM   2055  HB  VAL A 130       4.748  12.105   2.289  1.00 98.44           H  
ATOM   2056  O   VAL A 130       4.324  11.135   5.050  1.00 98.44           O  
ATOM   2057  CG1 VAL A 130       4.131  14.107   2.764  1.00 98.44           C  
ATOM   2058 HG11 VAL A 130       4.531  14.982   3.277  1.00 98.44           H  
ATOM   2059 HG12 VAL A 130       3.828  14.411   1.762  1.00 98.44           H  
ATOM   2060 HG13 VAL A 130       3.253  13.738   3.295  1.00 98.44           H  
ATOM   2061  CG2 VAL A 130       6.265  13.488   1.675  1.00 98.44           C  
ATOM   2062 HG21 VAL A 130       5.810  13.701   0.707  1.00 98.44           H  
ATOM   2063 HG22 VAL A 130       6.763  14.386   2.038  1.00 98.44           H  
ATOM   2064 HG23 VAL A 130       7.015  12.711   1.528  1.00 98.44           H  
ATOM   2065  N   GLU A 131       4.265  13.218   5.877  1.00 98.44           N  
ATOM   2066  H   GLU A 131       4.634  14.156   5.816  1.00 98.44           H  
ATOM   2067  CA  GLU A 131       3.140  12.985   6.783  1.00 98.44           C  
ATOM   2068  HA  GLU A 131       2.894  11.924   6.763  1.00 98.44           H  
ATOM   2069  C   GLU A 131       1.890  13.749   6.330  1.00 98.44           C  
ATOM   2070  CB  GLU A 131       3.532  13.309   8.233  1.00 98.44           C  
ATOM   2071  HB2 GLU A 131       4.450  12.775   8.477  1.00 98.44           H  
ATOM   2072  HB3 GLU A 131       3.710  14.379   8.338  1.00 98.44           H  
ATOM   2073  O   GLU A 131       1.930  14.938   6.015  1.00 98.44           O  
ATOM   2074  CG  GLU A 131       2.431  12.870   9.211  1.00 98.44           C  
ATOM   2075  HG2 GLU A 131       2.185  11.825   9.026  1.00 98.44           H  
ATOM   2076  HG3 GLU A 131       1.529  13.454   9.026  1.00 98.44           H  
ATOM   2077  CD  GLU A 131       2.850  13.035  10.676  1.00 98.44           C  
ATOM   2078  OE1 GLU A 131       2.363  13.999  11.310  1.00 98.44           O  
ATOM   2079  OE2 GLU A 131       3.571  12.142  11.183  1.00 98.44           O  
ATOM   2080  N   VAL A 132       0.750  13.060   6.342  1.00 98.19           N  
ATOM   2081  H   VAL A 132       0.806  12.077   6.568  1.00 98.19           H  
ATOM   2082  CA  VAL A 132      -0.569  13.605   6.024  1.00 98.19           C  
ATOM   2083  HA  VAL A 132      -0.480  14.676   5.844  1.00 98.19           H  
ATOM   2084  C   VAL A 132      -1.495  13.370   7.208  1.00 98.19           C  
ATOM   2085  CB  VAL A 132      -1.155  12.949   4.764  1.00 98.19           C  
ATOM   2086  HB  VAL A 132      -1.430  11.917   4.983  1.00 98.19           H  
ATOM   2087  O   VAL A 132      -1.660  12.238   7.655  1.00 98.19           O  
ATOM   2088  CG1 VAL A 132      -2.408  13.698   4.301  1.00 98.19           C  
ATOM   2089 HG11 VAL A 132      -2.822  13.184   3.433  1.00 98.19           H  
ATOM   2090 HG12 VAL A 132      -2.141  14.717   4.023  1.00 98.19           H  
ATOM   2091 HG13 VAL A 132      -3.163  13.706   5.088  1.00 98.19           H  
ATOM   2092  CG2 VAL A 132      -0.173  12.939   3.594  1.00 98.19           C  
ATOM   2093 HG21 VAL A 132       0.150  13.953   3.357  1.00 98.19           H  
ATOM   2094 HG22 VAL A 132       0.702  12.336   3.839  1.00 98.19           H  
ATOM   2095 HG23 VAL A 132      -0.655  12.477   2.733  1.00 98.19           H  
ATOM   2096  N   THR A 133      -2.136  14.428   7.701  1.00 97.69           N  
ATOM   2097  H   THR A 133      -1.950  15.336   7.299  1.00 97.69           H  
ATOM   2098  CA  THR A 133      -3.111  14.329   8.798  1.00 97.69           C  
ATOM   2099  HA  THR A 133      -3.101  13.317   9.201  1.00 97.69           H  
ATOM   2100  C   THR A 133      -4.525  14.614   8.306  1.00 97.69           C  
ATOM   2101  CB  THR A 133      -2.743  15.255   9.963  1.00 97.69           C  
ATOM   2102  HB  THR A 133      -2.732  16.291   9.625  1.00 97.69           H  
ATOM   2103  O   THR A 133      -4.768  15.640   7.663  1.00 97.69           O  
ATOM   2104  CG2 THR A 133      -3.707  15.115  11.144  1.00 97.69           C  
ATOM   2105 HG21 THR A 133      -3.794  14.068  11.433  1.00 97.69           H  
ATOM   2106 HG22 THR A 133      -3.330  15.689  11.990  1.00 97.69           H  
ATOM   2107 HG23 THR A 133      -4.693  15.498  10.879  1.00 97.69           H  
ATOM   2108  OG1 THR A 133      -1.477  14.920  10.478  1.00 97.69           O  
ATOM   2109  HG1 THR A 133      -0.795  15.041   9.813  1.00 97.69           H  
ATOM   2110  N   PHE A 134      -5.447  13.726   8.667  1.00 97.37           N  
ATOM   2111  H   PHE A 134      -5.139  12.920   9.192  1.00 97.37           H  
ATOM   2112  CA  PHE A 134      -6.891  13.863   8.512  1.00 97.37           C  
ATOM   2113  HA  PHE A 134      -7.124  14.736   7.902  1.00 97.37           H  
ATOM   2114  C   PHE A 134      -7.533  14.038   9.889  1.00 97.37           C  
ATOM   2115  CB  PHE A 134      -7.459  12.621   7.815  1.00 97.37           C  
ATOM   2116  HB2 PHE A 134      -8.544  12.711   7.774  1.00 97.37           H  
ATOM   2117  HB3 PHE A 134      -7.225  11.738   8.411  1.00 97.37           H  
ATOM   2118  O   PHE A 134      -7.102  13.402  10.853  1.00 97.37           O  
ATOM   2119  CG  PHE A 134      -6.939  12.412   6.410  1.00 97.37           C  
ATOM   2120  CD1 PHE A 134      -7.704  12.846   5.314  1.00 97.37           C  
ATOM   2121  HD1 PHE A 134      -8.667  13.305   5.480  1.00 97.37           H  
ATOM   2122  CD2 PHE A 134      -5.692  11.795   6.194  1.00 97.37           C  
ATOM   2123  HD2 PHE A 134      -5.101  11.459   7.033  1.00 97.37           H  
ATOM   2124  CE1 PHE A 134      -7.223  12.678   4.005  1.00 97.37           C  
ATOM   2125  HE1 PHE A 134      -7.820  13.007   3.167  1.00 97.37           H  
ATOM   2126  CE2 PHE A 134      -5.208  11.630   4.885  1.00 97.37           C  
ATOM   2127  HE2 PHE A 134      -4.246  11.166   4.723  1.00 97.37           H  
ATOM   2128  CZ  PHE A 134      -5.973  12.074   3.793  1.00 97.37           C  
ATOM   2129  HZ  PHE A 134      -5.606  11.947   2.785  1.00 97.37           H  
ATOM   2130  N   SER A 135      -8.579  14.858   9.963  1.00 95.03           N  
ATOM   2131  H   SER A 135      -8.922  15.294   9.119  1.00 95.03           H  
ATOM   2132  CA  SER A 135      -9.365  15.064  11.183  1.00 95.03           C  
ATOM   2133  HA  SER A 135      -9.067  14.338  11.939  1.00 95.03           H  
ATOM   2134  C   SER A 135     -10.845  14.872  10.880  1.00 95.03           C  
ATOM   2135  CB  SER A 135      -9.154  16.459  11.775  1.00 95.03           C  
ATOM   2136  HB2 SER A 135      -9.738  16.539  12.692  1.00 95.03           H  
ATOM   2137  HB3 SER A 135      -9.513  17.207  11.067  1.00 95.03           H  
ATOM   2138  O   SER A 135     -11.335  15.346   9.854  1.00 95.03           O  
ATOM   2139  OG  SER A 135      -7.794  16.718  12.073  1.00 95.03           O  
ATOM   2140  HG  SER A 135      -7.769  17.544  12.562  1.00 95.03           H  
ATOM   2141  N   ALA A 136     -11.573  14.210  11.773  1.00 91.53           N  
ATOM   2142  H   ALA A 136     -11.126  13.846  12.602  1.00 91.53           H  
ATOM   2143  CA  ALA A 136     -13.002  13.985  11.618  1.00 91.53           C  
ATOM   2144  HA  ALA A 136     -13.419  14.756  10.971  1.00 91.53           H  
ATOM   2145  C   ALA A 136     -13.719  14.062  12.968  1.00 91.53           C  
ATOM   2146  CB  ALA A 136     -13.225  12.623  10.948  1.00 91.53           C  
ATOM   2147  HB1 ALA A 136     -14.293  12.436  10.837  1.00 91.53           H  
ATOM   2148  HB2 ALA A 136     -12.743  12.602   9.971  1.00 91.53           H  
ATOM   2149  HB3 ALA A 136     -12.805  11.833  11.571  1.00 91.53           H  
ATOM   2150  O   ALA A 136     -13.341  13.389  13.918  1.00 91.53           O  
ATOM   2151  N   ASN A 137     -14.822  14.815  13.017  1.00 89.70           N  
ATOM   2152  H   ASN A 137     -15.019  15.434  12.245  1.00 89.70           H  
ATOM   2153  CA  ASN A 137     -15.696  14.859  14.198  1.00 89.70           C  
ATOM   2154  HA  ASN A 137     -15.095  15.079  15.080  1.00 89.70           H  
ATOM   2155  C   ASN A 137     -16.410  13.518  14.456  1.00 89.70           C  
ATOM   2156  CB  ASN A 137     -16.746  15.968  14.006  1.00 89.70           C  
ATOM   2157  HB2 ASN A 137     -17.335  15.755  13.114  1.00 89.70           H  
ATOM   2158  HB3 ASN A 137     -17.418  15.961  14.864  1.00 89.70           H  
ATOM   2159  O   ASN A 137     -16.881  13.275  15.561  1.00 89.70           O  
ATOM   2160  CG  ASN A 137     -16.163  17.364  13.902  1.00 89.70           C  
ATOM   2161  ND2 ASN A 137     -16.896  18.290  13.332  1.00 89.70           N  
ATOM   2162 HD21 ASN A 137     -17.849  18.101  13.058  1.00 89.70           H  
ATOM   2163 HD22 ASN A 137     -16.479  19.210  13.313  1.00 89.70           H  
ATOM   2164  OD1 ASN A 137     -15.055  17.656  14.301  1.00 89.70           O  
ATOM   2165  N   ASP A 138     -16.518  12.679  13.423  1.00 88.13           N  
ATOM   2166  H   ASP A 138     -16.023  12.920  12.576  1.00 88.13           H  
ATOM   2167  CA  ASP A 138     -17.043  11.319  13.501  1.00 88.13           C  
ATOM   2168  HA  ASP A 138     -17.429  11.122  14.501  1.00 88.13           H  
ATOM   2169  C   ASP A 138     -15.912  10.326  13.177  1.00 88.13           C  
ATOM   2170  CB  ASP A 138     -18.236  11.166  12.548  1.00 88.13           C  
ATOM   2171  HB2 ASP A 138     -19.019  11.860  12.853  1.00 88.13           H  
ATOM   2172  HB3 ASP A 138     -17.927  11.431  11.536  1.00 88.13           H  
ATOM   2173  O   ASP A 138     -15.522  10.215  12.006  1.00 88.13           O  
ATOM   2174  CG  ASP A 138     -18.811   9.744  12.543  1.00 88.13           C  
ATOM   2175  OD1 ASP A 138     -18.342   8.900  13.341  1.00 88.13           O  
ATOM   2176  OD2 ASP A 138     -19.698   9.508  11.697  1.00 88.13           O  
ATOM   2177  N   PRO A 139     -15.389   9.594  14.181  1.00 81.91           N  
ATOM   2178  CA  PRO A 139     -14.345   8.594  13.985  1.00 81.91           C  
ATOM   2179  HA  PRO A 139     -13.451   9.097  13.615  1.00 81.91           H  
ATOM   2180  C   PRO A 139     -14.726   7.482  13.002  1.00 81.91           C  
ATOM   2181  CB  PRO A 139     -14.058   8.020  15.376  1.00 81.91           C  
ATOM   2182  HB2 PRO A 139     -14.693   7.154  15.564  1.00 81.91           H  
ATOM   2183  HB3 PRO A 139     -13.007   7.754  15.492  1.00 81.91           H  
ATOM   2184  O   PRO A 139     -13.838   6.899  12.385  1.00 81.91           O  
ATOM   2185  CG  PRO A 139     -14.461   9.151  16.318  1.00 81.91           C  
ATOM   2186  HG2 PRO A 139     -14.727   8.782  17.309  1.00 81.91           H  
ATOM   2187  HG3 PRO A 139     -13.653   9.881  16.380  1.00 81.91           H  
ATOM   2188  CD  PRO A 139     -15.656   9.768  15.601  1.00 81.91           C  
ATOM   2189  HD2 PRO A 139     -15.739  10.821  15.872  1.00 81.91           H  
ATOM   2190  HD3 PRO A 139     -16.568   9.234  15.866  1.00 81.91           H  
ATOM   2191  N   HIS A 140     -16.017   7.208  12.769  1.00 87.13           N  
ATOM   2192  H   HIS A 140     -16.737   7.745  13.231  1.00 87.13           H  
ATOM   2193  CA  HIS A 140     -16.434   6.198  11.789  1.00 87.13           C  
ATOM   2194  HA  HIS A 140     -15.939   5.260  12.041  1.00 87.13           H  
ATOM   2195  C   HIS A 140     -16.013   6.541  10.355  1.00 87.13           C  
ATOM   2196  CB  HIS A 140     -17.948   5.979  11.859  1.00 87.13           C  
ATOM   2197  HB2 HIS A 140     -18.471   6.928  11.736  1.00 87.13           H  
ATOM   2198  HB3 HIS A 140     -18.249   5.333  11.034  1.00 87.13           H  
ATOM   2199  O   HIS A 140     -15.900   5.643   9.517  1.00 87.13           O  
ATOM   2200  CG  HIS A 140     -18.380   5.314  13.135  1.00 87.13           C  
ATOM   2201  CD2 HIS A 140     -19.169   5.837  14.123  1.00 87.13           C  
ATOM   2202  HD2 HIS A 140     -19.599   6.828  14.131  1.00 87.13           H  
ATOM   2203  ND1 HIS A 140     -18.034   4.040  13.515  1.00 87.13           N  
ATOM   2204  HD1 HIS A 140     -17.415   3.429  13.001  1.00 87.13           H  
ATOM   2205  CE1 HIS A 140     -18.604   3.793  14.706  1.00 87.13           C  
ATOM   2206  HE1 HIS A 140     -18.501   2.878  15.269  1.00 87.13           H  
ATOM   2207  NE2 HIS A 140     -19.314   4.855  15.114  1.00 87.13           N  
ATOM   2208  N   LYS A 141     -15.697   7.810  10.059  1.00 89.86           N  
ATOM   2209  H   LYS A 141     -15.791   8.501  10.788  1.00 89.86           H  
ATOM   2210  CA  LYS A 141     -15.111   8.211   8.767  1.00 89.86           C  
ATOM   2211  HA  LYS A 141     -15.758   7.859   7.963  1.00 89.86           H  
ATOM   2212  C   LYS A 141     -13.743   7.577   8.509  1.00 89.86           C  
ATOM   2213  CB  LYS A 141     -15.009   9.738   8.695  1.00 89.86           C  
ATOM   2214  HB2 LYS A 141     -14.470  10.004   7.786  1.00 89.86           H  
ATOM   2215  HB3 LYS A 141     -14.447  10.117   9.549  1.00 89.86           H  
ATOM   2216  O   LYS A 141     -13.349   7.420   7.354  1.00 89.86           O  
ATOM   2217  CG  LYS A 141     -16.402  10.379   8.650  1.00 89.86           C  
ATOM   2218  HG2 LYS A 141     -16.909  10.242   9.606  1.00 89.86           H  
ATOM   2219  HG3 LYS A 141     -16.988   9.893   7.870  1.00 89.86           H  
ATOM   2220  CD  LYS A 141     -16.299  11.871   8.330  1.00 89.86           C  
ATOM   2221  HD2 LYS A 141     -15.787  12.388   9.142  1.00 89.86           H  
ATOM   2222  HD3 LYS A 141     -15.731  11.996   7.408  1.00 89.86           H  
ATOM   2223  CE  LYS A 141     -17.705  12.445   8.151  1.00 89.86           C  
ATOM   2224  HE2 LYS A 141     -18.272  11.770   7.510  1.00 89.86           H  
ATOM   2225  HE3 LYS A 141     -18.202  12.470   9.121  1.00 89.86           H  
ATOM   2226  NZ  LYS A 141     -17.663  13.791   7.531  1.00 89.86           N  
ATOM   2227  HZ1 LYS A 141     -17.103  14.428   8.080  1.00 89.86           H  
ATOM   2228  HZ2 LYS A 141     -18.600  14.156   7.431  1.00 89.86           H  
ATOM   2229  HZ3 LYS A 141     -17.275  13.725   6.601  1.00 89.86           H  
ATOM   2230  N   PHE A 142     -13.052   7.166   9.568  1.00 93.71           N  
ATOM   2231  H   PHE A 142     -13.438   7.326  10.487  1.00 93.71           H  
ATOM   2232  CA  PHE A 142     -11.784   6.452   9.509  1.00 93.71           C  
ATOM   2233  HA  PHE A 142     -11.229   6.780   8.631  1.00 93.71           H  
ATOM   2234  C   PHE A 142     -11.937   4.934   9.357  1.00 93.71           C  
ATOM   2235  CB  PHE A 142     -10.974   6.808  10.760  1.00 93.71           C  
ATOM   2236  HB2 PHE A 142     -11.516   6.464  11.641  1.00 93.71           H  
ATOM   2237  HB3 PHE A 142     -10.048   6.233  10.748  1.00 93.71           H  
ATOM   2238  O   PHE A 142     -10.928   4.253   9.217  1.00 93.71           O  
ATOM   2239  CG  PHE A 142     -10.627   8.277  10.926  1.00 93.71           C  
ATOM   2240  CD1 PHE A 142     -10.213   9.048   9.826  1.00 93.71           C  
ATOM   2241  HD1 PHE A 142     -10.085   8.564   8.869  1.00 93.71           H  
ATOM   2242  CD2 PHE A 142     -10.709   8.876  12.192  1.00 93.71           C  
ATOM   2243  HD2 PHE A 142     -11.012   8.295  13.051  1.00 93.71           H  
ATOM   2244  CE1 PHE A 142      -9.933  10.418   9.970  1.00 93.71           C  
ATOM   2245  HE1 PHE A 142      -9.624  11.007   9.120  1.00 93.71           H  
ATOM   2246  CE2 PHE A 142     -10.404  10.237  12.346  1.00 93.71           C  
ATOM   2247  HE2 PHE A 142     -10.482  10.686  13.325  1.00 93.71           H  
ATOM   2248  CZ  PHE A 142     -10.019  11.011  11.239  1.00 93.71           C  
ATOM   2249  HZ  PHE A 142      -9.779  12.056  11.372  1.00 93.71           H  
ATOM   2250  N   ASN A 143     -13.160   4.386   9.323  1.00 94.05           N  
ATOM   2251  H   ASN A 143     -13.963   4.974   9.498  1.00 94.05           H  
ATOM   2252  CA  ASN A 143     -13.366   2.934   9.243  1.00 94.05           C  
ATOM   2253  HA  ASN A 143     -12.679   2.468   9.948  1.00 94.05           H  
ATOM   2254  C   ASN A 143     -13.067   2.337   7.860  1.00 94.05           C  
ATOM   2255  CB  ASN A 143     -14.792   2.556   9.683  1.00 94.05           C  
ATOM   2256  HB2 ASN A 143     -14.985   1.524   9.392  1.00 94.05           H  
ATOM   2257  HB3 ASN A 143     -15.530   3.187   9.188  1.00 94.05           H  
ATOM   2258  O   ASN A 143     -12.978   1.117   7.737  1.00 94.05           O  
ATOM   2259  CG  ASN A 143     -14.987   2.615  11.185  1.00 94.05           C  
ATOM   2260  ND2 ASN A 143     -16.121   2.181  11.681  1.00 94.05           N  
ATOM   2261 HD21 ASN A 143     -16.764   1.705  11.065  1.00 94.05           H  
ATOM   2262 HD22 ASN A 143     -16.052   1.962  12.665  1.00 94.05           H  
ATOM   2263  OD1 ASN A 143     -14.125   2.987  11.954  1.00 94.05           O  
ATOM   2264  N   ARG A 144     -12.965   3.167   6.814  1.00 96.75           N  
ATOM   2265  H   ARG A 144     -13.024   4.157   7.004  1.00 96.75           H  
ATOM   2266  CA  ARG A 144     -12.759   2.717   5.428  1.00 96.75           C  
ATOM   2267  HA  ARG A 144     -12.369   1.700   5.464  1.00 96.75           H  
ATOM   2268  C   ARG A 144     -11.695   3.535   4.678  1.00 96.75           C  
ATOM   2269  CB  ARG A 144     -14.097   2.668   4.666  1.00 96.75           C  
ATOM   2270  HB2 ARG A 144     -14.518   3.673   4.635  1.00 96.75           H  
ATOM   2271  HB3 ARG A 144     -13.896   2.349   3.643  1.00 96.75           H  
ATOM   2272  O   ARG A 144     -12.021   4.116   3.639  1.00 96.75           O  
ATOM   2273  CG  ARG A 144     -15.138   1.706   5.256  1.00 96.75           C  
ATOM   2274  HG2 ARG A 144     -14.748   0.688   5.240  1.00 96.75           H  
ATOM   2275  HG3 ARG A 144     -15.369   1.986   6.283  1.00 96.75           H  
ATOM   2276  CD  ARG A 144     -16.426   1.789   4.422  1.00 96.75           C  
ATOM   2277  HD2 ARG A 144     -16.205   1.523   3.389  1.00 96.75           H  
ATOM   2278  HD3 ARG A 144     -16.779   2.820   4.430  1.00 96.75           H  
ATOM   2279  NE  ARG A 144     -17.487   0.923   4.971  1.00 96.75           N  
ATOM   2280  HE  ARG A 144     -18.004   1.281   5.761  1.00 96.75           H  
ATOM   2281  NH1 ARG A 144     -17.212  -0.900   3.595  1.00 96.75           N  
ATOM   2282 HH11 ARG A 144     -16.516  -0.412   3.050  1.00 96.75           H  
ATOM   2283 HH12 ARG A 144     -17.204  -1.908   3.656  1.00 96.75           H  
ATOM   2284  NH2 ARG A 144     -18.492  -1.071   5.385  1.00 96.75           N  
ATOM   2285 HH21 ARG A 144     -18.272  -2.055   5.315  1.00 96.75           H  
ATOM   2286 HH22 ARG A 144     -18.809  -0.754   6.290  1.00 96.75           H  
ATOM   2287  CZ  ARG A 144     -17.738  -0.327   4.636  1.00 96.75           C  
ATOM   2288  N   PRO A 145     -10.457   3.665   5.192  1.00 97.73           N  
ATOM   2289  CA  PRO A 145      -9.430   4.398   4.482  1.00 97.73           C  
ATOM   2290  HA  PRO A 145      -9.823   5.359   4.150  1.00 97.73           H  
ATOM   2291  C   PRO A 145      -8.978   3.589   3.264  1.00 97.73           C  
ATOM   2292  CB  PRO A 145      -8.314   4.646   5.493  1.00 97.73           C  
ATOM   2293  HB2 PRO A 145      -8.551   5.529   6.087  1.00 97.73           H  
ATOM   2294  HB3 PRO A 145      -7.340   4.756   5.016  1.00 97.73           H  
ATOM   2295  O   PRO A 145      -8.933   2.354   3.274  1.00 97.73           O  
ATOM   2296  CG  PRO A 145      -8.384   3.405   6.378  1.00 97.73           C  
ATOM   2297  HG2 PRO A 145      -7.756   2.628   5.940  1.00 97.73           H  
ATOM   2298  HG3 PRO A 145      -8.056   3.626   7.393  1.00 97.73           H  
ATOM   2299  CD  PRO A 145      -9.864   2.993   6.339  1.00 97.73           C  
ATOM   2300  HD2 PRO A 145      -9.967   1.911   6.253  1.00 97.73           H  
ATOM   2301  HD3 PRO A 145     -10.359   3.328   7.251  1.00 97.73           H  
ATOM   2302  N   GLN A 146      -8.640   4.306   2.205  1.00 98.48           N  
ATOM   2303  H   GLN A 146      -8.727   5.311   2.259  1.00 98.48           H  
ATOM   2304  CA  GLN A 146      -8.144   3.736   0.965  1.00 98.48           C  
ATOM   2305  HA  GLN A 146      -7.903   2.684   1.117  1.00 98.48           H  
ATOM   2306  C   GLN A 146      -6.862   4.454   0.559  1.00 98.48           C  
ATOM   2307  CB  GLN A 146      -9.249   3.821  -0.093  1.00 98.48           C  
ATOM   2308  HB2 GLN A 146     -10.061   3.154   0.195  1.00 98.48           H  
ATOM   2309  HB3 GLN A 146      -9.639   4.839  -0.111  1.00 98.48           H  
ATOM   2310  O   GLN A 146      -6.800   5.684   0.579  1.00 98.48           O  
ATOM   2311  CG  GLN A 146      -8.774   3.455  -1.504  1.00 98.48           C  
ATOM   2312  HG2 GLN A 146      -8.460   2.411  -1.533  1.00 98.48           H  
ATOM   2313  HG3 GLN A 146      -7.920   4.074  -1.777  1.00 98.48           H  
ATOM   2314  CD  GLN A 146      -9.851   3.682  -2.556  1.00 98.48           C  
ATOM   2315  NE2 GLN A 146      -9.446   3.886  -3.786  1.00 98.48           N  
ATOM   2316 HE21 GLN A 146      -8.457   3.805  -3.975  1.00 98.48           H  
ATOM   2317 HE22 GLN A 146     -10.033   3.408  -4.455  1.00 98.48           H  
ATOM   2318  OE1 GLN A 146     -11.049   3.710  -2.297  1.00 98.48           O  
ATOM   2319  N   PHE A 147      -5.877   3.672   0.134  1.00 98.76           N  
ATOM   2320  H   PHE A 147      -6.018   2.672   0.156  1.00 98.76           H  
ATOM   2321  CA  PHE A 147      -4.600   4.140  -0.386  1.00 98.76           C  
ATOM   2322  HA  PHE A 147      -4.593   5.229  -0.420  1.00 98.76           H  
ATOM   2323  C   PHE A 147      -4.434   3.594  -1.800  1.00 98.76           C  
ATOM   2324  CB  PHE A 147      -3.462   3.692   0.541  1.00 98.76           C  
ATOM   2325  HB2 PHE A 147      -2.543   4.194   0.238  1.00 98.76           H  
ATOM   2326  HB3 PHE A 147      -3.299   2.621   0.422  1.00 98.76           H  
ATOM   2327  O   PHE A 147      -4.576   2.395  -2.019  1.00 98.76           O  
ATOM   2328  CG  PHE A 147      -3.730   3.985   2.005  1.00 98.76           C  
ATOM   2329  CD1 PHE A 147      -3.478   5.268   2.516  1.00 98.76           C  
ATOM   2330  HD1 PHE A 147      -3.039   6.020   1.877  1.00 98.76           H  
ATOM   2331  CD2 PHE A 147      -4.297   3.000   2.837  1.00 98.76           C  
ATOM   2332  HD2 PHE A 147      -4.504   2.015   2.445  1.00 98.76           H  
ATOM   2333  CE1 PHE A 147      -3.804   5.573   3.847  1.00 98.76           C  
ATOM   2334  HE1 PHE A 147      -3.618   6.564   4.233  1.00 98.76           H  
ATOM   2335  CE2 PHE A 147      -4.625   3.305   4.170  1.00 98.76           C  
ATOM   2336  HE2 PHE A 147      -5.074   2.552   4.800  1.00 98.76           H  
ATOM   2337  CZ  PHE A 147      -4.389   4.598   4.671  1.00 98.76           C  
ATOM   2338  HZ  PHE A 147      -4.663   4.846   5.686  1.00 98.76           H  
ATOM   2339  N   THR A 148      -4.166   4.457  -2.770  1.00 98.69           N  
ATOM   2340  H   THR A 148      -4.067   5.434  -2.531  1.00 98.69           H  
ATOM   2341  CA  THR A 148      -3.792   4.051  -4.131  1.00 98.69           C  
ATOM   2342  HA  THR A 148      -3.810   2.965  -4.223  1.00 98.69           H  
ATOM   2343  C   THR A 148      -2.374   4.528  -4.367  1.00 98.69           C  
ATOM   2344  CB  THR A 148      -4.746   4.621  -5.184  1.00 98.69           C  
ATOM   2345  HB  THR A 148      -4.593   5.697  -5.260  1.00 98.69           H  
ATOM   2346  O   THR A 148      -2.125   5.724  -4.263  1.00 98.69           O  
ATOM   2347  CG2 THR A 148      -4.530   4.006  -6.561  1.00 98.69           C  
ATOM   2348 HG21 THR A 148      -3.504   4.175  -6.889  1.00 98.69           H  
ATOM   2349 HG22 THR A 148      -4.726   2.934  -6.531  1.00 98.69           H  
ATOM   2350 HG23 THR A 148      -5.196   4.488  -7.277  1.00 98.69           H  
ATOM   2351  OG1 THR A 148      -6.077   4.374  -4.772  1.00 98.69           O  
ATOM   2352  HG1 THR A 148      -6.075   4.620  -3.844  1.00 98.69           H  
ATOM   2353  N   ILE A 149      -1.461   3.596  -4.614  1.00 98.61           N  
ATOM   2354  H   ILE A 149      -1.768   2.640  -4.723  1.00 98.61           H  
ATOM   2355  CA  ILE A 149      -0.047   3.860  -4.851  1.00 98.61           C  
ATOM   2356  HA  ILE A 149       0.187   4.890  -4.583  1.00 98.61           H  
ATOM   2357  C   ILE A 149       0.188   3.689  -6.345  1.00 98.61           C  
ATOM   2358  CB  ILE A 149       0.859   2.928  -4.011  1.00 98.61           C  
ATOM   2359  HB  ILE A 149       0.684   1.894  -4.309  1.00 98.61           H  
ATOM   2360  O   ILE A 149      -0.047   2.608  -6.888  1.00 98.61           O  
ATOM   2361  CG1 ILE A 149       0.629   3.052  -2.484  1.00 98.61           C  
ATOM   2362 HG12 ILE A 149       1.518   2.690  -1.966  1.00 98.61           H  
ATOM   2363 HG13 ILE A 149       0.500   4.100  -2.217  1.00 98.61           H  
ATOM   2364  CG2 ILE A 149       2.337   3.258  -4.292  1.00 98.61           C  
ATOM   2365 HG21 ILE A 149       2.552   4.291  -4.022  1.00 98.61           H  
ATOM   2366 HG22 ILE A 149       2.987   2.593  -3.723  1.00 98.61           H  
ATOM   2367 HG23 ILE A 149       2.569   3.117  -5.348  1.00 98.61           H  
ATOM   2368  CD1 ILE A 149      -0.551   2.236  -1.932  1.00 98.61           C  
ATOM   2369 HD11 ILE A 149      -0.512   2.246  -0.842  1.00 98.61           H  
ATOM   2370 HD12 ILE A 149      -0.482   1.204  -2.275  1.00 98.61           H  
ATOM   2371 HD13 ILE A 149      -1.506   2.661  -2.239  1.00 98.61           H  
ATOM   2372  N   GLU A 150       0.646   4.751  -6.993  1.00 98.24           N  
ATOM   2373  H   GLU A 150       0.782   5.614  -6.485  1.00 98.24           H  
ATOM   2374  CA  GLU A 150       0.976   4.785  -8.410  1.00 98.24           C  
ATOM   2375  HA  GLU A 150       0.834   3.789  -8.829  1.00 98.24           H  
ATOM   2376  C   GLU A 150       2.460   5.137  -8.572  1.00 98.24           C  
ATOM   2377  CB  GLU A 150       0.027   5.729  -9.180  1.00 98.24           C  
ATOM   2378  HB2 GLU A 150       0.151   6.751  -8.819  1.00 98.24           H  
ATOM   2379  HB3 GLU A 150       0.298   5.691 -10.235  1.00 98.24           H  
ATOM   2380  O   GLU A 150       2.997   6.028  -7.913  1.00 98.24           O  
ATOM   2381  CG  GLU A 150      -1.449   5.300  -9.018  1.00 98.24           C  
ATOM   2382  HG2 GLU A 150      -1.756   5.471  -7.986  1.00 98.24           H  
ATOM   2383  HG3 GLU A 150      -1.504   4.228  -9.202  1.00 98.24           H  
ATOM   2384  CD  GLU A 150      -2.464   5.994  -9.949  1.00 98.24           C  
ATOM   2385  OE1 GLU A 150      -3.655   5.564  -9.921  1.00 98.24           O  
ATOM   2386  OE2 GLU A 150      -2.066   6.863 -10.747  1.00 98.24           O  
ATOM   2387  N   TRP A 151       3.148   4.395  -9.430  1.00 95.25           N  
ATOM   2388  H   TRP A 151       2.645   3.694  -9.955  1.00 95.25           H  
ATOM   2389  CA  TRP A 151       4.550   4.613  -9.779  1.00 95.25           C  
ATOM   2390  HA  TRP A 151       4.855   5.605  -9.444  1.00 95.25           H  
ATOM   2391  C   TRP A 151       4.713   4.575 -11.295  1.00 95.25           C  
ATOM   2392  CB  TRP A 151       5.440   3.578  -9.076  1.00 95.25           C  
ATOM   2393  HB2 TRP A 151       5.270   3.654  -8.002  1.00 95.25           H  
ATOM   2394  HB3 TRP A 151       6.484   3.833  -9.256  1.00 95.25           H  
ATOM   2395  O   TRP A 151       3.818   4.096 -11.997  1.00 95.25           O  
ATOM   2396  CG  TRP A 151       5.224   2.149  -9.469  1.00 95.25           C  
ATOM   2397  CD1 TRP A 151       5.905   1.473 -10.421  1.00 95.25           C  
ATOM   2398  HD1 TRP A 151       6.694   1.893 -11.027  1.00 95.25           H  
ATOM   2399  CD2 TRP A 151       4.284   1.193  -8.900  1.00 95.25           C  
ATOM   2400  CE2 TRP A 151       4.474  -0.063  -9.550  1.00 95.25           C  
ATOM   2401  CE3 TRP A 151       3.285   1.268  -7.906  1.00 95.25           C  
ATOM   2402  HE3 TRP A 151       3.110   2.210  -7.409  1.00 95.25           H  
ATOM   2403  NE1 TRP A 151       5.460   0.168 -10.483  1.00 95.25           N  
ATOM   2404  HE1 TRP A 151       5.900  -0.536 -11.058  1.00 95.25           H  
ATOM   2405  CH2 TRP A 151       2.763  -1.091  -8.207  1.00 95.25           C  
ATOM   2406  HH2 TRP A 151       2.214  -1.977  -7.923  1.00 95.25           H  
ATOM   2407  CZ2 TRP A 151       3.729  -1.197  -9.216  1.00 95.25           C  
ATOM   2408  HZ2 TRP A 151       3.916  -2.144  -9.701  1.00 95.25           H  
ATOM   2409  CZ3 TRP A 151       2.528   0.135  -7.561  1.00 95.25           C  
ATOM   2410  HZ3 TRP A 151       1.778   0.206  -6.786  1.00 95.25           H  
ATOM   2411  N   GLY A 152       5.857   5.061 -11.783  1.00 84.98           N  
ATOM   2412  H   GLY A 152       6.526   5.448 -11.132  1.00 84.98           H  
ATOM   2413  CA  GLY A 152       6.198   5.060 -13.211  1.00 84.98           C  
ATOM   2414  HA2 GLY A 152       7.232   5.373 -13.354  1.00 84.98           H  
ATOM   2415  HA3 GLY A 152       5.546   5.758 -13.736  1.00 84.98           H  
ATOM   2416  C   GLY A 152       6.022   3.704 -13.875  1.00 84.98           C  
ATOM   2417  O   GLY A 152       6.412   2.691 -13.249  1.00 84.98           O  
ATOM   2418  OXT GLY A 152       5.550   3.713 -15.020  1.00 84.98           O  
TER    2419      GLY A 152                                                       
END   
