# Supplementary material for: Single-chain dimers from de novo immunoglobulins as robust scaffolds for multiple binding loops
Source: Nat Commun. 2023 Sep 23;14:5939. doi: 10.1038/s41467-023-41717-5 (PMC10517939; doi:10.1038/s41467-023-41717-5)
Supplement: Supplementary file 3 — Supplementary Data 1 [file 41467_2023_41717_MOESM3_ESM.zip › design_models/scIg+EF/scIg12+EF3a/ranked_1.pdb]

ATOM      1  N   GLY A   1     -13.817   8.373   3.638  1.00 94.96           N  
ATOM      2  H   GLY A   1     -13.784   7.470   3.186  1.00 94.96           H  
ATOM      3  H2  GLY A   1     -14.597   8.377   4.279  1.00 94.96           H  
ATOM      4  H3  GLY A   1     -14.029   9.024   2.896  1.00 94.96           H  
ATOM      5  CA  GLY A   1     -12.525   8.671   4.296  1.00 94.96           C  
ATOM      6  HA2 GLY A   1     -12.549   9.686   4.693  1.00 94.96           H  
ATOM      7  HA3 GLY A   1     -12.367   7.962   5.108  1.00 94.96           H  
ATOM      8  C   GLY A   1     -11.367   8.539   3.318  1.00 94.96           C  
ATOM      9  O   GLY A   1     -11.512   7.864   2.308  1.00 94.96           O  
ATOM     10  N   ARG A   2     -10.227   9.188   3.591  1.00 98.25           N  
ATOM     11  H   ARG A   2     -10.145   9.720   4.446  1.00 98.25           H  
ATOM     12  CA  ARG A   2      -9.073   9.229   2.679  1.00 98.25           C  
ATOM     13  HA  ARG A   2      -9.145   8.401   1.973  1.00 98.25           H  
ATOM     14  C   ARG A   2      -7.749   9.096   3.421  1.00 98.25           C  
ATOM     15  CB  ARG A   2      -9.144  10.539   1.884  1.00 98.25           C  
ATOM     16  HB2 ARG A   2     -10.078  10.537   1.322  1.00 98.25           H  
ATOM     17  HB3 ARG A   2      -9.172  11.377   2.580  1.00 98.25           H  
ATOM     18  O   ARG A   2      -7.482   9.870   4.337  1.00 98.25           O  
ATOM     19  CG  ARG A   2      -7.981  10.748   0.903  1.00 98.25           C  
ATOM     20  HG2 ARG A   2      -7.041  10.871   1.440  1.00 98.25           H  
ATOM     21  HG3 ARG A   2      -7.900   9.894   0.231  1.00 98.25           H  
ATOM     22  CD  ARG A   2      -8.276  12.022   0.111  1.00 98.25           C  
ATOM     23  HD2 ARG A   2      -9.319  12.004  -0.208  1.00 98.25           H  
ATOM     24  HD3 ARG A   2      -8.137  12.888   0.758  1.00 98.25           H  
ATOM     25  NE  ARG A   2      -7.463  12.108  -1.105  1.00 98.25           N  
ATOM     26  HE  ARG A   2      -7.766  11.476  -1.832  1.00 98.25           H  
ATOM     27  NH1 ARG A   2      -6.352  14.069  -0.661  1.00 98.25           N  
ATOM     28 HH11 ARG A   2      -6.570  13.976   0.321  1.00 98.25           H  
ATOM     29 HH12 ARG A   2      -5.643  14.745  -0.909  1.00 98.25           H  
ATOM     30  NH2 ARG A   2      -6.107  13.048  -2.634  1.00 98.25           N  
ATOM     31 HH21 ARG A   2      -6.428  12.309  -3.244  1.00 98.25           H  
ATOM     32 HH22 ARG A   2      -5.495  13.789  -2.944  1.00 98.25           H  
ATOM     33  CZ  ARG A   2      -6.647  13.076  -1.452  1.00 98.25           C  
ATOM     34  N   VAL A   3      -6.902   8.168   2.981  1.00 98.57           N  
ATOM     35  H   VAL A   3      -7.208   7.577   2.221  1.00 98.57           H  
ATOM     36  CA  VAL A   3      -5.518   8.021   3.457  1.00 98.57           C  
ATOM     37  HA  VAL A   3      -5.261   8.904   4.041  1.00 98.57           H  
ATOM     38  C   VAL A   3      -4.552   7.988   2.289  1.00 98.57           C  
ATOM     39  CB  VAL A   3      -5.356   6.799   4.382  1.00 98.57           C  
ATOM     40  HB  VAL A   3      -5.950   5.969   3.998  1.00 98.57           H  
ATOM     41  O   VAL A   3      -4.776   7.322   1.281  1.00 98.57           O  
ATOM     42  CG1 VAL A   3      -3.908   6.313   4.564  1.00 98.57           C  
ATOM     43 HG11 VAL A   3      -3.879   5.508   5.299  1.00 98.57           H  
ATOM     44 HG12 VAL A   3      -3.522   5.923   3.623  1.00 98.57           H  
ATOM     45 HG13 VAL A   3      -3.275   7.131   4.907  1.00 98.57           H  
ATOM     46  CG2 VAL A   3      -5.859   7.191   5.769  1.00 98.57           C  
ATOM     47 HG21 VAL A   3      -5.830   6.321   6.426  1.00 98.57           H  
ATOM     48 HG22 VAL A   3      -5.210   7.954   6.199  1.00 98.57           H  
ATOM     49 HG23 VAL A   3      -6.873   7.586   5.722  1.00 98.57           H  
ATOM     50  N   GLU A   4      -3.446   8.701   2.438  1.00 98.76           N  
ATOM     51  H   GLU A   4      -3.325   9.213   3.300  1.00 98.76           H  
ATOM     52  CA  GLU A   4      -2.361   8.741   1.473  1.00 98.76           C  
ATOM     53  HA  GLU A   4      -2.659   8.204   0.572  1.00 98.76           H  
ATOM     54  C   GLU A   4      -1.119   8.052   2.043  1.00 98.76           C  
ATOM     55  CB  GLU A   4      -2.112  10.200   1.086  1.00 98.76           C  
ATOM     56  HB2 GLU A   4      -1.678  10.723   1.939  1.00 98.76           H  
ATOM     57  HB3 GLU A   4      -3.066  10.664   0.836  1.00 98.76           H  
ATOM     58  O   GLU A   4      -0.662   8.369   3.139  1.00 98.76           O  
ATOM     59  CG  GLU A   4      -1.182  10.340  -0.120  1.00 98.76           C  
ATOM     60  HG2 GLU A   4      -1.625   9.821  -0.970  1.00 98.76           H  
ATOM     61  HG3 GLU A   4      -0.227   9.864   0.104  1.00 98.76           H  
ATOM     62  CD  GLU A   4      -0.938  11.808  -0.494  1.00 98.76           C  
ATOM     63  OE1 GLU A   4      -0.218  12.067  -1.481  1.00 98.76           O  
ATOM     64  OE2 GLU A   4      -1.375  12.747   0.196  1.00 98.76           O  
ATOM     65  N   VAL A   5      -0.559   7.124   1.270  1.00 98.80           N  
ATOM     66  H   VAL A   5      -1.031   6.895   0.407  1.00 98.80           H  
ATOM     67  CA  VAL A   5       0.706   6.435   1.522  1.00 98.80           C  
ATOM     68  HA  VAL A   5       1.097   6.734   2.494  1.00 98.80           H  
ATOM     69  C   VAL A   5       1.687   6.862   0.436  1.00 98.80           C  
ATOM     70  CB  VAL A   5       0.518   4.903   1.523  1.00 98.80           C  
ATOM     71  HB  VAL A   5       0.217   4.578   0.527  1.00 98.80           H  
ATOM     72  O   VAL A   5       1.537   6.495  -0.730  1.00 98.80           O  
ATOM     73  CG1 VAL A   5       1.827   4.188   1.882  1.00 98.80           C  
ATOM     74 HG11 VAL A   5       2.607   4.435   1.162  1.00 98.80           H  
ATOM     75 HG12 VAL A   5       2.148   4.479   2.882  1.00 98.80           H  
ATOM     76 HG13 VAL A   5       1.674   3.109   1.857  1.00 98.80           H  
ATOM     77  CG2 VAL A   5      -0.567   4.449   2.509  1.00 98.80           C  
ATOM     78 HG21 VAL A   5      -1.540   4.826   2.193  1.00 98.80           H  
ATOM     79 HG22 VAL A   5      -0.618   3.360   2.534  1.00 98.80           H  
ATOM     80 HG23 VAL A   5      -0.350   4.826   3.508  1.00 98.80           H  
ATOM     81  N   ARG A   6       2.703   7.642   0.801  1.00 98.63           N  
ATOM     82  H   ARG A   6       2.754   7.919   1.771  1.00 98.63           H  
ATOM     83  CA  ARG A   6       3.807   8.024  -0.090  1.00 98.63           C  
ATOM     84  HA  ARG A   6       3.570   7.757  -1.120  1.00 98.63           H  
ATOM     85  C   ARG A   6       5.047   7.257   0.322  1.00 98.63           C  
ATOM     86  CB  ARG A   6       4.078   9.529  -0.025  1.00 98.63           C  
ATOM     87  HB2 ARG A   6       4.410   9.771   0.985  1.00 98.63           H  
ATOM     88  HB3 ARG A   6       4.891   9.768  -0.711  1.00 98.63           H  
ATOM     89  O   ARG A   6       5.484   7.370   1.465  1.00 98.63           O  
ATOM     90  CG  ARG A   6       2.870  10.408  -0.361  1.00 98.63           C  
ATOM     91  HG2 ARG A   6       2.587  10.270  -1.405  1.00 98.63           H  
ATOM     92  HG3 ARG A   6       2.032  10.149   0.285  1.00 98.63           H  
ATOM     93  CD  ARG A   6       3.248  11.869  -0.107  1.00 98.63           C  
ATOM     94  HD2 ARG A   6       3.570  11.965   0.930  1.00 98.63           H  
ATOM     95  HD3 ARG A   6       4.073  12.148  -0.763  1.00 98.63           H  
ATOM     96  NE  ARG A   6       2.109  12.760  -0.353  1.00 98.63           N  
ATOM     97  HE  ARG A   6       1.393  12.428  -0.984  1.00 98.63           H  
ATOM     98  NH1 ARG A   6       2.567  14.440   1.149  1.00 98.63           N  
ATOM     99 HH11 ARG A   6       3.256  13.859   1.606  1.00 98.63           H  
ATOM    100 HH12 ARG A   6       2.221  15.190   1.730  1.00 98.63           H  
ATOM    101  NH2 ARG A   6       0.693  14.491  -0.059  1.00 98.63           N  
ATOM    102 HH21 ARG A   6      -0.024  13.873  -0.413  1.00 98.63           H  
ATOM    103 HH22 ARG A   6       0.372  15.264   0.507  1.00 98.63           H  
ATOM    104  CZ  ARG A   6       1.806  13.896   0.240  1.00 98.63           C  
ATOM    105  N   VAL A   7       5.622   6.503  -0.600  1.00 98.39           N  
ATOM    106  H   VAL A   7       5.232   6.468  -1.531  1.00 98.39           H  
ATOM    107  CA  VAL A   7       6.846   5.744  -0.349  1.00 98.39           C  
ATOM    108  HA  VAL A   7       7.062   5.749   0.719  1.00 98.39           H  
ATOM    109  C   VAL A   7       8.002   6.428  -1.061  1.00 98.39           C  
ATOM    110  CB  VAL A   7       6.691   4.275  -0.766  1.00 98.39           C  
ATOM    111  HB  VAL A   7       6.647   4.223  -1.854  1.00 98.39           H  
ATOM    112  O   VAL A   7       7.830   6.993  -2.137  1.00 98.39           O  
ATOM    113  CG1 VAL A   7       7.873   3.427  -0.284  1.00 98.39           C  
ATOM    114 HG11 VAL A   7       7.695   2.376  -0.510  1.00 98.39           H  
ATOM    115 HG12 VAL A   7       8.005   3.541   0.792  1.00 98.39           H  
ATOM    116 HG13 VAL A   7       8.789   3.728  -0.792  1.00 98.39           H  
ATOM    117  CG2 VAL A   7       5.404   3.652  -0.207  1.00 98.39           C  
ATOM    118 HG21 VAL A   7       5.343   2.609  -0.519  1.00 98.39           H  
ATOM    119 HG22 VAL A   7       5.397   3.714   0.881  1.00 98.39           H  
ATOM    120 HG23 VAL A   7       4.528   4.162  -0.606  1.00 98.39           H  
ATOM    121  N   GLU A   8       9.180   6.388  -0.458  1.00 97.62           N  
ATOM    122  H   GLU A   8       9.225   5.999   0.473  1.00 97.62           H  
ATOM    123  CA  GLU A   8      10.421   6.894  -1.025  1.00 97.62           C  
ATOM    124  HA  GLU A   8      10.323   6.974  -2.107  1.00 97.62           H  
ATOM    125  C   GLU A   8      11.555   5.911  -0.720  1.00 97.62           C  
ATOM    126  CB  GLU A   8      10.662   8.303  -0.473  1.00 97.62           C  
ATOM    127  HB2 GLU A   8       9.874   8.946  -0.866  1.00 97.62           H  
ATOM    128  HB3 GLU A   8      10.584   8.289   0.614  1.00 97.62           H  
ATOM    129  O   GLU A   8      11.842   5.629   0.444  1.00 97.62           O  
ATOM    130  CG  GLU A   8      12.022   8.887  -0.861  1.00 97.62           C  
ATOM    131  HG2 GLU A   8      12.794   8.332  -0.328  1.00 97.62           H  
ATOM    132  HG3 GLU A   8      12.167   8.758  -1.933  1.00 97.62           H  
ATOM    133  CD  GLU A   8      12.143  10.376  -0.511  1.00 97.62           C  
ATOM    134  OE1 GLU A   8      13.094  11.014  -0.995  1.00 97.62           O  
ATOM    135  OE2 GLU A   8      11.184  10.999  -0.002  1.00 97.62           O  
ATOM    136  N   PHE A   9      12.187   5.384  -1.768  1.00 94.57           N  
ATOM    137  H   PHE A   9      11.870   5.633  -2.694  1.00 94.57           H  
ATOM    138  CA  PHE A   9      13.341   4.490  -1.668  1.00 94.57           C  
ATOM    139  HA  PHE A   9      13.394   4.080  -0.660  1.00 94.57           H  
ATOM    140  C   PHE A   9      14.635   5.272  -1.930  1.00 94.57           C  
ATOM    141  CB  PHE A   9      13.179   3.304  -2.634  1.00 94.57           C  
ATOM    142  HB2 PHE A   9      13.209   3.677  -3.658  1.00 94.57           H  
ATOM    143  HB3 PHE A   9      14.034   2.640  -2.509  1.00 94.57           H  
ATOM    144  O   PHE A   9      14.815   5.855  -3.002  1.00 94.57           O  
ATOM    145  CG  PHE A   9      11.907   2.493  -2.448  1.00 94.57           C  
ATOM    146  CD1 PHE A   9      11.842   1.448  -1.506  1.00 94.57           C  
ATOM    147  HD1 PHE A   9      12.702   1.216  -0.895  1.00 94.57           H  
ATOM    148  CD2 PHE A   9      10.777   2.774  -3.235  1.00 94.57           C  
ATOM    149  HD2 PHE A   9      10.811   3.570  -3.965  1.00 94.57           H  
ATOM    150  CE1 PHE A   9      10.652   0.706  -1.365  1.00 94.57           C  
ATOM    151  HE1 PHE A   9      10.580  -0.095  -0.644  1.00 94.57           H  
ATOM    152  CE2 PHE A   9       9.599   2.029  -3.102  1.00 94.57           C  
ATOM    153  HE2 PHE A   9       8.753   2.248  -3.735  1.00 94.57           H  
ATOM    154  CZ  PHE A   9       9.536   0.993  -2.164  1.00 94.57           C  
ATOM    155  HZ  PHE A   9       8.628   0.418  -2.059  1.00 94.57           H  
ATOM    156  N   GLU A  10      15.550   5.267  -0.961  1.00 90.88           N  
ATOM    157  H   GLU A  10      15.345   4.743  -0.122  1.00 90.88           H  
ATOM    158  CA  GLU A  10      16.845   5.955  -1.005  1.00 90.88           C  
ATOM    159  HA  GLU A  10      17.062   6.283  -2.021  1.00 90.88           H  
ATOM    160  C   GLU A  10      17.957   4.998  -0.561  1.00 90.88           C  
ATOM    161  CB  GLU A  10      16.851   7.198  -0.093  1.00 90.88           C  
ATOM    162  HB2 GLU A  10      17.872   7.575  -0.043  1.00 90.88           H  
ATOM    163  HB3 GLU A  10      16.547   6.903   0.911  1.00 90.88           H  
ATOM    164  O   GLU A  10      18.275   4.908   0.623  1.00 90.88           O  
ATOM    165  CG  GLU A  10      15.956   8.350  -0.559  1.00 90.88           C  
ATOM    166  HG2 GLU A  10      14.918   8.018  -0.530  1.00 90.88           H  
ATOM    167  HG3 GLU A  10      16.210   8.592  -1.591  1.00 90.88           H  
ATOM    168  CD  GLU A  10      16.127   9.602   0.329  1.00 90.88           C  
ATOM    169  OE1 GLU A  10      16.143  10.714  -0.236  1.00 90.88           O  
ATOM    170  OE2 GLU A  10      16.282   9.476   1.579  1.00 90.88           O  
ATOM    171  N   GLY A  11      18.566   4.282  -1.509  1.00 88.16           N  
ATOM    172  H   GLY A  11      18.208   4.322  -2.453  1.00 88.16           H  
ATOM    173  CA  GLY A  11      19.688   3.385  -1.220  1.00 88.16           C  
ATOM    174  HA2 GLY A  11      20.022   2.910  -2.143  1.00 88.16           H  
ATOM    175  HA3 GLY A  11      20.516   3.964  -0.811  1.00 88.16           H  
ATOM    176  C   GLY A  11      19.315   2.280  -0.228  1.00 88.16           C  
ATOM    177  O   GLY A  11      18.583   1.356  -0.572  1.00 88.16           O  
ATOM    178  N   ASP A  12      19.833   2.381   0.994  1.00 93.16           N  
ATOM    179  H   ASP A  12      20.322   3.229   1.246  1.00 93.16           H  
ATOM    180  CA  ASP A  12      19.609   1.452   2.105  1.00 93.16           C  
ATOM    181  HA  ASP A  12      19.413   0.462   1.693  1.00 93.16           H  
ATOM    182  C   ASP A  12      18.392   1.814   2.977  1.00 93.16           C  
ATOM    183  CB  ASP A  12      20.899   1.354   2.938  1.00 93.16           C  
ATOM    184  HB2 ASP A  12      21.733   1.119   2.277  1.00 93.16           H  
ATOM    185  HB3 ASP A  12      20.798   0.528   3.642  1.00 93.16           H  
ATOM    186  O   ASP A  12      18.146   1.162   3.997  1.00 93.16           O  
ATOM    187  CG  ASP A  12      21.235   2.626   3.734  1.00 93.16           C  
ATOM    188  OD1 ASP A  12      20.898   3.741   3.271  1.00 93.16           O  
ATOM    189  OD2 ASP A  12      21.854   2.495   4.813  1.00 93.16           O  
ATOM    190  N   LYS A  13      17.607   2.827   2.585  1.00 95.65           N  
ATOM    191  H   LYS A  13      17.893   3.347   1.767  1.00 95.65           H  
ATOM    192  CA  LYS A  13      16.437   3.310   3.328  1.00 95.65           C  
ATOM    193  HA  LYS A  13      16.277   2.652   4.182  1.00 95.65           H  
ATOM    194  C   LYS A  13      15.156   3.285   2.509  1.00 95.65           C  
ATOM    195  CB  LYS A  13      16.696   4.723   3.861  1.00 95.65           C  
ATOM    196  HB2 LYS A  13      16.982   5.374   3.034  1.00 95.65           H  
ATOM    197  HB3 LYS A  13      15.783   5.112   4.312  1.00 95.65           H  
ATOM    198  O   LYS A  13      15.138   3.603   1.322  1.00 95.65           O  
ATOM    199  CG  LYS A  13      17.798   4.707   4.921  1.00 95.65           C  
ATOM    200  HG2 LYS A  13      17.474   4.105   5.769  1.00 95.65           H  
ATOM    201  HG3 LYS A  13      18.704   4.267   4.503  1.00 95.65           H  
ATOM    202  CD  LYS A  13      18.117   6.123   5.389  1.00 95.65           C  
ATOM    203  HD2 LYS A  13      18.364   6.735   4.521  1.00 95.65           H  
ATOM    204  HD3 LYS A  13      17.255   6.543   5.907  1.00 95.65           H  
ATOM    205  CE  LYS A  13      19.322   6.031   6.320  1.00 95.65           C  
ATOM    206  HE2 LYS A  13      20.116   5.507   5.787  1.00 95.65           H  
ATOM    207  HE3 LYS A  13      19.051   5.424   7.184  1.00 95.65           H  
ATOM    208  NZ  LYS A  13      19.776   7.378   6.728  1.00 95.65           N  
ATOM    209  HZ1 LYS A  13      20.028   7.894   5.897  1.00 95.65           H  
ATOM    210  HZ2 LYS A  13      20.594   7.296   7.315  1.00 95.65           H  
ATOM    211  HZ3 LYS A  13      19.037   7.864   7.216  1.00 95.65           H  
ATOM    212  N   MET A  14      14.057   3.015   3.205  1.00 97.55           N  
ATOM    213  H   MET A  14      14.177   2.766   4.177  1.00 97.55           H  
ATOM    214  CA  MET A  14      12.700   3.245   2.722  1.00 97.55           C  
ATOM    215  HA  MET A  14      12.739   3.737   1.750  1.00 97.55           H  
ATOM    216  C   MET A  14      11.974   4.163   3.705  1.00 97.55           C  
ATOM    217  CB  MET A  14      11.975   1.907   2.542  1.00 97.55           C  
ATOM    218  HB2 MET A  14      11.875   1.422   3.513  1.00 97.55           H  
ATOM    219  HB3 MET A  14      12.564   1.261   1.891  1.00 97.55           H  
ATOM    220  O   MET A  14      11.866   3.849   4.893  1.00 97.55           O  
ATOM    221  CG  MET A  14      10.590   2.100   1.913  1.00 97.55           C  
ATOM    222  HG2 MET A  14      10.059   2.902   2.426  1.00 97.55           H  
ATOM    223  HG3 MET A  14      10.723   2.410   0.876  1.00 97.55           H  
ATOM    224  SD  MET A  14       9.532   0.629   1.948  1.00 97.55           S  
ATOM    225  CE  MET A  14       9.151   0.630   3.709  1.00 97.55           C  
ATOM    226  HE1 MET A  14      10.002   0.231   4.261  1.00 97.55           H  
ATOM    227  HE2 MET A  14       8.971   1.651   4.043  1.00 97.55           H  
ATOM    228  HE3 MET A  14       8.254   0.036   3.886  1.00 97.55           H  
ATOM    229  N   ARG A  15      11.453   5.285   3.212  1.00 98.10           N  
ATOM    230  H   ARG A  15      11.573   5.468   2.226  1.00 98.10           H  
ATOM    231  CA  ARG A  15      10.606   6.204   3.978  1.00 98.10           C  
ATOM    232  HA  ARG A  15      10.645   5.937   5.034  1.00 98.10           H  
ATOM    233  C   ARG A  15       9.165   6.070   3.521  1.00 98.10           C  
ATOM    234  CB  ARG A  15      11.082   7.653   3.849  1.00 98.10           C  
ATOM    235  HB2 ARG A  15      10.884   8.006   2.837  1.00 98.10           H  
ATOM    236  HB3 ARG A  15      10.506   8.265   4.543  1.00 98.10           H  
ATOM    237  O   ARG A  15       8.890   6.015   2.327  1.00 98.10           O  
ATOM    238  CG  ARG A  15      12.574   7.826   4.146  1.00 98.10           C  
ATOM    239  HG2 ARG A  15      12.826   7.382   5.109  1.00 98.10           H  
ATOM    240  HG3 ARG A  15      13.156   7.348   3.359  1.00 98.10           H  
ATOM    241  CD  ARG A  15      12.887   9.318   4.170  1.00 98.10           C  
ATOM    242  HD2 ARG A  15      12.380   9.803   3.335  1.00 98.10           H  
ATOM    243  HD3 ARG A  15      12.497   9.733   5.099  1.00 98.10           H  
ATOM    244  NE  ARG A  15      14.329   9.570   4.036  1.00 98.10           N  
ATOM    245  HE  ARG A  15      14.824   9.043   3.331  1.00 98.10           H  
ATOM    246  NH1 ARG A  15      14.370  11.553   5.189  1.00 98.10           N  
ATOM    247 HH11 ARG A  15      14.862  12.380   5.495  1.00 98.10           H  
ATOM    248 HH12 ARG A  15      13.447  11.350   5.546  1.00 98.10           H  
ATOM    249  NH2 ARG A  15      16.169  10.843   4.045  1.00 98.10           N  
ATOM    250 HH21 ARG A  15      16.406  10.320   3.214  1.00 98.10           H  
ATOM    251 HH22 ARG A  15      16.592  11.755   4.141  1.00 98.10           H  
ATOM    252  CZ  ARG A  15      14.947  10.653   4.440  1.00 98.10           C  
ATOM    253  N   VAL A  16       8.249   6.033   4.474  1.00 98.62           N  
ATOM    254  H   VAL A  16       8.566   6.045   5.433  1.00 98.62           H  
ATOM    255  CA  VAL A  16       6.808   5.966   4.243  1.00 98.62           C  
ATOM    256  HA  VAL A  16       6.600   6.031   3.175  1.00 98.62           H  
ATOM    257  C   VAL A  16       6.186   7.161   4.941  1.00 98.62           C  
ATOM    258  CB  VAL A  16       6.205   4.649   4.764  1.00 98.62           C  
ATOM    259  HB  VAL A  16       6.281   4.616   5.851  1.00 98.62           H  
ATOM    260  O   VAL A  16       6.241   7.251   6.164  1.00 98.62           O  
ATOM    261  CG1 VAL A  16       4.728   4.541   4.376  1.00 98.62           C  
ATOM    262 HG11 VAL A  16       4.167   5.371   4.805  1.00 98.62           H  
ATOM    263 HG12 VAL A  16       4.308   3.611   4.758  1.00 98.62           H  
ATOM    264 HG13 VAL A  16       4.624   4.564   3.291  1.00 98.62           H  
ATOM    265  CG2 VAL A  16       6.943   3.429   4.206  1.00 98.62           C  
ATOM    266 HG21 VAL A  16       7.981   3.457   4.539  1.00 98.62           H  
ATOM    267 HG22 VAL A  16       6.491   2.515   4.591  1.00 98.62           H  
ATOM    268 HG23 VAL A  16       6.908   3.430   3.117  1.00 98.62           H  
ATOM    269  N   ARG A  17       5.605   8.080   4.176  1.00 98.70           N  
ATOM    270  H   ARG A  17       5.583   7.918   3.179  1.00 98.70           H  
ATOM    271  CA  ARG A  17       4.788   9.170   4.712  1.00 98.70           C  
ATOM    272  HA  ARG A  17       5.010   9.305   5.770  1.00 98.70           H  
ATOM    273  C   ARG A  17       3.328   8.784   4.603  1.00 98.70           C  
ATOM    274  CB  ARG A  17       5.075  10.500   4.016  1.00 98.70           C  
ATOM    275  HB2 ARG A  17       4.394  11.256   4.407  1.00 98.70           H  
ATOM    276  HB3 ARG A  17       4.903  10.401   2.944  1.00 98.70           H  
ATOM    277  O   ARG A  17       2.857   8.426   3.524  1.00 98.70           O  
ATOM    278  CG  ARG A  17       6.511  10.954   4.264  1.00 98.70           C  
ATOM    279  HG2 ARG A  17       7.210  10.210   3.882  1.00 98.70           H  
ATOM    280  HG3 ARG A  17       6.671  11.078   5.335  1.00 98.70           H  
ATOM    281  CD  ARG A  17       6.761  12.282   3.556  1.00 98.70           C  
ATOM    282  HD2 ARG A  17       6.084  13.036   3.958  1.00 98.70           H  
ATOM    283  HD3 ARG A  17       6.575  12.155   2.490  1.00 98.70           H  
ATOM    284  NE  ARG A  17       8.149  12.686   3.787  1.00 98.70           N  
ATOM    285  HE  ARG A  17       8.591  12.308   4.613  1.00 98.70           H  
ATOM    286  NH1 ARG A  17       8.483  14.070   1.993  1.00 98.70           N  
ATOM    287 HH11 ARG A  17       7.489  14.040   1.816  1.00 98.70           H  
ATOM    288 HH12 ARG A  17       9.127  14.592   1.416  1.00 98.70           H  
ATOM    289  NH2 ARG A  17      10.179  13.489   3.359  1.00 98.70           N  
ATOM    290 HH21 ARG A  17      10.430  12.978   4.194  1.00 98.70           H  
ATOM    291 HH22 ARG A  17      10.877  13.850   2.725  1.00 98.70           H  
ATOM    292  CZ  ARG A  17       8.926  13.421   3.034  1.00 98.70           C  
ATOM    293  N   LEU A  18       2.643   8.844   5.729  1.00 98.84           N  
ATOM    294  H   LEU A  18       3.122   9.178   6.554  1.00 98.84           H  
ATOM    295  CA  LEU A  18       1.236   8.531   5.879  1.00 98.84           C  
ATOM    296  HA  LEU A  18       0.840   8.097   4.961  1.00 98.84           H  
ATOM    297  C   LEU A  18       0.505   9.824   6.187  1.00 98.84           C  
ATOM    298  CB  LEU A  18       1.051   7.538   7.033  1.00 98.84           C  
ATOM    299  HB2 LEU A  18      -0.010   7.295   7.097  1.00 98.84           H  
ATOM    300  HB3 LEU A  18       1.339   8.031   7.961  1.00 98.84           H  
ATOM    301  O   LEU A  18       0.900  10.524   7.113  1.00 98.84           O  
ATOM    302  CG  LEU A  18       1.851   6.234   6.914  1.00 98.84           C  
ATOM    303  HG  LEU A  18       2.915   6.445   6.806  1.00 98.84           H  
ATOM    304  CD1 LEU A  18       1.658   5.439   8.202  1.00 98.84           C  
ATOM    305 HD11 LEU A  18       0.594   5.313   8.408  1.00 98.84           H  
ATOM    306 HD12 LEU A  18       2.126   4.458   8.122  1.00 98.84           H  
ATOM    307 HD13 LEU A  18       2.110   5.982   9.032  1.00 98.84           H  
ATOM    308  CD2 LEU A  18       1.385   5.409   5.716  1.00 98.84           C  
ATOM    309 HD21 LEU A  18       1.609   5.947   4.795  1.00 98.84           H  
ATOM    310 HD22 LEU A  18       1.906   4.452   5.699  1.00 98.84           H  
ATOM    311 HD23 LEU A  18       0.310   5.242   5.780  1.00 98.84           H  
ATOM    312  N   ARG A  19      -0.561  10.126   5.456  1.00 98.71           N  
ATOM    313  H   ARG A  19      -0.806   9.514   4.691  1.00 98.71           H  
ATOM    314  CA  ARG A  19      -1.432  11.261   5.756  1.00 98.71           C  
ATOM    315  HA  ARG A  19      -1.177  11.667   6.735  1.00 98.71           H  
ATOM    316  C   ARG A  19      -2.872  10.794   5.837  1.00 98.71           C  
ATOM    317  CB  ARG A  19      -1.200  12.366   4.725  1.00 98.71           C  
ATOM    318  HB2 ARG A  19      -1.361  11.974   3.721  1.00 98.71           H  
ATOM    319  HB3 ARG A  19      -0.169  12.710   4.806  1.00 98.71           H  
ATOM    320  O   ARG A  19      -3.343  10.101   4.936  1.00 98.71           O  
ATOM    321  CG  ARG A  19      -2.143  13.545   4.953  1.00 98.71           C  
ATOM    322  HG2 ARG A  19      -2.057  13.905   5.979  1.00 98.71           H  
ATOM    323  HG3 ARG A  19      -3.170  13.231   4.766  1.00 98.71           H  
ATOM    324  CD  ARG A  19      -1.789  14.670   3.991  1.00 98.71           C  
ATOM    325  HD2 ARG A  19      -0.845  15.116   4.305  1.00 98.71           H  
ATOM    326  HD3 ARG A  19      -1.691  14.266   2.984  1.00 98.71           H  
ATOM    327  NE  ARG A  19      -2.867  15.658   4.008  1.00 98.71           N  
ATOM    328  HE  ARG A  19      -3.776  15.324   4.294  1.00 98.71           H  
ATOM    329  NH1 ARG A  19      -1.765  17.446   3.122  1.00 98.71           N  
ATOM    330 HH11 ARG A  19      -0.921  16.905   3.241  1.00 98.71           H  
ATOM    331 HH12 ARG A  19      -1.736  18.446   2.979  1.00 98.71           H  
ATOM    332  NH2 ARG A  19      -3.939  17.584   3.724  1.00 98.71           N  
ATOM    333 HH21 ARG A  19      -4.020  18.559   3.472  1.00 98.71           H  
ATOM    334 HH22 ARG A  19      -4.730  17.046   4.049  1.00 98.71           H  
ATOM    335  CZ  ARG A  19      -2.844  16.899   3.609  1.00 98.71           C  
ATOM    336  N   ASN A  20      -3.558  11.181   6.905  1.00 98.67           N  
ATOM    337  H   ASN A  20      -3.101  11.764   7.591  1.00 98.67           H  
ATOM    338  CA  ASN A  20      -4.965  10.866   7.106  1.00 98.67           C  
ATOM    339  HA  ASN A  20      -5.295  10.138   6.365  1.00 98.67           H  
ATOM    340  C   ASN A  20      -5.820  12.122   6.908  1.00 98.67           C  
ATOM    341  CB  ASN A  20      -5.133  10.229   8.491  1.00 98.67           C  
ATOM    342  HB2 ASN A  20      -4.814  10.947   9.246  1.00 98.67           H  
ATOM    343  HB3 ASN A  20      -4.516   9.333   8.565  1.00 98.67           H  
ATOM    344  O   ASN A  20      -5.820  13.019   7.743  1.00 98.67           O  
ATOM    345  CG  ASN A  20      -6.565   9.838   8.778  1.00 98.67           C  
ATOM    346  ND2 ASN A  20      -6.882   9.520  10.007  1.00 98.67           N  
ATOM    347 HD21 ASN A  20      -6.161   9.463  10.711  1.00 98.67           H  
ATOM    348 HD22 ASN A  20      -7.840   9.280  10.219  1.00 98.67           H  
ATOM    349  OD1 ASN A  20      -7.406   9.791   7.895  1.00 98.67           O  
ATOM    350  N   ASP A  21      -6.571  12.162   5.810  1.00 98.11           N  
ATOM    351  H   ASP A  21      -6.588  11.347   5.214  1.00 98.11           H  
ATOM    352  CA  ASP A  21      -7.546  13.217   5.511  1.00 98.11           C  
ATOM    353  HA  ASP A  21      -7.348  14.081   6.145  1.00 98.11           H  
ATOM    354  C   ASP A  21      -8.992  12.760   5.836  1.00 98.11           C  
ATOM    355  CB  ASP A  21      -7.403  13.676   4.044  1.00 98.11           C  
ATOM    356  HB2 ASP A  21      -8.224  14.352   3.807  1.00 98.11           H  
ATOM    357  HB3 ASP A  21      -7.506  12.801   3.401  1.00 98.11           H  
ATOM    358  O   ASP A  21      -9.958  13.348   5.349  1.00 98.11           O  
ATOM    359  CG  ASP A  21      -6.112  14.418   3.658  1.00 98.11           C  
ATOM    360  OD1 ASP A  21      -5.578  15.245   4.440  1.00 98.11           O  
ATOM    361  OD2 ASP A  21      -5.695  14.252   2.486  1.00 98.11           O  
ATOM    362  N   SER A  22      -9.175  11.687   6.617  1.00 96.33           N  
ATOM    363  H   SER A  22      -8.358  11.234   7.000  1.00 96.33           H  
ATOM    364  CA  SER A  22     -10.489  11.247   7.111  1.00 96.33           C  
ATOM    365  HA  SER A  22     -11.245  11.569   6.395  1.00 96.33           H  
ATOM    366  C   SER A  22     -10.868  11.895   8.452  1.00 96.33           C  
ATOM    367  CB  SER A  22     -10.568   9.717   7.168  1.00 96.33           C  
ATOM    368  HB2 SER A  22     -10.122   9.290   6.270  1.00 96.33           H  
ATOM    369  HB3 SER A  22     -11.615   9.418   7.212  1.00 96.33           H  
ATOM    370  O   SER A  22     -10.063  12.583   9.079  1.00 96.33           O  
ATOM    371  OG  SER A  22      -9.921   9.191   8.291  1.00 96.33           O  
ATOM    372  HG  SER A  22      -8.982   9.379   8.218  1.00 96.33           H  
ATOM    373  N   SER A  23     -12.113  11.689   8.887  1.00 95.10           N  
ATOM    374  H   SER A  23     -12.742  11.107   8.352  1.00 95.10           H  
ATOM    375  CA  SER A  23     -12.671  12.203  10.147  1.00 95.10           C  
ATOM    376  HA  SER A  23     -12.305  13.216  10.315  1.00 95.10           H  
ATOM    377  C   SER A  23     -12.300  11.378  11.381  1.00 95.10           C  
ATOM    378  CB  SER A  23     -14.201  12.249  10.039  1.00 95.10           C  
ATOM    379  HB2 SER A  23     -14.645  12.402  11.023  1.00 95.10           H  
ATOM    380  HB3 SER A  23     -14.487  13.077   9.391  1.00 95.10           H  
ATOM    381  O   SER A  23     -12.464  11.870  12.497  1.00 95.10           O  
ATOM    382  OG  SER A  23     -14.675  11.040   9.467  1.00 95.10           O  
ATOM    383  HG  SER A  23     -15.346  10.633  10.020  1.00 95.10           H  
ATOM    384  N   THR A  24     -11.800  10.152  11.211  1.00 95.78           N  
ATOM    385  H   THR A  24     -11.664   9.797  10.275  1.00 95.78           H  
ATOM    386  CA  THR A  24     -11.453   9.247  12.315  1.00 95.78           C  
ATOM    387  HA  THR A  24     -11.565   9.795  13.250  1.00 95.78           H  
ATOM    388  C   THR A  24      -9.998   8.780  12.227  1.00 95.78           C  
ATOM    389  CB  THR A  24     -12.406   8.043  12.398  1.00 95.78           C  
ATOM    390  HB  THR A  24     -12.112   7.426  13.246  1.00 95.78           H  
ATOM    391  O   THR A  24      -9.377   8.854  11.164  1.00 95.78           O  
ATOM    392  CG2 THR A  24     -13.854   8.477  12.607  1.00 95.78           C  
ATOM    393 HG21 THR A  24     -14.242   8.955  11.707  1.00 95.78           H  
ATOM    394 HG22 THR A  24     -14.470   7.604  12.823  1.00 95.78           H  
ATOM    395 HG23 THR A  24     -13.924   9.171  13.444  1.00 95.78           H  
ATOM    396  OG1 THR A  24     -12.357   7.252  11.238  1.00 95.78           O  
ATOM    397  HG1 THR A  24     -12.886   6.475  11.435  1.00 95.78           H  
ATOM    398  N   PRO A  25      -9.387   8.339  13.341  1.00 97.92           N  
ATOM    399  CA  PRO A  25      -8.056   7.750  13.297  1.00 97.92           C  
ATOM    400  HA  PRO A  25      -7.362   8.495  12.908  1.00 97.92           H  
ATOM    401  C   PRO A  25      -8.013   6.504  12.408  1.00 97.92           C  
ATOM    402  CB  PRO A  25      -7.684   7.425  14.745  1.00 97.92           C  
ATOM    403  HB2 PRO A  25      -6.626   7.601  14.937  1.00 97.92           H  
ATOM    404  HB3 PRO A  25      -7.948   6.394  14.981  1.00 97.92           H  
ATOM    405  O   PRO A  25      -8.930   5.681  12.420  1.00 97.92           O  
ATOM    406  CG  PRO A  25      -8.569   8.369  15.558  1.00 97.92           C  
ATOM    407  HG2 PRO A  25      -8.769   7.978  16.555  1.00 97.92           H  
ATOM    408  HG3 PRO A  25      -8.098   9.350  15.618  1.00 97.92           H  
ATOM    409  CD  PRO A  25      -9.841   8.457  14.718  1.00 97.92           C  
ATOM    410  HD2 PRO A  25     -10.503   7.625  14.956  1.00 97.92           H  
ATOM    411  HD3 PRO A  25     -10.338   9.409  14.908  1.00 97.92           H  
ATOM    412  N   VAL A  26      -6.908   6.343  11.685  1.00 98.47           N  
ATOM    413  H   VAL A  26      -6.193   7.055  11.733  1.00 98.47           H  
ATOM    414  CA  VAL A  26      -6.654   5.179  10.830  1.00 98.47           C  
ATOM    415  HA  VAL A  26      -7.485   4.478  10.913  1.00 98.47           H  
ATOM    416  C   VAL A  26      -5.405   4.463  11.314  1.00 98.47           C  
ATOM    417  CB  VAL A  26      -6.546   5.589   9.352  1.00 98.47           C  
ATOM    418  HB  VAL A  26      -5.739   6.310   9.228  1.00 98.47           H  
ATOM    419  O   VAL A  26      -4.406   5.098  11.646  1.00 98.47           O  
ATOM    420  CG1 VAL A  26      -6.264   4.367   8.471  1.00 98.47           C  
ATOM    421 HG11 VAL A  26      -6.404   4.613   7.419  1.00 98.47           H  
ATOM    422 HG12 VAL A  26      -6.976   3.574   8.700  1.00 98.47           H  
ATOM    423 HG13 VAL A  26      -5.248   4.006   8.628  1.00 98.47           H  
ATOM    424  CG2 VAL A  26      -7.857   6.225   8.873  1.00 98.47           C  
ATOM    425 HG21 VAL A  26      -7.749   6.579   7.847  1.00 98.47           H  
ATOM    426 HG22 VAL A  26      -8.675   5.508   8.938  1.00 98.47           H  
ATOM    427 HG23 VAL A  26      -8.113   7.089   9.487  1.00 98.47           H  
ATOM    428  N   GLU A  27      -5.446   3.138  11.353  1.00 98.63           N  
ATOM    429  H   GLU A  27      -6.270   2.667  11.007  1.00 98.63           H  
ATOM    430  CA  GLU A  27      -4.296   2.303  11.675  1.00 98.63           C  
ATOM    431  HA  GLU A  27      -3.549   2.907  12.189  1.00 98.63           H  
ATOM    432  C   GLU A  27      -3.665   1.772  10.385  1.00 98.63           C  
ATOM    433  CB  GLU A  27      -4.727   1.198  12.647  1.00 98.63           C  
ATOM    434  HB2 GLU A  27      -5.271   1.661  13.470  1.00 98.63           H  
ATOM    435  HB3 GLU A  27      -5.393   0.497  12.143  1.00 98.63           H  
ATOM    436  O   GLU A  27      -4.336   1.198   9.528  1.00 98.63           O  
ATOM    437  CG  GLU A  27      -3.525   0.446  13.223  1.00 98.63           C  
ATOM    438  HG2 GLU A  27      -2.792   1.169  13.582  1.00 98.63           H  
ATOM    439  HG3 GLU A  27      -3.058  -0.140  12.432  1.00 98.63           H  
ATOM    440  CD  GLU A  27      -3.954  -0.459  14.386  1.00 98.63           C  
ATOM    441  OE1 GLU A  27      -4.118  -1.678  14.167  1.00 98.63           O  
ATOM    442  OE2 GLU A  27      -4.108   0.072  15.507  1.00 98.63           O  
ATOM    443  N   VAL A  28      -2.360   1.978  10.228  1.00 98.81           N  
ATOM    444  H   VAL A  28      -1.874   2.501  10.943  1.00 98.81           H  
ATOM    445  CA  VAL A  28      -1.587   1.514   9.078  1.00 98.81           C  
ATOM    446  HA  VAL A  28      -2.261   1.007   8.388  1.00 98.81           H  
ATOM    447  C   VAL A  28      -0.546   0.510   9.547  1.00 98.81           C  
ATOM    448  CB  VAL A  28      -0.947   2.675   8.297  1.00 98.81           C  
ATOM    449  HB  VAL A  28      -0.189   3.154   8.917  1.00 98.81           H  
ATOM    450  O   VAL A  28       0.373   0.842  10.298  1.00 98.81           O  
ATOM    451  CG1 VAL A  28      -0.280   2.137   7.021  1.00 98.81           C  
ATOM    452 HG11 VAL A  28      -1.006   1.578   6.430  1.00 98.81           H  
ATOM    453 HG12 VAL A  28       0.101   2.965   6.424  1.00 98.81           H  
ATOM    454 HG13 VAL A  28       0.554   1.486   7.279  1.00 98.81           H  
ATOM    455  CG2 VAL A  28      -1.985   3.730   7.888  1.00 98.81           C  
ATOM    456 HG21 VAL A  28      -2.796   3.261   7.332  1.00 98.81           H  
ATOM    457 HG22 VAL A  28      -2.395   4.211   8.776  1.00 98.81           H  
ATOM    458 HG23 VAL A  28      -1.519   4.500   7.272  1.00 98.81           H  
ATOM    459  N   HIS A  29      -0.663  -0.723   9.065  1.00 98.71           N  
ATOM    460  H   HIS A  29      -1.466  -0.916   8.483  1.00 98.71           H  
ATOM    461  CA  HIS A  29       0.315  -1.785   9.273  1.00 98.71           C  
ATOM    462  HA  HIS A  29       0.908  -1.556  10.158  1.00 98.71           H  
ATOM    463  C   HIS A  29       1.237  -1.866   8.067  1.00 98.71           C  
ATOM    464  CB  HIS A  29      -0.369  -3.129   9.518  1.00 98.71           C  
ATOM    465  HB2 HIS A  29       0.393  -3.859   9.791  1.00 98.71           H  
ATOM    466  HB3 HIS A  29      -0.833  -3.477   8.594  1.00 98.71           H  
ATOM    467  O   HIS A  29       0.804  -2.163   6.954  1.00 98.71           O  
ATOM    468  CG  HIS A  29      -1.406  -3.101  10.602  1.00 98.71           C  
ATOM    469  CD2 HIS A  29      -2.723  -2.775  10.449  1.00 98.71           C  
ATOM    470  HD2 HIS A  29      -3.223  -2.463   9.544  1.00 98.71           H  
ATOM    471  ND1 HIS A  29      -1.152  -3.423  11.935  1.00 98.71           N  
ATOM    472  CE1 HIS A  29      -2.338  -3.290  12.556  1.00 98.71           C  
ATOM    473  HE1 HIS A  29      -2.509  -3.432  13.612  1.00 98.71           H  
ATOM    474  NE2 HIS A  29      -3.294  -2.913  11.692  1.00 98.71           N  
ATOM    475  HE2 HIS A  29      -4.250  -2.728  11.959  1.00 98.71           H  
ATOM    476  N   ILE A  30       2.518  -1.628   8.294  1.00 98.68           N  
ATOM    477  H   ILE A  30       2.791  -1.383   9.235  1.00 98.68           H  
ATOM    478  CA  ILE A  30       3.564  -1.666   7.281  1.00 98.68           C  
ATOM    479  HA  ILE A  30       3.108  -1.714   6.292  1.00 98.68           H  
ATOM    480  C   ILE A  30       4.390  -2.926   7.511  1.00 98.68           C  
ATOM    481  CB  ILE A  30       4.439  -0.396   7.341  1.00 98.68           C  
ATOM    482  HB  ILE A  30       5.026  -0.435   8.259  1.00 98.68           H  
ATOM    483  O   ILE A  30       4.870  -3.156   8.622  1.00 98.68           O  
ATOM    484  CG1 ILE A  30       3.599   0.904   7.379  1.00 98.68           C  
ATOM    485 HG12 ILE A  30       2.868   0.853   8.186  1.00 98.68           H  
ATOM    486 HG13 ILE A  30       3.056   1.023   6.441  1.00 98.68           H  
ATOM    487  CG2 ILE A  30       5.397  -0.417   6.134  1.00 98.68           C  
ATOM    488 HG21 ILE A  30       6.058  -1.281   6.191  1.00 98.68           H  
ATOM    489 HG22 ILE A  30       6.027   0.473   6.115  1.00 98.68           H  
ATOM    490 HG23 ILE A  30       4.828  -0.470   5.206  1.00 98.68           H  
ATOM    491  CD1 ILE A  30       4.433   2.160   7.644  1.00 98.68           C  
ATOM    492 HD11 ILE A  30       4.987   2.041   8.575  1.00 98.68           H  
ATOM    493 HD12 ILE A  30       3.770   3.020   7.736  1.00 98.68           H  
ATOM    494 HD13 ILE A  30       5.126   2.351   6.825  1.00 98.68           H  
ATOM    495  N   LYS A  31       4.585  -3.733   6.470  1.00 98.17           N  
ATOM    496  H   LYS A  31       4.138  -3.487   5.598  1.00 98.17           H  
ATOM    497  CA  LYS A  31       5.483  -4.890   6.490  1.00 98.17           C  
ATOM    498  HA  LYS A  31       6.033  -4.895   7.430  1.00 98.17           H  
ATOM    499  C   LYS A  31       6.506  -4.781   5.372  1.00 98.17           C  
ATOM    500  CB  LYS A  31       4.675  -6.189   6.411  1.00 98.17           C  
ATOM    501  HB2 LYS A  31       3.989  -6.235   7.257  1.00 98.17           H  
ATOM    502  HB3 LYS A  31       4.086  -6.186   5.493  1.00 98.17           H  
ATOM    503  O   LYS A  31       6.148  -4.530   4.222  1.00 98.17           O  
ATOM    504  CG  LYS A  31       5.590  -7.422   6.429  1.00 98.17           C  
ATOM    505  HG2 LYS A  31       6.101  -7.492   7.390  1.00 98.17           H  
ATOM    506  HG3 LYS A  31       6.338  -7.346   5.640  1.00 98.17           H  
ATOM    507  CD  LYS A  31       4.786  -8.692   6.171  1.00 98.17           C  
ATOM    508  HD2 LYS A  31       4.288  -8.582   5.208  1.00 98.17           H  
ATOM    509  HD3 LYS A  31       4.040  -8.834   6.953  1.00 98.17           H  
ATOM    510  CE  LYS A  31       5.746  -9.880   6.106  1.00 98.17           C  
ATOM    511  HE2 LYS A  31       6.597  -9.596   5.487  1.00 98.17           H  
ATOM    512  HE3 LYS A  31       6.140 -10.092   7.100  1.00 98.17           H  
ATOM    513  NZ  LYS A  31       5.074 -11.062   5.518  1.00 98.17           N  
ATOM    514  HZ1 LYS A  31       4.743 -10.818   4.595  1.00 98.17           H  
ATOM    515  HZ2 LYS A  31       4.281 -11.352   6.071  1.00 98.17           H  
ATOM    516  HZ3 LYS A  31       5.736 -11.820   5.424  1.00 98.17           H  
ATOM    517  N   VAL A  32       7.768  -5.020   5.715  1.00 96.46           N  
ATOM    518  H   VAL A  32       7.976  -5.216   6.684  1.00 96.46           H  
ATOM    519  CA  VAL A  32       8.889  -4.955   4.778  1.00 96.46           C  
ATOM    520  HA  VAL A  32       8.512  -5.191   3.783  1.00 96.46           H  
ATOM    521  C   VAL A  32       9.925  -6.002   5.164  1.00 96.46           C  
ATOM    522  CB  VAL A  32       9.528  -3.556   4.754  1.00 96.46           C  
ATOM    523  HB  VAL A  32      10.314  -3.487   5.506  1.00 96.46           H  
ATOM    524  O   VAL A  32      10.530  -5.929   6.233  1.00 96.46           O  
ATOM    525  CG1 VAL A  32      10.141  -3.338   3.376  1.00 96.46           C  
ATOM    526 HG11 VAL A  32       9.471  -3.678   2.586  1.00 96.46           H  
ATOM    527 HG12 VAL A  32      10.287  -2.267   3.231  1.00 96.46           H  
ATOM    528 HG13 VAL A  32      11.088  -3.875   3.310  1.00 96.46           H  
ATOM    529  CG2 VAL A  32       8.565  -2.397   5.023  1.00 96.46           C  
ATOM    530 HG21 VAL A  32       8.042  -2.535   5.969  1.00 96.46           H  
ATOM    531 HG22 VAL A  32       9.161  -1.495   5.165  1.00 96.46           H  
ATOM    532 HG23 VAL A  32       7.852  -2.280   4.206  1.00 96.46           H  
ATOM    533  N   GLY A  33      10.085  -7.027   4.326  1.00 92.85           N  
ATOM    534  H   GLY A  33       9.596  -7.017   3.442  1.00 92.85           H  
ATOM    535  CA  GLY A  33      10.802  -8.239   4.723  1.00 92.85           C  
ATOM    536  HA2 GLY A  33      10.724  -8.991   3.938  1.00 92.85           H  
ATOM    537  HA3 GLY A  33      11.855  -7.999   4.869  1.00 92.85           H  
ATOM    538  C   GLY A  33      10.224  -8.826   6.020  1.00 92.85           C  
ATOM    539  O   GLY A  33       9.027  -9.124   6.097  1.00 92.85           O  
ATOM    540  N   ASP A  34      11.079  -8.953   7.036  1.00 92.06           N  
ATOM    541  H   ASP A  34      12.048  -8.712   6.880  1.00 92.06           H  
ATOM    542  CA  ASP A  34      10.723  -9.457   8.369  1.00 92.06           C  
ATOM    543  HA  ASP A  34       9.909 -10.175   8.270  1.00 92.06           H  
ATOM    544  C   ASP A  34      10.251  -8.357   9.335  1.00 92.06           C  
ATOM    545  CB  ASP A  34      11.926 -10.197   8.971  1.00 92.06           C  
ATOM    546  HB2 ASP A  34      11.639 -10.625   9.931  1.00 92.06           H  
ATOM    547  HB3 ASP A  34      12.730  -9.482   9.144  1.00 92.06           H  
ATOM    548  O   ASP A  34       9.689  -8.660  10.389  1.00 92.06           O  
ATOM    549  CG  ASP A  34      12.425 -11.323   8.066  1.00 92.06           C  
ATOM    550  OD1 ASP A  34      11.572 -12.111   7.599  1.00 92.06           O  
ATOM    551  OD2 ASP A  34      13.653 -11.343   7.819  1.00 92.06           O  
ATOM    552  N   GLU A  35      10.462  -7.081   8.996  1.00 95.66           N  
ATOM    553  H   GLU A  35      10.791  -6.863   8.067  1.00 95.66           H  
ATOM    554  CA  GLU A  35      10.078  -5.965   9.857  1.00 95.66           C  
ATOM    555  HA  GLU A  35      10.221  -6.292  10.887  1.00 95.66           H  
ATOM    556  C   GLU A  35       8.595  -5.628   9.680  1.00 95.66           C  
ATOM    557  CB  GLU A  35      10.996  -4.748   9.648  1.00 95.66           C  
ATOM    558  HB2 GLU A  35      12.029  -5.095   9.620  1.00 95.66           H  
ATOM    559  HB3 GLU A  35      10.759  -4.262   8.701  1.00 95.66           H  
ATOM    560  O   GLU A  35       8.052  -5.619   8.569  1.00 95.66           O  
ATOM    561  CG  GLU A  35      10.841  -3.746  10.809  1.00 95.66           C  
ATOM    562  HG2 GLU A  35       9.818  -3.371  10.813  1.00 95.66           H  
ATOM    563  HG3 GLU A  35      11.001  -4.276  11.748  1.00 95.66           H  
ATOM    564  CD  GLU A  35      11.799  -2.544  10.760  1.00 95.66           C  
ATOM    565  OE1 GLU A  35      11.542  -1.588  11.535  1.00 95.66           O  
ATOM    566  OE2 GLU A  35      12.754  -2.558   9.955  1.00 95.66           O  
ATOM    567  N   LYS A  36       7.932  -5.340  10.801  1.00 97.30           N  
ATOM    568  H   LYS A  36       8.451  -5.325  11.667  1.00 97.30           H  
ATOM    569  CA  LYS A  36       6.547  -4.876  10.851  1.00 97.30           C  
ATOM    570  HA  LYS A  36       6.228  -4.597   9.847  1.00 97.30           H  
ATOM    571  C   LYS A  36       6.462  -3.646  11.737  1.00 97.30           C  
ATOM    572  CB  LYS A  36       5.617  -5.970  11.384  1.00 97.30           C  
ATOM    573  HB2 LYS A  36       4.613  -5.556  11.474  1.00 97.30           H  
ATOM    574  HB3 LYS A  36       5.955  -6.265  12.378  1.00 97.30           H  
ATOM    575  O   LYS A  36       7.065  -3.622  12.810  1.00 97.30           O  
ATOM    576  CG  LYS A  36       5.563  -7.203  10.475  1.00 97.30           C  
ATOM    577  HG2 LYS A  36       6.559  -7.635  10.374  1.00 97.30           H  
ATOM    578  HG3 LYS A  36       5.191  -6.913   9.493  1.00 97.30           H  
ATOM    579  CD  LYS A  36       4.627  -8.239  11.098  1.00 97.30           C  
ATOM    580  HD2 LYS A  36       4.961  -8.446  12.114  1.00 97.30           H  
ATOM    581  HD3 LYS A  36       3.616  -7.833  11.131  1.00 97.30           H  
ATOM    582  CE  LYS A  36       4.646  -9.533  10.286  1.00 97.30           C  
ATOM    583  HE2 LYS A  36       5.679  -9.874  10.215  1.00 97.30           H  
ATOM    584  HE3 LYS A  36       4.284  -9.316   9.281  1.00 97.30           H  
ATOM    585  NZ  LYS A  36       3.802 -10.562  10.943  1.00 97.30           N  
ATOM    586  HZ1 LYS A  36       3.824 -11.437  10.438  1.00 97.30           H  
ATOM    587  HZ2 LYS A  36       2.848 -10.239  11.016  1.00 97.30           H  
ATOM    588  HZ3 LYS A  36       4.141 -10.728  11.880  1.00 97.30           H  
ATOM    589  N   ARG A  37       5.678  -2.655  11.324  1.00 98.30           N  
ATOM    590  H   ARG A  37       5.232  -2.744  10.423  1.00 98.30           H  
ATOM    591  CA  ARG A  37       5.363  -1.488  12.147  1.00 98.30           C  
ATOM    592  HA  ARG A  37       5.517  -1.759  13.192  1.00 98.30           H  
ATOM    593  C   ARG A  37       3.903  -1.109  11.984  1.00 98.30           C  
ATOM    594  CB  ARG A  37       6.317  -0.340  11.794  1.00 98.30           C  
ATOM    595  HB2 ARG A  37       6.013   0.124  10.856  1.00 98.30           H  
ATOM    596  HB3 ARG A  37       7.319  -0.751  11.666  1.00 98.30           H  
ATOM    597  O   ARG A  37       3.413  -1.031  10.863  1.00 98.30           O  
ATOM    598  CG  ARG A  37       6.352   0.713  12.912  1.00 98.30           C  
ATOM    599  HG2 ARG A  37       6.489   0.229  13.879  1.00 98.30           H  
ATOM    600  HG3 ARG A  37       5.405   1.254  12.925  1.00 98.30           H  
ATOM    601  CD  ARG A  37       7.492   1.710  12.696  1.00 98.30           C  
ATOM    602  HD2 ARG A  37       7.383   2.531  13.404  1.00 98.30           H  
ATOM    603  HD3 ARG A  37       7.377   2.089  11.680  1.00 98.30           H  
ATOM    604  NE  ARG A  37       8.834   1.102  12.842  1.00 98.30           N  
ATOM    605  HE  ARG A  37       8.897   0.200  13.292  1.00 98.30           H  
ATOM    606  NH1 ARG A  37      10.062   2.720  11.758  1.00 98.30           N  
ATOM    607 HH11 ARG A  37       9.212   3.245  11.614  1.00 98.30           H  
ATOM    608 HH12 ARG A  37      10.890   2.922  11.215  1.00 98.30           H  
ATOM    609  NH2 ARG A  37      11.087   0.912  12.489  1.00 98.30           N  
ATOM    610 HH21 ARG A  37      11.065  -0.097  12.459  1.00 98.30           H  
ATOM    611 HH22 ARG A  37      11.921   1.284  12.057  1.00 98.30           H  
ATOM    612  CZ  ARG A  37       9.979   1.578  12.377  1.00 98.30           C  
ATOM    613  N   THR A  38       3.241  -0.856  13.100  1.00 98.55           N  
ATOM    614  H   THR A  38       3.716  -0.945  13.987  1.00 98.55           H  
ATOM    615  CA  THR A  38       1.866  -0.361  13.140  1.00 98.55           C  
ATOM    616  HA  THR A  38       1.416  -0.426  12.149  1.00 98.55           H  
ATOM    617  C   THR A  38       1.899   1.097  13.560  1.00 98.55           C  
ATOM    618  CB  THR A  38       1.006  -1.204  14.086  1.00 98.55           C  
ATOM    619  HB  THR A  38       1.412  -1.143  15.096  1.00 98.55           H  
ATOM    620  O   THR A  38       2.617   1.455  14.495  1.00 98.55           O  
ATOM    621  CG2 THR A  38      -0.450  -0.761  14.103  1.00 98.55           C  
ATOM    622 HG21 THR A  38      -0.845  -0.734  13.087  1.00 98.55           H  
ATOM    623 HG22 THR A  38      -0.541   0.229  14.552  1.00 98.55           H  
ATOM    624 HG23 THR A  38      -1.042  -1.456  14.699  1.00 98.55           H  
ATOM    625  OG1 THR A  38       1.046  -2.548  13.659  1.00 98.55           O  
ATOM    626  HG1 THR A  38       0.241  -2.719  13.163  1.00 98.55           H  
ATOM    627  N   VAL A  39       1.163   1.938  12.843  1.00 98.39           N  
ATOM    628  H   VAL A  39       0.642   1.576  12.057  1.00 98.39           H  
ATOM    629  CA  VAL A  39       1.097   3.379  13.078  1.00 98.39           C  
ATOM    630  HA  VAL A  39       1.518   3.616  14.056  1.00 98.39           H  
ATOM    631  C   VAL A  39      -0.356   3.810  13.071  1.00 98.39           C  
ATOM    632  CB  VAL A  39       1.898   4.144  12.010  1.00 98.39           C  
ATOM    633  HB  VAL A  39       1.488   3.939  11.022  1.00 98.39           H  
ATOM    634  O   VAL A  39      -1.061   3.580  12.095  1.00 98.39           O  
ATOM    635  CG1 VAL A  39       1.860   5.657  12.246  1.00 98.39           C  
ATOM    636 HG11 VAL A  39       0.835   6.025  12.199  1.00 98.39           H  
ATOM    637 HG12 VAL A  39       2.282   5.905  13.220  1.00 98.39           H  
ATOM    638 HG13 VAL A  39       2.424   6.161  11.461  1.00 98.39           H  
ATOM    639  CG2 VAL A  39       3.365   3.696  12.032  1.00 98.39           C  
ATOM    640 HG21 VAL A  39       3.724   3.646  13.059  1.00 98.39           H  
ATOM    641 HG22 VAL A  39       3.460   2.718  11.558  1.00 98.39           H  
ATOM    642 HG23 VAL A  39       3.970   4.423  11.491  1.00 98.39           H  
ATOM    643  N   THR A  40      -0.798   4.458  14.141  1.00 98.59           N  
ATOM    644  H   THR A  40      -0.181   4.603  14.927  1.00 98.59           H  
ATOM    645  CA  THR A  40      -2.076   5.170  14.154  1.00 98.59           C  
ATOM    646  HA  THR A  40      -2.782   4.669  13.491  1.00 98.59           H  
ATOM    647  C   THR A  40      -1.844   6.589  13.647  1.00 98.59           C  
ATOM    648  CB  THR A  40      -2.686   5.192  15.559  1.00 98.59           C  
ATOM    649  HB  THR A  40      -2.067   5.810  16.209  1.00 98.59           H  
ATOM    650  O   THR A  40      -0.939   7.265  14.126  1.00 98.59           O  
ATOM    651  CG2 THR A  40      -4.109   5.744  15.559  1.00 98.59           C  
ATOM    652 HG21 THR A  40      -4.096   6.803  15.303  1.00 98.59           H  
ATOM    653 HG22 THR A  40      -4.722   5.206  14.837  1.00 98.59           H  
ATOM    654 HG23 THR A  40      -4.541   5.636  16.554  1.00 98.59           H  
ATOM    655  OG1 THR A  40      -2.726   3.888  16.101  1.00 98.59           O  
ATOM    656  HG1 THR A  40      -3.344   3.350  15.602  1.00 98.59           H  
ATOM    657  N   VAL A  41      -2.648   7.029  12.682  1.00 98.66           N  
ATOM    658  H   VAL A  41      -3.344   6.394  12.318  1.00 98.66           H  
ATOM    659  CA  VAL A  41      -2.597   8.371  12.096  1.00 98.66           C  
ATOM    660  HA  VAL A  41      -1.801   8.949  12.567  1.00 98.66           H  
ATOM    661  C   VAL A  41      -3.925   9.056  12.390  1.00 98.66           C  
ATOM    662  CB  VAL A  41      -2.314   8.311  10.581  1.00 98.66           C  
ATOM    663  HB  VAL A  41      -3.191   7.922  10.064  1.00 98.66           H  
ATOM    664  O   VAL A  41      -4.977   8.624  11.908  1.00 98.66           O  
ATOM    665  CG1 VAL A  41      -1.993   9.706  10.032  1.00 98.66           C  
ATOM    666 HG11 VAL A  41      -1.832   9.661   8.955  1.00 98.66           H  
ATOM    667 HG12 VAL A  41      -1.097  10.103  10.509  1.00 98.66           H  
ATOM    668 HG13 VAL A  41      -2.818  10.390  10.232  1.00 98.66           H  
ATOM    669  CG2 VAL A  41      -1.128   7.400  10.235  1.00 98.66           C  
ATOM    670 HG21 VAL A  41      -0.953   7.430   9.159  1.00 98.66           H  
ATOM    671 HG22 VAL A  41      -0.235   7.739  10.760  1.00 98.66           H  
ATOM    672 HG23 VAL A  41      -1.347   6.369  10.514  1.00 98.66           H  
ATOM    673  N   ASN A  42      -3.905  10.098  13.214  1.00 98.57           N  
ATOM    674  H   ASN A  42      -3.015  10.437  13.550  1.00 98.57           H  
ATOM    675  CA  ASN A  42      -5.103  10.841  13.594  1.00 98.57           C  
ATOM    676  HA  ASN A  42      -5.877  10.117  13.850  1.00 98.57           H  
ATOM    677  C   ASN A  42      -5.623  11.711  12.435  1.00 98.57           C  
ATOM    678  CB  ASN A  42      -4.803  11.675  14.847  1.00 98.57           C  
ATOM    679  HB2 ASN A  42      -5.669  12.275  15.125  1.00 98.57           H  
ATOM    680  HB3 ASN A  42      -3.981  12.361  14.640  1.00 98.57           H  
ATOM    681  O   ASN A  42      -4.884  11.985  11.488  1.00 98.57           O  
ATOM    682  CG  ASN A  42      -4.458  10.796  16.028  1.00 98.57           C  
ATOM    683  ND2 ASN A  42      -3.232  10.847  16.485  1.00 98.57           N  
ATOM    684 HD21 ASN A  42      -2.532  11.242  15.873  1.00 98.57           H  
ATOM    685 HD22 ASN A  42      -2.973  10.182  17.199  1.00 98.57           H  
ATOM    686  OD1 ASN A  42      -5.277  10.036  16.522  1.00 98.57           O  
ATOM    687  N   PRO A  43      -6.887  12.165  12.484  1.00 98.48           N  
ATOM    688  CA  PRO A  43      -7.437  13.090  11.495  1.00 98.48           C  
ATOM    689  HA  PRO A  43      -7.568  12.560  10.551  1.00 98.48           H  
ATOM    690  C   PRO A  43      -6.555  14.326  11.281  1.00 98.48           C  
ATOM    691  CB  PRO A  43      -8.811  13.483  12.045  1.00 98.48           C  
ATOM    692  HB2 PRO A  43      -9.517  13.741  11.255  1.00 98.48           H  
ATOM    693  HB3 PRO A  43      -8.720  14.309  12.750  1.00 98.48           H  
ATOM    694  O   PRO A  43      -6.196  15.015  12.236  1.00 98.48           O  
ATOM    695  CG  PRO A  43      -9.226  12.227  12.798  1.00 98.48           C  
ATOM    696  HG2 PRO A  43      -9.996  12.429  13.543  1.00 98.48           H  
ATOM    697  HG3 PRO A  43      -9.554  11.478  12.077  1.00 98.48           H  
ATOM    698  CD  PRO A  43      -7.918  11.781  13.438  1.00 98.48           C  
ATOM    699  HD2 PRO A  43      -7.774  12.314  14.377  1.00 98.48           H  
ATOM    700  HD3 PRO A  43      -7.936  10.704  13.605  1.00 98.48           H  
ATOM    701  N   GLY A  44      -6.212  14.613  10.025  1.00 98.11           N  
ATOM    702  H   GLY A  44      -6.462  13.957   9.298  1.00 98.11           H  
ATOM    703  CA  GLY A  44      -5.354  15.733   9.631  1.00 98.11           C  
ATOM    704  HA2 GLY A  44      -5.455  15.881   8.556  1.00 98.11           H  
ATOM    705  HA3 GLY A  44      -5.689  16.636  10.142  1.00 98.11           H  
ATOM    706  C   GLY A  44      -3.862  15.547   9.935  1.00 98.11           C  
ATOM    707  O   GLY A  44      -3.077  16.454   9.659  1.00 98.11           O  
ATOM    708  N   GLU A  45      -3.458  14.405  10.494  1.00 98.59           N  
ATOM    709  H   GLU A  45      -4.142  13.687  10.685  1.00 98.59           H  
ATOM    710  CA  GLU A  45      -2.068  14.113  10.841  1.00 98.59           C  
ATOM    711  HA  GLU A  45      -1.602  15.046  11.159  1.00 98.59           H  
ATOM    712  C   GLU A  45      -1.279  13.587   9.632  1.00 98.59           C  
ATOM    713  CB  GLU A  45      -2.027  13.150  12.041  1.00 98.59           C  
ATOM    714  HB2 GLU A  45      -2.721  13.515  12.799  1.00 98.59           H  
ATOM    715  HB3 GLU A  45      -2.350  12.162  11.714  1.00 98.59           H  
ATOM    716  O   GLU A  45      -1.801  12.865   8.774  1.00 98.59           O  
ATOM    717  CG  GLU A  45      -0.639  13.020  12.686  1.00 98.59           C  
ATOM    718  HG2 GLU A  45      -0.283  14.020  12.937  1.00 98.59           H  
ATOM    719  HG3 GLU A  45       0.051  12.590  11.961  1.00 98.59           H  
ATOM    720  CD  GLU A  45      -0.638  12.147  13.955  1.00 98.59           C  
ATOM    721  OE1 GLU A  45       0.338  12.254  14.727  1.00 98.59           O  
ATOM    722  OE2 GLU A  45      -1.612  11.388  14.182  1.00 98.59           O  
ATOM    723  N   GLU A  46       0.011  13.928   9.592  1.00 98.51           N  
ATOM    724  H   GLU A  46       0.381  14.489  10.346  1.00 98.51           H  
ATOM    725  CA  GLU A  46       0.999  13.330   8.696  1.00 98.51           C  
ATOM    726  HA  GLU A  46       0.507  12.523   8.153  1.00 98.51           H  
ATOM    727  C   GLU A  46       2.132  12.717   9.533  1.00 98.51           C  
ATOM    728  CB  GLU A  46       1.480  14.353   7.644  1.00 98.51           C  
ATOM    729  HB2 GLU A  46       0.597  14.740   7.136  1.00 98.51           H  
ATOM    730  HB3 GLU A  46       1.983  15.182   8.142  1.00 98.51           H  
ATOM    731  O   GLU A  46       2.736  13.392  10.367  1.00 98.51           O  
ATOM    732  CG  GLU A  46       2.426  13.750   6.579  1.00 98.51           C  
ATOM    733  HG2 GLU A  46       3.385  13.525   7.047  1.00 98.51           H  
ATOM    734  HG3 GLU A  46       1.999  12.808   6.236  1.00 98.51           H  
ATOM    735  CD  GLU A  46       2.662  14.643   5.336  1.00 98.51           C  
ATOM    736  OE1 GLU A  46       3.271  14.150   4.348  1.00 98.51           O  
ATOM    737  OE2 GLU A  46       2.201  15.808   5.303  1.00 98.51           O  
ATOM    738  N   VAL A  47       2.419  11.433   9.314  1.00 98.52           N  
ATOM    739  H   VAL A  47       1.893  10.958   8.594  1.00 98.52           H  
ATOM    740  CA  VAL A  47       3.438  10.659  10.038  1.00 98.52           C  
ATOM    741  HA  VAL A  47       3.954  11.321  10.733  1.00 98.52           H  
ATOM    742  C   VAL A  47       4.464  10.115   9.051  1.00 98.52           C  
ATOM    743  CB  VAL A  47       2.807   9.516  10.864  1.00 98.52           C  
ATOM    744  HB  VAL A  47       2.286   8.831  10.195  1.00 98.52           H  
ATOM    745  O   VAL A  47       4.103   9.558   8.017  1.00 98.52           O  
ATOM    746  CG1 VAL A  47       3.884   8.729  11.627  1.00 98.52           C  
ATOM    747 HG11 VAL A  47       4.515   9.416  12.192  1.00 98.52           H  
ATOM    748 HG12 VAL A  47       3.415   8.043  12.331  1.00 98.52           H  
ATOM    749 HG13 VAL A  47       4.497   8.153  10.934  1.00 98.52           H  
ATOM    750  CG2 VAL A  47       1.802  10.045  11.892  1.00 98.52           C  
ATOM    751 HG21 VAL A  47       1.381   9.225  12.474  1.00 98.52           H  
ATOM    752 HG22 VAL A  47       2.281  10.753  12.568  1.00 98.52           H  
ATOM    753 HG23 VAL A  47       0.981  10.551  11.384  1.00 98.52           H  
ATOM    754  N   GLU A  48       5.754  10.223   9.377  1.00 98.52           N  
ATOM    755  H   GLU A  48       5.992  10.667  10.252  1.00 98.52           H  
ATOM    756  CA  GLU A  48       6.834   9.587   8.615  1.00 98.52           C  
ATOM    757  HA  GLU A  48       6.425   9.230   7.670  1.00 98.52           H  
ATOM    758  C   GLU A  48       7.381   8.366   9.361  1.00 98.52           C  
ATOM    759  CB  GLU A  48       7.941  10.598   8.245  1.00 98.52           C  
ATOM    760  HB2 GLU A  48       8.431  10.954   9.150  1.00 98.52           H  
ATOM    761  HB3 GLU A  48       7.480  11.448   7.742  1.00 98.52           H  
ATOM    762  O   GLU A  48       7.707   8.415  10.547  1.00 98.52           O  
ATOM    763  CG  GLU A  48       8.994   9.979   7.302  1.00 98.52           C  
ATOM    764  HG2 GLU A  48       9.512   9.176   7.827  1.00 98.52           H  
ATOM    765  HG3 GLU A  48       8.481   9.530   6.452  1.00 98.52           H  
ATOM    766  CD  GLU A  48      10.035  10.988   6.770  1.00 98.52           C  
ATOM    767  OE1 GLU A  48      11.229  10.868   7.130  1.00 98.52           O  
ATOM    768  OE2 GLU A  48       9.684  11.822   5.898  1.00 98.52           O  
ATOM    769  N   VAL A  49       7.529   7.263   8.635  1.00 98.15           N  
ATOM    770  H   VAL A  49       7.190   7.284   7.684  1.00 98.15           H  
ATOM    771  CA  VAL A  49       8.092   6.007   9.115  1.00 98.15           C  
ATOM    772  HA  VAL A  49       8.405   6.128  10.152  1.00 98.15           H  
ATOM    773  C   VAL A  49       9.297   5.654   8.262  1.00 98.15           C  
ATOM    774  CB  VAL A  49       7.056   4.877   9.042  1.00 98.15           C  
ATOM    775  HB  VAL A  49       6.870   4.605   8.003  1.00 98.15           H  
ATOM    776  O   VAL A  49       9.177   5.512   7.050  1.00 98.15           O  
ATOM    777  CG1 VAL A  49       7.605   3.661   9.777  1.00 98.15           C  
ATOM    778 HG11 VAL A  49       8.536   3.321   9.323  1.00 98.15           H  
ATOM    779 HG12 VAL A  49       6.879   2.850   9.714  1.00 98.15           H  
ATOM    780 HG13 VAL A  49       7.765   3.949  10.816  1.00 98.15           H  
ATOM    781  CG2 VAL A  49       5.721   5.250   9.686  1.00 98.15           C  
ATOM    782 HG21 VAL A  49       5.259   6.076   9.145  1.00 98.15           H  
ATOM    783 HG22 VAL A  49       5.867   5.546  10.725  1.00 98.15           H  
ATOM    784 HG23 VAL A  49       5.043   4.400   9.615  1.00 98.15           H  
ATOM    785  N   THR A  50      10.460   5.473   8.884  1.00 97.78           N  
ATOM    786  H   THR A  50      10.508   5.619   9.883  1.00 97.78           H  
ATOM    787  CA  THR A  50      11.679   5.062   8.174  1.00 97.78           C  
ATOM    788  HA  THR A  50      11.495   5.083   7.100  1.00 97.78           H  
ATOM    789  C   THR A  50      12.070   3.631   8.530  1.00 97.78           C  
ATOM    790  CB  THR A  50      12.825   6.052   8.417  1.00 97.78           C  
ATOM    791  HB  THR A  50      13.042   6.113   9.483  1.00 97.78           H  
ATOM    792  O   THR A  50      12.026   3.236   9.702  1.00 97.78           O  
ATOM    793  CG2 THR A  50      14.101   5.689   7.656  1.00 97.78           C  
ATOM    794 HG21 THR A  50      14.823   6.500   7.750  1.00 97.78           H  
ATOM    795 HG22 THR A  50      13.877   5.531   6.601  1.00 97.78           H  
ATOM    796 HG23 THR A  50      14.544   4.782   8.070  1.00 97.78           H  
ATOM    797  OG1 THR A  50      12.462   7.327   7.940  1.00 97.78           O  
ATOM    798  HG1 THR A  50      11.676   7.643   8.390  1.00 97.78           H  
ATOM    799  N   PHE A  51      12.474   2.886   7.505  1.00 97.21           N  
ATOM    800  H   PHE A  51      12.436   3.301   6.585  1.00 97.21           H  
ATOM    801  CA  PHE A  51      13.069   1.556   7.562  1.00 97.21           C  
ATOM    802  HA  PHE A  51      13.138   1.218   8.596  1.00 97.21           H  
ATOM    803  C   PHE A  51      14.475   1.616   6.962  1.00 97.21           C  
ATOM    804  CB  PHE A  51      12.200   0.565   6.777  1.00 97.21           C  
ATOM    805  HB2 PHE A  51      12.150   0.885   5.736  1.00 97.21           H  
ATOM    806  HB3 PHE A  51      12.688  -0.410   6.797  1.00 97.21           H  
ATOM    807  O   PHE A  51      14.698   2.346   5.993  1.00 97.21           O  
ATOM    808  CG  PHE A  51      10.791   0.410   7.307  1.00 97.21           C  
ATOM    809  CD1 PHE A  51      10.490  -0.646   8.182  1.00 97.21           C  
ATOM    810  HD1 PHE A  51      11.262  -1.353   8.448  1.00 97.21           H  
ATOM    811  CD2 PHE A  51       9.783   1.322   6.941  1.00 97.21           C  
ATOM    812  HD2 PHE A  51      10.009   2.138   6.271  1.00 97.21           H  
ATOM    813  CE1 PHE A  51       9.195  -0.787   8.708  1.00 97.21           C  
ATOM    814  HE1 PHE A  51       8.975  -1.599   9.384  1.00 97.21           H  
ATOM    815  CE2 PHE A  51       8.484   1.178   7.457  1.00 97.21           C  
ATOM    816  HE2 PHE A  51       7.715   1.883   7.177  1.00 97.21           H  
ATOM    817  CZ  PHE A  51       8.192   0.128   8.346  1.00 97.21           C  
ATOM    818  HZ  PHE A  51       7.195   0.019   8.748  1.00 97.21           H  
ATOM    819  N   SER A  52      15.398   0.823   7.504  1.00 95.74           N  
ATOM    820  H   SER A  52      15.129   0.198   8.251  1.00 95.74           H  
ATOM    821  CA  SER A  52      16.769   0.700   6.997  1.00 95.74           C  
ATOM    822  HA  SER A  52      16.846   1.187   6.025  1.00 95.74           H  
ATOM    823  C   SER A  52      17.132  -0.771   6.839  1.00 95.74           C  
ATOM    824  CB  SER A  52      17.788   1.363   7.927  1.00 95.74           C  
ATOM    825  HB2 SER A  52      18.779   1.272   7.482  1.00 95.74           H  
ATOM    826  HB3 SER A  52      17.787   0.841   8.884  1.00 95.74           H  
ATOM    827  O   SER A  52      16.830  -1.582   7.715  1.00 95.74           O  
ATOM    828  OG  SER A  52      17.510   2.734   8.150  1.00 95.74           O  
ATOM    829  HG  SER A  52      18.197   3.068   8.731  1.00 95.74           H  
ATOM    830  N   ALA A  53      17.802  -1.123   5.747  1.00 92.04           N  
ATOM    831  H   ALA A  53      18.040  -0.417   5.066  1.00 92.04           H  
ATOM    832  CA  ALA A  53      18.215  -2.492   5.473  1.00 92.04           C  
ATOM    833  HA  ALA A  53      18.268  -3.046   6.410  1.00 92.04           H  
ATOM    834  C   ALA A  53      19.600  -2.529   4.824  1.00 92.04           C  
ATOM    835  CB  ALA A  53      17.167  -3.162   4.576  1.00 92.04           C  
ATOM    836  HB1 ALA A  53      17.074  -2.607   3.642  1.00 92.04           H  
ATOM    837  HB2 ALA A  53      17.484  -4.176   4.335  1.00 92.04           H  
ATOM    838  HB3 ALA A  53      16.200  -3.184   5.078  1.00 92.04           H  
ATOM    839  O   ALA A  53      19.847  -1.850   3.837  1.00 92.04           O  
ATOM    840  N   ASN A  54      20.474  -3.406   5.329  1.00 91.08           N  
ATOM    841  H   ASN A  54      20.257  -3.852   6.209  1.00 91.08           H  
ATOM    842  CA  ASN A  54      21.781  -3.664   4.707  1.00 91.08           C  
ATOM    843  HA  ASN A  54      22.321  -2.724   4.599  1.00 91.08           H  
ATOM    844  C   ASN A  54      21.654  -4.285   3.306  1.00 91.08           C  
ATOM    845  CB  ASN A  54      22.586  -4.623   5.602  1.00 91.08           C  
ATOM    846  HB2 ASN A  54      23.527  -4.856   5.104  1.00 91.08           H  
ATOM    847  HB3 ASN A  54      22.031  -5.554   5.724  1.00 91.08           H  
ATOM    848  O   ASN A  54      22.560  -4.161   2.491  1.00 91.08           O  
ATOM    849  CG  ASN A  54      22.929  -4.057   6.965  1.00 91.08           C  
ATOM    850  ND2 ASN A  54      23.151  -4.906   7.940  1.00 91.08           N  
ATOM    851 HD21 ASN A  54      23.186  -5.900   7.763  1.00 91.08           H  
ATOM    852 HD22 ASN A  54      23.409  -4.485   8.820  1.00 91.08           H  
ATOM    853  OD1 ASN A  54      22.993  -2.868   7.194  1.00 91.08           O  
ATOM    854  N   ASP A  55      20.547  -4.988   3.062  1.00 89.08           N  
ATOM    855  H   ASP A  55      19.817  -4.961   3.760  1.00 89.08           H  
ATOM    856  CA  ASP A  55      20.183  -5.548   1.767  1.00 89.08           C  
ATOM    857  HA  ASP A  55      21.010  -5.444   1.064  1.00 89.08           H  
ATOM    858  C   ASP A  55      18.953  -4.793   1.230  1.00 89.08           C  
ATOM    859  CB  ASP A  55      19.928  -7.055   1.910  1.00 89.08           C  
ATOM    860  HB2 ASP A  55      20.846  -7.536   2.247  1.00 89.08           H  
ATOM    861  HB3 ASP A  55      19.163  -7.223   2.668  1.00 89.08           H  
ATOM    862  O   ASP A  55      17.841  -5.020   1.729  1.00 89.08           O  
ATOM    863  CG  ASP A  55      19.484  -7.703   0.595  1.00 89.08           C  
ATOM    864  OD1 ASP A  55      19.490  -7.007  -0.446  1.00 89.08           O  
ATOM    865  OD2 ASP A  55      19.106  -8.891   0.659  1.00 89.08           O  
ATOM    866  N   PRO A  56      19.123  -3.908   0.229  1.00 83.89           N  
ATOM    867  CA  PRO A  56      18.024  -3.167  -0.382  1.00 83.89           C  
ATOM    868  HA  PRO A  56      17.576  -2.524   0.376  1.00 83.89           H  
ATOM    869  C   PRO A  56      16.930  -4.059  -0.980  1.00 83.89           C  
ATOM    870  CB  PRO A  56      18.670  -2.292  -1.462  1.00 83.89           C  
ATOM    871  HB2 PRO A  56      18.697  -2.825  -2.412  1.00 83.89           H  
ATOM    872  HB3 PRO A  56      18.147  -1.341  -1.574  1.00 83.89           H  
ATOM    873  O   PRO A  56      15.781  -3.627  -1.064  1.00 83.89           O  
ATOM    874  CG  PRO A  56      20.095  -2.096  -0.954  1.00 83.89           C  
ATOM    875  HG2 PRO A  56      20.113  -1.305  -0.204  1.00 83.89           H  
ATOM    876  HG3 PRO A  56      20.791  -1.876  -1.764  1.00 83.89           H  
ATOM    877  CD  PRO A  56      20.397  -3.436  -0.293  1.00 83.89           C  
ATOM    878  HD2 PRO A  56      20.769  -4.143  -1.034  1.00 83.89           H  
ATOM    879  HD3 PRO A  56      21.132  -3.292   0.499  1.00 83.89           H  
ATOM    880  N   HIS A  57      17.222  -5.322  -1.328  1.00 87.40           N  
ATOM    881  H   HIS A  57      18.154  -5.681  -1.180  1.00 87.40           H  
ATOM    882  CA  HIS A  57      16.207  -6.251  -1.837  1.00 87.40           C  
ATOM    883  HA  HIS A  57      15.729  -5.788  -2.700  1.00 87.40           H  
ATOM    884  C   HIS A  57      15.095  -6.539  -0.821  1.00 87.40           C  
ATOM    885  CB  HIS A  57      16.859  -7.564  -2.289  1.00 87.40           C  
ATOM    886  HB2 HIS A  57      16.073  -8.268  -2.560  1.00 87.40           H  
ATOM    887  HB3 HIS A  57      17.420  -8.008  -1.467  1.00 87.40           H  
ATOM    888  O   HIS A  57      13.995  -6.932  -1.215  1.00 87.40           O  
ATOM    889  CG  HIS A  57      17.748  -7.398  -3.491  1.00 87.40           C  
ATOM    890  CD2 HIS A  57      19.099  -7.608  -3.568  1.00 87.40           C  
ATOM    891  HD2 HIS A  57      19.738  -7.921  -2.756  1.00 87.40           H  
ATOM    892  ND1 HIS A  57      17.322  -7.010  -4.737  1.00 87.40           N  
ATOM    893  HD1 HIS A  57      16.376  -6.744  -4.969  1.00 87.40           H  
ATOM    894  CE1 HIS A  57      18.389  -6.984  -5.552  1.00 87.40           C  
ATOM    895  HE1 HIS A  57      18.371  -6.697  -6.593  1.00 87.40           H  
ATOM    896  NE2 HIS A  57      19.495  -7.349  -4.888  1.00 87.40           N  
ATOM    897  N   LYS A  58      15.317  -6.279   0.476  1.00 90.52           N  
ATOM    898  H   LYS A  58      16.233  -5.946   0.741  1.00 90.52           H  
ATOM    899  CA  LYS A  58      14.258  -6.348   1.498  1.00 90.52           C  
ATOM    900  HA  LYS A  58      13.822  -7.347   1.483  1.00 90.52           H  
ATOM    901  C   LYS A  58      13.105  -5.382   1.225  1.00 90.52           C  
ATOM    902  CB  LYS A  58      14.844  -6.075   2.888  1.00 90.52           C  
ATOM    903  HB2 LYS A  58      15.379  -5.126   2.888  1.00 90.52           H  
ATOM    904  HB3 LYS A  58      14.019  -6.001   3.596  1.00 90.52           H  
ATOM    905  O   LYS A  58      11.977  -5.656   1.632  1.00 90.52           O  
ATOM    906  CG  LYS A  58      15.777  -7.207   3.336  1.00 90.52           C  
ATOM    907  HG2 LYS A  58      15.284  -8.164   3.167  1.00 90.52           H  
ATOM    908  HG3 LYS A  58      16.700  -7.183   2.755  1.00 90.52           H  
ATOM    909  CD  LYS A  58      16.094  -7.075   4.827  1.00 90.52           C  
ATOM    910  HD2 LYS A  58      15.159  -7.110   5.386  1.00 90.52           H  
ATOM    911  HD3 LYS A  58      16.589  -6.123   5.019  1.00 90.52           H  
ATOM    912  CE  LYS A  58      16.998  -8.229   5.263  1.00 90.52           C  
ATOM    913  HE2 LYS A  58      17.985  -8.084   4.825  1.00 90.52           H  
ATOM    914  HE3 LYS A  58      16.592  -9.156   4.857  1.00 90.52           H  
ATOM    915  NZ  LYS A  58      17.072  -8.321   6.742  1.00 90.52           N  
ATOM    916  HZ1 LYS A  58      16.161  -8.548   7.114  1.00 90.52           H  
ATOM    917  HZ2 LYS A  58      17.699  -9.065   7.015  1.00 90.52           H  
ATOM    918  HZ3 LYS A  58      17.379  -7.447   7.144  1.00 90.52           H  
ATOM    919  N   PHE A  59      13.368  -4.293   0.506  1.00 93.59           N  
ATOM    920  H   PHE A  59      14.315  -4.139   0.191  1.00 93.59           H  
ATOM    921  CA  PHE A  59      12.375  -3.298   0.116  1.00 93.59           C  
ATOM    922  HA  PHE A  59      11.613  -3.239   0.893  1.00 93.59           H  
ATOM    923  C   PHE A  59      11.618  -3.654  -1.170  1.00 93.59           C  
ATOM    924  CB  PHE A  59      13.063  -1.930   0.022  1.00 93.59           C  
ATOM    925  HB2 PHE A  59      13.773  -1.952  -0.805  1.00 93.59           H  
ATOM    926  HB3 PHE A  59      12.312  -1.179  -0.222  1.00 93.59           H  
ATOM    927  O   PHE A  59      10.724  -2.910  -1.556  1.00 93.59           O  
ATOM    928  CG  PHE A  59      13.769  -1.462   1.281  1.00 93.59           C  
ATOM    929  CD1 PHE A  59      13.156  -1.591   2.537  1.00 93.59           C  
ATOM    930  HD1 PHE A  59      12.171  -2.031   2.592  1.00 93.59           H  
ATOM    931  CD2 PHE A  59      15.035  -0.865   1.199  1.00 93.59           C  
ATOM    932  HD2 PHE A  59      15.528  -0.756   0.245  1.00 93.59           H  
ATOM    933  CE1 PHE A  59      13.781  -1.141   3.708  1.00 93.59           C  
ATOM    934  HE1 PHE A  59      13.291  -1.249   4.665  1.00 93.59           H  
ATOM    935  CE2 PHE A  59      15.666  -0.407   2.366  1.00 93.59           C  
ATOM    936  HE2 PHE A  59      16.648   0.036   2.288  1.00 93.59           H  
ATOM    937  CZ  PHE A  59      15.039  -0.530   3.618  1.00 93.59           C  
ATOM    938  HZ  PHE A  59      15.529  -0.153   4.504  1.00 93.59           H  
ATOM    939  N   ASN A  60      11.900  -4.800  -1.808  1.00 93.65           N  
ATOM    940  H   ASN A  60      12.678  -5.356  -1.484  1.00 93.65           H  
ATOM    941  CA  ASN A  60      11.258  -5.181  -3.073  1.00 93.65           C  
ATOM    942  HA  ASN A  60      11.249  -4.294  -3.707  1.00 93.65           H  
ATOM    943  C   ASN A  60       9.798  -5.648  -2.925  1.00 93.65           C  
ATOM    944  CB  ASN A  60      12.093  -6.251  -3.801  1.00 93.65           C  
ATOM    945  HB2 ASN A  60      11.494  -6.673  -4.607  1.00 93.65           H  
ATOM    946  HB3 ASN A  60      12.356  -7.061  -3.120  1.00 93.65           H  
ATOM    947  O   ASN A  60       9.111  -5.819  -3.933  1.00 93.65           O  
ATOM    948  CG  ASN A  60      13.346  -5.695  -4.450  1.00 93.65           C  
ATOM    949  ND2 ASN A  60      14.081  -6.505  -5.172  1.00 93.65           N  
ATOM    950 HD21 ASN A  60      13.744  -7.440  -5.351  1.00 93.65           H  
ATOM    951 HD22 ASN A  60      14.693  -6.012  -5.807  1.00 93.65           H  
ATOM    952  OD1 ASN A  60      13.669  -4.527  -4.385  1.00 93.65           O  
ATOM    953  N   ARG A  61       9.326  -5.906  -1.698  1.00 96.59           N  
ATOM    954  H   ARG A  61       9.946  -5.728  -0.920  1.00 96.59           H  
ATOM    955  CA  ARG A  61       7.965  -6.400  -1.426  1.00 96.59           C  
ATOM    956  HA  ARG A  61       7.343  -6.156  -2.287  1.00 96.59           H  
ATOM    957  C   ARG A  61       7.291  -5.712  -0.228  1.00 96.59           C  
ATOM    958  CB  ARG A  61       7.964  -7.931  -1.277  1.00 96.59           C  
ATOM    959  HB2 ARG A  61       8.633  -8.208  -0.462  1.00 96.59           H  
ATOM    960  HB3 ARG A  61       6.955  -8.252  -1.019  1.00 96.59           H  
ATOM    961  O   ARG A  61       6.960  -6.397   0.745  1.00 96.59           O  
ATOM    962  CG  ARG A  61       8.378  -8.677  -2.549  1.00 96.59           C  
ATOM    963  HG2 ARG A  61       9.394  -8.405  -2.834  1.00 96.59           H  
ATOM    964  HG3 ARG A  61       7.696  -8.421  -3.360  1.00 96.59           H  
ATOM    965  CD  ARG A  61       8.329 -10.184  -2.275  1.00 96.59           C  
ATOM    966  HD2 ARG A  61       7.327 -10.464  -1.949  1.00 96.59           H  
ATOM    967  HD3 ARG A  61       9.021 -10.413  -1.464  1.00 96.59           H  
ATOM    968  NE  ARG A  61       8.714 -10.961  -3.462  1.00 96.59           N  
ATOM    969  HE  ARG A  61       9.694 -11.178  -3.576  1.00 96.59           H  
ATOM    970  NH1 ARG A  61       6.641 -11.092  -4.445  1.00 96.59           N  
ATOM    971 HH11 ARG A  61       6.152 -11.180  -5.325  1.00 96.59           H  
ATOM    972 HH12 ARG A  61       6.239 -10.480  -3.749  1.00 96.59           H  
ATOM    973  NH2 ARG A  61       8.426 -11.934  -5.483  1.00 96.59           N  
ATOM    974 HH21 ARG A  61       7.873 -11.835  -6.322  1.00 96.59           H  
ATOM    975 HH22 ARG A  61       9.423 -12.019  -5.620  1.00 96.59           H  
ATOM    976  CZ  ARG A  61       7.922 -11.329  -4.452  1.00 96.59           C  
ATOM    977  N   PRO A  62       7.135  -4.377  -0.224  1.00 97.98           N  
ATOM    978  CA  PRO A  62       6.469  -3.701   0.872  1.00 97.98           C  
ATOM    979  HA  PRO A  62       6.852  -4.072   1.823  1.00 97.98           H  
ATOM    980  C   PRO A  62       4.962  -3.959   0.806  1.00 97.98           C  
ATOM    981  CB  PRO A  62       6.842  -2.228   0.739  1.00 97.98           C  
ATOM    982  HB2 PRO A  62       7.800  -2.052   1.229  1.00 97.98           H  
ATOM    983  HB3 PRO A  62       6.078  -1.570   1.152  1.00 97.98           H  
ATOM    984  O   PRO A  62       4.353  -4.035  -0.264  1.00 97.98           O  
ATOM    985  CG  PRO A  62       7.004  -2.047  -0.767  1.00 97.98           C  
ATOM    986  HG2 PRO A  62       7.761  -1.293  -0.983  1.00 97.98           H  
ATOM    987  HG3 PRO A  62       6.045  -1.753  -1.193  1.00 97.98           H  
ATOM    988  CD  PRO A  62       7.433  -3.426  -1.284  1.00 97.98           C  
ATOM    989  HD2 PRO A  62       8.505  -3.423  -1.484  1.00 97.98           H  
ATOM    990  HD3 PRO A  62       6.899  -3.683  -2.199  1.00 97.98           H  
ATOM    991  N   GLN A  63       4.359  -4.091   1.977  1.00 98.51           N  
ATOM    992  H   GLN A  63       4.926  -4.042   2.812  1.00 98.51           H  
ATOM    993  CA  GLN A  63       2.934  -4.321   2.151  1.00 98.51           C  
ATOM    994  HA  GLN A  63       2.419  -4.189   1.199  1.00 98.51           H  
ATOM    995  C   GLN A  63       2.388  -3.296   3.141  1.00 98.51           C  
ATOM    996  CB  GLN A  63       2.740  -5.771   2.611  1.00 98.51           C  
ATOM    997  HB2 GLN A  63       3.387  -5.930   3.473  1.00 98.51           H  
ATOM    998  HB3 GLN A  63       3.076  -6.436   1.816  1.00 98.51           H  
ATOM    999  O   GLN A  63       2.964  -3.089   4.210  1.00 98.51           O  
ATOM   1000  CG  GLN A  63       1.305  -6.163   3.001  1.00 98.51           C  
ATOM   1001  HG2 GLN A  63       0.905  -5.441   3.713  1.00 98.51           H  
ATOM   1002  HG3 GLN A  63       0.660  -6.160   2.123  1.00 98.51           H  
ATOM   1003  CD  GLN A  63       1.264  -7.536   3.676  1.00 98.51           C  
ATOM   1004  NE2 GLN A  63       0.142  -7.973   4.168  1.00 98.51           N  
ATOM   1005 HE21 GLN A  63       0.154  -8.916   4.529  1.00 98.51           H  
ATOM   1006 HE22 GLN A  63      -0.720  -7.644   3.758  1.00 98.51           H  
ATOM   1007  OE1 GLN A  63       2.242  -8.254   3.833  1.00 98.51           O  
ATOM   1008  N   PHE A  64       1.257  -2.697   2.792  1.00 98.75           N  
ATOM   1009  H   PHE A  64       0.861  -2.915   1.889  1.00 98.75           H  
ATOM   1010  CA  PHE A  64       0.528  -1.740   3.612  1.00 98.75           C  
ATOM   1011  HA  PHE A  64       1.028  -1.621   4.573  1.00 98.75           H  
ATOM   1012  C   PHE A  64      -0.877  -2.287   3.845  1.00 98.75           C  
ATOM   1013  CB  PHE A  64       0.504  -0.367   2.922  1.00 98.75           C  
ATOM   1014  HB2 PHE A  64      -0.187  -0.400   2.079  1.00 98.75           H  
ATOM   1015  HB3 PHE A  64       0.117   0.371   3.624  1.00 98.75           H  
ATOM   1016  O   PHE A  64      -1.573  -2.629   2.894  1.00 98.75           O  
ATOM   1017  CG  PHE A  64       1.861   0.089   2.421  1.00 98.75           C  
ATOM   1018  CD1 PHE A  64       2.781   0.654   3.320  1.00 98.75           C  
ATOM   1019  HD1 PHE A  64       2.495   0.802   4.351  1.00 98.75           H  
ATOM   1020  CD2 PHE A  64       2.227  -0.102   1.074  1.00 98.75           C  
ATOM   1021  HD2 PHE A  64       1.529  -0.546   0.381  1.00 98.75           H  
ATOM   1022  CE1 PHE A  64       4.066   1.014   2.882  1.00 98.75           C  
ATOM   1023  HE1 PHE A  64       4.773   1.441   3.578  1.00 98.75           H  
ATOM   1024  CE2 PHE A  64       3.514   0.260   0.635  1.00 98.75           C  
ATOM   1025  HE2 PHE A  64       3.795   0.100  -0.395  1.00 98.75           H  
ATOM   1026  CZ  PHE A  64       4.436   0.810   1.543  1.00 98.75           C  
ATOM   1027  HZ  PHE A  64       5.432   1.069   1.216  1.00 98.75           H  
ATOM   1028  N   THR A  65      -1.298  -2.399   5.098  1.00 98.72           N  
ATOM   1029  H   THR A  65      -0.672  -2.123   5.841  1.00 98.72           H  
ATOM   1030  CA  THR A  65      -2.693  -2.684   5.453  1.00 98.72           C  
ATOM   1031  HA  THR A  65      -3.284  -2.874   4.557  1.00 98.72           H  
ATOM   1032  C   THR A  65      -3.251  -1.457   6.146  1.00 98.72           C  
ATOM   1033  CB  THR A  65      -2.822  -3.910   6.358  1.00 98.72           C  
ATOM   1034  HB  THR A  65      -2.392  -3.681   7.334  1.00 98.72           H  
ATOM   1035  O   THR A  65      -2.711  -1.041   7.165  1.00 98.72           O  
ATOM   1036  CG2 THR A  65      -4.271  -4.326   6.564  1.00 98.72           C  
ATOM   1037 HG21 THR A  65      -4.319  -5.057   7.372  1.00 98.72           H  
ATOM   1038 HG22 THR A  65      -4.679  -4.742   5.643  1.00 98.72           H  
ATOM   1039 HG23 THR A  65      -4.875  -3.468   6.860  1.00 98.72           H  
ATOM   1040  OG1 THR A  65      -2.135  -5.005   5.789  1.00 98.72           O  
ATOM   1041  HG1 THR A  65      -1.308  -4.642   5.462  1.00 98.72           H  
ATOM   1042  N   ILE A  66      -4.298  -0.874   5.578  1.00 98.62           N  
ATOM   1043  H   ILE A  66      -4.702  -1.306   4.760  1.00 98.62           H  
ATOM   1044  CA  ILE A  66      -4.969   0.315   6.087  1.00 98.62           C  
ATOM   1045  HA  ILE A  66      -4.363   0.782   6.864  1.00 98.62           H  
ATOM   1046  C   ILE A  66      -6.279  -0.152   6.712  1.00 98.62           C  
ATOM   1047  CB  ILE A  66      -5.191   1.346   4.956  1.00 98.62           C  
ATOM   1048  HB  ILE A  66      -5.853   0.920   4.203  1.00 98.62           H  
ATOM   1049  O   ILE A  66      -7.102  -0.753   6.022  1.00 98.62           O  
ATOM   1050  CG1 ILE A  66      -3.883   1.816   4.269  1.00 98.62           C  
ATOM   1051 HG12 ILE A  66      -3.113   1.984   5.021  1.00 98.62           H  
ATOM   1052 HG13 ILE A  66      -4.072   2.770   3.777  1.00 98.62           H  
ATOM   1053  CG2 ILE A  66      -5.870   2.597   5.533  1.00 98.62           C  
ATOM   1054 HG21 ILE A  66      -5.200   3.070   6.251  1.00 98.62           H  
ATOM   1055 HG22 ILE A  66      -6.808   2.341   6.027  1.00 98.62           H  
ATOM   1056 HG23 ILE A  66      -6.099   3.303   4.736  1.00 98.62           H  
ATOM   1057  CD1 ILE A  66      -3.338   0.877   3.182  1.00 98.62           C  
ATOM   1058 HD11 ILE A  66      -4.137   0.594   2.497  1.00 98.62           H  
ATOM   1059 HD12 ILE A  66      -2.562   1.396   2.619  1.00 98.62           H  
ATOM   1060 HD13 ILE A  66      -2.894  -0.018   3.618  1.00 98.62           H  
ATOM   1061  N   GLU A  67      -6.457   0.108   8.002  1.00 98.35           N  
ATOM   1062  H   GLU A  67      -5.724   0.582   8.510  1.00 98.35           H  
ATOM   1063  CA  GLU A  67      -7.633  -0.281   8.776  1.00 98.35           C  
ATOM   1064  HA  GLU A  67      -8.370  -0.726   8.108  1.00 98.35           H  
ATOM   1065  C   GLU A  67      -8.269   0.945   9.420  1.00 98.35           C  
ATOM   1066  CB  GLU A  67      -7.275  -1.330   9.842  1.00 98.35           C  
ATOM   1067  HB2 GLU A  67      -8.151  -1.506  10.466  1.00 98.35           H  
ATOM   1068  HB3 GLU A  67      -6.462  -0.958  10.466  1.00 98.35           H  
ATOM   1069  O   GLU A  67      -7.612   1.713  10.123  1.00 98.35           O  
ATOM   1070  CG  GLU A  67      -6.861  -2.656   9.188  1.00 98.35           C  
ATOM   1071  HG2 GLU A  67      -7.674  -2.972   8.534  1.00 98.35           H  
ATOM   1072  HG3 GLU A  67      -5.977  -2.484   8.574  1.00 98.35           H  
ATOM   1073  CD  GLU A  67      -6.550  -3.798  10.167  1.00 98.35           C  
ATOM   1074  OE1 GLU A  67      -6.318  -4.925   9.652  1.00 98.35           O  
ATOM   1075  OE2 GLU A  67      -6.534  -3.563  11.395  1.00 98.35           O  
ATOM   1076  N   TRP A  68      -9.567   1.123   9.204  1.00 97.55           N  
ATOM   1077  H   TRP A  68     -10.068   0.443   8.650  1.00 97.55           H  
ATOM   1078  CA  TRP A  68     -10.324   2.229   9.777  1.00 97.55           C  
ATOM   1079  HA  TRP A  68      -9.717   2.729  10.532  1.00 97.55           H  
ATOM   1080  C   TRP A  68     -11.581   1.733  10.479  1.00 97.55           C  
ATOM   1081  CB  TRP A  68     -10.644   3.273   8.705  1.00 97.55           C  
ATOM   1082  HB2 TRP A  68      -9.712   3.584   8.233  1.00 97.55           H  
ATOM   1083  HB3 TRP A  68     -11.076   4.153   9.182  1.00 97.55           H  
ATOM   1084  O   TRP A  68     -12.093   0.637  10.224  1.00 97.55           O  
ATOM   1085  CG  TRP A  68     -11.572   2.808   7.633  1.00 97.55           C  
ATOM   1086  CD1 TRP A  68     -12.921   2.910   7.648  1.00 97.55           C  
ATOM   1087  HD1 TRP A  68     -13.503   3.345   8.447  1.00 97.55           H  
ATOM   1088  CD2 TRP A  68     -11.229   2.136   6.386  1.00 97.55           C  
ATOM   1089  CE2 TRP A  68     -12.431   1.917   5.655  1.00 97.55           C  
ATOM   1090  CE3 TRP A  68     -10.024   1.684   5.806  1.00 97.55           C  
ATOM   1091  HE3 TRP A  68      -9.097   1.828   6.343  1.00 97.55           H  
ATOM   1092  NE1 TRP A  68     -13.433   2.370   6.486  1.00 97.55           N  
ATOM   1093  HE1 TRP A  68     -14.422   2.329   6.284  1.00 97.55           H  
ATOM   1094  CH2 TRP A  68     -11.223   0.882   3.840  1.00 97.55           C  
ATOM   1095  HH2 TRP A  68     -11.225   0.424   2.862  1.00 97.55           H  
ATOM   1096  CZ2 TRP A  68     -12.438   1.311   4.392  1.00 97.55           C  
ATOM   1097  HZ2 TRP A  68     -13.366   1.168   3.857  1.00 97.55           H  
ATOM   1098  CZ3 TRP A  68     -10.019   1.057   4.546  1.00 97.55           C  
ATOM   1099  HZ3 TRP A  68      -9.085   0.724   4.117  1.00 97.55           H  
ATOM   1100  N   LYS A  69     -12.063   2.576  11.387  1.00 96.12           N  
ATOM   1101  H   LYS A  69     -11.591   3.461  11.504  1.00 96.12           H  
ATOM   1102  CA  LYS A  69     -13.322   2.420  12.111  1.00 96.12           C  
ATOM   1103  HA  LYS A  69     -13.954   1.685  11.613  1.00 96.12           H  
ATOM   1104  C   LYS A  69     -14.030   3.766  12.066  1.00 96.12           C  
ATOM   1105  CB  LYS A  69     -13.060   1.984  13.560  1.00 96.12           C  
ATOM   1106  HB2 LYS A  69     -14.018   1.871  14.069  1.00 96.12           H  
ATOM   1107  HB3 LYS A  69     -12.497   2.767  14.067  1.00 96.12           H  
ATOM   1108  O   LYS A  69     -13.405   4.786  12.360  1.00 96.12           O  
ATOM   1109  CG  LYS A  69     -12.274   0.668  13.646  1.00 96.12           C  
ATOM   1110  HG2 LYS A  69     -12.822  -0.124  13.136  1.00 96.12           H  
ATOM   1111  HG3 LYS A  69     -11.308   0.791  13.156  1.00 96.12           H  
ATOM   1112  CD  LYS A  69     -12.016   0.266  15.099  1.00 96.12           C  
ATOM   1113  HD2 LYS A  69     -11.499   1.089  15.592  1.00 96.12           H  
ATOM   1114  HD3 LYS A  69     -12.961   0.076  15.608  1.00 96.12           H  
ATOM   1115  CE  LYS A  69     -11.133  -0.986  15.108  1.00 96.12           C  
ATOM   1116  HE2 LYS A  69     -10.374  -0.867  14.334  1.00 96.12           H  
ATOM   1117  HE3 LYS A  69     -11.736  -1.854  14.843  1.00 96.12           H  
ATOM   1118  NZ  LYS A  69     -10.460  -1.170  16.417  1.00 96.12           N  
ATOM   1119  HZ1 LYS A  69     -11.125  -1.250  17.172  1.00 96.12           H  
ATOM   1120  HZ2 LYS A  69      -9.850  -1.975  16.389  1.00 96.12           H  
ATOM   1121  HZ3 LYS A  69      -9.869  -0.371  16.596  1.00 96.12           H  
ATOM   1122  N   ASP A  70     -15.289   3.767  11.670  1.00 92.87           N  
ATOM   1123  H   ASP A  70     -15.730   2.903  11.388  1.00 92.87           H  
ATOM   1124  CA  ASP A  70     -16.078   4.983  11.500  1.00 92.87           C  
ATOM   1125  HA  ASP A  70     -15.681   5.785  12.122  1.00 92.87           H  
ATOM   1126  C   ASP A  70     -17.514   4.703  11.942  1.00 92.87           C  
ATOM   1127  CB  ASP A  70     -15.972   5.409  10.025  1.00 92.87           C  
ATOM   1128  HB2 ASP A  70     -14.918   5.441   9.748  1.00 92.87           H  
ATOM   1129  HB3 ASP A  70     -16.453   4.663   9.392  1.00 92.87           H  
ATOM   1130  O   ASP A  70     -18.224   4.002  11.232  1.00 92.87           O  
ATOM   1131  CG  ASP A  70     -16.563   6.788   9.734  1.00 92.87           C  
ATOM   1132  OD1 ASP A  70     -16.631   7.610  10.672  1.00 92.87           O  
ATOM   1133  OD2 ASP A  70     -16.823   7.032   8.530  1.00 92.87           O  
ATOM   1134  N   ASP A  71     -17.885   5.181  13.134  1.00 92.93           N  
ATOM   1135  H   ASP A  71     -17.262   5.824  13.602  1.00 92.93           H  
ATOM   1136  CA  ASP A  71     -19.252   5.116  13.681  1.00 92.93           C  
ATOM   1137  HA  ASP A  71     -19.656   4.107  13.593  1.00 92.93           H  
ATOM   1138  C   ASP A  71     -20.134   6.071  12.868  1.00 92.93           C  
ATOM   1139  CB  ASP A  71     -19.221   5.498  15.177  1.00 92.93           C  
ATOM   1140  HB2 ASP A  71     -18.520   4.855  15.710  1.00 92.93           H  
ATOM   1141  HB3 ASP A  71     -18.846   6.517  15.277  1.00 92.93           H  
ATOM   1142  O   ASP A  71     -20.195   7.276  13.134  1.00 92.93           O  
ATOM   1143  CG  ASP A  71     -20.576   5.402  15.887  1.00 92.93           C  
ATOM   1144  OD1 ASP A  71     -21.580   5.131  15.209  1.00 92.93           O  
ATOM   1145  OD2 ASP A  71     -20.597   5.688  17.110  1.00 92.93           O  
ATOM   1146  N   LYS A  72     -20.706   5.558  11.779  1.00 89.93           N  
ATOM   1147  H   LYS A  72     -20.778   4.551  11.745  1.00 89.93           H  
ATOM   1148  CA  LYS A  72     -21.379   6.375  10.768  1.00 89.93           C  
ATOM   1149  HA  LYS A  72     -20.846   7.321  10.672  1.00 89.93           H  
ATOM   1150  C   LYS A  72     -22.792   6.737  11.184  1.00 89.93           C  
ATOM   1151  CB  LYS A  72     -21.401   5.656   9.416  1.00 89.93           C  
ATOM   1152  HB2 LYS A  72     -22.115   6.171   8.773  1.00 89.93           H  
ATOM   1153  HB3 LYS A  72     -21.737   4.628   9.549  1.00 89.93           H  
ATOM   1154  O   LYS A  72     -23.288   7.775  10.741  1.00 89.93           O  
ATOM   1155  CG  LYS A  72     -20.031   5.682   8.736  1.00 89.93           C  
ATOM   1156  HG2 LYS A  72     -19.638   6.698   8.763  1.00 89.93           H  
ATOM   1157  HG3 LYS A  72     -19.342   5.020   9.262  1.00 89.93           H  
ATOM   1158  CD  LYS A  72     -20.157   5.231   7.282  1.00 89.93           C  
ATOM   1159  HD2 LYS A  72     -20.479   4.190   7.248  1.00 89.93           H  
ATOM   1160  HD3 LYS A  72     -20.893   5.862   6.784  1.00 89.93           H  
ATOM   1161  CE  LYS A  72     -18.800   5.396   6.603  1.00 89.93           C  
ATOM   1162  HE2 LYS A  72     -18.088   4.693   7.034  1.00 89.93           H  
ATOM   1163  HE3 LYS A  72     -18.430   6.396   6.829  1.00 89.93           H  
ATOM   1164  NZ  LYS A  72     -18.924   5.224   5.139  1.00 89.93           N  
ATOM   1165  HZ1 LYS A  72     -19.726   5.737   4.804  1.00 89.93           H  
ATOM   1166  HZ2 LYS A  72     -18.166   5.698   4.668  1.00 89.93           H  
ATOM   1167  HZ3 LYS A  72     -18.973   4.253   4.865  1.00 89.93           H  
ATOM   1168  N   ASP A  73     -23.452   5.884  11.961  1.00 92.89           N  
ATOM   1169  H   ASP A  73     -22.967   5.082  12.337  1.00 92.89           H  
ATOM   1170  CA  ASP A  73     -24.806   6.145  12.449  1.00 92.89           C  
ATOM   1171  HA  ASP A  73     -25.266   6.876  11.784  1.00 92.89           H  
ATOM   1172  C   ASP A  73     -24.836   6.815  13.832  1.00 92.89           C  
ATOM   1173  CB  ASP A  73     -25.675   4.886  12.321  1.00 92.89           C  
ATOM   1174  HB2 ASP A  73     -26.707   5.163  12.537  1.00 92.89           H  
ATOM   1175  HB3 ASP A  73     -25.641   4.551  11.285  1.00 92.89           H  
ATOM   1176  O   ASP A  73     -25.859   7.402  14.200  1.00 92.89           O  
ATOM   1177  CG  ASP A  73     -25.295   3.717  13.230  1.00 92.89           C  
ATOM   1178  OD1 ASP A  73     -24.577   3.961  14.216  1.00 92.89           O  
ATOM   1179  OD2 ASP A  73     -25.823   2.617  12.936  1.00 92.89           O  
ATOM   1180  N   GLY A  74     -23.702   6.851  14.537  1.00 93.87           N  
ATOM   1181  H   GLY A  74     -22.984   6.177  14.310  1.00 93.87           H  
ATOM   1182  CA  GLY A  74     -23.543   7.545  15.808  1.00 93.87           C  
ATOM   1183  HA2 GLY A  74     -22.478   7.597  16.037  1.00 93.87           H  
ATOM   1184  HA3 GLY A  74     -23.947   8.555  15.728  1.00 93.87           H  
ATOM   1185  C   GLY A  74     -24.230   6.829  16.966  1.00 93.87           C  
ATOM   1186  O   GLY A  74     -24.615   7.489  17.938  1.00 93.87           O  
ATOM   1187  N   ASP A  75     -24.436   5.513  16.868  1.00 96.51           N  
ATOM   1188  H   ASP A  75     -24.099   5.026  16.051  1.00 96.51           H  
ATOM   1189  CA  ASP A  75     -25.101   4.721  17.905  1.00 96.51           C  
ATOM   1190  HA  ASP A  75     -25.890   5.351  18.316  1.00 96.51           H  
ATOM   1191  C   ASP A  75     -24.186   4.376  19.100  1.00 96.51           C  
ATOM   1192  CB  ASP A  75     -25.821   3.512  17.273  1.00 96.51           C  
ATOM   1193  HB2 ASP A  75     -26.292   3.816  16.339  1.00 96.51           H  
ATOM   1194  HB3 ASP A  75     -26.626   3.232  17.952  1.00 96.51           H  
ATOM   1195  O   ASP A  75     -24.660   3.888  20.134  1.00 96.51           O  
ATOM   1196  CG  ASP A  75     -24.968   2.255  17.033  1.00 96.51           C  
ATOM   1197  OD1 ASP A  75     -23.740   2.302  17.261  1.00 96.51           O  
ATOM   1198  OD2 ASP A  75     -25.588   1.176  16.860  1.00 96.51           O  
ATOM   1199  N   GLY A  76     -22.890   4.700  19.000  1.00 94.84           N  
ATOM   1200  H   GLY A  76     -22.567   5.011  18.095  1.00 94.84           H  
ATOM   1201  CA  GLY A  76     -21.877   4.461  20.026  1.00 94.84           C  
ATOM   1202  HA2 GLY A  76     -21.102   5.219  19.909  1.00 94.84           H  
ATOM   1203  HA3 GLY A  76     -22.328   4.557  21.013  1.00 94.84           H  
ATOM   1204  C   GLY A  76     -21.201   3.090  19.933  1.00 94.84           C  
ATOM   1205  O   GLY A  76     -20.386   2.750  20.801  1.00 94.84           O  
ATOM   1206  N   TYR A  77     -21.506   2.303  18.904  1.00 95.22           N  
ATOM   1207  H   TYR A  77     -22.189   2.626  18.234  1.00 95.22           H  
ATOM   1208  CA  TYR A  77     -20.898   1.016  18.603  1.00 95.22           C  
ATOM   1209  HA  TYR A  77     -20.117   0.820  19.338  1.00 95.22           H  
ATOM   1210  C   TYR A  77     -20.230   1.050  17.224  1.00 95.22           C  
ATOM   1211  CB  TYR A  77     -21.946  -0.101  18.724  1.00 95.22           C  
ATOM   1212  HB2 TYR A  77     -22.742   0.073  17.999  1.00 95.22           H  
ATOM   1213  HB3 TYR A  77     -21.480  -1.051  18.462  1.00 95.22           H  
ATOM   1214  O   TYR A  77     -20.548   1.843  16.359  1.00 95.22           O  
ATOM   1215  CG  TYR A  77     -22.553  -0.225  20.111  1.00 95.22           C  
ATOM   1216  CD1 TYR A  77     -21.932  -1.027  21.088  1.00 95.22           C  
ATOM   1217  HD1 TYR A  77     -21.027  -1.561  20.836  1.00 95.22           H  
ATOM   1218  CD2 TYR A  77     -23.716   0.499  20.435  1.00 95.22           C  
ATOM   1219  HD2 TYR A  77     -24.170   1.133  19.688  1.00 95.22           H  
ATOM   1220  CE1 TYR A  77     -22.472  -1.108  22.386  1.00 95.22           C  
ATOM   1221  HE1 TYR A  77     -21.985  -1.715  23.135  1.00 95.22           H  
ATOM   1222  CE2 TYR A  77     -24.260   0.426  21.732  1.00 95.22           C  
ATOM   1223  HE2 TYR A  77     -25.136   1.009  21.975  1.00 95.22           H  
ATOM   1224  OH  TYR A  77     -24.148  -0.453  23.968  1.00 95.22           O  
ATOM   1225  HH  TYR A  77     -23.582  -0.984  24.533  1.00 95.22           H  
ATOM   1226  CZ  TYR A  77     -23.638  -0.377  22.709  1.00 95.22           C  
ATOM   1227  N   ILE A  78     -19.243   0.172  17.015  1.00 94.75           N  
ATOM   1228  H   ILE A  78     -19.027  -0.479  17.756  1.00 94.75           H  
ATOM   1229  CA  ILE A  78     -18.638  -0.014  15.688  1.00 94.75           C  
ATOM   1230  HA  ILE A  78     -19.032   0.730  14.997  1.00 94.75           H  
ATOM   1231  C   ILE A  78     -19.070  -1.377  15.161  1.00 94.75           C  
ATOM   1232  CB  ILE A  78     -17.104   0.154  15.704  1.00 94.75           C  
ATOM   1233  HB  ILE A  78     -16.686  -0.640  16.323  1.00 94.75           H  
ATOM   1234  O   ILE A  78     -18.505  -2.418  15.546  1.00 94.75           O  
ATOM   1235  CG1 ILE A  78     -16.615   1.494  16.293  1.00 94.75           C  
ATOM   1236 HG12 ILE A  78     -17.049   1.632  17.284  1.00 94.75           H  
ATOM   1237 HG13 ILE A  78     -15.533   1.447  16.417  1.00 94.75           H  
ATOM   1238  CG2 ILE A  78     -16.551  -0.010  14.278  1.00 94.75           C  
ATOM   1239 HG21 ILE A  78     -16.902  -0.944  13.839  1.00 94.75           H  
ATOM   1240 HG22 ILE A  78     -16.938   0.778  13.631  1.00 94.75           H  
ATOM   1241 HG23 ILE A  78     -15.462   0.028  14.277  1.00 94.75           H  
ATOM   1242  CD1 ILE A  78     -16.941   2.729  15.448  1.00 94.75           C  
ATOM   1243 HD11 ILE A  78     -18.005   2.745  15.210  1.00 94.75           H  
ATOM   1244 HD12 ILE A  78     -16.679   3.620  16.017  1.00 94.75           H  
ATOM   1245 HD13 ILE A  78     -16.362   2.738  14.525  1.00 94.75           H  
ATOM   1246  N   SER A  79     -20.042  -1.364  14.260  1.00 94.42           N  
ATOM   1247  H   SER A  79     -20.452  -0.470  14.028  1.00 94.42           H  
ATOM   1248  CA  SER A  79     -20.524  -2.534  13.532  1.00 94.42           C  
ATOM   1249  HA  SER A  79     -20.755  -3.310  14.262  1.00 94.42           H  
ATOM   1250  C   SER A  79     -19.473  -3.086  12.557  1.00 94.42           C  
ATOM   1251  CB  SER A  79     -21.828  -2.179  12.808  1.00 94.42           C  
ATOM   1252  HB2 SER A  79     -22.503  -1.653  13.483  1.00 94.42           H  
ATOM   1253  HB3 SER A  79     -22.315  -3.092  12.464  1.00 94.42           H  
ATOM   1254  O   SER A  79     -18.382  -2.544  12.374  1.00 94.42           O  
ATOM   1255  OG  SER A  79     -21.540  -1.367  11.696  1.00 94.42           O  
ATOM   1256  HG  SER A  79     -21.504  -0.482  12.066  1.00 94.42           H  
ATOM   1257  N   ALA A  80     -19.771  -4.219  11.916  1.00 90.23           N  
ATOM   1258  H   ALA A  80     -20.679  -4.635  12.066  1.00 90.23           H  
ATOM   1259  CA  ALA A  80     -18.905  -4.761  10.866  1.00 90.23           C  
ATOM   1260  HA  ALA A  80     -17.876  -4.775  11.227  1.00 90.23           H  
ATOM   1261  C   ALA A  80     -18.918  -3.902   9.589  1.00 90.23           C  
ATOM   1262  CB  ALA A  80     -19.332  -6.203  10.574  1.00 90.23           C  
ATOM   1263  HB1 ALA A  80     -20.354  -6.221  10.197  1.00 90.23           H  
ATOM   1264  HB2 ALA A  80     -18.671  -6.630   9.819  1.00 90.23           H  
ATOM   1265  HB3 ALA A  80     -19.268  -6.803  11.481  1.00 90.23           H  
ATOM   1266  O   ALA A  80     -17.920  -3.871   8.875  1.00 90.23           O  
ATOM   1267  N   ALA A  81     -20.025  -3.205   9.308  1.00 91.78           N  
ATOM   1268  H   ALA A  81     -20.775  -3.172   9.984  1.00 91.78           H  
ATOM   1269  CA  ALA A  81     -20.146  -2.334   8.140  1.00 91.78           C  
ATOM   1270  HA  ALA A  81     -19.777  -2.874   7.268  1.00 91.78           H  
ATOM   1271  C   ALA A  81     -19.310  -1.050   8.284  1.00 91.78           C  
ATOM   1272  CB  ALA A  81     -21.630  -2.025   7.923  1.00 91.78           C  
ATOM   1273  HB1 ALA A  81     -21.745  -1.407   7.033  1.00 91.78           H  
ATOM   1274  HB2 ALA A  81     -22.027  -1.480   8.780  1.00 91.78           H  
ATOM   1275  HB3 ALA A  81     -22.192  -2.950   7.788  1.00 91.78           H  
ATOM   1276  O   ALA A  81     -18.845  -0.496   7.294  1.00 91.78           O  
ATOM   1277  N   GLU A  82     -19.074  -0.635   9.525  1.00 94.24           N  
ATOM   1278  H   GLU A  82     -19.581  -1.096  10.267  1.00 94.24           H  
ATOM   1279  CA  GLU A  82     -18.341   0.571   9.933  1.00 94.24           C  
ATOM   1280  HA  GLU A  82     -18.481   1.371   9.206  1.00 94.24           H  
ATOM   1281  C   GLU A  82     -16.836   0.358  10.090  1.00 94.24           C  
ATOM   1282  CB  GLU A  82     -18.954   0.992  11.257  1.00 94.24           C  
ATOM   1283  HB2 GLU A  82     -19.045   0.110  11.890  1.00 94.24           H  
ATOM   1284  HB3 GLU A  82     -18.314   1.697  11.786  1.00 94.24           H  
ATOM   1285  O   GLU A  82     -16.078   1.279  10.401  1.00 94.24           O  
ATOM   1286  CG  GLU A  82     -20.326   1.606  10.962  1.00 94.24           C  
ATOM   1287  HG2 GLU A  82     -20.925   0.932  10.351  1.00 94.24           H  
ATOM   1288  HG3 GLU A  82     -20.200   2.528  10.393  1.00 94.24           H  
ATOM   1289  CD  GLU A  82     -21.071   1.860  12.251  1.00 94.24           C  
ATOM   1290  OE1 GLU A  82     -21.613   2.974  12.339  1.00 94.24           O  
ATOM   1291  OE2 GLU A  82     -21.099   0.880  13.039  1.00 94.24           O  
ATOM   1292  N   LYS A  83     -16.381  -0.875   9.863  1.00 95.15           N  
ATOM   1293  H   LYS A  83     -17.056  -1.560   9.554  1.00 95.15           H  
ATOM   1294  CA  LYS A  83     -14.965  -1.215   9.777  1.00 95.15           C  
ATOM   1295  HA  LYS A  83     -14.372  -0.385  10.161  1.00 95.15           H  
ATOM   1296  C   LYS A  83     -14.598  -1.397   8.323  1.00 95.15           C  
ATOM   1297  CB  LYS A  83     -14.634  -2.467  10.596  1.00 95.15           C  
ATOM   1298  HB2 LYS A  83     -13.574  -2.698  10.491  1.00 95.15           H  
ATOM   1299  HB3 LYS A  83     -15.221  -3.306  10.223  1.00 95.15           H  
ATOM   1300  O   LYS A  83     -15.347  -1.983   7.540  1.00 95.15           O  
ATOM   1301  CG  LYS A  83     -14.959  -2.224  12.068  1.00 95.15           C  
ATOM   1302  HG2 LYS A  83     -16.015  -1.964  12.137  1.00 95.15           H  
ATOM   1303  HG3 LYS A  83     -14.377  -1.379  12.435  1.00 95.15           H  
ATOM   1304  CD  LYS A  83     -14.712  -3.445  12.953  1.00 95.15           C  
ATOM   1305  HD2 LYS A  83     -13.642  -3.635  13.040  1.00 95.15           H  
ATOM   1306  HD3 LYS A  83     -15.211  -4.306  12.511  1.00 95.15           H  
ATOM   1307  CE  LYS A  83     -15.333  -3.127  14.316  1.00 95.15           C  
ATOM   1308  HE2 LYS A  83     -16.356  -2.797  14.137  1.00 95.15           H  
ATOM   1309  HE3 LYS A  83     -14.801  -2.294  14.776  1.00 95.15           H  
ATOM   1310  NZ  LYS A  83     -15.383  -4.300  15.212  1.00 95.15           N  
ATOM   1311  HZ1 LYS A  83     -15.900  -4.044  16.041  1.00 95.15           H  
ATOM   1312  HZ2 LYS A  83     -15.913  -5.030  14.758  1.00 95.15           H  
ATOM   1313  HZ3 LYS A  83     -14.460  -4.635  15.448  1.00 95.15           H  
ATOM   1314  N   GLY A  84     -13.395  -0.971   7.982  1.00 97.01           N  
ATOM   1315  H   GLY A  84     -12.828  -0.477   8.657  1.00 97.01           H  
ATOM   1316  CA  GLY A  84     -12.825  -1.310   6.697  1.00 97.01           C  
ATOM   1317  HA2 GLY A  84     -13.319  -2.202   6.312  1.00 97.01           H  
ATOM   1318  HA3 GLY A  84     -12.995  -0.504   5.982  1.00 97.01           H  
ATOM   1319  C   GLY A  84     -11.353  -1.626   6.788  1.00 97.01           C  
ATOM   1320  O   GLY A  84     -10.649  -1.196   7.702  1.00 97.01           O  
ATOM   1321  N   ARG A  85     -10.927  -2.456   5.841  1.00 98.30           N  
ATOM   1322  H   ARG A  85     -11.589  -2.764   5.144  1.00 98.30           H  
ATOM   1323  CA  ARG A  85      -9.569  -2.955   5.722  1.00 98.30           C  
ATOM   1324  HA  ARG A  85      -8.887  -2.251   6.198  1.00 98.30           H  
ATOM   1325  C   ARG A  85      -9.225  -3.064   4.249  1.00 98.30           C  
ATOM   1326  CB  ARG A  85      -9.470  -4.298   6.451  1.00 98.30           C  
ATOM   1327  HB2 ARG A  85      -9.682  -4.134   7.507  1.00 98.30           H  
ATOM   1328  HB3 ARG A  85     -10.219  -4.984   6.056  1.00 98.30           H  
ATOM   1329  O   ARG A  85      -9.902  -3.772   3.505  1.00 98.30           O  
ATOM   1330  CG  ARG A  85      -8.079  -4.926   6.314  1.00 98.30           C  
ATOM   1331  HG2 ARG A  85      -7.327  -4.224   6.676  1.00 98.30           H  
ATOM   1332  HG3 ARG A  85      -7.869  -5.161   5.270  1.00 98.30           H  
ATOM   1333  CD  ARG A  85      -8.020  -6.215   7.133  1.00 98.30           C  
ATOM   1334  HD2 ARG A  85      -8.661  -6.970   6.679  1.00 98.30           H  
ATOM   1335  HD3 ARG A  85      -8.389  -6.008   8.138  1.00 98.30           H  
ATOM   1336  NE  ARG A  85      -6.638  -6.693   7.250  1.00 98.30           N  
ATOM   1337  HE  ARG A  85      -6.139  -6.273   8.021  1.00 98.30           H  
ATOM   1338  NH1 ARG A  85      -6.575  -8.146   5.436  1.00 98.30           N  
ATOM   1339 HH11 ARG A  85      -6.025  -8.596   4.718  1.00 98.30           H  
ATOM   1340 HH12 ARG A  85      -7.543  -8.013   5.181  1.00 98.30           H  
ATOM   1341  NH2 ARG A  85      -4.725  -7.689   6.539  1.00 98.30           N  
ATOM   1342 HH21 ARG A  85      -4.232  -7.105   7.199  1.00 98.30           H  
ATOM   1343 HH22 ARG A  85      -4.236  -8.165   5.794  1.00 98.30           H  
ATOM   1344  CZ  ARG A  85      -6.008  -7.507   6.421  1.00 98.30           C  
ATOM   1345  N   VAL A  86      -8.162  -2.383   3.846  1.00 98.59           N  
ATOM   1346  H   VAL A  86      -7.684  -1.809   4.526  1.00 98.59           H  
ATOM   1347  CA  VAL A  86      -7.611  -2.455   2.491  1.00 98.59           C  
ATOM   1348  HA  VAL A  86      -8.125  -3.236   1.930  1.00 98.59           H  
ATOM   1349  C   VAL A  86      -6.152  -2.832   2.583  1.00 98.59           C  
ATOM   1350  CB  VAL A  86      -7.799  -1.140   1.726  1.00 98.59           C  
ATOM   1351  HB  VAL A  86      -7.434  -0.320   2.345  1.00 98.59           H  
ATOM   1352  O   VAL A  86      -5.392  -2.274   3.372  1.00 98.59           O  
ATOM   1353  CG1 VAL A  86      -7.061  -1.101   0.379  1.00 98.59           C  
ATOM   1354 HG11 VAL A  86      -5.983  -1.106   0.536  1.00 98.59           H  
ATOM   1355 HG12 VAL A  86      -7.322  -0.188  -0.156  1.00 98.59           H  
ATOM   1356 HG13 VAL A  86      -7.343  -1.962  -0.229  1.00 98.59           H  
ATOM   1357  CG2 VAL A  86      -9.284  -0.923   1.445  1.00 98.59           C  
ATOM   1358 HG21 VAL A  86      -9.595  -1.455   0.546  1.00 98.59           H  
ATOM   1359 HG22 VAL A  86      -9.452   0.149   1.334  1.00 98.59           H  
ATOM   1360 HG23 VAL A  86      -9.902  -1.268   2.274  1.00 98.59           H  
ATOM   1361  N   GLU A  87      -5.757  -3.782   1.756  1.00 98.77           N  
ATOM   1362  H   GLU A  87      -6.438  -4.190   1.132  1.00 98.77           H  
ATOM   1363  CA  GLU A  87      -4.390  -4.249   1.665  1.00 98.77           C  
ATOM   1364  HA  GLU A  87      -3.797  -3.791   2.457  1.00 98.77           H  
ATOM   1365  C   GLU A  87      -3.782  -3.846   0.323  1.00 98.77           C  
ATOM   1366  CB  GLU A  87      -4.391  -5.756   1.901  1.00 98.77           C  
ATOM   1367  HB2 GLU A  87      -4.858  -6.258   1.054  1.00 98.77           H  
ATOM   1368  HB3 GLU A  87      -4.959  -5.973   2.806  1.00 98.77           H  
ATOM   1369  O   GLU A  87      -4.348  -4.116  -0.734  1.00 98.77           O  
ATOM   1370  CG  GLU A  87      -2.972  -6.275   2.083  1.00 98.77           C  
ATOM   1371  HG2 GLU A  87      -2.497  -5.738   2.903  1.00 98.77           H  
ATOM   1372  HG3 GLU A  87      -2.400  -6.083   1.176  1.00 98.77           H  
ATOM   1373  CD  GLU A  87      -2.942  -7.769   2.386  1.00 98.77           C  
ATOM   1374  OE1 GLU A  87      -1.822  -8.295   2.511  1.00 98.77           O  
ATOM   1375  OE2 GLU A  87      -3.962  -8.478   2.491  1.00 98.77           O  
ATOM   1376  N   VAL A  88      -2.608  -3.224   0.376  1.00 98.79           N  
ATOM   1377  H   VAL A  88      -2.238  -3.009   1.291  1.00 98.79           H  
ATOM   1378  CA  VAL A  88      -1.780  -2.850  -0.770  1.00 98.79           C  
ATOM   1379  HA  VAL A  88      -2.291  -3.119  -1.694  1.00 98.79           H  
ATOM   1380  C   VAL A  88      -0.478  -3.637  -0.674  1.00 98.79           C  
ATOM   1381  CB  VAL A  88      -1.509  -1.330  -0.790  1.00 98.79           C  
ATOM   1382  HB  VAL A  88      -0.914  -1.062   0.082  1.00 98.79           H  
ATOM   1383  O   VAL A  88       0.353  -3.376   0.195  1.00 98.79           O  
ATOM   1384  CG1 VAL A  88      -0.722  -0.928  -2.044  1.00 98.79           C  
ATOM   1385 HG11 VAL A  88       0.236  -1.447  -2.077  1.00 98.79           H  
ATOM   1386 HG12 VAL A  88      -1.296  -1.166  -2.939  1.00 98.79           H  
ATOM   1387 HG13 VAL A  88      -0.524   0.144  -2.023  1.00 98.79           H  
ATOM   1388  CG2 VAL A  88      -2.801  -0.504  -0.741  1.00 98.79           C  
ATOM   1389 HG21 VAL A  88      -2.570   0.558  -0.827  1.00 98.79           H  
ATOM   1390 HG22 VAL A  88      -3.468  -0.797  -1.553  1.00 98.79           H  
ATOM   1391 HG23 VAL A  88      -3.311  -0.664   0.209  1.00 98.79           H  
ATOM   1392  N   ARG A  89      -0.285  -4.615  -1.558  1.00 98.63           N  
ATOM   1393  H   ARG A  89      -1.017  -4.784  -2.233  1.00 98.63           H  
ATOM   1394  CA  ARG A  89       0.966  -5.375  -1.688  1.00 98.63           C  
ATOM   1395  HA  ARG A  89       1.615  -5.189  -0.832  1.00 98.63           H  
ATOM   1396  C   ARG A  89       1.689  -4.909  -2.935  1.00 98.63           C  
ATOM   1397  CB  ARG A  89       0.692  -6.878  -1.787  1.00 98.63           C  
ATOM   1398  HB2 ARG A  89       1.636  -7.401  -1.938  1.00 98.63           H  
ATOM   1399  HB3 ARG A  89       0.067  -7.047  -2.665  1.00 98.63           H  
ATOM   1400  O   ARG A  89       1.134  -4.989  -4.027  1.00 98.63           O  
ATOM   1401  CG  ARG A  89      -0.012  -7.473  -0.568  1.00 98.63           C  
ATOM   1402  HG2 ARG A  89       0.661  -7.451   0.289  1.00 98.63           H  
ATOM   1403  HG3 ARG A  89      -0.915  -6.904  -0.345  1.00 98.63           H  
ATOM   1404  CD  ARG A  89      -0.404  -8.919  -0.875  1.00 98.63           C  
ATOM   1405  HD2 ARG A  89      -1.036  -8.926  -1.763  1.00 98.63           H  
ATOM   1406  HD3 ARG A  89       0.495  -9.504  -1.072  1.00 98.63           H  
ATOM   1407  NE  ARG A  89      -1.135  -9.506   0.252  1.00 98.63           N  
ATOM   1408  HE  ARG A  89      -1.080  -9.018   1.134  1.00 98.63           H  
ATOM   1409  NH1 ARG A  89      -2.355 -11.118  -0.838  1.00 98.63           N  
ATOM   1410 HH11 ARG A  89      -3.181 -11.700  -0.863  1.00 98.63           H  
ATOM   1411 HH12 ARG A  89      -2.082 -10.740  -1.734  1.00 98.63           H  
ATOM   1412  NH2 ARG A  89      -2.696 -10.716   1.335  1.00 98.63           N  
ATOM   1413 HH21 ARG A  89      -3.524 -11.292   1.295  1.00 98.63           H  
ATOM   1414 HH22 ARG A  89      -2.699  -9.967   2.013  1.00 98.63           H  
ATOM   1415  CZ  ARG A  89      -2.047 -10.454   0.240  1.00 98.63           C  
ATOM   1416  N   VAL A  90       2.922  -4.458  -2.779  1.00 98.43           N  
ATOM   1417  H   VAL A  90       3.333  -4.435  -1.857  1.00 98.43           H  
ATOM   1418  CA  VAL A  90       3.755  -4.025  -3.899  1.00 98.43           C  
ATOM   1419  HA  VAL A  90       3.146  -3.962  -4.801  1.00 98.43           H  
ATOM   1420  C   VAL A  90       4.837  -5.065  -4.138  1.00 98.43           C  
ATOM   1421  CB  VAL A  90       4.336  -2.626  -3.652  1.00 98.43           C  
ATOM   1422  HB  VAL A  90       5.066  -2.693  -2.846  1.00 98.43           H  
ATOM   1423  O   VAL A  90       5.348  -5.666  -3.197  1.00 98.43           O  
ATOM   1424  CG1 VAL A  90       5.035  -2.075  -4.898  1.00 98.43           C  
ATOM   1425 HG11 VAL A  90       4.352  -2.081  -5.748  1.00 98.43           H  
ATOM   1426 HG12 VAL A  90       5.367  -1.052  -4.719  1.00 98.43           H  
ATOM   1427 HG13 VAL A  90       5.913  -2.674  -5.139  1.00 98.43           H  
ATOM   1428  CG2 VAL A  90       3.254  -1.621  -3.231  1.00 98.43           C  
ATOM   1429 HG21 VAL A  90       2.485  -1.551  -4.000  1.00 98.43           H  
ATOM   1430 HG22 VAL A  90       2.799  -1.922  -2.288  1.00 98.43           H  
ATOM   1431 HG23 VAL A  90       3.711  -0.644  -3.075  1.00 98.43           H  
ATOM   1432  N   GLU A  91       5.184  -5.284  -5.396  1.00 97.70           N  
ATOM   1433  H   GLU A  91       4.652  -4.831  -6.125  1.00 97.70           H  
ATOM   1434  CA  GLU A  91       6.278  -6.148  -5.817  1.00 97.70           C  
ATOM   1435  HA  GLU A  91       6.963  -6.303  -4.984  1.00 97.70           H  
ATOM   1436  C   GLU A  91       7.050  -5.479  -6.955  1.00 97.70           C  
ATOM   1437  CB  GLU A  91       5.698  -7.511  -6.211  1.00 97.70           C  
ATOM   1438  HB2 GLU A  91       4.895  -7.368  -6.935  1.00 97.70           H  
ATOM   1439  HB3 GLU A  91       5.278  -7.963  -5.312  1.00 97.70           H  
ATOM   1440  O   GLU A  91       6.464  -5.108  -7.973  1.00 97.70           O  
ATOM   1441  CG  GLU A  91       6.739  -8.460  -6.810  1.00 97.70           C  
ATOM   1442  HG2 GLU A  91       7.077  -8.053  -7.763  1.00 97.70           H  
ATOM   1443  HG3 GLU A  91       7.592  -8.516  -6.133  1.00 97.70           H  
ATOM   1444  CD  GLU A  91       6.181  -9.870  -7.034  1.00 97.70           C  
ATOM   1445  OE1 GLU A  91       6.987 -10.772  -7.328  1.00 97.70           O  
ATOM   1446  OE2 GLU A  91       5.035 -10.170  -6.633  1.00 97.70           O  
ATOM   1447  N   PHE A  92       8.362  -5.332  -6.780  1.00 94.78           N  
ATOM   1448  H   PHE A  92       8.769  -5.628  -5.904  1.00 94.78           H  
ATOM   1449  CA  PHE A  92       9.265  -4.787  -7.794  1.00 94.78           C  
ATOM   1450  HA  PHE A  92       8.681  -4.282  -8.563  1.00 94.78           H  
ATOM   1451  C   PHE A  92      10.049  -5.924  -8.469  1.00 94.78           C  
ATOM   1452  CB  PHE A  92      10.185  -3.731  -7.163  1.00 94.78           C  
ATOM   1453  HB2 PHE A  92      10.844  -4.220  -6.445  1.00 94.78           H  
ATOM   1454  HB3 PHE A  92      10.817  -3.312  -7.946  1.00 94.78           H  
ATOM   1455  O   PHE A  92      10.757  -6.682  -7.804  1.00 94.78           O  
ATOM   1456  CG  PHE A  92       9.463  -2.588  -6.462  1.00 94.78           C  
ATOM   1457  CD1 PHE A  92       9.015  -1.462  -7.179  1.00 94.78           C  
ATOM   1458  HD1 PHE A  92       9.173  -1.400  -8.245  1.00 94.78           H  
ATOM   1459  CD2 PHE A  92       9.240  -2.645  -5.076  1.00 94.78           C  
ATOM   1460  HD2 PHE A  92       9.569  -3.506  -4.515  1.00 94.78           H  
ATOM   1461  CE1 PHE A  92       8.351  -0.420  -6.499  1.00 94.78           C  
ATOM   1462  HE1 PHE A  92       7.977   0.441  -7.032  1.00 94.78           H  
ATOM   1463  CE2 PHE A  92       8.603  -1.599  -4.397  1.00 94.78           C  
ATOM   1464  HE2 PHE A  92       8.473  -1.654  -3.326  1.00 94.78           H  
ATOM   1465  CZ  PHE A  92       8.155  -0.483  -5.112  1.00 94.78           C  
ATOM   1466  HZ  PHE A  92       7.655   0.324  -4.598  1.00 94.78           H  
ATOM   1467  N   GLU A  93       9.944  -6.025  -9.794  1.00 91.92           N  
ATOM   1468  H   GLU A  93       9.365  -5.348 -10.270  1.00 91.92           H  
ATOM   1469  CA  GLU A  93      10.615  -7.017 -10.644  1.00 91.92           C  
ATOM   1470  HA  GLU A  93      11.355  -7.566 -10.062  1.00 91.92           H  
ATOM   1471  C   GLU A  93      11.348  -6.298 -11.786  1.00 91.92           C  
ATOM   1472  CB  GLU A  93       9.614  -8.041 -11.227  1.00 91.92           C  
ATOM   1473  HB2 GLU A  93       8.846  -7.507 -11.786  1.00 91.92           H  
ATOM   1474  HB3 GLU A  93      10.156  -8.683 -11.921  1.00 91.92           H  
ATOM   1475  O   GLU A  93      10.832  -6.193 -12.896  1.00 91.92           O  
ATOM   1476  CG  GLU A  93       8.919  -8.947 -10.205  1.00 91.92           C  
ATOM   1477  HG2 GLU A  93       9.678  -9.407  -9.573  1.00 91.92           H  
ATOM   1478  HG3 GLU A  93       8.276  -8.329  -9.579  1.00 91.92           H  
ATOM   1479  CD  GLU A  93       8.061 -10.044 -10.881  1.00 91.92           C  
ATOM   1480  OE1 GLU A  93       8.154 -11.209 -10.447  1.00 91.92           O  
ATOM   1481  OE2 GLU A  93       7.294  -9.754 -11.845  1.00 91.92           O  
ATOM   1482  N   GLY A  94      12.550  -5.777 -11.523  1.00 88.71           N  
ATOM   1483  H   GLY A  94      12.889  -5.800 -10.572  1.00 88.71           H  
ATOM   1484  CA  GLY A  94      13.370  -5.122 -12.548  1.00 88.71           C  
ATOM   1485  HA2 GLY A  94      14.311  -4.795 -12.106  1.00 88.71           H  
ATOM   1486  HA3 GLY A  94      13.592  -5.837 -13.341  1.00 88.71           H  
ATOM   1487  C   GLY A  94      12.687  -3.896 -13.164  1.00 88.71           C  
ATOM   1488  O   GLY A  94      12.654  -2.832 -12.552  1.00 88.71           O  
ATOM   1489  N   ASP A  95      12.159  -4.051 -14.377  1.00 94.37           N  
ATOM   1490  H   ASP A  95      12.099  -4.983 -14.762  1.00 94.37           H  
ATOM   1491  CA  ASP A  95      11.448  -3.023 -15.147  1.00 94.37           C  
ATOM   1492  HA  ASP A  95      11.852  -2.048 -14.874  1.00 94.37           H  
ATOM   1493  C   ASP A  95       9.935  -2.970 -14.861  1.00 94.37           C  
ATOM   1494  CB  ASP A  95      11.736  -3.234 -16.644  1.00 94.37           C  
ATOM   1495  HB2 ASP A  95      12.815  -3.275 -16.795  1.00 94.37           H  
ATOM   1496  HB3 ASP A  95      11.362  -2.371 -17.194  1.00 94.37           H  
ATOM   1497  O   ASP A  95       9.216  -2.162 -15.458  1.00 94.37           O  
ATOM   1498  CG  ASP A  95      11.103  -4.501 -17.242  1.00 94.37           C  
ATOM   1499  OD1 ASP A  95      10.899  -5.491 -16.501  1.00 94.37           O  
ATOM   1500  OD2 ASP A  95      10.824  -4.495 -18.461  1.00 94.37           O  
ATOM   1501  N   LYS A  96       9.436  -3.801 -13.937  1.00 96.35           N  
ATOM   1502  H   LYS A  96      10.071  -4.476 -13.535  1.00 96.35           H  
ATOM   1503  CA  LYS A  96       8.019  -3.884 -13.569  1.00 96.35           C  
ATOM   1504  HA  LYS A  96       7.473  -3.121 -14.125  1.00 96.35           H  
ATOM   1505  C   LYS A  96       7.773  -3.607 -12.096  1.00 96.35           C  
ATOM   1506  CB  LYS A  96       7.454  -5.256 -13.957  1.00 96.35           C  
ATOM   1507  HB2 LYS A  96       8.075  -6.039 -13.522  1.00 96.35           H  
ATOM   1508  HB3 LYS A  96       6.441  -5.355 -13.567  1.00 96.35           H  
ATOM   1509  O   LYS A  96       8.528  -4.028 -11.224  1.00 96.35           O  
ATOM   1510  CG  LYS A  96       7.415  -5.406 -15.477  1.00 96.35           C  
ATOM   1511  HG2 LYS A  96       8.416  -5.268 -15.886  1.00 96.35           H  
ATOM   1512  HG3 LYS A  96       6.758  -4.643 -15.894  1.00 96.35           H  
ATOM   1513  CD  LYS A  96       6.909  -6.787 -15.881  1.00 96.35           C  
ATOM   1514  HD2 LYS A  96       7.535  -7.544 -15.409  1.00 96.35           H  
ATOM   1515  HD3 LYS A  96       5.873  -6.910 -15.566  1.00 96.35           H  
ATOM   1516  CE  LYS A  96       7.032  -6.879 -17.400  1.00 96.35           C  
ATOM   1517  HE2 LYS A  96       8.062  -6.640 -17.666  1.00 96.35           H  
ATOM   1518  HE3 LYS A  96       6.393  -6.121 -17.854  1.00 96.35           H  
ATOM   1519  NZ  LYS A  96       6.680  -8.233 -17.877  1.00 96.35           N  
ATOM   1520  HZ1 LYS A  96       5.726  -8.454 -17.630  1.00 96.35           H  
ATOM   1521  HZ2 LYS A  96       7.306  -8.897 -17.443  1.00 96.35           H  
ATOM   1522  HZ3 LYS A  96       6.805  -8.279 -18.878  1.00 96.35           H  
ATOM   1523  N   MET A  97       6.630  -2.985 -11.829  1.00 97.73           N  
ATOM   1524  H   MET A  97       6.069  -2.683 -12.613  1.00 97.73           H  
ATOM   1525  CA  MET A  97       6.044  -2.902 -10.496  1.00 97.73           C  
ATOM   1526  HA  MET A  97       6.630  -3.506  -9.804  1.00 97.73           H  
ATOM   1527  C   MET A  97       4.623  -3.459 -10.546  1.00 97.73           C  
ATOM   1528  CB  MET A  97       6.081  -1.455  -9.996  1.00 97.73           C  
ATOM   1529  HB2 MET A  97       7.105  -1.084 -10.043  1.00 97.73           H  
ATOM   1530  HB3 MET A  97       5.458  -0.839 -10.644  1.00 97.73           H  
ATOM   1531  O   MET A  97       3.793  -2.985 -11.325  1.00 97.73           O  
ATOM   1532  CG  MET A  97       5.592  -1.343  -8.547  1.00 97.73           C  
ATOM   1533  HG2 MET A  97       4.681  -1.928  -8.416  1.00 97.73           H  
ATOM   1534  HG3 MET A  97       6.349  -1.777  -7.893  1.00 97.73           H  
ATOM   1535  SD  MET A  97       5.241   0.349  -8.002  1.00 97.73           S  
ATOM   1536  CE  MET A  97       3.733   0.599  -8.954  1.00 97.73           C  
ATOM   1537  HE1 MET A  97       3.164  -0.331  -8.983  1.00 97.73           H  
ATOM   1538  HE2 MET A  97       3.125   1.371  -8.484  1.00 97.73           H  
ATOM   1539  HE3 MET A  97       3.997   0.870  -9.976  1.00 97.73           H  
ATOM   1540  N   ARG A  98       4.334  -4.450  -9.704  1.00 98.22           N  
ATOM   1541  H   ARG A  98       5.065  -4.766  -9.082  1.00 98.22           H  
ATOM   1542  CA  ARG A  98       2.993  -5.009  -9.519  1.00 98.22           C  
ATOM   1543  HA  ARG A  98       2.338  -4.664 -10.319  1.00 98.22           H  
ATOM   1544  C   ARG A  98       2.417  -4.525  -8.202  1.00 98.22           C  
ATOM   1545  CB  ARG A  98       3.017  -6.538  -9.558  1.00 98.22           C  
ATOM   1546  HB2 ARG A  98       3.602  -6.903  -8.713  1.00 98.22           H  
ATOM   1547  HB3 ARG A  98       1.996  -6.905  -9.450  1.00 98.22           H  
ATOM   1548  O   ARG A  98       3.097  -4.532  -7.180  1.00 98.22           O  
ATOM   1549  CG  ARG A  98       3.612  -7.101 -10.851  1.00 98.22           C  
ATOM   1550  HG2 ARG A  98       3.049  -6.748 -11.715  1.00 98.22           H  
ATOM   1551  HG3 ARG A  98       4.655  -6.797 -10.942  1.00 98.22           H  
ATOM   1552  CD  ARG A  98       3.537  -8.622 -10.766  1.00 98.22           C  
ATOM   1553  HD2 ARG A  98       2.492  -8.924 -10.835  1.00 98.22           H  
ATOM   1554  HD3 ARG A  98       3.915  -8.943  -9.796  1.00 98.22           H  
ATOM   1555  NE  ARG A  98       4.362  -9.260 -11.799  1.00 98.22           N  
ATOM   1556  HE  ARG A  98       5.361  -9.130 -11.729  1.00 98.22           H  
ATOM   1557  NH1 ARG A  98       2.758 -10.675 -12.659  1.00 98.22           N  
ATOM   1558 HH11 ARG A  98       2.025 -10.146 -12.209  1.00 98.22           H  
ATOM   1559 HH12 ARG A  98       2.499 -11.441 -13.264  1.00 98.22           H  
ATOM   1560  NH2 ARG A  98       4.940 -10.851 -13.235  1.00 98.22           N  
ATOM   1561 HH21 ARG A  98       4.774 -11.755 -13.654  1.00 98.22           H  
ATOM   1562 HH22 ARG A  98       5.873 -10.608 -12.933  1.00 98.22           H  
ATOM   1563  CZ  ARG A  98       3.996 -10.256 -12.568  1.00 98.22           C  
ATOM   1564  N   VAL A  99       1.155  -4.127  -8.228  1.00 98.66           N  
ATOM   1565  H   VAL A  99       0.683  -4.113  -9.121  1.00 98.66           H  
ATOM   1566  CA  VAL A  99       0.390  -3.709  -7.055  1.00 98.66           C  
ATOM   1567  HA  VAL A  99       0.996  -3.831  -6.157  1.00 98.66           H  
ATOM   1568  C   VAL A  99      -0.822  -4.615  -6.963  1.00 98.66           C  
ATOM   1569  CB  VAL A  99      -0.033  -2.232  -7.140  1.00 98.66           C  
ATOM   1570  HB  VAL A  99      -0.755  -2.104  -7.946  1.00 98.66           H  
ATOM   1571  O   VAL A  99      -1.680  -4.576  -7.840  1.00 98.66           O  
ATOM   1572  CG1 VAL A  99      -0.681  -1.784  -5.827  1.00 98.66           C  
ATOM   1573 HG11 VAL A  99      -1.555  -2.398  -5.612  1.00 98.66           H  
ATOM   1574 HG12 VAL A  99       0.030  -1.878  -5.006  1.00 98.66           H  
ATOM   1575 HG13 VAL A  99      -1.005  -0.746  -5.905  1.00 98.66           H  
ATOM   1576  CG2 VAL A  99       1.161  -1.319  -7.432  1.00 98.66           C  
ATOM   1577 HG21 VAL A  99       1.917  -1.422  -6.653  1.00 98.66           H  
ATOM   1578 HG22 VAL A  99       1.588  -1.592  -8.397  1.00 98.66           H  
ATOM   1579 HG23 VAL A  99       0.828  -0.283  -7.494  1.00 98.66           H  
ATOM   1580  N   ARG A 100      -0.894  -5.436  -5.917  1.00 98.72           N  
ATOM   1581  H   ARG A 100      -0.156  -5.386  -5.230  1.00 98.72           H  
ATOM   1582  CA  ARG A 100      -2.094  -6.206  -5.586  1.00 98.72           C  
ATOM   1583  HA  ARG A 100      -2.736  -6.269  -6.465  1.00 98.72           H  
ATOM   1584  C   ARG A 100      -2.870  -5.472  -4.514  1.00 98.72           C  
ATOM   1585  CB  ARG A 100      -1.768  -7.637  -5.164  1.00 98.72           C  
ATOM   1586  HB2 ARG A 100      -1.078  -7.629  -4.320  1.00 98.72           H  
ATOM   1587  HB3 ARG A 100      -2.690  -8.132  -4.856  1.00 98.72           H  
ATOM   1588  O   ARG A 100      -2.321  -5.144  -3.462  1.00 98.72           O  
ATOM   1589  CG  ARG A 100      -1.150  -8.418  -6.318  1.00 98.72           C  
ATOM   1590  HG2 ARG A 100      -1.851  -8.444  -7.152  1.00 98.72           H  
ATOM   1591  HG3 ARG A 100      -0.225  -7.941  -6.641  1.00 98.72           H  
ATOM   1592  CD  ARG A 100      -0.846  -9.842  -5.867  1.00 98.72           C  
ATOM   1593  HD2 ARG A 100      -1.771 -10.323  -5.549  1.00 98.72           H  
ATOM   1594  HD3 ARG A 100      -0.142  -9.813  -5.036  1.00 98.72           H  
ATOM   1595  NE  ARG A 100      -0.265 -10.575  -6.991  1.00 98.72           N  
ATOM   1596  HE  ARG A 100      -0.345 -10.144  -7.901  1.00 98.72           H  
ATOM   1597  NH1 ARG A 100       0.357 -12.509  -5.941  1.00 98.72           N  
ATOM   1598 HH11 ARG A 100      -0.140 -12.189  -5.123  1.00 98.72           H  
ATOM   1599 HH12 ARG A 100       0.789 -13.421  -5.992  1.00 98.72           H  
ATOM   1600  NH2 ARG A 100       0.797 -12.160  -8.129  1.00 98.72           N  
ATOM   1601 HH21 ARG A 100       1.326 -13.015  -8.219  1.00 98.72           H  
ATOM   1602 HH22 ARG A 100       0.625 -11.549  -8.915  1.00 98.72           H  
ATOM   1603  CZ  ARG A 100       0.302 -11.752  -7.002  1.00 98.72           C  
ATOM   1604  N   LEU A 101      -4.131  -5.216  -4.807  1.00 98.85           N  
ATOM   1605  H   LEU A 101      -4.490  -5.560  -5.686  1.00 98.85           H  
ATOM   1606  CA  LEU A 101      -5.073  -4.537  -3.940  1.00 98.85           C  
ATOM   1607  HA  LEU A 101      -4.562  -4.126  -3.070  1.00 98.85           H  
ATOM   1608  C   LEU A 101      -6.109  -5.550  -3.490  1.00 98.85           C  
ATOM   1609  CB  LEU A 101      -5.752  -3.398  -4.709  1.00 98.85           C  
ATOM   1610  HB2 LEU A 101      -6.423  -2.885  -4.020  1.00 98.85           H  
ATOM   1611  HB3 LEU A 101      -6.353  -3.831  -5.508  1.00 98.85           H  
ATOM   1612  O   LEU A 101      -6.669  -6.239  -4.336  1.00 98.85           O  
ATOM   1613  CG  LEU A 101      -4.799  -2.367  -5.330  1.00 98.85           C  
ATOM   1614  HG  LEU A 101      -4.093  -2.856  -6.001  1.00 98.85           H  
ATOM   1615  CD1 LEU A 101      -5.628  -1.387  -6.154  1.00 98.85           C  
ATOM   1616 HD11 LEU A 101      -5.001  -0.580  -6.532  1.00 98.85           H  
ATOM   1617 HD12 LEU A 101      -6.079  -1.912  -6.996  1.00 98.85           H  
ATOM   1618 HD13 LEU A 101      -6.424  -0.965  -5.541  1.00 98.85           H  
ATOM   1619  CD2 LEU A 101      -4.020  -1.610  -4.256  1.00 98.85           C  
ATOM   1620 HD21 LEU A 101      -3.366  -2.300  -3.723  1.00 98.85           H  
ATOM   1621 HD22 LEU A 101      -3.408  -0.837  -4.722  1.00 98.85           H  
ATOM   1622 HD23 LEU A 101      -4.713  -1.153  -3.551  1.00 98.85           H  
ATOM   1623  N   ARG A 102      -6.391  -5.620  -2.195  1.00 98.74           N  
ATOM   1624  H   ARG A 102      -5.867  -5.037  -1.559  1.00 98.74           H  
ATOM   1625  CA  ARG A 102      -7.482  -6.438  -1.664  1.00 98.74           C  
ATOM   1626  HA  ARG A 102      -8.121  -6.761  -2.485  1.00 98.74           H  
ATOM   1627  C   ARG A 102      -8.347  -5.606  -0.736  1.00 98.74           C  
ATOM   1628  CB  ARG A 102      -6.905  -7.694  -1.005  1.00 98.74           C  
ATOM   1629  HB2 ARG A 102      -6.186  -7.407  -0.238  1.00 98.74           H  
ATOM   1630  HB3 ARG A 102      -6.390  -8.283  -1.763  1.00 98.74           H  
ATOM   1631  O   ARG A 102      -7.822  -4.930   0.148  1.00 98.74           O  
ATOM   1632  CG  ARG A 102      -7.998  -8.546  -0.362  1.00 98.74           C  
ATOM   1633  HG2 ARG A 102      -8.762  -8.798  -1.097  1.00 98.74           H  
ATOM   1634  HG3 ARG A 102      -8.457  -7.991   0.456  1.00 98.74           H  
ATOM   1635  CD  ARG A 102      -7.388  -9.826   0.196  1.00 98.74           C  
ATOM   1636  HD2 ARG A 102      -6.501  -9.575   0.779  1.00 98.74           H  
ATOM   1637  HD3 ARG A 102      -7.114 -10.475  -0.635  1.00 98.74           H  
ATOM   1638  NE  ARG A 102      -8.364 -10.476   1.071  1.00 98.74           N  
ATOM   1639  HE  ARG A 102      -9.083  -9.883   1.462  1.00 98.74           H  
ATOM   1640  NH1 ARG A 102      -7.447 -12.563   1.199  1.00 98.74           N  
ATOM   1641 HH11 ARG A 102      -6.859 -12.291   0.424  1.00 98.74           H  
ATOM   1642 HH12 ARG A 102      -7.554 -13.530   1.470  1.00 98.74           H  
ATOM   1643  NH2 ARG A 102      -9.329 -12.035   2.328  1.00 98.74           N  
ATOM   1644 HH21 ARG A 102      -9.435 -12.958   2.724  1.00 98.74           H  
ATOM   1645 HH22 ARG A 102      -9.943 -11.273   2.576  1.00 98.74           H  
ATOM   1646  CZ  ARG A 102      -8.366 -11.698   1.528  1.00 98.74           C  
ATOM   1647  N   ASN A 103      -9.657  -5.669  -0.934  1.00 98.63           N  
ATOM   1648  H   ASN A 103     -10.008  -6.262  -1.672  1.00 98.63           H  
ATOM   1649  CA  ASN A 103     -10.625  -4.969  -0.101  1.00 98.63           C  
ATOM   1650  HA  ASN A 103     -10.116  -4.272   0.565  1.00 98.63           H  
ATOM   1651  C   ASN A 103     -11.384  -5.974   0.775  1.00 98.63           C  
ATOM   1652  CB  ASN A 103     -11.544  -4.148  -1.014  1.00 98.63           C  
ATOM   1653  HB2 ASN A 103     -12.062  -4.826  -1.694  1.00 98.63           H  
ATOM   1654  HB3 ASN A 103     -10.954  -3.442  -1.598  1.00 98.63           H  
ATOM   1655  O   ASN A 103     -12.207  -6.736   0.279  1.00 98.63           O  
ATOM   1656  CG  ASN A 103     -12.581  -3.367  -0.240  1.00 98.63           C  
ATOM   1657  ND2 ASN A 103     -13.575  -2.840  -0.906  1.00 98.63           N  
ATOM   1658 HD21 ASN A 103     -13.569  -2.870  -1.916  1.00 98.63           H  
ATOM   1659 HD22 ASN A 103     -14.277  -2.317  -0.402  1.00 98.63           H  
ATOM   1660  OD1 ASN A 103     -12.492  -3.203   0.967  1.00 98.63           O  
ATOM   1661  N   ASP A 104     -11.126  -5.956   2.081  1.00 97.97           N  
ATOM   1662  H   ASP A 104     -10.490  -5.256   2.435  1.00 97.97           H  
ATOM   1663  CA  ASP A 104     -11.856  -6.757   3.073  1.00 97.97           C  
ATOM   1664  HA  ASP A 104     -12.397  -7.555   2.564  1.00 97.97           H  
ATOM   1665  C   ASP A 104     -12.920  -5.919   3.818  1.00 97.97           C  
ATOM   1666  CB  ASP A 104     -10.872  -7.425   4.050  1.00 97.97           C  
ATOM   1667  HB2 ASP A 104     -11.436  -7.940   4.827  1.00 97.97           H  
ATOM   1668  HB3 ASP A 104     -10.282  -6.645   4.532  1.00 97.97           H  
ATOM   1669  O   ASP A 104     -13.435  -6.344   4.852  1.00 97.97           O  
ATOM   1670  CG  ASP A 104      -9.917  -8.457   3.438  1.00 97.97           C  
ATOM   1671  OD1 ASP A 104     -10.340  -9.367   2.682  1.00 97.97           O  
ATOM   1672  OD2 ASP A 104      -8.725  -8.420   3.818  1.00 97.97           O  
ATOM   1673  N   SER A 105     -13.239  -4.712   3.335  1.00 96.53           N  
ATOM   1674  H   SER A 105     -12.805  -4.417   2.472  1.00 96.53           H  
ATOM   1675  CA  SER A 105     -14.332  -3.889   3.865  1.00 96.53           C  
ATOM   1676  HA  SER A 105     -14.407  -4.074   4.936  1.00 96.53           H  
ATOM   1677  C   SER A 105     -15.692  -4.261   3.260  1.00 96.53           C  
ATOM   1678  CB  SER A 105     -14.028  -2.395   3.701  1.00 96.53           C  
ATOM   1679  HB2 SER A 105     -12.986  -2.201   3.953  1.00 96.53           H  
ATOM   1680  HB3 SER A 105     -14.662  -1.830   4.385  1.00 96.53           H  
ATOM   1681  O   SER A 105     -15.786  -5.043   2.314  1.00 96.53           O  
ATOM   1682  OG  SER A 105     -14.277  -1.939   2.399  1.00 96.53           O  
ATOM   1683  HG  SER A 105     -13.645  -2.362   1.813  1.00 96.53           H  
ATOM   1684  N   SER A 106     -16.763  -3.692   3.817  1.00 95.45           N  
ATOM   1685  H   SER A 106     -16.624  -3.043   4.579  1.00 95.45           H  
ATOM   1686  CA  SER A 106     -18.144  -3.928   3.377  1.00 95.45           C  
ATOM   1687  HA  SER A 106     -18.246  -4.975   3.091  1.00 95.45           H  
ATOM   1688  C   SER A 106     -18.572  -3.086   2.165  1.00 95.45           C  
ATOM   1689  CB  SER A 106     -19.087  -3.667   4.554  1.00 95.45           C  
ATOM   1690  HB2 SER A 106     -20.095  -3.978   4.281  1.00 95.45           H  
ATOM   1691  HB3 SER A 106     -18.764  -4.237   5.425  1.00 95.45           H  
ATOM   1692  O   SER A 106     -19.606  -3.368   1.558  1.00 95.45           O  
ATOM   1693  OG  SER A 106     -19.099  -2.284   4.856  1.00 95.45           O  
ATOM   1694  HG  SER A 106     -18.700  -2.084   5.706  1.00 95.45           H  
ATOM   1695  N   THR A 107     -17.786  -2.073   1.788  1.00 95.22           N  
ATOM   1696  H   THR A 107     -16.929  -1.917   2.299  1.00 95.22           H  
ATOM   1697  CA  THR A 107     -18.089  -1.138   0.693  1.00 95.22           C  
ATOM   1698  HA  THR A 107     -18.992  -1.478   0.186  1.00 95.22           H  
ATOM   1699  C   THR A 107     -16.955  -1.085  -0.330  1.00 95.22           C  
ATOM   1700  CB  THR A 107     -18.361   0.280   1.216  1.00 95.22           C  
ATOM   1701  HB  THR A 107     -18.513   0.945   0.366  1.00 95.22           H  
ATOM   1702  O   THR A 107     -15.808  -1.363   0.020  1.00 95.22           O  
ATOM   1703  CG2 THR A 107     -19.616   0.332   2.088  1.00 95.22           C  
ATOM   1704 HG21 THR A 107     -20.472  -0.045   1.529  1.00 95.22           H  
ATOM   1705 HG22 THR A 107     -19.477  -0.273   2.984  1.00 95.22           H  
ATOM   1706 HG23 THR A 107     -19.807   1.363   2.384  1.00 95.22           H  
ATOM   1707  OG1 THR A 107     -17.276   0.766   1.977  1.00 95.22           O  
ATOM   1708  HG1 THR A 107     -16.471   0.629   1.472  1.00 95.22           H  
ATOM   1709  N   PRO A 108     -17.220  -0.709  -1.592  1.00 97.91           N  
ATOM   1710  CA  PRO A 108     -16.155  -0.450  -2.555  1.00 97.91           C  
ATOM   1711  HA  PRO A 108     -15.620  -1.383  -2.733  1.00 97.91           H  
ATOM   1712  C   PRO A 108     -15.167   0.612  -2.060  1.00 97.91           C  
ATOM   1713  CB  PRO A 108     -16.849  -0.018  -3.849  1.00 97.91           C  
ATOM   1714  HB2 PRO A 108     -16.933   1.069  -3.886  1.00 97.91           H  
ATOM   1715  HB3 PRO A 108     -16.327  -0.391  -4.729  1.00 97.91           H  
ATOM   1716  O   PRO A 108     -15.536   1.527  -1.321  1.00 97.91           O  
ATOM   1717  CG  PRO A 108     -18.244  -0.628  -3.720  1.00 97.91           C  
ATOM   1718  HG2 PRO A 108     -18.983  -0.075  -4.300  1.00 97.91           H  
ATOM   1719  HG3 PRO A 108     -18.216  -1.672  -4.031  1.00 97.91           H  
ATOM   1720  CD  PRO A 108     -18.521  -0.543  -2.220  1.00 97.91           C  
ATOM   1721  HD2 PRO A 108     -18.924   0.439  -1.972  1.00 97.91           H  
ATOM   1722  HD3 PRO A 108     -19.217  -1.330  -1.930  1.00 97.91           H  
ATOM   1723  N   VAL A 109     -13.917   0.480  -2.494  1.00 98.49           N  
ATOM   1724  H   VAL A 109     -13.696  -0.313  -3.079  1.00 98.49           H  
ATOM   1725  CA  VAL A 109     -12.825   1.417  -2.207  1.00 98.49           C  
ATOM   1726  HA  VAL A 109     -13.211   2.314  -1.724  1.00 98.49           H  
ATOM   1727  C   VAL A 109     -12.183   1.824  -3.525  1.00 98.49           C  
ATOM   1728  CB  VAL A 109     -11.793   0.761  -1.272  1.00 98.49           C  
ATOM   1729  HB  VAL A 109     -11.469  -0.180  -1.715  1.00 98.49           H  
ATOM   1730  O   VAL A 109     -11.917   0.967  -4.367  1.00 98.49           O  
ATOM   1731  CG1 VAL A 109     -10.552   1.633  -1.052  1.00 98.49           C  
ATOM   1732 HG11 VAL A 109     -10.101   1.925  -2.001  1.00 98.49           H  
ATOM   1733 HG12 VAL A 109      -9.800   1.056  -0.515  1.00 98.49           H  
ATOM   1734 HG13 VAL A 109     -10.810   2.527  -0.485  1.00 98.49           H  
ATOM   1735  CG2 VAL A 109     -12.422   0.462   0.095  1.00 98.49           C  
ATOM   1736 HG21 VAL A 109     -11.709  -0.066   0.728  1.00 98.49           H  
ATOM   1737 HG22 VAL A 109     -13.297  -0.179  -0.016  1.00 98.49           H  
ATOM   1738 HG23 VAL A 109     -12.734   1.390   0.574  1.00 98.49           H  
ATOM   1739  N   GLU A 110     -11.897   3.108  -3.704  1.00 98.66           N  
ATOM   1740  H   GLU A 110     -12.085   3.754  -2.950  1.00 98.66           H  
ATOM   1741  CA  GLU A 110     -11.048   3.597  -4.787  1.00 98.66           C  
ATOM   1742  HA  GLU A 110     -11.061   2.874  -5.603  1.00 98.66           H  
ATOM   1743  C   GLU A 110      -9.592   3.709  -4.331  1.00 98.66           C  
ATOM   1744  CB  GLU A 110     -11.561   4.928  -5.357  1.00 98.66           C  
ATOM   1745  HB2 GLU A 110     -10.728   5.449  -5.829  1.00 98.66           H  
ATOM   1746  HB3 GLU A 110     -11.957   5.556  -4.558  1.00 98.66           H  
ATOM   1747  O   GLU A 110      -9.276   4.230  -3.262  1.00 98.66           O  
ATOM   1748  CG  GLU A 110     -12.629   4.686  -6.429  1.00 98.66           C  
ATOM   1749  HG2 GLU A 110     -12.229   4.003  -7.179  1.00 98.66           H  
ATOM   1750  HG3 GLU A 110     -13.493   4.200  -5.975  1.00 98.66           H  
ATOM   1751  CD  GLU A 110     -13.051   5.992  -7.114  1.00 98.66           C  
ATOM   1752  OE1 GLU A 110     -12.364   6.381  -8.090  1.00 98.66           O  
ATOM   1753  OE2 GLU A 110     -14.093   6.548  -6.706  1.00 98.66           O  
ATOM   1754  N   VAL A 111      -8.680   3.213  -5.164  1.00 98.82           N  
ATOM   1755  H   VAL A 111      -9.008   2.726  -5.986  1.00 98.82           H  
ATOM   1756  CA  VAL A 111      -7.239   3.333  -4.965  1.00 98.82           C  
ATOM   1757  HA  VAL A 111      -7.061   3.922  -4.065  1.00 98.82           H  
ATOM   1758  C   VAL A 111      -6.638   4.079  -6.146  1.00 98.82           C  
ATOM   1759  CB  VAL A 111      -6.568   1.968  -4.741  1.00 98.82           C  
ATOM   1760  HB  VAL A 111      -6.647   1.372  -5.650  1.00 98.82           H  
ATOM   1761  O   VAL A 111      -6.639   3.593  -7.279  1.00 98.82           O  
ATOM   1762  CG1 VAL A 111      -5.082   2.162  -4.400  1.00 98.82           C  
ATOM   1763 HG11 VAL A 111      -4.618   1.196  -4.204  1.00 98.82           H  
ATOM   1764 HG12 VAL A 111      -4.984   2.791  -3.515  1.00 98.82           H  
ATOM   1765 HG13 VAL A 111      -4.562   2.632  -5.235  1.00 98.82           H  
ATOM   1766  CG2 VAL A 111      -7.224   1.197  -3.585  1.00 98.82           C  
ATOM   1767 HG21 VAL A 111      -8.247   0.934  -3.851  1.00 98.82           H  
ATOM   1768 HG22 VAL A 111      -7.242   1.816  -2.688  1.00 98.82           H  
ATOM   1769 HG23 VAL A 111      -6.677   0.276  -3.381  1.00 98.82           H  
ATOM   1770  N   HIS A 112      -6.084   5.257  -5.874  1.00 98.71           N  
ATOM   1771  H   HIS A 112      -6.151   5.590  -4.922  1.00 98.71           H  
ATOM   1772  CA  HIS A 112      -5.327   6.051  -6.833  1.00 98.71           C  
ATOM   1773  HA  HIS A 112      -5.631   5.764  -7.840  1.00 98.71           H  
ATOM   1774  C   HIS A 112      -3.842   5.745  -6.660  1.00 98.71           C  
ATOM   1775  CB  HIS A 112      -5.618   7.551  -6.687  1.00 98.71           C  
ATOM   1776  HB2 HIS A 112      -5.130   7.928  -5.788  1.00 98.71           H  
ATOM   1777  HB3 HIS A 112      -5.182   8.074  -7.538  1.00 98.71           H  
ATOM   1778  O   HIS A 112      -3.253   6.000  -5.611  1.00 98.71           O  
ATOM   1779  CG  HIS A 112      -7.084   7.881  -6.611  1.00 98.71           C  
ATOM   1780  CD2 HIS A 112      -7.881   7.756  -5.504  1.00 98.71           C  
ATOM   1781  HD2 HIS A 112      -7.580   7.430  -4.519  1.00 98.71           H  
ATOM   1782  ND1 HIS A 112      -7.891   8.299  -7.649  1.00 98.71           N  
ATOM   1783  HD1 HIS A 112      -7.597   8.571  -8.577  1.00 98.71           H  
ATOM   1784  CE1 HIS A 112      -9.154   8.376  -7.186  1.00 98.71           C  
ATOM   1785  HE1 HIS A 112     -10.032   8.650  -7.752  1.00 98.71           H  
ATOM   1786  NE2 HIS A 112      -9.179   8.060  -5.890  1.00 98.71           N  
ATOM   1787  N   ILE A 113      -3.230   5.203  -7.702  1.00 98.70           N  
ATOM   1788  H   ILE A 113      -3.783   5.029  -8.528  1.00 98.70           H  
ATOM   1789  CA  ILE A 113      -1.825   4.819  -7.739  1.00 98.70           C  
ATOM   1790  HA  ILE A 113      -1.411   4.872  -6.732  1.00 98.70           H  
ATOM   1791  C   ILE A 113      -1.093   5.810  -8.636  1.00 98.70           C  
ATOM   1792  CB  ILE A 113      -1.660   3.370  -8.244  1.00 98.70           C  
ATOM   1793  HB  ILE A 113      -1.919   3.352  -9.303  1.00 98.70           H  
ATOM   1794  O   ILE A 113      -1.495   6.018  -9.783  1.00 98.70           O  
ATOM   1795  CG1 ILE A 113      -2.595   2.372  -7.522  1.00 98.70           C  
ATOM   1796 HG12 ILE A 113      -2.328   2.312  -6.467  1.00 98.70           H  
ATOM   1797 HG13 ILE A 113      -3.627   2.718  -7.589  1.00 98.70           H  
ATOM   1798  CG2 ILE A 113      -0.181   2.971  -8.084  1.00 98.70           C  
ATOM   1799 HG21 ILE A 113       0.123   3.068  -7.042  1.00 98.70           H  
ATOM   1800 HG22 ILE A 113       0.447   3.616  -8.699  1.00 98.70           H  
ATOM   1801 HG23 ILE A 113      -0.010   1.945  -8.412  1.00 98.70           H  
ATOM   1802  CD1 ILE A 113      -2.575   0.968  -8.134  1.00 98.70           C  
ATOM   1803 HD11 ILE A 113      -3.336   0.354  -7.652  1.00 98.70           H  
ATOM   1804 HD12 ILE A 113      -2.795   1.027  -9.200  1.00 98.70           H  
ATOM   1805 HD13 ILE A 113      -1.607   0.491  -7.984  1.00 98.70           H  
ATOM   1806  N   LYS A 114      -0.007   6.402  -8.143  1.00 98.33           N  
ATOM   1807  H   LYS A 114       0.248   6.185  -7.189  1.00 98.33           H  
ATOM   1808  CA  LYS A 114       0.884   7.266  -8.924  1.00 98.33           C  
ATOM   1809  HA  LYS A 114       0.574   7.241  -9.969  1.00 98.33           H  
ATOM   1810  C   LYS A 114       2.311   6.742  -8.867  1.00 98.33           C  
ATOM   1811  CB  LYS A 114       0.770   8.713  -8.435  1.00 98.33           C  
ATOM   1812  HB2 LYS A 114      -0.260   9.049  -8.552  1.00 98.33           H  
ATOM   1813  HB3 LYS A 114       1.022   8.748  -7.376  1.00 98.33           H  
ATOM   1814  O   LYS A 114       2.832   6.468  -7.788  1.00 98.33           O  
ATOM   1815  CG  LYS A 114       1.703   9.652  -9.214  1.00 98.33           C  
ATOM   1816  HG2 LYS A 114       1.385   9.709 -10.255  1.00 98.33           H  
ATOM   1817  HG3 LYS A 114       2.724   9.274  -9.182  1.00 98.33           H  
ATOM   1818  CD  LYS A 114       1.709  11.046  -8.592  1.00 98.33           C  
ATOM   1819  HD2 LYS A 114       0.714  11.488  -8.649  1.00 98.33           H  
ATOM   1820  HD3 LYS A 114       2.002  10.957  -7.546  1.00 98.33           H  
ATOM   1821  CE  LYS A 114       2.730  11.904  -9.344  1.00 98.33           C  
ATOM   1822  HE2 LYS A 114       2.362  12.115 -10.348  1.00 98.33           H  
ATOM   1823  HE3 LYS A 114       3.644  11.323  -9.462  1.00 98.33           H  
ATOM   1824  NZ  LYS A 114       3.025  13.151  -8.599  1.00 98.33           N  
ATOM   1825  HZ1 LYS A 114       3.730  13.686  -9.086  1.00 98.33           H  
ATOM   1826  HZ2 LYS A 114       3.390  12.909  -7.689  1.00 98.33           H  
ATOM   1827  HZ3 LYS A 114       2.194  13.709  -8.462  1.00 98.33           H  
ATOM   1828  N   VAL A 115       2.941   6.640 -10.032  1.00 96.74           N  
ATOM   1829  H   VAL A 115       2.433   6.889 -10.869  1.00 96.74           H  
ATOM   1830  CA  VAL A 115       4.292   6.099 -10.209  1.00 96.74           C  
ATOM   1831  HA  VAL A 115       4.858   6.174  -9.280  1.00 96.74           H  
ATOM   1832  C   VAL A 115       4.992   6.893 -11.302  1.00 96.74           C  
ATOM   1833  CB  VAL A 115       4.212   4.630 -10.628  1.00 96.74           C  
ATOM   1834  HB  VAL A 115       3.699   4.562 -11.587  1.00 96.74           H  
ATOM   1835  O   VAL A 115       4.625   6.806 -12.474  1.00 96.74           O  
ATOM   1836  CG1 VAL A 115       5.603   4.030 -10.777  1.00 96.74           C  
ATOM   1837 HG11 VAL A 115       5.463   3.008 -11.128  1.00 96.74           H  
ATOM   1838 HG12 VAL A 115       6.187   4.564 -11.527  1.00 96.74           H  
ATOM   1839 HG13 VAL A 115       6.128   4.045  -9.822  1.00 96.74           H  
ATOM   1840  CG2 VAL A 115       3.441   3.761  -9.639  1.00 96.74           C  
ATOM   1841 HG21 VAL A 115       3.224   2.821 -10.146  1.00 96.74           H  
ATOM   1842 HG22 VAL A 115       4.012   3.604  -8.723  1.00 96.74           H  
ATOM   1843 HG23 VAL A 115       2.471   4.196  -9.397  1.00 96.74           H  
ATOM   1844  N   GLY A 116       5.979   7.706 -10.926  1.00 93.70           N  
ATOM   1845  H   GLY A 116       6.282   7.699  -9.962  1.00 93.70           H  
ATOM   1846  CA  GLY A 116       6.533   8.708 -11.836  1.00 93.70           C  
ATOM   1847  HA2 GLY A 116       7.069   8.205 -12.641  1.00 93.70           H  
ATOM   1848  HA3 GLY A 116       7.233   9.350 -11.302  1.00 93.70           H  
ATOM   1849  C   GLY A 116       5.418   9.584 -12.425  1.00 93.70           C  
ATOM   1850  O   GLY A 116       4.681  10.244 -11.684  1.00 93.70           O  
ATOM   1851  N   ASP A 117       5.282   9.543 -13.751  1.00 92.61           N  
ATOM   1852  H   ASP A 117       5.932   8.979 -14.280  1.00 92.61           H  
ATOM   1853  CA  ASP A 117       4.269  10.288 -14.510  1.00 92.61           C  
ATOM   1854  HA  ASP A 117       4.022  11.200 -13.965  1.00 92.61           H  
ATOM   1855  C   ASP A 117       2.960   9.506 -14.722  1.00 92.61           C  
ATOM   1856  CB  ASP A 117       4.858  10.705 -15.866  1.00 92.61           C  
ATOM   1857  HB2 ASP A 117       4.149  11.355 -16.379  1.00 92.61           H  
ATOM   1858  HB3 ASP A 117       5.000   9.813 -16.476  1.00 92.61           H  
ATOM   1859  O   ASP A 117       1.947  10.094 -15.103  1.00 92.61           O  
ATOM   1860  CG  ASP A 117       6.189  11.442 -15.724  1.00 92.61           C  
ATOM   1861  OD1 ASP A 117       6.238  12.402 -14.923  1.00 92.61           O  
ATOM   1862  OD2 ASP A 117       7.157  10.988 -16.384  1.00 92.61           O  
ATOM   1863  N   GLU A 118       2.952   8.190 -14.478  1.00 96.05           N  
ATOM   1864  H   GLU A 118       3.752   7.769 -14.028  1.00 96.05           H  
ATOM   1865  CA  GLU A 118       1.768   7.352 -14.676  1.00 96.05           C  
ATOM   1866  HA  GLU A 118       1.228   7.755 -15.533  1.00 96.05           H  
ATOM   1867  C   GLU A 118       0.839   7.433 -13.460  1.00 96.05           C  
ATOM   1868  CB  GLU A 118       2.151   5.902 -15.036  1.00 96.05           C  
ATOM   1869  HB2 GLU A 118       2.940   5.933 -15.788  1.00 96.05           H  
ATOM   1870  HB3 GLU A 118       2.531   5.393 -14.150  1.00 96.05           H  
ATOM   1871  O   GLU A 118       1.273   7.431 -12.303  1.00 96.05           O  
ATOM   1872  CG  GLU A 118       0.952   5.117 -15.614  1.00 96.05           C  
ATOM   1873  HG2 GLU A 118       0.171   5.065 -14.855  1.00 96.05           H  
ATOM   1874  HG3 GLU A 118       0.550   5.674 -16.461  1.00 96.05           H  
ATOM   1875  CD  GLU A 118       1.281   3.683 -16.078  1.00 96.05           C  
ATOM   1876  OE1 GLU A 118       0.321   2.882 -16.240  1.00 96.05           O  
ATOM   1877  OE2 GLU A 118       2.474   3.356 -16.243  1.00 96.05           O  
ATOM   1878  N   LYS A 119      -0.466   7.493 -13.732  1.00 97.70           N  
ATOM   1879  H   LYS A 119      -0.749   7.448 -14.701  1.00 97.70           H  
ATOM   1880  CA  LYS A 119      -1.527   7.441 -12.729  1.00 97.70           C  
ATOM   1881  HA  LYS A 119      -1.098   7.145 -11.771  1.00 97.70           H  
ATOM   1882  C   LYS A 119      -2.554   6.398 -13.137  1.00 97.70           C  
ATOM   1883  CB  LYS A 119      -2.203   8.808 -12.567  1.00 97.70           C  
ATOM   1884  HB2 LYS A 119      -2.612   9.113 -13.530  1.00 97.70           H  
ATOM   1885  HB3 LYS A 119      -3.028   8.704 -11.863  1.00 97.70           H  
ATOM   1886  O   LYS A 119      -2.946   6.355 -14.301  1.00 97.70           O  
ATOM   1887  CG  LYS A 119      -1.250   9.894 -12.051  1.00 97.70           C  
ATOM   1888  HG2 LYS A 119      -0.415  10.015 -12.742  1.00 97.70           H  
ATOM   1889  HG3 LYS A 119      -0.871   9.608 -11.070  1.00 97.70           H  
ATOM   1890  CD  LYS A 119      -2.010  11.218 -11.946  1.00 97.70           C  
ATOM   1891  HD2 LYS A 119      -2.805  11.116 -11.207  1.00 97.70           H  
ATOM   1892  HD3 LYS A 119      -2.455  11.444 -12.915  1.00 97.70           H  
ATOM   1893  CE  LYS A 119      -1.067  12.352 -11.546  1.00 97.70           C  
ATOM   1894  HE2 LYS A 119      -0.649  12.124 -10.565  1.00 97.70           H  
ATOM   1895  HE3 LYS A 119      -0.252  12.387 -12.269  1.00 97.70           H  
ATOM   1896  NZ  LYS A 119      -1.796  13.645 -11.522  1.00 97.70           N  
ATOM   1897  HZ1 LYS A 119      -2.554  13.609 -10.856  1.00 97.70           H  
ATOM   1898  HZ2 LYS A 119      -1.182  14.412 -11.288  1.00 97.70           H  
ATOM   1899  HZ3 LYS A 119      -2.196  13.826 -12.432  1.00 97.70           H  
ATOM   1900  N   ARG A 120      -3.028   5.603 -12.182  1.00 98.34           N  
ATOM   1901  H   ARG A 120      -2.646   5.703 -11.253  1.00 98.34           H  
ATOM   1902  CA  ARG A 120      -4.174   4.704 -12.362  1.00 98.34           C  
ATOM   1903  HA  ARG A 120      -4.734   5.010 -13.246  1.00 98.34           H  
ATOM   1904  C   ARG A 120      -5.116   4.815 -11.182  1.00 98.34           C  
ATOM   1905  CB  ARG A 120      -3.724   3.252 -12.553  1.00 98.34           C  
ATOM   1906  HB2 ARG A 120      -3.098   2.944 -11.715  1.00 98.34           H  
ATOM   1907  HB3 ARG A 120      -4.609   2.616 -12.569  1.00 98.34           H  
ATOM   1908  O   ARG A 120      -4.665   4.932 -10.050  1.00 98.34           O  
ATOM   1909  CG  ARG A 120      -2.965   3.070 -13.871  1.00 98.34           C  
ATOM   1910  HG2 ARG A 120      -1.993   3.560 -13.806  1.00 98.34           H  
ATOM   1911  HG3 ARG A 120      -3.531   3.511 -14.691  1.00 98.34           H  
ATOM   1912  CD  ARG A 120      -2.770   1.585 -14.148  1.00 98.34           C  
ATOM   1913  HD2 ARG A 120      -2.288   1.140 -13.278  1.00 98.34           H  
ATOM   1914  HD3 ARG A 120      -3.740   1.117 -14.311  1.00 98.34           H  
ATOM   1915  NE  ARG A 120      -1.903   1.379 -15.312  1.00 98.34           N  
ATOM   1916  HE  ARG A 120      -1.352   2.161 -15.635  1.00 98.34           H  
ATOM   1917  NH1 ARG A 120      -1.964  -0.920 -15.359  1.00 98.34           N  
ATOM   1918 HH11 ARG A 120      -1.450  -1.754 -15.602  1.00 98.34           H  
ATOM   1919 HH12 ARG A 120      -2.744  -0.919 -14.718  1.00 98.34           H  
ATOM   1920  NH2 ARG A 120      -0.479   0.217 -16.581  1.00 98.34           N  
ATOM   1921 HH21 ARG A 120       0.070  -0.626 -16.675  1.00 98.34           H  
ATOM   1922 HH22 ARG A 120      -0.029   1.112 -16.711  1.00 98.34           H  
ATOM   1923  CZ  ARG A 120      -1.474   0.222 -15.755  1.00 98.34           C  
ATOM   1924  N   THR A 121      -6.405   4.732 -11.461  1.00 98.51           N  
ATOM   1925  H   THR A 121      -6.694   4.593 -12.419  1.00 98.51           H  
ATOM   1926  CA  THR A 121      -7.448   4.619 -10.445  1.00 98.51           C  
ATOM   1927  HA  THR A 121      -7.010   4.679  -9.448  1.00 98.51           H  
ATOM   1928  C   THR A 121      -8.101   3.263 -10.591  1.00 98.51           C  
ATOM   1929  CB  THR A 121      -8.465   5.752 -10.568  1.00 98.51           C  
ATOM   1930  HB  THR A 121      -8.844   5.818 -11.588  1.00 98.51           H  
ATOM   1931  O   THR A 121      -8.407   2.843 -11.708  1.00 98.51           O  
ATOM   1932  CG2 THR A 121      -9.622   5.624  -9.583  1.00 98.51           C  
ATOM   1933 HG21 THR A 121     -10.258   4.780  -9.849  1.00 98.51           H  
ATOM   1934 HG22 THR A 121     -10.241   6.520  -9.622  1.00 98.51           H  
ATOM   1935 HG23 THR A 121      -9.261   5.486  -8.564  1.00 98.51           H  
ATOM   1936  OG1 THR A 121      -7.820   6.946 -10.212  1.00 98.51           O  
ATOM   1937  HG1 THR A 121      -8.075   7.037  -9.291  1.00 98.51           H  
ATOM   1938  N   VAL A 122      -8.269   2.572  -9.471  1.00 98.47           N  
ATOM   1939  H   VAL A 122      -7.944   2.966  -8.600  1.00 98.47           H  
ATOM   1940  CA  VAL A 122      -8.869   1.243  -9.420  1.00 98.47           C  
ATOM   1941  HA  VAL A 122      -9.365   1.024 -10.365  1.00 98.47           H  
ATOM   1942  C   VAL A 122      -9.912   1.222  -8.323  1.00 98.47           C  
ATOM   1943  CB  VAL A 122      -7.801   0.166  -9.177  1.00 98.47           C  
ATOM   1944  HB  VAL A 122      -7.314   0.331  -8.216  1.00 98.47           H  
ATOM   1945  O   VAL A 122      -9.595   1.479  -7.166  1.00 98.47           O  
ATOM   1946  CG1 VAL A 122      -8.404  -1.242  -9.186  1.00 98.47           C  
ATOM   1947 HG11 VAL A 122      -9.170  -1.338  -8.416  1.00 98.47           H  
ATOM   1948 HG12 VAL A 122      -8.851  -1.461 -10.156  1.00 98.47           H  
ATOM   1949 HG13 VAL A 122      -7.625  -1.973  -8.968  1.00 98.47           H  
ATOM   1950  CG2 VAL A 122      -6.741   0.227 -10.283  1.00 98.47           C  
ATOM   1951 HG21 VAL A 122      -6.080   1.079 -10.121  1.00 98.47           H  
ATOM   1952 HG22 VAL A 122      -7.225   0.313 -11.256  1.00 98.47           H  
ATOM   1953 HG23 VAL A 122      -6.164  -0.697 -10.270  1.00 98.47           H  
ATOM   1954  N   THR A 123     -11.142   0.886  -8.683  1.00 98.62           N  
ATOM   1955  H   THR A 123     -11.353   0.732  -9.659  1.00 98.62           H  
ATOM   1956  CA  THR A 123     -12.181   0.542  -7.715  1.00 98.62           C  
ATOM   1957  HA  THR A 123     -12.047   1.137  -6.811  1.00 98.62           H  
ATOM   1958  C   THR A 123     -12.048  -0.936  -7.367  1.00 98.62           C  
ATOM   1959  CB  THR A 123     -13.574   0.839  -8.274  1.00 98.62           C  
ATOM   1960  HB  THR A 123     -13.785   0.153  -9.094  1.00 98.62           H  
ATOM   1961  O   THR A 123     -11.983  -1.772  -8.265  1.00 98.62           O  
ATOM   1962  CG2 THR A 123     -14.662   0.695  -7.213  1.00 98.62           C  
ATOM   1963 HG21 THR A 123     -14.435   1.325  -6.353  1.00 98.62           H  
ATOM   1964 HG22 THR A 123     -14.734  -0.344  -6.892  1.00 98.62           H  
ATOM   1965 HG23 THR A 123     -15.621   0.994  -7.635  1.00 98.62           H  
ATOM   1966  OG1 THR A 123     -13.630   2.155  -8.777  1.00 98.62           O  
ATOM   1967  HG1 THR A 123     -13.572   2.775  -8.046  1.00 98.62           H  
ATOM   1968  N   VAL A 124     -12.003  -1.254  -6.076  1.00 98.67           N  
ATOM   1969  H   VAL A 124     -12.021  -0.500  -5.404  1.00 98.67           H  
ATOM   1970  CA  VAL A 124     -11.908  -2.621  -5.551  1.00 98.67           C  
ATOM   1971  HA  VAL A 124     -11.874  -3.329  -6.379  1.00 98.67           H  
ATOM   1972  C   VAL A 124     -13.166  -2.898  -4.736  1.00 98.67           C  
ATOM   1973  CB  VAL A 124     -10.631  -2.812  -4.709  1.00 98.67           C  
ATOM   1974  HB  VAL A 124     -10.730  -2.267  -3.770  1.00 98.67           H  
ATOM   1975  O   VAL A 124     -13.399  -2.271  -3.697  1.00 98.67           O  
ATOM   1976  CG1 VAL A 124     -10.404  -4.296  -4.398  1.00 98.67           C  
ATOM   1977 HG11 VAL A 124     -10.270  -4.858  -5.323  1.00 98.67           H  
ATOM   1978 HG12 VAL A 124     -11.264  -4.708  -3.870  1.00 98.67           H  
ATOM   1979 HG13 VAL A 124      -9.519  -4.421  -3.775  1.00 98.67           H  
ATOM   1980  CG2 VAL A 124      -9.372  -2.296  -5.420  1.00 98.67           C  
ATOM   1981 HG21 VAL A 124      -8.501  -2.490  -4.795  1.00 98.67           H  
ATOM   1982 HG22 VAL A 124      -9.255  -2.799  -6.379  1.00 98.67           H  
ATOM   1983 HG23 VAL A 124      -9.440  -1.220  -5.579  1.00 98.67           H  
ATOM   1984  N   ASN A 125     -14.010  -3.806  -5.215  1.00 98.49           N  
ATOM   1985  H   ASN A 125     -13.752  -4.322  -6.044  1.00 98.49           H  
ATOM   1986  CA  ASN A 125     -15.262  -4.163  -4.553  1.00 98.49           C  
ATOM   1987  HA  ASN A 125     -15.754  -3.238  -4.253  1.00 98.49           H  
ATOM   1988  C   ASN A 125     -15.015  -5.009  -3.290  1.00 98.49           C  
ATOM   1989  CB  ASN A 125     -16.175  -4.882  -5.556  1.00 98.49           C  
ATOM   1990  HB2 ASN A 125     -17.095  -5.209  -5.071  1.00 98.49           H  
ATOM   1991  HB3 ASN A 125     -15.670  -5.769  -5.937  1.00 98.49           H  
ATOM   1992  O   ASN A 125     -13.939  -5.587  -3.133  1.00 98.49           O  
ATOM   1993  CG  ASN A 125     -16.561  -3.974  -6.701  1.00 98.49           C  
ATOM   1994  ND2 ASN A 125     -16.079  -4.256  -7.885  1.00 98.49           N  
ATOM   1995 HD21 ASN A 125     -16.248  -3.588  -8.624  1.00 98.49           H  
ATOM   1996 HD22 ASN A 125     -15.292  -4.887  -7.929  1.00 98.49           H  
ATOM   1997  OD1 ASN A 125     -17.270  -2.995  -6.528  1.00 98.49           O  
ATOM   1998  N   PRO A 126     -15.996  -5.109  -2.376  1.00 98.26           N  
ATOM   1999  CA  PRO A 126     -15.895  -5.969  -1.197  1.00 98.26           C  
ATOM   2000  HA  PRO A 126     -15.167  -5.540  -0.509  1.00 98.26           H  
ATOM   2001  C   PRO A 126     -15.499  -7.411  -1.543  1.00 98.26           C  
ATOM   2002  CB  PRO A 126     -17.284  -5.921  -0.554  1.00 98.26           C  
ATOM   2003  HB2 PRO A 126     -17.248  -6.070   0.525  1.00 98.26           H  
ATOM   2004  HB3 PRO A 126     -17.945  -6.656  -1.013  1.00 98.26           H  
ATOM   2005  O   PRO A 126     -16.129  -8.051  -2.385  1.00 98.26           O  
ATOM   2006  CG  PRO A 126     -17.761  -4.523  -0.923  1.00 98.26           C  
ATOM   2007  HG2 PRO A 126     -18.846  -4.430  -0.868  1.00 98.26           H  
ATOM   2008  HG3 PRO A 126     -17.265  -3.801  -0.274  1.00 98.26           H  
ATOM   2009  CD  PRO A 126     -17.246  -4.365  -2.347  1.00 98.26           C  
ATOM   2010  HD2 PRO A 126     -17.959  -4.809  -3.042  1.00 98.26           H  
ATOM   2011  HD3 PRO A 126     -17.096  -3.309  -2.573  1.00 98.26           H  
ATOM   2012  N   GLY A 127     -14.462  -7.926  -0.883  1.00 97.58           N  
ATOM   2013  H   GLY A 127     -13.933  -7.318  -0.275  1.00 97.58           H  
ATOM   2014  CA  GLY A 127     -13.921  -9.271  -1.097  1.00 97.58           C  
ATOM   2015  HA2 GLY A 127     -13.269  -9.516  -0.259  1.00 97.58           H  
ATOM   2016  HA3 GLY A 127     -14.744  -9.986  -1.119  1.00 97.58           H  
ATOM   2017  C   GLY A 127     -13.108  -9.449  -2.385  1.00 97.58           C  
ATOM   2018  O   GLY A 127     -12.633 -10.554  -2.644  1.00 97.58           O  
ATOM   2019  N   GLU A 128     -12.941  -8.399  -3.190  1.00 98.54           N  
ATOM   2020  H   GLU A 128     -13.336  -7.509  -2.921  1.00 98.54           H  
ATOM   2021  CA  GLU A 128     -12.197  -8.445  -4.447  1.00 98.54           C  
ATOM   2022  HA  GLU A 128     -12.371  -9.420  -4.903  1.00 98.54           H  
ATOM   2023  C   GLU A 128     -10.684  -8.299  -4.217  1.00 98.54           C  
ATOM   2024  CB  GLU A 128     -12.753  -7.381  -5.411  1.00 98.54           C  
ATOM   2025  HB2 GLU A 128     -13.841  -7.449  -5.408  1.00 98.54           H  
ATOM   2026  HB3 GLU A 128     -12.460  -6.393  -5.056  1.00 98.54           H  
ATOM   2027  O   GLU A 128     -10.231  -7.574  -3.323  1.00 98.54           O  
ATOM   2028  CG  GLU A 128     -12.270  -7.543  -6.859  1.00 98.54           C  
ATOM   2029  HG2 GLU A 128     -11.189  -7.408  -6.891  1.00 98.54           H  
ATOM   2030  HG3 GLU A 128     -12.490  -8.560  -7.183  1.00 98.54           H  
ATOM   2031  CD  GLU A 128     -12.928  -6.546  -7.832  1.00 98.54           C  
ATOM   2032  OE1 GLU A 128     -12.871  -6.814  -9.051  1.00 98.54           O  
ATOM   2033  OE2 GLU A 128     -13.516  -5.534  -7.376  1.00 98.54           O  
ATOM   2034  N   GLU A 129      -9.899  -8.973  -5.062  1.00 98.51           N  
ATOM   2035  H   GLU A 129     -10.339  -9.515  -5.791  1.00 98.51           H  
ATOM   2036  CA  GLU A 129      -8.458  -8.761  -5.203  1.00 98.51           C  
ATOM   2037  HA  GLU A 129      -8.189  -7.916  -4.570  1.00 98.51           H  
ATOM   2038  C   GLU A 129      -8.141  -8.385  -6.659  1.00 98.51           C  
ATOM   2039  CB  GLU A 129      -7.663  -9.982  -4.687  1.00 98.51           C  
ATOM   2040  HB2 GLU A 129      -7.904 -10.857  -5.290  1.00 98.51           H  
ATOM   2041  HB3 GLU A 129      -7.982 -10.171  -3.662  1.00 98.51           H  
ATOM   2042  O   GLU A 129      -8.511  -9.103  -7.588  1.00 98.51           O  
ATOM   2043  CG  GLU A 129      -6.130  -9.770  -4.688  1.00 98.51           C  
ATOM   2044  HG2 GLU A 129      -5.779  -9.749  -5.719  1.00 98.51           H  
ATOM   2045  HG3 GLU A 129      -5.919  -8.795  -4.248  1.00 98.51           H  
ATOM   2046  CD  GLU A 129      -5.321 -10.829  -3.898  1.00 98.51           C  
ATOM   2047  OE1 GLU A 129      -4.078 -10.659  -3.764  1.00 98.51           O  
ATOM   2048  OE2 GLU A 129      -5.909 -11.793  -3.354  1.00 98.51           O  
ATOM   2049  N   VAL A 130      -7.458  -7.256  -6.860  1.00 98.54           N  
ATOM   2050  H   VAL A 130      -7.167  -6.739  -6.043  1.00 98.54           H  
ATOM   2051  CA  VAL A 130      -7.100  -6.709  -8.179  1.00 98.54           C  
ATOM   2052  HA  VAL A 130      -7.429  -7.405  -8.950  1.00 98.54           H  
ATOM   2053  C   VAL A 130      -5.584  -6.565  -8.285  1.00 98.54           C  
ATOM   2054  CB  VAL A 130      -7.800  -5.356  -8.442  1.00 98.54           C  
ATOM   2055  HB  VAL A 130      -7.480  -4.632  -7.693  1.00 98.54           H  
ATOM   2056  O   VAL A 130      -4.942  -6.065  -7.365  1.00 98.54           O  
ATOM   2057  CG1 VAL A 130      -7.438  -4.809  -9.831  1.00 98.54           C  
ATOM   2058 HG11 VAL A 130      -6.394  -4.495  -9.856  1.00 98.54           H  
ATOM   2059 HG12 VAL A 130      -7.611  -5.574 -10.588  1.00 98.54           H  
ATOM   2060 HG13 VAL A 130      -8.065  -3.950 -10.068  1.00 98.54           H  
ATOM   2061  CG2 VAL A 130      -9.327  -5.476  -8.372  1.00 98.54           C  
ATOM   2062 HG21 VAL A 130      -9.688  -6.216  -9.086  1.00 98.54           H  
ATOM   2063 HG22 VAL A 130      -9.630  -5.781  -7.370  1.00 98.54           H  
ATOM   2064 HG23 VAL A 130      -9.797  -4.516  -8.584  1.00 98.54           H  
ATOM   2065  N   GLU A 131      -4.997  -6.956  -9.420  1.00 98.55           N  
ATOM   2066  H   GLU A 131      -5.580  -7.333 -10.153  1.00 98.55           H  
ATOM   2067  CA  GLU A 131      -3.581  -6.714  -9.731  1.00 98.55           C  
ATOM   2068  HA  GLU A 131      -3.082  -6.369  -8.825  1.00 98.55           H  
ATOM   2069  C   GLU A 131      -3.437  -5.603 -10.780  1.00 98.55           C  
ATOM   2070  CB  GLU A 131      -2.863  -8.020 -10.148  1.00 98.55           C  
ATOM   2071  HB2 GLU A 131      -3.019  -8.764  -9.367  1.00 98.55           H  
ATOM   2072  HB3 GLU A 131      -3.299  -8.396 -11.073  1.00 98.55           H  
ATOM   2073  O   GLU A 131      -4.039  -5.644 -11.853  1.00 98.55           O  
ATOM   2074  CG  GLU A 131      -1.343  -7.824 -10.346  1.00 98.55           C  
ATOM   2075  HG2 GLU A 131      -1.182  -7.141 -11.180  1.00 98.55           H  
ATOM   2076  HG3 GLU A 131      -0.937  -7.346  -9.454  1.00 98.55           H  
ATOM   2077  CD  GLU A 131      -0.556  -9.131 -10.601  1.00 98.55           C  
ATOM   2078  OE1 GLU A 131       0.026  -9.294 -11.701  1.00 98.55           O  
ATOM   2079  OE2 GLU A 131      -0.409  -9.946  -9.655  1.00 98.55           O  
ATOM   2080  N   VAL A 132      -2.585  -4.621 -10.490  1.00 98.27           N  
ATOM   2081  H   VAL A 132      -2.167  -4.627  -9.570  1.00 98.27           H  
ATOM   2082  CA  VAL A 132      -2.218  -3.526 -11.388  1.00 98.27           C  
ATOM   2083  HA  VAL A 132      -2.777  -3.624 -12.319  1.00 98.27           H  
ATOM   2084  C   VAL A 132      -0.729  -3.618 -11.681  1.00 98.27           C  
ATOM   2085  CB  VAL A 132      -2.541  -2.153 -10.776  1.00 98.27           C  
ATOM   2086  HB  VAL A 132      -1.843  -1.938  -9.967  1.00 98.27           H  
ATOM   2087  O   VAL A 132       0.086  -3.594 -10.764  1.00 98.27           O  
ATOM   2088  CG1 VAL A 132      -2.413  -1.053 -11.835  1.00 98.27           C  
ATOM   2089 HG11 VAL A 132      -1.400  -1.026 -12.237  1.00 98.27           H  
ATOM   2090 HG12 VAL A 132      -3.131  -1.231 -12.636  1.00 98.27           H  
ATOM   2091 HG13 VAL A 132      -2.625  -0.089 -11.373  1.00 98.27           H  
ATOM   2092  CG2 VAL A 132      -3.955  -2.088 -10.206  1.00 98.27           C  
ATOM   2093 HG21 VAL A 132      -4.687  -2.310 -10.982  1.00 98.27           H  
ATOM   2094 HG22 VAL A 132      -4.119  -1.094  -9.789  1.00 98.27           H  
ATOM   2095 HG23 VAL A 132      -4.072  -2.802  -9.391  1.00 98.27           H  
ATOM   2096  N   THR A 133      -0.360  -3.697 -12.958  1.00 97.99           N  
ATOM   2097  H   THR A 133      -1.078  -3.738 -13.667  1.00 97.99           H  
ATOM   2098  CA  THR A 133       1.049  -3.738 -13.374  1.00 97.99           C  
ATOM   2099  HA  THR A 133       1.684  -3.835 -12.493  1.00 97.99           H  
ATOM   2100  C   THR A 133       1.455  -2.453 -14.085  1.00 97.99           C  
ATOM   2101  CB  THR A 133       1.343  -4.966 -14.242  1.00 97.99           C  
ATOM   2102  HB  THR A 133       0.728  -4.939 -15.141  1.00 97.99           H  
ATOM   2103  O   THR A 133       0.780  -2.014 -15.023  1.00 97.99           O  
ATOM   2104  CG2 THR A 133       2.818  -5.068 -14.634  1.00 97.99           C  
ATOM   2105 HG21 THR A 133       2.996  -6.022 -15.130  1.00 97.99           H  
ATOM   2106 HG22 THR A 133       3.446  -5.005 -13.745  1.00 97.99           H  
ATOM   2107 HG23 THR A 133       3.084  -4.265 -15.322  1.00 97.99           H  
ATOM   2108  OG1 THR A 133       1.063  -6.142 -13.523  1.00 97.99           O  
ATOM   2109  HG1 THR A 133       0.148  -6.149 -13.233  1.00 97.99           H  
ATOM   2110  N   PHE A 134       2.586  -1.900 -13.658  1.00 97.72           N  
ATOM   2111  H   PHE A 134       3.053  -2.342 -12.879  1.00 97.72           H  
ATOM   2112  CA  PHE A 134       3.299  -0.782 -14.268  1.00 97.72           C  
ATOM   2113  HA  PHE A 134       2.692  -0.338 -15.057  1.00 97.72           H  
ATOM   2114  C   PHE A 134       4.606  -1.287 -14.882  1.00 97.72           C  
ATOM   2115  CB  PHE A 134       3.574   0.292 -13.210  1.00 97.72           C  
ATOM   2116  HB2 PHE A 134       4.185  -0.138 -12.417  1.00 97.72           H  
ATOM   2117  HB3 PHE A 134       4.152   1.093 -13.673  1.00 97.72           H  
ATOM   2118  O   PHE A 134       5.199  -2.255 -14.397  1.00 97.72           O  
ATOM   2119  CG  PHE A 134       2.326   0.890 -12.597  1.00 97.72           C  
ATOM   2120  CD1 PHE A 134       1.828   2.111 -13.082  1.00 97.72           C  
ATOM   2121  HD1 PHE A 134       2.355   2.628 -13.870  1.00 97.72           H  
ATOM   2122  CD2 PHE A 134       1.654   0.228 -11.551  1.00 97.72           C  
ATOM   2123  HD2 PHE A 134       2.032  -0.710 -11.173  1.00 97.72           H  
ATOM   2124  CE1 PHE A 134       0.656   2.663 -12.541  1.00 97.72           C  
ATOM   2125  HE1 PHE A 134       0.284   3.605 -12.915  1.00 97.72           H  
ATOM   2126  CE2 PHE A 134       0.485   0.781 -11.005  1.00 97.72           C  
ATOM   2127  HE2 PHE A 134      -0.030   0.268 -10.206  1.00 97.72           H  
ATOM   2128  CZ  PHE A 134      -0.017   1.996 -11.504  1.00 97.72           C  
ATOM   2129  HZ  PHE A 134      -0.915   2.424 -11.083  1.00 97.72           H  
ATOM   2130  N   SER A 135       5.070  -0.634 -15.944  1.00 96.16           N  
ATOM   2131  H   SER A 135       4.576   0.181 -16.280  1.00 96.16           H  
ATOM   2132  CA  SER A 135       6.350  -0.948 -16.586  1.00 96.16           C  
ATOM   2133  HA  SER A 135       6.974  -1.502 -15.884  1.00 96.16           H  
ATOM   2134  C   SER A 135       7.087   0.334 -16.940  1.00 96.16           C  
ATOM   2135  CB  SER A 135       6.162  -1.826 -17.827  1.00 96.16           C  
ATOM   2136  HB2 SER A 135       7.140  -2.085 -18.234  1.00 96.16           H  
ATOM   2137  HB3 SER A 135       5.591  -1.287 -18.582  1.00 96.16           H  
ATOM   2138  O   SER A 135       6.476   1.295 -17.406  1.00 96.16           O  
ATOM   2139  OG  SER A 135       5.475  -3.012 -17.467  1.00 96.16           O  
ATOM   2140  HG  SER A 135       5.617  -3.129 -16.525  1.00 96.16           H  
ATOM   2141  N   ALA A 136       8.395   0.359 -16.712  1.00 93.27           N  
ATOM   2142  H   ALA A 136       8.847  -0.463 -16.336  1.00 93.27           H  
ATOM   2143  CA  ALA A 136       9.227   1.523 -16.968  1.00 93.27           C  
ATOM   2144  HA  ALA A 136       8.757   2.139 -17.734  1.00 93.27           H  
ATOM   2145  C   ALA A 136      10.606   1.099 -17.477  1.00 93.27           C  
ATOM   2146  CB  ALA A 136       9.343   2.352 -15.682  1.00 93.27           C  
ATOM   2147  HB1 ALA A 136       8.357   2.689 -15.361  1.00 93.27           H  
ATOM   2148  HB2 ALA A 136       9.988   3.214 -15.857  1.00 93.27           H  
ATOM   2149  HB3 ALA A 136       9.791   1.749 -14.893  1.00 93.27           H  
ATOM   2150  O   ALA A 136      11.260   0.255 -16.878  1.00 93.27           O  
ATOM   2151  N   ASN A 137      11.078   1.757 -18.540  1.00 92.64           N  
ATOM   2152  H   ASN A 137      10.451   2.359 -19.055  1.00 92.64           H  
ATOM   2153  CA  ASN A 137      12.446   1.565 -19.043  1.00 92.64           C  
ATOM   2154  HA  ASN A 137      12.612   0.507 -19.245  1.00 92.64           H  
ATOM   2155  C   ASN A 137      13.511   2.010 -18.028  1.00 92.64           C  
ATOM   2156  CB  ASN A 137      12.626   2.376 -20.339  1.00 92.64           C  
ATOM   2157  HB2 ASN A 137      12.417   3.427 -20.139  1.00 92.64           H  
ATOM   2158  HB3 ASN A 137      13.665   2.295 -20.657  1.00 92.64           H  
ATOM   2159  O   ASN A 137      14.641   1.538 -18.072  1.00 92.64           O  
ATOM   2160  CG  ASN A 137      11.767   1.899 -21.491  1.00 92.64           C  
ATOM   2161  ND2 ASN A 137      11.498   2.755 -22.448  1.00 92.64           N  
ATOM   2162 HD21 ASN A 137      10.951   2.384 -23.211  1.00 92.64           H  
ATOM   2163 HD22 ASN A 137      11.922   3.672 -22.457  1.00 92.64           H  
ATOM   2164  OD1 ASN A 137      11.312   0.776 -21.562  1.00 92.64           O  
ATOM   2165  N   ASP A 138      13.149   2.949 -17.152  1.00 91.65           N  
ATOM   2166  H   ASP A 138      12.176   3.220 -17.134  1.00 91.65           H  
ATOM   2167  CA  ASP A 138      13.976   3.420 -16.049  1.00 91.65           C  
ATOM   2168  HA  ASP A 138      14.981   3.005 -16.127  1.00 91.65           H  
ATOM   2169  C   ASP A 138      13.339   2.978 -14.719  1.00 91.65           C  
ATOM   2170  CB  ASP A 138      14.135   4.944 -16.144  1.00 91.65           C  
ATOM   2171  HB2 ASP A 138      13.150   5.411 -16.152  1.00 91.65           H  
ATOM   2172  HB3 ASP A 138      14.632   5.187 -17.083  1.00 91.65           H  
ATOM   2173  O   ASP A 138      12.322   3.560 -14.314  1.00 91.65           O  
ATOM   2174  CG  ASP A 138      14.957   5.521 -14.987  1.00 91.65           C  
ATOM   2175  OD1 ASP A 138      15.498   4.728 -14.182  1.00 91.65           O  
ATOM   2176  OD2 ASP A 138      15.000   6.766 -14.902  1.00 91.65           O  
ATOM   2177  N   PRO A 139      13.913   1.974 -14.028  1.00 86.96           N  
ATOM   2178  CA  PRO A 139      13.424   1.505 -12.735  1.00 86.96           C  
ATOM   2179  HA  PRO A 139      12.419   1.106 -12.873  1.00 86.96           H  
ATOM   2180  C   PRO A 139      13.382   2.590 -11.654  1.00 86.96           C  
ATOM   2181  CB  PRO A 139      14.362   0.364 -12.330  1.00 86.96           C  
ATOM   2182  HB2 PRO A 139      15.200   0.754 -11.752  1.00 86.96           H  
ATOM   2183  HB3 PRO A 139      13.837  -0.407 -11.765  1.00 86.96           H  
ATOM   2184  O   PRO A 139      12.581   2.482 -10.727  1.00 86.96           O  
ATOM   2185  CG  PRO A 139      14.875  -0.164 -13.666  1.00 86.96           C  
ATOM   2186  HG2 PRO A 139      15.837  -0.668 -13.565  1.00 86.96           H  
ATOM   2187  HG3 PRO A 139      14.134  -0.830 -14.108  1.00 86.96           H  
ATOM   2188  CD  PRO A 139      14.985   1.107 -14.500  1.00 86.96           C  
ATOM   2189  HD2 PRO A 139      14.871   0.859 -15.556  1.00 86.96           H  
ATOM   2190  HD3 PRO A 139      15.946   1.590 -14.323  1.00 86.96           H  
ATOM   2191  N   HIS A 140      14.158   3.676 -11.772  1.00 89.39           N  
ATOM   2192  H   HIS A 140      14.761   3.780 -12.577  1.00 89.39           H  
ATOM   2193  CA  HIS A 140      14.106   4.784 -10.812  1.00 89.39           C  
ATOM   2194  HA  HIS A 140      14.266   4.373  -9.815  1.00 89.39           H  
ATOM   2195  C   HIS A 140      12.742   5.486 -10.780  1.00 89.39           C  
ATOM   2196  CB  HIS A 140      15.223   5.794 -11.101  1.00 89.39           C  
ATOM   2197  HB2 HIS A 140      15.141   6.160 -12.124  1.00 89.39           H  
ATOM   2198  HB3 HIS A 140      15.099   6.650 -10.438  1.00 89.39           H  
ATOM   2199  O   HIS A 140      12.405   6.125  -9.780  1.00 89.39           O  
ATOM   2200  CG  HIS A 140      16.599   5.233 -10.862  1.00 89.39           C  
ATOM   2201  CD2 HIS A 140      17.607   5.079 -11.775  1.00 89.39           C  
ATOM   2202  HD2 HIS A 140      17.555   5.333 -12.823  1.00 89.39           H  
ATOM   2203  ND1 HIS A 140      17.067   4.781  -9.654  1.00 89.39           N  
ATOM   2204  HD1 HIS A 140      16.517   4.712  -8.809  1.00 89.39           H  
ATOM   2205  CE1 HIS A 140      18.332   4.366  -9.826  1.00 89.39           C  
ATOM   2206  HE1 HIS A 140      18.957   3.935  -9.058  1.00 89.39           H  
ATOM   2207  NE2 HIS A 140      18.711   4.536 -11.101  1.00 89.39           N  
ATOM   2208  N   LYS A 141      11.901   5.319 -11.813  1.00 92.82           N  
ATOM   2209  H   LYS A 141      12.225   4.777 -12.601  1.00 92.82           H  
ATOM   2210  CA  LYS A 141      10.502   5.782 -11.792  1.00 92.82           C  
ATOM   2211  HA  LYS A 141      10.491   6.849 -11.568  1.00 92.82           H  
ATOM   2212  C   LYS A 141       9.667   5.117 -10.693  1.00 92.82           C  
ATOM   2213  CB  LYS A 141       9.848   5.551 -13.160  1.00 92.82           C  
ATOM   2214  HB2 LYS A 141       8.787   5.785 -13.072  1.00 92.82           H  
ATOM   2215  HB3 LYS A 141       9.943   4.504 -13.448  1.00 92.82           H  
ATOM   2216  O   LYS A 141       8.680   5.701 -10.244  1.00 92.82           O  
ATOM   2217  CG  LYS A 141      10.464   6.454 -14.237  1.00 92.82           C  
ATOM   2218  HG2 LYS A 141      10.514   7.474 -13.855  1.00 92.82           H  
ATOM   2219  HG3 LYS A 141      11.474   6.119 -14.473  1.00 92.82           H  
ATOM   2220  CD  LYS A 141       9.604   6.449 -15.504  1.00 92.82           C  
ATOM   2221  HD2 LYS A 141       8.589   6.744 -15.237  1.00 92.82           H  
ATOM   2222  HD3 LYS A 141       9.584   5.449 -15.937  1.00 92.82           H  
ATOM   2223  CE  LYS A 141      10.178   7.445 -16.515  1.00 92.82           C  
ATOM   2224  HE2 LYS A 141      11.080   7.018 -16.955  1.00 92.82           H  
ATOM   2225  HE3 LYS A 141      10.472   8.347 -15.978  1.00 92.82           H  
ATOM   2226  NZ  LYS A 141       9.182   7.800 -17.558  1.00 92.82           N  
ATOM   2227  HZ1 LYS A 141       8.827   6.977 -18.025  1.00 92.82           H  
ATOM   2228  HZ2 LYS A 141       9.590   8.431 -18.232  1.00 92.82           H  
ATOM   2229  HZ3 LYS A 141       8.411   8.299 -17.139  1.00 92.82           H  
ATOM   2230  N   PHE A 142      10.081   3.940 -10.229  1.00 94.74           N  
ATOM   2231  H   PHE A 142      10.902   3.522 -10.642  1.00 94.74           H  
ATOM   2232  CA  PHE A 142       9.450   3.204  -9.138  1.00 94.74           C  
ATOM   2233  HA  PHE A 142       8.381   3.415  -9.145  1.00 94.74           H  
ATOM   2234  C   PHE A 142       9.945   3.619  -7.747  1.00 94.74           C  
ATOM   2235  CB  PHE A 142       9.639   1.699  -9.381  1.00 94.74           C  
ATOM   2236  HB2 PHE A 142      10.700   1.459  -9.313  1.00 94.74           H  
ATOM   2237  HB3 PHE A 142       9.141   1.152  -8.580  1.00 94.74           H  
ATOM   2238  O   PHE A 142       9.441   3.094  -6.761  1.00 94.74           O  
ATOM   2239  CG  PHE A 142       9.081   1.183 -10.691  1.00 94.74           C  
ATOM   2240  CD1 PHE A 142       7.771   1.509 -11.070  1.00 94.74           C  
ATOM   2241  HD1 PHE A 142       7.160   2.057 -10.368  1.00 94.74           H  
ATOM   2242  CD2 PHE A 142       9.854   0.357 -11.522  1.00 94.74           C  
ATOM   2243  HD2 PHE A 142      10.856   0.077 -11.232  1.00 94.74           H  
ATOM   2244  CE1 PHE A 142       7.249   1.082 -12.303  1.00 94.74           C  
ATOM   2245  HE1 PHE A 142       6.245   1.351 -12.594  1.00 94.74           H  
ATOM   2246  CE2 PHE A 142       9.324  -0.106 -12.737  1.00 94.74           C  
ATOM   2247  HE2 PHE A 142       9.932  -0.732 -13.373  1.00 94.74           H  
ATOM   2248  CZ  PHE A 142       8.027   0.262 -13.133  1.00 94.74           C  
ATOM   2249  HZ  PHE A 142       7.630  -0.102 -14.070  1.00 94.74           H  
ATOM   2250  N   ASN A 143      10.873   4.581  -7.631  1.00 94.66           N  
ATOM   2251  H   ASN A 143      11.302   4.943  -8.470  1.00 94.66           H  
ATOM   2252  CA  ASN A 143      11.444   4.978  -6.337  1.00 94.66           C  
ATOM   2253  HA  ASN A 143      11.672   4.068  -5.783  1.00 94.66           H  
ATOM   2254  C   ASN A 143      10.498   5.812  -5.458  1.00 94.66           C  
ATOM   2255  CB  ASN A 143      12.768   5.736  -6.546  1.00 94.66           C  
ATOM   2256  HB2 ASN A 143      13.044   6.221  -5.610  1.00 94.66           H  
ATOM   2257  HB3 ASN A 143      12.651   6.512  -7.303  1.00 94.66           H  
ATOM   2258  O   ASN A 143      10.784   6.006  -4.277  1.00 94.66           O  
ATOM   2259  CG  ASN A 143      13.927   4.830  -6.911  1.00 94.66           C  
ATOM   2260  ND2 ASN A 143      15.119   5.367  -7.010  1.00 94.66           N  
ATOM   2261 HD21 ASN A 143      15.861   4.688  -6.910  1.00 94.66           H  
ATOM   2262 HD22 ASN A 143      15.241   6.337  -6.760  1.00 94.66           H  
ATOM   2263  OD1 ASN A 143      13.818   3.630  -7.057  1.00 94.66           O  
ATOM   2264  N   ARG A 144       9.408   6.350  -6.021  1.00 97.03           N  
ATOM   2265  H   ARG A 144       9.234   6.128  -6.991  1.00 97.03           H  
ATOM   2266  CA  ARG A 144       8.454   7.209  -5.301  1.00 97.03           C  
ATOM   2267  HA  ARG A 144       8.594   7.038  -4.233  1.00 97.03           H  
ATOM   2268  C   ARG A 144       6.985   6.854  -5.577  1.00 97.03           C  
ATOM   2269  CB  ARG A 144       8.749   8.694  -5.567  1.00 97.03           C  
ATOM   2270  HB2 ARG A 144       8.684   8.883  -6.638  1.00 97.03           H  
ATOM   2271  HB3 ARG A 144       7.986   9.291  -5.066  1.00 97.03           H  
ATOM   2272  O   ARG A 144       6.246   7.715  -6.064  1.00 97.03           O  
ATOM   2273  CG  ARG A 144      10.114   9.161  -5.049  1.00 97.03           C  
ATOM   2274  HG2 ARG A 144      10.914   8.608  -5.542  1.00 97.03           H  
ATOM   2275  HG3 ARG A 144      10.173   8.997  -3.973  1.00 97.03           H  
ATOM   2276  CD  ARG A 144      10.269  10.653  -5.364  1.00 97.03           C  
ATOM   2277  HD2 ARG A 144      10.211  10.787  -6.444  1.00 97.03           H  
ATOM   2278  HD3 ARG A 144       9.443  11.206  -4.916  1.00 97.03           H  
ATOM   2279  NE  ARG A 144      11.555  11.185  -4.888  1.00 97.03           N  
ATOM   2280  HE  ARG A 144      12.345  11.109  -5.513  1.00 97.03           H  
ATOM   2281  NH1 ARG A 144      10.899  11.797  -2.769  1.00 97.03           N  
ATOM   2282 HH11 ARG A 144       9.995  11.368  -2.907  1.00 97.03           H  
ATOM   2283 HH12 ARG A 144      11.227  11.892  -1.818  1.00 97.03           H  
ATOM   2284  NH2 ARG A 144      13.024  12.038  -3.395  1.00 97.03           N  
ATOM   2285 HH21 ARG A 144      13.232  11.978  -2.408  1.00 97.03           H  
ATOM   2286 HH22 ARG A 144      13.803  11.837  -4.006  1.00 97.03           H  
ATOM   2287  CZ  ARG A 144      11.813  11.678  -3.691  1.00 97.03           C  
ATOM   2288  N   PRO A 145       6.549   5.601  -5.360  1.00 98.10           N  
ATOM   2289  CA  PRO A 145       5.166   5.240  -5.590  1.00 98.10           C  
ATOM   2290  HA  PRO A 145       4.846   5.603  -6.567  1.00 98.10           H  
ATOM   2291  C   PRO A 145       4.289   5.868  -4.506  1.00 98.10           C  
ATOM   2292  CB  PRO A 145       5.126   3.715  -5.594  1.00 98.10           C  
ATOM   2293  HB2 PRO A 145       5.388   3.348  -6.586  1.00 98.10           H  
ATOM   2294  HB3 PRO A 145       4.156   3.326  -5.286  1.00 98.10           H  
ATOM   2295  O   PRO A 145       4.664   5.976  -3.335  1.00 98.10           O  
ATOM   2296  CG  PRO A 145       6.232   3.344  -4.611  1.00 98.10           C  
ATOM   2297  HG2 PRO A 145       5.808   3.289  -3.608  1.00 98.10           H  
ATOM   2298  HG3 PRO A 145       6.688   2.392  -4.882  1.00 98.10           H  
ATOM   2299  CD  PRO A 145       7.241   4.498  -4.711  1.00 98.10           C  
ATOM   2300  HD2 PRO A 145       8.091   4.189  -5.318  1.00 98.10           H  
ATOM   2301  HD3 PRO A 145       7.595   4.790  -3.722  1.00 98.10           H  
ATOM   2302  N   GLN A 146       3.102   6.280  -4.916  1.00 98.55           N  
ATOM   2303  H   GLN A 146       2.874   6.183  -5.895  1.00 98.55           H  
ATOM   2304  CA  GLN A 146       2.095   6.855  -4.046  1.00 98.55           C  
ATOM   2305  HA  GLN A 146       2.403   6.747  -3.006  1.00 98.55           H  
ATOM   2306  C   GLN A 146       0.785   6.096  -4.227  1.00 98.55           C  
ATOM   2307  CB  GLN A 146       1.982   8.353  -4.353  1.00 98.55           C  
ATOM   2308  HB2 GLN A 146       1.885   8.484  -5.430  1.00 98.55           H  
ATOM   2309  HB3 GLN A 146       2.899   8.846  -4.031  1.00 98.55           H  
ATOM   2310  O   GLN A 146       0.367   5.829  -5.354  1.00 98.55           O  
ATOM   2311  CG  GLN A 146       0.784   9.018  -3.667  1.00 98.55           C  
ATOM   2312  HG2 GLN A 146      -0.134   8.500  -3.947  1.00 98.55           H  
ATOM   2313  HG3 GLN A 146       0.893   8.952  -2.585  1.00 98.55           H  
ATOM   2314  CD  GLN A 146       0.612  10.477  -4.061  1.00 98.55           C  
ATOM   2315  NE2 GLN A 146      -0.574  10.996  -3.862  1.00 98.55           N  
ATOM   2316 HE21 GLN A 146      -0.512  11.868  -3.356  1.00 98.55           H  
ATOM   2317 HE22 GLN A 146      -1.306  10.384  -3.533  1.00 98.55           H  
ATOM   2318  OE1 GLN A 146       1.503  11.153  -4.566  1.00 98.55           O  
ATOM   2319  N   PHE A 147       0.130   5.810  -3.108  1.00 98.79           N  
ATOM   2320  H   PHE A 147       0.558   6.060  -2.228  1.00 98.79           H  
ATOM   2321  CA  PHE A 147      -1.179   5.179  -3.039  1.00 98.79           C  
ATOM   2322  HA  PHE A 147      -1.580   5.050  -4.044  1.00 98.79           H  
ATOM   2323  C   PHE A 147      -2.105   6.092  -2.246  1.00 98.79           C  
ATOM   2324  CB  PHE A 147      -1.060   3.791  -2.390  1.00 98.79           C  
ATOM   2325  HB2 PHE A 147      -0.894   3.906  -1.319  1.00 98.79           H  
ATOM   2326  HB3 PHE A 147      -2.005   3.263  -2.515  1.00 98.79           H  
ATOM   2327  O   PHE A 147      -1.804   6.450  -1.110  1.00 98.79           O  
ATOM   2328  CG  PHE A 147       0.062   2.950  -2.965  1.00 98.79           C  
ATOM   2329  CD1 PHE A 147      -0.145   2.231  -4.153  1.00 98.79           C  
ATOM   2330  HD1 PHE A 147      -1.119   2.239  -4.620  1.00 98.79           H  
ATOM   2331  CD2 PHE A 147       1.329   2.939  -2.350  1.00 98.79           C  
ATOM   2332  HD2 PHE A 147       1.496   3.501  -1.444  1.00 98.79           H  
ATOM   2333  CE1 PHE A 147       0.913   1.516  -4.736  1.00 98.79           C  
ATOM   2334  HE1 PHE A 147       0.754   0.974  -5.656  1.00 98.79           H  
ATOM   2335  CE2 PHE A 147       2.389   2.222  -2.933  1.00 98.79           C  
ATOM   2336  HE2 PHE A 147       3.363   2.227  -2.467  1.00 98.79           H  
ATOM   2337  CZ  PHE A 147       2.182   1.519  -4.133  1.00 98.79           C  
ATOM   2338  HZ  PHE A 147       2.998   0.986  -4.599  1.00 98.79           H  
ATOM   2339  N   THR A 148      -3.227   6.481  -2.828  1.00 98.73           N  
ATOM   2340  H   THR A 148      -3.397   6.210  -3.786  1.00 98.73           H  
ATOM   2341  CA  THR A 148      -4.296   7.183  -2.119  1.00 98.73           C  
ATOM   2342  HA  THR A 148      -3.996   7.391  -1.092  1.00 98.73           H  
ATOM   2343  C   THR A 148      -5.494   6.256  -2.073  1.00 98.73           C  
ATOM   2344  CB  THR A 148      -4.623   8.523  -2.782  1.00 98.73           C  
ATOM   2345  HB  THR A 148      -5.014   8.349  -3.785  1.00 98.73           H  
ATOM   2346  O   THR A 148      -5.980   5.839  -3.120  1.00 98.73           O  
ATOM   2347  CG2 THR A 148      -5.647   9.317  -1.983  1.00 98.73           C  
ATOM   2348 HG21 THR A 148      -6.573   8.748  -1.894  1.00 98.73           H  
ATOM   2349 HG22 THR A 148      -5.875  10.240  -2.516  1.00 98.73           H  
ATOM   2350 HG23 THR A 148      -5.272   9.543  -0.985  1.00 98.73           H  
ATOM   2351  OG1 THR A 148      -3.459   9.327  -2.861  1.00 98.73           O  
ATOM   2352  HG1 THR A 148      -3.213   9.510  -1.951  1.00 98.73           H  
ATOM   2353  N   ILE A 149      -5.914   5.897  -0.866  1.00 98.64           N  
ATOM   2354  H   ILE A 149      -5.484   6.331  -0.062  1.00 98.64           H  
ATOM   2355  CA  ILE A 149      -7.021   4.990  -0.595  1.00 98.64           C  
ATOM   2356  HA  ILE A 149      -7.301   4.467  -1.509  1.00 98.64           H  
ATOM   2357  C   ILE A 149      -8.201   5.848  -0.152  1.00 98.64           C  
ATOM   2358  CB  ILE A 149      -6.636   3.935   0.470  1.00 98.64           C  
ATOM   2359  HB  ILE A 149      -6.442   4.435   1.419  1.00 98.64           H  
ATOM   2360  O   ILE A 149      -8.098   6.575   0.839  1.00 98.64           O  
ATOM   2361  CG1 ILE A 149      -5.400   3.081   0.090  1.00 98.64           C  
ATOM   2362 HG12 ILE A 149      -5.437   2.834  -0.971  1.00 98.64           H  
ATOM   2363 HG13 ILE A 149      -5.437   2.143   0.645  1.00 98.64           H  
ATOM   2364  CG2 ILE A 149      -7.810   2.966   0.674  1.00 98.64           C  
ATOM   2365 HG21 ILE A 149      -7.584   2.261   1.474  1.00 98.64           H  
ATOM   2366 HG22 ILE A 149      -8.717   3.503   0.950  1.00 98.64           H  
ATOM   2367 HG23 ILE A 149      -7.989   2.419  -0.252  1.00 98.64           H  
ATOM   2368  CD1 ILE A 149      -4.041   3.717   0.419  1.00 98.64           C  
ATOM   2369 HD11 ILE A 149      -3.826   4.556  -0.242  1.00 98.64           H  
ATOM   2370 HD12 ILE A 149      -3.256   2.972   0.287  1.00 98.64           H  
ATOM   2371 HD13 ILE A 149      -4.031   4.058   1.455  1.00 98.64           H  
ATOM   2372  N   GLU A 150      -9.300   5.758  -0.888  1.00 98.32           N  
ATOM   2373  H   GLU A 150      -9.294   5.159  -1.701  1.00 98.32           H  
ATOM   2374  CA  GLU A 150     -10.539   6.487  -0.651  1.00 98.32           C  
ATOM   2375  HA  GLU A 150     -10.453   7.049   0.280  1.00 98.32           H  
ATOM   2376  C   GLU A 150     -11.678   5.479  -0.476  1.00 98.32           C  
ATOM   2377  CB  GLU A 150     -10.798   7.513  -1.777  1.00 98.32           C  
ATOM   2378  HB2 GLU A 150     -10.808   7.010  -2.744  1.00 98.32           H  
ATOM   2379  HB3 GLU A 150     -11.767   7.981  -1.604  1.00 98.32           H  
ATOM   2380  O   GLU A 150     -11.957   4.648  -1.336  1.00 98.32           O  
ATOM   2381  CG  GLU A 150      -9.702   8.596  -1.765  1.00 98.32           C  
ATOM   2382  HG2 GLU A 150      -9.669   9.011  -0.758  1.00 98.32           H  
ATOM   2383  HG3 GLU A 150      -8.741   8.120  -1.960  1.00 98.32           H  
ATOM   2384  CD  GLU A 150      -9.866   9.766  -2.751  1.00 98.32           C  
ATOM   2385  OE1 GLU A 150      -8.860  10.522  -2.884  1.00 98.32           O  
ATOM   2386  OE2 GLU A 150     -10.980   9.994  -3.260  1.00 98.32           O  
ATOM   2387  N   TRP A 151     -12.323   5.523   0.680  1.00 95.63           N  
ATOM   2388  H   TRP A 151     -12.070   6.263   1.319  1.00 95.63           H  
ATOM   2389  CA  TRP A 151     -13.571   4.814   0.970  1.00 95.63           C  
ATOM   2390  HA  TRP A 151     -13.873   4.214   0.112  1.00 95.63           H  
ATOM   2391  C   TRP A 151     -14.654   5.855   1.222  1.00 95.63           C  
ATOM   2392  CB  TRP A 151     -13.374   3.888   2.172  1.00 95.63           C  
ATOM   2393  HB2 TRP A 151     -12.591   3.172   1.924  1.00 95.63           H  
ATOM   2394  HB3 TRP A 151     -14.291   3.323   2.338  1.00 95.63           H  
ATOM   2395  O   TRP A 151     -14.299   7.014   1.405  1.00 95.63           O  
ATOM   2396  CG  TRP A 151     -12.980   4.559   3.452  1.00 95.63           C  
ATOM   2397  CD1 TRP A 151     -13.811   4.917   4.457  1.00 95.63           C  
ATOM   2398  HD1 TRP A 151     -14.881   4.767   4.456  1.00 95.63           H  
ATOM   2399  CD2 TRP A 151     -11.640   4.926   3.891  1.00 95.63           C  
ATOM   2400  CE2 TRP A 151     -11.727   5.461   5.210  1.00 95.63           C  
ATOM   2401  CE3 TRP A 151     -10.361   4.862   3.300  1.00 95.63           C  
ATOM   2402  HE3 TRP A 151     -10.269   4.470   2.298  1.00 95.63           H  
ATOM   2403  NE1 TRP A 151     -13.075   5.443   5.503  1.00 95.63           N  
ATOM   2404  HE1 TRP A 151     -13.472   5.655   6.408  1.00 95.63           H  
ATOM   2405  CH2 TRP A 151      -9.338   5.787   5.308  1.00 95.63           C  
ATOM   2406  HH2 TRP A 151      -8.451   6.078   5.851  1.00 95.63           H  
ATOM   2407  CZ2 TRP A 151     -10.597   5.883   5.922  1.00 95.63           C  
ATOM   2408  HZ2 TRP A 151     -10.689   6.255   6.932  1.00 95.63           H  
ATOM   2409  CZ3 TRP A 151      -9.219   5.294   3.997  1.00 95.63           C  
ATOM   2410  HZ3 TRP A 151      -8.249   5.227   3.527  1.00 95.63           H  
ATOM   2411  N   GLY A 152     -15.932   5.458   1.250  1.00 85.77           N  
ATOM   2412  H   GLY A 152     -16.129   4.483   1.078  1.00 85.77           H  
ATOM   2413  CA  GLY A 152     -17.073   6.389   1.347  1.00 85.77           C  
ATOM   2414  HA2 GLY A 152     -18.009   5.832   1.372  1.00 85.77           H  
ATOM   2415  HA3 GLY A 152     -17.076   7.034   0.468  1.00 85.77           H  
ATOM   2416  C   GLY A 152     -17.046   7.312   2.557  1.00 85.77           C  
ATOM   2417  O   GLY A 152     -17.755   6.972   3.521  1.00 85.77           O  
ATOM   2418  OXT GLY A 152     -16.304   8.311   2.549  1.00 85.77           O  
TER    2419      GLY A 152                                                       
END   
