# Supplementary material for: Single-chain dimers from de novo immunoglobulins as robust scaffolds for multiple binding loops
Source: Nat Commun. 2023 Sep 23;14:5939. doi: 10.1038/s41467-023-41717-5 (PMC10517939; doi:10.1038/s41467-023-41717-5)
Supplement: Supplementary file 3 — Supplementary Data 1 [file 41467_2023_41717_MOESM3_ESM.zip › design_models/scIg+EF/scIg12+EF3a/ranked_4.pdb]

ATOM      1  N   GLY A   1     -11.784  -5.445   6.415  1.00 93.63           N  
ATOM      2  H   GLY A   1     -11.091  -4.833   6.821  1.00 93.63           H  
ATOM      3  H2  GLY A   1     -11.447  -6.384   6.571  1.00 93.63           H  
ATOM      4  H3  GLY A   1     -12.650  -5.315   6.920  1.00 93.63           H  
ATOM      5  CA  GLY A   1     -11.934  -5.160   4.968  1.00 93.63           C  
ATOM      6  HA2 GLY A   1     -12.167  -4.103   4.837  1.00 93.63           H  
ATOM      7  HA3 GLY A   1     -12.745  -5.767   4.567  1.00 93.63           H  
ATOM      8  C   GLY A   1     -10.665  -5.477   4.187  1.00 93.63           C  
ATOM      9  O   GLY A   1      -9.674  -5.870   4.788  1.00 93.63           O  
ATOM     10  N   ARG A   2     -10.696  -5.348   2.852  1.00 97.61           N  
ATOM     11  H   ARG A   2     -11.540  -5.021   2.403  1.00 97.61           H  
ATOM     12  CA  ARG A   2      -9.580  -5.700   1.958  1.00 97.61           C  
ATOM     13  HA  ARG A   2      -8.649  -5.684   2.525  1.00 97.61           H  
ATOM     14  C   ARG A   2      -9.446  -4.705   0.808  1.00 97.61           C  
ATOM     15  CB  ARG A   2      -9.803  -7.133   1.451  1.00 97.61           C  
ATOM     16  HB2 ARG A   2     -10.798  -7.206   1.011  1.00 97.61           H  
ATOM     17  HB3 ARG A   2      -9.770  -7.798   2.313  1.00 97.61           H  
ATOM     18  O   ARG A   2     -10.417  -4.463   0.094  1.00 97.61           O  
ATOM     19  CG  ARG A   2      -8.772  -7.616   0.419  1.00 97.61           C  
ATOM     20  HG2 ARG A   2      -8.866  -7.054  -0.510  1.00 97.61           H  
ATOM     21  HG3 ARG A   2      -7.764  -7.484   0.812  1.00 97.61           H  
ATOM     22  CD  ARG A   2      -9.034  -9.099   0.141  1.00 97.61           C  
ATOM     23  HD2 ARG A   2      -9.114  -9.620   1.095  1.00 97.61           H  
ATOM     24  HD3 ARG A   2      -9.986  -9.209  -0.380  1.00 97.61           H  
ATOM     25  NE  ARG A   2      -7.928  -9.716  -0.597  1.00 97.61           N  
ATOM     26  HE  ARG A   2      -7.148  -9.954  -0.001  1.00 97.61           H  
ATOM     27  NH1 ARG A   2      -9.006 -10.144  -2.583  1.00 97.61           N  
ATOM     28 HH11 ARG A   2      -9.778  -9.559  -2.295  1.00 97.61           H  
ATOM     29 HH12 ARG A   2      -8.950 -10.298  -3.579  1.00 97.61           H  
ATOM     30  NH2 ARG A   2      -6.843 -10.624  -2.362  1.00 97.61           N  
ATOM     31 HH21 ARG A   2      -6.020 -10.597  -1.777  1.00 97.61           H  
ATOM     32 HH22 ARG A   2      -6.811 -10.868  -3.342  1.00 97.61           H  
ATOM     33  CZ  ARG A   2      -7.940 -10.163  -1.834  1.00 97.61           C  
ATOM     34  N   VAL A   3      -8.242  -4.176   0.599  1.00 98.26           N  
ATOM     35  H   VAL A   3      -7.503  -4.428   1.240  1.00 98.26           H  
ATOM     36  CA  VAL A   3      -7.904  -3.310  -0.541  1.00 98.26           C  
ATOM     37  HA  VAL A   3      -8.724  -3.343  -1.259  1.00 98.26           H  
ATOM     38  C   VAL A   3      -6.671  -3.831  -1.249  1.00 98.26           C  
ATOM     39  CB  VAL A   3      -7.720  -1.842  -0.123  1.00 98.26           C  
ATOM     40  HB  VAL A   3      -7.101  -1.796   0.773  1.00 98.26           H  
ATOM     41  O   VAL A   3      -5.657  -4.152  -0.632  1.00 98.26           O  
ATOM     42  CG1 VAL A   3      -7.087  -0.947  -1.203  1.00 98.26           C  
ATOM     43 HG11 VAL A   3      -7.093   0.092  -0.872  1.00 98.26           H  
ATOM     44 HG12 VAL A   3      -7.646  -1.027  -2.135  1.00 98.26           H  
ATOM     45 HG13 VAL A   3      -6.051  -1.239  -1.376  1.00 98.26           H  
ATOM     46  CG2 VAL A   3      -9.091  -1.247   0.178  1.00 98.26           C  
ATOM     47 HG21 VAL A   3      -9.656  -1.126  -0.746  1.00 98.26           H  
ATOM     48 HG22 VAL A   3      -9.667  -1.906   0.828  1.00 98.26           H  
ATOM     49 HG23 VAL A   3      -8.958  -0.282   0.668  1.00 98.26           H  
ATOM     50  N   GLU A   4      -6.749  -3.870  -2.569  1.00 98.54           N  
ATOM     51  H   GLU A   4      -7.611  -3.576  -3.005  1.00 98.54           H  
ATOM     52  CA  GLU A   4      -5.646  -4.240  -3.434  1.00 98.54           C  
ATOM     53  HA  GLU A   4      -4.831  -4.643  -2.833  1.00 98.54           H  
ATOM     54  C   GLU A   4      -5.117  -3.012  -4.183  1.00 98.54           C  
ATOM     55  CB  GLU A   4      -6.126  -5.359  -4.356  1.00 98.54           C  
ATOM     56  HB2 GLU A   4      -6.451  -6.203  -3.748  1.00 98.54           H  
ATOM     57  HB3 GLU A   4      -6.970  -5.003  -4.948  1.00 98.54           H  
ATOM     58  O   GLU A   4      -5.879  -2.271  -4.800  1.00 98.54           O  
ATOM     59  CG  GLU A   4      -5.015  -5.819  -5.287  1.00 98.54           C  
ATOM     60  HG2 GLU A   4      -4.741  -5.000  -5.953  1.00 98.54           H  
ATOM     61  HG3 GLU A   4      -4.140  -6.083  -4.694  1.00 98.54           H  
ATOM     62  CD  GLU A   4      -5.431  -7.016  -6.133  1.00 98.54           C  
ATOM     63  OE1 GLU A   4      -4.519  -7.748  -6.562  1.00 98.54           O  
ATOM     64  OE2 GLU A   4      -6.599  -7.219  -6.513  1.00 98.54           O  
ATOM     65  N   VAL A   5      -3.797  -2.829  -4.154  1.00 98.57           N  
ATOM     66  H   VAL A   5      -3.256  -3.471  -3.594  1.00 98.57           H  
ATOM     67  CA  VAL A   5      -3.049  -1.816  -4.901  1.00 98.57           C  
ATOM     68  HA  VAL A   5      -3.743  -1.212  -5.487  1.00 98.57           H  
ATOM     69  C   VAL A   5      -2.098  -2.539  -5.851  1.00 98.57           C  
ATOM     70  CB  VAL A   5      -2.269  -0.875  -3.957  1.00 98.57           C  
ATOM     71  HB  VAL A   5      -1.489  -1.444  -3.451  1.00 98.57           H  
ATOM     72  O   VAL A   5      -1.124  -3.160  -5.421  1.00 98.57           O  
ATOM     73  CG1 VAL A   5      -1.594   0.256  -4.744  1.00 98.57           C  
ATOM     74 HG11 VAL A   5      -2.347   0.856  -5.254  1.00 98.57           H  
ATOM     75 HG12 VAL A   5      -0.895  -0.151  -5.475  1.00 98.57           H  
ATOM     76 HG13 VAL A   5      -1.034   0.895  -4.060  1.00 98.57           H  
ATOM     77  CG2 VAL A   5      -3.161  -0.253  -2.875  1.00 98.57           C  
ATOM     78 HG21 VAL A   5      -3.525  -1.028  -2.201  1.00 98.57           H  
ATOM     79 HG22 VAL A   5      -4.017   0.245  -3.331  1.00 98.57           H  
ATOM     80 HG23 VAL A   5      -2.592   0.468  -2.288  1.00 98.57           H  
ATOM     81  N   ARG A   6      -2.358  -2.462  -7.155  1.00 98.14           N  
ATOM     82  H   ARG A   6      -3.184  -1.951  -7.432  1.00 98.14           H  
ATOM     83  CA  ARG A   6      -1.470  -2.971  -8.210  1.00 98.14           C  
ATOM     84  HA  ARG A   6      -0.683  -3.589  -7.778  1.00 98.14           H  
ATOM     85  C   ARG A   6      -0.810  -1.801  -8.909  1.00 98.14           C  
ATOM     86  CB  ARG A   6      -2.257  -3.805  -9.224  1.00 98.14           C  
ATOM     87  HB2 ARG A   6      -1.611  -4.034 -10.071  1.00 98.14           H  
ATOM     88  HB3 ARG A   6      -3.100  -3.211  -9.579  1.00 98.14           H  
ATOM     89  O   ARG A   6      -1.501  -0.962  -9.481  1.00 98.14           O  
ATOM     90  CG  ARG A   6      -2.788  -5.115  -8.644  1.00 98.14           C  
ATOM     91  HG2 ARG A   6      -1.951  -5.759  -8.374  1.00 98.14           H  
ATOM     92  HG3 ARG A   6      -3.392  -4.908  -7.761  1.00 98.14           H  
ATOM     93  CD  ARG A   6      -3.653  -5.816  -9.695  1.00 98.14           C  
ATOM     94  HD2 ARG A   6      -3.034  -6.084 -10.551  1.00 98.14           H  
ATOM     95  HD3 ARG A   6      -4.434  -5.127 -10.016  1.00 98.14           H  
ATOM     96  NE  ARG A   6      -4.275  -7.018  -9.137  1.00 98.14           N  
ATOM     97  HE  ARG A   6      -4.078  -7.236  -8.171  1.00 98.14           H  
ATOM     98  NH1 ARG A   6      -5.740  -7.517 -10.829  1.00 98.14           N  
ATOM     99 HH11 ARG A   6      -5.412  -6.705 -11.331  1.00 98.14           H  
ATOM    100 HH12 ARG A   6      -6.612  -7.947 -11.104  1.00 98.14           H  
ATOM    101  NH2 ARG A   6      -5.867  -8.591  -8.873  1.00 98.14           N  
ATOM    102 HH21 ARG A   6      -5.712  -8.430  -7.888  1.00 98.14           H  
ATOM    103 HH22 ARG A   6      -6.779  -8.946  -9.122  1.00 98.14           H  
ATOM    104  CZ  ARG A   6      -5.283  -7.709  -9.623  1.00 98.14           C  
ATOM    105  N   VAL A   7       0.513  -1.772  -8.908  1.00 97.45           N  
ATOM    106  H   VAL A   7       1.027  -2.509  -8.447  1.00 97.45           H  
ATOM    107  CA  VAL A   7       1.284  -0.748  -9.612  1.00 97.45           C  
ATOM    108  HA  VAL A   7       0.619   0.062  -9.911  1.00 97.45           H  
ATOM    109  C   VAL A   7       1.881  -1.362 -10.871  1.00 97.45           C  
ATOM    110  CB  VAL A   7       2.354  -0.135  -8.700  1.00 97.45           C  
ATOM    111  HB  VAL A   7       3.125  -0.886  -8.523  1.00 97.45           H  
ATOM    112  O   VAL A   7       2.284  -2.521 -10.865  1.00 97.45           O  
ATOM    113  CG1 VAL A   7       3.010   1.087  -9.347  1.00 97.45           C  
ATOM    114 HG11 VAL A   7       2.251   1.821  -9.618  1.00 97.45           H  
ATOM    115 HG12 VAL A   7       3.563   0.795 -10.241  1.00 97.45           H  
ATOM    116 HG13 VAL A   7       3.714   1.545  -8.652  1.00 97.45           H  
ATOM    117  CG2 VAL A   7       1.785   0.296  -7.341  1.00 97.45           C  
ATOM    118 HG21 VAL A   7       1.379  -0.562  -6.804  1.00 97.45           H  
ATOM    119 HG22 VAL A   7       2.588   0.710  -6.732  1.00 97.45           H  
ATOM    120 HG23 VAL A   7       1.001   1.041  -7.479  1.00 97.45           H  
ATOM    121  N   GLU A   8       1.927  -0.601 -11.955  1.00 96.08           N  
ATOM    122  H   GLU A   8       1.488   0.308 -11.916  1.00 96.08           H  
ATOM    123  CA  GLU A   8       2.564  -0.980 -13.213  1.00 96.08           C  
ATOM    124  HA  GLU A   8       3.251  -1.808 -13.037  1.00 96.08           H  
ATOM    125  C   GLU A   8       3.375   0.208 -13.741  1.00 96.08           C  
ATOM    126  CB  GLU A   8       1.480  -1.473 -14.186  1.00 96.08           C  
ATOM    127  HB2 GLU A   8       0.738  -0.687 -14.327  1.00 96.08           H  
ATOM    128  HB3 GLU A   8       0.984  -2.323 -13.717  1.00 96.08           H  
ATOM    129  O   GLU A   8       2.825   1.287 -13.970  1.00 96.08           O  
ATOM    130  CG  GLU A   8       1.995  -1.920 -15.564  1.00 96.08           C  
ATOM    131  HG2 GLU A   8       2.303  -1.038 -16.125  1.00 96.08           H  
ATOM    132  HG3 GLU A   8       2.863  -2.562 -15.418  1.00 96.08           H  
ATOM    133  CD  GLU A   8       0.922  -2.694 -16.361  1.00 96.08           C  
ATOM    134  OE1 GLU A   8       1.302  -3.581 -17.159  1.00 96.08           O  
ATOM    135  OE2 GLU A   8      -0.294  -2.573 -16.068  1.00 96.08           O  
ATOM    136  N   PHE A   9       4.684   0.013 -13.908  1.00 92.84           N  
ATOM    137  H   PHE A   9       5.070  -0.886 -13.657  1.00 92.84           H  
ATOM    138  CA  PHE A   9       5.599   1.004 -14.474  1.00 92.84           C  
ATOM    139  HA  PHE A   9       5.139   1.991 -14.420  1.00 92.84           H  
ATOM    140  C   PHE A   9       5.871   0.685 -15.950  1.00 92.84           C  
ATOM    141  CB  PHE A   9       6.900   1.063 -13.658  1.00 92.84           C  
ATOM    142  HB2 PHE A   9       7.548   1.821 -14.098  1.00 92.84           H  
ATOM    143  HB3 PHE A   9       7.417   0.107 -13.749  1.00 92.84           H  
ATOM    144  O   PHE A   9       6.358  -0.399 -16.284  1.00 92.84           O  
ATOM    145  CG  PHE A   9       6.722   1.383 -12.183  1.00 92.84           C  
ATOM    146  CD1 PHE A   9       6.605   2.714 -11.740  1.00 92.84           C  
ATOM    147  HD1 PHE A   9       6.628   3.527 -12.450  1.00 92.84           H  
ATOM    148  CD2 PHE A   9       6.683   0.342 -11.240  1.00 92.84           C  
ATOM    149  HD2 PHE A   9       6.756  -0.686 -11.562  1.00 92.84           H  
ATOM    150  CE1 PHE A   9       6.451   2.980 -10.365  1.00 92.84           C  
ATOM    151  HE1 PHE A   9       6.326   3.990 -10.005  1.00 92.84           H  
ATOM    152  CE2 PHE A   9       6.558   0.610  -9.870  1.00 92.84           C  
ATOM    153  HE2 PHE A   9       6.563  -0.205  -9.161  1.00 92.84           H  
ATOM    154  CZ  PHE A   9       6.441   1.934  -9.432  1.00 92.84           C  
ATOM    155  HZ  PHE A   9       6.337   2.147  -8.379  1.00 92.84           H  
ATOM    156  N   GLU A  10       5.581   1.638 -16.833  1.00 90.02           N  
ATOM    157  H   GLU A  10       5.211   2.510 -16.481  1.00 90.02           H  
ATOM    158  CA  GLU A  10       5.760   1.535 -18.284  1.00 90.02           C  
ATOM    159  HA  GLU A  10       6.406   0.690 -18.525  1.00 90.02           H  
ATOM    160  C   GLU A  10       6.428   2.807 -18.814  1.00 90.02           C  
ATOM    161  CB  GLU A  10       4.409   1.320 -18.993  1.00 90.02           C  
ATOM    162  HB2 GLU A  10       3.694   2.060 -18.633  1.00 90.02           H  
ATOM    163  HB3 GLU A  10       4.555   1.472 -20.062  1.00 90.02           H  
ATOM    164  O   GLU A  10       5.758   3.795 -19.109  1.00 90.02           O  
ATOM    165  CG  GLU A  10       3.828  -0.085 -18.796  1.00 90.02           C  
ATOM    166  HG2 GLU A  10       3.679  -0.257 -17.730  1.00 90.02           H  
ATOM    167  HG3 GLU A  10       4.555  -0.813 -19.156  1.00 90.02           H  
ATOM    168  CD  GLU A  10       2.491  -0.298 -19.535  1.00 90.02           C  
ATOM    169  OE1 GLU A  10       1.989  -1.438 -19.504  1.00 90.02           O  
ATOM    170  OE2 GLU A  10       1.912   0.655 -20.119  1.00 90.02           O  
ATOM    171  N   GLY A  11       7.757   2.790 -18.944  1.00 86.10           N  
ATOM    172  H   GLY A  11       8.268   1.988 -18.603  1.00 86.10           H  
ATOM    173  CA  GLY A  11       8.513   3.927 -19.473  1.00 86.10           C  
ATOM    174  HA2 GLY A  11       9.575   3.682 -19.498  1.00 86.10           H  
ATOM    175  HA3 GLY A  11       8.184   4.135 -20.491  1.00 86.10           H  
ATOM    176  C   GLY A  11       8.338   5.188 -18.624  1.00 86.10           C  
ATOM    177  O   GLY A  11       8.840   5.263 -17.506  1.00 86.10           O  
ATOM    178  N   ASP A  12       7.629   6.173 -19.168  1.00 90.69           N  
ATOM    179  H   ASP A  12       7.156   6.006 -20.045  1.00 90.69           H  
ATOM    180  CA  ASP A  12       7.323   7.466 -18.550  1.00 90.69           C  
ATOM    181  HA  ASP A  12       8.115   7.709 -17.841  1.00 90.69           H  
ATOM    182  C   ASP A  12       6.000   7.474 -17.761  1.00 90.69           C  
ATOM    183  CB  ASP A  12       7.341   8.544 -19.649  1.00 90.69           C  
ATOM    184  HB2 ASP A  12       7.282   9.525 -19.179  1.00 90.69           H  
ATOM    185  HB3 ASP A  12       8.290   8.493 -20.182  1.00 90.69           H  
ATOM    186  O   ASP A  12       5.553   8.530 -17.298  1.00 90.69           O  
ATOM    187  CG  ASP A  12       6.193   8.426 -20.665  1.00 90.69           C  
ATOM    188  OD1 ASP A  12       5.758   7.288 -20.965  1.00 90.69           O  
ATOM    189  OD2 ASP A  12       5.744   9.479 -21.167  1.00 90.69           O  
ATOM    190  N   LYS A  13       5.359   6.309 -17.592  1.00 94.01           N  
ATOM    191  H   LYS A  13       5.754   5.493 -18.037  1.00 94.01           H  
ATOM    192  CA  LYS A  13       4.057   6.167 -16.931  1.00 94.01           C  
ATOM    193  HA  LYS A  13       3.760   7.143 -16.547  1.00 94.01           H  
ATOM    194  C   LYS A  13       4.101   5.226 -15.740  1.00 94.01           C  
ATOM    195  CB  LYS A  13       2.995   5.710 -17.940  1.00 94.01           C  
ATOM    196  HB2 LYS A  13       3.313   4.779 -18.410  1.00 94.01           H  
ATOM    197  HB3 LYS A  13       2.054   5.535 -17.419  1.00 94.01           H  
ATOM    198  O   LYS A  13       4.738   4.175 -15.768  1.00 94.01           O  
ATOM    199  CG  LYS A  13       2.781   6.785 -19.005  1.00 94.01           C  
ATOM    200  HG2 LYS A  13       3.724   6.982 -19.515  1.00 94.01           H  
ATOM    201  HG3 LYS A  13       2.452   7.704 -18.518  1.00 94.01           H  
ATOM    202  CD  LYS A  13       1.752   6.368 -20.050  1.00 94.01           C  
ATOM    203  HD2 LYS A  13       0.774   6.250 -19.584  1.00 94.01           H  
ATOM    204  HD3 LYS A  13       2.070   5.430 -20.506  1.00 94.01           H  
ATOM    205  CE  LYS A  13       1.729   7.483 -21.096  1.00 94.01           C  
ATOM    206  HE2 LYS A  13       1.396   8.406 -20.620  1.00 94.01           H  
ATOM    207  HE3 LYS A  13       2.754   7.646 -21.430  1.00 94.01           H  
ATOM    208  NZ  LYS A  13       0.867   7.133 -22.245  1.00 94.01           N  
ATOM    209  HZ1 LYS A  13      -0.089   7.010 -21.944  1.00 94.01           H  
ATOM    210  HZ2 LYS A  13       1.216   6.283 -22.665  1.00 94.01           H  
ATOM    211  HZ3 LYS A  13       0.921   7.872 -22.931  1.00 94.01           H  
ATOM    212  N   MET A  14       3.310   5.574 -14.730  1.00 95.93           N  
ATOM    213  H   MET A  14       2.822   6.456 -14.804  1.00 95.93           H  
ATOM    214  CA  MET A  14       2.942   4.682 -13.637  1.00 95.93           C  
ATOM    215  HA  MET A  14       3.359   3.691 -13.819  1.00 95.93           H  
ATOM    216  C   MET A  14       1.418   4.569 -13.587  1.00 95.93           C  
ATOM    217  CB  MET A  14       3.530   5.200 -12.320  1.00 95.93           C  
ATOM    218  HB2 MET A  14       4.605   5.340 -12.435  1.00 95.93           H  
ATOM    219  HB3 MET A  14       3.078   6.162 -12.080  1.00 95.93           H  
ATOM    220  O   MET A  14       0.725   5.578 -13.427  1.00 95.93           O  
ATOM    221  CG  MET A  14       3.291   4.211 -11.174  1.00 95.93           C  
ATOM    222  HG2 MET A  14       2.250   3.887 -11.179  1.00 95.93           H  
ATOM    223  HG3 MET A  14       3.905   3.328 -11.348  1.00 95.93           H  
ATOM    224  SD  MET A  14       3.656   4.863  -9.522  1.00 95.93           S  
ATOM    225  CE  MET A  14       2.263   5.994  -9.401  1.00 95.93           C  
ATOM    226  HE1 MET A  14       1.392   5.558  -9.891  1.00 95.93           H  
ATOM    227  HE2 MET A  14       2.025   6.170  -8.352  1.00 95.93           H  
ATOM    228  HE3 MET A  14       2.514   6.921  -9.915  1.00 95.93           H  
ATOM    229  N   ARG A  15       0.895   3.349 -13.707  1.00 97.03           N  
ATOM    230  H   ARG A  15       1.531   2.575 -13.831  1.00 97.03           H  
ATOM    231  CA  ARG A  15      -0.524   3.037 -13.498  1.00 97.03           C  
ATOM    232  HA  ARG A  15      -1.112   3.954 -13.521  1.00 97.03           H  
ATOM    233  C   ARG A  15      -0.713   2.403 -12.130  1.00 97.03           C  
ATOM    234  CB  ARG A  15      -1.059   2.104 -14.592  1.00 97.03           C  
ATOM    235  HB2 ARG A  15      -2.096   1.868 -14.353  1.00 97.03           H  
ATOM    236  HB3 ARG A  15      -0.490   1.175 -14.588  1.00 97.03           H  
ATOM    237  O   ARG A  15       0.020   1.488 -11.765  1.00 97.03           O  
ATOM    238  CG  ARG A  15      -1.011   2.715 -15.997  1.00 97.03           C  
ATOM    239  HG2 ARG A  15       0.025   2.816 -16.322  1.00 97.03           H  
ATOM    240  HG3 ARG A  15      -1.484   3.696 -15.985  1.00 97.03           H  
ATOM    241  CD  ARG A  15      -1.766   1.793 -16.961  1.00 97.03           C  
ATOM    242  HD2 ARG A  15      -1.299   0.809 -16.939  1.00 97.03           H  
ATOM    243  HD3 ARG A  15      -2.791   1.681 -16.608  1.00 97.03           H  
ATOM    244  NE  ARG A  15      -1.804   2.346 -18.326  1.00 97.03           N  
ATOM    245  HE  ARG A  15      -2.336   3.199 -18.424  1.00 97.03           H  
ATOM    246  NH1 ARG A  15      -0.767   0.606 -19.416  1.00 97.03           N  
ATOM    247 HH11 ARG A  15       0.069   0.463 -19.964  1.00 97.03           H  
ATOM    248 HH12 ARG A  15      -0.768   0.060 -18.567  1.00 97.03           H  
ATOM    249  NH2 ARG A  15      -1.315   2.416 -20.552  1.00 97.03           N  
ATOM    250 HH21 ARG A  15      -0.894   1.925 -21.328  1.00 97.03           H  
ATOM    251 HH22 ARG A  15      -1.827   3.281 -20.645  1.00 97.03           H  
ATOM    252  CZ  ARG A  15      -1.300   1.790 -19.412  1.00 97.03           C  
ATOM    253  N   VAL A  16      -1.707   2.872 -11.390  1.00 98.04           N  
ATOM    254  H   VAL A  16      -2.236   3.655 -11.748  1.00 98.04           H  
ATOM    255  CA  VAL A  16      -2.124   2.313 -10.104  1.00 98.04           C  
ATOM    256  HA  VAL A  16      -1.494   1.460  -9.850  1.00 98.04           H  
ATOM    257  C   VAL A  16      -3.558   1.838 -10.257  1.00 98.04           C  
ATOM    258  CB  VAL A  16      -2.004   3.341  -8.963  1.00 98.04           C  
ATOM    259  HB  VAL A  16      -2.718   4.150  -9.120  1.00 98.04           H  
ATOM    260  O   VAL A  16      -4.452   2.656 -10.451  1.00 98.04           O  
ATOM    261  CG1 VAL A  16      -2.295   2.683  -7.611  1.00 98.04           C  
ATOM    262 HG11 VAL A  16      -2.193   3.413  -6.808  1.00 98.04           H  
ATOM    263 HG12 VAL A  16      -1.600   1.861  -7.437  1.00 98.04           H  
ATOM    264 HG13 VAL A  16      -3.315   2.297  -7.593  1.00 98.04           H  
ATOM    265  CG2 VAL A  16      -0.603   3.955  -8.907  1.00 98.04           C  
ATOM    266 HG21 VAL A  16       0.149   3.176  -8.777  1.00 98.04           H  
ATOM    267 HG22 VAL A  16      -0.417   4.493  -9.836  1.00 98.04           H  
ATOM    268 HG23 VAL A  16      -0.545   4.669  -8.085  1.00 98.04           H  
ATOM    269  N   ARG A  17      -3.779   0.527 -10.179  1.00 98.36           N  
ATOM    270  H   ARG A  17      -2.984  -0.067  -9.990  1.00 98.36           H  
ATOM    271  CA  ARG A  17      -5.113  -0.073 -10.102  1.00 98.36           C  
ATOM    272  HA  ARG A  17      -5.858   0.641 -10.452  1.00 98.36           H  
ATOM    273  C   ARG A  17      -5.439  -0.370  -8.648  1.00 98.36           C  
ATOM    274  CB  ARG A  17      -5.217  -1.323 -10.983  1.00 98.36           C  
ATOM    275  HB2 ARG A  17      -6.118  -1.871 -10.706  1.00 98.36           H  
ATOM    276  HB3 ARG A  17      -4.351  -1.964 -10.819  1.00 98.36           H  
ATOM    277  O   ARG A  17      -4.657  -1.024  -7.957  1.00 98.36           O  
ATOM    278  CG  ARG A  17      -5.315  -0.960 -12.470  1.00 98.36           C  
ATOM    279  HG2 ARG A  17      -4.429  -0.412 -12.790  1.00 98.36           H  
ATOM    280  HG3 ARG A  17      -6.186  -0.319 -12.611  1.00 98.36           H  
ATOM    281  CD  ARG A  17      -5.499  -2.207 -13.342  1.00 98.36           C  
ATOM    282  HD2 ARG A  17      -5.893  -1.872 -14.302  1.00 98.36           H  
ATOM    283  HD3 ARG A  17      -6.256  -2.851 -12.895  1.00 98.36           H  
ATOM    284  NE  ARG A  17      -4.228  -2.952 -13.515  1.00 98.36           N  
ATOM    285  HE  ARG A  17      -3.742  -3.194 -12.663  1.00 98.36           H  
ATOM    286  NH1 ARG A  17      -4.117  -2.851 -15.809  1.00 98.36           N  
ATOM    287 HH11 ARG A  17      -3.551  -2.926 -16.642  1.00 98.36           H  
ATOM    288 HH12 ARG A  17      -4.941  -2.267 -15.812  1.00 98.36           H  
ATOM    289  NH2 ARG A  17      -2.400  -3.678 -14.662  1.00 98.36           N  
ATOM    290 HH21 ARG A  17      -1.922  -3.789 -13.779  1.00 98.36           H  
ATOM    291 HH22 ARG A  17      -1.795  -3.424 -15.429  1.00 98.36           H  
ATOM    292  CZ  ARG A  17      -3.602  -3.173 -14.659  1.00 98.36           C  
ATOM    293  N   LEU A  18      -6.577   0.134  -8.206  1.00 98.64           N  
ATOM    294  H   LEU A  18      -7.155   0.640  -8.862  1.00 98.64           H  
ATOM    295  CA  LEU A  18      -7.107  -0.002  -6.861  1.00 98.64           C  
ATOM    296  HA  LEU A  18      -6.378  -0.491  -6.215  1.00 98.64           H  
ATOM    297  C   LEU A  18      -8.370  -0.842  -6.928  1.00 98.64           C  
ATOM    298  CB  LEU A  18      -7.446   1.382  -6.293  1.00 98.64           C  
ATOM    299  HB2 LEU A  18      -7.846   1.248  -5.288  1.00 98.64           H  
ATOM    300  HB3 LEU A  18      -8.232   1.821  -6.907  1.00 98.64           H  
ATOM    301  O   LEU A  18      -9.226  -0.561  -7.759  1.00 98.64           O  
ATOM    302  CG  LEU A  18      -6.275   2.371  -6.233  1.00 98.64           C  
ATOM    303  HG  LEU A  18      -5.828   2.492  -7.220  1.00 98.64           H  
ATOM    304  CD1 LEU A  18      -6.810   3.729  -5.786  1.00 98.64           C  
ATOM    305 HD11 LEU A  18      -7.476   4.127  -6.551  1.00 98.64           H  
ATOM    306 HD12 LEU A  18      -5.989   4.428  -5.628  1.00 98.64           H  
ATOM    307 HD13 LEU A  18      -7.372   3.622  -4.858  1.00 98.64           H  
ATOM    308  CD2 LEU A  18      -5.198   1.898  -5.258  1.00 98.64           C  
ATOM    309 HD21 LEU A  18      -4.771   0.961  -5.615  1.00 98.64           H  
ATOM    310 HD22 LEU A  18      -4.403   2.642  -5.197  1.00 98.64           H  
ATOM    311 HD23 LEU A  18      -5.636   1.742  -4.273  1.00 98.64           H  
ATOM    312  N   ARG A  19      -8.516  -1.816  -6.037  1.00 98.44           N  
ATOM    313  H   ARG A  19      -7.751  -2.005  -5.406  1.00 98.44           H  
ATOM    314  CA  ARG A  19      -9.753  -2.584  -5.895  1.00 98.44           C  
ATOM    315  HA  ARG A  19     -10.564  -2.074  -6.416  1.00 98.44           H  
ATOM    316  C   ARG A  19     -10.145  -2.664  -4.430  1.00 98.44           C  
ATOM    317  CB  ARG A  19      -9.565  -3.953  -6.556  1.00 98.44           C  
ATOM    318  HB2 ARG A  19      -8.678  -4.436  -6.147  1.00 98.44           H  
ATOM    319  HB3 ARG A  19      -9.418  -3.807  -7.626  1.00 98.44           H  
ATOM    320  O   ARG A  19      -9.311  -3.016  -3.594  1.00 98.44           O  
ATOM    321  CG  ARG A  19     -10.771  -4.864  -6.334  1.00 98.44           C  
ATOM    322  HG2 ARG A  19     -11.677  -4.385  -6.708  1.00 98.44           H  
ATOM    323  HG3 ARG A  19     -10.883  -5.065  -5.269  1.00 98.44           H  
ATOM    324  CD  ARG A  19     -10.553  -6.186  -7.061  1.00 98.44           C  
ATOM    325  HD2 ARG A  19      -9.564  -6.572  -6.814  1.00 98.44           H  
ATOM    326  HD3 ARG A  19     -10.624  -6.013  -8.135  1.00 98.44           H  
ATOM    327  NE  ARG A  19     -11.566  -7.139  -6.611  1.00 98.44           N  
ATOM    328  HE  ARG A  19     -11.963  -6.969  -5.699  1.00 98.44           H  
ATOM    329  NH1 ARG A  19     -11.487  -8.653  -8.317  1.00 98.44           N  
ATOM    330 HH11 ARG A  19     -10.875  -8.000  -8.784  1.00 98.44           H  
ATOM    331 HH12 ARG A  19     -11.941  -9.411  -8.807  1.00 98.44           H  
ATOM    332  NH2 ARG A  19     -12.910  -8.911  -6.581  1.00 98.44           N  
ATOM    333 HH21 ARG A  19     -13.170  -8.534  -5.681  1.00 98.44           H  
ATOM    334 HH22 ARG A  19     -13.314  -9.763  -6.944  1.00 98.44           H  
ATOM    335  CZ  ARG A  19     -11.978  -8.238  -7.182  1.00 98.44           C  
ATOM    336  N   ASN A  20     -11.401  -2.348  -4.133  1.00 98.44           N  
ATOM    337  H   ASN A  20     -12.024  -2.083  -4.883  1.00 98.44           H  
ATOM    338  CA  ASN A  20     -11.951  -2.424  -2.786  1.00 98.44           C  
ATOM    339  HA  ASN A  20     -11.145  -2.548  -2.061  1.00 98.44           H  
ATOM    340  C   ASN A  20     -12.878  -3.642  -2.652  1.00 98.44           C  
ATOM    341  CB  ASN A  20     -12.652  -1.096  -2.466  1.00 98.44           C  
ATOM    342  HB2 ASN A  20     -13.455  -0.943  -3.187  1.00 98.44           H  
ATOM    343  HB3 ASN A  20     -11.940  -0.274  -2.544  1.00 98.44           H  
ATOM    344  O   ASN A  20     -13.993  -3.645  -3.166  1.00 98.44           O  
ATOM    345  CG  ASN A  20     -13.248  -1.075  -1.075  1.00 98.44           C  
ATOM    346  ND2 ASN A  20     -14.080  -0.112  -0.773  1.00 98.44           N  
ATOM    347 HD21 ASN A  20     -14.228   0.645  -1.425  1.00 98.44           H  
ATOM    348 HD22 ASN A  20     -14.490  -0.089   0.150  1.00 98.44           H  
ATOM    349  OD1 ASN A  20     -12.951  -1.913  -0.239  1.00 98.44           O  
ATOM    350  N   ASP A  21     -12.418  -4.660  -1.927  1.00 97.61           N  
ATOM    351  H   ASP A  21     -11.529  -4.545  -1.461  1.00 97.61           H  
ATOM    352  CA  ASP A  21     -13.192  -5.856  -1.572  1.00 97.61           C  
ATOM    353  HA  ASP A  21     -14.057  -5.932  -2.231  1.00 97.61           H  
ATOM    354  C   ASP A  21     -13.748  -5.767  -0.127  1.00 97.61           C  
ATOM    355  CB  ASP A  21     -12.337  -7.125  -1.779  1.00 97.61           C  
ATOM    356  HB2 ASP A  21     -12.868  -7.982  -1.364  1.00 97.61           H  
ATOM    357  HB3 ASP A  21     -11.411  -7.011  -1.215  1.00 97.61           H  
ATOM    358  O   ASP A  21     -14.028  -6.787   0.503  1.00 97.61           O  
ATOM    359  CG  ASP A  21     -11.987  -7.503  -3.225  1.00 97.61           C  
ATOM    360  OD1 ASP A  21     -12.808  -7.328  -4.159  1.00 97.61           O  
ATOM    361  OD2 ASP A  21     -10.902  -8.106  -3.406  1.00 97.61           O  
ATOM    362  N   SER A  22     -13.870  -4.563   0.446  1.00 95.44           N  
ATOM    363  H   SER A  22     -13.619  -3.751  -0.099  1.00 95.44           H  
ATOM    364  CA  SER A  22     -14.517  -4.333   1.748  1.00 95.44           C  
ATOM    365  HA  SER A  22     -14.497  -5.267   2.309  1.00 95.44           H  
ATOM    366  C   SER A  22     -15.998  -3.948   1.617  1.00 95.44           C  
ATOM    367  CB  SER A  22     -13.727  -3.315   2.577  1.00 95.44           C  
ATOM    368  HB2 SER A  22     -12.660  -3.523   2.499  1.00 95.44           H  
ATOM    369  HB3 SER A  22     -14.027  -3.402   3.621  1.00 95.44           H  
ATOM    370  O   SER A  22     -16.511  -3.744   0.519  1.00 95.44           O  
ATOM    371  OG  SER A  22     -13.966  -2.000   2.171  1.00 95.44           O  
ATOM    372  HG  SER A  22     -13.618  -1.888   1.283  1.00 95.44           H  
ATOM    373  N   SER A  23     -16.696  -3.871   2.752  1.00 94.08           N  
ATOM    374  H   SER A  23     -16.236  -4.036   3.636  1.00 94.08           H  
ATOM    375  CA  SER A  23     -18.111  -3.489   2.859  1.00 94.08           C  
ATOM    376  HA  SER A  23     -18.668  -3.926   2.030  1.00 94.08           H  
ATOM    377  C   SER A  23     -18.355  -1.979   2.825  1.00 94.08           C  
ATOM    378  CB  SER A  23     -18.681  -4.041   4.174  1.00 94.08           C  
ATOM    379  HB2 SER A  23     -19.636  -3.568   4.400  1.00 94.08           H  
ATOM    380  HB3 SER A  23     -18.835  -5.116   4.075  1.00 94.08           H  
ATOM    381  O   SER A  23     -19.495  -1.563   2.621  1.00 94.08           O  
ATOM    382  OG  SER A  23     -17.755  -3.810   5.223  1.00 94.08           O  
ATOM    383  HG  SER A  23     -18.187  -3.439   5.996  1.00 94.08           H  
ATOM    384  N   THR A  24     -17.322  -1.156   3.013  1.00 94.59           N  
ATOM    385  H   THR A  24     -16.400  -1.542   3.156  1.00 94.59           H  
ATOM    386  CA  THR A  24     -17.439   0.306   3.084  1.00 94.59           C  
ATOM    387  HA  THR A  24     -18.464   0.577   2.831  1.00 94.59           H  
ATOM    388  C   THR A  24     -16.517   0.997   2.076  1.00 94.59           C  
ATOM    389  CB  THR A  24     -17.188   0.831   4.508  1.00 94.59           C  
ATOM    390  HB  THR A  24     -17.310   1.914   4.505  1.00 94.59           H  
ATOM    391  O   THR A  24     -15.544   0.405   1.603  1.00 94.59           O  
ATOM    392  CG2 THR A  24     -18.170   0.242   5.518  1.00 94.59           C  
ATOM    393 HG21 THR A  24     -17.965  -0.817   5.676  1.00 94.59           H  
ATOM    394 HG22 THR A  24     -19.194   0.363   5.164  1.00 94.59           H  
ATOM    395 HG23 THR A  24     -18.066   0.757   6.473  1.00 94.59           H  
ATOM    396  OG1 THR A  24     -15.890   0.532   4.955  1.00 94.59           O  
ATOM    397  HG1 THR A  24     -15.805   0.975   5.803  1.00 94.59           H  
ATOM    398  N   PRO A  25     -16.815   2.244   1.669  1.00 97.15           N  
ATOM    399  CA  PRO A  25     -15.894   3.014   0.843  1.00 97.15           C  
ATOM    400  HA  PRO A  25     -15.732   2.475  -0.091  1.00 97.15           H  
ATOM    401  C   PRO A  25     -14.549   3.230   1.544  1.00 97.15           C  
ATOM    402  CB  PRO A  25     -16.598   4.340   0.543  1.00 97.15           C  
ATOM    403  HB2 PRO A  25     -16.298   5.099   1.266  1.00 97.15           H  
ATOM    404  HB3 PRO A  25     -16.395   4.680  -0.473  1.00 97.15           H  
ATOM    405  O   PRO A  25     -14.493   3.463   2.753  1.00 97.15           O  
ATOM    406  CG  PRO A  25     -18.077   4.013   0.742  1.00 97.15           C  
ATOM    407  HG2 PRO A  25     -18.654   4.897   1.015  1.00 97.15           H  
ATOM    408  HG3 PRO A  25     -18.476   3.560  -0.166  1.00 97.15           H  
ATOM    409  CD  PRO A  25     -18.054   2.981   1.867  1.00 97.15           C  
ATOM    410  HD2 PRO A  25     -18.931   2.338   1.792  1.00 97.15           H  
ATOM    411  HD3 PRO A  25     -18.028   3.484   2.834  1.00 97.15           H  
ATOM    412  N   VAL A  26     -13.473   3.216   0.762  1.00 98.01           N  
ATOM    413  H   VAL A  26     -13.597   3.024  -0.222  1.00 98.01           H  
ATOM    414  CA  VAL A  26     -12.110   3.501   1.231  1.00 98.01           C  
ATOM    415  HA  VAL A  26     -12.137   3.747   2.292  1.00 98.01           H  
ATOM    416  C   VAL A  26     -11.560   4.720   0.503  1.00 98.01           C  
ATOM    417  CB  VAL A  26     -11.184   2.280   1.078  1.00 98.01           C  
ATOM    418  HB  VAL A  26     -10.208   2.533   1.493  1.00 98.01           H  
ATOM    419  O   VAL A  26     -11.835   4.917  -0.681  1.00 98.01           O  
ATOM    420  CG1 VAL A  26     -11.733   1.078   1.857  1.00 98.01           C  
ATOM    421 HG11 VAL A  26     -11.036   0.242   1.801  1.00 98.01           H  
ATOM    422 HG12 VAL A  26     -11.889   1.353   2.900  1.00 98.01           H  
ATOM    423 HG13 VAL A  26     -12.690   0.756   1.447  1.00 98.01           H  
ATOM    424  CG2 VAL A  26     -10.987   1.882  -0.390  1.00 98.01           C  
ATOM    425 HG21 VAL A  26     -11.948   1.629  -0.838  1.00 98.01           H  
ATOM    426 HG22 VAL A  26     -10.529   2.699  -0.947  1.00 98.01           H  
ATOM    427 HG23 VAL A  26     -10.326   1.018  -0.465  1.00 98.01           H  
ATOM    428  N   GLU A  27     -10.769   5.538   1.186  1.00 98.28           N  
ATOM    429  H   GLU A  27     -10.539   5.298   2.139  1.00 98.28           H  
ATOM    430  CA  GLU A  27     -10.025   6.639   0.575  1.00 98.28           C  
ATOM    431  HA  GLU A  27     -10.430   6.851  -0.415  1.00 98.28           H  
ATOM    432  C   GLU A  27      -8.566   6.218   0.391  1.00 98.28           C  
ATOM    433  CB  GLU A  27     -10.159   7.934   1.397  1.00 98.28           C  
ATOM    434  HB2 GLU A  27      -9.495   8.684   0.965  1.00 98.28           H  
ATOM    435  HB3 GLU A  27      -9.853   7.752   2.427  1.00 98.28           H  
ATOM    436  O   GLU A  27      -7.896   5.798   1.333  1.00 98.28           O  
ATOM    437  CG  GLU A  27     -11.595   8.483   1.377  1.00 98.28           C  
ATOM    438  HG2 GLU A  27     -11.928   8.558   0.342  1.00 98.28           H  
ATOM    439  HG3 GLU A  27     -12.257   7.780   1.883  1.00 98.28           H  
ATOM    440  CD  GLU A  27     -11.703   9.862   2.050  1.00 98.28           C  
ATOM    441  OE1 GLU A  27     -11.616  10.868   1.309  1.00 98.28           O  
ATOM    442  OE2 GLU A  27     -11.935   9.914   3.285  1.00 98.28           O  
ATOM    443  N   VAL A  28      -8.060   6.322  -0.836  1.00 98.56           N  
ATOM    444  H   VAL A  28      -8.671   6.624  -1.581  1.00 98.56           H  
ATOM    445  CA  VAL A  28      -6.664   6.031  -1.165  1.00 98.56           C  
ATOM    446  HA  VAL A  28      -6.165   5.661  -0.270  1.00 98.56           H  
ATOM    447  C   VAL A  28      -5.974   7.317  -1.592  1.00 98.56           C  
ATOM    448  CB  VAL A  28      -6.529   4.928  -2.228  1.00 98.56           C  
ATOM    449  HB  VAL A  28      -6.932   5.283  -3.176  1.00 98.56           H  
ATOM    450  O   VAL A  28      -6.308   7.913  -2.618  1.00 98.56           O  
ATOM    451  CG1 VAL A  28      -5.046   4.570  -2.417  1.00 98.56           C  
ATOM    452 HG11 VAL A  28      -4.953   3.752  -3.131  1.00 98.56           H  
ATOM    453 HG12 VAL A  28      -4.497   5.429  -2.804  1.00 98.56           H  
ATOM    454 HG13 VAL A  28      -4.613   4.263  -1.465  1.00 98.56           H  
ATOM    455  CG2 VAL A  28      -7.280   3.653  -1.818  1.00 98.56           C  
ATOM    456 HG21 VAL A  28      -6.959   3.332  -0.827  1.00 98.56           H  
ATOM    457 HG22 VAL A  28      -7.094   2.854  -2.536  1.00 98.56           H  
ATOM    458 HG23 VAL A  28      -8.352   3.847  -1.796  1.00 98.56           H  
ATOM    459  N   HIS A  29      -4.972   7.728  -0.819  1.00 98.36           N  
ATOM    460  H   HIS A  29      -4.788   7.195   0.019  1.00 98.36           H  
ATOM    461  CA  HIS A  29      -4.096   8.849  -1.139  1.00 98.36           C  
ATOM    462  HA  HIS A  29      -4.598   9.497  -1.858  1.00 98.36           H  
ATOM    463  C   HIS A  29      -2.811   8.322  -1.765  1.00 98.36           C  
ATOM    464  CB  HIS A  29      -3.803   9.700   0.099  1.00 98.36           C  
ATOM    465  HB2 HIS A  29      -3.121   9.162   0.758  1.00 98.36           H  
ATOM    466  HB3 HIS A  29      -3.294  10.610  -0.219  1.00 98.36           H  
ATOM    467  O   HIS A  29      -2.067   7.558  -1.149  1.00 98.36           O  
ATOM    468  CG  HIS A  29      -5.023  10.093   0.888  1.00 98.36           C  
ATOM    469  CD2 HIS A  29      -5.570   9.387   1.921  1.00 98.36           C  
ATOM    470  HD2 HIS A  29      -5.234   8.439   2.313  1.00 98.36           H  
ATOM    471  ND1 HIS A  29      -5.748  11.273   0.705  1.00 98.36           N  
ATOM    472  CE1 HIS A  29      -6.719  11.243   1.640  1.00 98.36           C  
ATOM    473  HE1 HIS A  29      -7.463  12.011   1.791  1.00 98.36           H  
ATOM    474  NE2 HIS A  29      -6.626  10.132   2.390  1.00 98.36           N  
ATOM    475  HE2 HIS A  29      -7.171   9.928   3.216  1.00 98.36           H  
ATOM    476  N   ILE A  30      -2.539   8.747  -2.990  1.00 98.17           N  
ATOM    477  H   ILE A  30      -3.201   9.375  -3.422  1.00 98.17           H  
ATOM    478  CA  ILE A  30      -1.377   8.355  -3.776  1.00 98.17           C  
ATOM    479  HA  ILE A  30      -0.838   7.563  -3.256  1.00 98.17           H  
ATOM    480  C   ILE A  30      -0.471   9.574  -3.908  1.00 98.17           C  
ATOM    481  CB  ILE A  30      -1.800   7.818  -5.160  1.00 98.17           C  
ATOM    482  HB  ILE A  30      -2.189   8.654  -5.742  1.00 98.17           H  
ATOM    483  O   ILE A  30      -0.908  10.624  -4.383  1.00 98.17           O  
ATOM    484  CG1 ILE A  30      -2.918   6.753  -5.078  1.00 98.17           C  
ATOM    485 HG12 ILE A  30      -3.762   7.147  -4.512  1.00 98.17           H  
ATOM    486 HG13 ILE A  30      -2.553   5.864  -4.564  1.00 98.17           H  
ATOM    487  CG2 ILE A  30      -0.549   7.263  -5.866  1.00 98.17           C  
ATOM    488 HG21 ILE A  30       0.174   8.065  -6.020  1.00 98.17           H  
ATOM    489 HG22 ILE A  30      -0.796   6.856  -6.846  1.00 98.17           H  
ATOM    490 HG23 ILE A  30      -0.089   6.484  -5.258  1.00 98.17           H  
ATOM    491  CD1 ILE A  30      -3.471   6.358  -6.451  1.00 98.17           C  
ATOM    492 HD11 ILE A  30      -3.769   7.253  -6.998  1.00 98.17           H  
ATOM    493 HD12 ILE A  30      -2.728   5.807  -7.027  1.00 98.17           H  
ATOM    494 HD13 ILE A  30      -4.345   5.719  -6.320  1.00 98.17           H  
ATOM    495  N   LYS A  31       0.795   9.437  -3.521  1.00 96.97           N  
ATOM    496  H   LYS A  31       1.072   8.548  -3.130  1.00 96.97           H  
ATOM    497  CA  LYS A  31       1.826  10.457  -3.725  1.00 96.97           C  
ATOM    498  HA  LYS A  31       1.398  11.281  -4.295  1.00 96.97           H  
ATOM    499  C   LYS A  31       2.975   9.891  -4.548  1.00 96.97           C  
ATOM    500  CB  LYS A  31       2.293  11.016  -2.378  1.00 96.97           C  
ATOM    501  HB2 LYS A  31       1.437  11.425  -1.841  1.00 96.97           H  
ATOM    502  HB3 LYS A  31       2.713  10.205  -1.784  1.00 96.97           H  
ATOM    503  O   LYS A  31       3.487   8.812  -4.253  1.00 96.97           O  
ATOM    504  CG  LYS A  31       3.347  12.118  -2.567  1.00 96.97           C  
ATOM    505  HG2 LYS A  31       4.141  11.774  -3.230  1.00 96.97           H  
ATOM    506  HG3 LYS A  31       2.885  13.001  -3.009  1.00 96.97           H  
ATOM    507  CD  LYS A  31       4.001  12.477  -1.238  1.00 96.97           C  
ATOM    508  HD2 LYS A  31       3.252  12.822  -0.524  1.00 96.97           H  
ATOM    509  HD3 LYS A  31       4.490  11.580  -0.857  1.00 96.97           H  
ATOM    510  CE  LYS A  31       5.063  13.547  -1.485  1.00 96.97           C  
ATOM    511  HE2 LYS A  31       4.581  14.489  -1.750  1.00 96.97           H  
ATOM    512  HE3 LYS A  31       5.657  13.245  -2.348  1.00 96.97           H  
ATOM    513  NZ  LYS A  31       5.941  13.697  -0.303  1.00 96.97           N  
ATOM    514  HZ1 LYS A  31       6.665  14.374  -0.501  1.00 96.97           H  
ATOM    515  HZ2 LYS A  31       6.385  12.809  -0.116  1.00 96.97           H  
ATOM    516  HZ3 LYS A  31       5.417  13.968   0.517  1.00 96.97           H  
ATOM    517  N   VAL A  32       3.391  10.651  -5.556  1.00 94.34           N  
ATOM    518  H   VAL A  32       2.911  11.525  -5.717  1.00 94.34           H  
ATOM    519  CA  VAL A  32       4.436  10.276  -6.511  1.00 94.34           C  
ATOM    520  HA  VAL A  32       5.100   9.530  -6.073  1.00 94.34           H  
ATOM    521  C   VAL A  32       5.232  11.524  -6.870  1.00 94.34           C  
ATOM    522  CB  VAL A  32       3.802   9.698  -7.779  1.00 94.34           C  
ATOM    523  HB  VAL A  32       3.232  10.479  -8.283  1.00 94.34           H  
ATOM    524  O   VAL A  32       4.715  12.430  -7.524  1.00 94.34           O  
ATOM    525  CG1 VAL A  32       4.872   9.182  -8.730  1.00 94.34           C  
ATOM    526 HG11 VAL A  32       5.554   9.980  -9.023  1.00 94.34           H  
ATOM    527 HG12 VAL A  32       4.350   8.833  -9.621  1.00 94.34           H  
ATOM    528 HG13 VAL A  32       5.432   8.367  -8.271  1.00 94.34           H  
ATOM    529  CG2 VAL A  32       2.837   8.548  -7.501  1.00 94.34           C  
ATOM    530 HG21 VAL A  32       2.277   8.369  -8.419  1.00 94.34           H  
ATOM    531 HG22 VAL A  32       3.369   7.660  -7.163  1.00 94.34           H  
ATOM    532 HG23 VAL A  32       2.087   8.834  -6.764  1.00 94.34           H  
ATOM    533  N   GLY A  33       6.479  11.608  -6.408  1.00 90.20           N  
ATOM    534  H   GLY A  33       6.875  10.818  -5.918  1.00 90.20           H  
ATOM    535  CA  GLY A  33       7.238  12.857  -6.469  1.00 90.20           C  
ATOM    536  HA2 GLY A  33       8.192  12.740  -5.954  1.00 90.20           H  
ATOM    537  HA3 GLY A  33       7.438  13.106  -7.511  1.00 90.20           H  
ATOM    538  C   GLY A  33       6.463  14.004  -5.805  1.00 90.20           C  
ATOM    539  O   GLY A  33       6.133  13.931  -4.616  1.00 90.20           O  
ATOM    540  N   ASP A  34       6.146  15.031  -6.594  1.00 90.38           N  
ATOM    541  H   ASP A  34       6.464  15.014  -7.552  1.00 90.38           H  
ATOM    542  CA  ASP A  34       5.381  16.209  -6.163  1.00 90.38           C  
ATOM    543  HA  ASP A  34       5.539  16.363  -5.096  1.00 90.38           H  
ATOM    544  C   ASP A  34       3.865  16.074  -6.388  1.00 90.38           C  
ATOM    545  CB  ASP A  34       5.915  17.451  -6.892  1.00 90.38           C  
ATOM    546  HB2 ASP A  34       5.705  17.352  -7.957  1.00 90.38           H  
ATOM    547  HB3 ASP A  34       5.392  18.334  -6.524  1.00 90.38           H  
ATOM    548  O   ASP A  34       3.088  16.865  -5.850  1.00 90.38           O  
ATOM    549  CG  ASP A  34       7.415  17.646  -6.678  1.00 90.38           C  
ATOM    550  OD1 ASP A  34       7.846  17.586  -5.503  1.00 90.38           O  
ATOM    551  OD2 ASP A  34       8.114  17.808  -7.706  1.00 90.38           O  
ATOM    552  N   GLU A  35       3.421  15.079  -7.163  1.00 94.31           N  
ATOM    553  H   GLU A  35       4.069  14.367  -7.467  1.00 94.31           H  
ATOM    554  CA  GLU A  35       2.005  14.877  -7.463  1.00 94.31           C  
ATOM    555  HA  GLU A  35       1.543  15.862  -7.525  1.00 94.31           H  
ATOM    556  C   GLU A  35       1.314  14.107  -6.331  1.00 94.31           C  
ATOM    557  CB  GLU A  35       1.817  14.208  -8.838  1.00 94.31           C  
ATOM    558  HB2 GLU A  35       2.472  14.704  -9.554  1.00 94.31           H  
ATOM    559  HB3 GLU A  35       2.096  13.156  -8.776  1.00 94.31           H  
ATOM    560  O   GLU A  35       1.859  13.157  -5.758  1.00 94.31           O  
ATOM    561  CG  GLU A  35       0.362  14.336  -9.333  1.00 94.31           C  
ATOM    562  HG2 GLU A  35      -0.293  13.813  -8.636  1.00 94.31           H  
ATOM    563  HG3 GLU A  35       0.084  15.390  -9.319  1.00 94.31           H  
ATOM    564  CD  GLU A  35       0.115  13.782 -10.748  1.00 94.31           C  
ATOM    565  OE1 GLU A  35      -1.079  13.676 -11.126  1.00 94.31           O  
ATOM    566  OE2 GLU A  35       1.083  13.431 -11.453  1.00 94.31           O  
ATOM    567  N   LYS A  36       0.086  14.523  -6.014  1.00 96.15           N  
ATOM    568  H   LYS A  36      -0.310  15.279  -6.554  1.00 96.15           H  
ATOM    569  CA  LYS A  36      -0.799  13.860  -5.058  1.00 96.15           C  
ATOM    570  HA  LYS A  36      -0.397  12.876  -4.814  1.00 96.15           H  
ATOM    571  C   LYS A  36      -2.169  13.674  -5.692  1.00 96.15           C  
ATOM    572  CB  LYS A  36      -0.930  14.679  -3.770  1.00 96.15           C  
ATOM    573  HB2 LYS A  36      -1.303  15.672  -4.022  1.00 96.15           H  
ATOM    574  HB3 LYS A  36      -1.663  14.194  -3.125  1.00 96.15           H  
ATOM    575  O   LYS A  36      -2.686  14.607  -6.303  1.00 96.15           O  
ATOM    576  CG  LYS A  36       0.390  14.810  -3.003  1.00 96.15           C  
ATOM    577  HG2 LYS A  36       0.737  13.819  -2.711  1.00 96.15           H  
ATOM    578  HG3 LYS A  36       1.142  15.290  -3.630  1.00 96.15           H  
ATOM    579  CD  LYS A  36       0.159  15.662  -1.753  1.00 96.15           C  
ATOM    580  HD2 LYS A  36      -0.270  16.618  -2.055  1.00 96.15           H  
ATOM    581  HD3 LYS A  36      -0.545  15.149  -1.098  1.00 96.15           H  
ATOM    582  CE  LYS A  36       1.475  15.909  -1.015  1.00 96.15           C  
ATOM    583  HE2 LYS A  36       1.885  14.947  -0.709  1.00 96.15           H  
ATOM    584  HE3 LYS A  36       2.171  16.379  -1.710  1.00 96.15           H  
ATOM    585  NZ  LYS A  36       1.245  16.784   0.162  1.00 96.15           N  
ATOM    586  HZ1 LYS A  36       2.106  16.983   0.652  1.00 96.15           H  
ATOM    587  HZ2 LYS A  36       0.842  17.660  -0.140  1.00 96.15           H  
ATOM    588  HZ3 LYS A  36       0.591  16.351   0.798  1.00 96.15           H  
ATOM    589  N   ARG A  37      -2.770  12.502  -5.508  1.00 97.62           N  
ATOM    590  H   ARG A  37      -2.265  11.786  -5.006  1.00 97.62           H  
ATOM    591  CA  ARG A  37      -4.165  12.229  -5.873  1.00 97.62           C  
ATOM    592  HA  ARG A  37      -4.695  13.173  -6.001  1.00 97.62           H  
ATOM    593  C   ARG A  37      -4.854  11.476  -4.751  1.00 97.62           C  
ATOM    594  CB  ARG A  37      -4.246  11.442  -7.188  1.00 97.62           C  
ATOM    595  HB2 ARG A  37      -5.288  11.174  -7.366  1.00 97.62           H  
ATOM    596  HB3 ARG A  37      -3.666  10.524  -7.102  1.00 97.62           H  
ATOM    597  O   ARG A  37      -4.259  10.580  -4.163  1.00 97.62           O  
ATOM    598  CG  ARG A  37      -3.741  12.269  -8.379  1.00 97.62           C  
ATOM    599  HG2 ARG A  37      -4.259  13.228  -8.410  1.00 97.62           H  
ATOM    600  HG3 ARG A  37      -2.670  12.443  -8.281  1.00 97.62           H  
ATOM    601  CD  ARG A  37      -4.009  11.514  -9.678  1.00 97.62           C  
ATOM    602  HD2 ARG A  37      -5.084  11.392  -9.808  1.00 97.62           H  
ATOM    603  HD3 ARG A  37      -3.533  10.537  -9.598  1.00 97.62           H  
ATOM    604  NE  ARG A  37      -3.434  12.209 -10.834  1.00 97.62           N  
ATOM    605  HE  ARG A  37      -2.736  12.920 -10.664  1.00 97.62           H  
ATOM    606  NH1 ARG A  37      -4.183  10.784 -12.473  1.00 97.62           N  
ATOM    607 HH11 ARG A  37      -3.914  10.343 -13.341  1.00 97.62           H  
ATOM    608 HH12 ARG A  37      -4.798  10.340 -11.805  1.00 97.62           H  
ATOM    609  NH2 ARG A  37      -2.650  12.334 -12.933  1.00 97.62           N  
ATOM    610 HH21 ARG A  37      -1.970  12.964 -12.530  1.00 97.62           H  
ATOM    611 HH22 ARG A  37      -2.462  11.880 -13.815  1.00 97.62           H  
ATOM    612  CZ  ARG A  37      -3.446  11.781 -12.075  1.00 97.62           C  
ATOM    613  N   THR A  38      -6.106  11.822  -4.500  1.00 98.06           N  
ATOM    614  H   THR A  38      -6.536  12.552  -5.049  1.00 98.06           H  
ATOM    615  CA  THR A  38      -6.978  11.110  -3.566  1.00 98.06           C  
ATOM    616  HA  THR A  38      -6.434  10.293  -3.093  1.00 98.06           H  
ATOM    617  C   THR A  38      -8.131  10.526  -4.360  1.00 98.06           C  
ATOM    618  CB  THR A  38      -7.481  12.031  -2.450  1.00 98.06           C  
ATOM    619  HB  THR A  38      -8.048  12.852  -2.890  1.00 98.06           H  
ATOM    620  O   THR A  38      -8.701  11.210  -5.211  1.00 98.06           O  
ATOM    621  CG2 THR A  38      -8.363  11.301  -1.439  1.00 98.06           C  
ATOM    622 HG21 THR A  38      -8.604  11.967  -0.611  1.00 98.06           H  
ATOM    623 HG22 THR A  38      -7.854  10.417  -1.054  1.00 98.06           H  
ATOM    624 HG23 THR A  38      -9.300  10.997  -1.904  1.00 98.06           H  
ATOM    625  OG1 THR A  38      -6.369  12.566  -1.767  1.00 98.06           O  
ATOM    626  HG1 THR A  38      -6.272  12.078  -0.946  1.00 98.06           H  
ATOM    627  N   VAL A  39      -8.441   9.261  -4.107  1.00 97.87           N  
ATOM    628  H   VAL A  39      -7.898   8.754  -3.423  1.00 97.87           H  
ATOM    629  CA  VAL A  39      -9.511   8.530  -4.782  1.00 97.87           C  
ATOM    630  HA  VAL A  39     -10.162   9.223  -5.315  1.00 97.87           H  
ATOM    631  C   VAL A  39     -10.340   7.807  -3.737  1.00 97.87           C  
ATOM    632  CB  VAL A  39      -8.924   7.535  -5.798  1.00 97.87           C  
ATOM    633  HB  VAL A  39      -8.241   6.856  -5.287  1.00 97.87           H  
ATOM    634  O   VAL A  39      -9.794   7.075  -2.916  1.00 97.87           O  
ATOM    635  CG1 VAL A  39     -10.004   6.698  -6.483  1.00 97.87           C  
ATOM    636 HG11 VAL A  39     -10.584   6.138  -5.749  1.00 97.87           H  
ATOM    637 HG12 VAL A  39     -10.675   7.328  -7.067  1.00 97.87           H  
ATOM    638 HG13 VAL A  39      -9.515   5.964  -7.124  1.00 97.87           H  
ATOM    639  CG2 VAL A  39      -8.146   8.276  -6.893  1.00 97.87           C  
ATOM    640 HG21 VAL A  39      -7.909   7.579  -7.697  1.00 97.87           H  
ATOM    641 HG22 VAL A  39      -8.755   9.084  -7.298  1.00 97.87           H  
ATOM    642 HG23 VAL A  39      -7.222   8.683  -6.484  1.00 97.87           H  
ATOM    643  N   THR A  40     -11.655   7.985  -3.786  1.00 98.22           N  
ATOM    644  H   THR A  40     -12.047   8.615  -4.472  1.00 98.22           H  
ATOM    645  CA  THR A  40     -12.588   7.116  -3.071  1.00 98.22           C  
ATOM    646  HA  THR A  40     -12.135   6.795  -2.132  1.00 98.22           H  
ATOM    647  C   THR A  40     -12.870   5.893  -3.934  1.00 98.22           C  
ATOM    648  CB  THR A  40     -13.892   7.847  -2.738  1.00 98.22           C  
ATOM    649  HB  THR A  40     -14.417   8.086  -3.663  1.00 98.22           H  
ATOM    650  O   THR A  40     -13.205   6.045  -5.106  1.00 98.22           O  
ATOM    651  CG2 THR A  40     -14.812   7.016  -1.845  1.00 98.22           C  
ATOM    652 HG21 THR A  40     -15.161   6.136  -2.386  1.00 98.22           H  
ATOM    653 HG22 THR A  40     -15.680   7.611  -1.563  1.00 98.22           H  
ATOM    654 HG23 THR A  40     -14.282   6.700  -0.947  1.00 98.22           H  
ATOM    655  OG1 THR A  40     -13.612   9.053  -2.062  1.00 98.22           O  
ATOM    656  HG1 THR A  40     -13.199   8.850  -1.219  1.00 98.22           H  
ATOM    657  N   VAL A  41     -12.730   4.698  -3.366  1.00 98.44           N  
ATOM    658  H   VAL A  41     -12.436   4.662  -2.400  1.00 98.44           H  
ATOM    659  CA  VAL A  41     -13.041   3.426  -4.029  1.00 98.44           C  
ATOM    660  HA  VAL A  41     -13.373   3.617  -5.049  1.00 98.44           H  
ATOM    661  C   VAL A  41     -14.194   2.779  -3.268  1.00 98.44           C  
ATOM    662  CB  VAL A  41     -11.806   2.504  -4.102  1.00 98.44           C  
ATOM    663  HB  VAL A  41     -11.575   2.127  -3.105  1.00 98.44           H  
ATOM    664  O   VAL A  41     -14.052   2.404  -2.100  1.00 98.44           O  
ATOM    665  CG1 VAL A  41     -12.070   1.307  -5.021  1.00 98.44           C  
ATOM    666 HG11 VAL A  41     -11.210   0.638  -5.030  1.00 98.44           H  
ATOM    667 HG12 VAL A  41     -12.268   1.646  -6.038  1.00 98.44           H  
ATOM    668 HG13 VAL A  41     -12.941   0.750  -4.676  1.00 98.44           H  
ATOM    669  CG2 VAL A  41     -10.556   3.225  -4.626  1.00 98.44           C  
ATOM    670 HG21 VAL A  41      -9.730   2.517  -4.700  1.00 98.44           H  
ATOM    671 HG22 VAL A  41     -10.761   3.649  -5.609  1.00 98.44           H  
ATOM    672 HG23 VAL A  41     -10.263   4.021  -3.941  1.00 98.44           H  
ATOM    673  N   ASN A  42     -15.360   2.688  -3.896  1.00 98.22           N  
ATOM    674  H   ASN A  42     -15.414   2.988  -4.859  1.00 98.22           H  
ATOM    675  CA  ASN A  42     -16.560   2.112  -3.297  1.00 98.22           C  
ATOM    676  HA  ASN A  42     -16.654   2.511  -2.287  1.00 98.22           H  
ATOM    677  C   ASN A  42     -16.465   0.578  -3.201  1.00 98.22           C  
ATOM    678  CB  ASN A  42     -17.787   2.565  -4.102  1.00 98.22           C  
ATOM    679  HB2 ASN A  42     -17.683   2.248  -5.139  1.00 98.22           H  
ATOM    680  HB3 ASN A  42     -18.693   2.106  -3.705  1.00 98.22           H  
ATOM    681  O   ASN A  42     -15.643  -0.033  -3.886  1.00 98.22           O  
ATOM    682  CG  ASN A  42     -17.969   4.066  -4.036  1.00 98.22           C  
ATOM    683  ND2 ASN A  42     -17.718   4.761  -5.117  1.00 98.22           N  
ATOM    684 HD21 ASN A  42     -17.185   4.309  -5.846  1.00 98.22           H  
ATOM    685 HD22 ASN A  42     -17.737   5.768  -5.043  1.00 98.22           H  
ATOM    686  OD1 ASN A  42     -18.303   4.623  -3.001  1.00 98.22           O  
ATOM    687  N   PRO A  43     -17.294  -0.073  -2.365  1.00 98.10           N  
ATOM    688  CA  PRO A  43     -17.357  -1.532  -2.292  1.00 98.10           C  
ATOM    689  HA  PRO A  43     -16.441  -1.899  -1.830  1.00 98.10           H  
ATOM    690  C   PRO A  43     -17.547  -2.185  -3.667  1.00 98.10           C  
ATOM    691  CB  PRO A  43     -18.541  -1.831  -1.369  1.00 98.10           C  
ATOM    692  HB2 PRO A  43     -19.475  -1.836  -1.932  1.00 98.10           H  
ATOM    693  HB3 PRO A  43     -18.420  -2.773  -0.834  1.00 98.10           H  
ATOM    694  O   PRO A  43     -18.473  -1.843  -4.402  1.00 98.10           O  
ATOM    695  CG  PRO A  43     -18.530  -0.632  -0.430  1.00 98.10           C  
ATOM    696  HG2 PRO A  43     -17.732  -0.763   0.301  1.00 98.10           H  
ATOM    697  HG3 PRO A  43     -19.493  -0.482   0.057  1.00 98.10           H  
ATOM    698  CD  PRO A  43     -18.180   0.516  -1.370  1.00 98.10           C  
ATOM    699  HD2 PRO A  43     -19.087   0.883  -1.850  1.00 98.10           H  
ATOM    700  HD3 PRO A  43     -17.690   1.314  -0.813  1.00 98.10           H  
ATOM    701  N   GLY A  44     -16.670  -3.129  -4.013  1.00 97.44           N  
ATOM    702  H   GLY A  44     -15.886  -3.307  -3.401  1.00 97.44           H  
ATOM    703  CA  GLY A  44     -16.679  -3.831  -5.299  1.00 97.44           C  
ATOM    704  HA2 GLY A  44     -16.039  -4.710  -5.216  1.00 97.44           H  
ATOM    705  HA3 GLY A  44     -17.695  -4.159  -5.518  1.00 97.44           H  
ATOM    706  C   GLY A  44     -16.183  -3.006  -6.492  1.00 97.44           C  
ATOM    707  O   GLY A  44     -16.181  -3.516  -7.613  1.00 97.44           O  
ATOM    708  N   GLU A  45     -15.766  -1.756  -6.281  1.00 98.19           N  
ATOM    709  H   GLU A  45     -15.771  -1.391  -5.339  1.00 98.19           H  
ATOM    710  CA  GLU A  45     -15.247  -0.884  -7.332  1.00 98.19           C  
ATOM    711  HA  GLU A  45     -15.808  -1.091  -8.243  1.00 98.19           H  
ATOM    712  C   GLU A  45     -13.766  -1.172  -7.620  1.00 98.19           C  
ATOM    713  CB  GLU A  45     -15.497   0.590  -6.964  1.00 98.19           C  
ATOM    714  HB2 GLU A  45     -14.843   0.863  -6.136  1.00 98.19           H  
ATOM    715  HB3 GLU A  45     -16.534   0.692  -6.644  1.00 98.19           H  
ATOM    716  O   GLU A  45     -12.973  -1.496  -6.727  1.00 98.19           O  
ATOM    717  CG  GLU A  45     -15.252   1.570  -8.123  1.00 98.19           C  
ATOM    718  HG2 GLU A  45     -14.203   1.517  -8.416  1.00 98.19           H  
ATOM    719  HG3 GLU A  45     -15.857   1.255  -8.973  1.00 98.19           H  
ATOM    720  CD  GLU A  45     -15.591   3.029  -7.768  1.00 98.19           C  
ATOM    721  OE1 GLU A  45     -15.704   3.844  -8.708  1.00 98.19           O  
ATOM    722  OE2 GLU A  45     -15.768   3.341  -6.566  1.00 98.19           O  
ATOM    723  N   GLU A  46     -13.393  -1.008  -8.890  1.00 98.09           N  
ATOM    724  H   GLU A  46     -14.087  -0.701  -9.556  1.00 98.09           H  
ATOM    725  CA  GLU A  46     -12.007  -0.942  -9.340  1.00 98.09           C  
ATOM    726  HA  GLU A  46     -11.365  -1.036  -8.464  1.00 98.09           H  
ATOM    727  C   GLU A  46     -11.757   0.431  -9.975  1.00 98.09           C  
ATOM    728  CB  GLU A  46     -11.682  -2.120 -10.279  1.00 98.09           C  
ATOM    729  HB2 GLU A  46     -11.966  -3.040  -9.768  1.00 98.09           H  
ATOM    730  HB3 GLU A  46     -12.269  -2.035 -11.193  1.00 98.09           H  
ATOM    731  O   GLU A  46     -12.498   0.853 -10.865  1.00 98.09           O  
ATOM    732  CG  GLU A  46     -10.184  -2.197 -10.635  1.00 98.09           C  
ATOM    733  HG2 GLU A  46      -9.608  -2.175  -9.710  1.00 98.09           H  
ATOM    734  HG3 GLU A  46      -9.914  -1.315 -11.216  1.00 98.09           H  
ATOM    735  CD  GLU A  46      -9.766  -3.464 -11.409  1.00 98.09           C  
ATOM    736  OE1 GLU A  46      -8.634  -3.462 -11.956  1.00 98.09           O  
ATOM    737  OE2 GLU A  46     -10.510  -4.473 -11.397  1.00 98.09           O  
ATOM    738  N   VAL A  47     -10.715   1.130  -9.524  1.00 98.23           N  
ATOM    739  H   VAL A  47     -10.131   0.698  -8.822  1.00 98.23           H  
ATOM    740  CA  VAL A  47     -10.324   2.449 -10.041  1.00 98.23           C  
ATOM    741  HA  VAL A  47     -10.958   2.686 -10.895  1.00 98.23           H  
ATOM    742  C   VAL A  47      -8.885   2.406 -10.535  1.00 98.23           C  
ATOM    743  CB  VAL A  47     -10.522   3.575  -9.004  1.00 98.23           C  
ATOM    744  HB  VAL A  47      -9.876   3.400  -8.143  1.00 98.23           H  
ATOM    745  O   VAL A  47      -7.998   1.893  -9.856  1.00 98.23           O  
ATOM    746  CG1 VAL A  47     -10.159   4.930  -9.632  1.00 98.23           C  
ATOM    747 HG11 VAL A  47      -9.077   5.033  -9.713  1.00 98.23           H  
ATOM    748 HG12 VAL A  47     -10.553   5.749  -9.029  1.00 98.23           H  
ATOM    749 HG13 VAL A  47     -10.611   5.014 -10.620  1.00 98.23           H  
ATOM    750  CG2 VAL A  47     -11.972   3.657  -8.515  1.00 98.23           C  
ATOM    751 HG21 VAL A  47     -12.253   2.727  -8.022  1.00 98.23           H  
ATOM    752 HG22 VAL A  47     -12.090   4.468  -7.796  1.00 98.23           H  
ATOM    753 HG23 VAL A  47     -12.649   3.823  -9.353  1.00 98.23           H  
ATOM    754  N   GLU A  48      -8.630   2.994 -11.703  1.00 98.14           N  
ATOM    755  H   GLU A  48      -9.397   3.416 -12.207  1.00 98.14           H  
ATOM    756  CA  GLU A  48      -7.281   3.176 -12.237  1.00 98.14           C  
ATOM    757  HA  GLU A  48      -6.586   2.609 -11.617  1.00 98.14           H  
ATOM    758  C   GLU A  48      -6.855   4.647 -12.178  1.00 98.14           C  
ATOM    759  CB  GLU A  48      -7.168   2.591 -13.655  1.00 98.14           C  
ATOM    760  HB2 GLU A  48      -7.534   1.565 -13.643  1.00 98.14           H  
ATOM    761  HB3 GLU A  48      -7.780   3.174 -14.344  1.00 98.14           H  
ATOM    762  O   GLU A  48      -7.573   5.550 -12.610  1.00 98.14           O  
ATOM    763  CG  GLU A  48      -5.707   2.593 -14.133  1.00 98.14           C  
ATOM    764  HG2 GLU A  48      -5.344   3.620 -14.178  1.00 98.14           H  
ATOM    765  HG3 GLU A  48      -5.094   2.064 -13.404  1.00 98.14           H  
ATOM    766  CD  GLU A  48      -5.527   1.936 -15.508  1.00 98.14           C  
ATOM    767  OE1 GLU A  48      -5.184   2.680 -16.458  1.00 98.14           O  
ATOM    768  OE2 GLU A  48      -5.621   0.687 -15.584  1.00 98.14           O  
ATOM    769  N   VAL A  49      -5.642   4.888 -11.684  1.00 97.66           N  
ATOM    770  H   VAL A  49      -5.130   4.103 -11.308  1.00 97.66           H  
ATOM    771  CA  VAL A  49      -5.006   6.204 -11.637  1.00 97.66           C  
ATOM    772  HA  VAL A  49      -5.663   6.932 -12.113  1.00 97.66           H  
ATOM    773  C   VAL A  49      -3.694   6.146 -12.407  1.00 97.66           C  
ATOM    774  CB  VAL A  49      -4.769   6.660 -10.187  1.00 97.66           C  
ATOM    775  HB  VAL A  49      -3.981   6.059  -9.733  1.00 97.66           H  
ATOM    776  O   VAL A  49      -2.795   5.385 -12.060  1.00 97.66           O  
ATOM    777  CG1 VAL A  49      -4.344   8.131 -10.162  1.00 97.66           C  
ATOM    778 HG11 VAL A  49      -4.130   8.416  -9.132  1.00 97.66           H  
ATOM    779 HG12 VAL A  49      -5.155   8.751 -10.544  1.00 97.66           H  
ATOM    780 HG13 VAL A  49      -3.443   8.279 -10.757  1.00 97.66           H  
ATOM    781  CG2 VAL A  49      -6.027   6.537  -9.324  1.00 97.66           C  
ATOM    782 HG21 VAL A  49      -5.833   6.941  -8.331  1.00 97.66           H  
ATOM    783 HG22 VAL A  49      -6.302   5.489  -9.207  1.00 97.66           H  
ATOM    784 HG23 VAL A  49      -6.858   7.068  -9.789  1.00 97.66           H  
ATOM    785  N   THR A  50      -3.562   6.972 -13.445  1.00 96.87           N  
ATOM    786  H   THR A  50      -4.354   7.540 -13.709  1.00 96.87           H  
ATOM    787  CA  THR A  50      -2.327   7.069 -14.239  1.00 96.87           C  
ATOM    788  HA  THR A  50      -1.667   6.242 -13.977  1.00 96.87           H  
ATOM    789  C   THR A  50      -1.579   8.365 -13.945  1.00 96.87           C  
ATOM    790  CB  THR A  50      -2.607   6.928 -15.740  1.00 96.87           C  
ATOM    791  HB  THR A  50      -3.308   7.699 -16.061  1.00 96.87           H  
ATOM    792  O   THR A  50      -2.162   9.453 -13.999  1.00 96.87           O  
ATOM    793  CG2 THR A  50      -1.333   7.015 -16.585  1.00 96.87           C  
ATOM    794 HG21 THR A  50      -0.922   8.024 -16.550  1.00 96.87           H  
ATOM    795 HG22 THR A  50      -0.591   6.307 -16.214  1.00 96.87           H  
ATOM    796 HG23 THR A  50      -1.568   6.776 -17.622  1.00 96.87           H  
ATOM    797  OG1 THR A  50      -3.143   5.660 -16.028  1.00 96.87           O  
ATOM    798  HG1 THR A  50      -3.988   5.530 -15.592  1.00 96.87           H  
ATOM    799  N   PHE A  51      -0.278   8.233 -13.699  1.00 96.06           N  
ATOM    800  H   PHE A  51       0.096   7.295 -13.674  1.00 96.06           H  
ATOM    801  CA  PHE A  51       0.697   9.310 -13.569  1.00 96.06           C  
ATOM    802  HA  PHE A  51       0.188  10.274 -13.550  1.00 96.06           H  
ATOM    803  C   PHE A  51       1.648   9.281 -14.770  1.00 96.06           C  
ATOM    804  CB  PHE A  51       1.465   9.150 -12.250  1.00 96.06           C  
ATOM    805  HB2 PHE A  51       2.214   9.940 -12.191  1.00 96.06           H  
ATOM    806  HB3 PHE A  51       1.990   8.195 -12.261  1.00 96.06           H  
ATOM    807  O   PHE A  51       1.945   8.213 -15.312  1.00 96.06           O  
ATOM    808  CG  PHE A  51       0.598   9.213 -11.008  1.00 96.06           C  
ATOM    809  CD1 PHE A  51       0.517  10.405 -10.272  1.00 96.06           C  
ATOM    810  HD1 PHE A  51       1.114  11.254 -10.571  1.00 96.06           H  
ATOM    811  CD2 PHE A  51      -0.129   8.085 -10.582  1.00 96.06           C  
ATOM    812  HD2 PHE A  51      -0.070   7.159 -11.135  1.00 96.06           H  
ATOM    813  CE1 PHE A  51      -0.308  10.492  -9.139  1.00 96.06           C  
ATOM    814  HE1 PHE A  51      -0.357  11.413  -8.577  1.00 96.06           H  
ATOM    815  CE2 PHE A  51      -0.945   8.163  -9.440  1.00 96.06           C  
ATOM    816  HE2 PHE A  51      -1.504   7.296  -9.121  1.00 96.06           H  
ATOM    817  CZ  PHE A  51      -1.041   9.369  -8.724  1.00 96.06           C  
ATOM    818  HZ  PHE A  51      -1.665   9.429  -7.844  1.00 96.06           H  
ATOM    819  N   SER A  52       2.132  10.446 -15.197  1.00 94.39           N  
ATOM    820  H   SER A  52       1.893  11.292 -14.699  1.00 94.39           H  
ATOM    821  CA  SER A  52       3.124  10.564 -16.272  1.00 94.39           C  
ATOM    822  HA  SER A  52       3.616   9.602 -16.414  1.00 94.39           H  
ATOM    823  C   SER A  52       4.192  11.573 -15.879  1.00 94.39           C  
ATOM    824  CB  SER A  52       2.482  10.955 -17.608  1.00 94.39           C  
ATOM    825  HB2 SER A  52       2.040  11.948 -17.532  1.00 94.39           H  
ATOM    826  HB3 SER A  52       3.247  10.961 -18.384  1.00 94.39           H  
ATOM    827  O   SER A  52       3.877  12.634 -15.340  1.00 94.39           O  
ATOM    828  OG  SER A  52       1.480  10.011 -17.942  1.00 94.39           O  
ATOM    829  HG  SER A  52       1.660   9.231 -17.412  1.00 94.39           H  
ATOM    830  N   ALA A  53       5.452  11.243 -16.133  1.00 90.14           N  
ATOM    831  H   ALA A  53       5.652  10.366 -16.592  1.00 90.14           H  
ATOM    832  CA  ALA A  53       6.578  12.093 -15.785  1.00 90.14           C  
ATOM    833  HA  ALA A  53       6.241  13.126 -15.702  1.00 90.14           H  
ATOM    834  C   ALA A  53       7.651  12.028 -16.868  1.00 90.14           C  
ATOM    835  CB  ALA A  53       7.140  11.653 -14.427  1.00 90.14           C  
ATOM    836  HB1 ALA A  53       8.023  12.246 -14.189  1.00 90.14           H  
ATOM    837  HB2 ALA A  53       6.386  11.776 -13.649  1.00 90.14           H  
ATOM    838  HB3 ALA A  53       7.443  10.607 -14.474  1.00 90.14           H  
ATOM    839  O   ALA A  53       8.090  10.951 -17.247  1.00 90.14           O  
ATOM    840  N   ASN A  54       8.145  13.195 -17.290  1.00 88.30           N  
ATOM    841  H   ASN A  54       7.665  14.046 -17.033  1.00 88.30           H  
ATOM    842  CA  ASN A  54       9.286  13.280 -18.211  1.00 88.30           C  
ATOM    843  HA  ASN A  54       9.066  12.704 -19.109  1.00 88.30           H  
ATOM    844  C   ASN A  54      10.578  12.701 -17.606  1.00 88.30           C  
ATOM    845  CB  ASN A  54       9.519  14.753 -18.588  1.00 88.30           C  
ATOM    846  HB2 ASN A  54       9.715  15.330 -17.684  1.00 88.30           H  
ATOM    847  HB3 ASN A  54      10.401  14.814 -19.225  1.00 88.30           H  
ATOM    848  O   ASN A  54      11.495  12.347 -18.336  1.00 88.30           O  
ATOM    849  CG  ASN A  54       8.370  15.381 -19.351  1.00 88.30           C  
ATOM    850  ND2 ASN A  54       8.233  16.684 -19.289  1.00 88.30           N  
ATOM    851 HD21 ASN A  54       7.474  17.057 -19.842  1.00 88.30           H  
ATOM    852 HD22 ASN A  54       8.925  17.257 -18.829  1.00 88.30           H  
ATOM    853  OD1 ASN A  54       7.571  14.737 -19.997  1.00 88.30           O  
ATOM    854  N   ASP A  55      10.652  12.648 -16.274  1.00 86.98           N  
ATOM    855  H   ASP A  55       9.815  12.867 -15.754  1.00 86.98           H  
ATOM    856  CA  ASP A  55      11.740  12.034 -15.522  1.00 86.98           C  
ATOM    857  HA  ASP A  55      12.548  11.746 -16.195  1.00 86.98           H  
ATOM    858  C   ASP A  55      11.207  10.785 -14.794  1.00 86.98           C  
ATOM    859  CB  ASP A  55      12.341  13.065 -14.558  1.00 86.98           C  
ATOM    860  HB2 ASP A  55      11.552  13.471 -13.925  1.00 86.98           H  
ATOM    861  HB3 ASP A  55      12.760  13.886 -15.139  1.00 86.98           H  
ATOM    862  O   ASP A  55      10.486  10.929 -13.797  1.00 86.98           O  
ATOM    863  CG  ASP A  55      13.445  12.474 -13.674  1.00 86.98           C  
ATOM    864  OD1 ASP A  55      13.842  11.310 -13.907  1.00 86.98           O  
ATOM    865  OD2 ASP A  55      13.852  13.196 -12.740  1.00 86.98           O  
ATOM    866  N   PRO A  56      11.552   9.569 -15.259  1.00 79.42           N  
ATOM    867  CA  PRO A  56      11.144   8.320 -14.622  1.00 79.42           C  
ATOM    868  HA  PRO A  56      10.056   8.256 -14.657  1.00 79.42           H  
ATOM    869  C   PRO A  56      11.602   8.191 -13.165  1.00 79.42           C  
ATOM    870  CB  PRO A  56      11.741   7.203 -15.485  1.00 79.42           C  
ATOM    871  HB2 PRO A  56      12.726   6.925 -15.111  1.00 79.42           H  
ATOM    872  HB3 PRO A  56      11.088   6.331 -15.521  1.00 79.42           H  
ATOM    873  O   PRO A  56      10.948   7.498 -12.387  1.00 79.42           O  
ATOM    874  CG  PRO A  56      11.891   7.851 -16.859  1.00 79.42           C  
ATOM    875  HG2 PRO A  56      10.937   7.821 -17.384  1.00 79.42           H  
ATOM    876  HG3 PRO A  56      12.673   7.375 -17.450  1.00 79.42           H  
ATOM    877  CD  PRO A  56      12.241   9.293 -16.511  1.00 79.42           C  
ATOM    878  HD2 PRO A  56      13.316   9.392 -16.362  1.00 79.42           H  
ATOM    879  HD3 PRO A  56      11.905   9.950 -17.313  1.00 79.42           H  
ATOM    880  N   HIS A  57      12.665   8.892 -12.742  1.00 84.27           N  
ATOM    881  H   HIS A  57      13.138   9.519 -13.376  1.00 84.27           H  
ATOM    882  CA  HIS A  57      13.120   8.859 -11.348  1.00 84.27           C  
ATOM    883  HA  HIS A  57      13.271   7.817 -11.068  1.00 84.27           H  
ATOM    884  C   HIS A  57      12.086   9.430 -10.369  1.00 84.27           C  
ATOM    885  CB  HIS A  57      14.457   9.596 -11.203  1.00 84.27           C  
ATOM    886  HB2 HIS A  57      14.723   9.630 -10.146  1.00 84.27           H  
ATOM    887  HB3 HIS A  57      14.357  10.626 -11.544  1.00 84.27           H  
ATOM    888  O   HIS A  57      12.124   9.100  -9.180  1.00 84.27           O  
ATOM    889  CG  HIS A  57      15.586   8.918 -11.931  1.00 84.27           C  
ATOM    890  CD2 HIS A  57      16.299   9.399 -12.996  1.00 84.27           C  
ATOM    891  HD2 HIS A  57      16.144  10.351 -13.482  1.00 84.27           H  
ATOM    892  ND1 HIS A  57      16.092   7.678 -11.626  1.00 84.27           N  
ATOM    893  HD1 HIS A  57      15.724   7.057 -10.919  1.00 84.27           H  
ATOM    894  CE1 HIS A  57      17.091   7.414 -12.483  1.00 84.27           C  
ATOM    895  HE1 HIS A  57      17.669   6.502 -12.506  1.00 84.27           H  
ATOM    896  NE2 HIS A  57      17.261   8.437 -13.333  1.00 84.27           N  
ATOM    897  N   LYS A  58      11.104  10.211 -10.846  1.00 86.56           N  
ATOM    898  H   LYS A  58      11.117  10.436 -11.830  1.00 86.56           H  
ATOM    899  CA  LYS A  58       9.964  10.660 -10.026  1.00 86.56           C  
ATOM    900  HA  LYS A  58      10.350  11.171  -9.144  1.00 86.56           H  
ATOM    901  C   LYS A  58       9.112   9.502  -9.502  1.00 86.56           C  
ATOM    902  CB  LYS A  58       9.087  11.633 -10.823  1.00 86.56           C  
ATOM    903  HB2 LYS A  58       8.211  11.872 -10.220  1.00 86.56           H  
ATOM    904  HB3 LYS A  58       8.747  11.161 -11.745  1.00 86.56           H  
ATOM    905  O   LYS A  58       8.447   9.652  -8.478  1.00 86.56           O  
ATOM    906  CG  LYS A  58       9.835  12.933 -11.143  1.00 86.56           C  
ATOM    907  HG2 LYS A  58      10.594  12.748 -11.904  1.00 86.56           H  
ATOM    908  HG3 LYS A  58      10.328  13.296 -10.242  1.00 86.56           H  
ATOM    909  CD  LYS A  58       8.855  14.003 -11.629  1.00 86.56           C  
ATOM    910  HD2 LYS A  58       8.310  13.644 -12.502  1.00 86.56           H  
ATOM    911  HD3 LYS A  58       8.146  14.210 -10.827  1.00 86.56           H  
ATOM    912  CE  LYS A  58       9.619  15.280 -11.984  1.00 86.56           C  
ATOM    913  HE2 LYS A  58      10.339  15.482 -11.191  1.00 86.56           H  
ATOM    914  HE3 LYS A  58      10.181  15.107 -12.901  1.00 86.56           H  
ATOM    915  NZ  LYS A  58       8.692  16.429 -12.126  1.00 86.56           N  
ATOM    916  HZ1 LYS A  58       9.201  17.258 -12.400  1.00 86.56           H  
ATOM    917  HZ2 LYS A  58       7.968  16.229 -12.802  1.00 86.56           H  
ATOM    918  HZ3 LYS A  58       8.259  16.624 -11.235  1.00 86.56           H  
ATOM    919  N   PHE A  59       9.168   8.347 -10.162  1.00 90.78           N  
ATOM    920  H   PHE A  59       9.737   8.295 -10.995  1.00 90.78           H  
ATOM    921  CA  PHE A  59       8.465   7.132  -9.766  1.00 90.78           C  
ATOM    922  HA  PHE A  59       7.543   7.413  -9.258  1.00 90.78           H  
ATOM    923  C   PHE A  59       9.238   6.266  -8.764  1.00 90.78           C  
ATOM    924  CB  PHE A  59       8.090   6.350 -11.032  1.00 90.78           C  
ATOM    925  HB2 PHE A  59       9.002   6.048 -11.547  1.00 90.78           H  
ATOM    926  HB3 PHE A  59       7.580   5.432 -10.740  1.00 90.78           H  
ATOM    927  O   PHE A  59       8.699   5.262  -8.313  1.00 90.78           O  
ATOM    928  CG  PHE A  59       7.183   7.094 -11.990  1.00 90.78           C  
ATOM    929  CD1 PHE A  59       6.006   7.692 -11.516  1.00 90.78           C  
ATOM    930  HD1 PHE A  59       5.732   7.530 -10.484  1.00 90.78           H  
ATOM    931  CD2 PHE A  59       7.503   7.189 -13.353  1.00 90.78           C  
ATOM    932  HD2 PHE A  59       8.396   6.717 -13.735  1.00 90.78           H  
ATOM    933  CE1 PHE A  59       5.183   8.443 -12.372  1.00 90.78           C  
ATOM    934  HE1 PHE A  59       4.292   8.920 -11.991  1.00 90.78           H  
ATOM    935  CE2 PHE A  59       6.663   7.904 -14.222  1.00 90.78           C  
ATOM    936  HE2 PHE A  59       6.930   7.983 -15.265  1.00 90.78           H  
ATOM    937  CZ  PHE A  59       5.509   8.539 -13.734  1.00 90.78           C  
ATOM    938  HZ  PHE A  59       4.872   9.090 -14.410  1.00 90.78           H  
ATOM    939  N   ASN A  60      10.453   6.650  -8.347  1.00 90.60           N  
ATOM    940  H   ASN A  60      10.877   7.460  -8.776  1.00 90.60           H  
ATOM    941  CA  ASN A  60      11.283   5.824  -7.458  1.00 90.60           C  
ATOM    942  HA  ASN A  60      11.234   4.802  -7.833  1.00 90.60           H  
ATOM    943  C   ASN A  60      10.804   5.780  -5.994  1.00 90.60           C  
ATOM    944  CB  ASN A  60      12.755   6.271  -7.538  1.00 90.60           C  
ATOM    945  HB2 ASN A  60      12.830   7.355  -7.456  1.00 90.60           H  
ATOM    946  HB3 ASN A  60      13.304   5.831  -6.705  1.00 90.60           H  
ATOM    947  O   ASN A  60      11.355   5.019  -5.196  1.00 90.60           O  
ATOM    948  CG  ASN A  60      13.453   5.800  -8.799  1.00 90.60           C  
ATOM    949  ND2 ASN A  60      14.731   6.060  -8.936  1.00 90.60           N  
ATOM    950 HD21 ASN A  60      15.232   6.487  -8.170  1.00 90.60           H  
ATOM    951 HD22 ASN A  60      15.177   5.488  -9.639  1.00 90.60           H  
ATOM    952  OD1 ASN A  60      12.902   5.147  -9.661  1.00 90.60           O  
ATOM    953  N   ARG A  61       9.830   6.616  -5.611  1.00 94.85           N  
ATOM    954  H   ARG A  61       9.408   7.189  -6.327  1.00 94.85           H  
ATOM    955  CA  ARG A  61       9.339   6.728  -4.226  1.00 94.85           C  
ATOM    956  HA  ARG A  61       9.576   5.796  -3.713  1.00 94.85           H  
ATOM    957  C   ARG A  61       7.812   6.877  -4.129  1.00 94.85           C  
ATOM    958  CB  ARG A  61      10.073   7.863  -3.486  1.00 94.85           C  
ATOM    959  HB2 ARG A  61       9.894   8.800  -4.012  1.00 94.85           H  
ATOM    960  HB3 ARG A  61       9.661   7.947  -2.481  1.00 94.85           H  
ATOM    961  O   ARG A  61       7.350   7.896  -3.606  1.00 94.85           O  
ATOM    962  CG  ARG A  61      11.583   7.638  -3.354  1.00 94.85           C  
ATOM    963  HG2 ARG A  61      12.035   7.536  -4.341  1.00 94.85           H  
ATOM    964  HG3 ARG A  61      11.768   6.730  -2.779  1.00 94.85           H  
ATOM    965  CD  ARG A  61      12.229   8.840  -2.659  1.00 94.85           C  
ATOM    966  HD2 ARG A  61      11.792   8.972  -1.669  1.00 94.85           H  
ATOM    967  HD3 ARG A  61      12.015   9.737  -3.242  1.00 94.85           H  
ATOM    968  NE  ARG A  61      13.690   8.672  -2.570  1.00 94.85           N  
ATOM    969  HE  ARG A  61      14.239   8.951  -3.370  1.00 94.85           H  
ATOM    970  NH1 ARG A  61      13.749   7.642  -0.523  1.00 94.85           N  
ATOM    971 HH11 ARG A  61      14.275   6.962   0.008  1.00 94.85           H  
ATOM    972 HH12 ARG A  61      12.745   7.695  -0.427  1.00 94.85           H  
ATOM    973  NH2 ARG A  61      15.595   7.742  -1.732  1.00 94.85           N  
ATOM    974 HH21 ARG A  61      15.896   6.996  -1.121  1.00 94.85           H  
ATOM    975 HH22 ARG A  61      16.105   7.887  -2.591  1.00 94.85           H  
ATOM    976  CZ  ARG A  61      14.337   8.039  -1.611  1.00 94.85           C  
ATOM    977  N   PRO A  62       7.005   5.948  -4.674  1.00 96.54           N  
ATOM    978  CA  PRO A  62       5.564   6.059  -4.566  1.00 96.54           C  
ATOM    979  HA  PRO A  62       5.249   7.070  -4.822  1.00 96.54           H  
ATOM    980  C   PRO A  62       5.124   5.749  -3.131  1.00 96.54           C  
ATOM    981  CB  PRO A  62       4.994   5.095  -5.602  1.00 96.54           C  
ATOM    982  HB2 PRO A  62       4.957   5.588  -6.573  1.00 96.54           H  
ATOM    983  HB3 PRO A  62       4.006   4.729  -5.322  1.00 96.54           H  
ATOM    984  O   PRO A  62       5.684   4.893  -2.441  1.00 96.54           O  
ATOM    985  CG  PRO A  62       6.032   3.980  -5.638  1.00 96.54           C  
ATOM    986  HG2 PRO A  62       6.074   3.519  -6.625  1.00 96.54           H  
ATOM    987  HG3 PRO A  62       5.769   3.236  -4.887  1.00 96.54           H  
ATOM    988  CD  PRO A  62       7.356   4.676  -5.289  1.00 96.54           C  
ATOM    989  HD2 PRO A  62       7.924   4.854  -6.202  1.00 96.54           H  
ATOM    990  HD3 PRO A  62       7.951   4.064  -4.610  1.00 96.54           H  
ATOM    991  N   GLN A  63       4.105   6.467  -2.684  1.00 97.75           N  
ATOM    992  H   GLN A  63       3.716   7.171  -3.295  1.00 97.75           H  
ATOM    993  CA  GLN A  63       3.515   6.331  -1.362  1.00 97.75           C  
ATOM    994  HA  GLN A  63       3.901   5.435  -0.876  1.00 97.75           H  
ATOM    995  C   GLN A  63       2.005   6.185  -1.514  1.00 97.75           C  
ATOM    996  CB  GLN A  63       3.923   7.550  -0.527  1.00 97.75           C  
ATOM    997  HB2 GLN A  63       3.698   8.439  -1.117  1.00 97.75           H  
ATOM    998  HB3 GLN A  63       5.002   7.521  -0.375  1.00 97.75           H  
ATOM    999  O   GLN A  63       1.364   6.977  -2.206  1.00 97.75           O  
ATOM   1000  CG  GLN A  63       3.237   7.681   0.843  1.00 97.75           C  
ATOM   1001  HG2 GLN A  63       2.155   7.628   0.726  1.00 97.75           H  
ATOM   1002  HG3 GLN A  63       3.545   6.861   1.493  1.00 97.75           H  
ATOM   1003  CD  GLN A  63       3.557   9.024   1.503  1.00 97.75           C  
ATOM   1004  NE2 GLN A  63       3.248   9.229   2.748  1.00 97.75           N  
ATOM   1005 HE21 GLN A  63       3.467  10.132   3.144  1.00 97.75           H  
ATOM   1006 HE22 GLN A  63       2.973   8.471   3.357  1.00 97.75           H  
ATOM   1007  OE1 GLN A  63       4.074   9.967   0.924  1.00 97.75           O  
ATOM   1008  N   PHE A  64       1.447   5.197  -0.827  1.00 98.07           N  
ATOM   1009  H   PHE A  64       2.048   4.588  -0.291  1.00 98.07           H  
ATOM   1010  CA  PHE A  64       0.019   4.921  -0.775  1.00 98.07           C  
ATOM   1011  HA  PHE A  64      -0.521   5.664  -1.362  1.00 98.07           H  
ATOM   1012  C   PHE A  64      -0.431   5.016   0.679  1.00 98.07           C  
ATOM   1013  CB  PHE A  64      -0.274   3.540  -1.380  1.00 98.07           C  
ATOM   1014  HB2 PHE A  64       0.027   2.767  -0.673  1.00 98.07           H  
ATOM   1015  HB3 PHE A  64      -1.351   3.442  -1.524  1.00 98.07           H  
ATOM   1016  O   PHE A  64       0.197   4.443   1.564  1.00 98.07           O  
ATOM   1017  CG  PHE A  64       0.429   3.294  -2.702  1.00 98.07           C  
ATOM   1018  CD1 PHE A  64      -0.079   3.866  -3.881  1.00 98.07           C  
ATOM   1019  HD1 PHE A  64      -0.994   4.438  -3.846  1.00 98.07           H  
ATOM   1020  CD2 PHE A  64       1.624   2.549  -2.745  1.00 98.07           C  
ATOM   1021  HD2 PHE A  64       2.027   2.118  -1.841  1.00 98.07           H  
ATOM   1022  CE1 PHE A  64       0.608   3.705  -5.096  1.00 98.07           C  
ATOM   1023  HE1 PHE A  64       0.219   4.150  -6.000  1.00 98.07           H  
ATOM   1024  CE2 PHE A  64       2.312   2.388  -3.961  1.00 98.07           C  
ATOM   1025  HE2 PHE A  64       3.234   1.827  -3.987  1.00 98.07           H  
ATOM   1026  CZ  PHE A  64       1.807   2.974  -5.134  1.00 98.07           C  
ATOM   1027  HZ  PHE A  64       2.343   2.875  -6.066  1.00 98.07           H  
ATOM   1028  N   THR A  65      -1.496   5.758   0.946  1.00 98.29           N  
ATOM   1029  H   THR A  65      -1.944   6.250   0.186  1.00 98.29           H  
ATOM   1030  CA  THR A  65      -2.168   5.769   2.248  1.00 98.29           C  
ATOM   1031  HA  THR A  65      -1.687   5.073   2.935  1.00 98.29           H  
ATOM   1032  C   THR A  65      -3.598   5.317   2.030  1.00 98.29           C  
ATOM   1033  CB  THR A  65      -2.127   7.159   2.887  1.00 98.29           C  
ATOM   1034  HB  THR A  65      -2.663   7.861   2.248  1.00 98.29           H  
ATOM   1035  O   THR A  65      -4.315   5.951   1.262  1.00 98.29           O  
ATOM   1036  CG2 THR A  65      -2.758   7.184   4.269  1.00 98.29           C  
ATOM   1037 HG21 THR A  65      -3.781   6.811   4.220  1.00 98.29           H  
ATOM   1038 HG22 THR A  65      -2.187   6.558   4.954  1.00 98.29           H  
ATOM   1039 HG23 THR A  65      -2.802   8.214   4.622  1.00 98.29           H  
ATOM   1040  OG1 THR A  65      -0.787   7.584   3.027  1.00 98.29           O  
ATOM   1041  HG1 THR A  65      -0.325   7.199   2.279  1.00 98.29           H  
ATOM   1042  N   ILE A  66      -3.989   4.221   2.671  1.00 97.95           N  
ATOM   1043  H   ILE A  66      -3.347   3.791   3.322  1.00 97.95           H  
ATOM   1044  CA  ILE A  66      -5.334   3.660   2.608  1.00 97.95           C  
ATOM   1045  HA  ILE A  66      -5.889   4.123   1.792  1.00 97.95           H  
ATOM   1046  C   ILE A  66      -6.024   4.013   3.920  1.00 97.95           C  
ATOM   1047  CB  ILE A  66      -5.308   2.132   2.362  1.00 97.95           C  
ATOM   1048  HB  ILE A  66      -4.834   1.640   3.210  1.00 97.95           H  
ATOM   1049  O   ILE A  66      -5.530   3.654   4.989  1.00 97.95           O  
ATOM   1050  CG1 ILE A  66      -4.563   1.719   1.067  1.00 97.95           C  
ATOM   1051 HG12 ILE A  66      -4.903   0.726   0.773  1.00 97.95           H  
ATOM   1052 HG13 ILE A  66      -4.820   2.405   0.260  1.00 97.95           H  
ATOM   1053  CG2 ILE A  66      -6.753   1.607   2.258  1.00 97.95           C  
ATOM   1054 HG21 ILE A  66      -7.267   2.074   1.418  1.00 97.95           H  
ATOM   1055 HG22 ILE A  66      -6.751   0.526   2.123  1.00 97.95           H  
ATOM   1056 HG23 ILE A  66      -7.309   1.822   3.170  1.00 97.95           H  
ATOM   1057  CD1 ILE A  66      -3.034   1.627   1.192  1.00 97.95           C  
ATOM   1058 HD11 ILE A  66      -2.633   1.137   0.304  1.00 97.95           H  
ATOM   1059 HD12 ILE A  66      -2.581   2.616   1.262  1.00 97.95           H  
ATOM   1060 HD13 ILE A  66      -2.765   1.037   2.068  1.00 97.95           H  
ATOM   1061  N   GLU A  67      -7.143   4.718   3.828  1.00 97.63           N  
ATOM   1062  H   GLU A  67      -7.468   4.995   2.913  1.00 97.63           H  
ATOM   1063  CA  GLU A  67      -7.975   5.129   4.954  1.00 97.63           C  
ATOM   1064  HA  GLU A  67      -7.547   4.740   5.878  1.00 97.63           H  
ATOM   1065  C   GLU A  67      -9.371   4.533   4.800  1.00 97.63           C  
ATOM   1066  CB  GLU A  67      -8.025   6.663   5.062  1.00 97.63           C  
ATOM   1067  HB2 GLU A  67      -8.299   7.082   4.094  1.00 97.63           H  
ATOM   1068  HB3 GLU A  67      -8.777   6.946   5.799  1.00 97.63           H  
ATOM   1069  O   GLU A  67      -9.953   4.530   3.714  1.00 97.63           O  
ATOM   1070  CG  GLU A  67      -6.664   7.218   5.506  1.00 97.63           C  
ATOM   1071  HG2 GLU A  67      -6.449   6.830   6.502  1.00 97.63           H  
ATOM   1072  HG3 GLU A  67      -5.896   6.843   4.830  1.00 97.63           H  
ATOM   1073  CD  GLU A  67      -6.553   8.750   5.535  1.00 97.63           C  
ATOM   1074  OE1 GLU A  67      -5.477   9.221   5.983  1.00 97.63           O  
ATOM   1075  OE2 GLU A  67      -7.480   9.449   5.064  1.00 97.63           O  
ATOM   1076  N   TRP A  68      -9.919   4.021   5.894  1.00 96.74           N  
ATOM   1077  H   TRP A  68      -9.397   4.035   6.759  1.00 96.74           H  
ATOM   1078  CA  TRP A  68     -11.262   3.456   5.917  1.00 96.74           C  
ATOM   1079  HA  TRP A  68     -11.835   3.864   5.084  1.00 96.74           H  
ATOM   1080  C   TRP A  68     -11.997   3.836   7.194  1.00 96.74           C  
ATOM   1081  CB  TRP A  68     -11.212   1.937   5.735  1.00 96.74           C  
ATOM   1082  HB2 TRP A  68     -10.679   1.717   4.810  1.00 96.74           H  
ATOM   1083  HB3 TRP A  68     -12.227   1.556   5.624  1.00 96.74           H  
ATOM   1084  O   TRP A  68     -11.406   4.221   8.210  1.00 96.74           O  
ATOM   1085  CG  TRP A  68     -10.539   1.196   6.842  1.00 96.74           C  
ATOM   1086  CD1 TRP A  68     -11.136   0.696   7.948  1.00 96.74           C  
ATOM   1087  HD1 TRP A  68     -12.188   0.772   8.177  1.00 96.74           H  
ATOM   1088  CD2 TRP A  68      -9.122   0.885   6.967  1.00 96.74           C  
ATOM   1089  CE2 TRP A  68      -8.939   0.123   8.157  1.00 96.74           C  
ATOM   1090  CE3 TRP A  68      -7.977   1.172   6.195  1.00 96.74           C  
ATOM   1091  HE3 TRP A  68      -8.087   1.763   5.297  1.00 96.74           H  
ATOM   1092  NE1 TRP A  68     -10.188   0.074   8.737  1.00 96.74           N  
ATOM   1093  HE1 TRP A  68     -10.409  -0.386   9.608  1.00 96.74           H  
ATOM   1094  CH2 TRP A  68      -6.578  -0.098   7.731  1.00 96.74           C  
ATOM   1095  HH2 TRP A  68      -5.622  -0.521   8.001  1.00 96.74           H  
ATOM   1096  CZ2 TRP A  68      -7.688  -0.372   8.541  1.00 96.74           C  
ATOM   1097  HZ2 TRP A  68      -7.585  -0.967   9.436  1.00 96.74           H  
ATOM   1098  CZ3 TRP A  68      -6.712   0.688   6.572  1.00 96.74           C  
ATOM   1099  HZ3 TRP A  68      -5.850   0.899   5.957  1.00 96.74           H  
ATOM   1100  N   LYS A  69     -13.318   3.726   7.107  1.00 93.72           N  
ATOM   1101  H   LYS A  69     -13.701   3.369   6.243  1.00 93.72           H  
ATOM   1102  CA  LYS A  69     -14.270   3.915   8.197  1.00 93.72           C  
ATOM   1103  HA  LYS A  69     -13.757   3.907   9.159  1.00 93.72           H  
ATOM   1104  C   LYS A  69     -15.226   2.732   8.152  1.00 93.72           C  
ATOM   1105  CB  LYS A  69     -15.019   5.244   8.015  1.00 93.72           C  
ATOM   1106  HB2 LYS A  69     -15.777   5.334   8.793  1.00 93.72           H  
ATOM   1107  HB3 LYS A  69     -15.526   5.231   7.050  1.00 93.72           H  
ATOM   1108  O   LYS A  69     -15.739   2.419   7.077  1.00 93.72           O  
ATOM   1109  CG  LYS A  69     -14.073   6.452   8.073  1.00 93.72           C  
ATOM   1110  HG2 LYS A  69     -13.270   6.321   7.347  1.00 93.72           H  
ATOM   1111  HG3 LYS A  69     -13.634   6.516   9.069  1.00 93.72           H  
ATOM   1112  CD  LYS A  69     -14.786   7.765   7.745  1.00 93.72           C  
ATOM   1113  HD2 LYS A  69     -15.267   7.653   6.773  1.00 93.72           H  
ATOM   1114  HD3 LYS A  69     -15.542   7.985   8.498  1.00 93.72           H  
ATOM   1115  CE  LYS A  69     -13.737   8.886   7.683  1.00 93.72           C  
ATOM   1116  HE2 LYS A  69     -12.795   8.445   7.357  1.00 93.72           H  
ATOM   1117  HE3 LYS A  69     -13.585   9.292   8.683  1.00 93.72           H  
ATOM   1118  NZ  LYS A  69     -14.111   9.949   6.718  1.00 93.72           N  
ATOM   1119  HZ1 LYS A  69     -15.009  10.363   6.923  1.00 93.72           H  
ATOM   1120  HZ2 LYS A  69     -13.391  10.654   6.654  1.00 93.72           H  
ATOM   1121  HZ3 LYS A  69     -14.146   9.555   5.788  1.00 93.72           H  
ATOM   1122  N   ASP A  70     -15.422   2.071   9.277  1.00 89.45           N  
ATOM   1123  H   ASP A  70     -14.940   2.353  10.119  1.00 89.45           H  
ATOM   1124  CA  ASP A  70     -16.251   0.872   9.368  1.00 89.45           C  
ATOM   1125  HA  ASP A  70     -16.959   0.838   8.540  1.00 89.45           H  
ATOM   1126  C   ASP A  70     -17.048   0.915  10.671  1.00 89.45           C  
ATOM   1127  CB  ASP A  70     -15.326  -0.354   9.265  1.00 89.45           C  
ATOM   1128  HB2 ASP A  70     -14.701  -0.423  10.155  1.00 89.45           H  
ATOM   1129  HB3 ASP A  70     -14.663  -0.218   8.411  1.00 89.45           H  
ATOM   1130  O   ASP A  70     -16.462   0.724  11.729  1.00 89.45           O  
ATOM   1131  CG  ASP A  70     -16.073  -1.672   9.054  1.00 89.45           C  
ATOM   1132  OD1 ASP A  70     -17.217  -1.631   8.553  1.00 89.45           O  
ATOM   1133  OD2 ASP A  70     -15.419  -2.717   9.279  1.00 89.45           O  
ATOM   1134  N   ASP A  71     -18.343   1.237  10.578  1.00 89.22           N  
ATOM   1135  H   ASP A  71     -18.753   1.286   9.656  1.00 89.22           H  
ATOM   1136  CA  ASP A  71     -19.302   1.232  11.698  1.00 89.22           C  
ATOM   1137  HA  ASP A  71     -18.892   1.760  12.559  1.00 89.22           H  
ATOM   1138  C   ASP A  71     -19.562  -0.226  12.096  1.00 89.22           C  
ATOM   1139  CB  ASP A  71     -20.598   1.946  11.259  1.00 89.22           C  
ATOM   1140  HB2 ASP A  71     -21.029   1.413  10.411  1.00 89.22           H  
ATOM   1141  HB3 ASP A  71     -20.366   2.952  10.909  1.00 89.22           H  
ATOM   1142  O   ASP A  71     -20.415  -0.909  11.518  1.00 89.22           O  
ATOM   1143  CG  ASP A  71     -21.663   2.067  12.354  1.00 89.22           C  
ATOM   1144  OD1 ASP A  71     -21.469   1.498  13.439  1.00 89.22           O  
ATOM   1145  OD2 ASP A  71     -22.712   2.688  12.054  1.00 89.22           O  
ATOM   1146  N   LYS A  72     -18.721  -0.748  12.989  1.00 87.08           N  
ATOM   1147  H   LYS A  72     -18.194  -0.090  13.545  1.00 87.08           H  
ATOM   1148  CA  LYS A  72     -18.667  -2.180  13.296  1.00 87.08           C  
ATOM   1149  HA  LYS A  72     -18.870  -2.738  12.382  1.00 87.08           H  
ATOM   1150  C   LYS A  72     -19.755  -2.591  14.271  1.00 87.08           C  
ATOM   1151  CB  LYS A  72     -17.286  -2.570  13.838  1.00 87.08           C  
ATOM   1152  HB2 LYS A  72     -16.962  -1.846  14.586  1.00 87.08           H  
ATOM   1153  HB3 LYS A  72     -17.365  -3.548  14.311  1.00 87.08           H  
ATOM   1154  O   LYS A  72     -20.168  -3.753  14.234  1.00 87.08           O  
ATOM   1155  CG  LYS A  72     -16.260  -2.662  12.708  1.00 87.08           C  
ATOM   1156  HG2 LYS A  72     -16.672  -3.278  11.908  1.00 87.08           H  
ATOM   1157  HG3 LYS A  72     -16.058  -1.666  12.313  1.00 87.08           H  
ATOM   1158  CD  LYS A  72     -14.951  -3.290  13.188  1.00 87.08           C  
ATOM   1159  HD2 LYS A  72     -14.496  -2.664  13.956  1.00 87.08           H  
ATOM   1160  HD3 LYS A  72     -15.154  -4.287  13.580  1.00 87.08           H  
ATOM   1161  CE  LYS A  72     -14.045  -3.379  11.962  1.00 87.08           C  
ATOM   1162  HE2 LYS A  72     -13.751  -2.373  11.661  1.00 87.08           H  
ATOM   1163  HE3 LYS A  72     -14.630  -3.787  11.137  1.00 87.08           H  
ATOM   1164  NZ  LYS A  72     -12.871  -4.241  12.184  1.00 87.08           N  
ATOM   1165  HZ1 LYS A  72     -12.371  -4.317  11.310  1.00 87.08           H  
ATOM   1166  HZ2 LYS A  72     -12.267  -3.911  12.922  1.00 87.08           H  
ATOM   1167  HZ3 LYS A  72     -13.169  -5.198  12.314  1.00 87.08           H  
ATOM   1168  N   ASP A  73     -20.180  -1.691  15.152  1.00 90.88           N  
ATOM   1169  H   ASP A  73     -19.846  -0.740  15.086  1.00 90.88           H  
ATOM   1170  CA  ASP A  73     -21.255  -1.965  16.106  1.00 90.88           C  
ATOM   1171  HA  ASP A  73     -21.333  -3.047  16.217  1.00 90.88           H  
ATOM   1172  C   ASP A  73     -22.646  -1.536  15.602  1.00 90.88           C  
ATOM   1173  CB  ASP A  73     -20.881  -1.449  17.502  1.00 90.88           C  
ATOM   1174  HB2 ASP A  73     -21.625  -1.816  18.210  1.00 90.88           H  
ATOM   1175  HB3 ASP A  73     -19.924  -1.887  17.784  1.00 90.88           H  
ATOM   1176  O   ASP A  73     -23.657  -1.992  16.149  1.00 90.88           O  
ATOM   1177  CG  ASP A  73     -20.793   0.070  17.649  1.00 90.88           C  
ATOM   1178  OD1 ASP A  73     -21.344   0.765  16.777  1.00 90.88           O  
ATOM   1179  OD2 ASP A  73     -20.233   0.474  18.697  1.00 90.88           O  
ATOM   1180  N   GLY A  74     -22.707  -0.786  14.498  1.00 91.32           N  
ATOM   1181  H   GLY A  74     -21.884  -0.261  14.240  1.00 91.32           H  
ATOM   1182  CA  GLY A  74     -23.940  -0.411  13.817  1.00 91.32           C  
ATOM   1183  HA2 GLY A  74     -23.679  -0.011  12.837  1.00 91.32           H  
ATOM   1184  HA3 GLY A  74     -24.573  -1.290  13.695  1.00 91.32           H  
ATOM   1185  C   GLY A  74     -24.730   0.664  14.560  1.00 91.32           C  
ATOM   1186  O   GLY A  74     -25.954   0.736  14.389  1.00 91.32           O  
ATOM   1187  N   ASP A  75     -24.076   1.457  15.411  1.00 95.66           N  
ATOM   1188  H   ASP A  75     -23.075   1.361  15.495  1.00 95.66           H  
ATOM   1189  CA  ASP A  75     -24.728   2.494  16.211  1.00 95.66           C  
ATOM   1190  HA  ASP A  75     -25.710   2.106  16.482  1.00 95.66           H  
ATOM   1191  C   ASP A  75     -25.004   3.797  15.427  1.00 95.66           C  
ATOM   1192  CB  ASP A  75     -23.974   2.690  17.542  1.00 95.66           C  
ATOM   1193  HB2 ASP A  75     -23.655   1.722  17.927  1.00 95.66           H  
ATOM   1194  HB3 ASP A  75     -24.693   3.089  18.257  1.00 95.66           H  
ATOM   1195  O   ASP A  75     -25.730   4.678  15.908  1.00 95.66           O  
ATOM   1196  CG  ASP A  75     -22.776   3.652  17.513  1.00 95.66           C  
ATOM   1197  OD1 ASP A  75     -22.411   4.129  16.419  1.00 95.66           O  
ATOM   1198  OD2 ASP A  75     -22.389   4.103  18.621  1.00 95.66           O  
ATOM   1199  N   GLY A  76     -24.497   3.896  14.192  1.00 93.21           N  
ATOM   1200  H   GLY A  76     -23.851   3.175  13.903  1.00 93.21           H  
ATOM   1201  CA  GLY A  76     -24.654   5.044  13.302  1.00 93.21           C  
ATOM   1202  HA2 GLY A  76     -24.610   4.677  12.277  1.00 93.21           H  
ATOM   1203  HA3 GLY A  76     -25.625   5.506  13.475  1.00 93.21           H  
ATOM   1204  C   GLY A  76     -23.572   6.118  13.458  1.00 93.21           C  
ATOM   1205  O   GLY A  76     -23.657   7.164  12.798  1.00 93.21           O  
ATOM   1206  N   TYR A  77     -22.560   5.894  14.296  1.00 93.23           N  
ATOM   1207  H   TYR A  77     -22.549   5.032  14.822  1.00 93.23           H  
ATOM   1208  CA  TYR A  77     -21.430   6.785  14.525  1.00 93.23           C  
ATOM   1209  HA  TYR A  77     -21.518   7.643  13.858  1.00 93.23           H  
ATOM   1210  C   TYR A  77     -20.107   6.078  14.211  1.00 93.23           C  
ATOM   1211  CB  TYR A  77     -21.450   7.307  15.970  1.00 93.23           C  
ATOM   1212  HB2 TYR A  77     -21.356   6.464  16.655  1.00 93.23           H  
ATOM   1213  HB3 TYR A  77     -20.575   7.938  16.124  1.00 93.23           H  
ATOM   1214  O   TYR A  77     -19.904   4.918  14.504  1.00 93.23           O  
ATOM   1215  CG  TYR A  77     -22.691   8.105  16.330  1.00 93.23           C  
ATOM   1216  CD1 TYR A  77     -22.744   9.487  16.066  1.00 93.23           C  
ATOM   1217  HD1 TYR A  77     -21.894   9.971  15.608  1.00 93.23           H  
ATOM   1218  CD2 TYR A  77     -23.799   7.457  16.904  1.00 93.23           C  
ATOM   1219  HD2 TYR A  77     -23.756   6.392  17.077  1.00 93.23           H  
ATOM   1220  CE1 TYR A  77     -23.905  10.222  16.378  1.00 93.23           C  
ATOM   1221  HE1 TYR A  77     -23.947  11.280  16.163  1.00 93.23           H  
ATOM   1222  CE2 TYR A  77     -24.964   8.184  17.217  1.00 93.23           C  
ATOM   1223  HE2 TYR A  77     -25.817   7.669  17.632  1.00 93.23           H  
ATOM   1224  OH  TYR A  77     -26.137  10.286  17.248  1.00 93.23           O  
ATOM   1225  HH  TYR A  77     -26.043  11.196  16.958  1.00 93.23           H  
ATOM   1226  CZ  TYR A  77     -25.018   9.567  16.953  1.00 93.23           C  
ATOM   1227  N   ILE A  78     -19.149   6.812  13.631  1.00 93.39           N  
ATOM   1228  H   ILE A  78     -19.360   7.771  13.398  1.00 93.39           H  
ATOM   1229  CA  ILE A  78     -17.792   6.284  13.415  1.00 93.39           C  
ATOM   1230  HA  ILE A  78     -17.817   5.196  13.478  1.00 93.39           H  
ATOM   1231  C   ILE A  78     -16.878   6.770  14.538  1.00 93.39           C  
ATOM   1232  CB  ILE A  78     -17.245   6.639  12.018  1.00 93.39           C  
ATOM   1233  HB  ILE A  78     -17.150   7.724  11.961  1.00 93.39           H  
ATOM   1234  O   ILE A  78     -16.383   7.913  14.514  1.00 93.39           O  
ATOM   1235  CG1 ILE A  78     -18.166   6.204  10.859  1.00 93.39           C  
ATOM   1236 HG12 ILE A  78     -19.149   6.657  10.989  1.00 93.39           H  
ATOM   1237 HG13 ILE A  78     -17.757   6.587   9.924  1.00 93.39           H  
ATOM   1238  CG2 ILE A  78     -15.843   6.032  11.828  1.00 93.39           C  
ATOM   1239 HG21 ILE A  78     -15.430   6.315  10.859  1.00 93.39           H  
ATOM   1240 HG22 ILE A  78     -15.891   4.945  11.896  1.00 93.39           H  
ATOM   1241 HG23 ILE A  78     -15.175   6.364  12.622  1.00 93.39           H  
ATOM   1242  CD1 ILE A  78     -18.349   4.691  10.714  1.00 93.39           C  
ATOM   1243 HD11 ILE A  78     -19.076   4.501   9.925  1.00 93.39           H  
ATOM   1244 HD12 ILE A  78     -17.413   4.208  10.433  1.00 93.39           H  
ATOM   1245 HD13 ILE A  78     -18.710   4.267  11.651  1.00 93.39           H  
ATOM   1246  N   SER A  79     -16.607   5.888  15.493  1.00 91.74           N  
ATOM   1247  H   SER A  79     -17.078   4.996  15.450  1.00 91.74           H  
ATOM   1248  CA  SER A  79     -15.646   6.096  16.572  1.00 91.74           C  
ATOM   1249  HA  SER A  79     -15.870   7.056  17.038  1.00 91.74           H  
ATOM   1250  C   SER A  79     -14.193   6.136  16.067  1.00 91.74           C  
ATOM   1251  CB  SER A  79     -15.837   5.013  17.642  1.00 91.74           C  
ATOM   1252  HB2 SER A  79     -16.896   4.898  17.873  1.00 91.74           H  
ATOM   1253  HB3 SER A  79     -15.307   5.298  18.550  1.00 91.74           H  
ATOM   1254  O   SER A  79     -13.887   5.931  14.892  1.00 91.74           O  
ATOM   1255  OG  SER A  79     -15.315   3.795  17.176  1.00 91.74           O  
ATOM   1256  HG  SER A  79     -16.035   3.424  16.660  1.00 91.74           H  
ATOM   1257  N   ALA A  80     -13.245   6.439  16.959  1.00 88.16           N  
ATOM   1258  H   ALA A  80     -13.517   6.581  17.921  1.00 88.16           H  
ATOM   1259  CA  ALA A  80     -11.820   6.364  16.626  1.00 88.16           C  
ATOM   1260  HA  ALA A  80     -11.646   6.900  15.693  1.00 88.16           H  
ATOM   1261  C   ALA A  80     -11.345   4.916  16.402  1.00 88.16           C  
ATOM   1262  CB  ALA A  80     -11.017   7.052  17.735  1.00 88.16           C  
ATOM   1263  HB1 ALA A  80      -9.958   7.036  17.477  1.00 88.16           H  
ATOM   1264  HB2 ALA A  80     -11.158   6.526  18.679  1.00 88.16           H  
ATOM   1265  HB3 ALA A  80     -11.342   8.087  17.843  1.00 88.16           H  
ATOM   1266  O   ALA A  80     -10.433   4.701  15.611  1.00 88.16           O  
ATOM   1267  N   ALA A  81     -11.966   3.938  17.072  1.00 89.79           N  
ATOM   1268  H   ALA A  81     -12.790   4.156  17.614  1.00 89.79           H  
ATOM   1269  CA  ALA A  81     -11.633   2.522  16.918  1.00 89.79           C  
ATOM   1270  HA  ALA A  81     -10.549   2.415  16.947  1.00 89.79           H  
ATOM   1271  C   ALA A  81     -12.114   1.948  15.575  1.00 89.79           C  
ATOM   1272  CB  ALA A  81     -12.229   1.756  18.103  1.00 89.79           C  
ATOM   1273  HB1 ALA A  81     -11.846   2.156  19.042  1.00 89.79           H  
ATOM   1274  HB2 ALA A  81     -11.959   0.703  18.029  1.00 89.79           H  
ATOM   1275  HB3 ALA A  81     -13.316   1.837  18.090  1.00 89.79           H  
ATOM   1276  O   ALA A  81     -11.566   0.954  15.109  1.00 89.79           O  
ATOM   1277  N   GLU A  82     -13.085   2.608  14.951  1.00 91.20           N  
ATOM   1278  H   GLU A  82     -13.549   3.341  15.469  1.00 91.20           H  
ATOM   1279  CA  GLU A  82     -13.718   2.254  13.674  1.00 91.20           C  
ATOM   1280  HA  GLU A  82     -13.648   1.181  13.494  1.00 91.20           H  
ATOM   1281  C   GLU A  82     -13.090   2.958  12.470  1.00 91.20           C  
ATOM   1282  CB  GLU A  82     -15.182   2.633  13.815  1.00 91.20           C  
ATOM   1283  HB2 GLU A  82     -15.679   2.671  12.846  1.00 91.20           H  
ATOM   1284  HB3 GLU A  82     -15.238   3.636  14.240  1.00 91.20           H  
ATOM   1285  O   GLU A  82     -13.531   2.813  11.329  1.00 91.20           O  
ATOM   1286  CG  GLU A  82     -15.850   1.604  14.734  1.00 91.20           C  
ATOM   1287  HG2 GLU A  82     -15.855   0.628  14.250  1.00 91.20           H  
ATOM   1288  HG3 GLU A  82     -15.288   1.498  15.662  1.00 91.20           H  
ATOM   1289  CD  GLU A  82     -17.251   2.053  15.078  1.00 91.20           C  
ATOM   1290  OE1 GLU A  82     -18.138   1.194  14.939  1.00 91.20           O  
ATOM   1291  OE2 GLU A  82     -17.321   3.227  15.519  1.00 91.20           O  
ATOM   1292  N   LYS A  83     -12.034   3.735  12.717  1.00 93.76           N  
ATOM   1293  H   LYS A  83     -11.701   3.761  13.671  1.00 93.76           H  
ATOM   1294  CA  LYS A  83     -11.197   4.338  11.684  1.00 93.76           C  
ATOM   1295  HA  LYS A  83     -11.701   4.265  10.721  1.00 93.76           H  
ATOM   1296  C   LYS A  83      -9.907   3.554  11.584  1.00 93.76           C  
ATOM   1297  CB  LYS A  83     -10.931   5.816  11.991  1.00 93.76           C  
ATOM   1298  HB2 LYS A  83     -10.492   5.904  12.985  1.00 93.76           H  
ATOM   1299  HB3 LYS A  83     -10.233   6.220  11.258  1.00 93.76           H  
ATOM   1300  O   LYS A  83      -9.309   3.179  12.592  1.00 93.76           O  
ATOM   1301  CG  LYS A  83     -12.241   6.599  11.925  1.00 93.76           C  
ATOM   1302  HG2 LYS A  83     -12.965   6.118  12.583  1.00 93.76           H  
ATOM   1303  HG3 LYS A  83     -12.624   6.561  10.906  1.00 93.76           H  
ATOM   1304  CD  LYS A  83     -12.093   8.057  12.353  1.00 93.76           C  
ATOM   1305  HD2 LYS A  83     -11.511   8.606  11.613  1.00 93.76           H  
ATOM   1306  HD3 LYS A  83     -11.595   8.092  13.323  1.00 93.76           H  
ATOM   1307  CE  LYS A  83     -13.510   8.623  12.478  1.00 93.76           C  
ATOM   1308  HE2 LYS A  83     -13.999   8.594  11.504  1.00 93.76           H  
ATOM   1309  HE3 LYS A  83     -14.070   7.962  13.139  1.00 93.76           H  
ATOM   1310  NZ  LYS A  83     -13.525   9.986  13.049  1.00 93.76           N  
ATOM   1311  HZ1 LYS A  83     -13.088   9.960  13.959  1.00 93.76           H  
ATOM   1312  HZ2 LYS A  83     -14.486  10.262  13.193  1.00 93.76           H  
ATOM   1313  HZ3 LYS A  83     -13.046  10.645  12.452  1.00 93.76           H  
ATOM   1314  N   GLY A  84      -9.437   3.374  10.361  1.00 95.65           N  
ATOM   1315  H   GLY A  84      -9.982   3.682   9.568  1.00 95.65           H  
ATOM   1316  CA  GLY A  84      -8.114   2.830  10.133  1.00 95.65           C  
ATOM   1317  HA2 GLY A  84      -7.524   2.928  11.045  1.00 95.65           H  
ATOM   1318  HA3 GLY A  84      -8.180   1.769   9.890  1.00 95.65           H  
ATOM   1319  C   GLY A  84      -7.369   3.564   9.042  1.00 95.65           C  
ATOM   1320  O   GLY A  84      -7.963   4.151   8.137  1.00 95.65           O  
ATOM   1321  N   ARG A  85      -6.046   3.556   9.184  1.00 97.73           N  
ATOM   1322  H   ARG A  85      -5.657   3.070   9.979  1.00 97.73           H  
ATOM   1323  CA  ARG A  85      -5.102   4.149   8.249  1.00 97.73           C  
ATOM   1324  HA  ARG A  85      -5.570   4.210   7.266  1.00 97.73           H  
ATOM   1325  C   ARG A  85      -3.878   3.252   8.159  1.00 97.73           C  
ATOM   1326  CB  ARG A  85      -4.753   5.572   8.710  1.00 97.73           C  
ATOM   1327  HB2 ARG A  85      -5.659   6.179   8.701  1.00 97.73           H  
ATOM   1328  HB3 ARG A  85      -4.384   5.537   9.735  1.00 97.73           H  
ATOM   1329  O   ARG A  85      -3.237   2.979   9.173  1.00 97.73           O  
ATOM   1330  CG  ARG A  85      -3.702   6.230   7.805  1.00 97.73           C  
ATOM   1331  HG2 ARG A  85      -4.102   6.302   6.793  1.00 97.73           H  
ATOM   1332  HG3 ARG A  85      -2.795   5.625   7.782  1.00 97.73           H  
ATOM   1333  CD  ARG A  85      -3.328   7.628   8.307  1.00 97.73           C  
ATOM   1334  HD2 ARG A  85      -2.855   7.552   9.286  1.00 97.73           H  
ATOM   1335  HD3 ARG A  85      -4.239   8.218   8.404  1.00 97.73           H  
ATOM   1336  NE  ARG A  85      -2.433   8.300   7.349  1.00 97.73           N  
ATOM   1337  HE  ARG A  85      -2.920   8.813   6.627  1.00 97.73           H  
ATOM   1338  NH1 ARG A  85      -0.344   7.595   8.128  1.00 97.73           N  
ATOM   1339 HH11 ARG A  85       0.627   7.428   7.905  1.00 97.73           H  
ATOM   1340 HH12 ARG A  85      -0.678   7.213   9.001  1.00 97.73           H  
ATOM   1341  NH2 ARG A  85      -0.461   8.617   6.224  1.00 97.73           N  
ATOM   1342 HH21 ARG A  85      -0.971   8.843   5.382  1.00 97.73           H  
ATOM   1343 HH22 ARG A  85       0.518   8.371   6.189  1.00 97.73           H  
ATOM   1344  CZ  ARG A  85      -1.114   8.177   7.259  1.00 97.73           C  
ATOM   1345  N   VAL A  86      -3.532   2.844   6.945  1.00 98.16           N  
ATOM   1346  H   VAL A  86      -4.135   3.097   6.175  1.00 98.16           H  
ATOM   1347  CA  VAL A  86      -2.283   2.135   6.649  1.00 98.16           C  
ATOM   1348  HA  VAL A  86      -1.661   2.124   7.544  1.00 98.16           H  
ATOM   1349  C   VAL A  86      -1.523   2.881   5.582  1.00 98.16           C  
ATOM   1350  CB  VAL A  86      -2.521   0.675   6.243  1.00 98.16           C  
ATOM   1351  HB  VAL A  86      -3.303   0.630   5.485  1.00 98.16           H  
ATOM   1352  O   VAL A  86      -2.077   3.309   4.570  1.00 98.16           O  
ATOM   1353  CG1 VAL A  86      -1.268  -0.038   5.709  1.00 98.16           C  
ATOM   1354 HG11 VAL A  86      -0.447   0.060   6.419  1.00 98.16           H  
ATOM   1355 HG12 VAL A  86      -1.483  -1.096   5.559  1.00 98.16           H  
ATOM   1356 HG13 VAL A  86      -0.972   0.386   4.749  1.00 98.16           H  
ATOM   1357  CG2 VAL A  86      -2.969  -0.090   7.481  1.00 98.16           C  
ATOM   1358 HG21 VAL A  86      -3.775   0.441   7.988  1.00 98.16           H  
ATOM   1359 HG22 VAL A  86      -2.143  -0.173   8.187  1.00 98.16           H  
ATOM   1360 HG23 VAL A  86      -3.317  -1.077   7.176  1.00 98.16           H  
ATOM   1361  N   GLU A  87      -0.230   3.018   5.808  1.00 98.48           N  
ATOM   1362  H   GLU A  87       0.150   2.634   6.661  1.00 98.48           H  
ATOM   1363  CA  GLU A  87       0.675   3.689   4.904  1.00 98.48           C  
ATOM   1364  HA  GLU A  87       0.113   4.114   4.071  1.00 98.48           H  
ATOM   1365  C   GLU A  87       1.692   2.703   4.334  1.00 98.48           C  
ATOM   1366  CB  GLU A  87       1.305   4.845   5.670  1.00 98.48           C  
ATOM   1367  HB2 GLU A  87       1.917   4.459   6.485  1.00 98.48           H  
ATOM   1368  HB3 GLU A  87       0.502   5.456   6.083  1.00 98.48           H  
ATOM   1369  O   GLU A  87       2.357   1.985   5.075  1.00 98.48           O  
ATOM   1370  CG  GLU A  87       2.159   5.710   4.758  1.00 98.48           C  
ATOM   1371  HG2 GLU A  87       3.016   5.134   4.410  1.00 98.48           H  
ATOM   1372  HG3 GLU A  87       1.571   6.009   3.890  1.00 98.48           H  
ATOM   1373  CD  GLU A  87       2.646   6.962   5.475  1.00 98.48           C  
ATOM   1374  OE1 GLU A  87       3.409   7.703   4.834  1.00 98.48           O  
ATOM   1375  OE2 GLU A  87       2.258   7.295   6.615  1.00 98.48           O  
ATOM   1376  N   VAL A  88       1.821   2.699   3.009  1.00 98.53           N  
ATOM   1377  H   VAL A  88       1.208   3.306   2.483  1.00 98.53           H  
ATOM   1378  CA  VAL A  88       2.791   1.921   2.239  1.00 98.53           C  
ATOM   1379  HA  VAL A  88       3.384   1.305   2.915  1.00 98.53           H  
ATOM   1380  C   VAL A  88       3.712   2.904   1.525  1.00 98.53           C  
ATOM   1381  CB  VAL A  88       2.085   0.993   1.227  1.00 98.53           C  
ATOM   1382  HB  VAL A  88       1.573   1.602   0.483  1.00 98.53           H  
ATOM   1383  O   VAL A  88       3.298   3.594   0.593  1.00 98.53           O  
ATOM   1384  CG1 VAL A  88       3.098   0.102   0.496  1.00 98.53           C  
ATOM   1385 HG11 VAL A  88       3.612  -0.540   1.211  1.00 98.53           H  
ATOM   1386 HG12 VAL A  88       3.828   0.710  -0.038  1.00 98.53           H  
ATOM   1387 HG13 VAL A  88       2.579  -0.521  -0.232  1.00 98.53           H  
ATOM   1388  CG2 VAL A  88       1.033   0.092   1.888  1.00 98.53           C  
ATOM   1389 HG21 VAL A  88       0.617  -0.598   1.154  1.00 98.53           H  
ATOM   1390 HG22 VAL A  88       1.480  -0.474   2.705  1.00 98.53           H  
ATOM   1391 HG23 VAL A  88       0.218   0.698   2.284  1.00 98.53           H  
ATOM   1392  N   ARG A  89       4.972   2.985   1.950  1.00 98.13           N  
ATOM   1393  H   ARG A  89       5.236   2.406   2.734  1.00 98.13           H  
ATOM   1394  CA  ARG A  89       6.023   3.761   1.277  1.00 98.13           C  
ATOM   1395  HA  ARG A  89       5.586   4.425   0.530  1.00 98.13           H  
ATOM   1396  C   ARG A  89       6.956   2.807   0.561  1.00 98.13           C  
ATOM   1397  CB  ARG A  89       6.815   4.596   2.285  1.00 98.13           C  
ATOM   1398  HB2 ARG A  89       7.186   3.933   3.067  1.00 98.13           H  
ATOM   1399  HB3 ARG A  89       7.669   5.046   1.778  1.00 98.13           H  
ATOM   1400  O   ARG A  89       7.558   1.949   1.199  1.00 98.13           O  
ATOM   1401  CG  ARG A  89       5.989   5.706   2.933  1.00 98.13           C  
ATOM   1402  HG2 ARG A  89       5.676   6.420   2.171  1.00 98.13           H  
ATOM   1403  HG3 ARG A  89       5.112   5.275   3.417  1.00 98.13           H  
ATOM   1404  CD  ARG A  89       6.846   6.419   3.982  1.00 98.13           C  
ATOM   1405  HD2 ARG A  89       7.226   5.676   4.682  1.00 98.13           H  
ATOM   1406  HD3 ARG A  89       7.684   6.911   3.488  1.00 98.13           H  
ATOM   1407  NE  ARG A  89       6.046   7.408   4.710  1.00 98.13           N  
ATOM   1408  HE  ARG A  89       5.086   7.520   4.417  1.00 98.13           H  
ATOM   1409  NH1 ARG A  89       7.443   7.830   6.476  1.00 98.13           N  
ATOM   1410 HH11 ARG A  89       7.543   8.121   7.438  1.00 98.13           H  
ATOM   1411 HH12 ARG A  89       8.097   7.161   6.096  1.00 98.13           H  
ATOM   1412  NH2 ARG A  89       5.361   8.654   6.459  1.00 98.13           N  
ATOM   1413 HH21 ARG A  89       4.440   8.521   6.068  1.00 98.13           H  
ATOM   1414 HH22 ARG A  89       5.446   8.946   7.422  1.00 98.13           H  
ATOM   1415  CZ  ARG A  89       6.297   7.967   5.874  1.00 98.13           C  
ATOM   1416  N   VAL A  90       7.105   2.981  -0.742  1.00 97.49           N  
ATOM   1417  H   VAL A  90       6.598   3.719  -1.208  1.00 97.49           H  
ATOM   1418  CA  VAL A  90       8.022   2.179  -1.548  1.00 97.49           C  
ATOM   1419  HA  VAL A  90       8.381   1.335  -0.958  1.00 97.49           H  
ATOM   1420  C   VAL A  90       9.222   3.036  -1.924  1.00 97.49           C  
ATOM   1421  CB  VAL A  90       7.316   1.597  -2.779  1.00 97.49           C  
ATOM   1422  HB  VAL A  90       7.092   2.416  -3.463  1.00 97.49           H  
ATOM   1423  O   VAL A  90       9.082   4.227  -2.188  1.00 97.49           O  
ATOM   1424  CG1 VAL A  90       8.202   0.584  -3.510  1.00 97.49           C  
ATOM   1425 HG11 VAL A  90       8.511  -0.206  -2.825  1.00 97.49           H  
ATOM   1426 HG12 VAL A  90       9.086   1.075  -3.917  1.00 97.49           H  
ATOM   1427 HG13 VAL A  90       7.654   0.140  -4.341  1.00 97.49           H  
ATOM   1428  CG2 VAL A  90       5.996   0.901  -2.417  1.00 97.49           C  
ATOM   1429 HG21 VAL A  90       6.178   0.093  -1.708  1.00 97.49           H  
ATOM   1430 HG22 VAL A  90       5.295   1.614  -1.984  1.00 97.49           H  
ATOM   1431 HG23 VAL A  90       5.538   0.503  -3.323  1.00 97.49           H  
ATOM   1432  N   GLU A  91      10.403   2.440  -1.937  1.00 96.06           N  
ATOM   1433  H   GLU A  91      10.456   1.485  -1.611  1.00 96.06           H  
ATOM   1434  CA  GLU A  91      11.652   3.065  -2.355  1.00 96.06           C  
ATOM   1435  HA  GLU A  91      11.440   3.958  -2.942  1.00 96.06           H  
ATOM   1436  C   GLU A  91      12.428   2.083  -3.236  1.00 96.06           C  
ATOM   1437  CB  GLU A  91      12.423   3.491  -1.095  1.00 96.06           C  
ATOM   1438  HB2 GLU A  91      12.536   2.629  -0.438  1.00 96.06           H  
ATOM   1439  HB3 GLU A  91      11.820   4.237  -0.576  1.00 96.06           H  
ATOM   1440  O   GLU A  91      12.738   0.970  -2.807  1.00 96.06           O  
ATOM   1441  CG  GLU A  91      13.810   4.089  -1.363  1.00 96.06           C  
ATOM   1442  HG2 GLU A  91      13.709   4.878  -2.108  1.00 96.06           H  
ATOM   1443  HG3 GLU A  91      14.457   3.310  -1.766  1.00 96.06           H  
ATOM   1444  CD  GLU A  91      14.451   4.673  -0.087  1.00 96.06           C  
ATOM   1445  OE1 GLU A  91      15.345   5.537  -0.232  1.00 96.06           O  
ATOM   1446  OE2 GLU A  91      13.942   4.456   1.042  1.00 96.06           O  
ATOM   1447  N   PHE A  92      12.728   2.494  -4.468  1.00 92.71           N  
ATOM   1448  H   PHE A  92      12.407   3.404  -4.766  1.00 92.71           H  
ATOM   1449  CA  PHE A  92      13.531   1.718  -5.412  1.00 92.71           C  
ATOM   1450  HA  PHE A  92      13.551   0.676  -5.094  1.00 92.71           H  
ATOM   1451  C   PHE A  92      14.975   2.237  -5.424  1.00 92.71           C  
ATOM   1452  CB  PHE A  92      12.892   1.751  -6.808  1.00 92.71           C  
ATOM   1453  HB2 PHE A  92      12.921   2.773  -7.185  1.00 92.71           H  
ATOM   1454  HB3 PHE A  92      13.500   1.143  -7.479  1.00 92.71           H  
ATOM   1455  O   PHE A  92      15.223   3.421  -5.662  1.00 92.71           O  
ATOM   1456  CG  PHE A  92      11.460   1.245  -6.866  1.00 92.71           C  
ATOM   1457  CD1 PHE A  92      11.179  -0.130  -6.970  1.00 92.71           C  
ATOM   1458  HD1 PHE A  92      11.986  -0.847  -7.002  1.00 92.71           H  
ATOM   1459  CD2 PHE A  92      10.392   2.158  -6.819  1.00 92.71           C  
ATOM   1460  HD2 PHE A  92      10.590   3.216  -6.724  1.00 92.71           H  
ATOM   1461  CE1 PHE A  92       9.842  -0.568  -7.025  1.00 92.71           C  
ATOM   1462  HE1 PHE A  92       9.607  -1.621  -7.076  1.00 92.71           H  
ATOM   1463  CE2 PHE A  92       9.063   1.724  -6.903  1.00 92.71           C  
ATOM   1464  HE2 PHE A  92       8.260   2.447  -6.901  1.00 92.71           H  
ATOM   1465  CZ  PHE A  92       8.787   0.356  -7.006  1.00 92.71           C  
ATOM   1466  HZ  PHE A  92       7.764   0.012  -7.063  1.00 92.71           H  
ATOM   1467  N   GLU A  93      15.933   1.341  -5.193  1.00 90.24           N  
ATOM   1468  H   GLU A  93      15.650   0.386  -5.028  1.00 90.24           H  
ATOM   1469  CA  GLU A  93      17.372   1.615  -5.159  1.00 90.24           C  
ATOM   1470  HA  GLU A  93      17.583   2.595  -5.585  1.00 90.24           H  
ATOM   1471  C   GLU A  93      18.109   0.560  -5.995  1.00 90.24           C  
ATOM   1472  CB  GLU A  93      17.901   1.590  -3.714  1.00 90.24           C  
ATOM   1473  HB2 GLU A  93      17.576   0.664  -3.240  1.00 90.24           H  
ATOM   1474  HB3 GLU A  93      18.991   1.587  -3.760  1.00 90.24           H  
ATOM   1475  O   GLU A  93      18.575  -0.447  -5.468  1.00 90.24           O  
ATOM   1476  CG  GLU A  93      17.487   2.769  -2.822  1.00 90.24           C  
ATOM   1477  HG2 GLU A  93      16.399   2.802  -2.764  1.00 90.24           H  
ATOM   1478  HG3 GLU A  93      17.839   3.696  -3.274  1.00 90.24           H  
ATOM   1479  CD  GLU A  93      18.074   2.633  -1.401  1.00 90.24           C  
ATOM   1480  OE1 GLU A  93      17.791   3.478  -0.525  1.00 90.24           O  
ATOM   1481  OE2 GLU A  93      18.801   1.653  -1.100  1.00 90.24           O  
ATOM   1482  N   GLY A  94      18.207   0.774  -7.309  1.00 86.07           N  
ATOM   1483  H   GLY A  94      17.722   1.565  -7.710  1.00 86.07           H  
ATOM   1484  CA  GLY A  94      18.924  -0.137  -8.206  1.00 86.07           C  
ATOM   1485  HA2 GLY A  94      18.890   0.251  -9.224  1.00 86.07           H  
ATOM   1486  HA3 GLY A  94      19.966  -0.200  -7.895  1.00 86.07           H  
ATOM   1487  C   GLY A  94      18.322  -1.545  -8.217  1.00 86.07           C  
ATOM   1488  O   GLY A  94      17.268  -1.769  -8.805  1.00 86.07           O  
ATOM   1489  N   ASP A  95      19.006  -2.487  -7.572  1.00 91.85           N  
ATOM   1490  H   ASP A  95      19.795  -2.212  -7.005  1.00 91.85           H  
ATOM   1491  CA  ASP A  95      18.623  -3.896  -7.441  1.00 91.85           C  
ATOM   1492  HA  ASP A  95      18.052  -4.185  -8.323  1.00 91.85           H  
ATOM   1493  C   ASP A  95      17.730  -4.182  -6.220  1.00 91.85           C  
ATOM   1494  CB  ASP A  95      19.903  -4.751  -7.422  1.00 91.85           C  
ATOM   1495  HB2 ASP A  95      19.622  -5.802  -7.486  1.00 91.85           H  
ATOM   1496  HB3 ASP A  95      20.498  -4.518  -8.305  1.00 91.85           H  
ATOM   1497  O   ASP A  95      17.381  -5.338  -5.959  1.00 91.85           O  
ATOM   1498  CG  ASP A  95      20.776  -4.557  -6.171  1.00 91.85           C  
ATOM   1499  OD1 ASP A  95      20.807  -3.431  -5.618  1.00 91.85           O  
ATOM   1500  OD2 ASP A  95      21.433  -5.536  -5.757  1.00 91.85           O  
ATOM   1501  N   LYS A  96      17.339  -3.145  -5.467  1.00 94.77           N  
ATOM   1502  H   LYS A  96      17.710  -2.236  -5.705  1.00 94.77           H  
ATOM   1503  CA  LYS A  96      16.536  -3.264  -4.246  1.00 94.77           C  
ATOM   1504  HA  LYS A  96      16.273  -4.313  -4.108  1.00 94.77           H  
ATOM   1505  C   LYS A  96      15.229  -2.494  -4.321  1.00 94.77           C  
ATOM   1506  CB  LYS A  96      17.358  -2.816  -3.031  1.00 94.77           C  
ATOM   1507  HB2 LYS A  96      17.727  -1.804  -3.196  1.00 94.77           H  
ATOM   1508  HB3 LYS A  96      16.723  -2.818  -2.145  1.00 94.77           H  
ATOM   1509  O   LYS A  96      15.163  -1.379  -4.834  1.00 94.77           O  
ATOM   1510  CG  LYS A  96      18.534  -3.767  -2.801  1.00 94.77           C  
ATOM   1511  HG2 LYS A  96      18.148  -4.768  -2.608  1.00 94.77           H  
ATOM   1512  HG3 LYS A  96      19.159  -3.799  -3.693  1.00 94.77           H  
ATOM   1513  CD  LYS A  96      19.394  -3.318  -1.624  1.00 94.77           C  
ATOM   1514  HD2 LYS A  96      19.738  -2.300  -1.806  1.00 94.77           H  
ATOM   1515  HD3 LYS A  96      18.813  -3.359  -0.703  1.00 94.77           H  
ATOM   1516  CE  LYS A  96      20.587  -4.270  -1.556  1.00 94.77           C  
ATOM   1517  HE2 LYS A  96      20.223  -5.281  -1.374  1.00 94.77           H  
ATOM   1518  HE3 LYS A  96      21.072  -4.270  -2.532  1.00 94.77           H  
ATOM   1519  NZ  LYS A  96      21.542  -3.850  -0.507  1.00 94.77           N  
ATOM   1520  HZ1 LYS A  96      21.870  -2.919  -0.722  1.00 94.77           H  
ATOM   1521  HZ2 LYS A  96      22.334  -4.478  -0.506  1.00 94.77           H  
ATOM   1522  HZ3 LYS A  96      21.095  -3.853   0.398  1.00 94.77           H  
ATOM   1523  N   MET A  97      14.210  -3.065  -3.689  1.00 96.24           N  
ATOM   1524  H   MET A  97      14.361  -3.983  -3.295  1.00 96.24           H  
ATOM   1525  CA  MET A  97      12.969  -2.375  -3.358  1.00 96.24           C  
ATOM   1526  HA  MET A  97      13.056  -1.321  -3.622  1.00 96.24           H  
ATOM   1527  C   MET A  97      12.733  -2.482  -1.851  1.00 96.24           C  
ATOM   1528  CB  MET A  97      11.813  -2.965  -4.172  1.00 96.24           C  
ATOM   1529  HB2 MET A  97      12.065  -2.928  -5.232  1.00 96.24           H  
ATOM   1530  HB3 MET A  97      11.668  -4.006  -3.885  1.00 96.24           H  
ATOM   1531  O   MET A  97      12.630  -3.590  -1.318  1.00 96.24           O  
ATOM   1532  CG  MET A  97      10.515  -2.179  -3.956  1.00 96.24           C  
ATOM   1533  HG2 MET A  97      10.360  -2.010  -2.891  1.00 96.24           H  
ATOM   1534  HG3 MET A  97      10.623  -1.201  -4.427  1.00 96.24           H  
ATOM   1535  SD  MET A  97       9.027  -2.979  -4.611  1.00 96.24           S  
ATOM   1536  CE  MET A  97       8.920  -4.302  -3.396  1.00 96.24           C  
ATOM   1537  HE1 MET A  97       9.211  -3.924  -2.416  1.00 96.24           H  
ATOM   1538  HE2 MET A  97       9.616  -5.094  -3.673  1.00 96.24           H  
ATOM   1539  HE3 MET A  97       7.895  -4.670  -3.343  1.00 96.24           H  
ATOM   1540  N   ARG A  98      12.638  -1.341  -1.165  1.00 97.31           N  
ATOM   1541  H   ARG A  98      12.717  -0.475  -1.680  1.00 97.31           H  
ATOM   1542  CA  ARG A  98      12.252  -1.263   0.249  1.00 97.31           C  
ATOM   1543  HA  ARG A  98      12.331  -2.251   0.701  1.00 97.31           H  
ATOM   1544  C   ARG A  98      10.798  -0.829   0.359  1.00 97.31           C  
ATOM   1545  CB  ARG A  98      13.167  -0.319   1.043  1.00 97.31           C  
ATOM   1546  HB2 ARG A  98      13.051   0.700   0.676  1.00 97.31           H  
ATOM   1547  HB3 ARG A  98      12.852  -0.344   2.086  1.00 97.31           H  
ATOM   1548  O   ARG A  98      10.387   0.132  -0.286  1.00 97.31           O  
ATOM   1549  CG  ARG A  98      14.648  -0.710   0.967  1.00 97.31           C  
ATOM   1550  HG2 ARG A  98      15.029  -0.473  -0.027  1.00 97.31           H  
ATOM   1551  HG3 ARG A  98      14.760  -1.780   1.144  1.00 97.31           H  
ATOM   1552  CD  ARG A  98      15.449   0.065   2.017  1.00 97.31           C  
ATOM   1553  HD2 ARG A  98      15.163  -0.283   3.010  1.00 97.31           H  
ATOM   1554  HD3 ARG A  98      15.186   1.120   1.941  1.00 97.31           H  
ATOM   1555  NE  ARG A  98      16.899  -0.132   1.832  1.00 97.31           N  
ATOM   1556  HE  ARG A  98      17.231  -1.085   1.771  1.00 97.31           H  
ATOM   1557  NH1 ARG A  98      17.553   2.075   1.856  1.00 97.31           N  
ATOM   1558 HH11 ARG A  98      17.926   2.677   1.136  1.00 97.31           H  
ATOM   1559 HH12 ARG A  98      16.613   2.322   2.129  1.00 97.31           H  
ATOM   1560  NH2 ARG A  98      19.015   0.523   1.332  1.00 97.31           N  
ATOM   1561 HH21 ARG A  98      19.035   0.601   0.325  1.00 97.31           H  
ATOM   1562 HH22 ARG A  98      19.665   1.228   1.648  1.00 97.31           H  
ATOM   1563  CZ  ARG A  98      17.809   0.812   1.703  1.00 97.31           C  
ATOM   1564  N   VAL A  99      10.032  -1.529   1.182  1.00 98.18           N  
ATOM   1565  H   VAL A  99      10.443  -2.327   1.645  1.00 98.18           H  
ATOM   1566  CA  VAL A  99       8.635  -1.222   1.492  1.00 98.18           C  
ATOM   1567  HA  VAL A  99       8.326  -0.330   0.948  1.00 98.18           H  
ATOM   1568  C   VAL A  99       8.546  -0.950   2.982  1.00 98.18           C  
ATOM   1569  CB  VAL A  99       7.687  -2.368   1.092  1.00 98.18           C  
ATOM   1570  HB  VAL A  99       7.888  -3.243   1.710  1.00 98.18           H  
ATOM   1571  O   VAL A  99       8.764  -1.856   3.782  1.00 98.18           O  
ATOM   1572  CG1 VAL A  99       6.227  -1.950   1.291  1.00 98.18           C  
ATOM   1573 HG11 VAL A  99       5.561  -2.769   1.019  1.00 98.18           H  
ATOM   1574 HG12 VAL A  99       5.999  -1.080   0.675  1.00 98.18           H  
ATOM   1575 HG13 VAL A  99       6.047  -1.702   2.337  1.00 98.18           H  
ATOM   1576  CG2 VAL A  99       7.882  -2.770  -0.371  1.00 98.18           C  
ATOM   1577 HG21 VAL A  99       8.901  -3.134  -0.502  1.00 98.18           H  
ATOM   1578 HG22 VAL A  99       7.710  -1.916  -1.027  1.00 98.18           H  
ATOM   1579 HG23 VAL A  99       7.198  -3.579  -0.628  1.00 98.18           H  
ATOM   1580  N   ARG A 100       8.234   0.288   3.356  1.00 98.40           N  
ATOM   1581  H   ARG A 100       8.047   0.962   2.628  1.00 98.40           H  
ATOM   1582  CA  ARG A 100       7.937   0.671   4.737  1.00 98.40           C  
ATOM   1583  HA  ARG A 100       8.309  -0.097   5.416  1.00 98.40           H  
ATOM   1584  C   ARG A 100       6.432   0.725   4.927  1.00 98.40           C  
ATOM   1585  CB  ARG A 100       8.632   1.985   5.109  1.00 98.40           C  
ATOM   1586  HB2 ARG A 100       8.249   2.325   6.071  1.00 98.40           H  
ATOM   1587  HB3 ARG A 100       8.430   2.747   4.356  1.00 98.40           H  
ATOM   1588  O   ARG A 100       5.733   1.403   4.173  1.00 98.40           O  
ATOM   1589  CG  ARG A 100      10.145   1.774   5.230  1.00 98.40           C  
ATOM   1590  HG2 ARG A 100      10.562   1.438   4.281  1.00 98.40           H  
ATOM   1591  HG3 ARG A 100      10.319   0.994   5.970  1.00 98.40           H  
ATOM   1592  CD  ARG A 100      10.864   3.039   5.706  1.00 98.40           C  
ATOM   1593  HD2 ARG A 100      11.522   2.724   6.516  1.00 98.40           H  
ATOM   1594  HD3 ARG A 100      10.148   3.748   6.121  1.00 98.40           H  
ATOM   1595  NE  ARG A 100      11.675   3.671   4.638  1.00 98.40           N  
ATOM   1596  HE  ARG A 100      11.517   3.357   3.691  1.00 98.40           H  
ATOM   1597  NH1 ARG A 100      13.120   4.716   6.062  1.00 98.40           N  
ATOM   1598 HH11 ARG A 100      14.031   5.115   6.239  1.00 98.40           H  
ATOM   1599 HH12 ARG A 100      12.598   4.288   6.813  1.00 98.40           H  
ATOM   1600  NH2 ARG A 100      13.522   4.798   3.863  1.00 98.40           N  
ATOM   1601 HH21 ARG A 100      13.378   4.502   2.908  1.00 98.40           H  
ATOM   1602 HH22 ARG A 100      14.388   5.284   4.048  1.00 98.40           H  
ATOM   1603  CZ  ARG A 100      12.765   4.386   4.849  1.00 98.40           C  
ATOM   1604  N   LEU A 101       5.957  -0.015   5.914  1.00 98.64           N  
ATOM   1605  H   LEU A 101       6.620  -0.515   6.489  1.00 98.64           H  
ATOM   1606  CA  LEU A 101       4.559  -0.156   6.277  1.00 98.64           C  
ATOM   1607  HA  LEU A 101       3.927   0.337   5.539  1.00 98.64           H  
ATOM   1608  C   LEU A 101       4.349   0.486   7.638  1.00 98.64           C  
ATOM   1609  CB  LEU A 101       4.185  -1.642   6.345  1.00 98.64           C  
ATOM   1610  HB2 LEU A 101       3.128  -1.710   6.602  1.00 98.64           H  
ATOM   1611  HB3 LEU A 101       4.756  -2.103   7.150  1.00 98.64           H  
ATOM   1612  O   LEU A 101       5.109   0.200   8.557  1.00 98.64           O  
ATOM   1613  CG  LEU A 101       4.432  -2.443   5.060  1.00 98.64           C  
ATOM   1614  HG  LEU A 101       5.476  -2.363   4.757  1.00 98.64           H  
ATOM   1615  CD1 LEU A 101       4.133  -3.912   5.343  1.00 98.64           C  
ATOM   1616 HD11 LEU A 101       3.131  -4.017   5.758  1.00 98.64           H  
ATOM   1617 HD12 LEU A 101       4.204  -4.500   4.427  1.00 98.64           H  
ATOM   1618 HD13 LEU A 101       4.851  -4.296   6.068  1.00 98.64           H  
ATOM   1619  CD2 LEU A 101       3.547  -1.950   3.917  1.00 98.64           C  
ATOM   1620 HD21 LEU A 101       3.814  -0.924   3.665  1.00 98.64           H  
ATOM   1621 HD22 LEU A 101       3.699  -2.577   3.038  1.00 98.64           H  
ATOM   1622 HD23 LEU A 101       2.501  -1.987   4.220  1.00 98.64           H  
ATOM   1623  N   ARG A 102       3.311   1.303   7.785  1.00 98.44           N  
ATOM   1624  H   ARG A 102       2.749   1.511   6.972  1.00 98.44           H  
ATOM   1625  CA  ARG A 102       2.916   1.863   9.078  1.00 98.44           C  
ATOM   1626  HA  ARG A 102       3.403   1.304   9.878  1.00 98.44           H  
ATOM   1627  C   ARG A 102       1.418   1.707   9.280  1.00 98.44           C  
ATOM   1628  CB  ARG A 102       3.402   3.313   9.163  1.00 98.44           C  
ATOM   1629  HB2 ARG A 102       4.491   3.320   9.114  1.00 98.44           H  
ATOM   1630  HB3 ARG A 102       3.011   3.881   8.319  1.00 98.44           H  
ATOM   1631  O   ARG A 102       0.644   2.052   8.385  1.00 98.44           O  
ATOM   1632  CG  ARG A 102       2.957   3.984  10.462  1.00 98.44           C  
ATOM   1633  HG2 ARG A 102       1.869   4.052  10.479  1.00 98.44           H  
ATOM   1634  HG3 ARG A 102       3.294   3.402  11.320  1.00 98.44           H  
ATOM   1635  CD  ARG A 102       3.539   5.390  10.541  1.00 98.44           C  
ATOM   1636  HD2 ARG A 102       4.608   5.316  10.744  1.00 98.44           H  
ATOM   1637  HD3 ARG A 102       3.378   5.900   9.591  1.00 98.44           H  
ATOM   1638  NE  ARG A 102       2.852   6.127  11.600  1.00 98.44           N  
ATOM   1639  HE  ARG A 102       1.942   5.781  11.869  1.00 98.44           H  
ATOM   1640  NH1 ARG A 102       4.295   7.878  11.863  1.00 98.44           N  
ATOM   1641 HH11 ARG A 102       4.588   8.663  12.428  1.00 98.44           H  
ATOM   1642 HH12 ARG A 102       4.943   7.357  11.291  1.00 98.44           H  
ATOM   1643  NH2 ARG A 102       2.398   7.724  13.079  1.00 98.44           N  
ATOM   1644 HH21 ARG A 102       1.544   7.196  13.189  1.00 98.44           H  
ATOM   1645 HH22 ARG A 102       2.561   8.586  13.579  1.00 98.44           H  
ATOM   1646  CZ  ARG A 102       3.194   7.248  12.173  1.00 98.44           C  
ATOM   1647  N   ASN A 103       1.027   1.201  10.445  1.00 98.31           N  
ATOM   1648  H   ASN A 103       1.731   0.962  11.128  1.00 98.31           H  
ATOM   1649  CA  ASN A 103      -0.371   1.022  10.820  1.00 98.31           C  
ATOM   1650  HA  ASN A 103      -1.017   1.191   9.958  1.00 98.31           H  
ATOM   1651  C   ASN A 103      -0.766   2.039  11.899  1.00 98.31           C  
ATOM   1652  CB  ASN A 103      -0.573  -0.432  11.273  1.00 98.31           C  
ATOM   1653  HB2 ASN A 103      -0.310  -1.112  10.462  1.00 98.31           H  
ATOM   1654  HB3 ASN A 103       0.078  -0.629  12.124  1.00 98.31           H  
ATOM   1655  O   ASN A 103      -0.356   1.921  13.050  1.00 98.31           O  
ATOM   1656  CG  ASN A 103      -2.000  -0.720  11.693  1.00 98.31           C  
ATOM   1657  ND2 ASN A 103      -2.241  -1.835  12.334  1.00 98.31           N  
ATOM   1658 HD21 ASN A 103      -3.190  -2.037  12.614  1.00 98.31           H  
ATOM   1659 HD22 ASN A 103      -1.505  -2.520  12.434  1.00 98.31           H  
ATOM   1660  OD1 ASN A 103      -2.915   0.044  11.432  1.00 98.31           O  
ATOM   1661  N   ASP A 104      -1.588   3.020  11.529  1.00 97.16           N  
ATOM   1662  H   ASP A 104      -1.949   3.013  10.586  1.00 97.16           H  
ATOM   1663  CA  ASP A 104      -2.163   4.005  12.454  1.00 97.16           C  
ATOM   1664  HA  ASP A 104      -1.605   3.984  13.391  1.00 97.16           H  
ATOM   1665  C   ASP A 104      -3.629   3.670  12.819  1.00 97.16           C  
ATOM   1666  CB  ASP A 104      -2.023   5.426  11.878  1.00 97.16           C  
ATOM   1667  HB2 ASP A 104      -2.549   5.463  10.924  1.00 97.16           H  
ATOM   1668  HB3 ASP A 104      -2.508   6.133  12.552  1.00 97.16           H  
ATOM   1669  O   ASP A 104      -4.371   4.540  13.273  1.00 97.16           O  
ATOM   1670  CG  ASP A 104      -0.590   5.924  11.665  1.00 97.16           C  
ATOM   1671  OD1 ASP A 104       0.264   5.863  12.584  1.00 97.16           O  
ATOM   1672  OD2 ASP A 104      -0.338   6.491  10.579  1.00 97.16           O  
ATOM   1673  N   SER A 105      -4.079   2.430  12.593  1.00 95.46           N  
ATOM   1674  H   SER A 105      -3.430   1.749  12.226  1.00 95.46           H  
ATOM   1675  CA  SER A 105      -5.394   1.942  13.033  1.00 95.46           C  
ATOM   1676  HA  SER A 105      -6.079   2.789  13.072  1.00 95.46           H  
ATOM   1677  C   SER A 105      -5.359   1.345  14.448  1.00 95.46           C  
ATOM   1678  CB  SER A 105      -5.981   0.959  12.012  1.00 95.46           C  
ATOM   1679  HB2 SER A 105      -7.057   0.882  12.172  1.00 95.46           H  
ATOM   1680  HB3 SER A 105      -5.805   1.329  11.002  1.00 95.46           H  
ATOM   1681  O   SER A 105      -4.301   1.199  15.061  1.00 95.46           O  
ATOM   1682  OG  SER A 105      -5.430  -0.324  12.132  1.00 95.46           O  
ATOM   1683  HG  SER A 105      -4.505  -0.273  11.878  1.00 95.46           H  
ATOM   1684  N   SER A 106      -6.534   1.003  14.977  1.00 93.98           N  
ATOM   1685  H   SER A 106      -7.370   1.130  14.425  1.00 93.98           H  
ATOM   1686  CA  SER A 106      -6.725   0.404  16.306  1.00 93.98           C  
ATOM   1687  HA  SER A 106      -6.026   0.855  17.010  1.00 93.98           H  
ATOM   1688  C   SER A 106      -6.509  -1.117  16.342  1.00 93.98           C  
ATOM   1689  CB  SER A 106      -8.153   0.722  16.757  1.00 93.98           C  
ATOM   1690  HB2 SER A 106      -8.300   1.802  16.767  1.00 93.98           H  
ATOM   1691  HB3 SER A 106      -8.336   0.317  17.752  1.00 93.98           H  
ATOM   1692  O   SER A 106      -6.383  -1.693  17.423  1.00 93.98           O  
ATOM   1693  OG  SER A 106      -9.028   0.124  15.820  1.00 93.98           O  
ATOM   1694  HG  SER A 106      -9.896   0.532  15.781  1.00 93.98           H  
ATOM   1695  N   THR A 107      -6.456  -1.777  15.181  1.00 93.84           N  
ATOM   1696  H   THR A 107      -6.543  -1.244  14.328  1.00 93.84           H  
ATOM   1697  CA  THR A 107      -6.333  -3.235  15.046  1.00 93.84           C  
ATOM   1698  HA  THR A 107      -6.201  -3.669  16.038  1.00 93.84           H  
ATOM   1699  C   THR A 107      -5.124  -3.614  14.190  1.00 93.84           C  
ATOM   1700  CB  THR A 107      -7.600  -3.858  14.437  1.00 93.84           C  
ATOM   1701  HB  THR A 107      -7.435  -4.929  14.313  1.00 93.84           H  
ATOM   1702  O   THR A 107      -4.716  -2.831  13.333  1.00 93.84           O  
ATOM   1703  CG2 THR A 107      -8.826  -3.665  15.328  1.00 93.84           C  
ATOM   1704 HG21 THR A 107      -8.618  -4.025  16.336  1.00 93.84           H  
ATOM   1705 HG22 THR A 107      -9.096  -2.610  15.371  1.00 93.84           H  
ATOM   1706 HG23 THR A 107      -9.663  -4.227  14.914  1.00 93.84           H  
ATOM   1707  OG1 THR A 107      -7.898  -3.301  13.175  1.00 93.84           O  
ATOM   1708  HG1 THR A 107      -7.098  -3.309  12.645  1.00 93.84           H  
ATOM   1709  N   PRO A 108      -4.537  -4.810  14.361  1.00 97.05           N  
ATOM   1710  CA  PRO A 108      -3.529  -5.303  13.429  1.00 97.05           C  
ATOM   1711  HA  PRO A 108      -2.657  -4.652  13.485  1.00 97.05           H  
ATOM   1712  C   PRO A 108      -4.044  -5.336  11.986  1.00 97.05           C  
ATOM   1713  CB  PRO A 108      -3.145  -6.700  13.924  1.00 97.05           C  
ATOM   1714  HB2 PRO A 108      -3.756  -7.457  13.431  1.00 97.05           H  
ATOM   1715  HB3 PRO A 108      -2.086  -6.905  13.767  1.00 97.05           H  
ATOM   1716  O   PRO A 108      -5.235  -5.547  11.744  1.00 97.05           O  
ATOM   1717  CG  PRO A 108      -3.499  -6.656  15.409  1.00 97.05           C  
ATOM   1718  HG2 PRO A 108      -3.706  -7.650  15.805  1.00 97.05           H  
ATOM   1719  HG3 PRO A 108      -2.687  -6.186  15.964  1.00 97.05           H  
ATOM   1720  CD  PRO A 108      -4.736  -5.760  15.444  1.00 97.05           C  
ATOM   1721  HD2 PRO A 108      -4.804  -5.264  16.413  1.00 97.05           H  
ATOM   1722  HD3 PRO A 108      -5.630  -6.354  15.253  1.00 97.05           H  
ATOM   1723  N   VAL A 109      -3.129  -5.148  11.039  1.00 97.91           N  
ATOM   1724  H   VAL A 109      -2.176  -4.964  11.318  1.00 97.91           H  
ATOM   1725  CA  VAL A 109      -3.391  -5.271   9.600  1.00 97.91           C  
ATOM   1726  HA  VAL A 109      -4.396  -5.665   9.449  1.00 97.91           H  
ATOM   1727  C   VAL A 109      -2.423  -6.272   8.992  1.00 97.91           C  
ATOM   1728  CB  VAL A 109      -3.315  -3.916   8.875  1.00 97.91           C  
ATOM   1729  HB  VAL A 109      -3.577  -4.067   7.828  1.00 97.91           H  
ATOM   1730  O   VAL A 109      -1.265  -6.346   9.406  1.00 97.91           O  
ATOM   1731  CG1 VAL A 109      -4.330  -2.941   9.482  1.00 97.91           C  
ATOM   1732 HG11 VAL A 109      -4.351  -2.013   8.910  1.00 97.91           H  
ATOM   1733 HG12 VAL A 109      -5.321  -3.394   9.472  1.00 97.91           H  
ATOM   1734 HG13 VAL A 109      -4.071  -2.705  10.514  1.00 97.91           H  
ATOM   1735  CG2 VAL A 109      -1.910  -3.299   8.925  1.00 97.91           C  
ATOM   1736 HG21 VAL A 109      -1.190  -3.957   8.439  1.00 97.91           H  
ATOM   1737 HG22 VAL A 109      -1.892  -2.348   8.394  1.00 97.91           H  
ATOM   1738 HG23 VAL A 109      -1.612  -3.139   9.962  1.00 97.91           H  
ATOM   1739  N   GLU A 110      -2.872  -7.023   7.997  1.00 98.37           N  
ATOM   1740  H   GLU A 110      -3.823  -6.896   7.682  1.00 98.37           H  
ATOM   1741  CA  GLU A 110      -2.009  -7.883   7.195  1.00 98.37           C  
ATOM   1742  HA  GLU A 110      -1.047  -7.997   7.694  1.00 98.37           H  
ATOM   1743  C   GLU A 110      -1.737  -7.226   5.845  1.00 98.37           C  
ATOM   1744  CB  GLU A 110      -2.590  -9.295   7.048  1.00 98.37           C  
ATOM   1745  HB2 GLU A 110      -1.932  -9.861   6.389  1.00 98.37           H  
ATOM   1746  HB3 GLU A 110      -3.582  -9.249   6.597  1.00 98.37           H  
ATOM   1747  O   GLU A 110      -2.641  -6.743   5.165  1.00 98.37           O  
ATOM   1748  CG  GLU A 110      -2.665 -10.012   8.403  1.00 98.37           C  
ATOM   1749  HG2 GLU A 110      -1.756  -9.799   8.966  1.00 98.37           H  
ATOM   1750  HG3 GLU A 110      -3.507  -9.622   8.976  1.00 98.37           H  
ATOM   1751  CD  GLU A 110      -2.804 -11.529   8.231  1.00 98.37           C  
ATOM   1752  OE1 GLU A 110      -1.851 -12.233   8.641  1.00 98.37           O  
ATOM   1753  OE2 GLU A 110      -3.835 -11.980   7.692  1.00 98.37           O  
ATOM   1754  N   VAL A 111      -0.467  -7.190   5.451  1.00 98.62           N  
ATOM   1755  H   VAL A 111       0.238  -7.531   6.090  1.00 98.62           H  
ATOM   1756  CA  VAL A 111      -0.035  -6.681   4.152  1.00 98.62           C  
ATOM   1757  HA  VAL A 111      -0.917  -6.370   3.591  1.00 98.62           H  
ATOM   1758  C   VAL A 111       0.641  -7.804   3.384  1.00 98.62           C  
ATOM   1759  CB  VAL A 111       0.863  -5.440   4.276  1.00 98.62           C  
ATOM   1760  HB  VAL A 111       1.806  -5.718   4.748  1.00 98.62           H  
ATOM   1761  O   VAL A 111       1.723  -8.273   3.747  1.00 98.62           O  
ATOM   1762  CG1 VAL A 111       1.152  -4.866   2.880  1.00 98.62           C  
ATOM   1763 HG11 VAL A 111       0.216  -4.625   2.377  1.00 98.62           H  
ATOM   1764 HG12 VAL A 111       1.704  -5.592   2.283  1.00 98.62           H  
ATOM   1765 HG13 VAL A 111       1.753  -3.961   2.969  1.00 98.62           H  
ATOM   1766  CG2 VAL A 111       0.197  -4.339   5.115  1.00 98.62           C  
ATOM   1767 HG21 VAL A 111      -0.790  -4.110   4.713  1.00 98.62           H  
ATOM   1768 HG22 VAL A 111       0.808  -3.436   5.116  1.00 98.62           H  
ATOM   1769 HG23 VAL A 111       0.087  -4.676   6.146  1.00 98.62           H  
ATOM   1770  N   HIS A 112       0.018  -8.215   2.285  1.00 98.44           N  
ATOM   1771  H   HIS A 112      -0.888  -7.815   2.087  1.00 98.44           H  
ATOM   1772  CA  HIS A 112       0.596  -9.144   1.325  1.00 98.44           C  
ATOM   1773  HA  HIS A 112       1.339  -9.757   1.835  1.00 98.44           H  
ATOM   1774  C   HIS A 112       1.278  -8.361   0.211  1.00 98.44           C  
ATOM   1775  CB  HIS A 112      -0.459 -10.095   0.761  1.00 98.44           C  
ATOM   1776  HB2 HIS A 112       0.043 -10.871   0.182  1.00 98.44           H  
ATOM   1777  HB3 HIS A 112      -1.113  -9.550   0.081  1.00 98.44           H  
ATOM   1778  O   HIS A 112       0.641  -7.600  -0.517  1.00 98.44           O  
ATOM   1779  CG  HIS A 112      -1.294 -10.752   1.822  1.00 98.44           C  
ATOM   1780  CD2 HIS A 112      -2.502 -10.311   2.292  1.00 98.44           C  
ATOM   1781  HD2 HIS A 112      -3.049  -9.438   1.967  1.00 98.44           H  
ATOM   1782  ND1 HIS A 112      -0.951 -11.869   2.549  1.00 98.44           N  
ATOM   1783  HD1 HIS A 112      -0.048 -12.321   2.569  1.00 98.44           H  
ATOM   1784  CE1 HIS A 112      -1.939 -12.102   3.432  1.00 98.44           C  
ATOM   1785  HE1 HIS A 112      -1.952 -12.868   4.194  1.00 98.44           H  
ATOM   1786  NE2 HIS A 112      -2.894 -11.181   3.301  1.00 98.44           N  
ATOM   1787  N   ILE A 113       2.578  -8.568   0.062  1.00 98.34           N  
ATOM   1788  H   ILE A 113       3.022  -9.215   0.699  1.00 98.34           H  
ATOM   1789  CA  ILE A 113       3.418  -7.912  -0.930  1.00 98.34           C  
ATOM   1790  HA  ILE A 113       2.843  -7.132  -1.429  1.00 98.34           H  
ATOM   1791  C   ILE A 113       3.832  -8.960  -1.957  1.00 98.34           C  
ATOM   1792  CB  ILE A 113       4.644  -7.249  -0.269  1.00 98.34           C  
ATOM   1793  HB  ILE A 113       5.312  -8.040   0.073  1.00 98.34           H  
ATOM   1794  O   ILE A 113       4.408  -9.989  -1.596  1.00 98.34           O  
ATOM   1795  CG1 ILE A 113       4.275  -6.391   0.962  1.00 98.34           C  
ATOM   1796 HG12 ILE A 113       3.703  -6.989   1.672  1.00 98.34           H  
ATOM   1797 HG13 ILE A 113       3.657  -5.547   0.656  1.00 98.34           H  
ATOM   1798  CG2 ILE A 113       5.368  -6.412  -1.340  1.00 98.34           C  
ATOM   1799 HG21 ILE A 113       6.246  -5.915  -0.927  1.00 98.34           H  
ATOM   1800 HG22 ILE A 113       4.691  -5.662  -1.749  1.00 98.34           H  
ATOM   1801 HG23 ILE A 113       5.709  -7.059  -2.148  1.00 98.34           H  
ATOM   1802  CD1 ILE A 113       5.497  -5.877   1.729  1.00 98.34           C  
ATOM   1803 HD11 ILE A 113       5.167  -5.378   2.641  1.00 98.34           H  
ATOM   1804 HD12 ILE A 113       6.059  -5.158   1.133  1.00 98.34           H  
ATOM   1805 HD13 ILE A 113       6.142  -6.713   1.999  1.00 98.34           H  
ATOM   1806  N   LYS A 114       3.572  -8.697  -3.237  1.00 97.54           N  
ATOM   1807  H   LYS A 114       3.086  -7.836  -3.445  1.00 97.54           H  
ATOM   1808  CA  LYS A 114       4.043  -9.517  -4.356  1.00 97.54           C  
ATOM   1809  HA  LYS A 114       4.673 -10.316  -3.966  1.00 97.54           H  
ATOM   1810  C   LYS A 114       4.905  -8.681  -5.294  1.00 97.54           C  
ATOM   1811  CB  LYS A 114       2.854 -10.165  -5.070  1.00 97.54           C  
ATOM   1812  HB2 LYS A 114       2.193  -9.381  -5.440  1.00 97.54           H  
ATOM   1813  HB3 LYS A 114       2.297 -10.775  -4.359  1.00 97.54           H  
ATOM   1814  O   LYS A 114       4.508  -7.592  -5.704  1.00 97.54           O  
ATOM   1815  CG  LYS A 114       3.314 -11.044  -6.243  1.00 97.54           C  
ATOM   1816  HG2 LYS A 114       3.971 -10.475  -6.902  1.00 97.54           H  
ATOM   1817  HG3 LYS A 114       3.862 -11.907  -5.866  1.00 97.54           H  
ATOM   1818  CD  LYS A 114       2.122 -11.504  -7.077  1.00 97.54           C  
ATOM   1819  HD2 LYS A 114       1.590 -10.619  -7.427  1.00 97.54           H  
ATOM   1820  HD3 LYS A 114       1.451 -12.117  -6.475  1.00 97.54           H  
ATOM   1821  CE  LYS A 114       2.648 -12.287  -8.281  1.00 97.54           C  
ATOM   1822  HE2 LYS A 114       3.475 -11.727  -8.717  1.00 97.54           H  
ATOM   1823  HE3 LYS A 114       3.059 -13.241  -7.948  1.00 97.54           H  
ATOM   1824  NZ  LYS A 114       1.586 -12.475  -9.296  1.00 97.54           N  
ATOM   1825  HZ1 LYS A 114       1.266 -11.567  -9.600  1.00 97.54           H  
ATOM   1826  HZ2 LYS A 114       1.963 -12.959 -10.098  1.00 97.54           H  
ATOM   1827  HZ3 LYS A 114       0.796 -12.978  -8.919  1.00 97.54           H  
ATOM   1828  N   VAL A 115       6.065  -9.224  -5.651  1.00 95.34           N  
ATOM   1829  H   VAL A 115       6.301 -10.127  -5.266  1.00 95.34           H  
ATOM   1830  CA  VAL A 115       7.074  -8.571  -6.491  1.00 95.34           C  
ATOM   1831  HA  VAL A 115       6.615  -7.788  -7.095  1.00 95.34           H  
ATOM   1832  C   VAL A 115       7.695  -9.620  -7.403  1.00 95.34           C  
ATOM   1833  CB  VAL A 115       8.168  -7.950  -5.618  1.00 95.34           C  
ATOM   1834  HB  VAL A 115       8.699  -8.741  -5.088  1.00 95.34           H  
ATOM   1835  O   VAL A 115       8.424 -10.500  -6.945  1.00 95.34           O  
ATOM   1836  CG1 VAL A 115       9.163  -7.175  -6.472  1.00 95.34           C  
ATOM   1837 HG11 VAL A 115       9.916  -6.770  -5.796  1.00 95.34           H  
ATOM   1838 HG12 VAL A 115       8.658  -6.371  -7.007  1.00 95.34           H  
ATOM   1839 HG13 VAL A 115       9.662  -7.833  -7.183  1.00 95.34           H  
ATOM   1840  CG2 VAL A 115       7.611  -6.995  -4.568  1.00 95.34           C  
ATOM   1841 HG21 VAL A 115       6.834  -7.476  -3.974  1.00 95.34           H  
ATOM   1842 HG22 VAL A 115       7.217  -6.090  -5.031  1.00 95.34           H  
ATOM   1843 HG23 VAL A 115       8.418  -6.783  -3.866  1.00 95.34           H  
ATOM   1844  N   GLY A 116       7.371  -9.567  -8.696  1.00 92.11           N  
ATOM   1845  H   GLY A 116       6.818  -8.791  -9.032  1.00 92.11           H  
ATOM   1846  CA  GLY A 116       7.672 -10.669  -9.609  1.00 92.11           C  
ATOM   1847  HA2 GLY A 116       8.752 -10.755  -9.725  1.00 92.11           H  
ATOM   1848  HA3 GLY A 116       7.232 -10.473 -10.586  1.00 92.11           H  
ATOM   1849  C   GLY A 116       7.102 -11.989  -9.073  1.00 92.11           C  
ATOM   1850  O   GLY A 116       5.887 -12.122  -8.891  1.00 92.11           O  
ATOM   1851  N   ASP A 117       7.996 -12.936  -8.788  1.00 91.65           N  
ATOM   1852  H   ASP A 117       8.970 -12.745  -8.973  1.00 91.65           H  
ATOM   1853  CA  ASP A 117       7.664 -14.261  -8.250  1.00 91.65           C  
ATOM   1854  HA  ASP A 117       6.652 -14.525  -8.559  1.00 91.65           H  
ATOM   1855  C   ASP A 117       7.709 -14.329  -6.713  1.00 91.65           C  
ATOM   1856  CB  ASP A 117       8.617 -15.303  -8.853  1.00 91.65           C  
ATOM   1857  HB2 ASP A 117       9.621 -15.126  -8.467  1.00 91.65           H  
ATOM   1858  HB3 ASP A 117       8.304 -16.299  -8.538  1.00 91.65           H  
ATOM   1859  O   ASP A 117       7.197 -15.282  -6.123  1.00 91.65           O  
ATOM   1860  CG  ASP A 117       8.639 -15.252 -10.380  1.00 91.65           C  
ATOM   1861  OD1 ASP A 117       7.538 -15.279 -10.976  1.00 91.65           O  
ATOM   1862  OD2 ASP A 117       9.765 -15.129 -10.921  1.00 91.65           O  
ATOM   1863  N   GLU A 118       8.301 -13.333  -6.045  1.00 95.26           N  
ATOM   1864  H   GLU A 118       8.576 -12.501  -6.548  1.00 95.26           H  
ATOM   1865  CA  GLU A 118       8.416 -13.311  -4.587  1.00 95.26           C  
ATOM   1866  HA  GLU A 118       8.568 -14.339  -4.258  1.00 95.26           H  
ATOM   1867  C   GLU A 118       7.117 -12.802  -3.951  1.00 95.26           C  
ATOM   1868  CB  GLU A 118       9.651 -12.508  -4.134  1.00 95.26           C  
ATOM   1869  HB2 GLU A 118      10.497 -12.799  -4.757  1.00 95.26           H  
ATOM   1870  HB3 GLU A 118       9.465 -11.443  -4.268  1.00 95.26           H  
ATOM   1871  O   GLU A 118       6.482 -11.858  -4.432  1.00 95.26           O  
ATOM   1872  CG  GLU A 118      10.005 -12.796  -2.660  1.00 95.26           C  
ATOM   1873  HG2 GLU A 118      10.140 -13.871  -2.540  1.00 95.26           H  
ATOM   1874  HG3 GLU A 118       9.165 -12.499  -2.033  1.00 95.26           H  
ATOM   1875  CD  GLU A 118      11.272 -12.081  -2.154  1.00 95.26           C  
ATOM   1876  OE1 GLU A 118      11.432 -11.995  -0.910  1.00 95.26           O  
ATOM   1877  OE2 GLU A 118      12.071 -11.592  -2.979  1.00 95.26           O  
ATOM   1878  N   LYS A 119       6.725 -13.434  -2.842  1.00 96.89           N  
ATOM   1879  H   LYS A 119       7.317 -14.169  -2.483  1.00 96.89           H  
ATOM   1880  CA  LYS A 119       5.584 -13.039  -2.017  1.00 96.89           C  
ATOM   1881  HA  LYS A 119       5.248 -12.047  -2.320  1.00 96.89           H  
ATOM   1882  C   LYS A 119       6.012 -12.973  -0.558  1.00 96.89           C  
ATOM   1883  CB  LYS A 119       4.422 -14.027  -2.175  1.00 96.89           C  
ATOM   1884  HB2 LYS A 119       4.768 -15.022  -1.896  1.00 96.89           H  
ATOM   1885  HB3 LYS A 119       3.628 -13.737  -1.487  1.00 96.89           H  
ATOM   1886  O   LYS A 119       6.691 -13.882  -0.085  1.00 96.89           O  
ATOM   1887  CG  LYS A 119       3.849 -14.067  -3.597  1.00 96.89           C  
ATOM   1888  HG2 LYS A 119       4.627 -14.358  -4.303  1.00 96.89           H  
ATOM   1889  HG3 LYS A 119       3.468 -13.081  -3.861  1.00 96.89           H  
ATOM   1890  CD  LYS A 119       2.712 -15.091  -3.651  1.00 96.89           C  
ATOM   1891  HD2 LYS A 119       3.089 -16.052  -3.300  1.00 96.89           H  
ATOM   1892  HD3 LYS A 119       1.907 -14.763  -2.992  1.00 96.89           H  
ATOM   1893  CE  LYS A 119       2.188 -15.244  -5.079  1.00 96.89           C  
ATOM   1894  HE2 LYS A 119       3.026 -15.521  -5.719  1.00 96.89           H  
ATOM   1895  HE3 LYS A 119       1.804 -14.279  -5.411  1.00 96.89           H  
ATOM   1896  NZ  LYS A 119       1.128 -16.282  -5.131  1.00 96.89           N  
ATOM   1897  HZ1 LYS A 119       0.356 -16.026  -4.532  1.00 96.89           H  
ATOM   1898  HZ2 LYS A 119       1.496 -17.161  -4.796  1.00 96.89           H  
ATOM   1899  HZ3 LYS A 119       0.789 -16.418  -6.072  1.00 96.89           H  
ATOM   1900  N   ARG A 120       5.571 -11.945   0.162  1.00 97.83           N  
ATOM   1901  H   ARG A 120       5.033 -11.234  -0.313  1.00 97.83           H  
ATOM   1902  CA  ARG A 120       5.711 -11.840   1.620  1.00 97.83           C  
ATOM   1903  HA  ARG A 120       5.930 -12.826   2.032  1.00 97.83           H  
ATOM   1904  C   ARG A 120       4.400 -11.380   2.235  1.00 97.83           C  
ATOM   1905  CB  ARG A 120       6.858 -10.892   1.999  1.00 97.83           C  
ATOM   1906  HB2 ARG A 120       6.868 -10.778   3.083  1.00 97.83           H  
ATOM   1907  HB3 ARG A 120       6.686  -9.912   1.554  1.00 97.83           H  
ATOM   1908  O   ARG A 120       3.733 -10.522   1.670  1.00 97.83           O  
ATOM   1909  CG  ARG A 120       8.220 -11.439   1.549  1.00 97.83           C  
ATOM   1910  HG2 ARG A 120       8.347 -12.458   1.916  1.00 97.83           H  
ATOM   1911  HG3 ARG A 120       8.274 -11.443   0.460  1.00 97.83           H  
ATOM   1912  CD  ARG A 120       9.344 -10.567   2.101  1.00 97.83           C  
ATOM   1913  HD2 ARG A 120       9.332 -10.612   3.190  1.00 97.83           H  
ATOM   1914  HD3 ARG A 120       9.168  -9.542   1.774  1.00 97.83           H  
ATOM   1915  NE  ARG A 120      10.651 -10.997   1.591  1.00 97.83           N  
ATOM   1916  HE  ARG A 120      10.670 -11.588   0.772  1.00 97.83           H  
ATOM   1917  NH1 ARG A 120      11.970  -9.535   2.777  1.00 97.83           N  
ATOM   1918 HH11 ARG A 120      12.805  -8.970   2.722  1.00 97.83           H  
ATOM   1919 HH12 ARG A 120      11.176  -9.279   3.346  1.00 97.83           H  
ATOM   1920  NH2 ARG A 120      12.828 -10.751   1.116  1.00 97.83           N  
ATOM   1921 HH21 ARG A 120      13.655 -10.171   1.127  1.00 97.83           H  
ATOM   1922 HH22 ARG A 120      12.607 -11.301   0.298  1.00 97.83           H  
ATOM   1923  CZ  ARG A 120      11.810 -10.437   1.851  1.00 97.83           C  
ATOM   1924  N   THR A 121       4.067 -11.932   3.391  1.00 98.14           N  
ATOM   1925  H   THR A 121       4.696 -12.602   3.810  1.00 98.14           H  
ATOM   1926  CA  THR A 121       2.966 -11.461   4.235  1.00 98.14           C  
ATOM   1927  HA  THR A 121       2.390 -10.692   3.721  1.00 98.14           H  
ATOM   1928  C   THR A 121       3.572 -10.864   5.491  1.00 98.14           C  
ATOM   1929  CB  THR A 121       2.007 -12.598   4.607  1.00 98.14           C  
ATOM   1930  HB  THR A 121       2.552 -13.356   5.170  1.00 98.14           H  
ATOM   1931  O   THR A 121       4.469 -11.471   6.078  1.00 98.14           O  
ATOM   1932  CG2 THR A 121       0.831 -12.111   5.451  1.00 98.14           C  
ATOM   1933 HG21 THR A 121       0.350 -11.251   4.984  1.00 98.14           H  
ATOM   1934 HG22 THR A 121       1.173 -11.821   6.444  1.00 98.14           H  
ATOM   1935 HG23 THR A 121       0.098 -12.907   5.581  1.00 98.14           H  
ATOM   1936  OG1 THR A 121       1.478 -13.203   3.444  1.00 98.14           O  
ATOM   1937  HG1 THR A 121       0.952 -13.938   3.768  1.00 98.14           H  
ATOM   1938  N   VAL A 122       3.106  -9.684   5.881  1.00 97.98           N  
ATOM   1939  H   VAL A 122       2.405  -9.224   5.319  1.00 97.98           H  
ATOM   1940  CA  VAL A 122       3.559  -8.988   7.084  1.00 97.98           C  
ATOM   1941  HA  VAL A 122       4.132  -9.668   7.715  1.00 97.98           H  
ATOM   1942  C   VAL A 122       2.349  -8.526   7.872  1.00 97.98           C  
ATOM   1943  CB  VAL A 122       4.462  -7.797   6.720  1.00 97.98           C  
ATOM   1944  HB  VAL A 122       3.914  -7.095   6.092  1.00 97.98           H  
ATOM   1945  O   VAL A 122       1.519  -7.789   7.348  1.00 97.98           O  
ATOM   1946  CG1 VAL A 122       4.958  -7.053   7.962  1.00 97.98           C  
ATOM   1947 HG11 VAL A 122       4.117  -6.661   8.535  1.00 97.98           H  
ATOM   1948 HG12 VAL A 122       5.566  -6.203   7.653  1.00 97.98           H  
ATOM   1949 HG13 VAL A 122       5.542  -7.717   8.600  1.00 97.98           H  
ATOM   1950  CG2 VAL A 122       5.690  -8.292   5.947  1.00 97.98           C  
ATOM   1951 HG21 VAL A 122       5.412  -8.535   4.921  1.00 97.98           H  
ATOM   1952 HG22 VAL A 122       6.106  -9.173   6.435  1.00 97.98           H  
ATOM   1953 HG23 VAL A 122       6.450  -7.511   5.950  1.00 97.98           H  
ATOM   1954  N   THR A 123       2.266  -8.935   9.131  1.00 98.31           N  
ATOM   1955  H   THR A 123       2.950  -9.583   9.494  1.00 98.31           H  
ATOM   1956  CA  THR A 123       1.329  -8.352  10.091  1.00 98.31           C  
ATOM   1957  HA  THR A 123       0.405  -8.086   9.577  1.00 98.31           H  
ATOM   1958  C   THR A 123       1.960  -7.095  10.683  1.00 98.31           C  
ATOM   1959  CB  THR A 123       0.982  -9.350  11.201  1.00 98.31           C  
ATOM   1960  HB  THR A 123       1.862  -9.496  11.828  1.00 98.31           H  
ATOM   1961  O   THR A 123       3.104  -7.143  11.131  1.00 98.31           O  
ATOM   1962  CG2 THR A 123      -0.166  -8.862  12.080  1.00 98.31           C  
ATOM   1963 HG21 THR A 123      -0.420  -9.634  12.806  1.00 98.31           H  
ATOM   1964 HG22 THR A 123      -1.041  -8.642  11.468  1.00 98.31           H  
ATOM   1965 HG23 THR A 123       0.132  -7.963  12.620  1.00 98.31           H  
ATOM   1966  OG1 THR A 123       0.633 -10.605  10.657  1.00 98.31           O  
ATOM   1967  HG1 THR A 123      -0.230 -10.565  10.238  1.00 98.31           H  
ATOM   1968  N   VAL A 124       1.231  -5.980  10.678  1.00 98.46           N  
ATOM   1969  H   VAL A 124       0.309  -6.022  10.268  1.00 98.46           H  
ATOM   1970  CA  VAL A 124       1.663  -4.699  11.253  1.00 98.46           C  
ATOM   1971  HA  VAL A 124       2.656  -4.812  11.690  1.00 98.46           H  
ATOM   1972  C   VAL A 124       0.693  -4.333  12.372  1.00 98.46           C  
ATOM   1973  CB  VAL A 124       1.744  -3.591  10.182  1.00 98.46           C  
ATOM   1974  HB  VAL A 124       0.737  -3.317   9.868  1.00 98.46           H  
ATOM   1975  O   VAL A 124      -0.492  -4.082  12.130  1.00 98.46           O  
ATOM   1976  CG1 VAL A 124       2.436  -2.339  10.733  1.00 98.46           C  
ATOM   1977 HG11 VAL A 124       3.460  -2.572  11.027  1.00 98.46           H  
ATOM   1978 HG12 VAL A 124       1.906  -1.969  11.610  1.00 98.46           H  
ATOM   1979 HG13 VAL A 124       2.452  -1.553   9.979  1.00 98.46           H  
ATOM   1980  CG2 VAL A 124       2.515  -4.034   8.930  1.00 98.46           C  
ATOM   1981 HG21 VAL A 124       2.578  -3.202   8.229  1.00 98.46           H  
ATOM   1982 HG22 VAL A 124       1.995  -4.856   8.437  1.00 98.46           H  
ATOM   1983 HG23 VAL A 124       3.518  -4.355   9.210  1.00 98.46           H  
ATOM   1984  N   ASN A 125       1.169  -4.337  13.612  1.00 98.13           N  
ATOM   1985  H   ASN A 125       2.154  -4.512  13.752  1.00 98.13           H  
ATOM   1986  CA  ASN A 125       0.360  -4.034  14.790  1.00 98.13           C  
ATOM   1987  HA  ASN A 125      -0.585  -4.568  14.691  1.00 98.13           H  
ATOM   1988  C   ASN A 125       0.052  -2.527  14.896  1.00 98.13           C  
ATOM   1989  CB  ASN A 125       1.076  -4.566  16.041  1.00 98.13           C  
ATOM   1990  HB2 ASN A 125       2.060  -4.104  16.124  1.00 98.13           H  
ATOM   1991  HB3 ASN A 125       0.513  -4.310  16.939  1.00 98.13           H  
ATOM   1992  O   ASN A 125       0.736  -1.713  14.275  1.00 98.13           O  
ATOM   1993  CG  ASN A 125       1.214  -6.073  16.001  1.00 98.13           C  
ATOM   1994  ND2 ASN A 125       2.408  -6.571  15.796  1.00 98.13           N  
ATOM   1995 HD21 ASN A 125       2.477  -7.568  15.653  1.00 98.13           H  
ATOM   1996 HD22 ASN A 125       3.121  -5.950  15.441  1.00 98.13           H  
ATOM   1997  OD1 ASN A 125       0.243  -6.803  16.121  1.00 98.13           O  
ATOM   1998  N   PRO A 126      -0.965  -2.124  15.680  1.00 97.69           N  
ATOM   1999  CA  PRO A 126      -1.261  -0.714  15.929  1.00 97.69           C  
ATOM   2000  HA  PRO A 126      -1.663  -0.272  15.017  1.00 97.69           H  
ATOM   2001  C   PRO A 126      -0.033   0.079  16.396  1.00 97.69           C  
ATOM   2002  CB  PRO A 126      -2.351  -0.724  17.005  1.00 97.69           C  
ATOM   2003  HB2 PRO A 126      -1.908  -0.792  17.999  1.00 97.69           H  
ATOM   2004  HB3 PRO A 126      -3.001   0.150  16.944  1.00 97.69           H  
ATOM   2005  O   PRO A 126       0.630  -0.300  17.361  1.00 97.69           O  
ATOM   2006  CG  PRO A 126      -3.096  -2.018  16.702  1.00 97.69           C  
ATOM   2007  HG2 PRO A 126      -3.742  -1.862  15.838  1.00 97.69           H  
ATOM   2008  HG3 PRO A 126      -3.662  -2.377  17.561  1.00 97.69           H  
ATOM   2009  CD  PRO A 126      -1.960  -2.966  16.330  1.00 97.69           C  
ATOM   2010  HD2 PRO A 126      -1.539  -3.403  17.236  1.00 97.69           H  
ATOM   2011  HD3 PRO A 126      -2.330  -3.745  15.664  1.00 97.69           H  
ATOM   2012  N   GLY A 127       0.263   1.188  15.716  1.00 96.92           N  
ATOM   2013  H   GLY A 127      -0.268   1.396  14.883  1.00 96.92           H  
ATOM   2014  CA  GLY A 127       1.413   2.051  15.999  1.00 96.92           C  
ATOM   2015  HA2 GLY A 127       1.463   2.238  17.072  1.00 96.92           H  
ATOM   2016  HA3 GLY A 127       1.265   3.001  15.485  1.00 96.92           H  
ATOM   2017  C   GLY A 127       2.768   1.489  15.556  1.00 96.92           C  
ATOM   2018  O   GLY A 127       3.789   2.144  15.768  1.00 96.92           O  
ATOM   2019  N   GLU A 128       2.800   0.301  14.950  1.00 98.07           N  
ATOM   2020  H   GLU A 128       1.931  -0.187  14.784  1.00 98.07           H  
ATOM   2021  CA  GLU A 128       4.022  -0.327  14.458  1.00 98.07           C  
ATOM   2022  HA  GLU A 128       4.824  -0.090  15.157  1.00 98.07           H  
ATOM   2023  C   GLU A 128       4.420   0.225  13.081  1.00 98.07           C  
ATOM   2024  CB  GLU A 128       3.854  -1.857  14.454  1.00 98.07           C  
ATOM   2025  HB2 GLU A 128       3.172  -2.137  13.650  1.00 98.07           H  
ATOM   2026  HB3 GLU A 128       3.419  -2.159  15.407  1.00 98.07           H  
ATOM   2027  O   GLU A 128       3.578   0.553  12.236  1.00 98.07           O  
ATOM   2028  CG  GLU A 128       5.172  -2.622  14.265  1.00 98.07           C  
ATOM   2029  HG2 GLU A 128       5.589  -2.377  13.288  1.00 98.07           H  
ATOM   2030  HG3 GLU A 128       5.877  -2.286  15.026  1.00 98.07           H  
ATOM   2031  CD  GLU A 128       5.007  -4.150  14.366  1.00 98.07           C  
ATOM   2032  OE1 GLU A 128       6.038  -4.832  14.541  1.00 98.07           O  
ATOM   2033  OE2 GLU A 128       3.856  -4.648  14.300  1.00 98.07           O  
ATOM   2034  N   GLU A 129       5.732   0.290  12.850  1.00 97.99           N  
ATOM   2035  H   GLU A 129       6.360  -0.035  13.572  1.00 97.99           H  
ATOM   2036  CA  GLU A 129       6.330   0.495  11.535  1.00 97.99           C  
ATOM   2037  HA  GLU A 129       5.525   0.526  10.801  1.00 97.99           H  
ATOM   2038  C   GLU A 129       7.232  -0.703  11.209  1.00 97.99           C  
ATOM   2039  CB  GLU A 129       7.064   1.850  11.471  1.00 97.99           C  
ATOM   2040  HB2 GLU A 129       6.362   2.625  11.780  1.00 97.99           H  
ATOM   2041  HB3 GLU A 129       7.904   1.848  12.166  1.00 97.99           H  
ATOM   2042  O   GLU A 129       8.106  -1.061  11.999  1.00 97.99           O  
ATOM   2043  CG  GLU A 129       7.574   2.181  10.054  1.00 97.99           C  
ATOM   2044  HG2 GLU A 129       8.339   1.456   9.778  1.00 97.99           H  
ATOM   2045  HG3 GLU A 129       6.746   2.072   9.353  1.00 97.99           H  
ATOM   2046  CD  GLU A 129       8.139   3.608   9.887  1.00 97.99           C  
ATOM   2047  OE1 GLU A 129       8.991   3.801   8.982  1.00 97.99           O  
ATOM   2048  OE2 GLU A 129       7.665   4.546  10.575  1.00 97.99           O  
ATOM   2049  N   VAL A 130       7.021  -1.322  10.046  1.00 98.25           N  
ATOM   2050  H   VAL A 130       6.311  -0.941   9.437  1.00 98.25           H  
ATOM   2051  CA  VAL A 130       7.783  -2.487   9.575  1.00 98.25           C  
ATOM   2052  HA  VAL A 130       8.592  -2.683  10.279  1.00 98.25           H  
ATOM   2053  C   VAL A 130       8.407  -2.179   8.220  1.00 98.25           C  
ATOM   2054  CB  VAL A 130       6.915  -3.763   9.507  1.00 98.25           C  
ATOM   2055  HB  VAL A 130       6.115  -3.620   8.781  1.00 98.25           H  
ATOM   2056  O   VAL A 130       7.752  -1.634   7.334  1.00 98.25           O  
ATOM   2057  CG1 VAL A 130       7.762  -4.970   9.075  1.00 98.25           C  
ATOM   2058 HG11 VAL A 130       8.042  -4.885   8.025  1.00 98.25           H  
ATOM   2059 HG12 VAL A 130       7.196  -5.892   9.213  1.00 98.25           H  
ATOM   2060 HG13 VAL A 130       8.659  -5.034   9.692  1.00 98.25           H  
ATOM   2061  CG2 VAL A 130       6.284  -4.101  10.862  1.00 98.25           C  
ATOM   2062 HG21 VAL A 130       7.054  -4.231  11.622  1.00 98.25           H  
ATOM   2063 HG22 VAL A 130       5.619  -3.296  11.174  1.00 98.25           H  
ATOM   2064 HG23 VAL A 130       5.694  -5.015  10.793  1.00 98.25           H  
ATOM   2065  N   GLU A 131       9.668  -2.567   8.027  1.00 98.19           N  
ATOM   2066  H   GLU A 131      10.150  -3.033   8.782  1.00 98.19           H  
ATOM   2067  CA  GLU A 131      10.351  -2.474   6.736  1.00 98.19           C  
ATOM   2068  HA  GLU A 131       9.718  -1.913   6.048  1.00 98.19           H  
ATOM   2069  C   GLU A 131      10.573  -3.861   6.121  1.00 98.19           C  
ATOM   2070  CB  GLU A 131      11.659  -1.677   6.864  1.00 98.19           C  
ATOM   2071  HB2 GLU A 131      12.369  -2.230   7.479  1.00 98.19           H  
ATOM   2072  HB3 GLU A 131      11.444  -0.724   7.349  1.00 98.19           H  
ATOM   2073  O   GLU A 131      11.069  -4.785   6.766  1.00 98.19           O  
ATOM   2074  CG  GLU A 131      12.275  -1.404   5.483  1.00 98.19           C  
ATOM   2075  HG2 GLU A 131      11.530  -0.930   4.845  1.00 98.19           H  
ATOM   2076  HG3 GLU A 131      12.546  -2.351   5.015  1.00 98.19           H  
ATOM   2077  CD  GLU A 131      13.516  -0.508   5.563  1.00 98.19           C  
ATOM   2078  OE1 GLU A 131      14.631  -1.056   5.408  1.00 98.19           O  
ATOM   2079  OE2 GLU A 131      13.343   0.729   5.685  1.00 98.19           O  
ATOM   2080  N   VAL A 132      10.246  -3.993   4.836  1.00 97.87           N  
ATOM   2081  H   VAL A 132       9.804  -3.204   4.388  1.00 97.87           H  
ATOM   2082  CA  VAL A 132      10.449  -5.201   4.036  1.00 97.87           C  
ATOM   2083  HA  VAL A 132      10.946  -5.953   4.649  1.00 97.87           H  
ATOM   2084  C   VAL A 132      11.333  -4.862   2.846  1.00 97.87           C  
ATOM   2085  CB  VAL A 132       9.113  -5.786   3.550  1.00 97.87           C  
ATOM   2086  HB  VAL A 132       8.689  -5.145   2.777  1.00 97.87           H  
ATOM   2087  O   VAL A 132      10.977  -4.024   2.022  1.00 97.87           O  
ATOM   2088  CG1 VAL A 132       9.329  -7.184   2.961  1.00 97.87           C  
ATOM   2089 HG11 VAL A 132       8.376  -7.563   2.590  1.00 97.87           H  
ATOM   2090 HG12 VAL A 132       9.702  -7.853   3.736  1.00 97.87           H  
ATOM   2091 HG13 VAL A 132      10.031  -7.143   2.128  1.00 97.87           H  
ATOM   2092  CG2 VAL A 132       8.085  -5.911   4.673  1.00 97.87           C  
ATOM   2093 HG21 VAL A 132       8.484  -6.519   5.485  1.00 97.87           H  
ATOM   2094 HG22 VAL A 132       7.173  -6.351   4.271  1.00 97.87           H  
ATOM   2095 HG23 VAL A 132       7.827  -4.926   5.062  1.00 97.87           H  
ATOM   2096  N   THR A 133      12.477  -5.534   2.723  1.00 97.33           N  
ATOM   2097  H   THR A 133      12.736  -6.181   3.454  1.00 97.33           H  
ATOM   2098  CA  THR A 133      13.381  -5.361   1.576  1.00 97.33           C  
ATOM   2099  HA  THR A 133      13.061  -4.497   0.994  1.00 97.33           H  
ATOM   2100  C   THR A 133      13.342  -6.574   0.651  1.00 97.33           C  
ATOM   2101  CB  THR A 133      14.813  -5.051   2.030  1.00 97.33           C  
ATOM   2102  HB  THR A 133      15.184  -5.852   2.670  1.00 97.33           H  
ATOM   2103  O   THR A 133      13.501  -7.713   1.103  1.00 97.33           O  
ATOM   2104  CG2 THR A 133      15.771  -4.855   0.852  1.00 97.33           C  
ATOM   2105 HG21 THR A 133      15.930  -5.799   0.332  1.00 97.33           H  
ATOM   2106 HG22 THR A 133      16.733  -4.499   1.223  1.00 97.33           H  
ATOM   2107 HG23 THR A 133      15.362  -4.122   0.156  1.00 97.33           H  
ATOM   2108  OG1 THR A 133      14.846  -3.834   2.735  1.00 97.33           O  
ATOM   2109  HG1 THR A 133      14.373  -3.904   3.567  1.00 97.33           H  
ATOM   2110  N   PHE A 134      13.184  -6.303  -0.642  1.00 96.76           N  
ATOM   2111  H   PHE A 134      13.054  -5.335  -0.899  1.00 96.76           H  
ATOM   2112  CA  PHE A 134      13.316  -7.242  -1.753  1.00 96.76           C  
ATOM   2113  HA  PHE A 134      13.380  -8.262  -1.373  1.00 96.76           H  
ATOM   2114  C   PHE A 134      14.594  -6.930  -2.535  1.00 96.76           C  
ATOM   2115  CB  PHE A 134      12.084  -7.145  -2.662  1.00 96.76           C  
ATOM   2116  HB2 PHE A 134      12.238  -7.794  -3.523  1.00 96.76           H  
ATOM   2117  HB3 PHE A 134      11.996  -6.123  -3.031  1.00 96.76           H  
ATOM   2118  O   PHE A 134      15.012  -5.772  -2.621  1.00 96.76           O  
ATOM   2119  CG  PHE A 134      10.785  -7.535  -1.988  1.00 96.76           C  
ATOM   2120  CD1 PHE A 134      10.265  -8.827  -2.174  1.00 96.76           C  
ATOM   2121  HD1 PHE A 134      10.779  -9.521  -2.822  1.00 96.76           H  
ATOM   2122  CD2 PHE A 134      10.097  -6.618  -1.171  1.00 96.76           C  
ATOM   2123  HD2 PHE A 134      10.490  -5.623  -1.023  1.00 96.76           H  
ATOM   2124  CE1 PHE A 134       9.074  -9.211  -1.536  1.00 96.76           C  
ATOM   2125  HE1 PHE A 134       8.677 -10.204  -1.691  1.00 96.76           H  
ATOM   2126  CE2 PHE A 134       8.904  -6.999  -0.535  1.00 96.76           C  
ATOM   2127  HE2 PHE A 134       8.384  -6.294   0.096  1.00 96.76           H  
ATOM   2128  CZ  PHE A 134       8.395  -8.297  -0.715  1.00 96.76           C  
ATOM   2129  HZ  PHE A 134       7.475  -8.592  -0.232  1.00 96.76           H  
ATOM   2130  N   SER A 135      15.215  -7.952  -3.120  1.00 95.10           N  
ATOM   2131  H   SER A 135      14.813  -8.876  -3.059  1.00 95.10           H  
ATOM   2132  CA  SER A 135      16.387  -7.794  -3.987  1.00 95.10           C  
ATOM   2133  HA  SER A 135      16.444  -6.759  -4.323  1.00 95.10           H  
ATOM   2134  C   SER A 135      16.241  -8.671  -5.222  1.00 95.10           C  
ATOM   2135  CB  SER A 135      17.692  -8.112  -3.249  1.00 95.10           C  
ATOM   2136  HB2 SER A 135      18.535  -7.922  -3.914  1.00 95.10           H  
ATOM   2137  HB3 SER A 135      17.704  -9.158  -2.944  1.00 95.10           H  
ATOM   2138  O   SER A 135      15.818  -9.822  -5.122  1.00 95.10           O  
ATOM   2139  OG  SER A 135      17.801  -7.283  -2.106  1.00 95.10           O  
ATOM   2140  HG  SER A 135      17.238  -6.523  -2.272  1.00 95.10           H  
ATOM   2141  N   ALA A 136      16.577  -8.130  -6.387  1.00 91.54           N  
ATOM   2142  H   ALA A 136      16.933  -7.185  -6.408  1.00 91.54           H  
ATOM   2143  CA  ALA A 136      16.470  -8.836  -7.652  1.00 91.54           C  
ATOM   2144  HA  ALA A 136      16.504  -9.911  -7.470  1.00 91.54           H  
ATOM   2145  C   ALA A 136      17.637  -8.471  -8.569  1.00 91.54           C  
ATOM   2146  CB  ALA A 136      15.125  -8.496  -8.309  1.00 91.54           C  
ATOM   2147  HB1 ALA A 136      14.303  -8.815  -7.668  1.00 91.54           H  
ATOM   2148  HB2 ALA A 136      15.057  -7.421  -8.474  1.00 91.54           H  
ATOM   2149  HB3 ALA A 136      15.054  -8.992  -9.277  1.00 91.54           H  
ATOM   2150  O   ALA A 136      17.922  -7.300  -8.781  1.00 91.54           O  
ATOM   2151  N   ASN A 137      18.251  -9.485  -9.186  1.00 90.52           N  
ATOM   2152  H   ASN A 137      18.045 -10.428  -8.890  1.00 90.52           H  
ATOM   2153  CA  ASN A 137      19.279  -9.275 -10.214  1.00 90.52           C  
ATOM   2154  HA  ASN A 137      20.059  -8.627  -9.815  1.00 90.52           H  
ATOM   2155  C   ASN A 137      18.722  -8.593 -11.476  1.00 90.52           C  
ATOM   2156  CB  ASN A 137      19.887 -10.636 -10.596  1.00 90.52           C  
ATOM   2157  HB2 ASN A 137      19.097 -11.295 -10.957  1.00 90.52           H  
ATOM   2158  HB3 ASN A 137      20.597 -10.483 -11.409  1.00 90.52           H  
ATOM   2159  O   ASN A 137      19.478  -8.019 -12.250  1.00 90.52           O  
ATOM   2160  CG  ASN A 137      20.637 -11.311  -9.466  1.00 90.52           C  
ATOM   2161  ND2 ASN A 137      20.729 -12.620  -9.487  1.00 90.52           N  
ATOM   2162 HD21 ASN A 137      20.389 -13.151 -10.275  1.00 90.52           H  
ATOM   2163 HD22 ASN A 137      21.262 -13.021  -8.729  1.00 90.52           H  
ATOM   2164  OD1 ASN A 137      21.140 -10.702  -8.546  1.00 90.52           O  
ATOM   2165  N   ASP A 138      17.409  -8.701 -11.694  1.00 89.54           N  
ATOM   2166  H   ASP A 138      16.846  -9.107 -10.961  1.00 89.54           H  
ATOM   2167  CA  ASP A 138      16.688  -8.052 -12.783  1.00 89.54           C  
ATOM   2168  HA  ASP A 138      17.388  -7.566 -13.462  1.00 89.54           H  
ATOM   2169  C   ASP A 138      15.725  -7.000 -12.199  1.00 89.54           C  
ATOM   2170  CB  ASP A 138      15.957  -9.112 -13.618  1.00 89.54           C  
ATOM   2171  HB2 ASP A 138      15.310  -9.700 -12.967  1.00 89.54           H  
ATOM   2172  HB3 ASP A 138      16.696  -9.785 -14.054  1.00 89.54           H  
ATOM   2173  O   ASP A 138      14.693  -7.378 -11.626  1.00 89.54           O  
ATOM   2174  CG  ASP A 138      15.119  -8.501 -14.746  1.00 89.54           C  
ATOM   2175  OD1 ASP A 138      15.216  -7.272 -14.969  1.00 89.54           O  
ATOM   2176  OD2 ASP A 138      14.352  -9.279 -15.350  1.00 89.54           O  
ATOM   2177  N   PRO A 139      16.029  -5.695 -12.341  1.00 83.24           N  
ATOM   2178  CA  PRO A 139      15.170  -4.614 -11.868  1.00 83.24           C  
ATOM   2179  HA  PRO A 139      15.078  -4.701 -10.785  1.00 83.24           H  
ATOM   2180  C   PRO A 139      13.766  -4.620 -12.484  1.00 83.24           C  
ATOM   2181  CB  PRO A 139      15.912  -3.317 -12.205  1.00 83.24           C  
ATOM   2182  HB2 PRO A 139      15.611  -2.956 -13.189  1.00 83.24           H  
ATOM   2183  HB3 PRO A 139      15.741  -2.549 -11.450  1.00 83.24           H  
ATOM   2184  O   PRO A 139      12.834  -4.122 -11.856  1.00 83.24           O  
ATOM   2185  CG  PRO A 139      17.376  -3.744 -12.253  1.00 83.24           C  
ATOM   2186  HG2 PRO A 139      17.973  -3.085 -12.883  1.00 83.24           H  
ATOM   2187  HG3 PRO A 139      17.779  -3.784 -11.241  1.00 83.24           H  
ATOM   2188  CD  PRO A 139      17.290  -5.154 -12.828  1.00 83.24           C  
ATOM   2189  HD2 PRO A 139      18.143  -5.738 -12.482  1.00 83.24           H  
ATOM   2190  HD3 PRO A 139      17.271  -5.114 -13.917  1.00 83.24           H  
ATOM   2191  N   HIS A 140      13.558  -5.234 -13.659  1.00 87.43           N  
ATOM   2192  H   HIS A 140      14.321  -5.704 -14.123  1.00 87.43           H  
ATOM   2193  CA  HIS A 140      12.224  -5.334 -14.261  1.00 87.43           C  
ATOM   2194  HA  HIS A 140      11.812  -4.327 -14.333  1.00 87.43           H  
ATOM   2195  C   HIS A 140      11.243  -6.149 -13.410  1.00 87.43           C  
ATOM   2196  CB  HIS A 140      12.314  -5.919 -15.675  1.00 87.43           C  
ATOM   2197  HB2 HIS A 140      11.304  -6.103 -16.041  1.00 87.43           H  
ATOM   2198  HB3 HIS A 140      12.830  -6.879 -15.655  1.00 87.43           H  
ATOM   2199  O   HIS A 140      10.028  -5.974 -13.540  1.00 87.43           O  
ATOM   2200  CG  HIS A 140      12.983  -4.991 -16.652  1.00 87.43           C  
ATOM   2201  CD2 HIS A 140      14.190  -5.163 -17.273  1.00 87.43           C  
ATOM   2202  HD2 HIS A 140      14.854  -6.005 -17.144  1.00 87.43           H  
ATOM   2203  ND1 HIS A 140      12.464  -3.794 -17.083  1.00 87.43           N  
ATOM   2204  HD1 HIS A 140      11.601  -3.384 -16.755  1.00 87.43           H  
ATOM   2205  CE1 HIS A 140      13.335  -3.253 -17.949  1.00 87.43           C  
ATOM   2206  HE1 HIS A 140      13.213  -2.301 -18.444  1.00 87.43           H  
ATOM   2207  NE2 HIS A 140      14.400  -4.052 -18.104  1.00 87.43           N  
ATOM   2208  N   LYS A 141      11.731  -6.979 -12.475  1.00 89.87           N  
ATOM   2209  H   LYS A 141      12.734  -7.074 -12.404  1.00 89.87           H  
ATOM   2210  CA  LYS A 141      10.878  -7.658 -11.483  1.00 89.87           C  
ATOM   2211  HA  LYS A 141      10.105  -8.215 -12.013  1.00 89.87           H  
ATOM   2212  C   LYS A 141      10.137  -6.681 -10.565  1.00 89.87           C  
ATOM   2213  CB  LYS A 141      11.712  -8.636 -10.647  1.00 89.87           C  
ATOM   2214  HB2 LYS A 141      12.528  -8.107 -10.156  1.00 89.87           H  
ATOM   2215  HB3 LYS A 141      11.067  -9.058  -9.876  1.00 89.87           H  
ATOM   2216  O   LYS A 141       9.078  -7.025 -10.041  1.00 89.87           O  
ATOM   2217  CG  LYS A 141      12.270  -9.778 -11.507  1.00 89.87           C  
ATOM   2218  HG2 LYS A 141      13.072  -9.406 -12.145  1.00 89.87           H  
ATOM   2219  HG3 LYS A 141      11.475 -10.172 -12.140  1.00 89.87           H  
ATOM   2220  CD  LYS A 141      12.793 -10.911 -10.619  1.00 89.87           C  
ATOM   2221  HD2 LYS A 141      13.563 -10.536  -9.946  1.00 89.87           H  
ATOM   2222  HD3 LYS A 141      11.961 -11.297 -10.030  1.00 89.87           H  
ATOM   2223  CE  LYS A 141      13.367 -12.027 -11.496  1.00 89.87           C  
ATOM   2224  HE2 LYS A 141      12.704 -12.170 -12.349  1.00 89.87           H  
ATOM   2225  HE3 LYS A 141      14.333 -11.704 -11.883  1.00 89.87           H  
ATOM   2226  NZ  LYS A 141      13.484 -13.297 -10.739  1.00 89.87           N  
ATOM   2227  HZ1 LYS A 141      14.005 -13.168  -9.883  1.00 89.87           H  
ATOM   2228  HZ2 LYS A 141      12.562 -13.639 -10.511  1.00 89.87           H  
ATOM   2229  HZ3 LYS A 141      13.923 -14.007 -11.309  1.00 89.87           H  
ATOM   2230  N   PHE A 142      10.653  -5.462 -10.415  1.00 92.67           N  
ATOM   2231  H   PHE A 142      11.524  -5.248 -10.881  1.00 92.67           H  
ATOM   2232  CA  PHE A 142      10.041  -4.385  -9.645  1.00 92.67           C  
ATOM   2233  HA  PHE A 142       9.475  -4.822  -8.822  1.00 92.67           H  
ATOM   2234  C   PHE A 142       9.035  -3.549 -10.447  1.00 92.67           C  
ATOM   2235  CB  PHE A 142      11.151  -3.511  -9.045  1.00 92.67           C  
ATOM   2236  HB2 PHE A 142      11.694  -3.024  -9.855  1.00 92.67           H  
ATOM   2237  HB3 PHE A 142      10.692  -2.715  -8.459  1.00 92.67           H  
ATOM   2238  O   PHE A 142       8.424  -2.654  -9.875  1.00 92.67           O  
ATOM   2239  CG  PHE A 142      12.128  -4.241  -8.144  1.00 92.67           C  
ATOM   2240  CD1 PHE A 142      11.653  -5.051  -7.100  1.00 92.67           C  
ATOM   2241  HD1 PHE A 142      10.591  -5.077  -6.910  1.00 92.67           H  
ATOM   2242  CD2 PHE A 142      13.512  -4.102  -8.334  1.00 92.67           C  
ATOM   2243  HD2 PHE A 142      13.891  -3.464  -9.118  1.00 92.67           H  
ATOM   2244  CE1 PHE A 142      12.546  -5.773  -6.288  1.00 92.67           C  
ATOM   2245  HE1 PHE A 142      12.176  -6.403  -5.493  1.00 92.67           H  
ATOM   2246  CE2 PHE A 142      14.409  -4.795  -7.504  1.00 92.67           C  
ATOM   2247  HE2 PHE A 142      15.471  -4.689  -7.666  1.00 92.67           H  
ATOM   2248  CZ  PHE A 142      13.929  -5.636  -6.487  1.00 92.67           C  
ATOM   2249  HZ  PHE A 142      14.626  -6.163  -5.853  1.00 92.67           H  
ATOM   2250  N   ASN A 143       8.797  -3.843 -11.735  1.00 92.65           N  
ATOM   2251  H   ASN A 143       9.362  -4.550 -12.184  1.00 92.65           H  
ATOM   2252  CA  ASN A 143       7.887  -3.047 -12.571  1.00 92.65           C  
ATOM   2253  HA  ASN A 143       8.095  -1.997 -12.368  1.00 92.65           H  
ATOM   2254  C   ASN A 143       6.396  -3.275 -12.267  1.00 92.65           C  
ATOM   2255  CB  ASN A 143       8.171  -3.285 -14.066  1.00 92.65           C  
ATOM   2256  HB2 ASN A 143       7.344  -2.877 -14.648  1.00 92.65           H  
ATOM   2257  HB3 ASN A 143       8.239  -4.351 -14.280  1.00 92.65           H  
ATOM   2258  O   ASN A 143       5.556  -2.526 -12.764  1.00 92.65           O  
ATOM   2259  CG  ASN A 143       9.422  -2.581 -14.556  1.00 92.65           C  
ATOM   2260  ND2 ASN A 143       9.683  -2.597 -15.841  1.00 92.65           N  
ATOM   2261 HD21 ASN A 143      10.339  -1.875 -16.103  1.00 92.65           H  
ATOM   2262 HD22 ASN A 143       8.978  -2.946 -16.474  1.00 92.65           H  
ATOM   2263  OD1 ASN A 143      10.163  -1.957 -13.826  1.00 92.65           O  
ATOM   2264  N   ARG A 144       6.048  -4.322 -11.508  1.00 95.78           N  
ATOM   2265  H   ARG A 144       6.797  -4.878 -11.121  1.00 95.78           H  
ATOM   2266  CA  ARG A 144       4.655  -4.699 -11.216  1.00 95.78           C  
ATOM   2267  HA  ARG A 144       4.028  -3.825 -11.394  1.00 95.78           H  
ATOM   2268  C   ARG A 144       4.426  -5.079  -9.742  1.00 95.78           C  
ATOM   2269  CB  ARG A 144       4.184  -5.805 -12.179  1.00 95.78           C  
ATOM   2270  HB2 ARG A 144       4.819  -6.680 -12.037  1.00 95.78           H  
ATOM   2271  HB3 ARG A 144       3.161  -6.080 -11.919  1.00 95.78           H  
ATOM   2272  O   ARG A 144       3.978  -6.201  -9.486  1.00 95.78           O  
ATOM   2273  CG  ARG A 144       4.197  -5.413 -13.664  1.00 95.78           C  
ATOM   2274  HG2 ARG A 144       3.488  -4.602 -13.836  1.00 95.78           H  
ATOM   2275  HG3 ARG A 144       5.194  -5.086 -13.957  1.00 95.78           H  
ATOM   2276  CD  ARG A 144       3.819  -6.634 -14.513  1.00 95.78           C  
ATOM   2277  HD2 ARG A 144       4.520  -7.439 -14.294  1.00 95.78           H  
ATOM   2278  HD3 ARG A 144       2.823  -6.976 -14.229  1.00 95.78           H  
ATOM   2279  NE  ARG A 144       3.890  -6.335 -15.956  1.00 95.78           N  
ATOM   2280  HE  ARG A 144       4.811  -6.214 -16.353  1.00 95.78           H  
ATOM   2281  NH1 ARG A 144       1.642  -6.144 -16.374  1.00 95.78           N  
ATOM   2282 HH11 ARG A 144       1.059  -5.446 -16.814  1.00 95.78           H  
ATOM   2283 HH12 ARG A 144       1.436  -6.417 -15.424  1.00 95.78           H  
ATOM   2284  NH2 ARG A 144       3.082  -5.471 -17.902  1.00 95.78           N  
ATOM   2285 HH21 ARG A 144       2.356  -4.812 -18.147  1.00 95.78           H  
ATOM   2286 HH22 ARG A 144       4.010  -5.219 -18.209  1.00 95.78           H  
ATOM   2287  CZ  ARG A 144       2.880  -6.017 -16.742  1.00 95.78           C  
ATOM   2288  N   PRO A 145       4.787  -4.234  -8.758  1.00 97.02           N  
ATOM   2289  CA  PRO A 145       4.570  -4.573  -7.365  1.00 97.02           C  
ATOM   2290  HA  PRO A 145       4.934  -5.581  -7.168  1.00 97.02           H  
ATOM   2291  C   PRO A 145       3.073  -4.511  -7.049  1.00 97.02           C  
ATOM   2292  CB  PRO A 145       5.404  -3.584  -6.556  1.00 97.02           C  
ATOM   2293  HB2 PRO A 145       4.990  -3.410  -5.563  1.00 97.02           H  
ATOM   2294  HB3 PRO A 145       6.429  -3.948  -6.484  1.00 97.02           H  
ATOM   2295  O   PRO A 145       2.324  -3.679  -7.570  1.00 97.02           O  
ATOM   2296  CG  PRO A 145       5.372  -2.328  -7.420  1.00 97.02           C  
ATOM   2297  HG2 PRO A 145       4.495  -1.741  -7.146  1.00 97.02           H  
ATOM   2298  HG3 PRO A 145       6.278  -1.737  -7.287  1.00 97.02           H  
ATOM   2299  CD  PRO A 145       5.253  -2.858  -8.857  1.00 97.02           C  
ATOM   2300  HD2 PRO A 145       4.561  -2.250  -9.441  1.00 97.02           H  
ATOM   2301  HD3 PRO A 145       6.234  -2.842  -9.331  1.00 97.02           H  
ATOM   2302  N   GLN A 146       2.641  -5.414  -6.183  1.00 98.15           N  
ATOM   2303  H   GLN A 146       3.305  -6.080  -5.815  1.00 98.15           H  
ATOM   2304  CA  GLN A 146       1.258  -5.539  -5.753  1.00 98.15           C  
ATOM   2305  HA  GLN A 146       0.693  -4.662  -6.067  1.00 98.15           H  
ATOM   2306  C   GLN A 146       1.221  -5.610  -4.230  1.00 98.15           C  
ATOM   2307  CB  GLN A 146       0.656  -6.772  -6.438  1.00 98.15           C  
ATOM   2308  HB2 GLN A 146       0.628  -6.588  -7.512  1.00 98.15           H  
ATOM   2309  HB3 GLN A 146       1.331  -7.610  -6.266  1.00 98.15           H  
ATOM   2310  O   GLN A 146       1.974  -6.369  -3.619  1.00 98.15           O  
ATOM   2311  CG  GLN A 146      -0.752  -7.175  -5.972  1.00 98.15           C  
ATOM   2312  HG2 GLN A 146      -0.762  -7.285  -4.888  1.00 98.15           H  
ATOM   2313  HG3 GLN A 146      -1.474  -6.402  -6.238  1.00 98.15           H  
ATOM   2314  CD  GLN A 146      -1.176  -8.517  -6.572  1.00 98.15           C  
ATOM   2315  NE2 GLN A 146      -2.303  -9.055  -6.200  1.00 98.15           N  
ATOM   2316 HE21 GLN A 146      -2.580  -9.905  -6.669  1.00 98.15           H  
ATOM   2317 HE22 GLN A 146      -3.037  -8.463  -5.838  1.00 98.15           H  
ATOM   2318  OE1 GLN A 146      -0.497  -9.157  -7.365  1.00 98.15           O  
ATOM   2319  N   PHE A 147       0.315  -4.840  -3.641  1.00 98.53           N  
ATOM   2320  H   PHE A 147      -0.257  -4.244  -4.223  1.00 98.53           H  
ATOM   2321  CA  PHE A 147       0.061  -4.787  -2.209  1.00 98.53           C  
ATOM   2322  HA  PHE A 147       0.694  -5.512  -1.697  1.00 98.53           H  
ATOM   2323  C   PHE A 147      -1.403  -5.145  -1.977  1.00 98.53           C  
ATOM   2324  CB  PHE A 147       0.406  -3.394  -1.662  1.00 98.53           C  
ATOM   2325  HB2 PHE A 147      -0.354  -2.682  -1.983  1.00 98.53           H  
ATOM   2326  HB3 PHE A 147       0.373  -3.427  -0.573  1.00 98.53           H  
ATOM   2327  O   PHE A 147      -2.286  -4.588  -2.621  1.00 98.53           O  
ATOM   2328  CG  PHE A 147       1.766  -2.885  -2.104  1.00 98.53           C  
ATOM   2329  CD1 PHE A 147       2.919  -3.266  -1.397  1.00 98.53           C  
ATOM   2330  HD1 PHE A 147       2.826  -3.874  -0.509  1.00 98.53           H  
ATOM   2331  CD2 PHE A 147       1.886  -2.083  -3.255  1.00 98.53           C  
ATOM   2332  HD2 PHE A 147       1.003  -1.795  -3.807  1.00 98.53           H  
ATOM   2333  CE1 PHE A 147       4.187  -2.863  -1.848  1.00 98.53           C  
ATOM   2334  HE1 PHE A 147       5.072  -3.166  -1.308  1.00 98.53           H  
ATOM   2335  CE2 PHE A 147       3.155  -1.680  -3.707  1.00 98.53           C  
ATOM   2336  HE2 PHE A 147       3.242  -1.079  -4.600  1.00 98.53           H  
ATOM   2337  CZ  PHE A 147       4.307  -2.081  -3.009  1.00 98.53           C  
ATOM   2338  HZ  PHE A 147       5.286  -1.797  -3.366  1.00 98.53           H  
ATOM   2339  N   THR A 148      -1.679  -6.088  -1.090  1.00 98.42           N  
ATOM   2340  H   THR A 148      -0.911  -6.546  -0.620  1.00 98.42           H  
ATOM   2341  CA  THR A 148      -3.034  -6.366  -0.597  1.00 98.42           C  
ATOM   2342  HA  THR A 148      -3.761  -5.708  -1.073  1.00 98.42           H  
ATOM   2343  C   THR A 148      -3.034  -6.083   0.891  1.00 98.42           C  
ATOM   2344  CB  THR A 148      -3.453  -7.810  -0.883  1.00 98.42           C  
ATOM   2345  HB  THR A 148      -2.810  -8.487  -0.320  1.00 98.42           H  
ATOM   2346  O   THR A 148      -2.247  -6.688   1.612  1.00 98.42           O  
ATOM   2347  CG2 THR A 148      -4.900  -8.095  -0.507  1.00 98.42           C  
ATOM   2348 HG21 THR A 148      -5.096  -9.160  -0.635  1.00 98.42           H  
ATOM   2349 HG22 THR A 148      -5.578  -7.510  -1.129  1.00 98.42           H  
ATOM   2350 HG23 THR A 148      -5.075  -7.851   0.541  1.00 98.42           H  
ATOM   2351  OG1 THR A 148      -3.304  -8.069  -2.263  1.00 98.42           O  
ATOM   2352  HG1 THR A 148      -2.618  -7.468  -2.561  1.00 98.42           H  
ATOM   2353  N   ILE A 149      -3.857  -5.133   1.321  1.00 98.30           N  
ATOM   2354  H   ILE A 149      -4.500  -4.720   0.661  1.00 98.30           H  
ATOM   2355  CA  ILE A 149      -3.995  -4.720   2.713  1.00 98.30           C  
ATOM   2356  HA  ILE A 149      -3.184  -5.147   3.302  1.00 98.30           H  
ATOM   2357  C   ILE A 149      -5.312  -5.292   3.222  1.00 98.30           C  
ATOM   2358  CB  ILE A 149      -3.936  -3.181   2.868  1.00 98.30           C  
ATOM   2359  HB  ILE A 149      -4.798  -2.737   2.369  1.00 98.30           H  
ATOM   2360  O   ILE A 149      -6.366  -5.022   2.643  1.00 98.30           O  
ATOM   2361  CG1 ILE A 149      -2.646  -2.545   2.293  1.00 98.30           C  
ATOM   2362 HG12 ILE A 149      -1.792  -3.187   2.512  1.00 98.30           H  
ATOM   2363 HG13 ILE A 149      -2.473  -1.591   2.790  1.00 98.30           H  
ATOM   2364  CG2 ILE A 149      -4.016  -2.817   4.363  1.00 98.30           C  
ATOM   2365 HG21 ILE A 149      -3.170  -3.243   4.902  1.00 98.30           H  
ATOM   2366 HG22 ILE A 149      -4.017  -1.734   4.487  1.00 98.30           H  
ATOM   2367 HG23 ILE A 149      -4.936  -3.199   4.805  1.00 98.30           H  
ATOM   2368  CD1 ILE A 149      -2.687  -2.243   0.787  1.00 98.30           C  
ATOM   2369 HD11 ILE A 149      -2.674  -3.159   0.197  1.00 98.30           H  
ATOM   2370 HD12 ILE A 149      -3.582  -1.669   0.547  1.00 98.30           H  
ATOM   2371 HD13 ILE A 149      -1.811  -1.654   0.517  1.00 98.30           H  
ATOM   2372  N   GLU A 150      -5.240  -6.069   4.293  1.00 97.85           N  
ATOM   2373  H   GLU A 150      -4.333  -6.264   4.691  1.00 97.85           H  
ATOM   2374  CA  GLU A 150      -6.375  -6.713   4.943  1.00 97.85           C  
ATOM   2375  HA  GLU A 150      -7.294  -6.382   4.458  1.00 97.85           H  
ATOM   2376  C   GLU A 150      -6.444  -6.262   6.404  1.00 97.85           C  
ATOM   2377  CB  GLU A 150      -6.309  -8.247   4.782  1.00 97.85           C  
ATOM   2378  HB2 GLU A 150      -5.415  -8.634   5.271  1.00 97.85           H  
ATOM   2379  HB3 GLU A 150      -7.192  -8.679   5.254  1.00 97.85           H  
ATOM   2380  O   GLU A 150      -5.436  -6.174   7.106  1.00 97.85           O  
ATOM   2381  CG  GLU A 150      -6.288  -8.628   3.289  1.00 97.85           C  
ATOM   2382  HG2 GLU A 150      -7.098  -8.081   2.807  1.00 97.85           H  
ATOM   2383  HG3 GLU A 150      -5.351  -8.285   2.851  1.00 97.85           H  
ATOM   2384  CD  GLU A 150      -6.460 -10.116   2.943  1.00 97.85           C  
ATOM   2385  OE1 GLU A 150      -6.445 -10.397   1.710  1.00 97.85           O  
ATOM   2386  OE2 GLU A 150      -6.708 -10.937   3.848  1.00 97.85           O  
ATOM   2387  N   TRP A 151      -7.645  -5.928   6.855  1.00 94.59           N  
ATOM   2388  H   TRP A 151      -8.429  -6.031   6.227  1.00 94.59           H  
ATOM   2389  CA  TRP A 151      -7.944  -5.568   8.238  1.00 94.59           C  
ATOM   2390  HA  TRP A 151      -7.125  -5.892   8.879  1.00 94.59           H  
ATOM   2391  C   TRP A 151      -9.195  -6.310   8.694  1.00 94.59           C  
ATOM   2392  CB  TRP A 151      -8.084  -4.046   8.380  1.00 94.59           C  
ATOM   2393  HB2 TRP A 151      -8.260  -3.806   9.429  1.00 94.59           H  
ATOM   2394  HB3 TRP A 151      -7.132  -3.593   8.102  1.00 94.59           H  
ATOM   2395  O   TRP A 151      -9.991  -6.762   7.864  1.00 94.59           O  
ATOM   2396  CG  TRP A 151      -9.148  -3.390   7.554  1.00 94.59           C  
ATOM   2397  CD1 TRP A 151     -10.393  -3.063   7.968  1.00 94.59           C  
ATOM   2398  HD1 TRP A 151     -10.778  -3.243   8.961  1.00 94.59           H  
ATOM   2399  CD2 TRP A 151      -9.043  -2.896   6.188  1.00 94.59           C  
ATOM   2400  CE2 TRP A 151     -10.273  -2.259   5.843  1.00 94.59           C  
ATOM   2401  CE3 TRP A 151      -8.022  -2.909   5.216  1.00 94.59           C  
ATOM   2402  HE3 TRP A 151      -7.088  -3.398   5.450  1.00 94.59           H  
ATOM   2403  NE1 TRP A 151     -11.073  -2.420   6.952  1.00 94.59           N  
ATOM   2404  HE1 TRP A 151     -11.963  -1.963   7.096  1.00 94.59           H  
ATOM   2405  CH2 TRP A 151      -9.407  -1.613   3.691  1.00 94.59           C  
ATOM   2406  HH2 TRP A 151      -9.514  -1.053   2.774  1.00 94.59           H  
ATOM   2407  CZ2 TRP A 151     -10.466  -1.628   4.610  1.00 94.59           C  
ATOM   2408  HZ2 TRP A 151     -11.390  -1.112   4.395  1.00 94.59           H  
ATOM   2409  CZ3 TRP A 151      -8.200  -2.273   3.976  1.00 94.59           C  
ATOM   2410  HZ3 TRP A 151      -7.394  -2.266   3.257  1.00 94.59           H  
ATOM   2411  N   GLY A 152      -9.362  -6.440  10.010  1.00 83.91           N  
ATOM   2412  H   GLY A 152      -8.670  -6.037  10.626  1.00 83.91           H  
ATOM   2413  CA  GLY A 152     -10.548  -7.064  10.600  1.00 83.91           C  
ATOM   2414  HA2 GLY A 152     -10.676  -8.067  10.193  1.00 83.91           H  
ATOM   2415  HA3 GLY A 152     -10.431  -7.143  11.681  1.00 83.91           H  
ATOM   2416  C   GLY A 152     -11.835  -6.308  10.331  1.00 83.91           C  
ATOM   2417  O   GLY A 152     -11.790  -5.160   9.835  1.00 83.91           O  
ATOM   2418  OXT GLY A 152     -12.861  -6.816  10.805  1.00 83.91           O  
TER    2419      GLY A 152                                                       
END   
