# Supplementary material for: Single-chain dimers from de novo immunoglobulins as robust scaffolds for multiple binding loops
Source: Nat Commun. 2023 Sep 23;14:5939. doi: 10.1038/s41467-023-41717-5 (PMC10517939; doi:10.1038/s41467-023-41717-5)
Supplement: Supplementary file 3 — Supplementary Data 1 [file 41467_2023_41717_MOESM3_ESM.zip › design_models/scIg+EF/scIg12+EF3a/ranked_5.pdb]

ATOM      1  N   GLY A   1       4.731  -2.991 -11.621  1.00 94.13           N  
ATOM      2  H   GLY A   1       4.026  -2.456 -12.107  1.00 94.13           H  
ATOM      3  H2  GLY A   1       5.137  -2.361 -10.944  1.00 94.13           H  
ATOM      4  H3  GLY A   1       5.452  -3.252 -12.278  1.00 94.13           H  
ATOM      5  CA  GLY A   1       4.141  -4.168 -10.935  1.00 94.13           C  
ATOM      6  HA2 GLY A   1       3.793  -4.878 -11.685  1.00 94.13           H  
ATOM      7  HA3 GLY A   1       4.905  -4.635 -10.314  1.00 94.13           H  
ATOM      8  C   GLY A   1       2.960  -3.790 -10.045  1.00 94.13           C  
ATOM      9  O   GLY A   1       2.646  -2.611  -9.944  1.00 94.13           O  
ATOM     10  N   ARG A   2       2.287  -4.774  -9.423  1.00 97.36           N  
ATOM     11  H   ARG A   2       2.586  -5.732  -9.537  1.00 97.36           H  
ATOM     12  CA  ARG A   2       1.092  -4.563  -8.584  1.00 97.36           C  
ATOM     13  HA  ARG A   2       1.074  -3.524  -8.255  1.00 97.36           H  
ATOM     14  C   ARG A   2       1.087  -5.445  -7.333  1.00 97.36           C  
ATOM     15  CB  ARG A   2      -0.164  -4.811  -9.436  1.00 97.36           C  
ATOM     16  HB2 ARG A   2      -0.065  -5.774  -9.937  1.00 97.36           H  
ATOM     17  HB3 ARG A   2      -0.226  -4.035 -10.198  1.00 97.36           H  
ATOM     18  O   ARG A   2       1.279  -6.654  -7.436  1.00 97.36           O  
ATOM     19  CG  ARG A   2      -1.466  -4.818  -8.618  1.00 97.36           C  
ATOM     20  HG2 ARG A   2      -1.582  -3.875  -8.085  1.00 97.36           H  
ATOM     21  HG3 ARG A   2      -1.450  -5.639  -7.901  1.00 97.36           H  
ATOM     22  CD  ARG A   2      -2.646  -5.032  -9.559  1.00 97.36           C  
ATOM     23  HD2 ARG A   2      -2.452  -5.910 -10.174  1.00 97.36           H  
ATOM     24  HD3 ARG A   2      -2.717  -4.164 -10.215  1.00 97.36           H  
ATOM     25  NE  ARG A   2      -3.892  -5.251  -8.809  1.00 97.36           N  
ATOM     26  HE  ARG A   2      -3.819  -5.851  -8.000  1.00 97.36           H  
ATOM     27  NH1 ARG A   2      -5.267  -4.210 -10.305  1.00 97.36           N  
ATOM     28 HH11 ARG A   2      -4.501  -3.589 -10.525  1.00 97.36           H  
ATOM     29 HH12 ARG A   2      -6.177  -3.903 -10.617  1.00 97.36           H  
ATOM     30  NH2 ARG A   2      -6.148  -5.299  -8.566  1.00 97.36           N  
ATOM     31 HH21 ARG A   2      -7.065  -5.026  -8.888  1.00 97.36           H  
ATOM     32 HH22 ARG A   2      -6.009  -5.858  -7.736  1.00 97.36           H  
ATOM     33  CZ  ARG A   2      -5.094  -4.922  -9.232  1.00 97.36           C  
ATOM     34  N   VAL A   3       0.761  -4.852  -6.183  1.00 98.08           N  
ATOM     35  H   VAL A   3       0.627  -3.851  -6.200  1.00 98.08           H  
ATOM     36  CA  VAL A   3       0.490  -5.561  -4.921  1.00 98.08           C  
ATOM     37  HA  VAL A   3       0.405  -6.627  -5.133  1.00 98.08           H  
ATOM     38  C   VAL A   3      -0.833  -5.113  -4.325  1.00 98.08           C  
ATOM     39  CB  VAL A   3       1.636  -5.383  -3.909  1.00 98.08           C  
ATOM     40  HB  VAL A   3       1.931  -4.334  -3.879  1.00 98.08           H  
ATOM     41  O   VAL A   3      -1.112  -3.921  -4.203  1.00 98.08           O  
ATOM     42  CG1 VAL A   3       1.305  -5.841  -2.479  1.00 98.08           C  
ATOM     43 HG11 VAL A   3       0.552  -5.187  -2.040  1.00 98.08           H  
ATOM     44 HG12 VAL A   3       0.934  -6.866  -2.488  1.00 98.08           H  
ATOM     45 HG13 VAL A   3       2.200  -5.791  -1.859  1.00 98.08           H  
ATOM     46  CG2 VAL A   3       2.819  -6.227  -4.365  1.00 98.08           C  
ATOM     47 HG21 VAL A   3       3.705  -5.941  -3.798  1.00 98.08           H  
ATOM     48 HG22 VAL A   3       3.003  -6.087  -5.430  1.00 98.08           H  
ATOM     49 HG23 VAL A   3       2.596  -7.284  -4.216  1.00 98.08           H  
ATOM     50  N   GLU A   4      -1.642  -6.078  -3.908  1.00 98.52           N  
ATOM     51  H   GLU A   4      -1.340  -7.034  -4.028  1.00 98.52           H  
ATOM     52  CA  GLU A   4      -2.870  -5.842  -3.160  1.00 98.52           C  
ATOM     53  HA  GLU A   4      -3.131  -4.786  -3.222  1.00 98.52           H  
ATOM     54  C   GLU A   4      -2.665  -6.192  -1.681  1.00 98.52           C  
ATOM     55  CB  GLU A   4      -4.009  -6.632  -3.814  1.00 98.52           C  
ATOM     56  HB2 GLU A   4      -4.043  -6.389  -4.876  1.00 98.52           H  
ATOM     57  HB3 GLU A   4      -3.812  -7.699  -3.702  1.00 98.52           H  
ATOM     58  O   GLU A   4      -2.175  -7.270  -1.351  1.00 98.52           O  
ATOM     59  CG  GLU A   4      -5.370  -6.304  -3.198  1.00 98.52           C  
ATOM     60  HG2 GLU A   4      -5.355  -6.566  -2.140  1.00 98.52           H  
ATOM     61  HG3 GLU A   4      -5.540  -5.230  -3.274  1.00 98.52           H  
ATOM     62  CD  GLU A   4      -6.530  -7.044  -3.876  1.00 98.52           C  
ATOM     63  OE1 GLU A   4      -7.694  -6.631  -3.676  1.00 98.52           O  
ATOM     64  OE2 GLU A   4      -6.367  -8.075  -4.553  1.00 98.52           O  
ATOM     65  N   VAL A   5      -3.070  -5.285  -0.792  1.00 98.46           N  
ATOM     66  H   VAL A   5      -3.429  -4.414  -1.156  1.00 98.46           H  
ATOM     67  CA  VAL A   5      -3.101  -5.453   0.664  1.00 98.46           C  
ATOM     68  HA  VAL A   5      -2.737  -6.447   0.922  1.00 98.46           H  
ATOM     69  C   VAL A   5      -4.550  -5.323   1.121  1.00 98.46           C  
ATOM     70  CB  VAL A   5      -2.217  -4.408   1.379  1.00 98.46           C  
ATOM     71  HB  VAL A   5      -2.654  -3.419   1.237  1.00 98.46           H  
ATOM     72  O   VAL A   5      -5.130  -4.238   1.074  1.00 98.46           O  
ATOM     73  CG1 VAL A   5      -2.154  -4.675   2.888  1.00 98.46           C  
ATOM     74 HG11 VAL A   5      -1.708  -5.652   3.076  1.00 98.46           H  
ATOM     75 HG12 VAL A   5      -1.546  -3.909   3.371  1.00 98.46           H  
ATOM     76 HG13 VAL A   5      -3.152  -4.640   3.325  1.00 98.46           H  
ATOM     77  CG2 VAL A   5      -0.787  -4.357   0.826  1.00 98.46           C  
ATOM     78 HG21 VAL A   5      -0.182  -3.666   1.413  1.00 98.46           H  
ATOM     79 HG22 VAL A   5      -0.334  -5.348   0.850  1.00 98.46           H  
ATOM     80 HG23 VAL A   5      -0.801  -4.005  -0.205  1.00 98.46           H  
ATOM     81  N   ARG A   6      -5.155  -6.418   1.576  1.00 98.25           N  
ATOM     82  H   ARG A   6      -4.628  -7.280   1.563  1.00 98.25           H  
ATOM     83  CA  ARG A   6      -6.494  -6.431   2.180  1.00 98.25           C  
ATOM     84  HA  ARG A   6      -6.989  -5.472   2.026  1.00 98.25           H  
ATOM     85  C   ARG A   6      -6.363  -6.649   3.674  1.00 98.25           C  
ATOM     86  CB  ARG A   6      -7.358  -7.533   1.563  1.00 98.25           C  
ATOM     87  HB2 ARG A   6      -6.843  -8.487   1.677  1.00 98.25           H  
ATOM     88  HB3 ARG A   6      -8.303  -7.584   2.104  1.00 98.25           H  
ATOM     89  O   ARG A   6      -5.841  -7.677   4.098  1.00 98.25           O  
ATOM     90  CG  ARG A   6      -7.651  -7.311   0.079  1.00 98.25           C  
ATOM     91  HG2 ARG A   6      -8.199  -6.378  -0.053  1.00 98.25           H  
ATOM     92  HG3 ARG A   6      -6.714  -7.267  -0.477  1.00 98.25           H  
ATOM     93  CD  ARG A   6      -8.490  -8.480  -0.442  1.00 98.25           C  
ATOM     94  HD2 ARG A   6      -7.940  -9.404  -0.268  1.00 98.25           H  
ATOM     95  HD3 ARG A   6      -9.435  -8.514   0.100  1.00 98.25           H  
ATOM     96  NE  ARG A   6      -8.751  -8.331  -1.877  1.00 98.25           N  
ATOM     97  HE  ARG A   6      -8.429  -7.483  -2.321  1.00 98.25           H  
ATOM     98  NH1 ARG A   6      -9.515 -10.437  -2.352  1.00 98.25           N  
ATOM     99 HH11 ARG A   6      -9.383 -10.677  -1.380  1.00 98.25           H  
ATOM    100 HH12 ARG A   6      -9.627 -11.168  -3.040  1.00 98.25           H  
ATOM    101  NH2 ARG A   6      -9.078  -8.996  -4.005  1.00 98.25           N  
ATOM    102 HH21 ARG A   6      -9.094  -9.750  -4.677  1.00 98.25           H  
ATOM    103 HH22 ARG A   6      -8.483  -8.212  -4.229  1.00 98.25           H  
ATOM    104  CZ  ARG A   6      -9.127  -9.254  -2.734  1.00 98.25           C  
ATOM    105  N   VAL A   7      -6.857  -5.709   4.463  1.00 97.51           N  
ATOM    106  H   VAL A   7      -7.303  -4.900   4.055  1.00 97.51           H  
ATOM    107  CA  VAL A   7      -6.854  -5.814   5.922  1.00 97.51           C  
ATOM    108  HA  VAL A   7      -6.186  -6.621   6.224  1.00 97.51           H  
ATOM    109  C   VAL A   7      -8.260  -6.159   6.390  1.00 97.51           C  
ATOM    110  CB  VAL A   7      -6.326  -4.527   6.568  1.00 97.51           C  
ATOM    111  HB  VAL A   7      -7.065  -3.739   6.422  1.00 97.51           H  
ATOM    112  O   VAL A   7      -9.236  -5.685   5.818  1.00 97.51           O  
ATOM    113  CG1 VAL A   7      -6.098  -4.704   8.072  1.00 97.51           C  
ATOM    114 HG11 VAL A   7      -5.659  -3.799   8.492  1.00 97.51           H  
ATOM    115 HG12 VAL A   7      -7.045  -4.885   8.581  1.00 97.51           H  
ATOM    116 HG13 VAL A   7      -5.426  -5.542   8.256  1.00 97.51           H  
ATOM    117  CG2 VAL A   7      -5.007  -4.060   5.938  1.00 97.51           C  
ATOM    118 HG21 VAL A   7      -4.246  -4.833   6.037  1.00 97.51           H  
ATOM    119 HG22 VAL A   7      -4.677  -3.145   6.431  1.00 97.51           H  
ATOM    120 HG23 VAL A   7      -5.149  -3.825   4.883  1.00 97.51           H  
ATOM    121  N   GLU A   8      -8.375  -6.988   7.418  1.00 96.22           N  
ATOM    122  H   GLU A   8      -7.535  -7.419   7.777  1.00 96.22           H  
ATOM    123  CA  GLU A   8      -9.635  -7.349   8.060  1.00 96.22           C  
ATOM    124  HA  GLU A   8     -10.396  -6.611   7.805  1.00 96.22           H  
ATOM    125  C   GLU A   8      -9.453  -7.341   9.579  1.00 96.22           C  
ATOM    126  CB  GLU A   8     -10.094  -8.707   7.513  1.00 96.22           C  
ATOM    127  HB2 GLU A   8     -10.245  -8.594   6.439  1.00 96.22           H  
ATOM    128  HB3 GLU A   8      -9.307  -9.445   7.670  1.00 96.22           H  
ATOM    129  O   GLU A   8      -8.578  -8.030  10.104  1.00 96.22           O  
ATOM    130  CG  GLU A   8     -11.397  -9.229   8.133  1.00 96.22           C  
ATOM    131  HG2 GLU A   8     -12.120  -8.415   8.165  1.00 96.22           H  
ATOM    132  HG3 GLU A   8     -11.194  -9.556   9.153  1.00 96.22           H  
ATOM    133  CD  GLU A   8     -11.983 -10.397   7.321  1.00 96.22           C  
ATOM    134  OE1 GLU A   8     -13.231 -10.492   7.263  1.00 96.22           O  
ATOM    135  OE2 GLU A   8     -11.219 -11.098   6.608  1.00 96.22           O  
ATOM    136  N   PHE A   9     -10.270  -6.552  10.278  1.00 93.23           N  
ATOM    137  H   PHE A   9     -10.936  -5.983   9.775  1.00 93.23           H  
ATOM    138  CA  PHE A   9     -10.276  -6.466  11.739  1.00 93.23           C  
ATOM    139  HA  PHE A   9      -9.361  -6.912  12.128  1.00 93.23           H  
ATOM    140  C   PHE A   9     -11.464  -7.252  12.309  1.00 93.23           C  
ATOM    141  CB  PHE A   9     -10.288  -4.998  12.190  1.00 93.23           C  
ATOM    142  HB2 PHE A   9     -10.247  -4.972  13.279  1.00 93.23           H  
ATOM    143  HB3 PHE A   9     -11.234  -4.545  11.893  1.00 93.23           H  
ATOM    144  O   PHE A   9     -12.622  -6.982  11.980  1.00 93.23           O  
ATOM    145  CG  PHE A   9      -9.150  -4.150  11.645  1.00 93.23           C  
ATOM    146  CD1 PHE A   9      -7.899  -4.105  12.289  1.00 93.23           C  
ATOM    147  HD1 PHE A   9      -7.728  -4.689  13.182  1.00 93.23           H  
ATOM    148  CD2 PHE A   9      -9.347  -3.388  10.482  1.00 93.23           C  
ATOM    149  HD2 PHE A   9     -10.299  -3.418   9.973  1.00 93.23           H  
ATOM    150  CE1 PHE A   9      -6.870  -3.299  11.759  1.00 93.23           C  
ATOM    151  HE1 PHE A   9      -5.893  -3.262  12.217  1.00 93.23           H  
ATOM    152  CE2 PHE A   9      -8.332  -2.572   9.969  1.00 93.23           C  
ATOM    153  HE2 PHE A   9      -8.519  -1.971   9.092  1.00 93.23           H  
ATOM    154  CZ  PHE A   9      -7.090  -2.528  10.610  1.00 93.23           C  
ATOM    155  HZ  PHE A   9      -6.304  -1.902  10.213  1.00 93.23           H  
ATOM    156  N   GLU A  10     -11.178  -8.211  13.188  1.00 90.44           N  
ATOM    157  H   GLU A  10     -10.207  -8.357  13.423  1.00 90.44           H  
ATOM    158  CA  GLU A  10     -12.150  -9.088  13.847  1.00 90.44           C  
ATOM    159  HA  GLU A  10     -13.160  -8.700  13.712  1.00 90.44           H  
ATOM    160  C   GLU A  10     -11.853  -9.134  15.350  1.00 90.44           C  
ATOM    161  CB  GLU A  10     -12.098 -10.512  13.258  1.00 90.44           C  
ATOM    162  HB2 GLU A  10     -11.069 -10.868  13.289  1.00 90.44           H  
ATOM    163  HB3 GLU A  10     -12.706 -11.162  13.888  1.00 90.44           H  
ATOM    164  O   GLU A  10     -11.143 -10.018  15.822  1.00 90.44           O  
ATOM    165  CG  GLU A  10     -12.621 -10.638  11.823  1.00 90.44           C  
ATOM    166  HG2 GLU A  10     -13.643 -10.259  11.792  1.00 90.44           H  
ATOM    167  HG3 GLU A  10     -12.007 -10.015  11.172  1.00 90.44           H  
ATOM    168  CD  GLU A  10     -12.597 -12.093  11.304  1.00 90.44           C  
ATOM    169  OE1 GLU A  10     -13.255 -12.351  10.273  1.00 90.44           O  
ATOM    170  OE2 GLU A  10     -11.926 -12.975  11.906  1.00 90.44           O  
ATOM    171  N   GLY A  11     -12.379  -8.171  16.113  1.00 86.86           N  
ATOM    172  H   GLY A  11     -12.872  -7.413  15.662  1.00 86.86           H  
ATOM    173  CA  GLY A  11     -12.206  -8.130  17.568  1.00 86.86           C  
ATOM    174  HA2 GLY A  11     -12.705  -7.247  17.969  1.00 86.86           H  
ATOM    175  HA3 GLY A  11     -12.663  -9.015  18.010  1.00 86.86           H  
ATOM    176  C   GLY A  11     -10.734  -8.070  17.984  1.00 86.86           C  
ATOM    177  O   GLY A  11     -10.086  -7.038  17.837  1.00 86.86           O  
ATOM    178  N   ASP A  12     -10.219  -9.182  18.504  1.00 91.81           N  
ATOM    179  H   ASP A  12     -10.759 -10.034  18.450  1.00 91.81           H  
ATOM    180  CA  ASP A  12      -8.840  -9.363  18.969  1.00 91.81           C  
ATOM    181  HA  ASP A  12      -8.487  -8.416  19.379  1.00 91.81           H  
ATOM    182  C   ASP A  12      -7.856  -9.759  17.852  1.00 91.81           C  
ATOM    183  CB  ASP A  12      -8.839 -10.392  20.115  1.00 91.81           C  
ATOM    184  HB2 ASP A  12      -7.860 -10.387  20.593  1.00 91.81           H  
ATOM    185  HB3 ASP A  12      -9.571 -10.093  20.864  1.00 91.81           H  
ATOM    186  O   ASP A  12      -6.677 -10.002  18.122  1.00 91.81           O  
ATOM    187  CG  ASP A  12      -9.139 -11.831  19.670  1.00 91.81           C  
ATOM    188  OD1 ASP A  12      -9.919 -12.019  18.708  1.00 91.81           O  
ATOM    189  OD2 ASP A  12      -8.592 -12.765  20.296  1.00 91.81           O  
ATOM    190  N   LYS A  13      -8.303  -9.812  16.590  1.00 94.63           N  
ATOM    191  H   LYS A  13      -9.291  -9.662  16.442  1.00 94.63           H  
ATOM    192  CA  LYS A  13      -7.486 -10.216  15.439  1.00 94.63           C  
ATOM    193  HA  LYS A  13      -6.456 -10.341  15.772  1.00 94.63           H  
ATOM    194  C   LYS A  13      -7.457  -9.173  14.332  1.00 94.63           C  
ATOM    195  CB  LYS A  13      -7.980 -11.565  14.898  1.00 94.63           C  
ATOM    196  HB2 LYS A  13      -9.048 -11.500  14.689  1.00 94.63           H  
ATOM    197  HB3 LYS A  13      -7.455 -11.799  13.972  1.00 94.63           H  
ATOM    198  O   LYS A  13      -8.462  -8.542  14.013  1.00 94.63           O  
ATOM    199  CG  LYS A  13      -7.712 -12.679  15.913  1.00 94.63           C  
ATOM    200  HG2 LYS A  13      -8.159 -12.419  16.873  1.00 94.63           H  
ATOM    201  HG3 LYS A  13      -6.635 -12.782  16.048  1.00 94.63           H  
ATOM    202  CD  LYS A  13      -8.297 -14.012  15.455  1.00 94.63           C  
ATOM    203  HD2 LYS A  13      -7.795 -14.346  14.548  1.00 94.63           H  
ATOM    204  HD3 LYS A  13      -9.364 -13.882  15.271  1.00 94.63           H  
ATOM    205  CE  LYS A  13      -8.085 -15.008  16.594  1.00 94.63           C  
ATOM    206  HE2 LYS A  13      -7.015 -15.128  16.766  1.00 94.63           H  
ATOM    207  HE3 LYS A  13      -8.511 -14.575  17.499  1.00 94.63           H  
ATOM    208  NZ  LYS A  13      -8.728 -16.307  16.297  1.00 94.63           N  
ATOM    209  HZ1 LYS A  13      -8.328 -16.721  15.467  1.00 94.63           H  
ATOM    210  HZ2 LYS A  13      -9.717 -16.154  16.165  1.00 94.63           H  
ATOM    211  HZ3 LYS A  13      -8.606 -16.925  17.086  1.00 94.63           H  
ATOM    212  N   MET A  14      -6.306  -9.093  13.671  1.00 96.39           N  
ATOM    213  H   MET A  14      -5.538  -9.657  14.006  1.00 96.39           H  
ATOM    214  CA  MET A  14      -6.147  -8.423  12.384  1.00 96.39           C  
ATOM    215  HA  MET A  14      -7.122  -8.093  12.025  1.00 96.39           H  
ATOM    216  C   MET A  14      -5.563  -9.417  11.381  1.00 96.39           C  
ATOM    217  CB  MET A  14      -5.265  -7.179  12.540  1.00 96.39           C  
ATOM    218  HB2 MET A  14      -4.269  -7.484  12.862  1.00 96.39           H  
ATOM    219  HB3 MET A  14      -5.697  -6.532  13.304  1.00 96.39           H  
ATOM    220  O   MET A  14      -4.493  -9.981  11.619  1.00 96.39           O  
ATOM    221  CG  MET A  14      -5.163  -6.380  11.235  1.00 96.39           C  
ATOM    222  HG2 MET A  14      -6.134  -5.927  11.035  1.00 96.39           H  
ATOM    223  HG3 MET A  14      -4.942  -7.052  10.406  1.00 96.39           H  
ATOM    224  SD  MET A  14      -3.903  -5.077  11.243  1.00 96.39           S  
ATOM    225  CE  MET A  14      -2.449  -6.130  11.105  1.00 96.39           C  
ATOM    226  HE1 MET A  14      -2.638  -6.916  10.374  1.00 96.39           H  
ATOM    227  HE2 MET A  14      -2.255  -6.598  12.070  1.00 96.39           H  
ATOM    228  HE3 MET A  14      -1.597  -5.537  10.773  1.00 96.39           H  
ATOM    229  N   ARG A  15      -6.246  -9.623  10.254  1.00 97.46           N  
ATOM    230  H   ARG A  15      -7.108  -9.113  10.127  1.00 97.46           H  
ATOM    231  CA  ARG A  15      -5.748 -10.422   9.127  1.00 97.46           C  
ATOM    232  HA  ARG A  15      -4.862 -10.977   9.436  1.00 97.46           H  
ATOM    233  C   ARG A  15      -5.332  -9.508   7.989  1.00 97.46           C  
ATOM    234  CB  ARG A  15      -6.788 -11.444   8.652  1.00 97.46           C  
ATOM    235  HB2 ARG A  15      -6.353 -12.019   7.835  1.00 97.46           H  
ATOM    236  HB3 ARG A  15      -7.671 -10.927   8.276  1.00 97.46           H  
ATOM    237  O   ARG A  15      -6.049  -8.574   7.648  1.00 97.46           O  
ATOM    238  CG  ARG A  15      -7.205 -12.405   9.768  1.00 97.46           C  
ATOM    239  HG2 ARG A  15      -6.320 -12.785  10.278  1.00 97.46           H  
ATOM    240  HG3 ARG A  15      -7.829 -11.872  10.486  1.00 97.46           H  
ATOM    241  CD  ARG A  15      -7.993 -13.576   9.182  1.00 97.46           C  
ATOM    242  HD2 ARG A  15      -7.339 -14.169   8.543  1.00 97.46           H  
ATOM    243  HD3 ARG A  15      -8.802 -13.171   8.574  1.00 97.46           H  
ATOM    244  NE  ARG A  15      -8.535 -14.420  10.258  1.00 97.46           N  
ATOM    245  HE  ARG A  15      -8.001 -14.462  11.115  1.00 97.46           H  
ATOM    246  NH1 ARG A  15     -10.389 -15.177   9.146  1.00 97.46           N  
ATOM    247 HH11 ARG A  15     -11.396 -15.244   9.191  1.00 97.46           H  
ATOM    248 HH12 ARG A  15      -9.940 -14.897   8.286  1.00 97.46           H  
ATOM    249  NH2 ARG A  15     -10.280 -15.338  11.360  1.00 97.46           N  
ATOM    250 HH21 ARG A  15     -10.150 -14.634  12.073  1.00 97.46           H  
ATOM    251 HH22 ARG A  15     -11.257 -15.579  11.279  1.00 97.46           H  
ATOM    252  CZ  ARG A  15      -9.715 -15.001  10.244  1.00 97.46           C  
ATOM    253  N   VAL A  16      -4.181  -9.794   7.399  1.00 98.14           N  
ATOM    254  H   VAL A  16      -3.631 -10.554   7.774  1.00 98.14           H  
ATOM    255  CA  VAL A  16      -3.648  -9.093   6.232  1.00 98.14           C  
ATOM    256  HA  VAL A  16      -4.355  -8.331   5.905  1.00 98.14           H  
ATOM    257  C   VAL A  16      -3.480 -10.120   5.129  1.00 98.14           C  
ATOM    258  CB  VAL A  16      -2.312  -8.396   6.537  1.00 98.14           C  
ATOM    259  HB  VAL A  16      -1.546  -9.143   6.743  1.00 98.14           H  
ATOM    260  O   VAL A  16      -2.660 -11.024   5.255  1.00 98.14           O  
ATOM    261  CG1 VAL A  16      -1.864  -7.547   5.343  1.00 98.14           C  
ATOM    262 HG11 VAL A  16      -2.611  -6.784   5.125  1.00 98.14           H  
ATOM    263 HG12 VAL A  16      -1.730  -8.175   4.462  1.00 98.14           H  
ATOM    264 HG13 VAL A  16      -0.911  -7.065   5.561  1.00 98.14           H  
ATOM    265  CG2 VAL A  16      -2.427  -7.489   7.765  1.00 98.14           C  
ATOM    266 HG21 VAL A  16      -1.465  -7.019   7.969  1.00 98.14           H  
ATOM    267 HG22 VAL A  16      -2.692  -8.096   8.631  1.00 98.14           H  
ATOM    268 HG23 VAL A  16      -3.189  -6.727   7.605  1.00 98.14           H  
ATOM    269  N   ARG A  17      -4.257  -9.991   4.059  1.00 98.47           N  
ATOM    270  H   ARG A  17      -4.889  -9.203   4.033  1.00 98.47           H  
ATOM    271  CA  ARG A  17      -4.106 -10.786   2.841  1.00 98.47           C  
ATOM    272  HA  ARG A  17      -3.507 -11.672   3.050  1.00 98.47           H  
ATOM    273  C   ARG A  17      -3.335  -9.971   1.818  1.00 98.47           C  
ATOM    274  CB  ARG A  17      -5.472 -11.258   2.330  1.00 98.47           C  
ATOM    275  HB2 ARG A  17      -5.357 -11.653   1.321  1.00 98.47           H  
ATOM    276  HB3 ARG A  17      -6.176 -10.426   2.309  1.00 98.47           H  
ATOM    277  O   ARG A  17      -3.718  -8.843   1.508  1.00 98.47           O  
ATOM    278  CG  ARG A  17      -6.018 -12.369   3.233  1.00 98.47           C  
ATOM    279  HG2 ARG A  17      -5.312 -13.200   3.209  1.00 98.47           H  
ATOM    280  HG3 ARG A  17      -6.101 -12.026   4.265  1.00 98.47           H  
ATOM    281  CD  ARG A  17      -7.373 -12.894   2.755  1.00 98.47           C  
ATOM    282  HD2 ARG A  17      -7.409 -12.880   1.666  1.00 98.47           H  
ATOM    283  HD3 ARG A  17      -7.423 -13.935   3.076  1.00 98.47           H  
ATOM    284  NE  ARG A  17      -8.521 -12.159   3.341  1.00 98.47           N  
ATOM    285  HE  ARG A  17      -8.315 -11.341   3.896  1.00 98.47           H  
ATOM    286  NH1 ARG A  17     -10.065 -13.744   2.785  1.00 98.47           N  
ATOM    287 HH11 ARG A  17      -9.310 -14.242   2.335  1.00 98.47           H  
ATOM    288 HH12 ARG A  17     -10.961 -14.187   2.930  1.00 98.47           H  
ATOM    289  NH2 ARG A  17     -10.692 -12.066   4.101  1.00 98.47           N  
ATOM    290 HH21 ARG A  17     -10.472 -11.453   4.873  1.00 98.47           H  
ATOM    291 HH22 ARG A  17     -11.585 -12.520   4.230  1.00 98.47           H  
ATOM    292  CZ  ARG A  17      -9.749 -12.644   3.409  1.00 98.47           C  
ATOM    293  N   LEU A  18      -2.242 -10.540   1.340  1.00 98.51           N  
ATOM    294  H   LEU A  18      -2.023 -11.477   1.647  1.00 98.51           H  
ATOM    295  CA  LEU A  18      -1.339  -9.955   0.366  1.00 98.51           C  
ATOM    296  HA  LEU A  18      -1.615  -8.918   0.173  1.00 98.51           H  
ATOM    297  C   LEU A  18      -1.431 -10.750  -0.921  1.00 98.51           C  
ATOM    298  CB  LEU A  18       0.101 -10.005   0.886  1.00 98.51           C  
ATOM    299  HB2 LEU A  18       0.375 -11.051   1.022  1.00 98.51           H  
ATOM    300  HB3 LEU A  18       0.758  -9.585   0.125  1.00 98.51           H  
ATOM    301  O   LEU A  18      -1.393 -11.976  -0.875  1.00 98.51           O  
ATOM    302  CG  LEU A  18       0.330  -9.264   2.207  1.00 98.51           C  
ATOM    303  HG  LEU A  18      -0.363  -9.621   2.969  1.00 98.51           H  
ATOM    304  CD1 LEU A  18       1.742  -9.572   2.674  1.00 98.51           C  
ATOM    305 HD11 LEU A  18       1.820 -10.649   2.825  1.00 98.51           H  
ATOM    306 HD12 LEU A  18       2.465  -9.270   1.917  1.00 98.51           H  
ATOM    307 HD13 LEU A  18       1.955  -9.056   3.610  1.00 98.51           H  
ATOM    308  CD2 LEU A  18       0.172  -7.755   2.054  1.00 98.51           C  
ATOM    309 HD21 LEU A  18       0.386  -7.264   3.003  1.00 98.51           H  
ATOM    310 HD22 LEU A  18       0.853  -7.387   1.287  1.00 98.51           H  
ATOM    311 HD23 LEU A  18      -0.854  -7.529   1.764  1.00 98.51           H  
ATOM    312  N   ARG A  19      -1.483 -10.066  -2.056  1.00 98.26           N  
ATOM    313  H   ARG A  19      -1.545  -9.059  -2.004  1.00 98.26           H  
ATOM    314  CA  ARG A  19      -1.405 -10.697  -3.371  1.00 98.26           C  
ATOM    315  HA  ARG A  19      -1.029 -11.715  -3.270  1.00 98.26           H  
ATOM    316  C   ARG A  19      -0.422  -9.936  -4.242  1.00 98.26           C  
ATOM    317  CB  ARG A  19      -2.816 -10.772  -3.956  1.00 98.26           C  
ATOM    318  HB2 ARG A  19      -3.425 -11.415  -3.321  1.00 98.26           H  
ATOM    319  HB3 ARG A  19      -3.258  -9.776  -3.970  1.00 98.26           H  
ATOM    320  O   ARG A  19      -0.534  -8.715  -4.361  1.00 98.26           O  
ATOM    321  CG  ARG A  19      -2.815 -11.328  -5.377  1.00 98.26           C  
ATOM    322  HG2 ARG A  19      -2.348 -12.312  -5.396  1.00 98.26           H  
ATOM    323  HG3 ARG A  19      -2.264 -10.653  -6.033  1.00 98.26           H  
ATOM    324  CD  ARG A  19      -4.254 -11.431  -5.869  1.00 98.26           C  
ATOM    325  HD2 ARG A  19      -4.755 -12.230  -5.322  1.00 98.26           H  
ATOM    326  HD3 ARG A  19      -4.764 -10.484  -5.689  1.00 98.26           H  
ATOM    327  NE  ARG A  19      -4.239 -11.695  -7.305  1.00 98.26           N  
ATOM    328  HE  ARG A  19      -3.470 -11.288  -7.818  1.00 98.26           H  
ATOM    329  NH1 ARG A  19      -6.228 -12.791  -7.536  1.00 98.26           N  
ATOM    330 HH11 ARG A  19      -6.290 -12.768  -6.528  1.00 98.26           H  
ATOM    331 HH12 ARG A  19      -6.811 -13.399  -8.094  1.00 98.26           H  
ATOM    332  NH2 ARG A  19      -4.838 -12.487  -9.292  1.00 98.26           N  
ATOM    333 HH21 ARG A  19      -3.959 -12.075  -9.571  1.00 98.26           H  
ATOM    334 HH22 ARG A  19      -5.421 -12.998  -9.940  1.00 98.26           H  
ATOM    335  CZ  ARG A  19      -5.117 -12.326  -8.036  1.00 98.26           C  
ATOM    336  N   ASN A  20       0.529 -10.654  -4.831  1.00 98.06           N  
ATOM    337  H   ASN A  20       0.536 -11.655  -4.695  1.00 98.06           H  
ATOM    338  CA  ASN A  20       1.515 -10.082  -5.739  1.00 98.06           C  
ATOM    339  HA  ASN A  20       1.505  -8.995  -5.661  1.00 98.06           H  
ATOM    340  C   ASN A  20       1.165 -10.441  -7.189  1.00 98.06           C  
ATOM    341  CB  ASN A  20       2.915 -10.559  -5.326  1.00 98.06           C  
ATOM    342  HB2 ASN A  20       3.120 -10.259  -4.298  1.00 98.06           H  
ATOM    343  HB3 ASN A  20       2.952 -11.647  -5.395  1.00 98.06           H  
ATOM    344  O   ASN A  20       1.364 -11.572  -7.621  1.00 98.06           O  
ATOM    345  CG  ASN A  20       4.000  -9.986  -6.214  1.00 98.06           C  
ATOM    346  ND2 ASN A  20       5.198 -10.507  -6.149  1.00 98.06           N  
ATOM    347 HD21 ASN A  20       5.923 -10.140  -6.749  1.00 98.06           H  
ATOM    348 HD22 ASN A  20       5.403 -11.207  -5.451  1.00 98.06           H  
ATOM    349  OD1 ASN A  20       3.785  -9.046  -6.961  1.00 98.06           O  
ATOM    350  N   ASP A  21       0.674  -9.460  -7.944  1.00 97.32           N  
ATOM    351  H   ASP A  21       0.622  -8.533  -7.546  1.00 97.32           H  
ATOM    352  CA  ASP A  21       0.400  -9.585  -9.381  1.00 97.32           C  
ATOM    353  HA  ASP A  21       0.371 -10.642  -9.646  1.00 97.32           H  
ATOM    354  C   ASP A  21       1.536  -8.960 -10.229  1.00 97.32           C  
ATOM    355  CB  ASP A  21      -0.987  -9.000  -9.716  1.00 97.32           C  
ATOM    356  HB2 ASP A  21      -1.137  -9.044 -10.795  1.00 97.32           H  
ATOM    357  HB3 ASP A  21      -1.000  -7.949  -9.426  1.00 97.32           H  
ATOM    358  O   ASP A  21       1.337  -8.615 -11.393  1.00 97.32           O  
ATOM    359  CG  ASP A  21      -2.180  -9.719  -9.065  1.00 97.32           C  
ATOM    360  OD1 ASP A  21      -2.366 -10.949  -9.250  1.00 97.32           O  
ATOM    361  OD2 ASP A  21      -3.008  -9.029  -8.429  1.00 97.32           O  
ATOM    362  N   SER A  22       2.729  -8.762  -9.654  1.00 94.92           N  
ATOM    363  H   SER A  22       2.846  -9.055  -8.695  1.00 94.92           H  
ATOM    364  CA  SER A  22       3.930  -8.323 -10.379  1.00 94.92           C  
ATOM    365  HA  SER A  22       3.610  -7.760 -11.255  1.00 94.92           H  
ATOM    366  C   SER A  22       4.765  -9.501 -10.903  1.00 94.92           C  
ATOM    367  CB  SER A  22       4.761  -7.361  -9.523  1.00 94.92           C  
ATOM    368  HB2 SER A  22       5.417  -6.786 -10.175  1.00 94.92           H  
ATOM    369  HB3 SER A  22       4.101  -6.677  -8.989  1.00 94.92           H  
ATOM    370  O   SER A  22       4.521 -10.659 -10.570  1.00 94.92           O  
ATOM    371  OG  SER A  22       5.563  -8.030  -8.596  1.00 94.92           O  
ATOM    372  HG  SER A  22       4.990  -8.440  -7.945  1.00 94.92           H  
ATOM    373  N   SER A  23       5.756  -9.201 -11.746  1.00 93.47           N  
ATOM    374  H   SER A  23       5.935  -8.237 -11.987  1.00 93.47           H  
ATOM    375  CA  SER A  23       6.689 -10.173 -12.331  1.00 93.47           C  
ATOM    376  HA  SER A  23       6.152 -11.094 -12.560  1.00 93.47           H  
ATOM    377  C   SER A  23       7.854 -10.550 -11.413  1.00 93.47           C  
ATOM    378  CB  SER A  23       7.255  -9.606 -13.638  1.00 93.47           C  
ATOM    379  HB2 SER A  23       6.475  -9.620 -14.400  1.00 93.47           H  
ATOM    380  HB3 SER A  23       8.092 -10.213 -13.983  1.00 93.47           H  
ATOM    381  O   SER A  23       8.559 -11.513 -11.710  1.00 93.47           O  
ATOM    382  OG  SER A  23       7.670  -8.266 -13.436  1.00 93.47           O  
ATOM    383  HG  SER A  23       8.572  -8.143 -13.742  1.00 93.47           H  
ATOM    384  N   THR A  24       8.065  -9.827 -10.310  1.00 93.82           N  
ATOM    385  H   THR A  24       7.437  -9.069 -10.086  1.00 93.82           H  
ATOM    386  CA  THR A  24       9.173 -10.060  -9.376  1.00 93.82           C  
ATOM    387  HA  THR A  24       9.693 -10.966  -9.689  1.00 93.82           H  
ATOM    388  C   THR A  24       8.665 -10.289  -7.951  1.00 93.82           C  
ATOM    389  CB  THR A  24      10.218  -8.930  -9.419  1.00 93.82           C  
ATOM    390  HB  THR A  24      11.029  -9.185  -8.737  1.00 93.82           H  
ATOM    391  O   THR A  24       7.547  -9.895  -7.610  1.00 93.82           O  
ATOM    392  CG2 THR A  24      10.810  -8.752 -10.816  1.00 93.82           C  
ATOM    393 HG21 THR A  24      10.059  -8.363 -11.503  1.00 93.82           H  
ATOM    394 HG22 THR A  24      11.182  -9.706 -11.190  1.00 93.82           H  
ATOM    395 HG23 THR A  24      11.639  -8.045 -10.778  1.00 93.82           H  
ATOM    396  OG1 THR A  24       9.689  -7.689  -9.030  1.00 93.82           O  
ATOM    397  HG1 THR A  24      10.444  -7.096  -9.017  1.00 93.82           H  
ATOM    398  N   PRO A  25       9.433 -10.974  -7.086  1.00 96.50           N  
ATOM    399  CA  PRO A  25       9.083 -11.076  -5.676  1.00 96.50           C  
ATOM    400  HA  PRO A  25       8.109 -11.560  -5.592  1.00 96.50           H  
ATOM    401  C   PRO A  25       9.030  -9.699  -5.009  1.00 96.50           C  
ATOM    402  CB  PRO A  25      10.146 -11.973  -5.036  1.00 96.50           C  
ATOM    403  HB2 PRO A  25      10.945 -11.367  -4.609  1.00 96.50           H  
ATOM    404  HB3 PRO A  25       9.715 -12.627  -4.277  1.00 96.50           H  
ATOM    405  O   PRO A  25       9.875  -8.837  -5.260  1.00 96.50           O  
ATOM    406  CG  PRO A  25      10.695 -12.770  -6.218  1.00 96.50           C  
ATOM    407  HG2 PRO A  25      10.044 -13.621  -6.419  1.00 96.50           H  
ATOM    408  HG3 PRO A  25      11.718 -13.103  -6.043  1.00 96.50           H  
ATOM    409  CD  PRO A  25      10.612 -11.774  -7.373  1.00 96.50           C  
ATOM    410  HD2 PRO A  25      10.524 -12.315  -8.316  1.00 96.50           H  
ATOM    411  HD3 PRO A  25      11.493 -11.134  -7.378  1.00 96.50           H  
ATOM    412  N   VAL A  26       8.066  -9.525  -4.110  1.00 97.76           N  
ATOM    413  H   VAL A  26       7.413 -10.279  -3.952  1.00 97.76           H  
ATOM    414  CA  VAL A  26       7.919  -8.317  -3.289  1.00 97.76           C  
ATOM    415  HA  VAL A  26       8.679  -7.589  -3.573  1.00 97.76           H  
ATOM    416  C   VAL A  26       8.153  -8.674  -1.829  1.00 97.76           C  
ATOM    417  CB  VAL A  26       6.553  -7.639  -3.502  1.00 97.76           C  
ATOM    418  HB  VAL A  26       6.516  -6.732  -2.899  1.00 97.76           H  
ATOM    419  O   VAL A  26       7.743  -9.741  -1.373  1.00 97.76           O  
ATOM    420  CG1 VAL A  26       6.366  -7.242  -4.972  1.00 97.76           C  
ATOM    421 HG11 VAL A  26       5.334  -6.942  -5.151  1.00 97.76           H  
ATOM    422 HG12 VAL A  26       6.582  -8.075  -5.641  1.00 97.76           H  
ATOM    423 HG13 VAL A  26       7.035  -6.418  -5.219  1.00 97.76           H  
ATOM    424  CG2 VAL A  26       5.385  -8.532  -3.069  1.00 97.76           C  
ATOM    425 HG21 VAL A  26       5.474  -8.794  -2.015  1.00 97.76           H  
ATOM    426 HG22 VAL A  26       4.437  -8.009  -3.195  1.00 97.76           H  
ATOM    427 HG23 VAL A  26       5.373  -9.441  -3.671  1.00 97.76           H  
ATOM    428  N   GLU A  27       8.798  -7.789  -1.080  1.00 98.28           N  
ATOM    429  H   GLU A  27       9.064  -6.909  -1.497  1.00 98.28           H  
ATOM    430  CA  GLU A  27       8.928  -7.902   0.368  1.00 98.28           C  
ATOM    431  HA  GLU A  27       8.662  -8.914   0.674  1.00 98.28           H  
ATOM    432  C   GLU A  27       7.938  -6.944   1.034  1.00 98.28           C  
ATOM    433  CB  GLU A  27      10.390  -7.684   0.791  1.00 98.28           C  
ATOM    434  HB2 GLU A  27      11.015  -8.374   0.224  1.00 98.28           H  
ATOM    435  HB3 GLU A  27      10.700  -6.665   0.563  1.00 98.28           H  
ATOM    436  O   GLU A  27       7.893  -5.755   0.729  1.00 98.28           O  
ATOM    437  CG  GLU A  27      10.586  -7.966   2.285  1.00 98.28           C  
ATOM    438  HG2 GLU A  27      10.131  -7.164   2.865  1.00 98.28           H  
ATOM    439  HG3 GLU A  27      10.060  -8.887   2.536  1.00 98.28           H  
ATOM    440  CD  GLU A  27      12.070  -8.121   2.655  1.00 98.28           C  
ATOM    441  OE1 GLU A  27      12.764  -7.109   2.876  1.00 98.28           O  
ATOM    442  OE2 GLU A  27      12.514  -9.285   2.771  1.00 98.28           O  
ATOM    443  N   VAL A  28       7.101  -7.468   1.928  1.00 98.32           N  
ATOM    444  H   VAL A  28       7.158  -8.460   2.110  1.00 98.32           H  
ATOM    445  CA  VAL A  28       6.115  -6.684   2.669  1.00 98.32           C  
ATOM    446  HA  VAL A  28       6.183  -5.644   2.348  1.00 98.32           H  
ATOM    447  C   VAL A  28       6.449  -6.738   4.150  1.00 98.32           C  
ATOM    448  CB  VAL A  28       4.671  -7.132   2.383  1.00 98.32           C  
ATOM    449  HB  VAL A  28       4.521  -8.145   2.758  1.00 98.32           H  
ATOM    450  O   VAL A  28       6.389  -7.795   4.783  1.00 98.32           O  
ATOM    451  CG1 VAL A  28       3.677  -6.194   3.085  1.00 98.32           C  
ATOM    452 HG11 VAL A  28       3.843  -5.167   2.760  1.00 98.32           H  
ATOM    453 HG12 VAL A  28       2.657  -6.487   2.838  1.00 98.32           H  
ATOM    454 HG13 VAL A  28       3.802  -6.254   4.166  1.00 98.32           H  
ATOM    455  CG2 VAL A  28       4.361  -7.118   0.879  1.00 98.32           C  
ATOM    456 HG21 VAL A  28       3.310  -7.347   0.703  1.00 98.32           H  
ATOM    457 HG22 VAL A  28       4.964  -7.870   0.370  1.00 98.32           H  
ATOM    458 HG23 VAL A  28       4.594  -6.139   0.459  1.00 98.32           H  
ATOM    459  N   HIS A  29       6.755  -5.579   4.723  1.00 98.26           N  
ATOM    460  H   HIS A  29       6.834  -4.770   4.123  1.00 98.26           H  
ATOM    461  CA  HIS A  29       6.908  -5.398   6.159  1.00 98.26           C  
ATOM    462  HA  HIS A  29       7.139  -6.363   6.610  1.00 98.26           H  
ATOM    463  C   HIS A  29       5.608  -4.870   6.750  1.00 98.26           C  
ATOM    464  CB  HIS A  29       8.064  -4.458   6.491  1.00 98.26           C  
ATOM    465  HB2 HIS A  29       8.263  -4.514   7.561  1.00 98.26           H  
ATOM    466  HB3 HIS A  29       7.772  -3.432   6.267  1.00 98.26           H  
ATOM    467  O   HIS A  29       5.108  -3.818   6.354  1.00 98.26           O  
ATOM    468  CG  HIS A  29       9.327  -4.775   5.750  1.00 98.26           C  
ATOM    469  CD2 HIS A  29       9.761  -4.174   4.601  1.00 98.26           C  
ATOM    470  HD2 HIS A  29       9.265  -3.389   4.049  1.00 98.26           H  
ATOM    471  ND1 HIS A  29      10.241  -5.748   6.082  1.00 98.26           N  
ATOM    472  HD1 HIS A  29      10.119  -6.477   6.770  1.00 98.26           H  
ATOM    473  CE1 HIS A  29      11.217  -5.721   5.158  1.00 98.26           C  
ATOM    474  HE1 HIS A  29      12.058  -6.396   5.094  1.00 98.26           H  
ATOM    475  NE2 HIS A  29      10.967  -4.764   4.260  1.00 98.26           N  
ATOM    476  N   ILE A  30       5.080  -5.583   7.733  1.00 98.06           N  
ATOM    477  H   ILE A  30       5.549  -6.438   7.995  1.00 98.06           H  
ATOM    478  CA  ILE A  30       3.857  -5.235   8.444  1.00 98.06           C  
ATOM    479  HA  ILE A  30       3.418  -4.345   7.994  1.00 98.06           H  
ATOM    480  C   ILE A  30       4.240  -4.925   9.886  1.00 98.06           C  
ATOM    481  CB  ILE A  30       2.818  -6.370   8.354  1.00 98.06           C  
ATOM    482  HB  ILE A  30       3.179  -7.210   8.948  1.00 98.06           H  
ATOM    483  O   ILE A  30       4.826  -5.768  10.568  1.00 98.06           O  
ATOM    484  CG1 ILE A  30       2.616  -6.881   6.908  1.00 98.06           C  
ATOM    485 HG12 ILE A  30       3.578  -7.149   6.471  1.00 98.06           H  
ATOM    486 HG13 ILE A  30       2.175  -6.096   6.293  1.00 98.06           H  
ATOM    487  CG2 ILE A  30       1.500  -5.854   8.960  1.00 98.06           C  
ATOM    488 HG21 ILE A  30       1.645  -5.591  10.008  1.00 98.06           H  
ATOM    489 HG22 ILE A  30       1.159  -4.971   8.421  1.00 98.06           H  
ATOM    490 HG23 ILE A  30       0.723  -6.618   8.919  1.00 98.06           H  
ATOM    491  CD1 ILE A  30       1.752  -8.142   6.823  1.00 98.06           C  
ATOM    492 HD11 ILE A  30       1.723  -8.491   5.791  1.00 98.06           H  
ATOM    493 HD12 ILE A  30       0.732  -7.939   7.147  1.00 98.06           H  
ATOM    494 HD13 ILE A  30       2.185  -8.924   7.447  1.00 98.06           H  
ATOM    495  N   LYS A  31       3.909  -3.725  10.360  1.00 96.73           N  
ATOM    496  H   LYS A  31       3.424  -3.098   9.734  1.00 96.73           H  
ATOM    497  CA  LYS A  31       4.101  -3.302  11.750  1.00 96.73           C  
ATOM    498  HA  LYS A  31       4.532  -4.129  12.314  1.00 96.73           H  
ATOM    499  C   LYS A  31       2.757  -2.976  12.386  1.00 96.73           C  
ATOM    500  CB  LYS A  31       5.084  -2.128  11.812  1.00 96.73           C  
ATOM    501  HB2 LYS A  31       4.695  -1.302  11.216  1.00 96.73           H  
ATOM    502  HB3 LYS A  31       6.037  -2.438  11.384  1.00 96.73           H  
ATOM    503  O   LYS A  31       1.966  -2.217  11.828  1.00 96.73           O  
ATOM    504  CG  LYS A  31       5.304  -1.658  13.258  1.00 96.73           C  
ATOM    505  HG2 LYS A  31       4.347  -1.417  13.720  1.00 96.73           H  
ATOM    506  HG3 LYS A  31       5.776  -2.454  13.835  1.00 96.73           H  
ATOM    507  CD  LYS A  31       6.166  -0.397  13.312  1.00 96.73           C  
ATOM    508  HD2 LYS A  31       7.142  -0.586  12.863  1.00 96.73           H  
ATOM    509  HD3 LYS A  31       5.660   0.393  12.758  1.00 96.73           H  
ATOM    510  CE  LYS A  31       6.310   0.003  14.783  1.00 96.73           C  
ATOM    511  HE2 LYS A  31       5.323  -0.039  15.245  1.00 96.73           H  
ATOM    512  HE3 LYS A  31       6.923  -0.731  15.305  1.00 96.73           H  
ATOM    513  NZ  LYS A  31       6.862   1.371  14.924  1.00 96.73           N  
ATOM    514  HZ1 LYS A  31       7.775   1.455  14.499  1.00 96.73           H  
ATOM    515  HZ2 LYS A  31       6.907   1.616  15.903  1.00 96.73           H  
ATOM    516  HZ3 LYS A  31       6.238   2.024  14.471  1.00 96.73           H  
ATOM    517  N   VAL A  32       2.534  -3.523  13.575  1.00 94.16           N  
ATOM    518  H   VAL A  32       3.246  -4.128  13.958  1.00 94.16           H  
ATOM    519  CA  VAL A  32       1.293  -3.389  14.340  1.00 94.16           C  
ATOM    520  HA  VAL A  32       0.735  -2.511  14.013  1.00 94.16           H  
ATOM    521  C   VAL A  32       1.659  -3.244  15.811  1.00 94.16           C  
ATOM    522  CB  VAL A  32       0.423  -4.634  14.145  1.00 94.16           C  
ATOM    523  HB  VAL A  32       0.935  -5.500  14.566  1.00 94.16           H  
ATOM    524  O   VAL A  32       2.104  -4.202  16.445  1.00 94.16           O  
ATOM    525  CG1 VAL A  32      -0.919  -4.472  14.846  1.00 94.16           C  
ATOM    526 HG11 VAL A  32      -1.442  -5.423  14.748  1.00 94.16           H  
ATOM    527 HG12 VAL A  32      -0.784  -4.274  15.910  1.00 94.16           H  
ATOM    528 HG13 VAL A  32      -1.494  -3.665  14.392  1.00 94.16           H  
ATOM    529  CG2 VAL A  32       0.150  -4.942  12.676  1.00 94.16           C  
ATOM    530 HG21 VAL A  32      -0.358  -5.906  12.636  1.00 94.16           H  
ATOM    531 HG22 VAL A  32       1.084  -5.075  12.129  1.00 94.16           H  
ATOM    532 HG23 VAL A  32      -0.443  -4.152  12.216  1.00 94.16           H  
ATOM    533  N   GLY A  33       1.533  -2.032  16.354  1.00 90.58           N  
ATOM    534  H   GLY A  33       1.134  -1.287  15.801  1.00 90.58           H  
ATOM    535  CA  GLY A  33       2.094  -1.719  17.670  1.00 90.58           C  
ATOM    536  HA2 GLY A  33       1.959  -0.660  17.890  1.00 90.58           H  
ATOM    537  HA3 GLY A  33       1.572  -2.300  18.431  1.00 90.58           H  
ATOM    538  C   GLY A  33       3.594  -2.042  17.717  1.00 90.58           C  
ATOM    539  O   GLY A  33       4.378  -1.491  16.935  1.00 90.58           O  
ATOM    540  N   ASP A  34       3.972  -2.959  18.609  1.00 90.46           N  
ATOM    541  H   ASP A  34       3.272  -3.341  19.229  1.00 90.46           H  
ATOM    542  CA  ASP A  34       5.352  -3.430  18.790  1.00 90.46           C  
ATOM    543  HA  ASP A  34       6.039  -2.631  18.514  1.00 90.46           H  
ATOM    544  C   ASP A  34       5.704  -4.656  17.930  1.00 90.46           C  
ATOM    545  CB  ASP A  34       5.583  -3.747  20.273  1.00 90.46           C  
ATOM    546  HB2 ASP A  34       4.940  -4.578  20.564  1.00 90.46           H  
ATOM    547  HB3 ASP A  34       6.619  -4.053  20.417  1.00 90.46           H  
ATOM    548  O   ASP A  34       6.883  -4.974  17.760  1.00 90.46           O  
ATOM    549  CG  ASP A  34       5.301  -2.538  21.164  1.00 90.46           C  
ATOM    550  OD1 ASP A  34       5.852  -1.456  20.859  1.00 90.46           O  
ATOM    551  OD2 ASP A  34       4.498  -2.709  22.109  1.00 90.46           O  
ATOM    552  N   GLU A  35       4.707  -5.346  17.368  1.00 94.86           N  
ATOM    553  H   GLU A  35       3.769  -4.973  17.407  1.00 94.86           H  
ATOM    554  CA  GLU A  35       4.935  -6.527  16.538  1.00 94.86           C  
ATOM    555  HA  GLU A  35       5.786  -7.062  16.961  1.00 94.86           H  
ATOM    556  C   GLU A  35       5.301  -6.118  15.107  1.00 94.86           C  
ATOM    557  CB  GLU A  35       3.731  -7.485  16.593  1.00 94.86           C  
ATOM    558  HB2 GLU A  35       3.413  -7.583  17.631  1.00 94.86           H  
ATOM    559  HB3 GLU A  35       2.908  -7.073  16.009  1.00 94.86           H  
ATOM    560  O   GLU A  35       4.722  -5.196  14.523  1.00 94.86           O  
ATOM    561  CG  GLU A  35       4.101  -8.884  16.060  1.00 94.86           C  
ATOM    562  HG2 GLU A  35       4.944  -9.264  16.636  1.00 94.86           H  
ATOM    563  HG3 GLU A  35       4.425  -8.790  15.024  1.00 94.86           H  
ATOM    564  CD  GLU A  35       2.955  -9.910  16.122  1.00 94.86           C  
ATOM    565  OE1 GLU A  35       3.056 -10.934  15.400  1.00 94.86           O  
ATOM    566  OE2 GLU A  35       1.964  -9.681  16.846  1.00 94.86           O  
ATOM    567  N   LYS A  36       6.275  -6.824  14.527  1.00 96.49           N  
ATOM    568  H   LYS A  36       6.679  -7.589  15.049  1.00 96.49           H  
ATOM    569  CA  LYS A  36       6.693  -6.675  13.133  1.00 96.49           C  
ATOM    570  HA  LYS A  36       5.953  -6.081  12.598  1.00 96.49           H  
ATOM    571  C   LYS A  36       6.771  -8.042  12.475  1.00 96.49           C  
ATOM    572  CB  LYS A  36       8.055  -5.981  13.034  1.00 96.49           C  
ATOM    573  HB2 LYS A  36       8.369  -5.986  11.990  1.00 96.49           H  
ATOM    574  HB3 LYS A  36       8.783  -6.552  13.610  1.00 96.49           H  
ATOM    575  O   LYS A  36       7.307  -8.976  13.069  1.00 96.49           O  
ATOM    576  CG  LYS A  36       8.032  -4.532  13.530  1.00 96.49           C  
ATOM    577  HG2 LYS A  36       7.726  -4.500  14.576  1.00 96.49           H  
ATOM    578  HG3 LYS A  36       7.332  -3.954  12.926  1.00 96.49           H  
ATOM    579  CD  LYS A  36       9.438  -3.941  13.395  1.00 96.49           C  
ATOM    580  HD2 LYS A  36       9.716  -3.924  12.341  1.00 96.49           H  
ATOM    581  HD3 LYS A  36      10.137  -4.578  13.936  1.00 96.49           H  
ATOM    582  CE  LYS A  36       9.493  -2.527  13.972  1.00 96.49           C  
ATOM    583  HE2 LYS A  36       8.800  -1.901  13.411  1.00 96.49           H  
ATOM    584  HE3 LYS A  36       9.165  -2.571  15.010  1.00 96.49           H  
ATOM    585  NZ  LYS A  36      10.876  -1.993  13.885  1.00 96.49           N  
ATOM    586  HZ1 LYS A  36      11.507  -2.603  14.385  1.00 96.49           H  
ATOM    587  HZ2 LYS A  36      10.947  -1.068  14.283  1.00 96.49           H  
ATOM    588  HZ3 LYS A  36      11.181  -1.965  12.922  1.00 96.49           H  
ATOM    589  N   ARG A  37       6.302  -8.142  11.236  1.00 97.54           N  
ATOM    590  H   ARG A  37       5.866  -7.326  10.830  1.00 97.54           H  
ATOM    591  CA  ARG A  37       6.485  -9.319  10.382  1.00 97.54           C  
ATOM    592  HA  ARG A  37       7.269  -9.949  10.802  1.00 97.54           H  
ATOM    593  C   ARG A  37       6.948  -8.886   9.004  1.00 97.54           C  
ATOM    594  CB  ARG A  37       5.194 -10.144  10.304  1.00 97.54           C  
ATOM    595  HB2 ARG A  37       4.384  -9.525   9.919  1.00 97.54           H  
ATOM    596  HB3 ARG A  37       5.352 -10.973   9.615  1.00 97.54           H  
ATOM    597  O   ARG A  37       6.474  -7.879   8.491  1.00 97.54           O  
ATOM    598  CG  ARG A  37       4.814 -10.707  11.681  1.00 97.54           C  
ATOM    599  HG2 ARG A  37       5.658 -11.255  12.101  1.00 97.54           H  
ATOM    600  HG3 ARG A  37       4.547  -9.893  12.354  1.00 97.54           H  
ATOM    601  CD  ARG A  37       3.625 -11.649  11.547  1.00 97.54           C  
ATOM    602  HD2 ARG A  37       3.910 -12.497  10.923  1.00 97.54           H  
ATOM    603  HD3 ARG A  37       2.809 -11.103  11.074  1.00 97.54           H  
ATOM    604  NE  ARG A  37       3.170 -12.117  12.860  1.00 97.54           N  
ATOM    605  HE  ARG A  37       3.445 -11.597  13.680  1.00 97.54           H  
ATOM    606  NH1 ARG A  37       1.620 -13.632  12.118  1.00 97.54           N  
ATOM    607 HH11 ARG A  37       0.688 -13.971  12.307  1.00 97.54           H  
ATOM    608 HH12 ARG A  37       1.981 -13.540  11.180  1.00 97.54           H  
ATOM    609  NH2 ARG A  37       1.709 -13.058  14.277  1.00 97.54           N  
ATOM    610 HH21 ARG A  37       0.831 -13.530  14.441  1.00 97.54           H  
ATOM    611 HH22 ARG A  37       2.082 -12.402  14.948  1.00 97.54           H  
ATOM    612  CZ  ARG A  37       2.180 -12.950  13.075  1.00 97.54           C  
ATOM    613  N   THR A  38       7.851  -9.660   8.425  1.00 97.94           N  
ATOM    614  H   THR A  38       8.156 -10.497   8.901  1.00 97.94           H  
ATOM    615  CA  THR A  38       8.301  -9.500   7.043  1.00 97.94           C  
ATOM    616  HA  THR A  38       7.824  -8.634   6.582  1.00 97.94           H  
ATOM    617  C   THR A  38       7.898 -10.749   6.285  1.00 97.94           C  
ATOM    618  CB  THR A  38       9.818  -9.305   6.960  1.00 97.94           C  
ATOM    619  HB  THR A  38      10.319 -10.185   7.364  1.00 97.94           H  
ATOM    620  O   THR A  38       8.122 -11.855   6.778  1.00 97.94           O  
ATOM    621  CG2 THR A  38      10.287  -9.083   5.527  1.00 97.94           C  
ATOM    622 HG21 THR A  38      10.180  -9.999   4.946  1.00 97.94           H  
ATOM    623 HG22 THR A  38       9.697  -8.297   5.054  1.00 97.94           H  
ATOM    624 HG23 THR A  38      11.341  -8.806   5.508  1.00 97.94           H  
ATOM    625  OG1 THR A  38      10.225  -8.177   7.708  1.00 97.94           O  
ATOM    626  HG1 THR A  38      11.183  -8.172   7.639  1.00 97.94           H  
ATOM    627  N   VAL A  39       7.298 -10.577   5.114  1.00 97.71           N  
ATOM    628  H   VAL A  39       7.113  -9.640   4.786  1.00 97.71           H  
ATOM    629  CA  VAL A  39       6.937 -11.682   4.225  1.00 97.71           C  
ATOM    630  HA  VAL A  39       7.481 -12.575   4.532  1.00 97.71           H  
ATOM    631  C   VAL A  39       7.376 -11.364   2.807  1.00 97.71           C  
ATOM    632  CB  VAL A  39       5.436 -12.018   4.288  1.00 97.71           C  
ATOM    633  HB  VAL A  39       5.240 -12.824   3.581  1.00 97.71           H  
ATOM    634  O   VAL A  39       7.188 -10.248   2.330  1.00 97.71           O  
ATOM    635  CG1 VAL A  39       5.039 -12.517   5.683  1.00 97.71           C  
ATOM    636 HG11 VAL A  39       5.715 -13.316   5.989  1.00 97.71           H  
ATOM    637 HG12 VAL A  39       4.027 -12.919   5.646  1.00 97.71           H  
ATOM    638 HG13 VAL A  39       5.087 -11.705   6.408  1.00 97.71           H  
ATOM    639  CG2 VAL A  39       4.520 -10.843   3.941  1.00 97.71           C  
ATOM    640 HG21 VAL A  39       4.743  -9.976   4.563  1.00 97.71           H  
ATOM    641 HG22 VAL A  39       3.489 -11.149   4.118  1.00 97.71           H  
ATOM    642 HG23 VAL A  39       4.637 -10.580   2.890  1.00 97.71           H  
ATOM    643  N   THR A  40       7.954 -12.350   2.132  1.00 98.07           N  
ATOM    644  H   THR A  40       8.089 -13.246   2.578  1.00 98.07           H  
ATOM    645  CA  THR A  40       8.175 -12.294   0.689  1.00 98.07           C  
ATOM    646  HA  THR A  40       8.267 -11.254   0.377  1.00 98.07           H  
ATOM    647  C   THR A  40       6.967 -12.916   0.006  1.00 98.07           C  
ATOM    648  CB  THR A  40       9.463 -13.020   0.289  1.00 98.07           C  
ATOM    649  HB  THR A  40       9.356 -14.083   0.503  1.00 98.07           H  
ATOM    650  O   THR A  40       6.553 -14.006   0.390  1.00 98.07           O  
ATOM    651  CG2 THR A  40       9.793 -12.844  -1.192  1.00 98.07           C  
ATOM    652 HG21 THR A  40      10.766 -13.288  -1.402  1.00 98.07           H  
ATOM    653 HG22 THR A  40       9.046 -13.352  -1.803  1.00 98.07           H  
ATOM    654 HG23 THR A  40       9.817 -11.786  -1.453  1.00 98.07           H  
ATOM    655  OG1 THR A  40      10.553 -12.526   1.039  1.00 98.07           O  
ATOM    656  HG1 THR A  40      10.587 -11.570   0.962  1.00 98.07           H  
ATOM    657  N   VAL A  41       6.398 -12.227  -0.981  1.00 98.09           N  
ATOM    658  H   VAL A  41       6.795 -11.331  -1.228  1.00 98.09           H  
ATOM    659  CA  VAL A  41       5.268 -12.716  -1.779  1.00 98.09           C  
ATOM    660  HA  VAL A  41       4.964 -13.699  -1.421  1.00 98.09           H  
ATOM    661  C   VAL A  41       5.759 -12.869  -3.215  1.00 98.09           C  
ATOM    662  CB  VAL A  41       4.047 -11.780  -1.673  1.00 98.09           C  
ATOM    663  HB  VAL A  41       4.250 -10.856  -2.215  1.00 98.09           H  
ATOM    664  O   VAL A  41       6.120 -11.885  -3.865  1.00 98.09           O  
ATOM    665  CG1 VAL A  41       2.801 -12.424  -2.286  1.00 98.09           C  
ATOM    666 HG11 VAL A  41       1.957 -11.735  -2.245  1.00 98.09           H  
ATOM    667 HG12 VAL A  41       2.543 -13.336  -1.747  1.00 98.09           H  
ATOM    668 HG13 VAL A  41       2.984 -12.685  -3.328  1.00 98.09           H  
ATOM    669  CG2 VAL A  41       3.717 -11.401  -0.221  1.00 98.09           C  
ATOM    670 HG21 VAL A  41       2.801 -10.811  -0.193  1.00 98.09           H  
ATOM    671 HG22 VAL A  41       4.524 -10.802   0.203  1.00 98.09           H  
ATOM    672 HG23 VAL A  41       3.587 -12.304   0.375  1.00 98.09           H  
ATOM    673  N   ASN A  42       5.838 -14.101  -3.705  1.00 98.11           N  
ATOM    674  H   ASN A  42       5.502 -14.870  -3.143  1.00 98.11           H  
ATOM    675  CA  ASN A  42       6.308 -14.398  -5.055  1.00 98.11           C  
ATOM    676  HA  ASN A  42       7.209 -13.811  -5.233  1.00 98.11           H  
ATOM    677  C   ASN A  42       5.262 -14.006  -6.115  1.00 98.11           C  
ATOM    678  CB  ASN A  42       6.687 -15.883  -5.142  1.00 98.11           C  
ATOM    679  HB2 ASN A  42       6.994 -16.139  -6.156  1.00 98.11           H  
ATOM    680  HB3 ASN A  42       5.820 -16.496  -4.895  1.00 98.11           H  
ATOM    681  O   ASN A  42       4.087 -13.833  -5.786  1.00 98.11           O  
ATOM    682  CG  ASN A  42       7.837 -16.216  -4.216  1.00 98.11           C  
ATOM    683  ND2 ASN A  42       7.580 -16.966  -3.174  1.00 98.11           N  
ATOM    684 HD21 ASN A  42       8.320 -17.085  -2.497  1.00 98.11           H  
ATOM    685 HD22 ASN A  42       6.613 -17.055  -2.898  1.00 98.11           H  
ATOM    686  OD1 ASN A  42       8.959 -15.771  -4.404  1.00 98.11           O  
ATOM    687  N   PRO A  43       5.657 -13.863  -7.392  1.00 97.62           N  
ATOM    688  CA  PRO A  43       4.721 -13.611  -8.486  1.00 97.62           C  
ATOM    689  HA  PRO A  43       4.341 -12.593  -8.395  1.00 97.62           H  
ATOM    690  C   PRO A  43       3.550 -14.603  -8.509  1.00 97.62           C  
ATOM    691  CB  PRO A  43       5.567 -13.718  -9.758  1.00 97.62           C  
ATOM    692  HB2 PRO A  43       5.173 -13.108 -10.570  1.00 97.62           H  
ATOM    693  HB3 PRO A  43       5.651 -14.757 -10.075  1.00 97.62           H  
ATOM    694  O   PRO A  43       3.754 -15.817  -8.522  1.00 97.62           O  
ATOM    695  CG  PRO A  43       6.931 -13.231  -9.281  1.00 97.62           C  
ATOM    696  HG2 PRO A  43       6.915 -12.144  -9.202  1.00 97.62           H  
ATOM    697  HG3 PRO A  43       7.738 -13.567  -9.932  1.00 97.62           H  
ATOM    698  CD  PRO A  43       7.026 -13.845  -7.889  1.00 97.62           C  
ATOM    699  HD2 PRO A  43       7.406 -14.863  -7.966  1.00 97.62           H  
ATOM    700  HD3 PRO A  43       7.678 -13.238  -7.262  1.00 97.62           H  
ATOM    701  N   GLY A  44       2.321 -14.084  -8.520  1.00 97.13           N  
ATOM    702  H   GLY A  44       2.223 -13.084  -8.422  1.00 97.13           H  
ATOM    703  CA  GLY A  44       1.086 -14.872  -8.509  1.00 97.13           C  
ATOM    704  HA2 GLY A  44       1.169 -15.675  -9.241  1.00 97.13           H  
ATOM    705  HA3 GLY A  44       0.261 -14.221  -8.798  1.00 97.13           H  
ATOM    706  C   GLY A  44       0.725 -15.502  -7.158  1.00 97.13           C  
ATOM    707  O   GLY A  44      -0.284 -16.203  -7.077  1.00 97.13           O  
ATOM    708  N   GLU A  45       1.517 -15.274  -6.108  1.00 98.06           N  
ATOM    709  H   GLU A  45       2.324 -14.678  -6.226  1.00 98.06           H  
ATOM    710  CA  GLU A  45       1.271 -15.805  -4.767  1.00 98.06           C  
ATOM    711  HA  GLU A  45       0.834 -16.797  -4.876  1.00 98.06           H  
ATOM    712  C   GLU A  45       0.270 -14.936  -3.986  1.00 98.06           C  
ATOM    713  CB  GLU A  45       2.610 -15.972  -4.022  1.00 98.06           C  
ATOM    714  HB2 GLU A  45       2.997 -14.986  -3.767  1.00 98.06           H  
ATOM    715  HB3 GLU A  45       3.316 -16.466  -4.689  1.00 98.06           H  
ATOM    716  O   GLU A  45       0.248 -13.704  -4.099  1.00 98.06           O  
ATOM    717  CG  GLU A  45       2.506 -16.805  -2.734  1.00 98.06           C  
ATOM    718  HG2 GLU A  45       1.815 -16.314  -2.049  1.00 98.06           H  
ATOM    719  HG3 GLU A  45       2.091 -17.780  -2.988  1.00 98.06           H  
ATOM    720  CD  GLU A  45       3.857 -16.999  -2.018  1.00 98.06           C  
ATOM    721  OE1 GLU A  45       3.888 -17.789  -1.051  1.00 98.06           O  
ATOM    722  OE2 GLU A  45       4.872 -16.391  -2.440  1.00 98.06           O  
ATOM    723  N   GLU A  46      -0.538 -15.596  -3.153  1.00 97.96           N  
ATOM    724  H   GLU A  46      -0.430 -16.597  -3.079  1.00 97.96           H  
ATOM    725  CA  GLU A  46      -1.359 -14.967  -2.119  1.00 97.96           C  
ATOM    726  HA  GLU A  46      -1.198 -13.891  -2.170  1.00 97.96           H  
ATOM    727  C   GLU A  46      -0.893 -15.459  -0.740  1.00 97.96           C  
ATOM    728  CB  GLU A  46      -2.859 -15.220  -2.378  1.00 97.96           C  
ATOM    729  HB2 GLU A  46      -3.082 -14.914  -3.400  1.00 97.96           H  
ATOM    730  HB3 GLU A  46      -3.075 -16.284  -2.281  1.00 97.96           H  
ATOM    731  O   GLU A  46      -0.797 -16.663  -0.503  1.00 97.96           O  
ATOM    732  CG  GLU A  46      -3.764 -14.423  -1.416  1.00 97.96           C  
ATOM    733  HG2 GLU A  46      -3.477 -13.373  -1.459  1.00 97.96           H  
ATOM    734  HG3 GLU A  46      -3.591 -14.774  -0.399  1.00 97.96           H  
ATOM    735  CD  GLU A  46      -5.269 -14.507  -1.742  1.00 97.96           C  
ATOM    736  OE1 GLU A  46      -6.077 -14.582  -0.783  1.00 97.96           O  
ATOM    737  OE2 GLU A  46      -5.641 -14.392  -2.936  1.00 97.96           O  
ATOM    738  N   VAL A  47      -0.607 -14.527   0.171  1.00 98.13           N  
ATOM    739  H   VAL A  47      -0.758 -13.563  -0.089  1.00 98.13           H  
ATOM    740  CA  VAL A  47      -0.124 -14.806   1.533  1.00 98.13           C  
ATOM    741  HA  VAL A  47      -0.140 -15.883   1.703  1.00 98.13           H  
ATOM    742  C   VAL A  47      -1.057 -14.155   2.546  1.00 98.13           C  
ATOM    743  CB  VAL A  47       1.333 -14.327   1.725  1.00 98.13           C  
ATOM    744  HB  VAL A  47       1.395 -13.267   1.477  1.00 98.13           H  
ATOM    745  O   VAL A  47      -1.390 -12.977   2.427  1.00 98.13           O  
ATOM    746  CG1 VAL A  47       1.828 -14.508   3.168  1.00 98.13           C  
ATOM    747 HG11 VAL A  47       2.875 -14.213   3.233  1.00 98.13           H  
ATOM    748 HG12 VAL A  47       1.255 -13.880   3.850  1.00 98.13           H  
ATOM    749 HG13 VAL A  47       1.736 -15.553   3.465  1.00 98.13           H  
ATOM    750  CG2 VAL A  47       2.294 -15.096   0.812  1.00 98.13           C  
ATOM    751 HG21 VAL A  47       3.319 -14.753   0.953  1.00 98.13           H  
ATOM    752 HG22 VAL A  47       2.023 -14.936  -0.232  1.00 98.13           H  
ATOM    753 HG23 VAL A  47       2.247 -16.165   1.018  1.00 98.13           H  
ATOM    754  N   GLU A  48      -1.444 -14.893   3.586  1.00 98.16           N  
ATOM    755  H   GLU A  48      -1.130 -15.851   3.642  1.00 98.16           H  
ATOM    756  CA  GLU A  48      -2.192 -14.350   4.723  1.00 98.16           C  
ATOM    757  HA  GLU A  48      -2.524 -13.343   4.471  1.00 98.16           H  
ATOM    758  C   GLU A  48      -1.301 -14.241   5.967  1.00 98.16           C  
ATOM    759  CB  GLU A  48      -3.468 -15.168   4.986  1.00 98.16           C  
ATOM    760  HB2 GLU A  48      -4.036 -15.246   4.059  1.00 98.16           H  
ATOM    761  HB3 GLU A  48      -3.202 -16.171   5.320  1.00 98.16           H  
ATOM    762  O   GLU A  48      -0.641 -15.197   6.376  1.00 98.16           O  
ATOM    763  CG  GLU A  48      -4.345 -14.487   6.050  1.00 98.16           C  
ATOM    764  HG2 GLU A  48      -3.797 -14.436   6.990  1.00 98.16           H  
ATOM    765  HG3 GLU A  48      -4.550 -13.462   5.739  1.00 98.16           H  
ATOM    766  CD  GLU A  48      -5.673 -15.219   6.282  1.00 98.16           C  
ATOM    767  OE1 GLU A  48      -5.790 -15.874   7.343  1.00 98.16           O  
ATOM    768  OE2 GLU A  48      -6.598 -15.037   5.455  1.00 98.16           O  
ATOM    769  N   VAL A  49      -1.318 -13.074   6.610  1.00 97.75           N  
ATOM    770  H   VAL A  49      -1.851 -12.324   6.194  1.00 97.75           H  
ATOM    771  CA  VAL A  49      -0.625 -12.800   7.870  1.00 97.75           C  
ATOM    772  HA  VAL A  49      -0.116 -13.708   8.194  1.00 97.75           H  
ATOM    773  C   VAL A  49      -1.652 -12.413   8.929  1.00 97.75           C  
ATOM    774  CB  VAL A  49       0.444 -11.702   7.702  1.00 97.75           C  
ATOM    775  HB  VAL A  49      -0.038 -10.740   7.525  1.00 97.75           H  
ATOM    776  O   VAL A  49      -2.356 -11.417   8.787  1.00 97.75           O  
ATOM    777  CG1 VAL A  49       1.291 -11.602   8.976  1.00 97.75           C  
ATOM    778 HG11 VAL A  49       1.813 -12.545   9.143  1.00 97.75           H  
ATOM    779 HG12 VAL A  49       2.025 -10.805   8.858  1.00 97.75           H  
ATOM    780 HG13 VAL A  49       0.661 -11.367   9.833  1.00 97.75           H  
ATOM    781  CG2 VAL A  49       1.395 -11.990   6.534  1.00 97.75           C  
ATOM    782 HG21 VAL A  49       2.200 -11.256   6.508  1.00 97.75           H  
ATOM    783 HG22 VAL A  49       1.814 -12.992   6.629  1.00 97.75           H  
ATOM    784 HG23 VAL A  49       0.853 -11.925   5.590  1.00 97.75           H  
ATOM    785  N   THR A  50      -1.724 -13.182  10.017  1.00 96.73           N  
ATOM    786  H   THR A  50      -1.156 -14.016  10.049  1.00 96.73           H  
ATOM    787  CA  THR A  50      -2.650 -12.915  11.131  1.00 96.73           C  
ATOM    788  HA  THR A  50      -3.352 -12.134  10.839  1.00 96.73           H  
ATOM    789  C   THR A  50      -1.911 -12.427  12.372  1.00 96.73           C  
ATOM    790  CB  THR A  50      -3.499 -14.149  11.462  1.00 96.73           C  
ATOM    791  HB  THR A  50      -2.856 -15.003  11.676  1.00 96.73           H  
ATOM    792  O   THR A  50      -0.987 -13.091  12.849  1.00 96.73           O  
ATOM    793  CG2 THR A  50      -4.442 -13.912  12.645  1.00 96.73           C  
ATOM    794 HG21 THR A  50      -3.874 -13.821  13.571  1.00 96.73           H  
ATOM    795 HG22 THR A  50      -5.121 -14.760  12.743  1.00 96.73           H  
ATOM    796 HG23 THR A  50      -5.023 -13.003  12.485  1.00 96.73           H  
ATOM    797  OG1 THR A  50      -4.347 -14.456  10.383  1.00 96.73           O  
ATOM    798  HG1 THR A  50      -3.864 -14.854   9.655  1.00 96.73           H  
ATOM    799  N   PHE A  51      -2.372 -11.311  12.929  1.00 96.44           N  
ATOM    800  H   PHE A  51      -3.146 -10.849  12.473  1.00 96.44           H  
ATOM    801  CA  PHE A  51      -1.964 -10.757  14.217  1.00 96.44           C  
ATOM    802  HA  PHE A  51      -1.069 -11.265  14.574  1.00 96.44           H  
ATOM    803  C   PHE A  51      -3.080 -10.960  15.245  1.00 96.44           C  
ATOM    804  CB  PHE A  51      -1.634  -9.269  14.061  1.00 96.44           C  
ATOM    805  HB2 PHE A  51      -1.398  -8.869  15.047  1.00 96.44           H  
ATOM    806  HB3 PHE A  51      -2.514  -8.747  13.688  1.00 96.44           H  
ATOM    807  O   PHE A  51      -4.264 -10.971  14.897  1.00 96.44           O  
ATOM    808  CG  PHE A  51      -0.468  -8.984  13.139  1.00 96.44           C  
ATOM    809  CD1 PHE A  51       0.802  -8.729  13.682  1.00 96.44           C  
ATOM    810  HD1 PHE A  51       0.937  -8.719  14.754  1.00 96.44           H  
ATOM    811  CD2 PHE A  51      -0.646  -8.978  11.742  1.00 96.44           C  
ATOM    812  HD2 PHE A  51      -1.620  -9.171  11.318  1.00 96.44           H  
ATOM    813  CE1 PHE A  51       1.894  -8.475  12.836  1.00 96.44           C  
ATOM    814  HE1 PHE A  51       2.865  -8.267  13.261  1.00 96.44           H  
ATOM    815  CE2 PHE A  51       0.447  -8.730  10.896  1.00 96.44           C  
ATOM    816  HE2 PHE A  51       0.307  -8.737   9.825  1.00 96.44           H  
ATOM    817  CZ  PHE A  51       1.717  -8.479  11.444  1.00 96.44           C  
ATOM    818  HZ  PHE A  51       2.559  -8.278  10.798  1.00 96.44           H  
ATOM    819  N   SER A  52      -2.716 -11.118  16.515  1.00 94.40           N  
ATOM    820  H   SER A  52      -1.739 -11.052  16.764  1.00 94.40           H  
ATOM    821  CA  SER A  52      -3.674 -11.256  17.615  1.00 94.40           C  
ATOM    822  HA  SER A  52      -4.643 -10.874  17.293  1.00 94.40           H  
ATOM    823  C   SER A  52      -3.227 -10.422  18.808  1.00 94.40           C  
ATOM    824  CB  SER A  52      -3.872 -12.721  18.018  1.00 94.40           C  
ATOM    825  HB2 SER A  52      -4.637 -12.780  18.792  1.00 94.40           H  
ATOM    826  HB3 SER A  52      -2.939 -13.131  18.403  1.00 94.40           H  
ATOM    827  O   SER A  52      -2.049 -10.415  19.161  1.00 94.40           O  
ATOM    828  OG  SER A  52      -4.290 -13.467  16.888  1.00 94.40           O  
ATOM    829  HG  SER A  52      -4.610 -12.828  16.247  1.00 94.40           H  
ATOM    830  N   ALA A  53      -4.161  -9.705  19.419  1.00 91.53           N  
ATOM    831  H   ALA A  53      -5.115  -9.764  19.091  1.00 91.53           H  
ATOM    832  CA  ALA A  53      -3.897  -8.805  20.525  1.00 91.53           C  
ATOM    833  HA  ALA A  53      -2.994  -9.121  21.047  1.00 91.53           H  
ATOM    834  C   ALA A  53      -5.062  -8.821  21.514  1.00 91.53           C  
ATOM    835  CB  ALA A  53      -3.681  -7.392  19.969  1.00 91.53           C  
ATOM    836  HB1 ALA A  53      -4.536  -7.101  19.360  1.00 91.53           H  
ATOM    837  HB2 ALA A  53      -3.606  -6.683  20.793  1.00 91.53           H  
ATOM    838  HB3 ALA A  53      -2.778  -7.361  19.359  1.00 91.53           H  
ATOM    839  O   ALA A  53      -6.205  -8.601  21.137  1.00 91.53           O  
ATOM    840  N   ASN A  54      -4.750  -8.964  22.805  1.00 87.37           N  
ATOM    841  H   ASN A  54      -3.812  -9.255  23.043  1.00 87.37           H  
ATOM    842  CA  ASN A  54      -5.746  -8.854  23.880  1.00 87.37           C  
ATOM    843  HA  ASN A  54      -6.562  -9.547  23.678  1.00 87.37           H  
ATOM    844  C   ASN A  54      -6.368  -7.447  23.987  1.00 87.37           C  
ATOM    845  CB  ASN A  54      -5.077  -9.231  25.214  1.00 87.37           C  
ATOM    846  HB2 ASN A  54      -4.251  -8.547  25.408  1.00 87.37           H  
ATOM    847  HB3 ASN A  54      -5.806  -9.115  26.016  1.00 87.37           H  
ATOM    848  O   ASN A  54      -7.380  -7.273  24.657  1.00 87.37           O  
ATOM    849  CG  ASN A  54      -4.576 -10.662  25.266  1.00 87.37           C  
ATOM    850  ND2 ASN A  54      -3.583 -10.937  26.078  1.00 87.37           N  
ATOM    851 HD21 ASN A  54      -3.311 -11.909  26.100  1.00 87.37           H  
ATOM    852 HD22 ASN A  54      -3.238 -10.245  26.728  1.00 87.37           H  
ATOM    853  OD1 ASN A  54      -5.035 -11.551  24.580  1.00 87.37           O  
ATOM    854  N   ASP A  55      -5.740  -6.450  23.360  1.00 86.85           N  
ATOM    855  H   ASP A  55      -4.983  -6.703  22.740  1.00 86.85           H  
ATOM    856  CA  ASP A  55      -6.228  -5.081  23.247  1.00 86.85           C  
ATOM    857  HA  ASP A  55      -7.197  -4.986  23.737  1.00 86.85           H  
ATOM    858  C   ASP A  55      -6.362  -4.717  21.755  1.00 86.85           C  
ATOM    859  CB  ASP A  55      -5.280  -4.133  23.994  1.00 86.85           C  
ATOM    860  HB2 ASP A  55      -5.272  -4.405  25.050  1.00 86.85           H  
ATOM    861  HB3 ASP A  55      -4.268  -4.257  23.609  1.00 86.85           H  
ATOM    862  O   ASP A  55      -5.337  -4.515  21.089  1.00 86.85           O  
ATOM    863  CG  ASP A  55      -5.691  -2.663  23.867  1.00 86.85           C  
ATOM    864  OD1 ASP A  55      -6.775  -2.391  23.302  1.00 86.85           O  
ATOM    865  OD2 ASP A  55      -4.882  -1.820  24.308  1.00 86.85           O  
ATOM    866  N   PRO A  56      -7.594  -4.623  21.222  1.00 81.00           N  
ATOM    867  CA  PRO A  56      -7.853  -4.228  19.839  1.00 81.00           C  
ATOM    868  HA  PRO A  56      -7.431  -4.986  19.179  1.00 81.00           H  
ATOM    869  C   PRO A  56      -7.273  -2.859  19.462  1.00 81.00           C  
ATOM    870  CB  PRO A  56      -9.379  -4.230  19.695  1.00 81.00           C  
ATOM    871  HB2 PRO A  56      -9.780  -3.247  19.941  1.00 81.00           H  
ATOM    872  HB3 PRO A  56      -9.687  -4.523  18.691  1.00 81.00           H  
ATOM    873  O   PRO A  56      -6.971  -2.637  18.290  1.00 81.00           O  
ATOM    874  CG  PRO A  56      -9.836  -5.236  20.748  1.00 81.00           C  
ATOM    875  HG2 PRO A  56     -10.861  -5.050  21.071  1.00 81.00           H  
ATOM    876  HG3 PRO A  56      -9.728  -6.251  20.365  1.00 81.00           H  
ATOM    877  CD  PRO A  56      -8.836  -5.013  21.875  1.00 81.00           C  
ATOM    878  HD2 PRO A  56      -9.174  -4.202  22.519  1.00 81.00           H  
ATOM    879  HD3 PRO A  56      -8.719  -5.933  22.448  1.00 81.00           H  
ATOM    880  N   HIS A  57      -7.030  -1.954  20.423  1.00 84.63           N  
ATOM    881  H   HIS A  57      -7.223  -2.183  21.387  1.00 84.63           H  
ATOM    882  CA  HIS A  57      -6.397  -0.660  20.144  1.00 84.63           C  
ATOM    883  HA  HIS A  57      -6.980  -0.159  19.372  1.00 84.63           H  
ATOM    884  C   HIS A  57      -4.970  -0.796  19.601  1.00 84.63           C  
ATOM    885  CB  HIS A  57      -6.396   0.223  21.398  1.00 84.63           C  
ATOM    886  HB2 HIS A  57      -5.812   1.119  21.193  1.00 84.63           H  
ATOM    887  HB3 HIS A  57      -5.909  -0.295  22.225  1.00 84.63           H  
ATOM    888  O   HIS A  57      -4.477   0.122  18.940  1.00 84.63           O  
ATOM    889  CG  HIS A  57      -7.772   0.669  21.807  1.00 84.63           C  
ATOM    890  CD2 HIS A  57      -8.466   0.322  22.935  1.00 84.63           C  
ATOM    891  HD2 HIS A  57      -8.121  -0.345  23.712  1.00 84.63           H  
ATOM    892  ND1 HIS A  57      -8.562   1.533  21.090  1.00 84.63           N  
ATOM    893  HD1 HIS A  57      -8.325   1.916  20.186  1.00 84.63           H  
ATOM    894  CE1 HIS A  57      -9.709   1.707  21.766  1.00 84.63           C  
ATOM    895  HE1 HIS A  57     -10.537   2.319  21.441  1.00 84.63           H  
ATOM    896  NE2 HIS A  57      -9.696   0.995  22.901  1.00 84.63           N  
ATOM    897  N   LYS A  58      -4.311  -1.950  19.788  1.00 86.68           N  
ATOM    898  H   LYS A  58      -4.768  -2.673  20.325  1.00 86.68           H  
ATOM    899  CA  LYS A  58      -3.017  -2.245  19.150  1.00 86.68           C  
ATOM    900  HA  LYS A  58      -2.317  -1.447  19.397  1.00 86.68           H  
ATOM    901  C   LYS A  58      -3.098  -2.268  17.622  1.00 86.68           C  
ATOM    902  CB  LYS A  58      -2.459  -3.574  19.669  1.00 86.68           C  
ATOM    903  HB2 LYS A  58      -3.181  -4.374  19.499  1.00 86.68           H  
ATOM    904  HB3 LYS A  58      -1.555  -3.806  19.107  1.00 86.68           H  
ATOM    905  O   LYS A  58      -2.085  -2.054  16.958  1.00 86.68           O  
ATOM    906  CG  LYS A  58      -2.106  -3.488  21.159  1.00 86.68           C  
ATOM    907  HG2 LYS A  58      -3.017  -3.443  21.756  1.00 86.68           H  
ATOM    908  HG3 LYS A  58      -1.526  -2.583  21.340  1.00 86.68           H  
ATOM    909  CD  LYS A  58      -1.268  -4.698  21.577  1.00 86.68           C  
ATOM    910  HD2 LYS A  58      -0.340  -4.694  21.006  1.00 86.68           H  
ATOM    911  HD3 LYS A  58      -1.810  -5.619  21.366  1.00 86.68           H  
ATOM    912  CE  LYS A  58      -0.954  -4.616  23.071  1.00 86.68           C  
ATOM    913  HE2 LYS A  58      -0.544  -3.629  23.284  1.00 86.68           H  
ATOM    914  HE3 LYS A  58      -1.885  -4.714  23.628  1.00 86.68           H  
ATOM    915  NZ  LYS A  58       0.017  -5.667  23.462  1.00 86.68           N  
ATOM    916  HZ1 LYS A  58      -0.338  -6.584  23.232  1.00 86.68           H  
ATOM    917  HZ2 LYS A  58       0.887  -5.524  22.969  1.00 86.68           H  
ATOM    918  HZ3 LYS A  58       0.207  -5.612  24.453  1.00 86.68           H  
ATOM    919  N   PHE A  59      -4.292  -2.467  17.068  1.00 90.88           N  
ATOM    920  H   PHE A  59      -5.081  -2.642  17.675  1.00 90.88           H  
ATOM    921  CA  PHE A  59      -4.561  -2.433  15.637  1.00 90.88           C  
ATOM    922  HA  PHE A  59      -3.660  -2.740  15.105  1.00 90.88           H  
ATOM    923  C   PHE A  59      -4.900  -1.034  15.102  1.00 90.88           C  
ATOM    924  CB  PHE A  59      -5.663  -3.451  15.319  1.00 90.88           C  
ATOM    925  HB2 PHE A  59      -6.594  -3.128  15.786  1.00 90.88           H  
ATOM    926  HB3 PHE A  59      -5.832  -3.453  14.242  1.00 90.88           H  
ATOM    927  O   PHE A  59      -5.100  -0.899  13.902  1.00 90.88           O  
ATOM    928  CG  PHE A  59      -5.354  -4.877  15.722  1.00 90.88           C  
ATOM    929  CD1 PHE A  59      -4.135  -5.462  15.351  1.00 90.88           C  
ATOM    930  HD1 PHE A  59      -3.471  -4.903  14.709  1.00 90.88           H  
ATOM    931  CD2 PHE A  59      -6.284  -5.627  16.457  1.00 90.88           C  
ATOM    932  HD2 PHE A  59      -7.234  -5.195  16.738  1.00 90.88           H  
ATOM    933  CE1 PHE A  59      -3.807  -6.764  15.765  1.00 90.88           C  
ATOM    934  HE1 PHE A  59      -2.854  -7.194  15.495  1.00 90.88           H  
ATOM    935  CE2 PHE A  59      -5.974  -6.939  16.845  1.00 90.88           C  
ATOM    936  HE2 PHE A  59      -6.690  -7.492  17.436  1.00 90.88           H  
ATOM    937  CZ  PHE A  59      -4.736  -7.510  16.507  1.00 90.88           C  
ATOM    938  HZ  PHE A  59      -4.506  -8.518  16.819  1.00 90.88           H  
ATOM    939  N   ASN A  60      -4.911   0.021  15.935  1.00 91.18           N  
ATOM    940  H   ASN A  60      -4.783  -0.144  16.923  1.00 91.18           H  
ATOM    941  CA  ASN A  60      -5.316   1.371  15.509  1.00 91.18           C  
ATOM    942  HA  ASN A  60      -6.221   1.253  14.914  1.00 91.18           H  
ATOM    943  C   ASN A  60      -4.290   2.099  14.617  1.00 91.18           C  
ATOM    944  CB  ASN A  60      -5.679   2.239  16.731  1.00 91.18           C  
ATOM    945  HB2 ASN A  60      -4.926   2.137  17.512  1.00 91.18           H  
ATOM    946  HB3 ASN A  60      -5.703   3.284  16.425  1.00 91.18           H  
ATOM    947  O   ASN A  60      -4.587   3.178  14.099  1.00 91.18           O  
ATOM    948  CG  ASN A  60      -7.054   1.936  17.294  1.00 91.18           C  
ATOM    949  ND2 ASN A  60      -7.499   2.675  18.282  1.00 91.18           N  
ATOM    950 HD21 ASN A  60      -6.954   3.470  18.582  1.00 91.18           H  
ATOM    951 HD22 ASN A  60      -8.504   2.629  18.374  1.00 91.18           H  
ATOM    952  OD1 ASN A  60      -7.792   1.093  16.830  1.00 91.18           O  
ATOM    953  N   ARG A  61      -3.073   1.559  14.471  1.00 94.52           N  
ATOM    954  H   ARG A  61      -2.914   0.661  14.904  1.00 94.52           H  
ATOM    955  CA  ARG A  61      -1.989   2.176  13.687  1.00 94.52           C  
ATOM    956  HA  ARG A  61      -2.448   2.847  12.961  1.00 94.52           H  
ATOM    957  C   ARG A  61      -1.180   1.159  12.864  1.00 94.52           C  
ATOM    958  CB  ARG A  61      -1.081   3.027  14.594  1.00 94.52           C  
ATOM    959  HB2 ARG A  61      -0.267   3.429  13.990  1.00 94.52           H  
ATOM    960  HB3 ARG A  61      -0.651   2.385  15.364  1.00 94.52           H  
ATOM    961  O   ARG A  61       0.029   1.042  13.089  1.00 94.52           O  
ATOM    962  CG  ARG A  61      -1.794   4.206  15.264  1.00 94.52           C  
ATOM    963  HG2 ARG A  61      -2.186   4.876  14.499  1.00 94.52           H  
ATOM    964  HG3 ARG A  61      -2.615   3.847  15.884  1.00 94.52           H  
ATOM    965  CD  ARG A  61      -0.805   4.956  16.163  1.00 94.52           C  
ATOM    966  HD2 ARG A  61       0.040   5.303  15.569  1.00 94.52           H  
ATOM    967  HD3 ARG A  61      -0.425   4.265  16.915  1.00 94.52           H  
ATOM    968  NE  ARG A  61      -1.457   6.086  16.846  1.00 94.52           N  
ATOM    969  HE  ARG A  61      -1.927   5.890  17.719  1.00 94.52           H  
ATOM    970  NH1 ARG A  61      -1.062   7.691  15.250  1.00 94.52           N  
ATOM    971 HH11 ARG A  61      -1.480   8.525  14.861  1.00 94.52           H  
ATOM    972 HH12 ARG A  61      -0.587   7.033  14.649  1.00 94.52           H  
ATOM    973  NH2 ARG A  61      -2.364   8.169  16.967  1.00 94.52           N  
ATOM    974 HH21 ARG A  61      -2.675   8.920  16.367  1.00 94.52           H  
ATOM    975 HH22 ARG A  61      -2.927   7.931  17.770  1.00 94.52           H  
ATOM    976  CZ  ARG A  61      -1.609   7.303  16.363  1.00 94.52           C  
ATOM    977  N   PRO A  62      -1.800   0.362  11.975  1.00 96.40           N  
ATOM    978  CA  PRO A  62      -1.055  -0.593  11.179  1.00 96.40           C  
ATOM    979  HA  PRO A  62      -0.377  -1.160  11.817  1.00 96.40           H  
ATOM    980  C   PRO A  62      -0.242   0.148  10.117  1.00 96.40           C  
ATOM    981  CB  PRO A  62      -2.088  -1.551  10.595  1.00 96.40           C  
ATOM    982  HB2 PRO A  62      -2.287  -2.346  11.314  1.00 96.40           H  
ATOM    983  HB3 PRO A  62      -1.769  -1.972   9.642  1.00 96.40           H  
ATOM    984  O   PRO A  62      -0.684   1.130   9.515  1.00 96.40           O  
ATOM    985  CG  PRO A  62      -3.332  -0.680  10.450  1.00 96.40           C  
ATOM    986  HG2 PRO A  62      -3.342  -0.245   9.451  1.00 96.40           H  
ATOM    987  HG3 PRO A  62      -4.233  -1.271  10.612  1.00 96.40           H  
ATOM    988  CD  PRO A  62      -3.183   0.405  11.527  1.00 96.40           C  
ATOM    989  HD2 PRO A  62      -3.429   1.388  11.124  1.00 96.40           H  
ATOM    990  HD3 PRO A  62      -3.852   0.189  12.360  1.00 96.40           H  
ATOM    991  N   GLN A  63       0.968  -0.339   9.892  1.00 97.40           N  
ATOM    992  H   GLN A  63       1.274  -1.129  10.442  1.00 97.40           H  
ATOM    993  CA  GLN A  63       1.880   0.173   8.888  1.00 97.40           C  
ATOM    994  HA  GLN A  63       1.372   0.921   8.279  1.00 97.40           H  
ATOM    995  C   GLN A  63       2.299  -0.968   7.966  1.00 97.40           C  
ATOM    996  CB  GLN A  63       3.058   0.860   9.591  1.00 97.40           C  
ATOM    997  HB2 GLN A  63       2.703   1.789  10.037  1.00 97.40           H  
ATOM    998  HB3 GLN A  63       3.421   0.217  10.393  1.00 97.40           H  
ATOM    999  O   GLN A  63       2.696  -2.036   8.430  1.00 97.40           O  
ATOM   1000  CG  GLN A  63       4.217   1.167   8.636  1.00 97.40           C  
ATOM   1001  HG2 GLN A  63       4.565   0.241   8.179  1.00 97.40           H  
ATOM   1002  HG3 GLN A  63       3.873   1.826   7.838  1.00 97.40           H  
ATOM   1003  CD  GLN A  63       5.419   1.804   9.316  1.00 97.40           C  
ATOM   1004  NE2 GLN A  63       6.540   1.777   8.641  1.00 97.40           N  
ATOM   1005 HE21 GLN A  63       7.058   2.644   8.668  1.00 97.40           H  
ATOM   1006 HE22 GLN A  63       6.549   1.319   7.741  1.00 97.40           H  
ATOM   1007  OE1 GLN A  63       5.384   2.309  10.432  1.00 97.40           O  
ATOM   1008  N   PHE A  64       2.270  -0.697   6.668  1.00 97.73           N  
ATOM   1009  H   PHE A  64       1.927   0.208   6.379  1.00 97.73           H  
ATOM   1010  CA  PHE A  64       2.744  -1.578   5.614  1.00 97.73           C  
ATOM   1011  HA  PHE A  64       3.110  -2.505   6.055  1.00 97.73           H  
ATOM   1012  C   PHE A  64       3.897  -0.886   4.890  1.00 97.73           C  
ATOM   1013  CB  PHE A  64       1.589  -1.938   4.668  1.00 97.73           C  
ATOM   1014  HB2 PHE A  64       1.916  -2.739   4.004  1.00 97.73           H  
ATOM   1015  HB3 PHE A  64       1.353  -1.078   4.041  1.00 97.73           H  
ATOM   1016  O   PHE A  64       3.839   0.305   4.594  1.00 97.73           O  
ATOM   1017  CG  PHE A  64       0.333  -2.377   5.398  1.00 97.73           C  
ATOM   1018  CD1 PHE A  64       0.220  -3.702   5.849  1.00 97.73           C  
ATOM   1019  HD1 PHE A  64       0.995  -4.415   5.608  1.00 97.73           H  
ATOM   1020  CD2 PHE A  64      -0.683  -1.448   5.699  1.00 97.73           C  
ATOM   1021  HD2 PHE A  64      -0.597  -0.425   5.364  1.00 97.73           H  
ATOM   1022  CE1 PHE A  64      -0.886  -4.093   6.621  1.00 97.73           C  
ATOM   1023  HE1 PHE A  64      -0.961  -5.110   6.978  1.00 97.73           H  
ATOM   1024  CE2 PHE A  64      -1.791  -1.840   6.470  1.00 97.73           C  
ATOM   1025  HE2 PHE A  64      -2.558  -1.120   6.714  1.00 97.73           H  
ATOM   1026  CZ  PHE A  64      -1.884  -3.160   6.945  1.00 97.73           C  
ATOM   1027  HZ  PHE A  64      -2.715  -3.458   7.566  1.00 97.73           H  
ATOM   1028  N   THR A  65       4.970  -1.608   4.617  1.00 97.94           N  
ATOM   1029  H   THR A  65       5.012  -2.559   4.957  1.00 97.94           H  
ATOM   1030  CA  THR A  65       6.056  -1.151   3.750  1.00 97.94           C  
ATOM   1031  HA  THR A  65       5.779  -0.223   3.250  1.00 97.94           H  
ATOM   1032  C   THR A  65       6.248  -2.210   2.686  1.00 97.94           C  
ATOM   1033  CB  THR A  65       7.339  -0.893   4.546  1.00 97.94           C  
ATOM   1034  HB  THR A  65       7.679  -1.821   5.006  1.00 97.94           H  
ATOM   1035  O   THR A  65       6.551  -3.350   3.021  1.00 97.94           O  
ATOM   1036  CG2 THR A  65       8.461  -0.342   3.674  1.00 97.94           C  
ATOM   1037 HG21 THR A  65       8.655  -1.012   2.835  1.00 97.94           H  
ATOM   1038 HG22 THR A  65       8.197   0.643   3.289  1.00 97.94           H  
ATOM   1039 HG23 THR A  65       9.376  -0.288   4.264  1.00 97.94           H  
ATOM   1040  OG1 THR A  65       7.065   0.064   5.554  1.00 97.94           O  
ATOM   1041  HG1 THR A  65       6.228   0.456   5.296  1.00 97.94           H  
ATOM   1042  N   ILE A  66       5.999  -1.841   1.435  1.00 97.73           N  
ATOM   1043  H   ILE A  66       5.793  -0.869   1.250  1.00 97.73           H  
ATOM   1044  CA  ILE A  66       6.111  -2.717   0.276  1.00 97.73           C  
ATOM   1045  HA  ILE A  66       6.189  -3.754   0.602  1.00 97.73           H  
ATOM   1046  C   ILE A  66       7.403  -2.337  -0.433  1.00 97.73           C  
ATOM   1047  CB  ILE A  66       4.880  -2.595  -0.654  1.00 97.73           C  
ATOM   1048  HB  ILE A  66       4.827  -1.580  -1.047  1.00 97.73           H  
ATOM   1049  O   ILE A  66       7.554  -1.190  -0.854  1.00 97.73           O  
ATOM   1050  CG1 ILE A  66       3.536  -2.930   0.039  1.00 97.73           C  
ATOM   1051 HG12 ILE A  66       2.803  -3.183  -0.728  1.00 97.73           H  
ATOM   1052 HG13 ILE A  66       3.659  -3.807   0.674  1.00 97.73           H  
ATOM   1053  CG2 ILE A  66       5.045  -3.555  -1.848  1.00 97.73           C  
ATOM   1054 HG21 ILE A  66       5.948  -3.319  -2.411  1.00 97.73           H  
ATOM   1055 HG22 ILE A  66       5.110  -4.586  -1.501  1.00 97.73           H  
ATOM   1056 HG23 ILE A  66       4.200  -3.457  -2.531  1.00 97.73           H  
ATOM   1057  CD1 ILE A  66       2.918  -1.787   0.860  1.00 97.73           C  
ATOM   1058 HD11 ILE A  66       1.894  -2.052   1.125  1.00 97.73           H  
ATOM   1059 HD12 ILE A  66       2.900  -0.871   0.270  1.00 97.73           H  
ATOM   1060 HD13 ILE A  66       3.471  -1.618   1.783  1.00 97.73           H  
ATOM   1061  N   GLU A  67       8.318  -3.290  -0.545  1.00 97.28           N  
ATOM   1062  H   GLU A  67       8.128  -4.197  -0.144  1.00 97.28           H  
ATOM   1063  CA  GLU A  67       9.599  -3.147  -1.224  1.00 97.28           C  
ATOM   1064  HA  GLU A  67       9.673  -2.136  -1.627  1.00 97.28           H  
ATOM   1065  C   GLU A  67       9.665  -4.121  -2.398  1.00 97.28           C  
ATOM   1066  CB  GLU A  67      10.779  -3.338  -0.250  1.00 97.28           C  
ATOM   1067  HB2 GLU A  67      11.700  -3.155  -0.802  1.00 97.28           H  
ATOM   1068  HB3 GLU A  67      10.788  -4.361   0.125  1.00 97.28           H  
ATOM   1069  O   GLU A  67       9.266  -5.282  -2.299  1.00 97.28           O  
ATOM   1070  CG  GLU A  67      10.691  -2.359   0.935  1.00 97.28           C  
ATOM   1071  HG2 GLU A  67       9.874  -2.667   1.588  1.00 97.28           H  
ATOM   1072  HG3 GLU A  67      10.440  -1.378   0.531  1.00 97.28           H  
ATOM   1073  CD  GLU A  67      11.969  -2.210   1.779  1.00 97.28           C  
ATOM   1074  OE1 GLU A  67      11.967  -1.261   2.613  1.00 97.28           O  
ATOM   1075  OE2 GLU A  67      12.958  -2.937   1.534  1.00 97.28           O  
ATOM   1076  N   TRP A  68      10.170  -3.651  -3.531  1.00 95.95           N  
ATOM   1077  H   TRP A  68      10.477  -2.690  -3.570  1.00 95.95           H  
ATOM   1078  CA  TRP A  68      10.369  -4.477  -4.715  1.00 95.95           C  
ATOM   1079  HA  TRP A  68      10.397  -5.525  -4.419  1.00 95.95           H  
ATOM   1080  C   TRP A  68      11.705  -4.161  -5.371  1.00 95.95           C  
ATOM   1081  CB  TRP A  68       9.204  -4.312  -5.695  1.00 95.95           C  
ATOM   1082  HB2 TRP A  68       8.278  -4.540  -5.167  1.00 95.95           H  
ATOM   1083  HB3 TRP A  68       9.308  -5.040  -6.499  1.00 95.95           H  
ATOM   1084  O   TRP A  68      12.311  -3.104  -5.163  1.00 95.95           O  
ATOM   1085  CG  TRP A  68       9.069  -2.951  -6.292  1.00 95.95           C  
ATOM   1086  CD1 TRP A  68       9.660  -2.517  -7.429  1.00 95.95           C  
ATOM   1087  HD1 TRP A  68      10.314  -3.107  -8.055  1.00 95.95           H  
ATOM   1088  CD2 TRP A  68       8.316  -1.820  -5.769  1.00 95.95           C  
ATOM   1089  CE2 TRP A  68       8.449  -0.735  -6.682  1.00 95.95           C  
ATOM   1090  CE3 TRP A  68       7.546  -1.599  -4.607  1.00 95.95           C  
ATOM   1091  HE3 TRP A  68       7.442  -2.400  -3.890  1.00 95.95           H  
ATOM   1092  NE1 TRP A  68       9.303  -1.204  -7.658  1.00 95.95           N  
ATOM   1093  HE1 TRP A  68       9.628  -0.674  -8.454  1.00 95.95           H  
ATOM   1094  CH2 TRP A  68       7.055   0.683  -5.314  1.00 95.95           C  
ATOM   1095  HH2 TRP A  68       6.557   1.628  -5.158  1.00 95.95           H  
ATOM   1096  CZ2 TRP A  68       7.829   0.503  -6.469  1.00 95.95           C  
ATOM   1097  HZ2 TRP A  68       7.943   1.303  -7.186  1.00 95.95           H  
ATOM   1098  CZ3 TRP A  68       6.922  -0.359  -4.378  1.00 95.95           C  
ATOM   1099  HZ3 TRP A  68       6.330  -0.214  -3.486  1.00 95.95           H  
ATOM   1100  N   LYS A  69      12.164  -5.123  -6.163  1.00 93.36           N  
ATOM   1101  H   LYS A  69      11.579  -5.933  -6.308  1.00 93.36           H  
ATOM   1102  CA  LYS A  69      13.374  -5.044  -6.976  1.00 93.36           C  
ATOM   1103  HA  LYS A  69      13.723  -4.014  -7.040  1.00 93.36           H  
ATOM   1104  C   LYS A  69      13.004  -5.503  -8.375  1.00 93.36           C  
ATOM   1105  CB  LYS A  69      14.474  -5.929  -6.376  1.00 93.36           C  
ATOM   1106  HB2 LYS A  69      14.112  -6.956  -6.328  1.00 93.36           H  
ATOM   1107  HB3 LYS A  69      15.343  -5.907  -7.033  1.00 93.36           H  
ATOM   1108  O   LYS A  69      12.321  -6.519  -8.513  1.00 93.36           O  
ATOM   1109  CG  LYS A  69      14.876  -5.464  -4.970  1.00 93.36           C  
ATOM   1110  HG2 LYS A  69      13.997  -5.442  -4.327  1.00 93.36           H  
ATOM   1111  HG3 LYS A  69      15.292  -4.458  -5.031  1.00 93.36           H  
ATOM   1112  CD  LYS A  69      15.899  -6.407  -4.336  1.00 93.36           C  
ATOM   1113  HD2 LYS A  69      16.834  -6.378  -4.896  1.00 93.36           H  
ATOM   1114  HD3 LYS A  69      15.495  -7.419  -4.360  1.00 93.36           H  
ATOM   1115  CE  LYS A  69      16.122  -5.973  -2.883  1.00 93.36           C  
ATOM   1116  HE2 LYS A  69      16.699  -5.047  -2.869  1.00 93.36           H  
ATOM   1117  HE3 LYS A  69      15.149  -5.757  -2.443  1.00 93.36           H  
ATOM   1118  NZ  LYS A  69      16.788  -7.036  -2.092  1.00 93.36           N  
ATOM   1119  HZ1 LYS A  69      16.204  -7.860  -2.096  1.00 93.36           H  
ATOM   1120  HZ2 LYS A  69      17.690  -7.277  -2.476  1.00 93.36           H  
ATOM   1121  HZ3 LYS A  69      16.872  -6.750  -1.127  1.00 93.36           H  
ATOM   1122  N   ASP A  70      13.422  -4.751  -9.375  1.00 88.45           N  
ATOM   1123  H   ASP A  70      13.923  -3.894  -9.189  1.00 88.45           H  
ATOM   1124  CA  ASP A  70      13.121  -5.040 -10.770  1.00 88.45           C  
ATOM   1125  HA  ASP A  70      12.908  -6.102 -10.896  1.00 88.45           H  
ATOM   1126  C   ASP A  70      14.343  -4.698 -11.622  1.00 88.45           C  
ATOM   1127  CB  ASP A  70      11.870  -4.237 -11.161  1.00 88.45           C  
ATOM   1128  HB2 ASP A  70      12.105  -3.173 -11.191  1.00 88.45           H  
ATOM   1129  HB3 ASP A  70      11.109  -4.382 -10.394  1.00 88.45           H  
ATOM   1130  O   ASP A  70      14.643  -3.521 -11.776  1.00 88.45           O  
ATOM   1131  CG  ASP A  70      11.261  -4.671 -12.493  1.00 88.45           C  
ATOM   1132  OD1 ASP A  70      11.551  -5.801 -12.938  1.00 88.45           O  
ATOM   1133  OD2 ASP A  70      10.411  -3.894 -12.986  1.00 88.45           O  
ATOM   1134  N   ASP A  71      15.059  -5.723 -12.095  1.00 88.23           N  
ATOM   1135  H   ASP A  71      14.674  -6.652 -11.997  1.00 88.23           H  
ATOM   1136  CA  ASP A  71      16.195  -5.608 -13.027  1.00 88.23           C  
ATOM   1137  HA  ASP A  71      16.893  -4.841 -12.692  1.00 88.23           H  
ATOM   1138  C   ASP A  71      15.640  -5.197 -14.398  1.00 88.23           C  
ATOM   1139  CB  ASP A  71      16.941  -6.957 -13.077  1.00 88.23           C  
ATOM   1140  HB2 ASP A  71      17.235  -7.247 -12.068  1.00 88.23           H  
ATOM   1141  HB3 ASP A  71      16.259  -7.727 -13.437  1.00 88.23           H  
ATOM   1142  O   ASP A  71      15.264  -6.037 -15.224  1.00 88.23           O  
ATOM   1143  CG  ASP A  71      18.199  -6.968 -13.955  1.00 88.23           C  
ATOM   1144  OD1 ASP A  71      18.453  -5.970 -14.650  1.00 88.23           O  
ATOM   1145  OD2 ASP A  71      18.863  -8.033 -13.975  1.00 88.23           O  
ATOM   1146  N   LYS A  72      15.440  -3.890 -14.575  1.00 86.53           N  
ATOM   1147  H   LYS A  72      15.943  -3.277 -13.950  1.00 86.53           H  
ATOM   1148  CA  LYS A  72      14.696  -3.331 -15.708  1.00 86.53           C  
ATOM   1149  HA  LYS A  72      13.878  -4.009 -15.951  1.00 86.53           H  
ATOM   1150  C   LYS A  72      15.556  -3.270 -16.959  1.00 86.53           C  
ATOM   1151  CB  LYS A  72      14.127  -1.945 -15.360  1.00 86.53           C  
ATOM   1152  HB2 LYS A  72      13.852  -1.439 -16.285  1.00 86.53           H  
ATOM   1153  HB3 LYS A  72      14.885  -1.349 -14.851  1.00 86.53           H  
ATOM   1154  O   LYS A  72      14.998  -3.299 -18.058  1.00 86.53           O  
ATOM   1155  CG  LYS A  72      12.872  -2.067 -14.489  1.00 86.53           C  
ATOM   1156  HG2 LYS A  72      13.145  -2.490 -13.522  1.00 86.53           H  
ATOM   1157  HG3 LYS A  72      12.181  -2.752 -14.980  1.00 86.53           H  
ATOM   1158  CD  LYS A  72      12.152  -0.730 -14.263  1.00 86.53           C  
ATOM   1159  HD2 LYS A  72      12.791  -0.056 -13.692  1.00 86.53           H  
ATOM   1160  HD3 LYS A  72      11.897  -0.288 -15.226  1.00 86.53           H  
ATOM   1161  CE  LYS A  72      10.879  -1.066 -13.478  1.00 86.53           C  
ATOM   1162  HE2 LYS A  72      11.159  -1.492 -12.514  1.00 86.53           H  
ATOM   1163  HE3 LYS A  72      10.366  -1.867 -14.009  1.00 86.53           H  
ATOM   1164  NZ  LYS A  72       9.944   0.068 -13.303  1.00 86.53           N  
ATOM   1165  HZ1 LYS A  72       9.718   0.469 -14.202  1.00 86.53           H  
ATOM   1166  HZ2 LYS A  72      10.305   0.757 -12.659  1.00 86.53           H  
ATOM   1167  HZ3 LYS A  72       9.071  -0.301 -12.954  1.00 86.53           H  
ATOM   1168  N   ASP A  73      16.872  -3.145 -16.810  1.00 88.69           N  
ATOM   1169  H   ASP A  73      17.267  -3.176 -15.881  1.00 88.69           H  
ATOM   1170  CA  ASP A  73      17.804  -3.100 -17.937  1.00 88.69           C  
ATOM   1171  HA  ASP A  73      17.233  -2.841 -18.829  1.00 88.69           H  
ATOM   1172  C   ASP A  73      18.431  -4.465 -18.276  1.00 88.69           C  
ATOM   1173  CB  ASP A  73      18.804  -1.950 -17.757  1.00 88.69           C  
ATOM   1174  HB2 ASP A  73      19.374  -1.847 -18.681  1.00 88.69           H  
ATOM   1175  HB3 ASP A  73      18.242  -1.026 -17.621  1.00 88.69           H  
ATOM   1176  O   ASP A  73      18.989  -4.621 -19.368  1.00 88.69           O  
ATOM   1177  CG  ASP A  73      19.792  -2.105 -16.602  1.00 88.69           C  
ATOM   1178  OD1 ASP A  73      20.017  -3.260 -16.197  1.00 88.69           O  
ATOM   1179  OD2 ASP A  73      20.358  -1.046 -16.235  1.00 88.69           O  
ATOM   1180  N   GLY A  74      18.224  -5.475 -17.426  1.00 90.17           N  
ATOM   1181  H   GLY A  74      17.981  -5.246 -16.473  1.00 90.17           H  
ATOM   1182  CA  GLY A  74      18.630  -6.855 -17.663  1.00 90.17           C  
ATOM   1183  HA2 GLY A  74      18.296  -7.172 -18.651  1.00 90.17           H  
ATOM   1184  HA3 GLY A  74      18.165  -7.482 -16.901  1.00 90.17           H  
ATOM   1185  C   GLY A  74      20.140  -7.054 -17.567  1.00 90.17           C  
ATOM   1186  O   GLY A  74      20.664  -7.994 -18.178  1.00 90.17           O  
ATOM   1187  N   ASP A  75      20.850  -6.167 -16.866  1.00 90.77           N  
ATOM   1188  H   ASP A  75      20.363  -5.427 -16.381  1.00 90.77           H  
ATOM   1189  CA  ASP A  75      22.305  -6.212 -16.729  1.00 90.77           C  
ATOM   1190  HA  ASP A  75      22.694  -6.601 -17.671  1.00 90.77           H  
ATOM   1191  C   ASP A  75      22.788  -7.200 -15.646  1.00 90.77           C  
ATOM   1192  CB  ASP A  75      22.872  -4.783 -16.601  1.00 90.77           C  
ATOM   1193  HB2 ASP A  75      22.346  -4.119 -17.287  1.00 90.77           H  
ATOM   1194  HB3 ASP A  75      23.907  -4.822 -16.938  1.00 90.77           H  
ATOM   1195  O   ASP A  75      23.989  -7.484 -15.545  1.00 90.77           O  
ATOM   1196  CG  ASP A  75      22.875  -4.172 -15.190  1.00 90.77           C  
ATOM   1197  OD1 ASP A  75      22.338  -4.806 -14.258  1.00 90.77           O  
ATOM   1198  OD2 ASP A  75      23.646  -3.197 -15.000  1.00 90.77           O  
ATOM   1199  N   GLY A  76      21.855  -7.788 -14.887  1.00 88.31           N  
ATOM   1200  H   GLY A  76      20.912  -7.435 -14.965  1.00 88.31           H  
ATOM   1201  CA  GLY A  76      22.123  -8.752 -13.822  1.00 88.31           C  
ATOM   1202  HA2 GLY A  76      21.227  -9.358 -13.690  1.00 88.31           H  
ATOM   1203  HA3 GLY A  76      22.953  -9.395 -14.116  1.00 88.31           H  
ATOM   1204  C   GLY A  76      22.457  -8.115 -12.469  1.00 88.31           C  
ATOM   1205  O   GLY A  76      22.794  -8.840 -11.522  1.00 88.31           O  
ATOM   1206  N   TYR A  77      22.365  -6.791 -12.348  1.00 92.48           N  
ATOM   1207  H   TYR A  77      22.096  -6.253 -13.159  1.00 92.48           H  
ATOM   1208  CA  TYR A  77      22.521  -6.024 -11.120  1.00 92.48           C  
ATOM   1209  HA  TYR A  77      22.760  -6.712 -10.310  1.00 92.48           H  
ATOM   1210  C   TYR A  77      21.206  -5.322 -10.756  1.00 92.48           C  
ATOM   1211  CB  TYR A  77      23.687  -5.030 -11.255  1.00 92.48           C  
ATOM   1212  HB2 TYR A  77      23.751  -4.443 -10.339  1.00 92.48           H  
ATOM   1213  HB3 TYR A  77      23.477  -4.330 -12.063  1.00 92.48           H  
ATOM   1214  O   TYR A  77      20.374  -5.014 -11.587  1.00 92.48           O  
ATOM   1215  CG  TYR A  77      25.035  -5.688 -11.499  1.00 92.48           C  
ATOM   1216  CD1 TYR A  77      25.810  -6.131 -10.410  1.00 92.48           C  
ATOM   1217  HD1 TYR A  77      25.439  -5.992  -9.406  1.00 92.48           H  
ATOM   1218  CD2 TYR A  77      25.496  -5.885 -12.814  1.00 92.48           C  
ATOM   1219  HD2 TYR A  77      24.881  -5.564 -13.642  1.00 92.48           H  
ATOM   1220  CE1 TYR A  77      27.043  -6.773 -10.634  1.00 92.48           C  
ATOM   1221  HE1 TYR A  77      27.628  -7.125  -9.797  1.00 92.48           H  
ATOM   1222  CE2 TYR A  77      26.727  -6.528 -13.046  1.00 92.48           C  
ATOM   1223  HE2 TYR A  77      27.055  -6.699 -14.061  1.00 92.48           H  
ATOM   1224  OH  TYR A  77      28.691  -7.604 -12.162  1.00 92.48           O  
ATOM   1225  HH  TYR A  77      29.065  -7.901 -11.329  1.00 92.48           H  
ATOM   1226  CZ  TYR A  77      27.501  -6.975 -11.957  1.00 92.48           C  
ATOM   1227  N   ILE A  78      20.999  -5.073  -9.458  1.00 92.07           N  
ATOM   1228  H   ILE A  78      21.724  -5.338  -8.807  1.00 92.07           H  
ATOM   1229  CA  ILE A  78      19.867  -4.260  -8.989  1.00 92.07           C  
ATOM   1230  HA  ILE A  78      19.206  -4.035  -9.827  1.00 92.07           H  
ATOM   1231  C   ILE A  78      20.413  -2.927  -8.494  1.00 92.07           C  
ATOM   1232  CB  ILE A  78      19.017  -4.986  -7.927  1.00 92.07           C  
ATOM   1233  HB  ILE A  78      19.649  -5.165  -7.057  1.00 92.07           H  
ATOM   1234  O   ILE A  78      20.885  -2.809  -7.348  1.00 92.07           O  
ATOM   1235  CG1 ILE A  78      18.484  -6.360  -8.385  1.00 92.07           C  
ATOM   1236 HG12 ILE A  78      17.988  -6.841  -7.542  1.00 92.07           H  
ATOM   1237 HG13 ILE A  78      19.323  -6.995  -8.670  1.00 92.07           H  
ATOM   1238  CG2 ILE A  78      17.846  -4.089  -7.482  1.00 92.07           C  
ATOM   1239 HG21 ILE A  78      18.223  -3.153  -7.070  1.00 92.07           H  
ATOM   1240 HG22 ILE A  78      17.239  -4.597  -6.733  1.00 92.07           H  
ATOM   1241 HG23 ILE A  78      17.224  -3.834  -8.340  1.00 92.07           H  
ATOM   1242  CD1 ILE A  78      17.496  -6.319  -9.555  1.00 92.07           C  
ATOM   1243 HD11 ILE A  78      16.584  -5.790  -9.279  1.00 92.07           H  
ATOM   1244 HD12 ILE A  78      17.953  -5.832 -10.416  1.00 92.07           H  
ATOM   1245 HD13 ILE A  78      17.227  -7.342  -9.821  1.00 92.07           H  
ATOM   1246  N   SER A  79      20.331  -1.916  -9.350  1.00 91.58           N  
ATOM   1247  H   SER A  79      19.953  -2.107 -10.267  1.00 91.58           H  
ATOM   1248  CA  SER A  79      20.684  -0.538  -9.033  1.00 91.58           C  
ATOM   1249  HA  SER A  79      21.686  -0.540  -8.604  1.00 91.58           H  
ATOM   1250  C   SER A  79      19.721   0.085  -8.010  1.00 91.58           C  
ATOM   1251  CB  SER A  79      20.743   0.283 -10.327  1.00 91.58           C  
ATOM   1252  HB2 SER A  79      21.231   1.238 -10.132  1.00 91.58           H  
ATOM   1253  HB3 SER A  79      21.310  -0.254 -11.087  1.00 91.58           H  
ATOM   1254  O   SER A  79      18.710  -0.491  -7.603  1.00 91.58           O  
ATOM   1255  OG  SER A  79      19.439   0.528 -10.788  1.00 91.58           O  
ATOM   1256  HG  SER A  79      19.224  -0.259 -11.295  1.00 91.58           H  
ATOM   1257  N   ALA A  80      20.034   1.293  -7.537  1.00 88.49           N  
ATOM   1258  H   ALA A  80      20.853   1.758  -7.903  1.00 88.49           H  
ATOM   1259  CA  ALA A  80      19.117   2.036  -6.671  1.00 88.49           C  
ATOM   1260  HA  ALA A  80      18.800   1.389  -5.853  1.00 88.49           H  
ATOM   1261  C   ALA A  80      17.840   2.476  -7.409  1.00 88.49           C  
ATOM   1262  CB  ALA A  80      19.863   3.234  -6.075  1.00 88.49           C  
ATOM   1263  HB1 ALA A  80      20.738   2.893  -5.521  1.00 88.49           H  
ATOM   1264  HB2 ALA A  80      20.177   3.911  -6.870  1.00 88.49           H  
ATOM   1265  HB3 ALA A  80      19.200   3.772  -5.398  1.00 88.49           H  
ATOM   1266  O   ALA A  80      16.794   2.583  -6.778  1.00 88.49           O  
ATOM   1267  N   ALA A  81      17.917   2.708  -8.725  1.00 89.77           N  
ATOM   1268  H   ALA A  81      18.771   2.483  -9.216  1.00 89.77           H  
ATOM   1269  CA  ALA A  81      16.774   3.114  -9.543  1.00 89.77           C  
ATOM   1270  HA  ALA A  81      16.236   3.908  -9.025  1.00 89.77           H  
ATOM   1271  C   ALA A  81      15.781   1.964  -9.780  1.00 89.77           C  
ATOM   1272  CB  ALA A  81      17.310   3.667 -10.868  1.00 89.77           C  
ATOM   1273  HB1 ALA A  81      16.481   4.039 -11.469  1.00 89.77           H  
ATOM   1274  HB2 ALA A  81      17.815   2.877 -11.423  1.00 89.77           H  
ATOM   1275  HB3 ALA A  81      18.008   4.483 -10.682  1.00 89.77           H  
ATOM   1276  O   ALA A  81      14.601   2.207 -10.016  1.00 89.77           O  
ATOM   1277  N   GLU A  82      16.266   0.732  -9.670  1.00 90.74           N  
ATOM   1278  H   GLU A  82      17.269   0.637  -9.598  1.00 90.74           H  
ATOM   1279  CA  GLU A  82      15.535  -0.526  -9.851  1.00 90.74           C  
ATOM   1280  HA  GLU A  82      14.721  -0.405 -10.566  1.00 90.74           H  
ATOM   1281  C   GLU A  82      14.927  -1.067  -8.556  1.00 90.74           C  
ATOM   1282  CB  GLU A  82      16.550  -1.505 -10.415  1.00 90.74           C  
ATOM   1283  HB2 GLU A  82      16.210  -2.535 -10.308  1.00 90.74           H  
ATOM   1284  HB3 GLU A  82      17.473  -1.417  -9.842  1.00 90.74           H  
ATOM   1285  O   GLU A  82      14.228  -2.081  -8.538  1.00 90.74           O  
ATOM   1286  CG  GLU A  82      16.778  -1.141 -11.885  1.00 90.74           C  
ATOM   1287  HG2 GLU A  82      17.037  -0.087 -11.984  1.00 90.74           H  
ATOM   1288  HG3 GLU A  82      15.859  -1.300 -12.449  1.00 90.74           H  
ATOM   1289  CD  GLU A  82      17.913  -1.965 -12.448  1.00 90.74           C  
ATOM   1290  OE1 GLU A  82      17.669  -2.534 -13.526  1.00 90.74           O  
ATOM   1291  OE2 GLU A  82      18.968  -1.926 -11.763  1.00 90.74           O  
ATOM   1292  N   LYS A  83      15.179  -0.369  -7.448  1.00 94.14           N  
ATOM   1293  H   LYS A  83      15.712   0.482  -7.558  1.00 94.14           H  
ATOM   1294  CA  LYS A  83      14.516  -0.601  -6.170  1.00 94.14           C  
ATOM   1295  HA  LYS A  83      14.117  -1.615  -6.148  1.00 94.14           H  
ATOM   1296  C   LYS A  83      13.348   0.355  -6.050  1.00 94.14           C  
ATOM   1297  CB  LYS A  83      15.499  -0.429  -5.010  1.00 94.14           C  
ATOM   1298  HB2 LYS A  83      14.963  -0.507  -4.064  1.00 94.14           H  
ATOM   1299  HB3 LYS A  83      15.959   0.558  -5.073  1.00 94.14           H  
ATOM   1300  O   LYS A  83      13.455   1.540  -6.365  1.00 94.14           O  
ATOM   1301  CG  LYS A  83      16.573  -1.515  -5.073  1.00 94.14           C  
ATOM   1302  HG2 LYS A  83      16.112  -2.484  -4.882  1.00 94.14           H  
ATOM   1303  HG3 LYS A  83      17.006  -1.529  -6.073  1.00 94.14           H  
ATOM   1304  CD  LYS A  83      17.692  -1.286  -4.061  1.00 94.14           C  
ATOM   1305  HD2 LYS A  83      18.056  -0.263  -4.160  1.00 94.14           H  
ATOM   1306  HD3 LYS A  83      17.318  -1.452  -3.051  1.00 94.14           H  
ATOM   1307  CE  LYS A  83      18.813  -2.269  -4.406  1.00 94.14           C  
ATOM   1308  HE2 LYS A  83      18.443  -3.289  -4.305  1.00 94.14           H  
ATOM   1309  HE3 LYS A  83      19.072  -2.121  -5.454  1.00 94.14           H  
ATOM   1310  NZ  LYS A  83      20.014  -2.047  -3.573  1.00 94.14           N  
ATOM   1311  HZ1 LYS A  83      20.334  -1.100  -3.714  1.00 94.14           H  
ATOM   1312  HZ2 LYS A  83      19.816  -2.200  -2.595  1.00 94.14           H  
ATOM   1313  HZ3 LYS A  83      20.750  -2.661  -3.893  1.00 94.14           H  
ATOM   1314  N   GLY A  84      12.249  -0.148  -5.516  1.00 95.68           N  
ATOM   1315  H   GLY A  84      12.212  -1.133  -5.294  1.00 95.68           H  
ATOM   1316  CA  GLY A  84      11.145   0.698  -5.113  1.00 95.68           C  
ATOM   1317  HA2 GLY A  84      11.481   1.734  -5.073  1.00 95.68           H  
ATOM   1318  HA3 GLY A  84      10.336   0.636  -5.841  1.00 95.68           H  
ATOM   1319  C   GLY A  84      10.636   0.343  -3.733  1.00 95.68           C  
ATOM   1320  O   GLY A  84      10.766  -0.789  -3.269  1.00 95.68           O  
ATOM   1321  N   ARG A  85      10.108   1.364  -3.062  1.00 97.31           N  
ATOM   1322  H   ARG A  85      10.056   2.264  -3.519  1.00 97.31           H  
ATOM   1323  CA  ARG A  85       9.601   1.282  -1.702  1.00 97.31           C  
ATOM   1324  HA  ARG A  85       9.263   0.263  -1.514  1.00 97.31           H  
ATOM   1325  C   ARG A  85       8.428   2.230  -1.538  1.00 97.31           C  
ATOM   1326  CB  ARG A  85      10.742   1.597  -0.730  1.00 97.31           C  
ATOM   1327  HB2 ARG A  85      11.504   0.825  -0.837  1.00 97.31           H  
ATOM   1328  HB3 ARG A  85      11.191   2.553  -1.000  1.00 97.31           H  
ATOM   1329  O   ARG A  85       8.550   3.425  -1.808  1.00 97.31           O  
ATOM   1330  CG  ARG A  85      10.283   1.641   0.732  1.00 97.31           C  
ATOM   1331  HG2 ARG A  85       9.572   2.452   0.886  1.00 97.31           H  
ATOM   1332  HG3 ARG A  85       9.808   0.695   0.994  1.00 97.31           H  
ATOM   1333  CD  ARG A  85      11.501   1.875   1.626  1.00 97.31           C  
ATOM   1334  HD2 ARG A  85      11.872   2.889   1.480  1.00 97.31           H  
ATOM   1335  HD3 ARG A  85      12.288   1.180   1.333  1.00 97.31           H  
ATOM   1336  NE  ARG A  85      11.180   1.619   3.033  1.00 97.31           N  
ATOM   1337  HE  ARG A  85      11.250   0.641   3.278  1.00 97.31           H  
ATOM   1338  NH1 ARG A  85      10.929   3.802   3.765  1.00 97.31           N  
ATOM   1339 HH11 ARG A  85      11.041   4.188   2.839  1.00 97.31           H  
ATOM   1340 HH12 ARG A  85      10.567   4.459   4.442  1.00 97.31           H  
ATOM   1341  NH2 ARG A  85      10.503   2.122   5.140  1.00 97.31           N  
ATOM   1342 HH21 ARG A  85      10.156   2.801   5.803  1.00 97.31           H  
ATOM   1343 HH22 ARG A  85      10.401   1.128   5.285  1.00 97.31           H  
ATOM   1344  CZ  ARG A  85      10.884   2.514   3.958  1.00 97.31           C  
ATOM   1345  N   VAL A  86       7.317   1.699  -1.043  1.00 97.94           N  
ATOM   1346  H   VAL A  86       7.308   0.701  -0.884  1.00 97.94           H  
ATOM   1347  CA  VAL A  86       6.128   2.472  -0.676  1.00 97.94           C  
ATOM   1348  HA  VAL A  86       6.359   3.536  -0.729  1.00 97.94           H  
ATOM   1349  C   VAL A  86       5.749   2.145   0.752  1.00 97.94           C  
ATOM   1350  CB  VAL A  86       4.965   2.206  -1.639  1.00 97.94           C  
ATOM   1351  HB  VAL A  86       4.840   1.129  -1.749  1.00 97.94           H  
ATOM   1352  O   VAL A  86       5.607   0.982   1.131  1.00 97.94           O  
ATOM   1353  CG1 VAL A  86       3.629   2.806  -1.174  1.00 97.94           C  
ATOM   1354 HG11 VAL A  86       2.877   2.671  -1.951  1.00 97.94           H  
ATOM   1355 HG12 VAL A  86       3.282   2.301  -0.272  1.00 97.94           H  
ATOM   1356 HG13 VAL A  86       3.747   3.870  -0.970  1.00 97.94           H  
ATOM   1357  CG2 VAL A  86       5.290   2.806  -3.004  1.00 97.94           C  
ATOM   1358 HG21 VAL A  86       5.030   3.864  -3.039  1.00 97.94           H  
ATOM   1359 HG22 VAL A  86       4.739   2.244  -3.758  1.00 97.94           H  
ATOM   1360 HG23 VAL A  86       6.351   2.711  -3.239  1.00 97.94           H  
ATOM   1361  N   GLU A  87       5.564   3.184   1.551  1.00 98.42           N  
ATOM   1362  H   GLU A  87       5.689   4.109   1.164  1.00 98.42           H  
ATOM   1363  CA  GLU A  87       5.076   3.077   2.915  1.00 98.42           C  
ATOM   1364  HA  GLU A  87       5.131   2.037   3.237  1.00 98.42           H  
ATOM   1365  C   GLU A  87       3.610   3.517   2.978  1.00 98.42           C  
ATOM   1366  CB  GLU A  87       5.996   3.891   3.830  1.00 98.42           C  
ATOM   1367  HB2 GLU A  87       7.029   3.589   3.656  1.00 98.42           H  
ATOM   1368  HB3 GLU A  87       5.893   4.947   3.580  1.00 98.42           H  
ATOM   1369  O   GLU A  87       3.259   4.603   2.523  1.00 98.42           O  
ATOM   1370  CG  GLU A  87       5.679   3.688   5.312  1.00 98.42           C  
ATOM   1371  HG2 GLU A  87       5.782   2.630   5.554  1.00 98.42           H  
ATOM   1372  HG3 GLU A  87       4.644   3.975   5.500  1.00 98.42           H  
ATOM   1373  CD  GLU A  87       6.602   4.513   6.217  1.00 98.42           C  
ATOM   1374  OE1 GLU A  87       6.901   4.070   7.350  1.00 98.42           O  
ATOM   1375  OE2 GLU A  87       6.979   5.657   5.905  1.00 98.42           O  
ATOM   1376  N   VAL A  88       2.763   2.675   3.570  1.00 98.44           N  
ATOM   1377  H   VAL A  88       3.134   1.791   3.889  1.00 98.44           H  
ATOM   1378  CA  VAL A  88       1.354   2.941   3.869  1.00 98.44           C  
ATOM   1379  HA  VAL A  88       1.084   3.932   3.503  1.00 98.44           H  
ATOM   1380  C   VAL A  88       1.188   2.909   5.385  1.00 98.44           C  
ATOM   1381  CB  VAL A  88       0.426   1.906   3.197  1.00 98.44           C  
ATOM   1382  HB  VAL A  88       0.608   0.926   3.638  1.00 98.44           H  
ATOM   1383  O   VAL A  88       1.287   1.850   6.004  1.00 98.44           O  
ATOM   1384  CG1 VAL A  88      -1.050   2.254   3.428  1.00 98.44           C  
ATOM   1385 HG11 VAL A  88      -1.278   3.222   2.981  1.00 98.44           H  
ATOM   1386 HG12 VAL A  88      -1.681   1.493   2.969  1.00 98.44           H  
ATOM   1387 HG13 VAL A  88      -1.277   2.283   4.494  1.00 98.44           H  
ATOM   1388  CG2 VAL A  88       0.670   1.783   1.688  1.00 98.44           C  
ATOM   1389 HG21 VAL A  88      -0.058   1.104   1.244  1.00 98.44           H  
ATOM   1390 HG22 VAL A  88       0.593   2.760   1.211  1.00 98.44           H  
ATOM   1391 HG23 VAL A  88       1.665   1.379   1.504  1.00 98.44           H  
ATOM   1392  N   ARG A  89       0.937   4.059   6.007  1.00 98.11           N  
ATOM   1393  H   ARG A  89       0.886   4.894   5.441  1.00 98.11           H  
ATOM   1394  CA  ARG A  89       0.628   4.164   7.441  1.00 98.11           C  
ATOM   1395  HA  ARG A  89       0.814   3.212   7.937  1.00 98.11           H  
ATOM   1396  C   ARG A  89      -0.842   4.489   7.608  1.00 98.11           C  
ATOM   1397  CB  ARG A  89       1.485   5.239   8.114  1.00 98.11           C  
ATOM   1398  HB2 ARG A  89       1.179   5.329   9.156  1.00 98.11           H  
ATOM   1399  HB3 ARG A  89       1.301   6.193   7.619  1.00 98.11           H  
ATOM   1400  O   ARG A  89      -1.304   5.505   7.097  1.00 98.11           O  
ATOM   1401  CG  ARG A  89       2.984   4.938   8.063  1.00 98.11           C  
ATOM   1402  HG2 ARG A  89       3.193   4.014   8.602  1.00 98.11           H  
ATOM   1403  HG3 ARG A  89       3.302   4.840   7.025  1.00 98.11           H  
ATOM   1404  CD  ARG A  89       3.748   6.096   8.708  1.00 98.11           C  
ATOM   1405  HD2 ARG A  89       3.430   6.198   9.745  1.00 98.11           H  
ATOM   1406  HD3 ARG A  89       3.503   7.010   8.167  1.00 98.11           H  
ATOM   1407  NE  ARG A  89       5.200   5.878   8.661  1.00 98.11           N  
ATOM   1408  HE  ARG A  89       5.541   5.003   8.290  1.00 98.11           H  
ATOM   1409  NH1 ARG A  89       5.873   7.993   9.241  1.00 98.11           N  
ATOM   1410 HH11 ARG A  89       4.902   8.270   9.261  1.00 98.11           H  
ATOM   1411 HH12 ARG A  89       6.598   8.696   9.225  1.00 98.11           H  
ATOM   1412  NH2 ARG A  89       7.379   6.464   8.629  1.00 98.11           N  
ATOM   1413 HH21 ARG A  89       7.463   5.648   8.039  1.00 98.11           H  
ATOM   1414 HH22 ARG A  89       8.069   7.191   8.503  1.00 98.11           H  
ATOM   1415  CZ  ARG A  89       6.142   6.778   8.853  1.00 98.11           C  
ATOM   1416  N   VAL A  90      -1.561   3.654   8.339  1.00 97.54           N  
ATOM   1417  H   VAL A  90      -1.118   2.845   8.752  1.00 97.54           H  
ATOM   1418  CA  VAL A  90      -2.980   3.861   8.627  1.00 97.54           C  
ATOM   1419  HA  VAL A  90      -3.367   4.656   7.991  1.00 97.54           H  
ATOM   1420  C   VAL A  90      -3.123   4.303  10.079  1.00 97.54           C  
ATOM   1421  CB  VAL A  90      -3.790   2.596   8.314  1.00 97.54           C  
ATOM   1422  HB  VAL A  90      -3.515   1.826   9.036  1.00 97.54           H  
ATOM   1423  O   VAL A  90      -2.410   3.814  10.950  1.00 97.54           O  
ATOM   1424  CG1 VAL A  90      -5.297   2.845   8.424  1.00 97.54           C  
ATOM   1425 HG11 VAL A  90      -5.846   1.946   8.145  1.00 97.54           H  
ATOM   1426 HG12 VAL A  90      -5.591   3.661   7.763  1.00 97.54           H  
ATOM   1427 HG13 VAL A  90      -5.566   3.100   9.449  1.00 97.54           H  
ATOM   1428  CG2 VAL A  90      -3.498   2.049   6.910  1.00 97.54           C  
ATOM   1429 HG21 VAL A  90      -4.100   1.157   6.738  1.00 97.54           H  
ATOM   1430 HG22 VAL A  90      -2.451   1.756   6.825  1.00 97.54           H  
ATOM   1431 HG23 VAL A  90      -3.726   2.803   6.156  1.00 97.54           H  
ATOM   1432  N   GLU A  91      -4.030   5.232  10.348  1.00 96.26           N  
ATOM   1433  H   GLU A  91      -4.521   5.652   9.571  1.00 96.26           H  
ATOM   1434  CA  GLU A  91      -4.408   5.686  11.685  1.00 96.26           C  
ATOM   1435  HA  GLU A  91      -4.038   4.982  12.431  1.00 96.26           H  
ATOM   1436  C   GLU A  91      -5.934   5.732  11.781  1.00 96.26           C  
ATOM   1437  CB  GLU A  91      -3.777   7.064  11.959  1.00 96.26           C  
ATOM   1438  HB2 GLU A  91      -4.085   7.748  11.168  1.00 96.26           H  
ATOM   1439  HB3 GLU A  91      -2.692   6.966  11.923  1.00 96.26           H  
ATOM   1440  O   GLU A  91      -6.589   6.350  10.940  1.00 96.26           O  
ATOM   1441  CG  GLU A  91      -4.169   7.668  13.320  1.00 96.26           C  
ATOM   1442  HG2 GLU A  91      -5.254   7.743  13.388  1.00 96.26           H  
ATOM   1443  HG3 GLU A  91      -3.828   6.994  14.106  1.00 96.26           H  
ATOM   1444  CD  GLU A  91      -3.576   9.072  13.542  1.00 96.26           C  
ATOM   1445  OE1 GLU A  91      -3.100   9.332  14.673  1.00 96.26           O  
ATOM   1446  OE2 GLU A  91      -3.550   9.893  12.600  1.00 96.26           O  
ATOM   1447  N   PHE A  92      -6.496   5.102  12.812  1.00 93.25           N  
ATOM   1448  H   PHE A  92      -5.905   4.578  13.441  1.00 93.25           H  
ATOM   1449  CA  PHE A  92      -7.926   5.158  13.114  1.00 93.25           C  
ATOM   1450  HA  PHE A  92      -8.461   5.570  12.259  1.00 93.25           H  
ATOM   1451  C   PHE A  92      -8.181   6.083  14.313  1.00 93.25           C  
ATOM   1452  CB  PHE A  92      -8.477   3.744  13.343  1.00 93.25           C  
ATOM   1453  HB2 PHE A  92      -9.550   3.815  13.522  1.00 93.25           H  
ATOM   1454  HB3 PHE A  92      -8.026   3.331  14.246  1.00 93.25           H  
ATOM   1455  O   PHE A  92      -7.561   5.937  15.369  1.00 93.25           O  
ATOM   1456  CG  PHE A  92      -8.241   2.781  12.191  1.00 93.25           C  
ATOM   1457  CD1 PHE A  92      -9.117   2.732  11.091  1.00 93.25           C  
ATOM   1458  HD1 PHE A  92      -9.971   3.391  11.048  1.00 93.25           H  
ATOM   1459  CD2 PHE A  92      -7.127   1.926  12.213  1.00 93.25           C  
ATOM   1460  HD2 PHE A  92      -6.433   1.973  13.039  1.00 93.25           H  
ATOM   1461  CE1 PHE A  92      -8.862   1.830  10.039  1.00 93.25           C  
ATOM   1462  HE1 PHE A  92      -9.492   1.799   9.163  1.00 93.25           H  
ATOM   1463  CE2 PHE A  92      -6.895   1.004  11.184  1.00 93.25           C  
ATOM   1464  HE2 PHE A  92      -6.052   0.331  11.241  1.00 93.25           H  
ATOM   1465  CZ  PHE A  92      -7.768   0.958  10.091  1.00 93.25           C  
ATOM   1466  HZ  PHE A  92      -7.592   0.261   9.285  1.00 93.25           H  
ATOM   1467  N   GLU A  93      -9.114   7.020  14.157  1.00 90.85           N  
ATOM   1468  H   GLU A  93      -9.586   7.071  13.266  1.00 90.85           H  
ATOM   1469  CA  GLU A  93      -9.506   8.008  15.166  1.00 90.85           C  
ATOM   1470  HA  GLU A  93      -9.187   7.667  16.151  1.00 90.85           H  
ATOM   1471  C   GLU A  93     -11.037   8.124  15.176  1.00 90.85           C  
ATOM   1472  CB  GLU A  93      -8.799   9.354  14.883  1.00 90.85           C  
ATOM   1473  HB2 GLU A  93      -7.732   9.169  14.758  1.00 90.85           H  
ATOM   1474  HB3 GLU A  93      -9.177   9.778  13.953  1.00 90.85           H  
ATOM   1475  O   GLU A  93     -11.611   8.984  14.514  1.00 90.85           O  
ATOM   1476  CG  GLU A  93      -8.980  10.367  16.029  1.00 90.85           C  
ATOM   1477  HG2 GLU A  93     -10.044  10.468  16.245  1.00 90.85           H  
ATOM   1478  HG3 GLU A  93      -8.502   9.963  16.921  1.00 90.85           H  
ATOM   1479  CD  GLU A  93      -8.405  11.774  15.742  1.00 90.85           C  
ATOM   1480  OE1 GLU A  93      -8.688  12.679  16.557  1.00 90.85           O  
ATOM   1481  OE2 GLU A  93      -7.696  11.996  14.720  1.00 90.85           O  
ATOM   1482  N   GLY A  94     -11.711   7.215  15.890  1.00 87.33           N  
ATOM   1483  H   GLY A  94     -11.190   6.472  16.333  1.00 87.33           H  
ATOM   1484  CA  GLY A  94     -13.172   7.210  16.013  1.00 87.33           C  
ATOM   1485  HA2 GLY A  94     -13.481   6.376  16.642  1.00 87.33           H  
ATOM   1486  HA3 GLY A  94     -13.494   8.137  16.488  1.00 87.33           H  
ATOM   1487  C   GLY A  94     -13.884   7.072  14.664  1.00 87.33           C  
ATOM   1488  O   GLY A  94     -13.935   5.987  14.090  1.00 87.33           O  
ATOM   1489  N   ASP A  95     -14.438   8.180  14.176  1.00 93.19           N  
ATOM   1490  H   ASP A  95     -14.225   9.060  14.625  1.00 93.19           H  
ATOM   1491  CA  ASP A  95     -15.165   8.303  12.909  1.00 93.19           C  
ATOM   1492  HA  ASP A  95     -15.683   7.363  12.715  1.00 93.19           H  
ATOM   1493  C   ASP A  95     -14.252   8.567  11.697  1.00 93.19           C  
ATOM   1494  CB  ASP A  95     -16.237   9.399  13.060  1.00 93.19           C  
ATOM   1495  HB2 ASP A  95     -16.845   9.183  13.938  1.00 93.19           H  
ATOM   1496  HB3 ASP A  95     -16.894   9.367  12.191  1.00 93.19           H  
ATOM   1497  O   ASP A  95     -14.742   8.735  10.576  1.00 93.19           O  
ATOM   1498  CG  ASP A  95     -15.674  10.824  13.182  1.00 93.19           C  
ATOM   1499  OD1 ASP A  95     -14.547  10.992  13.701  1.00 93.19           O  
ATOM   1500  OD2 ASP A  95     -16.374  11.769  12.758  1.00 93.19           O  
ATOM   1501  N   LYS A  96     -12.927   8.585  11.887  1.00 95.25           N  
ATOM   1502  H   LYS A  96     -12.598   8.512  12.840  1.00 95.25           H  
ATOM   1503  CA  LYS A  96     -11.940   8.867  10.837  1.00 95.25           C  
ATOM   1504  HA  LYS A  96     -12.465   8.963   9.886  1.00 95.25           H  
ATOM   1505  C   LYS A  96     -10.920   7.754  10.659  1.00 95.25           C  
ATOM   1506  CB  LYS A  96     -11.235  10.198  11.131  1.00 95.25           C  
ATOM   1507  HB2 LYS A  96     -10.415  10.340  10.428  1.00 95.25           H  
ATOM   1508  HB3 LYS A  96     -10.829  10.172  12.142  1.00 95.25           H  
ATOM   1509  O   LYS A  96     -10.445   7.152  11.620  1.00 95.25           O  
ATOM   1510  CG  LYS A  96     -12.214  11.365  10.991  1.00 95.25           C  
ATOM   1511  HG2 LYS A  96     -13.098  11.181  11.601  1.00 95.25           H  
ATOM   1512  HG3 LYS A  96     -12.522  11.446   9.948  1.00 95.25           H  
ATOM   1513  CD  LYS A  96     -11.582  12.680  11.438  1.00 95.25           C  
ATOM   1514  HD2 LYS A  96     -10.781  12.962  10.755  1.00 95.25           H  
ATOM   1515  HD3 LYS A  96     -11.189  12.554  12.447  1.00 95.25           H  
ATOM   1516  CE  LYS A  96     -12.693  13.729  11.445  1.00 95.25           C  
ATOM   1517  HE2 LYS A  96     -13.524  13.324  12.022  1.00 95.25           H  
ATOM   1518  HE3 LYS A  96     -13.048  13.885  10.426  1.00 95.25           H  
ATOM   1519  NZ  LYS A  96     -12.226  14.992  12.056  1.00 95.25           N  
ATOM   1520  HZ1 LYS A  96     -11.473  15.398  11.519  1.00 95.25           H  
ATOM   1521  HZ2 LYS A  96     -11.913  14.793  12.995  1.00 95.25           H  
ATOM   1522  HZ3 LYS A  96     -13.002  15.637  12.120  1.00 95.25           H  
ATOM   1523  N   MET A  97     -10.501   7.579   9.409  1.00 96.75           N  
ATOM   1524  H   MET A  97     -10.952   8.125   8.689  1.00 96.75           H  
ATOM   1525  CA  MET A  97      -9.306   6.826   9.041  1.00 96.75           C  
ATOM   1526  HA  MET A  97      -8.778   6.525   9.946  1.00 96.75           H  
ATOM   1527  C   MET A  97      -8.387   7.727   8.212  1.00 96.75           C  
ATOM   1528  CB  MET A  97      -9.703   5.552   8.287  1.00 96.75           C  
ATOM   1529  HB2 MET A  97     -10.406   4.981   8.894  1.00 96.75           H  
ATOM   1530  HB3 MET A  97     -10.192   5.826   7.352  1.00 96.75           H  
ATOM   1531  O   MET A  97      -8.797   8.231   7.163  1.00 96.75           O  
ATOM   1532  CG  MET A  97      -8.486   4.666   7.995  1.00 96.75           C  
ATOM   1533  HG2 MET A  97      -7.682   5.270   7.575  1.00 96.75           H  
ATOM   1534  HG3 MET A  97      -8.125   4.259   8.940  1.00 96.75           H  
ATOM   1535  SD  MET A  97      -8.804   3.295   6.853  1.00 96.75           S  
ATOM   1536  CE  MET A  97      -8.916   4.260   5.338  1.00 96.75           C  
ATOM   1537  HE1 MET A  97      -8.151   5.036   5.343  1.00 96.75           H  
ATOM   1538  HE2 MET A  97      -9.893   4.741   5.295  1.00 96.75           H  
ATOM   1539  HE3 MET A  97      -8.752   3.611   4.478  1.00 96.75           H  
ATOM   1540  N   ARG A  98      -7.146   7.921   8.662  1.00 97.71           N  
ATOM   1541  H   ARG A  98      -6.878   7.451   9.515  1.00 97.71           H  
ATOM   1542  CA  ARG A  98      -6.092   8.611   7.905  1.00 97.71           C  
ATOM   1543  HA  ARG A  98      -6.539   9.153   7.072  1.00 97.71           H  
ATOM   1544  C   ARG A  98      -5.126   7.591   7.319  1.00 97.71           C  
ATOM   1545  CB  ARG A  98      -5.335   9.629   8.772  1.00 97.71           C  
ATOM   1546  HB2 ARG A  98      -4.822   9.108   9.580  1.00 97.71           H  
ATOM   1547  HB3 ARG A  98      -4.579  10.102   8.145  1.00 97.71           H  
ATOM   1548  O   ARG A  98      -4.710   6.662   8.005  1.00 97.71           O  
ATOM   1549  CG  ARG A  98      -6.222  10.725   9.375  1.00 97.71           C  
ATOM   1550  HG2 ARG A  98      -6.854  11.157   8.599  1.00 97.71           H  
ATOM   1551  HG3 ARG A  98      -6.852  10.296  10.154  1.00 97.71           H  
ATOM   1552  CD  ARG A  98      -5.333  11.820   9.979  1.00 97.71           C  
ATOM   1553  HD2 ARG A  98      -4.634  11.362  10.678  1.00 97.71           H  
ATOM   1554  HD3 ARG A  98      -4.745  12.274   9.181  1.00 97.71           H  
ATOM   1555  NE  ARG A  98      -6.131  12.875  10.632  1.00 97.71           N  
ATOM   1556  HE  ARG A  98      -6.623  13.502  10.012  1.00 97.71           H  
ATOM   1557  NH1 ARG A  98      -5.563  12.393  12.815  1.00 97.71           N  
ATOM   1558 HH11 ARG A  98      -5.982  12.282  13.727  1.00 97.71           H  
ATOM   1559 HH12 ARG A  98      -4.878  11.705  12.535  1.00 97.71           H  
ATOM   1560  NH2 ARG A  98      -7.167  13.838  12.429  1.00 97.71           N  
ATOM   1561 HH21 ARG A  98      -7.760  14.390  11.826  1.00 97.71           H  
ATOM   1562 HH22 ARG A  98      -7.394  13.651  13.396  1.00 97.71           H  
ATOM   1563  CZ  ARG A  98      -6.264  13.043  11.936  1.00 97.71           C  
ATOM   1564  N   VAL A  99      -4.753   7.781   6.062  1.00 98.24           N  
ATOM   1565  H   VAL A  99      -5.180   8.542   5.553  1.00 98.24           H  
ATOM   1566  CA  VAL A  99      -3.753   6.980   5.354  1.00 98.24           C  
ATOM   1567  HA  VAL A  99      -3.333   6.237   6.032  1.00 98.24           H  
ATOM   1568  C   VAL A  99      -2.651   7.918   4.899  1.00 98.24           C  
ATOM   1569  CB  VAL A  99      -4.355   6.231   4.151  1.00 98.24           C  
ATOM   1570  HB  VAL A  99      -4.685   6.950   3.402  1.00 98.24           H  
ATOM   1571  O   VAL A  99      -2.898   8.798   4.081  1.00 98.24           O  
ATOM   1572  CG1 VAL A  99      -3.311   5.307   3.515  1.00 98.24           C  
ATOM   1573 HG11 VAL A  99      -2.454   5.886   3.169  1.00 98.24           H  
ATOM   1574 HG12 VAL A  99      -3.738   4.796   2.652  1.00 98.24           H  
ATOM   1575 HG13 VAL A  99      -2.973   4.569   4.241  1.00 98.24           H  
ATOM   1576  CG2 VAL A  99      -5.566   5.393   4.565  1.00 98.24           C  
ATOM   1577 HG21 VAL A  99      -5.282   4.665   5.325  1.00 98.24           H  
ATOM   1578 HG22 VAL A  99      -6.336   6.053   4.963  1.00 98.24           H  
ATOM   1579 HG23 VAL A  99      -5.980   4.882   3.696  1.00 98.24           H  
ATOM   1580  N   ARG A 100      -1.440   7.737   5.419  1.00 98.45           N  
ATOM   1581  H   ARG A 100      -1.319   6.977   6.073  1.00 98.45           H  
ATOM   1582  CA  ARG A 100      -0.243   8.430   4.939  1.00 98.45           C  
ATOM   1583  HA  ARG A 100      -0.535   9.302   4.355  1.00 98.45           H  
ATOM   1584  C   ARG A 100       0.529   7.511   4.017  1.00 98.45           C  
ATOM   1585  CB  ARG A 100       0.627   8.920   6.093  1.00 98.45           C  
ATOM   1586  HB2 ARG A 100       0.894   8.084   6.739  1.00 98.45           H  
ATOM   1587  HB3 ARG A 100       1.540   9.355   5.684  1.00 98.45           H  
ATOM   1588  O   ARG A 100       0.836   6.377   4.385  1.00 98.45           O  
ATOM   1589  CG  ARG A 100      -0.107   9.982   6.906  1.00 98.45           C  
ATOM   1590  HG2 ARG A 100      -1.021   9.569   7.334  1.00 98.45           H  
ATOM   1591  HG3 ARG A 100      -0.359  10.820   6.256  1.00 98.45           H  
ATOM   1592  CD  ARG A 100       0.798  10.471   8.028  1.00 98.45           C  
ATOM   1593  HD2 ARG A 100       1.721  10.843   7.584  1.00 98.45           H  
ATOM   1594  HD3 ARG A 100       1.024   9.644   8.702  1.00 98.45           H  
ATOM   1595  NE  ARG A 100       0.113  11.536   8.761  1.00 98.45           N  
ATOM   1596  HE  ARG A 100      -0.873  11.656   8.579  1.00 98.45           H  
ATOM   1597  NH1 ARG A 100       1.947  12.779   9.352  1.00 98.45           N  
ATOM   1598 HH11 ARG A 100       2.309  13.665   9.674  1.00 98.45           H  
ATOM   1599 HH12 ARG A 100       2.496  12.239   8.699  1.00 98.45           H  
ATOM   1600  NH2 ARG A 100      -0.142  13.473   9.835  1.00 98.45           N  
ATOM   1601 HH21 ARG A 100       0.204  14.352  10.191  1.00 98.45           H  
ATOM   1602 HH22 ARG A 100      -1.075  13.429   9.451  1.00 98.45           H  
ATOM   1603  CZ  ARG A 100       0.657  12.581   9.333  1.00 98.45           C  
ATOM   1604  N   LEU A 101       0.816   8.015   2.832  1.00 98.51           N  
ATOM   1605  H   LEU A 101       0.539   8.968   2.645  1.00 98.51           H  
ATOM   1606  CA  LEU A 101       1.551   7.338   1.785  1.00 98.51           C  
ATOM   1607  HA  LEU A 101       1.729   6.298   2.061  1.00 98.51           H  
ATOM   1608  C   LEU A 101       2.882   8.045   1.604  1.00 98.51           C  
ATOM   1609  CB  LEU A 101       0.749   7.378   0.479  1.00 98.51           C  
ATOM   1610  HB2 LEU A 101       1.319   6.843  -0.281  1.00 98.51           H  
ATOM   1611  HB3 LEU A 101       0.659   8.417   0.163  1.00 98.51           H  
ATOM   1612  O   LEU A 101       2.904   9.268   1.515  1.00 98.51           O  
ATOM   1613  CG  LEU A 101      -0.659   6.772   0.559  1.00 98.51           C  
ATOM   1614  HG  LEU A 101      -1.239   7.260   1.342  1.00 98.51           H  
ATOM   1615  CD1 LEU A 101      -1.371   7.010  -0.770  1.00 98.51           C  
ATOM   1616 HD11 LEU A 101      -1.501   8.081  -0.926  1.00 98.51           H  
ATOM   1617 HD12 LEU A 101      -2.351   6.532  -0.768  1.00 98.51           H  
ATOM   1618 HD13 LEU A 101      -0.778   6.608  -1.591  1.00 98.51           H  
ATOM   1619  CD2 LEU A 101      -0.608   5.272   0.844  1.00 98.51           C  
ATOM   1620 HD21 LEU A 101      -0.163   5.101   1.824  1.00 98.51           H  
ATOM   1621 HD22 LEU A 101      -0.011   4.772   0.082  1.00 98.51           H  
ATOM   1622 HD23 LEU A 101      -1.619   4.864   0.845  1.00 98.51           H  
ATOM   1623  N   ARG A 102       3.969   7.287   1.504  1.00 98.24           N  
ATOM   1624  H   ARG A 102       3.870   6.291   1.638  1.00 98.24           H  
ATOM   1625  CA  ARG A 102       5.283   7.823   1.152  1.00 98.24           C  
ATOM   1626  HA  ARG A 102       5.166   8.820   0.727  1.00 98.24           H  
ATOM   1627  C   ARG A 102       5.923   6.952   0.084  1.00 98.24           C  
ATOM   1628  CB  ARG A 102       6.125   7.955   2.423  1.00 98.24           C  
ATOM   1629  HB2 ARG A 102       5.647   8.674   3.089  1.00 98.24           H  
ATOM   1630  HB3 ARG A 102       6.176   6.991   2.931  1.00 98.24           H  
ATOM   1631  O   ARG A 102       6.003   5.735   0.256  1.00 98.24           O  
ATOM   1632  CG  ARG A 102       7.543   8.426   2.111  1.00 98.24           C  
ATOM   1633  HG2 ARG A 102       8.049   7.676   1.502  1.00 98.24           H  
ATOM   1634  HG3 ARG A 102       7.514   9.371   1.569  1.00 98.24           H  
ATOM   1635  CD  ARG A 102       8.320   8.605   3.411  1.00 98.24           C  
ATOM   1636  HD2 ARG A 102       7.940   9.486   3.928  1.00 98.24           H  
ATOM   1637  HD3 ARG A 102       8.183   7.723   4.036  1.00 98.24           H  
ATOM   1638  NE  ARG A 102       9.739   8.754   3.090  1.00 98.24           N  
ATOM   1639  HE  ARG A 102      10.034   8.393   2.194  1.00 98.24           H  
ATOM   1640  NH1 ARG A 102      10.508   9.578   5.074  1.00 98.24           N  
ATOM   1641 HH11 ARG A 102      11.254  10.033   5.581  1.00 98.24           H  
ATOM   1642 HH12 ARG A 102       9.540   9.653   5.351  1.00 98.24           H  
ATOM   1643  NH2 ARG A 102      11.898   9.226   3.330  1.00 98.24           N  
ATOM   1644 HH21 ARG A 102      11.955   8.823   2.405  1.00 98.24           H  
ATOM   1645 HH22 ARG A 102      12.717   9.556   3.819  1.00 98.24           H  
ATOM   1646  CZ  ARG A 102      10.709   9.191   3.846  1.00 98.24           C  
ATOM   1647  N   ASN A 103       6.372   7.579  -0.999  1.00 97.77           N  
ATOM   1648  H   ASN A 103       6.286   8.585  -1.046  1.00 97.77           H  
ATOM   1649  CA  ASN A 103       7.046   6.901  -2.100  1.00 97.77           C  
ATOM   1650  HA  ASN A 103       6.924   5.822  -2.006  1.00 97.77           H  
ATOM   1651  C   ASN A 103       8.551   7.200  -2.063  1.00 97.77           C  
ATOM   1652  CB  ASN A 103       6.382   7.326  -3.419  1.00 97.77           C  
ATOM   1653  HB2 ASN A 103       6.484   8.406  -3.533  1.00 97.77           H  
ATOM   1654  HB3 ASN A 103       5.324   7.067  -3.403  1.00 97.77           H  
ATOM   1655  O   ASN A 103       8.980   8.305  -2.384  1.00 97.77           O  
ATOM   1656  CG  ASN A 103       7.009   6.664  -4.628  1.00 97.77           C  
ATOM   1657  ND2 ASN A 103       6.682   7.111  -5.811  1.00 97.77           N  
ATOM   1658 HD21 ASN A 103       7.107   6.685  -6.623  1.00 97.77           H  
ATOM   1659 HD22 ASN A 103       5.962   7.813  -5.902  1.00 97.77           H  
ATOM   1660  OD1 ASN A 103       7.783   5.725  -4.522  1.00 97.77           O  
ATOM   1661  N   ASP A 104       9.351   6.202  -1.693  1.00 96.32           N  
ATOM   1662  H   ASP A 104       8.936   5.297  -1.523  1.00 96.32           H  
ATOM   1663  CA  ASP A 104      10.819   6.271  -1.707  1.00 96.32           C  
ATOM   1664  HA  ASP A 104      11.127   7.315  -1.760  1.00 96.32           H  
ATOM   1665  C   ASP A 104      11.417   5.578  -2.956  1.00 96.32           C  
ATOM   1666  CB  ASP A 104      11.396   5.693  -0.399  1.00 96.32           C  
ATOM   1667  HB2 ASP A 104      12.483   5.673  -0.469  1.00 96.32           H  
ATOM   1668  HB3 ASP A 104      11.055   4.662  -0.302  1.00 96.32           H  
ATOM   1669  O   ASP A 104      12.606   5.261  -2.979  1.00 96.32           O  
ATOM   1670  CG  ASP A 104      11.049   6.446   0.892  1.00 96.32           C  
ATOM   1671  OD1 ASP A 104      11.202   7.690   0.980  1.00 96.32           O  
ATOM   1672  OD2 ASP A 104      10.729   5.755   1.887  1.00 96.32           O  
ATOM   1673  N   SER A 105      10.609   5.298  -3.988  1.00 94.45           N  
ATOM   1674  H   SER A 105       9.645   5.595  -3.930  1.00 94.45           H  
ATOM   1675  CA  SER A 105      11.080   4.760  -5.273  1.00 94.45           C  
ATOM   1676  HA  SER A 105      11.965   4.153  -5.084  1.00 94.45           H  
ATOM   1677  C   SER A 105      11.506   5.860  -6.255  1.00 94.45           C  
ATOM   1678  CB  SER A 105      10.035   3.825  -5.896  1.00 94.45           C  
ATOM   1679  HB2 SER A 105      10.523   3.199  -6.643  1.00 94.45           H  
ATOM   1680  HB3 SER A 105       9.610   3.182  -5.125  1.00 94.45           H  
ATOM   1681  O   SER A 105      11.298   7.051  -6.024  1.00 94.45           O  
ATOM   1682  OG  SER A 105       9.001   4.527  -6.530  1.00 94.45           O  
ATOM   1683  HG  SER A 105       8.505   4.993  -5.853  1.00 94.45           H  
ATOM   1684  N   SER A 106      12.106   5.453  -7.375  1.00 93.79           N  
ATOM   1685  H   SER A 106      12.249   4.463  -7.519  1.00 93.79           H  
ATOM   1686  CA  SER A 106      12.553   6.340  -8.459  1.00 93.79           C  
ATOM   1687  HA  SER A 106      12.976   7.246  -8.025  1.00 93.79           H  
ATOM   1688  C   SER A 106      11.434   6.769  -9.421  1.00 93.79           C  
ATOM   1689  CB  SER A 106      13.656   5.616  -9.237  1.00 93.79           C  
ATOM   1690  HB2 SER A 106      14.048   6.261 -10.023  1.00 93.79           H  
ATOM   1691  HB3 SER A 106      14.462   5.343  -8.555  1.00 93.79           H  
ATOM   1692  O   SER A 106      11.641   7.667 -10.238  1.00 93.79           O  
ATOM   1693  OG  SER A 106      13.095   4.450  -9.808  1.00 93.79           O  
ATOM   1694  HG  SER A 106      13.735   3.739  -9.888  1.00 93.79           H  
ATOM   1695  N   THR A 107      10.248   6.157  -9.333  1.00 94.02           N  
ATOM   1696  H   THR A 107      10.127   5.459  -8.613  1.00 94.02           H  
ATOM   1697  CA  THR A 107       9.115   6.385 -10.244  1.00 94.02           C  
ATOM   1698  HA  THR A 107       9.352   7.229 -10.891  1.00 94.02           H  
ATOM   1699  C   THR A 107       7.833   6.714  -9.479  1.00 94.02           C  
ATOM   1700  CB  THR A 107       8.857   5.165 -11.144  1.00 94.02           C  
ATOM   1701  HB  THR A 107       7.971   5.360 -11.749  1.00 94.02           H  
ATOM   1702  O   THR A 107       7.690   6.304  -8.329  1.00 94.02           O  
ATOM   1703  CG2 THR A 107      10.029   4.894 -12.086  1.00 94.02           C  
ATOM   1704 HG21 THR A 107      10.273   5.798 -12.644  1.00 94.02           H  
ATOM   1705 HG22 THR A 107      10.903   4.579 -11.516  1.00 94.02           H  
ATOM   1706 HG23 THR A 107       9.756   4.103 -12.784  1.00 94.02           H  
ATOM   1707  OG1 THR A 107       8.634   3.996 -10.385  1.00 94.02           O  
ATOM   1708  HG1 THR A 107       8.064   4.219  -9.646  1.00 94.02           H  
ATOM   1709  N   PRO A 108       6.859   7.415 -10.084  1.00 96.95           N  
ATOM   1710  CA  PRO A 108       5.538   7.564  -9.482  1.00 96.95           C  
ATOM   1711  HA  PRO A 108       5.641   8.131  -8.557  1.00 96.95           H  
ATOM   1712  C   PRO A 108       4.887   6.209  -9.176  1.00 96.95           C  
ATOM   1713  CB  PRO A 108       4.709   8.376 -10.479  1.00 96.95           C  
ATOM   1714  HB2 PRO A 108       4.162   7.709 -11.145  1.00 96.95           H  
ATOM   1715  HB3 PRO A 108       4.024   9.056  -9.972  1.00 96.95           H  
ATOM   1716  O   PRO A 108       5.082   5.233  -9.904  1.00 96.95           O  
ATOM   1717  CG  PRO A 108       5.767   9.133 -11.280  1.00 96.95           C  
ATOM   1718  HG2 PRO A 108       6.072  10.024 -10.732  1.00 96.95           H  
ATOM   1719  HG3 PRO A 108       5.408   9.398 -12.275  1.00 96.95           H  
ATOM   1720  CD  PRO A 108       6.928   8.142 -11.340  1.00 96.95           C  
ATOM   1721  HD2 PRO A 108       7.869   8.681 -11.448  1.00 96.95           H  
ATOM   1722  HD3 PRO A 108       6.783   7.450 -12.170  1.00 96.95           H  
ATOM   1723  N   VAL A 109       4.102   6.175  -8.104  1.00 97.88           N  
ATOM   1724  H   VAL A 109       4.008   7.017  -7.553  1.00 97.88           H  
ATOM   1725  CA  VAL A 109       3.314   5.013  -7.679  1.00 97.88           C  
ATOM   1726  HA  VAL A 109       3.399   4.208  -8.409  1.00 97.88           H  
ATOM   1727  C   VAL A 109       1.856   5.432  -7.600  1.00 97.88           C  
ATOM   1728  CB  VAL A 109       3.810   4.493  -6.320  1.00 97.88           C  
ATOM   1729  HB  VAL A 109       3.842   5.329  -5.622  1.00 97.88           H  
ATOM   1730  O   VAL A 109       1.547   6.486  -7.044  1.00 97.88           O  
ATOM   1731  CG1 VAL A 109       2.894   3.416  -5.723  1.00 97.88           C  
ATOM   1732 HG11 VAL A 109       2.976   2.489  -6.290  1.00 97.88           H  
ATOM   1733 HG12 VAL A 109       1.852   3.735  -5.710  1.00 97.88           H  
ATOM   1734 HG13 VAL A 109       3.165   3.250  -4.680  1.00 97.88           H  
ATOM   1735  CG2 VAL A 109       5.226   3.920  -6.459  1.00 97.88           C  
ATOM   1736 HG21 VAL A 109       5.209   3.024  -7.080  1.00 97.88           H  
ATOM   1737 HG22 VAL A 109       5.893   4.647  -6.922  1.00 97.88           H  
ATOM   1738 HG23 VAL A 109       5.632   3.685  -5.475  1.00 97.88           H  
ATOM   1739  N   GLU A 110       0.958   4.601  -8.111  1.00 98.43           N  
ATOM   1740  H   GLU A 110       1.275   3.717  -8.482  1.00 98.43           H  
ATOM   1741  CA  GLU A 110      -0.479   4.766  -7.935  1.00 98.43           C  
ATOM   1742  HA  GLU A 110      -0.681   5.802  -7.665  1.00 98.43           H  
ATOM   1743  C   GLU A 110      -0.975   3.886  -6.781  1.00 98.43           C  
ATOM   1744  CB  GLU A 110      -1.197   4.514  -9.269  1.00 98.43           C  
ATOM   1745  HB2 GLU A 110      -0.736   5.148 -10.027  1.00 98.43           H  
ATOM   1746  HB3 GLU A 110      -1.088   3.473  -9.570  1.00 98.43           H  
ATOM   1747  O   GLU A 110      -0.681   2.694  -6.703  1.00 98.43           O  
ATOM   1748  CG  GLU A 110      -2.682   4.876  -9.166  1.00 98.43           C  
ATOM   1749  HG2 GLU A 110      -3.208   4.085  -8.631  1.00 98.43           H  
ATOM   1750  HG3 GLU A 110      -2.780   5.785  -8.573  1.00 98.43           H  
ATOM   1751  CD  GLU A 110      -3.318   5.122 -10.541  1.00 98.43           C  
ATOM   1752  OE1 GLU A 110      -4.019   4.231 -11.060  1.00 98.43           O  
ATOM   1753  OE2 GLU A 110      -3.193   6.272 -11.020  1.00 98.43           O  
ATOM   1754  N   VAL A 111      -1.711   4.483  -5.845  1.00 98.46           N  
ATOM   1755  H   VAL A 111      -1.859   5.479  -5.926  1.00 98.46           H  
ATOM   1756  CA  VAL A 111      -2.307   3.789  -4.703  1.00 98.46           C  
ATOM   1757  HA  VAL A 111      -2.066   2.729  -4.778  1.00 98.46           H  
ATOM   1758  C   VAL A 111      -3.820   3.934  -4.760  1.00 98.46           C  
ATOM   1759  CB  VAL A 111      -1.740   4.276  -3.357  1.00 98.46           C  
ATOM   1760  HB  VAL A 111      -2.027   5.315  -3.196  1.00 98.46           H  
ATOM   1761  O   VAL A 111      -4.366   5.030  -4.608  1.00 98.46           O  
ATOM   1762  CG1 VAL A 111      -2.303   3.422  -2.209  1.00 98.46           C  
ATOM   1763 HG11 VAL A 111      -2.069   2.371  -2.381  1.00 98.46           H  
ATOM   1764 HG12 VAL A 111      -3.384   3.544  -2.145  1.00 98.46           H  
ATOM   1765 HG13 VAL A 111      -1.862   3.737  -1.263  1.00 98.46           H  
ATOM   1766  CG2 VAL A 111      -0.209   4.176  -3.314  1.00 98.46           C  
ATOM   1767 HG21 VAL A 111       0.163   4.439  -2.324  1.00 98.46           H  
ATOM   1768 HG22 VAL A 111       0.224   4.869  -4.036  1.00 98.46           H  
ATOM   1769 HG23 VAL A 111       0.106   3.164  -3.565  1.00 98.46           H  
ATOM   1770  N   HIS A 112      -4.512   2.811  -4.918  1.00 98.39           N  
ATOM   1771  H   HIS A 112      -3.990   1.962  -5.086  1.00 98.39           H  
ATOM   1772  CA  HIS A 112      -5.961   2.730  -4.789  1.00 98.39           C  
ATOM   1773  HA  HIS A 112      -6.384   3.715  -4.989  1.00 98.39           H  
ATOM   1774  C   HIS A 112      -6.332   2.305  -3.376  1.00 98.39           C  
ATOM   1775  CB  HIS A 112      -6.569   1.766  -5.803  1.00 98.39           C  
ATOM   1776  HB2 HIS A 112      -7.653   1.877  -5.782  1.00 98.39           H  
ATOM   1777  HB3 HIS A 112      -6.340   0.741  -5.513  1.00 98.39           H  
ATOM   1778  O   HIS A 112      -5.931   1.241  -2.907  1.00 98.39           O  
ATOM   1779  CG  HIS A 112      -6.093   1.993  -7.203  1.00 98.39           C  
ATOM   1780  CD2 HIS A 112      -5.051   1.351  -7.814  1.00 98.39           C  
ATOM   1781  HD2 HIS A 112      -4.409   0.595  -7.387  1.00 98.39           H  
ATOM   1782  ND1 HIS A 112      -6.612   2.896  -8.103  1.00 98.39           N  
ATOM   1783  HD1 HIS A 112      -7.250   3.652  -7.900  1.00 98.39           H  
ATOM   1784  CE1 HIS A 112      -5.906   2.782  -9.242  1.00 98.39           C  
ATOM   1785  HE1 HIS A 112      -6.020   3.390 -10.127  1.00 98.39           H  
ATOM   1786  NE2 HIS A 112      -4.970   1.839  -9.107  1.00 98.39           N  
ATOM   1787  N   ILE A 113      -7.142   3.116  -2.711  1.00 98.25           N  
ATOM   1788  H   ILE A 113      -7.433   3.966  -3.172  1.00 98.25           H  
ATOM   1789  CA  ILE A 113      -7.617   2.882  -1.354  1.00 98.25           C  
ATOM   1790  HA  ILE A 113      -7.138   1.988  -0.954  1.00 98.25           H  
ATOM   1791  C   ILE A 113      -9.123   2.652  -1.422  1.00 98.25           C  
ATOM   1792  CB  ILE A 113      -7.253   4.061  -0.427  1.00 98.25           C  
ATOM   1793  HB  ILE A 113      -7.865   4.917  -0.710  1.00 98.25           H  
ATOM   1794  O   ILE A 113      -9.860   3.510  -1.911  1.00 98.25           O  
ATOM   1795  CG1 ILE A 113      -5.772   4.486  -0.553  1.00 98.25           C  
ATOM   1796 HG12 ILE A 113      -5.529   4.685  -1.597  1.00 98.25           H  
ATOM   1797 HG13 ILE A 113      -5.124   3.683  -0.203  1.00 98.25           H  
ATOM   1798  CG2 ILE A 113      -7.596   3.651   1.017  1.00 98.25           C  
ATOM   1799 HG21 ILE A 113      -7.035   2.759   1.296  1.00 98.25           H  
ATOM   1800 HG22 ILE A 113      -8.661   3.437   1.102  1.00 98.25           H  
ATOM   1801 HG23 ILE A 113      -7.365   4.452   1.719  1.00 98.25           H  
ATOM   1802  CD1 ILE A 113      -5.444   5.774   0.207  1.00 98.25           C  
ATOM   1803 HD11 ILE A 113      -6.104   6.573  -0.129  1.00 98.25           H  
ATOM   1804 HD12 ILE A 113      -4.412   6.059   0.007  1.00 98.25           H  
ATOM   1805 HD13 ILE A 113      -5.558   5.634   1.282  1.00 98.25           H  
ATOM   1806  N   LYS A 114      -9.590   1.506  -0.926  1.00 97.44           N  
ATOM   1807  H   LYS A 114      -8.915   0.862  -0.541  1.00 97.44           H  
ATOM   1808  CA  LYS A 114     -11.013   1.178  -0.798  1.00 97.44           C  
ATOM   1809  HA  LYS A 114     -11.605   2.017  -1.163  1.00 97.44           H  
ATOM   1810  C   LYS A 114     -11.373   0.978   0.669  1.00 97.44           C  
ATOM   1811  CB  LYS A 114     -11.353  -0.046  -1.655  1.00 97.44           C  
ATOM   1812  HB2 LYS A 114     -11.125   0.173  -2.698  1.00 97.44           H  
ATOM   1813  HB3 LYS A 114     -10.731  -0.884  -1.339  1.00 97.44           H  
ATOM   1814  O   LYS A 114     -10.704   0.229   1.378  1.00 97.44           O  
ATOM   1815  CG  LYS A 114     -12.834  -0.432  -1.525  1.00 97.44           C  
ATOM   1816  HG2 LYS A 114     -13.458   0.365  -1.930  1.00 97.44           H  
ATOM   1817  HG3 LYS A 114     -13.091  -0.572  -0.475  1.00 97.44           H  
ATOM   1818  CD  LYS A 114     -13.133  -1.745  -2.245  1.00 97.44           C  
ATOM   1819  HD2 LYS A 114     -12.510  -2.528  -1.813  1.00 97.44           H  
ATOM   1820  HD3 LYS A 114     -12.911  -1.652  -3.308  1.00 97.44           H  
ATOM   1821  CE  LYS A 114     -14.613  -2.072  -2.023  1.00 97.44           C  
ATOM   1822  HE2 LYS A 114     -14.836  -1.941  -0.964  1.00 97.44           H  
ATOM   1823  HE3 LYS A 114     -15.232  -1.352  -2.558  1.00 97.44           H  
ATOM   1824  NZ  LYS A 114     -14.926  -3.462  -2.428  1.00 97.44           N  
ATOM   1825  HZ1 LYS A 114     -14.726  -3.622  -3.405  1.00 97.44           H  
ATOM   1826  HZ2 LYS A 114     -14.362  -4.097  -1.881  1.00 97.44           H  
ATOM   1827  HZ3 LYS A 114     -15.896  -3.660  -2.232  1.00 97.44           H  
ATOM   1828  N   VAL A 115     -12.455   1.621   1.093  1.00 95.43           N  
ATOM   1829  H   VAL A 115     -12.945   2.209   0.434  1.00 95.43           H  
ATOM   1830  CA  VAL A 115     -12.930   1.640   2.479  1.00 95.43           C  
ATOM   1831  HA  VAL A 115     -12.546   0.778   3.024  1.00 95.43           H  
ATOM   1832  C   VAL A 115     -14.452   1.600   2.465  1.00 95.43           C  
ATOM   1833  CB  VAL A 115     -12.456   2.920   3.171  1.00 95.43           C  
ATOM   1834  HB  VAL A 115     -12.915   3.785   2.690  1.00 95.43           H  
ATOM   1835  O   VAL A 115     -15.102   2.575   2.088  1.00 95.43           O  
ATOM   1836  CG1 VAL A 115     -12.848   2.912   4.639  1.00 95.43           C  
ATOM   1837 HG11 VAL A 115     -12.513   3.860   5.060  1.00 95.43           H  
ATOM   1838 HG12 VAL A 115     -12.376   2.074   5.151  1.00 95.43           H  
ATOM   1839 HG13 VAL A 115     -13.930   2.852   4.755  1.00 95.43           H  
ATOM   1840  CG2 VAL A 115     -10.944   3.106   3.093  1.00 95.43           C  
ATOM   1841 HG21 VAL A 115     -10.429   2.322   3.649  1.00 95.43           H  
ATOM   1842 HG22 VAL A 115     -10.611   3.110   2.056  1.00 95.43           H  
ATOM   1843 HG23 VAL A 115     -10.714   4.100   3.477  1.00 95.43           H  
ATOM   1844  N   GLY A 116     -15.034   0.454   2.822  1.00 92.36           N  
ATOM   1845  H   GLY A 116     -14.460  -0.298   3.174  1.00 92.36           H  
ATOM   1846  CA  GLY A 116     -16.457   0.210   2.583  1.00 92.36           C  
ATOM   1847  HA2 GLY A 116     -17.047   0.888   3.200  1.00 92.36           H  
ATOM   1848  HA3 GLY A 116     -16.710  -0.814   2.854  1.00 92.36           H  
ATOM   1849  C   GLY A 116     -16.806   0.425   1.103  1.00 92.36           C  
ATOM   1850  O   GLY A 116     -16.257  -0.250   0.225  1.00 92.36           O  
ATOM   1851  N   ASP A 117     -17.687   1.392   0.842  1.00 92.03           N  
ATOM   1852  H   ASP A 117     -18.100   1.885   1.621  1.00 92.03           H  
ATOM   1853  CA  ASP A 117     -18.133   1.774  -0.504  1.00 92.03           C  
ATOM   1854  HA  ASP A 117     -18.063   0.907  -1.161  1.00 92.03           H  
ATOM   1855  C   ASP A 117     -17.294   2.898  -1.136  1.00 92.03           C  
ATOM   1856  CB  ASP A 117     -19.609   2.191  -0.443  1.00 92.03           C  
ATOM   1857  HB2 ASP A 117     -19.958   2.419  -1.450  1.00 92.03           H  
ATOM   1858  HB3 ASP A 117     -19.697   3.095   0.159  1.00 92.03           H  
ATOM   1859  O   ASP A 117     -17.368   3.118  -2.346  1.00 92.03           O  
ATOM   1860  CG  ASP A 117     -20.491   1.090   0.145  1.00 92.03           C  
ATOM   1861  OD1 ASP A 117     -20.380  -0.060  -0.337  1.00 92.03           O  
ATOM   1862  OD2 ASP A 117     -21.230   1.414   1.104  1.00 92.03           O  
ATOM   1863  N   GLU A 118     -16.483   3.609  -0.347  1.00 95.77           N  
ATOM   1864  H   GLU A 118     -16.336   3.306   0.605  1.00 95.77           H  
ATOM   1865  CA  GLU A 118     -15.656   4.706  -0.845  1.00 95.77           C  
ATOM   1866  HA  GLU A 118     -16.222   5.211  -1.629  1.00 95.77           H  
ATOM   1867  C   GLU A 118     -14.364   4.168  -1.471  1.00 95.77           C  
ATOM   1868  CB  GLU A 118     -15.393   5.748   0.258  1.00 95.77           C  
ATOM   1869  HB2 GLU A 118     -16.330   5.942   0.781  1.00 95.77           H  
ATOM   1870  HB3 GLU A 118     -14.668   5.351   0.969  1.00 95.77           H  
ATOM   1871  O   GLU A 118     -13.728   3.240  -0.959  1.00 95.77           O  
ATOM   1872  CG  GLU A 118     -14.876   7.076  -0.330  1.00 95.77           C  
ATOM   1873  HG2 GLU A 118     -13.946   6.885  -0.865  1.00 95.77           H  
ATOM   1874  HG3 GLU A 118     -15.603   7.442  -1.054  1.00 95.77           H  
ATOM   1875  CD  GLU A 118     -14.621   8.175   0.716  1.00 95.77           C  
ATOM   1876  OE1 GLU A 118     -13.854   9.116   0.392  1.00 95.77           O  
ATOM   1877  OE2 GLU A 118     -15.149   8.084   1.844  1.00 95.77           O  
ATOM   1878  N   LYS A 119     -13.961   4.770  -2.593  1.00 97.13           N  
ATOM   1879  H   LYS A 119     -14.505   5.550  -2.934  1.00 97.13           H  
ATOM   1880  CA  LYS A 119     -12.699   4.490  -3.279  1.00 97.13           C  
ATOM   1881  HA  LYS A 119     -12.057   3.901  -2.624  1.00 97.13           H  
ATOM   1882  C   LYS A 119     -11.985   5.795  -3.593  1.00 97.13           C  
ATOM   1883  CB  LYS A 119     -12.936   3.709  -4.576  1.00 97.13           C  
ATOM   1884  HB2 LYS A 119     -11.982   3.608  -5.094  1.00 97.13           H  
ATOM   1885  HB3 LYS A 119     -13.610   4.282  -5.213  1.00 97.13           H  
ATOM   1886  O   LYS A 119     -12.621   6.743  -4.051  1.00 97.13           O  
ATOM   1887  CG  LYS A 119     -13.518   2.311  -4.344  1.00 97.13           C  
ATOM   1888  HG2 LYS A 119     -14.483   2.386  -3.842  1.00 97.13           H  
ATOM   1889  HG3 LYS A 119     -12.830   1.730  -3.730  1.00 97.13           H  
ATOM   1890  CD  LYS A 119     -13.704   1.623  -5.699  1.00 97.13           C  
ATOM   1891  HD2 LYS A 119     -12.729   1.503  -6.172  1.00 97.13           H  
ATOM   1892  HD3 LYS A 119     -14.328   2.255  -6.330  1.00 97.13           H  
ATOM   1893  CE  LYS A 119     -14.372   0.258  -5.533  1.00 97.13           C  
ATOM   1894  HE2 LYS A 119     -15.325   0.406  -5.025  1.00 97.13           H  
ATOM   1895  HE3 LYS A 119     -13.733  -0.363  -4.905  1.00 97.13           H  
ATOM   1896  NZ  LYS A 119     -14.580  -0.373  -6.862  1.00 97.13           N  
ATOM   1897  HZ1 LYS A 119     -13.696  -0.498  -7.333  1.00 97.13           H  
ATOM   1898  HZ2 LYS A 119     -15.148   0.231  -7.439  1.00 97.13           H  
ATOM   1899  HZ3 LYS A 119     -15.045  -1.266  -6.783  1.00 97.13           H  
ATOM   1900  N   ARG A 120     -10.668   5.823  -3.410  1.00 97.79           N  
ATOM   1901  H   ARG A 120     -10.230   5.003  -3.015  1.00 97.79           H  
ATOM   1902  CA  ARG A 120      -9.799   6.922  -3.847  1.00 97.79           C  
ATOM   1903  HA  ARG A 120     -10.332   7.534  -4.574  1.00 97.79           H  
ATOM   1904  C   ARG A 120      -8.572   6.365  -4.546  1.00 97.79           C  
ATOM   1905  CB  ARG A 120      -9.403   7.812  -2.661  1.00 97.79           C  
ATOM   1906  HB2 ARG A 120      -8.895   7.213  -1.906  1.00 97.79           H  
ATOM   1907  HB3 ARG A 120      -8.711   8.575  -3.017  1.00 97.79           H  
ATOM   1908  O   ARG A 120      -8.049   5.339  -4.128  1.00 97.79           O  
ATOM   1909  CG  ARG A 120     -10.628   8.501  -2.045  1.00 97.79           C  
ATOM   1910  HG2 ARG A 120     -11.270   7.758  -1.570  1.00 97.79           H  
ATOM   1911  HG3 ARG A 120     -11.193   9.015  -2.823  1.00 97.79           H  
ATOM   1912  CD  ARG A 120     -10.185   9.518  -1.000  1.00 97.79           C  
ATOM   1913  HD2 ARG A 120      -9.596  10.296  -1.486  1.00 97.79           H  
ATOM   1914  HD3 ARG A 120      -9.575   9.002  -0.259  1.00 97.79           H  
ATOM   1915  NE  ARG A 120     -11.341  10.111  -0.320  1.00 97.79           N  
ATOM   1916  HE  ARG A 120     -12.228   9.632  -0.379  1.00 97.79           H  
ATOM   1917  NH1 ARG A 120     -10.219  11.681   0.923  1.00 97.79           N  
ATOM   1918 HH11 ARG A 120      -9.383  11.510   0.383  1.00 97.79           H  
ATOM   1919 HH12 ARG A 120     -10.207  12.149   1.818  1.00 97.79           H  
ATOM   1920  NH2 ARG A 120     -12.375  11.244   1.314  1.00 97.79           N  
ATOM   1921 HH21 ARG A 120     -12.318  11.739   2.193  1.00 97.79           H  
ATOM   1922 HH22 ARG A 120     -13.138  10.607   1.136  1.00 97.79           H  
ATOM   1923  CZ  ARG A 120     -11.303  11.024   0.622  1.00 97.79           C  
ATOM   1924  N   THR A 121      -8.118   7.063  -5.575  1.00 98.07           N  
ATOM   1925  H   THR A 121      -8.586   7.922  -5.828  1.00 98.07           H  
ATOM   1926  CA  THR A 121      -6.853   6.790  -6.257  1.00 98.07           C  
ATOM   1927  HA  THR A 121      -6.383   5.894  -5.851  1.00 98.07           H  
ATOM   1928  C   THR A 121      -5.933   7.974  -6.019  1.00 98.07           C  
ATOM   1929  CB  THR A 121      -7.057   6.574  -7.760  1.00 98.07           C  
ATOM   1930  HB  THR A 121      -7.470   7.479  -8.206  1.00 98.07           H  
ATOM   1931  O   THR A 121      -6.371   9.119  -6.144  1.00 98.07           O  
ATOM   1932  CG2 THR A 121      -5.756   6.222  -8.467  1.00 98.07           C  
ATOM   1933 HG21 THR A 121      -5.947   5.947  -9.505  1.00 98.07           H  
ATOM   1934 HG22 THR A 121      -5.264   5.391  -7.962  1.00 98.07           H  
ATOM   1935 HG23 THR A 121      -5.082   7.079  -8.476  1.00 98.07           H  
ATOM   1936  OG1 THR A 121      -7.950   5.505  -7.999  1.00 98.07           O  
ATOM   1937  HG1 THR A 121      -7.967   5.421  -8.955  1.00 98.07           H  
ATOM   1938  N   VAL A 122      -4.686   7.702  -5.652  1.00 97.90           N  
ATOM   1939  H   VAL A 122      -4.413   6.738  -5.525  1.00 97.90           H  
ATOM   1940  CA  VAL A 122      -3.674   8.722  -5.379  1.00 97.90           C  
ATOM   1941  HA  VAL A 122      -4.002   9.684  -5.771  1.00 97.90           H  
ATOM   1942  C   VAL A 122      -2.385   8.341  -6.082  1.00 97.90           C  
ATOM   1943  CB  VAL A 122      -3.443   8.871  -3.866  1.00 97.90           C  
ATOM   1944  HB  VAL A 122      -3.102   7.924  -3.447  1.00 97.90           H  
ATOM   1945  O   VAL A 122      -1.840   7.272  -5.831  1.00 97.90           O  
ATOM   1946  CG1 VAL A 122      -2.398   9.945  -3.551  1.00 97.90           C  
ATOM   1947 HG11 VAL A 122      -1.440   9.694  -4.007  1.00 97.90           H  
ATOM   1948 HG12 VAL A 122      -2.722  10.917  -3.922  1.00 97.90           H  
ATOM   1949 HG13 VAL A 122      -2.243   9.991  -2.473  1.00 97.90           H  
ATOM   1950  CG2 VAL A 122      -4.749   9.271  -3.172  1.00 97.90           C  
ATOM   1951 HG21 VAL A 122      -5.234  10.075  -3.727  1.00 97.90           H  
ATOM   1952 HG22 VAL A 122      -5.417   8.412  -3.109  1.00 97.90           H  
ATOM   1953 HG23 VAL A 122      -4.524   9.636  -2.170  1.00 97.90           H  
ATOM   1954  N   THR A 123      -1.880   9.231  -6.927  1.00 98.23           N  
ATOM   1955  H   THR A 123      -2.393  10.076  -7.131  1.00 98.23           H  
ATOM   1956  CA  THR A 123      -0.514   9.140  -7.442  1.00 98.23           C  
ATOM   1957  HA  THR A 123      -0.236   8.091  -7.549  1.00 98.23           H  
ATOM   1958  C   THR A 123       0.428   9.807  -6.445  1.00 98.23           C  
ATOM   1959  CB  THR A 123      -0.393   9.803  -8.818  1.00 98.23           C  
ATOM   1960  HB  THR A 123      -0.490  10.882  -8.700  1.00 98.23           H  
ATOM   1961  O   THR A 123       0.190  10.946  -6.051  1.00 98.23           O  
ATOM   1962  CG2 THR A 123       0.947   9.502  -9.485  1.00 98.23           C  
ATOM   1963 HG21 THR A 123       1.759   9.940  -8.906  1.00 98.23           H  
ATOM   1964 HG22 THR A 123       1.095   8.424  -9.561  1.00 98.23           H  
ATOM   1965 HG23 THR A 123       0.960   9.939 -10.483  1.00 98.23           H  
ATOM   1966  OG1 THR A 123      -1.427   9.373  -9.678  1.00 98.23           O  
ATOM   1967  HG1 THR A 123      -1.351   8.432  -9.853  1.00 98.23           H  
ATOM   1968  N   VAL A 124       1.482   9.106  -6.036  1.00 98.21           N  
ATOM   1969  H   VAL A 124       1.586   8.164  -6.387  1.00 98.21           H  
ATOM   1970  CA  VAL A 124       2.516   9.599  -5.118  1.00 98.21           C  
ATOM   1971  HA  VAL A 124       2.264  10.608  -4.789  1.00 98.21           H  
ATOM   1972  C   VAL A 124       3.830   9.658  -5.889  1.00 98.21           C  
ATOM   1973  CB  VAL A 124       2.631   8.704  -3.867  1.00 98.21           C  
ATOM   1974  HB  VAL A 124       3.059   7.742  -4.150  1.00 98.21           H  
ATOM   1975  O   VAL A 124       4.355   8.624  -6.315  1.00 98.21           O  
ATOM   1976  CG1 VAL A 124       3.531   9.353  -2.809  1.00 98.21           C  
ATOM   1977 HG11 VAL A 124       4.520   9.551  -3.222  1.00 98.21           H  
ATOM   1978 HG12 VAL A 124       3.637   8.694  -1.947  1.00 98.21           H  
ATOM   1979 HG13 VAL A 124       3.104  10.301  -2.481  1.00 98.21           H  
ATOM   1980  CG2 VAL A 124       1.271   8.437  -3.209  1.00 98.21           C  
ATOM   1981 HG21 VAL A 124       0.622   7.886  -3.890  1.00 98.21           H  
ATOM   1982 HG22 VAL A 124       1.414   7.831  -2.314  1.00 98.21           H  
ATOM   1983 HG23 VAL A 124       0.798   9.381  -2.940  1.00 98.21           H  
ATOM   1984  N   ASN A 125       4.354  10.858  -6.114  1.00 98.04           N  
ATOM   1985  H   ASN A 125       3.907  11.671  -5.714  1.00 98.04           H  
ATOM   1986  CA  ASN A 125       5.599  11.061  -6.852  1.00 98.04           C  
ATOM   1987  HA  ASN A 125       5.570  10.421  -7.733  1.00 98.04           H  
ATOM   1988  C   ASN A 125       6.828  10.666  -6.010  1.00 98.04           C  
ATOM   1989  CB  ASN A 125       5.674  12.518  -7.331  1.00 98.04           C  
ATOM   1990  HB2 ASN A 125       6.616  12.700  -7.849  1.00 98.04           H  
ATOM   1991  HB3 ASN A 125       5.635  13.187  -6.471  1.00 98.04           H  
ATOM   1992  O   ASN A 125       6.734  10.574  -4.785  1.00 98.04           O  
ATOM   1993  CG  ASN A 125       4.552  12.842  -8.293  1.00 98.04           C  
ATOM   1994  ND2 ASN A 125       3.611  13.651  -7.877  1.00 98.04           N  
ATOM   1995 HD21 ASN A 125       2.802  13.767  -8.471  1.00 98.04           H  
ATOM   1996 HD22 ASN A 125       3.543  13.807  -6.881  1.00 98.04           H  
ATOM   1997  OD1 ASN A 125       4.503  12.341  -9.406  1.00 98.04           O  
ATOM   1998  N   PRO A 126       7.995  10.433  -6.637  1.00 97.05           N  
ATOM   1999  CA  PRO A 126       9.237  10.155  -5.918  1.00 97.05           C  
ATOM   2000  HA  PRO A 126       9.167   9.165  -5.468  1.00 97.05           H  
ATOM   2001  C   PRO A 126       9.548  11.196  -4.835  1.00 97.05           C  
ATOM   2002  CB  PRO A 126      10.323  10.138  -6.997  1.00 97.05           C  
ATOM   2003  HB2 PRO A 126      10.680  11.148  -7.197  1.00 97.05           H  
ATOM   2004  HB3 PRO A 126      11.158   9.490  -6.731  1.00 97.05           H  
ATOM   2005  O   PRO A 126       9.585  12.397  -5.106  1.00 97.05           O  
ATOM   2006  CG  PRO A 126       9.563   9.627  -8.215  1.00 97.05           C  
ATOM   2007  HG2 PRO A 126       9.429   8.549  -8.124  1.00 97.05           H  
ATOM   2008  HG3 PRO A 126      10.062   9.884  -9.149  1.00 97.05           H  
ATOM   2009  CD  PRO A 126       8.215  10.327  -8.074  1.00 97.05           C  
ATOM   2010  HD2 PRO A 126       7.439   9.738  -8.562  1.00 97.05           H  
ATOM   2011  HD3 PRO A 126       8.274  11.323  -8.513  1.00 97.05           H  
ATOM   2012  N   GLY A 127       9.784  10.733  -3.606  1.00 96.40           N  
ATOM   2013  H   GLY A 127       9.654   9.747  -3.434  1.00 96.40           H  
ATOM   2014  CA  GLY A 127      10.071  11.575  -2.441  1.00 96.40           C  
ATOM   2015  HA2 GLY A 127      10.494  10.945  -1.658  1.00 96.40           H  
ATOM   2016  HA3 GLY A 127      10.808  12.328  -2.718  1.00 96.40           H  
ATOM   2017  C   GLY A 127       8.856  12.299  -1.849  1.00 96.40           C  
ATOM   2018  O   GLY A 127       9.014  13.036  -0.876  1.00 96.40           O  
ATOM   2019  N   GLU A 128       7.660  12.108  -2.408  1.00 97.86           N  
ATOM   2020  H   GLU A 128       7.582  11.478  -3.194  1.00 97.86           H  
ATOM   2021  CA  GLU A 128       6.425  12.726  -1.928  1.00 97.86           C  
ATOM   2022  HA  GLU A 128       6.668  13.731  -1.582  1.00 97.86           H  
ATOM   2023  C   GLU A 128       5.827  11.952  -0.741  1.00 97.86           C  
ATOM   2024  CB  GLU A 128       5.433  12.867  -3.097  1.00 97.86           C  
ATOM   2025  HB2 GLU A 128       5.050  11.880  -3.357  1.00 97.86           H  
ATOM   2026  HB3 GLU A 128       5.968  13.276  -3.955  1.00 97.86           H  
ATOM   2027  O   GLU A 128       5.892  10.719  -0.668  1.00 97.86           O  
ATOM   2028  CG  GLU A 128       4.243  13.789  -2.793  1.00 97.86           C  
ATOM   2029  HG2 GLU A 128       3.679  13.375  -1.956  1.00 97.86           H  
ATOM   2030  HG3 GLU A 128       4.630  14.761  -2.489  1.00 97.86           H  
ATOM   2031  CD  GLU A 128       3.290  13.974  -3.989  1.00 97.86           C  
ATOM   2032  OE1 GLU A 128       2.379  14.821  -3.869  1.00 97.86           O  
ATOM   2033  OE2 GLU A 128       3.473  13.303  -5.036  1.00 97.86           O  
ATOM   2034  N   GLU A 129       5.201  12.694   0.177  1.00 97.58           N  
ATOM   2035  H   GLU A 129       5.153  13.692   0.028  1.00 97.58           H  
ATOM   2036  CA  GLU A 129       4.313  12.163   1.211  1.00 97.58           C  
ATOM   2037  HA  GLU A 129       4.254  11.083   1.079  1.00 97.58           H  
ATOM   2038  C   GLU A 129       2.909  12.752   1.014  1.00 97.58           C  
ATOM   2039  CB  GLU A 129       4.881  12.422   2.624  1.00 97.58           C  
ATOM   2040  HB2 GLU A 129       5.890  12.013   2.660  1.00 97.58           H  
ATOM   2041  HB3 GLU A 129       4.936  13.496   2.805  1.00 97.58           H  
ATOM   2042  O   GLU A 129       2.746  13.971   0.948  1.00 97.58           O  
ATOM   2043  CG  GLU A 129       4.040  11.762   3.741  1.00 97.58           C  
ATOM   2044  HG2 GLU A 129       3.929  10.702   3.510  1.00 97.58           H  
ATOM   2045  HG3 GLU A 129       3.045  12.207   3.739  1.00 97.58           H  
ATOM   2046  CD  GLU A 129       4.639  11.876   5.163  1.00 97.58           C  
ATOM   2047  OE1 GLU A 129       3.855  11.808   6.149  1.00 97.58           O  
ATOM   2048  OE2 GLU A 129       5.883  11.952   5.299  1.00 97.58           O  
ATOM   2049  N   VAL A 130       1.893  11.890   0.932  1.00 98.09           N  
ATOM   2050  H   VAL A 130       2.105  10.908   1.036  1.00 98.09           H  
ATOM   2051  CA  VAL A 130       0.487  12.277   0.739  1.00 98.09           C  
ATOM   2052  HA  VAL A 130       0.416  13.365   0.773  1.00 98.09           H  
ATOM   2053  C   VAL A 130      -0.365  11.718   1.873  1.00 98.09           C  
ATOM   2054  CB  VAL A 130      -0.054  11.825  -0.636  1.00 98.09           C  
ATOM   2055  HB  VAL A 130      -0.025  10.737  -0.698  1.00 98.09           H  
ATOM   2056  O   VAL A 130      -0.231  10.553   2.243  1.00 98.09           O  
ATOM   2057  CG1 VAL A 130      -1.506  12.289  -0.828  1.00 98.09           C  
ATOM   2058 HG11 VAL A 130      -2.175  11.726  -0.178  1.00 98.09           H  
ATOM   2059 HG12 VAL A 130      -1.587  13.354  -0.610  1.00 98.09           H  
ATOM   2060 HG13 VAL A 130      -1.812  12.136  -1.863  1.00 98.09           H  
ATOM   2061  CG2 VAL A 130       0.774  12.397  -1.792  1.00 98.09           C  
ATOM   2062 HG21 VAL A 130       0.788  13.486  -1.752  1.00 98.09           H  
ATOM   2063 HG22 VAL A 130       1.800  12.033  -1.733  1.00 98.09           H  
ATOM   2064 HG23 VAL A 130       0.362  12.084  -2.751  1.00 98.09           H  
ATOM   2065  N   GLU A 131      -1.285  12.523   2.408  1.00 98.16           N  
ATOM   2066  H   GLU A 131      -1.371  13.462   2.046  1.00 98.16           H  
ATOM   2067  CA  GLU A 131      -2.277  12.080   3.393  1.00 98.16           C  
ATOM   2068  HA  GLU A 131      -2.018  11.071   3.715  1.00 98.16           H  
ATOM   2069  C   GLU A 131      -3.681  12.016   2.773  1.00 98.16           C  
ATOM   2070  CB  GLU A 131      -2.231  12.962   4.656  1.00 98.16           C  
ATOM   2071  HB2 GLU A 131      -1.202  13.017   5.010  1.00 98.16           H  
ATOM   2072  HB3 GLU A 131      -2.570  13.969   4.413  1.00 98.16           H  
ATOM   2073  O   GLU A 131      -4.165  12.973   2.169  1.00 98.16           O  
ATOM   2074  CG  GLU A 131      -3.105  12.383   5.783  1.00 98.16           C  
ATOM   2075  HG2 GLU A 131      -4.141  12.336   5.446  1.00 98.16           H  
ATOM   2076  HG3 GLU A 131      -2.786  11.361   5.990  1.00 98.16           H  
ATOM   2077  CD  GLU A 131      -3.035  13.205   7.080  1.00 98.16           C  
ATOM   2078  OE1 GLU A 131      -3.981  13.983   7.329  1.00 98.16           O  
ATOM   2079  OE2 GLU A 131      -2.088  12.992   7.881  1.00 98.16           O  
ATOM   2080  N   VAL A 132      -4.365  10.888   2.965  1.00 97.98           N  
ATOM   2081  H   VAL A 132      -3.887  10.132   3.433  1.00 97.98           H  
ATOM   2082  CA  VAL A 132      -5.745  10.649   2.534  1.00 97.98           C  
ATOM   2083  HA  VAL A 132      -6.113  11.537   2.021  1.00 97.98           H  
ATOM   2084  C   VAL A 132      -6.606  10.388   3.761  1.00 97.98           C  
ATOM   2085  CB  VAL A 132      -5.842   9.460   1.561  1.00 97.98           C  
ATOM   2086  HB  VAL A 132      -5.679   8.527   2.099  1.00 97.98           H  
ATOM   2087  O   VAL A 132      -6.367   9.438   4.501  1.00 97.98           O  
ATOM   2088  CG1 VAL A 132      -7.235   9.418   0.921  1.00 97.98           C  
ATOM   2089 HG11 VAL A 132      -7.403  10.329   0.347  1.00 97.98           H  
ATOM   2090 HG12 VAL A 132      -8.002   9.313   1.689  1.00 97.98           H  
ATOM   2091 HG13 VAL A 132      -7.299   8.561   0.251  1.00 97.98           H  
ATOM   2092  CG2 VAL A 132      -4.808   9.546   0.440  1.00 97.98           C  
ATOM   2093 HG21 VAL A 132      -3.800   9.469   0.848  1.00 97.98           H  
ATOM   2094 HG22 VAL A 132      -4.905  10.494  -0.089  1.00 97.98           H  
ATOM   2095 HG23 VAL A 132      -4.948   8.708  -0.244  1.00 97.98           H  
ATOM   2096  N   THR A 133      -7.633  11.210   3.974  1.00 97.29           N  
ATOM   2097  H   THR A 133      -7.758  11.995   3.351  1.00 97.29           H  
ATOM   2098  CA  THR A 133      -8.568  11.042   5.098  1.00 97.29           C  
ATOM   2099  HA  THR A 133      -8.185  10.281   5.778  1.00 97.29           H  
ATOM   2100  C   THR A 133      -9.939  10.578   4.618  1.00 97.29           C  
ATOM   2101  CB  THR A 133      -8.684  12.328   5.927  1.00 97.29           C  
ATOM   2102  HB  THR A 133      -9.020  13.149   5.294  1.00 97.29           H  
ATOM   2103  O   THR A 133     -10.534  11.203   3.735  1.00 97.29           O  
ATOM   2104  CG2 THR A 133      -9.639  12.176   7.113  1.00 97.29           C  
ATOM   2105 HG21 THR A 133     -10.665  12.070   6.763  1.00 97.29           H  
ATOM   2106 HG22 THR A 133      -9.582  13.066   7.741  1.00 97.29           H  
ATOM   2107 HG23 THR A 133      -9.364  11.303   7.705  1.00 97.29           H  
ATOM   2108  OG1 THR A 133      -7.439  12.655   6.495  1.00 97.29           O  
ATOM   2109  HG1 THR A 133      -6.800  12.880   5.814  1.00 97.29           H  
ATOM   2110  N   PHE A 134     -10.448   9.524   5.250  1.00 97.09           N  
ATOM   2111  H   PHE A 134      -9.879   9.091   5.963  1.00 97.09           H  
ATOM   2112  CA  PHE A 134     -11.813   9.017   5.132  1.00 97.09           C  
ATOM   2113  HA  PHE A 134     -12.320   9.502   4.298  1.00 97.09           H  
ATOM   2114  C   PHE A 134     -12.587   9.323   6.417  1.00 97.09           C  
ATOM   2115  CB  PHE A 134     -11.787   7.508   4.861  1.00 97.09           C  
ATOM   2116  HB2 PHE A 134     -11.260   7.008   5.674  1.00 97.09           H  
ATOM   2117  HB3 PHE A 134     -12.814   7.145   4.859  1.00 97.09           H  
ATOM   2118  O   PHE A 134     -12.009   9.362   7.507  1.00 97.09           O  
ATOM   2119  CG  PHE A 134     -11.143   7.122   3.547  1.00 97.09           C  
ATOM   2120  CD1 PHE A 134     -11.952   6.842   2.432  1.00 97.09           C  
ATOM   2121  HD1 PHE A 134     -13.027   6.888   2.523  1.00 97.09           H  
ATOM   2122  CD2 PHE A 134      -9.742   7.044   3.431  1.00 97.09           C  
ATOM   2123  HD2 PHE A 134      -9.115   7.256   4.284  1.00 97.09           H  
ATOM   2124  CE1 PHE A 134     -11.367   6.492   1.204  1.00 97.09           C  
ATOM   2125  HE1 PHE A 134     -11.995   6.266   0.355  1.00 97.09           H  
ATOM   2126  CE2 PHE A 134      -9.156   6.701   2.201  1.00 97.09           C  
ATOM   2127  HE2 PHE A 134      -8.081   6.652   2.115  1.00 97.09           H  
ATOM   2128  CZ  PHE A 134      -9.970   6.424   1.088  1.00 97.09           C  
ATOM   2129  HZ  PHE A 134      -9.525   6.148   0.143  1.00 97.09           H  
ATOM   2130  N   SER A 135     -13.896   9.534   6.304  1.00 95.27           N  
ATOM   2131  H   SER A 135     -14.338   9.446   5.400  1.00 95.27           H  
ATOM   2132  CA  SER A 135     -14.775   9.773   7.454  1.00 95.27           C  
ATOM   2133  HA  SER A 135     -14.287   9.405   8.357  1.00 95.27           H  
ATOM   2134  C   SER A 135     -16.077   9.001   7.290  1.00 95.27           C  
ATOM   2135  CB  SER A 135     -15.051  11.266   7.659  1.00 95.27           C  
ATOM   2136  HB2 SER A 135     -15.643  11.399   8.564  1.00 95.27           H  
ATOM   2137  HB3 SER A 135     -15.603  11.663   6.807  1.00 95.27           H  
ATOM   2138  O   SER A 135     -16.646   8.962   6.200  1.00 95.27           O  
ATOM   2139  OG  SER A 135     -13.825  11.961   7.794  1.00 95.27           O  
ATOM   2140  HG  SER A 135     -13.174  11.310   8.065  1.00 95.27           H  
ATOM   2141  N   ALA A 136     -16.545   8.377   8.364  1.00 93.06           N  
ATOM   2142  H   ALA A 136     -16.040   8.455   9.236  1.00 93.06           H  
ATOM   2143  CA  ALA A 136     -17.748   7.564   8.362  1.00 93.06           C  
ATOM   2144  HA  ALA A 136     -18.422   7.919   7.583  1.00 93.06           H  
ATOM   2145  C   ALA A 136     -18.467   7.665   9.707  1.00 93.06           C  
ATOM   2146  CB  ALA A 136     -17.366   6.109   8.059  1.00 93.06           C  
ATOM   2147  HB1 ALA A 136     -18.247   5.473   8.145  1.00 93.06           H  
ATOM   2148  HB2 ALA A 136     -16.945   6.032   7.057  1.00 93.06           H  
ATOM   2149  HB3 ALA A 136     -16.629   5.762   8.784  1.00 93.06           H  
ATOM   2150  O   ALA A 136     -17.864   7.477  10.755  1.00 93.06           O  
ATOM   2151  N   ASN A 137     -19.789   7.853   9.665  1.00 90.01           N  
ATOM   2152  H   ASN A 137     -20.212   8.108   8.785  1.00 90.01           H  
ATOM   2153  CA  ASN A 137     -20.634   7.822  10.868  1.00 90.01           C  
ATOM   2154  HA  ASN A 137     -20.222   8.509  11.607  1.00 90.01           H  
ATOM   2155  C   ASN A 137     -20.688   6.431  11.530  1.00 90.01           C  
ATOM   2156  CB  ASN A 137     -22.055   8.277  10.488  1.00 90.01           C  
ATOM   2157  HB2 ASN A 137     -22.690   8.210  11.372  1.00 90.01           H  
ATOM   2158  HB3 ASN A 137     -22.458   7.603   9.732  1.00 90.01           H  
ATOM   2159  O   ASN A 137     -21.133   6.310  12.666  1.00 90.01           O  
ATOM   2160  CG  ASN A 137     -22.131   9.706   9.987  1.00 90.01           C  
ATOM   2161  ND2 ASN A 137     -23.131  10.030   9.203  1.00 90.01           N  
ATOM   2162 HD21 ASN A 137     -23.155  11.000   8.924  1.00 90.01           H  
ATOM   2163 HD22 ASN A 137     -23.880   9.376   9.020  1.00 90.01           H  
ATOM   2164  OD1 ASN A 137     -21.305  10.551  10.260  1.00 90.01           O  
ATOM   2165  N   ASP A 138     -20.272   5.390  10.804  1.00 89.82           N  
ATOM   2166  H   ASP A 138     -19.826   5.591   9.921  1.00 89.82           H  
ATOM   2167  CA  ASP A 138     -20.150   4.018  11.289  1.00 89.82           C  
ATOM   2168  HA  ASP A 138     -20.446   3.962  12.336  1.00 89.82           H  
ATOM   2169  C   ASP A 138     -18.686   3.558  11.143  1.00 89.82           C  
ATOM   2170  CB  ASP A 138     -21.122   3.111  10.522  1.00 89.82           C  
ATOM   2171  HB2 ASP A 138     -20.923   3.189   9.453  1.00 89.82           H  
ATOM   2172  HB3 ASP A 138     -22.141   3.458  10.700  1.00 89.82           H  
ATOM   2173  O   ASP A 138     -18.249   3.278  10.018  1.00 89.82           O  
ATOM   2174  CG  ASP A 138     -21.020   1.642  10.948  1.00 89.82           C  
ATOM   2175  OD1 ASP A 138     -20.271   1.346  11.907  1.00 89.82           O  
ATOM   2176  OD2 ASP A 138     -21.672   0.822  10.269  1.00 89.82           O  
ATOM   2177  N   PRO A 139     -17.924   3.469  12.251  1.00 84.60           N  
ATOM   2178  CA  PRO A 139     -16.541   3.000  12.245  1.00 84.60           C  
ATOM   2179  HA  PRO A 139     -15.948   3.692  11.647  1.00 84.60           H  
ATOM   2180  C   PRO A 139     -16.359   1.584  11.684  1.00 84.60           C  
ATOM   2181  CB  PRO A 139     -16.075   3.078  13.703  1.00 84.60           C  
ATOM   2182  HB2 PRO A 139     -16.274   2.134  14.212  1.00 84.60           H  
ATOM   2183  HB3 PRO A 139     -15.018   3.332  13.774  1.00 84.60           H  
ATOM   2184  O   PRO A 139     -15.274   1.269  11.199  1.00 84.60           O  
ATOM   2185  CG  PRO A 139     -16.960   4.168  14.302  1.00 84.60           C  
ATOM   2186  HG2 PRO A 139     -17.066   4.061  15.381  1.00 84.60           H  
ATOM   2187  HG3 PRO A 139     -16.559   5.149  14.047  1.00 84.60           H  
ATOM   2188  CD  PRO A 139     -18.283   3.955  13.575  1.00 84.60           C  
ATOM   2189  HD2 PRO A 139     -18.874   3.198  14.091  1.00 84.60           H  
ATOM   2190  HD3 PRO A 139     -18.828   4.897  13.527  1.00 84.60           H  
ATOM   2191  N   HIS A 140     -17.400   0.737  11.652  1.00 87.74           N  
ATOM   2192  H   HIS A 140     -18.302   1.036  11.994  1.00 87.74           H  
ATOM   2193  CA  HIS A 140     -17.306  -0.595  11.040  1.00 87.74           C  
ATOM   2194  HA  HIS A 140     -16.478  -1.125  11.511  1.00 87.74           H  
ATOM   2195  C   HIS A 140     -16.998  -0.545   9.539  1.00 87.74           C  
ATOM   2196  CB  HIS A 140     -18.592  -1.393  11.283  1.00 87.74           C  
ATOM   2197  HB2 HIS A 140     -19.460  -0.825  10.950  1.00 87.74           H  
ATOM   2198  HB3 HIS A 140     -18.556  -2.303  10.684  1.00 87.74           H  
ATOM   2199  O   HIS A 140     -16.467  -1.514   8.989  1.00 87.74           O  
ATOM   2200  CG  HIS A 140     -18.760  -1.809  12.717  1.00 87.74           C  
ATOM   2201  CD2 HIS A 140     -19.693  -1.363  13.615  1.00 87.74           C  
ATOM   2202  HD2 HIS A 140     -20.458  -0.627  13.420  1.00 87.74           H  
ATOM   2203  ND1 HIS A 140     -17.981  -2.738  13.361  1.00 87.74           N  
ATOM   2204  HD1 HIS A 140     -17.180  -3.202  12.956  1.00 87.74           H  
ATOM   2205  CE1 HIS A 140     -18.429  -2.854  14.621  1.00 87.74           C  
ATOM   2206  HE1 HIS A 140     -18.005  -3.497  15.377  1.00 87.74           H  
ATOM   2207  NE2 HIS A 140     -19.476  -2.042  14.823  1.00 87.74           N  
ATOM   2208  N   LYS A 141     -17.242   0.589   8.867  1.00 91.34           N  
ATOM   2209  H   LYS A 141     -17.666   1.354   9.372  1.00 91.34           H  
ATOM   2210  CA  LYS A 141     -16.819   0.800   7.472  1.00 91.34           C  
ATOM   2211  HA  LYS A 141     -17.208  -0.016   6.862  1.00 91.34           H  
ATOM   2212  C   LYS A 141     -15.298   0.766   7.299  1.00 91.34           C  
ATOM   2213  CB  LYS A 141     -17.383   2.125   6.948  1.00 91.34           C  
ATOM   2214  HB2 LYS A 141     -17.051   2.947   7.582  1.00 91.34           H  
ATOM   2215  HB3 LYS A 141     -16.993   2.287   5.943  1.00 91.34           H  
ATOM   2216  O   LYS A 141     -14.817   0.478   6.203  1.00 91.34           O  
ATOM   2217  CG  LYS A 141     -18.916   2.094   6.888  1.00 91.34           C  
ATOM   2218  HG2 LYS A 141     -19.328   2.117   7.897  1.00 91.34           H  
ATOM   2219  HG3 LYS A 141     -19.239   1.175   6.399  1.00 91.34           H  
ATOM   2220  CD  LYS A 141     -19.439   3.287   6.087  1.00 91.34           C  
ATOM   2221  HD2 LYS A 141     -19.060   3.215   5.067  1.00 91.34           H  
ATOM   2222  HD3 LYS A 141     -19.088   4.218   6.532  1.00 91.34           H  
ATOM   2223  CE  LYS A 141     -20.967   3.263   6.072  1.00 91.34           C  
ATOM   2224  HE2 LYS A 141     -21.294   2.258   5.806  1.00 91.34           H  
ATOM   2225  HE3 LYS A 141     -21.329   3.470   7.080  1.00 91.34           H  
ATOM   2226  NZ  LYS A 141     -21.503   4.244   5.098  1.00 91.34           N  
ATOM   2227  HZ1 LYS A 141     -21.161   5.173   5.299  1.00 91.34           H  
ATOM   2228  HZ2 LYS A 141     -21.213   3.986   4.166  1.00 91.34           H  
ATOM   2229  HZ3 LYS A 141     -22.513   4.237   5.118  1.00 91.34           H  
ATOM   2230  N   PHE A 142     -14.551   1.000   8.375  1.00 93.30           N  
ATOM   2231  H   PHE A 142     -15.015   1.229   9.242  1.00 93.30           H  
ATOM   2232  CA  PHE A 142     -13.096   0.921   8.418  1.00 93.30           C  
ATOM   2233  HA  PHE A 142     -12.700   1.169   7.433  1.00 93.30           H  
ATOM   2234  C   PHE A 142     -12.562  -0.483   8.736  1.00 93.30           C  
ATOM   2235  CB  PHE A 142     -12.577   1.964   9.418  1.00 93.30           C  
ATOM   2236  HB2 PHE A 142     -12.904   1.689  10.421  1.00 93.30           H  
ATOM   2237  HB3 PHE A 142     -11.487   1.922   9.424  1.00 93.30           H  
ATOM   2238  O   PHE A 142     -11.351  -0.663   8.724  1.00 93.30           O  
ATOM   2239  CG  PHE A 142     -12.965   3.400   9.130  1.00 93.30           C  
ATOM   2240  CD1 PHE A 142     -12.839   3.915   7.833  1.00 93.30           C  
ATOM   2241  HD1 PHE A 142     -12.388   3.287   7.079  1.00 93.30           H  
ATOM   2242  CD2 PHE A 142     -13.432   4.232  10.158  1.00 93.30           C  
ATOM   2243  HD2 PHE A 142     -13.517   3.857  11.167  1.00 93.30           H  
ATOM   2244  CE1 PHE A 142     -13.244   5.226   7.533  1.00 93.30           C  
ATOM   2245  HE1 PHE A 142     -13.166   5.604   6.524  1.00 93.30           H  
ATOM   2246  CE2 PHE A 142     -13.807   5.554   9.873  1.00 93.30           C  
ATOM   2247  HE2 PHE A 142     -14.186   6.174  10.672  1.00 93.30           H  
ATOM   2248  CZ  PHE A 142     -13.723   6.052   8.562  1.00 93.30           C  
ATOM   2249  HZ  PHE A 142     -14.020   7.070   8.355  1.00 93.30           H  
ATOM   2250  N   ASN A 143     -13.418  -1.493   8.963  1.00 93.24           N  
ATOM   2251  H   ASN A 143     -14.406  -1.288   9.010  1.00 93.24           H  
ATOM   2252  CA  ASN A 143     -12.972  -2.839   9.360  1.00 93.24           C  
ATOM   2253  HA  ASN A 143     -12.210  -2.712  10.128  1.00 93.24           H  
ATOM   2254  C   ASN A 143     -12.330  -3.654   8.227  1.00 93.24           C  
ATOM   2255  CB  ASN A 143     -14.133  -3.635   9.989  1.00 93.24           C  
ATOM   2256  HB2 ASN A 143     -15.034  -3.548   9.381  1.00 93.24           H  
ATOM   2257  HB3 ASN A 143     -13.857  -4.688  10.027  1.00 93.24           H  
ATOM   2258  O   ASN A 143     -11.761  -4.715   8.490  1.00 93.24           O  
ATOM   2259  CG  ASN A 143     -14.434  -3.227  11.417  1.00 93.24           C  
ATOM   2260  ND2 ASN A 143     -15.332  -3.912  12.084  1.00 93.24           N  
ATOM   2261 HD21 ASN A 143     -15.686  -4.766  11.677  1.00 93.24           H  
ATOM   2262 HD22 ASN A 143     -15.257  -3.767  13.080  1.00 93.24           H  
ATOM   2263  OD1 ASN A 143     -13.841  -2.339  11.993  1.00 93.24           O  
ATOM   2264  N   ARG A 144     -12.457  -3.210   6.970  1.00 96.09           N  
ATOM   2265  H   ARG A 144     -12.921  -2.322   6.840  1.00 96.09           H  
ATOM   2266  CA  ARG A 144     -11.930  -3.919   5.793  1.00 96.09           C  
ATOM   2267  HA  ARG A 144     -11.140  -4.585   6.141  1.00 96.09           H  
ATOM   2268  C   ARG A 144     -11.257  -2.989   4.775  1.00 96.09           C  
ATOM   2269  CB  ARG A 144     -13.020  -4.800   5.157  1.00 96.09           C  
ATOM   2270  HB2 ARG A 144     -13.863  -4.177   4.860  1.00 96.09           H  
ATOM   2271  HB3 ARG A 144     -12.606  -5.275   4.268  1.00 96.09           H  
ATOM   2272  O   ARG A 144     -11.712  -2.935   3.628  1.00 96.09           O  
ATOM   2273  CG  ARG A 144     -13.507  -5.907   6.100  1.00 96.09           C  
ATOM   2274  HG2 ARG A 144     -13.979  -5.472   6.981  1.00 96.09           H  
ATOM   2275  HG3 ARG A 144     -12.657  -6.515   6.410  1.00 96.09           H  
ATOM   2276  CD  ARG A 144     -14.530  -6.790   5.389  1.00 96.09           C  
ATOM   2277  HD2 ARG A 144     -14.068  -7.190   4.486  1.00 96.09           H  
ATOM   2278  HD3 ARG A 144     -15.395  -6.187   5.116  1.00 96.09           H  
ATOM   2279  NE  ARG A 144     -14.951  -7.897   6.260  1.00 96.09           N  
ATOM   2280  HE  ARG A 144     -14.598  -7.895   7.207  1.00 96.09           H  
ATOM   2281  NH1 ARG A 144     -15.833  -9.272   4.639  1.00 96.09           N  
ATOM   2282 HH11 ARG A 144     -16.252 -10.173   4.460  1.00 96.09           H  
ATOM   2283 HH12 ARG A 144     -15.634  -8.591   3.920  1.00 96.09           H  
ATOM   2284  NH2 ARG A 144     -15.765  -9.966   6.724  1.00 96.09           N  
ATOM   2285 HH21 ARG A 144     -15.906  -9.673   7.681  1.00 96.09           H  
ATOM   2286 HH22 ARG A 144     -14.953 -10.562   6.801  1.00 96.09           H  
ATOM   2287  CZ  ARG A 144     -15.516  -9.022   5.875  1.00 96.09           C  
ATOM   2288  N   PRO A 145     -10.242  -2.195   5.164  1.00 97.14           N  
ATOM   2289  CA  PRO A 145      -9.571  -1.324   4.222  1.00 97.14           C  
ATOM   2290  HA  PRO A 145     -10.306  -0.762   3.646  1.00 97.14           H  
ATOM   2291  C   PRO A 145      -8.720  -2.167   3.271  1.00 97.14           C  
ATOM   2292  CB  PRO A 145      -8.755  -0.345   5.061  1.00 97.14           C  
ATOM   2293  HB2 PRO A 145      -9.391   0.487   5.364  1.00 97.14           H  
ATOM   2294  HB3 PRO A 145      -7.876   0.022   4.531  1.00 97.14           H  
ATOM   2295  O   PRO A 145      -8.094  -3.161   3.653  1.00 97.14           O  
ATOM   2296  CG  PRO A 145      -8.384  -1.168   6.289  1.00 97.14           C  
ATOM   2297  HG2 PRO A 145      -7.432  -1.665   6.098  1.00 97.14           H  
ATOM   2298  HG3 PRO A 145      -8.307  -0.536   7.174  1.00 97.14           H  
ATOM   2299  CD  PRO A 145      -9.521  -2.193   6.428  1.00 97.14           C  
ATOM   2300  HD2 PRO A 145      -9.124  -3.185   6.646  1.00 97.14           H  
ATOM   2301  HD3 PRO A 145     -10.189  -1.896   7.236  1.00 97.14           H  
ATOM   2302  N   GLN A 146      -8.704  -1.755   2.014  1.00 98.08           N  
ATOM   2303  H   GLN A 146      -9.259  -0.947   1.770  1.00 98.08           H  
ATOM   2304  CA  GLN A 146      -7.925  -2.385   0.964  1.00 98.08           C  
ATOM   2305  HA  GLN A 146      -7.267  -3.137   1.398  1.00 98.08           H  
ATOM   2306  C   GLN A 146      -7.049  -1.332   0.294  1.00 98.08           C  
ATOM   2307  CB  GLN A 146      -8.880  -3.096  -0.003  1.00 98.08           C  
ATOM   2308  HB2 GLN A 146      -9.689  -2.415  -0.266  1.00 98.08           H  
ATOM   2309  HB3 GLN A 146      -9.315  -3.956   0.508  1.00 98.08           H  
ATOM   2310  O   GLN A 146      -7.526  -0.254  -0.061  1.00 98.08           O  
ATOM   2311  CG  GLN A 146      -8.195  -3.568  -1.291  1.00 98.08           C  
ATOM   2312  HG2 GLN A 146      -7.419  -4.296  -1.054  1.00 98.08           H  
ATOM   2313  HG3 GLN A 146      -7.722  -2.719  -1.784  1.00 98.08           H  
ATOM   2314  CD  GLN A 146      -9.165  -4.184  -2.289  1.00 98.08           C  
ATOM   2315  NE2 GLN A 146      -8.788  -4.201  -3.545  1.00 98.08           N  
ATOM   2316 HE21 GLN A 146      -9.007  -5.081  -3.991  1.00 98.08           H  
ATOM   2317 HE22 GLN A 146      -7.866  -3.856  -3.772  1.00 98.08           H  
ATOM   2318  OE1 GLN A 146     -10.262  -4.634  -1.977  1.00 98.08           O  
ATOM   2319  N   PHE A 147      -5.790  -1.688   0.073  1.00 98.41           N  
ATOM   2320  H   PHE A 147      -5.489  -2.596   0.398  1.00 98.41           H  
ATOM   2321  CA  PHE A 147      -4.804  -0.899  -0.649  1.00 98.41           C  
ATOM   2322  HA  PHE A 147      -5.257   0.038  -0.974  1.00 98.41           H  
ATOM   2323  C   PHE A 147      -4.359  -1.695  -1.872  1.00 98.41           C  
ATOM   2324  CB  PHE A 147      -3.628  -0.548   0.274  1.00 98.41           C  
ATOM   2325  HB2 PHE A 147      -3.020  -1.436   0.441  1.00 98.41           H  
ATOM   2326  HB3 PHE A 147      -2.995   0.183  -0.230  1.00 98.41           H  
ATOM   2327  O   PHE A 147      -4.059  -2.880  -1.769  1.00 98.41           O  
ATOM   2328  CG  PHE A 147      -4.067   0.011   1.613  1.00 98.41           C  
ATOM   2329  CD1 PHE A 147      -4.362   1.379   1.731  1.00 98.41           C  
ATOM   2330  HD1 PHE A 147      -4.205   2.033   0.886  1.00 98.41           H  
ATOM   2331  CD2 PHE A 147      -4.256  -0.843   2.717  1.00 98.41           C  
ATOM   2332  HD2 PHE A 147      -4.040  -1.898   2.629  1.00 98.41           H  
ATOM   2333  CE1 PHE A 147      -4.870   1.888   2.937  1.00 98.41           C  
ATOM   2334  HE1 PHE A 147      -5.111   2.937   3.018  1.00 98.41           H  
ATOM   2335  CE2 PHE A 147      -4.763  -0.333   3.925  1.00 98.41           C  
ATOM   2336  HE2 PHE A 147      -4.926  -0.995   4.763  1.00 98.41           H  
ATOM   2337  CZ  PHE A 147      -5.084   1.032   4.029  1.00 98.41           C  
ATOM   2338  HZ  PHE A 147      -5.506   1.423   4.943  1.00 98.41           H  
ATOM   2339  N   THR A 148      -4.343  -1.076  -3.043  1.00 98.36           N  
ATOM   2340  H   THR A 148      -4.640  -0.111  -3.079  1.00 98.36           H  
ATOM   2341  CA  THR A 148      -3.718  -1.636  -4.247  1.00 98.36           C  
ATOM   2342  HA  THR A 148      -3.257  -2.599  -4.027  1.00 98.36           H  
ATOM   2343  C   THR A 148      -2.627  -0.674  -4.665  1.00 98.36           C  
ATOM   2344  CB  THR A 148      -4.739  -1.852  -5.368  1.00 98.36           C  
ATOM   2345  HB  THR A 148      -5.096  -0.886  -5.723  1.00 98.36           H  
ATOM   2346  O   THR A 148      -2.921   0.489  -4.919  1.00 98.36           O  
ATOM   2347  CG2 THR A 148      -4.160  -2.621  -6.548  1.00 98.36           C  
ATOM   2348 HG21 THR A 148      -4.928  -2.738  -7.313  1.00 98.36           H  
ATOM   2349 HG22 THR A 148      -3.331  -2.064  -6.987  1.00 98.36           H  
ATOM   2350 HG23 THR A 148      -3.804  -3.599  -6.224  1.00 98.36           H  
ATOM   2351  OG1 THR A 148      -5.827  -2.582  -4.835  1.00 98.36           O  
ATOM   2352  HG1 THR A 148      -5.857  -2.298  -3.918  1.00 98.36           H  
ATOM   2353  N   ILE A 149      -1.385  -1.141  -4.649  1.00 98.16           N  
ATOM   2354  H   ILE A 149      -1.243  -2.123  -4.462  1.00 98.16           H  
ATOM   2355  CA  ILE A 149      -0.194  -0.362  -4.963  1.00 98.16           C  
ATOM   2356  HA  ILE A 149      -0.445   0.697  -5.011  1.00 98.16           H  
ATOM   2357  C   ILE A 149       0.275  -0.809  -6.343  1.00 98.16           C  
ATOM   2358  CB  ILE A 149       0.900  -0.553  -3.884  1.00 98.16           C  
ATOM   2359  HB  ILE A 149       1.216  -1.596  -3.870  1.00 98.16           H  
ATOM   2360  O   ILE A 149       0.589  -1.985  -6.532  1.00 98.16           O  
ATOM   2361  CG1 ILE A 149       0.447  -0.145  -2.459  1.00 98.16           C  
ATOM   2362 HG12 ILE A 149       1.325   0.116  -1.869  1.00 98.16           H  
ATOM   2363 HG13 ILE A 149      -0.184   0.743  -2.515  1.00 98.16           H  
ATOM   2364  CG2 ILE A 149       2.125   0.306  -4.236  1.00 98.16           C  
ATOM   2365 HG21 ILE A 149       2.504   0.056  -5.227  1.00 98.16           H  
ATOM   2366 HG22 ILE A 149       2.928   0.131  -3.520  1.00 98.16           H  
ATOM   2367 HG23 ILE A 149       1.847   1.360  -4.218  1.00 98.16           H  
ATOM   2368  CD1 ILE A 149      -0.284  -1.244  -1.673  1.00 98.16           C  
ATOM   2369 HD11 ILE A 149       0.310  -2.158  -1.676  1.00 98.16           H  
ATOM   2370 HD12 ILE A 149      -0.418  -0.917  -0.642  1.00 98.16           H  
ATOM   2371 HD13 ILE A 149      -1.267  -1.448  -2.097  1.00 98.16           H  
ATOM   2372  N   GLU A 150       0.312   0.121  -7.288  1.00 97.62           N  
ATOM   2373  H   GLU A 150       0.011   1.058  -7.063  1.00 97.62           H  
ATOM   2374  CA  GLU A 150       0.743  -0.097  -8.665  1.00 97.62           C  
ATOM   2375  HA  GLU A 150       1.081  -1.128  -8.770  1.00 97.62           H  
ATOM   2376  C   GLU A 150       1.941   0.811  -8.976  1.00 97.62           C  
ATOM   2377  CB  GLU A 150      -0.427   0.092  -9.655  1.00 97.62           C  
ATOM   2378  HB2 GLU A 150      -0.052  -0.134 -10.654  1.00 97.62           H  
ATOM   2379  HB3 GLU A 150      -0.764   1.129  -9.633  1.00 97.62           H  
ATOM   2380  O   GLU A 150       1.959   1.998  -8.652  1.00 97.62           O  
ATOM   2381  CG  GLU A 150      -1.618  -0.840  -9.337  1.00 97.62           C  
ATOM   2382  HG2 GLU A 150      -1.218  -1.831  -9.124  1.00 97.62           H  
ATOM   2383  HG3 GLU A 150      -2.111  -0.486  -8.431  1.00 97.62           H  
ATOM   2384  CD  GLU A 150      -2.676  -0.988 -10.452  1.00 97.62           C  
ATOM   2385  OE1 GLU A 150      -3.560  -1.879 -10.287  1.00 97.62           O  
ATOM   2386  OE2 GLU A 150      -2.555  -0.322 -11.500  1.00 97.62           O  
ATOM   2387  N   TRP A 151       2.974   0.240  -9.583  1.00 94.72           N  
ATOM   2388  H   TRP A 151       2.888  -0.731  -9.846  1.00 94.72           H  
ATOM   2389  CA  TRP A 151       4.181   0.945 -10.016  1.00 94.72           C  
ATOM   2390  HA  TRP A 151       3.995   2.019 -10.015  1.00 94.72           H  
ATOM   2391  C   TRP A 151       4.533   0.548 -11.447  1.00 94.72           C  
ATOM   2392  CB  TRP A 151       5.334   0.658  -9.046  1.00 94.72           C  
ATOM   2393  HB2 TRP A 151       6.191   1.270  -9.326  1.00 94.72           H  
ATOM   2394  HB3 TRP A 151       5.024   0.974  -8.049  1.00 94.72           H  
ATOM   2395  O   TRP A 151       4.018  -0.453 -11.952  1.00 94.72           O  
ATOM   2396  CG  TRP A 151       5.775  -0.770  -8.952  1.00 94.72           C  
ATOM   2397  CD1 TRP A 151       6.772  -1.346  -9.661  1.00 94.72           C  
ATOM   2398  HD1 TRP A 151       7.379  -0.836 -10.393  1.00 94.72           H  
ATOM   2399  CD2 TRP A 151       5.276  -1.803  -8.057  1.00 94.72           C  
ATOM   2400  CE2 TRP A 151       6.048  -2.986  -8.261  1.00 94.72           C  
ATOM   2401  CE3 TRP A 151       4.253  -1.853  -7.088  1.00 94.72           C  
ATOM   2402  HE3 TRP A 151       3.645  -0.975  -6.926  1.00 94.72           H  
ATOM   2403  NE1 TRP A 151       6.929  -2.661  -9.268  1.00 94.72           N  
ATOM   2404  HE1 TRP A 151       7.706  -3.232  -9.568  1.00 94.72           H  
ATOM   2405  CH2 TRP A 151       4.845  -4.147  -6.530  1.00 94.72           C  
ATOM   2406  HH2 TRP A 151       4.725  -5.020  -5.906  1.00 94.72           H  
ATOM   2407  CZ2 TRP A 151       5.843  -4.150  -7.514  1.00 94.72           C  
ATOM   2408  HZ2 TRP A 151       6.470  -5.017  -7.661  1.00 94.72           H  
ATOM   2409  CZ3 TRP A 151       4.036  -3.015  -6.329  1.00 94.72           C  
ATOM   2410  HZ3 TRP A 151       3.265  -3.026  -5.573  1.00 94.72           H  
ATOM   2411  N   GLY A 152       5.421   1.319 -12.080  1.00 84.87           N  
ATOM   2412  H   GLY A 152       5.800   2.113 -11.583  1.00 84.87           H  
ATOM   2413  CA  GLY A 152       5.915   1.049 -13.436  1.00 84.87           C  
ATOM   2414  HA2 GLY A 152       6.697   1.760 -13.701  1.00 84.87           H  
ATOM   2415  HA3 GLY A 152       5.093   1.148 -14.146  1.00 84.87           H  
ATOM   2416  C   GLY A 152       6.481  -0.351 -13.598  1.00 84.87           C  
ATOM   2417  O   GLY A 152       7.292  -0.752 -12.733  1.00 84.87           O  
ATOM   2418  OXT GLY A 152       6.122  -0.981 -14.604  1.00 84.87           O  
TER    2419      GLY A 152                                                       
END   
