# Supplementary material for: Single-chain dimers from de novo immunoglobulins as robust scaffolds for multiple binding loops
Source: Nat Commun. 2023 Sep 23;14:5939. doi: 10.1038/s41467-023-41717-5 (PMC10517939; doi:10.1038/s41467-023-41717-5)
Supplement: Supplementary file 3 — Supplementary Data 1 [file 41467_2023_41717_MOESM3_ESM.zip › design_models/scIg+EF/scIg12+EF2d/ranked_2.pdb]

ATOM      1  N   GLY A   1     -12.201   5.020  11.459  1.00 94.73           N  
ATOM      2  H   GLY A   1     -12.390   4.963  10.469  1.00 94.73           H  
ATOM      3  H2  GLY A   1     -13.062   4.834  11.954  1.00 94.73           H  
ATOM      4  H3  GLY A   1     -11.926   5.977  11.627  1.00 94.73           H  
ATOM      5  CA  GLY A   1     -11.117   4.078  11.827  1.00 94.73           C  
ATOM      6  HA2 GLY A   1     -11.380   3.077  11.484  1.00 94.73           H  
ATOM      7  HA3 GLY A   1     -10.988   4.082  12.909  1.00 94.73           H  
ATOM      8  C   GLY A   1      -9.800   4.481  11.185  1.00 94.73           C  
ATOM      9  O   GLY A   1      -9.762   5.494  10.501  1.00 94.73           O  
ATOM     10  N   ARG A   2      -8.718   3.730  11.429  1.00 97.60           N  
ATOM     11  H   ARG A   2      -8.794   2.900  12.000  1.00 97.60           H  
ATOM     12  CA  ARG A   2      -7.382   4.021  10.889  1.00 97.60           C  
ATOM     13  HA  ARG A   2      -7.487   4.625   9.988  1.00 97.60           H  
ATOM     14  C   ARG A   2      -6.646   2.741  10.507  1.00 97.60           C  
ATOM     15  CB  ARG A   2      -6.590   4.837  11.922  1.00 97.60           C  
ATOM     16  HB2 ARG A   2      -7.066   5.812  12.030  1.00 97.60           H  
ATOM     17  HB3 ARG A   2      -6.639   4.327  12.884  1.00 97.60           H  
ATOM     18  O   ARG A   2      -6.592   1.812  11.309  1.00 97.60           O  
ATOM     19  CG  ARG A   2      -5.113   5.040  11.549  1.00 97.60           C  
ATOM     20  HG2 ARG A   2      -4.603   4.077  11.508  1.00 97.60           H  
ATOM     21  HG3 ARG A   2      -5.031   5.534  10.581  1.00 97.60           H  
ATOM     22  CD  ARG A   2      -4.451   5.890  12.630  1.00 97.60           C  
ATOM     23  HD2 ARG A   2      -4.923   6.872  12.617  1.00 97.60           H  
ATOM     24  HD3 ARG A   2      -4.631   5.429  13.601  1.00 97.60           H  
ATOM     25  NE  ARG A   2      -2.997   5.992  12.420  1.00 97.60           N  
ATOM     26  HE  ARG A   2      -2.523   5.144  12.143  1.00 97.60           H  
ATOM     27  NH1 ARG A   2      -2.780   8.170  13.086  1.00 97.60           N  
ATOM     28 HH11 ARG A   2      -3.178   8.744  12.356  1.00 97.60           H  
ATOM     29 HH12 ARG A   2      -3.596   8.022  13.662  1.00 97.60           H  
ATOM     30  NH2 ARG A   2      -1.014   7.109  12.295  1.00 97.60           N  
ATOM     31 HH21 ARG A   2      -0.536   7.979  12.479  1.00 97.60           H  
ATOM     32 HH22 ARG A   2      -0.564   6.279  11.935  1.00 97.60           H  
ATOM     33  CZ  ARG A   2      -2.278   7.079  12.596  1.00 97.60           C  
ATOM     34  N   VAL A   3      -6.032   2.732   9.326  1.00 98.16           N  
ATOM     35  H   VAL A   3      -6.144   3.543   8.736  1.00 98.16           H  
ATOM     36  CA  VAL A   3      -5.122   1.674   8.859  1.00 98.16           C  
ATOM     37  HA  VAL A   3      -4.879   1.018   9.695  1.00 98.16           H  
ATOM     38  C   VAL A   3      -3.826   2.293   8.370  1.00 98.16           C  
ATOM     39  CB  VAL A   3      -5.772   0.815   7.760  1.00 98.16           C  
ATOM     40  HB  VAL A   3      -6.274   1.479   7.056  1.00 98.16           H  
ATOM     41  O   VAL A   3      -3.828   3.305   7.675  1.00 98.16           O  
ATOM     42  CG1 VAL A   3      -4.801  -0.072   6.966  1.00 98.16           C  
ATOM     43 HG11 VAL A   3      -4.216  -0.694   7.643  1.00 98.16           H  
ATOM     44 HG12 VAL A   3      -4.129   0.545   6.370  1.00 98.16           H  
ATOM     45 HG13 VAL A   3      -5.362  -0.712   6.285  1.00 98.16           H  
ATOM     46  CG2 VAL A   3      -6.808  -0.114   8.387  1.00 98.16           C  
ATOM     47 HG21 VAL A   3      -6.362  -1.067   8.671  1.00 98.16           H  
ATOM     48 HG22 VAL A   3      -7.244   0.326   9.285  1.00 98.16           H  
ATOM     49 HG23 VAL A   3      -7.599  -0.268   7.653  1.00 98.16           H  
ATOM     50  N   GLU A   4      -2.714   1.664   8.718  1.00 98.55           N  
ATOM     51  H   GLU A   4      -2.793   0.832   9.285  1.00 98.55           H  
ATOM     52  CA  GLU A   4      -1.389   2.021   8.235  1.00 98.55           C  
ATOM     53  HA  GLU A   4      -1.448   2.943   7.656  1.00 98.55           H  
ATOM     54  C   GLU A   4      -0.851   0.917   7.319  1.00 98.55           C  
ATOM     55  CB  GLU A   4      -0.486   2.294   9.443  1.00 98.55           C  
ATOM     56  HB2 GLU A   4      -0.323   1.361   9.982  1.00 98.55           H  
ATOM     57  HB3 GLU A   4      -0.989   2.999  10.105  1.00 98.55           H  
ATOM     58  O   GLU A   4      -0.832  -0.256   7.687  1.00 98.55           O  
ATOM     59  CG  GLU A   4       0.866   2.889   9.046  1.00 98.55           C  
ATOM     60  HG2 GLU A   4       1.381   2.196   8.379  1.00 98.55           H  
ATOM     61  HG3 GLU A   4       0.699   3.818   8.502  1.00 98.55           H  
ATOM     62  CD  GLU A   4       1.762   3.172  10.258  1.00 98.55           C  
ATOM     63  OE1 GLU A   4       2.856   3.747  10.076  1.00 98.55           O  
ATOM     64  OE2 GLU A   4       1.472   2.800  11.410  1.00 98.55           O  
ATOM     65  N   VAL A   5      -0.396   1.308   6.130  1.00 98.37           N  
ATOM     66  H   VAL A   5      -0.495   2.285   5.895  1.00 98.37           H  
ATOM     67  CA  VAL A   5       0.281   0.464   5.143  1.00 98.37           C  
ATOM     68  HA  VAL A   5       0.311  -0.566   5.500  1.00 98.37           H  
ATOM     69  C   VAL A   5       1.707   0.983   4.997  1.00 98.37           C  
ATOM     70  CB  VAL A   5      -0.455   0.484   3.786  1.00 98.37           C  
ATOM     71  HB  VAL A   5      -0.410   1.490   3.368  1.00 98.37           H  
ATOM     72  O   VAL A   5       1.930   2.064   4.449  1.00 98.37           O  
ATOM     73  CG1 VAL A   5       0.204  -0.475   2.786  1.00 98.37           C  
ATOM     74 HG11 VAL A   5      -0.315  -0.419   1.829  1.00 98.37           H  
ATOM     75 HG12 VAL A   5       0.152  -1.499   3.157  1.00 98.37           H  
ATOM     76 HG13 VAL A   5       1.245  -0.200   2.619  1.00 98.37           H  
ATOM     77  CG2 VAL A   5      -1.936   0.105   3.924  1.00 98.37           C  
ATOM     78 HG21 VAL A   5      -2.035  -0.849   4.442  1.00 98.37           H  
ATOM     79 HG22 VAL A   5      -2.463   0.873   4.490  1.00 98.37           H  
ATOM     80 HG23 VAL A   5      -2.397   0.033   2.939  1.00 98.37           H  
ATOM     81  N   ARG A   6       2.688   0.229   5.490  1.00 98.06           N  
ATOM     82  H   ARG A   6       2.429  -0.642   5.931  1.00 98.06           H  
ATOM     83  CA  ARG A   6       4.116   0.514   5.295  1.00 98.06           C  
ATOM     84  HA  ARG A   6       4.250   1.524   4.906  1.00 98.06           H  
ATOM     85  C   ARG A   6       4.665  -0.457   4.272  1.00 98.06           C  
ATOM     86  CB  ARG A   6       4.901   0.382   6.603  1.00 98.06           C  
ATOM     87  HB2 ARG A   6       5.953   0.579   6.399  1.00 98.06           H  
ATOM     88  HB3 ARG A   6       4.810  -0.645   6.956  1.00 98.06           H  
ATOM     89  O   ARG A   6       4.606  -1.665   4.486  1.00 98.06           O  
ATOM     90  CG  ARG A   6       4.428   1.324   7.710  1.00 98.06           C  
ATOM     91  HG2 ARG A   6       4.597   2.359   7.415  1.00 98.06           H  
ATOM     92  HG3 ARG A   6       3.367   1.165   7.901  1.00 98.06           H  
ATOM     93  CD  ARG A   6       5.210   1.013   8.988  1.00 98.06           C  
ATOM     94  HD2 ARG A   6       6.271   1.200   8.818  1.00 98.06           H  
ATOM     95  HD3 ARG A   6       5.065  -0.039   9.232  1.00 98.06           H  
ATOM     96  NE  ARG A   6       4.737   1.845  10.099  1.00 98.06           N  
ATOM     97  HE  ARG A   6       4.181   2.654   9.861  1.00 98.06           H  
ATOM     98  NH1 ARG A   6       5.382   0.550  11.875  1.00 98.06           N  
ATOM     99 HH11 ARG A   6       5.659  -0.168  11.221  1.00 98.06           H  
ATOM    100 HH12 ARG A   6       5.206   0.263  12.827  1.00 98.06           H  
ATOM    101  NH2 ARG A   6       4.122   2.365  12.206  1.00 98.06           N  
ATOM    102 HH21 ARG A   6       3.952   2.073  13.158  1.00 98.06           H  
ATOM    103 HH22 ARG A   6       3.401   2.923  11.773  1.00 98.06           H  
ATOM    104  CZ  ARG A   6       4.763   1.588  11.389  1.00 98.06           C  
ATOM    105  N   VAL A   7       5.218   0.064   3.191  1.00 95.62           N  
ATOM    106  H   VAL A   7       5.259   1.067   3.083  1.00 95.62           H  
ATOM    107  CA  VAL A   7       5.869  -0.752   2.168  1.00 95.62           C  
ATOM    108  HA  VAL A   7       5.605  -1.800   2.314  1.00 95.62           H  
ATOM    109  C   VAL A   7       7.373  -0.614   2.337  1.00 95.62           C  
ATOM    110  CB  VAL A   7       5.396  -0.358   0.763  1.00 95.62           C  
ATOM    111  HB  VAL A   7       5.808   0.621   0.519  1.00 95.62           H  
ATOM    112  O   VAL A   7       7.864   0.467   2.647  1.00 95.62           O  
ATOM    113  CG1 VAL A   7       5.878  -1.363  -0.284  1.00 95.62           C  
ATOM    114 HG11 VAL A   7       6.966  -1.343  -0.357  1.00 95.62           H  
ATOM    115 HG12 VAL A   7       5.469  -1.108  -1.262  1.00 95.62           H  
ATOM    116 HG13 VAL A   7       5.554  -2.369  -0.018  1.00 95.62           H  
ATOM    117  CG2 VAL A   7       3.866  -0.267   0.670  1.00 95.62           C  
ATOM    118 HG21 VAL A   7       3.415  -1.223   0.937  1.00 95.62           H  
ATOM    119 HG22 VAL A   7       3.487   0.512   1.331  1.00 95.62           H  
ATOM    120 HG23 VAL A   7       3.584   0.004  -0.347  1.00 95.62           H  
ATOM    121  N   GLU A   8       8.108  -1.701   2.158  1.00 93.39           N  
ATOM    122  H   GLU A   8       7.633  -2.579   2.005  1.00 93.39           H  
ATOM    123  CA  GLU A   8       9.563  -1.719   2.119  1.00 93.39           C  
ATOM    124  HA  GLU A   8       9.933  -0.702   1.987  1.00 93.39           H  
ATOM    125  C   GLU A   8      10.024  -2.553   0.925  1.00 93.39           C  
ATOM    126  CB  GLU A   8      10.120  -2.246   3.451  1.00 93.39           C  
ATOM    127  HB2 GLU A   8       9.708  -3.235   3.653  1.00 93.39           H  
ATOM    128  HB3 GLU A   8       9.812  -1.570   4.249  1.00 93.39           H  
ATOM    129  O   GLU A   8       9.711  -3.740   0.840  1.00 93.39           O  
ATOM    130  CG  GLU A   8      11.653  -2.329   3.435  1.00 93.39           C  
ATOM    131  HG2 GLU A   8      12.045  -1.365   3.111  1.00 93.39           H  
ATOM    132  HG3 GLU A   8      11.968  -3.080   2.712  1.00 93.39           H  
ATOM    133  CD  GLU A   8      12.257  -2.681   4.800  1.00 93.39           C  
ATOM    134  OE1 GLU A   8      13.373  -2.173   5.060  1.00 93.39           O  
ATOM    135  OE2 GLU A   8      11.624  -3.410   5.600  1.00 93.39           O  
ATOM    136  N   PHE A   9      10.779  -1.933   0.022  1.00 88.77           N  
ATOM    137  H   PHE A   9      10.952  -0.945   0.138  1.00 88.77           H  
ATOM    138  CA  PHE A   9      11.446  -2.600  -1.092  1.00 88.77           C  
ATOM    139  HA  PHE A   9      10.954  -3.551  -1.295  1.00 88.77           H  
ATOM    140  C   PHE A   9      12.903  -2.883  -0.707  1.00 88.77           C  
ATOM    141  CB  PHE A   9      11.327  -1.740  -2.359  1.00 88.77           C  
ATOM    142  HB2 PHE A   9      11.775  -2.283  -3.191  1.00 88.77           H  
ATOM    143  HB3 PHE A   9      11.901  -0.823  -2.222  1.00 88.77           H  
ATOM    144  O   PHE A   9      13.671  -1.959  -0.426  1.00 88.77           O  
ATOM    145  CG  PHE A   9       9.899  -1.376  -2.729  1.00 88.77           C  
ATOM    146  CD1 PHE A   9       9.076  -2.300  -3.395  1.00 88.77           C  
ATOM    147  HD1 PHE A   9       9.456  -3.277  -3.656  1.00 88.77           H  
ATOM    148  CD2 PHE A   9       9.377  -0.117  -2.383  1.00 88.77           C  
ATOM    149  HD2 PHE A   9       9.991   0.602  -1.861  1.00 88.77           H  
ATOM    150  CE1 PHE A   9       7.749  -1.951  -3.705  1.00 88.77           C  
ATOM    151  HE1 PHE A   9       7.096  -2.669  -4.179  1.00 88.77           H  
ATOM    152  CE2 PHE A   9       8.063   0.238  -2.713  1.00 88.77           C  
ATOM    153  HE2 PHE A   9       7.692   1.219  -2.458  1.00 88.77           H  
ATOM    154  CZ  PHE A   9       7.248  -0.682  -3.381  1.00 88.77           C  
ATOM    155  HZ  PHE A   9       6.232  -0.416  -3.631  1.00 88.77           H  
ATOM    156  N   GLU A  10      13.284  -4.158  -0.672  1.00 86.95           N  
ATOM    157  H   GLU A  10      12.614  -4.863  -0.942  1.00 86.95           H  
ATOM    158  CA  GLU A  10      14.639  -4.615  -0.355  1.00 86.95           C  
ATOM    159  HA  GLU A  10      15.332  -3.779  -0.443  1.00 86.95           H  
ATOM    160  C   GLU A  10      15.059  -5.691  -1.359  1.00 86.95           C  
ATOM    161  CB  GLU A  10      14.715  -5.135   1.095  1.00 86.95           C  
ATOM    162  HB2 GLU A  10      14.366  -4.356   1.772  1.00 86.95           H  
ATOM    163  HB3 GLU A  10      14.064  -6.003   1.202  1.00 86.95           H  
ATOM    164  O   GLU A  10      14.625  -6.840  -1.269  1.00 86.95           O  
ATOM    165  CG  GLU A  10      16.160  -5.512   1.478  1.00 86.95           C  
ATOM    166  HG2 GLU A  10      16.548  -6.236   0.760  1.00 86.95           H  
ATOM    167  HG3 GLU A  10      16.776  -4.616   1.407  1.00 86.95           H  
ATOM    168  CD  GLU A  10      16.306  -6.120   2.885  1.00 86.95           C  
ATOM    169  OE1 GLU A  10      17.447  -6.144   3.390  1.00 86.95           O  
ATOM    170  OE2 GLU A  10      15.305  -6.616   3.464  1.00 86.95           O  
ATOM    171  N   GLY A  11      15.918  -5.318  -2.310  1.00 83.56           N  
ATOM    172  H   GLY A  11      16.172  -4.343  -2.383  1.00 83.56           H  
ATOM    173  CA  GLY A  11      16.373  -6.233  -3.354  1.00 83.56           C  
ATOM    174  HA2 GLY A  11      16.960  -7.031  -2.900  1.00 83.56           H  
ATOM    175  HA3 GLY A  11      16.998  -5.700  -4.071  1.00 83.56           H  
ATOM    176  C   GLY A  11      15.192  -6.841  -4.108  1.00 83.56           C  
ATOM    177  O   GLY A  11      14.346  -6.125  -4.633  1.00 83.56           O  
ATOM    178  N   ASP A  12      15.128  -8.166  -4.125  1.00 82.63           N  
ATOM    179  H   ASP A  12      15.762  -8.692  -3.541  1.00 82.63           H  
ATOM    180  CA  ASP A  12      14.110  -8.970  -4.800  1.00 82.63           C  
ATOM    181  HA  ASP A  12      13.874  -8.498  -5.753  1.00 82.63           H  
ATOM    182  C   ASP A  12      12.782  -9.083  -4.021  1.00 82.63           C  
ATOM    183  CB  ASP A  12      14.743 -10.341  -5.098  1.00 82.63           C  
ATOM    184  HB2 ASP A  12      14.077 -10.906  -5.750  1.00 82.63           H  
ATOM    185  HB3 ASP A  12      15.678 -10.190  -5.640  1.00 82.63           H  
ATOM    186  O   ASP A  12      11.890  -9.844  -4.409  1.00 82.63           O  
ATOM    187  CG  ASP A  12      15.019 -11.213  -3.866  1.00 82.63           C  
ATOM    188  OD1 ASP A  12      15.404 -10.665  -2.805  1.00 82.63           O  
ATOM    189  OD2 ASP A  12      14.874 -12.451  -3.966  1.00 82.63           O  
ATOM    190  N   LYS A  13      12.625  -8.347  -2.909  1.00 88.84           N  
ATOM    191  H   LYS A  13      13.388  -7.743  -2.638  1.00 88.84           H  
ATOM    192  CA  LYS A  13      11.478  -8.461  -1.997  1.00 88.84           C  
ATOM    193  HA  LYS A  13      10.752  -9.140  -2.444  1.00 88.84           H  
ATOM    194  C   LYS A  13      10.757  -7.141  -1.776  1.00 88.84           C  
ATOM    195  CB  LYS A  13      11.921  -9.055  -0.653  1.00 88.84           C  
ATOM    196  HB2 LYS A  13      11.071  -9.075   0.030  1.00 88.84           H  
ATOM    197  HB3 LYS A  13      12.704  -8.432  -0.222  1.00 88.84           H  
ATOM    198  O   LYS A  13      11.370  -6.093  -1.591  1.00 88.84           O  
ATOM    199  CG  LYS A  13      12.434 -10.482  -0.847  1.00 88.84           C  
ATOM    200  HG2 LYS A  13      13.246 -10.472  -1.574  1.00 88.84           H  
ATOM    201  HG3 LYS A  13      11.628 -11.102  -1.240  1.00 88.84           H  
ATOM    202  CD  LYS A  13      12.961 -11.090   0.447  1.00 88.84           C  
ATOM    203  HD2 LYS A  13      13.704 -10.420   0.880  1.00 88.84           H  
ATOM    204  HD3 LYS A  13      12.138 -11.254   1.143  1.00 88.84           H  
ATOM    205  CE  LYS A  13      13.615 -12.411   0.045  1.00 88.84           C  
ATOM    206  HE2 LYS A  13      14.341 -12.198  -0.740  1.00 88.84           H  
ATOM    207  HE3 LYS A  13      12.858 -13.060  -0.396  1.00 88.84           H  
ATOM    208  NZ  LYS A  13      14.280 -13.067   1.191  1.00 88.84           N  
ATOM    209  HZ1 LYS A  13      14.731 -13.906   0.856  1.00 88.84           H  
ATOM    210  HZ2 LYS A  13      14.993 -12.448   1.549  1.00 88.84           H  
ATOM    211  HZ3 LYS A  13      13.605 -13.298   1.906  1.00 88.84           H  
ATOM    212  N   MET A  14       9.436  -7.241  -1.671  1.00 91.34           N  
ATOM    213  H   MET A  14       9.023  -8.147  -1.841  1.00 91.34           H  
ATOM    214  CA  MET A  14       8.577  -6.188  -1.143  1.00 91.34           C  
ATOM    215  HA  MET A  14       9.181  -5.316  -0.892  1.00 91.34           H  
ATOM    216  C   MET A  14       7.904  -6.706   0.124  1.00 91.34           C  
ATOM    217  CB  MET A  14       7.552  -5.745  -2.190  1.00 91.34           C  
ATOM    218  HB2 MET A  14       6.921  -6.593  -2.456  1.00 91.34           H  
ATOM    219  HB3 MET A  14       8.080  -5.401  -3.080  1.00 91.34           H  
ATOM    220  O   MET A  14       7.153  -7.683   0.079  1.00 91.34           O  
ATOM    221  CG  MET A  14       6.683  -4.589  -1.685  1.00 91.34           C  
ATOM    222  HG2 MET A  14       7.302  -3.693  -1.631  1.00 91.34           H  
ATOM    223  HG3 MET A  14       6.334  -4.803  -0.675  1.00 91.34           H  
ATOM    224  SD  MET A  14       5.224  -4.233  -2.699  1.00 91.34           S  
ATOM    225  CE  MET A  14       4.276  -5.719  -2.308  1.00 91.34           C  
ATOM    226  HE1 MET A  14       4.443  -5.991  -1.266  1.00 91.34           H  
ATOM    227  HE2 MET A  14       3.213  -5.535  -2.466  1.00 91.34           H  
ATOM    228  HE3 MET A  14       4.615  -6.547  -2.931  1.00 91.34           H  
ATOM    229  N   ARG A  15       8.150  -6.045   1.254  1.00 94.50           N  
ATOM    230  H   ARG A  15       8.758  -5.241   1.201  1.00 94.50           H  
ATOM    231  CA  ARG A  15       7.433  -6.288   2.509  1.00 94.50           C  
ATOM    232  HA  ARG A  15       6.935  -7.256   2.461  1.00 94.50           H  
ATOM    233  C   ARG A  15       6.358  -5.229   2.687  1.00 94.50           C  
ATOM    234  CB  ARG A  15       8.386  -6.315   3.711  1.00 94.50           C  
ATOM    235  HB2 ARG A  15       8.842  -5.333   3.838  1.00 94.50           H  
ATOM    236  HB3 ARG A  15       7.799  -6.534   4.603  1.00 94.50           H  
ATOM    237  O   ARG A  15       6.623  -4.040   2.548  1.00 94.50           O  
ATOM    238  CG  ARG A  15       9.495  -7.366   3.579  1.00 94.50           C  
ATOM    239  HG2 ARG A  15       9.065  -8.325   3.290  1.00 94.50           H  
ATOM    240  HG3 ARG A  15      10.202  -7.046   2.813  1.00 94.50           H  
ATOM    241  CD  ARG A  15      10.225  -7.519   4.918  1.00 94.50           C  
ATOM    242  HD2 ARG A  15      10.485  -6.531   5.298  1.00 94.50           H  
ATOM    243  HD3 ARG A  15       9.545  -7.977   5.636  1.00 94.50           H  
ATOM    244  NE  ARG A  15      11.425  -8.364   4.784  1.00 94.50           N  
ATOM    245  HE  ARG A  15      11.261  -9.360   4.731  1.00 94.50           H  
ATOM    246  NH1 ARG A  15      13.003  -6.683   4.861  1.00 94.50           N  
ATOM    247 HH11 ARG A  15      12.322  -5.962   5.053  1.00 94.50           H  
ATOM    248 HH12 ARG A  15      13.919  -6.412   4.533  1.00 94.50           H  
ATOM    249  NH2 ARG A  15      13.654  -8.716   4.381  1.00 94.50           N  
ATOM    250 HH21 ARG A  15      14.496  -8.221   4.123  1.00 94.50           H  
ATOM    251 HH22 ARG A  15      13.507  -9.690   4.155  1.00 94.50           H  
ATOM    252  CZ  ARG A  15      12.669  -7.926   4.690  1.00 94.50           C  
ATOM    253  N   VAL A  16       5.152  -5.659   3.020  1.00 96.97           N  
ATOM    254  H   VAL A  16       5.001  -6.657   3.060  1.00 96.97           H  
ATOM    255  CA  VAL A  16       4.021  -4.790   3.344  1.00 96.97           C  
ATOM    256  HA  VAL A  16       4.319  -3.746   3.249  1.00 96.97           H  
ATOM    257  C   VAL A  16       3.640  -5.067   4.785  1.00 96.97           C  
ATOM    258  CB  VAL A  16       2.827  -5.022   2.402  1.00 96.97           C  
ATOM    259  HB  VAL A  16       2.422  -6.021   2.562  1.00 96.97           H  
ATOM    260  O   VAL A  16       3.186  -6.163   5.098  1.00 96.97           O  
ATOM    261  CG1 VAL A  16       1.722  -3.996   2.672  1.00 96.97           C  
ATOM    262 HG11 VAL A  16       0.876  -4.178   2.009  1.00 96.97           H  
ATOM    263 HG12 VAL A  16       1.372  -4.082   3.700  1.00 96.97           H  
ATOM    264 HG13 VAL A  16       2.099  -2.987   2.505  1.00 96.97           H  
ATOM    265  CG2 VAL A  16       3.243  -4.912   0.935  1.00 96.97           C  
ATOM    266 HG21 VAL A  16       3.660  -3.926   0.729  1.00 96.97           H  
ATOM    267 HG22 VAL A  16       3.992  -5.675   0.725  1.00 96.97           H  
ATOM    268 HG23 VAL A  16       2.384  -5.092   0.289  1.00 96.97           H  
ATOM    269  N   ARG A  17       3.828  -4.087   5.666  1.00 98.33           N  
ATOM    270  H   ARG A  17       4.188  -3.209   5.320  1.00 98.33           H  
ATOM    271  CA  ARG A  17       3.314  -4.134   7.037  1.00 98.33           C  
ATOM    272  HA  ARG A  17       3.107  -5.168   7.310  1.00 98.33           H  
ATOM    273  C   ARG A  17       2.001  -3.382   7.100  1.00 98.33           C  
ATOM    274  CB  ARG A  17       4.319  -3.591   8.052  1.00 98.33           C  
ATOM    275  HB2 ARG A  17       4.608  -2.575   7.783  1.00 98.33           H  
ATOM    276  HB3 ARG A  17       3.849  -3.572   9.035  1.00 98.33           H  
ATOM    277  O   ARG A  17       1.933  -2.212   6.727  1.00 98.33           O  
ATOM    278  CG  ARG A  17       5.559  -4.477   8.118  1.00 98.33           C  
ATOM    279  HG2 ARG A  17       6.055  -4.498   7.147  1.00 98.33           H  
ATOM    280  HG3 ARG A  17       5.263  -5.490   8.391  1.00 98.33           H  
ATOM    281  CD  ARG A  17       6.529  -3.939   9.166  1.00 98.33           C  
ATOM    282  HD2 ARG A  17       6.041  -3.942  10.140  1.00 98.33           H  
ATOM    283  HD3 ARG A  17       6.808  -2.920   8.898  1.00 98.33           H  
ATOM    284  NE  ARG A  17       7.708  -4.806   9.202  1.00 98.33           N  
ATOM    285  HE  ARG A  17       7.565  -5.763   8.912  1.00 98.33           H  
ATOM    286  NH1 ARG A  17       9.318  -3.316   9.867  1.00 98.33           N  
ATOM    287 HH11 ARG A  17      10.301  -3.109   9.978  1.00 98.33           H  
ATOM    288 HH12 ARG A  17       8.585  -2.647  10.051  1.00 98.33           H  
ATOM    289  NH2 ARG A  17       9.841  -5.424   9.256  1.00 98.33           N  
ATOM    290 HH21 ARG A  17       9.473  -6.298   8.909  1.00 98.33           H  
ATOM    291 HH22 ARG A  17      10.833  -5.237   9.253  1.00 98.33           H  
ATOM    292  CZ  ARG A  17       8.955  -4.498   9.451  1.00 98.33           C  
ATOM    293  N   LEU A  18       0.979  -4.075   7.566  1.00 98.43           N  
ATOM    294  H   LEU A  18       1.155  -5.021   7.871  1.00 98.43           H  
ATOM    295  CA  LEU A  18      -0.367  -3.573   7.752  1.00 98.43           C  
ATOM    296  HA  LEU A  18      -0.477  -2.592   7.291  1.00 98.43           H  
ATOM    297  C   LEU A  18      -0.624  -3.465   9.244  1.00 98.43           C  
ATOM    298  CB  LEU A  18      -1.369  -4.547   7.120  1.00 98.43           C  
ATOM    299  HB2 LEU A  18      -1.323  -5.489   7.665  1.00 98.43           H  
ATOM    300  HB3 LEU A  18      -2.368  -4.131   7.250  1.00 98.43           H  
ATOM    301  O   LEU A  18      -0.415  -4.438   9.960  1.00 98.43           O  
ATOM    302  CG  LEU A  18      -1.149  -4.846   5.631  1.00 98.43           C  
ATOM    303  HG  LEU A  18      -0.143  -5.231   5.463  1.00 98.43           H  
ATOM    304  CD1 LEU A  18      -2.144  -5.923   5.209  1.00 98.43           C  
ATOM    305 HD11 LEU A  18      -1.915  -6.854   5.729  1.00 98.43           H  
ATOM    306 HD12 LEU A  18      -2.088  -6.094   4.134  1.00 98.43           H  
ATOM    307 HD13 LEU A  18      -3.159  -5.618   5.466  1.00 98.43           H  
ATOM    308  CD2 LEU A  18      -1.351  -3.597   4.775  1.00 98.43           C  
ATOM    309 HD21 LEU A  18      -0.597  -2.852   5.031  1.00 98.43           H  
ATOM    310 HD22 LEU A  18      -2.344  -3.184   4.950  1.00 98.43           H  
ATOM    311 HD23 LEU A  18      -1.244  -3.852   3.720  1.00 98.43           H  
ATOM    312  N   ARG A  19      -1.111  -2.321   9.708  1.00 98.51           N  
ATOM    313  H   ARG A  19      -1.217  -1.551   9.063  1.00 98.51           H  
ATOM    314  CA  ARG A  19      -1.558  -2.150  11.090  1.00 98.51           C  
ATOM    315  HA  ARG A  19      -1.608  -3.123  11.578  1.00 98.51           H  
ATOM    316  C   ARG A  19      -2.960  -1.570  11.107  1.00 98.51           C  
ATOM    317  CB  ARG A  19      -0.531  -1.304  11.844  1.00 98.51           C  
ATOM    318  HB2 ARG A  19       0.424  -1.829  11.847  1.00 98.51           H  
ATOM    319  HB3 ARG A  19      -0.404  -0.348  11.336  1.00 98.51           H  
ATOM    320  O   ARG A  19      -3.221  -0.579  10.427  1.00 98.51           O  
ATOM    321  CG  ARG A  19      -0.966  -1.045  13.285  1.00 98.51           C  
ATOM    322  HG2 ARG A  19      -1.885  -0.460  13.290  1.00 98.51           H  
ATOM    323  HG3 ARG A  19      -1.135  -1.990  13.802  1.00 98.51           H  
ATOM    324  CD  ARG A  19       0.122  -0.257  14.003  1.00 98.51           C  
ATOM    325  HD2 ARG A  19       0.979  -0.911  14.164  1.00 98.51           H  
ATOM    326  HD3 ARG A  19       0.417   0.592  13.387  1.00 98.51           H  
ATOM    327  NE  ARG A  19      -0.413   0.243  15.270  1.00 98.51           N  
ATOM    328  HE  ARG A  19      -1.396   0.472  15.277  1.00 98.51           H  
ATOM    329  NH1 ARG A  19       1.531   0.424  16.457  1.00 98.51           N  
ATOM    330 HH11 ARG A  19       1.978  -0.072  15.700  1.00 98.51           H  
ATOM    331 HH12 ARG A  19       1.982   0.536  17.354  1.00 98.51           H  
ATOM    332  NH2 ARG A  19      -0.464   0.958  17.372  1.00 98.51           N  
ATOM    333 HH21 ARG A  19      -0.063   1.198  18.267  1.00 98.51           H  
ATOM    334 HH22 ARG A  19      -1.450   1.058  17.178  1.00 98.51           H  
ATOM    335  CZ  ARG A  19       0.235   0.541  16.363  1.00 98.51           C  
ATOM    336  N   ASN A  20      -3.851  -2.178  11.883  1.00 98.36           N  
ATOM    337  H   ASN A  20      -3.553  -2.983  12.416  1.00 98.36           H  
ATOM    338  CA  ASN A  20      -5.227  -1.718  12.035  1.00 98.36           C  
ATOM    339  HA  ASN A  20      -5.449  -0.948  11.296  1.00 98.36           H  
ATOM    340  C   ASN A  20      -5.425  -1.095  13.422  1.00 98.36           C  
ATOM    341  CB  ASN A  20      -6.169  -2.899  11.764  1.00 98.36           C  
ATOM    342  HB2 ASN A  20      -6.007  -3.272  10.753  1.00 98.36           H  
ATOM    343  HB3 ASN A  20      -5.943  -3.694  12.475  1.00 98.36           H  
ATOM    344  O   ASN A  20      -5.510  -1.800  14.422  1.00 98.36           O  
ATOM    345  CG  ASN A  20      -7.634  -2.541  11.904  1.00 98.36           C  
ATOM    346  ND2 ASN A  20      -8.508  -3.514  11.900  1.00 98.36           N  
ATOM    347 HD21 ASN A  20      -9.489  -3.289  11.980  1.00 98.36           H  
ATOM    348 HD22 ASN A  20      -8.197  -4.457  11.714  1.00 98.36           H  
ATOM    349  OD1 ASN A  20      -8.020  -1.385  11.996  1.00 98.36           O  
ATOM    350  N   ASP A  21      -5.546   0.230  13.475  1.00 97.80           N  
ATOM    351  H   ASP A  21      -5.548   0.745  12.607  1.00 97.80           H  
ATOM    352  CA  ASP A  21      -5.862   0.979  14.697  1.00 97.80           C  
ATOM    353  HA  ASP A  21      -5.663   0.346  15.562  1.00 97.80           H  
ATOM    354  C   ASP A  21      -7.366   1.345  14.769  1.00 97.80           C  
ATOM    355  CB  ASP A  21      -4.941   2.208  14.825  1.00 97.80           C  
ATOM    356  HB2 ASP A  21      -5.087   2.842  13.951  1.00 97.80           H  
ATOM    357  HB3 ASP A  21      -5.240   2.783  15.701  1.00 97.80           H  
ATOM    358  O   ASP A  21      -7.765   2.256  15.496  1.00 97.80           O  
ATOM    359  CG  ASP A  21      -3.442   1.897  14.980  1.00 97.80           C  
ATOM    360  OD1 ASP A  21      -3.034   1.120  15.881  1.00 97.80           O  
ATOM    361  OD2 ASP A  21      -2.647   2.519  14.242  1.00 97.80           O  
ATOM    362  N   SER A  22      -8.228   0.672  13.997  1.00 96.16           N  
ATOM    363  H   SER A  22      -7.860  -0.064  13.411  1.00 96.16           H  
ATOM    364  CA  SER A  22      -9.688   0.809  14.087  1.00 96.16           C  
ATOM    365  HA  SER A  22      -9.909   1.805  14.469  1.00 96.16           H  
ATOM    366  C   SER A  22     -10.313  -0.185  15.077  1.00 96.16           C  
ATOM    367  CB  SER A  22     -10.329   0.722  12.698  1.00 96.16           C  
ATOM    368  HB2 SER A  22     -11.304   1.209  12.733  1.00 96.16           H  
ATOM    369  HB3 SER A  22      -9.707   1.236  11.965  1.00 96.16           H  
ATOM    370  O   SER A  22      -9.653  -1.086  15.587  1.00 96.16           O  
ATOM    371  OG  SER A  22     -10.527  -0.601  12.290  1.00 96.16           O  
ATOM    372  HG  SER A  22      -9.662  -0.988  12.137  1.00 96.16           H  
ATOM    373  N   SER A  23     -11.608  -0.023  15.360  1.00 95.59           N  
ATOM    374  H   SER A  23     -12.126   0.719  14.911  1.00 95.59           H  
ATOM    375  CA  SER A  23     -12.374  -0.898  16.258  1.00 95.59           C  
ATOM    376  HA  SER A  23     -11.713  -1.261  17.046  1.00 95.59           H  
ATOM    377  C   SER A  23     -12.968  -2.135  15.576  1.00 95.59           C  
ATOM    378  CB  SER A  23     -13.494  -0.091  16.917  1.00 95.59           C  
ATOM    379  HB2 SER A  23     -14.115  -0.751  17.523  1.00 95.59           H  
ATOM    380  HB3 SER A  23     -13.056   0.671  17.562  1.00 95.59           H  
ATOM    381  O   SER A  23     -13.544  -2.984  16.256  1.00 95.59           O  
ATOM    382  OG  SER A  23     -14.286   0.539  15.923  1.00 95.59           O  
ATOM    383  HG  SER A  23     -15.094   0.864  16.326  1.00 95.59           H  
ATOM    384  N   THR A  24     -12.844  -2.257  14.253  1.00 95.59           N  
ATOM    385  H   THR A  24     -12.309  -1.564  13.750  1.00 95.59           H  
ATOM    386  CA  THR A  24     -13.381  -3.376  13.467  1.00 95.59           C  
ATOM    387  HA  THR A  24     -13.773  -4.131  14.148  1.00 95.59           H  
ATOM    388  C   THR A  24     -12.285  -4.013  12.617  1.00 95.59           C  
ATOM    389  CB  THR A  24     -14.532  -2.932  12.552  1.00 95.59           C  
ATOM    390  HB  THR A  24     -14.845  -3.781  11.944  1.00 95.59           H  
ATOM    391  O   THR A  24     -11.345  -3.321  12.229  1.00 95.59           O  
ATOM    392  CG2 THR A  24     -15.741  -2.441  13.349  1.00 95.59           C  
ATOM    393 HG21 THR A  24     -15.470  -1.573  13.950  1.00 95.59           H  
ATOM    394 HG22 THR A  24     -16.534  -2.156  12.657  1.00 95.59           H  
ATOM    395 HG23 THR A  24     -16.102  -3.236  14.001  1.00 95.59           H  
ATOM    396  OG1 THR A  24     -14.126  -1.888  11.694  1.00 95.59           O  
ATOM    397  HG1 THR A  24     -13.305  -2.153  11.273  1.00 95.59           H  
ATOM    398  N   PRO A  25     -12.383  -5.307  12.277  1.00 97.64           N  
ATOM    399  CA  PRO A  25     -11.489  -5.902  11.292  1.00 97.64           C  
ATOM    400  HA  PRO A  25     -10.476  -5.890  11.694  1.00 97.64           H  
ATOM    401  C   PRO A  25     -11.516  -5.141   9.962  1.00 97.64           C  
ATOM    402  CB  PRO A  25     -11.945  -7.353  11.129  1.00 97.64           C  
ATOM    403  HB2 PRO A  25     -12.658  -7.434  10.309  1.00 97.64           H  
ATOM    404  HB3 PRO A  25     -11.101  -8.024  10.970  1.00 97.64           H  
ATOM    405  O   PRO A  25     -12.548  -4.588   9.568  1.00 97.64           O  
ATOM    406  CG  PRO A  25     -12.658  -7.646  12.449  1.00 97.64           C  
ATOM    407  HG2 PRO A  25     -11.923  -7.913  13.209  1.00 97.64           H  
ATOM    408  HG3 PRO A  25     -13.401  -8.435  12.341  1.00 97.64           H  
ATOM    409  CD  PRO A  25     -13.300  -6.305  12.800  1.00 97.64           C  
ATOM    410  HD2 PRO A  25     -14.264  -6.213  12.301  1.00 97.64           H  
ATOM    411  HD3 PRO A  25     -13.414  -6.225  13.881  1.00 97.64           H  
ATOM    412  N   VAL A  26     -10.371  -5.127   9.291  1.00 98.06           N  
ATOM    413  H   VAL A  26      -9.574  -5.600   9.693  1.00 98.06           H  
ATOM    414  CA  VAL A  26     -10.179  -4.537   7.963  1.00 98.06           C  
ATOM    415  HA  VAL A  26     -11.124  -4.166   7.567  1.00 98.06           H  
ATOM    416  C   VAL A  26      -9.671  -5.632   7.042  1.00 98.06           C  
ATOM    417  CB  VAL A  26      -9.184  -3.368   8.037  1.00 98.06           C  
ATOM    418  HB  VAL A  26      -8.276  -3.716   8.529  1.00 98.06           H  
ATOM    419  O   VAL A  26      -8.781  -6.391   7.421  1.00 98.06           O  
ATOM    420  CG1 VAL A  26      -8.798  -2.826   6.657  1.00 98.06           C  
ATOM    421 HG11 VAL A  26      -9.648  -2.331   6.188  1.00 98.06           H  
ATOM    422 HG12 VAL A  26      -7.969  -2.126   6.761  1.00 98.06           H  
ATOM    423 HG13 VAL A  26      -8.446  -3.623   6.001  1.00 98.06           H  
ATOM    424  CG2 VAL A  26      -9.774  -2.216   8.863  1.00 98.06           C  
ATOM    425 HG21 VAL A  26     -10.604  -1.756   8.326  1.00 98.06           H  
ATOM    426 HG22 VAL A  26     -10.139  -2.576   9.825  1.00 98.06           H  
ATOM    427 HG23 VAL A  26      -9.001  -1.474   9.062  1.00 98.06           H  
ATOM    428  N   GLU A  27     -10.213  -5.711   5.836  1.00 98.26           N  
ATOM    429  H   GLU A  27     -10.873  -5.000   5.555  1.00 98.26           H  
ATOM    430  CA  GLU A  27      -9.688  -6.561   4.776  1.00 98.26           C  
ATOM    431  HA  GLU A  27      -9.064  -7.338   5.217  1.00 98.26           H  
ATOM    432  C   GLU A  27      -8.800  -5.728   3.847  1.00 98.26           C  
ATOM    433  CB  GLU A  27     -10.844  -7.273   4.062  1.00 98.26           C  
ATOM    434  HB2 GLU A  27     -11.479  -6.548   3.553  1.00 98.26           H  
ATOM    435  HB3 GLU A  27     -11.440  -7.785   4.818  1.00 98.26           H  
ATOM    436  O   GLU A  27      -9.162  -4.631   3.426  1.00 98.26           O  
ATOM    437  CG  GLU A  27     -10.329  -8.308   3.057  1.00 98.26           C  
ATOM    438  HG2 GLU A  27      -9.983  -7.800   2.157  1.00 98.26           H  
ATOM    439  HG3 GLU A  27      -9.471  -8.822   3.491  1.00 98.26           H  
ATOM    440  CD  GLU A  27     -11.405  -9.350   2.724  1.00 98.26           C  
ATOM    441  OE1 GLU A  27     -12.060  -9.240   1.669  1.00 98.26           O  
ATOM    442  OE2 GLU A  27     -11.523 -10.309   3.520  1.00 98.26           O  
ATOM    443  N   VAL A  28      -7.600  -6.222   3.556  1.00 98.09           N  
ATOM    444  H   VAL A  28      -7.329  -7.097   3.981  1.00 98.09           H  
ATOM    445  CA  VAL A  28      -6.651  -5.572   2.653  1.00 98.09           C  
ATOM    446  HA  VAL A  28      -7.117  -4.681   2.232  1.00 98.09           H  
ATOM    447  C   VAL A  28      -6.338  -6.522   1.508  1.00 98.09           C  
ATOM    448  CB  VAL A  28      -5.374  -5.111   3.379  1.00 98.09           C  
ATOM    449  HB  VAL A  28      -4.824  -5.980   3.738  1.00 98.09           H  
ATOM    450  O   VAL A  28      -5.730  -7.576   1.707  1.00 98.09           O  
ATOM    451  CG1 VAL A  28      -4.476  -4.318   2.417  1.00 98.09           C  
ATOM    452 HG11 VAL A  28      -5.023  -3.463   2.017  1.00 98.09           H  
ATOM    453 HG12 VAL A  28      -3.589  -3.965   2.942  1.00 98.09           H  
ATOM    454 HG13 VAL A  28      -4.158  -4.953   1.590  1.00 98.09           H  
ATOM    455  CG2 VAL A  28      -5.694  -4.206   4.578  1.00 98.09           C  
ATOM    456 HG21 VAL A  28      -6.327  -3.378   4.257  1.00 98.09           H  
ATOM    457 HG22 VAL A  28      -6.221  -4.779   5.342  1.00 98.09           H  
ATOM    458 HG23 VAL A  28      -4.776  -3.813   5.015  1.00 98.09           H  
ATOM    459  N   HIS A  29      -6.714  -6.127   0.296  1.00 96.75           N  
ATOM    460  H   HIS A  29      -7.242  -5.269   0.225  1.00 96.75           H  
ATOM    461  CA  HIS A  29      -6.307  -6.791  -0.935  1.00 96.75           C  
ATOM    462  HA  HIS A  29      -6.068  -7.830  -0.710  1.00 96.75           H  
ATOM    463  C   HIS A  29      -5.066  -6.102  -1.486  1.00 96.75           C  
ATOM    464  CB  HIS A  29      -7.424  -6.804  -1.976  1.00 96.75           C  
ATOM    465  HB2 HIS A  29      -7.154  -7.504  -2.767  1.00 96.75           H  
ATOM    466  HB3 HIS A  29      -7.513  -5.818  -2.430  1.00 96.75           H  
ATOM    467  O   HIS A  29      -5.089  -4.925  -1.847  1.00 96.75           O  
ATOM    468  CG  HIS A  29      -8.759  -7.197  -1.422  1.00 96.75           C  
ATOM    469  CD2 HIS A  29      -9.744  -6.337  -1.021  1.00 96.75           C  
ATOM    470  HD2 HIS A  29      -9.708  -5.258  -1.033  1.00 96.75           H  
ATOM    471  ND1 HIS A  29      -9.215  -8.480  -1.215  1.00 96.75           N  
ATOM    472  HD1 HIS A  29      -8.683  -9.337  -1.263  1.00 96.75           H  
ATOM    473  CE1 HIS A  29     -10.461  -8.389  -0.719  1.00 96.75           C  
ATOM    474  HE1 HIS A  29     -11.085  -9.221  -0.427  1.00 96.75           H  
ATOM    475  NE2 HIS A  29     -10.818  -7.105  -0.602  1.00 96.75           N  
ATOM    476  N   ILE A  30      -3.979  -6.850  -1.567  1.00 94.41           N  
ATOM    477  H   ILE A  30      -4.045  -7.811  -1.266  1.00 94.41           H  
ATOM    478  CA  ILE A  30      -2.710  -6.399  -2.115  1.00 94.41           C  
ATOM    479  HA  ILE A  30      -2.731  -5.316  -2.241  1.00 94.41           H  
ATOM    480  C   ILE A  30      -2.546  -7.054  -3.476  1.00 94.41           C  
ATOM    481  CB  ILE A  30      -1.539  -6.745  -1.178  1.00 94.41           C  
ATOM    482  HB  ILE A  30      -1.424  -7.829  -1.179  1.00 94.41           H  
ATOM    483  O   ILE A  30      -2.638  -8.278  -3.598  1.00 94.41           O  
ATOM    484  CG1 ILE A  30      -1.800  -6.313   0.284  1.00 94.41           C  
ATOM    485 HG12 ILE A  30      -1.847  -5.226   0.348  1.00 94.41           H  
ATOM    486 HG13 ILE A  30      -2.754  -6.713   0.625  1.00 94.41           H  
ATOM    487  CG2 ILE A  30      -0.261  -6.092  -1.744  1.00 94.41           C  
ATOM    488 HG21 ILE A  30       0.601  -6.292  -1.107  1.00 94.41           H  
ATOM    489 HG22 ILE A  30      -0.395  -5.013  -1.825  1.00 94.41           H  
ATOM    490 HG23 ILE A  30      -0.031  -6.491  -2.732  1.00 94.41           H  
ATOM    491  CD1 ILE A  30      -0.747  -6.839   1.262  1.00 94.41           C  
ATOM    492 HD11 ILE A  30      -1.027  -6.565   2.279  1.00 94.41           H  
ATOM    493 HD12 ILE A  30      -0.692  -7.925   1.190  1.00 94.41           H  
ATOM    494 HD13 ILE A  30       0.233  -6.407   1.054  1.00 94.41           H  
ATOM    495  N   LYS A  31      -2.275  -6.243  -4.490  1.00 91.14           N  
ATOM    496  H   LYS A  31      -2.229  -5.252  -4.301  1.00 91.14           H  
ATOM    497  CA  LYS A  31      -1.909  -6.693  -5.826  1.00 91.14           C  
ATOM    498  HA  LYS A  31      -1.777  -7.775  -5.830  1.00 91.14           H  
ATOM    499  C   LYS A  31      -0.583  -6.058  -6.201  1.00 91.14           C  
ATOM    500  CB  LYS A  31      -3.037  -6.330  -6.794  1.00 91.14           C  
ATOM    501  HB2 LYS A  31      -3.194  -5.252  -6.772  1.00 91.14           H  
ATOM    502  HB3 LYS A  31      -3.954  -6.814  -6.459  1.00 91.14           H  
ATOM    503  O   LYS A  31      -0.423  -4.847  -6.074  1.00 91.14           O  
ATOM    504  CG  LYS A  31      -2.733  -6.772  -8.229  1.00 91.14           C  
ATOM    505  HG2 LYS A  31      -1.801  -6.324  -8.572  1.00 91.14           H  
ATOM    506  HG3 LYS A  31      -2.642  -7.857  -8.270  1.00 91.14           H  
ATOM    507  CD  LYS A  31      -3.863  -6.301  -9.143  1.00 91.14           C  
ATOM    508  HD2 LYS A  31      -4.822  -6.663  -8.773  1.00 91.14           H  
ATOM    509  HD3 LYS A  31      -3.869  -5.211  -9.154  1.00 91.14           H  
ATOM    510  CE  LYS A  31      -3.610  -6.831 -10.547  1.00 91.14           C  
ATOM    511  HE2 LYS A  31      -2.565  -6.644 -10.793  1.00 91.14           H  
ATOM    512  HE3 LYS A  31      -3.750  -7.912 -10.570  1.00 91.14           H  
ATOM    513  NZ  LYS A  31      -4.489  -6.163 -11.531  1.00 91.14           N  
ATOM    514  HZ1 LYS A  31      -4.499  -6.701 -12.386  1.00 91.14           H  
ATOM    515  HZ2 LYS A  31      -5.431  -6.043 -11.188  1.00 91.14           H  
ATOM    516  HZ3 LYS A  31      -4.106  -5.254 -11.747  1.00 91.14           H  
ATOM    517  N   VAL A  32       0.346  -6.864  -6.692  1.00 85.68           N  
ATOM    518  H   VAL A  32       0.167  -7.857  -6.737  1.00 85.68           H  
ATOM    519  CA  VAL A  32       1.600  -6.363  -7.253  1.00 85.68           C  
ATOM    520  HA  VAL A  32       1.572  -5.275  -7.302  1.00 85.68           H  
ATOM    521  C   VAL A  32       1.764  -6.837  -8.675  1.00 85.68           C  
ATOM    522  CB  VAL A  32       2.819  -6.737  -6.404  1.00 85.68           C  
ATOM    523  HB  VAL A  32       3.708  -6.406  -6.941  1.00 85.68           H  
ATOM    524  O   VAL A  32       1.758  -8.039  -8.924  1.00 85.68           O  
ATOM    525  CG1 VAL A  32       2.761  -5.957  -5.098  1.00 85.68           C  
ATOM    526 HG11 VAL A  32       2.334  -4.966  -5.250  1.00 85.68           H  
ATOM    527 HG12 VAL A  32       2.173  -6.492  -4.352  1.00 85.68           H  
ATOM    528 HG13 VAL A  32       3.794  -5.828  -4.775  1.00 85.68           H  
ATOM    529  CG2 VAL A  32       2.979  -8.227  -6.074  1.00 85.68           C  
ATOM    530 HG21 VAL A  32       2.086  -8.613  -5.583  1.00 85.68           H  
ATOM    531 HG22 VAL A  32       3.167  -8.795  -6.985  1.00 85.68           H  
ATOM    532 HG23 VAL A  32       3.838  -8.360  -5.416  1.00 85.68           H  
ATOM    533  N   GLY A  33       1.917  -5.888  -9.597  1.00 75.21           N  
ATOM    534  H   GLY A  33       1.940  -4.921  -9.308  1.00 75.21           H  
ATOM    535  CA  GLY A  33       2.476  -6.197 -10.903  1.00 75.21           C  
ATOM    536  HA2 GLY A  33       2.546  -5.287 -11.499  1.00 75.21           H  
ATOM    537  HA3 GLY A  33       1.849  -6.928 -11.415  1.00 75.21           H  
ATOM    538  C   GLY A  33       3.882  -6.757 -10.737  1.00 75.21           C  
ATOM    539  O   GLY A  33       4.599  -6.362  -9.820  1.00 75.21           O  
ATOM    540  N   ALA A  34       4.249  -7.690 -11.604  1.00 63.48           N  
ATOM    541  H   ALA A  34       3.616  -7.952 -12.346  1.00 63.48           H  
ATOM    542  CA  ALA A  34       5.617  -8.162 -11.729  1.00 63.48           C  
ATOM    543  HA  ALA A  34       6.297  -7.481 -11.218  1.00 63.48           H  
ATOM    544  C   ALA A  34       5.965  -8.164 -13.212  1.00 63.48           C  
ATOM    545  CB  ALA A  34       5.750  -9.551 -11.092  1.00 63.48           C  
ATOM    546  HB1 ALA A  34       5.072 -10.250 -11.582  1.00 63.48           H  
ATOM    547  HB2 ALA A  34       5.508  -9.491 -10.031  1.00 63.48           H  
ATOM    548  HB3 ALA A  34       6.775  -9.905 -11.207  1.00 63.48           H  
ATOM    549  O   ALA A  34       5.192  -8.713 -13.993  1.00 63.48           O  
ATOM    550  N   ASP A  35       7.106  -7.581 -13.577  1.00 62.72           N  
ATOM    551  H   ASP A  35       7.658  -7.085 -12.892  1.00 62.72           H  
ATOM    552  CA  ASP A  35       7.694  -7.769 -14.905  1.00 62.72           C  
ATOM    553  HA  ASP A  35       6.983  -7.464 -15.674  1.00 62.72           H  
ATOM    554  C   ASP A  35       7.931  -9.284 -15.080  1.00 62.72           C  
ATOM    555  CB  ASP A  35       8.934  -6.850 -15.063  1.00 62.72           C  
ATOM    556  HB2 ASP A  35       9.469  -6.743 -14.119  1.00 62.72           H  
ATOM    557  HB3 ASP A  35       8.601  -5.843 -15.315  1.00 62.72           H  
ATOM    558  O   ASP A  35       8.592  -9.937 -14.256  1.00 62.72           O  
ATOM    559  CG  ASP A  35       9.927  -7.296 -16.128  1.00 62.72           C  
ATOM    560  OD1 ASP A  35       9.541  -8.155 -16.935  1.00 62.72           O  
ATOM    561  OD2 ASP A  35      11.122  -6.955 -15.984  1.00 62.72           O  
ATOM    562  N   LYS A  36       7.284  -9.877 -16.084  1.00 61.58           N  
ATOM    563  H   LYS A  36       6.892  -9.265 -16.785  1.00 61.58           H  
ATOM    564  CA  LYS A  36       7.312 -11.313 -16.374  1.00 61.58           C  
ATOM    565  HA  LYS A  36       7.651 -11.856 -15.491  1.00 61.58           H  
ATOM    566  C   LYS A  36       8.295 -11.643 -17.480  1.00 61.58           C  
ATOM    567  CB  LYS A  36       5.918 -11.823 -16.766  1.00 61.58           C  
ATOM    568  HB2 LYS A  36       6.005 -12.875 -17.037  1.00 61.58           H  
ATOM    569  HB3 LYS A  36       5.553 -11.273 -17.634  1.00 61.58           H  
ATOM    570  O   LYS A  36       8.834 -12.752 -17.447  1.00 61.58           O  
ATOM    571  CG  LYS A  36       4.925 -11.685 -15.613  1.00 61.58           C  
ATOM    572  HG2 LYS A  36       4.628 -10.640 -15.529  1.00 61.58           H  
ATOM    573  HG3 LYS A  36       5.409 -11.992 -14.685  1.00 61.58           H  
ATOM    574  CD  LYS A  36       3.678 -12.544 -15.825  1.00 61.58           C  
ATOM    575  HD2 LYS A  36       3.171 -12.252 -16.745  1.00 61.58           H  
ATOM    576  HD3 LYS A  36       3.965 -13.594 -15.872  1.00 61.58           H  
ATOM    577  CE  LYS A  36       2.779 -12.283 -14.619  1.00 61.58           C  
ATOM    578  HE2 LYS A  36       3.394 -12.262 -13.719  1.00 61.58           H  
ATOM    579  HE3 LYS A  36       2.331 -11.295 -14.727  1.00 61.58           H  
ATOM    580  NZ  LYS A  36       1.728 -13.303 -14.470  1.00 61.58           N  
ATOM    581  HZ1 LYS A  36       1.143 -13.367 -15.290  1.00 61.58           H  
ATOM    582  HZ2 LYS A  36       1.091 -13.041 -13.731  1.00 61.58           H  
ATOM    583  HZ3 LYS A  36       2.092 -14.226 -14.285  1.00 61.58           H  
ATOM    584  N   ASP A  37       8.510 -10.741 -18.430  1.00 65.47           N  
ATOM    585  H   ASP A  37       8.110  -9.818 -18.345  1.00 65.47           H  
ATOM    586  CA  ASP A  37       9.376 -10.986 -19.584  1.00 65.47           C  
ATOM    587  HA  ASP A  37       9.408 -12.064 -19.744  1.00 65.47           H  
ATOM    588  C   ASP A  37      10.847 -10.588 -19.359  1.00 65.47           C  
ATOM    589  CB  ASP A  37       8.730 -10.415 -20.854  1.00 65.47           C  
ATOM    590  HB2 ASP A  37       7.729 -10.835 -20.950  1.00 65.47           H  
ATOM    591  HB3 ASP A  37       9.308 -10.761 -21.711  1.00 65.47           H  
ATOM    592  O   ASP A  37      11.728 -11.063 -20.080  1.00 65.47           O  
ATOM    593  CG  ASP A  37       8.636  -8.891 -20.927  1.00 65.47           C  
ATOM    594  OD1 ASP A  37       9.368  -8.243 -20.157  1.00 65.47           O  
ATOM    595  OD2 ASP A  37       7.900  -8.448 -21.840  1.00 65.47           O  
ATOM    596  N   GLY A  38      11.132  -9.863 -18.277  1.00 63.79           N  
ATOM    597  H   GLY A  38      10.360  -9.341 -17.890  1.00 63.79           H  
ATOM    598  CA  GLY A  38      12.462  -9.450 -17.843  1.00 63.79           C  
ATOM    599  HA2 GLY A  38      13.158 -10.282 -17.943  1.00 63.79           H  
ATOM    600  HA3 GLY A  38      12.402  -9.146 -16.798  1.00 63.79           H  
ATOM    601  C   GLY A  38      13.015  -8.262 -18.623  1.00 63.79           C  
ATOM    602  O   GLY A  38      14.236  -8.082 -18.634  1.00 63.79           O  
ATOM    603  N   ASP A  39      12.169  -7.492 -19.310  1.00 66.75           N  
ATOM    604  H   ASP A  39      11.178  -7.682 -19.281  1.00 66.75           H  
ATOM    605  CA  ASP A  39      12.598  -6.316 -20.068  1.00 66.75           C  
ATOM    606  HA  ASP A  39      13.570  -6.555 -20.500  1.00 66.75           H  
ATOM    607  C   ASP A  39      12.836  -5.072 -19.185  1.00 66.75           C  
ATOM    608  CB  ASP A  39      11.651  -6.085 -21.264  1.00 66.75           C  
ATOM    609  HB2 ASP A  39      12.199  -5.497 -22.000  1.00 66.75           H  
ATOM    610  HB3 ASP A  39      11.418  -7.041 -21.732  1.00 66.75           H  
ATOM    611  O   ASP A  39      13.363  -4.059 -19.662  1.00 66.75           O  
ATOM    612  CG  ASP A  39      10.347  -5.339 -20.951  1.00 66.75           C  
ATOM    613  OD1 ASP A  39      10.071  -5.112 -19.758  1.00 66.75           O  
ATOM    614  OD2 ASP A  39       9.748  -4.812 -21.922  1.00 66.75           O  
ATOM    615  N   GLY A  40      12.519  -5.164 -17.887  1.00 60.56           N  
ATOM    616  H   GLY A  40      12.038  -6.000 -17.587  1.00 60.56           H  
ATOM    617  CA  GLY A  40      12.636  -4.082 -16.911  1.00 60.56           C  
ATOM    618  HA2 GLY A  40      13.529  -3.495 -17.127  1.00 60.56           H  
ATOM    619  HA3 GLY A  40      12.734  -4.529 -15.922  1.00 60.56           H  
ATOM    620  C   GLY A  40      11.430  -3.139 -16.884  1.00 60.56           C  
ATOM    621  O   GLY A  40      11.440  -2.150 -16.143  1.00 60.56           O  
ATOM    622  N   TYR A  41      10.387  -3.427 -17.660  1.00 60.76           N  
ATOM    623  H   TYR A  41      10.435  -4.247 -18.247  1.00 60.76           H  
ATOM    624  CA  TYR A  41       9.127  -2.706 -17.723  1.00 60.76           C  
ATOM    625  HA  TYR A  41       9.165  -1.878 -17.015  1.00 60.76           H  
ATOM    626  C   TYR A  41       7.970  -3.617 -17.313  1.00 60.76           C  
ATOM    627  CB  TYR A  41       8.907  -2.115 -19.124  1.00 60.76           C  
ATOM    628  HB2 TYR A  41       8.893  -2.914 -19.865  1.00 60.76           H  
ATOM    629  HB3 TYR A  41       7.923  -1.646 -19.153  1.00 60.76           H  
ATOM    630  O   TYR A  41       7.962  -4.817 -17.519  1.00 60.76           O  
ATOM    631  CG  TYR A  41       9.940  -1.079 -19.519  1.00 60.76           C  
ATOM    632  CD1 TYR A  41       9.755   0.268 -19.153  1.00 60.76           C  
ATOM    633  HD1 TYR A  41       8.869   0.552 -18.605  1.00 60.76           H  
ATOM    634  CD2 TYR A  41      11.099  -1.467 -20.216  1.00 60.76           C  
ATOM    635  HD2 TYR A  41      11.240  -2.508 -20.468  1.00 60.76           H  
ATOM    636  CE1 TYR A  41      10.730   1.229 -19.479  1.00 60.76           C  
ATOM    637  HE1 TYR A  41      10.590   2.258 -19.184  1.00 60.76           H  
ATOM    638  CE2 TYR A  41      12.080  -0.511 -20.544  1.00 60.76           C  
ATOM    639  HE2 TYR A  41      12.981  -0.821 -21.053  1.00 60.76           H  
ATOM    640  OH  TYR A  41      12.837   1.772 -20.477  1.00 60.76           O  
ATOM    641  HH  TYR A  41      12.601   2.621 -20.096  1.00 60.76           H  
ATOM    642  CZ  TYR A  41      11.897   0.837 -20.173  1.00 60.76           C  
ATOM    643  N   ILE A  42       6.948  -3.018 -16.701  1.00 59.29           N  
ATOM    644  H   ILE A  42       6.989  -2.017 -16.571  1.00 59.29           H  
ATOM    645  CA  ILE A  42       5.691  -3.717 -16.426  1.00 59.29           C  
ATOM    646  HA  ILE A  42       5.797  -4.774 -16.667  1.00 59.29           H  
ATOM    647  C   ILE A  42       4.652  -3.144 -17.364  1.00 59.29           C  
ATOM    648  CB  ILE A  42       5.282  -3.638 -14.943  1.00 59.29           C  
ATOM    649  HB  ILE A  42       5.098  -2.598 -14.672  1.00 59.29           H  
ATOM    650  O   ILE A  42       4.151  -2.029 -17.169  1.00 59.29           O  
ATOM    651  CG1 ILE A  42       6.438  -4.178 -14.092  1.00 59.29           C  
ATOM    652 HG12 ILE A  42       7.283  -3.493 -14.163  1.00 59.29           H  
ATOM    653 HG13 ILE A  42       6.742  -5.141 -14.502  1.00 59.29           H  
ATOM    654  CG2 ILE A  42       4.003  -4.452 -14.687  1.00 59.29           C  
ATOM    655 HG21 ILE A  42       3.209  -4.108 -15.348  1.00 59.29           H  
ATOM    656 HG22 ILE A  42       4.202  -5.507 -14.874  1.00 59.29           H  
ATOM    657 HG23 ILE A  42       3.662  -4.328 -13.659  1.00 59.29           H  
ATOM    658  CD1 ILE A  42       6.121  -4.370 -12.619  1.00 59.29           C  
ATOM    659 HD11 ILE A  42       5.366  -3.660 -12.282  1.00 59.29           H  
ATOM    660 HD12 ILE A  42       7.051  -4.213 -12.072  1.00 59.29           H  
ATOM    661 HD13 ILE A  42       5.746  -5.379 -12.447  1.00 59.29           H  
ATOM    662  N   SER A  43       4.311  -3.916 -18.384  1.00 64.90           N  
ATOM    663  H   SER A  43       4.799  -4.792 -18.500  1.00 64.90           H  
ATOM    664  CA  SER A  43       3.161  -3.626 -19.225  1.00 64.90           C  
ATOM    665  HA  SER A  43       3.302  -2.635 -19.657  1.00 64.90           H  
ATOM    666  C   SER A  43       1.872  -3.620 -18.392  1.00 64.90           C  
ATOM    667  CB  SER A  43       3.090  -4.636 -20.371  1.00 64.90           C  
ATOM    668  HB2 SER A  43       2.300  -4.347 -21.064  1.00 64.90           H  
ATOM    669  HB3 SER A  43       4.040  -4.657 -20.905  1.00 64.90           H  
ATOM    670  O   SER A  43       1.773  -4.210 -17.314  1.00 64.90           O  
ATOM    671  OG  SER A  43       2.807  -5.916 -19.859  1.00 64.90           O  
ATOM    672  HG  SER A  43       3.646  -6.236 -19.518  1.00 64.90           H  
ATOM    673  N   ALA A  44       0.820  -2.973 -18.899  1.00 58.77           N  
ATOM    674  H   ALA A  44       0.915  -2.498 -19.785  1.00 58.77           H  
ATOM    675  CA  ALA A  44      -0.488  -3.036 -18.245  1.00 58.77           C  
ATOM    676  HA  ALA A  44      -0.400  -2.607 -17.247  1.00 58.77           H  
ATOM    677  C   ALA A  44      -0.979  -4.491 -18.066  1.00 58.77           C  
ATOM    678  CB  ALA A  44      -1.482  -2.195 -19.053  1.00 58.77           C  
ATOM    679  HB1 ALA A  44      -1.594  -2.609 -20.055  1.00 58.77           H  
ATOM    680  HB2 ALA A  44      -1.133  -1.164 -19.121  1.00 58.77           H  
ATOM    681  HB3 ALA A  44      -2.453  -2.210 -18.558  1.00 58.77           H  
ATOM    682  O   ALA A  44      -1.610  -4.795 -17.057  1.00 58.77           O  
ATOM    683  N   ALA A  45      -0.630  -5.388 -18.997  1.00 59.39           N  
ATOM    684  H   ALA A  45      -0.016  -5.098 -19.744  1.00 59.39           H  
ATOM    685  CA  ALA A  45      -0.971  -6.807 -18.930  1.00 59.39           C  
ATOM    686  HA  ALA A  45      -2.041  -6.907 -18.749  1.00 59.39           H  
ATOM    687  C   ALA A  45      -0.241  -7.534 -17.785  1.00 59.39           C  
ATOM    688  CB  ALA A  45      -0.647  -7.434 -20.293  1.00 59.39           C  
ATOM    689  HB1 ALA A  45      -0.917  -8.490 -20.277  1.00 59.39           H  
ATOM    690  HB2 ALA A  45      -1.215  -6.935 -21.077  1.00 59.39           H  
ATOM    691  HB3 ALA A  45       0.419  -7.348 -20.504  1.00 59.39           H  
ATOM    692  O   ALA A  45      -0.854  -8.291 -17.035  1.00 59.39           O  
ATOM    693  N   GLU A  46       1.048  -7.263 -17.590  1.00 62.18           N  
ATOM    694  H   GLU A  46       1.535  -6.664 -18.241  1.00 62.18           H  
ATOM    695  CA  GLU A  46       1.830  -7.841 -16.488  1.00 62.18           C  
ATOM    696  HA  GLU A  46       1.702  -8.924 -16.464  1.00 62.18           H  
ATOM    697  C   GLU A  46       1.411  -7.295 -15.126  1.00 62.18           C  
ATOM    698  CB  GLU A  46       3.296  -7.522 -16.716  1.00 62.18           C  
ATOM    699  HB2 GLU A  46       3.866  -7.751 -15.816  1.00 62.18           H  
ATOM    700  HB3 GLU A  46       3.383  -6.454 -16.917  1.00 62.18           H  
ATOM    701  O   GLU A  46       1.347  -8.037 -14.143  1.00 62.18           O  
ATOM    702  CG  GLU A  46       3.849  -8.351 -17.872  1.00 62.18           C  
ATOM    703  HG2 GLU A  46       3.171  -8.324 -18.725  1.00 62.18           H  
ATOM    704  HG3 GLU A  46       3.939  -9.389 -17.553  1.00 62.18           H  
ATOM    705  CD  GLU A  46       5.189  -7.777 -18.284  1.00 62.18           C  
ATOM    706  OE1 GLU A  46       6.156  -8.559 -18.209  1.00 62.18           O  
ATOM    707  OE2 GLU A  46       5.147  -6.571 -18.630  1.00 62.18           O  
ATOM    708  N   ALA A  47       1.043  -6.011 -15.074  1.00 59.03           N  
ATOM    709  H   ALA A  47       1.178  -5.443 -15.898  1.00 59.03           H  
ATOM    710  CA  ALA A  47       0.424  -5.427 -13.893  1.00 59.03           C  
ATOM    711  HA  ALA A  47       1.087  -5.591 -13.044  1.00 59.03           H  
ATOM    712  C   ALA A  47      -0.916  -6.104 -13.571  1.00 59.03           C  
ATOM    713  CB  ALA A  47       0.260  -3.916 -14.094  1.00 59.03           C  
ATOM    714  HB1 ALA A  47      -0.404  -3.724 -14.937  1.00 59.03           H  
ATOM    715  HB2 ALA A  47       1.230  -3.460 -14.288  1.00 59.03           H  
ATOM    716  HB3 ALA A  47      -0.164  -3.475 -13.192  1.00 59.03           H  
ATOM    717  O   ALA A  47      -1.282  -6.234 -12.402  1.00 59.03           O  
ATOM    718  N   GLU A  48      -1.668  -6.548 -14.582  1.00 61.92           N  
ATOM    719  H   GLU A  48      -1.349  -6.400 -15.529  1.00 61.92           H  
ATOM    720  CA  GLU A  48      -2.945  -7.225 -14.380  1.00 61.92           C  
ATOM    721  HA  GLU A  48      -3.470  -6.645 -13.621  1.00 61.92           H  
ATOM    722  C   GLU A  48      -2.814  -8.642 -13.821  1.00 61.92           C  
ATOM    723  CB  GLU A  48      -3.825  -7.188 -15.632  1.00 61.92           C  
ATOM    724  HB2 GLU A  48      -4.540  -8.009 -15.573  1.00 61.92           H  
ATOM    725  HB3 GLU A  48      -3.224  -7.306 -16.533  1.00 61.92           H  
ATOM    726  O   GLU A  48      -3.560  -8.992 -12.894  1.00 61.92           O  
ATOM    727  CG  GLU A  48      -4.612  -5.870 -15.680  1.00 61.92           C  
ATOM    728  HG2 GLU A  48      -5.118  -5.738 -14.723  1.00 61.92           H  
ATOM    729  HG3 GLU A  48      -3.921  -5.035 -15.801  1.00 61.92           H  
ATOM    730  CD  GLU A  48      -5.671  -5.834 -16.788  1.00 61.92           C  
ATOM    731  OE1 GLU A  48      -6.440  -4.846 -16.782  1.00 61.92           O  
ATOM    732  OE2 GLU A  48      -5.761  -6.802 -17.574  1.00 61.92           O  
ATOM    733  N   ASP A  49      -1.842  -9.399 -14.330  1.00 69.11           N  
ATOM    734  H   ASP A  49      -1.310  -9.006 -15.093  1.00 69.11           H  
ATOM    735  CA  ASP A  49      -1.565 -10.803 -13.992  1.00 69.11           C  
ATOM    736  HA  ASP A  49      -2.510 -11.254 -13.688  1.00 69.11           H  
ATOM    737  C   ASP A  49      -0.597 -10.970 -12.799  1.00 69.11           C  
ATOM    738  CB  ASP A  49      -1.102 -11.515 -15.273  1.00 69.11           C  
ATOM    739  HB2 ASP A  49      -1.715 -11.176 -16.108  1.00 69.11           H  
ATOM    740  HB3 ASP A  49      -0.069 -11.237 -15.485  1.00 69.11           H  
ATOM    741  O   ASP A  49       0.058 -12.001 -12.621  1.00 69.11           O  
ATOM    742  CG  ASP A  49      -1.235 -13.039 -15.202  1.00 69.11           C  
ATOM    743  OD1 ASP A  49      -2.112 -13.536 -14.466  1.00 69.11           O  
ATOM    744  OD2 ASP A  49      -0.411 -13.715 -15.861  1.00 69.11           O  
ATOM    745  N   GLY A  50      -0.476  -9.912 -11.999  1.00 76.18           N  
ATOM    746  H   GLY A  50      -0.964  -9.075 -12.288  1.00 76.18           H  
ATOM    747  CA  GLY A  50       0.367  -9.831 -10.816  1.00 76.18           C  
ATOM    748  HA2 GLY A  50       0.298  -8.797 -10.479  1.00 76.18           H  
ATOM    749  HA3 GLY A  50       1.401 -10.043 -11.088  1.00 76.18           H  
ATOM    750  C   GLY A  50      -0.049 -10.741  -9.651  1.00 76.18           C  
ATOM    751  O   GLY A  50      -1.183 -11.229  -9.591  1.00 76.18           O  
ATOM    752  N   GLU A  51       0.853 -10.940  -8.681  1.00 85.49           N  
ATOM    753  H   GLU A  51       1.709 -10.405  -8.720  1.00 85.49           H  
ATOM    754  CA  GLU A  51       0.552 -11.694  -7.455  1.00 85.49           C  
ATOM    755  HA  GLU A  51       0.112 -12.644  -7.759  1.00 85.49           H  
ATOM    756  C   GLU A  51      -0.484 -10.936  -6.611  1.00 85.49           C  
ATOM    757  CB  GLU A  51       1.828 -12.014  -6.642  1.00 85.49           C  
ATOM    758  HB2 GLU A  51       2.563 -12.466  -7.308  1.00 85.49           H  
ATOM    759  HB3 GLU A  51       2.240 -11.087  -6.245  1.00 85.49           H  
ATOM    760  O   GLU A  51      -0.399  -9.718  -6.428  1.00 85.49           O  
ATOM    761  CG  GLU A  51       1.548 -12.992  -5.477  1.00 85.49           C  
ATOM    762  HG2 GLU A  51       1.163 -13.923  -5.893  1.00 85.49           H  
ATOM    763  HG3 GLU A  51       0.766 -12.569  -4.846  1.00 85.49           H  
ATOM    764  CD  GLU A  51       2.758 -13.307  -4.575  1.00 85.49           C  
ATOM    765  OE1 GLU A  51       2.524 -13.799  -3.440  1.00 85.49           O  
ATOM    766  OE2 GLU A  51       3.910 -13.026  -4.960  1.00 85.49           O  
ATOM    767  N   LYS A  52      -1.474 -11.665  -6.084  1.00 90.89           N  
ATOM    768  H   LYS A  52      -1.456 -12.664  -6.229  1.00 90.89           H  
ATOM    769  CA  LYS A  52      -2.548 -11.118  -5.249  1.00 90.89           C  
ATOM    770  HA  LYS A  52      -2.357 -10.058  -5.079  1.00 90.89           H  
ATOM    771  C   LYS A  52      -2.570 -11.810  -3.897  1.00 90.89           C  
ATOM    772  CB  LYS A  52      -3.912 -11.254  -5.941  1.00 90.89           C  
ATOM    773  HB2 LYS A  52      -4.093 -12.307  -6.157  1.00 90.89           H  
ATOM    774  HB3 LYS A  52      -4.691 -10.901  -5.266  1.00 90.89           H  
ATOM    775  O   LYS A  52      -2.503 -13.036  -3.831  1.00 90.89           O  
ATOM    776  CG  LYS A  52      -3.985 -10.444  -7.241  1.00 90.89           C  
ATOM    777  HG2 LYS A  52      -3.153 -10.725  -7.887  1.00 90.89           H  
ATOM    778  HG3 LYS A  52      -3.907  -9.382  -7.008  1.00 90.89           H  
ATOM    779  CD  LYS A  52      -5.292 -10.710  -7.995  1.00 90.89           C  
ATOM    780  HD2 LYS A  52      -6.131 -10.280  -7.447  1.00 90.89           H  
ATOM    781  HD3 LYS A  52      -5.431 -11.787  -8.090  1.00 90.89           H  
ATOM    782  CE  LYS A  52      -5.180 -10.087  -9.390  1.00 90.89           C  
ATOM    783  HE2 LYS A  52      -5.145  -9.002  -9.291  1.00 90.89           H  
ATOM    784  HE3 LYS A  52      -4.233 -10.408  -9.824  1.00 90.89           H  
ATOM    785  NZ  LYS A  52      -6.289 -10.504 -10.283  1.00 90.89           N  
ATOM    786  HZ1 LYS A  52      -7.184 -10.180  -9.945  1.00 90.89           H  
ATOM    787  HZ2 LYS A  52      -6.125 -10.157 -11.217  1.00 90.89           H  
ATOM    788  HZ3 LYS A  52      -6.303 -11.511 -10.354  1.00 90.89           H  
ATOM    789  N   ARG A  53      -2.738 -11.039  -2.826  1.00 94.15           N  
ATOM    790  H   ARG A  53      -2.785 -10.041  -2.972  1.00 94.15           H  
ATOM    791  CA  ARG A  53      -2.993 -11.558  -1.477  1.00 94.15           C  
ATOM    792  HA  ARG A  53      -3.334 -12.590  -1.553  1.00 94.15           H  
ATOM    793  C   ARG A  53      -4.105 -10.769  -0.815  1.00 94.15           C  
ATOM    794  CB  ARG A  53      -1.717 -11.535  -0.629  1.00 94.15           C  
ATOM    795  HB2 ARG A  53      -1.314 -10.523  -0.593  1.00 94.15           H  
ATOM    796  HB3 ARG A  53      -1.968 -11.842   0.386  1.00 94.15           H  
ATOM    797  O   ARG A  53      -4.176  -9.558  -0.973  1.00 94.15           O  
ATOM    798  CG  ARG A  53      -0.669 -12.502  -1.194  1.00 94.15           C  
ATOM    799  HG2 ARG A  53      -0.321 -12.150  -2.166  1.00 94.15           H  
ATOM    800  HG3 ARG A  53      -1.104 -13.495  -1.309  1.00 94.15           H  
ATOM    801  CD  ARG A  53       0.515 -12.585  -0.245  1.00 94.15           C  
ATOM    802  HD2 ARG A  53       0.909 -11.576  -0.123  1.00 94.15           H  
ATOM    803  HD3 ARG A  53       0.184 -12.978   0.716  1.00 94.15           H  
ATOM    804  NE  ARG A  53       1.580 -13.426  -0.798  1.00 94.15           N  
ATOM    805  HE  ARG A  53       1.554 -13.650  -1.783  1.00 94.15           H  
ATOM    806  NH1 ARG A  53       3.034 -13.225   0.957  1.00 94.15           N  
ATOM    807 HH11 ARG A  53       2.301 -12.804   1.510  1.00 94.15           H  
ATOM    808 HH12 ARG A  53       4.017 -13.132   1.170  1.00 94.15           H  
ATOM    809  NH2 ARG A  53       3.716 -14.082  -0.986  1.00 94.15           N  
ATOM    810 HH21 ARG A  53       4.673 -13.933  -0.699  1.00 94.15           H  
ATOM    811 HH22 ARG A  53       3.509 -14.156  -1.972  1.00 94.15           H  
ATOM    812  CZ  ARG A  53       2.763 -13.592  -0.262  1.00 94.15           C  
ATOM    813  N   THR A  54      -4.946 -11.466  -0.066  1.00 96.95           N  
ATOM    814  H   THR A  54      -4.769 -12.449   0.079  1.00 96.95           H  
ATOM    815  CA  THR A  54      -5.977 -10.852   0.774  1.00 96.95           C  
ATOM    816  HA  THR A  54      -5.969  -9.769   0.648  1.00 96.95           H  
ATOM    817  C   THR A  54      -5.647 -11.165   2.220  1.00 96.95           C  
ATOM    818  CB  THR A  54      -7.380 -11.338   0.399  1.00 96.95           C  
ATOM    819  HB  THR A  54      -7.446 -12.418   0.530  1.00 96.95           H  
ATOM    820  O   THR A  54      -5.322 -12.309   2.540  1.00 96.95           O  
ATOM    821  CG2 THR A  54      -8.464 -10.668   1.237  1.00 96.95           C  
ATOM    822 HG21 THR A  54      -8.416 -11.013   2.270  1.00 96.95           H  
ATOM    823 HG22 THR A  54      -9.449 -10.923   0.846  1.00 96.95           H  
ATOM    824 HG23 THR A  54      -8.343  -9.585   1.217  1.00 96.95           H  
ATOM    825  OG1 THR A  54      -7.625 -11.023  -0.958  1.00 96.95           O  
ATOM    826  HG1 THR A  54      -7.347 -11.782  -1.476  1.00 96.95           H  
ATOM    827  N   VAL A  55      -5.686 -10.147   3.072  1.00 96.96           N  
ATOM    828  H   VAL A  55      -5.924  -9.230   2.722  1.00 96.96           H  
ATOM    829  CA  VAL A  55      -5.352 -10.257   4.491  1.00 96.96           C  
ATOM    830  HA  VAL A  55      -5.333 -11.306   4.787  1.00 96.96           H  
ATOM    831  C   VAL A  55      -6.420  -9.555   5.305  1.00 96.96           C  
ATOM    832  CB  VAL A  55      -3.966  -9.650   4.773  1.00 96.96           C  
ATOM    833  HB  VAL A  55      -3.957  -8.601   4.478  1.00 96.96           H  
ATOM    834  O   VAL A  55      -6.690  -8.378   5.087  1.00 96.96           O  
ATOM    835  CG1 VAL A  55      -3.592  -9.738   6.255  1.00 96.96           C  
ATOM    836 HG11 VAL A  55      -2.626  -9.256   6.407  1.00 96.96           H  
ATOM    837 HG12 VAL A  55      -3.544 -10.778   6.579  1.00 96.96           H  
ATOM    838 HG13 VAL A  55      -4.318  -9.206   6.869  1.00 96.96           H  
ATOM    839  CG2 VAL A  55      -2.889 -10.392   3.973  1.00 96.96           C  
ATOM    840 HG21 VAL A  55      -3.021 -11.469   4.080  1.00 96.96           H  
ATOM    841 HG22 VAL A  55      -2.950 -10.117   2.921  1.00 96.96           H  
ATOM    842 HG23 VAL A  55      -1.906 -10.125   4.361  1.00 96.96           H  
ATOM    843  N   THR A  56      -6.995 -10.258   6.273  1.00 98.21           N  
ATOM    844  H   THR A  56      -6.762 -11.234   6.387  1.00 98.21           H  
ATOM    845  CA  THR A  56      -7.804  -9.634   7.320  1.00 98.21           C  
ATOM    846  HA  THR A  56      -8.300  -8.751   6.916  1.00 98.21           H  
ATOM    847  C   THR A  56      -6.885  -9.211   8.462  1.00 98.21           C  
ATOM    848  CB  THR A  56      -8.888 -10.585   7.834  1.00 98.21           C  
ATOM    849  HB  THR A  56      -8.414 -11.390   8.398  1.00 98.21           H  
ATOM    850  O   THR A  56      -6.107 -10.023   8.953  1.00 98.21           O  
ATOM    851  CG2 THR A  56      -9.888  -9.875   8.744  1.00 98.21           C  
ATOM    852 HG21 THR A  56      -9.390  -9.533   9.650  1.00 98.21           H  
ATOM    853 HG22 THR A  56     -10.326  -9.023   8.225  1.00 98.21           H  
ATOM    854 HG23 THR A  56     -10.679 -10.572   9.024  1.00 98.21           H  
ATOM    855  OG1 THR A  56      -9.602 -11.172   6.767  1.00 98.21           O  
ATOM    856  HG1 THR A  56     -10.019 -10.497   6.226  1.00 98.21           H  
ATOM    857  N   VAL A  57      -6.979  -7.952   8.883  1.00 98.25           N  
ATOM    858  H   VAL A  57      -7.620  -7.342   8.396  1.00 98.25           H  
ATOM    859  CA  VAL A  57      -6.210  -7.377   9.992  1.00 98.25           C  
ATOM    860  HA  VAL A  57      -5.521  -8.124  10.386  1.00 98.25           H  
ATOM    861  C   VAL A  57      -7.191  -6.997  11.096  1.00 98.25           C  
ATOM    862  CB  VAL A  57      -5.380  -6.162   9.527  1.00 98.25           C  
ATOM    863  HB  VAL A  57      -6.048  -5.327   9.316  1.00 98.25           H  
ATOM    864  O   VAL A  57      -8.036  -6.113  10.916  1.00 98.25           O  
ATOM    865  CG1 VAL A  57      -4.385  -5.738  10.613  1.00 98.25           C  
ATOM    866 HG11 VAL A  57      -3.836  -4.851  10.296  1.00 98.25           H  
ATOM    867 HG12 VAL A  57      -3.676  -6.541  10.810  1.00 98.25           H  
ATOM    868 HG13 VAL A  57      -4.909  -5.512  11.542  1.00 98.25           H  
ATOM    869  CG2 VAL A  57      -4.574  -6.449   8.253  1.00 98.25           C  
ATOM    870 HG21 VAL A  57      -3.917  -7.304   8.414  1.00 98.25           H  
ATOM    871 HG22 VAL A  57      -3.976  -5.574   7.996  1.00 98.25           H  
ATOM    872 HG23 VAL A  57      -5.243  -6.658   7.418  1.00 98.25           H  
ATOM    873  N   ASN A  58      -7.121  -7.674  12.237  1.00 98.37           N  
ATOM    874  H   ASN A  58      -6.391  -8.363  12.348  1.00 98.37           H  
ATOM    875  CA  ASN A  58      -7.995  -7.419  13.380  1.00 98.37           C  
ATOM    876  HA  ASN A  58      -9.013  -7.323  13.001  1.00 98.37           H  
ATOM    877  C   ASN A  58      -7.622  -6.110  14.103  1.00 98.37           C  
ATOM    878  CB  ASN A  58      -7.955  -8.625  14.329  1.00 98.37           C  
ATOM    879  HB2 ASN A  58      -6.930  -8.801  14.654  1.00 98.37           H  
ATOM    880  HB3 ASN A  58      -8.553  -8.429  15.220  1.00 98.37           H  
ATOM    881  O   ASN A  58      -6.509  -5.608  13.945  1.00 98.37           O  
ATOM    882  CG  ASN A  58      -8.510  -9.869  13.672  1.00 98.37           C  
ATOM    883  ND2 ASN A  58      -7.674 -10.840  13.406  1.00 98.37           N  
ATOM    884 HD21 ASN A  58      -8.020 -11.614  12.857  1.00 98.37           H  
ATOM    885 HD22 ASN A  58      -6.690 -10.612  13.397  1.00 98.37           H  
ATOM    886  OD1 ASN A  58      -9.693  -9.957  13.377  1.00 98.37           O  
ATOM    887  N   PRO A  59      -8.528  -5.538  14.916  1.00 98.40           N  
ATOM    888  CA  PRO A  59      -8.227  -4.373  15.748  1.00 98.40           C  
ATOM    889  HA  PRO A  59      -8.119  -3.499  15.105  1.00 98.40           H  
ATOM    890  C   PRO A  59      -6.963  -4.550  16.600  1.00 98.40           C  
ATOM    891  CB  PRO A  59      -9.464  -4.199  16.634  1.00 98.40           C  
ATOM    892  HB2 PRO A  59      -9.402  -4.846  17.509  1.00 98.40           H  
ATOM    893  HB3 PRO A  59      -9.611  -3.165  16.948  1.00 98.40           H  
ATOM    894  O   PRO A  59      -6.846  -5.516  17.354  1.00 98.40           O  
ATOM    895  CG  PRO A  59     -10.581  -4.696  15.726  1.00 98.40           C  
ATOM    896  HG2 PRO A  59     -11.476  -4.972  16.285  1.00 98.40           H  
ATOM    897  HG3 PRO A  59     -10.798  -3.932  14.979  1.00 98.40           H  
ATOM    898  CD  PRO A  59      -9.932  -5.900  15.052  1.00 98.40           C  
ATOM    899  HD2 PRO A  59     -10.400  -6.081  14.085  1.00 98.40           H  
ATOM    900  HD3 PRO A  59     -10.028  -6.775  15.695  1.00 98.40           H  
ATOM    901  N   GLY A  60      -6.029  -3.604  16.497  1.00 97.92           N  
ATOM    902  H   GLY A  60      -6.152  -2.886  15.798  1.00 97.92           H  
ATOM    903  CA  GLY A  60      -4.744  -3.615  17.202  1.00 97.92           C  
ATOM    904  HA2 GLY A  60      -4.911  -3.877  18.247  1.00 97.92           H  
ATOM    905  HA3 GLY A  60      -4.318  -2.612  17.156  1.00 97.92           H  
ATOM    906  C   GLY A  60      -3.703  -4.586  16.634  1.00 97.92           C  
ATOM    907  O   GLY A  60      -2.602  -4.665  17.178  1.00 97.92           O  
ATOM    908  N   GLU A  61      -4.027  -5.321  15.569  1.00 98.33           N  
ATOM    909  H   GLU A  61      -4.935  -5.196  15.144  1.00 98.33           H  
ATOM    910  CA  GLU A  61      -3.124  -6.277  14.932  1.00 98.33           C  
ATOM    911  HA  GLU A  61      -2.527  -6.747  15.714  1.00 98.33           H  
ATOM    912  C   GLU A  61      -2.159  -5.580  13.963  1.00 98.33           C  
ATOM    913  CB  GLU A  61      -3.944  -7.385  14.249  1.00 98.33           C  
ATOM    914  HB2 GLU A  61      -4.703  -7.731  14.950  1.00 98.33           H  
ATOM    915  HB3 GLU A  61      -4.438  -6.968  13.370  1.00 98.33           H  
ATOM    916  O   GLU A  61      -2.511  -4.610  13.280  1.00 98.33           O  
ATOM    917  CG  GLU A  61      -3.109  -8.596  13.808  1.00 98.33           C  
ATOM    918  HG2 GLU A  61      -2.391  -8.276  13.052  1.00 98.33           H  
ATOM    919  HG3 GLU A  61      -2.550  -8.959  14.670  1.00 98.33           H  
ATOM    920  CD  GLU A  61      -3.963  -9.744  13.237  1.00 98.33           C  
ATOM    921  OE1 GLU A  61      -3.431 -10.869  13.147  1.00 98.33           O  
ATOM    922  OE2 GLU A  61      -5.161  -9.526  12.928  1.00 98.33           O  
ATOM    923  N   GLU A  62      -0.939  -6.112  13.886  1.00 98.42           N  
ATOM    924  H   GLU A  62      -0.739  -6.931  14.443  1.00 98.42           H  
ATOM    925  CA  GLU A  62       0.037  -5.806  12.844  1.00 98.42           C  
ATOM    926  HA  GLU A  62      -0.424  -5.104  12.148  1.00 98.42           H  
ATOM    927  C   GLU A  62       0.365  -7.097  12.081  1.00 98.42           C  
ATOM    928  CB  GLU A  62       1.275  -5.108  13.442  1.00 98.42           C  
ATOM    929  HB2 GLU A  62       0.926  -4.235  13.993  1.00 98.42           H  
ATOM    930  HB3 GLU A  62       1.774  -5.781  14.141  1.00 98.42           H  
ATOM    931  O   GLU A  62       0.732  -8.104  12.687  1.00 98.42           O  
ATOM    932  CG  GLU A  62       2.287  -4.642  12.373  1.00 98.42           C  
ATOM    933  HG2 GLU A  62       1.745  -4.091  11.604  1.00 98.42           H  
ATOM    934  HG3 GLU A  62       2.730  -5.519  11.902  1.00 98.42           H  
ATOM    935  CD  GLU A  62       3.416  -3.727  12.905  1.00 98.42           C  
ATOM    936  OE1 GLU A  62       4.317  -3.372  12.101  1.00 98.42           O  
ATOM    937  OE2 GLU A  62       3.372  -3.300  14.084  1.00 98.42           O  
ATOM    938  N   VAL A  63       0.228  -7.072  10.755  1.00 98.23           N  
ATOM    939  H   VAL A  63      -0.050  -6.198  10.332  1.00 98.23           H  
ATOM    940  CA  VAL A  63       0.493  -8.208   9.861  1.00 98.23           C  
ATOM    941  HA  VAL A  63       0.881  -9.037  10.452  1.00 98.23           H  
ATOM    942  C   VAL A  63       1.556  -7.818   8.843  1.00 98.23           C  
ATOM    943  CB  VAL A  63      -0.788  -8.702   9.154  1.00 98.23           C  
ATOM    944  HB  VAL A  63      -1.195  -7.902   8.535  1.00 98.23           H  
ATOM    945  O   VAL A  63       1.503  -6.735   8.266  1.00 98.23           O  
ATOM    946  CG1 VAL A  63      -0.480  -9.909   8.254  1.00 98.23           C  
ATOM    947 HG11 VAL A  63       0.083  -9.595   7.375  1.00 98.23           H  
ATOM    948 HG12 VAL A  63       0.091 -10.652   8.811  1.00 98.23           H  
ATOM    949 HG13 VAL A  63      -1.407 -10.379   7.925  1.00 98.23           H  
ATOM    950  CG2 VAL A  63      -1.862  -9.131  10.158  1.00 98.23           C  
ATOM    951 HG21 VAL A  63      -2.166  -8.276  10.763  1.00 98.23           H  
ATOM    952 HG22 VAL A  63      -1.480  -9.908  10.819  1.00 98.23           H  
ATOM    953 HG23 VAL A  63      -2.744  -9.506   9.639  1.00 98.23           H  
ATOM    954  N   GLU A  64       2.507  -8.712   8.578  1.00 97.89           N  
ATOM    955  H   GLU A  64       2.481  -9.601   9.057  1.00 97.89           H  
ATOM    956  CA  GLU A  64       3.498  -8.544   7.513  1.00 97.89           C  
ATOM    957  HA  GLU A  64       3.426  -7.527   7.127  1.00 97.89           H  
ATOM    958  C   GLU A  64       3.211  -9.498   6.347  1.00 97.89           C  
ATOM    959  CB  GLU A  64       4.926  -8.697   8.067  1.00 97.89           C  
ATOM    960  HB2 GLU A  64       5.091  -9.730   8.374  1.00 97.89           H  
ATOM    961  HB3 GLU A  64       5.034  -8.054   8.940  1.00 97.89           H  
ATOM    962  O   GLU A  64       3.016 -10.700   6.529  1.00 97.89           O  
ATOM    963  CG  GLU A  64       5.986  -8.293   7.029  1.00 97.89           C  
ATOM    964  HG2 GLU A  64       5.906  -8.946   6.160  1.00 97.89           H  
ATOM    965  HG3 GLU A  64       5.783  -7.276   6.692  1.00 97.89           H  
ATOM    966  CD  GLU A  64       7.417  -8.363   7.586  1.00 97.89           C  
ATOM    967  OE1 GLU A  64       8.117  -9.347   7.265  1.00 97.89           O  
ATOM    968  OE2 GLU A  64       7.852  -7.395   8.265  1.00 97.89           O  
ATOM    969  N   VAL A  65       3.226  -8.961   5.129  1.00 96.06           N  
ATOM    970  H   VAL A  65       3.336  -7.959   5.064  1.00 96.06           H  
ATOM    971  CA  VAL A  65       3.051  -9.701   3.880  1.00 96.06           C  
ATOM    972  HA  VAL A  65       2.948 -10.762   4.107  1.00 96.06           H  
ATOM    973  C   VAL A  65       4.285  -9.493   3.017  1.00 96.06           C  
ATOM    974  CB  VAL A  65       1.791  -9.247   3.125  1.00 96.06           C  
ATOM    975  HB  VAL A  65       1.947  -8.253   2.705  1.00 96.06           H  
ATOM    976  O   VAL A  65       4.607  -8.367   2.655  1.00 96.06           O  
ATOM    977  CG1 VAL A  65       1.495 -10.222   1.983  1.00 96.06           C  
ATOM    978 HG11 VAL A  65       2.338 -10.265   1.294  1.00 96.06           H  
ATOM    979 HG12 VAL A  65       0.621  -9.873   1.433  1.00 96.06           H  
ATOM    980 HG13 VAL A  65       1.286 -11.210   2.391  1.00 96.06           H  
ATOM    981  CG2 VAL A  65       0.558  -9.194   4.026  1.00 96.06           C  
ATOM    982 HG21 VAL A  65       0.683  -8.428   4.791  1.00 96.06           H  
ATOM    983 HG22 VAL A  65       0.404 -10.159   4.510  1.00 96.06           H  
ATOM    984 HG23 VAL A  65      -0.313  -8.922   3.430  1.00 96.06           H  
ATOM    985  N   THR A  66       4.976 -10.575   2.666  1.00 93.48           N  
ATOM    986  H   THR A  66       4.692 -11.471   3.035  1.00 93.48           H  
ATOM    987  CA  THR A  66       6.173 -10.502   1.814  1.00 93.48           C  
ATOM    988  HA  THR A  66       6.483  -9.464   1.701  1.00 93.48           H  
ATOM    989  C   THR A  66       5.899 -11.058   0.426  1.00 93.48           C  
ATOM    990  CB  THR A  66       7.359 -11.235   2.449  1.00 93.48           C  
ATOM    991  HB  THR A  66       7.104 -12.281   2.617  1.00 93.48           H  
ATOM    992  O   THR A  66       5.489 -12.211   0.300  1.00 93.48           O  
ATOM    993  CG2 THR A  66       8.621 -11.151   1.588  1.00 93.48           C  
ATOM    994 HG21 THR A  66       8.498 -11.733   0.675  1.00 93.48           H  
ATOM    995 HG22 THR A  66       8.827 -10.113   1.328  1.00 93.48           H  
ATOM    996 HG23 THR A  66       9.467 -11.557   2.143  1.00 93.48           H  
ATOM    997  OG1 THR A  66       7.699 -10.636   3.677  1.00 93.48           O  
ATOM    998  HG1 THR A  66       6.977 -10.715   4.304  1.00 93.48           H  
ATOM    999  N   PHE A  67       6.192 -10.264  -0.595  1.00 89.60           N  
ATOM   1000  H   PHE A  67       6.546  -9.342  -0.387  1.00 89.60           H  
ATOM   1001  CA  PHE A  67       6.223 -10.656  -1.999  1.00 89.60           C  
ATOM   1002  HA  PHE A  67       5.724 -11.616  -2.134  1.00 89.60           H  
ATOM   1003  C   PHE A  67       7.677 -10.801  -2.448  1.00 89.60           C  
ATOM   1004  CB  PHE A  67       5.477  -9.617  -2.837  1.00 89.60           C  
ATOM   1005  HB2 PHE A  67       5.974  -8.652  -2.731  1.00 89.60           H  
ATOM   1006  HB3 PHE A  67       5.539  -9.915  -3.884  1.00 89.60           H  
ATOM   1007  O   PHE A  67       8.574 -10.151  -1.900  1.00 89.60           O  
ATOM   1008  CG  PHE A  67       4.019  -9.460  -2.465  1.00 89.60           C  
ATOM   1009  CD1 PHE A  67       3.032 -10.100  -3.232  1.00 89.60           C  
ATOM   1010  HD1 PHE A  67       3.319 -10.682  -4.095  1.00 89.60           H  
ATOM   1011  CD2 PHE A  67       3.646  -8.690  -1.346  1.00 89.60           C  
ATOM   1012  HD2 PHE A  67       4.401  -8.206  -0.746  1.00 89.60           H  
ATOM   1013  CE1 PHE A  67       1.677  -9.966  -2.893  1.00 89.60           C  
ATOM   1014  HE1 PHE A  67       0.923 -10.442  -3.503  1.00 89.60           H  
ATOM   1015  CE2 PHE A  67       2.291  -8.556  -1.004  1.00 89.60           C  
ATOM   1016  HE2 PHE A  67       2.010  -7.964  -0.146  1.00 89.60           H  
ATOM   1017  CZ  PHE A  67       1.309  -9.198  -1.778  1.00 89.60           C  
ATOM   1018  HZ  PHE A  67       0.264  -9.100  -1.523  1.00 89.60           H  
ATOM   1019  N   SER A  68       7.924 -11.654  -3.435  1.00 84.78           N  
ATOM   1020  H   SER A  68       7.154 -12.112  -3.902  1.00 84.78           H  
ATOM   1021  CA  SER A  68       9.254 -11.844  -4.015  1.00 84.78           C  
ATOM   1022  HA  SER A  68       9.891 -10.999  -3.752  1.00 84.78           H  
ATOM   1023  C   SER A  68       9.151 -11.872  -5.528  1.00 84.78           C  
ATOM   1024  CB  SER A  68       9.929 -13.115  -3.490  1.00 84.78           C  
ATOM   1025  HB2 SER A  68       9.351 -13.993  -3.782  1.00 84.78           H  
ATOM   1026  HB3 SER A  68      10.932 -13.189  -3.909  1.00 84.78           H  
ATOM   1027  O   SER A  68       8.176 -12.383  -6.075  1.00 84.78           O  
ATOM   1028  OG  SER A  68      10.012 -13.043  -2.077  1.00 84.78           O  
ATOM   1029  HG  SER A  68       9.959 -12.108  -1.864  1.00 84.78           H  
ATOM   1030  N   ALA A  69      10.151 -11.320  -6.198  1.00 76.15           N  
ATOM   1031  H   ALA A  69      10.924 -10.909  -5.694  1.00 76.15           H  
ATOM   1032  CA  ALA A  69      10.188 -11.234  -7.644  1.00 76.15           C  
ATOM   1033  HA  ALA A  69       9.499 -11.963  -8.072  1.00 76.15           H  
ATOM   1034  C   ALA A  69      11.600 -11.562  -8.133  1.00 76.15           C  
ATOM   1035  CB  ALA A  69       9.719  -9.831  -8.029  1.00 76.15           C  
ATOM   1036  HB1 ALA A  69       9.442  -9.819  -9.083  1.00 76.15           H  
ATOM   1037  HB2 ALA A  69      10.506  -9.105  -7.823  1.00 76.15           H  
ATOM   1038  HB3 ALA A  69       8.832  -9.560  -7.457  1.00 76.15           H  
ATOM   1039  O   ALA A  69      12.569 -11.227  -7.474  1.00 76.15           O  
ATOM   1040  N   ASN A  70      11.750 -12.200  -9.294  1.00 68.43           N  
ATOM   1041  H   ASN A  70      10.925 -12.523  -9.778  1.00 68.43           H  
ATOM   1042  CA  ASN A  70      13.081 -12.627  -9.763  1.00 68.43           C  
ATOM   1043  HA  ASN A  70      13.577 -13.147  -8.943  1.00 68.43           H  
ATOM   1044  C   ASN A  70      14.032 -11.465 -10.145  1.00 68.43           C  
ATOM   1045  CB  ASN A  70      12.909 -13.623 -10.925  1.00 68.43           C  
ATOM   1046  HB2 ASN A  70      12.360 -13.141 -11.734  1.00 68.43           H  
ATOM   1047  HB3 ASN A  70      13.894 -13.892 -11.304  1.00 68.43           H  
ATOM   1048  O   ASN A  70      15.190 -11.715 -10.453  1.00 68.43           O  
ATOM   1049  CG  ASN A  70      12.214 -14.913 -10.525  1.00 68.43           C  
ATOM   1050  ND2 ASN A  70      11.532 -15.554 -11.445  1.00 68.43           N  
ATOM   1051 HD21 ASN A  70      11.095 -16.411 -11.138  1.00 68.43           H  
ATOM   1052 HD22 ASN A  70      11.546 -15.258 -12.410  1.00 68.43           H  
ATOM   1053  OD1 ASN A  70      12.254 -15.370  -9.399  1.00 68.43           O  
ATOM   1054  N   ASP A  71      13.547 -10.221 -10.153  1.00 62.38           N  
ATOM   1055  H   ASP A  71      12.645 -10.072  -9.723  1.00 62.38           H  
ATOM   1056  CA  ASP A  71      14.292  -8.991 -10.444  1.00 62.38           C  
ATOM   1057  HA  ASP A  71      15.349  -9.188 -10.266  1.00 62.38           H  
ATOM   1058  C   ASP A  71      13.777  -7.881  -9.500  1.00 62.38           C  
ATOM   1059  CB  ASP A  71      14.129  -8.595 -11.924  1.00 62.38           C  
ATOM   1060  HB2 ASP A  71      14.384  -9.451 -12.550  1.00 62.38           H  
ATOM   1061  HB3 ASP A  71      13.088  -8.323 -12.101  1.00 62.38           H  
ATOM   1062  O   ASP A  71      12.560  -7.724  -9.366  1.00 62.38           O  
ATOM   1063  CG  ASP A  71      14.925  -7.379 -12.386  1.00 62.38           C  
ATOM   1064  OD1 ASP A  71      15.013  -6.403 -11.611  1.00 62.38           O  
ATOM   1065  OD2 ASP A  71      15.440  -7.438 -13.515  1.00 62.38           O  
ATOM   1066  N   PRO A  72      14.659  -7.125  -8.824  1.00 52.60           N  
ATOM   1067  CA  PRO A  72      14.289  -6.018  -7.937  1.00 52.60           C  
ATOM   1068  HA  PRO A  72      13.701  -6.398  -7.101  1.00 52.60           H  
ATOM   1069  C   PRO A  72      13.481  -4.892  -8.608  1.00 52.60           C  
ATOM   1070  CB  PRO A  72      15.631  -5.479  -7.422  1.00 52.60           C  
ATOM   1071  HB2 PRO A  72      15.918  -5.995  -6.505  1.00 52.60           H  
ATOM   1072  HB3 PRO A  72      15.615  -4.401  -7.261  1.00 52.60           H  
ATOM   1073  O   PRO A  72      12.688  -4.230  -7.937  1.00 52.60           O  
ATOM   1074  CG  PRO A  72      16.636  -5.880  -8.492  1.00 52.60           C  
ATOM   1075  HG2 PRO A  72      16.586  -5.187  -9.332  1.00 52.60           H  
ATOM   1076  HG3 PRO A  72      17.651  -5.944  -8.099  1.00 52.60           H  
ATOM   1077  CD  PRO A  72      16.106  -7.239  -8.913  1.00 52.60           C  
ATOM   1078  HD2 PRO A  72      16.457  -7.459  -9.921  1.00 52.60           H  
ATOM   1079  HD3 PRO A  72      16.452  -8.006  -8.220  1.00 52.60           H  
ATOM   1080  N   HIS A  73      13.628  -4.674  -9.918  1.00 55.73           N  
ATOM   1081  H   HIS A  73      14.262  -5.259 -10.445  1.00 55.73           H  
ATOM   1082  CA  HIS A  73      12.853  -3.684 -10.674  1.00 55.73           C  
ATOM   1083  HA  HIS A  73      12.835  -2.759 -10.097  1.00 55.73           H  
ATOM   1084  C   HIS A  73      11.376  -4.095 -10.867  1.00 55.73           C  
ATOM   1085  CB  HIS A  73      13.567  -3.388 -12.006  1.00 55.73           C  
ATOM   1086  HB2 HIS A  73      12.955  -2.699 -12.589  1.00 55.73           H  
ATOM   1087  HB3 HIS A  73      13.660  -4.308 -12.582  1.00 55.73           H  
ATOM   1088  O   HIS A  73      10.569  -3.291 -11.334  1.00 55.73           O  
ATOM   1089  CG  HIS A  73      14.934  -2.764 -11.828  1.00 55.73           C  
ATOM   1090  CD2 HIS A  73      16.151  -3.338 -12.092  1.00 55.73           C  
ATOM   1091  HD2 HIS A  73      16.304  -4.336 -12.474  1.00 55.73           H  
ATOM   1092  ND1 HIS A  73      15.181  -1.495 -11.355  1.00 55.73           N  
ATOM   1093  HD1 HIS A  73      14.473  -0.816 -11.113  1.00 55.73           H  
ATOM   1094  CE1 HIS A  73      16.510  -1.308 -11.332  1.00 55.73           C  
ATOM   1095  HE1 HIS A  73      17.002  -0.399 -11.021  1.00 55.73           H  
ATOM   1096  NE2 HIS A  73      17.149  -2.403 -11.764  1.00 55.73           N  
ATOM   1097  N   LYS A  74      10.983  -5.313 -10.452  1.00 67.71           N  
ATOM   1098  H   LYS A  74      11.698  -5.923 -10.082  1.00 67.71           H  
ATOM   1099  CA  LYS A  74       9.645  -5.890 -10.685  1.00 67.71           C  
ATOM   1100  HA  LYS A  74       9.350  -5.654 -11.707  1.00 67.71           H  
ATOM   1101  C   LYS A  74       8.531  -5.361  -9.807  1.00 67.71           C  
ATOM   1102  CB  LYS A  74       9.668  -7.413 -10.515  1.00 67.71           C  
ATOM   1103  HB2 LYS A  74       8.652  -7.800 -10.435  1.00 67.71           H  
ATOM   1104  HB3 LYS A  74      10.186  -7.653  -9.586  1.00 67.71           H  
ATOM   1105  O   LYS A  74       7.384  -5.595 -10.158  1.00 67.71           O  
ATOM   1106  CG  LYS A  74      10.314  -8.088 -11.717  1.00 67.71           C  
ATOM   1107  HG2 LYS A  74      11.222  -7.544 -11.977  1.00 67.71           H  
ATOM   1108  HG3 LYS A  74       9.615  -8.009 -12.550  1.00 67.71           H  
ATOM   1109  CD  LYS A  74      10.576  -9.583 -11.536  1.00 67.71           C  
ATOM   1110  HD2 LYS A  74      11.086  -9.736 -10.585  1.00 67.71           H  
ATOM   1111  HD3 LYS A  74       9.624 -10.113 -11.529  1.00 67.71           H  
ATOM   1112  CE  LYS A  74      11.475 -10.078 -12.679  1.00 67.71           C  
ATOM   1113  HE2 LYS A  74      11.677  -9.232 -13.335  1.00 67.71           H  
ATOM   1114  HE3 LYS A  74      12.434 -10.403 -12.275  1.00 67.71           H  
ATOM   1115  NZ  LYS A  74      10.882 -11.151 -13.492  1.00 67.71           N  
ATOM   1116  HZ1 LYS A  74      11.457 -11.322 -14.305  1.00 67.71           H  
ATOM   1117  HZ2 LYS A  74      10.684 -11.993 -12.970  1.00 67.71           H  
ATOM   1118  HZ3 LYS A  74      10.020 -10.790 -13.875  1.00 67.71           H  
ATOM   1119  N   PHE A  75       8.783  -4.680  -8.693  1.00 68.38           N  
ATOM   1120  H   PHE A  75       9.741  -4.489  -8.434  1.00 68.38           H  
ATOM   1121  CA  PHE A  75       7.672  -4.066  -7.961  1.00 68.38           C  
ATOM   1122  HA  PHE A  75       6.781  -4.679  -8.093  1.00 68.38           H  
ATOM   1123  C   PHE A  75       7.327  -2.706  -8.552  1.00 68.38           C  
ATOM   1124  CB  PHE A  75       7.911  -4.016  -6.460  1.00 68.38           C  
ATOM   1125  HB2 PHE A  75       7.011  -3.583  -6.023  1.00 68.38           H  
ATOM   1126  HB3 PHE A  75       8.760  -3.368  -6.244  1.00 68.38           H  
ATOM   1127  O   PHE A  75       7.438  -1.677  -7.887  1.00 68.38           O  
ATOM   1128  CG  PHE A  75       8.119  -5.369  -5.831  1.00 68.38           C  
ATOM   1129  CD1 PHE A  75       7.038  -6.261  -5.699  1.00 68.38           C  
ATOM   1130  HD1 PHE A  75       6.056  -5.974  -6.045  1.00 68.38           H  
ATOM   1131  CD2 PHE A  75       9.408  -5.755  -5.424  1.00 68.38           C  
ATOM   1132  HD2 PHE A  75      10.247  -5.088  -5.556  1.00 68.38           H  
ATOM   1133  CE1 PHE A  75       7.250  -7.542  -5.167  1.00 68.38           C  
ATOM   1134  HE1 PHE A  75       6.429  -8.243  -5.123  1.00 68.38           H  
ATOM   1135  CE2 PHE A  75       9.615  -7.034  -4.889  1.00 68.38           C  
ATOM   1136  HE2 PHE A  75      10.616  -7.343  -4.629  1.00 68.38           H  
ATOM   1137  CZ  PHE A  75       8.538  -7.927  -4.755  1.00 68.38           C  
ATOM   1138  HZ  PHE A  75       8.717  -8.926  -4.384  1.00 68.38           H  
ATOM   1139  N   ASN A  76       6.889  -2.692  -9.808  1.00 72.48           N  
ATOM   1140  H   ASN A  76       6.792  -3.573 -10.293  1.00 72.48           H  
ATOM   1141  CA  ASN A  76       6.214  -1.526 -10.338  1.00 72.48           C  
ATOM   1142  HA  ASN A  76       6.516  -0.679  -9.722  1.00 72.48           H  
ATOM   1143  C   ASN A  76       4.707  -1.691 -10.128  1.00 72.48           C  
ATOM   1144  CB  ASN A  76       6.678  -1.174 -11.766  1.00 72.48           C  
ATOM   1145  HB2 ASN A  76       7.704  -1.512 -11.907  1.00 72.48           H  
ATOM   1146  HB3 ASN A  76       6.043  -1.646 -12.515  1.00 72.48           H  
ATOM   1147  O   ASN A  76       4.128  -2.768 -10.262  1.00 72.48           O  
ATOM   1148  CG  ASN A  76       6.642   0.321 -12.016  1.00 72.48           C  
ATOM   1149  ND2 ASN A  76       7.230   0.784 -13.089  1.00 72.48           N  
ATOM   1150 HD21 ASN A  76       7.323   1.789 -13.129  1.00 72.48           H  
ATOM   1151 HD22 ASN A  76       7.774   0.173 -13.682  1.00 72.48           H  
ATOM   1152  OD1 ASN A  76       6.072   1.089 -11.249  1.00 72.48           O  
ATOM   1153  N   ARG A  77       4.064  -0.593  -9.765  1.00 85.86           N  
ATOM   1154  H   ARG A  77       4.610   0.256  -9.730  1.00 85.86           H  
ATOM   1155  CA  ARG A  77       2.616  -0.508  -9.599  1.00 85.86           C  
ATOM   1156  HA  ARG A  77       2.471   0.517  -9.255  1.00 85.86           H  
ATOM   1157  C   ARG A  77       1.962  -1.366  -8.500  1.00 85.86           C  
ATOM   1158  CB  ARG A  77       1.913  -0.628 -10.960  1.00 85.86           C  
ATOM   1159  HB2 ARG A  77       2.032  -1.642 -11.340  1.00 85.86           H  
ATOM   1160  HB3 ARG A  77       0.849  -0.440 -10.823  1.00 85.86           H  
ATOM   1161  O   ARG A  77       0.977  -2.054  -8.785  1.00 85.86           O  
ATOM   1162  CG  ARG A  77       2.444   0.370 -11.995  1.00 85.86           C  
ATOM   1163  HG2 ARG A  77       2.200   1.383 -11.674  1.00 85.86           H  
ATOM   1164  HG3 ARG A  77       3.523   0.277 -12.121  1.00 85.86           H  
ATOM   1165  CD  ARG A  77       1.783   0.078 -13.335  1.00 85.86           C  
ATOM   1166  HD2 ARG A  77       2.116  -0.898 -13.688  1.00 85.86           H  
ATOM   1167  HD3 ARG A  77       0.702   0.056 -13.192  1.00 85.86           H  
ATOM   1168  NE  ARG A  77       2.120   1.105 -14.332  1.00 85.86           N  
ATOM   1169  HE  ARG A  77       2.797   1.816 -14.092  1.00 85.86           H  
ATOM   1170  NH1 ARG A  77       0.651   0.414 -15.940  1.00 85.86           N  
ATOM   1171 HH11 ARG A  77       0.329   0.476 -16.895  1.00 85.86           H  
ATOM   1172 HH12 ARG A  77       0.453  -0.393 -15.366  1.00 85.86           H  
ATOM   1173  NH2 ARG A  77       1.948   2.185 -16.312  1.00 85.86           N  
ATOM   1174 HH21 ARG A  77       1.584   2.304 -17.247  1.00 85.86           H  
ATOM   1175 HH22 ARG A  77       2.478   2.931 -15.884  1.00 85.86           H  
ATOM   1176  CZ  ARG A  77       1.577   1.228 -15.522  1.00 85.86           C  
ATOM   1177  N   PRO A  78       2.437  -1.341  -7.238  1.00 90.19           N  
ATOM   1178  CA  PRO A  78       1.696  -1.977  -6.159  1.00 90.19           C  
ATOM   1179  HA  PRO A  78       1.504  -3.020  -6.415  1.00 90.19           H  
ATOM   1180  C   PRO A  78       0.354  -1.267  -5.940  1.00 90.19           C  
ATOM   1181  CB  PRO A  78       2.604  -1.930  -4.933  1.00 90.19           C  
ATOM   1182  HB2 PRO A  78       3.268  -2.795  -4.937  1.00 90.19           H  
ATOM   1183  HB3 PRO A  78       2.040  -1.886  -4.001  1.00 90.19           H  
ATOM   1184  O   PRO A  78       0.251  -0.037  -5.972  1.00 90.19           O  
ATOM   1185  CG  PRO A  78       3.425  -0.671  -5.170  1.00 90.19           C  
ATOM   1186  HG2 PRO A  78       2.864   0.179  -4.782  1.00 90.19           H  
ATOM   1187  HG3 PRO A  78       4.398  -0.739  -4.682  1.00 90.19           H  
ATOM   1188  CD  PRO A  78       3.572  -0.605  -6.697  1.00 90.19           C  
ATOM   1189  HD2 PRO A  78       3.583   0.428  -7.044  1.00 90.19           H  
ATOM   1190  HD3 PRO A  78       4.494  -1.106  -6.994  1.00 90.19           H  
ATOM   1191  N   GLN A  79      -0.674  -2.070  -5.706  1.00 94.12           N  
ATOM   1192  H   GLN A  79      -0.510  -3.066  -5.726  1.00 94.12           H  
ATOM   1193  CA  GLN A  79      -2.040  -1.639  -5.468  1.00 94.12           C  
ATOM   1194  HA  GLN A  79      -2.062  -0.552  -5.385  1.00 94.12           H  
ATOM   1195  C   GLN A  79      -2.535  -2.236  -4.153  1.00 94.12           C  
ATOM   1196  CB  GLN A  79      -2.901  -2.036  -6.673  1.00 94.12           C  
ATOM   1197  HB2 GLN A  79      -2.555  -1.483  -7.546  1.00 94.12           H  
ATOM   1198  HB3 GLN A  79      -2.751  -3.098  -6.870  1.00 94.12           H  
ATOM   1199  O   GLN A  79      -2.432  -3.441  -3.915  1.00 94.12           O  
ATOM   1200  CG  GLN A  79      -4.406  -1.779  -6.487  1.00 94.12           C  
ATOM   1201  HG2 GLN A  79      -4.747  -2.269  -5.574  1.00 94.12           H  
ATOM   1202  HG3 GLN A  79      -4.599  -0.711  -6.387  1.00 94.12           H  
ATOM   1203  CD  GLN A  79      -5.232  -2.345  -7.640  1.00 94.12           C  
ATOM   1204  NE2 GLN A  79      -6.502  -2.582  -7.435  1.00 94.12           N  
ATOM   1205 HE21 GLN A  79      -6.946  -2.066  -6.689  1.00 94.12           H  
ATOM   1206 HE22 GLN A  79      -7.040  -2.715  -8.279  1.00 94.12           H  
ATOM   1207  OE1 GLN A  79      -4.762  -2.639  -8.730  1.00 94.12           O  
ATOM   1208  N   PHE A  80      -3.128  -1.386  -3.325  1.00 96.46           N  
ATOM   1209  H   PHE A  80      -3.155  -0.411  -3.589  1.00 96.46           H  
ATOM   1210  CA  PHE A  80      -3.742  -1.744  -2.055  1.00 96.46           C  
ATOM   1211  HA  PHE A  80      -3.667  -2.820  -1.896  1.00 96.46           H  
ATOM   1212  C   PHE A  80      -5.212  -1.352  -2.120  1.00 96.46           C  
ATOM   1213  CB  PHE A  80      -3.012  -1.038  -0.903  1.00 96.46           C  
ATOM   1214  HB2 PHE A  80      -3.361  -1.455   0.041  1.00 96.46           H  
ATOM   1215  HB3 PHE A  80      -3.275   0.020  -0.904  1.00 96.46           H  
ATOM   1216  O   PHE A  80      -5.533  -0.197  -2.380  1.00 96.46           O  
ATOM   1217  CG  PHE A  80      -1.502  -1.161  -0.974  1.00 96.46           C  
ATOM   1218  CD1 PHE A  80      -0.873  -2.320  -0.493  1.00 96.46           C  
ATOM   1219  HD1 PHE A  80      -1.464  -3.096  -0.029  1.00 96.46           H  
ATOM   1220  CD2 PHE A  80      -0.732  -0.151  -1.584  1.00 96.46           C  
ATOM   1221  HD2 PHE A  80      -1.211   0.734  -1.978  1.00 96.46           H  
ATOM   1222  CE1 PHE A  80       0.515  -2.480  -0.635  1.00 96.46           C  
ATOM   1223  HE1 PHE A  80       0.994  -3.383  -0.284  1.00 96.46           H  
ATOM   1224  CE2 PHE A  80       0.657  -0.309  -1.723  1.00 96.46           C  
ATOM   1225  HE2 PHE A  80       1.240   0.457  -2.213  1.00 96.46           H  
ATOM   1226  CZ  PHE A  80       1.279  -1.480  -1.257  1.00 96.46           C  
ATOM   1227  HZ  PHE A  80       2.341  -1.624  -1.394  1.00 96.46           H  
ATOM   1228  N   THR A  81      -6.114  -2.300  -1.908  1.00 97.51           N  
ATOM   1229  H   THR A  81      -5.790  -3.240  -1.726  1.00 97.51           H  
ATOM   1230  CA  THR A  81      -7.537  -2.025  -1.686  1.00 97.51           C  
ATOM   1231  HA  THR A  81      -7.754  -0.970  -1.858  1.00 97.51           H  
ATOM   1232  C   THR A  81      -7.840  -2.346  -0.236  1.00 97.51           C  
ATOM   1233  CB  THR A  81      -8.417  -2.834  -2.639  1.00 97.51           C  
ATOM   1234  HB  THR A  81      -8.277  -3.897  -2.445  1.00 97.51           H  
ATOM   1235  O   THR A  81      -7.673  -3.486   0.184  1.00 97.51           O  
ATOM   1236  CG2 THR A  81      -9.895  -2.496  -2.504  1.00 97.51           C  
ATOM   1237 HG21 THR A  81     -10.240  -2.696  -1.490  1.00 97.51           H  
ATOM   1238 HG22 THR A  81     -10.065  -1.446  -2.744  1.00 97.51           H  
ATOM   1239 HG23 THR A  81     -10.465  -3.132  -3.182  1.00 97.51           H  
ATOM   1240  OG1 THR A  81      -8.021  -2.548  -3.963  1.00 97.51           O  
ATOM   1241  HG1 THR A  81      -7.077  -2.381  -3.910  1.00 97.51           H  
ATOM   1242  N   ILE A  82      -8.221  -1.330   0.527  1.00 97.92           N  
ATOM   1243  H   ILE A  82      -8.365  -0.432   0.088  1.00 97.92           H  
ATOM   1244  CA  ILE A  82      -8.533  -1.418   1.948  1.00 97.92           C  
ATOM   1245  HA  ILE A  82      -8.195  -2.376   2.343  1.00 97.92           H  
ATOM   1246  C   ILE A  82     -10.050  -1.351   2.079  1.00 97.92           C  
ATOM   1247  CB  ILE A  82      -7.835  -0.286   2.740  1.00 97.92           C  
ATOM   1248  HB  ILE A  82      -8.235   0.676   2.421  1.00 97.92           H  
ATOM   1249  O   ILE A  82     -10.651  -0.354   1.679  1.00 97.92           O  
ATOM   1250  CG1 ILE A  82      -6.295  -0.269   2.568  1.00 97.92           C  
ATOM   1251 HG12 ILE A  82      -5.925  -1.290   2.470  1.00 97.92           H  
ATOM   1252 HG13 ILE A  82      -5.839   0.158   3.461  1.00 97.92           H  
ATOM   1253  CG2 ILE A  82      -8.139  -0.449   4.237  1.00 97.92           C  
ATOM   1254 HG21 ILE A  82      -9.214  -0.435   4.417  1.00 97.92           H  
ATOM   1255 HG22 ILE A  82      -7.695   0.370   4.802  1.00 97.92           H  
ATOM   1256 HG23 ILE A  82      -7.727  -1.396   4.584  1.00 97.92           H  
ATOM   1257  CD1 ILE A  82      -5.796   0.574   1.386  1.00 97.92           C  
ATOM   1258 HD11 ILE A  82      -6.107   0.144   0.434  1.00 97.92           H  
ATOM   1259 HD12 ILE A  82      -6.184   1.590   1.466  1.00 97.92           H  
ATOM   1260 HD13 ILE A  82      -4.707   0.612   1.407  1.00 97.92           H  
ATOM   1261  N   GLU A  83     -10.651  -2.391   2.642  1.00 97.39           N  
ATOM   1262  H   GLU A  83     -10.090  -3.181   2.927  1.00 97.39           H  
ATOM   1263  CA  GLU A  83     -12.087  -2.511   2.875  1.00 97.39           C  
ATOM   1264  HA  GLU A  83     -12.579  -1.603   2.527  1.00 97.39           H  
ATOM   1265  C   GLU A  83     -12.364  -2.650   4.376  1.00 97.39           C  
ATOM   1266  CB  GLU A  83     -12.686  -3.685   2.077  1.00 97.39           C  
ATOM   1267  HB2 GLU A  83     -12.283  -4.626   2.450  1.00 97.39           H  
ATOM   1268  HB3 GLU A  83     -13.763  -3.675   2.241  1.00 97.39           H  
ATOM   1269  O   GLU A  83     -11.699  -3.405   5.088  1.00 97.39           O  
ATOM   1270  CG  GLU A  83     -12.401  -3.577   0.566  1.00 97.39           C  
ATOM   1271  HG2 GLU A  83     -11.345  -3.782   0.388  1.00 97.39           H  
ATOM   1272  HG3 GLU A  83     -12.593  -2.548   0.263  1.00 97.39           H  
ATOM   1273  CD  GLU A  83     -13.248  -4.502  -0.330  1.00 97.39           C  
ATOM   1274  OE1 GLU A  83     -13.170  -4.306  -1.576  1.00 97.39           O  
ATOM   1275  OE2 GLU A  83     -14.063  -5.288   0.198  1.00 97.39           O  
ATOM   1276  N   TRP A  84     -13.348  -1.915   4.886  1.00 95.34           N  
ATOM   1277  H   TRP A  84     -13.877  -1.321   4.264  1.00 95.34           H  
ATOM   1278  CA  TRP A  84     -13.747  -1.972   6.293  1.00 95.34           C  
ATOM   1279  HA  TRP A  84     -13.304  -2.858   6.747  1.00 95.34           H  
ATOM   1280  C   TRP A  84     -15.261  -2.127   6.449  1.00 95.34           C  
ATOM   1281  CB  TRP A  84     -13.193  -0.755   7.047  1.00 95.34           C  
ATOM   1282  HB2 TRP A  84     -13.384  -0.881   8.112  1.00 95.34           H  
ATOM   1283  HB3 TRP A  84     -12.111  -0.737   6.915  1.00 95.34           H  
ATOM   1284  O   TRP A  84     -16.047  -1.942   5.513  1.00 95.34           O  
ATOM   1285  CG  TRP A  84     -13.726   0.573   6.619  1.00 95.34           C  
ATOM   1286  CD1 TRP A  84     -14.834   1.176   7.104  1.00 95.34           C  
ATOM   1287  HD1 TRP A  84     -15.479   0.762   7.865  1.00 95.34           H  
ATOM   1288  CD2 TRP A  84     -13.190   1.474   5.605  1.00 95.34           C  
ATOM   1289  CE2 TRP A  84     -14.016   2.636   5.563  1.00 95.34           C  
ATOM   1290  CE3 TRP A  84     -12.102   1.423   4.708  1.00 95.34           C  
ATOM   1291  HE3 TRP A  84     -11.468   0.548   4.697  1.00 95.34           H  
ATOM   1292  NE1 TRP A  84     -15.014   2.392   6.480  1.00 95.34           N  
ATOM   1293  HE1 TRP A  84     -15.782   3.016   6.681  1.00 95.34           H  
ATOM   1294  CH2 TRP A  84     -12.689   3.614   3.807  1.00 95.34           C  
ATOM   1295  HH2 TRP A  84     -12.501   4.438   3.135  1.00 95.34           H  
ATOM   1296  CZ2 TRP A  84     -13.781   3.696   4.680  1.00 95.34           C  
ATOM   1297  HZ2 TRP A  84     -14.426   4.562   4.671  1.00 95.34           H  
ATOM   1298  CZ3 TRP A  84     -11.853   2.482   3.814  1.00 95.34           C  
ATOM   1299  HZ3 TRP A  84     -11.019   2.420   3.131  1.00 95.34           H  
ATOM   1300  N   GLY A  85     -15.682  -2.490   7.664  1.00 90.62           N  
ATOM   1301  H   GLY A  85     -14.988  -2.638   8.383  1.00 90.62           H  
ATOM   1302  CA  GLY A  85     -17.092  -2.693   7.993  1.00 90.62           C  
ATOM   1303  HA2 GLY A  85     -17.194  -2.870   9.064  1.00 90.62           H  
ATOM   1304  HA3 GLY A  85     -17.446  -3.577   7.462  1.00 90.62           H  
ATOM   1305  C   GLY A  85     -17.973  -1.495   7.616  1.00 90.62           C  
ATOM   1306  O   GLY A  85     -17.582  -0.343   7.778  1.00 90.62           O  
ATOM   1307  N   GLY A  86     -19.182  -1.767   7.118  1.00 86.75           N  
ATOM   1308  H   GLY A  86     -19.446  -2.735   7.000  1.00 86.75           H  
ATOM   1309  CA  GLY A  86     -20.108  -0.730   6.642  1.00 86.75           C  
ATOM   1310  HA2 GLY A  86     -19.964   0.186   7.215  1.00 86.75           H  
ATOM   1311  HA3 GLY A  86     -21.131  -1.069   6.803  1.00 86.75           H  
ATOM   1312  C   GLY A  86     -19.968  -0.375   5.157  1.00 86.75           C  
ATOM   1313  O   GLY A  86     -20.655   0.530   4.696  1.00 86.75           O  
ATOM   1314  N   GLY A  87     -19.132  -1.099   4.403  1.00 87.98           N  
ATOM   1315  H   GLY A  87     -18.513  -1.756   4.857  1.00 87.98           H  
ATOM   1316  CA  GLY A  87     -18.999  -0.938   2.950  1.00 87.98           C  
ATOM   1317  HA2 GLY A  87     -18.637  -1.874   2.524  1.00 87.98           H  
ATOM   1318  HA3 GLY A  87     -19.971  -0.712   2.511  1.00 87.98           H  
ATOM   1319  C   GLY A  87     -18.025   0.162   2.533  1.00 87.98           C  
ATOM   1320  O   GLY A  87     -18.094   0.642   1.405  1.00 87.98           O  
ATOM   1321  N   GLY A  88     -17.140   0.590   3.434  1.00 94.13           N  
ATOM   1322  H   GLY A  88     -17.052   0.094   4.309  1.00 94.13           H  
ATOM   1323  CA  GLY A  88     -16.117   1.559   3.086  1.00 94.13           C  
ATOM   1324  HA2 GLY A  88     -16.553   2.294   2.410  1.00 94.13           H  
ATOM   1325  HA3 GLY A  88     -15.782   2.078   3.984  1.00 94.13           H  
ATOM   1326  C   GLY A  88     -14.934   0.896   2.392  1.00 94.13           C  
ATOM   1327  O   GLY A  88     -14.460  -0.151   2.831  1.00 94.13           O  
ATOM   1328  N   ARG A  89     -14.484   1.504   1.292  1.00 97.58           N  
ATOM   1329  H   ARG A  89     -14.958   2.338   0.976  1.00 97.58           H  
ATOM   1330  CA  ARG A  89     -13.405   0.998   0.448  1.00 97.58           C  
ATOM   1331  HA  ARG A  89     -12.779   0.332   1.042  1.00 97.58           H  
ATOM   1332  C   ARG A  89     -12.542   2.143  -0.066  1.00 97.58           C  
ATOM   1333  CB  ARG A  89     -14.027   0.178  -0.688  1.00 97.58           C  
ATOM   1334  HB2 ARG A  89     -14.781   0.783  -1.192  1.00 97.58           H  
ATOM   1335  HB3 ARG A  89     -14.520  -0.693  -0.257  1.00 97.58           H  
ATOM   1336  O   ARG A  89     -13.061   3.106  -0.630  1.00 97.58           O  
ATOM   1337  CG  ARG A  89     -12.999  -0.292  -1.723  1.00 97.58           C  
ATOM   1338  HG2 ARG A  89     -12.568   0.570  -2.232  1.00 97.58           H  
ATOM   1339  HG3 ARG A  89     -12.204  -0.860  -1.240  1.00 97.58           H  
ATOM   1340  CD  ARG A  89     -13.710  -1.166  -2.751  1.00 97.58           C  
ATOM   1341  HD2 ARG A  89     -14.020  -2.090  -2.262  1.00 97.58           H  
ATOM   1342  HD3 ARG A  89     -14.604  -0.649  -3.099  1.00 97.58           H  
ATOM   1343  NE  ARG A  89     -12.846  -1.429  -3.914  1.00 97.58           N  
ATOM   1344  HE  ARG A  89     -12.376  -0.624  -4.302  1.00 97.58           H  
ATOM   1345  NH1 ARG A  89     -13.451  -3.616  -4.232  1.00 97.58           N  
ATOM   1346 HH11 ARG A  89     -13.307  -4.506  -4.688  1.00 97.58           H  
ATOM   1347 HH12 ARG A  89     -13.635  -3.699  -3.242  1.00 97.58           H  
ATOM   1348  NH2 ARG A  89     -12.037  -2.640  -5.649  1.00 97.58           N  
ATOM   1349 HH21 ARG A  89     -11.955  -3.521  -6.135  1.00 97.58           H  
ATOM   1350 HH22 ARG A  89     -11.493  -1.832  -5.915  1.00 97.58           H  
ATOM   1351  CZ  ARG A  89     -12.791  -2.557  -4.590  1.00 97.58           C  
ATOM   1352  N   VAL A  90     -11.227   2.009   0.084  1.00 98.13           N  
ATOM   1353  H   VAL A  90     -10.897   1.187   0.568  1.00 98.13           H  
ATOM   1354  CA  VAL A  90     -10.225   2.919  -0.492  1.00 98.13           C  
ATOM   1355  HA  VAL A  90     -10.720   3.593  -1.192  1.00 98.13           H  
ATOM   1356  C   VAL A  90      -9.205   2.125  -1.277  1.00 98.13           C  
ATOM   1357  CB  VAL A  90      -9.538   3.781   0.580  1.00 98.13           C  
ATOM   1358  HB  VAL A  90      -9.234   3.148   1.413  1.00 98.13           H  
ATOM   1359  O   VAL A  90      -8.706   1.099  -0.821  1.00 98.13           O  
ATOM   1360  CG1 VAL A  90      -8.308   4.556   0.078  1.00 98.13           C  
ATOM   1361 HG11 VAL A  90      -8.556   5.113  -0.825  1.00 98.13           H  
ATOM   1362 HG12 VAL A  90      -7.492   3.866  -0.137  1.00 98.13           H  
ATOM   1363 HG13 VAL A  90      -7.969   5.252   0.846  1.00 98.13           H  
ATOM   1364  CG2 VAL A  90     -10.536   4.818   1.075  1.00 98.13           C  
ATOM   1365 HG21 VAL A  90     -10.732   5.548   0.290  1.00 98.13           H  
ATOM   1366 HG22 VAL A  90     -11.483   4.336   1.319  1.00 98.13           H  
ATOM   1367 HG23 VAL A  90     -10.138   5.307   1.964  1.00 98.13           H  
ATOM   1368  N   GLU A  91      -8.866   2.630  -2.451  1.00 98.29           N  
ATOM   1369  H   GLU A  91      -9.319   3.479  -2.757  1.00 98.29           H  
ATOM   1370  CA  GLU A  91      -7.830   2.079  -3.301  1.00 98.29           C  
ATOM   1371  HA  GLU A  91      -7.490   1.130  -2.885  1.00 98.29           H  
ATOM   1372  C   GLU A  91      -6.631   3.031  -3.368  1.00 98.29           C  
ATOM   1373  CB  GLU A  91      -8.440   1.782  -4.669  1.00 98.29           C  
ATOM   1374  HB2 GLU A  91      -9.337   1.178  -4.535  1.00 98.29           H  
ATOM   1375  HB3 GLU A  91      -8.711   2.721  -5.151  1.00 98.29           H  
ATOM   1376  O   GLU A  91      -6.779   4.218  -3.652  1.00 98.29           O  
ATOM   1377  CG  GLU A  91      -7.464   1.016  -5.556  1.00 98.29           C  
ATOM   1378  HG2 GLU A  91      -7.183   0.089  -5.058  1.00 98.29           H  
ATOM   1379  HG3 GLU A  91      -6.562   1.610  -5.698  1.00 98.29           H  
ATOM   1380  CD  GLU A  91      -8.059   0.690  -6.924  1.00 98.29           C  
ATOM   1381  OE1 GLU A  91      -7.411  -0.074  -7.663  1.00 98.29           O  
ATOM   1382  OE2 GLU A  91      -9.110   1.210  -7.345  1.00 98.29           O  
ATOM   1383  N   VAL A  92      -5.437   2.492  -3.129  1.00 98.02           N  
ATOM   1384  H   VAL A  92      -5.415   1.516  -2.870  1.00 98.02           H  
ATOM   1385  CA  VAL A  92      -4.146   3.166  -3.284  1.00 98.02           C  
ATOM   1386  HA  VAL A  92      -4.305   4.201  -3.583  1.00 98.02           H  
ATOM   1387  C   VAL A  92      -3.379   2.444  -4.384  1.00 98.02           C  
ATOM   1388  CB  VAL A  92      -3.342   3.159  -1.966  1.00 98.02           C  
ATOM   1389  HB  VAL A  92      -3.098   2.130  -1.700  1.00 98.02           H  
ATOM   1390  O   VAL A  92      -2.966   1.300  -4.201  1.00 98.02           O  
ATOM   1391  CG1 VAL A  92      -2.026   3.935  -2.113  1.00 98.02           C  
ATOM   1392 HG11 VAL A  92      -2.230   4.976  -2.366  1.00 98.02           H  
ATOM   1393 HG12 VAL A  92      -1.471   3.897  -1.176  1.00 98.02           H  
ATOM   1394 HG13 VAL A  92      -1.404   3.490  -2.890  1.00 98.02           H  
ATOM   1395  CG2 VAL A  92      -4.137   3.756  -0.799  1.00 98.02           C  
ATOM   1396 HG21 VAL A  92      -4.500   4.750  -1.060  1.00 98.02           H  
ATOM   1397 HG22 VAL A  92      -4.992   3.120  -0.569  1.00 98.02           H  
ATOM   1398 HG23 VAL A  92      -3.510   3.818   0.090  1.00 98.02           H  
ATOM   1399  N   ARG A  93      -3.172   3.099  -5.526  1.00 95.59           N  
ATOM   1400  H   ARG A  93      -3.558   4.029  -5.606  1.00 95.59           H  
ATOM   1401  CA  ARG A  93      -2.297   2.617  -6.603  1.00 95.59           C  
ATOM   1402  HA  ARG A  93      -2.012   1.580  -6.426  1.00 95.59           H  
ATOM   1403  C   ARG A  93      -1.036   3.454  -6.607  1.00 95.59           C  
ATOM   1404  CB  ARG A  93      -2.984   2.709  -7.970  1.00 95.59           C  
ATOM   1405  HB2 ARG A  93      -2.288   2.361  -8.733  1.00 95.59           H  
ATOM   1406  HB3 ARG A  93      -3.213   3.755  -8.172  1.00 95.59           H  
ATOM   1407  O   ARG A  93      -1.110   4.672  -6.740  1.00 95.59           O  
ATOM   1408  CG  ARG A  93      -4.274   1.894  -8.070  1.00 95.59           C  
ATOM   1409  HG2 ARG A  93      -4.043   0.832  -7.976  1.00 95.59           H  
ATOM   1410  HG3 ARG A  93      -4.963   2.192  -7.280  1.00 95.59           H  
ATOM   1411  CD  ARG A  93      -4.934   2.156  -9.425  1.00 95.59           C  
ATOM   1412  HD2 ARG A  93      -4.279   1.801 -10.220  1.00 95.59           H  
ATOM   1413  HD3 ARG A  93      -5.083   3.230  -9.534  1.00 95.59           H  
ATOM   1414  NE  ARG A  93      -6.227   1.469  -9.509  1.00 95.59           N  
ATOM   1415  HE  ARG A  93      -6.406   0.736  -8.838  1.00 95.59           H  
ATOM   1416  NH1 ARG A  93      -7.261   2.749 -11.102  1.00 95.59           N  
ATOM   1417 HH11 ARG A  93      -6.472   3.379 -11.073  1.00 95.59           H  
ATOM   1418 HH12 ARG A  93      -8.128   3.080 -11.502  1.00 95.59           H  
ATOM   1419  NH2 ARG A  93      -8.390   1.137 -10.045  1.00 95.59           N  
ATOM   1420 HH21 ARG A  93      -9.254   1.467 -10.451  1.00 95.59           H  
ATOM   1421 HH22 ARG A  93      -8.455   0.674  -9.150  1.00 95.59           H  
ATOM   1422  CZ  ARG A  93      -7.281   1.781 -10.231  1.00 95.59           C  
ATOM   1423  N   VAL A  94       0.112   2.818  -6.475  1.00 93.08           N  
ATOM   1424  H   VAL A  94       0.105   1.811  -6.395  1.00 93.08           H  
ATOM   1425  CA  VAL A  94       1.406   3.484  -6.636  1.00 93.08           C  
ATOM   1426  HA  VAL A  94       1.281   4.561  -6.519  1.00 93.08           H  
ATOM   1427  C   VAL A  94       1.892   3.220  -8.055  1.00 93.08           C  
ATOM   1428  CB  VAL A  94       2.391   3.015  -5.558  1.00 93.08           C  
ATOM   1429  HB  VAL A  94       2.671   1.986  -5.783  1.00 93.08           H  
ATOM   1430  O   VAL A  94       1.463   2.258  -8.670  1.00 93.08           O  
ATOM   1431  CG1 VAL A  94       3.667   3.858  -5.529  1.00 93.08           C  
ATOM   1432 HG11 VAL A  94       3.417   4.914  -5.432  1.00 93.08           H  
ATOM   1433 HG12 VAL A  94       4.294   3.561  -4.688  1.00 93.08           H  
ATOM   1434 HG13 VAL A  94       4.246   3.705  -6.440  1.00 93.08           H  
ATOM   1435  CG2 VAL A  94       1.761   3.069  -4.155  1.00 93.08           C  
ATOM   1436 HG21 VAL A  94       0.931   2.367  -4.083  1.00 93.08           H  
ATOM   1437 HG22 VAL A  94       2.501   2.778  -3.409  1.00 93.08           H  
ATOM   1438 HG23 VAL A  94       1.401   4.076  -3.946  1.00 93.08           H  
ATOM   1439  N   GLU A  95       2.753   4.059  -8.604  1.00 90.16           N  
ATOM   1440  H   GLU A  95       2.929   4.933  -8.129  1.00 90.16           H  
ATOM   1441  CA  GLU A  95       3.471   3.835  -9.855  1.00 90.16           C  
ATOM   1442  HA  GLU A  95       3.616   2.766 -10.011  1.00 90.16           H  
ATOM   1443  C   GLU A  95       4.843   4.497  -9.738  1.00 90.16           C  
ATOM   1444  CB  GLU A  95       2.659   4.395 -11.034  1.00 90.16           C  
ATOM   1445  HB2 GLU A  95       2.436   5.447 -10.852  1.00 90.16           H  
ATOM   1446  HB3 GLU A  95       1.718   3.848 -11.099  1.00 90.16           H  
ATOM   1447  O   GLU A  95       4.932   5.655  -9.325  1.00 90.16           O  
ATOM   1448  CG  GLU A  95       3.403   4.262 -12.370  1.00 90.16           C  
ATOM   1449  HG2 GLU A  95       4.282   4.907 -12.357  1.00 90.16           H  
ATOM   1450  HG3 GLU A  95       3.740   3.231 -12.473  1.00 90.16           H  
ATOM   1451  CD  GLU A  95       2.539   4.630 -13.583  1.00 90.16           C  
ATOM   1452  OE1 GLU A  95       2.839   4.080 -14.668  1.00 90.16           O  
ATOM   1453  OE2 GLU A  95       1.556   5.394 -13.447  1.00 90.16           O  
ATOM   1454  N   PHE A  96       5.904   3.773 -10.089  1.00 86.49           N  
ATOM   1455  H   PHE A  96       5.779   2.849 -10.478  1.00 86.49           H  
ATOM   1456  CA  PHE A  96       7.269   4.289 -10.093  1.00 86.49           C  
ATOM   1457  HA  PHE A  96       7.299   5.254  -9.588  1.00 86.49           H  
ATOM   1458  C   PHE A  96       7.725   4.499 -11.540  1.00 86.49           C  
ATOM   1459  CB  PHE A  96       8.195   3.342  -9.316  1.00 86.49           C  
ATOM   1460  HB2 PHE A  96       8.261   2.394  -9.851  1.00 86.49           H  
ATOM   1461  HB3 PHE A  96       9.196   3.773  -9.300  1.00 86.49           H  
ATOM   1462  O   PHE A  96       7.654   3.590 -12.369  1.00 86.49           O  
ATOM   1463  CG  PHE A  96       7.762   3.074  -7.884  1.00 86.49           C  
ATOM   1464  CD1 PHE A  96       8.010   4.022  -6.874  1.00 86.49           C  
ATOM   1465  HD1 PHE A  96       8.513   4.947  -7.112  1.00 86.49           H  
ATOM   1466  CD2 PHE A  96       7.104   1.872  -7.562  1.00 86.49           C  
ATOM   1467  HD2 PHE A  96       6.942   1.126  -8.326  1.00 86.49           H  
ATOM   1468  CE1 PHE A  96       7.587   3.763  -5.557  1.00 86.49           C  
ATOM   1469  HE1 PHE A  96       7.735   4.494  -4.776  1.00 86.49           H  
ATOM   1470  CE2 PHE A  96       6.698   1.613  -6.242  1.00 86.49           C  
ATOM   1471  HE2 PHE A  96       6.234   0.668  -6.001  1.00 86.49           H  
ATOM   1472  CZ  PHE A  96       6.939   2.563  -5.238  1.00 86.49           C  
ATOM   1473  HZ  PHE A  96       6.629   2.369  -4.222  1.00 86.49           H  
ATOM   1474  N   GLU A  97       8.197   5.702 -11.848  1.00 85.36           N  
ATOM   1475  H   GLU A  97       8.242   6.401 -11.120  1.00 85.36           H  
ATOM   1476  CA  GLU A  97       8.696   6.083 -13.169  1.00 85.36           C  
ATOM   1477  HA  GLU A  97       8.923   5.189 -13.750  1.00 85.36           H  
ATOM   1478  C   GLU A  97       9.988   6.888 -12.997  1.00 85.36           C  
ATOM   1479  CB  GLU A  97       7.617   6.873 -13.929  1.00 85.36           C  
ATOM   1480  HB2 GLU A  97       6.692   6.295 -13.942  1.00 85.36           H  
ATOM   1481  HB3 GLU A  97       7.426   7.808 -13.401  1.00 85.36           H  
ATOM   1482  O   GLU A  97       9.957   8.097 -12.766  1.00 85.36           O  
ATOM   1483  CG  GLU A  97       8.033   7.162 -15.383  1.00 85.36           C  
ATOM   1484  HG2 GLU A  97       8.097   6.215 -15.920  1.00 85.36           H  
ATOM   1485  HG3 GLU A  97       9.023   7.618 -15.392  1.00 85.36           H  
ATOM   1486  CD  GLU A  97       7.066   8.107 -16.118  1.00 85.36           C  
ATOM   1487  OE1 GLU A  97       7.221   8.272 -17.347  1.00 85.36           O  
ATOM   1488  OE2 GLU A  97       6.198   8.746 -15.464  1.00 85.36           O  
ATOM   1489  N   GLY A  98      11.135   6.210 -13.084  1.00 84.10           N  
ATOM   1490  H   GLY A  98      11.096   5.209 -13.213  1.00 84.10           H  
ATOM   1491  CA  GLY A  98      12.446   6.842 -12.935  1.00 84.10           C  
ATOM   1492  HA2 GLY A  98      13.225   6.084 -13.021  1.00 84.10           H  
ATOM   1493  HA3 GLY A  98      12.585   7.569 -13.735  1.00 84.10           H  
ATOM   1494  C   GLY A  98      12.611   7.543 -11.584  1.00 84.10           C  
ATOM   1495  O   GLY A  98      12.690   6.896 -10.542  1.00 84.10           O  
ATOM   1496  N   ASP A  99      12.670   8.873 -11.610  1.00 88.36           N  
ATOM   1497  H   ASP A  99      12.490   9.349 -12.483  1.00 88.36           H  
ATOM   1498  CA  ASP A  99      12.814   9.751 -10.444  1.00 88.36           C  
ATOM   1499  HA  ASP A  99      13.331   9.198  -9.660  1.00 88.36           H  
ATOM   1500  C   ASP A  99      11.469  10.204  -9.843  1.00 88.36           C  
ATOM   1501  CB  ASP A  99      13.712  10.940 -10.828  1.00 88.36           C  
ATOM   1502  HB2 ASP A  99      14.636  10.562 -11.265  1.00 88.36           H  
ATOM   1503  HB3 ASP A  99      13.980  11.483  -9.921  1.00 88.36           H  
ATOM   1504  O   ASP A  99      11.439  11.047  -8.939  1.00 88.36           O  
ATOM   1505  CG  ASP A  99      13.071  11.938 -11.803  1.00 88.36           C  
ATOM   1506  OD1 ASP A  99      12.176  11.543 -12.587  1.00 88.36           O  
ATOM   1507  OD2 ASP A  99      13.487  13.117 -11.779  1.00 88.36           O  
ATOM   1508  N   LYS A 100      10.345   9.641 -10.310  1.00 92.23           N  
ATOM   1509  H   LYS A 100      10.435   8.988 -11.075  1.00 92.23           H  
ATOM   1510  CA  LYS A 100       8.989   9.976  -9.855  1.00 92.23           C  
ATOM   1511  HA  LYS A 100       9.067  10.720  -9.063  1.00 92.23           H  
ATOM   1512  C   LYS A 100       8.251   8.781  -9.269  1.00 92.23           C  
ATOM   1513  CB  LYS A 100       8.178  10.589 -11.003  1.00 92.23           C  
ATOM   1514  HB2 LYS A 100       7.155  10.762 -10.669  1.00 92.23           H  
ATOM   1515  HB3 LYS A 100       8.157   9.889 -11.838  1.00 92.23           H  
ATOM   1516  O   LYS A 100       8.344   7.659  -9.758  1.00 92.23           O  
ATOM   1517  CG  LYS A 100       8.780  11.923 -11.457  1.00 92.23           C  
ATOM   1518  HG2 LYS A 100       9.829  11.778 -11.713  1.00 92.23           H  
ATOM   1519  HG3 LYS A 100       8.714  12.650 -10.647  1.00 92.23           H  
ATOM   1520  CD  LYS A 100       8.052  12.451 -12.689  1.00 92.23           C  
ATOM   1521  HD2 LYS A 100       7.038  12.750 -12.423  1.00 92.23           H  
ATOM   1522  HD3 LYS A 100       8.020  11.663 -13.441  1.00 92.23           H  
ATOM   1523  CE  LYS A 100       8.847  13.638 -13.229  1.00 92.23           C  
ATOM   1524  HE2 LYS A 100       8.827  14.448 -12.500  1.00 92.23           H  
ATOM   1525  HE3 LYS A 100       9.883  13.320 -13.340  1.00 92.23           H  
ATOM   1526  NZ  LYS A 100       8.307  14.073 -14.537  1.00 92.23           N  
ATOM   1527  HZ1 LYS A 100       7.346  14.369 -14.446  1.00 92.23           H  
ATOM   1528  HZ2 LYS A 100       8.878  14.818 -14.910  1.00 92.23           H  
ATOM   1529  HZ3 LYS A 100       8.354  13.292 -15.174  1.00 92.23           H  
ATOM   1530  N   MET A 101       7.427   9.071  -8.268  1.00 93.14           N  
ATOM   1531  H   MET A 101       7.418  10.025  -7.938  1.00 93.14           H  
ATOM   1532  CA  MET A 101       6.411   8.161  -7.750  1.00 93.14           C  
ATOM   1533  HA  MET A 101       6.399   7.254  -8.354  1.00 93.14           H  
ATOM   1534  C   MET A 101       5.042   8.837  -7.849  1.00 93.14           C  
ATOM   1535  CB  MET A 101       6.753   7.755  -6.311  1.00 93.14           C  
ATOM   1536  HB2 MET A 101       7.753   7.323  -6.285  1.00 93.14           H  
ATOM   1537  HB3 MET A 101       6.743   8.641  -5.676  1.00 93.14           H  
ATOM   1538  O   MET A 101       4.833   9.904  -7.267  1.00 93.14           O  
ATOM   1539  CG  MET A 101       5.758   6.722  -5.772  1.00 93.14           C  
ATOM   1540  HG2 MET A 101       4.738   7.054  -5.968  1.00 93.14           H  
ATOM   1541  HG3 MET A 101       5.903   5.789  -6.317  1.00 93.14           H  
ATOM   1542  SD  MET A 101       5.894   6.388  -3.995  1.00 93.14           S  
ATOM   1543  CE  MET A 101       5.232   7.945  -3.390  1.00 93.14           C  
ATOM   1544  HE1 MET A 101       6.021   8.697  -3.396  1.00 93.14           H  
ATOM   1545  HE2 MET A 101       4.424   8.277  -4.042  1.00 93.14           H  
ATOM   1546  HE3 MET A 101       4.832   7.795  -2.387  1.00 93.14           H  
ATOM   1547  N   ARG A 102       4.101   8.224  -8.566  1.00 95.30           N  
ATOM   1548  H   ARG A 102       4.334   7.331  -8.976  1.00 95.30           H  
ATOM   1549  CA  ARG A 102       2.702   8.665  -8.635  1.00 95.30           C  
ATOM   1550  HA  ARG A 102       2.624   9.689  -8.271  1.00 95.30           H  
ATOM   1551  C   ARG A 102       1.856   7.793  -7.719  1.00 95.30           C  
ATOM   1552  CB  ARG A 102       2.178   8.646 -10.079  1.00 95.30           C  
ATOM   1553  HB2 ARG A 102       2.155   7.619 -10.442  1.00 95.30           H  
ATOM   1554  HB3 ARG A 102       1.158   9.033 -10.084  1.00 95.30           H  
ATOM   1555  O   ARG A 102       2.011   6.579  -7.697  1.00 95.30           O  
ATOM   1556  CG  ARG A 102       3.037   9.492 -11.029  1.00 95.30           C  
ATOM   1557  HG2 ARG A 102       4.029   9.047 -11.106  1.00 95.30           H  
ATOM   1558  HG3 ARG A 102       3.131  10.507 -10.642  1.00 95.30           H  
ATOM   1559  CD  ARG A 102       2.406   9.537 -12.422  1.00 95.30           C  
ATOM   1560  HD2 ARG A 102       1.524  10.177 -12.390  1.00 95.30           H  
ATOM   1561  HD3 ARG A 102       2.101   8.528 -12.696  1.00 95.30           H  
ATOM   1562  NE  ARG A 102       3.365  10.033 -13.429  1.00 95.30           N  
ATOM   1563  HE  ARG A 102       4.325  10.155 -13.140  1.00 95.30           H  
ATOM   1564  NH1 ARG A 102       1.967   9.867 -15.230  1.00 95.30           N  
ATOM   1565 HH11 ARG A 102       1.241   9.598 -14.581  1.00 95.30           H  
ATOM   1566 HH12 ARG A 102       1.846   9.781 -16.229  1.00 95.30           H  
ATOM   1567  NH2 ARG A 102       4.099  10.410 -15.548  1.00 95.30           N  
ATOM   1568 HH21 ARG A 102       4.985   9.979 -15.325  1.00 95.30           H  
ATOM   1569 HH22 ARG A 102       3.923  10.367 -16.542  1.00 95.30           H  
ATOM   1570  CZ  ARG A 102       3.140  10.113 -14.725  1.00 95.30           C  
ATOM   1571  N   VAL A 103       0.967   8.411  -6.955  1.00 97.14           N  
ATOM   1572  H   VAL A 103       0.938   9.420  -6.986  1.00 97.14           H  
ATOM   1573  CA  VAL A 103       0.013   7.737  -6.072  1.00 97.14           C  
ATOM   1574  HA  VAL A 103       0.104   6.658  -6.190  1.00 97.14           H  
ATOM   1575  C   VAL A 103      -1.380   8.165  -6.495  1.00 97.14           C  
ATOM   1576  CB  VAL A 103       0.263   8.068  -4.589  1.00 97.14           C  
ATOM   1577  HB  VAL A 103       0.097   9.132  -4.418  1.00 97.14           H  
ATOM   1578  O   VAL A 103      -1.714   9.342  -6.390  1.00 97.14           O  
ATOM   1579  CG1 VAL A 103      -0.692   7.275  -3.688  1.00 97.14           C  
ATOM   1580 HG11 VAL A 103      -0.520   7.530  -2.642  1.00 97.14           H  
ATOM   1581 HG12 VAL A 103      -1.727   7.519  -3.927  1.00 97.14           H  
ATOM   1582 HG13 VAL A 103      -0.538   6.206  -3.830  1.00 97.14           H  
ATOM   1583  CG2 VAL A 103       1.701   7.742  -4.173  1.00 97.14           C  
ATOM   1584 HG21 VAL A 103       1.912   6.687  -4.346  1.00 97.14           H  
ATOM   1585 HG22 VAL A 103       2.391   8.348  -4.759  1.00 97.14           H  
ATOM   1586 HG23 VAL A 103       1.848   7.978  -3.119  1.00 97.14           H  
ATOM   1587  N   ARG A 104      -2.195   7.224  -6.966  1.00 98.06           N  
ATOM   1588  H   ARG A 104      -1.846   6.277  -6.997  1.00 98.06           H  
ATOM   1589  CA  ARG A 104      -3.621   7.436  -7.222  1.00 98.06           C  
ATOM   1590  HA  ARG A 104      -3.826   8.505  -7.279  1.00 98.06           H  
ATOM   1591  C   ARG A 104      -4.422   6.883  -6.061  1.00 98.06           C  
ATOM   1592  CB  ARG A 104      -4.062   6.813  -8.546  1.00 98.06           C  
ATOM   1593  HB2 ARG A 104      -5.138   6.950  -8.657  1.00 98.06           H  
ATOM   1594  HB3 ARG A 104      -3.848   5.744  -8.542  1.00 98.06           H  
ATOM   1595  O   ARG A 104      -4.245   5.730  -5.672  1.00 98.06           O  
ATOM   1596  CG  ARG A 104      -3.357   7.475  -9.725  1.00 98.06           C  
ATOM   1597  HG2 ARG A 104      -2.278   7.346  -9.641  1.00 98.06           H  
ATOM   1598  HG3 ARG A 104      -3.593   8.539  -9.731  1.00 98.06           H  
ATOM   1599  CD  ARG A 104      -3.832   6.849 -11.030  1.00 98.06           C  
ATOM   1600  HD2 ARG A 104      -4.913   6.963 -11.109  1.00 98.06           H  
ATOM   1601  HD3 ARG A 104      -3.571   5.791 -11.037  1.00 98.06           H  
ATOM   1602  NE  ARG A 104      -3.179   7.540 -12.143  1.00 98.06           N  
ATOM   1603  HE  ARG A 104      -2.748   8.428 -11.931  1.00 98.06           H  
ATOM   1604  NH1 ARG A 104      -3.779   6.157 -13.864  1.00 98.06           N  
ATOM   1605 HH11 ARG A 104      -4.371   5.660 -13.213  1.00 98.06           H  
ATOM   1606 HH12 ARG A 104      -3.733   5.920 -14.844  1.00 98.06           H  
ATOM   1607  NH2 ARG A 104      -2.471   7.968 -14.202  1.00 98.06           N  
ATOM   1608 HH21 ARG A 104      -2.103   8.805 -13.773  1.00 98.06           H  
ATOM   1609 HH22 ARG A 104      -2.359   7.764 -15.185  1.00 98.06           H  
ATOM   1610  CZ  ARG A 104      -3.146   7.201 -13.404  1.00 98.06           C  
ATOM   1611  N   LEU A 105      -5.283   7.724  -5.518  1.00 98.47           N  
ATOM   1612  H   LEU A 105      -5.363   8.644  -5.926  1.00 98.47           H  
ATOM   1613  CA  LEU A 105      -6.170   7.423  -4.410  1.00 98.47           C  
ATOM   1614  HA  LEU A 105      -5.958   6.434  -4.004  1.00 98.47           H  
ATOM   1615  C   LEU A 105      -7.595   7.464  -4.929  1.00 98.47           C  
ATOM   1616  CB  LEU A 105      -5.990   8.478  -3.312  1.00 98.47           C  
ATOM   1617  HB2 LEU A 105      -6.300   9.445  -3.708  1.00 98.47           H  
ATOM   1618  HB3 LEU A 105      -6.659   8.221  -2.491  1.00 98.47           H  
ATOM   1619  O   LEU A 105      -7.991   8.478  -5.491  1.00 98.47           O  
ATOM   1620  CG  LEU A 105      -4.567   8.627  -2.759  1.00 98.47           C  
ATOM   1621  HG  LEU A 105      -3.867   8.860  -3.562  1.00 98.47           H  
ATOM   1622  CD1 LEU A 105      -4.565   9.792  -1.772  1.00 98.47           C  
ATOM   1623 HD11 LEU A 105      -5.358   9.660  -1.035  1.00 98.47           H  
ATOM   1624 HD12 LEU A 105      -3.609   9.849  -1.253  1.00 98.47           H  
ATOM   1625 HD13 LEU A 105      -4.739  10.723  -2.311  1.00 98.47           H  
ATOM   1626  CD2 LEU A 105      -4.104   7.357  -2.050  1.00 98.47           C  
ATOM   1627 HD21 LEU A 105      -3.116   7.512  -1.617  1.00 98.47           H  
ATOM   1628 HD22 LEU A 105      -4.813   7.094  -1.265  1.00 98.47           H  
ATOM   1629 HD23 LEU A 105      -4.045   6.540  -2.770  1.00 98.47           H  
ATOM   1630  N   ARG A 106      -8.373   6.409  -4.711  1.00 98.50           N  
ATOM   1631  H   ARG A 106      -7.969   5.600  -4.261  1.00 98.50           H  
ATOM   1632  CA  ARG A 106      -9.798   6.389  -5.042  1.00 98.50           C  
ATOM   1633  HA  ARG A 106     -10.120   7.392  -5.323  1.00 98.50           H  
ATOM   1634  C   ARG A 106     -10.606   5.992  -3.820  1.00 98.50           C  
ATOM   1635  CB  ARG A 106     -10.022   5.478  -6.249  1.00 98.50           C  
ATOM   1636  HB2 ARG A 106      -9.471   5.881  -7.099  1.00 98.50           H  
ATOM   1637  HB3 ARG A 106      -9.640   4.481  -6.029  1.00 98.50           H  
ATOM   1638  O   ARG A 106     -10.290   5.000  -3.167  1.00 98.50           O  
ATOM   1639  CG  ARG A 106     -11.501   5.373  -6.614  1.00 98.50           C  
ATOM   1640  HG2 ARG A 106     -11.913   6.364  -6.804  1.00 98.50           H  
ATOM   1641  HG3 ARG A 106     -12.048   4.904  -5.796  1.00 98.50           H  
ATOM   1642  CD  ARG A 106     -11.646   4.510  -7.861  1.00 98.50           C  
ATOM   1643  HD2 ARG A 106     -11.094   3.581  -7.721  1.00 98.50           H  
ATOM   1644  HD3 ARG A 106     -11.236   5.054  -8.712  1.00 98.50           H  
ATOM   1645  NE  ARG A 106     -13.060   4.194  -8.059  1.00 98.50           N  
ATOM   1646  HE  ARG A 106     -13.597   4.032  -7.219  1.00 98.50           H  
ATOM   1647  NH1 ARG A 106     -13.120   4.058 -10.342  1.00 98.50           N  
ATOM   1648 HH11 ARG A 106     -12.173   4.410 -10.344  1.00 98.50           H  
ATOM   1649 HH12 ARG A 106     -13.669   4.015 -11.189  1.00 98.50           H  
ATOM   1650  NH2 ARG A 106     -14.975   3.748  -9.090  1.00 98.50           N  
ATOM   1651 HH21 ARG A 106     -15.569   3.597  -9.893  1.00 98.50           H  
ATOM   1652 HH22 ARG A 106     -15.320   3.694  -8.142  1.00 98.50           H  
ATOM   1653  CZ  ARG A 106     -13.706   3.999  -9.177  1.00 98.50           C  
ATOM   1654  N   ASN A 107     -11.641   6.766  -3.517  1.00 98.26           N  
ATOM   1655  H   ASN A 107     -11.843   7.557  -4.111  1.00 98.26           H  
ATOM   1656  CA  ASN A 107     -12.542   6.491  -2.407  1.00 98.26           C  
ATOM   1657  HA  ASN A 107     -12.132   5.706  -1.771  1.00 98.26           H  
ATOM   1658  C   ASN A 107     -13.890   5.996  -2.938  1.00 98.26           C  
ATOM   1659  CB  ASN A 107     -12.661   7.761  -1.559  1.00 98.26           C  
ATOM   1660  HB2 ASN A 107     -13.065   8.559  -2.182  1.00 98.26           H  
ATOM   1661  HB3 ASN A 107     -11.675   8.057  -1.200  1.00 98.26           H  
ATOM   1662  O   ASN A 107     -14.686   6.780  -3.446  1.00 98.26           O  
ATOM   1663  CG  ASN A 107     -13.571   7.581  -0.365  1.00 98.26           C  
ATOM   1664  ND2 ASN A 107     -13.918   8.653   0.299  1.00 98.26           N  
ATOM   1665 HD21 ASN A 107     -13.517   9.546   0.050  1.00 98.26           H  
ATOM   1666 HD22 ASN A 107     -14.529   8.547   1.096  1.00 98.26           H  
ATOM   1667  OD1 ASN A 107     -13.959   6.483   0.001  1.00 98.26           O  
ATOM   1668  N   ASP A 108     -14.161   4.703  -2.789  1.00 97.72           N  
ATOM   1669  H   ASP A 108     -13.503   4.125  -2.286  1.00 97.72           H  
ATOM   1670  CA  ASP A 108     -15.445   4.092  -3.151  1.00 97.72           C  
ATOM   1671  HA  ASP A 108     -15.958   4.740  -3.862  1.00 97.72           H  
ATOM   1672  C   ASP A 108     -16.391   3.969  -1.933  1.00 97.72           C  
ATOM   1673  CB  ASP A 108     -15.211   2.747  -3.864  1.00 97.72           C  
ATOM   1674  HB2 ASP A 108     -14.611   2.108  -3.217  1.00 97.72           H  
ATOM   1675  HB3 ASP A 108     -16.171   2.253  -4.014  1.00 97.72           H  
ATOM   1676  O   ASP A 108     -17.417   3.295  -2.007  1.00 97.72           O  
ATOM   1677  CG  ASP A 108     -14.539   2.855  -5.243  1.00 97.72           C  
ATOM   1678  OD1 ASP A 108     -14.990   3.644  -6.114  1.00 97.72           O  
ATOM   1679  OD2 ASP A 108     -13.591   2.077  -5.488  1.00 97.72           O  
ATOM   1680  N   SER A 109     -16.068   4.605  -0.800  1.00 96.11           N  
ATOM   1681  H   SER A 109     -15.223   5.158  -0.790  1.00 96.11           H  
ATOM   1682  CA  SER A 109     -16.948   4.669   0.374  1.00 96.11           C  
ATOM   1683  HA  SER A 109     -17.507   3.734   0.424  1.00 96.11           H  
ATOM   1684  C   SER A 109     -17.978   5.803   0.285  1.00 96.11           C  
ATOM   1685  CB  SER A 109     -16.129   4.764   1.665  1.00 96.11           C  
ATOM   1686  HB2 SER A 109     -16.755   4.455   2.502  1.00 96.11           H  
ATOM   1687  HB3 SER A 109     -15.262   4.104   1.608  1.00 96.11           H  
ATOM   1688  O   SER A 109     -17.914   6.676  -0.580  1.00 96.11           O  
ATOM   1689  OG  SER A 109     -15.701   6.072   1.919  1.00 96.11           O  
ATOM   1690  HG  SER A 109     -15.042   6.295   1.259  1.00 96.11           H  
ATOM   1691  N   SER A 110     -18.936   5.817   1.216  1.00 95.91           N  
ATOM   1692  H   SER A 110     -18.961   5.074   1.899  1.00 95.91           H  
ATOM   1693  CA  SER A 110     -19.959   6.866   1.320  1.00 95.91           C  
ATOM   1694  HA  SER A 110     -20.204   7.210   0.315  1.00 95.91           H  
ATOM   1695  C   SER A 110     -19.521   8.103   2.115  1.00 95.91           C  
ATOM   1696  CB  SER A 110     -21.232   6.275   1.930  1.00 95.91           C  
ATOM   1697  HB2 SER A 110     -22.010   7.037   1.972  1.00 95.91           H  
ATOM   1698  HB3 SER A 110     -21.582   5.458   1.299  1.00 95.91           H  
ATOM   1699  O   SER A 110     -20.305   9.043   2.241  1.00 95.91           O  
ATOM   1700  OG  SER A 110     -20.980   5.777   3.231  1.00 95.91           O  
ATOM   1701  HG  SER A 110     -20.758   6.510   3.809  1.00 95.91           H  
ATOM   1702  N   THR A 111     -18.315   8.116   2.691  1.00 95.83           N  
ATOM   1703  H   THR A 111     -17.679   7.350   2.525  1.00 95.83           H  
ATOM   1704  CA  THR A 111     -17.797   9.227   3.508  1.00 95.83           C  
ATOM   1705  HA  THR A 111     -18.471  10.077   3.400  1.00 95.83           H  
ATOM   1706  C   THR A 111     -16.412   9.668   3.033  1.00 95.83           C  
ATOM   1707  CB  THR A 111     -17.743   8.871   5.003  1.00 95.83           C  
ATOM   1708  HB  THR A 111     -17.235   9.672   5.540  1.00 95.83           H  
ATOM   1709  O   THR A 111     -15.684   8.873   2.446  1.00 95.83           O  
ATOM   1710  CG2 THR A 111     -19.141   8.696   5.594  1.00 95.83           C  
ATOM   1711 HG21 THR A 111     -19.061   8.534   6.669  1.00 95.83           H  
ATOM   1712 HG22 THR A 111     -19.734   9.592   5.411  1.00 95.83           H  
ATOM   1713 HG23 THR A 111     -19.634   7.836   5.141  1.00 95.83           H  
ATOM   1714  OG1 THR A 111     -17.058   7.663   5.222  1.00 95.83           O  
ATOM   1715  HG1 THR A 111     -16.530   7.750   6.019  1.00 95.83           H  
ATOM   1716  N   PRO A 112     -16.012  10.935   3.244  1.00 97.89           N  
ATOM   1717  CA  PRO A 112     -14.646  11.356   2.955  1.00 97.89           C  
ATOM   1718  HA  PRO A 112     -14.460  11.225   1.889  1.00 97.89           H  
ATOM   1719  C   PRO A 112     -13.621  10.544   3.754  1.00 97.89           C  
ATOM   1720  CB  PRO A 112     -14.576  12.846   3.299  1.00 97.89           C  
ATOM   1721  HB2 PRO A 112     -14.218  12.981   4.319  1.00 97.89           H  
ATOM   1722  HB3 PRO A 112     -13.942  13.390   2.598  1.00 97.89           H  
ATOM   1723  O   PRO A 112     -13.863  10.192   4.911  1.00 97.89           O  
ATOM   1724  CG  PRO A 112     -16.033  13.298   3.212  1.00 97.89           C  
ATOM   1725  HG2 PRO A 112     -16.224  14.165   3.845  1.00 97.89           H  
ATOM   1726  HG3 PRO A 112     -16.285  13.519   2.175  1.00 97.89           H  
ATOM   1727  CD  PRO A 112     -16.808  12.069   3.684  1.00 97.89           C  
ATOM   1728  HD2 PRO A 112     -16.874  12.066   4.772  1.00 97.89           H  
ATOM   1729  HD3 PRO A 112     -17.801  12.070   3.236  1.00 97.89           H  
ATOM   1730  N   VAL A 113     -12.469  10.291   3.138  1.00 98.31           N  
ATOM   1731  H   VAL A 113     -12.350  10.614   2.189  1.00 98.31           H  
ATOM   1732  CA  VAL A 113     -11.309   9.650   3.775  1.00 98.31           C  
ATOM   1733  HA  VAL A 113     -11.539   9.434   4.818  1.00 98.31           H  
ATOM   1734  C   VAL A 113     -10.137  10.620   3.762  1.00 98.31           C  
ATOM   1735  CB  VAL A 113     -10.936   8.312   3.105  1.00 98.31           C  
ATOM   1736  HB  VAL A 113     -10.071   7.897   3.622  1.00 98.31           H  
ATOM   1737  O   VAL A 113      -9.972  11.385   2.811  1.00 98.31           O  
ATOM   1738  CG1 VAL A 113     -12.084   7.298   3.233  1.00 98.31           C  
ATOM   1739 HG11 VAL A 113     -12.035   6.560   2.432  1.00 98.31           H  
ATOM   1740 HG12 VAL A 113     -12.009   6.790   4.194  1.00 98.31           H  
ATOM   1741 HG13 VAL A 113     -13.060   7.780   3.167  1.00 98.31           H  
ATOM   1742  CG2 VAL A 113     -10.541   8.485   1.634  1.00 98.31           C  
ATOM   1743 HG21 VAL A 113     -11.380   8.891   1.068  1.00 98.31           H  
ATOM   1744 HG22 VAL A 113     -10.243   7.528   1.207  1.00 98.31           H  
ATOM   1745 HG23 VAL A 113      -9.687   9.157   1.549  1.00 98.31           H  
ATOM   1746  N   GLU A 114      -9.313  10.588   4.800  1.00 98.56           N  
ATOM   1747  H   GLU A 114      -9.477   9.910   5.530  1.00 98.56           H  
ATOM   1748  CA  GLU A 114      -8.051  11.320   4.845  1.00 98.56           C  
ATOM   1749  HA  GLU A 114      -8.012  12.018   4.009  1.00 98.56           H  
ATOM   1750  C   GLU A 114      -6.892  10.337   4.670  1.00 98.56           C  
ATOM   1751  CB  GLU A 114      -7.966  12.165   6.125  1.00 98.56           C  
ATOM   1752  HB2 GLU A 114      -8.853  12.795   6.178  1.00 98.56           H  
ATOM   1753  HB3 GLU A 114      -7.942  11.519   7.003  1.00 98.56           H  
ATOM   1754  O   GLU A 114      -6.813   9.312   5.344  1.00 98.56           O  
ATOM   1755  CG  GLU A 114      -6.724  13.064   6.108  1.00 98.56           C  
ATOM   1756  HG2 GLU A 114      -6.621  13.500   5.114  1.00 98.56           H  
ATOM   1757  HG3 GLU A 114      -5.837  12.457   6.287  1.00 98.56           H  
ATOM   1758  CD  GLU A 114      -6.815  14.201   7.136  1.00 98.56           C  
ATOM   1759  OE1 GLU A 114      -6.285  14.054   8.256  1.00 98.56           O  
ATOM   1760  OE2 GLU A 114      -7.343  15.270   6.757  1.00 98.56           O  
ATOM   1761  N   VAL A 115      -5.997  10.628   3.729  1.00 98.67           N  
ATOM   1762  H   VAL A 115      -6.146  11.456   3.170  1.00 98.67           H  
ATOM   1763  CA  VAL A 115      -4.825   9.805   3.433  1.00 98.67           C  
ATOM   1764  HA  VAL A 115      -4.825   8.943   4.101  1.00 98.67           H  
ATOM   1765  C   VAL A 115      -3.566  10.615   3.705  1.00 98.67           C  
ATOM   1766  CB  VAL A 115      -4.850   9.253   1.996  1.00 98.67           C  
ATOM   1767  HB  VAL A 115      -4.761  10.076   1.288  1.00 98.67           H  
ATOM   1768  O   VAL A 115      -3.294  11.615   3.039  1.00 98.67           O  
ATOM   1769  CG1 VAL A 115      -3.675   8.286   1.786  1.00 98.67           C  
ATOM   1770 HG11 VAL A 115      -2.728   8.815   1.894  1.00 98.67           H  
ATOM   1771 HG12 VAL A 115      -3.721   7.479   2.517  1.00 98.67           H  
ATOM   1772 HG13 VAL A 115      -3.719   7.863   0.782  1.00 98.67           H  
ATOM   1773  CG2 VAL A 115      -6.151   8.492   1.698  1.00 98.67           C  
ATOM   1774 HG21 VAL A 115      -6.998   9.178   1.727  1.00 98.67           H  
ATOM   1775 HG22 VAL A 115      -6.305   7.711   2.443  1.00 98.67           H  
ATOM   1776 HG23 VAL A 115      -6.110   8.043   0.706  1.00 98.67           H  
ATOM   1777  N   HIS A 116      -2.760  10.155   4.659  1.00 98.53           N  
ATOM   1778  H   HIS A 116      -3.071   9.346   5.178  1.00 98.53           H  
ATOM   1779  CA  HIS A 116      -1.426  10.682   4.919  1.00 98.53           C  
ATOM   1780  HA  HIS A 116      -1.366  11.699   4.531  1.00 98.53           H  
ATOM   1781  C   HIS A 116      -0.389   9.819   4.211  1.00 98.53           C  
ATOM   1782  CB  HIS A 116      -1.126  10.753   6.415  1.00 98.53           C  
ATOM   1783  HB2 HIS A 116      -0.217  11.337   6.559  1.00 98.53           H  
ATOM   1784  HB3 HIS A 116      -0.931   9.751   6.796  1.00 98.53           H  
ATOM   1785  O   HIS A 116      -0.226   8.639   4.517  1.00 98.53           O  
ATOM   1786  CG  HIS A 116      -2.225  11.371   7.223  1.00 98.53           C  
ATOM   1787  CD2 HIS A 116      -3.178  10.699   7.938  1.00 98.53           C  
ATOM   1788  HD2 HIS A 116      -3.301   9.628   8.016  1.00 98.53           H  
ATOM   1789  ND1 HIS A 116      -2.465  12.718   7.372  1.00 98.53           N  
ATOM   1790  HD1 HIS A 116      -2.048  13.467   6.838  1.00 98.53           H  
ATOM   1791  CE1 HIS A 116      -3.528  12.851   8.185  1.00 98.53           C  
ATOM   1792  HE1 HIS A 116      -3.992  13.782   8.474  1.00 98.53           H  
ATOM   1793  NE2 HIS A 116      -3.968  11.647   8.568  1.00 98.53           N  
ATOM   1794  N   ILE A 117       0.342  10.424   3.288  1.00 98.43           N  
ATOM   1795  H   ILE A 117       0.152  11.399   3.104  1.00 98.43           H  
ATOM   1796  CA  ILE A 117       1.389   9.781   2.506  1.00 98.43           C  
ATOM   1797  HA  ILE A 117       1.336   8.702   2.651  1.00 98.43           H  
ATOM   1798  C   ILE A 117       2.736  10.289   3.012  1.00 98.43           C  
ATOM   1799  CB  ILE A 117       1.207  10.068   1.002  1.00 98.43           C  
ATOM   1800  HB  ILE A 117       1.462  11.114   0.831  1.00 98.43           H  
ATOM   1801  O   ILE A 117       2.954  11.501   3.087  1.00 98.43           O  
ATOM   1802  CG1 ILE A 117      -0.243   9.859   0.505  1.00 98.43           C  
ATOM   1803 HG12 ILE A 117      -0.517   8.807   0.584  1.00 98.43           H  
ATOM   1804 HG13 ILE A 117      -0.933  10.437   1.120  1.00 98.43           H  
ATOM   1805  CG2 ILE A 117       2.194   9.177   0.226  1.00 98.43           C  
ATOM   1806 HG21 ILE A 117       3.218   9.413   0.516  1.00 98.43           H  
ATOM   1807 HG22 ILE A 117       2.113   9.335  -0.849  1.00 98.43           H  
ATOM   1808 HG23 ILE A 117       2.003   8.127   0.447  1.00 98.43           H  
ATOM   1809  CD1 ILE A 117      -0.449  10.337  -0.935  1.00 98.43           C  
ATOM   1810 HD11 ILE A 117      -0.102  11.365  -1.036  1.00 98.43           H  
ATOM   1811 HD12 ILE A 117      -1.511  10.304  -1.181  1.00 98.43           H  
ATOM   1812 HD13 ILE A 117       0.084   9.698  -1.639  1.00 98.43           H  
ATOM   1813  N   LYS A 118       3.654   9.379   3.334  1.00 97.66           N  
ATOM   1814  H   LYS A 118       3.390   8.407   3.261  1.00 97.66           H  
ATOM   1815  CA  LYS A 118       5.039   9.698   3.696  1.00 97.66           C  
ATOM   1816  HA  LYS A 118       5.208  10.764   3.547  1.00 97.66           H  
ATOM   1817  C   LYS A 118       6.005   8.956   2.782  1.00 97.66           C  
ATOM   1818  CB  LYS A 118       5.272   9.383   5.177  1.00 97.66           C  
ATOM   1819  HB2 LYS A 118       5.066   8.328   5.352  1.00 97.66           H  
ATOM   1820  HB3 LYS A 118       4.582   9.973   5.780  1.00 97.66           H  
ATOM   1821  O   LYS A 118       5.895   7.744   2.613  1.00 97.66           O  
ATOM   1822  CG  LYS A 118       6.713   9.701   5.598  1.00 97.66           C  
ATOM   1823  HG2 LYS A 118       6.894  10.773   5.518  1.00 97.66           H  
ATOM   1824  HG3 LYS A 118       7.415   9.180   4.948  1.00 97.66           H  
ATOM   1825  CD  LYS A 118       6.975   9.234   7.028  1.00 97.66           C  
ATOM   1826  HD2 LYS A 118       6.323   9.763   7.723  1.00 97.66           H  
ATOM   1827  HD3 LYS A 118       6.773   8.164   7.086  1.00 97.66           H  
ATOM   1828  CE  LYS A 118       8.447   9.503   7.351  1.00 97.66           C  
ATOM   1829  HE2 LYS A 118       9.049   9.161   6.509  1.00 97.66           H  
ATOM   1830  HE3 LYS A 118       8.614  10.576   7.435  1.00 97.66           H  
ATOM   1831  NZ  LYS A 118       8.858   8.787   8.581  1.00 97.66           N  
ATOM   1832  HZ1 LYS A 118       8.297   9.059   9.376  1.00 97.66           H  
ATOM   1833  HZ2 LYS A 118       8.731   7.796   8.435  1.00 97.66           H  
ATOM   1834  HZ3 LYS A 118       9.838   8.952   8.762  1.00 97.66           H  
ATOM   1835  N   VAL A 119       6.970   9.690   2.237  1.00 95.40           N  
ATOM   1836  H   VAL A 119       6.980  10.680   2.435  1.00 95.40           H  
ATOM   1837  CA  VAL A 119       7.944   9.200   1.256  1.00 95.40           C  
ATOM   1838  HA  VAL A 119       8.031   8.116   1.324  1.00 95.40           H  
ATOM   1839  C   VAL A 119       9.296   9.836   1.560  1.00 95.40           C  
ATOM   1840  CB  VAL A 119       7.495   9.572  -0.163  1.00 95.40           C  
ATOM   1841  HB  VAL A 119       7.543  10.654  -0.293  1.00 95.40           H  
ATOM   1842  O   VAL A 119       9.508  11.020   1.299  1.00 95.40           O  
ATOM   1843  CG1 VAL A 119       8.402   8.910  -1.190  1.00 95.40           C  
ATOM   1844 HG11 VAL A 119       8.052   9.192  -2.183  1.00 95.40           H  
ATOM   1845 HG12 VAL A 119       8.366   7.826  -1.086  1.00 95.40           H  
ATOM   1846 HG13 VAL A 119       9.428   9.258  -1.074  1.00 95.40           H  
ATOM   1847  CG2 VAL A 119       6.060   9.144  -0.460  1.00 95.40           C  
ATOM   1848 HG21 VAL A 119       5.374   9.603   0.252  1.00 95.40           H  
ATOM   1849 HG22 VAL A 119       5.779   9.547  -1.432  1.00 95.40           H  
ATOM   1850 HG23 VAL A 119       5.964   8.059  -0.428  1.00 95.40           H  
ATOM   1851  N   GLY A 120      10.202   9.077   2.179  1.00 92.41           N  
ATOM   1852  H   GLY A 120       9.997   8.101   2.336  1.00 92.41           H  
ATOM   1853  CA  GLY A 120      11.417   9.652   2.759  1.00 92.41           C  
ATOM   1854  HA2 GLY A 120      12.041  10.052   1.961  1.00 92.41           H  
ATOM   1855  HA3 GLY A 120      11.979   8.879   3.283  1.00 92.41           H  
ATOM   1856  C   GLY A 120      11.076  10.769   3.758  1.00 92.41           C  
ATOM   1857  O   GLY A 120      10.403  10.523   4.765  1.00 92.41           O  
ATOM   1858  N   ASP A 121      11.514  11.991   3.446  1.00 92.85           N  
ATOM   1859  H   ASP A 121      12.050  12.103   2.597  1.00 92.85           H  
ATOM   1860  CA  ASP A 121      11.261  13.200   4.244  1.00 92.85           C  
ATOM   1861  HA  ASP A 121      11.120  12.912   5.286  1.00 92.85           H  
ATOM   1862  C   ASP A 121      10.000  13.971   3.814  1.00 92.85           C  
ATOM   1863  CB  ASP A 121      12.491  14.118   4.180  1.00 92.85           C  
ATOM   1864  HB2 ASP A 121      12.650  14.425   3.147  1.00 92.85           H  
ATOM   1865  HB3 ASP A 121      12.298  15.013   4.772  1.00 92.85           H  
ATOM   1866  O   ASP A 121       9.527  14.839   4.551  1.00 92.85           O  
ATOM   1867  CG  ASP A 121      13.756  13.449   4.721  1.00 92.85           C  
ATOM   1868  OD1 ASP A 121      13.654  12.766   5.766  1.00 92.85           O  
ATOM   1869  OD2 ASP A 121      14.809  13.615   4.063  1.00 92.85           O  
ATOM   1870  N   GLU A 122       9.427  13.662   2.645  1.00 96.09           N  
ATOM   1871  H   GLU A 122       9.761  12.860   2.130  1.00 96.09           H  
ATOM   1872  CA  GLU A 122       8.229  14.335   2.146  1.00 96.09           C  
ATOM   1873  HA  GLU A 122       8.287  15.376   2.464  1.00 96.09           H  
ATOM   1874  C   GLU A 122       6.965  13.726   2.766  1.00 96.09           C  
ATOM   1875  CB  GLU A 122       8.197  14.344   0.606  1.00 96.09           C  
ATOM   1876  HB2 GLU A 122       9.182  14.637   0.243  1.00 96.09           H  
ATOM   1877  HB3 GLU A 122       7.965  13.345   0.236  1.00 96.09           H  
ATOM   1878  O   GLU A 122       6.829  12.506   2.903  1.00 96.09           O  
ATOM   1879  CG  GLU A 122       7.157  15.352   0.081  1.00 96.09           C  
ATOM   1880  HG2 GLU A 122       7.356  16.324   0.534  1.00 96.09           H  
ATOM   1881  HG3 GLU A 122       6.167  15.034   0.408  1.00 96.09           H  
ATOM   1882  CD  GLU A 122       7.138  15.521  -1.448  1.00 96.09           C  
ATOM   1883  OE1 GLU A 122       6.143  16.108  -1.941  1.00 96.09           O  
ATOM   1884  OE2 GLU A 122       8.070  15.054  -2.134  1.00 96.09           O  
ATOM   1885  N   LYS A 123       6.024  14.592   3.150  1.00 97.71           N  
ATOM   1886  H   LYS A 123       6.182  15.574   2.972  1.00 97.71           H  
ATOM   1887  CA  LYS A 123       4.717  14.213   3.692  1.00 97.71           C  
ATOM   1888  HA  LYS A 123       4.550  13.151   3.512  1.00 97.71           H  
ATOM   1889  C   LYS A 123       3.625  14.994   2.981  1.00 97.71           C  
ATOM   1890  CB  LYS A 123       4.645  14.480   5.199  1.00 97.71           C  
ATOM   1891  HB2 LYS A 123       3.631  14.271   5.541  1.00 97.71           H  
ATOM   1892  HB3 LYS A 123       4.854  15.535   5.377  1.00 97.71           H  
ATOM   1893  O   LYS A 123       3.751  16.206   2.820  1.00 97.71           O  
ATOM   1894  CG  LYS A 123       5.623  13.622   6.009  1.00 97.71           C  
ATOM   1895  HG2 LYS A 123       5.370  12.569   5.884  1.00 97.71           H  
ATOM   1896  HG3 LYS A 123       6.643  13.794   5.665  1.00 97.71           H  
ATOM   1897  CD  LYS A 123       5.522  14.008   7.486  1.00 97.71           C  
ATOM   1898  HD2 LYS A 123       5.693  15.081   7.578  1.00 97.71           H  
ATOM   1899  HD3 LYS A 123       4.523  13.773   7.852  1.00 97.71           H  
ATOM   1900  CE  LYS A 123       6.572  13.258   8.304  1.00 97.71           C  
ATOM   1901  HE2 LYS A 123       7.548  13.444   7.855  1.00 97.71           H  
ATOM   1902  HE3 LYS A 123       6.361  12.191   8.241  1.00 97.71           H  
ATOM   1903  NZ  LYS A 123       6.555  13.722   9.714  1.00 97.71           N  
ATOM   1904  HZ1 LYS A 123       6.754  14.711   9.744  1.00 97.71           H  
ATOM   1905  HZ2 LYS A 123       7.250  13.242  10.267  1.00 97.71           H  
ATOM   1906  HZ3 LYS A 123       5.641  13.577  10.120  1.00 97.71           H  
ATOM   1907  N   ARG A 124       2.540  14.320   2.610  1.00 98.34           N  
ATOM   1908  H   ARG A 124       2.518  13.326   2.786  1.00 98.34           H  
ATOM   1909  CA  ARG A 124       1.333  14.950   2.063  1.00 98.34           C  
ATOM   1910  HA  ARG A 124       1.348  16.016   2.293  1.00 98.34           H  
ATOM   1911  C   ARG A 124       0.099  14.369   2.732  1.00 98.34           C  
ATOM   1912  CB  ARG A 124       1.279  14.786   0.538  1.00 98.34           C  
ATOM   1913  HB2 ARG A 124       1.324  13.728   0.279  1.00 98.34           H  
ATOM   1914  HB3 ARG A 124       0.331  15.188   0.180  1.00 98.34           H  
ATOM   1915  O   ARG A 124       0.039  13.167   2.958  1.00 98.34           O  
ATOM   1916  CG  ARG A 124       2.429  15.540  -0.149  1.00 98.34           C  
ATOM   1917  HG2 ARG A 124       3.381  15.071   0.099  1.00 98.34           H  
ATOM   1918  HG3 ARG A 124       2.443  16.576   0.190  1.00 98.34           H  
ATOM   1919  CD  ARG A 124       2.243  15.516  -1.662  1.00 98.34           C  
ATOM   1920  HD2 ARG A 124       2.206  14.473  -1.975  1.00 98.34           H  
ATOM   1921  HD3 ARG A 124       1.306  16.012  -1.917  1.00 98.34           H  
ATOM   1922  NE  ARG A 124       3.363  16.162  -2.358  1.00 98.34           N  
ATOM   1923  HE  ARG A 124       4.244  16.248  -1.872  1.00 98.34           H  
ATOM   1924  NH1 ARG A 124       2.495  16.094  -4.485  1.00 98.34           N  
ATOM   1925 HH11 ARG A 124       2.742  15.998  -5.460  1.00 98.34           H  
ATOM   1926 HH12 ARG A 124       1.595  15.824  -4.116  1.00 98.34           H  
ATOM   1927  NH2 ARG A 124       4.633  16.613  -4.154  1.00 98.34           N  
ATOM   1928 HH21 ARG A 124       4.817  16.364  -5.116  1.00 98.34           H  
ATOM   1929 HH22 ARG A 124       5.398  16.580  -3.496  1.00 98.34           H  
ATOM   1930  CZ  ARG A 124       3.479  16.305  -3.659  1.00 98.34           C  
ATOM   1931  N   THR A 125      -0.871  15.223   3.021  1.00 98.56           N  
ATOM   1932  H   THR A 125      -0.760  16.193   2.762  1.00 98.56           H  
ATOM   1933  CA  THR A 125      -2.202  14.818   3.477  1.00 98.56           C  
ATOM   1934  HA  THR A 125      -2.232  13.743   3.653  1.00 98.56           H  
ATOM   1935  C   THR A 125      -3.186  15.158   2.372  1.00 98.56           C  
ATOM   1936  CB  THR A 125      -2.598  15.514   4.784  1.00 98.56           C  
ATOM   1937  HB  THR A 125      -2.612  16.594   4.632  1.00 98.56           H  
ATOM   1938  O   THR A 125      -3.134  16.262   1.828  1.00 98.56           O  
ATOM   1939  CG2 THR A 125      -3.966  15.064   5.285  1.00 98.56           C  
ATOM   1940 HG21 THR A 125      -4.167  15.475   6.274  1.00 98.56           H  
ATOM   1941 HG22 THR A 125      -4.752  15.419   4.618  1.00 98.56           H  
ATOM   1942 HG23 THR A 125      -4.012  13.976   5.335  1.00 98.56           H  
ATOM   1943  OG1 THR A 125      -1.679  15.211   5.814  1.00 98.56           O  
ATOM   1944  HG1 THR A 125      -2.013  15.679   6.583  1.00 98.56           H  
ATOM   1945  N   VAL A 126      -4.052  14.212   2.028  1.00 98.42           N  
ATOM   1946  H   VAL A 126      -4.008  13.318   2.495  1.00 98.42           H  
ATOM   1947  CA  VAL A 126      -5.063  14.371   0.984  1.00 98.42           C  
ATOM   1948  HA  VAL A 126      -5.169  15.425   0.727  1.00 98.42           H  
ATOM   1949  C   VAL A 126      -6.395  13.876   1.515  1.00 98.42           C  
ATOM   1950  CB  VAL A 126      -4.665  13.602  -0.288  1.00 98.42           C  
ATOM   1951  HB  VAL A 126      -4.575  12.540  -0.063  1.00 98.42           H  
ATOM   1952  O   VAL A 126      -6.498  12.737   1.960  1.00 98.42           O  
ATOM   1953  CG1 VAL A 126      -5.698  13.777  -1.404  1.00 98.42           C  
ATOM   1954 HG11 VAL A 126      -6.672  13.403  -1.089  1.00 98.42           H  
ATOM   1955 HG12 VAL A 126      -5.792  14.827  -1.681  1.00 98.42           H  
ATOM   1956 HG13 VAL A 126      -5.392  13.191  -2.271  1.00 98.42           H  
ATOM   1957  CG2 VAL A 126      -3.318  14.106  -0.817  1.00 98.42           C  
ATOM   1958 HG21 VAL A 126      -3.170  13.726  -1.828  1.00 98.42           H  
ATOM   1959 HG22 VAL A 126      -3.316  15.195  -0.853  1.00 98.42           H  
ATOM   1960 HG23 VAL A 126      -2.509  13.755  -0.175  1.00 98.42           H  
ATOM   1961  N   THR A 127      -7.418  14.717   1.440  1.00 98.59           N  
ATOM   1962  H   THR A 127      -7.269  15.653   1.092  1.00 98.59           H  
ATOM   1963  CA  THR A 127      -8.803  14.288   1.635  1.00 98.59           C  
ATOM   1964  HA  THR A 127      -8.829  13.458   2.341  1.00 98.59           H  
ATOM   1965  C   THR A 127      -9.362  13.826   0.294  1.00 98.59           C  
ATOM   1966  CB  THR A 127      -9.660  15.421   2.205  1.00 98.59           C  
ATOM   1967  HB  THR A 127      -9.788  16.186   1.439  1.00 98.59           H  
ATOM   1968  O   THR A 127      -9.217  14.536  -0.698  1.00 98.59           O  
ATOM   1969  CG2 THR A 127     -11.039  14.934   2.646  1.00 98.59           C  
ATOM   1970 HG21 THR A 127     -10.937  14.142   3.388  1.00 98.59           H  
ATOM   1971 HG22 THR A 127     -11.595  14.556   1.788  1.00 98.59           H  
ATOM   1972 HG23 THR A 127     -11.594  15.766   3.079  1.00 98.59           H  
ATOM   1973  OG1 THR A 127      -9.030  16.020   3.317  1.00 98.59           O  
ATOM   1974  HG1 THR A 127      -8.940  15.383   4.029  1.00 98.59           H  
ATOM   1975  N   VAL A 128      -9.995  12.655   0.261  1.00 98.58           N  
ATOM   1976  H   VAL A 128     -10.059  12.125   1.118  1.00 98.58           H  
ATOM   1977  CA  VAL A 128     -10.627  12.091  -0.940  1.00 98.58           C  
ATOM   1978  HA  VAL A 128     -10.524  12.792  -1.768  1.00 98.58           H  
ATOM   1979  C   VAL A 128     -12.114  11.915  -0.655  1.00 98.58           C  
ATOM   1980  CB  VAL A 128      -9.964  10.766  -1.365  1.00 98.58           C  
ATOM   1981  HB  VAL A 128     -10.218   9.988  -0.645  1.00 98.58           H  
ATOM   1982  O   VAL A 128     -12.507  11.142   0.225  1.00 98.58           O  
ATOM   1983  CG1 VAL A 128     -10.455  10.321  -2.745  1.00 98.58           C  
ATOM   1984 HG11 VAL A 128     -11.538  10.195  -2.740  1.00 98.58           H  
ATOM   1985 HG12 VAL A 128     -10.201  11.069  -3.497  1.00 98.58           H  
ATOM   1986 HG13 VAL A 128      -9.998   9.372  -3.023  1.00 98.58           H  
ATOM   1987  CG2 VAL A 128      -8.433  10.863  -1.424  1.00 98.58           C  
ATOM   1988 HG21 VAL A 128      -8.024   9.917  -1.778  1.00 98.58           H  
ATOM   1989 HG22 VAL A 128      -8.140  11.663  -2.105  1.00 98.58           H  
ATOM   1990 HG23 VAL A 128      -8.027  11.061  -0.432  1.00 98.58           H  
ATOM   1991  N   ASN A 129     -12.957  12.659  -1.363  1.00 98.43           N  
ATOM   1992  H   ASN A 129     -12.586  13.245  -2.097  1.00 98.43           H  
ATOM   1993  CA  ASN A 129     -14.407  12.611  -1.197  1.00 98.43           C  
ATOM   1994  HA  ASN A 129     -14.620  12.643  -0.128  1.00 98.43           H  
ATOM   1995  C   ASN A 129     -15.004  11.311  -1.767  1.00 98.43           C  
ATOM   1996  CB  ASN A 129     -15.025  13.856  -1.847  1.00 98.43           C  
ATOM   1997  HB2 ASN A 129     -16.114  13.813  -1.802  1.00 98.43           H  
ATOM   1998  HB3 ASN A 129     -14.744  13.895  -2.900  1.00 98.43           H  
ATOM   1999  O   ASN A 129     -14.355  10.629  -2.561  1.00 98.43           O  
ATOM   2000  CG  ASN A 129     -14.589  15.125  -1.149  1.00 98.43           C  
ATOM   2001  ND2 ASN A 129     -13.824  15.952  -1.814  1.00 98.43           N  
ATOM   2002 HD21 ASN A 129     -13.434  16.733  -1.306  1.00 98.43           H  
ATOM   2003 HD22 ASN A 129     -13.344  15.584  -2.622  1.00 98.43           H  
ATOM   2004  OD1 ASN A 129     -14.919  15.366   0.003  1.00 98.43           O  
ATOM   2005  N   PRO A 130     -16.245  10.952  -1.394  1.00 98.29           N  
ATOM   2006  CA  PRO A 130     -16.947   9.808  -1.975  1.00 98.29           C  
ATOM   2007  HA  PRO A 130     -16.469   8.890  -1.635  1.00 98.29           H  
ATOM   2008  C   PRO A 130     -16.973   9.842  -3.509  1.00 98.29           C  
ATOM   2009  CB  PRO A 130     -18.365   9.882  -1.400  1.00 98.29           C  
ATOM   2010  HB2 PRO A 130     -18.832   8.901  -1.320  1.00 98.29           H  
ATOM   2011  HB3 PRO A 130     -18.988  10.545  -2.001  1.00 98.29           H  
ATOM   2012  O   PRO A 130     -17.410  10.827  -4.106  1.00 98.29           O  
ATOM   2013  CG  PRO A 130     -18.129  10.520  -0.037  1.00 98.29           C  
ATOM   2014  HG2 PRO A 130     -17.724   9.765   0.637  1.00 98.29           H  
ATOM   2015  HG3 PRO A 130     -19.033  10.973   0.370  1.00 98.29           H  
ATOM   2016  CD  PRO A 130     -17.053  11.554  -0.342  1.00 98.29           C  
ATOM   2017  HD2 PRO A 130     -16.466  11.754   0.554  1.00 98.29           H  
ATOM   2018  HD3 PRO A 130     -17.519  12.467  -0.710  1.00 98.29           H  
ATOM   2019  N   GLY A 131     -16.520   8.761  -4.144  1.00 97.88           N  
ATOM   2020  H   GLY A 131     -16.101   8.025  -3.594  1.00 97.88           H  
ATOM   2021  CA  GLY A 131     -16.430   8.613  -5.599  1.00 97.88           C  
ATOM   2022  HA2 GLY A 131     -17.370   8.934  -6.049  1.00 97.88           H  
ATOM   2023  HA3 GLY A 131     -16.275   7.558  -5.827  1.00 97.88           H  
ATOM   2024  C   GLY A 131     -15.296   9.400  -6.264  1.00 97.88           C  
ATOM   2025  O   GLY A 131     -15.171   9.352  -7.487  1.00 97.88           O  
ATOM   2026  N   GLU A 132     -14.482  10.129  -5.496  1.00 98.38           N  
ATOM   2027  H   GLU A 132     -14.602  10.102  -4.494  1.00 98.38           H  
ATOM   2028  CA  GLU A 132     -13.369  10.920  -6.015  1.00 98.38           C  
ATOM   2029  HA  GLU A 132     -13.671  11.334  -6.977  1.00 98.38           H  
ATOM   2030  C   GLU A 132     -12.126  10.050  -6.253  1.00 98.38           C  
ATOM   2031  CB  GLU A 132     -13.090  12.105  -5.072  1.00 98.38           C  
ATOM   2032  HB2 GLU A 132     -14.036  12.605  -4.863  1.00 98.38           H  
ATOM   2033  HB3 GLU A 132     -12.680  11.723  -4.138  1.00 98.38           H  
ATOM   2034  O   GLU A 132     -11.839   9.110  -5.504  1.00 98.38           O  
ATOM   2035  CG  GLU A 132     -12.113  13.142  -5.646  1.00 98.38           C  
ATOM   2036  HG2 GLU A 132     -11.139  12.674  -5.787  1.00 98.38           H  
ATOM   2037  HG3 GLU A 132     -12.481  13.458  -6.622  1.00 98.38           H  
ATOM   2038  CD  GLU A 132     -11.946  14.377  -4.740  1.00 98.38           C  
ATOM   2039  OE1 GLU A 132     -11.531  15.432  -5.264  1.00 98.38           O  
ATOM   2040  OE2 GLU A 132     -12.269  14.298  -3.529  1.00 98.38           O  
ATOM   2041  N   GLU A 133     -11.369  10.400  -7.294  1.00 98.56           N  
ATOM   2042  H   GLU A 133     -11.647  11.203  -7.840  1.00 98.56           H  
ATOM   2043  CA  GLU A 133     -10.018   9.904  -7.539  1.00 98.56           C  
ATOM   2044  HA  GLU A 133      -9.752   9.237  -6.719  1.00 98.56           H  
ATOM   2045  C   GLU A 133      -9.043  11.090  -7.535  1.00 98.56           C  
ATOM   2046  CB  GLU A 133      -9.966   9.071  -8.835  1.00 98.56           C  
ATOM   2047  HB2 GLU A 133     -10.222   9.703  -9.685  1.00 98.56           H  
ATOM   2048  HB3 GLU A 133     -10.713   8.281  -8.754  1.00 98.56           H  
ATOM   2049  O   GLU A 133      -9.247  12.071  -8.253  1.00 98.56           O  
ATOM   2050  CG  GLU A 133      -8.589   8.417  -9.083  1.00 98.56           C  
ATOM   2051  HG2 GLU A 133      -8.289   7.893  -8.176  1.00 98.56           H  
ATOM   2052  HG3 GLU A 133      -7.855   9.200  -9.272  1.00 98.56           H  
ATOM   2053  CD  GLU A 133      -8.561   7.408 -10.255  1.00 98.56           C  
ATOM   2054  OE1 GLU A 133      -7.495   6.770 -10.459  1.00 98.56           O  
ATOM   2055  OE2 GLU A 133      -9.597   7.218 -10.935  1.00 98.56           O  
ATOM   2056  N   VAL A 134      -7.986  11.008  -6.727  1.00 98.52           N  
ATOM   2057  H   VAL A 134      -7.880  10.162  -6.185  1.00 98.52           H  
ATOM   2058  CA  VAL A 134      -6.947  12.040  -6.595  1.00 98.52           C  
ATOM   2059  HA  VAL A 134      -7.155  12.839  -7.307  1.00 98.52           H  
ATOM   2060  C   VAL A 134      -5.587  11.448  -6.940  1.00 98.52           C  
ATOM   2061  CB  VAL A 134      -6.933  12.671  -5.185  1.00 98.52           C  
ATOM   2062  HB  VAL A 134      -6.716  11.902  -4.444  1.00 98.52           H  
ATOM   2063  O   VAL A 134      -5.234  10.369  -6.468  1.00 98.52           O  
ATOM   2064  CG1 VAL A 134      -5.855  13.762  -5.089  1.00 98.52           C  
ATOM   2065 HG11 VAL A 134      -5.975  14.326  -4.164  1.00 98.52           H  
ATOM   2066 HG12 VAL A 134      -5.955  14.457  -5.922  1.00 98.52           H  
ATOM   2067 HG13 VAL A 134      -4.860  13.316  -5.099  1.00 98.52           H  
ATOM   2068  CG2 VAL A 134      -8.279  13.313  -4.838  1.00 98.52           C  
ATOM   2069 HG21 VAL A 134      -9.057  12.550  -4.812  1.00 98.52           H  
ATOM   2070 HG22 VAL A 134      -8.551  14.062  -5.582  1.00 98.52           H  
ATOM   2071 HG23 VAL A 134      -8.239  13.783  -3.855  1.00 98.52           H  
ATOM   2072  N   GLU A 135      -4.788  12.171  -7.725  1.00 98.36           N  
ATOM   2073  H   GLU A 135      -5.123  13.063  -8.062  1.00 98.36           H  
ATOM   2074  CA  GLU A 135      -3.403  11.803  -8.033  1.00 98.36           C  
ATOM   2075  HA  GLU A 135      -3.233  10.784  -7.687  1.00 98.36           H  
ATOM   2076  C   GLU A 135      -2.413  12.710  -7.288  1.00 98.36           C  
ATOM   2077  CB  GLU A 135      -3.167  11.787  -9.555  1.00 98.36           C  
ATOM   2078  HB2 GLU A 135      -3.217  12.804  -9.944  1.00 98.36           H  
ATOM   2079  HB3 GLU A 135      -3.954  11.196 -10.025  1.00 98.36           H  
ATOM   2080  O   GLU A 135      -2.522  13.937  -7.296  1.00 98.36           O  
ATOM   2081  CG  GLU A 135      -1.808  11.164  -9.918  1.00 98.36           C  
ATOM   2082  HG2 GLU A 135      -1.011  11.763  -9.476  1.00 98.36           H  
ATOM   2083  HG3 GLU A 135      -1.746  10.169  -9.477  1.00 98.36           H  
ATOM   2084  CD  GLU A 135      -1.577  11.056 -11.437  1.00 98.36           C  
ATOM   2085  OE1 GLU A 135      -0.814  11.891 -11.968  1.00 98.36           O  
ATOM   2086  OE2 GLU A 135      -2.081  10.086 -12.064  1.00 98.36           O  
ATOM   2087  N   VAL A 136      -1.407  12.099  -6.664  1.00 97.88           N  
ATOM   2088  H   VAL A 136      -1.412  11.089  -6.662  1.00 97.88           H  
ATOM   2089  CA  VAL A 136      -0.331  12.768  -5.933  1.00 97.88           C  
ATOM   2090  HA  VAL A 136      -0.430  13.846  -6.059  1.00 97.88           H  
ATOM   2091  C   VAL A 136       1.003  12.315  -6.505  1.00 97.88           C  
ATOM   2092  CB  VAL A 136      -0.390  12.446  -4.430  1.00 97.88           C  
ATOM   2093  HB  VAL A 136      -0.099  11.409  -4.263  1.00 97.88           H  
ATOM   2094  O   VAL A 136       1.314  11.129  -6.497  1.00 97.88           O  
ATOM   2095  CG1 VAL A 136       0.571  13.353  -3.657  1.00 97.88           C  
ATOM   2096 HG11 VAL A 136       0.544  13.075  -2.603  1.00 97.88           H  
ATOM   2097 HG12 VAL A 136       0.256  14.391  -3.763  1.00 97.88           H  
ATOM   2098 HG13 VAL A 136       1.591  13.223  -4.020  1.00 97.88           H  
ATOM   2099  CG2 VAL A 136      -1.783  12.644  -3.832  1.00 97.88           C  
ATOM   2100 HG21 VAL A 136      -2.493  11.958  -4.293  1.00 97.88           H  
ATOM   2101 HG22 VAL A 136      -2.125  13.667  -3.989  1.00 97.88           H  
ATOM   2102 HG23 VAL A 136      -1.747  12.407  -2.769  1.00 97.88           H  
ATOM   2103  N   THR A 137       1.820  13.254  -6.977  1.00 97.15           N  
ATOM   2104  H   THR A 137       1.496  14.210  -7.001  1.00 97.15           H  
ATOM   2105  CA  THR A 137       3.154  12.942  -7.517  1.00 97.15           C  
ATOM   2106  HA  THR A 137       3.260  11.862  -7.623  1.00 97.15           H  
ATOM   2107  C   THR A 137       4.261  13.419  -6.585  1.00 97.15           C  
ATOM   2108  CB  THR A 137       3.336  13.523  -8.922  1.00 97.15           C  
ATOM   2109  HB  THR A 137       3.216  14.606  -8.894  1.00 97.15           H  
ATOM   2110  O   THR A 137       4.265  14.581  -6.171  1.00 97.15           O  
ATOM   2111  CG2 THR A 137       4.697  13.177  -9.529  1.00 97.15           C  
ATOM   2112 HG21 THR A 137       4.866  12.101  -9.476  1.00 97.15           H  
ATOM   2113 HG22 THR A 137       4.719  13.489 -10.573  1.00 97.15           H  
ATOM   2114 HG23 THR A 137       5.495  13.694  -8.996  1.00 97.15           H  
ATOM   2115  OG1 THR A 137       2.384  12.972  -9.799  1.00 97.15           O  
ATOM   2116  HG1 THR A 137       1.491  13.173  -9.509  1.00 97.15           H  
ATOM   2117  N   PHE A 138       5.216  12.533  -6.320  1.00 95.93           N  
ATOM   2118  H   PHE A 138       5.116  11.611  -6.721  1.00 95.93           H  
ATOM   2119  CA  PHE A 138       6.469  12.777  -5.613  1.00 95.93           C  
ATOM   2120  HA  PHE A 138       6.464  13.774  -5.174  1.00 95.93           H  
ATOM   2121  C   PHE A 138       7.633  12.679  -6.600  1.00 95.93           C  
ATOM   2122  CB  PHE A 138       6.637  11.752  -4.483  1.00 95.93           C  
ATOM   2123  HB2 PHE A 138       7.587  11.939  -3.983  1.00 95.93           H  
ATOM   2124  HB3 PHE A 138       6.686  10.752  -4.914  1.00 95.93           H  
ATOM   2125  O   PHE A 138       7.579  11.902  -7.554  1.00 95.93           O  
ATOM   2126  CG  PHE A 138       5.529  11.783  -3.450  1.00 95.93           C  
ATOM   2127  CD1 PHE A 138       5.722  12.472  -2.241  1.00 95.93           C  
ATOM   2128  HD1 PHE A 138       6.671  12.948  -2.043  1.00 95.93           H  
ATOM   2129  CD2 PHE A 138       4.303  11.137  -3.699  1.00 95.93           C  
ATOM   2130  HD2 PHE A 138       4.149  10.604  -4.625  1.00 95.93           H  
ATOM   2131  CE1 PHE A 138       4.689  12.538  -1.292  1.00 95.93           C  
ATOM   2132  HE1 PHE A 138       4.847  13.066  -0.363  1.00 95.93           H  
ATOM   2133  CE2 PHE A 138       3.269  11.199  -2.750  1.00 95.93           C  
ATOM   2134  HE2 PHE A 138       2.327  10.711  -2.952  1.00 95.93           H  
ATOM   2135  CZ  PHE A 138       3.461  11.907  -1.551  1.00 95.93           C  
ATOM   2136  HZ  PHE A 138       2.663  11.964  -0.825  1.00 95.93           H  
ATOM   2137  N   SER A 139       8.691  13.445  -6.360  1.00 94.59           N  
ATOM   2138  H   SER A 139       8.693  14.032  -5.538  1.00 94.59           H  
ATOM   2139  CA  SER A 139       9.917  13.423  -7.163  1.00 94.59           C  
ATOM   2140  HA  SER A 139       9.931  12.531  -7.790  1.00 94.59           H  
ATOM   2141  C   SER A 139      11.131  13.387  -6.247  1.00 94.59           C  
ATOM   2142  CB  SER A 139       9.995  14.639  -8.090  1.00 94.59           C  
ATOM   2143  HB2 SER A 139      10.943  14.624  -8.628  1.00 94.59           H  
ATOM   2144  HB3 SER A 139       9.181  14.594  -8.814  1.00 94.59           H  
ATOM   2145  O   SER A 139      11.181  14.138  -5.272  1.00 94.59           O  
ATOM   2146  OG  SER A 139       9.889  15.838  -7.342  1.00 94.59           O  
ATOM   2147  HG  SER A 139      10.360  15.707  -6.515  1.00 94.59           H  
ATOM   2148  N   ALA A 140      12.119  12.557  -6.564  1.00 88.78           N  
ATOM   2149  H   ALA A 140      12.036  11.982  -7.390  1.00 88.78           H  
ATOM   2150  CA  ALA A 140      13.336  12.432  -5.780  1.00 88.78           C  
ATOM   2151  HA  ALA A 140      13.477  13.331  -5.179  1.00 88.78           H  
ATOM   2152  C   ALA A 140      14.554  12.273  -6.691  1.00 88.78           C  
ATOM   2153  CB  ALA A 140      13.191  11.235  -4.831  1.00 88.78           C  
ATOM   2154  HB1 ALA A 140      12.992  10.330  -5.405  1.00 88.78           H  
ATOM   2155  HB2 ALA A 140      14.121  11.087  -4.283  1.00 88.78           H  
ATOM   2156  HB3 ALA A 140      12.371  11.404  -4.134  1.00 88.78           H  
ATOM   2157  O   ALA A 140      14.592  11.381  -7.525  1.00 88.78           O  
ATOM   2158  N   ASN A 141      15.601  13.071  -6.450  1.00 88.20           N  
ATOM   2159  H   ASN A 141      15.465  13.874  -5.851  1.00 88.20           H  
ATOM   2160  CA  ASN A 141      16.886  12.932  -7.156  1.00 88.20           C  
ATOM   2161  HA  ASN A 141      16.717  13.034  -8.228  1.00 88.20           H  
ATOM   2162  C   ASN A 141      17.558  11.563  -6.929  1.00 88.20           C  
ATOM   2163  CB  ASN A 141      17.851  14.034  -6.676  1.00 88.20           C  
ATOM   2164  HB2 ASN A 141      18.002  13.931  -5.602  1.00 88.20           H  
ATOM   2165  HB3 ASN A 141      18.813  13.887  -7.167  1.00 88.20           H  
ATOM   2166  O   ASN A 141      18.461  11.191  -7.669  1.00 88.20           O  
ATOM   2167  CG  ASN A 141      17.402  15.447  -6.986  1.00 88.20           C  
ATOM   2168  ND2 ASN A 141      17.944  16.421  -6.296  1.00 88.20           N  
ATOM   2169 HD21 ASN A 141      17.643  17.347  -6.566  1.00 88.20           H  
ATOM   2170 HD22 ASN A 141      18.721  16.243  -5.675  1.00 88.20           H  
ATOM   2171  OD1 ASN A 141      16.559  15.716  -7.814  1.00 88.20           O  
ATOM   2172  N   ASP A 142      17.156  10.859  -5.871  1.00 83.10           N  
ATOM   2173  H   ASP A 142      16.328  11.183  -5.393  1.00 83.10           H  
ATOM   2174  CA  ASP A 142      17.583   9.503  -5.553  1.00 83.10           C  
ATOM   2175  HA  ASP A 142      18.268   9.130  -6.314  1.00 83.10           H  
ATOM   2176  C   ASP A 142      16.332   8.607  -5.491  1.00 83.10           C  
ATOM   2177  CB  ASP A 142      18.365   9.519  -4.232  1.00 83.10           C  
ATOM   2178  HB2 ASP A 142      19.262  10.123  -4.365  1.00 83.10           H  
ATOM   2179  HB3 ASP A 142      17.759   9.992  -3.459  1.00 83.10           H  
ATOM   2180  O   ASP A 142      15.553   8.736  -4.537  1.00 83.10           O  
ATOM   2181  CG  ASP A 142      18.781   8.123  -3.758  1.00 83.10           C  
ATOM   2182  OD1 ASP A 142      18.530   7.139  -4.489  1.00 83.10           O  
ATOM   2183  OD2 ASP A 142      19.320   8.062  -2.632  1.00 83.10           O  
ATOM   2184  N   PRO A 143      16.121   7.715  -6.478  1.00 77.51           N  
ATOM   2185  CA  PRO A 143      14.989   6.792  -6.502  1.00 77.51           C  
ATOM   2186  HA  PRO A 143      14.070   7.374  -6.576  1.00 77.51           H  
ATOM   2187  C   PRO A 143      14.902   5.889  -5.266  1.00 77.51           C  
ATOM   2188  CB  PRO A 143      15.159   5.964  -7.780  1.00 77.51           C  
ATOM   2189  HB2 PRO A 143      14.197   5.699  -8.218  1.00 77.51           H  
ATOM   2190  HB3 PRO A 143      15.742   5.067  -7.572  1.00 77.51           H  
ATOM   2191  O   PRO A 143      13.804   5.485  -4.889  1.00 77.51           O  
ATOM   2192  CG  PRO A 143      15.962   6.883  -8.697  1.00 77.51           C  
ATOM   2193  HG2 PRO A 143      15.293   7.598  -9.175  1.00 77.51           H  
ATOM   2194  HG3 PRO A 143      16.526   6.323  -9.443  1.00 77.51           H  
ATOM   2195  CD  PRO A 143      16.878   7.612  -7.718  1.00 77.51           C  
ATOM   2196  HD2 PRO A 143      17.779   7.024  -7.544  1.00 77.51           H  
ATOM   2197  HD3 PRO A 143      17.133   8.592  -8.120  1.00 77.51           H  
ATOM   2198  N   HIS A 144      16.011   5.626  -4.559  1.00 81.12           N  
ATOM   2199  H   HIS A 144      16.894   6.030  -4.841  1.00 81.12           H  
ATOM   2200  CA  HIS A 144      15.987   4.833  -3.325  1.00 81.12           C  
ATOM   2201  HA  HIS A 144      15.489   3.888  -3.541  1.00 81.12           H  
ATOM   2202  C   HIS A 144      15.193   5.504  -2.196  1.00 81.12           C  
ATOM   2203  CB  HIS A 144      17.414   4.533  -2.858  1.00 81.12           C  
ATOM   2204  HB2 HIS A 144      17.364   3.966  -1.928  1.00 81.12           H  
ATOM   2205  HB3 HIS A 144      17.934   5.466  -2.644  1.00 81.12           H  
ATOM   2206  O   HIS A 144      14.766   4.833  -1.253  1.00 81.12           O  
ATOM   2207  CG  HIS A 144      18.213   3.723  -3.843  1.00 81.12           C  
ATOM   2208  CD2 HIS A 144      19.425   4.060  -4.383  1.00 81.12           C  
ATOM   2209  HD2 HIS A 144      19.968   4.974  -4.193  1.00 81.12           H  
ATOM   2210  ND1 HIS A 144      17.860   2.498  -4.361  1.00 81.12           N  
ATOM   2211  HD1 HIS A 144      16.948   2.068  -4.294  1.00 81.12           H  
ATOM   2212  CE1 HIS A 144      18.849   2.094  -5.174  1.00 81.12           C  
ATOM   2213  HE1 HIS A 144      18.838   1.189  -5.763  1.00 81.12           H  
ATOM   2214  NE2 HIS A 144      19.830   3.008  -5.214  1.00 81.12           N  
ATOM   2215  N   LYS A 145      14.911   6.812  -2.290  1.00 85.39           N  
ATOM   2216  H   LYS A 145      15.270   7.316  -3.088  1.00 85.39           H  
ATOM   2217  CA  LYS A 145      13.997   7.498  -1.360  1.00 85.39           C  
ATOM   2218  HA  LYS A 145      14.334   7.311  -0.340  1.00 85.39           H  
ATOM   2219  C   LYS A 145      12.567   6.964  -1.431  1.00 85.39           C  
ATOM   2220  CB  LYS A 145      14.004   9.006  -1.622  1.00 85.39           C  
ATOM   2221  HB2 LYS A 145      13.236   9.467  -1.001  1.00 85.39           H  
ATOM   2222  HB3 LYS A 145      13.762   9.202  -2.667  1.00 85.39           H  
ATOM   2223  O   LYS A 145      11.816   7.109  -0.466  1.00 85.39           O  
ATOM   2224  CG  LYS A 145      15.361   9.621  -1.263  1.00 85.39           C  
ATOM   2225  HG2 LYS A 145      15.636   9.314  -0.254  1.00 85.39           H  
ATOM   2226  HG3 LYS A 145      16.126   9.269  -1.956  1.00 85.39           H  
ATOM   2227  CD  LYS A 145      15.278  11.147  -1.309  1.00 85.39           C  
ATOM   2228  HD2 LYS A 145      14.502  11.477  -0.618  1.00 85.39           H  
ATOM   2229  HD3 LYS A 145      15.027  11.473  -2.318  1.00 85.39           H  
ATOM   2230  CE  LYS A 145      16.624  11.742  -0.898  1.00 85.39           C  
ATOM   2231  HE2 LYS A 145      17.354  11.518  -1.676  1.00 85.39           H  
ATOM   2232  HE3 LYS A 145      16.956  11.250   0.016  1.00 85.39           H  
ATOM   2233  NZ  LYS A 145      16.508  13.204  -0.675  1.00 85.39           N  
ATOM   2234  HZ1 LYS A 145      17.409  13.590  -0.432  1.00 85.39           H  
ATOM   2235  HZ2 LYS A 145      16.152  13.661  -1.503  1.00 85.39           H  
ATOM   2236  HZ3 LYS A 145      15.876  13.380   0.092  1.00 85.39           H  
ATOM   2237  N   PHE A 146      12.206   6.315  -2.533  1.00 87.81           N  
ATOM   2238  H   PHE A 146      12.869   6.236  -3.291  1.00 87.81           H  
ATOM   2239  CA  PHE A 146      10.923   5.653  -2.713  1.00 87.81           C  
ATOM   2240  HA  PHE A 146      10.160   6.200  -2.160  1.00 87.81           H  
ATOM   2241  C   PHE A 146      10.883   4.228  -2.155  1.00 87.81           C  
ATOM   2242  CB  PHE A 146      10.551   5.685  -4.197  1.00 87.81           C  
ATOM   2243  HB2 PHE A 146       9.564   5.235  -4.300  1.00 87.81           H  
ATOM   2244  HB3 PHE A 146      11.248   5.055  -4.749  1.00 87.81           H  
ATOM   2245  O   PHE A 146       9.837   3.598  -2.228  1.00 87.81           O  
ATOM   2246  CG  PHE A 146      10.487   7.056  -4.841  1.00 87.81           C  
ATOM   2247  CD1 PHE A 146       9.951   8.152  -4.145  1.00 87.81           C  
ATOM   2248  HD1 PHE A 146       9.614   8.005  -3.130  1.00 87.81           H  
ATOM   2249  CD2 PHE A 146      10.936   7.232  -6.158  1.00 87.81           C  
ATOM   2250  HD2 PHE A 146      11.353   6.401  -6.708  1.00 87.81           H  
ATOM   2251  CE1 PHE A 146       9.850   9.416  -4.747  1.00 87.81           C  
ATOM   2252  HE1 PHE A 146       9.436  10.251  -4.202  1.00 87.81           H  
ATOM   2253  CE2 PHE A 146      10.839   8.492  -6.767  1.00 87.81           C  
ATOM   2254  HE2 PHE A 146      11.190   8.610  -7.782  1.00 87.81           H  
ATOM   2255  CZ  PHE A 146      10.286   9.581  -6.071  1.00 87.81           C  
ATOM   2256  HZ  PHE A 146      10.202  10.540  -6.561  1.00 87.81           H  
ATOM   2257  N   ASN A 147      11.962   3.723  -1.541  1.00 89.28           N  
ATOM   2258  H   ASN A 147      12.828   4.242  -1.572  1.00 89.28           H  
ATOM   2259  CA  ASN A 147      12.008   2.342  -1.048  1.00 89.28           C  
ATOM   2260  HA  ASN A 147      11.692   1.691  -1.862  1.00 89.28           H  
ATOM   2261  C   ASN A 147      11.083   2.077   0.150  1.00 89.28           C  
ATOM   2262  CB  ASN A 147      13.450   1.949  -0.685  1.00 89.28           C  
ATOM   2263  HB2 ASN A 147      13.896   2.706  -0.040  1.00 89.28           H  
ATOM   2264  HB3 ASN A 147      13.429   1.007  -0.138  1.00 89.28           H  
ATOM   2265  O   ASN A 147      10.860   0.918   0.494  1.00 89.28           O  
ATOM   2266  CG  ASN A 147      14.340   1.719  -1.890  1.00 89.28           C  
ATOM   2267  ND2 ASN A 147      15.587   1.390  -1.658  1.00 89.28           N  
ATOM   2268 HD21 ASN A 147      15.900   1.241  -0.709  1.00 89.28           H  
ATOM   2269 HD22 ASN A 147      16.131   1.108  -2.461  1.00 89.28           H  
ATOM   2270  OD1 ASN A 147      13.950   1.811  -3.038  1.00 89.28           O  
ATOM   2271  N   ARG A 148      10.592   3.122   0.832  1.00 94.67           N  
ATOM   2272  H   ARG A 148      10.789   4.043   0.468  1.00 94.67           H  
ATOM   2273  CA  ARG A 148       9.788   2.985   2.058  1.00 94.67           C  
ATOM   2274  HA  ARG A 148       9.373   1.977   2.058  1.00 94.67           H  
ATOM   2275  C   ARG A 148       8.567   3.912   2.110  1.00 94.67           C  
ATOM   2276  CB  ARG A 148      10.681   3.105   3.304  1.00 94.67           C  
ATOM   2277  HB2 ARG A 148      10.047   3.057   4.190  1.00 94.67           H  
ATOM   2278  HB3 ARG A 148      11.193   4.067   3.292  1.00 94.67           H  
ATOM   2279  O   ARG A 148       8.493   4.747   3.019  1.00 94.67           O  
ATOM   2280  CG  ARG A 148      11.713   1.973   3.403  1.00 94.67           C  
ATOM   2281  HG2 ARG A 148      11.195   1.014   3.400  1.00 94.67           H  
ATOM   2282  HG3 ARG A 148      12.403   2.014   2.560  1.00 94.67           H  
ATOM   2283  CD  ARG A 148      12.514   2.114   4.694  1.00 94.67           C  
ATOM   2284  HD2 ARG A 148      11.819   2.134   5.533  1.00 94.67           H  
ATOM   2285  HD3 ARG A 148      13.069   3.052   4.663  1.00 94.67           H  
ATOM   2286  NE  ARG A 148      13.449   0.990   4.867  1.00 94.67           N  
ATOM   2287  HE  ARG A 148      13.413   0.236   4.195  1.00 94.67           H  
ATOM   2288  NH1 ARG A 148      14.294   1.605   6.902  1.00 94.67           N  
ATOM   2289 HH11 ARG A 148      14.923   1.416   7.669  1.00 94.67           H  
ATOM   2290 HH12 ARG A 148      13.697   2.419   6.873  1.00 94.67           H  
ATOM   2291  NH2 ARG A 148      15.010  -0.262   5.926  1.00 94.67           N  
ATOM   2292 HH21 ARG A 148      15.608  -0.477   6.712  1.00 94.67           H  
ATOM   2293 HH22 ARG A 148      14.670  -1.050   5.394  1.00 94.67           H  
ATOM   2294  CZ  ARG A 148      14.250   0.785   5.891  1.00 94.67           C  
ATOM   2295  N   PRO A 149       7.636   3.845   1.141  1.00 96.11           N  
ATOM   2296  CA  PRO A 149       6.442   4.662   1.190  1.00 96.11           C  
ATOM   2297  HA  PRO A 149       6.709   5.695   1.412  1.00 96.11           H  
ATOM   2298  C   PRO A 149       5.510   4.135   2.284  1.00 96.11           C  
ATOM   2299  CB  PRO A 149       5.837   4.603  -0.210  1.00 96.11           C  
ATOM   2300  HB2 PRO A 149       6.319   5.347  -0.844  1.00 96.11           H  
ATOM   2301  HB3 PRO A 149       4.757   4.754  -0.200  1.00 96.11           H  
ATOM   2302  O   PRO A 149       5.366   2.929   2.506  1.00 96.11           O  
ATOM   2303  CG  PRO A 149       6.218   3.206  -0.690  1.00 96.11           C  
ATOM   2304  HG2 PRO A 149       6.352   3.184  -1.772  1.00 96.11           H  
ATOM   2305  HG3 PRO A 149       5.432   2.511  -0.396  1.00 96.11           H  
ATOM   2306  CD  PRO A 149       7.530   2.893   0.046  1.00 96.11           C  
ATOM   2307  HD2 PRO A 149       8.369   3.024  -0.637  1.00 96.11           H  
ATOM   2308  HD3 PRO A 149       7.534   1.869   0.418  1.00 96.11           H  
ATOM   2309  N   GLN A 150       4.875   5.066   2.977  1.00 98.22           N  
ATOM   2310  H   GLN A 150       5.058   6.034   2.754  1.00 98.22           H  
ATOM   2311  CA  GLN A 150       3.915   4.785   4.028  1.00 98.22           C  
ATOM   2312  HA  GLN A 150       3.693   3.718   4.046  1.00 98.22           H  
ATOM   2313  C   GLN A 150       2.616   5.527   3.728  1.00 98.22           C  
ATOM   2314  CB  GLN A 150       4.536   5.164   5.379  1.00 98.22           C  
ATOM   2315  HB2 GLN A 150       4.946   6.172   5.311  1.00 98.22           H  
ATOM   2316  HB3 GLN A 150       5.355   4.477   5.594  1.00 98.22           H  
ATOM   2317  O   GLN A 150       2.633   6.722   3.428  1.00 98.22           O  
ATOM   2318  CG  GLN A 150       3.524   5.117   6.527  1.00 98.22           C  
ATOM   2319  HG2 GLN A 150       2.671   5.753   6.288  1.00 98.22           H  
ATOM   2320  HG3 GLN A 150       3.156   4.099   6.655  1.00 98.22           H  
ATOM   2321  CD  GLN A 150       4.089   5.613   7.849  1.00 98.22           C  
ATOM   2322  NE2 GLN A 150       3.208   5.997   8.740  1.00 98.22           N  
ATOM   2323 HE21 GLN A 150       3.405   5.587   9.642  1.00 98.22           H  
ATOM   2324 HE22 GLN A 150       2.238   5.909   8.472  1.00 98.22           H  
ATOM   2325  OE1 GLN A 150       5.289   5.681   8.098  1.00 98.22           O  
ATOM   2326  N   PHE A 151       1.501   4.822   3.877  1.00 98.49           N  
ATOM   2327  H   PHE A 151       1.583   3.842   4.107  1.00 98.49           H  
ATOM   2328  CA  PHE A 151       0.153   5.349   3.726  1.00 98.49           C  
ATOM   2329  HA  PHE A 151       0.197   6.418   3.519  1.00 98.49           H  
ATOM   2330  C   PHE A 151      -0.604   5.125   5.030  1.00 98.49           C  
ATOM   2331  CB  PHE A 151      -0.547   4.667   2.541  1.00 98.49           C  
ATOM   2332  HB2 PHE A 151      -1.475   5.198   2.331  1.00 98.49           H  
ATOM   2333  HB3 PHE A 151      -0.815   3.648   2.819  1.00 98.49           H  
ATOM   2334  O   PHE A 151      -0.709   3.997   5.502  1.00 98.49           O  
ATOM   2335  CG  PHE A 151       0.296   4.618   1.282  1.00 98.49           C  
ATOM   2336  CD1 PHE A 151       0.330   5.724   0.416  1.00 98.49           C  
ATOM   2337  HD1 PHE A 151      -0.285   6.587   0.625  1.00 98.49           H  
ATOM   2338  CD2 PHE A 151       1.090   3.487   1.005  1.00 98.49           C  
ATOM   2339  HD2 PHE A 151       1.073   2.637   1.671  1.00 98.49           H  
ATOM   2340  CE1 PHE A 151       1.165   5.707  -0.714  1.00 98.49           C  
ATOM   2341  HE1 PHE A 151       1.196   6.560  -1.377  1.00 98.49           H  
ATOM   2342  CE2 PHE A 151       1.925   3.471  -0.126  1.00 98.49           C  
ATOM   2343  HE2 PHE A 151       2.538   2.606  -0.331  1.00 98.49           H  
ATOM   2344  CZ  PHE A 151       1.968   4.586  -0.981  1.00 98.49           C  
ATOM   2345  HZ  PHE A 151       2.621   4.584  -1.841  1.00 98.49           H  
ATOM   2346  N   THR A 152      -1.135   6.188   5.615  1.00 98.54           N  
ATOM   2347  H   THR A 152      -0.979   7.095   5.198  1.00 98.54           H  
ATOM   2348  CA  THR A 152      -2.090   6.100   6.720  1.00 98.54           C  
ATOM   2349  HA  THR A 152      -2.171   5.074   7.079  1.00 98.54           H  
ATOM   2350  C   THR A 152      -3.439   6.543   6.182  1.00 98.54           C  
ATOM   2351  CB  THR A 152      -1.677   6.980   7.900  1.00 98.54           C  
ATOM   2352  HB  THR A 152      -1.736   8.024   7.592  1.00 98.54           H  
ATOM   2353  O   THR A 152      -3.556   7.674   5.721  1.00 98.54           O  
ATOM   2354  CG2 THR A 152      -2.589   6.784   9.104  1.00 98.54           C  
ATOM   2355 HG21 THR A 152      -2.482   5.772   9.493  1.00 98.54           H  
ATOM   2356 HG22 THR A 152      -3.630   6.948   8.823  1.00 98.54           H  
ATOM   2357 HG23 THR A 152      -2.339   7.519   9.868  1.00 98.54           H  
ATOM   2358  OG1 THR A 152      -0.355   6.714   8.332  1.00 98.54           O  
ATOM   2359  HG1 THR A 152      -0.084   7.497   8.816  1.00 98.54           H  
ATOM   2360  N   ILE A 153      -4.430   5.661   6.224  1.00 98.40           N  
ATOM   2361  H   ILE A 153      -4.255   4.763   6.651  1.00 98.40           H  
ATOM   2362  CA  ILE A 153      -5.794   5.926   5.775  1.00 98.40           C  
ATOM   2363  HA  ILE A 153      -5.823   6.871   5.232  1.00 98.40           H  
ATOM   2364  C   ILE A 153      -6.664   6.067   7.018  1.00 98.40           C  
ATOM   2365  CB  ILE A 153      -6.308   4.818   4.826  1.00 98.40           C  
ATOM   2366  HB  ILE A 153      -6.390   3.882   5.377  1.00 98.40           H  
ATOM   2367  O   ILE A 153      -6.748   5.137   7.824  1.00 98.40           O  
ATOM   2368  CG1 ILE A 153      -5.396   4.592   3.594  1.00 98.40           C  
ATOM   2369 HG12 ILE A 153      -5.996   4.196   2.775  1.00 98.40           H  
ATOM   2370 HG13 ILE A 153      -4.983   5.545   3.263  1.00 98.40           H  
ATOM   2371  CG2 ILE A 153      -7.716   5.193   4.324  1.00 98.40           C  
ATOM   2372 HG21 ILE A 153      -7.686   6.136   3.777  1.00 98.40           H  
ATOM   2373 HG22 ILE A 153      -8.102   4.411   3.670  1.00 98.40           H  
ATOM   2374 HG23 ILE A 153      -8.409   5.296   5.159  1.00 98.40           H  
ATOM   2375  CD1 ILE A 153      -4.254   3.588   3.817  1.00 98.40           C  
ATOM   2376 HD11 ILE A 153      -4.657   2.643   4.181  1.00 98.40           H  
ATOM   2377 HD12 ILE A 153      -3.745   3.409   2.869  1.00 98.40           H  
ATOM   2378 HD13 ILE A 153      -3.522   3.967   4.530  1.00 98.40           H  
ATOM   2379  N   GLU A 154      -7.300   7.220   7.169  1.00 98.16           N  
ATOM   2380  H   GLU A 154      -7.164   7.943   6.477  1.00 98.16           H  
ATOM   2381  CA  GLU A 154      -8.215   7.541   8.259  1.00 98.16           C  
ATOM   2382  HA  GLU A 154      -8.288   6.677   8.919  1.00 98.16           H  
ATOM   2383  C   GLU A 154      -9.620   7.800   7.697  1.00 98.16           C  
ATOM   2384  CB  GLU A 154      -7.681   8.710   9.115  1.00 98.16           C  
ATOM   2385  HB2 GLU A 154      -7.630   9.617   8.513  1.00 98.16           H  
ATOM   2386  HB3 GLU A 154      -8.384   8.868   9.933  1.00 98.16           H  
ATOM   2387  O   GLU A 154      -9.801   8.442   6.661  1.00 98.16           O  
ATOM   2388  CG  GLU A 154      -6.284   8.401   9.698  1.00 98.16           C  
ATOM   2389  HG2 GLU A 154      -6.310   7.390  10.103  1.00 98.16           H  
ATOM   2390  HG3 GLU A 154      -5.553   8.411   8.889  1.00 98.16           H  
ATOM   2391  CD  GLU A 154      -5.791   9.340  10.818  1.00 98.16           C  
ATOM   2392  OE1 GLU A 154      -4.673   9.060  11.341  1.00 98.16           O  
ATOM   2393  OE2 GLU A 154      -6.555  10.219  11.265  1.00 98.16           O  
ATOM   2394  N   TRP A 155     -10.630   7.266   8.376  1.00 95.70           N  
ATOM   2395  H   TRP A 155     -10.412   6.764   9.225  1.00 95.70           H  
ATOM   2396  CA  TRP A 155     -12.043   7.439   8.038  1.00 95.70           C  
ATOM   2397  HA  TRP A 155     -12.146   8.305   7.384  1.00 95.70           H  
ATOM   2398  C   TRP A 155     -12.863   7.727   9.297  1.00 95.70           C  
ATOM   2399  CB  TRP A 155     -12.557   6.210   7.270  1.00 95.70           C  
ATOM   2400  HB2 TRP A 155     -13.571   6.415   6.926  1.00 95.70           H  
ATOM   2401  HB3 TRP A 155     -11.941   6.084   6.380  1.00 95.70           H  
ATOM   2402  O   TRP A 155     -12.415   7.431  10.410  1.00 95.70           O  
ATOM   2403  CG  TRP A 155     -12.561   4.906   8.009  1.00 95.70           C  
ATOM   2404  CD1 TRP A 155     -13.620   4.371   8.655  1.00 95.70           C  
ATOM   2405  HD1 TRP A 155     -14.598   4.827   8.702  1.00 95.70           H  
ATOM   2406  CD2 TRP A 155     -11.494   3.917   8.116  1.00 95.70           C  
ATOM   2407  CE2 TRP A 155     -11.989   2.803   8.860  1.00 95.70           C  
ATOM   2408  CE3 TRP A 155     -10.164   3.845   7.655  1.00 95.70           C  
ATOM   2409  HE3 TRP A 155      -9.761   4.665   7.079  1.00 95.70           H  
ATOM   2410  NE1 TRP A 155     -13.286   3.137   9.173  1.00 95.70           N  
ATOM   2411  HE1 TRP A 155     -13.981   2.493   9.523  1.00 95.70           H  
ATOM   2412  CH2 TRP A 155      -9.892   1.639   8.661  1.00 95.70           C  
ATOM   2413  HH2 TRP A 155      -9.298   0.756   8.840  1.00 95.70           H  
ATOM   2414  CZ2 TRP A 155     -11.207   1.678   9.141  1.00 95.70           C  
ATOM   2415  HZ2 TRP A 155     -11.620   0.836   9.675  1.00 95.70           H  
ATOM   2416  CZ3 TRP A 155      -9.369   2.716   7.923  1.00 95.70           C  
ATOM   2417  HZ3 TRP A 155      -8.361   2.673   7.538  1.00 95.70           H  
ATOM   2418  N   GLY A 156     -14.058   8.297   9.117  1.00 86.43           N  
ATOM   2419  H   GLY A 156     -14.339   8.506   8.170  1.00 86.43           H  
ATOM   2420  CA  GLY A 156     -15.032   8.538  10.194  1.00 86.43           C  
ATOM   2421  HA2 GLY A 156     -14.596   9.209  10.934  1.00 86.43           H  
ATOM   2422  HA3 GLY A 156     -15.932   9.000   9.789  1.00 86.43           H  
ATOM   2423  C   GLY A 156     -15.464   7.277  10.931  1.00 86.43           C  
ATOM   2424  O   GLY A 156     -15.530   6.204  10.292  1.00 86.43           O  
ATOM   2425  OXT GLY A 156     -15.692   7.404  12.148  1.00 86.43           O  
TER    2426      GLY A 156                                                       
END   
