# Supplementary material for: Single-chain dimers from de novo immunoglobulins as robust scaffolds for multiple binding loops
Source: Nat Commun. 2023 Sep 23;14:5939. doi: 10.1038/s41467-023-41717-5 (PMC10517939; doi:10.1038/s41467-023-41717-5)
Supplement: Supplementary file 3 — Supplementary Data 1 [file 41467_2023_41717_MOESM3_ESM.zip › design_models/scIg+EF/scIg12+EF2d/ranked_3.pdb]

ATOM      1  N   GLY A   1      -6.500  -5.141  13.197  1.00 94.89           N  
ATOM      2  H   GLY A   1      -7.341  -5.276  13.739  1.00 94.89           H  
ATOM      3  H2  GLY A   1      -6.613  -4.277  12.686  1.00 94.89           H  
ATOM      4  H3  GLY A   1      -5.728  -4.985  13.829  1.00 94.89           H  
ATOM      5  CA  GLY A   1      -6.216  -6.260  12.262  1.00 94.89           C  
ATOM      6  HA2 GLY A   1      -6.169  -7.194  12.821  1.00 94.89           H  
ATOM      7  HA3 GLY A   1      -7.009  -6.309  11.515  1.00 94.89           H  
ATOM      8  C   GLY A   1      -4.888  -6.064  11.542  1.00 94.89           C  
ATOM      9  O   GLY A   1      -4.208  -5.089  11.829  1.00 94.89           O  
ATOM     10  N   ARG A   2      -4.496  -6.981  10.643  1.00 97.42           N  
ATOM     11  H   ARG A   2      -5.091  -7.770  10.434  1.00 97.42           H  
ATOM     12  CA  ARG A   2      -3.224  -6.915   9.901  1.00 97.42           C  
ATOM     13  HA  ARG A   2      -2.885  -5.879   9.877  1.00 97.42           H  
ATOM     14  C   ARG A   2      -3.374  -7.385   8.455  1.00 97.42           C  
ATOM     15  CB  ARG A   2      -2.162  -7.743  10.644  1.00 97.42           C  
ATOM     16  HB2 ARG A   2      -1.942  -7.257  11.594  1.00 97.42           H  
ATOM     17  HB3 ARG A   2      -2.577  -8.729  10.856  1.00 97.42           H  
ATOM     18  O   ARG A   2      -3.942  -8.449   8.218  1.00 97.42           O  
ATOM     19  CG  ARG A   2      -0.852  -7.920   9.857  1.00 97.42           C  
ATOM     20  HG2 ARG A   2      -1.047  -8.443   8.921  1.00 97.42           H  
ATOM     21  HG3 ARG A   2      -0.406  -6.949   9.643  1.00 97.42           H  
ATOM     22  CD  ARG A   2       0.111  -8.769  10.679  1.00 97.42           C  
ATOM     23  HD2 ARG A   2       0.395  -8.204  11.567  1.00 97.42           H  
ATOM     24  HD3 ARG A   2      -0.408  -9.669  11.009  1.00 97.42           H  
ATOM     25  NE  ARG A   2       1.278  -9.179   9.882  1.00 97.42           N  
ATOM     26  HE  ARG A   2       1.069  -9.622   8.998  1.00 97.42           H  
ATOM     27  NH1 ARG A   2       2.849  -8.796  11.499  1.00 97.42           N  
ATOM     28 HH11 ARG A   2       2.237  -8.107  11.911  1.00 97.42           H  
ATOM     29 HH12 ARG A   2       3.808  -8.745  11.814  1.00 97.42           H  
ATOM     30  NH2 ARG A   2       3.449  -9.743   9.560  1.00 97.42           N  
ATOM     31 HH21 ARG A   2       4.388  -9.840   9.921  1.00 97.42           H  
ATOM     32 HH22 ARG A   2       3.180 -10.117   8.661  1.00 97.42           H  
ATOM     33  CZ  ARG A   2       2.516  -9.237  10.320  1.00 97.42           C  
ATOM     34  N   VAL A   3      -2.783  -6.643   7.518  1.00 97.77           N  
ATOM     35  H   VAL A   3      -2.353  -5.779   7.816  1.00 97.77           H  
ATOM     36  CA  VAL A   3      -2.617  -7.034   6.108  1.00 97.77           C  
ATOM     37  HA  VAL A   3      -2.876  -8.086   5.999  1.00 97.77           H  
ATOM     38  C   VAL A   3      -1.167  -6.873   5.688  1.00 97.77           C  
ATOM     39  CB  VAL A   3      -3.545  -6.224   5.189  1.00 97.77           C  
ATOM     40  HB  VAL A   3      -3.529  -5.183   5.513  1.00 97.77           H  
ATOM     41  O   VAL A   3      -0.531  -5.862   5.974  1.00 97.77           O  
ATOM     42  CG1 VAL A   3      -3.183  -6.256   3.695  1.00 97.77           C  
ATOM     43 HG11 VAL A   3      -2.244  -5.728   3.526  1.00 97.77           H  
ATOM     44 HG12 VAL A   3      -3.086  -7.285   3.351  1.00 97.77           H  
ATOM     45 HG13 VAL A   3      -3.960  -5.755   3.118  1.00 97.77           H  
ATOM     46  CG2 VAL A   3      -4.970  -6.757   5.317  1.00 97.77           C  
ATOM     47 HG21 VAL A   3      -5.144  -7.198   6.298  1.00 97.77           H  
ATOM     48 HG22 VAL A   3      -5.645  -5.909   5.198  1.00 97.77           H  
ATOM     49 HG23 VAL A   3      -5.176  -7.520   4.566  1.00 97.77           H  
ATOM     50  N   GLU A   4      -0.651  -7.865   4.975  1.00 98.47           N  
ATOM     51  H   GLU A   4      -1.238  -8.661   4.774  1.00 98.47           H  
ATOM     52  CA  GLU A   4       0.662  -7.819   4.345  1.00 98.47           C  
ATOM     53  HA  GLU A   4       1.201  -6.937   4.690  1.00 98.47           H  
ATOM     54  C   GLU A   4       0.508  -7.711   2.823  1.00 98.47           C  
ATOM     55  CB  GLU A   4       1.463  -9.049   4.787  1.00 98.47           C  
ATOM     56  HB2 GLU A   4       1.477  -9.085   5.876  1.00 98.47           H  
ATOM     57  HB3 GLU A   4       0.971  -9.947   4.413  1.00 98.47           H  
ATOM     58  O   GLU A   4      -0.205  -8.501   2.209  1.00 98.47           O  
ATOM     59  CG  GLU A   4       2.908  -9.026   4.283  1.00 98.47           C  
ATOM     60  HG2 GLU A   4       2.906  -9.021   3.193  1.00 98.47           H  
ATOM     61  HG3 GLU A   4       3.384  -8.106   4.624  1.00 98.47           H  
ATOM     62  CD  GLU A   4       3.732 -10.224   4.773  1.00 98.47           C  
ATOM     63  OE1 GLU A   4       4.971 -10.203   4.601  1.00 98.47           O  
ATOM     64  OE2 GLU A   4       3.219 -11.226   5.306  1.00 98.47           O  
ATOM     65  N   VAL A   5       1.203  -6.745   2.222  1.00 98.13           N  
ATOM     66  H   VAL A   5       1.730  -6.120   2.815  1.00 98.13           H  
ATOM     67  CA  VAL A   5       1.311  -6.519   0.779  1.00 98.13           C  
ATOM     68  HA  VAL A   5       0.698  -7.247   0.248  1.00 98.13           H  
ATOM     69  C   VAL A   5       2.771  -6.715   0.387  1.00 98.13           C  
ATOM     70  CB  VAL A   5       0.831  -5.103   0.388  1.00 98.13           C  
ATOM     71  HB  VAL A   5       1.520  -4.367   0.804  1.00 98.13           H  
ATOM     72  O   VAL A   5       3.631  -5.909   0.741  1.00 98.13           O  
ATOM     73  CG1 VAL A   5       0.823  -4.922  -1.136  1.00 98.13           C  
ATOM     74 HG11 VAL A   5       0.129  -5.628  -1.593  1.00 98.13           H  
ATOM     75 HG12 VAL A   5       0.511  -3.907  -1.383  1.00 98.13           H  
ATOM     76 HG13 VAL A   5       1.822  -5.076  -1.545  1.00 98.13           H  
ATOM     77  CG2 VAL A   5      -0.566  -4.778   0.932  1.00 98.13           C  
ATOM     78 HG21 VAL A   5      -0.533  -4.722   2.020  1.00 98.13           H  
ATOM     79 HG22 VAL A   5      -0.901  -3.813   0.553  1.00 98.13           H  
ATOM     80 HG23 VAL A   5      -1.277  -5.550   0.640  1.00 98.13           H  
ATOM     81  N   ARG A   6       3.077  -7.787  -0.343  1.00 98.16           N  
ATOM     82  H   ARG A   6       2.323  -8.413  -0.588  1.00 98.16           H  
ATOM     83  CA  ARG A   6       4.405  -8.028  -0.923  1.00 98.16           C  
ATOM     84  HA  ARG A   6       5.133  -7.330  -0.510  1.00 98.16           H  
ATOM     85  C   ARG A   6       4.335  -7.790  -2.416  1.00 98.16           C  
ATOM     86  CB  ARG A   6       4.889  -9.454  -0.649  1.00 98.16           C  
ATOM     87  HB2 ARG A   6       4.185 -10.154  -1.099  1.00 98.16           H  
ATOM     88  HB3 ARG A   6       5.857  -9.590  -1.129  1.00 98.16           H  
ATOM     89  O   ARG A   6       3.568  -8.459  -3.102  1.00 98.16           O  
ATOM     90  CG  ARG A   6       5.025  -9.780   0.838  1.00 98.16           C  
ATOM     91  HG2 ARG A   6       4.064  -9.644   1.335  1.00 98.16           H  
ATOM     92  HG3 ARG A   6       5.768  -9.124   1.291  1.00 98.16           H  
ATOM     93  CD  ARG A   6       5.461 -11.240   0.987  1.00 98.16           C  
ATOM     94  HD2 ARG A   6       4.714 -11.871   0.505  1.00 98.16           H  
ATOM     95  HD3 ARG A   6       6.422 -11.379   0.493  1.00 98.16           H  
ATOM     96  NE  ARG A   6       5.579 -11.603   2.402  1.00 98.16           N  
ATOM     97  HE  ARG A   6       5.545 -10.849   3.073  1.00 98.16           H  
ATOM     98  NH1 ARG A   6       5.457 -13.883   2.240  1.00 98.16           N  
ATOM     99 HH11 ARG A   6       5.341 -13.774   1.243  1.00 98.16           H  
ATOM    100 HH12 ARG A   6       5.198 -14.756   2.678  1.00 98.16           H  
ATOM    101  NH2 ARG A   6       5.406 -12.894   4.243  1.00 98.16           N  
ATOM    102 HH21 ARG A   6       5.093 -13.756   4.666  1.00 98.16           H  
ATOM    103 HH22 ARG A   6       5.137 -12.036   4.703  1.00 98.16           H  
ATOM    104  CZ  ARG A   6       5.495 -12.793   2.953  1.00 98.16           C  
ATOM    105  N   VAL A   7       5.145  -6.872  -2.913  1.00 96.82           N  
ATOM    106  H   VAL A   7       5.776  -6.376  -2.300  1.00 96.82           H  
ATOM    107  CA  VAL A   7       5.233  -6.589  -4.344  1.00 96.82           C  
ATOM    108  HA  VAL A   7       4.386  -7.048  -4.856  1.00 96.82           H  
ATOM    109  C   VAL A   7       6.510  -7.216  -4.884  1.00 96.82           C  
ATOM    110  CB  VAL A   7       5.159  -5.081  -4.620  1.00 96.82           C  
ATOM    111  HB  VAL A   7       6.099  -4.625  -4.310  1.00 96.82           H  
ATOM    112  O   VAL A   7       7.523  -7.248  -4.194  1.00 96.82           O  
ATOM    113  CG1 VAL A   7       4.958  -4.796  -6.110  1.00 96.82           C  
ATOM    114 HG11 VAL A   7       4.082  -5.327  -6.483  1.00 96.82           H  
ATOM    115 HG12 VAL A   7       5.835  -5.107  -6.677  1.00 96.82           H  
ATOM    116 HG13 VAL A   7       4.814  -3.727  -6.269  1.00 96.82           H  
ATOM    117  CG2 VAL A   7       4.024  -4.398  -3.843  1.00 96.82           C  
ATOM    118 HG21 VAL A   7       3.064  -4.839  -4.111  1.00 96.82           H  
ATOM    119 HG22 VAL A   7       4.022  -3.333  -4.075  1.00 96.82           H  
ATOM    120 HG23 VAL A   7       4.182  -4.493  -2.769  1.00 96.82           H  
ATOM    121  N   GLU A   8       6.467  -7.733  -6.103  1.00 96.00           N  
ATOM    122  H   GLU A   8       5.575  -7.766  -6.575  1.00 96.00           H  
ATOM    123  CA  GLU A   8       7.627  -8.219  -6.839  1.00 96.00           C  
ATOM    124  HA  GLU A   8       8.535  -7.825  -6.382  1.00 96.00           H  
ATOM    125  C   GLU A   8       7.557  -7.713  -8.280  1.00 96.00           C  
ATOM    126  CB  GLU A   8       7.692  -9.752  -6.759  1.00 96.00           C  
ATOM    127  HB2 GLU A   8       7.817 -10.041  -5.715  1.00 96.00           H  
ATOM    128  HB3 GLU A   8       6.757 -10.175  -7.127  1.00 96.00           H  
ATOM    129  O   GLU A   8       6.586  -7.987  -8.986  1.00 96.00           O  
ATOM    130  CG  GLU A   8       8.861 -10.322  -7.575  1.00 96.00           C  
ATOM    131  HG2 GLU A   8       9.774  -9.812  -7.270  1.00 96.00           H  
ATOM    132  HG3 GLU A   8       8.698 -10.119  -8.634  1.00 96.00           H  
ATOM    133  CD  GLU A   8       9.046 -11.834  -7.392  1.00 96.00           C  
ATOM    134  OE1 GLU A   8      10.221 -12.263  -7.470  1.00 96.00           O  
ATOM    135  OE2 GLU A   8       8.059 -12.562  -7.135  1.00 96.00           O  
ATOM    136  N   PHE A   9       8.591  -6.996  -8.717  1.00 92.22           N  
ATOM    137  H   PHE A   9       9.332  -6.773  -8.067  1.00 92.22           H  
ATOM    138  CA  PHE A   9       8.755  -6.555 -10.101  1.00 92.22           C  
ATOM    139  HA  PHE A   9       7.795  -6.620 -10.614  1.00 92.22           H  
ATOM    140  C   PHE A   9       9.743  -7.475 -10.824  1.00 92.22           C  
ATOM    141  CB  PHE A   9       9.190  -5.084 -10.151  1.00 92.22           C  
ATOM    142  HB2 PHE A   9       9.221  -4.765 -11.193  1.00 92.22           H  
ATOM    143  HB3 PHE A   9      10.203  -5.000  -9.756  1.00 92.22           H  
ATOM    144  O   PHE A   9      10.882  -7.654 -10.386  1.00 92.22           O  
ATOM    145  CG  PHE A   9       8.283  -4.142  -9.382  1.00 92.22           C  
ATOM    146  CD1 PHE A   9       7.098  -3.643  -9.954  1.00 92.22           C  
ATOM    147  HD1 PHE A   9       6.821  -3.918 -10.961  1.00 92.22           H  
ATOM    148  CD2 PHE A   9       8.623  -3.776  -8.069  1.00 92.22           C  
ATOM    149  HD2 PHE A   9       9.529  -4.152  -7.618  1.00 92.22           H  
ATOM    150  CE1 PHE A   9       6.272  -2.787  -9.200  1.00 92.22           C  
ATOM    151  HE1 PHE A   9       5.344  -2.407  -9.601  1.00 92.22           H  
ATOM    152  CE2 PHE A   9       7.810  -2.913  -7.328  1.00 92.22           C  
ATOM    153  HE2 PHE A   9       8.102  -2.624  -6.329  1.00 92.22           H  
ATOM    154  CZ  PHE A   9       6.634  -2.418  -7.897  1.00 92.22           C  
ATOM    155  HZ  PHE A   9       6.004  -1.758  -7.318  1.00 92.22           H  
ATOM    156  N   GLU A  10       9.311  -8.056 -11.940  1.00 90.02           N  
ATOM    157  H   GLU A  10       8.372  -7.845 -12.247  1.00 90.02           H  
ATOM    158  CA  GLU A  10      10.086  -8.980 -12.767  1.00 90.02           C  
ATOM    159  HA  GLU A  10      11.145  -8.887 -12.525  1.00 90.02           H  
ATOM    160  C   GLU A  10       9.897  -8.598 -14.240  1.00 90.02           C  
ATOM    161  CB  GLU A  10       9.660 -10.435 -12.465  1.00 90.02           C  
ATOM    162  HB2 GLU A  10       8.623 -10.581 -12.769  1.00 90.02           H  
ATOM    163  HB3 GLU A  10       9.724 -10.603 -11.390  1.00 90.02           H  
ATOM    164  O   GLU A  10       8.963  -9.058 -14.893  1.00 90.02           O  
ATOM    165  CG  GLU A  10      10.558 -11.470 -13.167  1.00 90.02           C  
ATOM    166  HG2 GLU A  10      11.572 -11.359 -12.783  1.00 90.02           H  
ATOM    167  HG3 GLU A  10      10.585 -11.248 -14.234  1.00 90.02           H  
ATOM    168  CD  GLU A  10      10.112 -12.941 -12.992  1.00 90.02           C  
ATOM    169  OE1 GLU A  10      10.778 -13.807 -13.602  1.00 90.02           O  
ATOM    170  OE2 GLU A  10       9.106 -13.241 -12.291  1.00 90.02           O  
ATOM    171  N   GLY A  11      10.765  -7.722 -14.760  1.00 86.17           N  
ATOM    172  H   GLY A  11      11.448  -7.299 -14.148  1.00 86.17           H  
ATOM    173  CA  GLY A  11      10.708  -7.270 -16.152  1.00 86.17           C  
ATOM    174  HA2 GLY A  11      11.483  -6.524 -16.328  1.00 86.17           H  
ATOM    175  HA3 GLY A  11      10.887  -8.118 -16.813  1.00 86.17           H  
ATOM    176  C   GLY A  11       9.359  -6.639 -16.502  1.00 86.17           C  
ATOM    177  O   GLY A  11       9.033  -5.558 -16.023  1.00 86.17           O  
ATOM    178  N   ASP A  12       8.582  -7.331 -17.332  1.00 87.75           N  
ATOM    179  H   ASP A  12       8.843  -8.281 -17.554  1.00 87.75           H  
ATOM    180  CA  ASP A  12       7.258  -6.930 -17.811  1.00 87.75           C  
ATOM    181  HA  ASP A  12       7.250  -5.848 -17.937  1.00 87.75           H  
ATOM    182  C   ASP A  12       6.116  -7.273 -16.837  1.00 87.75           C  
ATOM    183  CB  ASP A  12       7.034  -7.561 -19.200  1.00 87.75           C  
ATOM    184  HB2 ASP A  12       6.139  -7.131 -19.650  1.00 87.75           H  
ATOM    185  HB3 ASP A  12       7.876  -7.313 -19.846  1.00 87.75           H  
ATOM    186  O   ASP A  12       4.945  -7.074 -17.168  1.00 87.75           O  
ATOM    187  CG  ASP A  12       6.843  -9.084 -19.191  1.00 87.75           C  
ATOM    188  OD1 ASP A  12       7.438  -9.771 -18.329  1.00 87.75           O  
ATOM    189  OD2 ASP A  12       6.101  -9.589 -20.061  1.00 87.75           O  
ATOM    190  N   LYS A  13       6.415  -7.782 -15.633  1.00 92.44           N  
ATOM    191  H   LYS A  13       7.387  -7.972 -15.437  1.00 92.44           H  
ATOM    192  CA  LYS A  13       5.412  -8.222 -14.650  1.00 92.44           C  
ATOM    193  HA  LYS A  13       4.423  -7.955 -15.023  1.00 92.44           H  
ATOM    194  C   LYS A  13       5.559  -7.547 -13.295  1.00 92.44           C  
ATOM    195  CB  LYS A  13       5.468  -9.747 -14.492  1.00 92.44           C  
ATOM    196  HB2 LYS A  13       4.811 -10.056 -13.679  1.00 92.44           H  
ATOM    197  HB3 LYS A  13       6.488 -10.044 -14.251  1.00 92.44           H  
ATOM    198  O   LYS A  13       6.661  -7.365 -12.786  1.00 92.44           O  
ATOM    199  CG  LYS A  13       5.011 -10.432 -15.781  1.00 92.44           C  
ATOM    200  HG2 LYS A  13       5.570 -10.029 -16.625  1.00 92.44           H  
ATOM    201  HG3 LYS A  13       3.953 -10.226 -15.939  1.00 92.44           H  
ATOM    202  CD  LYS A  13       5.239 -11.938 -15.731  1.00 92.44           C  
ATOM    203  HD2 LYS A  13       6.274 -12.129 -15.449  1.00 92.44           H  
ATOM    204  HD3 LYS A  13       4.560 -12.396 -15.011  1.00 92.44           H  
ATOM    205  CE  LYS A  13       4.983 -12.457 -17.144  1.00 92.44           C  
ATOM    206  HE2 LYS A  13       5.572 -11.848 -17.829  1.00 92.44           H  
ATOM    207  HE3 LYS A  13       3.933 -12.308 -17.399  1.00 92.44           H  
ATOM    208  NZ  LYS A  13       5.379 -13.874 -17.272  1.00 92.44           N  
ATOM    209  HZ1 LYS A  13       6.356 -13.949 -17.028  1.00 92.44           H  
ATOM    210  HZ2 LYS A  13       4.819 -14.460 -16.669  1.00 92.44           H  
ATOM    211  HZ3 LYS A  13       5.277 -14.155 -18.237  1.00 92.44           H  
ATOM    212  N   MET A  14       4.413  -7.299 -12.666  1.00 93.85           N  
ATOM    213  H   MET A  14       3.558  -7.484 -13.172  1.00 93.85           H  
ATOM    214  CA  MET A  14       4.309  -6.989 -11.243  1.00 93.85           C  
ATOM    215  HA  MET A  14       5.299  -7.030 -10.789  1.00 93.85           H  
ATOM    216  C   MET A  14       3.417  -8.035 -10.574  1.00 93.85           C  
ATOM    217  CB  MET A  14       3.770  -5.566 -11.043  1.00 93.85           C  
ATOM    218  HB2 MET A  14       2.770  -5.496 -11.471  1.00 93.85           H  
ATOM    219  HB3 MET A  14       4.418  -4.859 -11.561  1.00 93.85           H  
ATOM    220  O   MET A  14       2.246  -8.173 -10.932  1.00 93.85           O  
ATOM    221  CG  MET A  14       3.718  -5.186  -9.558  1.00 93.85           C  
ATOM    222  HG2 MET A  14       3.240  -5.983  -8.988  1.00 93.85           H  
ATOM    223  HG3 MET A  14       4.741  -5.093  -9.195  1.00 93.85           H  
ATOM    224  SD  MET A  14       2.833  -3.647  -9.191  1.00 93.85           S  
ATOM    225  CE  MET A  14       1.136  -4.225  -9.423  1.00 93.85           C  
ATOM    226  HE1 MET A  14       0.992  -5.176  -8.911  1.00 93.85           H  
ATOM    227  HE2 MET A  14       0.946  -4.388 -10.484  1.00 93.85           H  
ATOM    228  HE3 MET A  14       0.438  -3.494  -9.015  1.00 93.85           H  
ATOM    229  N   ARG A  15       3.948  -8.761  -9.589  1.00 96.32           N  
ATOM    230  H   ARG A  15       4.909  -8.575  -9.341  1.00 96.32           H  
ATOM    231  CA  ARG A  15       3.174  -9.653  -8.717  1.00 96.32           C  
ATOM    232  HA  ARG A  15       2.203  -9.857  -9.169  1.00 96.32           H  
ATOM    233  C   ARG A  15       2.922  -8.972  -7.381  1.00 96.32           C  
ATOM    234  CB  ARG A  15       3.886 -10.995  -8.506  1.00 96.32           C  
ATOM    235  HB2 ARG A  15       3.282 -11.594  -7.825  1.00 96.32           H  
ATOM    236  HB3 ARG A  15       4.853 -10.820  -8.034  1.00 96.32           H  
ATOM    237  O   ARG A  15       3.833  -8.403  -6.792  1.00 96.32           O  
ATOM    238  CG  ARG A  15       4.100 -11.793  -9.798  1.00 96.32           C  
ATOM    239  HG2 ARG A  15       4.824 -11.283 -10.434  1.00 96.32           H  
ATOM    240  HG3 ARG A  15       3.154 -11.886 -10.331  1.00 96.32           H  
ATOM    241  CD  ARG A  15       4.623 -13.189  -9.438  1.00 96.32           C  
ATOM    242  HD2 ARG A  15       5.557 -13.085  -8.885  1.00 96.32           H  
ATOM    243  HD3 ARG A  15       3.902 -13.671  -8.777  1.00 96.32           H  
ATOM    244  NE  ARG A  15       4.793 -14.037 -10.632  1.00 96.32           N  
ATOM    245  HE  ARG A  15       3.933 -14.326 -11.077  1.00 96.32           H  
ATOM    246  NH1 ARG A  15       7.084 -14.267 -10.558  1.00 96.32           N  
ATOM    247 HH11 ARG A  15       7.112 -13.768  -9.680  1.00 96.32           H  
ATOM    248 HH12 ARG A  15       7.901 -14.142 -11.138  1.00 96.32           H  
ATOM    249  NH2 ARG A  15       5.971 -15.132 -12.253  1.00 96.32           N  
ATOM    250 HH21 ARG A  15       6.892 -15.350 -12.606  1.00 96.32           H  
ATOM    251 HH22 ARG A  15       5.112 -15.385 -12.721  1.00 96.32           H  
ATOM    252  CZ  ARG A  15       5.937 -14.473 -11.131  1.00 96.32           C  
ATOM    253  N   VAL A  16       1.695  -9.055  -6.890  1.00 97.05           N  
ATOM    254  H   VAL A  16       0.983  -9.485  -7.463  1.00 97.05           H  
ATOM    255  CA  VAL A  16       1.291  -8.549  -5.577  1.00 97.05           C  
ATOM    256  HA  VAL A  16       2.159  -8.159  -5.047  1.00 97.05           H  
ATOM    257  C   VAL A  16       0.722  -9.715  -4.796  1.00 97.05           C  
ATOM    258  CB  VAL A  16       0.264  -7.411  -5.690  1.00 97.05           C  
ATOM    259  HB  VAL A  16      -0.643  -7.782  -6.166  1.00 97.05           H  
ATOM    260  O   VAL A  16      -0.317 -10.253  -5.167  1.00 97.05           O  
ATOM    261  CG1 VAL A  16      -0.089  -6.844  -4.311  1.00 97.05           C  
ATOM    262 HG11 VAL A  16      -0.539  -7.618  -3.689  1.00 97.05           H  
ATOM    263 HG12 VAL A  16      -0.810  -6.033  -4.414  1.00 97.05           H  
ATOM    264 HG13 VAL A  16       0.809  -6.468  -3.821  1.00 97.05           H  
ATOM    265  CG2 VAL A  16       0.820  -6.269  -6.540  1.00 97.05           C  
ATOM    266 HG21 VAL A  16       0.059  -5.501  -6.671  1.00 97.05           H  
ATOM    267 HG22 VAL A  16       1.702  -5.838  -6.066  1.00 97.05           H  
ATOM    268 HG23 VAL A  16       1.095  -6.658  -7.520  1.00 97.05           H  
ATOM    269  N   ARG A  17       1.399 -10.115  -3.723  1.00 98.16           N  
ATOM    270  H   ARG A  17       2.232  -9.600  -3.477  1.00 98.16           H  
ATOM    271  CA  ARG A  17       0.882 -11.091  -2.765  1.00 98.16           C  
ATOM    272  HA  ARG A  17       0.083 -11.669  -3.231  1.00 98.16           H  
ATOM    273  C   ARG A  17       0.278 -10.359  -1.588  1.00 98.16           C  
ATOM    274  CB  ARG A  17       1.955 -12.077  -2.311  1.00 98.16           C  
ATOM    275  HB2 ARG A  17       1.530 -12.734  -1.552  1.00 98.16           H  
ATOM    276  HB3 ARG A  17       2.795 -11.537  -1.875  1.00 98.16           H  
ATOM    277  O   ARG A  17       0.932  -9.515  -0.978  1.00 98.16           O  
ATOM    278  CG  ARG A  17       2.441 -12.922  -3.481  1.00 98.16           C  
ATOM    279  HG2 ARG A  17       2.892 -12.287  -4.244  1.00 98.16           H  
ATOM    280  HG3 ARG A  17       1.595 -13.457  -3.913  1.00 98.16           H  
ATOM    281  CD  ARG A  17       3.473 -13.928  -2.991  1.00 98.16           C  
ATOM    282  HD2 ARG A  17       4.323 -13.394  -2.566  1.00 98.16           H  
ATOM    283  HD3 ARG A  17       3.017 -14.564  -2.232  1.00 98.16           H  
ATOM    284  NE  ARG A  17       3.904 -14.740  -4.125  1.00 98.16           N  
ATOM    285  HE  ARG A  17       3.353 -14.670  -4.968  1.00 98.16           H  
ATOM    286  NH1 ARG A  17       5.550 -15.971  -3.122  1.00 98.16           N  
ATOM    287 HH11 ARG A  17       6.219 -16.725  -3.185  1.00 98.16           H  
ATOM    288 HH12 ARG A  17       5.214 -15.617  -2.238  1.00 98.16           H  
ATOM    289  NH2 ARG A  17       5.049 -16.225  -5.314  1.00 98.16           N  
ATOM    290 HH21 ARG A  17       4.381 -15.989  -6.034  1.00 98.16           H  
ATOM    291 HH22 ARG A  17       5.775 -16.910  -5.466  1.00 98.16           H  
ATOM    292  CZ  ARG A  17       4.849 -15.640  -4.174  1.00 98.16           C  
ATOM    293  N   LEU A  18      -0.959 -10.702  -1.287  1.00 97.73           N  
ATOM    294  H   LEU A  18      -1.397 -11.425  -1.840  1.00 97.73           H  
ATOM    295  CA  LEU A  18      -1.738 -10.154  -0.198  1.00 97.73           C  
ATOM    296  HA  LEU A  18      -1.200  -9.336   0.279  1.00 97.73           H  
ATOM    297  C   LEU A  18      -1.986 -11.256   0.812  1.00 97.73           C  
ATOM    298  CB  LEU A  18      -3.070  -9.628  -0.735  1.00 97.73           C  
ATOM    299  HB2 LEU A  18      -3.644  -9.229   0.102  1.00 97.73           H  
ATOM    300  HB3 LEU A  18      -3.624 -10.468  -1.154  1.00 97.73           H  
ATOM    301  O   LEU A  18      -2.388 -12.349   0.427  1.00 97.73           O  
ATOM    302  CG  LEU A  18      -2.937  -8.543  -1.810  1.00 97.73           C  
ATOM    303  HG  LEU A  18      -2.313  -8.892  -2.633  1.00 97.73           H  
ATOM    304  CD1 LEU A  18      -4.326  -8.270  -2.358  1.00 97.73           C  
ATOM    305 HD11 LEU A  18      -4.293  -7.469  -3.096  1.00 97.73           H  
ATOM    306 HD12 LEU A  18      -4.700  -9.182  -2.824  1.00 97.73           H  
ATOM    307 HD13 LEU A  18      -5.000  -7.984  -1.551  1.00 97.73           H  
ATOM    308  CD2 LEU A  18      -2.354  -7.249  -1.251  1.00 97.73           C  
ATOM    309 HD21 LEU A  18      -2.326  -6.490  -2.033  1.00 97.73           H  
ATOM    310 HD22 LEU A  18      -2.964  -6.895  -0.420  1.00 97.73           H  
ATOM    311 HD23 LEU A  18      -1.337  -7.431  -0.904  1.00 97.73           H  
ATOM    312  N   ARG A  19      -1.798 -10.962   2.092  1.00 98.17           N  
ATOM    313  H   ARG A  19      -1.418 -10.054   2.319  1.00 98.17           H  
ATOM    314  CA  ARG A  19      -2.159 -11.866   3.181  1.00 98.17           C  
ATOM    315  HA  ARG A  19      -2.797 -12.665   2.803  1.00 98.17           H  
ATOM    316  C   ARG A  19      -2.956 -11.104   4.224  1.00 98.17           C  
ATOM    317  CB  ARG A  19      -0.881 -12.502   3.731  1.00 98.17           C  
ATOM    318  HB2 ARG A  19      -0.182 -11.715   4.014  1.00 98.17           H  
ATOM    319  HB3 ARG A  19      -0.424 -13.105   2.946  1.00 98.17           H  
ATOM    320  O   ARG A  19      -2.506 -10.057   4.688  1.00 98.17           O  
ATOM    321  CG  ARG A  19      -1.149 -13.383   4.948  1.00 98.17           C  
ATOM    322  HG2 ARG A  19      -1.843 -14.182   4.686  1.00 98.17           H  
ATOM    323  HG3 ARG A  19      -1.575 -12.783   5.752  1.00 98.17           H  
ATOM    324  CD  ARG A  19       0.170 -13.978   5.425  1.00 98.17           C  
ATOM    325  HD2 ARG A  19       0.525 -14.684   4.675  1.00 98.17           H  
ATOM    326  HD3 ARG A  19       0.902 -13.180   5.545  1.00 98.17           H  
ATOM    327  NE  ARG A  19      -0.043 -14.622   6.720  1.00 98.17           N  
ATOM    328  HE  ARG A  19      -0.635 -14.121   7.367  1.00 98.17           H  
ATOM    329  NH1 ARG A  19       1.253 -16.489   6.455  1.00 98.17           N  
ATOM    330 HH11 ARG A  19       1.465 -17.431   6.749  1.00 98.17           H  
ATOM    331 HH12 ARG A  19       1.403 -16.197   5.500  1.00 98.17           H  
ATOM    332  NH2 ARG A  19      -0.019 -16.182   8.299  1.00 98.17           N  
ATOM    333 HH21 ARG A  19      -0.708 -15.576   8.722  1.00 98.17           H  
ATOM    334 HH22 ARG A  19       0.201 -17.092   8.679  1.00 98.17           H  
ATOM    335  CZ  ARG A  19       0.414 -15.767   7.149  1.00 98.17           C  
ATOM    336  N   ASN A  20      -4.124 -11.626   4.586  1.00 97.56           N  
ATOM    337  H   ASN A  20      -4.413 -12.498   4.166  1.00 97.56           H  
ATOM    338  CA  ASN A  20      -4.983 -11.035   5.607  1.00 97.56           C  
ATOM    339  HA  ASN A  20      -4.650 -10.022   5.836  1.00 97.56           H  
ATOM    340  C   ASN A  20      -4.899 -11.850   6.904  1.00 97.56           C  
ATOM    341  CB  ASN A  20      -6.411 -10.931   5.053  1.00 97.56           C  
ATOM    342  HB2 ASN A  20      -6.414 -10.310   4.156  1.00 97.56           H  
ATOM    343  HB3 ASN A  20      -6.759 -11.930   4.794  1.00 97.56           H  
ATOM    344  O   ASN A  20      -5.472 -12.932   7.006  1.00 97.56           O  
ATOM    345  CG  ASN A  20      -7.387 -10.333   6.044  1.00 97.56           C  
ATOM    346  ND2 ASN A  20      -8.660 -10.396   5.760  1.00 97.56           N  
ATOM    347 HD21 ASN A  20      -9.326 -10.018   6.419  1.00 97.56           H  
ATOM    348 HD22 ASN A  20      -8.954 -10.751   4.861  1.00 97.56           H  
ATOM    349  OD1 ASN A  20      -7.023  -9.794   7.077  1.00 97.56           O  
ATOM    350  N   ASP A  21      -4.216 -11.309   7.910  1.00 97.38           N  
ATOM    351  H   ASP A  21      -3.845 -10.378   7.784  1.00 97.38           H  
ATOM    352  CA  ASP A  21      -4.122 -11.889   9.255  1.00 97.38           C  
ATOM    353  HA  ASP A  21      -4.408 -12.939   9.207  1.00 97.38           H  
ATOM    354  C   ASP A  21      -5.117 -11.216  10.235  1.00 97.38           C  
ATOM    355  CB  ASP A  21      -2.663 -11.845   9.755  1.00 97.38           C  
ATOM    356  HB2 ASP A  21      -2.331 -10.807   9.760  1.00 97.38           H  
ATOM    357  HB3 ASP A  21      -2.633 -12.205  10.784  1.00 97.38           H  
ATOM    358  O   ASP A  21      -4.933 -11.255  11.452  1.00 97.38           O  
ATOM    359  CG  ASP A  21      -1.657 -12.691   8.953  1.00 97.38           C  
ATOM    360  OD1 ASP A  21      -1.851 -13.919   8.767  1.00 97.38           O  
ATOM    361  OD2 ASP A  21      -0.595 -12.142   8.582  1.00 97.38           O  
ATOM    362  N   SER A  22      -6.169 -10.555   9.733  1.00 96.02           N  
ATOM    363  H   SER A  22      -6.277 -10.536   8.729  1.00 96.02           H  
ATOM    364  CA  SER A  22      -7.259  -9.998  10.545  1.00 96.02           C  
ATOM    365  HA  SER A  22      -6.873  -9.813  11.547  1.00 96.02           H  
ATOM    366  C   SER A  22      -8.435 -10.974  10.707  1.00 96.02           C  
ATOM    367  CB  SER A  22      -7.705  -8.640   9.993  1.00 96.02           C  
ATOM    368  HB2 SER A  22      -8.204  -8.085  10.788  1.00 96.02           H  
ATOM    369  HB3 SER A  22      -6.840  -8.070   9.657  1.00 96.02           H  
ATOM    370  O   SER A  22      -8.486 -12.031  10.084  1.00 96.02           O  
ATOM    371  OG  SER A  22      -8.607  -8.779   8.934  1.00 96.02           O  
ATOM    372  HG  SER A  22      -8.128  -9.130   8.180  1.00 96.02           H  
ATOM    373  N   SER A  23      -9.394 -10.628  11.570  1.00 95.15           N  
ATOM    374  H   SER A  23      -9.338  -9.737  12.044  1.00 95.15           H  
ATOM    375  CA  SER A  23     -10.600 -11.428  11.824  1.00 95.15           C  
ATOM    376  HA  SER A  23     -10.350 -12.484  11.726  1.00 95.15           H  
ATOM    377  C   SER A  23     -11.749 -11.154  10.847  1.00 95.15           C  
ATOM    378  CB  SER A  23     -11.074 -11.188  13.260  1.00 95.15           C  
ATOM    379  HB2 SER A  23     -12.001 -11.733  13.436  1.00 95.15           H  
ATOM    380  HB3 SER A  23     -10.315 -11.552  13.952  1.00 95.15           H  
ATOM    381  O   SER A  23     -12.774 -11.834  10.911  1.00 95.15           O  
ATOM    382  OG  SER A  23     -11.280  -9.802  13.479  1.00 95.15           O  
ATOM    383  HG  SER A  23     -11.688  -9.677  14.338  1.00 95.15           H  
ATOM    384  N   THR A  24     -11.604 -10.176   9.952  1.00 95.45           N  
ATOM    385  H   THR A  24     -10.724  -9.683   9.897  1.00 95.45           H  
ATOM    386  CA  THR A  24     -12.625  -9.777   8.976  1.00 95.45           C  
ATOM    387  HA  THR A  24     -13.437 -10.504   9.006  1.00 95.45           H  
ATOM    388  C   THR A  24     -12.052  -9.773   7.559  1.00 95.45           C  
ATOM    389  CB  THR A  24     -13.223  -8.401   9.309  1.00 95.45           C  
ATOM    390  HB  THR A  24     -13.890  -8.098   8.502  1.00 95.45           H  
ATOM    391  O   THR A  24     -10.841  -9.645   7.381  1.00 95.45           O  
ATOM    392  CG2 THR A  24     -14.019  -8.432  10.614  1.00 95.45           C  
ATOM    393 HG21 THR A  24     -14.496  -7.465  10.776  1.00 95.45           H  
ATOM    394 HG22 THR A  24     -14.787  -9.203  10.556  1.00 95.45           H  
ATOM    395 HG23 THR A  24     -13.357  -8.650  11.452  1.00 95.45           H  
ATOM    396  OG1 THR A  24     -12.221  -7.424   9.468  1.00 95.45           O  
ATOM    397  HG1 THR A  24     -12.639  -6.560   9.494  1.00 95.45           H  
ATOM    398  N   PRO A  25     -12.885  -9.939   6.517  1.00 97.21           N  
ATOM    399  CA  PRO A  25     -12.430  -9.738   5.149  1.00 97.21           C  
ATOM    400  HA  PRO A  25     -11.645 -10.464   4.933  1.00 97.21           H  
ATOM    401  C   PRO A  25     -11.885  -8.322   4.944  1.00 97.21           C  
ATOM    402  CB  PRO A  25     -13.636 -10.022   4.251  1.00 97.21           C  
ATOM    403  HB2 PRO A  25     -14.168  -9.097   4.030  1.00 97.21           H  
ATOM    404  HB3 PRO A  25     -13.339 -10.523   3.330  1.00 97.21           H  
ATOM    405  O   PRO A  25     -12.396  -7.357   5.518  1.00 97.21           O  
ATOM    406  CG  PRO A  25     -14.516 -10.919   5.120  1.00 97.21           C  
ATOM    407  HG2 PRO A  25     -15.567 -10.849   4.838  1.00 97.21           H  
ATOM    408  HG3 PRO A  25     -14.168 -11.950   5.050  1.00 97.21           H  
ATOM    409  CD  PRO A  25     -14.268 -10.385   6.529  1.00 97.21           C  
ATOM    410  HD2 PRO A  25     -14.435 -11.180   7.257  1.00 97.21           H  
ATOM    411  HD3 PRO A  25     -14.923  -9.537   6.726  1.00 97.21           H  
ATOM    412  N   VAL A  26     -10.864  -8.222   4.101  1.00 97.45           N  
ATOM    413  H   VAL A  26     -10.513  -9.066   3.670  1.00 97.45           H  
ATOM    414  CA  VAL A  26     -10.247  -6.963   3.680  1.00 97.45           C  
ATOM    415  HA  VAL A  26     -10.736  -6.116   4.160  1.00 97.45           H  
ATOM    416  C   VAL A  26     -10.431  -6.838   2.178  1.00 97.45           C  
ATOM    417  CB  VAL A  26      -8.758  -6.947   4.060  1.00 97.45           C  
ATOM    418  HB  VAL A  26      -8.294  -7.856   3.680  1.00 97.45           H  
ATOM    419  O   VAL A  26     -10.164  -7.790   1.448  1.00 97.45           O  
ATOM    420  CG1 VAL A  26      -8.015  -5.746   3.463  1.00 97.45           C  
ATOM    421 HG11 VAL A  26      -6.941  -5.888   3.576  1.00 97.45           H  
ATOM    422 HG12 VAL A  26      -8.194  -5.658   2.391  1.00 97.45           H  
ATOM    423 HG13 VAL A  26      -8.331  -4.823   3.948  1.00 97.45           H  
ATOM    424  CG2 VAL A  26      -8.597  -6.918   5.588  1.00 97.45           C  
ATOM    425 HG21 VAL A  26      -8.900  -5.946   5.979  1.00 97.45           H  
ATOM    426 HG22 VAL A  26      -9.211  -7.685   6.059  1.00 97.45           H  
ATOM    427 HG23 VAL A  26      -7.559  -7.117   5.853  1.00 97.45           H  
ATOM    428  N   GLU A  27     -10.856  -5.674   1.708  1.00 97.90           N  
ATOM    429  H   GLU A  27     -10.966  -4.905   2.353  1.00 97.90           H  
ATOM    430  CA  GLU A  27     -10.855  -5.340   0.289  1.00 97.90           C  
ATOM    431  HA  GLU A  27     -10.849  -6.261  -0.293  1.00 97.90           H  
ATOM    432  C   GLU A  27      -9.577  -4.569  -0.055  1.00 97.90           C  
ATOM    433  CB  GLU A  27     -12.149  -4.599  -0.076  1.00 97.90           C  
ATOM    434  HB2 GLU A  27     -12.196  -3.640   0.440  1.00 97.90           H  
ATOM    435  HB3 GLU A  27     -12.991  -5.211   0.247  1.00 97.90           H  
ATOM    436  O   GLU A  27      -9.196  -3.623   0.629  1.00 97.90           O  
ATOM    437  CG  GLU A  27     -12.254  -4.380  -1.589  1.00 97.90           C  
ATOM    438  HG2 GLU A  27     -11.586  -3.572  -1.886  1.00 97.90           H  
ATOM    439  HG3 GLU A  27     -11.915  -5.282  -2.098  1.00 97.90           H  
ATOM    440  CD  GLU A  27     -13.696  -4.083  -2.023  1.00 97.90           C  
ATOM    441  OE1 GLU A  27     -14.083  -2.900  -2.096  1.00 97.90           O  
ATOM    442  OE2 GLU A  27     -14.396  -5.066  -2.356  1.00 97.90           O  
ATOM    443  N   VAL A  28      -8.872  -4.999  -1.099  1.00 96.59           N  
ATOM    444  H   VAL A  28      -9.200  -5.817  -1.593  1.00 96.59           H  
ATOM    445  CA  VAL A  28      -7.662  -4.338  -1.587  1.00 96.59           C  
ATOM    446  HA  VAL A  28      -7.491  -3.439  -0.995  1.00 96.59           H  
ATOM    447  C   VAL A  28      -7.882  -3.912  -3.030  1.00 96.59           C  
ATOM    448  CB  VAL A  28      -6.407  -5.216  -1.428  1.00 96.59           C  
ATOM    449  HB  VAL A  28      -6.490  -6.091  -2.074  1.00 96.59           H  
ATOM    450  O   VAL A  28      -8.070  -4.746  -3.918  1.00 96.59           O  
ATOM    451  CG1 VAL A  28      -5.148  -4.430  -1.827  1.00 96.59           C  
ATOM    452 HG11 VAL A  28      -5.200  -4.147  -2.878  1.00 96.59           H  
ATOM    453 HG12 VAL A  28      -4.262  -5.047  -1.678  1.00 96.59           H  
ATOM    454 HG13 VAL A  28      -5.066  -3.528  -1.221  1.00 96.59           H  
ATOM    455  CG2 VAL A  28      -6.225  -5.696   0.019  1.00 96.59           C  
ATOM    456 HG21 VAL A  28      -5.283  -6.233   0.129  1.00 96.59           H  
ATOM    457 HG22 VAL A  28      -6.236  -4.841   0.695  1.00 96.59           H  
ATOM    458 HG23 VAL A  28      -7.038  -6.371   0.287  1.00 96.59           H  
ATOM    459  N   HIS A  29      -7.814  -2.609  -3.276  1.00 95.75           N  
ATOM    460  H   HIS A  29      -7.710  -1.988  -2.487  1.00 95.75           H  
ATOM    461  CA  HIS A  29      -7.764  -2.038  -4.615  1.00 95.75           C  
ATOM    462  HA  HIS A  29      -8.209  -2.743  -5.317  1.00 95.75           H  
ATOM    463  C   HIS A  29      -6.309  -1.805  -4.999  1.00 95.75           C  
ATOM    464  CB  HIS A  29      -8.571  -0.743  -4.709  1.00 95.75           C  
ATOM    465  HB2 HIS A  29      -8.685  -0.480  -5.760  1.00 95.75           H  
ATOM    466  HB3 HIS A  29      -8.018   0.065  -4.230  1.00 95.75           H  
ATOM    467  O   HIS A  29      -5.598  -1.027  -4.364  1.00 95.75           O  
ATOM    468  CG  HIS A  29      -9.932  -0.836  -4.085  1.00 95.75           C  
ATOM    469  CD2 HIS A  29     -10.271  -0.440  -2.821  1.00 95.75           C  
ATOM    470  HD2 HIS A  29      -9.618  -0.003  -2.079  1.00 95.75           H  
ATOM    471  ND1 HIS A  29     -11.057  -1.374  -4.666  1.00 95.75           N  
ATOM    472  HD1 HIS A  29     -11.095  -1.888  -5.535  1.00 95.75           H  
ATOM    473  CE1 HIS A  29     -12.058  -1.290  -3.771  1.00 95.75           C  
ATOM    474  HE1 HIS A  29     -13.062  -1.669  -3.895  1.00 95.75           H  
ATOM    475  NE2 HIS A  29     -11.619  -0.710  -2.650  1.00 95.75           N  
ATOM    476  N   ILE A  30      -5.866  -2.476  -6.052  1.00 94.11           N  
ATOM    477  H   ILE A  30      -6.515  -3.089  -6.523  1.00 94.11           H  
ATOM    478  CA  ILE A  30      -4.535  -2.330  -6.622  1.00 94.11           C  
ATOM    479  HA  ILE A  30      -3.908  -1.758  -5.938  1.00 94.11           H  
ATOM    480  C   ILE A  30      -4.677  -1.565  -7.922  1.00 94.11           C  
ATOM    481  CB  ILE A  30      -3.857  -3.690  -6.862  1.00 94.11           C  
ATOM    482  HB  ILE A  30      -4.403  -4.205  -7.652  1.00 94.11           H  
ATOM    483  O   ILE A  30      -5.465  -1.938  -8.792  1.00 94.11           O  
ATOM    484  CG1 ILE A  30      -3.889  -4.597  -5.612  1.00 94.11           C  
ATOM    485 HG12 ILE A  30      -4.891  -4.615  -5.182  1.00 94.11           H  
ATOM    486 HG13 ILE A  30      -3.202  -4.217  -4.856  1.00 94.11           H  
ATOM    487  CG2 ILE A  30      -2.409  -3.430  -7.329  1.00 94.11           C  
ATOM    488 HG21 ILE A  30      -1.889  -2.801  -6.607  1.00 94.11           H  
ATOM    489 HG22 ILE A  30      -1.856  -4.363  -7.438  1.00 94.11           H  
ATOM    490 HG23 ILE A  30      -2.402  -2.930  -8.298  1.00 94.11           H  
ATOM    491  CD1 ILE A  30      -3.540  -6.051  -5.933  1.00 94.11           C  
ATOM    492 HD11 ILE A  30      -4.259  -6.444  -6.652  1.00 94.11           H  
ATOM    493 HD12 ILE A  30      -3.590  -6.647  -5.022  1.00 94.11           H  
ATOM    494 HD13 ILE A  30      -2.532  -6.134  -6.340  1.00 94.11           H  
ATOM    495  N   LYS A  31      -3.889  -0.514  -8.072  1.00 91.24           N  
ATOM    496  H   LYS A  31      -3.282  -0.261  -7.306  1.00 91.24           H  
ATOM    497  CA  LYS A  31      -3.840   0.292  -9.279  1.00 91.24           C  
ATOM    498  HA  LYS A  31      -4.388  -0.199 -10.083  1.00 91.24           H  
ATOM    499  C   LYS A  31      -2.396   0.442  -9.723  1.00 91.24           C  
ATOM    500  CB  LYS A  31      -4.520   1.615  -8.958  1.00 91.24           C  
ATOM    501  HB2 LYS A  31      -5.569   1.426  -8.726  1.00 91.24           H  
ATOM    502  HB3 LYS A  31      -4.050   2.023  -8.063  1.00 91.24           H  
ATOM    503  O   LYS A  31      -1.537   0.790  -8.920  1.00 91.24           O  
ATOM    504  CG  LYS A  31      -4.426   2.629 -10.096  1.00 91.24           C  
ATOM    505  HG2 LYS A  31      -4.977   2.287 -10.972  1.00 91.24           H  
ATOM    506  HG3 LYS A  31      -3.383   2.802 -10.361  1.00 91.24           H  
ATOM    507  CD  LYS A  31      -5.016   3.919  -9.549  1.00 91.24           C  
ATOM    508  HD2 LYS A  31      -6.093   3.821  -9.417  1.00 91.24           H  
ATOM    509  HD3 LYS A  31      -4.560   4.126  -8.580  1.00 91.24           H  
ATOM    510  CE  LYS A  31      -4.688   5.060 -10.481  1.00 91.24           C  
ATOM    511  HE2 LYS A  31      -5.329   5.009 -11.361  1.00 91.24           H  
ATOM    512  HE3 LYS A  31      -3.652   4.973 -10.810  1.00 91.24           H  
ATOM    513  NZ  LYS A  31      -4.867   6.332  -9.749  1.00 91.24           N  
ATOM    514  HZ1 LYS A  31      -4.179   6.431  -9.017  1.00 91.24           H  
ATOM    515  HZ2 LYS A  31      -4.794   7.090 -10.413  1.00 91.24           H  
ATOM    516  HZ3 LYS A  31      -5.788   6.389  -9.337  1.00 91.24           H  
ATOM    517  N   VAL A  32      -2.148   0.212 -11.005  1.00 86.77           N  
ATOM    518  H   VAL A  32      -2.909  -0.089 -11.596  1.00 86.77           H  
ATOM    519  CA  VAL A  32      -0.852   0.458 -11.645  1.00 86.77           C  
ATOM    520  HA  VAL A  32      -0.168   0.911 -10.927  1.00 86.77           H  
ATOM    521  C   VAL A  32      -1.022   1.446 -12.778  1.00 86.77           C  
ATOM    522  CB  VAL A  32      -0.196  -0.830 -12.157  1.00 86.77           C  
ATOM    523  HB  VAL A  32       0.715  -0.556 -12.689  1.00 86.77           H  
ATOM    524  O   VAL A  32      -1.936   1.305 -13.583  1.00 86.77           O  
ATOM    525  CG1 VAL A  32       0.204  -1.702 -10.979  1.00 86.77           C  
ATOM    526 HG11 VAL A  32       0.838  -2.495 -11.373  1.00 86.77           H  
ATOM    527 HG12 VAL A  32      -0.679  -2.123 -10.498  1.00 86.77           H  
ATOM    528 HG13 VAL A  32       0.778  -1.122 -10.257  1.00 86.77           H  
ATOM    529  CG2 VAL A  32      -1.064  -1.677 -13.094  1.00 86.77           C  
ATOM    530 HG21 VAL A  32      -1.993  -1.963 -12.600  1.00 86.77           H  
ATOM    531 HG22 VAL A  32      -0.523  -2.578 -13.383  1.00 86.77           H  
ATOM    532 HG23 VAL A  32      -1.292  -1.118 -14.001  1.00 86.77           H  
ATOM    533  N   GLY A  33      -0.158   2.451 -12.843  1.00 71.87           N  
ATOM    534  H   GLY A  33       0.596   2.513 -12.174  1.00 71.87           H  
ATOM    535  CA  GLY A  33      -0.176   3.451 -13.902  1.00 71.87           C  
ATOM    536  HA2 GLY A  33      -0.823   4.281 -13.620  1.00 71.87           H  
ATOM    537  HA3 GLY A  33      -0.561   3.009 -14.821  1.00 71.87           H  
ATOM    538  C   GLY A  33       1.220   3.996 -14.171  1.00 71.87           C  
ATOM    539  O   GLY A  33       2.054   4.066 -13.267  1.00 71.87           O  
ATOM    540  N   ALA A  34       1.451   4.378 -15.425  1.00 59.90           N  
ATOM    541  H   ALA A  34       0.685   4.350 -16.082  1.00 59.90           H  
ATOM    542  CA  ALA A  34       2.612   5.166 -15.811  1.00 59.90           C  
ATOM    543  HA  ALA A  34       3.479   4.846 -15.233  1.00 59.90           H  
ATOM    544  C   ALA A  34       2.363   6.654 -15.535  1.00 59.90           C  
ATOM    545  CB  ALA A  34       2.914   4.953 -17.300  1.00 59.90           C  
ATOM    546  HB1 ALA A  34       3.183   3.915 -17.496  1.00 59.90           H  
ATOM    547  HB2 ALA A  34       3.758   5.580 -17.590  1.00 59.90           H  
ATOM    548  HB3 ALA A  34       2.051   5.235 -17.902  1.00 59.90           H  
ATOM    549  O   ALA A  34       1.245   7.141 -15.707  1.00 59.90           O  
ATOM    550  N   ASP A  35       3.441   7.359 -15.206  1.00 55.83           N  
ATOM    551  H   ASP A  35       4.311   6.857 -15.106  1.00 55.83           H  
ATOM    552  CA  ASP A  35       3.593   8.776 -15.546  1.00 55.83           C  
ATOM    553  HA  ASP A  35       2.770   9.360 -15.135  1.00 55.83           H  
ATOM    554  C   ASP A  35       3.600   8.861 -17.077  1.00 55.83           C  
ATOM    555  CB  ASP A  35       4.950   9.244 -14.978  1.00 55.83           C  
ATOM    556  HB2 ASP A  35       5.240   8.583 -14.161  1.00 55.83           H  
ATOM    557  HB3 ASP A  35       5.734   9.158 -15.730  1.00 55.83           H  
ATOM    558  O   ASP A  35       4.478   8.264 -17.707  1.00 55.83           O  
ATOM    559  CG  ASP A  35       4.958  10.654 -14.412  1.00 55.83           C  
ATOM    560  OD1 ASP A  35       3.913  11.007 -13.841  1.00 55.83           O  
ATOM    561  OD2 ASP A  35       6.084  11.146 -14.163  1.00 55.83           O  
ATOM    562  N   LYS A  36       2.599   9.480 -17.711  1.00 50.04           N  
ATOM    563  H   LYS A  36       1.959  10.044 -17.170  1.00 50.04           H  
ATOM    564  CA  LYS A  36       2.601   9.589 -19.185  1.00 50.04           C  
ATOM    565  HA  LYS A  36       3.011   8.678 -19.622  1.00 50.04           H  
ATOM    566  C   LYS A  36       3.500  10.715 -19.687  1.00 50.04           C  
ATOM    567  CB  LYS A  36       1.199   9.822 -19.734  1.00 50.04           C  
ATOM    568  HB2 LYS A  36       1.300  10.171 -20.761  1.00 50.04           H  
ATOM    569  HB3 LYS A  36       0.715  10.613 -19.161  1.00 50.04           H  
ATOM    570  O   LYS A  36       3.930  10.681 -20.837  1.00 50.04           O  
ATOM    571  CG  LYS A  36       0.316   8.581 -19.727  1.00 50.04           C  
ATOM    572  HG2 LYS A  36      -0.075   8.426 -18.721  1.00 50.04           H  
ATOM    573  HG3 LYS A  36       0.885   7.705 -20.039  1.00 50.04           H  
ATOM    574  CD  LYS A  36      -0.804   8.846 -20.740  1.00 50.04           C  
ATOM    575  HD2 LYS A  36      -0.383   8.818 -21.745  1.00 50.04           H  
ATOM    576  HD3 LYS A  36      -1.236   9.833 -20.576  1.00 50.04           H  
ATOM    577  CE  LYS A  36      -1.879   7.790 -20.630  1.00 50.04           C  
ATOM    578  HE2 LYS A  36      -2.549   7.853 -21.487  1.00 50.04           H  
ATOM    579  HE3 LYS A  36      -1.430   6.796 -20.630  1.00 50.04           H  
ATOM    580  NZ  LYS A  36      -2.641   8.001 -19.392  1.00 50.04           N  
ATOM    581  HZ1 LYS A  36      -2.041   7.954 -18.582  1.00 50.04           H  
ATOM    582  HZ2 LYS A  36      -3.141   8.879 -19.404  1.00 50.04           H  
ATOM    583  HZ3 LYS A  36      -3.296   7.234 -19.345  1.00 50.04           H  
ATOM    584  N   ASP A  37       3.749  11.694 -18.837  1.00 50.47           N  
ATOM    585  H   ASP A  37       3.336  11.641 -17.917  1.00 50.47           H  
ATOM    586  CA  ASP A  37       4.517  12.916 -19.047  1.00 50.47           C  
ATOM    587  HA  ASP A  37       4.536  13.147 -20.112  1.00 50.47           H  
ATOM    588  C   ASP A  37       5.979  12.793 -18.601  1.00 50.47           C  
ATOM    589  CB  ASP A  37       3.800  14.077 -18.330  1.00 50.47           C  
ATOM    590  HB2 ASP A  37       4.468  14.937 -18.288  1.00 50.47           H  
ATOM    591  HB3 ASP A  37       2.945  14.361 -18.944  1.00 50.47           H  
ATOM    592  O   ASP A  37       6.834  13.513 -19.119  1.00 50.47           O  
ATOM    593  CG  ASP A  37       3.283  13.767 -16.913  1.00 50.47           C  
ATOM    594  OD1 ASP A  37       3.615  12.667 -16.395  1.00 50.47           O  
ATOM    595  OD2 ASP A  37       2.469  14.590 -16.453  1.00 50.47           O  
ATOM    596  N   GLY A  38       6.295  11.836 -17.720  1.00 50.04           N  
ATOM    597  H   GLY A  38       5.525  11.424 -17.214  1.00 50.04           H  
ATOM    598  CA  GLY A  38       7.669  11.532 -17.308  1.00 50.04           C  
ATOM    599  HA2 GLY A  38       7.649  10.665 -16.648  1.00 50.04           H  
ATOM    600  HA3 GLY A  38       8.268  11.300 -18.189  1.00 50.04           H  
ATOM    601  C   GLY A  38       8.344  12.677 -16.551  1.00 50.04           C  
ATOM    602  O   GLY A  38       9.575  12.751 -16.519  1.00 50.04           O  
ATOM    603  N   ASP A  39       7.553  13.581 -15.976  1.00 46.35           N  
ATOM    604  H   ASP A  39       6.553  13.439 -16.004  1.00 46.35           H  
ATOM    605  CA  ASP A  39       8.014  14.782 -15.285  1.00 46.35           C  
ATOM    606  HA  ASP A  39       9.064  14.936 -15.534  1.00 46.35           H  
ATOM    607  C   ASP A  39       7.956  14.654 -13.753  1.00 46.35           C  
ATOM    608  CB  ASP A  39       7.248  16.003 -15.824  1.00 46.35           C  
ATOM    609  HB2 ASP A  39       7.266  15.985 -16.913  1.00 46.35           H  
ATOM    610  HB3 ASP A  39       7.779  16.900 -15.504  1.00 46.35           H  
ATOM    611  O   ASP A  39       8.368  15.573 -13.038  1.00 46.35           O  
ATOM    612  CG  ASP A  39       5.798  16.108 -15.346  1.00 46.35           C  
ATOM    613  OD1 ASP A  39       5.334  15.145 -14.703  1.00 46.35           O  
ATOM    614  OD2 ASP A  39       5.227  17.202 -15.558  1.00 46.35           O  
ATOM    615  N   GLY A  40       7.496  13.512 -13.233  1.00 42.38           N  
ATOM    616  H   GLY A  40       7.081  12.838 -13.861  1.00 42.38           H  
ATOM    617  CA  GLY A  40       7.325  13.311 -11.801  1.00 42.38           C  
ATOM    618  HA2 GLY A  40       7.616  12.291 -11.549  1.00 42.38           H  
ATOM    619  HA3 GLY A  40       8.002  13.971 -11.259  1.00 42.38           H  
ATOM    620  C   GLY A  40       5.904  13.610 -11.298  1.00 42.38           C  
ATOM    621  O   GLY A  40       5.611  13.289 -10.141  1.00 42.38           O  
ATOM    622  N   TYR A  41       4.994  14.138 -12.122  1.00 38.83           N  
ATOM    623  H   TYR A  41       5.234  14.305 -13.088  1.00 38.83           H  
ATOM    624  CA  TYR A  41       3.695  14.661 -11.698  1.00 38.83           C  
ATOM    625  HA  TYR A  41       3.534  14.426 -10.645  1.00 38.83           H  
ATOM    626  C   TYR A  41       2.502  14.077 -12.467  1.00 38.83           C  
ATOM    627  CB  TYR A  41       3.695  16.195 -11.821  1.00 38.83           C  
ATOM    628  HB2 TYR A  41       2.681  16.559 -11.653  1.00 38.83           H  
ATOM    629  HB3 TYR A  41       3.963  16.474 -12.840  1.00 38.83           H  
ATOM    630  O   TYR A  41       1.978  14.687 -13.383  1.00 38.83           O  
ATOM    631  CG  TYR A  41       4.607  16.911 -10.850  1.00 38.83           C  
ATOM    632  CD1 TYR A  41       4.143  17.245  -9.563  1.00 38.83           C  
ATOM    633  HD1 TYR A  41       3.136  16.978  -9.277  1.00 38.83           H  
ATOM    634  CD2 TYR A  41       5.912  17.251 -11.243  1.00 38.83           C  
ATOM    635  HD2 TYR A  41       6.253  16.979 -12.231  1.00 38.83           H  
ATOM    636  CE1 TYR A  41       4.987  17.926  -8.665  1.00 38.83           C  
ATOM    637  HE1 TYR A  41       4.644  18.193  -7.677  1.00 38.83           H  
ATOM    638  CE2 TYR A  41       6.764  17.924 -10.349  1.00 38.83           C  
ATOM    639  HE2 TYR A  41       7.769  18.161 -10.664  1.00 38.83           H  
ATOM    640  OH  TYR A  41       7.122  18.919  -8.200  1.00 38.83           O  
ATOM    641  HH  TYR A  41       7.974  19.052  -8.621  1.00 38.83           H  
ATOM    642  CZ  TYR A  41       6.299  18.264  -9.061  1.00 38.83           C  
ATOM    643  N   ILE A  42       1.896  13.010 -11.938  1.00 45.40           N  
ATOM    644  H   ILE A  42       2.434  12.422 -11.317  1.00 45.40           H  
ATOM    645  CA  ILE A  42       0.576  12.572 -12.415  1.00 45.40           C  
ATOM    646  HA  ILE A  42       0.663  12.368 -13.483  1.00 45.40           H  
ATOM    647  C   ILE A  42      -0.478  13.681 -12.223  1.00 45.40           C  
ATOM    648  CB  ILE A  42       0.121  11.281 -11.700  1.00 45.40           C  
ATOM    649  HB  ILE A  42       0.144  11.459 -10.625  1.00 45.40           H  
ATOM    650  O   ILE A  42      -0.856  14.010 -11.089  1.00 45.40           O  
ATOM    651  CG1 ILE A  42       0.982  10.048 -12.008  1.00 45.40           C  
ATOM    652 HG12 ILE A  42       2.041  10.306 -11.985  1.00 45.40           H  
ATOM    653 HG13 ILE A  42       0.757   9.689 -13.013  1.00 45.40           H  
ATOM    654  CG2 ILE A  42      -1.318  10.949 -12.115  1.00 45.40           C  
ATOM    655 HG21 ILE A  42      -1.610   9.921 -11.900  1.00 45.40           H  
ATOM    656 HG22 ILE A  42      -1.418  11.099 -13.190  1.00 45.40           H  
ATOM    657 HG23 ILE A  42      -1.999  11.609 -11.578  1.00 45.40           H  
ATOM    658  CD1 ILE A  42       0.708   8.929 -10.984  1.00 45.40           C  
ATOM    659 HD11 ILE A  42      -0.353   8.783 -10.780  1.00 45.40           H  
ATOM    660 HD12 ILE A  42       1.182   9.178 -10.035  1.00 45.40           H  
ATOM    661 HD13 ILE A  42       1.066   7.975 -11.371  1.00 45.40           H  
ATOM    662  N   SER A  43      -1.058  14.176 -13.319  1.00 45.20           N  
ATOM    663  H   SER A  43      -0.648  13.967 -14.218  1.00 45.20           H  
ATOM    664  CA  SER A  43      -2.303  14.944 -13.253  1.00 45.20           C  
ATOM    665  HA  SER A  43      -2.163  15.734 -12.515  1.00 45.20           H  
ATOM    666  C   SER A  43      -3.477  14.057 -12.797  1.00 45.20           C  
ATOM    667  CB  SER A  43      -2.591  15.613 -14.599  1.00 45.20           C  
ATOM    668  HB2 SER A  43      -3.384  16.349 -14.469  1.00 45.20           H  
ATOM    669  HB3 SER A  43      -1.696  16.123 -14.956  1.00 45.20           H  
ATOM    670  O   SER A  43      -3.506  12.848 -13.030  1.00 45.20           O  
ATOM    671  OG  SER A  43      -3.004  14.658 -15.550  1.00 45.20           O  
ATOM    672  HG  SER A  43      -2.193  14.272 -15.891  1.00 45.20           H  
ATOM    673  N   ALA A  44      -4.513  14.634 -12.176  1.00 37.83           N  
ATOM    674  H   ALA A  44      -4.462  15.621 -11.971  1.00 37.83           H  
ATOM    675  CA  ALA A  44      -5.683  13.868 -11.715  1.00 37.83           C  
ATOM    676  HA  ALA A  44      -5.348  13.163 -10.954  1.00 37.83           H  
ATOM    677  C   ALA A  44      -6.364  13.032 -12.827  1.00 37.83           C  
ATOM    678  CB  ALA A  44      -6.678  14.841 -11.069  1.00 37.83           C  
ATOM    679  HB1 ALA A  44      -7.529  14.283 -10.681  1.00 37.83           H  
ATOM    680  HB2 ALA A  44      -6.198  15.372 -10.246  1.00 37.83           H  
ATOM    681  HB3 ALA A  44      -7.032  15.559 -11.809  1.00 37.83           H  
ATOM    682  O   ALA A  44      -6.985  12.017 -12.526  1.00 37.83           O  
ATOM    683  N   ALA A  45      -6.209  13.424 -14.098  1.00 37.42           N  
ATOM    684  H   ALA A  45      -5.608  14.216 -14.278  1.00 37.42           H  
ATOM    685  CA  ALA A  45      -6.704  12.688 -15.260  1.00 37.42           C  
ATOM    686  HA  ALA A  45      -7.697  12.297 -15.040  1.00 37.42           H  
ATOM    687  C   ALA A  45      -5.813  11.487 -15.637  1.00 37.42           C  
ATOM    688  CB  ALA A  45      -6.817  13.684 -16.420  1.00 37.42           C  
ATOM    689  HB1 ALA A  45      -7.488  14.499 -16.148  1.00 37.42           H  
ATOM    690  HB2 ALA A  45      -7.218  13.174 -17.296  1.00 37.42           H  
ATOM    691  HB3 ALA A  45      -5.834  14.088 -16.665  1.00 37.42           H  
ATOM    692  O   ALA A  45      -6.310  10.446 -16.057  1.00 37.42           O  
ATOM    693  N   GLU A  46      -4.497  11.581 -15.452  1.00 48.39           N  
ATOM    694  H   GLU A  46      -4.107  12.442 -15.098  1.00 48.39           H  
ATOM    695  CA  GLU A  46      -3.560  10.477 -15.710  1.00 48.39           C  
ATOM    696  HA  GLU A  46      -3.849   9.962 -16.626  1.00 48.39           H  
ATOM    697  C   GLU A  46      -3.573   9.434 -14.598  1.00 48.39           C  
ATOM    698  CB  GLU A  46      -2.161  11.050 -15.900  1.00 48.39           C  
ATOM    699  HB2 GLU A  46      -1.981  11.779 -15.110  1.00 48.39           H  
ATOM    700  HB3 GLU A  46      -1.414  10.258 -15.842  1.00 48.39           H  
ATOM    701  O   GLU A  46      -3.361   8.248 -14.854  1.00 48.39           O  
ATOM    702  CG  GLU A  46      -2.081  11.717 -17.272  1.00 48.39           C  
ATOM    703  HG2 GLU A  46      -2.997  12.268 -17.482  1.00 48.39           H  
ATOM    704  HG3 GLU A  46      -1.988  10.939 -18.030  1.00 48.39           H  
ATOM    705  CD  GLU A  46      -0.920  12.693 -17.344  1.00 48.39           C  
ATOM    706  OE1 GLU A  46      -0.252  12.647 -18.396  1.00 48.39           O  
ATOM    707  OE2 GLU A  46      -0.847  13.510 -16.398  1.00 48.39           O  
ATOM    708  N   ALA A  47      -3.970   9.844 -13.392  1.00 48.14           N  
ATOM    709  H   ALA A  47      -4.063  10.838 -13.241  1.00 48.14           H  
ATOM    710  CA  ALA A  47      -4.347   8.923 -12.337  1.00 48.14           C  
ATOM    711  HA  ALA A  47      -3.503   8.254 -12.164  1.00 48.14           H  
ATOM    712  C   ALA A  47      -5.554   8.051 -12.740  1.00 48.14           C  
ATOM    713  CB  ALA A  47      -4.620   9.721 -11.052  1.00 48.14           C  
ATOM    714  HB1 ALA A  47      -3.744  10.307 -10.776  1.00 48.14           H  
ATOM    715  HB2 ALA A  47      -4.869   9.053 -10.228  1.00 48.14           H  
ATOM    716  HB3 ALA A  47      -5.458  10.399 -11.214  1.00 48.14           H  
ATOM    717  O   ALA A  47      -5.811   7.056 -12.072  1.00 48.14           O  
ATOM    718  N   GLU A  48      -6.311   8.347 -13.793  1.00 52.33           N  
ATOM    719  H   GLU A  48      -6.129   9.180 -14.334  1.00 52.33           H  
ATOM    720  CA  GLU A  48      -7.453   7.509 -14.176  1.00 52.33           C  
ATOM    721  HA  GLU A  48      -7.834   7.006 -13.287  1.00 52.33           H  
ATOM    722  C   GLU A  48      -7.101   6.372 -15.149  1.00 52.33           C  
ATOM    723  CB  GLU A  48      -8.618   8.374 -14.663  1.00 52.33           C  
ATOM    724  HB2 GLU A  48      -8.332   8.930 -15.556  1.00 52.33           H  
ATOM    725  HB3 GLU A  48      -9.426   7.697 -14.939  1.00 52.33           H  
ATOM    726  O   GLU A  48      -7.801   5.362 -15.151  1.00 52.33           O  
ATOM    727  CG  GLU A  48      -9.116   9.340 -13.571  1.00 52.33           C  
ATOM    728  HG2 GLU A  48      -8.799  10.353 -13.819  1.00 52.33           H  
ATOM    729  HG3 GLU A  48      -8.672   9.079 -12.610  1.00 52.33           H  
ATOM    730  CD  GLU A  48     -10.641   9.289 -13.445  1.00 52.33           C  
ATOM    731  OE1 GLU A  48     -11.110   8.889 -12.352  1.00 52.33           O  
ATOM    732  OE2 GLU A  48     -11.323   9.571 -14.453  1.00 52.33           O  
ATOM    733  N   ASP A  49      -5.985   6.462 -15.881  1.00 61.43           N  
ATOM    734  H   ASP A  49      -5.411   7.283 -15.751  1.00 61.43           H  
ATOM    735  CA  ASP A  49      -5.627   5.560 -16.998  1.00 61.43           C  
ATOM    736  HA  ASP A  49      -6.548   5.127 -17.388  1.00 61.43           H  
ATOM    737  C   ASP A  49      -4.723   4.369 -16.605  1.00 61.43           C  
ATOM    738  CB  ASP A  49      -5.014   6.402 -18.115  1.00 61.43           C  
ATOM    739  HB2 ASP A  49      -4.028   6.713 -17.768  1.00 61.43           H  
ATOM    740  HB3 ASP A  49      -5.620   7.294 -18.273  1.00 61.43           H  
ATOM    741  O   ASP A  49      -3.938   3.846 -17.396  1.00 61.43           O  
ATOM    742  CG  ASP A  49      -4.909   5.648 -19.449  1.00 61.43           C  
ATOM    743  OD1 ASP A  49      -5.901   5.019 -19.859  1.00 61.43           O  
ATOM    744  OD2 ASP A  49      -3.856   5.802 -20.107  1.00 61.43           O  
ATOM    745  N   GLY A  50      -4.798   3.953 -15.343  1.00 70.45           N  
ATOM    746  H   GLY A  50      -5.519   4.376 -14.777  1.00 70.45           H  
ATOM    747  CA  GLY A  50      -4.092   2.776 -14.836  1.00 70.45           C  
ATOM    748  HA2 GLY A  50      -3.810   2.953 -13.799  1.00 70.45           H  
ATOM    749  HA3 GLY A  50      -3.179   2.616 -15.410  1.00 70.45           H  
ATOM    750  C   GLY A  50      -4.936   1.500 -14.890  1.00 70.45           C  
ATOM    751  O   GLY A  50      -6.160   1.561 -14.757  1.00 70.45           O  
ATOM    752  N   GLU A  51      -4.302   0.325 -14.999  1.00 83.59           N  
ATOM    753  H   GLU A  51      -3.293   0.337 -14.965  1.00 83.59           H  
ATOM    754  CA  GLU A  51      -5.002  -0.946 -14.762  1.00 83.59           C  
ATOM    755  HA  GLU A  51      -5.929  -0.924 -15.335  1.00 83.59           H  
ATOM    756  C   GLU A  51      -5.357  -1.038 -13.270  1.00 83.59           C  
ATOM    757  CB  GLU A  51      -4.195  -2.173 -15.242  1.00 83.59           C  
ATOM    758  HB2 GLU A  51      -3.310  -2.291 -14.616  1.00 83.59           H  
ATOM    759  HB3 GLU A  51      -3.874  -2.002 -16.270  1.00 83.59           H  
ATOM    760  O   GLU A  51      -4.500  -0.854 -12.401  1.00 83.59           O  
ATOM    761  CG  GLU A  51      -5.027  -3.476 -15.191  1.00 83.59           C  
ATOM    762  HG2 GLU A  51      -5.874  -3.371 -15.870  1.00 83.59           H  
ATOM    763  HG3 GLU A  51      -5.428  -3.595 -14.185  1.00 83.59           H  
ATOM    764  CD  GLU A  51      -4.247  -4.758 -15.552  1.00 83.59           C  
ATOM    765  OE1 GLU A  51      -4.700  -5.860 -15.142  1.00 83.59           O  
ATOM    766  OE2 GLU A  51      -3.174  -4.666 -16.182  1.00 83.59           O  
ATOM    767  N   LYS A  52      -6.630  -1.311 -12.969  1.00 89.35           N  
ATOM    768  H   LYS A  52      -7.271  -1.470 -13.734  1.00 89.35           H  
ATOM    769  CA  LYS A  52      -7.158  -1.439 -11.605  1.00 89.35           C  
ATOM    770  HA  LYS A  52      -6.354  -1.256 -10.893  1.00 89.35           H  
ATOM    771  C   LYS A  52      -7.669  -2.856 -11.376  1.00 89.35           C  
ATOM    772  CB  LYS A  52      -8.273  -0.408 -11.348  1.00 89.35           C  
ATOM    773  HB2 LYS A  52      -8.700  -0.593 -10.362  1.00 89.35           H  
ATOM    774  HB3 LYS A  52      -9.058  -0.551 -12.090  1.00 89.35           H  
ATOM    775  O   LYS A  52      -8.343  -3.417 -12.238  1.00 89.35           O  
ATOM    776  CG  LYS A  52      -7.784   1.049 -11.401  1.00 89.35           C  
ATOM    777  HG2 LYS A  52      -7.299   1.232 -12.360  1.00 89.35           H  
ATOM    778  HG3 LYS A  52      -7.058   1.209 -10.604  1.00 89.35           H  
ATOM    779  CD  LYS A  52      -8.944   2.046 -11.241  1.00 89.35           C  
ATOM    780  HD2 LYS A  52      -9.714   1.801 -11.972  1.00 89.35           H  
ATOM    781  HD3 LYS A  52      -9.363   1.959 -10.238  1.00 89.35           H  
ATOM    782  CE  LYS A  52      -8.457   3.483 -11.491  1.00 89.35           C  
ATOM    783  HE2 LYS A  52      -7.740   3.752 -10.715  1.00 89.35           H  
ATOM    784  HE3 LYS A  52      -7.935   3.500 -12.447  1.00 89.35           H  
ATOM    785  NZ  LYS A  52      -9.571   4.471 -11.529  1.00 89.35           N  
ATOM    786  HZ1 LYS A  52      -9.228   5.402 -11.719  1.00 89.35           H  
ATOM    787  HZ2 LYS A  52     -10.199   4.259 -12.291  1.00 89.35           H  
ATOM    788  HZ3 LYS A  52     -10.100   4.491 -10.669  1.00 89.35           H  
ATOM    789  N   ARG A  53      -7.403  -3.416 -10.199  1.00 91.27           N  
ATOM    790  H   ARG A  53      -6.821  -2.897  -9.557  1.00 91.27           H  
ATOM    791  CA  ARG A  53      -7.984  -4.680  -9.731  1.00 91.27           C  
ATOM    792  HA  ARG A  53      -8.864  -4.912 -10.331  1.00 91.27           H  
ATOM    793  C   ARG A  53      -8.439  -4.541  -8.291  1.00 91.27           C  
ATOM    794  CB  ARG A  53      -6.980  -5.829  -9.874  1.00 91.27           C  
ATOM    795  HB2 ARG A  53      -7.417  -6.731  -9.446  1.00 91.27           H  
ATOM    796  HB3 ARG A  53      -6.070  -5.592  -9.323  1.00 91.27           H  
ATOM    797  O   ARG A  53      -7.723  -3.970  -7.478  1.00 91.27           O  
ATOM    798  CG  ARG A  53      -6.650  -6.088 -11.349  1.00 91.27           C  
ATOM    799  HG2 ARG A  53      -6.139  -5.224 -11.775  1.00 91.27           H  
ATOM    800  HG3 ARG A  53      -7.566  -6.272 -11.909  1.00 91.27           H  
ATOM    801  CD  ARG A  53      -5.743  -7.300 -11.456  1.00 91.27           C  
ATOM    802  HD2 ARG A  53      -4.867  -7.125 -10.831  1.00 91.27           H  
ATOM    803  HD3 ARG A  53      -6.280  -8.178 -11.098  1.00 91.27           H  
ATOM    804  NE  ARG A  53      -5.295  -7.510 -12.836  1.00 91.27           N  
ATOM    805  HE  ARG A  53      -5.420  -6.773 -13.516  1.00 91.27           H  
ATOM    806  NH1 ARG A  53      -4.117  -9.406 -12.401  1.00 91.27           N  
ATOM    807 HH11 ARG A  53      -4.488  -9.403 -11.462  1.00 91.27           H  
ATOM    808 HH12 ARG A  53      -3.325  -9.963 -12.688  1.00 91.27           H  
ATOM    809  NH2 ARG A  53      -3.963  -8.421 -14.402  1.00 91.27           N  
ATOM    810 HH21 ARG A  53      -3.192  -9.031 -14.635  1.00 91.27           H  
ATOM    811 HH22 ARG A  53      -4.143  -7.581 -14.934  1.00 91.27           H  
ATOM    812  CZ  ARG A  53      -4.471  -8.453 -13.213  1.00 91.27           C  
ATOM    813  N   THR A  54      -9.601  -5.100  -7.986  1.00 94.64           N  
ATOM    814  H   THR A  54     -10.105  -5.599  -8.705  1.00 94.64           H  
ATOM    815  CA  THR A  54     -10.134  -5.183  -6.625  1.00 94.64           C  
ATOM    816  HA  THR A  54      -9.492  -4.636  -5.934  1.00 94.64           H  
ATOM    817  C   THR A  54     -10.159  -6.642  -6.214  1.00 94.64           C  
ATOM    818  CB  THR A  54     -11.537  -4.573  -6.527  1.00 94.64           C  
ATOM    819  HB  THR A  54     -12.222  -5.126  -7.170  1.00 94.64           H  
ATOM    820  O   THR A  54     -10.574  -7.495  -7.000  1.00 94.64           O  
ATOM    821  CG2 THR A  54     -12.077  -4.579  -5.101  1.00 94.64           C  
ATOM    822 HG21 THR A  54     -12.312  -5.596  -4.785  1.00 94.64           H  
ATOM    823 HG22 THR A  54     -11.340  -4.158  -4.417  1.00 94.64           H  
ATOM    824 HG23 THR A  54     -12.995  -3.996  -5.037  1.00 94.64           H  
ATOM    825  OG1 THR A  54     -11.519  -3.224  -6.940  1.00 94.64           O  
ATOM    826  HG1 THR A  54     -12.430  -2.927  -6.873  1.00 94.64           H  
ATOM    827  N   VAL A  55      -9.707  -6.933  -5.000  1.00 95.36           N  
ATOM    828  H   VAL A  55      -9.334  -6.191  -4.425  1.00 95.36           H  
ATOM    829  CA  VAL A  55      -9.704  -8.284  -4.446  1.00 95.36           C  
ATOM    830  HA  VAL A  55     -10.431  -8.887  -4.990  1.00 95.36           H  
ATOM    831  C   VAL A  55     -10.143  -8.251  -2.992  1.00 95.36           C  
ATOM    832  CB  VAL A  55      -8.330  -8.944  -4.642  1.00 95.36           C  
ATOM    833  HB  VAL A  55      -8.139  -8.981  -5.714  1.00 95.36           H  
ATOM    834  O   VAL A  55      -9.630  -7.470  -2.197  1.00 95.36           O  
ATOM    835  CG1 VAL A  55      -7.163  -8.188  -4.003  1.00 95.36           C  
ATOM    836 HG11 VAL A  55      -6.232  -8.646  -4.337  1.00 95.36           H  
ATOM    837 HG12 VAL A  55      -7.159  -7.147  -4.324  1.00 95.36           H  
ATOM    838 HG13 VAL A  55      -7.230  -8.234  -2.916  1.00 95.36           H  
ATOM    839  CG2 VAL A  55      -8.302 -10.381  -4.128  1.00 95.36           C  
ATOM    840 HG21 VAL A  55      -7.324 -10.804  -4.361  1.00 95.36           H  
ATOM    841 HG22 VAL A  55      -9.077 -10.974  -4.614  1.00 95.36           H  
ATOM    842 HG23 VAL A  55      -8.445 -10.414  -3.048  1.00 95.36           H  
ATOM    843  N   THR A  56     -11.084  -9.119  -2.640  1.00 97.52           N  
ATOM    844  H   THR A  56     -11.502  -9.711  -3.344  1.00 97.52           H  
ATOM    845  CA  THR A  56     -11.410  -9.404  -1.245  1.00 97.52           C  
ATOM    846  HA  THR A  56     -11.224  -8.518  -0.638  1.00 97.52           H  
ATOM    847  C   THR A  56     -10.514 -10.538  -0.764  1.00 97.52           C  
ATOM    848  CB  THR A  56     -12.884  -9.785  -1.080  1.00 97.52           C  
ATOM    849  HB  THR A  56     -13.053 -10.758  -1.541  1.00 97.52           H  
ATOM    850  O   THR A  56     -10.477 -11.595  -1.388  1.00 97.52           O  
ATOM    851  CG2 THR A  56     -13.291  -9.867   0.389  1.00 97.52           C  
ATOM    852 HG21 THR A  56     -13.067  -8.926   0.893  1.00 97.52           H  
ATOM    853 HG22 THR A  56     -14.361 -10.066   0.457  1.00 97.52           H  
ATOM    854 HG23 THR A  56     -12.754 -10.679   0.878  1.00 97.52           H  
ATOM    855  OG1 THR A  56     -13.729  -8.853  -1.720  1.00 97.52           O  
ATOM    856  HG1 THR A  56     -13.561  -7.965  -1.398  1.00 97.52           H  
ATOM    857  N   VAL A  57      -9.800 -10.325   0.337  1.00 97.34           N  
ATOM    858  H   VAL A  57      -9.872  -9.417   0.775  1.00 97.34           H  
ATOM    859  CA  VAL A  57      -8.934 -11.316   0.982  1.00 97.34           C  
ATOM    860  HA  VAL A  57      -8.867 -12.206   0.357  1.00 97.34           H  
ATOM    861  C   VAL A  57      -9.584 -11.706   2.305  1.00 97.34           C  
ATOM    862  CB  VAL A  57      -7.508 -10.765   1.183  1.00 97.34           C  
ATOM    863  HB  VAL A  57      -7.524  -9.986   1.945  1.00 97.34           H  
ATOM    864  O   VAL A  57      -9.720 -10.876   3.209  1.00 97.34           O  
ATOM    865  CG1 VAL A  57      -6.553 -11.876   1.633  1.00 97.34           C  
ATOM    866 HG11 VAL A  57      -6.490 -12.651   0.869  1.00 97.34           H  
ATOM    867 HG12 VAL A  57      -6.913 -12.336   2.554  1.00 97.34           H  
ATOM    868 HG13 VAL A  57      -5.557 -11.471   1.810  1.00 97.34           H  
ATOM    869  CG2 VAL A  57      -6.932 -10.153  -0.103  1.00 97.34           C  
ATOM    870 HG21 VAL A  57      -7.514  -9.281  -0.400  1.00 97.34           H  
ATOM    871 HG22 VAL A  57      -5.905  -9.832   0.073  1.00 97.34           H  
ATOM    872 HG23 VAL A  57      -6.950 -10.890  -0.906  1.00 97.34           H  
ATOM    873  N   ASN A  58     -10.031 -12.951   2.426  1.00 97.96           N  
ATOM    874  H   ASN A  58      -9.868 -13.601   1.671  1.00 97.96           H  
ATOM    875  CA  ASN A  58     -10.680 -13.456   3.634  1.00 97.96           C  
ATOM    876  HA  ASN A  58     -11.403 -12.707   3.958  1.00 97.96           H  
ATOM    877  C   ASN A  58      -9.668 -13.673   4.777  1.00 97.96           C  
ATOM    878  CB  ASN A  58     -11.449 -14.742   3.300  1.00 97.96           C  
ATOM    879  HB2 ASN A  58     -11.894 -15.164   4.201  1.00 97.96           H  
ATOM    880  HB3 ASN A  58     -10.761 -15.483   2.893  1.00 97.96           H  
ATOM    881  O   ASN A  58      -8.465 -13.771   4.532  1.00 97.96           O  
ATOM    882  CG  ASN A  58     -12.567 -14.480   2.317  1.00 97.96           C  
ATOM    883  ND2 ASN A  58     -12.434 -14.957   1.106  1.00 97.96           N  
ATOM    884 HD21 ASN A  58     -11.504 -15.228   0.819  1.00 97.96           H  
ATOM    885 HD22 ASN A  58     -13.111 -14.666   0.415  1.00 97.96           H  
ATOM    886  OD1 ASN A  58     -13.549 -13.825   2.632  1.00 97.96           O  
ATOM    887  N   PRO A  59     -10.128 -13.766   6.038  1.00 97.96           N  
ATOM    888  CA  PRO A  59      -9.266 -14.094   7.173  1.00 97.96           C  
ATOM    889  HA  PRO A  59      -8.611 -13.245   7.373  1.00 97.96           H  
ATOM    890  C   PRO A  59      -8.423 -15.357   6.945  1.00 97.96           C  
ATOM    891  CB  PRO A  59     -10.227 -14.278   8.351  1.00 97.96           C  
ATOM    892  HB2 PRO A  59     -10.629 -15.291   8.362  1.00 97.96           H  
ATOM    893  HB3 PRO A  59      -9.757 -14.051   9.308  1.00 97.96           H  
ATOM    894  O   PRO A  59      -8.960 -16.425   6.652  1.00 97.96           O  
ATOM    895  CG  PRO A  59     -11.347 -13.302   8.010  1.00 97.96           C  
ATOM    896  HG2 PRO A  59     -11.016 -12.288   8.236  1.00 97.96           H  
ATOM    897  HG3 PRO A  59     -12.274 -13.539   8.533  1.00 97.96           H  
ATOM    898  CD  PRO A  59     -11.478 -13.477   6.501  1.00 97.96           C  
ATOM    899  HD2 PRO A  59     -12.132 -14.322   6.286  1.00 97.96           H  
ATOM    900  HD3 PRO A  59     -11.873 -12.563   6.056  1.00 97.96           H  
ATOM    901  N   GLY A  60      -7.103 -15.237   7.101  1.00 97.06           N  
ATOM    902  H   GLY A  60      -6.723 -14.315   7.261  1.00 97.06           H  
ATOM    903  CA  GLY A  60      -6.137 -16.320   6.897  1.00 97.06           C  
ATOM    904  HA2 GLY A  60      -5.196 -16.033   7.364  1.00 97.06           H  
ATOM    905  HA3 GLY A  60      -6.507 -17.224   7.380  1.00 97.06           H  
ATOM    906  C   GLY A  60      -5.841 -16.658   5.431  1.00 97.06           C  
ATOM    907  O   GLY A  60      -5.059 -17.574   5.176  1.00 97.06           O  
ATOM    908  N   GLU A  61      -6.443 -15.948   4.475  1.00 97.19           N  
ATOM    909  H   GLU A  61      -7.057 -15.192   4.741  1.00 97.19           H  
ATOM    910  CA  GLU A  61      -6.226 -16.151   3.043  1.00 97.19           C  
ATOM    911  HA  GLU A  61      -6.091 -17.219   2.872  1.00 97.19           H  
ATOM    912  C   GLU A  61      -4.955 -15.433   2.561  1.00 97.19           C  
ATOM    913  CB  GLU A  61      -7.479 -15.712   2.264  1.00 97.19           C  
ATOM    914  HB2 GLU A  61      -7.548 -14.624   2.291  1.00 97.19           H  
ATOM    915  HB3 GLU A  61      -8.355 -16.133   2.758  1.00 97.19           H  
ATOM    916  O   GLU A  61      -4.616 -14.334   3.017  1.00 97.19           O  
ATOM    917  CG  GLU A  61      -7.491 -16.167   0.797  1.00 97.19           C  
ATOM    918  HG2 GLU A  61      -7.370 -17.250   0.774  1.00 97.19           H  
ATOM    919  HG3 GLU A  61      -6.639 -15.725   0.281  1.00 97.19           H  
ATOM    920  CD  GLU A  61      -8.783 -15.785   0.051  1.00 97.19           C  
ATOM    921  OE1 GLU A  61      -8.965 -16.285  -1.078  1.00 97.19           O  
ATOM    922  OE2 GLU A  61      -9.619 -15.032   0.611  1.00 97.19           O  
ATOM    923  N   GLU A  62      -4.269 -16.059   1.603  1.00 97.25           N  
ATOM    924  H   GLU A  62      -4.634 -16.930   1.246  1.00 97.25           H  
ATOM    925  CA  GLU A  62      -3.206 -15.446   0.810  1.00 97.25           C  
ATOM    926  HA  GLU A  62      -3.092 -14.413   1.140  1.00 97.25           H  
ATOM    927  C   GLU A  62      -3.633 -15.438  -0.663  1.00 97.25           C  
ATOM    928  CB  GLU A  62      -1.859 -16.157   1.050  1.00 97.25           C  
ATOM    929  HB2 GLU A  62      -1.924 -17.191   0.710  1.00 97.25           H  
ATOM    930  HB3 GLU A  62      -1.670 -16.156   2.123  1.00 97.25           H  
ATOM    931  O   GLU A  62      -3.994 -16.480  -1.212  1.00 97.25           O  
ATOM    932  CG  GLU A  62      -0.678 -15.460   0.339  1.00 97.25           C  
ATOM    933  HG2 GLU A  62      -0.829 -15.525  -0.738  1.00 97.25           H  
ATOM    934  HG3 GLU A  62      -0.685 -14.405   0.612  1.00 97.25           H  
ATOM    935  CD  GLU A  62       0.715 -16.030   0.691  1.00 97.25           C  
ATOM    936  OE1 GLU A  62       1.668 -15.784  -0.093  1.00 97.25           O  
ATOM    937  OE2 GLU A  62       0.878 -16.639   1.777  1.00 97.25           O  
ATOM    938  N   VAL A  63      -3.595 -14.269  -1.304  1.00 96.92           N  
ATOM    939  H   VAL A  63      -3.253 -13.466  -0.795  1.00 96.92           H  
ATOM    940  CA  VAL A  63      -3.983 -14.082  -2.709  1.00 96.92           C  
ATOM    941  HA  VAL A  63      -4.189 -15.059  -3.146  1.00 96.92           H  
ATOM    942  C   VAL A  63      -2.832 -13.459  -3.489  1.00 96.92           C  
ATOM    943  CB  VAL A  63      -5.268 -13.237  -2.852  1.00 96.92           C  
ATOM    944  HB  VAL A  63      -5.092 -12.232  -2.467  1.00 96.92           H  
ATOM    945  O   VAL A  63      -2.202 -12.512  -3.026  1.00 96.92           O  
ATOM    946  CG1 VAL A  63      -5.668 -13.139  -4.332  1.00 96.92           C  
ATOM    947 HG11 VAL A  63      -5.580 -14.116  -4.808  1.00 96.92           H  
ATOM    948 HG12 VAL A  63      -5.033 -12.420  -4.850  1.00 96.92           H  
ATOM    949 HG13 VAL A  63      -6.709 -12.831  -4.422  1.00 96.92           H  
ATOM    950  CG2 VAL A  63      -6.446 -13.848  -2.087  1.00 96.92           C  
ATOM    951 HG21 VAL A  63      -6.643 -14.863  -2.433  1.00 96.92           H  
ATOM    952 HG22 VAL A  63      -7.345 -13.246  -2.221  1.00 96.92           H  
ATOM    953 HG23 VAL A  63      -6.219 -13.881  -1.022  1.00 96.92           H  
ATOM    954  N   GLU A  64      -2.570 -13.957  -4.698  1.00 97.53           N  
ATOM    955  H   GLU A  64      -3.142 -14.716  -5.039  1.00 97.53           H  
ATOM    956  CA  GLU A  64      -1.604 -13.366  -5.629  1.00 97.53           C  
ATOM    957  HA  GLU A  64      -1.038 -12.597  -5.105  1.00 97.53           H  
ATOM    958  C   GLU A  64      -2.329 -12.688  -6.802  1.00 97.53           C  
ATOM    959  CB  GLU A  64      -0.583 -14.423  -6.093  1.00 97.53           C  
ATOM    960  HB2 GLU A  64      -1.087 -15.175  -6.701  1.00 97.53           H  
ATOM    961  HB3 GLU A  64      -0.163 -14.913  -5.215  1.00 97.53           H  
ATOM    962  O   GLU A  64      -3.169 -13.289  -7.470  1.00 97.53           O  
ATOM    963  CG  GLU A  64       0.569 -13.800  -6.900  1.00 97.53           C  
ATOM    964  HG2 GLU A  64       0.164 -13.325  -7.794  1.00 97.53           H  
ATOM    965  HG3 GLU A  64       1.037 -13.018  -6.302  1.00 97.53           H  
ATOM    966  CD  GLU A  64       1.638 -14.829  -7.313  1.00 97.53           C  
ATOM    967  OE1 GLU A  64       1.593 -15.283  -8.477  1.00 97.53           O  
ATOM    968  OE2 GLU A  64       2.561 -15.104  -6.501  1.00 97.53           O  
ATOM    969  N   VAL A  65      -1.972 -11.434  -7.084  1.00 95.22           N  
ATOM    970  H   VAL A  65      -1.313 -10.988  -6.462  1.00 95.22           H  
ATOM    971  CA  VAL A  65      -2.474 -10.646  -8.212  1.00 95.22           C  
ATOM    972  HA  VAL A  65      -3.191 -11.246  -8.773  1.00 95.22           H  
ATOM    973  C   VAL A  65      -1.304 -10.298  -9.129  1.00 95.22           C  
ATOM    974  CB  VAL A  65      -3.203  -9.376  -7.729  1.00 95.22           C  
ATOM    975  HB  VAL A  65      -2.488  -8.695  -7.266  1.00 95.22           H  
ATOM    976  O   VAL A  65      -0.346  -9.664  -8.700  1.00 95.22           O  
ATOM    977  CG1 VAL A  65      -3.859  -8.665  -8.918  1.00 95.22           C  
ATOM    978 HG11 VAL A  65      -4.354  -7.759  -8.569  1.00 95.22           H  
ATOM    979 HG12 VAL A  65      -4.602  -9.322  -9.370  1.00 95.22           H  
ATOM    980 HG13 VAL A  65      -3.106  -8.381  -9.653  1.00 95.22           H  
ATOM    981  CG2 VAL A  65      -4.305  -9.691  -6.708  1.00 95.22           C  
ATOM    982 HG21 VAL A  65      -4.988 -10.442  -7.106  1.00 95.22           H  
ATOM    983 HG22 VAL A  65      -3.862 -10.070  -5.787  1.00 95.22           H  
ATOM    984 HG23 VAL A  65      -4.866  -8.789  -6.464  1.00 95.22           H  
ATOM    985  N   THR A  66      -1.373 -10.695 -10.402  1.00 94.62           N  
ATOM    986  H   THR A  66      -2.161 -11.260 -10.684  1.00 94.62           H  
ATOM    987  CA  THR A  66      -0.289 -10.458 -11.378  1.00 94.62           C  
ATOM    988  HA  THR A  66       0.576 -10.031 -10.870  1.00 94.62           H  
ATOM    989  C   THR A  66      -0.703  -9.491 -12.479  1.00 94.62           C  
ATOM    990  CB  THR A  66       0.187 -11.771 -12.013  1.00 94.62           C  
ATOM    991  HB  THR A  66      -0.649 -12.274 -12.500  1.00 94.62           H  
ATOM    992  O   THR A  66      -1.623  -9.788 -13.240  1.00 94.62           O  
ATOM    993  CG2 THR A  66       1.309 -11.551 -13.032  1.00 94.62           C  
ATOM    994 HG21 THR A  66       0.926 -11.043 -13.917  1.00 94.62           H  
ATOM    995 HG22 THR A  66       1.713 -12.516 -13.339  1.00 94.62           H  
ATOM    996 HG23 THR A  66       2.105 -10.954 -12.588  1.00 94.62           H  
ATOM    997  OG1 THR A  66       0.730 -12.623 -11.034  1.00 94.62           O  
ATOM    998  HG1 THR A  66       0.051 -12.907 -10.417  1.00 94.62           H  
ATOM    999  N   PHE A  67       0.016  -8.385 -12.623  1.00 91.46           N  
ATOM   1000  H   PHE A  67       0.790  -8.241 -11.990  1.00 91.46           H  
ATOM   1001  CA  PHE A  67      -0.102  -7.435 -13.728  1.00 91.46           C  
ATOM   1002  HA  PHE A  67      -1.069  -7.553 -14.218  1.00 91.46           H  
ATOM   1003  C   PHE A  67       0.991  -7.696 -14.766  1.00 91.46           C  
ATOM   1004  CB  PHE A  67      -0.030  -6.007 -13.187  1.00 91.46           C  
ATOM   1005  HB2 PHE A  67      -0.066  -5.320 -14.033  1.00 91.46           H  
ATOM   1006  HB3 PHE A  67       0.926  -5.861 -12.684  1.00 91.46           H  
ATOM   1007  O   PHE A  67       2.071  -8.191 -14.432  1.00 91.46           O  
ATOM   1008  CG  PHE A  67      -1.151  -5.652 -12.232  1.00 91.46           C  
ATOM   1009  CD1 PHE A  67      -2.240  -4.893 -12.692  1.00 91.46           C  
ATOM   1010  HD1 PHE A  67      -2.270  -4.562 -13.720  1.00 91.46           H  
ATOM   1011  CD2 PHE A  67      -1.110  -6.074 -10.889  1.00 91.46           C  
ATOM   1012  HD2 PHE A  67      -0.277  -6.657 -10.526  1.00 91.46           H  
ATOM   1013  CE1 PHE A  67      -3.270  -4.529 -11.811  1.00 91.46           C  
ATOM   1014  HE1 PHE A  67      -4.082  -3.910 -12.161  1.00 91.46           H  
ATOM   1015  CE2 PHE A  67      -2.148  -5.722 -10.009  1.00 91.46           C  
ATOM   1016  HE2 PHE A  67      -2.111  -6.042  -8.979  1.00 91.46           H  
ATOM   1017  CZ  PHE A  67      -3.221  -4.938 -10.469  1.00 91.46           C  
ATOM   1018  HZ  PHE A  67      -4.006  -4.633  -9.793  1.00 91.46           H  
ATOM   1019  N   SER A  68       0.723  -7.373 -16.030  1.00 89.65           N  
ATOM   1020  H   SER A  68      -0.153  -6.922 -16.254  1.00 89.65           H  
ATOM   1021  CA  SER A  68       1.699  -7.504 -17.117  1.00 89.65           C  
ATOM   1022  HA  SER A  68       2.701  -7.530 -16.687  1.00 89.65           H  
ATOM   1023  C   SER A  68       1.631  -6.298 -18.044  1.00 89.65           C  
ATOM   1024  CB  SER A  68       1.505  -8.804 -17.904  1.00 89.65           C  
ATOM   1025  HB2 SER A  68       2.285  -8.884 -18.661  1.00 89.65           H  
ATOM   1026  HB3 SER A  68       0.531  -8.801 -18.392  1.00 89.65           H  
ATOM   1027  O   SER A  68       0.546  -5.843 -18.397  1.00 89.65           O  
ATOM   1028  OG  SER A  68       1.594  -9.908 -17.019  1.00 89.65           O  
ATOM   1029  HG  SER A  68       2.020  -9.580 -16.224  1.00 89.65           H  
ATOM   1030  N   ALA A  69       2.788  -5.777 -18.433  1.00 84.49           N  
ATOM   1031  H   ALA A  69       3.645  -6.202 -18.109  1.00 84.49           H  
ATOM   1032  CA  ALA A  69       2.920  -4.567 -19.222  1.00 84.49           C  
ATOM   1033  HA  ALA A  69       2.018  -4.406 -19.812  1.00 84.49           H  
ATOM   1034  C   ALA A  69       4.118  -4.674 -20.167  1.00 84.49           C  
ATOM   1035  CB  ALA A  69       3.106  -3.391 -18.257  1.00 84.49           C  
ATOM   1036  HB1 ALA A  69       3.423  -2.507 -18.810  1.00 84.49           H  
ATOM   1037  HB2 ALA A  69       2.180  -3.191 -17.717  1.00 84.49           H  
ATOM   1038  HB3 ALA A  69       3.895  -3.620 -17.542  1.00 84.49           H  
ATOM   1039  O   ALA A  69       5.233  -4.912 -19.726  1.00 84.49           O  
ATOM   1040  N   ASN A  70       3.912  -4.388 -21.456  1.00 79.62           N  
ATOM   1041  H   ASN A  70       2.960  -4.299 -21.782  1.00 79.62           H  
ATOM   1042  CA  ASN A  70       5.001  -4.349 -22.447  1.00 79.62           C  
ATOM   1043  HA  ASN A  70       5.508  -5.314 -22.450  1.00 79.62           H  
ATOM   1044  C   ASN A  70       6.075  -3.283 -22.143  1.00 79.62           C  
ATOM   1045  CB  ASN A  70       4.400  -4.086 -23.840  1.00 79.62           C  
ATOM   1046  HB2 ASN A  70       3.878  -3.129 -23.830  1.00 79.62           H  
ATOM   1047  HB3 ASN A  70       5.213  -4.017 -24.563  1.00 79.62           H  
ATOM   1048  O   ASN A  70       7.149  -3.317 -22.733  1.00 79.62           O  
ATOM   1049  CG  ASN A  70       3.461  -5.174 -24.324  1.00 79.62           C  
ATOM   1050  ND2 ASN A  70       2.495  -4.831 -25.143  1.00 79.62           N  
ATOM   1051 HD21 ASN A  70       2.439  -3.893 -25.512  1.00 79.62           H  
ATOM   1052 HD22 ASN A  70       1.910  -5.593 -25.456  1.00 79.62           H  
ATOM   1053  OD1 ASN A  70       3.554  -6.335 -23.981  1.00 79.62           O  
ATOM   1054  N   ASP A  71       5.763  -2.331 -21.260  1.00 80.24           N  
ATOM   1055  H   ASP A  71       4.913  -2.453 -20.730  1.00 80.24           H  
ATOM   1056  CA  ASP A  71       6.677  -1.312 -20.754  1.00 80.24           C  
ATOM   1057  HA  ASP A  71       7.674  -1.467 -21.166  1.00 80.24           H  
ATOM   1058  C   ASP A  71       6.718  -1.395 -19.214  1.00 80.24           C  
ATOM   1059  CB  ASP A  71       6.226   0.069 -21.246  1.00 80.24           C  
ATOM   1060  HB2 ASP A  71       5.200   0.251 -20.927  1.00 80.24           H  
ATOM   1061  HB3 ASP A  71       6.242   0.073 -22.336  1.00 80.24           H  
ATOM   1062  O   ASP A  71       5.715  -1.066 -18.568  1.00 80.24           O  
ATOM   1063  CG  ASP A  71       7.122   1.202 -20.737  1.00 80.24           C  
ATOM   1064  OD1 ASP A  71       8.106   0.912 -20.019  1.00 80.24           O  
ATOM   1065  OD2 ASP A  71       6.780   2.354 -21.063  1.00 80.24           O  
ATOM   1066  N   PRO A  72       7.847  -1.823 -18.617  1.00 75.36           N  
ATOM   1067  CA  PRO A  72       8.029  -1.894 -17.168  1.00 75.36           C  
ATOM   1068  HA  PRO A  72       7.333  -2.629 -16.764  1.00 75.36           H  
ATOM   1069  C   PRO A  72       7.823  -0.560 -16.437  1.00 75.36           C  
ATOM   1070  CB  PRO A  72       9.463  -2.397 -16.971  1.00 75.36           C  
ATOM   1071  HB2 PRO A  72       9.555  -3.011 -16.075  1.00 75.36           H  
ATOM   1072  HB3 PRO A  72      10.150  -1.552 -16.916  1.00 75.36           H  
ATOM   1073  O   PRO A  72       7.437  -0.567 -15.268  1.00 75.36           O  
ATOM   1074  CG  PRO A  72       9.749  -3.185 -18.246  1.00 75.36           C  
ATOM   1075  HG2 PRO A  72      10.817  -3.245 -18.459  1.00 75.36           H  
ATOM   1076  HG3 PRO A  72       9.309  -4.180 -18.183  1.00 75.36           H  
ATOM   1077  CD  PRO A  72       9.005  -2.379 -19.300  1.00 75.36           C  
ATOM   1078  HD2 PRO A  72       9.634  -1.566 -19.664  1.00 75.36           H  
ATOM   1079  HD3 PRO A  72       8.715  -3.035 -20.121  1.00 75.36           H  
ATOM   1080  N   HIS A  73       8.003   0.588 -17.106  1.00 77.02           N  
ATOM   1081  H   HIS A  73       8.264   0.563 -18.082  1.00 77.02           H  
ATOM   1082  CA  HIS A  73       7.771   1.908 -16.506  1.00 77.02           C  
ATOM   1083  HA  HIS A  73       8.355   1.973 -15.588  1.00 77.02           H  
ATOM   1084  C   HIS A  73       6.305   2.136 -16.106  1.00 77.02           C  
ATOM   1085  CB  HIS A  73       8.256   3.008 -17.459  1.00 77.02           C  
ATOM   1086  HB2 HIS A  73       7.982   3.978 -17.044  1.00 77.02           H  
ATOM   1087  HB3 HIS A  73       7.757   2.914 -18.424  1.00 77.02           H  
ATOM   1088  O   HIS A  73       6.016   2.978 -15.254  1.00 77.02           O  
ATOM   1089  CG  HIS A  73       9.750   2.997 -17.649  1.00 77.02           C  
ATOM   1090  CD2 HIS A  73      10.448   2.728 -18.796  1.00 77.02           C  
ATOM   1091  HD2 HIS A  73      10.016   2.486 -19.756  1.00 77.02           H  
ATOM   1092  ND1 HIS A  73      10.669   3.258 -16.664  1.00 77.02           N  
ATOM   1093  HD1 HIS A  73      10.442   3.447 -15.699  1.00 77.02           H  
ATOM   1094  CE1 HIS A  73      11.896   3.160 -17.201  1.00 77.02           C  
ATOM   1095  HE1 HIS A  73      12.822   3.305 -16.664  1.00 77.02           H  
ATOM   1096  NE2 HIS A  73      11.816   2.832 -18.499  1.00 77.02           N  
ATOM   1097  N   LYS A  74       5.370   1.327 -16.624  1.00 78.35           N  
ATOM   1098  H   LYS A  74       5.670   0.645 -17.306  1.00 78.35           H  
ATOM   1099  CA  LYS A  74       3.966   1.304 -16.174  1.00 78.35           C  
ATOM   1100  HA  LYS A  74       3.575   2.321 -16.196  1.00 78.35           H  
ATOM   1101  C   LYS A  74       3.785   0.859 -14.723  1.00 78.35           C  
ATOM   1102  CB  LYS A  74       3.131   0.418 -17.104  1.00 78.35           C  
ATOM   1103  HB2 LYS A  74       2.116   0.365 -16.710  1.00 78.35           H  
ATOM   1104  HB3 LYS A  74       3.544  -0.590 -17.120  1.00 78.35           H  
ATOM   1105  O   LYS A  74       2.711   1.057 -14.159  1.00 78.35           O  
ATOM   1106  CG  LYS A  74       3.073   0.987 -18.527  1.00 78.35           C  
ATOM   1107  HG2 LYS A  74       4.057   0.939 -18.993  1.00 78.35           H  
ATOM   1108  HG3 LYS A  74       2.758   2.030 -18.482  1.00 78.35           H  
ATOM   1109  CD  LYS A  74       2.056   0.228 -19.375  1.00 78.35           C  
ATOM   1110  HD2 LYS A  74       2.343  -0.820 -19.457  1.00 78.35           H  
ATOM   1111  HD3 LYS A  74       1.078   0.298 -18.898  1.00 78.35           H  
ATOM   1112  CE  LYS A  74       2.002   0.849 -20.768  1.00 78.35           C  
ATOM   1113  HE2 LYS A  74       1.873   1.926 -20.659  1.00 78.35           H  
ATOM   1114  HE3 LYS A  74       2.958   0.683 -21.263  1.00 78.35           H  
ATOM   1115  NZ  LYS A  74       0.882   0.277 -21.551  1.00 78.35           N  
ATOM   1116  HZ1 LYS A  74       0.009   0.472 -21.082  1.00 78.35           H  
ATOM   1117  HZ2 LYS A  74       0.989  -0.723 -21.639  1.00 78.35           H  
ATOM   1118  HZ3 LYS A  74       0.852   0.702 -22.466  1.00 78.35           H  
ATOM   1119  N   PHE A  75       4.817   0.277 -14.118  1.00 85.31           N  
ATOM   1120  H   PHE A  75       5.653   0.100 -14.657  1.00 85.31           H  
ATOM   1121  CA  PHE A  75       4.833  -0.114 -12.715  1.00 85.31           C  
ATOM   1122  HA  PHE A  75       3.811  -0.146 -12.338  1.00 85.31           H  
ATOM   1123  C   PHE A  75       5.565   0.880 -11.810  1.00 85.31           C  
ATOM   1124  CB  PHE A  75       5.423  -1.519 -12.598  1.00 85.31           C  
ATOM   1125  HB2 PHE A  75       6.473  -1.484 -12.889  1.00 85.31           H  
ATOM   1126  HB3 PHE A  75       5.384  -1.815 -11.550  1.00 85.31           H  
ATOM   1127  O   PHE A  75       5.709   0.604 -10.624  1.00 85.31           O  
ATOM   1128  CG  PHE A  75       4.712  -2.597 -13.385  1.00 85.31           C  
ATOM   1129  CD1 PHE A  75       3.306  -2.685 -13.388  1.00 85.31           C  
ATOM   1130  HD1 PHE A  75       2.714  -1.974 -12.829  1.00 85.31           H  
ATOM   1131  CD2 PHE A  75       5.471  -3.527 -14.112  1.00 85.31           C  
ATOM   1132  HD2 PHE A  75       6.549  -3.461 -14.126  1.00 85.31           H  
ATOM   1133  CE1 PHE A  75       2.662  -3.688 -14.132  1.00 85.31           C  
ATOM   1134  HE1 PHE A  75       1.583  -3.728 -14.157  1.00 85.31           H  
ATOM   1135  CE2 PHE A  75       4.827  -4.532 -14.846  1.00 85.31           C  
ATOM   1136  HE2 PHE A  75       5.424  -5.219 -15.426  1.00 85.31           H  
ATOM   1137  CZ  PHE A  75       3.425  -4.619 -14.856  1.00 85.31           C  
ATOM   1138  HZ  PHE A  75       2.940  -5.387 -15.441  1.00 85.31           H  
ATOM   1139  N   ASN A  76       5.992   2.043 -12.321  1.00 85.84           N  
ATOM   1140  H   ASN A  76       5.886   2.217 -13.311  1.00 85.84           H  
ATOM   1141  CA  ASN A  76       6.730   3.028 -11.525  1.00 85.84           C  
ATOM   1142  HA  ASN A  76       7.546   2.503 -11.028  1.00 85.84           H  
ATOM   1143  C   ASN A  76       5.889   3.688 -10.420  1.00 85.84           C  
ATOM   1144  CB  ASN A  76       7.355   4.089 -12.445  1.00 85.84           C  
ATOM   1145  HB2 ASN A  76       6.646   4.400 -13.213  1.00 85.84           H  
ATOM   1146  HB3 ASN A  76       7.603   4.968 -11.850  1.00 85.84           H  
ATOM   1147  O   ASN A  76       6.454   4.331  -9.535  1.00 85.84           O  
ATOM   1148  CG  ASN A  76       8.652   3.637 -13.089  1.00 85.84           C  
ATOM   1149  ND2 ASN A  76       9.287   4.505 -13.839  1.00 85.84           N  
ATOM   1150 HD21 ASN A  76      10.277   4.332 -13.939  1.00 85.84           H  
ATOM   1151 HD22 ASN A  76       8.905   5.435 -13.938  1.00 85.84           H  
ATOM   1152  OD1 ASN A  76       9.155   2.544 -12.898  1.00 85.84           O  
ATOM   1153  N   ARG A  77       4.556   3.557 -10.470  1.00 87.96           N  
ATOM   1154  H   ARG A  77       4.164   3.064 -11.260  1.00 87.96           H  
ATOM   1155  CA  ARG A  77       3.643   4.203  -9.521  1.00 87.96           C  
ATOM   1156  HA  ARG A  77       4.220   4.444  -8.628  1.00 87.96           H  
ATOM   1157  C   ARG A  77       2.496   3.295  -9.054  1.00 87.96           C  
ATOM   1158  CB  ARG A  77       3.142   5.533 -10.099  1.00 87.96           C  
ATOM   1159  HB2 ARG A  77       2.494   6.006  -9.362  1.00 87.96           H  
ATOM   1160  HB3 ARG A  77       2.554   5.334 -10.996  1.00 87.96           H  
ATOM   1161  O   ARG A  77       1.331   3.574  -9.353  1.00 87.96           O  
ATOM   1162  CG  ARG A  77       4.278   6.509 -10.447  1.00 87.96           C  
ATOM   1163  HG2 ARG A  77       4.922   6.091 -11.220  1.00 87.96           H  
ATOM   1164  HG3 ARG A  77       4.864   6.736  -9.557  1.00 87.96           H  
ATOM   1165  CD  ARG A  77       3.646   7.781 -10.989  1.00 87.96           C  
ATOM   1166  HD2 ARG A  77       3.039   7.524 -11.857  1.00 87.96           H  
ATOM   1167  HD3 ARG A  77       3.031   8.192 -10.188  1.00 87.96           H  
ATOM   1168  NE  ARG A  77       4.625   8.778 -11.414  1.00 87.96           N  
ATOM   1169  HE  ARG A  77       5.336   8.508 -12.079  1.00 87.96           H  
ATOM   1170  NH1 ARG A  77       3.945  10.632 -10.185  1.00 87.96           N  
ATOM   1171 HH11 ARG A  77       4.262  11.541  -9.880  1.00 87.96           H  
ATOM   1172 HH12 ARG A  77       3.136  10.153  -9.817  1.00 87.96           H  
ATOM   1173  NH2 ARG A  77       5.775  10.677 -11.391  1.00 87.96           N  
ATOM   1174 HH21 ARG A  77       6.110  11.395 -10.764  1.00 87.96           H  
ATOM   1175 HH22 ARG A  77       5.937  10.790 -12.381  1.00 87.96           H  
ATOM   1176  CZ  ARG A  77       4.744  10.023 -11.012  1.00 87.96           C  
ATOM   1177  N   PRO A  78       2.776   2.169  -8.376  1.00 92.34           N  
ATOM   1178  CA  PRO A  78       1.721   1.310  -7.878  1.00 92.34           C  
ATOM   1179  HA  PRO A  78       0.980   1.140  -8.659  1.00 92.34           H  
ATOM   1180  C   PRO A  78       1.043   1.966  -6.673  1.00 92.34           C  
ATOM   1181  CB  PRO A  78       2.391  -0.017  -7.541  1.00 92.34           C  
ATOM   1182  HB2 PRO A  78       2.495  -0.615  -8.446  1.00 92.34           H  
ATOM   1183  HB3 PRO A  78       1.852  -0.570  -6.771  1.00 92.34           H  
ATOM   1184  O   PRO A  78       1.674   2.591  -5.816  1.00 92.34           O  
ATOM   1185  CG  PRO A  78       3.765   0.437  -7.069  1.00 92.34           C  
ATOM   1186  HG2 PRO A  78       3.699   0.671  -6.007  1.00 92.34           H  
ATOM   1187  HG3 PRO A  78       4.512  -0.339  -7.239  1.00 92.34           H  
ATOM   1188  CD  PRO A  78       4.064   1.689  -7.905  1.00 92.34           C  
ATOM   1189  HD2 PRO A  78       4.576   2.448  -7.313  1.00 92.34           H  
ATOM   1190  HD3 PRO A  78       4.688   1.419  -8.756  1.00 92.34           H  
ATOM   1191  N   GLN A  79      -0.266   1.792  -6.607  1.00 93.95           N  
ATOM   1192  H   GLN A  79      -0.715   1.292  -7.361  1.00 93.95           H  
ATOM   1193  CA  GLN A  79      -1.112   2.282  -5.537  1.00 93.95           C  
ATOM   1194  HA  GLN A  79      -0.486   2.681  -4.738  1.00 93.95           H  
ATOM   1195  C   GLN A  79      -1.924   1.122  -4.969  1.00 93.95           C  
ATOM   1196  CB  GLN A  79      -1.973   3.432  -6.076  1.00 93.95           C  
ATOM   1197  HB2 GLN A  79      -2.460   3.111  -6.997  1.00 93.95           H  
ATOM   1198  HB3 GLN A  79      -1.323   4.274  -6.312  1.00 93.95           H  
ATOM   1199  O   GLN A  79      -2.525   0.343  -5.710  1.00 93.95           O  
ATOM   1200  CG  GLN A  79      -3.049   3.891  -5.083  1.00 93.95           C  
ATOM   1201  HG2 GLN A  79      -3.676   3.043  -4.810  1.00 93.95           H  
ATOM   1202  HG3 GLN A  79      -2.579   4.268  -4.175  1.00 93.95           H  
ATOM   1203  CD  GLN A  79      -3.967   4.969  -5.651  1.00 93.95           C  
ATOM   1204  NE2 GLN A  79      -5.158   5.074  -5.111  1.00 93.95           N  
ATOM   1205 HE21 GLN A  79      -5.448   6.036  -5.009  1.00 93.95           H  
ATOM   1206 HE22 GLN A  79      -5.383   4.466  -4.337  1.00 93.95           H  
ATOM   1207  OE1 GLN A  79      -3.667   5.699  -6.592  1.00 93.95           O  
ATOM   1208  N   PHE A  80      -1.977   1.054  -3.645  1.00 96.15           N  
ATOM   1209  H   PHE A  80      -1.441   1.727  -3.114  1.00 96.15           H  
ATOM   1210  CA  PHE A  80      -2.773   0.102  -2.889  1.00 96.15           C  
ATOM   1211  HA  PHE A  80      -3.341  -0.527  -3.575  1.00 96.15           H  
ATOM   1212  C   PHE A  80      -3.746   0.880  -2.012  1.00 96.15           C  
ATOM   1213  CB  PHE A  80      -1.860  -0.813  -2.059  1.00 96.15           C  
ATOM   1214  HB2 PHE A  80      -1.462  -0.253  -1.213  1.00 96.15           H  
ATOM   1215  HB3 PHE A  80      -2.458  -1.629  -1.653  1.00 96.15           H  
ATOM   1216  O   PHE A  80      -3.340   1.760  -1.258  1.00 96.15           O  
ATOM   1217  CG  PHE A  80      -0.705  -1.391  -2.852  1.00 96.15           C  
ATOM   1218  CD1 PHE A  80      -0.917  -2.515  -3.666  1.00 96.15           C  
ATOM   1219  HD1 PHE A  80      -1.886  -2.991  -3.669  1.00 96.15           H  
ATOM   1220  CD2 PHE A  80       0.556  -0.762  -2.844  1.00 96.15           C  
ATOM   1221  HD2 PHE A  80       0.720   0.117  -2.238  1.00 96.15           H  
ATOM   1222  CE1 PHE A  80       0.115  -2.996  -4.487  1.00 96.15           C  
ATOM   1223  HE1 PHE A  80      -0.059  -3.846  -5.131  1.00 96.15           H  
ATOM   1224  CE2 PHE A  80       1.591  -1.245  -3.663  1.00 96.15           C  
ATOM   1225  HE2 PHE A  80       2.547  -0.743  -3.674  1.00 96.15           H  
ATOM   1226  CZ  PHE A  80       1.363  -2.353  -4.497  1.00 96.15           C  
ATOM   1227  HZ  PHE A  80       2.139  -2.700  -5.164  1.00 96.15           H  
ATOM   1228  N   THR A  81      -5.030   0.566  -2.096  1.00 96.83           N  
ATOM   1229  H   THR A  81      -5.315  -0.120  -2.781  1.00 96.83           H  
ATOM   1230  CA  THR A  81      -6.037   1.041  -1.148  1.00 96.83           C  
ATOM   1231  HA  THR A  81      -5.578   1.700  -0.411  1.00 96.83           H  
ATOM   1232  C   THR A  81      -6.573  -0.171  -0.415  1.00 96.83           C  
ATOM   1233  CB  THR A  81      -7.142   1.837  -1.847  1.00 96.83           C  
ATOM   1234  HB  THR A  81      -7.670   1.197  -2.554  1.00 96.83           H  
ATOM   1235  O   THR A  81      -7.121  -1.070  -1.042  1.00 96.83           O  
ATOM   1236  CG2 THR A  81      -8.150   2.409  -0.856  1.00 96.83           C  
ATOM   1237 HG21 THR A  81      -8.639   1.605  -0.307  1.00 96.83           H  
ATOM   1238 HG22 THR A  81      -7.655   3.076  -0.150  1.00 96.83           H  
ATOM   1239 HG23 THR A  81      -8.920   2.953  -1.403  1.00 96.83           H  
ATOM   1240  OG1 THR A  81      -6.564   2.928  -2.541  1.00 96.83           O  
ATOM   1241  HG1 THR A  81      -5.919   3.309  -1.941  1.00 96.83           H  
ATOM   1242  N   ILE A  82      -6.347  -0.216   0.892  1.00 97.55           N  
ATOM   1243  H   ILE A  82      -5.920   0.587   1.331  1.00 97.55           H  
ATOM   1244  CA  ILE A  82      -6.735  -1.312   1.769  1.00 97.55           C  
ATOM   1245  HA  ILE A  82      -7.048  -2.171   1.175  1.00 97.55           H  
ATOM   1246  C   ILE A  82      -7.927  -0.831   2.586  1.00 97.55           C  
ATOM   1247  CB  ILE A  82      -5.552  -1.746   2.669  1.00 97.55           C  
ATOM   1248  HB  ILE A  82      -5.282  -0.924   3.332  1.00 97.55           H  
ATOM   1249  O   ILE A  82      -7.804   0.153   3.316  1.00 97.55           O  
ATOM   1250  CG1 ILE A  82      -4.296  -2.183   1.873  1.00 97.55           C  
ATOM   1251 HG12 ILE A  82      -4.600  -2.689   0.956  1.00 97.55           H  
ATOM   1252 HG13 ILE A  82      -3.727  -2.899   2.466  1.00 97.55           H  
ATOM   1253  CG2 ILE A  82      -5.981  -2.934   3.543  1.00 97.55           C  
ATOM   1254 HG21 ILE A  82      -6.216  -3.783   2.901  1.00 97.55           H  
ATOM   1255 HG22 ILE A  82      -5.178  -3.208   4.228  1.00 97.55           H  
ATOM   1256 HG23 ILE A  82      -6.857  -2.681   4.139  1.00 97.55           H  
ATOM   1257  CD1 ILE A  82      -3.328  -1.041   1.534  1.00 97.55           C  
ATOM   1258 HD11 ILE A  82      -3.053  -0.506   2.443  1.00 97.55           H  
ATOM   1259 HD12 ILE A  82      -3.772  -0.343   0.825  1.00 97.55           H  
ATOM   1260 HD13 ILE A  82      -2.425  -1.458   1.087  1.00 97.55           H  
ATOM   1261  N   GLU A  83      -9.054  -1.521   2.466  1.00 97.26           N  
ATOM   1262  H   GLU A  83      -9.081  -2.301   1.825  1.00 97.26           H  
ATOM   1263  CA  GLU A  83     -10.297  -1.231   3.174  1.00 97.26           C  
ATOM   1264  HA  GLU A  83     -10.126  -0.386   3.841  1.00 97.26           H  
ATOM   1265  C   GLU A  83     -10.706  -2.430   4.039  1.00 97.26           C  
ATOM   1266  CB  GLU A  83     -11.419  -0.815   2.202  1.00 97.26           C  
ATOM   1267  HB2 GLU A  83     -11.676  -1.654   1.555  1.00 97.26           H  
ATOM   1268  HB3 GLU A  83     -12.292  -0.554   2.801  1.00 97.26           H  
ATOM   1269  O   GLU A  83     -10.635  -3.585   3.618  1.00 97.26           O  
ATOM   1270  CG  GLU A  83     -11.023   0.395   1.332  1.00 97.26           C  
ATOM   1271  HG2 GLU A  83     -10.287   0.075   0.594  1.00 97.26           H  
ATOM   1272  HG3 GLU A  83     -10.543   1.127   1.981  1.00 97.26           H  
ATOM   1273  CD  GLU A  83     -12.189   1.096   0.606  1.00 97.26           C  
ATOM   1274  OE1 GLU A  83     -11.936   2.212   0.070  1.00 97.26           O  
ATOM   1275  OE2 GLU A  83     -13.336   0.609   0.679  1.00 97.26           O  
ATOM   1276  N   TRP A  84     -11.134  -2.171   5.271  1.00 95.36           N  
ATOM   1277  H   TRP A  84     -11.179  -1.207   5.569  1.00 95.36           H  
ATOM   1278  CA  TRP A  84     -11.610  -3.200   6.196  1.00 95.36           C  
ATOM   1279  HA  TRP A  84     -11.842  -4.102   5.630  1.00 95.36           H  
ATOM   1280  C   TRP A  84     -12.906  -2.775   6.888  1.00 95.36           C  
ATOM   1281  CB  TRP A  84     -10.506  -3.562   7.201  1.00 95.36           C  
ATOM   1282  HB2 TRP A  84      -9.640  -3.912   6.639  1.00 95.36           H  
ATOM   1283  HB3 TRP A  84     -10.843  -4.392   7.822  1.00 95.36           H  
ATOM   1284  O   TRP A  84     -13.319  -1.612   6.866  1.00 95.36           O  
ATOM   1285  CG  TRP A  84     -10.050  -2.450   8.089  1.00 95.36           C  
ATOM   1286  CD1 TRP A  84     -10.579  -2.112   9.287  1.00 95.36           C  
ATOM   1287  HD1 TRP A  84     -11.415  -2.608   9.757  1.00 95.36           H  
ATOM   1288  CD2 TRP A  84      -8.971  -1.502   7.846  1.00 95.36           C  
ATOM   1289  CE2 TRP A  84      -8.879  -0.630   8.970  1.00 95.36           C  
ATOM   1290  CE3 TRP A  84      -8.073  -1.285   6.780  1.00 95.36           C  
ATOM   1291  HE3 TRP A  84      -8.136  -1.913   5.905  1.00 95.36           H  
ATOM   1292  NE1 TRP A  84      -9.888  -1.040   9.813  1.00 95.36           N  
ATOM   1293  HE1 TRP A  84     -10.099  -0.623  10.709  1.00 95.36           H  
ATOM   1294  CH2 TRP A  84      -7.051   0.576   7.973  1.00 95.36           C  
ATOM   1295  HH2 TRP A  84      -6.300   1.350   8.033  1.00 95.36           H  
ATOM   1296  CZ2 TRP A  84      -7.939   0.403   9.043  1.00 95.36           C  
ATOM   1297  HZ2 TRP A  84      -7.887   1.044   9.911  1.00 95.36           H  
ATOM   1298  CZ3 TRP A  84      -7.120  -0.253   6.841  1.00 95.36           C  
ATOM   1299  HZ3 TRP A  84      -6.442  -0.100   6.014  1.00 95.36           H  
ATOM   1300  N   GLY A  85     -13.575  -3.747   7.515  1.00 91.18           N  
ATOM   1301  H   GLY A  85     -13.205  -4.684   7.452  1.00 91.18           H  
ATOM   1302  CA  GLY A  85     -14.841  -3.520   8.216  1.00 91.18           C  
ATOM   1303  HA2 GLY A  85     -15.605  -3.291   7.473  1.00 91.18           H  
ATOM   1304  HA3 GLY A  85     -15.136  -4.427   8.743  1.00 91.18           H  
ATOM   1305  C   GLY A  85     -14.774  -2.370   9.232  1.00 91.18           C  
ATOM   1306  O   GLY A  85     -13.770  -2.183   9.911  1.00 91.18           O  
ATOM   1307  N   GLY A  86     -15.864  -1.607   9.351  1.00 85.24           N  
ATOM   1308  H   GLY A  86     -16.661  -1.811   8.764  1.00 85.24           H  
ATOM   1309  CA  GLY A  86     -15.920  -0.418  10.212  1.00 85.24           C  
ATOM   1310  HA2 GLY A  86     -15.281  -0.562  11.084  1.00 85.24           H  
ATOM   1311  HA3 GLY A  86     -16.943  -0.284  10.564  1.00 85.24           H  
ATOM   1312  C   GLY A  86     -15.490   0.886   9.529  1.00 85.24           C  
ATOM   1313  O   GLY A  86     -15.378   1.902  10.206  1.00 85.24           O  
ATOM   1314  N   GLY A  87     -15.285   0.873   8.205  1.00 89.63           N  
ATOM   1315  H   GLY A  87     -15.287  -0.014   7.723  1.00 89.63           H  
ATOM   1316  CA  GLY A  87     -14.944   2.067   7.420  1.00 89.63           C  
ATOM   1317  HA2 GLY A  87     -15.185   1.881   6.373  1.00 89.63           H  
ATOM   1318  HA3 GLY A  87     -15.530   2.917   7.767  1.00 89.63           H  
ATOM   1319  C   GLY A  87     -13.466   2.446   7.491  1.00 89.63           C  
ATOM   1320  O   GLY A  87     -13.113   3.592   7.227  1.00 89.63           O  
ATOM   1321  N   GLY A  88     -12.602   1.509   7.885  1.00 94.31           N  
ATOM   1322  H   GLY A  88     -12.923   0.556   7.985  1.00 94.31           H  
ATOM   1323  CA  GLY A  88     -11.171   1.753   7.909  1.00 94.31           C  
ATOM   1324  HA2 GLY A  88     -10.685   1.031   8.565  1.00 94.31           H  
ATOM   1325  HA3 GLY A  88     -10.998   2.755   8.303  1.00 94.31           H  
ATOM   1326  C   GLY A  88     -10.574   1.656   6.513  1.00 94.31           C  
ATOM   1327  O   GLY A  88     -10.841   0.695   5.795  1.00 94.31           O  
ATOM   1328  N   ARG A  89      -9.785   2.664   6.135  1.00 97.22           N  
ATOM   1329  H   ARG A  89      -9.658   3.440   6.768  1.00 97.22           H  
ATOM   1330  CA  ARG A  89      -9.155   2.773   4.822  1.00 97.22           C  
ATOM   1331  HA  ARG A  89      -9.086   1.778   4.381  1.00 97.22           H  
ATOM   1332  C   ARG A  89      -7.751   3.347   4.948  1.00 97.22           C  
ATOM   1333  CB  ARG A  89     -10.051   3.630   3.919  1.00 97.22           C  
ATOM   1334  HB2 ARG A  89     -10.251   4.578   4.418  1.00 97.22           H  
ATOM   1335  HB3 ARG A  89     -11.000   3.112   3.779  1.00 97.22           H  
ATOM   1336  O   ARG A  89      -7.560   4.394   5.564  1.00 97.22           O  
ATOM   1337  CG  ARG A  89      -9.429   3.911   2.546  1.00 97.22           C  
ATOM   1338  HG2 ARG A  89      -8.509   4.483   2.663  1.00 97.22           H  
ATOM   1339  HG3 ARG A  89      -9.211   2.977   2.028  1.00 97.22           H  
ATOM   1340  CD  ARG A  89     -10.419   4.736   1.732  1.00 97.22           C  
ATOM   1341  HD2 ARG A  89     -10.734   5.594   2.324  1.00 97.22           H  
ATOM   1342  HD3 ARG A  89     -11.297   4.122   1.533  1.00 97.22           H  
ATOM   1343  NE  ARG A  89      -9.804   5.233   0.491  1.00 97.22           N  
ATOM   1344  HE  ARG A  89      -8.920   5.709   0.598  1.00 97.22           H  
ATOM   1345  NH1 ARG A  89     -11.575   4.789  -0.893  1.00 97.22           N  
ATOM   1346 HH11 ARG A  89     -11.976   4.752  -1.819  1.00 97.22           H  
ATOM   1347 HH12 ARG A  89     -11.830   4.010  -0.302  1.00 97.22           H  
ATOM   1348  NH2 ARG A  89      -9.796   5.875  -1.686  1.00 97.22           N  
ATOM   1349 HH21 ARG A  89      -8.889   6.292  -1.532  1.00 97.22           H  
ATOM   1350 HH22 ARG A  89     -10.247   5.898  -2.589  1.00 97.22           H  
ATOM   1351  CZ  ARG A  89     -10.397   5.297  -0.683  1.00 97.22           C  
ATOM   1352  N   VAL A  90      -6.789   2.689   4.310  1.00 97.19           N  
ATOM   1353  H   VAL A  90      -7.042   1.826   3.849  1.00 97.19           H  
ATOM   1354  CA  VAL A  90      -5.415   3.181   4.149  1.00 97.19           C  
ATOM   1355  HA  VAL A  90      -5.374   4.222   4.471  1.00 97.19           H  
ATOM   1356  C   VAL A  90      -5.026   3.151   2.687  1.00 97.19           C  
ATOM   1357  CB  VAL A  90      -4.421   2.389   5.012  1.00 97.19           C  
ATOM   1358  HB  VAL A  90      -4.640   1.324   4.933  1.00 97.19           H  
ATOM   1359  O   VAL A  90      -5.254   2.168   1.985  1.00 97.19           O  
ATOM   1360  CG1 VAL A  90      -2.943   2.611   4.654  1.00 97.19           C  
ATOM   1361 HG11 VAL A  90      -2.710   3.676   4.654  1.00 97.19           H  
ATOM   1362 HG12 VAL A  90      -2.306   2.105   5.379  1.00 97.19           H  
ATOM   1363 HG13 VAL A  90      -2.729   2.196   3.669  1.00 97.19           H  
ATOM   1364  CG2 VAL A  90      -4.587   2.832   6.461  1.00 97.19           C  
ATOM   1365 HG21 VAL A  90      -4.044   2.142   7.108  1.00 97.19           H  
ATOM   1366 HG22 VAL A  90      -4.206   3.846   6.580  1.00 97.19           H  
ATOM   1367 HG23 VAL A  90      -5.641   2.847   6.737  1.00 97.19           H  
ATOM   1368  N   GLU A  91      -4.403   4.229   2.236  1.00 97.32           N  
ATOM   1369  H   GLU A  91      -4.249   4.996   2.875  1.00 97.32           H  
ATOM   1370  CA  GLU A  91      -3.821   4.331   0.910  1.00 97.32           C  
ATOM   1371  HA  GLU A  91      -4.126   3.467   0.320  1.00 97.32           H  
ATOM   1372  C   GLU A  91      -2.292   4.320   1.000  1.00 97.32           C  
ATOM   1373  CB  GLU A  91      -4.381   5.575   0.216  1.00 97.32           C  
ATOM   1374  HB2 GLU A  91      -4.010   6.465   0.724  1.00 97.32           H  
ATOM   1375  HB3 GLU A  91      -5.469   5.555   0.281  1.00 97.32           H  
ATOM   1376  O   GLU A  91      -1.696   5.072   1.770  1.00 97.32           O  
ATOM   1377  CG  GLU A  91      -3.982   5.635  -1.257  1.00 97.32           C  
ATOM   1378  HG2 GLU A  91      -4.322   4.723  -1.748  1.00 97.32           H  
ATOM   1379  HG3 GLU A  91      -2.896   5.675  -1.335  1.00 97.32           H  
ATOM   1380  CD  GLU A  91      -4.577   6.843  -1.988  1.00 97.32           C  
ATOM   1381  OE1 GLU A  91      -4.436   6.893  -3.226  1.00 97.32           O  
ATOM   1382  OE2 GLU A  91      -5.166   7.765  -1.396  1.00 97.32           O  
ATOM   1383  N   VAL A  92      -1.665   3.470   0.189  1.00 97.00           N  
ATOM   1384  H   VAL A  92      -2.238   2.863  -0.380  1.00 97.00           H  
ATOM   1385  CA  VAL A  92      -0.219   3.385  -0.012  1.00 97.00           C  
ATOM   1386  HA  VAL A  92       0.285   4.117   0.618  1.00 97.00           H  
ATOM   1387  C   VAL A  92       0.054   3.713  -1.474  1.00 97.00           C  
ATOM   1388  CB  VAL A  92       0.320   1.983   0.341  1.00 97.00           C  
ATOM   1389  HB  VAL A  92      -0.096   1.255  -0.355  1.00 97.00           H  
ATOM   1390  O   VAL A  92      -0.313   2.942  -2.360  1.00 97.00           O  
ATOM   1391  CG1 VAL A  92       1.849   1.931   0.220  1.00 97.00           C  
ATOM   1392 HG11 VAL A  92       2.159   2.168  -0.798  1.00 97.00           H  
ATOM   1393 HG12 VAL A  92       2.302   2.642   0.910  1.00 97.00           H  
ATOM   1394 HG13 VAL A  92       2.204   0.928   0.456  1.00 97.00           H  
ATOM   1395  CG2 VAL A  92      -0.077   1.540   1.755  1.00 97.00           C  
ATOM   1396 HG21 VAL A  92      -1.158   1.411   1.812  1.00 97.00           H  
ATOM   1397 HG22 VAL A  92       0.393   0.587   1.995  1.00 97.00           H  
ATOM   1398 HG23 VAL A  92       0.227   2.291   2.484  1.00 97.00           H  
ATOM   1399  N   ARG A  93       0.696   4.848  -1.744  1.00 95.78           N  
ATOM   1400  H   ARG A  93       0.956   5.436  -0.965  1.00 95.78           H  
ATOM   1401  CA  ARG A  93       1.197   5.201  -3.078  1.00 95.78           C  
ATOM   1402  HA  ARG A  93       0.801   4.514  -3.826  1.00 95.78           H  
ATOM   1403  C   ARG A  93       2.704   5.059  -3.081  1.00 95.78           C  
ATOM   1404  CB  ARG A  93       0.803   6.627  -3.473  1.00 95.78           C  
ATOM   1405  HB2 ARG A  93       1.232   7.324  -2.753  1.00 95.78           H  
ATOM   1406  HB3 ARG A  93       1.229   6.846  -4.453  1.00 95.78           H  
ATOM   1407  O   ARG A  93       3.369   5.625  -2.218  1.00 95.78           O  
ATOM   1408  CG  ARG A  93      -0.710   6.844  -3.535  1.00 95.78           C  
ATOM   1409  HG2 ARG A  93      -1.145   6.168  -4.271  1.00 95.78           H  
ATOM   1410  HG3 ARG A  93      -1.148   6.649  -2.556  1.00 95.78           H  
ATOM   1411  CD  ARG A  93      -1.007   8.292  -3.934  1.00 95.78           C  
ATOM   1412  HD2 ARG A  93      -0.525   8.957  -3.217  1.00 95.78           H  
ATOM   1413  HD3 ARG A  93      -0.605   8.481  -4.929  1.00 95.78           H  
ATOM   1414  NE  ARG A  93      -2.453   8.530  -3.932  1.00 95.78           N  
ATOM   1415  HE  ARG A  93      -3.049   7.720  -3.838  1.00 95.78           H  
ATOM   1416  NH1 ARG A  93      -2.512  10.818  -3.913  1.00 95.78           N  
ATOM   1417 HH11 ARG A  93      -3.022  11.668  -3.720  1.00 95.78           H  
ATOM   1418 HH12 ARG A  93      -1.511  10.826  -4.046  1.00 95.78           H  
ATOM   1419  NH2 ARG A  93      -4.384   9.637  -3.585  1.00 95.78           N  
ATOM   1420 HH21 ARG A  93      -4.878  10.471  -3.302  1.00 95.78           H  
ATOM   1421 HH22 ARG A  93      -4.740   8.746  -3.271  1.00 95.78           H  
ATOM   1422  CZ  ARG A  93      -3.108   9.663  -3.821  1.00 95.78           C  
ATOM   1423  N   VAL A  94       3.236   4.328  -4.045  1.00 93.83           N  
ATOM   1424  H   VAL A  94       2.635   3.900  -4.734  1.00 93.83           H  
ATOM   1425  CA  VAL A  94       4.679   4.186  -4.230  1.00 93.83           C  
ATOM   1426  HA  VAL A  94       5.203   4.657  -3.399  1.00 93.83           H  
ATOM   1427  C   VAL A  94       5.067   4.911  -5.507  1.00 93.83           C  
ATOM   1428  CB  VAL A  94       5.097   2.710  -4.258  1.00 93.83           C  
ATOM   1429  HB  VAL A  94       4.742   2.274  -5.192  1.00 93.83           H  
ATOM   1430  O   VAL A  94       4.309   4.899  -6.469  1.00 93.83           O  
ATOM   1431  CG1 VAL A  94       6.617   2.546  -4.215  1.00 93.83           C  
ATOM   1432 HG11 VAL A  94       6.879   1.489  -4.166  1.00 93.83           H  
ATOM   1433 HG12 VAL A  94       7.025   3.058  -3.343  1.00 93.83           H  
ATOM   1434 HG13 VAL A  94       7.067   2.960  -5.117  1.00 93.83           H  
ATOM   1435  CG2 VAL A  94       4.492   1.908  -3.096  1.00 93.83           C  
ATOM   1436 HG21 VAL A  94       3.404   1.904  -3.165  1.00 93.83           H  
ATOM   1437 HG22 VAL A  94       4.794   2.343  -2.144  1.00 93.83           H  
ATOM   1438 HG23 VAL A  94       4.828   0.873  -3.159  1.00 93.83           H  
ATOM   1439  N   GLU A  95       6.232   5.538  -5.515  1.00 91.59           N  
ATOM   1440  H   GLU A  95       6.755   5.587  -4.653  1.00 91.59           H  
ATOM   1441  CA  GLU A  95       6.828   6.180  -6.681  1.00 91.59           C  
ATOM   1442  HA  GLU A  95       6.329   5.842  -7.590  1.00 91.59           H  
ATOM   1443  C   GLU A  95       8.303   5.786  -6.757  1.00 91.59           C  
ATOM   1444  CB  GLU A  95       6.636   7.697  -6.569  1.00 91.59           C  
ATOM   1445  HB2 GLU A  95       7.082   8.036  -5.634  1.00 91.59           H  
ATOM   1446  HB3 GLU A  95       5.566   7.905  -6.537  1.00 91.59           H  
ATOM   1447  O   GLU A  95       9.036   5.929  -5.775  1.00 91.59           O  
ATOM   1448  CG  GLU A  95       7.255   8.485  -7.733  1.00 91.59           C  
ATOM   1449  HG2 GLU A  95       6.838   8.106  -8.666  1.00 91.59           H  
ATOM   1450  HG3 GLU A  95       8.332   8.316  -7.747  1.00 91.59           H  
ATOM   1451  CD  GLU A  95       6.990   9.997  -7.629  1.00 91.59           C  
ATOM   1452  OE1 GLU A  95       7.201  10.687  -8.648  1.00 91.59           O  
ATOM   1453  OE2 GLU A  95       6.561  10.465  -6.545  1.00 91.59           O  
ATOM   1454  N   PHE A  96       8.733   5.282  -7.913  1.00 88.49           N  
ATOM   1455  H   PHE A  96       8.066   5.158  -8.660  1.00 88.49           H  
ATOM   1456  CA  PHE A  96      10.127   4.937  -8.186  1.00 88.49           C  
ATOM   1457  HA  PHE A  96      10.689   4.933  -7.252  1.00 88.49           H  
ATOM   1458  C   PHE A  96      10.760   5.984  -9.108  1.00 88.49           C  
ATOM   1459  CB  PHE A  96      10.219   3.523  -8.776  1.00 88.49           C  
ATOM   1460  HB2 PHE A  96       9.724   3.514  -9.747  1.00 88.49           H  
ATOM   1461  HB3 PHE A  96      11.270   3.287  -8.947  1.00 88.49           H  
ATOM   1462  O   PHE A  96      10.283   6.218 -10.217  1.00 88.49           O  
ATOM   1463  CG  PHE A  96       9.618   2.434  -7.905  1.00 88.49           C  
ATOM   1464  CD1 PHE A  96      10.325   1.914  -6.806  1.00 88.49           C  
ATOM   1465  HD1 PHE A  96      11.308   2.292  -6.567  1.00 88.49           H  
ATOM   1466  CD2 PHE A  96       8.335   1.937  -8.188  1.00 88.49           C  
ATOM   1467  HD2 PHE A  96       7.779   2.327  -9.027  1.00 88.49           H  
ATOM   1468  CE1 PHE A  96       9.733   0.915  -6.009  1.00 88.49           C  
ATOM   1469  HE1 PHE A  96      10.238   0.528  -5.136  1.00 88.49           H  
ATOM   1470  CE2 PHE A  96       7.757   0.928  -7.407  1.00 88.49           C  
ATOM   1471  HE2 PHE A  96       6.779   0.548  -7.665  1.00 88.49           H  
ATOM   1472  CZ  PHE A  96       8.460   0.415  -6.312  1.00 88.49           C  
ATOM   1473  HZ  PHE A  96       8.016  -0.353  -5.696  1.00 88.49           H  
ATOM   1474  N   GLU A  97      11.866   6.578  -8.664  1.00 87.62           N  
ATOM   1475  H   GLU A  97      12.210   6.315  -7.751  1.00 87.62           H  
ATOM   1476  CA  GLU A  97      12.620   7.609  -9.380  1.00 87.62           C  
ATOM   1477  HA  GLU A  97      12.298   7.650 -10.421  1.00 87.62           H  
ATOM   1478  C   GLU A  97      14.109   7.239  -9.341  1.00 87.62           C  
ATOM   1479  CB  GLU A  97      12.338   8.986  -8.747  1.00 87.62           C  
ATOM   1480  HB2 GLU A  97      12.735   8.992  -7.732  1.00 87.62           H  
ATOM   1481  HB3 GLU A  97      11.261   9.138  -8.686  1.00 87.62           H  
ATOM   1482  O   GLU A  97      14.842   7.643  -8.440  1.00 87.62           O  
ATOM   1483  CG  GLU A  97      12.946  10.150  -9.553  1.00 87.62           C  
ATOM   1484  HG2 GLU A  97      13.968   9.893  -9.833  1.00 87.62           H  
ATOM   1485  HG3 GLU A  97      12.377  10.272 -10.474  1.00 87.62           H  
ATOM   1486  CD  GLU A  97      12.982  11.490  -8.783  1.00 87.62           C  
ATOM   1487  OE1 GLU A  97      13.643  12.426  -9.284  1.00 87.62           O  
ATOM   1488  OE2 GLU A  97      12.462  11.594  -7.636  1.00 87.62           O  
ATOM   1489  N   GLY A  98      14.556   6.416 -10.295  1.00 86.63           N  
ATOM   1490  H   GLY A  98      13.890   6.060 -10.966  1.00 86.63           H  
ATOM   1491  CA  GLY A  98      15.953   5.983 -10.392  1.00 86.63           C  
ATOM   1492  HA2 GLY A  98      16.060   5.294 -11.230  1.00 86.63           H  
ATOM   1493  HA3 GLY A  98      16.582   6.854 -10.581  1.00 86.63           H  
ATOM   1494  C   GLY A  98      16.450   5.275  -9.126  1.00 86.63           C  
ATOM   1495  O   GLY A  98      16.116   4.118  -8.883  1.00 86.63           O  
ATOM   1496  N   ASP A  99      17.265   5.972  -8.334  1.00 91.29           N  
ATOM   1497  H   ASP A  99      17.382   6.958  -8.519  1.00 91.29           H  
ATOM   1498  CA  ASP A  99      17.865   5.503  -7.080  1.00 91.29           C  
ATOM   1499  HA  ASP A  99      17.977   4.420  -7.136  1.00 91.29           H  
ATOM   1500  C   ASP A  99      17.005   5.790  -5.834  1.00 91.29           C  
ATOM   1501  CB  ASP A  99      19.277   6.102  -6.950  1.00 91.29           C  
ATOM   1502  HB2 ASP A  99      19.828   5.924  -7.874  1.00 91.29           H  
ATOM   1503  HB3 ASP A  99      19.805   5.583  -6.150  1.00 91.29           H  
ATOM   1504  O   ASP A  99      17.431   5.513  -4.706  1.00 91.29           O  
ATOM   1505  CG  ASP A  99      19.300   7.604  -6.635  1.00 91.29           C  
ATOM   1506  OD1 ASP A  99      18.374   8.329  -7.064  1.00 91.29           O  
ATOM   1507  OD2 ASP A  99      20.257   8.041  -5.959  1.00 91.29           O  
ATOM   1508  N   LYS A 100      15.784   6.310  -6.012  1.00 93.60           N  
ATOM   1509  H   LYS A 100      15.520   6.563  -6.954  1.00 93.60           H  
ATOM   1510  CA  LYS A 100      14.844   6.628  -4.931  1.00 93.60           C  
ATOM   1511  HA  LYS A 100      15.288   6.320  -3.985  1.00 93.60           H  
ATOM   1512  C   LYS A 100      13.521   5.888  -5.065  1.00 93.60           C  
ATOM   1513  CB  LYS A 100      14.596   8.140  -4.877  1.00 93.60           C  
ATOM   1514  HB2 LYS A 100      14.238   8.469  -5.852  1.00 93.60           H  
ATOM   1515  HB3 LYS A 100      13.824   8.353  -4.137  1.00 93.60           H  
ATOM   1516  O   LYS A 100      12.986   5.713  -6.157  1.00 93.60           O  
ATOM   1517  CG  LYS A 100      15.863   8.912  -4.499  1.00 93.60           C  
ATOM   1518  HG2 LYS A 100      16.144   8.679  -3.472  1.00 93.60           H  
ATOM   1519  HG3 LYS A 100      16.680   8.627  -5.163  1.00 93.60           H  
ATOM   1520  CD  LYS A 100      15.617  10.411  -4.644  1.00 93.60           C  
ATOM   1521  HD2 LYS A 100      15.186  10.594  -5.628  1.00 93.60           H  
ATOM   1522  HD3 LYS A 100      14.922  10.751  -3.876  1.00 93.60           H  
ATOM   1523  CE  LYS A 100      16.948  11.151  -4.537  1.00 93.60           C  
ATOM   1524  HE2 LYS A 100      17.666  10.634  -5.173  1.00 93.60           H  
ATOM   1525  HE3 LYS A 100      17.311  11.110  -3.510  1.00 93.60           H  
ATOM   1526  NZ  LYS A 100      16.782  12.544  -5.005  1.00 93.60           N  
ATOM   1527  HZ1 LYS A 100      16.431  12.517  -5.952  1.00 93.60           H  
ATOM   1528  HZ2 LYS A 100      17.671  13.023  -5.020  1.00 93.60           H  
ATOM   1529  HZ3 LYS A 100      16.109  13.043  -4.440  1.00 93.60           H  
ATOM   1530  N   MET A 101      12.950   5.550  -3.913  1.00 94.51           N  
ATOM   1531  H   MET A 101      13.470   5.733  -3.067  1.00 94.51           H  
ATOM   1532  CA  MET A 101      11.559   5.128  -3.782  1.00 94.51           C  
ATOM   1533  HA  MET A 101      11.055   5.247  -4.741  1.00 94.51           H  
ATOM   1534  C   MET A 101      10.867   6.016  -2.749  1.00 94.51           C  
ATOM   1535  CB  MET A 101      11.491   3.644  -3.403  1.00 94.51           C  
ATOM   1536  HB2 MET A 101      11.974   3.501  -2.437  1.00 94.51           H  
ATOM   1537  HB3 MET A 101      12.028   3.060  -4.151  1.00 94.51           H  
ATOM   1538  O   MET A 101      11.310   6.089  -1.599  1.00 94.51           O  
ATOM   1539  CG  MET A 101      10.046   3.136  -3.335  1.00 94.51           C  
ATOM   1540  HG2 MET A 101       9.437   3.830  -2.756  1.00 94.51           H  
ATOM   1541  HG3 MET A 101       9.641   3.119  -4.347  1.00 94.51           H  
ATOM   1542  SD  MET A 101       9.853   1.488  -2.599  1.00 94.51           S  
ATOM   1543  CE  MET A 101      10.201   1.928  -0.890  1.00 94.51           C  
ATOM   1544  HE1 MET A 101       9.762   1.182  -0.228  1.00 94.51           H  
ATOM   1545  HE2 MET A 101       9.762   2.900  -0.667  1.00 94.51           H  
ATOM   1546  HE3 MET A 101      11.280   1.995  -0.753  1.00 94.51           H  
ATOM   1547  N   ARG A 102       9.777   6.677  -3.139  1.00 96.06           N  
ATOM   1548  H   ARG A 102       9.459   6.541  -4.087  1.00 96.06           H  
ATOM   1549  CA  ARG A 102       8.917   7.447  -2.231  1.00 96.06           C  
ATOM   1550  HA  ARG A 102       9.427   7.597  -1.279  1.00 96.06           H  
ATOM   1551  C   ARG A 102       7.652   6.654  -1.946  1.00 96.06           C  
ATOM   1552  CB  ARG A 102       8.593   8.835  -2.804  1.00 96.06           C  
ATOM   1553  HB2 ARG A 102       8.017   8.722  -3.723  1.00 96.06           H  
ATOM   1554  HB3 ARG A 102       7.981   9.377  -2.083  1.00 96.06           H  
ATOM   1555  O   ARG A 102       7.050   6.093  -2.854  1.00 96.06           O  
ATOM   1556  CG  ARG A 102       9.853   9.657  -3.102  1.00 96.06           C  
ATOM   1557  HG2 ARG A 102      10.425   9.158  -3.885  1.00 96.06           H  
ATOM   1558  HG3 ARG A 102      10.468   9.733  -2.205  1.00 96.06           H  
ATOM   1559  CD  ARG A 102       9.481  11.061  -3.582  1.00 96.06           C  
ATOM   1560  HD2 ARG A 102       8.673  10.978  -4.308  1.00 96.06           H  
ATOM   1561  HD3 ARG A 102       9.131  11.647  -2.732  1.00 96.06           H  
ATOM   1562  NE  ARG A 102      10.632  11.721  -4.228  1.00 96.06           N  
ATOM   1563  HE  ARG A 102      11.429  11.143  -4.452  1.00 96.06           H  
ATOM   1564  NH1 ARG A 102       9.565  13.672  -4.760  1.00 96.06           N  
ATOM   1565 HH11 ARG A 102       9.452  14.429  -5.418  1.00 96.06           H  
ATOM   1566 HH12 ARG A 102       8.766  13.320  -4.252  1.00 96.06           H  
ATOM   1567  NH2 ARG A 102      11.593  13.257  -5.596  1.00 96.06           N  
ATOM   1568 HH21 ARG A 102      11.477  14.100  -6.139  1.00 96.06           H  
ATOM   1569 HH22 ARG A 102      12.029  12.534  -6.150  1.00 96.06           H  
ATOM   1570  CZ  ARG A 102      10.599  12.884  -4.844  1.00 96.06           C  
ATOM   1571  N   VAL A 103       7.256   6.599  -0.681  1.00 96.75           N  
ATOM   1572  H   VAL A 103       7.841   7.038   0.016  1.00 96.75           H  
ATOM   1573  CA  VAL A 103       6.024   5.955  -0.223  1.00 96.75           C  
ATOM   1574  HA  VAL A 103       5.474   5.566  -1.080  1.00 96.75           H  
ATOM   1575  C   VAL A 103       5.180   7.011   0.466  1.00 96.75           C  
ATOM   1576  CB  VAL A 103       6.304   4.775   0.725  1.00 96.75           C  
ATOM   1577  HB  VAL A 103       6.786   5.141   1.631  1.00 96.75           H  
ATOM   1578  O   VAL A 103       5.580   7.525   1.507  1.00 96.75           O  
ATOM   1579  CG1 VAL A 103       5.000   4.068   1.117  1.00 96.75           C  
ATOM   1580 HG11 VAL A 103       4.328   4.767   1.615  1.00 96.75           H  
ATOM   1581 HG12 VAL A 103       5.209   3.254   1.811  1.00 96.75           H  
ATOM   1582 HG13 VAL A 103       4.508   3.673   0.229  1.00 96.75           H  
ATOM   1583  CG2 VAL A 103       7.237   3.746   0.079  1.00 96.75           C  
ATOM   1584 HG21 VAL A 103       8.188   4.225  -0.152  1.00 96.75           H  
ATOM   1585 HG22 VAL A 103       7.424   2.925   0.770  1.00 96.75           H  
ATOM   1586 HG23 VAL A 103       6.795   3.363  -0.841  1.00 96.75           H  
ATOM   1587  N   ARG A 104       4.016   7.332  -0.094  1.00 97.33           N  
ATOM   1588  H   ARG A 104       3.751   6.840  -0.935  1.00 97.33           H  
ATOM   1589  CA  ARG A 104       3.014   8.183   0.552  1.00 97.33           C  
ATOM   1590  HA  ARG A 104       3.481   8.753   1.355  1.00 97.33           H  
ATOM   1591  C   ARG A 104       1.948   7.310   1.183  1.00 97.33           C  
ATOM   1592  CB  ARG A 104       2.407   9.189  -0.428  1.00 97.33           C  
ATOM   1593  HB2 ARG A 104       1.968   8.662  -1.275  1.00 97.33           H  
ATOM   1594  HB3 ARG A 104       1.620   9.744   0.082  1.00 97.33           H  
ATOM   1595  O   ARG A 104       1.371   6.449   0.519  1.00 97.33           O  
ATOM   1596  CG  ARG A 104       3.459  10.178  -0.929  1.00 97.33           C  
ATOM   1597  HG2 ARG A 104       4.245   9.648  -1.468  1.00 97.33           H  
ATOM   1598  HG3 ARG A 104       3.897  10.696  -0.076  1.00 97.33           H  
ATOM   1599  CD  ARG A 104       2.814  11.201  -1.859  1.00 97.33           C  
ATOM   1600  HD2 ARG A 104       2.398  10.685  -2.724  1.00 97.33           H  
ATOM   1601  HD3 ARG A 104       2.020  11.721  -1.324  1.00 97.33           H  
ATOM   1602  NE  ARG A 104       3.826  12.167  -2.289  1.00 97.33           N  
ATOM   1603  HE  ARG A 104       4.681  12.203  -1.752  1.00 97.33           H  
ATOM   1604  NH1 ARG A 104       2.660  13.243  -3.944  1.00 97.33           N  
ATOM   1605 HH11 ARG A 104       1.825  12.764  -3.640  1.00 97.33           H  
ATOM   1606 HH12 ARG A 104       2.655  13.918  -4.696  1.00 97.33           H  
ATOM   1607  NH2 ARG A 104       4.808  13.753  -3.506  1.00 97.33           N  
ATOM   1608 HH21 ARG A 104       4.868  14.368  -4.305  1.00 97.33           H  
ATOM   1609 HH22 ARG A 104       5.581  13.613  -2.870  1.00 97.33           H  
ATOM   1610  CZ  ARG A 104       3.750  13.047  -3.255  1.00 97.33           C  
ATOM   1611  N   LEU A 105       1.709   7.539   2.462  1.00 97.48           N  
ATOM   1612  H   LEU A 105       2.230   8.277   2.913  1.00 97.48           H  
ATOM   1613  CA  LEU A 105       0.727   6.846   3.275  1.00 97.48           C  
ATOM   1614  HA  LEU A 105       0.284   6.021   2.716  1.00 97.48           H  
ATOM   1615  C   LEU A 105      -0.364   7.832   3.658  1.00 97.48           C  
ATOM   1616  CB  LEU A 105       1.399   6.297   4.541  1.00 97.48           C  
ATOM   1617  HB2 LEU A 105       0.641   5.781   5.129  1.00 97.48           H  
ATOM   1618  HB3 LEU A 105       1.762   7.141   5.128  1.00 97.48           H  
ATOM   1619  O   LEU A 105      -0.048   8.912   4.145  1.00 97.48           O  
ATOM   1620  CG  LEU A 105       2.575   5.340   4.301  1.00 97.48           C  
ATOM   1621  HG  LEU A 105       3.334   5.818   3.682  1.00 97.48           H  
ATOM   1622  CD1 LEU A 105       3.207   5.004   5.649  1.00 97.48           C  
ATOM   1623 HD11 LEU A 105       2.449   4.626   6.335  1.00 97.48           H  
ATOM   1624 HD12 LEU A 105       3.985   4.250   5.526  1.00 97.48           H  
ATOM   1625 HD13 LEU A 105       3.650   5.904   6.075  1.00 97.48           H  
ATOM   1626  CD2 LEU A 105       2.116   4.053   3.617  1.00 97.48           C  
ATOM   1627 HD21 LEU A 105       1.335   3.576   4.209  1.00 97.48           H  
ATOM   1628 HD22 LEU A 105       1.726   4.287   2.627  1.00 97.48           H  
ATOM   1629 HD23 LEU A 105       2.961   3.374   3.504  1.00 97.48           H  
ATOM   1630  N   ARG A 106      -1.626   7.450   3.496  1.00 97.53           N  
ATOM   1631  H   ARG A 106      -1.800   6.562   3.047  1.00 97.53           H  
ATOM   1632  CA  ARG A 106      -2.772   8.242   3.946  1.00 97.53           C  
ATOM   1633  HA  ARG A 106      -2.434   9.032   4.617  1.00 97.53           H  
ATOM   1634  C   ARG A 106      -3.730   7.356   4.722  1.00 97.53           C  
ATOM   1635  CB  ARG A 106      -3.417   8.904   2.726  1.00 97.53           C  
ATOM   1636  HB2 ARG A 106      -2.689   9.562   2.252  1.00 97.53           H  
ATOM   1637  HB3 ARG A 106      -3.699   8.130   2.012  1.00 97.53           H  
ATOM   1638  O   ARG A 106      -4.117   6.295   4.234  1.00 97.53           O  
ATOM   1639  CG  ARG A 106      -4.661   9.715   3.084  1.00 97.53           C  
ATOM   1640  HG2 ARG A 106      -4.391  10.530   3.755  1.00 97.53           H  
ATOM   1641  HG3 ARG A 106      -5.400   9.076   3.567  1.00 97.53           H  
ATOM   1642  CD  ARG A 106      -5.267  10.275   1.802  1.00 97.53           C  
ATOM   1643  HD2 ARG A 106      -5.455   9.456   1.107  1.00 97.53           H  
ATOM   1644  HD3 ARG A 106      -4.560  10.966   1.343  1.00 97.53           H  
ATOM   1645  NE  ARG A 106      -6.541  10.917   2.121  1.00 97.53           N  
ATOM   1646  HE  ARG A 106      -7.232  10.320   2.554  1.00 97.53           H  
ATOM   1647  NH1 ARG A 106      -6.031  13.084   1.552  1.00 97.53           N  
ATOM   1648 HH11 ARG A 106      -5.095  12.786   1.318  1.00 97.53           H  
ATOM   1649 HH12 ARG A 106      -6.242  14.070   1.617  1.00 97.53           H  
ATOM   1650  NH2 ARG A 106      -7.972  12.550   2.589  1.00 97.53           N  
ATOM   1651 HH21 ARG A 106      -8.219  13.521   2.714  1.00 97.53           H  
ATOM   1652 HH22 ARG A 106      -8.446  11.810   3.086  1.00 97.53           H  
ATOM   1653  CZ  ARG A 106      -6.836  12.191   2.069  1.00 97.53           C  
ATOM   1654  N   ASN A 107      -4.103   7.789   5.921  1.00 97.15           N  
ATOM   1655  H   ASN A 107      -3.749   8.677   6.246  1.00 97.15           H  
ATOM   1656  CA  ASN A 107      -5.053   7.073   6.766  1.00 97.15           C  
ATOM   1657  HA  ASN A 107      -5.229   6.071   6.374  1.00 97.15           H  
ATOM   1658  C   ASN A 107      -6.400   7.801   6.782  1.00 97.15           C  
ATOM   1659  CB  ASN A 107      -4.440   6.922   8.163  1.00 97.15           C  
ATOM   1660  HB2 ASN A 107      -4.239   7.916   8.563  1.00 97.15           H  
ATOM   1661  HB3 ASN A 107      -3.501   6.372   8.095  1.00 97.15           H  
ATOM   1662  O   ASN A 107      -6.555   8.813   7.460  1.00 97.15           O  
ATOM   1663  CG  ASN A 107      -5.356   6.198   9.124  1.00 97.15           C  
ATOM   1664  ND2 ASN A 107      -5.063   6.249  10.397  1.00 97.15           N  
ATOM   1665 HD21 ASN A 107      -4.199   6.681  10.689  1.00 97.15           H  
ATOM   1666 HD22 ASN A 107      -5.664   5.761  11.045  1.00 97.15           H  
ATOM   1667  OD1 ASN A 107      -6.325   5.559   8.746  1.00 97.15           O  
ATOM   1668  N   ASP A 108      -7.386   7.266   6.068  1.00 96.62           N  
ATOM   1669  H   ASP A 108      -7.222   6.387   5.597  1.00 96.62           H  
ATOM   1670  CA  ASP A 108      -8.759   7.784   6.061  1.00 96.62           C  
ATOM   1671  HA  ASP A 108      -8.744   8.829   6.371  1.00 96.62           H  
ATOM   1672  C   ASP A 108      -9.660   7.052   7.085  1.00 96.62           C  
ATOM   1673  CB  ASP A 108      -9.330   7.754   4.631  1.00 96.62           C  
ATOM   1674  HB2 ASP A 108     -10.384   8.031   4.663  1.00 96.62           H  
ATOM   1675  HB3 ASP A 108      -9.269   6.733   4.253  1.00 96.62           H  
ATOM   1676  O   ASP A 108     -10.877   7.229   7.084  1.00 96.62           O  
ATOM   1677  CG  ASP A 108      -8.640   8.707   3.638  1.00 96.62           C  
ATOM   1678  OD1 ASP A 108      -8.492   9.926   3.912  1.00 96.62           O  
ATOM   1679  OD2 ASP A 108      -8.304   8.247   2.525  1.00 96.62           O  
ATOM   1680  N   SER A 109      -9.088   6.222   7.968  1.00 95.45           N  
ATOM   1681  H   SER A 109      -8.083   6.128   7.948  1.00 95.45           H  
ATOM   1682  CA  SER A 109      -9.821   5.579   9.067  1.00 95.45           C  
ATOM   1683  HA  SER A 109     -10.830   5.366   8.713  1.00 95.45           H  
ATOM   1684  C   SER A 109      -9.957   6.487  10.296  1.00 95.45           C  
ATOM   1685  CB  SER A 109      -9.188   4.233   9.438  1.00 95.45           C  
ATOM   1686  HB2 SER A 109      -8.888   3.701   8.535  1.00 95.45           H  
ATOM   1687  HB3 SER A 109      -9.929   3.634   9.968  1.00 95.45           H  
ATOM   1688  O   SER A 109      -9.292   7.514  10.426  1.00 95.45           O  
ATOM   1689  OG  SER A 109      -8.077   4.378  10.280  1.00 95.45           O  
ATOM   1690  HG  SER A 109      -7.383   4.798   9.767  1.00 95.45           H  
ATOM   1691  N   SER A 110     -10.805   6.089  11.248  1.00 95.66           N  
ATOM   1692  H   SER A 110     -11.348   5.250  11.099  1.00 95.66           H  
ATOM   1693  CA  SER A 110     -11.013   6.812  12.510  1.00 95.66           C  
ATOM   1694  HA  SER A 110     -10.941   7.881  12.310  1.00 95.66           H  
ATOM   1695  C   SER A 110      -9.982   6.496  13.601  1.00 95.66           C  
ATOM   1696  CB  SER A 110     -12.426   6.531  13.025  1.00 95.66           C  
ATOM   1697  HB2 SER A 110     -13.148   6.843  12.271  1.00 95.66           H  
ATOM   1698  HB3 SER A 110     -12.608   7.101  13.936  1.00 95.66           H  
ATOM   1699  O   SER A 110     -10.070   7.050  14.696  1.00 95.66           O  
ATOM   1700  OG  SER A 110     -12.596   5.149  13.283  1.00 95.66           O  
ATOM   1701  HG  SER A 110     -12.066   4.904  14.045  1.00 95.66           H  
ATOM   1702  N   THR A 111      -9.033   5.592  13.349  1.00 95.57           N  
ATOM   1703  H   THR A 111      -8.964   5.209  12.417  1.00 95.57           H  
ATOM   1704  CA  THR A 111      -8.017   5.158  14.323  1.00 95.57           C  
ATOM   1705  HA  THR A 111      -8.060   5.808  15.196  1.00 95.57           H  
ATOM   1706  C   THR A 111      -6.617   5.247  13.726  1.00 95.57           C  
ATOM   1707  CB  THR A 111      -8.255   3.717  14.797  1.00 95.57           C  
ATOM   1708  HB  THR A 111      -7.417   3.407  15.422  1.00 95.57           H  
ATOM   1709  O   THR A 111      -6.474   5.076  12.519  1.00 95.57           O  
ATOM   1710  CG2 THR A 111      -9.542   3.596  15.614  1.00 95.57           C  
ATOM   1711 HG21 THR A 111      -9.619   2.583  16.007  1.00 95.57           H  
ATOM   1712 HG22 THR A 111     -10.407   3.797  14.982  1.00 95.57           H  
ATOM   1713 HG23 THR A 111      -9.522   4.302  16.444  1.00 95.57           H  
ATOM   1714  OG1 THR A 111      -8.363   2.834  13.703  1.00 95.57           O  
ATOM   1715  HG1 THR A 111      -7.656   3.028  13.084  1.00 95.57           H  
ATOM   1716  N   PRO A 112      -5.562   5.475  14.525  1.00 97.44           N  
ATOM   1717  CA  PRO A 112      -4.197   5.371  14.025  1.00 97.44           C  
ATOM   1718  HA  PRO A 112      -4.044   6.146  13.275  1.00 97.44           H  
ATOM   1719  C   PRO A 112      -3.921   3.997  13.406  1.00 97.44           C  
ATOM   1720  CB  PRO A 112      -3.285   5.643  15.224  1.00 97.44           C  
ATOM   1721  HB2 PRO A 112      -3.007   4.706  15.707  1.00 97.44           H  
ATOM   1722  HB3 PRO A 112      -2.395   6.200  14.931  1.00 97.44           H  
ATOM   1723  O   PRO A 112      -4.441   2.981  13.872  1.00 97.44           O  
ATOM   1724  CG  PRO A 112      -4.173   6.453  16.166  1.00 97.44           C  
ATOM   1725  HG2 PRO A 112      -4.157   7.502  15.871  1.00 97.44           H  
ATOM   1726  HG3 PRO A 112      -3.864   6.344  17.206  1.00 97.44           H  
ATOM   1727  CD  PRO A 112      -5.563   5.869  15.924  1.00 97.44           C  
ATOM   1728  HD2 PRO A 112      -5.711   4.989  16.550  1.00 97.44           H  
ATOM   1729  HD3 PRO A 112      -6.321   6.624  16.133  1.00 97.44           H  
ATOM   1730  N   VAL A 113      -3.083   3.981  12.374  1.00 98.01           N  
ATOM   1731  H   VAL A 113      -2.706   4.859  12.046  1.00 98.01           H  
ATOM   1732  CA  VAL A 113      -2.591   2.759  11.726  1.00 98.01           C  
ATOM   1733  HA  VAL A 113      -2.972   1.887  12.258  1.00 98.01           H  
ATOM   1734  C   VAL A 113      -1.076   2.718  11.826  1.00 98.01           C  
ATOM   1735  CB  VAL A 113      -3.062   2.641  10.266  1.00 98.01           C  
ATOM   1736  HB  VAL A 113      -2.691   1.702   9.854  1.00 98.01           H  
ATOM   1737  O   VAL A 113      -0.418   3.757  11.742  1.00 98.01           O  
ATOM   1738  CG1 VAL A 113      -4.594   2.609  10.207  1.00 98.01           C  
ATOM   1739 HG11 VAL A 113      -5.021   3.511  10.645  1.00 98.01           H  
ATOM   1740 HG12 VAL A 113      -4.924   2.549   9.170  1.00 98.01           H  
ATOM   1741 HG13 VAL A 113      -4.964   1.742  10.755  1.00 98.01           H  
ATOM   1742  CG2 VAL A 113      -2.535   3.782   9.389  1.00 98.01           C  
ATOM   1743 HG21 VAL A 113      -1.446   3.765   9.362  1.00 98.01           H  
ATOM   1744 HG22 VAL A 113      -2.891   3.670   8.364  1.00 98.01           H  
ATOM   1745 HG23 VAL A 113      -2.875   4.740   9.783  1.00 98.01           H  
ATOM   1746  N   GLU A 114      -0.514   1.531  12.001  1.00 98.45           N  
ATOM   1747  H   GLU A 114      -1.105   0.712  12.017  1.00 98.45           H  
ATOM   1748  CA  GLU A 114       0.926   1.310  11.956  1.00 98.45           C  
ATOM   1749  HA  GLU A 114       1.437   2.272  12.000  1.00 98.45           H  
ATOM   1750  C   GLU A 114       1.293   0.658  10.622  1.00 98.45           C  
ATOM   1751  CB  GLU A 114       1.386   0.514  13.188  1.00 98.45           C  
ATOM   1752  HB2 GLU A 114       0.950  -0.485  13.177  1.00 98.45           H  
ATOM   1753  HB3 GLU A 114       1.041   1.037  14.080  1.00 98.45           H  
ATOM   1754  O   GLU A 114       0.707  -0.344  10.216  1.00 98.45           O  
ATOM   1755  CG  GLU A 114       2.915   0.413  13.238  1.00 98.45           C  
ATOM   1756  HG2 GLU A 114       3.254  -0.293  12.480  1.00 98.45           H  
ATOM   1757  HG3 GLU A 114       3.338   1.385  12.984  1.00 98.45           H  
ATOM   1758  CD  GLU A 114       3.429  -0.000  14.625  1.00 98.45           C  
ATOM   1759  OE1 GLU A 114       3.645  -1.205  14.863  1.00 98.45           O  
ATOM   1760  OE2 GLU A 114       3.702   0.920  15.428  1.00 98.45           O  
ATOM   1761  N   VAL A 115       2.246   1.252   9.908  1.00 98.44           N  
ATOM   1762  H   VAL A 115       2.655   2.100  10.273  1.00 98.44           H  
ATOM   1763  CA  VAL A 115       2.731   0.755   8.622  1.00 98.44           C  
ATOM   1764  HA  VAL A 115       2.188  -0.157   8.374  1.00 98.44           H  
ATOM   1765  C   VAL A 115       4.207   0.407   8.746  1.00 98.44           C  
ATOM   1766  CB  VAL A 115       2.469   1.748   7.475  1.00 98.44           C  
ATOM   1767  HB  VAL A 115       3.059   2.650   7.633  1.00 98.44           H  
ATOM   1768  O   VAL A 115       5.049   1.275   8.985  1.00 98.44           O  
ATOM   1769  CG1 VAL A 115       2.873   1.117   6.133  1.00 98.44           C  
ATOM   1770 HG11 VAL A 115       3.945   0.920   6.116  1.00 98.44           H  
ATOM   1771 HG12 VAL A 115       2.635   1.800   5.317  1.00 98.44           H  
ATOM   1772 HG13 VAL A 115       2.333   0.182   5.983  1.00 98.44           H  
ATOM   1773  CG2 VAL A 115       0.986   2.140   7.388  1.00 98.44           C  
ATOM   1774 HG21 VAL A 115       0.699   2.696   8.281  1.00 98.44           H  
ATOM   1775 HG22 VAL A 115       0.367   1.245   7.314  1.00 98.44           H  
ATOM   1776 HG23 VAL A 115       0.811   2.776   6.521  1.00 98.44           H  
ATOM   1777  N   HIS A 116       4.534  -0.864   8.532  1.00 98.36           N  
ATOM   1778  H   HIS A 116       3.780  -1.519   8.383  1.00 98.36           H  
ATOM   1779  CA  HIS A 116       5.907  -1.336   8.404  1.00 98.36           C  
ATOM   1780  HA  HIS A 116       6.573  -0.612   8.874  1.00 98.36           H  
ATOM   1781  C   HIS A 116       6.273  -1.464   6.932  1.00 98.36           C  
ATOM   1782  CB  HIS A 116       6.119  -2.670   9.117  1.00 98.36           C  
ATOM   1783  HB2 HIS A 116       7.189  -2.877   9.153  1.00 98.36           H  
ATOM   1784  HB3 HIS A 116       5.653  -3.468   8.539  1.00 98.36           H  
ATOM   1785  O   HIS A 116       5.651  -2.221   6.189  1.00 98.36           O  
ATOM   1786  CG  HIS A 116       5.578  -2.702  10.514  1.00 98.36           C  
ATOM   1787  CD2 HIS A 116       4.384  -3.244  10.902  1.00 98.36           C  
ATOM   1788  HD2 HIS A 116       3.640  -3.708  10.271  1.00 98.36           H  
ATOM   1789  ND1 HIS A 116       6.182  -2.179  11.636  1.00 98.36           N  
ATOM   1790  HD1 HIS A 116       6.979  -1.559  11.659  1.00 98.36           H  
ATOM   1791  CE1 HIS A 116       5.372  -2.424  12.682  1.00 98.36           C  
ATOM   1792  HE1 HIS A 116       5.525  -2.094  13.699  1.00 98.36           H  
ATOM   1793  NE2 HIS A 116       4.293  -3.100  12.276  1.00 98.36           N  
ATOM   1794  N   ILE A 117       7.318  -0.761   6.519  1.00 98.18           N  
ATOM   1795  H   ILE A 117       7.781  -0.170   7.195  1.00 98.18           H  
ATOM   1796  CA  ILE A 117       7.830  -0.764   5.154  1.00 98.18           C  
ATOM   1797  HA  ILE A 117       7.148  -1.320   4.511  1.00 98.18           H  
ATOM   1798  C   ILE A 117       9.184  -1.467   5.167  1.00 98.18           C  
ATOM   1799  CB  ILE A 117       7.935   0.671   4.602  1.00 98.18           C  
ATOM   1800  HB  ILE A 117       8.737   1.178   5.138  1.00 98.18           H  
ATOM   1801  O   ILE A 117      10.086  -1.060   5.903  1.00 98.18           O  
ATOM   1802  CG1 ILE A 117       6.644   1.498   4.809  1.00 98.18           C  
ATOM   1803 HG12 ILE A 117       5.840   1.092   4.196  1.00 98.18           H  
ATOM   1804 HG13 ILE A 117       6.331   1.449   5.852  1.00 98.18           H  
ATOM   1805  CG2 ILE A 117       8.302   0.582   3.108  1.00 98.18           C  
ATOM   1806 HG21 ILE A 117       7.548   0.009   2.569  1.00 98.18           H  
ATOM   1807 HG22 ILE A 117       9.269   0.095   2.988  1.00 98.18           H  
ATOM   1808 HG23 ILE A 117       8.379   1.573   2.662  1.00 98.18           H  
ATOM   1809  CD1 ILE A 117       6.825   2.985   4.492  1.00 98.18           C  
ATOM   1810 HD11 ILE A 117       7.631   3.394   5.102  1.00 98.18           H  
ATOM   1811 HD12 ILE A 117       5.903   3.519   4.722  1.00 98.18           H  
ATOM   1812 HD13 ILE A 117       7.051   3.138   3.436  1.00 98.18           H  
ATOM   1813  N   LYS A 118       9.343  -2.513   4.356  1.00 97.65           N  
ATOM   1814  H   LYS A 118       8.553  -2.782   3.788  1.00 97.65           H  
ATOM   1815  CA  LYS A 118      10.607  -3.235   4.171  1.00 97.65           C  
ATOM   1816  HA  LYS A 118      11.383  -2.747   4.761  1.00 97.65           H  
ATOM   1817  C   LYS A 118      11.044  -3.169   2.713  1.00 97.65           C  
ATOM   1818  CB  LYS A 118      10.465  -4.675   4.676  1.00 97.65           C  
ATOM   1819  HB2 LYS A 118       9.665  -5.167   4.123  1.00 97.65           H  
ATOM   1820  HB3 LYS A 118      10.192  -4.659   5.731  1.00 97.65           H  
ATOM   1821  O   LYS A 118      10.270  -3.496   1.817  1.00 97.65           O  
ATOM   1822  CG  LYS A 118      11.771  -5.465   4.501  1.00 97.65           C  
ATOM   1823  HG2 LYS A 118      12.547  -5.037   5.135  1.00 97.65           H  
ATOM   1824  HG3 LYS A 118      12.103  -5.410   3.464  1.00 97.65           H  
ATOM   1825  CD  LYS A 118      11.574  -6.941   4.841  1.00 97.65           C  
ATOM   1826  HD2 LYS A 118      10.812  -7.349   4.177  1.00 97.65           H  
ATOM   1827  HD3 LYS A 118      11.246  -7.050   5.875  1.00 97.65           H  
ATOM   1828  CE  LYS A 118      12.908  -7.656   4.611  1.00 97.65           C  
ATOM   1829  HE2 LYS A 118      13.310  -7.327   3.653  1.00 97.65           H  
ATOM   1830  HE3 LYS A 118      13.627  -7.347   5.370  1.00 97.65           H  
ATOM   1831  NZ  LYS A 118      12.730  -9.126   4.595  1.00 97.65           N  
ATOM   1832  HZ1 LYS A 118      12.093  -9.365   3.848  1.00 97.65           H  
ATOM   1833  HZ2 LYS A 118      13.614  -9.574   4.402  1.00 97.65           H  
ATOM   1834  HZ3 LYS A 118      12.338  -9.468   5.461  1.00 97.65           H  
ATOM   1835  N   VAL A 119      12.301  -2.794   2.498  1.00 95.31           N  
ATOM   1836  H   VAL A 119      12.867  -2.555   3.300  1.00 95.31           H  
ATOM   1837  CA  VAL A 119      12.902  -2.590   1.176  1.00 95.31           C  
ATOM   1838  HA  VAL A 119      12.340  -3.130   0.414  1.00 95.31           H  
ATOM   1839  C   VAL A 119      14.336  -3.102   1.213  1.00 95.31           C  
ATOM   1840  CB  VAL A 119      12.902  -1.097   0.828  1.00 95.31           C  
ATOM   1841  HB  VAL A 119      13.539  -0.563   1.533  1.00 95.31           H  
ATOM   1842  O   VAL A 119      15.199  -2.504   1.856  1.00 95.31           O  
ATOM   1843  CG1 VAL A 119      13.436  -0.873  -0.580  1.00 95.31           C  
ATOM   1844 HG11 VAL A 119      14.458  -1.242  -0.676  1.00 95.31           H  
ATOM   1845 HG12 VAL A 119      13.451   0.204  -0.748  1.00 95.31           H  
ATOM   1846 HG13 VAL A 119      12.797  -1.365  -1.313  1.00 95.31           H  
ATOM   1847  CG2 VAL A 119      11.513  -0.467   0.907  1.00 95.31           C  
ATOM   1848 HG21 VAL A 119      10.861  -0.860   0.126  1.00 95.31           H  
ATOM   1849 HG22 VAL A 119      11.639   0.612   0.819  1.00 95.31           H  
ATOM   1850 HG23 VAL A 119      11.063  -0.634   1.886  1.00 95.31           H  
ATOM   1851  N   GLY A 120      14.598  -4.243   0.572  1.00 92.27           N  
ATOM   1852  H   GLY A 120      13.871  -4.668   0.014  1.00 92.27           H  
ATOM   1853  CA  GLY A 120      15.865  -4.955   0.754  1.00 92.27           C  
ATOM   1854  HA2 GLY A 120      15.834  -5.907   0.223  1.00 92.27           H  
ATOM   1855  HA3 GLY A 120      16.676  -4.355   0.340  1.00 92.27           H  
ATOM   1856  C   GLY A 120      16.136  -5.235   2.241  1.00 92.27           C  
ATOM   1857  O   GLY A 120      15.358  -5.938   2.896  1.00 92.27           O  
ATOM   1858  N   ASP A 121      17.216  -4.648   2.764  1.00 92.23           N  
ATOM   1859  H   ASP A 121      17.794  -4.089   2.153  1.00 92.23           H  
ATOM   1860  CA  ASP A 121      17.635  -4.754   4.169  1.00 92.23           C  
ATOM   1861  HA  ASP A 121      17.259  -5.690   4.581  1.00 92.23           H  
ATOM   1862  C   ASP A 121      17.106  -3.618   5.063  1.00 92.23           C  
ATOM   1863  CB  ASP A 121      19.169  -4.801   4.238  1.00 92.23           C  
ATOM   1864  HB2 ASP A 121      19.569  -3.861   3.858  1.00 92.23           H  
ATOM   1865  HB3 ASP A 121      19.476  -4.904   5.278  1.00 92.23           H  
ATOM   1866  O   ASP A 121      17.172  -3.715   6.290  1.00 92.23           O  
ATOM   1867  CG  ASP A 121      19.752  -5.970   3.444  1.00 92.23           C  
ATOM   1868  OD1 ASP A 121      19.237  -7.100   3.611  1.00 92.23           O  
ATOM   1869  OD2 ASP A 121      20.691  -5.706   2.658  1.00 92.23           O  
ATOM   1870  N   GLU A 122      16.568  -2.543   4.478  1.00 96.05           N  
ATOM   1871  H   GLU A 122      16.405  -2.556   3.482  1.00 96.05           H  
ATOM   1872  CA  GLU A 122      16.041  -1.406   5.232  1.00 96.05           C  
ATOM   1873  HA  GLU A 122      16.662  -1.286   6.119  1.00 96.05           H  
ATOM   1874  C   GLU A 122      14.605  -1.680   5.699  1.00 96.05           C  
ATOM   1875  CB  GLU A 122      16.164  -0.102   4.421  1.00 96.05           C  
ATOM   1876  HB2 GLU A 122      15.441  -0.108   3.606  1.00 96.05           H  
ATOM   1877  HB3 GLU A 122      17.169  -0.054   4.002  1.00 96.05           H  
ATOM   1878  O   GLU A 122      13.782  -2.252   4.974  1.00 96.05           O  
ATOM   1879  CG  GLU A 122      15.939   1.138   5.308  1.00 96.05           C  
ATOM   1880  HG2 GLU A 122      16.626   1.091   6.153  1.00 96.05           H  
ATOM   1881  HG3 GLU A 122      14.925   1.106   5.707  1.00 96.05           H  
ATOM   1882  CD  GLU A 122      16.138   2.480   4.584  1.00 96.05           C  
ATOM   1883  OE1 GLU A 122      15.649   3.504   5.125  1.00 96.05           O  
ATOM   1884  OE2 GLU A 122      16.746   2.506   3.495  1.00 96.05           O  
ATOM   1885  N   LYS A 123      14.296  -1.259   6.930  1.00 97.21           N  
ATOM   1886  H   LYS A 123      15.004  -0.762   7.450  1.00 97.21           H  
ATOM   1887  CA  LYS A 123      12.956  -1.322   7.519  1.00 97.21           C  
ATOM   1888  HA  LYS A 123      12.228  -1.507   6.729  1.00 97.21           H  
ATOM   1889  C   LYS A 123      12.612   0.006   8.175  1.00 97.21           C  
ATOM   1890  CB  LYS A 123      12.860  -2.445   8.557  1.00 97.21           C  
ATOM   1891  HB2 LYS A 123      13.640  -2.302   9.305  1.00 97.21           H  
ATOM   1892  HB3 LYS A 123      11.893  -2.373   9.053  1.00 97.21           H  
ATOM   1893  O   LYS A 123      13.433   0.552   8.910  1.00 97.21           O  
ATOM   1894  CG  LYS A 123      12.988  -3.842   7.941  1.00 97.21           C  
ATOM   1895  HG2 LYS A 123      13.954  -3.945   7.447  1.00 97.21           H  
ATOM   1896  HG3 LYS A 123      12.188  -3.991   7.216  1.00 97.21           H  
ATOM   1897  CD  LYS A 123      12.875  -4.885   9.054  1.00 97.21           C  
ATOM   1898  HD2 LYS A 123      11.889  -4.809   9.514  1.00 97.21           H  
ATOM   1899  HD3 LYS A 123      13.635  -4.676   9.807  1.00 97.21           H  
ATOM   1900  CE  LYS A 123      13.085  -6.292   8.500  1.00 97.21           C  
ATOM   1901  HE2 LYS A 123      12.308  -6.490   7.761  1.00 97.21           H  
ATOM   1902  HE3 LYS A 123      14.054  -6.319   8.001  1.00 97.21           H  
ATOM   1903  NZ  LYS A 123      13.036  -7.286   9.600  1.00 97.21           N  
ATOM   1904  HZ1 LYS A 123      13.197  -8.224   9.263  1.00 97.21           H  
ATOM   1905  HZ2 LYS A 123      12.140  -7.246  10.066  1.00 97.21           H  
ATOM   1906  HZ3 LYS A 123      13.746  -7.066  10.284  1.00 97.21           H  
ATOM   1907  N   ARG A 124      11.388   0.485   7.965  1.00 97.89           N  
ATOM   1908  H   ARG A 124      10.783  -0.027   7.340  1.00 97.89           H  
ATOM   1909  CA  ARG A 124      10.829   1.655   8.654  1.00 97.89           C  
ATOM   1910  HA  ARG A 124      11.456   1.902   9.511  1.00 97.89           H  
ATOM   1911  C   ARG A 124       9.444   1.332   9.191  1.00 97.89           C  
ATOM   1912  CB  ARG A 124      10.796   2.870   7.717  1.00 97.89           C  
ATOM   1913  HB2 ARG A 124      10.313   3.697   8.238  1.00 97.89           H  
ATOM   1914  HB3 ARG A 124      10.211   2.634   6.828  1.00 97.89           H  
ATOM   1915  O   ARG A 124       8.681   0.643   8.524  1.00 97.89           O  
ATOM   1916  CG  ARG A 124      12.213   3.300   7.310  1.00 97.89           C  
ATOM   1917  HG2 ARG A 124      12.668   2.533   6.683  1.00 97.89           H  
ATOM   1918  HG3 ARG A 124      12.825   3.439   8.201  1.00 97.89           H  
ATOM   1919  CD  ARG A 124      12.160   4.611   6.535  1.00 97.89           C  
ATOM   1920  HD2 ARG A 124      11.751   5.391   7.178  1.00 97.89           H  
ATOM   1921  HD3 ARG A 124      11.509   4.468   5.673  1.00 97.89           H  
ATOM   1922  NE  ARG A 124      13.489   4.997   6.053  1.00 97.89           N  
ATOM   1923  HE  ARG A 124      14.204   4.286   5.994  1.00 97.89           H  
ATOM   1924  NH1 ARG A 124      12.938   7.060   5.208  1.00 97.89           N  
ATOM   1925 HH11 ARG A 124      13.127   7.683   4.436  1.00 97.89           H  
ATOM   1926 HH12 ARG A 124      12.026   7.002   5.637  1.00 97.89           H  
ATOM   1927  NH2 ARG A 124      14.916   6.136   4.754  1.00 97.89           N  
ATOM   1928 HH21 ARG A 124      15.454   5.281   4.767  1.00 97.89           H  
ATOM   1929 HH22 ARG A 124      15.028   6.796   3.998  1.00 97.89           H  
ATOM   1930  CZ  ARG A 124      13.775   6.074   5.361  1.00 97.89           C  
ATOM   1931  N   THR A 125       9.137   1.844  10.375  1.00 98.21           N  
ATOM   1932  H   THR A 125       9.809   2.441  10.835  1.00 98.21           H  
ATOM   1933  CA  THR A 125       7.801   1.786  10.974  1.00 98.21           C  
ATOM   1934  HA  THR A 125       7.125   1.212  10.340  1.00 98.21           H  
ATOM   1935  C   THR A 125       7.277   3.206  11.082  1.00 98.21           C  
ATOM   1936  CB  THR A 125       7.820   1.125  12.358  1.00 98.21           C  
ATOM   1937  HB  THR A 125       8.462   1.699  13.026  1.00 98.21           H  
ATOM   1938  O   THR A 125       8.007   4.091  11.530  1.00 98.21           O  
ATOM   1939  CG2 THR A 125       6.428   1.024  12.974  1.00 98.21           C  
ATOM   1940 HG21 THR A 125       5.733   0.563  12.272  1.00 98.21           H  
ATOM   1941 HG22 THR A 125       6.055   2.015  13.234  1.00 98.21           H  
ATOM   1942 HG23 THR A 125       6.453   0.434  13.891  1.00 98.21           H  
ATOM   1943  OG1 THR A 125       8.317  -0.196  12.280  1.00 98.21           O  
ATOM   1944  HG1 THR A 125       8.269  -0.528  13.179  1.00 98.21           H  
ATOM   1945  N   VAL A 126       6.037   3.422  10.658  1.00 98.04           N  
ATOM   1946  H   VAL A 126       5.514   2.651  10.268  1.00 98.04           H  
ATOM   1947  CA  VAL A 126       5.376   4.726  10.683  1.00 98.04           C  
ATOM   1948  HA  VAL A 126       5.934   5.413  11.319  1.00 98.04           H  
ATOM   1949  C   VAL A 126       3.985   4.561  11.267  1.00 98.04           C  
ATOM   1950  CB  VAL A 126       5.302   5.326   9.268  1.00 98.04           C  
ATOM   1951  HB  VAL A 126       4.735   4.659   8.618  1.00 98.04           H  
ATOM   1952  O   VAL A 126       3.217   3.723  10.804  1.00 98.04           O  
ATOM   1953  CG1 VAL A 126       4.625   6.699   9.262  1.00 98.04           C  
ATOM   1954 HG11 VAL A 126       3.607   6.629   9.646  1.00 98.04           H  
ATOM   1955 HG12 VAL A 126       5.187   7.410   9.867  1.00 98.04           H  
ATOM   1956 HG13 VAL A 126       4.557   7.057   8.235  1.00 98.04           H  
ATOM   1957  CG2 VAL A 126       6.708   5.497   8.680  1.00 98.04           C  
ATOM   1958 HG21 VAL A 126       7.353   6.003   9.398  1.00 98.04           H  
ATOM   1959 HG22 VAL A 126       7.129   4.525   8.425  1.00 98.04           H  
ATOM   1960 HG23 VAL A 126       6.643   6.107   7.778  1.00 98.04           H  
ATOM   1961  N   THR A 127       3.647   5.380  12.254  1.00 98.36           N  
ATOM   1962  H   THR A 127       4.324   6.043  12.603  1.00 98.36           H  
ATOM   1963  CA  THR A 127       2.264   5.542  12.706  1.00 98.36           C  
ATOM   1964  HA  THR A 127       1.709   4.621  12.524  1.00 98.36           H  
ATOM   1965  C   THR A 127       1.627   6.675  11.911  1.00 98.36           C  
ATOM   1966  CB  THR A 127       2.201   5.843  14.207  1.00 98.36           C  
ATOM   1967  HB  THR A 127       2.632   6.827  14.392  1.00 98.36           H  
ATOM   1968  O   THR A 127       2.205   7.756  11.839  1.00 98.36           O  
ATOM   1969  CG2 THR A 127       0.769   5.826  14.738  1.00 98.36           C  
ATOM   1970 HG21 THR A 127       0.291   4.877  14.496  1.00 98.36           H  
ATOM   1971 HG22 THR A 127       0.197   6.642  14.297  1.00 98.36           H  
ATOM   1972 HG23 THR A 127       0.783   5.959  15.820  1.00 98.36           H  
ATOM   1973  OG1 THR A 127       2.947   4.893  14.937  1.00 98.36           O  
ATOM   1974  HG1 THR A 127       2.607   4.012  14.769  1.00 98.36           H  
ATOM   1975  N   VAL A 128       0.455   6.438  11.325  1.00 98.13           N  
ATOM   1976  H   VAL A 128       0.055   5.515  11.418  1.00 98.13           H  
ATOM   1977  CA  VAL A 128      -0.306   7.440  10.567  1.00 98.13           C  
ATOM   1978  HA  VAL A 128       0.245   8.381  10.552  1.00 98.13           H  
ATOM   1979  C   VAL A 128      -1.629   7.680  11.287  1.00 98.13           C  
ATOM   1980  CB  VAL A 128      -0.521   7.006   9.102  1.00 98.13           C  
ATOM   1981  HB  VAL A 128      -1.229   6.178   9.073  1.00 98.13           H  
ATOM   1982  O   VAL A 128      -2.457   6.773  11.412  1.00 98.13           O  
ATOM   1983  CG1 VAL A 128      -1.091   8.154   8.263  1.00 98.13           C  
ATOM   1984 HG11 VAL A 128      -0.391   8.989   8.241  1.00 98.13           H  
ATOM   1985 HG12 VAL A 128      -2.030   8.506   8.687  1.00 98.13           H  
ATOM   1986 HG13 VAL A 128      -1.275   7.820   7.241  1.00 98.13           H  
ATOM   1987  CG2 VAL A 128       0.774   6.534   8.427  1.00 98.13           C  
ATOM   1988 HG21 VAL A 128       0.571   6.285   7.385  1.00 98.13           H  
ATOM   1989 HG22 VAL A 128       1.522   7.325   8.470  1.00 98.13           H  
ATOM   1990 HG23 VAL A 128       1.157   5.641   8.922  1.00 98.13           H  
ATOM   1991  N   ASN A 129      -1.828   8.886  11.805  1.00 98.12           N  
ATOM   1992  H   ASN A 129      -1.128   9.597  11.651  1.00 98.12           H  
ATOM   1993  CA  ASN A 129      -3.037   9.270  12.528  1.00 98.12           C  
ATOM   1994  HA  ASN A 129      -3.273   8.471  13.231  1.00 98.12           H  
ATOM   1995  C   ASN A 129      -4.239   9.448  11.581  1.00 98.12           C  
ATOM   1996  CB  ASN A 129      -2.752  10.546  13.335  1.00 98.12           C  
ATOM   1997  HB2 ASN A 129      -3.656  10.889  13.839  1.00 98.12           H  
ATOM   1998  HB3 ASN A 129      -2.431  11.340  12.662  1.00 98.12           H  
ATOM   1999  O   ASN A 129      -4.059   9.594  10.372  1.00 98.12           O  
ATOM   2000  CG  ASN A 129      -1.699  10.314  14.396  1.00 98.12           C  
ATOM   2001  ND2 ASN A 129      -0.543  10.908  14.252  1.00 98.12           N  
ATOM   2002 HD21 ASN A 129       0.193  10.644  14.891  1.00 98.12           H  
ATOM   2003 HD22 ASN A 129      -0.307  11.235  13.326  1.00 98.12           H  
ATOM   2004  OD1 ASN A 129      -1.908   9.580  15.350  1.00 98.12           O  
ATOM   2005  N   PRO A 130      -5.479   9.455  12.103  1.00 97.89           N  
ATOM   2006  CA  PRO A 130      -6.671   9.741  11.305  1.00 97.89           C  
ATOM   2007  HA  PRO A 130      -6.840   8.913  10.616  1.00 97.89           H  
ATOM   2008  C   PRO A 130      -6.560  11.055  10.519  1.00 97.89           C  
ATOM   2009  CB  PRO A 130      -7.817   9.798  12.319  1.00 97.89           C  
ATOM   2010  HB2 PRO A 130      -8.772   9.509  11.880  1.00 97.89           H  
ATOM   2011  HB3 PRO A 130      -7.893  10.794  12.756  1.00 97.89           H  
ATOM   2012  O   PRO A 130      -6.311  12.112  11.100  1.00 97.89           O  
ATOM   2013  CG  PRO A 130      -7.352   8.818  13.389  1.00 97.89           C  
ATOM   2014  HG2 PRO A 130      -7.505   7.801  13.028  1.00 97.89           H  
ATOM   2015  HG3 PRO A 130      -7.852   8.979  14.344  1.00 97.89           H  
ATOM   2016  CD  PRO A 130      -5.858   9.106  13.464  1.00 97.89           C  
ATOM   2017  HD2 PRO A 130      -5.683   9.954  14.127  1.00 97.89           H  
ATOM   2018  HD3 PRO A 130      -5.328   8.223  13.820  1.00 97.89           H  
ATOM   2019  N   GLY A 131      -6.758  10.987   9.203  1.00 97.14           N  
ATOM   2020  H   GLY A 131      -6.883  10.076   8.786  1.00 97.14           H  
ATOM   2021  CA  GLY A 131      -6.650  12.119   8.279  1.00 97.14           C  
ATOM   2022  HA2 GLY A 131      -7.103  11.831   7.330  1.00 97.14           H  
ATOM   2023  HA3 GLY A 131      -7.202  12.966   8.687  1.00 97.14           H  
ATOM   2024  C   GLY A 131      -5.219  12.585   7.985  1.00 97.14           C  
ATOM   2025  O   GLY A 131      -5.048  13.556   7.249  1.00 97.14           O  
ATOM   2026  N   GLU A 132      -4.200  11.929   8.546  1.00 97.39           N  
ATOM   2027  H   GLU A 132      -4.396  11.114   9.110  1.00 97.39           H  
ATOM   2028  CA  GLU A 132      -2.794  12.254   8.311  1.00 97.39           C  
ATOM   2029  HA  GLU A 132      -2.709  13.338   8.234  1.00 97.39           H  
ATOM   2030  C   GLU A 132      -2.297  11.652   6.990  1.00 97.39           C  
ATOM   2031  CB  GLU A 132      -1.940  11.809   9.512  1.00 97.39           C  
ATOM   2032  HB2 GLU A 132      -2.408  12.186  10.422  1.00 97.39           H  
ATOM   2033  HB3 GLU A 132      -1.925  10.720   9.548  1.00 97.39           H  
ATOM   2034  O   GLU A 132      -2.684  10.548   6.589  1.00 97.39           O  
ATOM   2035  CG  GLU A 132      -0.488  12.315   9.470  1.00 97.39           C  
ATOM   2036  HG2 GLU A 132      -0.505  13.401   9.370  1.00 97.39           H  
ATOM   2037  HG3 GLU A 132       0.008  11.903   8.591  1.00 97.39           H  
ATOM   2038  CD  GLU A 132       0.326  11.930  10.719  1.00 97.39           C  
ATOM   2039  OE1 GLU A 132       1.394  12.538  10.935  1.00 97.39           O  
ATOM   2040  OE2 GLU A 132      -0.129  11.058  11.497  1.00 97.39           O  
ATOM   2041  N   GLU A 133      -1.397  12.387   6.337  1.00 97.54           N  
ATOM   2042  H   GLU A 133      -1.091  13.255   6.752  1.00 97.54           H  
ATOM   2043  CA  GLU A 133      -0.608  11.915   5.205  1.00 97.54           C  
ATOM   2044  HA  GLU A 133      -0.873  10.875   5.017  1.00 97.54           H  
ATOM   2045  C   GLU A 133       0.881  11.983   5.570  1.00 97.54           C  
ATOM   2046  CB  GLU A 133      -0.960  12.717   3.940  1.00 97.54           C  
ATOM   2047  HB2 GLU A 133      -2.043  12.700   3.818  1.00 97.54           H  
ATOM   2048  HB3 GLU A 133      -0.642  13.753   4.059  1.00 97.54           H  
ATOM   2049  O   GLU A 133       1.365  13.021   6.023  1.00 97.54           O  
ATOM   2050  CG  GLU A 133      -0.314  12.125   2.677  1.00 97.54           C  
ATOM   2051  HG2 GLU A 133      -0.571  11.068   2.612  1.00 97.54           H  
ATOM   2052  HG3 GLU A 133       0.770  12.200   2.761  1.00 97.54           H  
ATOM   2053  CD  GLU A 133      -0.791  12.818   1.388  1.00 97.54           C  
ATOM   2054  OE1 GLU A 133       0.079  13.265   0.604  1.00 97.54           O  
ATOM   2055  OE2 GLU A 133      -2.025  12.840   1.143  1.00 97.54           O  
ATOM   2056  N   VAL A 134       1.606  10.879   5.382  1.00 97.54           N  
ATOM   2057  H   VAL A 134       1.141  10.079   4.977  1.00 97.54           H  
ATOM   2058  CA  VAL A 134       3.040  10.764   5.687  1.00 97.54           C  
ATOM   2059  HA  VAL A 134       3.420  11.749   5.958  1.00 97.54           H  
ATOM   2060  C   VAL A 134       3.797  10.298   4.449  1.00 97.54           C  
ATOM   2061  CB  VAL A 134       3.307   9.823   6.882  1.00 97.54           C  
ATOM   2062  HB  VAL A 134       2.965   8.817   6.638  1.00 97.54           H  
ATOM   2063  O   VAL A 134       3.410   9.323   3.808  1.00 97.54           O  
ATOM   2064  CG1 VAL A 134       4.810   9.767   7.198  1.00 97.54           C  
ATOM   2065 HG11 VAL A 134       5.343   9.226   6.417  1.00 97.54           H  
ATOM   2066 HG12 VAL A 134       5.209  10.779   7.278  1.00 97.54           H  
ATOM   2067 HG13 VAL A 134       4.977   9.265   8.151  1.00 97.54           H  
ATOM   2068  CG2 VAL A 134       2.582  10.285   8.150  1.00 97.54           C  
ATOM   2069 HG21 VAL A 134       2.810   9.626   8.987  1.00 97.54           H  
ATOM   2070 HG22 VAL A 134       2.872  11.304   8.408  1.00 97.54           H  
ATOM   2071 HG23 VAL A 134       1.504  10.262   7.988  1.00 97.54           H  
ATOM   2072  N   GLU A 135       4.910  10.959   4.130  1.00 97.77           N  
ATOM   2073  H   GLU A 135       5.187  11.741   4.706  1.00 97.77           H  
ATOM   2074  CA  GLU A 135       5.825  10.548   3.062  1.00 97.77           C  
ATOM   2075  HA  GLU A 135       5.331   9.788   2.457  1.00 97.77           H  
ATOM   2076  C   GLU A 135       7.098   9.916   3.648  1.00 97.77           C  
ATOM   2077  CB  GLU A 135       6.122  11.730   2.118  1.00 97.77           C  
ATOM   2078  HB2 GLU A 135       6.704  12.483   2.648  1.00 97.77           H  
ATOM   2079  HB3 GLU A 135       5.177  12.175   1.808  1.00 97.77           H  
ATOM   2080  O   GLU A 135       7.727  10.458   4.559  1.00 97.77           O  
ATOM   2081  CG  GLU A 135       6.883  11.282   0.859  1.00 97.77           C  
ATOM   2082  HG2 GLU A 135       6.319  10.488   0.369  1.00 97.77           H  
ATOM   2083  HG3 GLU A 135       7.844  10.860   1.153  1.00 97.77           H  
ATOM   2084  CD  GLU A 135       7.120  12.428  -0.143  1.00 97.77           C  
ATOM   2085  OE1 GLU A 135       8.246  12.972  -0.153  1.00 97.77           O  
ATOM   2086  OE2 GLU A 135       6.208  12.710  -0.965  1.00 97.77           O  
ATOM   2087  N   VAL A 136       7.496   8.763   3.110  1.00 97.52           N  
ATOM   2088  H   VAL A 136       6.904   8.356   2.400  1.00 97.52           H  
ATOM   2089  CA  VAL A 136       8.699   8.021   3.493  1.00 97.52           C  
ATOM   2090  HA  VAL A 136       9.259   8.607   4.222  1.00 97.52           H  
ATOM   2091  C   VAL A 136       9.568   7.801   2.263  1.00 97.52           C  
ATOM   2092  CB  VAL A 136       8.355   6.664   4.133  1.00 97.52           C  
ATOM   2093  HB  VAL A 136       7.948   5.992   3.377  1.00 97.52           H  
ATOM   2094  O   VAL A 136       9.155   7.136   1.316  1.00 97.52           O  
ATOM   2095  CG1 VAL A 136       9.613   6.020   4.728  1.00 97.52           C  
ATOM   2096 HG11 VAL A 136      10.369   5.878   3.956  1.00 97.52           H  
ATOM   2097 HG12 VAL A 136       9.353   5.045   5.139  1.00 97.52           H  
ATOM   2098 HG13 VAL A 136      10.002   6.653   5.526  1.00 97.52           H  
ATOM   2099  CG2 VAL A 136       7.327   6.781   5.258  1.00 97.52           C  
ATOM   2100 HG21 VAL A 136       7.140   5.792   5.676  1.00 97.52           H  
ATOM   2101 HG22 VAL A 136       6.382   7.155   4.865  1.00 97.52           H  
ATOM   2102 HG23 VAL A 136       7.684   7.463   6.030  1.00 97.52           H  
ATOM   2103  N   THR A 137      10.800   8.303   2.300  1.00 96.81           N  
ATOM   2104  H   THR A 137      11.025   8.943   3.048  1.00 96.81           H  
ATOM   2105  CA  THR A 137      11.737   8.194   1.172  1.00 96.81           C  
ATOM   2106  HA  THR A 137      11.207   7.802   0.304  1.00 96.81           H  
ATOM   2107  C   THR A 137      12.884   7.242   1.481  1.00 96.81           C  
ATOM   2108  CB  THR A 137      12.257   9.576   0.760  1.00 96.81           C  
ATOM   2109  HB  THR A 137      12.785  10.039   1.594  1.00 96.81           H  
ATOM   2110  O   THR A 137      13.559   7.386   2.504  1.00 96.81           O  
ATOM   2111  CG2 THR A 137      13.170   9.525  -0.465  1.00 96.81           C  
ATOM   2112 HG21 THR A 137      13.399  10.539  -0.793  1.00 96.81           H  
ATOM   2113 HG22 THR A 137      14.104   9.019  -0.221  1.00 96.81           H  
ATOM   2114 HG23 THR A 137      12.676   8.989  -1.276  1.00 96.81           H  
ATOM   2115  OG1 THR A 137      11.137  10.356   0.422  1.00 96.81           O  
ATOM   2116  HG1 THR A 137      11.357  11.290   0.397  1.00 96.81           H  
ATOM   2117  N   PHE A 138      13.129   6.310   0.566  1.00 96.45           N  
ATOM   2118  H   PHE A 138      12.524   6.280  -0.242  1.00 96.45           H  
ATOM   2119  CA  PHE A 138      14.252   5.377   0.558  1.00 96.45           C  
ATOM   2120  HA  PHE A 138      14.796   5.438   1.500  1.00 96.45           H  
ATOM   2121  C   PHE A 138      15.210   5.734  -0.582  1.00 96.45           C  
ATOM   2122  CB  PHE A 138      13.732   3.944   0.396  1.00 96.45           C  
ATOM   2123  HB2 PHE A 138      13.193   3.869  -0.549  1.00 96.45           H  
ATOM   2124  HB3 PHE A 138      14.590   3.274   0.340  1.00 96.45           H  
ATOM   2125  O   PHE A 138      14.769   6.153  -1.653  1.00 96.45           O  
ATOM   2126  CG  PHE A 138      12.824   3.472   1.512  1.00 96.45           C  
ATOM   2127  CD1 PHE A 138      13.345   2.669   2.542  1.00 96.45           C  
ATOM   2128  HD1 PHE A 138      14.387   2.384   2.524  1.00 96.45           H  
ATOM   2129  CD2 PHE A 138      11.462   3.831   1.528  1.00 96.45           C  
ATOM   2130  HD2 PHE A 138      11.054   4.448   0.741  1.00 96.45           H  
ATOM   2131  CE1 PHE A 138      12.515   2.234   3.588  1.00 96.45           C  
ATOM   2132  HE1 PHE A 138      12.922   1.612   4.372  1.00 96.45           H  
ATOM   2133  CE2 PHE A 138      10.631   3.396   2.573  1.00 96.45           C  
ATOM   2134  HE2 PHE A 138       9.590   3.683   2.583  1.00 96.45           H  
ATOM   2135  CZ  PHE A 138      11.160   2.601   3.605  1.00 96.45           C  
ATOM   2136  HZ  PHE A 138      10.524   2.269   4.412  1.00 96.45           H  
ATOM   2137  N   SER A 139      16.508   5.530  -0.365  1.00 95.08           N  
ATOM   2138  H   SER A 139      16.801   5.138   0.518  1.00 95.08           H  
ATOM   2139  CA  SER A 139      17.550   5.718  -1.380  1.00 95.08           C  
ATOM   2140  HA  SER A 139      17.090   5.842  -2.360  1.00 95.08           H  
ATOM   2141  C   SER A 139      18.451   4.493  -1.431  1.00 95.08           C  
ATOM   2142  CB  SER A 139      18.393   6.964  -1.094  1.00 95.08           C  
ATOM   2143  HB2 SER A 139      19.216   7.013  -1.807  1.00 95.08           H  
ATOM   2144  HB3 SER A 139      18.805   6.907  -0.087  1.00 95.08           H  
ATOM   2145  O   SER A 139      18.839   3.965  -0.389  1.00 95.08           O  
ATOM   2146  OG  SER A 139      17.601   8.128  -1.222  1.00 95.08           O  
ATOM   2147  HG  SER A 139      17.264   8.128  -2.121  1.00 95.08           H  
ATOM   2148  N   ALA A 140      18.804   4.043  -2.631  1.00 92.07           N  
ATOM   2149  H   ALA A 140      18.456   4.512  -3.456  1.00 92.07           H  
ATOM   2150  CA  ALA A 140      19.656   2.882  -2.824  1.00 92.07           C  
ATOM   2151  HA  ALA A 140      20.264   2.727  -1.932  1.00 92.07           H  
ATOM   2152  C   ALA A 140      20.600   3.074  -4.013  1.00 92.07           C  
ATOM   2153  CB  ALA A 140      18.768   1.647  -3.025  1.00 92.07           C  
ATOM   2154  HB1 ALA A 140      18.182   1.454  -2.126  1.00 92.07           H  
ATOM   2155  HB2 ALA A 140      18.090   1.812  -3.862  1.00 92.07           H  
ATOM   2156  HB3 ALA A 140      19.388   0.782  -3.260  1.00 92.07           H  
ATOM   2157  O   ALA A 140      20.161   3.347  -5.120  1.00 92.07           O  
ATOM   2158  N   ASN A 141      21.892   2.802  -3.806  1.00 89.18           N  
ATOM   2159  H   ASN A 141      22.213   2.702  -2.853  1.00 89.18           H  
ATOM   2160  CA  ASN A 141      22.888   2.789  -4.890  1.00 89.18           C  
ATOM   2161  HA  ASN A 141      22.855   3.746  -5.409  1.00 89.18           H  
ATOM   2162  C   ASN A 141      22.626   1.694  -5.945  1.00 89.18           C  
ATOM   2163  CB  ASN A 141      24.289   2.586  -4.282  1.00 89.18           C  
ATOM   2164  HB2 ASN A 141      24.315   1.631  -3.756  1.00 89.18           H  
ATOM   2165  HB3 ASN A 141      25.016   2.544  -5.093  1.00 89.18           H  
ATOM   2166  O   ASN A 141      23.227   1.716  -7.013  1.00 89.18           O  
ATOM   2167  CG  ASN A 141      24.729   3.691  -3.342  1.00 89.18           C  
ATOM   2168  ND2 ASN A 141      25.652   3.408  -2.454  1.00 89.18           N  
ATOM   2169 HD21 ASN A 141      25.933   4.187  -1.876  1.00 89.18           H  
ATOM   2170 HD22 ASN A 141      26.125   2.515  -2.466  1.00 89.18           H  
ATOM   2171  OD1 ASN A 141      24.260   4.810  -3.358  1.00 89.18           O  
ATOM   2172  N   ASP A 142      21.772   0.720  -5.620  1.00 88.83           N  
ATOM   2173  H   ASP A 142      21.240   0.845  -4.771  1.00 88.83           H  
ATOM   2174  CA  ASP A 142      21.288  -0.319  -6.524  1.00 88.83           C  
ATOM   2175  HA  ASP A 142      21.671  -0.153  -7.531  1.00 88.83           H  
ATOM   2176  C   ASP A 142      19.747  -0.272  -6.545  1.00 88.83           C  
ATOM   2177  CB  ASP A 142      21.822  -1.688  -6.076  1.00 88.83           C  
ATOM   2178  HB2 ASP A 142      21.549  -1.858  -5.034  1.00 88.83           H  
ATOM   2179  HB3 ASP A 142      22.910  -1.678  -6.140  1.00 88.83           H  
ATOM   2180  O   ASP A 142      19.118  -0.725  -5.578  1.00 88.83           O  
ATOM   2181  CG  ASP A 142      21.287  -2.843  -6.929  1.00 88.83           C  
ATOM   2182  OD1 ASP A 142      20.624  -2.572  -7.956  1.00 88.83           O  
ATOM   2183  OD2 ASP A 142      21.524  -3.998  -6.514  1.00 88.83           O  
ATOM   2184  N   PRO A 143      19.131   0.267  -7.616  1.00 84.69           N  
ATOM   2185  CA  PRO A 143      17.680   0.329  -7.772  1.00 84.69           C  
ATOM   2186  HA  PRO A 143      17.274   0.975  -6.994  1.00 84.69           H  
ATOM   2187  C   PRO A 143      16.984  -1.035  -7.699  1.00 84.69           C  
ATOM   2188  CB  PRO A 143      17.447   0.983  -9.137  1.00 84.69           C  
ATOM   2189  HB2 PRO A 143      17.417   0.222  -9.917  1.00 84.69           H  
ATOM   2190  HB3 PRO A 143      16.528   1.569  -9.150  1.00 84.69           H  
ATOM   2191  O   PRO A 143      15.814  -1.095  -7.327  1.00 84.69           O  
ATOM   2192  CG  PRO A 143      18.688   1.849  -9.330  1.00 84.69           C  
ATOM   2193  HG2 PRO A 143      18.582   2.779  -8.771  1.00 84.69           H  
ATOM   2194  HG3 PRO A 143      18.886   2.050 -10.383  1.00 84.69           H  
ATOM   2195  CD  PRO A 143      19.781   0.993  -8.698  1.00 84.69           C  
ATOM   2196  HD2 PRO A 143      20.581   1.636  -8.330  1.00 84.69           H  
ATOM   2197  HD3 PRO A 143      20.168   0.283  -9.429  1.00 84.69           H  
ATOM   2198  N   HIS A 144      17.680  -2.151  -7.963  1.00 87.28           N  
ATOM   2199  H   HIS A 144      18.659  -2.088  -8.202  1.00 87.28           H  
ATOM   2200  CA  HIS A 144      17.093  -3.490  -7.835  1.00 87.28           C  
ATOM   2201  HA  HIS A 144      16.181  -3.517  -8.432  1.00 87.28           H  
ATOM   2202  C   HIS A 144      16.685  -3.831  -6.395  1.00 87.28           C  
ATOM   2203  CB  HIS A 144      18.058  -4.549  -8.379  1.00 87.28           C  
ATOM   2204  HB2 HIS A 144      17.617  -5.533  -8.223  1.00 87.28           H  
ATOM   2205  HB3 HIS A 144      18.993  -4.518  -7.820  1.00 87.28           H  
ATOM   2206  O   HIS A 144      15.848  -4.713  -6.185  1.00 87.28           O  
ATOM   2207  CG  HIS A 144      18.337  -4.404  -9.851  1.00 87.28           C  
ATOM   2208  CD2 HIS A 144      19.554  -4.211 -10.449  1.00 87.28           C  
ATOM   2209  HD2 HIS A 144      20.501  -4.122  -9.939  1.00 87.28           H  
ATOM   2210  ND1 HIS A 144      17.394  -4.450 -10.850  1.00 87.28           N  
ATOM   2211  HD1 HIS A 144      16.394  -4.442 -10.708  1.00 87.28           H  
ATOM   2212  CE1 HIS A 144      18.026  -4.302 -12.025  1.00 87.28           C  
ATOM   2213  HE1 HIS A 144      17.542  -4.253 -12.989  1.00 87.28           H  
ATOM   2214  NE2 HIS A 144      19.346  -4.163 -11.835  1.00 87.28           N  
ATOM   2215  N   LYS A 145      17.191  -3.104  -5.388  1.00 89.65           N  
ATOM   2216  H   LYS A 145      17.867  -2.390  -5.619  1.00 89.65           H  
ATOM   2217  CA  LYS A 145      16.713  -3.209  -3.997  1.00 89.65           C  
ATOM   2218  HA  LYS A 145      16.788  -4.248  -3.678  1.00 89.65           H  
ATOM   2219  C   LYS A 145      15.238  -2.828  -3.844  1.00 89.65           C  
ATOM   2220  CB  LYS A 145      17.575  -2.336  -3.079  1.00 89.65           C  
ATOM   2221  HB2 LYS A 145      17.585  -1.310  -3.445  1.00 89.65           H  
ATOM   2222  HB3 LYS A 145      17.130  -2.339  -2.084  1.00 89.65           H  
ATOM   2223  O   LYS A 145      14.587  -3.290  -2.906  1.00 89.65           O  
ATOM   2224  CG  LYS A 145      19.007  -2.876  -2.979  1.00 89.65           C  
ATOM   2225  HG2 LYS A 145      18.973  -3.932  -2.710  1.00 89.65           H  
ATOM   2226  HG3 LYS A 145      19.514  -2.775  -3.938  1.00 89.65           H  
ATOM   2227  CD  LYS A 145      19.782  -2.118  -1.900  1.00 89.65           C  
ATOM   2228  HD2 LYS A 145      19.820  -1.058  -2.152  1.00 89.65           H  
ATOM   2229  HD3 LYS A 145      19.269  -2.241  -0.946  1.00 89.65           H  
ATOM   2230  CE  LYS A 145      21.201  -2.675  -1.804  1.00 89.65           C  
ATOM   2231  HE2 LYS A 145      21.728  -2.447  -2.730  1.00 89.65           H  
ATOM   2232  HE3 LYS A 145      21.141  -3.760  -1.718  1.00 89.65           H  
ATOM   2233  NZ  LYS A 145      21.910  -2.114  -0.630  1.00 89.65           N  
ATOM   2234  HZ1 LYS A 145      21.932  -1.105  -0.679  1.00 89.65           H  
ATOM   2235  HZ2 LYS A 145      21.433  -2.387   0.218  1.00 89.65           H  
ATOM   2236  HZ3 LYS A 145      22.852  -2.475  -0.586  1.00 89.65           H  
ATOM   2237  N   PHE A 146      14.706  -2.040  -4.776  1.00 92.22           N  
ATOM   2238  H   PHE A 146      15.302  -1.694  -5.514  1.00 92.22           H  
ATOM   2239  CA  PHE A 146      13.302  -1.656  -4.844  1.00 92.22           C  
ATOM   2240  HA  PHE A 146      12.903  -1.588  -3.832  1.00 92.22           H  
ATOM   2241  C   PHE A 146      12.416  -2.676  -5.569  1.00 92.22           C  
ATOM   2242  CB  PHE A 146      13.204  -0.270  -5.493  1.00 92.22           C  
ATOM   2243  HB2 PHE A 146      12.152   0.013  -5.545  1.00 92.22           H  
ATOM   2244  HB3 PHE A 146      13.551  -0.334  -6.524  1.00 92.22           H  
ATOM   2245  O   PHE A 146      11.207  -2.489  -5.596  1.00 92.22           O  
ATOM   2246  CG  PHE A 146      13.941   0.842  -4.776  1.00 92.22           C  
ATOM   2247  CD1 PHE A 146      13.844   0.976  -3.382  1.00 92.22           C  
ATOM   2248  HD1 PHE A 146      13.173   0.321  -2.846  1.00 92.22           H  
ATOM   2249  CD2 PHE A 146      14.711   1.760  -5.504  1.00 92.22           C  
ATOM   2250  HD2 PHE A 146      14.777   1.686  -6.579  1.00 92.22           H  
ATOM   2251  CE1 PHE A 146      14.567   1.973  -2.703  1.00 92.22           C  
ATOM   2252  HE1 PHE A 146      14.499   2.060  -1.628  1.00 92.22           H  
ATOM   2253  CE2 PHE A 146      15.406   2.777  -4.833  1.00 92.22           C  
ATOM   2254  HE2 PHE A 146      16.004   3.466  -5.410  1.00 92.22           H  
ATOM   2255  CZ  PHE A 146      15.346   2.883  -3.434  1.00 92.22           C  
ATOM   2256  HZ  PHE A 146      15.885   3.673  -2.931  1.00 92.22           H  
ATOM   2257  N   ASN A 147      12.962  -3.783  -6.096  1.00 93.10           N  
ATOM   2258  H   ASN A 147      13.968  -3.874  -6.103  1.00 93.10           H  
ATOM   2259  CA  ASN A 147      12.171  -4.776  -6.837  1.00 93.10           C  
ATOM   2260  HA  ASN A 147      11.570  -4.239  -7.571  1.00 93.10           H  
ATOM   2261  C   ASN A 147      11.204  -5.583  -5.957  1.00 93.10           C  
ATOM   2262  CB  ASN A 147      13.091  -5.740  -7.606  1.00 93.10           C  
ATOM   2263  HB2 ASN A 147      12.502  -6.596  -7.935  1.00 93.10           H  
ATOM   2264  HB3 ASN A 147      13.886  -6.110  -6.958  1.00 93.10           H  
ATOM   2265  O   ASN A 147      10.329  -6.264  -6.489  1.00 93.10           O  
ATOM   2266  CG  ASN A 147      13.689  -5.139  -8.862  1.00 93.10           C  
ATOM   2267  ND2 ASN A 147      14.442  -5.913  -9.605  1.00 93.10           N  
ATOM   2268 HD21 ASN A 147      14.550  -6.886  -9.356  1.00 93.10           H  
ATOM   2269 HD22 ASN A 147      14.601  -5.572 -10.543  1.00 93.10           H  
ATOM   2270  OD1 ASN A 147      13.474  -4.002  -9.230  1.00 93.10           O  
ATOM   2271  N   ARG A 148      11.387  -5.574  -4.629  1.00 96.31           N  
ATOM   2272  H   ARG A 148      12.110  -4.968  -4.269  1.00 96.31           H  
ATOM   2273  CA  ARG A 148      10.583  -6.370  -3.689  1.00 96.31           C  
ATOM   2274  HA  ARG A 148       9.648  -6.616  -4.192  1.00 96.31           H  
ATOM   2275  C   ARG A 148      10.165  -5.597  -2.431  1.00 96.31           C  
ATOM   2276  CB  ARG A 148      11.286  -7.697  -3.359  1.00 96.31           C  
ATOM   2277  HB2 ARG A 148      12.269  -7.490  -2.934  1.00 96.31           H  
ATOM   2278  HB3 ARG A 148      10.690  -8.229  -2.617  1.00 96.31           H  
ATOM   2279  O   ARG A 148      10.558  -5.993  -1.329  1.00 96.31           O  
ATOM   2280  CG  ARG A 148      11.434  -8.608  -4.584  1.00 96.31           C  
ATOM   2281  HG2 ARG A 148      12.075  -8.138  -5.330  1.00 96.31           H  
ATOM   2282  HG3 ARG A 148      10.451  -8.792  -5.016  1.00 96.31           H  
ATOM   2283  CD  ARG A 148      12.062  -9.935  -4.166  1.00 96.31           C  
ATOM   2284  HD2 ARG A 148      11.445 -10.375  -3.382  1.00 96.31           H  
ATOM   2285  HD3 ARG A 148      13.061  -9.744  -3.774  1.00 96.31           H  
ATOM   2286  NE  ARG A 148      12.144 -10.868  -5.301  1.00 96.31           N  
ATOM   2287  HE  ARG A 148      11.780 -10.564  -6.193  1.00 96.31           H  
ATOM   2288  NH1 ARG A 148      12.884 -12.694  -4.138  1.00 96.31           N  
ATOM   2289 HH11 ARG A 148      13.163 -13.665  -4.139  1.00 96.31           H  
ATOM   2290 HH12 ARG A 148      12.855 -12.136  -3.297  1.00 96.31           H  
ATOM   2291  NH2 ARG A 148      12.541 -12.849  -6.330  1.00 96.31           N  
ATOM   2292 HH21 ARG A 148      12.767 -13.833  -6.309  1.00 96.31           H  
ATOM   2293 HH22 ARG A 148      11.873 -12.569  -7.034  1.00 96.31           H  
ATOM   2294  CZ  ARG A 148      12.526 -12.127  -5.256  1.00 96.31           C  
ATOM   2295  N   PRO A 149       9.434  -4.475  -2.554  1.00 96.97           N  
ATOM   2296  CA  PRO A 149       8.966  -3.749  -1.392  1.00 96.97           C  
ATOM   2297  HA  PRO A 149       9.785  -3.604  -0.688  1.00 96.97           H  
ATOM   2298  C   PRO A 149       7.848  -4.544  -0.715  1.00 96.97           C  
ATOM   2299  CB  PRO A 149       8.512  -2.386  -1.908  1.00 96.97           C  
ATOM   2300  HB2 PRO A 149       9.373  -1.724  -1.994  1.00 96.97           H  
ATOM   2301  HB3 PRO A 149       7.747  -1.938  -1.274  1.00 96.97           H  
ATOM   2302  O   PRO A 149       7.015  -5.192  -1.356  1.00 96.97           O  
ATOM   2303  CG  PRO A 149       7.984  -2.714  -3.301  1.00 96.97           C  
ATOM   2304  HG2 PRO A 149       8.096  -1.865  -3.974  1.00 96.97           H  
ATOM   2305  HG3 PRO A 149       6.933  -2.994  -3.217  1.00 96.97           H  
ATOM   2306  CD  PRO A 149       8.833  -3.911  -3.755  1.00 96.97           C  
ATOM   2307  HD2 PRO A 149       8.225  -4.652  -4.273  1.00 96.97           H  
ATOM   2308  HD3 PRO A 149       9.618  -3.563  -4.427  1.00 96.97           H  
ATOM   2309  N   GLN A 150       7.839  -4.487   0.607  1.00 98.18           N  
ATOM   2310  H   GLN A 150       8.566  -3.959   1.068  1.00 98.18           H  
ATOM   2311  CA  GLN A 150       6.825  -5.112   1.437  1.00 98.18           C  
ATOM   2312  HA  GLN A 150       6.019  -5.486   0.807  1.00 98.18           H  
ATOM   2313  C   GLN A 150       6.231  -4.067   2.376  1.00 98.18           C  
ATOM   2314  CB  GLN A 150       7.447  -6.311   2.165  1.00 98.18           C  
ATOM   2315  HB2 GLN A 150       7.658  -7.094   1.436  1.00 98.18           H  
ATOM   2316  HB3 GLN A 150       8.390  -6.005   2.617  1.00 98.18           H  
ATOM   2317  O   GLN A 150       6.965  -3.329   3.034  1.00 98.18           O  
ATOM   2318  CG  GLN A 150       6.530  -6.870   3.258  1.00 98.18           C  
ATOM   2319  HG2 GLN A 150       5.600  -7.224   2.813  1.00 98.18           H  
ATOM   2320  HG3 GLN A 150       6.282  -6.078   3.965  1.00 98.18           H  
ATOM   2321  CD  GLN A 150       7.155  -8.000   4.060  1.00 98.18           C  
ATOM   2322  NE2 GLN A 150       6.634  -8.216   5.244  1.00 98.18           N  
ATOM   2323 HE21 GLN A 150       5.870  -7.608   5.500  1.00 98.18           H  
ATOM   2324 HE22 GLN A 150       6.436  -9.198   5.380  1.00 98.18           H  
ATOM   2325  OE1 GLN A 150       8.088  -8.689   3.660  1.00 98.18           O  
ATOM   2326  N   PHE A 151       4.908  -4.070   2.479  1.00 98.36           N  
ATOM   2327  H   PHE A 151       4.385  -4.710   1.897  1.00 98.36           H  
ATOM   2328  CA  PHE A 151       4.135  -3.234   3.384  1.00 98.36           C  
ATOM   2329  HA  PHE A 151       4.809  -2.612   3.972  1.00 98.36           H  
ATOM   2330  C   PHE A 151       3.340  -4.136   4.322  1.00 98.36           C  
ATOM   2331  CB  PHE A 151       3.219  -2.297   2.583  1.00 98.36           C  
ATOM   2332  HB2 PHE A 151       2.402  -2.873   2.148  1.00 98.36           H  
ATOM   2333  HB3 PHE A 151       2.773  -1.574   3.266  1.00 98.36           H  
ATOM   2334  O   PHE A 151       2.629  -5.027   3.868  1.00 98.36           O  
ATOM   2335  CG  PHE A 151       3.938  -1.554   1.474  1.00 98.36           C  
ATOM   2336  CD1 PHE A 151       4.612  -0.357   1.763  1.00 98.36           C  
ATOM   2337  HD1 PHE A 151       4.559   0.059   2.759  1.00 98.36           H  
ATOM   2338  CD2 PHE A 151       3.990  -2.090   0.172  1.00 98.36           C  
ATOM   2339  HD2 PHE A 151       3.476  -3.012  -0.056  1.00 98.36           H  
ATOM   2340  CE1 PHE A 151       5.356   0.292   0.764  1.00 98.36           C  
ATOM   2341  HE1 PHE A 151       5.883   1.207   0.990  1.00 98.36           H  
ATOM   2342  CE2 PHE A 151       4.732  -1.439  -0.829  1.00 98.36           C  
ATOM   2343  HE2 PHE A 151       4.778  -1.856  -1.824  1.00 98.36           H  
ATOM   2344  CZ  PHE A 151       5.426  -0.254  -0.528  1.00 98.36           C  
ATOM   2345  HZ  PHE A 151       6.017   0.238  -1.286  1.00 98.36           H  
ATOM   2346  N   THR A 152       3.446  -3.911   5.623  1.00 98.46           N  
ATOM   2347  H   THR A 152       4.084  -3.193   5.937  1.00 98.46           H  
ATOM   2348  CA  THR A 152       2.559  -4.519   6.616  1.00 98.46           C  
ATOM   2349  HA  THR A 152       1.871  -5.216   6.138  1.00 98.46           H  
ATOM   2350  C   THR A 152       1.756  -3.398   7.248  1.00 98.46           C  
ATOM   2351  CB  THR A 152       3.337  -5.291   7.685  1.00 98.46           C  
ATOM   2352  HB  THR A 152       3.930  -4.587   8.268  1.00 98.46           H  
ATOM   2353  O   THR A 152       2.348  -2.488   7.818  1.00 98.46           O  
ATOM   2354  CG2 THR A 152       2.413  -6.045   8.637  1.00 98.46           C  
ATOM   2355 HG21 THR A 152       1.727  -5.351   9.124  1.00 98.46           H  
ATOM   2356 HG22 THR A 152       3.000  -6.529   9.417  1.00 98.46           H  
ATOM   2357 HG23 THR A 152       1.833  -6.786   8.087  1.00 98.46           H  
ATOM   2358  OG1 THR A 152       4.208  -6.257   7.125  1.00 98.46           O  
ATOM   2359  HG1 THR A 152       4.609  -6.694   7.880  1.00 98.46           H  
ATOM   2360  N   ILE A 153       0.434  -3.451   7.120  1.00 98.09           N  
ATOM   2361  H   ILE A 153       0.028  -4.253   6.662  1.00 98.09           H  
ATOM   2362  CA  ILE A 153      -0.492  -2.468   7.675  1.00 98.09           C  
ATOM   2363  HA  ILE A 153       0.065  -1.606   8.043  1.00 98.09           H  
ATOM   2364  C   ILE A 153      -1.192  -3.121   8.860  1.00 98.09           C  
ATOM   2365  CB  ILE A 153      -1.497  -1.964   6.611  1.00 98.09           C  
ATOM   2366  HB  ILE A 153      -2.132  -2.793   6.298  1.00 98.09           H  
ATOM   2367  O   ILE A 153      -1.842  -4.156   8.695  1.00 98.09           O  
ATOM   2368  CG1 ILE A 153      -0.817  -1.356   5.358  1.00 98.09           C  
ATOM   2369 HG12 ILE A 153       0.077  -0.808   5.655  1.00 98.09           H  
ATOM   2370 HG13 ILE A 153      -1.499  -0.642   4.897  1.00 98.09           H  
ATOM   2371  CG2 ILE A 153      -2.405  -0.886   7.233  1.00 98.09           C  
ATOM   2372 HG21 ILE A 153      -3.140  -0.546   6.504  1.00 98.09           H  
ATOM   2373 HG22 ILE A 153      -2.950  -1.285   8.089  1.00 98.09           H  
ATOM   2374 HG23 ILE A 153      -1.810  -0.035   7.566  1.00 98.09           H  
ATOM   2375  CD1 ILE A 153      -0.455  -2.373   4.263  1.00 98.09           C  
ATOM   2376 HD11 ILE A 153      -1.334  -2.960   3.997  1.00 98.09           H  
ATOM   2377 HD12 ILE A 153       0.342  -3.041   4.588  1.00 98.09           H  
ATOM   2378 HD13 ILE A 153      -0.111  -1.836   3.379  1.00 98.09           H  
ATOM   2379  N   GLU A 154      -1.059  -2.521  10.035  1.00 97.75           N  
ATOM   2380  H   GLU A 154      -0.485  -1.692  10.092  1.00 97.75           H  
ATOM   2381  CA  GLU A 154      -1.682  -2.956  11.280  1.00 97.75           C  
ATOM   2382  HA  GLU A 154      -2.300  -3.829  11.067  1.00 97.75           H  
ATOM   2383  C   GLU A 154      -2.620  -1.860  11.808  1.00 97.75           C  
ATOM   2384  CB  GLU A 154      -0.628  -3.405  12.315  1.00 97.75           C  
ATOM   2385  HB2 GLU A 154      -0.019  -2.552  12.615  1.00 97.75           H  
ATOM   2386  HB3 GLU A 154      -1.162  -3.782  13.187  1.00 97.75           H  
ATOM   2387  O   GLU A 154      -2.331  -0.665  11.745  1.00 97.75           O  
ATOM   2388  CG  GLU A 154       0.290  -4.520  11.763  1.00 97.75           C  
ATOM   2389  HG2 GLU A 154      -0.340  -5.241  11.243  1.00 97.75           H  
ATOM   2390  HG3 GLU A 154       0.967  -4.086  11.026  1.00 97.75           H  
ATOM   2391  CD  GLU A 154       1.124  -5.292  12.807  1.00 97.75           C  
ATOM   2392  OE1 GLU A 154       1.715  -6.338  12.403  1.00 97.75           O  
ATOM   2393  OE2 GLU A 154       1.090  -4.937  14.002  1.00 97.75           O  
ATOM   2394  N   TRP A 155      -3.780  -2.271  12.308  1.00 95.29           N  
ATOM   2395  H   TRP A 155      -3.941  -3.268  12.351  1.00 95.29           H  
ATOM   2396  CA  TRP A 155      -4.799  -1.398  12.893  1.00 95.29           C  
ATOM   2397  HA  TRP A 155      -4.330  -0.465  13.206  1.00 95.29           H  
ATOM   2398  C   TRP A 155      -5.397  -2.045  14.146  1.00 95.29           C  
ATOM   2399  CB  TRP A 155      -5.865  -1.059  11.837  1.00 95.29           C  
ATOM   2400  HB2 TRP A 155      -5.367  -0.585  10.991  1.00 95.29           H  
ATOM   2401  HB3 TRP A 155      -6.548  -0.319  12.254  1.00 95.29           H  
ATOM   2402  O   TRP A 155      -5.138  -3.222  14.420  1.00 95.29           O  
ATOM   2403  CG  TRP A 155      -6.672  -2.207  11.309  1.00 95.29           C  
ATOM   2404  CD1 TRP A 155      -7.877  -2.603  11.774  1.00 95.29           C  
ATOM   2405  HD1 TRP A 155      -8.402  -2.131  12.591  1.00 95.29           H  
ATOM   2406  CD2 TRP A 155      -6.379  -3.080  10.179  1.00 95.29           C  
ATOM   2407  CE2 TRP A 155      -7.464  -3.995  10.023  1.00 95.29           C  
ATOM   2408  CE3 TRP A 155      -5.306  -3.191   9.271  1.00 95.29           C  
ATOM   2409  HE3 TRP A 155      -4.472  -2.511   9.359  1.00 95.29           H  
ATOM   2410  NE1 TRP A 155      -8.343  -3.667  11.030  1.00 95.29           N  
ATOM   2411  HE1 TRP A 155      -9.288  -4.014  11.112  1.00 95.29           H  
ATOM   2412  CH2 TRP A 155      -6.410  -5.042   8.129  1.00 95.29           C  
ATOM   2413  HH2 TRP A 155      -6.437  -5.771   7.332  1.00 95.29           H  
ATOM   2414  CZ2 TRP A 155      -7.490  -4.968   9.019  1.00 95.29           C  
ATOM   2415  HZ2 TRP A 155      -8.340  -5.625   8.904  1.00 95.29           H  
ATOM   2416  CZ3 TRP A 155      -5.321  -4.161   8.253  1.00 95.29           C  
ATOM   2417  HZ3 TRP A 155      -4.497  -4.215   7.557  1.00 95.29           H  
ATOM   2418  N   GLY A 156      -6.199  -1.281  14.894  1.00 87.80           N  
ATOM   2419  H   GLY A 156      -6.364  -0.332  14.587  1.00 87.80           H  
ATOM   2420  CA  GLY A 156      -6.926  -1.754  16.081  1.00 87.80           C  
ATOM   2421  HA2 GLY A 156      -6.211  -2.099  16.828  1.00 87.80           H  
ATOM   2422  HA3 GLY A 156      -7.504  -0.936  16.511  1.00 87.80           H  
ATOM   2423  C   GLY A 156      -7.898  -2.906  15.837  1.00 87.80           C  
ATOM   2424  O   GLY A 156      -8.197  -3.235  14.663  1.00 87.80           O  
ATOM   2425  OXT GLY A 156      -8.307  -3.480  16.861  1.00 87.80           O  
TER    2426      GLY A 156                                                       
END   
