# Supplementary material for: Single-chain dimers from de novo immunoglobulins as robust scaffolds for multiple binding loops
Source: Nat Commun. 2023 Sep 23;14:5939. doi: 10.1038/s41467-023-41717-5 (PMC10517939; doi:10.1038/s41467-023-41717-5)
Supplement: Supplementary file 3 — Supplementary Data 1 [file 41467_2023_41717_MOESM3_ESM.zip › design_models/scIg+EF/scIg12+EF2d/ranked_1.pdb]

ATOM      1  N   GLY A   1       7.163  -2.446 -14.345  1.00 93.92           N  
ATOM      2  H   GLY A   1       7.661  -2.875 -15.112  1.00 93.92           H  
ATOM      3  H2  GLY A   1       7.257  -1.443 -14.416  1.00 93.92           H  
ATOM      4  H3  GLY A   1       7.634  -2.702 -13.489  1.00 93.92           H  
ATOM      5  CA  GLY A   1       5.735  -2.851 -14.287  1.00 93.92           C  
ATOM      6  HA2 GLY A   1       5.671  -3.915 -14.057  1.00 93.92           H  
ATOM      7  HA3 GLY A   1       5.261  -2.646 -15.247  1.00 93.92           H  
ATOM      8  C   GLY A   1       4.992  -2.075 -13.210  1.00 93.92           C  
ATOM      9  O   GLY A   1       5.619  -1.262 -12.546  1.00 93.92           O  
ATOM     10  N   ARG A   2       3.675  -2.279 -13.050  1.00 96.72           N  
ATOM     11  H   ARG A   2       3.196  -2.962 -13.618  1.00 96.72           H  
ATOM     12  CA  ARG A   2       2.848  -1.554 -12.068  1.00 96.72           C  
ATOM     13  HA  ARG A   2       3.494  -1.142 -11.293  1.00 96.72           H  
ATOM     14  C   ARG A   2       1.842  -2.477 -11.384  1.00 96.72           C  
ATOM     15  CB  ARG A   2       2.144  -0.379 -12.768  1.00 96.72           C  
ATOM     16  HB2 ARG A   2       2.898   0.346 -13.076  1.00 96.72           H  
ATOM     17  HB3 ARG A   2       1.652  -0.754 -13.665  1.00 96.72           H  
ATOM     18  O   ARG A   2       1.127  -3.208 -12.067  1.00 96.72           O  
ATOM     19  CG  ARG A   2       1.097   0.334 -11.895  1.00 96.72           C  
ATOM     20  HG2 ARG A   2       1.567   0.756 -11.007  1.00 96.72           H  
ATOM     21  HG3 ARG A   2       0.323  -0.370 -11.590  1.00 96.72           H  
ATOM     22  CD  ARG A   2       0.435   1.439 -12.712  1.00 96.72           C  
ATOM     23  HD2 ARG A   2       0.079   1.016 -13.651  1.00 96.72           H  
ATOM     24  HD3 ARG A   2       1.186   2.192 -12.949  1.00 96.72           H  
ATOM     25  NE  ARG A   2      -0.721   2.013 -12.002  1.00 96.72           N  
ATOM     26  HE  ARG A   2      -1.416   1.348 -11.693  1.00 96.72           H  
ATOM     27  NH1 ARG A   2      -0.236   4.213 -12.404  1.00 96.72           N  
ATOM     28 HH11 ARG A   2      -0.391   5.194 -12.220  1.00 96.72           H  
ATOM     29 HH12 ARG A   2       0.736   3.964 -12.516  1.00 96.72           H  
ATOM     30  NH2 ARG A   2      -2.089   3.671 -11.281  1.00 96.72           N  
ATOM     31 HH21 ARG A   2      -2.658   2.962 -10.840  1.00 96.72           H  
ATOM     32 HH22 ARG A   2      -2.263   4.656 -11.138  1.00 96.72           H  
ATOM     33  CZ  ARG A   2      -1.010   3.293 -11.908  1.00 96.72           C  
ATOM     34  N   VAL A   3       1.740  -2.376 -10.061  1.00 97.85           N  
ATOM     35  H   VAL A   3       2.381  -1.753  -9.590  1.00 97.85           H  
ATOM     36  CA  VAL A   3       0.691  -3.012  -9.248  1.00 97.85           C  
ATOM     37  HA  VAL A   3      -0.072  -3.424  -9.909  1.00 97.85           H  
ATOM     38  C   VAL A   3       0.023  -1.974  -8.370  1.00 97.85           C  
ATOM     39  CB  VAL A   3       1.248  -4.168  -8.400  1.00 97.85           C  
ATOM     40  HB  VAL A   3       2.175  -3.839  -7.933  1.00 97.85           H  
ATOM     41  O   VAL A   3       0.679  -1.126  -7.769  1.00 97.85           O  
ATOM     42  CG1 VAL A   3       0.307  -4.676  -7.295  1.00 97.85           C  
ATOM     43 HG11 VAL A   3       0.744  -5.551  -6.815  1.00 97.85           H  
ATOM     44 HG12 VAL A   3       0.171  -3.909  -6.532  1.00 97.85           H  
ATOM     45 HG13 VAL A   3      -0.662  -4.944  -7.715  1.00 97.85           H  
ATOM     46  CG2 VAL A   3       1.544  -5.359  -9.308  1.00 97.85           C  
ATOM     47 HG21 VAL A   3       2.367  -5.921  -8.866  1.00 97.85           H  
ATOM     48 HG22 VAL A   3       1.841  -5.031 -10.304  1.00 97.85           H  
ATOM     49 HG23 VAL A   3       0.666  -5.994  -9.418  1.00 97.85           H  
ATOM     50  N   GLU A   4      -1.294  -2.059  -8.272  1.00 98.23           N  
ATOM     51  H   GLU A   4      -1.767  -2.783  -8.794  1.00 98.23           H  
ATOM     52  CA  GLU A   4      -2.090  -1.241  -7.376  1.00 98.23           C  
ATOM     53  HA  GLU A   4      -1.453  -0.497  -6.899  1.00 98.23           H  
ATOM     54  C   GLU A   4      -2.710  -2.104  -6.273  1.00 98.23           C  
ATOM     55  CB  GLU A   4      -3.127  -0.488  -8.208  1.00 98.23           C  
ATOM     56  HB2 GLU A   4      -2.614   0.080  -8.985  1.00 98.23           H  
ATOM     57  HB3 GLU A   4      -3.806  -1.201  -8.676  1.00 98.23           H  
ATOM     58  O   GLU A   4      -3.343  -3.119  -6.552  1.00 98.23           O  
ATOM     59  CG  GLU A   4      -3.925   0.476  -7.341  1.00 98.23           C  
ATOM     60  HG2 GLU A   4      -3.235   1.141  -6.822  1.00 98.23           H  
ATOM     61  HG3 GLU A   4      -4.480  -0.088  -6.591  1.00 98.23           H  
ATOM     62  CD  GLU A   4      -4.909   1.315  -8.147  1.00 98.23           C  
ATOM     63  OE1 GLU A   4      -5.442   2.276  -7.560  1.00 98.23           O  
ATOM     64  OE2 GLU A   4      -5.238   1.060  -9.321  1.00 98.23           O  
ATOM     65  N   VAL A   5      -2.550  -1.668  -5.025  1.00 98.17           N  
ATOM     66  H   VAL A   5      -1.991  -0.837  -4.893  1.00 98.17           H  
ATOM     67  CA  VAL A   5      -3.161  -2.244  -3.826  1.00 98.17           C  
ATOM     68  HA  VAL A   5      -3.750  -3.119  -4.100  1.00 98.17           H  
ATOM     69  C   VAL A   5      -4.085  -1.190  -3.224  1.00 98.17           C  
ATOM     70  CB  VAL A   5      -2.092  -2.684  -2.803  1.00 98.17           C  
ATOM     71  HB  VAL A   5      -1.563  -1.804  -2.437  1.00 98.17           H  
ATOM     72  O   VAL A   5      -3.623  -0.167  -2.718  1.00 98.17           O  
ATOM     73  CG1 VAL A   5      -2.734  -3.384  -1.599  1.00 98.17           C  
ATOM     74 HG11 VAL A   5      -3.433  -2.716  -1.095  1.00 98.17           H  
ATOM     75 HG12 VAL A   5      -1.961  -3.665  -0.884  1.00 98.17           H  
ATOM     76 HG13 VAL A   5      -3.259  -4.282  -1.925  1.00 98.17           H  
ATOM     77  CG2 VAL A   5      -1.049  -3.627  -3.417  1.00 98.17           C  
ATOM     78 HG21 VAL A   5      -0.466  -3.098  -4.171  1.00 98.17           H  
ATOM     79 HG22 VAL A   5      -1.542  -4.480  -3.884  1.00 98.17           H  
ATOM     80 HG23 VAL A   5      -0.365  -3.982  -2.646  1.00 98.17           H  
ATOM     81  N   ARG A   6      -5.396  -1.416  -3.276  1.00 97.75           N  
ATOM     82  H   ARG A   6      -5.704  -2.271  -3.718  1.00 97.75           H  
ATOM     83  CA  ARG A   6      -6.397  -0.585  -2.592  1.00 97.75           C  
ATOM     84  HA  ARG A   6      -5.938   0.329  -2.214  1.00 97.75           H  
ATOM     85  C   ARG A   6      -6.939  -1.352  -1.407  1.00 97.75           C  
ATOM     86  CB  ARG A   6      -7.550  -0.209  -3.526  1.00 97.75           C  
ATOM     87  HB2 ARG A   6      -8.297   0.341  -2.953  1.00 97.75           H  
ATOM     88  HB3 ARG A   6      -8.010  -1.125  -3.895  1.00 97.75           H  
ATOM     89  O   ARG A   6      -7.467  -2.445  -1.582  1.00 97.75           O  
ATOM     90  CG  ARG A   6      -7.120   0.645  -4.716  1.00 97.75           C  
ATOM     91  HG2 ARG A   6      -6.750   1.606  -4.358  1.00 97.75           H  
ATOM     92  HG3 ARG A   6      -6.337   0.132  -5.274  1.00 97.75           H  
ATOM     93  CD  ARG A   6      -8.323   0.872  -5.635  1.00 97.75           C  
ATOM     94  HD2 ARG A   6      -9.085   1.438  -5.098  1.00 97.75           H  
ATOM     95  HD3 ARG A   6      -8.728  -0.100  -5.916  1.00 97.75           H  
ATOM     96  NE  ARG A   6      -7.917   1.601  -6.840  1.00 97.75           N  
ATOM     97  HE  ARG A   6      -6.982   1.983  -6.845  1.00 97.75           H  
ATOM     98  NH1 ARG A   6      -9.662   1.088  -8.227  1.00 97.75           N  
ATOM     99 HH11 ARG A   6      -9.981   0.931  -9.172  1.00 97.75           H  
ATOM    100 HH12 ARG A   6     -10.060   0.546  -7.474  1.00 97.75           H  
ATOM    101  NH2 ARG A   6      -7.845   2.112  -9.036  1.00 97.75           N  
ATOM    102 HH21 ARG A   6      -8.158   1.928  -9.978  1.00 97.75           H  
ATOM    103 HH22 ARG A   6      -6.846   2.177  -8.904  1.00 97.75           H  
ATOM    104  CZ  ARG A   6      -8.485   1.608  -8.025  1.00 97.75           C  
ATOM    105  N   VAL A   7      -6.843  -0.770  -0.226  1.00 95.42           N  
ATOM    106  H   VAL A   7      -6.417   0.143  -0.154  1.00 95.42           H  
ATOM    107  CA  VAL A   7      -7.422  -1.339   0.987  1.00 95.42           C  
ATOM    108  HA  VAL A   7      -7.701  -2.378   0.812  1.00 95.42           H  
ATOM    109  C   VAL A   7      -8.680  -0.551   1.323  1.00 95.42           C  
ATOM    110  CB  VAL A   7      -6.405  -1.325   2.134  1.00 95.42           C  
ATOM    111  HB  VAL A   7      -6.252  -0.291   2.440  1.00 95.42           H  
ATOM    112  O   VAL A   7      -8.696   0.667   1.183  1.00 95.42           O  
ATOM    113  CG1 VAL A   7      -6.911  -2.114   3.341  1.00 95.42           C  
ATOM    114 HG11 VAL A   7      -7.138  -3.139   3.050  1.00 95.42           H  
ATOM    115 HG12 VAL A   7      -7.809  -1.650   3.750  1.00 95.42           H  
ATOM    116 HG13 VAL A   7      -6.153  -2.127   4.124  1.00 95.42           H  
ATOM    117  CG2 VAL A   7      -5.047  -1.906   1.714  1.00 95.42           C  
ATOM    118 HG21 VAL A   7      -4.599  -1.303   0.925  1.00 95.42           H  
ATOM    119 HG22 VAL A   7      -5.169  -2.931   1.365  1.00 95.42           H  
ATOM    120 HG23 VAL A   7      -4.371  -1.880   2.569  1.00 95.42           H  
ATOM    121  N   GLU A   8      -9.736  -1.229   1.745  1.00 93.47           N  
ATOM    122  H   GLU A   8      -9.687  -2.238   1.737  1.00 93.47           H  
ATOM    123  CA  GLU A   8     -10.961  -0.630   2.262  1.00 93.47           C  
ATOM    124  HA  GLU A   8     -10.787   0.426   2.471  1.00 93.47           H  
ATOM    125  C   GLU A   8     -11.334  -1.323   3.571  1.00 93.47           C  
ATOM    126  CB  GLU A   8     -12.080  -0.718   1.208  1.00 93.47           C  
ATOM    127  HB2 GLU A   8     -11.750  -0.191   0.313  1.00 93.47           H  
ATOM    128  HB3 GLU A   8     -12.246  -1.764   0.949  1.00 93.47           H  
ATOM    129  O   GLU A   8     -11.560  -2.533   3.593  1.00 93.47           O  
ATOM    130  CG  GLU A   8     -13.408  -0.097   1.679  1.00 93.47           C  
ATOM    131  HG2 GLU A   8     -13.790  -0.664   2.528  1.00 93.47           H  
ATOM    132  HG3 GLU A   8     -13.211   0.921   2.016  1.00 93.47           H  
ATOM    133  CD  GLU A   8     -14.487  -0.062   0.578  1.00 93.47           C  
ATOM    134  OE1 GLU A   8     -15.332   0.869   0.613  1.00 93.47           O  
ATOM    135  OE2 GLU A   8     -14.466  -0.912  -0.340  1.00 93.47           O  
ATOM    136  N   PHE A   9     -11.401  -0.551   4.652  1.00 88.76           N  
ATOM    137  H   PHE A   9     -11.152   0.424   4.562  1.00 88.76           H  
ATOM    138  CA  PHE A   9     -11.917  -0.992   5.943  1.00 88.76           C  
ATOM    139  HA  PHE A   9     -11.844  -2.077   6.016  1.00 88.76           H  
ATOM    140  C   PHE A   9     -13.396  -0.599   6.043  1.00 88.76           C  
ATOM    141  CB  PHE A   9     -11.064  -0.395   7.070  1.00 88.76           C  
ATOM    142  HB2 PHE A   9     -11.170   0.690   7.063  1.00 88.76           H  
ATOM    143  HB3 PHE A   9     -11.450  -0.753   8.025  1.00 88.76           H  
ATOM    144  O   PHE A   9     -13.738   0.586   5.993  1.00 88.76           O  
ATOM    145  CG  PHE A   9      -9.588  -0.746   6.983  1.00 88.76           C  
ATOM    146  CD1 PHE A   9      -9.127  -1.989   7.450  1.00 88.76           C  
ATOM    147  HD1 PHE A   9      -9.823  -2.699   7.872  1.00 88.76           H  
ATOM    148  CD2 PHE A   9      -8.670   0.161   6.422  1.00 88.76           C  
ATOM    149  HD2 PHE A   9      -9.009   1.115   6.045  1.00 88.76           H  
ATOM    150  CE1 PHE A   9      -7.761  -2.306   7.361  1.00 88.76           C  
ATOM    151  HE1 PHE A   9      -7.407  -3.269   7.698  1.00 88.76           H  
ATOM    152  CE2 PHE A   9      -7.304  -0.147   6.350  1.00 88.76           C  
ATOM    153  HE2 PHE A   9      -6.610   0.572   5.940  1.00 88.76           H  
ATOM    154  CZ  PHE A   9      -6.849  -1.385   6.823  1.00 88.76           C  
ATOM    155  HZ  PHE A   9      -5.799  -1.630   6.768  1.00 88.76           H  
ATOM    156  N   GLU A  10     -14.282  -1.588   6.148  1.00 87.70           N  
ATOM    157  H   GLU A  10     -13.933  -2.534   6.215  1.00 87.70           H  
ATOM    158  CA  GLU A  10     -15.733  -1.407   6.235  1.00 87.70           C  
ATOM    159  HA  GLU A  10     -15.956  -0.373   6.500  1.00 87.70           H  
ATOM    160  C   GLU A  10     -16.294  -2.314   7.327  1.00 87.70           C  
ATOM    161  CB  GLU A  10     -16.406  -1.703   4.881  1.00 87.70           C  
ATOM    162  HB2 GLU A  10     -15.960  -1.072   4.112  1.00 87.70           H  
ATOM    163  HB3 GLU A  10     -16.232  -2.745   4.612  1.00 87.70           H  
ATOM    164  O   GLU A  10     -16.464  -3.517   7.121  1.00 87.70           O  
ATOM    165  CG  GLU A  10     -17.921  -1.421   4.935  1.00 87.70           C  
ATOM    166  HG2 GLU A  10     -18.062  -0.352   5.092  1.00 87.70           H  
ATOM    167  HG3 GLU A  10     -18.361  -1.937   5.789  1.00 87.70           H  
ATOM    168  CD  GLU A  10     -18.699  -1.858   3.680  1.00 87.70           C  
ATOM    169  OE1 GLU A  10     -19.871  -1.445   3.555  1.00 87.70           O  
ATOM    170  OE2 GLU A  10     -18.181  -2.647   2.845  1.00 87.70           O  
ATOM    171  N   GLY A  11     -16.601  -1.733   8.489  1.00 83.22           N  
ATOM    172  H   GLY A  11     -16.361  -0.763   8.634  1.00 83.22           H  
ATOM    173  CA  GLY A  11     -17.025  -2.530   9.633  1.00 83.22           C  
ATOM    174  HA2 GLY A  11     -17.138  -1.898  10.513  1.00 83.22           H  
ATOM    175  HA3 GLY A  11     -17.983  -3.001   9.409  1.00 83.22           H  
ATOM    176  C   GLY A  11     -15.989  -3.614   9.923  1.00 83.22           C  
ATOM    177  O   GLY A  11     -14.793  -3.359   9.868  1.00 83.22           O  
ATOM    178  N   ASP A  12     -16.455  -4.829  10.167  1.00 84.07           N  
ATOM    179  H   ASP A  12     -17.428  -5.017   9.973  1.00 84.07           H  
ATOM    180  CA  ASP A  12     -15.671  -6.017  10.505  1.00 84.07           C  
ATOM    181  HA  ASP A  12     -14.964  -5.756  11.293  1.00 84.07           H  
ATOM    182  C   ASP A  12     -14.840  -6.587   9.337  1.00 84.07           C  
ATOM    183  CB  ASP A  12     -16.659  -7.047  11.081  1.00 84.07           C  
ATOM    184  HB2 ASP A  12     -16.095  -7.892  11.478  1.00 84.07           H  
ATOM    185  HB3 ASP A  12     -17.191  -6.594  11.918  1.00 84.07           H  
ATOM    186  O   ASP A  12     -14.265  -7.672   9.446  1.00 84.07           O  
ATOM    187  CG  ASP A  12     -17.694  -7.584  10.075  1.00 84.07           C  
ATOM    188  OD1 ASP A  12     -18.128  -6.821   9.176  1.00 84.07           O  
ATOM    189  OD2 ASP A  12     -18.110  -8.754  10.205  1.00 84.07           O  
ATOM    190  N   LYS A  13     -14.766  -5.881   8.201  1.00 89.46           N  
ATOM    191  H   LYS A  13     -15.231  -4.985   8.176  1.00 89.46           H  
ATOM    192  CA  LYS A  13     -14.132  -6.365   6.971  1.00 89.46           C  
ATOM    193  HA  LYS A  13     -13.679  -7.335   7.175  1.00 89.46           H  
ATOM    194  C   LYS A  13     -13.020  -5.452   6.491  1.00 89.46           C  
ATOM    195  CB  LYS A  13     -15.185  -6.556   5.873  1.00 89.46           C  
ATOM    196  HB2 LYS A  13     -15.705  -5.614   5.704  1.00 89.46           H  
ATOM    197  HB3 LYS A  13     -14.692  -6.856   4.948  1.00 89.46           H  
ATOM    198  O   LYS A  13     -13.163  -4.232   6.446  1.00 89.46           O  
ATOM    199  CG  LYS A  13     -16.185  -7.640   6.278  1.00 89.46           C  
ATOM    200  HG2 LYS A  13     -16.617  -7.392   7.247  1.00 89.46           H  
ATOM    201  HG3 LYS A  13     -15.669  -8.597   6.362  1.00 89.46           H  
ATOM    202  CD  LYS A  13     -17.321  -7.758   5.269  1.00 89.46           C  
ATOM    203  HD2 LYS A  13     -17.770  -6.776   5.120  1.00 89.46           H  
ATOM    204  HD3 LYS A  13     -16.941  -8.150   4.326  1.00 89.46           H  
ATOM    205  CE  LYS A  13     -18.343  -8.708   5.890  1.00 89.46           C  
ATOM    206  HE2 LYS A  13     -18.612  -8.316   6.870  1.00 89.46           H  
ATOM    207  HE3 LYS A  13     -17.872  -9.677   6.055  1.00 89.46           H  
ATOM    208  NZ  LYS A  13     -19.543  -8.833   5.037  1.00 89.46           N  
ATOM    209  HZ1 LYS A  13     -20.207  -9.434   5.503  1.00 89.46           H  
ATOM    210  HZ2 LYS A  13     -19.294  -9.214   4.136  1.00 89.46           H  
ATOM    211  HZ3 LYS A  13     -19.957  -7.918   4.931  1.00 89.46           H  
ATOM    212  N   MET A  14     -11.947  -6.078   6.019  1.00 91.98           N  
ATOM    213  H   MET A  14     -11.922  -7.084   6.100  1.00 91.98           H  
ATOM    214  CA  MET A  14     -10.927  -5.432   5.204  1.00 91.98           C  
ATOM    215  HA  MET A  14     -11.146  -4.367   5.128  1.00 91.98           H  
ATOM    216  C   MET A  14     -10.970  -6.043   3.806  1.00 91.98           C  
ATOM    217  CB  MET A  14      -9.548  -5.562   5.858  1.00 91.98           C  
ATOM    218  HB2 MET A  14      -9.269  -6.614   5.914  1.00 91.98           H  
ATOM    219  HB3 MET A  14      -9.585  -5.156   6.869  1.00 91.98           H  
ATOM    220  O   MET A  14     -10.705  -7.234   3.633  1.00 91.98           O  
ATOM    221  CG  MET A  14      -8.496  -4.776   5.069  1.00 91.98           C  
ATOM    222  HG2 MET A  14      -8.712  -3.713   5.176  1.00 91.98           H  
ATOM    223  HG3 MET A  14      -8.577  -5.019   4.009  1.00 91.98           H  
ATOM    224  SD  MET A  14      -6.781  -5.070   5.567  1.00 91.98           S  
ATOM    225  CE  MET A  14      -6.652  -6.762   4.978  1.00 91.98           C  
ATOM    226  HE1 MET A  14      -7.074  -7.432   5.727  1.00 91.98           H  
ATOM    227  HE2 MET A  14      -5.605  -6.992   4.779  1.00 91.98           H  
ATOM    228  HE3 MET A  14      -7.219  -6.874   4.054  1.00 91.98           H  
ATOM    229  N   ARG A  15     -11.291  -5.230   2.800  1.00 94.76           N  
ATOM    230  H   ARG A  15     -11.477  -4.262   3.022  1.00 94.76           H  
ATOM    231  CA  ARG A  15     -11.202  -5.611   1.387  1.00 94.76           C  
ATOM    232  HA  ARG A  15     -11.182  -6.698   1.305  1.00 94.76           H  
ATOM    233  C   ARG A  15      -9.901  -5.084   0.806  1.00 94.76           C  
ATOM    234  CB  ARG A  15     -12.409  -5.106   0.589  1.00 94.76           C  
ATOM    235  HB2 ARG A  15     -12.439  -4.017   0.622  1.00 94.76           H  
ATOM    236  HB3 ARG A  15     -12.284  -5.412  -0.450  1.00 94.76           H  
ATOM    237  O   ARG A  15      -9.589  -3.906   0.941  1.00 94.76           O  
ATOM    238  CG  ARG A  15     -13.740  -5.661   1.110  1.00 94.76           C  
ATOM    239  HG2 ARG A  15     -13.951  -5.233   2.091  1.00 94.76           H  
ATOM    240  HG3 ARG A  15     -13.681  -6.746   1.197  1.00 94.76           H  
ATOM    241  CD  ARG A  15     -14.866  -5.292   0.140  1.00 94.76           C  
ATOM    242  HD2 ARG A  15     -14.793  -4.227  -0.083  1.00 94.76           H  
ATOM    243  HD3 ARG A  15     -14.725  -5.841  -0.791  1.00 94.76           H  
ATOM    244  NE  ARG A  15     -16.189  -5.624   0.702  1.00 94.76           N  
ATOM    245  HE  ARG A  15     -16.320  -6.565   1.044  1.00 94.76           H  
ATOM    246  NH1 ARG A  15     -17.202  -3.565   0.453  1.00 94.76           N  
ATOM    247 HH11 ARG A  15     -16.359  -3.195   0.037  1.00 94.76           H  
ATOM    248 HH12 ARG A  15     -17.712  -2.929   1.049  1.00 94.76           H  
ATOM    249  NH2 ARG A  15     -18.243  -5.127   1.557  1.00 94.76           N  
ATOM    250 HH21 ARG A  15     -19.085  -4.872   1.062  1.00 94.76           H  
ATOM    251 HH22 ARG A  15     -18.270  -4.514   2.359  1.00 94.76           H  
ATOM    252  CZ  ARG A  15     -17.196  -4.792   0.872  1.00 94.76           C  
ATOM    253  N   VAL A  16      -9.153  -5.949   0.140  1.00 96.99           N  
ATOM    254  H   VAL A  16      -9.465  -6.908   0.104  1.00 96.99           H  
ATOM    255  CA  VAL A  16      -7.931  -5.608  -0.584  1.00 96.99           C  
ATOM    256  HA  VAL A  16      -7.704  -4.552  -0.442  1.00 96.99           H  
ATOM    257  C   VAL A  16      -8.186  -5.863  -2.059  1.00 96.99           C  
ATOM    258  CB  VAL A  16      -6.718  -6.411  -0.082  1.00 96.99           C  
ATOM    259  HB  VAL A  16      -6.855  -7.468  -0.312  1.00 96.99           H  
ATOM    260  O   VAL A  16      -8.339  -7.011  -2.468  1.00 96.99           O  
ATOM    261  CG1 VAL A  16      -5.439  -5.919  -0.767  1.00 96.99           C  
ATOM    262 HG11 VAL A  16      -4.583  -6.501  -0.424  1.00 96.99           H  
ATOM    263 HG12 VAL A  16      -5.519  -6.041  -1.847  1.00 96.99           H  
ATOM    264 HG13 VAL A  16      -5.273  -4.866  -0.537  1.00 96.99           H  
ATOM    265  CG2 VAL A  16      -6.544  -6.273   1.433  1.00 96.99           C  
ATOM    266 HG21 VAL A  16      -5.668  -6.833   1.761  1.00 96.99           H  
ATOM    267 HG22 VAL A  16      -7.418  -6.689   1.934  1.00 96.99           H  
ATOM    268 HG23 VAL A  16      -6.434  -5.224   1.709  1.00 96.99           H  
ATOM    269  N   ARG A  17      -8.237  -4.803  -2.862  1.00 98.14           N  
ATOM    270  H   ARG A  17      -8.076  -3.896  -2.446  1.00 98.14           H  
ATOM    271  CA  ARG A  17      -8.281  -4.902  -4.322  1.00 98.14           C  
ATOM    272  HA  ARG A  17      -8.649  -5.889  -4.603  1.00 98.14           H  
ATOM    273  C   ARG A  17      -6.881  -4.770  -4.881  1.00 98.14           C  
ATOM    274  CB  ARG A  17      -9.221  -3.872  -4.945  1.00 98.14           C  
ATOM    275  HB2 ARG A  17      -8.915  -2.866  -4.657  1.00 98.14           H  
ATOM    276  HB3 ARG A  17      -9.164  -3.958  -6.030  1.00 98.14           H  
ATOM    277  O   ARG A  17      -6.180  -3.802  -4.587  1.00 98.14           O  
ATOM    278  CG  ARG A  17     -10.661  -4.116  -4.506  1.00 98.14           C  
ATOM    279  HG2 ARG A  17     -10.954  -5.130  -4.780  1.00 98.14           H  
ATOM    280  HG3 ARG A  17     -10.749  -3.996  -3.426  1.00 98.14           H  
ATOM    281  CD  ARG A  17     -11.585  -3.124  -5.200  1.00 98.14           C  
ATOM    282  HD2 ARG A  17     -11.513  -3.266  -6.278  1.00 98.14           H  
ATOM    283  HD3 ARG A  17     -11.286  -2.109  -4.939  1.00 98.14           H  
ATOM    284  NE  ARG A  17     -12.954  -3.377  -4.757  1.00 98.14           N  
ATOM    285  HE  ARG A  17     -13.115  -4.242  -4.262  1.00 98.14           H  
ATOM    286  NH1 ARG A  17     -14.022  -1.617  -5.750  1.00 98.14           N  
ATOM    287 HH11 ARG A  17     -13.173  -1.467  -6.277  1.00 98.14           H  
ATOM    288 HH12 ARG A  17     -14.893  -1.160  -5.979  1.00 98.14           H  
ATOM    289  NH2 ARG A  17     -15.140  -3.106  -4.466  1.00 98.14           N  
ATOM    290 HH21 ARG A  17     -16.015  -2.606  -4.529  1.00 98.14           H  
ATOM    291 HH22 ARG A  17     -15.070  -3.995  -3.993  1.00 98.14           H  
ATOM    292  CZ  ARG A  17     -14.033  -2.680  -4.993  1.00 98.14           C  
ATOM    293  N   LEU A  18      -6.505  -5.746  -5.685  1.00 98.42           N  
ATOM    294  H   LEU A  18      -7.172  -6.480  -5.875  1.00 98.42           H  
ATOM    295  CA  LEU A  18      -5.224  -5.846  -6.354  1.00 98.42           C  
ATOM    296  HA  LEU A  18      -4.551  -5.063  -6.005  1.00 98.42           H  
ATOM    297  C   LEU A  18      -5.457  -5.691  -7.848  1.00 98.42           C  
ATOM    298  CB  LEU A  18      -4.599  -7.215  -6.058  1.00 98.42           C  
ATOM    299  HB2 LEU A  18      -3.624  -7.251  -6.545  1.00 98.42           H  
ATOM    300  HB3 LEU A  18      -5.228  -7.982  -6.511  1.00 98.42           H  
ATOM    301  O   LEU A  18      -6.303  -6.388  -8.398  1.00 98.42           O  
ATOM    302  CG  LEU A  18      -4.424  -7.559  -4.572  1.00 98.42           C  
ATOM    303  HG  LEU A  18      -5.381  -7.505  -4.052  1.00 98.42           H  
ATOM    304  CD1 LEU A  18      -3.914  -8.995  -4.475  1.00 98.42           C  
ATOM    305 HD11 LEU A  18      -3.684  -9.250  -3.441  1.00 98.42           H  
ATOM    306 HD12 LEU A  18      -4.678  -9.678  -4.846  1.00 98.42           H  
ATOM    307 HD13 LEU A  18      -3.013  -9.116  -5.078  1.00 98.42           H  
ATOM    308  CD2 LEU A  18      -3.436  -6.615  -3.889  1.00 98.42           C  
ATOM    309 HD21 LEU A  18      -3.292  -6.919  -2.852  1.00 98.42           H  
ATOM    310 HD22 LEU A  18      -3.831  -5.599  -3.904  1.00 98.42           H  
ATOM    311 HD23 LEU A  18      -2.480  -6.640  -4.411  1.00 98.42           H  
ATOM    312  N   ARG A  19      -4.693  -4.830  -8.511  1.00 98.48           N  
ATOM    313  H   ARG A  19      -4.046  -4.264  -7.980  1.00 98.48           H  
ATOM    314  CA  ARG A  19      -4.699  -4.714  -9.971  1.00 98.48           C  
ATOM    315  HA  ARG A  19      -5.244  -5.555 -10.402  1.00 98.48           H  
ATOM    316  C   ARG A  19      -3.275  -4.788 -10.497  1.00 98.48           C  
ATOM    317  CB  ARG A  19      -5.436  -3.431 -10.365  1.00 98.48           C  
ATOM    318  HB2 ARG A  19      -4.977  -2.579  -9.864  1.00 98.48           H  
ATOM    319  HB3 ARG A  19      -6.474  -3.509 -10.039  1.00 98.48           H  
ATOM    320  O   ARG A  19      -2.409  -4.057 -10.019  1.00 98.48           O  
ATOM    321  CG  ARG A  19      -5.402  -3.195 -11.874  1.00 98.48           C  
ATOM    322  HG2 ARG A  19      -4.370  -3.056 -12.198  1.00 98.48           H  
ATOM    323  HG3 ARG A  19      -5.832  -4.049 -12.397  1.00 98.48           H  
ATOM    324  CD  ARG A  19      -6.193  -1.937 -12.210  1.00 98.48           C  
ATOM    325  HD2 ARG A  19      -7.253  -2.138 -12.055  1.00 98.48           H  
ATOM    326  HD3 ARG A  19      -5.874  -1.127 -11.555  1.00 98.48           H  
ATOM    327  NE  ARG A  19      -5.921  -1.560 -13.597  1.00 98.48           N  
ATOM    328  HE  ARG A  19      -5.008  -1.802 -13.952  1.00 98.48           H  
ATOM    329  NH1 ARG A  19      -7.796  -0.334 -14.048  1.00 98.48           N  
ATOM    330 HH11 ARG A  19      -8.391   0.095 -14.742  1.00 98.48           H  
ATOM    331 HH12 ARG A  19      -8.153  -0.656 -13.160  1.00 98.48           H  
ATOM    332  NH2 ARG A  19      -6.194  -0.652 -15.607  1.00 98.48           N  
ATOM    333 HH21 ARG A  19      -6.675  -0.114 -16.313  1.00 98.48           H  
ATOM    334 HH22 ARG A  19      -5.276  -1.046 -15.764  1.00 98.48           H  
ATOM    335  CZ  ARG A  19      -6.649  -0.842 -14.408  1.00 98.48           C  
ATOM    336  N   ASN A  20      -3.040  -5.659 -11.474  1.00 98.24           N  
ATOM    337  H   ASN A  20      -3.810  -6.212 -11.822  1.00 98.24           H  
ATOM    338  CA  ASN A  20      -1.735  -5.822 -12.109  1.00 98.24           C  
ATOM    339  HA  ASN A  20      -0.969  -5.305 -11.530  1.00 98.24           H  
ATOM    340  C   ASN A  20      -1.747  -5.201 -13.513  1.00 98.24           C  
ATOM    341  CB  ASN A  20      -1.377  -7.315 -12.114  1.00 98.24           C  
ATOM    342  HB2 ASN A  20      -2.144  -7.857 -12.666  1.00 98.24           H  
ATOM    343  HB3 ASN A  20      -1.346  -7.690 -11.091  1.00 98.24           H  
ATOM    344  O   ASN A  20      -2.274  -5.785 -14.456  1.00 98.24           O  
ATOM    345  CG  ASN A  20      -0.039  -7.603 -12.762  1.00 98.24           C  
ATOM    346  ND2 ASN A  20       0.256  -8.849 -13.020  1.00 98.24           N  
ATOM    347 HD21 ASN A  20      -0.359  -9.583 -12.699  1.00 98.24           H  
ATOM    348 HD22 ASN A  20       1.145  -9.059 -13.452  1.00 98.24           H  
ATOM    349  OD1 ASN A  20       0.765  -6.722 -13.027  1.00 98.24           O  
ATOM    350  N   ASP A  21      -1.131  -4.029 -13.660  1.00 97.72           N  
ATOM    351  H   ASP A  21      -0.648  -3.641 -12.862  1.00 97.72           H  
ATOM    352  CA  ASP A  21      -0.932  -3.352 -14.948  1.00 97.72           C  
ATOM    353  HA  ASP A  21      -1.656  -3.738 -15.666  1.00 97.72           H  
ATOM    354  C   ASP A  21       0.468  -3.652 -15.543  1.00 97.72           C  
ATOM    355  CB  ASP A  21      -1.199  -1.841 -14.806  1.00 97.72           C  
ATOM    356  HB2 ASP A  21      -0.961  -1.348 -15.749  1.00 97.72           H  
ATOM    357  HB3 ASP A  21      -0.528  -1.441 -14.046  1.00 97.72           H  
ATOM    358  O   ASP A  21       0.964  -2.922 -16.402  1.00 97.72           O  
ATOM    359  CG  ASP A  21      -2.645  -1.457 -14.452  1.00 97.72           C  
ATOM    360  OD1 ASP A  21      -3.604  -1.863 -15.157  1.00 97.72           O  
ATOM    361  OD2 ASP A  21      -2.823  -0.660 -13.505  1.00 97.72           O  
ATOM    362  N   SER A  22       1.151  -4.704 -15.077  1.00 95.48           N  
ATOM    363  H   SER A  22       0.713  -5.279 -14.371  1.00 95.48           H  
ATOM    364  CA  SER A  22       2.413  -5.181 -15.655  1.00 95.48           C  
ATOM    365  HA  SER A  22       2.905  -4.334 -16.133  1.00 95.48           H  
ATOM    366  C   SER A  22       2.194  -6.231 -16.755  1.00 95.48           C  
ATOM    367  CB  SER A  22       3.359  -5.670 -14.554  1.00 95.48           C  
ATOM    368  HB2 SER A  22       3.258  -5.045 -13.667  1.00 95.48           H  
ATOM    369  HB3 SER A  22       4.384  -5.595 -14.917  1.00 95.48           H  
ATOM    370  O   SER A  22       1.082  -6.694 -16.992  1.00 95.48           O  
ATOM    371  OG  SER A  22       3.121  -7.006 -14.218  1.00 95.48           O  
ATOM    372  HG  SER A  22       2.283  -7.046 -13.750  1.00 95.48           H  
ATOM    373  N   SER A  23       3.267  -6.606 -17.455  1.00 94.71           N  
ATOM    374  H   SER A  23       4.172  -6.227 -17.214  1.00 94.71           H  
ATOM    375  CA  SER A  23       3.247  -7.614 -18.525  1.00 94.71           C  
ATOM    376  HA  SER A  23       2.273  -7.592 -19.012  1.00 94.71           H  
ATOM    377  C   SER A  23       3.461  -9.050 -18.034  1.00 94.71           C  
ATOM    378  CB  SER A  23       4.304  -7.259 -19.573  1.00 94.71           C  
ATOM    379  HB2 SER A  23       4.036  -6.314 -20.044  1.00 94.71           H  
ATOM    380  HB3 SER A  23       4.338  -8.035 -20.337  1.00 94.71           H  
ATOM    381  O   SER A  23       3.411  -9.980 -18.840  1.00 94.71           O  
ATOM    382  OG  SER A  23       5.576  -7.129 -18.959  1.00 94.71           O  
ATOM    383  HG  SER A  23       6.246  -7.065 -19.643  1.00 94.71           H  
ATOM    384  N   THR A  24       3.702  -9.253 -16.737  1.00 95.00           N  
ATOM    385  H   THR A  24       3.677  -8.468 -16.102  1.00 95.00           H  
ATOM    386  CA  THR A  24       3.942 -10.566 -16.127  1.00 95.00           C  
ATOM    387  HA  THR A  24       3.728 -11.337 -16.868  1.00 95.00           H  
ATOM    388  C   THR A  24       3.012 -10.790 -14.934  1.00 95.00           C  
ATOM    389  CB  THR A  24       5.408 -10.734 -15.695  1.00 95.00           C  
ATOM    390  HB  THR A  24       5.515 -11.679 -15.161  1.00 95.00           H  
ATOM    391  O   THR A  24       2.535  -9.827 -14.335  1.00 95.00           O  
ATOM    392  CG2 THR A  24       6.355 -10.745 -16.895  1.00 95.00           C  
ATOM    393 HG21 THR A  24       7.371 -10.951 -16.559  1.00 95.00           H  
ATOM    394 HG22 THR A  24       6.333  -9.778 -17.398  1.00 95.00           H  
ATOM    395 HG23 THR A  24       6.048 -11.520 -17.597  1.00 95.00           H  
ATOM    396  OG1 THR A  24       5.828  -9.684 -14.857  1.00 95.00           O  
ATOM    397  HG1 THR A  24       6.703  -9.890 -14.520  1.00 95.00           H  
ATOM    398  N   PRO A  25       2.700 -12.046 -14.571  1.00 97.03           N  
ATOM    399  CA  PRO A  25       1.982 -12.321 -13.333  1.00 97.03           C  
ATOM    400  HA  PRO A  25       1.000 -11.850 -13.389  1.00 97.03           H  
ATOM    401  C   PRO A  25       2.737 -11.780 -12.114  1.00 97.03           C  
ATOM    402  CB  PRO A  25       1.804 -13.840 -13.271  1.00 97.03           C  
ATOM    403  HB2 PRO A  25       2.619 -14.292 -12.707  1.00 97.03           H  
ATOM    404  HB3 PRO A  25       0.842 -14.114 -12.839  1.00 97.03           H  
ATOM    405  O   PRO A  25       3.971 -11.799 -12.073  1.00 97.03           O  
ATOM    406  CG  PRO A  25       1.906 -14.264 -14.736  1.00 97.03           C  
ATOM    407  HG2 PRO A  25       0.941 -14.126 -15.223  1.00 97.03           H  
ATOM    408  HG3 PRO A  25       2.242 -15.296 -14.836  1.00 97.03           H  
ATOM    409  CD  PRO A  25       2.920 -13.278 -15.311  1.00 97.03           C  
ATOM    410  HD2 PRO A  25       2.743 -13.151 -16.379  1.00 97.03           H  
ATOM    411  HD3 PRO A  25       3.933 -13.637 -15.128  1.00 97.03           H  
ATOM    412  N   VAL A  26       1.974 -11.322 -11.127  1.00 97.83           N  
ATOM    413  H   VAL A  26       0.971 -11.343 -11.247  1.00 97.83           H  
ATOM    414  CA  VAL A  26       2.470 -10.828  -9.840  1.00 97.83           C  
ATOM    415  HA  VAL A  26       3.557 -10.900  -9.797  1.00 97.83           H  
ATOM    416  C   VAL A  26       1.891 -11.708  -8.745  1.00 97.83           C  
ATOM    417  CB  VAL A  26       2.073  -9.355  -9.647  1.00 97.83           C  
ATOM    418  HB  VAL A  26       1.001  -9.260  -9.819  1.00 97.83           H  
ATOM    419  O   VAL A  26       0.690 -11.970  -8.741  1.00 97.83           O  
ATOM    420  CG1 VAL A  26       2.375  -8.838  -8.235  1.00 97.83           C  
ATOM    421 HG11 VAL A  26       1.922  -7.855  -8.102  1.00 97.83           H  
ATOM    422 HG12 VAL A  26       3.451  -8.782  -8.073  1.00 97.83           H  
ATOM    423 HG13 VAL A  26       1.938  -9.486  -7.475  1.00 97.83           H  
ATOM    424  CG2 VAL A  26       2.812  -8.471 -10.662  1.00 97.83           C  
ATOM    425 HG21 VAL A  26       3.876  -8.440 -10.427  1.00 97.83           H  
ATOM    426 HG22 VAL A  26       2.694  -8.860 -11.673  1.00 97.83           H  
ATOM    427 HG23 VAL A  26       2.400  -7.462 -10.648  1.00 97.83           H  
ATOM    428  N   GLU A  27       2.722 -12.148  -7.811  1.00 98.04           N  
ATOM    429  H   GLU A  27       3.676 -11.816  -7.821  1.00 98.04           H  
ATOM    430  CA  GLU A  27       2.282 -12.818  -6.592  1.00 98.04           C  
ATOM    431  HA  GLU A  27       1.278 -13.213  -6.745  1.00 98.04           H  
ATOM    432  C   GLU A  27       2.212 -11.803  -5.448  1.00 98.04           C  
ATOM    433  CB  GLU A  27       3.190 -14.021  -6.298  1.00 98.04           C  
ATOM    434  HB2 GLU A  27       4.204 -13.684  -6.083  1.00 98.04           H  
ATOM    435  HB3 GLU A  27       3.216 -14.647  -7.190  1.00 98.04           H  
ATOM    436  O   GLU A  27       3.139 -11.030  -5.217  1.00 98.04           O  
ATOM    437  CG  GLU A  27       2.662 -14.857  -5.127  1.00 98.04           C  
ATOM    438  HG2 GLU A  27       2.875 -14.343  -4.189  1.00 98.04           H  
ATOM    439  HG3 GLU A  27       1.578 -14.939  -5.212  1.00 98.04           H  
ATOM    440  CD  GLU A  27       3.262 -16.270  -5.126  1.00 98.04           C  
ATOM    441  OE1 GLU A  27       4.189 -16.544  -4.338  1.00 98.04           O  
ATOM    442  OE2 GLU A  27       2.728 -17.106  -5.890  1.00 98.04           O  
ATOM    443  N   VAL A  28       1.082 -11.763  -4.744  1.00 98.00           N  
ATOM    444  H   VAL A  28       0.330 -12.378  -5.019  1.00 98.00           H  
ATOM    445  CA  VAL A  28       0.867 -10.877  -3.601  1.00 98.00           C  
ATOM    446  HA  VAL A  28       1.783 -10.316  -3.414  1.00 98.00           H  
ATOM    447  C   VAL A  28       0.576 -11.721  -2.370  1.00 98.00           C  
ATOM    448  CB  VAL A  28      -0.244  -9.843  -3.862  1.00 98.00           C  
ATOM    449  HB  VAL A  28      -1.202 -10.353  -3.955  1.00 98.00           H  
ATOM    450  O   VAL A  28      -0.457 -12.392  -2.291  1.00 98.00           O  
ATOM    451  CG1 VAL A  28      -0.324  -8.845  -2.696  1.00 98.00           C  
ATOM    452 HG11 VAL A  28      -1.092  -8.099  -2.897  1.00 98.00           H  
ATOM    453 HG12 VAL A  28       0.637  -8.348  -2.566  1.00 98.00           H  
ATOM    454 HG13 VAL A  28      -0.581  -9.366  -1.773  1.00 98.00           H  
ATOM    455  CG2 VAL A  28       0.009  -9.041  -5.146  1.00 98.00           C  
ATOM    456 HG21 VAL A  28      -0.734  -8.250  -5.254  1.00 98.00           H  
ATOM    457 HG22 VAL A  28       1.006  -8.601  -5.117  1.00 98.00           H  
ATOM    458 HG23 VAL A  28      -0.065  -9.700  -6.011  1.00 98.00           H  
ATOM    459  N   HIS A  29       1.464 -11.653  -1.382  1.00 97.28           N  
ATOM    460  H   HIS A  29       2.299 -11.106  -1.538  1.00 97.28           H  
ATOM    461  CA  HIS A  29       1.230 -12.199  -0.051  1.00 97.28           C  
ATOM    462  HA  HIS A  29       0.492 -12.997  -0.130  1.00 97.28           H  
ATOM    463  C   HIS A  29       0.680 -11.101   0.850  1.00 97.28           C  
ATOM    464  CB  HIS A  29       2.490 -12.819   0.554  1.00 97.28           C  
ATOM    465  HB2 HIS A  29       3.162 -12.027   0.883  1.00 97.28           H  
ATOM    466  HB3 HIS A  29       2.207 -13.393   1.436  1.00 97.28           H  
ATOM    467  O   HIS A  29       1.341 -10.094   1.108  1.00 97.28           O  
ATOM    468  CG  HIS A  29       3.237 -13.717  -0.385  1.00 97.28           C  
ATOM    469  CD2 HIS A  29       4.276 -13.338  -1.190  1.00 97.28           C  
ATOM    470  HD2 HIS A  29       4.703 -12.350  -1.278  1.00 97.28           H  
ATOM    471  ND1 HIS A  29       3.012 -15.061  -0.606  1.00 97.28           N  
ATOM    472  HD1 HIS A  29       2.234 -15.620  -0.286  1.00 97.28           H  
ATOM    473  CE1 HIS A  29       3.904 -15.476  -1.521  1.00 97.28           C  
ATOM    474  HE1 HIS A  29       3.959 -16.464  -1.953  1.00 97.28           H  
ATOM    475  NE2 HIS A  29       4.698 -14.463  -1.879  1.00 97.28           N  
ATOM    476  N   ILE A  30      -0.530 -11.307   1.346  1.00 95.81           N  
ATOM    477  H   ILE A  30      -0.994 -12.175   1.118  1.00 95.81           H  
ATOM    478  CA  ILE A  30      -1.205 -10.394   2.257  1.00 95.81           C  
ATOM    479  HA  ILE A  30      -0.652  -9.456   2.312  1.00 95.81           H  
ATOM    480  C   ILE A  30      -1.209 -11.051   3.628  1.00 95.81           C  
ATOM    481  CB  ILE A  30      -2.632 -10.075   1.776  1.00 95.81           C  
ATOM    482  HB  ILE A  30      -3.225 -10.984   1.879  1.00 95.81           H  
ATOM    483  O   ILE A  30      -1.694 -12.174   3.771  1.00 95.81           O  
ATOM    484  CG1 ILE A  30      -2.692  -9.662   0.289  1.00 95.81           C  
ATOM    485 HG12 ILE A  30      -2.177 -10.400  -0.324  1.00 95.81           H  
ATOM    486 HG13 ILE A  30      -2.201  -8.699   0.148  1.00 95.81           H  
ATOM    487  CG2 ILE A  30      -3.209  -8.979   2.692  1.00 95.81           C  
ATOM    488 HG21 ILE A  30      -4.222  -8.706   2.396  1.00 95.81           H  
ATOM    489 HG22 ILE A  30      -2.578  -8.091   2.660  1.00 95.81           H  
ATOM    490 HG23 ILE A  30      -3.257  -9.332   3.722  1.00 95.81           H  
ATOM    491  CD1 ILE A  30      -4.124  -9.592  -0.246  1.00 95.81           C  
ATOM    492 HD11 ILE A  30      -4.104  -9.359  -1.311  1.00 95.81           H  
ATOM    493 HD12 ILE A  30      -4.695  -8.813   0.260  1.00 95.81           H  
ATOM    494 HD13 ILE A  30      -4.615 -10.554  -0.103  1.00 95.81           H  
ATOM    495  N   LYS A  31      -0.683 -10.357   4.631  1.00 93.14           N  
ATOM    496  H   LYS A  31      -0.310  -9.442   4.422  1.00 93.14           H  
ATOM    497  CA  LYS A  31      -0.763 -10.751   6.036  1.00 93.14           C  
ATOM    498  HA  LYS A  31      -1.370 -11.652   6.128  1.00 93.14           H  
ATOM    499  C   LYS A  31      -1.453  -9.647   6.815  1.00 93.14           C  
ATOM    500  CB  LYS A  31       0.638 -11.047   6.574  1.00 93.14           C  
ATOM    501  HB2 LYS A  31       1.091 -11.838   5.978  1.00 93.14           H  
ATOM    502  HB3 LYS A  31       1.255 -10.153   6.486  1.00 93.14           H  
ATOM    503  O   LYS A  31      -1.145  -8.474   6.626  1.00 93.14           O  
ATOM    504  CG  LYS A  31       0.578 -11.488   8.040  1.00 93.14           C  
ATOM    505  HG2 LYS A  31       0.049 -12.439   8.116  1.00 93.14           H  
ATOM    506  HG3 LYS A  31       0.051 -10.746   8.640  1.00 93.14           H  
ATOM    507  CD  LYS A  31       1.982 -11.620   8.613  1.00 93.14           C  
ATOM    508  HD2 LYS A  31       2.578 -12.307   8.012  1.00 93.14           H  
ATOM    509  HD3 LYS A  31       2.449 -10.635   8.622  1.00 93.14           H  
ATOM    510  CE  LYS A  31       1.841 -12.133  10.039  1.00 93.14           C  
ATOM    511  HE2 LYS A  31       1.476 -13.160  10.026  1.00 93.14           H  
ATOM    512  HE3 LYS A  31       1.088 -11.538  10.557  1.00 93.14           H  
ATOM    513  NZ  LYS A  31       3.115 -12.047  10.774  1.00 93.14           N  
ATOM    514  HZ1 LYS A  31       3.054 -12.687  11.553  1.00 93.14           H  
ATOM    515  HZ2 LYS A  31       3.205 -11.114  11.150  1.00 93.14           H  
ATOM    516  HZ3 LYS A  31       3.915 -12.264  10.197  1.00 93.14           H  
ATOM    517  N   VAL A  32      -2.368 -10.024   7.696  1.00 88.75           N  
ATOM    518  H   VAL A  32      -2.628 -10.998   7.750  1.00 88.75           H  
ATOM    519  CA  VAL A  32      -3.168  -9.056   8.444  1.00 88.75           C  
ATOM    520  HA  VAL A  32      -2.682  -8.081   8.421  1.00 88.75           H  
ATOM    521  C   VAL A  32      -3.268  -9.497   9.890  1.00 88.75           C  
ATOM    522  CB  VAL A  32      -4.567  -8.907   7.829  1.00 88.75           C  
ATOM    523  HB  VAL A  32      -5.190  -9.755   8.116  1.00 88.75           H  
ATOM    524  O   VAL A  32      -3.796 -10.573  10.170  1.00 88.75           O  
ATOM    525  CG1 VAL A  32      -5.202  -7.619   8.343  1.00 88.75           C  
ATOM    526 HG11 VAL A  32      -6.199  -7.514   7.913  1.00 88.75           H  
ATOM    527 HG12 VAL A  32      -4.603  -6.755   8.056  1.00 88.75           H  
ATOM    528 HG13 VAL A  32      -5.273  -7.653   9.430  1.00 88.75           H  
ATOM    529  CG2 VAL A  32      -4.538  -8.851   6.300  1.00 88.75           C  
ATOM    530 HG21 VAL A  32      -4.073  -9.747   5.888  1.00 88.75           H  
ATOM    531 HG22 VAL A  32      -4.008  -7.963   5.955  1.00 88.75           H  
ATOM    532 HG23 VAL A  32      -5.565  -8.885   5.937  1.00 88.75           H  
ATOM    533  N   GLY A  33      -2.756  -8.671  10.801  1.00 83.10           N  
ATOM    534  H   GLY A  33      -2.383  -7.780  10.506  1.00 83.10           H  
ATOM    535  CA  GLY A  33      -3.037  -8.823  12.222  1.00 83.10           C  
ATOM    536  HA2 GLY A  33      -2.814  -9.839  12.546  1.00 83.10           H  
ATOM    537  HA3 GLY A  33      -2.430  -8.123  12.796  1.00 83.10           H  
ATOM    538  C   GLY A  33      -4.503  -8.499  12.486  1.00 83.10           C  
ATOM    539  O   GLY A  33      -5.007  -7.476  12.021  1.00 83.10           O  
ATOM    540  N   ALA A  34      -5.172  -9.376  13.223  1.00 75.03           N  
ATOM    541  H   ALA A  34      -4.673 -10.162  13.616  1.00 75.03           H  
ATOM    542  CA  ALA A  34      -6.499  -9.135  13.768  1.00 75.03           C  
ATOM    543  HA  ALA A  34      -6.801  -8.106  13.572  1.00 75.03           H  
ATOM    544  C   ALA A  34      -6.421  -9.346  15.279  1.00 75.03           C  
ATOM    545  CB  ALA A  34      -7.523 -10.047  13.085  1.00 75.03           C  
ATOM    546  HB1 ALA A  34      -8.512  -9.854  13.502  1.00 75.03           H  
ATOM    547  HB2 ALA A  34      -7.263 -11.092  13.255  1.00 75.03           H  
ATOM    548  HB3 ALA A  34      -7.542  -9.843  12.015  1.00 75.03           H  
ATOM    549  O   ALA A  34      -5.794 -10.317  15.699  1.00 75.03           O  
ATOM    550  N   ASP A  35      -7.026  -8.467  16.076  1.00 70.86           N  
ATOM    551  H   ASP A  35      -7.487  -7.663  15.677  1.00 70.86           H  
ATOM    552  CA  ASP A  35      -7.193  -8.732  17.511  1.00 70.86           C  
ATOM    553  HA  ASP A  35      -6.269  -9.173  17.883  1.00 70.86           H  
ATOM    554  C   ASP A  35      -8.267  -9.821  17.626  1.00 70.86           C  
ATOM    555  CB  ASP A  35      -7.338  -7.428  18.325  1.00 70.86           C  
ATOM    556  HB2 ASP A  35      -7.688  -6.633  17.666  1.00 70.86           H  
ATOM    557  HB3 ASP A  35      -6.337  -7.132  18.636  1.00 70.86           H  
ATOM    558  O   ASP A  35      -9.427  -9.668  17.210  1.00 70.86           O  
ATOM    559  CG  ASP A  35      -8.210  -7.443  19.589  1.00 70.86           C  
ATOM    560  OD1 ASP A  35      -8.811  -8.479  19.933  1.00 70.86           O  
ATOM    561  OD2 ASP A  35      -8.665  -6.343  19.965  1.00 70.86           O  
ATOM    562  N   LYS A  36      -7.791 -10.992  18.045  1.00 68.04           N  
ATOM    563  H   LYS A  36      -6.883 -10.964  18.487  1.00 68.04           H  
ATOM    564  CA  LYS A  36      -8.556 -12.234  18.115  1.00 68.04           C  
ATOM    565  HA  LYS A  36      -9.352 -12.212  17.372  1.00 68.04           H  
ATOM    566  C   LYS A  36      -9.225 -12.369  19.472  1.00 68.04           C  
ATOM    567  CB  LYS A  36      -7.638 -13.444  17.866  1.00 68.04           C  
ATOM    568  HB2 LYS A  36      -6.810 -13.415  18.575  1.00 68.04           H  
ATOM    569  HB3 LYS A  36      -8.211 -14.353  18.051  1.00 68.04           H  
ATOM    570  O   LYS A  36     -10.241 -13.062  19.552  1.00 68.04           O  
ATOM    571  CG  LYS A  36      -7.078 -13.506  16.439  1.00 68.04           C  
ATOM    572  HG2 LYS A  36      -6.415 -12.655  16.285  1.00 68.04           H  
ATOM    573  HG3 LYS A  36      -7.898 -13.451  15.723  1.00 68.04           H  
ATOM    574  CD  LYS A  36      -6.281 -14.798  16.199  1.00 68.04           C  
ATOM    575  HD2 LYS A  36      -6.948 -15.658  16.255  1.00 68.04           H  
ATOM    576  HD3 LYS A  36      -5.511 -14.885  16.966  1.00 68.04           H  
ATOM    577  CE  LYS A  36      -5.615 -14.725  14.821  1.00 68.04           C  
ATOM    578  HE2 LYS A  36      -6.384 -14.617  14.055  1.00 68.04           H  
ATOM    579  HE3 LYS A  36      -5.001 -13.825  14.800  1.00 68.04           H  
ATOM    580  NZ  LYS A  36      -4.759 -15.901  14.536  1.00 68.04           N  
ATOM    581  HZ1 LYS A  36      -5.276 -16.756  14.389  1.00 68.04           H  
ATOM    582  HZ2 LYS A  36      -4.147 -15.737  13.749  1.00 68.04           H  
ATOM    583  HZ3 LYS A  36      -4.102 -16.101  15.276  1.00 68.04           H  
ATOM    584  N   ASP A  37      -8.653 -11.772  20.515  1.00 72.27           N  
ATOM    585  H   ASP A  37      -7.873 -11.148  20.369  1.00 72.27           H  
ATOM    586  CA  ASP A  37      -9.086 -11.989  21.893  1.00 72.27           C  
ATOM    587  HA  ASP A  37      -9.509 -12.993  21.946  1.00 72.27           H  
ATOM    588  C   ASP A  37     -10.215 -11.059  22.353  1.00 72.27           C  
ATOM    589  CB  ASP A  37      -7.872 -12.008  22.831  1.00 72.27           C  
ATOM    590  HB2 ASP A  37      -8.192 -12.439  23.780  1.00 72.27           H  
ATOM    591  HB3 ASP A  37      -7.117 -12.674  22.412  1.00 72.27           H  
ATOM    592  O   ASP A  37     -10.907 -11.382  23.322  1.00 72.27           O  
ATOM    593  CG  ASP A  37      -7.230 -10.651  23.124  1.00 72.27           C  
ATOM    594  OD1 ASP A  37      -7.801  -9.632  22.687  1.00 72.27           O  
ATOM    595  OD2 ASP A  37      -6.236 -10.696  23.882  1.00 72.27           O  
ATOM    596  N   GLY A  38     -10.492  -9.979  21.621  1.00 69.69           N  
ATOM    597  H   GLY A  38      -9.764  -9.652  21.003  1.00 69.69           H  
ATOM    598  CA  GLY A  38     -11.584  -9.086  21.979  1.00 69.69           C  
ATOM    599  HA2 GLY A  38     -12.256  -9.592  22.672  1.00 69.69           H  
ATOM    600  HA3 GLY A  38     -12.195  -8.871  21.103  1.00 69.69           H  
ATOM    601  C   GLY A  38     -11.148  -7.807  22.693  1.00 69.69           C  
ATOM    602  O   GLY A  38     -12.006  -6.940  22.852  1.00 69.69           O  
ATOM    603  N   ASP A  39      -9.881  -7.643  23.074  1.00 71.59           N  
ATOM    604  H   ASP A  39      -9.175  -8.313  22.806  1.00 71.59           H  
ATOM    605  CA  ASP A  39      -9.483  -6.661  24.093  1.00 71.59           C  
ATOM    606  HA  ASP A  39     -10.298  -6.621  24.815  1.00 71.59           H  
ATOM    607  C   ASP A  39      -9.320  -5.208  23.598  1.00 71.59           C  
ATOM    608  CB  ASP A  39      -8.266  -7.195  24.876  1.00 71.59           C  
ATOM    609  HB2 ASP A  39      -8.266  -6.701  25.848  1.00 71.59           H  
ATOM    610  HB3 ASP A  39      -8.389  -8.262  25.062  1.00 71.59           H  
ATOM    611  O   ASP A  39      -9.287  -4.275  24.406  1.00 71.59           O  
ATOM    612  CG  ASP A  39      -6.900  -6.941  24.225  1.00 71.59           C  
ATOM    613  OD1 ASP A  39      -6.887  -6.526  23.050  1.00 71.59           O  
ATOM    614  OD2 ASP A  39      -5.900  -6.957  24.983  1.00 71.59           O  
ATOM    615  N   GLY A  40      -9.304  -5.000  22.281  1.00 66.46           N  
ATOM    616  H   GLY A  40      -9.122  -5.814  21.710  1.00 66.46           H  
ATOM    617  CA  GLY A  40      -9.117  -3.703  21.632  1.00 66.46           C  
ATOM    618  HA2 GLY A  40      -9.439  -2.905  22.301  1.00 66.46           H  
ATOM    619  HA3 GLY A  40      -9.729  -3.676  20.731  1.00 66.46           H  
ATOM    620  C   GLY A  40      -7.668  -3.419  21.218  1.00 66.46           C  
ATOM    621  O   GLY A  40      -7.391  -2.333  20.700  1.00 66.46           O  
ATOM    622  N   TYR A  41      -6.747  -4.361  21.419  1.00 68.86           N  
ATOM    623  H   TYR A  41      -7.033  -5.231  21.845  1.00 68.86           H  
ATOM    624  CA  TYR A  41      -5.323  -4.254  21.142  1.00 68.86           C  
ATOM    625  HA  TYR A  41      -5.139  -3.354  20.555  1.00 68.86           H  
ATOM    626  C   TYR A  41      -4.823  -5.462  20.351  1.00 68.86           C  
ATOM    627  CB  TYR A  41      -4.538  -4.146  22.456  1.00 68.86           C  
ATOM    628  HB2 TYR A  41      -4.745  -5.020  23.074  1.00 68.86           H  
ATOM    629  HB3 TYR A  41      -3.472  -4.164  22.228  1.00 68.86           H  
ATOM    630  O   TYR A  41      -4.983  -6.606  20.735  1.00 68.86           O  
ATOM    631  CG  TYR A  41      -4.834  -2.893  23.252  1.00 68.86           C  
ATOM    632  CD1 TYR A  41      -4.168  -1.693  22.938  1.00 68.86           C  
ATOM    633  HD1 TYR A  41      -3.451  -1.680  22.130  1.00 68.86           H  
ATOM    634  CD2 TYR A  41      -5.790  -2.923  24.283  1.00 68.86           C  
ATOM    635  HD2 TYR A  41      -6.311  -3.845  24.493  1.00 68.86           H  
ATOM    636  CE1 TYR A  41      -4.455  -0.518  23.656  1.00 68.86           C  
ATOM    637  HE1 TYR A  41      -3.953   0.404  23.402  1.00 68.86           H  
ATOM    638  CE2 TYR A  41      -6.081  -1.751  25.008  1.00 68.86           C  
ATOM    639  HE2 TYR A  41      -6.832  -1.772  25.784  1.00 68.86           H  
ATOM    640  OH  TYR A  41      -5.690   0.592  25.380  1.00 68.86           O  
ATOM    641  HH  TYR A  41      -5.214   1.335  25.001  1.00 68.86           H  
ATOM    642  CZ  TYR A  41      -5.415  -0.548  24.692  1.00 68.86           C  
ATOM    643  N   ILE A  42      -4.093  -5.208  19.262  1.00 69.11           N  
ATOM    644  H   ILE A  42      -3.971  -4.247  18.975  1.00 69.11           H  
ATOM    645  CA  ILE A  42      -3.342  -6.275  18.590  1.00 69.11           C  
ATOM    646  HA  ILE A  42      -3.866  -7.220  18.731  1.00 69.11           H  
ATOM    647  C   ILE A  42      -1.990  -6.409  19.267  1.00 69.11           C  
ATOM    648  CB  ILE A  42      -3.231  -6.049  17.071  1.00 69.11           C  
ATOM    649  HB  ILE A  42      -2.746  -5.094  16.870  1.00 69.11           H  
ATOM    650  O   ILE A  42      -1.089  -5.586  19.061  1.00 69.11           O  
ATOM    651  CG1 ILE A  42      -4.657  -6.039  16.517  1.00 69.11           C  
ATOM    652 HG12 ILE A  42      -5.234  -5.228  16.962  1.00 69.11           H  
ATOM    653 HG13 ILE A  42      -5.111  -6.984  16.814  1.00 69.11           H  
ATOM    654  CG2 ILE A  42      -2.426  -7.186  16.412  1.00 69.11           C  
ATOM    655 HG21 ILE A  42      -2.250  -7.001  15.352  1.00 69.11           H  
ATOM    656 HG22 ILE A  42      -2.962  -8.129  16.524  1.00 69.11           H  
ATOM    657 HG23 ILE A  42      -1.447  -7.271  16.882  1.00 69.11           H  
ATOM    658  CD1 ILE A  42      -4.785  -5.933  15.010  1.00 69.11           C  
ATOM    659 HD11 ILE A  42      -3.830  -5.940  14.486  1.00 69.11           H  
ATOM    660 HD12 ILE A  42      -5.332  -6.806  14.655  1.00 69.11           H  
ATOM    661 HD13 ILE A  42      -5.340  -5.022  14.786  1.00 69.11           H  
ATOM    662  N   SER A  43      -1.828  -7.471  20.044  1.00 70.85           N  
ATOM    663  H   SER A  43      -2.630  -8.063  20.206  1.00 70.85           H  
ATOM    664  CA  SER A  43      -0.529  -7.865  20.570  1.00 70.85           C  
ATOM    665  HA  SER A  43      -0.131  -7.025  21.139  1.00 70.85           H  
ATOM    666  C   SER A  43       0.450  -8.192  19.433  1.00 70.85           C  
ATOM    667  CB  SER A  43      -0.693  -9.047  21.528  1.00 70.85           C  
ATOM    668  HB2 SER A  43       0.260  -9.257  22.013  1.00 70.85           H  
ATOM    669  HB3 SER A  43      -1.433  -8.802  22.290  1.00 70.85           H  
ATOM    670  O   SER A  43       0.073  -8.539  18.311  1.00 70.85           O  
ATOM    671  OG  SER A  43      -1.113 -10.187  20.817  1.00 70.85           O  
ATOM    672  HG  SER A  43      -2.055 -10.060  20.681  1.00 70.85           H  
ATOM    673  N   ALA A  44       1.756  -8.129  19.710  1.00 71.62           N  
ATOM    674  H   ALA A  44       2.049  -7.826  20.628  1.00 71.62           H  
ATOM    675  CA  ALA A  44       2.758  -8.571  18.737  1.00 71.62           C  
ATOM    676  HA  ALA A  44       2.682  -7.940  17.851  1.00 71.62           H  
ATOM    677  C   ALA A  44       2.512 -10.024  18.281  1.00 71.62           C  
ATOM    678  CB  ALA A  44       4.154  -8.398  19.345  1.00 71.62           C  
ATOM    679  HB1 ALA A  44       4.256  -9.025  20.231  1.00 71.62           H  
ATOM    680  HB2 ALA A  44       4.905  -8.701  18.615  1.00 71.62           H  
ATOM    681  HB3 ALA A  44       4.317  -7.355  19.616  1.00 71.62           H  
ATOM    682  O   ALA A  44       2.704 -10.327  17.107  1.00 71.62           O  
ATOM    683  N   ALA A  45       2.017 -10.881  19.182  1.00 75.27           N  
ATOM    684  H   ALA A  45       1.780 -10.535  20.101  1.00 75.27           H  
ATOM    685  CA  ALA A  45       1.661 -12.263  18.879  1.00 75.27           C  
ATOM    686  HA  ALA A  45       2.516 -12.754  18.414  1.00 75.27           H  
ATOM    687  C   ALA A  45       0.484 -12.360  17.894  1.00 75.27           C  
ATOM    688  CB  ALA A  45       1.352 -12.977  20.200  1.00 75.27           C  
ATOM    689  HB1 ALA A  45       1.108 -14.020  19.998  1.00 75.27           H  
ATOM    690  HB2 ALA A  45       2.220 -12.937  20.858  1.00 75.27           H  
ATOM    691  HB3 ALA A  45       0.500 -12.507  20.692  1.00 75.27           H  
ATOM    692  O   ALA A  45       0.550 -13.129  16.940  1.00 75.27           O  
ATOM    693  N   GLU A  46      -0.561 -11.548  18.059  1.00 72.74           N  
ATOM    694  H   GLU A  46      -0.604 -10.952  18.872  1.00 72.74           H  
ATOM    695  CA  GLU A  46      -1.702 -11.519  17.131  1.00 72.74           C  
ATOM    696  HA  GLU A  46      -2.061 -12.532  16.950  1.00 72.74           H  
ATOM    697  C   GLU A  46      -1.344 -10.911  15.775  1.00 72.74           C  
ATOM    698  CB  GLU A  46      -2.826 -10.705  17.751  1.00 72.74           C  
ATOM    699  HB2 GLU A  46      -2.408  -9.760  18.098  1.00 72.74           H  
ATOM    700  HB3 GLU A  46      -3.581 -10.491  16.994  1.00 72.74           H  
ATOM    701  O   GLU A  46      -1.796 -11.391  14.733  1.00 72.74           O  
ATOM    702  CG  GLU A  46      -3.489 -11.467  18.898  1.00 72.74           C  
ATOM    703  HG2 GLU A  46      -4.086 -12.280  18.486  1.00 72.74           H  
ATOM    704  HG3 GLU A  46      -2.738 -11.903  19.556  1.00 72.74           H  
ATOM    705  CD  GLU A  46      -4.348 -10.499  19.688  1.00 72.74           C  
ATOM    706  OE1 GLU A  46      -5.575 -10.738  19.708  1.00 72.74           O  
ATOM    707  OE2 GLU A  46      -3.708  -9.543  20.187  1.00 72.74           O  
ATOM    708  N   ALA A  47      -0.473  -9.898  15.761  1.00 72.73           N  
ATOM    709  H   ALA A  47      -0.184  -9.508  16.647  1.00 72.73           H  
ATOM    710  CA  ALA A  47       0.102  -9.383  14.521  1.00 72.73           C  
ATOM    711  HA  ALA A  47      -0.710  -9.109  13.848  1.00 72.73           H  
ATOM    712  C   ALA A  47       0.955 -10.452  13.813  1.00 72.73           C  
ATOM    713  CB  ALA A  47       0.925  -8.129  14.838  1.00 72.73           C  
ATOM    714  HB1 ALA A  47       1.743  -8.385  15.511  1.00 72.73           H  
ATOM    715  HB2 ALA A  47       0.290  -7.381  15.313  1.00 72.73           H  
ATOM    716  HB3 ALA A  47       1.329  -7.721  13.912  1.00 72.73           H  
ATOM    717  O   ALA A  47       1.004 -10.517  12.580  1.00 72.73           O  
ATOM    718  N   GLU A  48       1.640 -11.309  14.572  1.00 71.99           N  
ATOM    719  H   GLU A  48       1.616 -11.194  15.575  1.00 71.99           H  
ATOM    720  CA  GLU A  48       2.450 -12.396  14.029  1.00 71.99           C  
ATOM    721  HA  GLU A  48       3.002 -11.981  13.186  1.00 71.99           H  
ATOM    722  C   GLU A  48       1.616 -13.566  13.493  1.00 71.99           C  
ATOM    723  CB  GLU A  48       3.513 -12.861  15.027  1.00 71.99           C  
ATOM    724  HB2 GLU A  48       3.100 -12.905  16.035  1.00 71.99           H  
ATOM    725  HB3 GLU A  48       3.844 -13.858  14.736  1.00 71.99           H  
ATOM    726  O   GLU A  48       1.905 -14.044  12.387  1.00 71.99           O  
ATOM    727  CG  GLU A  48       4.725 -11.916  14.976  1.00 71.99           C  
ATOM    728  HG2 GLU A  48       5.078 -11.871  13.945  1.00 71.99           H  
ATOM    729  HG3 GLU A  48       4.419 -10.908  15.256  1.00 71.99           H  
ATOM    730  CD  GLU A  48       5.892 -12.369  15.862  1.00 71.99           C  
ATOM    731  OE1 GLU A  48       6.904 -11.632  15.864  1.00 71.99           O  
ATOM    732  OE2 GLU A  48       5.804 -13.462  16.463  1.00 71.99           O  
ATOM    733  N   ASP A  49       0.565 -13.953  14.217  1.00 76.25           N  
ATOM    734  H   ASP A  49       0.448 -13.516  15.120  1.00 76.25           H  
ATOM    735  CA  ASP A  49      -0.389 -15.029  13.903  1.00 76.25           C  
ATOM    736  HA  ASP A  49       0.147 -15.801  13.350  1.00 76.25           H  
ATOM    737  C   ASP A  49      -1.559 -14.571  13.004  1.00 76.25           C  
ATOM    738  CB  ASP A  49      -0.867 -15.654  15.224  1.00 76.25           C  
ATOM    739  HB2 ASP A  49      -1.504 -14.939  15.746  1.00 76.25           H  
ATOM    740  HB3 ASP A  49      -0.001 -15.861  15.854  1.00 76.25           H  
ATOM    741  O   ASP A  49      -2.598 -15.229  12.888  1.00 76.25           O  
ATOM    742  CG  ASP A  49      -1.621 -16.969  15.012  1.00 76.25           C  
ATOM    743  OD1 ASP A  49      -1.146 -17.797  14.204  1.00 76.25           O  
ATOM    744  OD2 ASP A  49      -2.703 -17.120  15.628  1.00 76.25           O  
ATOM    745  N   GLY A  50      -1.404 -13.408  12.371  1.00 78.43           N  
ATOM    746  H   GLY A  50      -0.608 -12.846  12.637  1.00 78.43           H  
ATOM    747  CA  GLY A  50      -2.391 -12.831  11.468  1.00 78.43           C  
ATOM    748  HA2 GLY A  50      -3.280 -12.564  12.040  1.00 78.43           H  
ATOM    749  HA3 GLY A  50      -1.973 -11.919  11.041  1.00 78.43           H  
ATOM    750  C   GLY A  50      -2.799 -13.758  10.316  1.00 78.43           C  
ATOM    751  O   GLY A  50      -2.023 -14.617   9.880  1.00 78.43           O  
ATOM    752  N   GLU A  51      -4.012 -13.563   9.790  1.00 88.34           N  
ATOM    753  H   GLU A  51      -4.539 -12.760  10.103  1.00 88.34           H  
ATOM    754  CA  GLU A  51      -4.492 -14.300   8.616  1.00 88.34           C  
ATOM    755  HA  GLU A  51      -4.395 -15.363   8.837  1.00 88.34           H  
ATOM    756  C   GLU A  51      -3.602 -13.978   7.407  1.00 88.34           C  
ATOM    757  CB  GLU A  51      -5.981 -14.015   8.327  1.00 88.34           C  
ATOM    758  HB2 GLU A  51      -6.091 -12.970   8.036  1.00 88.34           H  
ATOM    759  HB3 GLU A  51      -6.551 -14.185   9.241  1.00 88.34           H  
ATOM    760  O   GLU A  51      -3.215 -12.827   7.182  1.00 88.34           O  
ATOM    761  CG  GLU A  51      -6.540 -14.932   7.214  1.00 88.34           C  
ATOM    762  HG2 GLU A  51      -5.946 -14.788   6.311  1.00 88.34           H  
ATOM    763  HG3 GLU A  51      -6.411 -15.969   7.525  1.00 88.34           H  
ATOM    764  CD  GLU A  51      -8.018 -14.701   6.842  1.00 88.34           C  
ATOM    765  OE1 GLU A  51      -8.431 -15.238   5.777  1.00 88.34           O  
ATOM    766  OE2 GLU A  51      -8.723 -13.983   7.577  1.00 88.34           O  
ATOM    767  N   LYS A  52      -3.263 -15.009   6.627  1.00 92.30           N  
ATOM    768  H   LYS A  52      -3.659 -15.914   6.841  1.00 92.30           H  
ATOM    769  CA  LYS A  52      -2.418 -14.896   5.437  1.00 92.30           C  
ATOM    770  HA  LYS A  52      -2.151 -13.848   5.301  1.00 92.30           H  
ATOM    771  C   LYS A  52      -3.184 -15.343   4.204  1.00 92.30           C  
ATOM    772  CB  LYS A  52      -1.116 -15.694   5.601  1.00 92.30           C  
ATOM    773  HB2 LYS A  52      -0.547 -15.641   4.672  1.00 92.30           H  
ATOM    774  HB3 LYS A  52      -1.365 -16.737   5.796  1.00 92.30           H  
ATOM    775  O   LYS A  52      -3.822 -16.395   4.210  1.00 92.30           O  
ATOM    776  CG  LYS A  52      -0.246 -15.150   6.742  1.00 92.30           C  
ATOM    777  HG2 LYS A  52      -0.838 -15.115   7.657  1.00 92.30           H  
ATOM    778  HG3 LYS A  52       0.083 -14.141   6.495  1.00 92.30           H  
ATOM    779  CD  LYS A  52       0.974 -16.042   6.993  1.00 92.30           C  
ATOM    780  HD2 LYS A  52       1.675 -15.951   6.163  1.00 92.30           H  
ATOM    781  HD3 LYS A  52       0.642 -17.076   7.077  1.00 92.30           H  
ATOM    782  CE  LYS A  52       1.633 -15.614   8.308  1.00 92.30           C  
ATOM    783  HE2 LYS A  52       0.857 -15.564   9.071  1.00 92.30           H  
ATOM    784  HE3 LYS A  52       2.044 -14.612   8.187  1.00 92.30           H  
ATOM    785  NZ  LYS A  52       2.684 -16.571   8.735  1.00 92.30           N  
ATOM    786  HZ1 LYS A  52       3.437 -16.615   8.063  1.00 92.30           H  
ATOM    787  HZ2 LYS A  52       3.045 -16.310   9.642  1.00 92.30           H  
ATOM    788  HZ3 LYS A  52       2.279 -17.490   8.838  1.00 92.30           H  
ATOM    789  N   ARG A  53      -3.064 -14.582   3.123  1.00 95.40           N  
ATOM    790  H   ARG A  53      -2.526 -13.733   3.217  1.00 95.40           H  
ATOM    791  CA  ARG A  53      -3.535 -14.954   1.784  1.00 95.40           C  
ATOM    792  HA  ARG A  53      -3.811 -16.008   1.779  1.00 95.40           H  
ATOM    793  C   ARG A  53      -2.390 -14.788   0.798  1.00 95.40           C  
ATOM    794  CB  ARG A  53      -4.761 -14.112   1.390  1.00 95.40           C  
ATOM    795  HB2 ARG A  53      -5.051 -14.355   0.368  1.00 95.40           H  
ATOM    796  HB3 ARG A  53      -4.480 -13.059   1.407  1.00 95.40           H  
ATOM    797  O   ARG A  53      -1.559 -13.900   0.947  1.00 95.40           O  
ATOM    798  CG  ARG A  53      -5.981 -14.310   2.309  1.00 95.40           C  
ATOM    799  HG2 ARG A  53      -6.729 -13.558   2.057  1.00 95.40           H  
ATOM    800  HG3 ARG A  53      -5.697 -14.157   3.351  1.00 95.40           H  
ATOM    801  CD  ARG A  53      -6.624 -15.691   2.163  1.00 95.40           C  
ATOM    802  HD2 ARG A  53      -5.908 -16.455   2.470  1.00 95.40           H  
ATOM    803  HD3 ARG A  53      -6.880 -15.846   1.115  1.00 95.40           H  
ATOM    804  NE  ARG A  53      -7.819 -15.797   3.016  1.00 95.40           N  
ATOM    805  HE  ARG A  53      -7.756 -15.442   3.960  1.00 95.40           H  
ATOM    806  NH1 ARG A  53      -9.271 -16.847   1.568  1.00 95.40           N  
ATOM    807 HH11 ARG A  53      -8.547 -16.867   0.864  1.00 95.40           H  
ATOM    808 HH12 ARG A  53     -10.201 -17.200   1.392  1.00 95.40           H  
ATOM    809  NH2 ARG A  53      -9.909 -16.265   3.646  1.00 95.40           N  
ATOM    810 HH21 ARG A  53     -10.864 -16.560   3.507  1.00 95.40           H  
ATOM    811 HH22 ARG A  53      -9.627 -15.853   4.524  1.00 95.40           H  
ATOM    812  CZ  ARG A  53      -8.995 -16.306   2.727  1.00 95.40           C  
ATOM    813  N   THR A  54      -2.331 -15.654  -0.200  1.00 97.60           N  
ATOM    814  H   THR A  54      -3.053 -16.355  -0.288  1.00 97.60           H  
ATOM    815  CA  THR A  54      -1.417 -15.520  -1.339  1.00 97.60           C  
ATOM    816  HA  THR A  54      -0.914 -14.554  -1.307  1.00 97.60           H  
ATOM    817  C   THR A  54      -2.256 -15.560  -2.599  1.00 97.60           C  
ATOM    818  CB  THR A  54      -0.332 -16.600  -1.329  1.00 97.60           C  
ATOM    819  HB  THR A  54      -0.792 -17.589  -1.327  1.00 97.60           H  
ATOM    820  O   THR A  54      -3.120 -16.428  -2.732  1.00 97.60           O  
ATOM    821  CG2 THR A  54       0.620 -16.485  -2.516  1.00 97.60           C  
ATOM    822 HG21 THR A  54       1.017 -15.473  -2.593  1.00 97.60           H  
ATOM    823 HG22 THR A  54       0.106 -16.735  -3.444  1.00 97.60           H  
ATOM    824 HG23 THR A  54       1.450 -17.182  -2.397  1.00 97.60           H  
ATOM    825  OG1 THR A  54       0.416 -16.427  -0.141  1.00 97.60           O  
ATOM    826  HG1 THR A  54      -0.036 -15.748   0.365  1.00 97.60           H  
ATOM    827  N   VAL A  55      -2.053 -14.578  -3.469  1.00 97.45           N  
ATOM    828  H   VAL A  55      -1.346 -13.885  -3.267  1.00 97.45           H  
ATOM    829  CA  VAL A  55      -2.845 -14.386  -4.682  1.00 97.45           C  
ATOM    830  HA  VAL A  55      -3.408 -15.292  -4.905  1.00 97.45           H  
ATOM    831  C   VAL A  55      -1.909 -14.110  -5.840  1.00 97.45           C  
ATOM    832  CB  VAL A  55      -3.841 -13.226  -4.508  1.00 97.45           C  
ATOM    833  HB  VAL A  55      -3.300 -12.309  -4.272  1.00 97.45           H  
ATOM    834  O   VAL A  55      -1.104 -13.186  -5.778  1.00 97.45           O  
ATOM    835  CG1 VAL A  55      -4.671 -12.984  -5.772  1.00 97.45           C  
ATOM    836 HG11 VAL A  55      -5.319 -12.122  -5.612  1.00 97.45           H  
ATOM    837 HG12 VAL A  55      -5.270 -13.862  -6.013  1.00 97.45           H  
ATOM    838 HG13 VAL A  55      -4.026 -12.748  -6.618  1.00 97.45           H  
ATOM    839  CG2 VAL A  55      -4.812 -13.528  -3.361  1.00 97.45           C  
ATOM    840 HG21 VAL A  55      -5.650 -12.832  -3.411  1.00 97.45           H  
ATOM    841 HG22 VAL A  55      -5.200 -14.542  -3.458  1.00 97.45           H  
ATOM    842 HG23 VAL A  55      -4.305 -13.417  -2.403  1.00 97.45           H  
ATOM    843  N   THR A  56      -2.049 -14.877  -6.913  1.00 98.09           N  
ATOM    844  H   THR A  56      -2.704 -15.646  -6.895  1.00 98.09           H  
ATOM    845  CA  THR A  56      -1.449 -14.542  -8.203  1.00 98.09           C  
ATOM    846  HA  THR A  56      -0.523 -13.990  -8.041  1.00 98.09           H  
ATOM    847  C   THR A  56      -2.424 -13.663  -8.980  1.00 98.09           C  
ATOM    848  CB  THR A  56      -1.110 -15.803  -9.002  1.00 98.09           C  
ATOM    849  HB  THR A  56      -2.037 -16.284  -9.314  1.00 98.09           H  
ATOM    850  O   THR A  56      -3.579 -14.043  -9.156  1.00 98.09           O  
ATOM    851  CG2 THR A  56      -0.284 -15.487 -10.247  1.00 98.09           C  
ATOM    852 HG21 THR A  56      -0.870 -14.885 -10.941  1.00 98.09           H  
ATOM    853 HG22 THR A  56      -0.007 -16.418 -10.742  1.00 98.09           H  
ATOM    854 HG23 THR A  56       0.620 -14.944  -9.969  1.00 98.09           H  
ATOM    855  OG1 THR A  56      -0.389 -16.727  -8.216  1.00 98.09           O  
ATOM    856  HG1 THR A  56       0.434 -16.340  -7.907  1.00 98.09           H  
ATOM    857  N   VAL A  57      -1.965 -12.502  -9.441  1.00 98.21           N  
ATOM    858  H   VAL A  57      -1.010 -12.255  -9.221  1.00 98.21           H  
ATOM    859  CA  VAL A  57      -2.732 -11.555 -10.259  1.00 98.21           C  
ATOM    860  HA  VAL A  57      -3.758 -11.910 -10.362  1.00 98.21           H  
ATOM    861  C   VAL A  57      -2.096 -11.510 -11.644  1.00 98.21           C  
ATOM    862  CB  VAL A  57      -2.774 -10.156  -9.609  1.00 98.21           C  
ATOM    863  HB  VAL A  57      -1.787  -9.698  -9.670  1.00 98.21           H  
ATOM    864  O   VAL A  57      -0.948 -11.080 -11.799  1.00 98.21           O  
ATOM    865  CG1 VAL A  57      -3.783  -9.253 -10.328  1.00 98.21           C  
ATOM    866 HG11 VAL A  57      -3.778  -8.255  -9.889  1.00 98.21           H  
ATOM    867 HG12 VAL A  57      -3.533  -9.170 -11.386  1.00 98.21           H  
ATOM    868 HG13 VAL A  57      -4.787  -9.669 -10.246  1.00 98.21           H  
ATOM    869  CG2 VAL A  57      -3.178 -10.205  -8.129  1.00 98.21           C  
ATOM    870 HG21 VAL A  57      -2.436 -10.754  -7.550  1.00 98.21           H  
ATOM    871 HG22 VAL A  57      -4.150 -10.688  -8.026  1.00 98.21           H  
ATOM    872 HG23 VAL A  57      -3.233  -9.190  -7.733  1.00 98.21           H  
ATOM    873  N   ASN A  58      -2.807 -11.984 -12.662  1.00 98.12           N  
ATOM    874  H   ASN A  58      -3.753 -12.294 -12.491  1.00 98.12           H  
ATOM    875  CA  ASN A  58      -2.318 -12.007 -14.039  1.00 98.12           C  
ATOM    876  HA  ASN A  58      -1.297 -12.388 -14.021  1.00 98.12           H  
ATOM    877  C   ASN A  58      -2.295 -10.597 -14.662  1.00 98.12           C  
ATOM    878  CB  ASN A  58      -3.171 -12.984 -14.862  1.00 98.12           C  
ATOM    879  HB2 ASN A  58      -2.863 -12.973 -15.907  1.00 98.12           H  
ATOM    880  HB3 ASN A  58      -4.216 -12.677 -14.824  1.00 98.12           H  
ATOM    881  O   ASN A  58      -2.966  -9.691 -14.167  1.00 98.12           O  
ATOM    882  CG  ASN A  58      -3.030 -14.402 -14.355  1.00 98.12           C  
ATOM    883  ND2 ASN A  58      -4.068 -14.946 -13.774  1.00 98.12           N  
ATOM    884 HD21 ASN A  58      -4.794 -14.321 -13.453  1.00 98.12           H  
ATOM    885 HD22 ASN A  58      -3.936 -15.840 -13.321  1.00 98.12           H  
ATOM    886  OD1 ASN A  58      -1.977 -15.013 -14.463  1.00 98.12           O  
ATOM    887  N   PRO A  59      -1.542 -10.384 -15.757  1.00 98.01           N  
ATOM    888  CA  PRO A  59      -1.558  -9.120 -16.495  1.00 98.01           C  
ATOM    889  HA  PRO A  59      -1.067  -8.355 -15.893  1.00 98.01           H  
ATOM    890  C   PRO A  59      -2.977  -8.662 -16.863  1.00 98.01           C  
ATOM    891  CB  PRO A  59      -0.723  -9.391 -17.750  1.00 98.01           C  
ATOM    892  HB2 PRO A  59      -0.247  -8.489 -18.134  1.00 98.01           H  
ATOM    893  HB3 PRO A  59      -1.336  -9.848 -18.527  1.00 98.01           H  
ATOM    894  O   PRO A  59      -3.725  -9.402 -17.502  1.00 98.01           O  
ATOM    895  CG  PRO A  59       0.290 -10.414 -17.251  1.00 98.01           C  
ATOM    896  HG2 PRO A  59       1.049  -9.898 -16.663  1.00 98.01           H  
ATOM    897  HG3 PRO A  59       0.738 -10.983 -18.066  1.00 98.01           H  
ATOM    898  CD  PRO A  59      -0.559 -11.290 -16.336  1.00 98.01           C  
ATOM    899  HD2 PRO A  59      -1.064 -12.054 -16.927  1.00 98.01           H  
ATOM    900  HD3 PRO A  59       0.070 -11.748 -15.573  1.00 98.01           H  
ATOM    901  N   GLY A  60      -3.336  -7.437 -16.478  1.00 97.92           N  
ATOM    902  H   GLY A  60      -2.702  -6.917 -15.888  1.00 97.92           H  
ATOM    903  CA  GLY A  60      -4.654  -6.839 -16.715  1.00 97.92           C  
ATOM    904  HA2 GLY A  60      -4.573  -5.762 -16.568  1.00 97.92           H  
ATOM    905  HA3 GLY A  60      -4.953  -7.030 -17.745  1.00 97.92           H  
ATOM    906  C   GLY A  60      -5.773  -7.347 -15.797  1.00 97.92           C  
ATOM    907  O   GLY A  60      -6.914  -6.913 -15.952  1.00 97.92           O  
ATOM    908  N   GLU A  61      -5.473  -8.249 -14.860  1.00 98.31           N  
ATOM    909  H   GLU A  61      -4.515  -8.554 -14.764  1.00 98.31           H  
ATOM    910  CA  GLU A  61      -6.439  -8.789 -13.904  1.00 98.31           C  
ATOM    911  HA  GLU A  61      -7.401  -8.871 -14.409  1.00 98.31           H  
ATOM    912  C   GLU A  61      -6.622  -7.852 -12.700  1.00 98.31           C  
ATOM    913  CB  GLU A  61      -6.014 -10.209 -13.488  1.00 98.31           C  
ATOM    914  HB2 GLU A  61      -5.776 -10.772 -14.391  1.00 98.31           H  
ATOM    915  HB3 GLU A  61      -5.119 -10.142 -12.870  1.00 98.31           H  
ATOM    916  O   GLU A  61      -5.686  -7.186 -12.241  1.00 98.31           O  
ATOM    917  CG  GLU A  61      -7.088 -10.983 -12.708  1.00 98.31           C  
ATOM    918  HG2 GLU A  61      -7.282 -10.470 -11.766  1.00 98.31           H  
ATOM    919  HG3 GLU A  61      -8.007 -10.977 -13.293  1.00 98.31           H  
ATOM    920  CD  GLU A  61      -6.684 -12.440 -12.410  1.00 98.31           C  
ATOM    921  OE1 GLU A  61      -7.588 -13.231 -12.068  1.00 98.31           O  
ATOM    922  OE2 GLU A  61      -5.487 -12.789 -12.562  1.00 98.31           O  
ATOM    923  N   GLU A  62      -7.846  -7.832 -12.172  1.00 98.39           N  
ATOM    924  H   GLU A  62      -8.548  -8.439 -12.571  1.00 98.39           H  
ATOM    925  CA  GLU A  62      -8.183  -7.244 -10.879  1.00 98.39           C  
ATOM    926  HA  GLU A  62      -7.264  -6.870 -10.428  1.00 98.39           H  
ATOM    927  C   GLU A  62      -8.755  -8.343  -9.972  1.00 98.39           C  
ATOM    928  CB  GLU A  62      -9.132  -6.041 -11.057  1.00 98.39           C  
ATOM    929  HB2 GLU A  62      -8.665  -5.349 -11.758  1.00 98.39           H  
ATOM    930  HB3 GLU A  62     -10.077  -6.379 -11.483  1.00 98.39           H  
ATOM    931  O   GLU A  62      -9.684  -9.051 -10.364  1.00 98.39           O  
ATOM    932  CG  GLU A  62      -9.409  -5.290  -9.737  1.00 98.39           C  
ATOM    933  HG2 GLU A  62      -9.941  -5.958  -9.059  1.00 98.39           H  
ATOM    934  HG3 GLU A  62      -8.454  -5.041  -9.275  1.00 98.39           H  
ATOM    935  CD  GLU A  62     -10.217  -3.982  -9.894  1.00 98.39           C  
ATOM    936  OE1 GLU A  62     -10.769  -3.501  -8.870  1.00 98.39           O  
ATOM    937  OE2 GLU A  62     -10.229  -3.390 -11.001  1.00 98.39           O  
ATOM    938  N   VAL A  63      -8.203  -8.487  -8.766  1.00 98.21           N  
ATOM    939  H   VAL A  63      -7.469  -7.842  -8.508  1.00 98.21           H  
ATOM    940  CA  VAL A  63      -8.629  -9.477  -7.766  1.00 98.21           C  
ATOM    941  HA  VAL A  63      -9.516  -9.991  -8.136  1.00 98.21           H  
ATOM    942  C   VAL A  63      -9.008  -8.768  -6.472  1.00 98.21           C  
ATOM    943  CB  VAL A  63      -7.547 -10.550  -7.509  1.00 98.21           C  
ATOM    944  HB  VAL A  63      -6.645 -10.072  -7.125  1.00 98.21           H  
ATOM    945  O   VAL A  63      -8.290  -7.885  -6.009  1.00 98.21           O  
ATOM    946  CG1 VAL A  63      -8.035 -11.577  -6.476  1.00 98.21           C  
ATOM    947 HG11 VAL A  63      -7.369 -12.439  -6.455  1.00 98.21           H  
ATOM    948 HG12 VAL A  63      -8.062 -11.132  -5.481  1.00 98.21           H  
ATOM    949 HG13 VAL A  63      -9.030 -11.931  -6.745  1.00 98.21           H  
ATOM    950  CG2 VAL A  63      -7.184 -11.311  -8.789  1.00 98.21           C  
ATOM    951 HG21 VAL A  63      -6.761 -10.624  -9.521  1.00 98.21           H  
ATOM    952 HG22 VAL A  63      -6.439 -12.079  -8.579  1.00 98.21           H  
ATOM    953 HG23 VAL A  63      -8.069 -11.779  -9.220  1.00 98.21           H  
ATOM    954  N   GLU A  64     -10.114  -9.175  -5.851  1.00 98.14           N  
ATOM    955  H   GLU A  64     -10.648  -9.927  -6.262  1.00 98.14           H  
ATOM    956  CA  GLU A  64     -10.508  -8.723  -4.515  1.00 98.14           C  
ATOM    957  HA  GLU A  64      -9.875  -7.884  -4.225  1.00 98.14           H  
ATOM    958  C   GLU A  64     -10.291  -9.841  -3.486  1.00 98.14           C  
ATOM    959  CB  GLU A  64     -11.956  -8.196  -4.530  1.00 98.14           C  
ATOM    960  HB2 GLU A  64     -12.642  -9.019  -4.729  1.00 98.14           H  
ATOM    961  HB3 GLU A  64     -12.052  -7.465  -5.332  1.00 98.14           H  
ATOM    962  O   GLU A  64     -10.755 -10.969  -3.658  1.00 98.14           O  
ATOM    963  CG  GLU A  64     -12.341  -7.515  -3.206  1.00 98.14           C  
ATOM    964  HG2 GLU A  64     -11.615  -6.733  -2.986  1.00 98.14           H  
ATOM    965  HG3 GLU A  64     -12.289  -8.244  -2.398  1.00 98.14           H  
ATOM    966  CD  GLU A  64     -13.753  -6.902  -3.251  1.00 98.14           C  
ATOM    967  OE1 GLU A  64     -14.704  -7.590  -2.826  1.00 98.14           O  
ATOM    968  OE2 GLU A  64     -13.886  -5.713  -3.648  1.00 98.14           O  
ATOM    969  N   VAL A  65      -9.601  -9.519  -2.394  1.00 96.85           N  
ATOM    970  H   VAL A  65      -9.213  -8.588  -2.344  1.00 96.85           H  
ATOM    971  CA  VAL A  65      -9.380 -10.398  -1.242  1.00 96.85           C  
ATOM    972  HA  VAL A  65      -9.816 -11.376  -1.446  1.00 96.85           H  
ATOM    973  C   VAL A  65     -10.076  -9.785  -0.040  1.00 96.85           C  
ATOM    974  CB  VAL A  65      -7.883 -10.590  -0.945  1.00 96.85           C  
ATOM    975  HB  VAL A  65      -7.456  -9.655  -0.580  1.00 96.85           H  
ATOM    976  O   VAL A  65      -9.823  -8.634   0.299  1.00 96.85           O  
ATOM    977  CG1 VAL A  65      -7.677 -11.670   0.126  1.00 96.85           C  
ATOM    978 HG11 VAL A  65      -8.085 -12.621  -0.217  1.00 96.85           H  
ATOM    979 HG12 VAL A  65      -6.612 -11.787   0.325  1.00 96.85           H  
ATOM    980 HG13 VAL A  65      -8.166 -11.381   1.056  1.00 96.85           H  
ATOM    981  CG2 VAL A  65      -7.113 -11.007  -2.198  1.00 96.85           C  
ATOM    982 HG21 VAL A  65      -6.072 -11.203  -1.938  1.00 96.85           H  
ATOM    983 HG22 VAL A  65      -7.570 -11.895  -2.634  1.00 96.85           H  
ATOM    984 HG23 VAL A  65      -7.126 -10.202  -2.932  1.00 96.85           H  
ATOM    985  N   THR A  66     -10.946 -10.542   0.620  1.00 94.92           N  
ATOM    986  H   THR A  66     -11.078 -11.502   0.335  1.00 94.92           H  
ATOM    987  CA  THR A  66     -11.638 -10.076   1.827  1.00 94.92           C  
ATOM    988  HA  THR A  66     -11.442  -9.015   1.978  1.00 94.92           H  
ATOM    989  C   THR A  66     -11.119 -10.815   3.051  1.00 94.92           C  
ATOM    990  CB  THR A  66     -13.158 -10.215   1.693  1.00 94.92           C  
ATOM    991  HB  THR A  66     -13.420 -11.259   1.517  1.00 94.92           H  
ATOM    992  O   THR A  66     -11.046 -12.043   3.052  1.00 94.92           O  
ATOM    993  CG2 THR A  66     -13.911  -9.703   2.922  1.00 94.92           C  
ATOM    994 HG21 THR A  66     -14.982  -9.702   2.719  1.00 94.92           H  
ATOM    995 HG22 THR A  66     -13.722 -10.353   3.777  1.00 94.92           H  
ATOM    996 HG23 THR A  66     -13.589  -8.690   3.163  1.00 94.92           H  
ATOM    997  OG1 THR A  66     -13.616  -9.431   0.616  1.00 94.92           O  
ATOM    998  HG1 THR A  66     -13.165  -9.698  -0.188  1.00 94.92           H  
ATOM    999  N   PHE A  67     -10.808 -10.047   4.089  1.00 91.12           N  
ATOM   1000  H   PHE A  67     -10.880  -9.047   3.973  1.00 91.12           H  
ATOM   1001  CA  PHE A  67     -10.533 -10.510   5.443  1.00 91.12           C  
ATOM   1002  HA  PHE A  67     -10.455 -11.597   5.463  1.00 91.12           H  
ATOM   1003  C   PHE A  67     -11.684 -10.085   6.349  1.00 91.12           C  
ATOM   1004  CB  PHE A  67      -9.210  -9.919   5.936  1.00 91.12           C  
ATOM   1005  HB2 PHE A  67      -9.278  -8.831   5.922  1.00 91.12           H  
ATOM   1006  HB3 PHE A  67      -9.058 -10.223   6.972  1.00 91.12           H  
ATOM   1007  O   PHE A  67     -12.321  -9.053   6.113  1.00 91.12           O  
ATOM   1008  CG  PHE A  67      -8.011 -10.347   5.121  1.00 91.12           C  
ATOM   1009  CD1 PHE A  67      -7.200 -11.397   5.583  1.00 91.12           C  
ATOM   1010  HD1 PHE A  67      -7.439 -11.887   6.515  1.00 91.12           H  
ATOM   1011  CD2 PHE A  67      -7.712  -9.709   3.902  1.00 91.12           C  
ATOM   1012  HD2 PHE A  67      -8.343  -8.911   3.541  1.00 91.12           H  
ATOM   1013  CE1 PHE A  67      -6.078 -11.797   4.841  1.00 91.12           C  
ATOM   1014  HE1 PHE A  67      -5.440 -12.583   5.217  1.00 91.12           H  
ATOM   1015  CE2 PHE A  67      -6.601 -10.120   3.149  1.00 91.12           C  
ATOM   1016  HE2 PHE A  67      -6.380  -9.637   2.209  1.00 91.12           H  
ATOM   1017  CZ  PHE A  67      -5.784 -11.161   3.624  1.00 91.12           C  
ATOM   1018  HZ  PHE A  67      -4.920 -11.478   3.060  1.00 91.12           H  
ATOM   1019  N   SER A  68     -11.942 -10.863   7.393  1.00 85.99           N  
ATOM   1020  H   SER A  68     -11.357 -11.667   7.570  1.00 85.99           H  
ATOM   1021  CA  SER A  68     -12.933 -10.526   8.413  1.00 85.99           C  
ATOM   1022  HA  SER A  68     -13.233  -9.485   8.295  1.00 85.99           H  
ATOM   1023  C   SER A  68     -12.305 -10.657   9.791  1.00 85.99           C  
ATOM   1024  CB  SER A  68     -14.200 -11.376   8.272  1.00 85.99           C  
ATOM   1025  HB2 SER A  68     -14.923 -11.067   9.027  1.00 85.99           H  
ATOM   1026  HB3 SER A  68     -13.962 -12.431   8.410  1.00 85.99           H  
ATOM   1027  O   SER A  68     -11.602 -11.626  10.066  1.00 85.99           O  
ATOM   1028  OG  SER A  68     -14.748 -11.167   6.980  1.00 85.99           O  
ATOM   1029  HG  SER A  68     -14.524 -10.263   6.749  1.00 85.99           H  
ATOM   1030  N   ALA A  69     -12.542  -9.664  10.636  1.00 76.86           N  
ATOM   1031  H   ALA A  69     -13.172  -8.929  10.347  1.00 76.86           H  
ATOM   1032  CA  ALA A  69     -12.179  -9.676  12.043  1.00 76.86           C  
ATOM   1033  HA  ALA A  69     -11.589 -10.564  12.272  1.00 76.86           H  
ATOM   1034  C   ALA A  69     -13.463  -9.738  12.873  1.00 76.86           C  
ATOM   1035  CB  ALA A  69     -11.325  -8.439  12.346  1.00 76.86           C  
ATOM   1036  HB1 ALA A  69     -11.875  -7.535  12.086  1.00 76.86           H  
ATOM   1037  HB2 ALA A  69     -10.404  -8.472  11.765  1.00 76.86           H  
ATOM   1038  HB3 ALA A  69     -11.069  -8.406  13.406  1.00 76.86           H  
ATOM   1039  O   ALA A  69     -14.538  -9.416  12.382  1.00 76.86           O  
ATOM   1040  N   ASN A  70     -13.374 -10.123  14.143  1.00 68.20           N  
ATOM   1041  H   ASN A  70     -12.476 -10.373  14.531  1.00 68.20           H  
ATOM   1042  CA  ASN A  70     -14.546 -10.067  15.023  1.00 68.20           C  
ATOM   1043  HA  ASN A  70     -15.408 -10.462  14.485  1.00 68.20           H  
ATOM   1044  C   ASN A  70     -14.926  -8.620  15.408  1.00 68.20           C  
ATOM   1045  CB  ASN A  70     -14.300 -10.968  16.243  1.00 68.20           C  
ATOM   1046  HB2 ASN A  70     -15.118 -10.839  16.952  1.00 68.20           H  
ATOM   1047  HB3 ASN A  70     -13.377 -10.666  16.737  1.00 68.20           H  
ATOM   1048  O   ASN A  70     -15.983  -8.406  15.994  1.00 68.20           O  
ATOM   1049  CG  ASN A  70     -14.240 -12.444  15.884  1.00 68.20           C  
ATOM   1050  ND2 ASN A  70     -13.379 -13.196  16.530  1.00 68.20           N  
ATOM   1051 HD21 ASN A  70     -12.779 -12.801  17.239  1.00 68.20           H  
ATOM   1052 HD22 ASN A  70     -13.353 -14.172  16.274  1.00 68.20           H  
ATOM   1053  OD1 ASN A  70     -14.960 -12.953  15.041  1.00 68.20           O  
ATOM   1054  N   ASP A  71     -14.087  -7.631  15.074  1.00 61.66           N  
ATOM   1055  H   ASP A  71     -13.249  -7.860  14.559  1.00 61.66           H  
ATOM   1056  CA  ASP A  71     -14.326  -6.208  15.321  1.00 61.66           C  
ATOM   1057  HA  ASP A  71     -15.401  -6.050  15.416  1.00 61.66           H  
ATOM   1058  C   ASP A  71     -13.697  -5.339  14.204  1.00 61.66           C  
ATOM   1059  CB  ASP A  71     -13.680  -5.835  16.642  1.00 61.66           C  
ATOM   1060  HB2 ASP A  71     -12.628  -5.849  16.357  1.00 61.66           H  
ATOM   1061  HB3 ASP A  71     -13.895  -6.590  17.397  1.00 61.66           H  
ATOM   1062  O   ASP A  71     -12.556  -5.581  13.791  1.00 61.66           O  
ATOM   1063  CG  ASP A  71     -13.892  -4.430  17.211  1.00 61.66           C  
ATOM   1064  OD1 ASP A  71     -13.825  -3.450  16.439  1.00 61.66           O  
ATOM   1065  OD2 ASP A  71     -14.013  -4.340  18.449  1.00 61.66           O  
ATOM   1066  N   PRO A  72     -14.408  -4.297  13.745  1.00 51.86           N  
ATOM   1067  CA  PRO A  72     -13.933  -3.328  12.763  1.00 51.86           C  
ATOM   1068  HA  PRO A  72     -13.808  -3.853  11.816  1.00 51.86           H  
ATOM   1069  C   PRO A  72     -12.628  -2.596  13.065  1.00 51.86           C  
ATOM   1070  CB  PRO A  72     -15.034  -2.259  12.722  1.00 51.86           C  
ATOM   1071  HB2 PRO A  72     -14.804  -1.467  13.434  1.00 51.86           H  
ATOM   1072  HB3 PRO A  72     -15.148  -1.795  11.742  1.00 51.86           H  
ATOM   1073  O   PRO A  72     -11.853  -2.295  12.157  1.00 51.86           O  
ATOM   1074  CG  PRO A  72     -16.302  -2.938  13.217  1.00 51.86           C  
ATOM   1075  HG2 PRO A  72     -16.861  -3.383  12.393  1.00 51.86           H  
ATOM   1076  HG3 PRO A  72     -16.939  -2.242  13.763  1.00 51.86           H  
ATOM   1077  CD  PRO A  72     -15.791  -4.039  14.121  1.00 51.86           C  
ATOM   1078  HD2 PRO A  72     -15.853  -3.711  15.158  1.00 51.86           H  
ATOM   1079  HD3 PRO A  72     -16.407  -4.926  13.973  1.00 51.86           H  
ATOM   1080  N   HIS A  73     -12.397  -2.255  14.331  1.00 58.14           N  
ATOM   1081  H   HIS A  73     -13.031  -2.583  15.045  1.00 58.14           H  
ATOM   1082  CA  HIS A  73     -11.267  -1.429  14.752  1.00 58.14           C  
ATOM   1083  HA  HIS A  73     -11.088  -0.673  13.988  1.00 58.14           H  
ATOM   1084  C   HIS A  73      -9.964  -2.231  14.864  1.00 58.14           C  
ATOM   1085  CB  HIS A  73     -11.641  -0.705  16.052  1.00 58.14           C  
ATOM   1086  HB2 HIS A  73     -10.770  -0.169  16.429  1.00 58.14           H  
ATOM   1087  HB3 HIS A  73     -11.936  -1.436  16.805  1.00 58.14           H  
ATOM   1088  O   HIS A  73      -8.935  -1.694  15.269  1.00 58.14           O  
ATOM   1089  CG  HIS A  73     -12.753   0.292  15.848  1.00 58.14           C  
ATOM   1090  CD2 HIS A  73     -14.056   0.172  16.250  1.00 58.14           C  
ATOM   1091  HD2 HIS A  73     -14.473  -0.669  16.785  1.00 58.14           H  
ATOM   1092  ND1 HIS A  73     -12.642   1.485  15.173  1.00 58.14           N  
ATOM   1093  HD1 HIS A  73     -11.794   1.847  14.760  1.00 58.14           H  
ATOM   1094  CE1 HIS A  73     -13.846   2.078  15.176  1.00 58.14           C  
ATOM   1095  HE1 HIS A  73     -14.066   3.036  14.730  1.00 58.14           H  
ATOM   1096  NE2 HIS A  73     -14.745   1.318  15.819  1.00 58.14           N  
ATOM   1097  N   LYS A  74     -10.003  -3.514  14.490  1.00 70.68           N  
ATOM   1098  H   LYS A  74     -10.891  -3.868  14.163  1.00 70.68           H  
ATOM   1099  CA  LYS A  74      -8.976  -4.499  14.822  1.00 70.68           C  
ATOM   1100  HA  LYS A  74      -8.261  -4.052  15.512  1.00 70.68           H  
ATOM   1101  C   LYS A  74      -8.154  -4.981  13.653  1.00 70.68           C  
ATOM   1102  CB  LYS A  74      -9.621  -5.688  15.528  1.00 70.68           C  
ATOM   1103  HB2 LYS A  74      -8.876  -6.462  15.712  1.00 70.68           H  
ATOM   1104  HB3 LYS A  74     -10.405  -6.121  14.906  1.00 70.68           H  
ATOM   1105  O   LYS A  74      -7.417  -5.937  13.821  1.00 70.68           O  
ATOM   1106  CG  LYS A  74     -10.182  -5.257  16.871  1.00 70.68           C  
ATOM   1107  HG2 LYS A  74     -10.984  -4.531  16.738  1.00 70.68           H  
ATOM   1108  HG3 LYS A  74      -9.394  -4.789  17.461  1.00 70.68           H  
ATOM   1109  CD  LYS A  74     -10.676  -6.500  17.604  1.00 70.68           C  
ATOM   1110  HD2 LYS A  74     -11.314  -7.158  17.014  1.00 70.68           H  
ATOM   1111  HD3 LYS A  74      -9.825  -7.143  17.828  1.00 70.68           H  
ATOM   1112  CE  LYS A  74     -11.362  -6.004  18.868  1.00 70.68           C  
ATOM   1113  HE2 LYS A  74     -10.836  -5.119  19.227  1.00 70.68           H  
ATOM   1114  HE3 LYS A  74     -12.402  -5.738  18.678  1.00 70.68           H  
ATOM   1115  NZ  LYS A  74     -11.275  -7.030  19.891  1.00 70.68           N  
ATOM   1116  HZ1 LYS A  74     -11.697  -6.725  20.756  1.00 70.68           H  
ATOM   1117  HZ2 LYS A  74     -11.613  -7.927  19.573  1.00 70.68           H  
ATOM   1118  HZ3 LYS A  74     -10.294  -7.166  20.090  1.00 70.68           H  
ATOM   1119  N   PHE A  75      -8.225  -4.363  12.483  1.00 73.73           N  
ATOM   1120  H   PHE A  75      -8.849  -3.576  12.380  1.00 73.73           H  
ATOM   1121  CA  PHE A  75      -7.163  -4.582  11.509  1.00 73.73           C  
ATOM   1122  HA  PHE A  75      -6.787  -5.602  11.586  1.00 73.73           H  
ATOM   1123  C   PHE A  75      -6.010  -3.639  11.834  1.00 73.73           C  
ATOM   1124  CB  PHE A  75      -7.684  -4.424  10.091  1.00 73.73           C  
ATOM   1125  HB2 PHE A  75      -6.836  -4.522   9.414  1.00 73.73           H  
ATOM   1126  HB3 PHE A  75      -8.105  -3.425   9.977  1.00 73.73           H  
ATOM   1127  O   PHE A  75      -6.077  -2.441  11.576  1.00 73.73           O  
ATOM   1128  CG  PHE A  75      -8.716  -5.462   9.702  1.00 73.73           C  
ATOM   1129  CD1 PHE A  75      -8.337  -6.806   9.538  1.00 73.73           C  
ATOM   1130  HD1 PHE A  75      -7.330  -7.107   9.782  1.00 73.73           H  
ATOM   1131  CD2 PHE A  75     -10.063  -5.097   9.542  1.00 73.73           C  
ATOM   1132  HD2 PHE A  75     -10.384  -4.085   9.741  1.00 73.73           H  
ATOM   1133  CE1 PHE A  75      -9.271  -7.766   9.115  1.00 73.73           C  
ATOM   1134  HE1 PHE A  75      -8.974  -8.798   9.001  1.00 73.73           H  
ATOM   1135  CE2 PHE A  75     -11.006  -6.063   9.159  1.00 73.73           C  
ATOM   1136  HE2 PHE A  75     -12.047  -5.784   9.081  1.00 73.73           H  
ATOM   1137  CZ  PHE A  75     -10.607  -7.386   8.910  1.00 73.73           C  
ATOM   1138  HZ  PHE A  75     -11.344  -8.120   8.619  1.00 73.73           H  
ATOM   1139  N   ASN A  76      -4.937  -4.181  12.399  1.00 74.90           N  
ATOM   1140  H   ASN A  76      -4.942  -5.176  12.574  1.00 74.90           H  
ATOM   1141  CA  ASN A  76      -3.686  -3.457  12.581  1.00 74.90           C  
ATOM   1142  HA  ASN A  76      -3.780  -2.486  12.097  1.00 74.90           H  
ATOM   1143  C   ASN A  76      -2.587  -4.212  11.845  1.00 74.90           C  
ATOM   1144  CB  ASN A  76      -3.372  -3.192  14.071  1.00 74.90           C  
ATOM   1145  HB2 ASN A  76      -2.927  -4.076  14.528  1.00 74.90           H  
ATOM   1146  HB3 ASN A  76      -4.293  -2.934  14.593  1.00 74.90           H  
ATOM   1147  O   ASN A  76      -2.613  -5.438  11.715  1.00 74.90           O  
ATOM   1148  CG  ASN A  76      -2.386  -2.065  14.306  1.00 74.90           C  
ATOM   1149  ND2 ASN A  76      -2.075  -1.779  15.547  1.00 74.90           N  
ATOM   1150 HD21 ASN A  76      -2.553  -2.237  16.309  1.00 74.90           H  
ATOM   1151 HD22 ASN A  76      -1.578  -0.910  15.682  1.00 74.90           H  
ATOM   1152  OD1 ASN A  76      -1.863  -1.449  13.387  1.00 74.90           O  
ATOM   1153  N   ARG A  77      -1.597  -3.465  11.371  1.00 83.74           N  
ATOM   1154  H   ARG A  77      -1.621  -2.474  11.564  1.00 83.74           H  
ATOM   1155  CA  ARG A  77      -0.412  -4.039  10.740  1.00 83.74           C  
ATOM   1156  HA  ARG A  77       0.261  -3.237  10.436  1.00 83.74           H  
ATOM   1157  C   ARG A  77      -0.684  -4.821   9.445  1.00 83.74           C  
ATOM   1158  CB  ARG A  77       0.437  -4.757  11.794  1.00 83.74           C  
ATOM   1159  HB2 ARG A  77       1.348  -5.132  11.326  1.00 83.74           H  
ATOM   1160  HB3 ARG A  77      -0.105  -5.600  12.223  1.00 83.74           H  
ATOM   1161  O   ARG A  77      -0.053  -5.868   9.280  1.00 83.74           O  
ATOM   1162  CG  ARG A  77       0.830  -3.762  12.897  1.00 83.74           C  
ATOM   1163  HG2 ARG A  77       1.378  -2.927  12.460  1.00 83.74           H  
ATOM   1164  HG3 ARG A  77      -0.051  -3.384  13.415  1.00 83.74           H  
ATOM   1165  CD  ARG A  77       1.705  -4.457  13.924  1.00 83.74           C  
ATOM   1166  HD2 ARG A  77       1.101  -5.197  14.450  1.00 83.74           H  
ATOM   1167  HD3 ARG A  77       2.523  -4.961  13.410  1.00 83.74           H  
ATOM   1168  NE  ARG A  77       2.253  -3.493  14.888  1.00 83.74           N  
ATOM   1169  HE  ARG A  77       2.027  -2.514  14.786  1.00 83.74           H  
ATOM   1170  NH1 ARG A  77       3.471  -4.996  16.111  1.00 83.74           N  
ATOM   1171 HH11 ARG A  77       3.073  -5.743  15.560  1.00 83.74           H  
ATOM   1172 HH12 ARG A  77       4.087  -5.184  16.889  1.00 83.74           H  
ATOM   1173  NH2 ARG A  77       3.472  -2.830  16.663  1.00 83.74           N  
ATOM   1174 HH21 ARG A  77       3.294  -1.883  16.363  1.00 83.74           H  
ATOM   1175 HH22 ARG A  77       3.992  -3.001  17.513  1.00 83.74           H  
ATOM   1176  CZ  ARG A  77       3.059  -3.779  15.884  1.00 83.74           C  
ATOM   1177  N   PRO A  78      -1.575  -4.390   8.515  1.00 90.33           N  
ATOM   1178  CA  PRO A  78      -1.632  -5.058   7.226  1.00 90.33           C  
ATOM   1179  HA  PRO A  78      -1.852  -6.114   7.384  1.00 90.33           H  
ATOM   1180  C   PRO A  78      -0.277  -4.935   6.526  1.00 90.33           C  
ATOM   1181  CB  PRO A  78      -2.785  -4.443   6.437  1.00 90.33           C  
ATOM   1182  HB2 PRO A  78      -3.695  -5.011   6.625  1.00 90.33           H  
ATOM   1183  HB3 PRO A  78      -2.576  -4.403   5.368  1.00 90.33           H  
ATOM   1184  O   PRO A  78       0.360  -3.878   6.489  1.00 90.33           O  
ATOM   1185  CG  PRO A  78      -2.924  -3.056   7.042  1.00 90.33           C  
ATOM   1186  HG2 PRO A  78      -2.284  -2.372   6.484  1.00 90.33           H  
ATOM   1187  HG3 PRO A  78      -3.959  -2.715   7.000  1.00 90.33           H  
ATOM   1188  CD  PRO A  78      -2.457  -3.224   8.494  1.00 90.33           C  
ATOM   1189  HD2 PRO A  78      -3.323  -3.428   9.123  1.00 90.33           H  
ATOM   1190  HD3 PRO A  78      -1.964  -2.315   8.838  1.00 90.33           H  
ATOM   1191  N   GLN A  79       0.165  -6.064   5.998  1.00 94.01           N  
ATOM   1192  H   GLN A  79      -0.404  -6.890   6.118  1.00 94.01           H  
ATOM   1193  CA  GLN A  79       1.441  -6.247   5.341  1.00 94.01           C  
ATOM   1194  HA  GLN A  79       1.926  -5.278   5.217  1.00 94.01           H  
ATOM   1195  C   GLN A  79       1.185  -6.858   3.969  1.00 94.01           C  
ATOM   1196  CB  GLN A  79       2.330  -7.120   6.234  1.00 94.01           C  
ATOM   1197  HB2 GLN A  79       1.766  -8.015   6.496  1.00 94.01           H  
ATOM   1198  HB3 GLN A  79       2.538  -6.576   7.155  1.00 94.01           H  
ATOM   1199  O   GLN A  79       0.502  -7.875   3.839  1.00 94.01           O  
ATOM   1200  CG  GLN A  79       3.665  -7.549   5.599  1.00 94.01           C  
ATOM   1201  HG2 GLN A  79       4.293  -6.678   5.412  1.00 94.01           H  
ATOM   1202  HG3 GLN A  79       3.477  -8.036   4.643  1.00 94.01           H  
ATOM   1203  CD  GLN A  79       4.414  -8.551   6.477  1.00 94.01           C  
ATOM   1204  NE2 GLN A  79       5.535  -9.065   6.053  1.00 94.01           N  
ATOM   1205 HE21 GLN A  79       6.016  -9.664   6.708  1.00 94.01           H  
ATOM   1206 HE22 GLN A  79       6.088  -8.541   5.390  1.00 94.01           H  
ATOM   1207  OE1 GLN A  79       4.005  -8.948   7.557  1.00 94.01           O  
ATOM   1208  N   PHE A  80       1.776  -6.249   2.952  1.00 96.34           N  
ATOM   1209  H   PHE A  80       2.313  -5.416   3.146  1.00 96.34           H  
ATOM   1210  CA  PHE A  80       1.712  -6.690   1.570  1.00 96.34           C  
ATOM   1211  HA  PHE A  80       1.121  -7.603   1.496  1.00 96.34           H  
ATOM   1212  C   PHE A  80       3.134  -6.978   1.112  1.00 96.34           C  
ATOM   1213  CB  PHE A  80       1.035  -5.612   0.708  1.00 96.34           C  
ATOM   1214  HB2 PHE A  80       1.723  -4.779   0.568  1.00 96.34           H  
ATOM   1215  HB3 PHE A  80       0.831  -6.031  -0.278  1.00 96.34           H  
ATOM   1216  O   PHE A  80       3.989  -6.099   1.159  1.00 96.34           O  
ATOM   1217  CG  PHE A  80      -0.256  -5.079   1.299  1.00 96.34           C  
ATOM   1218  CD1 PHE A  80      -1.452  -5.795   1.124  1.00 96.34           C  
ATOM   1219  HD1 PHE A  80      -1.453  -6.694   0.525  1.00 96.34           H  
ATOM   1220  CD2 PHE A  80      -0.253  -3.905   2.079  1.00 96.34           C  
ATOM   1221  HD2 PHE A  80       0.665  -3.359   2.235  1.00 96.34           H  
ATOM   1222  CE1 PHE A  80      -2.634  -5.356   1.743  1.00 96.34           C  
ATOM   1223  HE1 PHE A  80      -3.548  -5.920   1.628  1.00 96.34           H  
ATOM   1224  CE2 PHE A  80      -1.437  -3.462   2.693  1.00 96.34           C  
ATOM   1225  HE2 PHE A  80      -1.424  -2.576   3.310  1.00 96.34           H  
ATOM   1226  CZ  PHE A  80      -2.624  -4.199   2.536  1.00 96.34           C  
ATOM   1227  HZ  PHE A  80      -3.526  -3.892   3.045  1.00 96.34           H  
ATOM   1228  N   THR A  81       3.403  -8.205   0.685  1.00 97.45           N  
ATOM   1229  H   THR A  81       2.658  -8.887   0.689  1.00 97.45           H  
ATOM   1230  CA  THR A  81       4.627  -8.548  -0.044  1.00 97.45           C  
ATOM   1231  HA  THR A  81       5.342  -7.725  -0.005  1.00 97.45           H  
ATOM   1232  C   THR A  81       4.236  -8.780  -1.492  1.00 97.45           C  
ATOM   1233  CB  THR A  81       5.310  -9.778   0.554  1.00 97.45           C  
ATOM   1234  HB  THR A  81       4.651 -10.641   0.454  1.00 97.45           H  
ATOM   1235  O   THR A  81       3.449  -9.680  -1.770  1.00 97.45           O  
ATOM   1236  CG2 THR A  81       6.639 -10.090  -0.120  1.00 97.45           C  
ATOM   1237 HG21 THR A  81       7.323  -9.248  -0.012  1.00 97.45           H  
ATOM   1238 HG22 THR A  81       7.068 -10.983   0.333  1.00 97.45           H  
ATOM   1239 HG23 THR A  81       6.485 -10.296  -1.180  1.00 97.45           H  
ATOM   1240  OG1 THR A  81       5.562  -9.549   1.924  1.00 97.45           O  
ATOM   1241  HG1 THR A  81       4.765  -9.147   2.276  1.00 97.45           H  
ATOM   1242  N   ILE A  82       4.735  -7.934  -2.385  1.00 97.28           N  
ATOM   1243  H   ILE A  82       5.401  -7.245  -2.069  1.00 97.28           H  
ATOM   1244  CA  ILE A  82       4.468  -7.973  -3.819  1.00 97.28           C  
ATOM   1245  HA  ILE A  82       3.640  -8.651  -4.024  1.00 97.28           H  
ATOM   1246  C   ILE A  82       5.718  -8.522  -4.495  1.00 97.28           C  
ATOM   1247  CB  ILE A  82       4.096  -6.569  -4.356  1.00 97.28           C  
ATOM   1248  HB  ILE A  82       4.952  -5.903  -4.240  1.00 97.28           H  
ATOM   1249  O   ILE A  82       6.785  -7.915  -4.393  1.00 97.28           O  
ATOM   1250  CG1 ILE A  82       2.873  -5.939  -3.643  1.00 97.28           C  
ATOM   1251 HG12 ILE A  82       2.358  -5.270  -4.333  1.00 97.28           H  
ATOM   1252 HG13 ILE A  82       2.169  -6.722  -3.361  1.00 97.28           H  
ATOM   1253  CG2 ILE A  82       3.775  -6.659  -5.856  1.00 97.28           C  
ATOM   1254 HG21 ILE A  82       4.621  -7.068  -6.409  1.00 97.28           H  
ATOM   1255 HG22 ILE A  82       3.565  -5.667  -6.256  1.00 97.28           H  
ATOM   1256 HG23 ILE A  82       2.906  -7.301  -6.003  1.00 97.28           H  
ATOM   1257  CD1 ILE A  82       3.228  -5.097  -2.410  1.00 97.28           C  
ATOM   1258 HD11 ILE A  82       3.949  -4.326  -2.683  1.00 97.28           H  
ATOM   1259 HD12 ILE A  82       2.326  -4.615  -2.033  1.00 97.28           H  
ATOM   1260 HD13 ILE A  82       3.647  -5.716  -1.617  1.00 97.28           H  
ATOM   1261  N   GLU A  83       5.583  -9.647  -5.184  1.00 96.86           N  
ATOM   1262  H   GLU A  83       4.682 -10.103  -5.202  1.00 96.86           H  
ATOM   1263  CA  GLU A  83       6.656 -10.324  -5.906  1.00 96.86           C  
ATOM   1264  HA  GLU A  83       7.571  -9.738  -5.813  1.00 96.86           H  
ATOM   1265  C   GLU A  83       6.302 -10.406  -7.396  1.00 96.86           C  
ATOM   1266  CB  GLU A  83       6.944 -11.712  -5.300  1.00 96.86           C  
ATOM   1267  HB2 GLU A  83       6.094 -12.373  -5.471  1.00 96.86           H  
ATOM   1268  HB3 GLU A  83       7.814 -12.121  -5.815  1.00 96.86           H  
ATOM   1269  O   GLU A  83       5.174 -10.730  -7.770  1.00 96.86           O  
ATOM   1270  CG  GLU A  83       7.234 -11.644  -3.786  1.00 96.86           C  
ATOM   1271  HG2 GLU A  83       6.305 -11.429  -3.258  1.00 96.86           H  
ATOM   1272  HG3 GLU A  83       7.912 -10.808  -3.617  1.00 96.86           H  
ATOM   1273  CD  GLU A  83       7.872 -12.908  -3.177  1.00 96.86           C  
ATOM   1274  OE1 GLU A  83       8.316 -12.809  -1.997  1.00 96.86           O  
ATOM   1275  OE2 GLU A  83       8.036 -13.914  -3.896  1.00 96.86           O  
ATOM   1276  N   TRP A  84       7.253 -10.097  -8.274  1.00 94.13           N  
ATOM   1277  H   TRP A  84       8.166  -9.840  -7.925  1.00 94.13           H  
ATOM   1278  CA  TRP A  84       7.057 -10.166  -9.723  1.00 94.13           C  
ATOM   1279  HA  TRP A  84       6.134 -10.708  -9.927  1.00 94.13           H  
ATOM   1280  C   TRP A  84       8.170 -10.955 -10.411  1.00 94.13           C  
ATOM   1281  CB  TRP A  84       6.883  -8.760 -10.311  1.00 94.13           C  
ATOM   1282  HB2 TRP A  84       6.032  -8.291  -9.818  1.00 94.13           H  
ATOM   1283  HB3 TRP A  84       6.635  -8.845 -11.369  1.00 94.13           H  
ATOM   1284  O   TRP A  84       9.272 -11.150  -9.886  1.00 94.13           O  
ATOM   1285  CG  TRP A  84       8.048  -7.833 -10.166  1.00 94.13           C  
ATOM   1286  CD1 TRP A  84       9.062  -7.680 -11.046  1.00 94.13           C  
ATOM   1287  HD1 TRP A  84       9.161  -8.223 -11.975  1.00 94.13           H  
ATOM   1288  CD2 TRP A  84       8.330  -6.919  -9.065  1.00 94.13           C  
ATOM   1289  CE2 TRP A  84       9.527  -6.207  -9.373  1.00 94.13           C  
ATOM   1290  CE3 TRP A  84       7.705  -6.629  -7.834  1.00 94.13           C  
ATOM   1291  HE3 TRP A  84       6.807  -7.162  -7.560  1.00 94.13           H  
ATOM   1292  NE1 TRP A  84       9.939  -6.722 -10.582  1.00 94.13           N  
ATOM   1293  HE1 TRP A  84      10.766  -6.428 -11.082  1.00 94.13           H  
ATOM   1294  CH2 TRP A  84       9.435  -4.993  -7.293  1.00 94.13           C  
ATOM   1295  HH2 TRP A  84       9.855  -4.254  -6.628  1.00 94.13           H  
ATOM   1296  CZ2 TRP A  84      10.081  -5.257  -8.508  1.00 94.13           C  
ATOM   1297  HZ2 TRP A  84      10.988  -4.734  -8.772  1.00 94.13           H  
ATOM   1298  CZ3 TRP A  84       8.253  -5.678  -6.953  1.00 94.13           C  
ATOM   1299  HZ3 TRP A  84       7.763  -5.478  -6.012  1.00 94.13           H  
ATOM   1300  N   GLY A  85       7.871 -11.421 -11.628  1.00 86.48           N  
ATOM   1301  H   GLY A  85       6.932 -11.275 -11.970  1.00 86.48           H  
ATOM   1302  CA  GLY A  85       8.829 -12.158 -12.451  1.00 86.48           C  
ATOM   1303  HA2 GLY A  85       8.406 -12.332 -13.440  1.00 86.48           H  
ATOM   1304  HA3 GLY A  85       9.018 -13.123 -11.981  1.00 86.48           H  
ATOM   1305  C   GLY A  85      10.158 -11.408 -12.612  1.00 86.48           C  
ATOM   1306  O   GLY A  85      10.174 -10.200 -12.830  1.00 86.48           O  
ATOM   1307  N   GLY A  86      11.275 -12.132 -12.518  1.00 81.88           N  
ATOM   1308  H   GLY A  86      11.187 -13.122 -12.335  1.00 81.88           H  
ATOM   1309  CA  GLY A  86      12.622 -11.546 -12.518  1.00 81.88           C  
ATOM   1310  HA2 GLY A  86      13.291 -12.201 -13.077  1.00 81.88           H  
ATOM   1311  HA3 GLY A  86      12.609 -10.577 -13.016  1.00 81.88           H  
ATOM   1312  C   GLY A  86      13.229 -11.344 -11.124  1.00 81.88           C  
ATOM   1313  O   GLY A  86      14.339 -10.833 -11.030  1.00 81.88           O  
ATOM   1314  N   GLY A  87      12.543 -11.779 -10.059  1.00 84.38           N  
ATOM   1315  H   GLY A  87      11.587 -12.079 -10.187  1.00 84.38           H  
ATOM   1316  CA  GLY A  87      13.070 -11.768  -8.688  1.00 84.38           C  
ATOM   1317  HA2 GLY A  87      12.549 -12.529  -8.107  1.00 84.38           H  
ATOM   1318  HA3 GLY A  87      14.133 -12.008  -8.699  1.00 84.38           H  
ATOM   1319  C   GLY A  87      12.891 -10.437  -7.963  1.00 84.38           C  
ATOM   1320  O   GLY A  87      13.580 -10.181  -6.979  1.00 84.38           O  
ATOM   1321  N   GLY A  88      12.001  -9.572  -8.450  1.00 93.01           N  
ATOM   1322  H   GLY A  88      11.386  -9.870  -9.193  1.00 93.01           H  
ATOM   1323  CA  GLY A  88      11.698  -8.328  -7.765  1.00 93.01           C  
ATOM   1324  HA2 GLY A  88      12.615  -7.941  -7.321  1.00 93.01           H  
ATOM   1325  HA3 GLY A  88      11.333  -7.594  -8.483  1.00 93.01           H  
ATOM   1326  C   GLY A  88      10.667  -8.533  -6.663  1.00 93.01           C  
ATOM   1327  O   GLY A  88       9.660  -9.209  -6.870  1.00 93.01           O  
ATOM   1328  N   ARG A  89      10.943  -7.960  -5.490  1.00 96.65           N  
ATOM   1329  H   ARG A  89      11.819  -7.466  -5.391  1.00 96.65           H  
ATOM   1330  CA  ARG A  89      10.101  -8.047  -4.300  1.00 96.65           C  
ATOM   1331  HA  ARG A  89       9.087  -8.310  -4.601  1.00 96.65           H  
ATOM   1332  C   ARG A  89      10.060  -6.705  -3.581  1.00 96.65           C  
ATOM   1333  CB  ARG A  89      10.639  -9.166  -3.402  1.00 96.65           C  
ATOM   1334  HB2 ARG A  89      10.508 -10.119  -3.915  1.00 96.65           H  
ATOM   1335  HB3 ARG A  89      11.706  -9.009  -3.241  1.00 96.65           H  
ATOM   1336  O   ARG A  89      11.105  -6.118  -3.304  1.00 96.65           O  
ATOM   1337  CG  ARG A  89       9.941  -9.231  -2.038  1.00 96.65           C  
ATOM   1338  HG2 ARG A  89      10.122  -8.310  -1.483  1.00 96.65           H  
ATOM   1339  HG3 ARG A  89       8.867  -9.370  -2.162  1.00 96.65           H  
ATOM   1340  CD  ARG A  89      10.532 -10.394  -1.250  1.00 96.65           C  
ATOM   1341  HD2 ARG A  89      11.619 -10.321  -1.275  1.00 96.65           H  
ATOM   1342  HD3 ARG A  89      10.246 -11.323  -1.745  1.00 96.65           H  
ATOM   1343  NE  ARG A  89      10.100 -10.361   0.155  1.00 96.65           N  
ATOM   1344  HE  ARG A  89      10.191  -9.471   0.623  1.00 96.65           H  
ATOM   1345  NH1 ARG A  89       9.752 -12.610   0.388  1.00 96.65           N  
ATOM   1346 HH11 ARG A  89       9.564 -12.651  -0.603  1.00 96.65           H  
ATOM   1347 HH12 ARG A  89       9.342 -13.378   0.901  1.00 96.65           H  
ATOM   1348  NH2 ARG A  89       9.496 -11.262   2.147  1.00 96.65           N  
ATOM   1349 HH21 ARG A  89       9.241 -12.068   2.699  1.00 96.65           H  
ATOM   1350 HH22 ARG A  89       9.478 -10.328   2.530  1.00 96.65           H  
ATOM   1351  CZ  ARG A  89       9.793 -11.411   0.886  1.00 96.65           C  
ATOM   1352  N   VAL A  90       8.859  -6.254  -3.237  1.00 97.70           N  
ATOM   1353  H   VAL A  90       8.058  -6.803  -3.516  1.00 97.70           H  
ATOM   1354  CA  VAL A  90       8.622  -5.069  -2.403  1.00 97.70           C  
ATOM   1355  HA  VAL A  90       9.567  -4.741  -1.967  1.00 97.70           H  
ATOM   1356  C   VAL A  90       7.694  -5.435  -1.267  1.00 97.70           C  
ATOM   1357  CB  VAL A  90       8.051  -3.900  -3.219  1.00 97.70           C  
ATOM   1358  HB  VAL A  90       7.231  -4.272  -3.834  1.00 97.70           H  
ATOM   1359  O   VAL A  90       6.682  -6.107  -1.457  1.00 97.70           O  
ATOM   1360  CG1 VAL A  90       7.525  -2.730  -2.372  1.00 97.70           C  
ATOM   1361 HG11 VAL A  90       6.643  -3.037  -1.809  1.00 97.70           H  
ATOM   1362 HG12 VAL A  90       8.295  -2.393  -1.677  1.00 97.70           H  
ATOM   1363 HG13 VAL A  90       7.241  -1.903  -3.022  1.00 97.70           H  
ATOM   1364  CG2 VAL A  90       9.136  -3.336  -4.132  1.00 97.70           C  
ATOM   1365 HG21 VAL A  90       9.804  -4.125  -4.479  1.00 97.70           H  
ATOM   1366 HG22 VAL A  90       8.652  -2.892  -5.002  1.00 97.70           H  
ATOM   1367 HG23 VAL A  90       9.741  -2.596  -3.608  1.00 97.70           H  
ATOM   1368  N   GLU A  91       8.027  -4.957  -0.081  1.00 97.95           N  
ATOM   1369  H   GLU A  91       8.874  -4.412  -0.002  1.00 97.95           H  
ATOM   1370  CA  GLU A  91       7.217  -5.116   1.109  1.00 97.95           C  
ATOM   1371  HA  GLU A  91       6.381  -5.781   0.892  1.00 97.95           H  
ATOM   1372  C   GLU A  91       6.648  -3.765   1.555  1.00 97.95           C  
ATOM   1373  CB  GLU A  91       8.071  -5.797   2.174  1.00 97.95           C  
ATOM   1374  HB2 GLU A  91       8.449  -6.740   1.780  1.00 97.95           H  
ATOM   1375  HB3 GLU A  91       8.912  -5.152   2.428  1.00 97.95           H  
ATOM   1376  O   GLU A  91       7.378  -2.785   1.695  1.00 97.95           O  
ATOM   1377  CG  GLU A  91       7.252  -6.079   3.425  1.00 97.95           C  
ATOM   1378  HG2 GLU A  91       6.380  -6.673   3.151  1.00 97.95           H  
ATOM   1379  HG3 GLU A  91       6.901  -5.138   3.850  1.00 97.95           H  
ATOM   1380  CD  GLU A  91       8.052  -6.822   4.486  1.00 97.95           C  
ATOM   1381  OE1 GLU A  91       7.400  -7.360   5.399  1.00 97.95           O  
ATOM   1382  OE2 GLU A  91       9.295  -6.836   4.527  1.00 97.95           O  
ATOM   1383  N   VAL A  92       5.341  -3.732   1.805  1.00 97.76           N  
ATOM   1384  H   VAL A  92       4.816  -4.577   1.629  1.00 97.76           H  
ATOM   1385  CA  VAL A  92       4.604  -2.600   2.371  1.00 97.76           C  
ATOM   1386  HA  VAL A  92       5.286  -1.766   2.539  1.00 97.76           H  
ATOM   1387  C   VAL A  92       4.022  -3.046   3.707  1.00 97.76           C  
ATOM   1388  CB  VAL A  92       3.483  -2.129   1.421  1.00 97.76           C  
ATOM   1389  HB  VAL A  92       2.744  -2.925   1.321  1.00 97.76           H  
ATOM   1390  O   VAL A  92       3.160  -3.920   3.740  1.00 97.76           O  
ATOM   1391  CG1 VAL A  92       2.770  -0.887   1.973  1.00 97.76           C  
ATOM   1392 HG11 VAL A  92       1.974  -0.587   1.292  1.00 97.76           H  
ATOM   1393 HG12 VAL A  92       3.478  -0.065   2.080  1.00 97.76           H  
ATOM   1394 HG13 VAL A  92       2.320  -1.105   2.942  1.00 97.76           H  
ATOM   1395  CG2 VAL A  92       4.001  -1.810   0.013  1.00 97.76           C  
ATOM   1396 HG21 VAL A  92       4.364  -2.721  -0.463  1.00 97.76           H  
ATOM   1397 HG22 VAL A  92       3.197  -1.403  -0.600  1.00 97.76           H  
ATOM   1398 HG23 VAL A  92       4.820  -1.092   0.067  1.00 97.76           H  
ATOM   1399  N   ARG A  93       4.468  -2.453   4.815  1.00 95.85           N  
ATOM   1400  H   ARG A  93       5.194  -1.758   4.707  1.00 95.85           H  
ATOM   1401  CA  ARG A  93       3.893  -2.658   6.154  1.00 95.85           C  
ATOM   1402  HA  ARG A  93       3.147  -3.452   6.127  1.00 95.85           H  
ATOM   1403  C   ARG A  93       3.193  -1.385   6.592  1.00 95.85           C  
ATOM   1404  CB  ARG A  93       4.978  -3.028   7.173  1.00 95.85           C  
ATOM   1405  HB2 ARG A  93       4.516  -3.111   8.158  1.00 95.85           H  
ATOM   1406  HB3 ARG A  93       5.712  -2.223   7.208  1.00 95.85           H  
ATOM   1407  O   ARG A  93       3.814  -0.327   6.590  1.00 95.85           O  
ATOM   1408  CG  ARG A  93       5.700  -4.341   6.863  1.00 95.85           C  
ATOM   1409  HG2 ARG A  93       4.983  -5.162   6.898  1.00 95.85           H  
ATOM   1410  HG3 ARG A  93       6.150  -4.290   5.872  1.00 95.85           H  
ATOM   1411  CD  ARG A  93       6.800  -4.588   7.899  1.00 95.85           C  
ATOM   1412  HD2 ARG A  93       6.348  -4.699   8.884  1.00 95.85           H  
ATOM   1413  HD3 ARG A  93       7.470  -3.728   7.905  1.00 95.85           H  
ATOM   1414  NE  ARG A  93       7.564  -5.797   7.566  1.00 95.85           N  
ATOM   1415  HE  ARG A  93       7.218  -6.365   6.806  1.00 95.85           H  
ATOM   1416  NH1 ARG A  93       9.394  -5.512   8.911  1.00 95.85           N  
ATOM   1417 HH11 ARG A  93      10.369  -5.712   9.083  1.00 95.85           H  
ATOM   1418 HH12 ARG A  93       8.950  -4.691   9.298  1.00 95.85           H  
ATOM   1419  NH2 ARG A  93       9.376  -7.129   7.371  1.00 95.85           N  
ATOM   1420 HH21 ARG A  93       8.992  -7.372   6.469  1.00 95.85           H  
ATOM   1421 HH22 ARG A  93      10.365  -7.289   7.500  1.00 95.85           H  
ATOM   1422  CZ  ARG A  93       8.769  -6.146   7.961  1.00 95.85           C  
ATOM   1423  N   VAL A  94       1.934  -1.479   6.990  1.00 93.28           N  
ATOM   1424  H   VAL A  94       1.471  -2.375   6.952  1.00 93.28           H  
ATOM   1425  CA  VAL A  94       1.142  -0.326   7.434  1.00 93.28           C  
ATOM   1426  HA  VAL A  94       1.703   0.600   7.302  1.00 93.28           H  
ATOM   1427  C   VAL A  94       0.805  -0.502   8.899  1.00 93.28           C  
ATOM   1428  CB  VAL A  94      -0.157  -0.217   6.628  1.00 93.28           C  
ATOM   1429  HB  VAL A  94      -0.781  -1.074   6.883  1.00 93.28           H  
ATOM   1430  O   VAL A  94       0.211  -1.501   9.243  1.00 93.28           O  
ATOM   1431  CG1 VAL A  94      -0.931   1.054   6.986  1.00 93.28           C  
ATOM   1432 HG11 VAL A  94      -0.312   1.932   6.799  1.00 93.28           H  
ATOM   1433 HG12 VAL A  94      -1.839   1.119   6.388  1.00 93.28           H  
ATOM   1434 HG13 VAL A  94      -1.223   1.040   8.036  1.00 93.28           H  
ATOM   1435  CG2 VAL A  94       0.080  -0.245   5.115  1.00 93.28           C  
ATOM   1436 HG21 VAL A  94      -0.879  -0.177   4.602  1.00 93.28           H  
ATOM   1437 HG22 VAL A  94       0.541  -1.189   4.821  1.00 93.28           H  
ATOM   1438 HG23 VAL A  94       0.724   0.582   4.818  1.00 93.28           H  
ATOM   1439  N   GLU A  95       1.129   0.442   9.765  1.00 90.06           N  
ATOM   1440  H   GLU A  95       1.602   1.265   9.419  1.00 90.06           H  
ATOM   1441  CA  GLU A  95       0.792   0.411  11.187  1.00 90.06           C  
ATOM   1442  HA  GLU A  95       0.246  -0.502  11.426  1.00 90.06           H  
ATOM   1443  C   GLU A  95      -0.114   1.592  11.530  1.00 90.06           C  
ATOM   1444  CB  GLU A  95       2.093   0.403  11.999  1.00 90.06           C  
ATOM   1445  HB2 GLU A  95       2.653  -0.495  11.740  1.00 90.06           H  
ATOM   1446  HB3 GLU A  95       2.692   1.273  11.727  1.00 90.06           H  
ATOM   1447  O   GLU A  95       0.188   2.728  11.162  1.00 90.06           O  
ATOM   1448  CG  GLU A  95       1.850   0.413  13.512  1.00 90.06           C  
ATOM   1449  HG2 GLU A  95       1.402   1.363  13.802  1.00 90.06           H  
ATOM   1450  HG3 GLU A  95       1.148  -0.386  13.752  1.00 90.06           H  
ATOM   1451  CD  GLU A  95       3.144   0.205  14.309  1.00 90.06           C  
ATOM   1452  OE1 GLU A  95       3.067  -0.513  15.335  1.00 90.06           O  
ATOM   1453  OE2 GLU A  95       4.215   0.703  13.891  1.00 90.06           O  
ATOM   1454  N   PHE A  96      -1.207   1.328  12.246  1.00 86.33           N  
ATOM   1455  H   PHE A  96      -1.379   0.385  12.565  1.00 86.33           H  
ATOM   1456  CA  PHE A  96      -2.114   2.358  12.743  1.00 86.33           C  
ATOM   1457  HA  PHE A  96      -1.909   3.301  12.235  1.00 86.33           H  
ATOM   1458  C   PHE A  96      -1.872   2.568  14.242  1.00 86.33           C  
ATOM   1459  CB  PHE A  96      -3.568   1.981  12.422  1.00 86.33           C  
ATOM   1460  HB2 PHE A  96      -4.220   2.782  12.771  1.00 86.33           H  
ATOM   1461  HB3 PHE A  96      -3.831   1.082  12.978  1.00 86.33           H  
ATOM   1462  O   PHE A  96      -1.882   1.616  15.023  1.00 86.33           O  
ATOM   1463  CG  PHE A  96      -3.838   1.749  10.944  1.00 86.33           C  
ATOM   1464  CD1 PHE A  96      -3.979   2.838  10.065  1.00 86.33           C  
ATOM   1465  HD1 PHE A  96      -3.902   3.848  10.439  1.00 86.33           H  
ATOM   1466  CD2 PHE A  96      -3.936   0.436  10.443  1.00 86.33           C  
ATOM   1467  HD2 PHE A  96      -3.857  -0.403  11.119  1.00 86.33           H  
ATOM   1468  CE1 PHE A  96      -4.203   2.606   8.695  1.00 86.33           C  
ATOM   1469  HE1 PHE A  96      -4.276   3.435   8.007  1.00 86.33           H  
ATOM   1470  CE2 PHE A  96      -4.177   0.211   9.077  1.00 86.33           C  
ATOM   1471  HE2 PHE A  96      -4.284  -0.800   8.712  1.00 86.33           H  
ATOM   1472  CZ  PHE A  96      -4.310   1.298   8.200  1.00 86.33           C  
ATOM   1473  HZ  PHE A  96      -4.498   1.130   7.150  1.00 86.33           H  
ATOM   1474  N   GLU A  97      -1.645   3.818  14.645  1.00 84.77           N  
ATOM   1475  H   GLU A  97      -1.659   4.547  13.946  1.00 84.77           H  
ATOM   1476  CA  GLU A  97      -1.415   4.227  16.033  1.00 84.77           C  
ATOM   1477  HA  GLU A  97      -1.762   3.440  16.703  1.00 84.77           H  
ATOM   1478  C   GLU A  97      -2.240   5.491  16.316  1.00 84.77           C  
ATOM   1479  CB  GLU A  97       0.097   4.427  16.288  1.00 84.77           C  
ATOM   1480  HB2 GLU A  97       0.635   3.546  15.937  1.00 84.77           H  
ATOM   1481  HB3 GLU A  97       0.453   5.287  15.721  1.00 84.77           H  
ATOM   1482  O   GLU A  97      -1.787   6.613  16.086  1.00 84.77           O  
ATOM   1483  CG  GLU A  97       0.415   4.622  17.783  1.00 84.77           C  
ATOM   1484  HG2 GLU A  97       0.168   3.701  18.311  1.00 84.77           H  
ATOM   1485  HG3 GLU A  97      -0.230   5.408  18.176  1.00 84.77           H  
ATOM   1486  CD  GLU A  97       1.881   5.004  18.090  1.00 84.77           C  
ATOM   1487  OE1 GLU A  97       2.133   5.453  19.229  1.00 84.77           O  
ATOM   1488  OE2 GLU A  97       2.781   4.921  17.210  1.00 84.77           O  
ATOM   1489  N   GLY A  98      -3.481   5.312  16.780  1.00 83.02           N  
ATOM   1490  H   GLY A  98      -3.829   4.368  16.872  1.00 83.02           H  
ATOM   1491  CA  GLY A  98      -4.394   6.419  17.076  1.00 83.02           C  
ATOM   1492  HA2 GLY A  98      -5.330   6.021  17.469  1.00 83.02           H  
ATOM   1493  HA3 GLY A  98      -3.945   7.058  17.837  1.00 83.02           H  
ATOM   1494  C   GLY A  98      -4.718   7.261  15.839  1.00 83.02           C  
ATOM   1495  O   GLY A  98      -5.403   6.806  14.927  1.00 83.02           O  
ATOM   1496  N   ASP A  99      -4.229   8.499  15.817  1.00 87.89           N  
ATOM   1497  H   ASP A  99      -3.589   8.782  16.546  1.00 87.89           H  
ATOM   1498  CA  ASP A  99      -4.395   9.467  14.729  1.00 87.89           C  
ATOM   1499  HA  ASP A  99      -5.332   9.249  14.215  1.00 87.89           H  
ATOM   1500  C   ASP A  99      -3.282   9.391  13.666  1.00 87.89           C  
ATOM   1501  CB  ASP A  99      -4.524  10.874  15.337  1.00 87.89           C  
ATOM   1502  HB2 ASP A  99      -5.309  10.866  16.092  1.00 87.89           H  
ATOM   1503  HB3 ASP A  99      -4.832  11.566  14.553  1.00 87.89           H  
ATOM   1504  O   ASP A  99      -3.217  10.238  12.768  1.00 87.89           O  
ATOM   1505  CG  ASP A  99      -3.232  11.416  15.968  1.00 87.89           C  
ATOM   1506  OD1 ASP A  99      -2.418  10.613  16.485  1.00 87.89           O  
ATOM   1507  OD2 ASP A  99      -3.050  12.653  15.957  1.00 87.89           O  
ATOM   1508  N   LYS A 100      -2.407   8.380  13.742  1.00 91.78           N  
ATOM   1509  H   LYS A 100      -2.497   7.744  14.523  1.00 91.78           H  
ATOM   1510  CA  LYS A 100      -1.265   8.194  12.840  1.00 91.78           C  
ATOM   1511  HA  LYS A 100      -1.275   8.995  12.100  1.00 91.78           H  
ATOM   1512  C   LYS A 100      -1.333   6.880  12.078  1.00 91.78           C  
ATOM   1513  CB  LYS A 100       0.052   8.286  13.619  1.00 91.78           C  
ATOM   1514  HB2 LYS A 100       0.049   7.537  14.411  1.00 91.78           H  
ATOM   1515  HB3 LYS A 100       0.884   8.078  12.947  1.00 91.78           H  
ATOM   1516  O   LYS A 100      -1.710   5.843  12.618  1.00 91.78           O  
ATOM   1517  CG  LYS A 100       0.239   9.681  14.220  1.00 91.78           C  
ATOM   1518  HG2 LYS A 100      -0.638   9.943  14.811  1.00 91.78           H  
ATOM   1519  HG3 LYS A 100       0.354  10.411  13.418  1.00 91.78           H  
ATOM   1520  CD  LYS A 100       1.460   9.718  15.134  1.00 91.78           C  
ATOM   1521  HD2 LYS A 100       2.371   9.610  14.544  1.00 91.78           H  
ATOM   1522  HD3 LYS A 100       1.383   8.904  15.854  1.00 91.78           H  
ATOM   1523  CE  LYS A 100       1.437  11.056  15.869  1.00 91.78           C  
ATOM   1524  HE2 LYS A 100       0.438  11.182  16.288  1.00 91.78           H  
ATOM   1525  HE3 LYS A 100       1.595  11.862  15.152  1.00 91.78           H  
ATOM   1526  NZ  LYS A 100       2.444  11.082  16.951  1.00 91.78           N  
ATOM   1527  HZ1 LYS A 100       2.250  10.317  17.582  1.00 91.78           H  
ATOM   1528  HZ2 LYS A 100       2.356  11.942  17.475  1.00 91.78           H  
ATOM   1529  HZ3 LYS A 100       3.378  10.984  16.580  1.00 91.78           H  
ATOM   1530  N   MET A 101      -0.853   6.923  10.840  1.00 92.80           N  
ATOM   1531  H   MET A 101      -0.571   7.826  10.487  1.00 92.80           H  
ATOM   1532  CA  MET A 101      -0.560   5.749  10.027  1.00 92.80           C  
ATOM   1533  HA  MET A 101      -0.729   4.850  10.619  1.00 92.80           H  
ATOM   1534  C   MET A 101       0.910   5.790   9.597  1.00 92.80           C  
ATOM   1535  CB  MET A 101      -1.518   5.703   8.831  1.00 92.80           C  
ATOM   1536  HB2 MET A 101      -1.348   6.576   8.201  1.00 92.80           H  
ATOM   1537  HB3 MET A 101      -2.546   5.730   9.192  1.00 92.80           H  
ATOM   1538  O   MET A 101       1.329   6.721   8.906  1.00 92.80           O  
ATOM   1539  CG  MET A 101      -1.326   4.427   8.006  1.00 92.80           C  
ATOM   1540  HG2 MET A 101      -1.647   3.577   8.608  1.00 92.80           H  
ATOM   1541  HG3 MET A 101      -0.267   4.286   7.788  1.00 92.80           H  
ATOM   1542  SD  MET A 101      -2.224   4.401   6.432  1.00 92.80           S  
ATOM   1543  CE  MET A 101      -1.229   5.613   5.554  1.00 92.80           C  
ATOM   1544  HE1 MET A 101      -0.184   5.508   5.844  1.00 92.80           H  
ATOM   1545  HE2 MET A 101      -1.313   5.433   4.482  1.00 92.80           H  
ATOM   1546  HE3 MET A 101      -1.569   6.614   5.818  1.00 92.80           H  
ATOM   1547  N   ARG A 102       1.697   4.783   9.983  1.00 94.90           N  
ATOM   1548  H   ARG A 102       1.269   4.037  10.512  1.00 94.90           H  
ATOM   1549  CA  ARG A 102       3.078   4.590   9.516  1.00 94.90           C  
ATOM   1550  HA  ARG A 102       3.461   5.524   9.105  1.00 94.90           H  
ATOM   1551  C   ARG A 102       3.102   3.556   8.399  1.00 94.90           C  
ATOM   1552  CB  ARG A 102       4.006   4.157  10.660  1.00 94.90           C  
ATOM   1553  HB2 ARG A 102       4.996   3.976  10.241  1.00 94.90           H  
ATOM   1554  HB3 ARG A 102       3.644   3.223  11.089  1.00 94.90           H  
ATOM   1555  O   ARG A 102       2.543   2.479   8.545  1.00 94.90           O  
ATOM   1556  CG  ARG A 102       4.134   5.203  11.773  1.00 94.90           C  
ATOM   1557  HG2 ARG A 102       4.382   6.172  11.340  1.00 94.90           H  
ATOM   1558  HG3 ARG A 102       3.189   5.280  12.311  1.00 94.90           H  
ATOM   1559  CD  ARG A 102       5.246   4.783  12.744  1.00 94.90           C  
ATOM   1560  HD2 ARG A 102       6.198   4.781  12.213  1.00 94.90           H  
ATOM   1561  HD3 ARG A 102       5.045   3.765  13.079  1.00 94.90           H  
ATOM   1562  NE  ARG A 102       5.337   5.713  13.885  1.00 94.90           N  
ATOM   1563  HE  ARG A 102       5.491   6.683  13.652  1.00 94.90           H  
ATOM   1564  NH1 ARG A 102       5.107   4.179  15.591  1.00 94.90           N  
ATOM   1565 HH11 ARG A 102       4.561   4.045  16.430  1.00 94.90           H  
ATOM   1566 HH12 ARG A 102       5.147   3.410  14.938  1.00 94.90           H  
ATOM   1567  NH2 ARG A 102       4.924   6.319  16.043  1.00 94.90           N  
ATOM   1568 HH21 ARG A 102       4.792   7.272  15.733  1.00 94.90           H  
ATOM   1569 HH22 ARG A 102       4.374   5.976  16.817  1.00 94.90           H  
ATOM   1570  CZ  ARG A 102       5.156   5.401  15.156  1.00 94.90           C  
ATOM   1571  N   VAL A 103       3.769   3.862   7.297  1.00 96.83           N  
ATOM   1572  H   VAL A 103       4.189   4.778   7.240  1.00 96.83           H  
ATOM   1573  CA  VAL A 103       3.981   2.952   6.169  1.00 96.83           C  
ATOM   1574  HA  VAL A 103       3.482   2.003   6.366  1.00 96.83           H  
ATOM   1575  C   VAL A 103       5.475   2.706   6.040  1.00 96.83           C  
ATOM   1576  CB  VAL A 103       3.398   3.514   4.859  1.00 96.83           C  
ATOM   1577  HB  VAL A 103       3.928   4.426   4.584  1.00 96.83           H  
ATOM   1578  O   VAL A 103       6.217   3.634   5.731  1.00 96.83           O  
ATOM   1579  CG1 VAL A 103       3.550   2.496   3.723  1.00 96.83           C  
ATOM   1580 HG11 VAL A 103       3.145   2.902   2.797  1.00 96.83           H  
ATOM   1581 HG12 VAL A 103       4.603   2.269   3.557  1.00 96.83           H  
ATOM   1582 HG13 VAL A 103       3.024   1.575   3.974  1.00 96.83           H  
ATOM   1583  CG2 VAL A 103       1.912   3.856   5.008  1.00 96.83           C  
ATOM   1584 HG21 VAL A 103       1.350   2.971   5.305  1.00 96.83           H  
ATOM   1585 HG22 VAL A 103       1.795   4.630   5.767  1.00 96.83           H  
ATOM   1586 HG23 VAL A 103       1.520   4.240   4.066  1.00 96.83           H  
ATOM   1587  N   ARG A 104       5.924   1.472   6.264  1.00 97.83           N  
ATOM   1588  H   ARG A 104       5.240   0.762   6.482  1.00 97.83           H  
ATOM   1589  CA  ARG A 104       7.299   1.044   5.984  1.00 97.83           C  
ATOM   1590  HA  ARG A 104       7.943   1.920   5.911  1.00 97.83           H  
ATOM   1591  C   ARG A 104       7.345   0.340   4.642  1.00 97.83           C  
ATOM   1592  CB  ARG A 104       7.861   0.151   7.091  1.00 97.83           C  
ATOM   1593  HB2 ARG A 104       8.857  -0.180   6.800  1.00 97.83           H  
ATOM   1594  HB3 ARG A 104       7.226  -0.726   7.218  1.00 97.83           H  
ATOM   1595  O   ARG A 104       6.568  -0.583   4.399  1.00 97.83           O  
ATOM   1596  CG  ARG A 104       7.963   0.906   8.414  1.00 97.83           C  
ATOM   1597  HG2 ARG A 104       6.972   1.216   8.746  1.00 97.83           H  
ATOM   1598  HG3 ARG A 104       8.588   1.789   8.276  1.00 97.83           H  
ATOM   1599  CD  ARG A 104       8.593   0.013   9.477  1.00 97.83           C  
ATOM   1600  HD2 ARG A 104       7.979  -0.878   9.605  1.00 97.83           H  
ATOM   1601  HD3 ARG A 104       9.595  -0.273   9.156  1.00 97.83           H  
ATOM   1602  NE  ARG A 104       8.669   0.754  10.737  1.00 97.83           N  
ATOM   1603  HE  ARG A 104       8.537   1.753  10.681  1.00 97.83           H  
ATOM   1604  NH1 ARG A 104       9.345  -0.929  12.130  1.00 97.83           N  
ATOM   1605 HH11 ARG A 104       9.581  -1.240  13.062  1.00 97.83           H  
ATOM   1606 HH12 ARG A 104       9.589  -1.458  11.305  1.00 97.83           H  
ATOM   1607  NH2 ARG A 104       8.873   1.130  12.924  1.00 97.83           N  
ATOM   1608 HH21 ARG A 104       8.666   2.086  12.673  1.00 97.83           H  
ATOM   1609 HH22 ARG A 104       9.031   0.855  13.883  1.00 97.83           H  
ATOM   1610  CZ  ARG A 104       8.958   0.301  11.930  1.00 97.83           C  
ATOM   1611  N   LEU A 105       8.254   0.787   3.795  1.00 98.32           N  
ATOM   1612  H   LEU A 105       8.848   1.545   4.099  1.00 98.32           H  
ATOM   1613  CA  LEU A 105       8.495   0.268   2.461  1.00 98.32           C  
ATOM   1614  HA  LEU A 105       7.759  -0.494   2.206  1.00 98.32           H  
ATOM   1615  C   LEU A 105       9.888  -0.341   2.433  1.00 98.32           C  
ATOM   1616  CB  LEU A 105       8.412   1.416   1.444  1.00 98.32           C  
ATOM   1617  HB2 LEU A 105       9.222   2.115   1.649  1.00 98.32           H  
ATOM   1618  HB3 LEU A 105       8.577   0.996   0.452  1.00 98.32           H  
ATOM   1619  O   LEU A 105      10.843   0.349   2.776  1.00 98.32           O  
ATOM   1620  CG  LEU A 105       7.097   2.207   1.432  1.00 98.32           C  
ATOM   1621  HG  LEU A 105       6.890   2.619   2.420  1.00 98.32           H  
ATOM   1622  CD1 LEU A 105       7.253   3.371   0.455  1.00 98.32           C  
ATOM   1623 HD11 LEU A 105       6.301   3.883   0.316  1.00 98.32           H  
ATOM   1624 HD12 LEU A 105       7.603   3.005  -0.510  1.00 98.32           H  
ATOM   1625 HD13 LEU A 105       7.984   4.076   0.849  1.00 98.32           H  
ATOM   1626  CD2 LEU A 105       5.921   1.332   1.004  1.00 98.32           C  
ATOM   1627 HD21 LEU A 105       5.012   1.932   0.952  1.00 98.32           H  
ATOM   1628 HD22 LEU A 105       6.127   0.891   0.029  1.00 98.32           H  
ATOM   1629 HD23 LEU A 105       5.776   0.538   1.736  1.00 98.32           H  
ATOM   1630  N   ARG A 106      10.019  -1.588   1.993  1.00 98.41           N  
ATOM   1631  H   ARG A 106       9.182  -2.099   1.753  1.00 98.41           H  
ATOM   1632  CA  ARG A 106      11.316  -2.241   1.797  1.00 98.41           C  
ATOM   1633  HA  ARG A 106      12.118  -1.510   1.906  1.00 98.41           H  
ATOM   1634  C   ARG A 106      11.402  -2.800   0.387  1.00 98.41           C  
ATOM   1635  CB  ARG A 106      11.504  -3.303   2.883  1.00 98.41           C  
ATOM   1636  HB2 ARG A 106      11.502  -2.815   3.858  1.00 98.41           H  
ATOM   1637  HB3 ARG A 106      10.670  -4.004   2.848  1.00 98.41           H  
ATOM   1638  O   ARG A 106      10.499  -3.512  -0.049  1.00 98.41           O  
ATOM   1639  CG  ARG A 106      12.809  -4.079   2.718  1.00 98.41           C  
ATOM   1640  HG2 ARG A 106      13.659  -3.400   2.786  1.00 98.41           H  
ATOM   1641  HG3 ARG A 106      12.824  -4.588   1.754  1.00 98.41           H  
ATOM   1642  CD  ARG A 106      12.892  -5.125   3.823  1.00 98.41           C  
ATOM   1643  HD2 ARG A 106      12.944  -4.618   4.786  1.00 98.41           H  
ATOM   1644  HD3 ARG A 106      11.992  -5.740   3.799  1.00 98.41           H  
ATOM   1645  NE  ARG A 106      14.053  -5.985   3.588  1.00 98.41           N  
ATOM   1646  HE  ARG A 106      14.114  -6.388   2.665  1.00 98.41           H  
ATOM   1647  NH1 ARG A 106      15.085  -5.785   5.627  1.00 98.41           N  
ATOM   1648 HH11 ARG A 106      15.918  -5.898   6.189  1.00 98.41           H  
ATOM   1649 HH12 ARG A 106      14.392  -5.095   5.879  1.00 98.41           H  
ATOM   1650  NH2 ARG A 106      16.028  -6.947   3.932  1.00 98.41           N  
ATOM   1651 HH21 ARG A 106      16.878  -7.110   4.453  1.00 98.41           H  
ATOM   1652 HH22 ARG A 106      15.942  -7.179   2.953  1.00 98.41           H  
ATOM   1653  CZ  ARG A 106      15.047  -6.236   4.400  1.00 98.41           C  
ATOM   1654  N   ASN A 107      12.477  -2.474  -0.322  1.00 98.08           N  
ATOM   1655  H   ASN A 107      13.186  -1.901   0.112  1.00 98.08           H  
ATOM   1656  CA  ASN A 107      12.716  -2.959  -1.678  1.00 98.08           C  
ATOM   1657  HA  ASN A 107      11.815  -3.422  -2.080  1.00 98.08           H  
ATOM   1658  C   ASN A 107      13.816  -4.028  -1.666  1.00 98.08           C  
ATOM   1659  CB  ASN A 107      13.055  -1.755  -2.567  1.00 98.08           C  
ATOM   1660  HB2 ASN A 107      13.941  -1.263  -2.165  1.00 98.08           H  
ATOM   1661  HB3 ASN A 107      12.224  -1.049  -2.563  1.00 98.08           H  
ATOM   1662  O   ASN A 107      14.996  -3.706  -1.567  1.00 98.08           O  
ATOM   1663  CG  ASN A 107      13.339  -2.140  -4.002  1.00 98.08           C  
ATOM   1664  ND2 ASN A 107      13.855  -1.228  -4.784  1.00 98.08           N  
ATOM   1665 HD21 ASN A 107      13.972  -0.286  -4.440  1.00 98.08           H  
ATOM   1666 HD22 ASN A 107      14.046  -1.475  -5.745  1.00 98.08           H  
ATOM   1667  OD1 ASN A 107      13.077  -3.247  -4.447  1.00 98.08           O  
ATOM   1668  N   ASP A 108      13.433  -5.296  -1.801  1.00 97.38           N  
ATOM   1669  H   ASP A 108      12.456  -5.493  -1.963  1.00 97.38           H  
ATOM   1670  CA  ASP A 108      14.366  -6.425  -1.915  1.00 97.38           C  
ATOM   1671  HA  ASP A 108      15.324  -6.134  -1.485  1.00 97.38           H  
ATOM   1672  C   ASP A 108      14.654  -6.791  -3.392  1.00 97.38           C  
ATOM   1673  CB  ASP A 108      13.857  -7.625  -1.089  1.00 97.38           C  
ATOM   1674  HB2 ASP A 108      14.510  -8.479  -1.268  1.00 97.38           H  
ATOM   1675  HB3 ASP A 108      12.862  -7.893  -1.444  1.00 97.38           H  
ATOM   1676  O   ASP A 108      15.216  -7.848  -3.675  1.00 97.38           O  
ATOM   1677  CG  ASP A 108      13.811  -7.404   0.434  1.00 97.38           C  
ATOM   1678  OD1 ASP A 108      14.820  -6.976   1.054  1.00 97.38           O  
ATOM   1679  OD2 ASP A 108      12.769  -7.743   1.037  1.00 97.38           O  
ATOM   1680  N   SER A 109      14.275  -5.939  -4.356  1.00 95.15           N  
ATOM   1681  H   SER A 109      13.830  -5.077  -4.075  1.00 95.15           H  
ATOM   1682  CA  SER A 109      14.610  -6.111  -5.777  1.00 95.15           C  
ATOM   1683  HA  SER A 109      14.662  -7.180  -5.981  1.00 95.15           H  
ATOM   1684  C   SER A 109      15.978  -5.518  -6.143  1.00 95.15           C  
ATOM   1685  CB  SER A 109      13.501  -5.544  -6.674  1.00 95.15           C  
ATOM   1686  HB2 SER A 109      12.524  -5.776  -6.252  1.00 95.15           H  
ATOM   1687  HB3 SER A 109      13.577  -6.008  -7.657  1.00 95.15           H  
ATOM   1688  O   SER A 109      16.601  -4.794  -5.367  1.00 95.15           O  
ATOM   1689  OG  SER A 109      13.620  -4.156  -6.851  1.00 95.15           O  
ATOM   1690  HG  SER A 109      13.419  -3.746  -6.007  1.00 95.15           H  
ATOM   1691  N   SER A 110      16.452  -5.793  -7.363  1.00 94.88           N  
ATOM   1692  H   SER A 110      15.921  -6.408  -7.963  1.00 94.88           H  
ATOM   1693  CA  SER A 110      17.716  -5.262  -7.892  1.00 94.88           C  
ATOM   1694  HA  SER A 110      18.423  -5.169  -7.067  1.00 94.88           H  
ATOM   1695  C   SER A 110      17.607  -3.873  -8.536  1.00 94.88           C  
ATOM   1696  CB  SER A 110      18.305  -6.259  -8.893  1.00 94.88           C  
ATOM   1697  HB2 SER A 110      18.464  -7.213  -8.391  1.00 94.88           H  
ATOM   1698  HB3 SER A 110      19.265  -5.895  -9.258  1.00 94.88           H  
ATOM   1699  O   SER A 110      18.614  -3.346  -9.008  1.00 94.88           O  
ATOM   1700  OG  SER A 110      17.422  -6.453  -9.983  1.00 94.88           O  
ATOM   1701  HG  SER A 110      17.395  -5.652 -10.512  1.00 94.88           H  
ATOM   1702  N   THR A 111      16.411  -3.283  -8.606  1.00 94.88           N  
ATOM   1703  H   THR A 111      15.623  -3.729  -8.158  1.00 94.88           H  
ATOM   1704  CA  THR A 111      16.164  -1.975  -9.239  1.00 94.88           C  
ATOM   1705  HA  THR A 111      17.121  -1.509  -9.473  1.00 94.88           H  
ATOM   1706  C   THR A 111      15.396  -1.046  -8.300  1.00 94.88           C  
ATOM   1707  CB  THR A 111      15.376  -2.111 -10.550  1.00 94.88           C  
ATOM   1708  HB  THR A 111      15.120  -1.116 -10.916  1.00 94.88           H  
ATOM   1709  O   THR A 111      14.623  -1.534  -7.479  1.00 94.88           O  
ATOM   1710  CG2 THR A 111      16.193  -2.829 -11.625  1.00 94.88           C  
ATOM   1711 HG21 THR A 111      17.144  -2.318 -11.772  1.00 94.88           H  
ATOM   1712 HG22 THR A 111      15.634  -2.819 -12.561  1.00 94.88           H  
ATOM   1713 HG23 THR A 111      16.372  -3.863 -11.331  1.00 94.88           H  
ATOM   1714  OG1 THR A 111      14.192  -2.849 -10.358  1.00 94.88           O  
ATOM   1715  HG1 THR A 111      13.725  -2.488  -9.600  1.00 94.88           H  
ATOM   1716  N   PRO A 112      15.555   0.284  -8.399  1.00 97.02           N  
ATOM   1717  CA  PRO A 112      14.705   1.211  -7.661  1.00 97.02           C  
ATOM   1718  HA  PRO A 112      14.884   1.071  -6.595  1.00 97.02           H  
ATOM   1719  C   PRO A 112      13.219   0.983  -7.961  1.00 97.02           C  
ATOM   1720  CB  PRO A 112      15.154   2.617  -8.066  1.00 97.02           C  
ATOM   1721  HB2 PRO A 112      14.548   2.981  -8.896  1.00 97.02           H  
ATOM   1722  HB3 PRO A 112      15.107   3.311  -7.227  1.00 97.02           H  
ATOM   1723  O   PRO A 112      12.850   0.624  -9.081  1.00 97.02           O  
ATOM   1724  CG  PRO A 112      16.589   2.405  -8.544  1.00 97.02           C  
ATOM   1725  HG2 PRO A 112      16.892   3.165  -9.263  1.00 97.02           H  
ATOM   1726  HG3 PRO A 112      17.262   2.401  -7.686  1.00 97.02           H  
ATOM   1727  CD  PRO A 112      16.546   1.013  -9.173  1.00 97.02           C  
ATOM   1728  HD2 PRO A 112      16.217   1.084 -10.210  1.00 97.02           H  
ATOM   1729  HD3 PRO A 112      17.532   0.552  -9.112  1.00 97.02           H  
ATOM   1730  N   VAL A 113      12.386   1.212  -6.952  1.00 97.93           N  
ATOM   1731  H   VAL A 113      12.774   1.489  -6.062  1.00 97.93           H  
ATOM   1732  CA  VAL A 113      10.925   1.121  -7.038  1.00 97.93           C  
ATOM   1733  HA  VAL A 113      10.618   0.910  -8.062  1.00 97.93           H  
ATOM   1734  C   VAL A 113      10.340   2.467  -6.639  1.00 97.93           C  
ATOM   1735  CB  VAL A 113      10.411  -0.014  -6.137  1.00 97.93           C  
ATOM   1736  HB  VAL A 113      10.819   0.122  -5.136  1.00 97.93           H  
ATOM   1737  O   VAL A 113      10.775   3.062  -5.655  1.00 97.93           O  
ATOM   1738  CG1 VAL A 113       8.883  -0.036  -6.029  1.00 97.93           C  
ATOM   1739 HG11 VAL A 113       8.499   0.921  -5.676  1.00 97.93           H  
ATOM   1740 HG12 VAL A 113       8.437  -0.267  -6.996  1.00 97.93           H  
ATOM   1741 HG13 VAL A 113       8.587  -0.786  -5.296  1.00 97.93           H  
ATOM   1742  CG2 VAL A 113      10.876  -1.373  -6.678  1.00 97.93           C  
ATOM   1743 HG21 VAL A 113      10.646  -2.158  -5.957  1.00 97.93           H  
ATOM   1744 HG22 VAL A 113      11.955  -1.380  -6.833  1.00 97.93           H  
ATOM   1745 HG23 VAL A 113      10.387  -1.588  -7.628  1.00 97.93           H  
ATOM   1746  N   GLU A 114       9.348   2.944  -7.381  1.00 98.28           N  
ATOM   1747  H   GLU A 114       8.990   2.372  -8.132  1.00 98.28           H  
ATOM   1748  CA  GLU A 114       8.564   4.121  -7.020  1.00 98.28           C  
ATOM   1749  HA  GLU A 114       9.107   4.691  -6.266  1.00 98.28           H  
ATOM   1750  C   GLU A 114       7.234   3.684  -6.396  1.00 98.28           C  
ATOM   1751  CB  GLU A 114       8.404   5.044  -8.239  1.00 98.28           C  
ATOM   1752  HB2 GLU A 114       7.813   4.551  -9.011  1.00 98.28           H  
ATOM   1753  HB3 GLU A 114       9.396   5.253  -8.639  1.00 98.28           H  
ATOM   1754  O   GLU A 114       6.503   2.863  -6.947  1.00 98.28           O  
ATOM   1755  CG  GLU A 114       7.745   6.372  -7.847  1.00 98.28           C  
ATOM   1756  HG2 GLU A 114       8.186   6.720  -6.914  1.00 98.28           H  
ATOM   1757  HG3 GLU A 114       6.684   6.206  -7.660  1.00 98.28           H  
ATOM   1758  CD  GLU A 114       7.938   7.458  -8.917  1.00 98.28           C  
ATOM   1759  OE1 GLU A 114       7.055   7.628  -9.781  1.00 98.28           O  
ATOM   1760  OE2 GLU A 114       8.943   8.195  -8.802  1.00 98.28           O  
ATOM   1761  N   VAL A 115       6.926   4.206  -5.210  1.00 98.38           N  
ATOM   1762  H   VAL A 115       7.591   4.833  -4.782  1.00 98.38           H  
ATOM   1763  CA  VAL A 115       5.694   3.912  -4.477  1.00 98.38           C  
ATOM   1764  HA  VAL A 115       5.099   3.212  -5.063  1.00 98.38           H  
ATOM   1765  C   VAL A 115       4.891   5.194  -4.313  1.00 98.38           C  
ATOM   1766  CB  VAL A 115       5.968   3.234  -3.121  1.00 98.38           C  
ATOM   1767  HB  VAL A 115       6.490   3.932  -2.466  1.00 98.38           H  
ATOM   1768  O   VAL A 115       5.317   6.133  -3.636  1.00 98.38           O  
ATOM   1769  CG1 VAL A 115       4.645   2.822  -2.457  1.00 98.38           C  
ATOM   1770 HG11 VAL A 115       4.848   2.309  -1.517  1.00 98.38           H  
ATOM   1771 HG12 VAL A 115       4.090   2.155  -3.116  1.00 98.38           H  
ATOM   1772 HG13 VAL A 115       4.040   3.703  -2.244  1.00 98.38           H  
ATOM   1773  CG2 VAL A 115       6.829   1.972  -3.277  1.00 98.38           C  
ATOM   1774 HG21 VAL A 115       7.823   2.244  -3.631  1.00 98.38           H  
ATOM   1775 HG22 VAL A 115       6.937   1.465  -2.318  1.00 98.38           H  
ATOM   1776 HG23 VAL A 115       6.368   1.294  -3.995  1.00 98.38           H  
ATOM   1777  N   HIS A 116       3.694   5.219  -4.892  1.00 98.23           N  
ATOM   1778  H   HIS A 116       3.437   4.427  -5.463  1.00 98.23           H  
ATOM   1779  CA  HIS A 116       2.708   6.270  -4.669  1.00 98.23           C  
ATOM   1780  HA  HIS A 116       3.223   7.166  -4.321  1.00 98.23           H  
ATOM   1781  C   HIS A 116       1.713   5.824  -3.605  1.00 98.23           C  
ATOM   1782  CB  HIS A 116       1.979   6.646  -5.957  1.00 98.23           C  
ATOM   1783  HB2 HIS A 116       1.413   7.561  -5.782  1.00 98.23           H  
ATOM   1784  HB3 HIS A 116       1.263   5.864  -6.212  1.00 98.23           H  
ATOM   1785  O   HIS A 116       0.975   4.856  -3.788  1.00 98.23           O  
ATOM   1786  CG  HIS A 116       2.889   6.863  -7.126  1.00 98.23           C  
ATOM   1787  CD2 HIS A 116       3.149   5.961  -8.121  1.00 98.23           C  
ATOM   1788  HD2 HIS A 116       2.754   4.959  -8.211  1.00 98.23           H  
ATOM   1789  ND1 HIS A 116       3.625   7.996  -7.388  1.00 98.23           N  
ATOM   1790  HD1 HIS A 116       3.775   8.776  -6.764  1.00 98.23           H  
ATOM   1791  CE1 HIS A 116       4.300   7.784  -8.533  1.00 98.23           C  
ATOM   1792  HE1 HIS A 116       5.004   8.462  -8.991  1.00 98.23           H  
ATOM   1793  NE2 HIS A 116       4.011   6.572  -9.016  1.00 98.23           N  
ATOM   1794  N   ILE A 117       1.665   6.558  -2.502  1.00 97.97           N  
ATOM   1795  H   ILE A 117       2.292   7.348  -2.440  1.00 97.97           H  
ATOM   1796  CA  ILE A 117       0.768   6.313  -1.380  1.00 97.97           C  
ATOM   1797  HA  ILE A 117       0.292   5.341  -1.504  1.00 97.97           H  
ATOM   1798  C   ILE A 117      -0.303   7.400  -1.387  1.00 97.97           C  
ATOM   1799  CB  ILE A 117       1.541   6.295  -0.046  1.00 97.97           C  
ATOM   1800  HB  ILE A 117       1.855   7.316   0.167  1.00 97.97           H  
ATOM   1801  O   ILE A 117       0.021   8.591  -1.380  1.00 97.97           O  
ATOM   1802  CG1 ILE A 117       2.817   5.422  -0.084  1.00 97.97           C  
ATOM   1803 HG12 ILE A 117       3.443   5.717  -0.926  1.00 97.97           H  
ATOM   1804 HG13 ILE A 117       2.549   4.373  -0.211  1.00 97.97           H  
ATOM   1805  CG2 ILE A 117       0.575   5.826   1.058  1.00 97.97           C  
ATOM   1806 HG21 ILE A 117       0.190   4.833   0.823  1.00 97.97           H  
ATOM   1807 HG22 ILE A 117       1.067   5.794   2.030  1.00 97.97           H  
ATOM   1808 HG23 ILE A 117      -0.265   6.515   1.142  1.00 97.97           H  
ATOM   1809  CD1 ILE A 117       3.683   5.582   1.170  1.00 97.97           C  
ATOM   1810 HD11 ILE A 117       3.918   6.635   1.324  1.00 97.97           H  
ATOM   1811 HD12 ILE A 117       3.173   5.190   2.050  1.00 97.97           H  
ATOM   1812 HD13 ILE A 117       4.613   5.029   1.043  1.00 97.97           H  
ATOM   1813  N   LYS A 118      -1.575   7.007  -1.376  1.00 97.09           N  
ATOM   1814  H   LYS A 118      -1.755   6.013  -1.394  1.00 97.09           H  
ATOM   1815  CA  LYS A 118      -2.717   7.913  -1.239  1.00 97.09           C  
ATOM   1816  HA  LYS A 118      -2.342   8.922  -1.067  1.00 97.09           H  
ATOM   1817  C   LYS A 118      -3.554   7.532  -0.023  1.00 97.09           C  
ATOM   1818  CB  LYS A 118      -3.530   7.930  -2.537  1.00 97.09           C  
ATOM   1819  HB2 LYS A 118      -2.883   8.236  -3.359  1.00 97.09           H  
ATOM   1820  HB3 LYS A 118      -3.898   6.925  -2.744  1.00 97.09           H  
ATOM   1821  O   LYS A 118      -3.917   6.370   0.144  1.00 97.09           O  
ATOM   1822  CG  LYS A 118      -4.715   8.901  -2.438  1.00 97.09           C  
ATOM   1823  HG2 LYS A 118      -5.328   8.649  -1.573  1.00 97.09           H  
ATOM   1824  HG3 LYS A 118      -4.347   9.920  -2.320  1.00 97.09           H  
ATOM   1825  CD  LYS A 118      -5.603   8.812  -3.676  1.00 97.09           C  
ATOM   1826  HD2 LYS A 118      -5.942   7.781  -3.782  1.00 97.09           H  
ATOM   1827  HD3 LYS A 118      -5.045   9.106  -4.565  1.00 97.09           H  
ATOM   1828  CE  LYS A 118      -6.808   9.729  -3.456  1.00 97.09           C  
ATOM   1829  HE2 LYS A 118      -6.490  10.771  -3.489  1.00 97.09           H  
ATOM   1830  HE3 LYS A 118      -7.185   9.554  -2.449  1.00 97.09           H  
ATOM   1831  NZ  LYS A 118      -7.881   9.450  -4.437  1.00 97.09           N  
ATOM   1832  HZ1 LYS A 118      -7.571   9.603  -5.386  1.00 97.09           H  
ATOM   1833  HZ2 LYS A 118      -8.684  10.026  -4.228  1.00 97.09           H  
ATOM   1834  HZ3 LYS A 118      -8.159   8.484  -4.342  1.00 97.09           H  
ATOM   1835  N   VAL A 119      -3.878   8.527   0.798  1.00 93.57           N  
ATOM   1836  H   VAL A 119      -3.541   9.452   0.571  1.00 93.57           H  
ATOM   1837  CA  VAL A 119      -4.610   8.373   2.061  1.00 93.57           C  
ATOM   1838  HA  VAL A 119      -5.174   7.441   2.062  1.00 93.57           H  
ATOM   1839  C   VAL A 119      -5.569   9.549   2.200  1.00 93.57           C  
ATOM   1840  CB  VAL A 119      -3.632   8.363   3.243  1.00 93.57           C  
ATOM   1841  HB  VAL A 119      -3.146   9.335   3.319  1.00 93.57           H  
ATOM   1842  O   VAL A 119      -5.147  10.678   2.447  1.00 93.57           O  
ATOM   1843  CG1 VAL A 119      -4.364   8.078   4.549  1.00 93.57           C  
ATOM   1844 HG11 VAL A 119      -4.828   7.092   4.518  1.00 93.57           H  
ATOM   1845 HG12 VAL A 119      -5.123   8.835   4.744  1.00 93.57           H  
ATOM   1846 HG13 VAL A 119      -3.626   8.123   5.350  1.00 93.57           H  
ATOM   1847  CG2 VAL A 119      -2.529   7.319   3.085  1.00 93.57           C  
ATOM   1848 HG21 VAL A 119      -2.938   6.310   3.125  1.00 93.57           H  
ATOM   1849 HG22 VAL A 119      -1.795   7.491   3.873  1.00 93.57           H  
ATOM   1850 HG23 VAL A 119      -1.990   7.465   2.149  1.00 93.57           H  
ATOM   1851  N   GLY A 120      -6.862   9.315   1.972  1.00 90.68           N  
ATOM   1852  H   GLY A 120      -7.168   8.365   1.813  1.00 90.68           H  
ATOM   1853  CA  GLY A 120      -7.822  10.408   1.810  1.00 90.68           C  
ATOM   1854  HA2 GLY A 120      -8.804  10.006   1.560  1.00 90.68           H  
ATOM   1855  HA3 GLY A 120      -7.903  10.957   2.748  1.00 90.68           H  
ATOM   1856  C   GLY A 120      -7.388  11.366   0.689  1.00 90.68           C  
ATOM   1857  O   GLY A 120      -7.256  10.955  -0.470  1.00 90.68           O  
ATOM   1858  N   ASP A 121      -7.135  12.625   1.052  1.00 91.53           N  
ATOM   1859  H   ASP A 121      -7.267  12.878   2.021  1.00 91.53           H  
ATOM   1860  CA  ASP A 121      -6.670  13.680   0.141  1.00 91.53           C  
ATOM   1861  HA  ASP A 121      -7.024  13.458  -0.866  1.00 91.53           H  
ATOM   1862  C   ASP A 121      -5.138  13.797   0.063  1.00 91.53           C  
ATOM   1863  CB  ASP A 121      -7.287  15.022   0.561  1.00 91.53           C  
ATOM   1864  HB2 ASP A 121      -6.929  15.805  -0.108  1.00 91.53           H  
ATOM   1865  HB3 ASP A 121      -6.957  15.263   1.572  1.00 91.53           H  
ATOM   1866  O   ASP A 121      -4.610  14.456  -0.836  1.00 91.53           O  
ATOM   1867  CG  ASP A 121      -8.815  15.003   0.504  1.00 91.53           C  
ATOM   1868  OD1 ASP A 121      -9.352  14.465  -0.492  1.00 91.53           O  
ATOM   1869  OD2 ASP A 121      -9.422  15.516   1.471  1.00 91.53           O  
ATOM   1870  N   GLU A 122      -4.405  13.150   0.972  1.00 94.68           N  
ATOM   1871  H   GLU A 122      -4.862  12.527   1.623  1.00 94.68           H  
ATOM   1872  CA  GLU A 122      -2.946  13.194   0.985  1.00 94.68           C  
ATOM   1873  HA  GLU A 122      -2.639  14.197   0.689  1.00 94.68           H  
ATOM   1874  C   GLU A 122      -2.347  12.219  -0.026  1.00 94.68           C  
ATOM   1875  CB  GLU A 122      -2.373  12.944   2.386  1.00 94.68           C  
ATOM   1876  HB2 GLU A 122      -2.762  12.012   2.796  1.00 94.68           H  
ATOM   1877  HB3 GLU A 122      -1.292  12.853   2.281  1.00 94.68           H  
ATOM   1878  O   GLU A 122      -2.806  11.085  -0.191  1.00 94.68           O  
ATOM   1879  CG  GLU A 122      -2.691  14.112   3.331  1.00 94.68           C  
ATOM   1880  HG2 GLU A 122      -3.761  14.112   3.542  1.00 94.68           H  
ATOM   1881  HG3 GLU A 122      -2.450  15.046   2.825  1.00 94.68           H  
ATOM   1882  CD  GLU A 122      -1.898  14.060   4.644  1.00 94.68           C  
ATOM   1883  OE1 GLU A 122      -2.427  14.600   5.637  1.00 94.68           O  
ATOM   1884  OE2 GLU A 122      -0.745  13.558   4.628  1.00 94.68           O  
ATOM   1885  N   LYS A 123      -1.282  12.666  -0.698  1.00 96.77           N  
ATOM   1886  H   LYS A 123      -0.949  13.596  -0.487  1.00 96.77           H  
ATOM   1887  CA  LYS A 123      -0.491  11.864  -1.632  1.00 96.77           C  
ATOM   1888  HA  LYS A 123      -0.755  10.814  -1.507  1.00 96.77           H  
ATOM   1889  C   LYS A 123       0.990  12.017  -1.318  1.00 96.77           C  
ATOM   1890  CB  LYS A 123      -0.777  12.267  -3.085  1.00 96.77           C  
ATOM   1891  HB2 LYS A 123      -0.118  11.693  -3.737  1.00 96.77           H  
ATOM   1892  HB3 LYS A 123      -0.546  13.325  -3.210  1.00 96.77           H  
ATOM   1893  O   LYS A 123       1.474  13.135  -1.139  1.00 96.77           O  
ATOM   1894  CG  LYS A 123      -2.231  12.008  -3.502  1.00 96.77           C  
ATOM   1895  HG2 LYS A 123      -2.905  12.590  -2.874  1.00 96.77           H  
ATOM   1896  HG3 LYS A 123      -2.458  10.948  -3.391  1.00 96.77           H  
ATOM   1897  CD  LYS A 123      -2.425  12.424  -4.962  1.00 96.77           C  
ATOM   1898  HD2 LYS A 123      -1.809  11.789  -5.599  1.00 96.77           H  
ATOM   1899  HD3 LYS A 123      -2.105  13.460  -5.077  1.00 96.77           H  
ATOM   1900  CE  LYS A 123      -3.895  12.300  -5.361  1.00 96.77           C  
ATOM   1901  HE2 LYS A 123      -4.486  12.897  -4.666  1.00 96.77           H  
ATOM   1902  HE3 LYS A 123      -4.194  11.257  -5.256  1.00 96.77           H  
ATOM   1903  NZ  LYS A 123      -4.097  12.773  -6.753  1.00 96.77           N  
ATOM   1904  HZ1 LYS A 123      -3.548  12.220  -7.395  1.00 96.77           H  
ATOM   1905  HZ2 LYS A 123      -5.071  12.729  -7.018  1.00 96.77           H  
ATOM   1906  HZ3 LYS A 123      -3.792  13.732  -6.831  1.00 96.77           H  
ATOM   1907  N   ARG A 124       1.716  10.903  -1.292  1.00 97.88           N  
ATOM   1908  H   ARG A 124       1.232  10.028  -1.434  1.00 97.88           H  
ATOM   1909  CA  ARG A 124       3.178  10.857  -1.173  1.00 97.88           C  
ATOM   1910  HA  ARG A 124       3.593  11.854  -1.318  1.00 97.88           H  
ATOM   1911  C   ARG A 124       3.729   9.967  -2.279  1.00 97.88           C  
ATOM   1912  CB  ARG A 124       3.589  10.326   0.214  1.00 97.88           C  
ATOM   1913  HB2 ARG A 124       4.674  10.233   0.254  1.00 97.88           H  
ATOM   1914  HB3 ARG A 124       3.175   9.326   0.337  1.00 97.88           H  
ATOM   1915  O   ARG A 124       3.170   8.909  -2.534  1.00 97.88           O  
ATOM   1916  CG  ARG A 124       3.123  11.189   1.399  1.00 97.88           C  
ATOM   1917  HG2 ARG A 124       3.327  10.640   2.319  1.00 97.88           H  
ATOM   1918  HG3 ARG A 124       2.048  11.357   1.339  1.00 97.88           H  
ATOM   1919  CD  ARG A 124       3.843  12.537   1.478  1.00 97.88           C  
ATOM   1920  HD2 ARG A 124       4.916  12.353   1.525  1.00 97.88           H  
ATOM   1921  HD3 ARG A 124       3.616  13.118   0.584  1.00 97.88           H  
ATOM   1922  NE  ARG A 124       3.409  13.290   2.669  1.00 97.88           N  
ATOM   1923  HE  ARG A 124       2.568  12.970   3.127  1.00 97.88           H  
ATOM   1924  NH1 ARG A 124       5.097  14.846   2.698  1.00 97.88           N  
ATOM   1925 HH11 ARG A 124       5.505  14.396   1.891  1.00 97.88           H  
ATOM   1926 HH12 ARG A 124       5.550  15.633   3.141  1.00 97.88           H  
ATOM   1927  NH2 ARG A 124       3.484  14.909   4.252  1.00 97.88           N  
ATOM   1928 HH21 ARG A 124       3.921  15.706   4.693  1.00 97.88           H  
ATOM   1929 HH22 ARG A 124       2.626  14.540   4.637  1.00 97.88           H  
ATOM   1930  CZ  ARG A 124       4.000  14.343   3.199  1.00 97.88           C  
ATOM   1931  N   THR A 125       4.820  10.390  -2.902  1.00 98.25           N  
ATOM   1932  H   THR A 125       5.246  11.258  -2.611  1.00 98.25           H  
ATOM   1933  CA  THR A 125       5.613   9.553  -3.810  1.00 98.25           C  
ATOM   1934  HA  THR A 125       5.128   8.589  -3.959  1.00 98.25           H  
ATOM   1935  C   THR A 125       6.962   9.322  -3.152  1.00 98.25           C  
ATOM   1936  CB  THR A 125       5.791  10.202  -5.189  1.00 98.25           C  
ATOM   1937  HB  THR A 125       6.305  11.157  -5.078  1.00 98.25           H  
ATOM   1938  O   THR A 125       7.571  10.278  -2.668  1.00 98.25           O  
ATOM   1939  CG2 THR A 125       6.587   9.318  -6.145  1.00 98.25           C  
ATOM   1940 HG21 THR A 125       7.625   9.244  -5.820  1.00 98.25           H  
ATOM   1941 HG22 THR A 125       6.589   9.739  -7.150  1.00 98.25           H  
ATOM   1942 HG23 THR A 125       6.162   8.315  -6.179  1.00 98.25           H  
ATOM   1943  OG1 THR A 125       4.540  10.431  -5.804  1.00 98.25           O  
ATOM   1944  HG1 THR A 125       4.751  10.792  -6.668  1.00 98.25           H  
ATOM   1945  N   VAL A 126       7.402   8.069  -3.106  1.00 98.06           N  
ATOM   1946  H   VAL A 126       6.824   7.335  -3.490  1.00 98.06           H  
ATOM   1947  CA  VAL A 126       8.670   7.663  -2.499  1.00 98.06           C  
ATOM   1948  HA  VAL A 126       9.297   8.538  -2.324  1.00 98.06           H  
ATOM   1949  C   VAL A 126       9.400   6.739  -3.455  1.00 98.06           C  
ATOM   1950  CB  VAL A 126       8.435   6.959  -1.151  1.00 98.06           C  
ATOM   1951  HB  VAL A 126       7.815   6.075  -1.300  1.00 98.06           H  
ATOM   1952  O   VAL A 126       8.846   5.732  -3.880  1.00 98.06           O  
ATOM   1953  CG1 VAL A 126       9.749   6.526  -0.495  1.00 98.06           C  
ATOM   1954 HG11 VAL A 126      10.281   5.817  -1.130  1.00 98.06           H  
ATOM   1955 HG12 VAL A 126       9.534   6.018   0.445  1.00 98.06           H  
ATOM   1956 HG13 VAL A 126      10.390   7.388  -0.310  1.00 98.06           H  
ATOM   1957  CG2 VAL A 126       7.715   7.904  -0.184  1.00 98.06           C  
ATOM   1958 HG21 VAL A 126       7.792   7.497   0.824  1.00 98.06           H  
ATOM   1959 HG22 VAL A 126       8.188   8.886  -0.198  1.00 98.06           H  
ATOM   1960 HG23 VAL A 126       6.665   7.993  -0.462  1.00 98.06           H  
ATOM   1961  N   THR A 127      10.649   7.059  -3.766  1.00 98.33           N  
ATOM   1962  H   THR A 127      11.050   7.912  -3.404  1.00 98.33           H  
ATOM   1963  CA  THR A 127      11.558   6.130  -4.439  1.00 98.33           C  
ATOM   1964  HA  THR A 127      10.983   5.442  -5.059  1.00 98.33           H  
ATOM   1965  C   THR A 127      12.309   5.331  -3.379  1.00 98.33           C  
ATOM   1966  CB  THR A 127      12.539   6.877  -5.348  1.00 98.33           C  
ATOM   1967  HB  THR A 127      13.235   7.443  -4.728  1.00 98.33           H  
ATOM   1968  O   THR A 127      12.872   5.924  -2.463  1.00 98.33           O  
ATOM   1969  CG2 THR A 127      13.337   5.927  -6.238  1.00 98.33           C  
ATOM   1970 HG21 THR A 127      13.963   6.506  -6.916  1.00 98.33           H  
ATOM   1971 HG22 THR A 127      12.661   5.298  -6.819  1.00 98.33           H  
ATOM   1972 HG23 THR A 127      13.980   5.295  -5.626  1.00 98.33           H  
ATOM   1973  OG1 THR A 127      11.857   7.794  -6.179  1.00 98.33           O  
ATOM   1974  HG1 THR A 127      11.247   7.328  -6.756  1.00 98.33           H  
ATOM   1975  N   VAL A 128      12.318   4.005  -3.500  1.00 98.37           N  
ATOM   1976  H   VAL A 128      11.802   3.599  -4.267  1.00 98.37           H  
ATOM   1977  CA  VAL A 128      13.017   3.082  -2.597  1.00 98.37           C  
ATOM   1978  HA  VAL A 128      13.514   3.648  -1.809  1.00 98.37           H  
ATOM   1979  C   VAL A 128      14.083   2.347  -3.403  1.00 98.37           C  
ATOM   1980  CB  VAL A 128      12.037   2.096  -1.927  1.00 98.37           C  
ATOM   1981  HB  VAL A 128      11.668   1.390  -2.671  1.00 98.37           H  
ATOM   1982  O   VAL A 128      13.766   1.587  -4.325  1.00 98.37           O  
ATOM   1983  CG1 VAL A 128      12.734   1.316  -0.806  1.00 98.37           C  
ATOM   1984 HG11 VAL A 128      13.600   0.781  -1.195  1.00 98.37           H  
ATOM   1985 HG12 VAL A 128      13.075   1.997  -0.027  1.00 98.37           H  
ATOM   1986 HG13 VAL A 128      12.048   0.593  -0.365  1.00 98.37           H  
ATOM   1987  CG2 VAL A 128      10.824   2.802  -1.306  1.00 98.37           C  
ATOM   1988 HG21 VAL A 128      10.230   3.286  -2.080  1.00 98.37           H  
ATOM   1989 HG22 VAL A 128      10.195   2.067  -0.803  1.00 98.37           H  
ATOM   1990 HG23 VAL A 128      11.160   3.547  -0.584  1.00 98.37           H  
ATOM   1991  N   ASN A 129      15.354   2.589  -3.100  1.00 98.18           N  
ATOM   1992  H   ASN A 129      15.563   3.190  -2.315  1.00 98.18           H  
ATOM   1993  CA  ASN A 129      16.475   1.955  -3.791  1.00 98.18           C  
ATOM   1994  HA  ASN A 129      16.284   2.017  -4.862  1.00 98.18           H  
ATOM   1995  C   ASN A 129      16.609   0.466  -3.414  1.00 98.18           C  
ATOM   1996  CB  ASN A 129      17.759   2.741  -3.491  1.00 98.18           C  
ATOM   1997  HB2 ASN A 129      17.928   2.767  -2.414  1.00 98.18           H  
ATOM   1998  HB3 ASN A 129      18.622   2.256  -3.946  1.00 98.18           H  
ATOM   1999  O   ASN A 129      16.057   0.035  -2.402  1.00 98.18           O  
ATOM   2000  CG  ASN A 129      17.687   4.151  -4.035  1.00 98.18           C  
ATOM   2001  ND2 ASN A 129      17.646   5.137  -3.176  1.00 98.18           N  
ATOM   2002 HD21 ASN A 129      17.375   4.902  -2.232  1.00 98.18           H  
ATOM   2003 HD22 ASN A 129      17.464   6.062  -3.538  1.00 98.18           H  
ATOM   2004  OD1 ASN A 129      17.649   4.367  -5.237  1.00 98.18           O  
ATOM   2005  N   PRO A 130      17.348  -0.339  -4.200  1.00 97.75           N  
ATOM   2006  CA  PRO A 130      17.645  -1.728  -3.852  1.00 97.75           C  
ATOM   2007  HA  PRO A 130      16.732  -2.317  -3.938  1.00 97.75           H  
ATOM   2008  C   PRO A 130      18.226  -1.873  -2.438  1.00 97.75           C  
ATOM   2009  CB  PRO A 130      18.650  -2.193  -4.912  1.00 97.75           C  
ATOM   2010  HB2 PRO A 130      19.665  -1.922  -4.623  1.00 97.75           H  
ATOM   2011  HB3 PRO A 130      18.587  -3.264  -5.100  1.00 97.75           H  
ATOM   2012  O   PRO A 130      19.231  -1.242  -2.109  1.00 97.75           O  
ATOM   2013  CG  PRO A 130      18.242  -1.370  -6.128  1.00 97.75           C  
ATOM   2014  HG2 PRO A 130      17.341  -1.807  -6.559  1.00 97.75           H  
ATOM   2015  HG3 PRO A 130      19.041  -1.297  -6.865  1.00 97.75           H  
ATOM   2016  CD  PRO A 130      17.904  -0.019  -5.508  1.00 97.75           C  
ATOM   2017  HD2 PRO A 130      17.186   0.509  -6.135  1.00 97.75           H  
ATOM   2018  HD3 PRO A 130      18.816   0.565  -5.390  1.00 97.75           H  
ATOM   2019  N   GLY A 131      17.603  -2.713  -1.610  1.00 97.87           N  
ATOM   2020  H   GLY A 131      16.742  -3.138  -1.921  1.00 97.87           H  
ATOM   2021  CA  GLY A 131      17.986  -2.966  -0.218  1.00 97.87           C  
ATOM   2022  HA2 GLY A 131      19.064  -3.123  -0.167  1.00 97.87           H  
ATOM   2023  HA3 GLY A 131      17.485  -3.875   0.114  1.00 97.87           H  
ATOM   2024  C   GLY A 131      17.625  -1.852   0.773  1.00 97.87           C  
ATOM   2025  O   GLY A 131      17.929  -1.985   1.959  1.00 97.87           O  
ATOM   2026  N   GLU A 132      17.002  -0.764   0.317  1.00 98.25           N  
ATOM   2027  H   GLU A 132      16.739  -0.724  -0.657  1.00 98.25           H  
ATOM   2028  CA  GLU A 132      16.586   0.351   1.168  1.00 98.25           C  
ATOM   2029  HA  GLU A 132      17.349   0.492   1.933  1.00 98.25           H  
ATOM   2030  C   GLU A 132      15.262   0.047   1.881  1.00 98.25           C  
ATOM   2031  CB  GLU A 132      16.521   1.644   0.336  1.00 98.25           C  
ATOM   2032  HB2 GLU A 132      17.453   1.739  -0.221  1.00 98.25           H  
ATOM   2033  HB3 GLU A 132      15.696   1.566  -0.371  1.00 98.25           H  
ATOM   2034  O   GLU A 132      14.374  -0.630   1.351  1.00 98.25           O  
ATOM   2035  CG  GLU A 132      16.326   2.920   1.173  1.00 98.25           C  
ATOM   2036  HG2 GLU A 132      17.120   2.967   1.919  1.00 98.25           H  
ATOM   2037  HG3 GLU A 132      15.372   2.859   1.696  1.00 98.25           H  
ATOM   2038  CD  GLU A 132      16.341   4.207   0.330  1.00 98.25           C  
ATOM   2039  OE1 GLU A 132      16.416   5.297   0.935  1.00 98.25           O  
ATOM   2040  OE2 GLU A 132      16.313   4.119  -0.923  1.00 98.25           O  
ATOM   2041  N   GLU A 133      15.127   0.593   3.090  1.00 98.47           N  
ATOM   2042  H   GLU A 133      15.874   1.176   3.439  1.00 98.47           H  
ATOM   2043  CA  GLU A 133      13.874   0.654   3.833  1.00 98.47           C  
ATOM   2044  HA  GLU A 133      13.088   0.238   3.203  1.00 98.47           H  
ATOM   2045  C   GLU A 133      13.537   2.123   4.127  1.00 98.47           C  
ATOM   2046  CB  GLU A 133      13.959  -0.220   5.098  1.00 98.47           C  
ATOM   2047  HB2 GLU A 133      14.694   0.198   5.786  1.00 98.47           H  
ATOM   2048  HB3 GLU A 133      14.293  -1.213   4.799  1.00 98.47           H  
ATOM   2049  O   GLU A 133      14.369   2.858   4.662  1.00 98.47           O  
ATOM   2050  CG  GLU A 133      12.604  -0.354   5.818  1.00 98.47           C  
ATOM   2051  HG2 GLU A 133      11.855  -0.684   5.098  1.00 98.47           H  
ATOM   2052  HG3 GLU A 133      12.301   0.627   6.183  1.00 98.47           H  
ATOM   2053  CD  GLU A 133      12.628  -1.359   6.987  1.00 98.47           C  
ATOM   2054  OE1 GLU A 133      12.053  -1.034   8.056  1.00 98.47           O  
ATOM   2055  OE2 GLU A 133      13.149  -2.490   6.805  1.00 98.47           O  
ATOM   2056  N   VAL A 134      12.324   2.554   3.775  1.00 98.27           N  
ATOM   2057  H   VAL A 134      11.692   1.881   3.364  1.00 98.27           H  
ATOM   2058  CA  VAL A 134      11.833   3.926   3.975  1.00 98.27           C  
ATOM   2059  HA  VAL A 134      12.579   4.485   4.539  1.00 98.27           H  
ATOM   2060  C   VAL A 134      10.548   3.900   4.795  1.00 98.27           C  
ATOM   2061  CB  VAL A 134      11.615   4.665   2.636  1.00 98.27           C  
ATOM   2062  HB  VAL A 134      10.854   4.144   2.054  1.00 98.27           H  
ATOM   2063  O   VAL A 134       9.638   3.126   4.509  1.00 98.27           O  
ATOM   2064  CG1 VAL A 134      11.143   6.107   2.882  1.00 98.27           C  
ATOM   2065 HG11 VAL A 134      10.126   6.113   3.274  1.00 98.27           H  
ATOM   2066 HG12 VAL A 134      11.811   6.600   3.587  1.00 98.27           H  
ATOM   2067 HG13 VAL A 134      11.160   6.670   1.949  1.00 98.27           H  
ATOM   2068  CG2 VAL A 134      12.899   4.732   1.802  1.00 98.27           C  
ATOM   2069 HG21 VAL A 134      13.223   3.725   1.538  1.00 98.27           H  
ATOM   2070 HG22 VAL A 134      13.697   5.218   2.364  1.00 98.27           H  
ATOM   2071 HG23 VAL A 134      12.728   5.281   0.877  1.00 98.27           H  
ATOM   2072  N   GLU A 135      10.441   4.780   5.790  1.00 98.22           N  
ATOM   2073  H   GLU A 135      11.214   5.407   5.965  1.00 98.22           H  
ATOM   2074  CA  GLU A 135       9.219   4.978   6.574  1.00 98.22           C  
ATOM   2075  HA  GLU A 135       8.525   4.169   6.345  1.00 98.22           H  
ATOM   2076  C   GLU A 135       8.530   6.298   6.194  1.00 98.22           C  
ATOM   2077  CB  GLU A 135       9.521   4.875   8.081  1.00 98.22           C  
ATOM   2078  HB2 GLU A 135      10.136   5.722   8.388  1.00 98.22           H  
ATOM   2079  HB3 GLU A 135      10.079   3.957   8.266  1.00 98.22           H  
ATOM   2080  O   GLU A 135       9.151   7.361   6.158  1.00 98.22           O  
ATOM   2081  CG  GLU A 135       8.237   4.840   8.926  1.00 98.22           C  
ATOM   2082  HG2 GLU A 135       7.608   4.019   8.583  1.00 98.22           H  
ATOM   2083  HG3 GLU A 135       7.678   5.763   8.769  1.00 98.22           H  
ATOM   2084  CD  GLU A 135       8.520   4.671  10.429  1.00 98.22           C  
ATOM   2085  OE1 GLU A 135       8.566   5.705  11.131  1.00 98.22           O  
ATOM   2086  OE2 GLU A 135       8.608   3.507  10.901  1.00 98.22           O  
ATOM   2087  N   VAL A 136       7.223   6.237   5.939  1.00 97.56           N  
ATOM   2088  H   VAL A 136       6.791   5.324   5.952  1.00 97.56           H  
ATOM   2089  CA  VAL A 136       6.358   7.386   5.652  1.00 97.56           C  
ATOM   2090  HA  VAL A 136       6.951   8.300   5.685  1.00 97.56           H  
ATOM   2091  C   VAL A 136       5.277   7.454   6.717  1.00 97.56           C  
ATOM   2092  CB  VAL A 136       5.706   7.281   4.262  1.00 97.56           C  
ATOM   2093  HB  VAL A 136       4.980   6.468   4.260  1.00 97.56           H  
ATOM   2094  O   VAL A 136       4.562   6.482   6.937  1.00 97.56           O  
ATOM   2095  CG1 VAL A 136       4.978   8.583   3.896  1.00 97.56           C  
ATOM   2096 HG11 VAL A 136       4.187   8.792   4.617  1.00 97.56           H  
ATOM   2097 HG12 VAL A 136       5.683   9.415   3.882  1.00 97.56           H  
ATOM   2098 HG13 VAL A 136       4.522   8.481   2.912  1.00 97.56           H  
ATOM   2099  CG2 VAL A 136       6.732   6.996   3.167  1.00 97.56           C  
ATOM   2100 HG21 VAL A 136       6.218   6.951   2.207  1.00 97.56           H  
ATOM   2101 HG22 VAL A 136       7.499   7.770   3.157  1.00 97.56           H  
ATOM   2102 HG23 VAL A 136       7.204   6.027   3.334  1.00 97.56           H  
ATOM   2103  N   THR A 137       5.118   8.604   7.366  1.00 96.84           N  
ATOM   2104  H   THR A 137       5.701   9.390   7.118  1.00 96.84           H  
ATOM   2105  CA  THR A 137       4.059   8.808   8.363  1.00 96.84           C  
ATOM   2106  HA  THR A 137       3.567   7.859   8.575  1.00 96.84           H  
ATOM   2107  C   THR A 137       2.995   9.760   7.831  1.00 96.84           C  
ATOM   2108  CB  THR A 137       4.633   9.298   9.697  1.00 96.84           C  
ATOM   2109  HB  THR A 137       5.155  10.243   9.547  1.00 96.84           H  
ATOM   2110  O   THR A 137       3.313  10.811   7.273  1.00 96.84           O  
ATOM   2111  CG2 THR A 137       3.564   9.474  10.777  1.00 96.84           C  
ATOM   2112 HG21 THR A 137       4.043   9.706  11.728  1.00 96.84           H  
ATOM   2113 HG22 THR A 137       2.984   8.557  10.882  1.00 96.84           H  
ATOM   2114 HG23 THR A 137       2.894  10.294  10.520  1.00 96.84           H  
ATOM   2115  OG1 THR A 137       5.533   8.346  10.216  1.00 96.84           O  
ATOM   2116  HG1 THR A 137       6.198   8.135   9.557  1.00 96.84           H  
ATOM   2117  N   PHE A 138       1.737   9.396   8.054  1.00 94.65           N  
ATOM   2118  H   PHE A 138       1.577   8.505   8.502  1.00 94.65           H  
ATOM   2119  CA  PHE A 138       0.556  10.221   7.837  1.00 94.65           C  
ATOM   2120  HA  PHE A 138       0.839  11.175   7.392  1.00 94.65           H  
ATOM   2121  C   PHE A 138      -0.112  10.486   9.184  1.00 94.65           C  
ATOM   2122  CB  PHE A 138      -0.412   9.508   6.888  1.00 94.65           C  
ATOM   2123  HB2 PHE A 138      -0.717   8.564   7.339  1.00 94.65           H  
ATOM   2124  HB3 PHE A 138      -1.304  10.124   6.778  1.00 94.65           H  
ATOM   2125  O   PHE A 138      -0.133   9.604  10.045  1.00 94.65           O  
ATOM   2126  CG  PHE A 138       0.156   9.226   5.514  1.00 94.65           C  
ATOM   2127  CD1 PHE A 138      -0.145  10.086   4.443  1.00 94.65           C  
ATOM   2128  HD1 PHE A 138      -0.776  10.948   4.602  1.00 94.65           H  
ATOM   2129  CD2 PHE A 138       0.985   8.106   5.306  1.00 94.65           C  
ATOM   2130  HD2 PHE A 138       1.224   7.449   6.129  1.00 94.65           H  
ATOM   2131  CE1 PHE A 138       0.369   9.820   3.164  1.00 94.65           C  
ATOM   2132  HE1 PHE A 138       0.108  10.469   2.341  1.00 94.65           H  
ATOM   2133  CE2 PHE A 138       1.514   7.850   4.031  1.00 94.65           C  
ATOM   2134  HE2 PHE A 138       2.160   6.998   3.880  1.00 94.65           H  
ATOM   2135  CZ  PHE A 138       1.204   8.708   2.962  1.00 94.65           C  
ATOM   2136  HZ  PHE A 138       1.606   8.510   1.979  1.00 94.65           H  
ATOM   2137  N   SER A 139      -0.687  11.673   9.346  1.00 93.59           N  
ATOM   2138  H   SER A 139      -0.691  12.328   8.576  1.00 93.59           H  
ATOM   2139  CA  SER A 139      -1.469  12.038  10.527  1.00 93.59           C  
ATOM   2140  HA  SER A 139      -1.642  11.159  11.148  1.00 93.59           H  
ATOM   2141  C   SER A 139      -2.811  12.594  10.083  1.00 93.59           C  
ATOM   2142  CB  SER A 139      -0.756  13.082  11.388  1.00 93.59           C  
ATOM   2143  HB2 SER A 139      -0.643  14.004  10.818  1.00 93.59           H  
ATOM   2144  HB3 SER A 139      -1.372  13.287  12.264  1.00 93.59           H  
ATOM   2145  O   SER A 139      -2.868  13.404   9.160  1.00 93.59           O  
ATOM   2146  OG  SER A 139       0.520  12.644  11.819  1.00 93.59           O  
ATOM   2147  HG  SER A 139       0.783  13.219  12.541  1.00 93.59           H  
ATOM   2148  N   ALA A 140      -3.890  12.192  10.742  1.00 86.65           N  
ATOM   2149  H   ALA A 140      -3.788  11.541  11.506  1.00 86.65           H  
ATOM   2150  CA  ALA A 140      -5.228  12.649  10.411  1.00 86.65           C  
ATOM   2151  HA  ALA A 140      -5.170  13.545   9.794  1.00 86.65           H  
ATOM   2152  C   ALA A 140      -6.005  12.997  11.679  1.00 86.65           C  
ATOM   2153  CB  ALA A 140      -5.936  11.559   9.601  1.00 86.65           C  
ATOM   2154  HB1 ALA A 140      -6.966  11.859   9.405  1.00 86.65           H  
ATOM   2155  HB2 ALA A 140      -5.412  11.388   8.661  1.00 86.65           H  
ATOM   2156  HB3 ALA A 140      -5.962  10.632  10.173  1.00 86.65           H  
ATOM   2157  O   ALA A 140      -6.177  12.162  12.555  1.00 86.65           O  
ATOM   2158  N   ASN A 141      -6.580  14.203  11.720  1.00 85.39           N  
ATOM   2159  H   ASN A 141      -6.291  14.896  11.044  1.00 85.39           H  
ATOM   2160  CA  ASN A 141      -7.501  14.602  12.797  1.00 85.39           C  
ATOM   2161  HA  ASN A 141      -6.996  14.486  13.755  1.00 85.39           H  
ATOM   2162  C   ASN A 141      -8.778  13.739  12.851  1.00 85.39           C  
ATOM   2163  CB  ASN A 141      -7.901  16.076  12.602  1.00 85.39           C  
ATOM   2164  HB2 ASN A 141      -8.618  16.345  13.378  1.00 85.39           H  
ATOM   2165  HB3 ASN A 141      -8.393  16.188  11.636  1.00 85.39           H  
ATOM   2166  O   ASN A 141      -9.517  13.796  13.827  1.00 85.39           O  
ATOM   2167  CG  ASN A 141      -6.750  17.057  12.698  1.00 85.39           C  
ATOM   2168  ND2 ASN A 141      -6.897  18.227  12.124  1.00 85.39           N  
ATOM   2169 HD21 ASN A 141      -7.785  18.499  11.727  1.00 85.39           H  
ATOM   2170 HD22 ASN A 141      -6.115  18.856  12.240  1.00 85.39           H  
ATOM   2171  OD1 ASN A 141      -5.705  16.810  13.262  1.00 85.39           O  
ATOM   2172  N   ASP A 142      -9.059  12.993  11.782  1.00 81.35           N  
ATOM   2173  H   ASP A 142      -8.338  12.908  11.080  1.00 81.35           H  
ATOM   2174  CA  ASP A 142     -10.151  12.031  11.685  1.00 81.35           C  
ATOM   2175  HA  ASP A 142     -10.648  11.922  12.649  1.00 81.35           H  
ATOM   2176  C   ASP A 142      -9.559  10.680  11.244  1.00 81.35           C  
ATOM   2177  CB  ASP A 142     -11.208  12.558  10.704  1.00 81.35           C  
ATOM   2178  HB2 ASP A 142     -10.734  12.784   9.749  1.00 81.35           H  
ATOM   2179  HB3 ASP A 142     -11.618  13.487  11.100  1.00 81.35           H  
ATOM   2180  O   ASP A 142      -9.153  10.557  10.081  1.00 81.35           O  
ATOM   2181  CG  ASP A 142     -12.360  11.574  10.471  1.00 81.35           C  
ATOM   2182  OD1 ASP A 142     -12.378  10.504  11.121  1.00 81.35           O  
ATOM   2183  OD2 ASP A 142     -13.196  11.899   9.602  1.00 81.35           O  
ATOM   2184  N   PRO A 143      -9.495   9.673  12.137  1.00 76.39           N  
ATOM   2185  CA  PRO A 143      -8.980   8.343  11.816  1.00 76.39           C  
ATOM   2186  HA  PRO A 143      -7.922   8.432  11.571  1.00 76.39           H  
ATOM   2187  C   PRO A 143      -9.703   7.667  10.647  1.00 76.39           C  
ATOM   2188  CB  PRO A 143      -9.129   7.523  13.102  1.00 76.39           C  
ATOM   2189  HB2 PRO A 143     -10.099   7.025  13.121  1.00 76.39           H  
ATOM   2190  HB3 PRO A 143      -8.325   6.796  13.211  1.00 76.39           H  
ATOM   2191  O   PRO A 143      -9.093   6.863   9.946  1.00 76.39           O  
ATOM   2192  CG  PRO A 143      -9.087   8.578  14.204  1.00 76.39           C  
ATOM   2193  HG2 PRO A 143      -8.051   8.840  14.419  1.00 76.39           H  
ATOM   2194  HG3 PRO A 143      -9.597   8.245  15.108  1.00 76.39           H  
ATOM   2195  CD  PRO A 143      -9.792   9.766  13.559  1.00 76.39           C  
ATOM   2196  HD2 PRO A 143     -10.869   9.686  13.708  1.00 76.39           H  
ATOM   2197  HD3 PRO A 143      -9.416  10.694  13.990  1.00 76.39           H  
ATOM   2198  N   HIS A 144     -10.960   8.028  10.351  1.00 80.90           N  
ATOM   2199  H   HIS A 144     -11.419   8.744  10.897  1.00 80.90           H  
ATOM   2200  CA  HIS A 144     -11.684   7.482   9.199  1.00 80.90           C  
ATOM   2201  HA  HIS A 144     -11.663   6.394   9.273  1.00 80.90           H  
ATOM   2202  C   HIS A 144     -11.036   7.842   7.853  1.00 80.90           C  
ATOM   2203  CB  HIS A 144     -13.146   7.938   9.229  1.00 80.90           C  
ATOM   2204  HB2 HIS A 144     -13.193   9.027   9.191  1.00 80.90           H  
ATOM   2205  HB3 HIS A 144     -13.648   7.559   8.339  1.00 80.90           H  
ATOM   2206  O   HIS A 144     -11.285   7.171   6.848  1.00 80.90           O  
ATOM   2207  CG  HIS A 144     -13.907   7.439  10.428  1.00 80.90           C  
ATOM   2208  CD2 HIS A 144     -14.581   8.195  11.349  1.00 80.90           C  
ATOM   2209  HD2 HIS A 144     -14.644   9.273  11.355  1.00 80.90           H  
ATOM   2210  ND1 HIS A 144     -14.059   6.121  10.791  1.00 80.90           N  
ATOM   2211  HD1 HIS A 144     -13.547   5.342  10.403  1.00 80.90           H  
ATOM   2212  CE1 HIS A 144     -14.828   6.081  11.892  1.00 80.90           C  
ATOM   2213  HE1 HIS A 144     -15.090   5.185  12.436  1.00 80.90           H  
ATOM   2214  NE2 HIS A 144     -15.177   7.320  12.266  1.00 80.90           N  
ATOM   2215  N   LYS A 145     -10.144   8.843   7.810  1.00 83.99           N  
ATOM   2216  H   LYS A 145      -9.967   9.354   8.664  1.00 83.99           H  
ATOM   2217  CA  LYS A 145      -9.324   9.137   6.621  1.00 83.99           C  
ATOM   2218  HA  LYS A 145      -9.985   9.265   5.763  1.00 83.99           H  
ATOM   2219  C   LYS A 145      -8.376   7.993   6.255  1.00 83.99           C  
ATOM   2220  CB  LYS A 145      -8.524  10.425   6.833  1.00 83.99           C  
ATOM   2221  HB2 LYS A 145      -7.857  10.559   5.982  1.00 83.99           H  
ATOM   2222  HB3 LYS A 145      -7.914  10.334   7.732  1.00 83.99           H  
ATOM   2223  O   LYS A 145      -7.991   7.873   5.091  1.00 83.99           O  
ATOM   2224  CG  LYS A 145      -9.443  11.648   6.936  1.00 83.99           C  
ATOM   2225  HG2 LYS A 145     -10.120  11.662   6.082  1.00 83.99           H  
ATOM   2226  HG3 LYS A 145     -10.035  11.596   7.850  1.00 83.99           H  
ATOM   2227  CD  LYS A 145      -8.610  12.930   6.927  1.00 83.99           C  
ATOM   2228  HD2 LYS A 145      -8.063  12.985   5.986  1.00 83.99           H  
ATOM   2229  HD3 LYS A 145      -7.898  12.916   7.752  1.00 83.99           H  
ATOM   2230  CE  LYS A 145      -9.524  14.146   7.067  1.00 83.99           C  
ATOM   2231  HE2 LYS A 145     -10.325  14.065   6.333  1.00 83.99           H  
ATOM   2232  HE3 LYS A 145      -9.978  14.128   8.057  1.00 83.99           H  
ATOM   2233  NZ  LYS A 145      -8.757  15.397   6.852  1.00 83.99           N  
ATOM   2234  HZ1 LYS A 145      -8.392  15.413   5.911  1.00 83.99           H  
ATOM   2235  HZ2 LYS A 145      -9.356  16.201   6.975  1.00 83.99           H  
ATOM   2236  HZ3 LYS A 145      -7.978  15.447   7.493  1.00 83.99           H  
ATOM   2237  N   PHE A 146      -8.046   7.134   7.217  1.00 87.70           N  
ATOM   2238  H   PHE A 146      -8.398   7.291   8.150  1.00 87.70           H  
ATOM   2239  CA  PHE A 146      -7.235   5.939   7.015  1.00 87.70           C  
ATOM   2240  HA  PHE A 146      -6.513   6.134   6.223  1.00 87.70           H  
ATOM   2241  C   PHE A 146      -8.038   4.722   6.547  1.00 87.70           C  
ATOM   2242  CB  PHE A 146      -6.459   5.634   8.301  1.00 87.70           C  
ATOM   2243  HB2 PHE A 146      -5.856   4.742   8.128  1.00 87.70           H  
ATOM   2244  HB3 PHE A 146      -7.167   5.384   9.091  1.00 87.70           H  
ATOM   2245  O   PHE A 146      -7.445   3.675   6.320  1.00 87.70           O  
ATOM   2246  CG  PHE A 146      -5.533   6.736   8.776  1.00 87.70           C  
ATOM   2247  CD1 PHE A 146      -4.661   7.365   7.874  1.00 87.70           C  
ATOM   2248  HD1 PHE A 146      -4.625   7.006   6.856  1.00 87.70           H  
ATOM   2249  CD2 PHE A 146      -5.524   7.121  10.126  1.00 87.70           C  
ATOM   2250  HD2 PHE A 146      -6.176   6.634  10.835  1.00 87.70           H  
ATOM   2251  CE1 PHE A 146      -3.820   8.410   8.294  1.00 87.70           C  
ATOM   2252  HE1 PHE A 146      -3.160   8.897   7.591  1.00 87.70           H  
ATOM   2253  CE2 PHE A 146      -4.659   8.139  10.558  1.00 87.70           C  
ATOM   2254  HE2 PHE A 146      -4.662   8.424  11.600  1.00 87.70           H  
ATOM   2255  CZ  PHE A 146      -3.810   8.789   9.646  1.00 87.70           C  
ATOM   2256  HZ  PHE A 146      -3.144   9.565   9.993  1.00 87.70           H  
ATOM   2257  N   ASN A 147      -9.356   4.836   6.332  1.00 89.18           N  
ATOM   2258  H   ASN A 147      -9.823   5.689   6.605  1.00 89.18           H  
ATOM   2259  CA  ASN A 147     -10.184   3.691   5.934  1.00 89.18           C  
ATOM   2260  HA  ASN A 147      -9.955   2.864   6.606  1.00 89.18           H  
ATOM   2261  C   ASN A 147      -9.922   3.202   4.500  1.00 89.18           C  
ATOM   2262  CB  ASN A 147     -11.675   4.027   6.106  1.00 89.18           C  
ATOM   2263  HB2 ASN A 147     -11.904   4.986   5.641  1.00 89.18           H  
ATOM   2264  HB3 ASN A 147     -12.266   3.258   5.610  1.00 89.18           H  
ATOM   2265  O   ASN A 147     -10.403   2.133   4.131  1.00 89.18           O  
ATOM   2266  CG  ASN A 147     -12.131   4.042   7.552  1.00 89.18           C  
ATOM   2267  ND2 ASN A 147     -13.402   4.270   7.780  1.00 89.18           N  
ATOM   2268 HD21 ASN A 147     -13.714   4.053   8.716  1.00 89.18           H  
ATOM   2269 HD22 ASN A 147     -14.044   4.364   7.006  1.00 89.18           H  
ATOM   2270  OD1 ASN A 147     -11.392   3.831   8.491  1.00 89.18           O  
ATOM   2271  N   ARG A 148      -9.235   3.994   3.664  1.00 93.82           N  
ATOM   2272  H   ARG A 148      -8.845   4.843   4.049  1.00 93.82           H  
ATOM   2273  CA  ARG A 148      -9.038   3.694   2.236  1.00 93.82           C  
ATOM   2274  HA  ARG A 148      -9.176   2.620   2.110  1.00 93.82           H  
ATOM   2275  C   ARG A 148      -7.617   3.982   1.728  1.00 93.82           C  
ATOM   2276  CB  ARG A 148     -10.113   4.387   1.381  1.00 93.82           C  
ATOM   2277  HB2 ARG A 148      -9.933   4.146   0.333  1.00 93.82           H  
ATOM   2278  HB3 ARG A 148     -10.025   5.466   1.509  1.00 93.82           H  
ATOM   2279  O   ARG A 148      -7.474   4.794   0.807  1.00 93.82           O  
ATOM   2280  CG  ARG A 148     -11.541   3.951   1.726  1.00 93.82           C  
ATOM   2281  HG2 ARG A 148     -11.763   4.196   2.765  1.00 93.82           H  
ATOM   2282  HG3 ARG A 148     -11.644   2.876   1.578  1.00 93.82           H  
ATOM   2283  CD  ARG A 148     -12.539   4.695   0.837  1.00 93.82           C  
ATOM   2284  HD2 ARG A 148     -12.358   4.410  -0.200  1.00 93.82           H  
ATOM   2285  HD3 ARG A 148     -12.373   5.768   0.937  1.00 93.82           H  
ATOM   2286  NE  ARG A 148     -13.921   4.390   1.246  1.00 93.82           N  
ATOM   2287  HE  ARG A 148     -14.106   4.404   2.239  1.00 93.82           H  
ATOM   2288  NH1 ARG A 148     -14.766   3.724  -0.790  1.00 93.82           N  
ATOM   2289 HH11 ARG A 148     -13.871   3.896  -1.226  1.00 93.82           H  
ATOM   2290 HH12 ARG A 148     -15.452   3.121  -1.221  1.00 93.82           H  
ATOM   2291  NH2 ARG A 148     -15.967   3.432   1.036  1.00 93.82           N  
ATOM   2292 HH21 ARG A 148     -16.080   3.512   2.036  1.00 93.82           H  
ATOM   2293 HH22 ARG A 148     -16.180   2.498   0.715  1.00 93.82           H  
ATOM   2294  CZ  ARG A 148     -14.876   3.874   0.497  1.00 93.82           C  
ATOM   2295  N   PRO A 149      -6.554   3.414   2.326  1.00 95.15           N  
ATOM   2296  CA  PRO A 149      -5.211   3.640   1.833  1.00 95.15           C  
ATOM   2297  HA  PRO A 149      -5.049   4.707   1.681  1.00 95.15           H  
ATOM   2298  C   PRO A 149      -5.026   2.912   0.498  1.00 95.15           C  
ATOM   2299  CB  PRO A 149      -4.273   3.160   2.938  1.00 95.15           C  
ATOM   2300  HB2 PRO A 149      -4.128   3.962   3.662  1.00 95.15           H  
ATOM   2301  HB3 PRO A 149      -3.313   2.823   2.546  1.00 95.15           H  
ATOM   2302  O   PRO A 149      -5.511   1.799   0.279  1.00 95.15           O  
ATOM   2303  CG  PRO A 149      -5.056   2.027   3.593  1.00 95.15           C  
ATOM   2304  HG2 PRO A 149      -4.815   1.939   4.652  1.00 95.15           H  
ATOM   2305  HG3 PRO A 149      -4.814   1.099   3.075  1.00 95.15           H  
ATOM   2306  CD  PRO A 149      -6.528   2.412   3.382  1.00 95.15           C  
ATOM   2307  HD2 PRO A 149      -7.130   1.543   3.119  1.00 95.15           H  
ATOM   2308  HD3 PRO A 149      -6.917   2.853   4.300  1.00 95.15           H  
ATOM   2309  N   GLN A 150      -4.323   3.568  -0.412  1.00 97.56           N  
ATOM   2310  H   GLN A 150      -3.988   4.491  -0.175  1.00 97.56           H  
ATOM   2311  CA  GLN A 150      -4.020   3.066  -1.743  1.00 97.56           C  
ATOM   2312  HA  GLN A 150      -4.309   2.018  -1.817  1.00 97.56           H  
ATOM   2313  C   GLN A 150      -2.515   3.164  -1.971  1.00 97.56           C  
ATOM   2314  CB  GLN A 150      -4.844   3.866  -2.762  1.00 97.56           C  
ATOM   2315  HB2 GLN A 150      -5.899   3.639  -2.608  1.00 97.56           H  
ATOM   2316  HB3 GLN A 150      -4.699   4.926  -2.552  1.00 97.56           H  
ATOM   2317  O   GLN A 150      -1.915   4.217  -1.758  1.00 97.56           O  
ATOM   2318  CG  GLN A 150      -4.493   3.608  -4.236  1.00 97.56           C  
ATOM   2319  HG2 GLN A 150      -3.423   3.749  -4.388  1.00 97.56           H  
ATOM   2320  HG3 GLN A 150      -4.733   2.580  -4.508  1.00 97.56           H  
ATOM   2321  CD  GLN A 150      -5.212   4.576  -5.177  1.00 97.56           C  
ATOM   2322  NE2 GLN A 150      -4.893   4.581  -6.443  1.00 97.56           N  
ATOM   2323 HE21 GLN A 150      -4.555   3.711  -6.827  1.00 97.56           H  
ATOM   2324 HE22 GLN A 150      -5.462   5.162  -7.041  1.00 97.56           H  
ATOM   2325  OE1 GLN A 150      -6.049   5.393  -4.813  1.00 97.56           O  
ATOM   2326  N   PHE A 151      -1.928   2.076  -2.452  1.00 98.10           N  
ATOM   2327  H   PHE A 151      -2.492   1.248  -2.581  1.00 98.10           H  
ATOM   2328  CA  PHE A 151      -0.518   1.964  -2.798  1.00 98.10           C  
ATOM   2329  HA  PHE A 151      -0.018   2.916  -2.618  1.00 98.10           H  
ATOM   2330  C   PHE A 151      -0.418   1.619  -4.280  1.00 98.10           C  
ATOM   2331  CB  PHE A 151       0.158   0.904  -1.915  1.00 98.10           C  
ATOM   2332  HB2 PHE A 151       1.236   0.956  -2.070  1.00 98.10           H  
ATOM   2333  HB3 PHE A 151      -0.165  -0.088  -2.233  1.00 98.10           H  
ATOM   2334  O   PHE A 151      -1.028   0.660  -4.739  1.00 98.10           O  
ATOM   2335  CG  PHE A 151      -0.141   1.060  -0.437  1.00 98.10           C  
ATOM   2336  CD1 PHE A 151       0.626   1.943   0.343  1.00 98.10           C  
ATOM   2337  HD1 PHE A 151       1.463   2.460  -0.102  1.00 98.10           H  
ATOM   2338  CD2 PHE A 151      -1.221   0.370   0.148  1.00 98.10           C  
ATOM   2339  HD2 PHE A 151      -1.817  -0.308  -0.446  1.00 98.10           H  
ATOM   2340  CE1 PHE A 151       0.299   2.156   1.693  1.00 98.10           C  
ATOM   2341  HE1 PHE A 151       0.881   2.843   2.289  1.00 98.10           H  
ATOM   2342  CE2 PHE A 151      -1.546   0.581   1.499  1.00 98.10           C  
ATOM   2343  HE2 PHE A 151      -2.383   0.060   1.940  1.00 98.10           H  
ATOM   2344  CZ  PHE A 151      -0.793   1.486   2.267  1.00 98.10           C  
ATOM   2345  HZ  PHE A 151      -1.056   1.675   3.297  1.00 98.10           H  
ATOM   2346  N   THR A 152       0.321   2.408  -5.046  1.00 98.22           N  
ATOM   2347  H   THR A 152       0.779   3.199  -4.617  1.00 98.22           H  
ATOM   2348  CA  THR A 152       0.709   2.066  -6.419  1.00 98.22           C  
ATOM   2349  HA  THR A 152       0.231   1.140  -6.736  1.00 98.22           H  
ATOM   2350  C   THR A 152       2.211   1.857  -6.423  1.00 98.22           C  
ATOM   2351  CB  THR A 152       0.303   3.162  -7.405  1.00 98.22           C  
ATOM   2352  HB  THR A 152       0.849   4.076  -7.170  1.00 98.22           H  
ATOM   2353  O   THR A 152       2.946   2.771  -6.065  1.00 98.22           O  
ATOM   2354  CG2 THR A 152       0.581   2.782  -8.853  1.00 98.22           C  
ATOM   2355 HG21 THR A 152       1.638   2.558  -8.991  1.00 98.22           H  
ATOM   2356 HG22 THR A 152      -0.011   1.910  -9.132  1.00 98.22           H  
ATOM   2357 HG23 THR A 152       0.333   3.627  -9.496  1.00 98.22           H  
ATOM   2358  OG1 THR A 152      -1.083   3.406  -7.281  1.00 98.22           O  
ATOM   2359  HG1 THR A 152      -1.279   3.268  -6.352  1.00 98.22           H  
ATOM   2360  N   ILE A 153       2.645   0.653  -6.774  1.00 97.85           N  
ATOM   2361  H   ILE A 153       1.967  -0.028  -7.088  1.00 97.85           H  
ATOM   2362  CA  ILE A 153       4.043   0.242  -6.809  1.00 97.85           C  
ATOM   2363  HA  ILE A 153       4.666   1.003  -6.339  1.00 97.85           H  
ATOM   2364  C   ILE A 153       4.440   0.135  -8.277  1.00 97.85           C  
ATOM   2365  CB  ILE A 153       4.246  -1.092  -6.048  1.00 97.85           C  
ATOM   2366  HB  ILE A 153       3.698  -1.885  -6.558  1.00 97.85           H  
ATOM   2367  O   ILE A 153       3.860  -0.664  -9.014  1.00 97.85           O  
ATOM   2368  CG1 ILE A 153       3.790  -1.034  -4.568  1.00 97.85           C  
ATOM   2369 HG12 ILE A 153       4.375  -1.745  -3.984  1.00 97.85           H  
ATOM   2370 HG13 ILE A 153       3.985  -0.042  -4.162  1.00 97.85           H  
ATOM   2371  CG2 ILE A 153       5.735  -1.467  -6.058  1.00 97.85           C  
ATOM   2372 HG21 ILE A 153       6.296  -0.723  -5.493  1.00 97.85           H  
ATOM   2373 HG22 ILE A 153       6.122  -1.514  -7.076  1.00 97.85           H  
ATOM   2374 HG23 ILE A 153       5.878  -2.447  -5.602  1.00 97.85           H  
ATOM   2375  CD1 ILE A 153       2.317  -1.402  -4.339  1.00 97.85           C  
ATOM   2376 HD11 ILE A 153       1.650  -0.672  -4.796  1.00 97.85           H  
ATOM   2377 HD12 ILE A 153       2.113  -2.388  -4.757  1.00 97.85           H  
ATOM   2378 HD13 ILE A 153       2.117  -1.428  -3.268  1.00 97.85           H  
ATOM   2379  N   GLU A 154       5.412   0.938  -8.695  1.00 97.56           N  
ATOM   2380  H   GLU A 154       5.826   1.585  -8.039  1.00 97.56           H  
ATOM   2381  CA  GLU A 154       5.944   0.971 -10.053  1.00 97.56           C  
ATOM   2382  HA  GLU A 154       5.430   0.214 -10.645  1.00 97.56           H  
ATOM   2383  C   GLU A 154       7.433   0.606 -10.047  1.00 97.56           C  
ATOM   2384  CB  GLU A 154       5.675   2.327 -10.738  1.00 97.56           C  
ATOM   2385  HB2 GLU A 154       6.054   2.262 -11.758  1.00 97.56           H  
ATOM   2386  HB3 GLU A 154       6.210   3.119 -10.214  1.00 97.56           H  
ATOM   2387  O   GLU A 154       8.211   1.049  -9.203  1.00 97.56           O  
ATOM   2388  CG  GLU A 154       4.169   2.664 -10.779  1.00 97.56           C  
ATOM   2389  HG2 GLU A 154       3.841   2.924  -9.772  1.00 97.56           H  
ATOM   2390  HG3 GLU A 154       3.636   1.761 -11.076  1.00 97.56           H  
ATOM   2391  CD  GLU A 154       3.758   3.796 -11.743  1.00 97.56           C  
ATOM   2392  OE1 GLU A 154       2.519   3.949 -11.947  1.00 97.56           O  
ATOM   2393  OE2 GLU A 154       4.640   4.431 -12.355  1.00 97.56           O  
ATOM   2394  N   TRP A 155       7.834  -0.230 -10.996  1.00 94.62           N  
ATOM   2395  H   TRP A 155       7.146  -0.536 -11.670  1.00 94.62           H  
ATOM   2396  CA  TRP A 155       9.219  -0.645 -11.206  1.00 94.62           C  
ATOM   2397  HA  TRP A 155       9.880   0.025 -10.656  1.00 94.62           H  
ATOM   2398  C   TRP A 155       9.595  -0.519 -12.683  1.00 94.62           C  
ATOM   2399  CB  TRP A 155       9.433  -2.062 -10.656  1.00 94.62           C  
ATOM   2400  HB2 TRP A 155       9.200  -2.051  -9.591  1.00 94.62           H  
ATOM   2401  HB3 TRP A 155      10.489  -2.317 -10.745  1.00 94.62           H  
ATOM   2402  O   TRP A 155       8.711  -0.430 -13.545  1.00 94.62           O  
ATOM   2403  CG  TRP A 155       8.624  -3.155 -11.286  1.00 94.62           C  
ATOM   2404  CD1 TRP A 155       9.040  -3.967 -12.283  1.00 94.62           C  
ATOM   2405  HD1 TRP A 155      10.016  -3.914 -12.743  1.00 94.62           H  
ATOM   2406  CD2 TRP A 155       7.286  -3.617 -10.929  1.00 94.62           C  
ATOM   2407  CE2 TRP A 155       6.958  -4.726 -11.766  1.00 94.62           C  
ATOM   2408  CE3 TRP A 155       6.320  -3.215  -9.983  1.00 94.62           C  
ATOM   2409  HE3 TRP A 155       6.535  -2.382  -9.331  1.00 94.62           H  
ATOM   2410  NE1 TRP A 155       8.058  -4.891 -12.577  1.00 94.62           N  
ATOM   2411  HE1 TRP A 155       8.230  -5.696 -13.162  1.00 94.62           H  
ATOM   2412  CH2 TRP A 155       4.813  -4.994 -10.706  1.00 94.62           C  
ATOM   2413  HH2 TRP A 155       3.896  -5.552 -10.593  1.00 94.62           H  
ATOM   2414  CZ2 TRP A 155       5.742  -5.409 -11.669  1.00 94.62           C  
ATOM   2415  HZ2 TRP A 155       5.539  -6.272 -12.286  1.00 94.62           H  
ATOM   2416  CZ3 TRP A 155       5.094  -3.896  -9.871  1.00 94.62           C  
ATOM   2417  HZ3 TRP A 155       4.378  -3.587  -9.124  1.00 94.62           H  
ATOM   2418  N   GLY A 156      10.902  -0.510 -12.960  1.00 86.63           N  
ATOM   2419  H   GLY A 156      11.547  -0.603 -12.189  1.00 86.63           H  
ATOM   2420  CA  GLY A 156      11.459  -0.482 -14.319  1.00 86.63           C  
ATOM   2421  HA2 GLY A 156      11.115   0.415 -14.833  1.00 86.63           H  
ATOM   2422  HA3 GLY A 156      12.548  -0.460 -14.273  1.00 86.63           H  
ATOM   2423  C   GLY A 156      11.074  -1.670 -15.195  1.00 86.63           C  
ATOM   2424  O   GLY A 156      10.534  -2.676 -14.676  1.00 86.63           O  
ATOM   2425  OXT GLY A 156      11.310  -1.525 -16.408  1.00 86.63           O  
TER    2426      GLY A 156                                                       
END   
