# Supplementary material for: Single-chain dimers from de novo immunoglobulins as robust scaffolds for multiple binding loops
Source: Nat Commun. 2023 Sep 23;14:5939. doi: 10.1038/s41467-023-41717-5 (PMC10517939; doi:10.1038/s41467-023-41717-5)
Supplement: Supplementary file 3 — Supplementary Data 1 [file 41467_2023_41717_MOESM3_ESM.zip › design_models/scIg+EF/scIg12+EF2d/ranked_4.pdb]

ATOM      1  N   GLY A   1     -10.574   6.133  10.799  1.00 90.51           N  
ATOM      2  H   GLY A   1     -10.592   5.228  10.350  1.00 90.51           H  
ATOM      3  H2  GLY A   1     -11.003   6.044  11.709  1.00 90.51           H  
ATOM      4  H3  GLY A   1     -11.151   6.726  10.219  1.00 90.51           H  
ATOM      5  CA  GLY A   1      -9.181   6.656  10.879  1.00 90.51           C  
ATOM      6  HA2 GLY A   1      -8.580   5.995  11.504  1.00 90.51           H  
ATOM      7  HA3 GLY A   1      -9.190   7.661  11.299  1.00 90.51           H  
ATOM      8  C   GLY A   1      -8.564   6.703   9.491  1.00 90.51           C  
ATOM      9  O   GLY A   1      -9.124   6.063   8.616  1.00 90.51           O  
ATOM     10  N   ARG A   2      -7.453   7.420   9.265  1.00 95.39           N  
ATOM     11  H   ARG A   2      -7.008   7.933  10.012  1.00 95.39           H  
ATOM     12  CA  ARG A   2      -6.851   7.558   7.925  1.00 95.39           C  
ATOM     13  HA  ARG A   2      -7.219   6.762   7.279  1.00 95.39           H  
ATOM     14  C   ARG A   2      -5.328   7.449   7.953  1.00 95.39           C  
ATOM     15  CB  ARG A   2      -7.309   8.891   7.316  1.00 95.39           C  
ATOM     16  HB2 ARG A   2      -7.070   9.695   8.013  1.00 95.39           H  
ATOM     17  HB3 ARG A   2      -8.392   8.861   7.192  1.00 95.39           H  
ATOM     18  O   ARG A   2      -4.685   8.112   8.764  1.00 95.39           O  
ATOM     19  CG  ARG A   2      -6.670   9.208   5.955  1.00 95.39           C  
ATOM     20  HG2 ARG A   2      -6.923   8.434   5.230  1.00 95.39           H  
ATOM     21  HG3 ARG A   2      -5.587   9.274   6.054  1.00 95.39           H  
ATOM     22  CD  ARG A   2      -7.199  10.559   5.481  1.00 95.39           C  
ATOM     23  HD2 ARG A   2      -8.270  10.467   5.304  1.00 95.39           H  
ATOM     24  HD3 ARG A   2      -7.049  11.293   6.273  1.00 95.39           H  
ATOM     25  NE  ARG A   2      -6.483  11.029   4.284  1.00 95.39           N  
ATOM     26  HE  ARG A   2      -5.475  11.040   4.350  1.00 95.39           H  
ATOM     27  NH1 ARG A   2      -8.328  11.683   3.094  1.00 95.39           N  
ATOM     28 HH11 ARG A   2      -8.747  11.982   2.225  1.00 95.39           H  
ATOM     29 HH12 ARG A   2      -8.882  11.004   3.595  1.00 95.39           H  
ATOM     30  NH2 ARG A   2      -6.288  12.051   2.270  1.00 95.39           N  
ATOM     31 HH21 ARG A   2      -5.286  11.951   2.352  1.00 95.39           H  
ATOM     32 HH22 ARG A   2      -6.722  12.416   1.434  1.00 95.39           H  
ATOM     33  CZ  ARG A   2      -7.038  11.588   3.230  1.00 95.39           C  
ATOM     34  N   VAL A   3      -4.769   6.660   7.039  1.00 96.45           N  
ATOM     35  H   VAL A   3      -5.382   6.137   6.430  1.00 96.45           H  
ATOM     36  CA  VAL A   3      -3.322   6.560   6.794  1.00 96.45           C  
ATOM     37  HA  VAL A   3      -2.809   7.357   7.332  1.00 96.45           H  
ATOM     38  C   VAL A   3      -3.041   6.755   5.315  1.00 96.45           C  
ATOM     39  CB  VAL A   3      -2.758   5.220   7.295  1.00 96.45           C  
ATOM     40  HB  VAL A   3      -3.403   4.413   6.947  1.00 96.45           H  
ATOM     41  O   VAL A   3      -3.727   6.203   4.456  1.00 96.45           O  
ATOM     42  CG1 VAL A   3      -1.322   4.927   6.833  1.00 96.45           C  
ATOM     43 HG11 VAL A   3      -1.298   4.769   5.754  1.00 96.45           H  
ATOM     44 HG12 VAL A   3      -0.957   4.019   7.313  1.00 96.45           H  
ATOM     45 HG13 VAL A   3      -0.664   5.757   7.090  1.00 96.45           H  
ATOM     46  CG2 VAL A   3      -2.732   5.220   8.825  1.00 96.45           C  
ATOM     47 HG21 VAL A   3      -1.908   5.834   9.191  1.00 96.45           H  
ATOM     48 HG22 VAL A   3      -3.656   5.618   9.244  1.00 96.45           H  
ATOM     49 HG23 VAL A   3      -2.609   4.195   9.173  1.00 96.45           H  
ATOM     50  N   GLU A   4      -2.010   7.534   5.019  1.00 97.87           N  
ATOM     51  H   GLU A   4      -1.483   7.944   5.777  1.00 97.87           H  
ATOM     52  CA  GLU A   4      -1.534   7.769   3.666  1.00 97.87           C  
ATOM     53  HA  GLU A   4      -2.201   7.275   2.960  1.00 97.87           H  
ATOM     54  C   GLU A   4      -0.135   7.173   3.481  1.00 97.87           C  
ATOM     55  CB  GLU A   4      -1.593   9.272   3.373  1.00 97.87           C  
ATOM     56  HB2 GLU A   4      -2.595   9.636   3.597  1.00 97.87           H  
ATOM     57  HB3 GLU A   4      -0.875   9.793   4.007  1.00 97.87           H  
ATOM     58  O   GLU A   4       0.769   7.419   4.279  1.00 97.87           O  
ATOM     59  CG  GLU A   4      -1.281   9.564   1.907  1.00 97.87           C  
ATOM     60  HG2 GLU A   4      -1.985   9.016   1.280  1.00 97.87           H  
ATOM     61  HG3 GLU A   4      -0.277   9.208   1.675  1.00 97.87           H  
ATOM     62  CD  GLU A   4      -1.361  11.050   1.554  1.00 97.87           C  
ATOM     63  OE1 GLU A   4      -1.134  11.364   0.369  1.00 97.87           O  
ATOM     64  OE2 GLU A   4      -1.610  11.943   2.386  1.00 97.87           O  
ATOM     65  N   VAL A   5       0.036   6.411   2.402  1.00 97.43           N  
ATOM     66  H   VAL A   5      -0.766   6.252   1.810  1.00 97.43           H  
ATOM     67  CA  VAL A   5       1.306   5.833   1.959  1.00 97.43           C  
ATOM     68  HA  VAL A   5       2.100   6.124   2.648  1.00 97.43           H  
ATOM     69  C   VAL A   5       1.617   6.398   0.579  1.00 97.43           C  
ATOM     70  CB  VAL A   5       1.246   4.291   1.924  1.00 97.43           C  
ATOM     71  HB  VAL A   5       0.538   3.977   1.157  1.00 97.43           H  
ATOM     72  O   VAL A   5       0.906   6.120  -0.388  1.00 97.43           O  
ATOM     73  CG1 VAL A   5       2.617   3.696   1.573  1.00 97.43           C  
ATOM     74 HG11 VAL A   5       3.358   3.996   2.314  1.00 97.43           H  
ATOM     75 HG12 VAL A   5       2.936   4.030   0.586  1.00 97.43           H  
ATOM     76 HG13 VAL A   5       2.553   2.608   1.555  1.00 97.43           H  
ATOM     77  CG2 VAL A   5       0.778   3.696   3.258  1.00 97.43           C  
ATOM     78 HG21 VAL A   5      -0.259   3.975   3.448  1.00 97.43           H  
ATOM     79 HG22 VAL A   5       1.398   4.066   4.075  1.00 97.43           H  
ATOM     80 HG23 VAL A   5       0.835   2.608   3.223  1.00 97.43           H  
ATOM     81  N   ARG A   6       2.676   7.198   0.469  1.00 97.43           N  
ATOM     82  H   ARG A   6       3.204   7.392   1.308  1.00 97.43           H  
ATOM     83  CA  ARG A   6       3.206   7.679  -0.814  1.00 97.43           C  
ATOM     84  HA  ARG A   6       2.518   7.434  -1.623  1.00 97.43           H  
ATOM     85  C   ARG A   6       4.515   6.974  -1.093  1.00 97.43           C  
ATOM     86  CB  ARG A   6       3.428   9.193  -0.802  1.00 97.43           C  
ATOM     87  HB2 ARG A   6       4.144   9.434  -0.017  1.00 97.43           H  
ATOM     88  HB3 ARG A   6       3.860   9.488  -1.759  1.00 97.43           H  
ATOM     89  O   ARG A   6       5.424   7.034  -0.271  1.00 97.43           O  
ATOM     90  CG  ARG A   6       2.149   9.996  -0.571  1.00 97.43           C  
ATOM     91  HG2 ARG A   6       1.451   9.813  -1.388  1.00 97.43           H  
ATOM     92  HG3 ARG A   6       1.692   9.701   0.374  1.00 97.43           H  
ATOM     93  CD  ARG A   6       2.493  11.486  -0.516  1.00 97.43           C  
ATOM     94  HD2 ARG A   6       3.251  11.637   0.253  1.00 97.43           H  
ATOM     95  HD3 ARG A   6       2.890  11.800  -1.482  1.00 97.43           H  
ATOM     96  NE  ARG A   6       1.297  12.270  -0.193  1.00 97.43           N  
ATOM     97  HE  ARG A   6       0.413  11.787  -0.254  1.00 97.43           H  
ATOM     98  NH1 ARG A   6       2.258  14.163   0.657  1.00 97.43           N  
ATOM     99 HH11 ARG A   6       3.159  13.752   0.459  1.00 97.43           H  
ATOM    100 HH12 ARG A   6       2.198  14.919   1.324  1.00 97.43           H  
ATOM    101  NH2 ARG A   6       0.054  13.825   0.867  1.00 97.43           N  
ATOM    102 HH21 ARG A   6      -0.010  14.580   1.534  1.00 97.43           H  
ATOM    103 HH22 ARG A   6      -0.654  13.108   0.917  1.00 97.43           H  
ATOM    104  CZ  ARG A   6       1.209  13.424   0.429  1.00 97.43           C  
ATOM    105  N   VAL A   7       4.616   6.349  -2.253  1.00 95.16           N  
ATOM    106  H   VAL A   7       3.838   6.363  -2.897  1.00 95.16           H  
ATOM    107  CA  VAL A   7       5.852   5.712  -2.700  1.00 95.16           C  
ATOM    108  HA  VAL A   7       6.562   5.672  -1.874  1.00 95.16           H  
ATOM    109  C   VAL A   7       6.451   6.571  -3.801  1.00 95.16           C  
ATOM    110  CB  VAL A   7       5.607   4.268  -3.159  1.00 95.16           C  
ATOM    111  HB  VAL A   7       5.094   4.289  -4.120  1.00 95.16           H  
ATOM    112  O   VAL A   7       5.720   7.106  -4.628  1.00 95.16           O  
ATOM    113  CG1 VAL A   7       6.927   3.517  -3.340  1.00 95.16           C  
ATOM    114 HG11 VAL A   7       7.507   3.542  -2.418  1.00 95.16           H  
ATOM    115 HG12 VAL A   7       7.511   3.965  -4.143  1.00 95.16           H  
ATOM    116 HG13 VAL A   7       6.731   2.477  -3.605  1.00 95.16           H  
ATOM    117  CG2 VAL A   7       4.737   3.480  -2.167  1.00 95.16           C  
ATOM    118 HG21 VAL A   7       4.593   2.468  -2.544  1.00 95.16           H  
ATOM    119 HG22 VAL A   7       5.217   3.447  -1.189  1.00 95.16           H  
ATOM    120 HG23 VAL A   7       3.751   3.935  -2.075  1.00 95.16           H  
ATOM    121  N   GLU A   8       7.765   6.727  -3.806  1.00 94.14           N  
ATOM    122  H   GLU A   8       8.298   6.339  -3.041  1.00 94.14           H  
ATOM    123  CA  GLU A   8       8.513   7.375  -4.876  1.00 94.14           C  
ATOM    124  HA  GLU A   8       7.870   7.474  -5.750  1.00 94.14           H  
ATOM    125  C   GLU A   8       9.705   6.503  -5.260  1.00 94.14           C  
ATOM    126  CB  GLU A   8       8.926   8.794  -4.454  1.00 94.14           C  
ATOM    127  HB2 GLU A   8       9.507   8.753  -3.533  1.00 94.14           H  
ATOM    128  HB3 GLU A   8       8.019   9.370  -4.270  1.00 94.14           H  
ATOM    129  O   GLU A   8      10.542   6.185  -4.415  1.00 94.14           O  
ATOM    130  CG  GLU A   8       9.749   9.496  -5.546  1.00 94.14           C  
ATOM    131  HG2 GLU A   8       9.255   9.335  -6.504  1.00 94.14           H  
ATOM    132  HG3 GLU A   8      10.740   9.046  -5.597  1.00 94.14           H  
ATOM    133  CD  GLU A   8       9.892  11.008  -5.319  1.00 94.14           C  
ATOM    134  OE1 GLU A   8       9.952  11.726  -6.350  1.00 94.14           O  
ATOM    135  OE2 GLU A   8       9.849  11.472  -4.156  1.00 94.14           O  
ATOM    136  N   PHE A   9       9.781   6.133  -6.537  1.00 89.88           N  
ATOM    137  H   PHE A   9       9.031   6.396  -7.159  1.00 89.88           H  
ATOM    138  CA  PHE A   9      10.918   5.421  -7.114  1.00 89.88           C  
ATOM    139  HA  PHE A   9      11.508   4.972  -6.315  1.00 89.88           H  
ATOM    140  C   PHE A   9      11.811   6.412  -7.867  1.00 89.88           C  
ATOM    141  CB  PHE A   9      10.427   4.277  -8.011  1.00 89.88           C  
ATOM    142  HB2 PHE A   9       9.921   4.698  -8.880  1.00 89.88           H  
ATOM    143  HB3 PHE A   9      11.293   3.725  -8.375  1.00 89.88           H  
ATOM    144  O   PHE A   9      11.361   7.092  -8.795  1.00 89.88           O  
ATOM    145  CG  PHE A   9       9.487   3.305  -7.319  1.00 89.88           C  
ATOM    146  CD1 PHE A   9       9.987   2.263  -6.517  1.00 89.88           C  
ATOM    147  HD1 PHE A   9      11.051   2.139  -6.384  1.00 89.88           H  
ATOM    148  CD2 PHE A   9       8.096   3.459  -7.461  1.00 89.88           C  
ATOM    149  HD2 PHE A   9       7.698   4.265  -8.059  1.00 89.88           H  
ATOM    150  CE1 PHE A   9       9.086   1.392  -5.876  1.00 89.88           C  
ATOM    151  HE1 PHE A   9       9.440   0.612  -5.218  1.00 89.88           H  
ATOM    152  CE2 PHE A   9       7.204   2.573  -6.845  1.00 89.88           C  
ATOM    153  HE2 PHE A   9       6.140   2.692  -6.989  1.00 89.88           H  
ATOM    154  CZ  PHE A   9       7.703   1.532  -6.056  1.00 89.88           C  
ATOM    155  HZ  PHE A   9       7.016   0.852  -5.576  1.00 89.88           H  
ATOM    156  N   GLU A  10      13.078   6.499  -7.469  1.00 88.79           N  
ATOM    157  H   GLU A  10      13.381   5.892  -6.721  1.00 88.79           H  
ATOM    158  CA  GLU A  10      14.081   7.392  -8.049  1.00 88.79           C  
ATOM    159  HA  GLU A  10      13.731   7.753  -9.016  1.00 88.79           H  
ATOM    160  C   GLU A  10      15.380   6.614  -8.270  1.00 88.79           C  
ATOM    161  CB  GLU A  10      14.286   8.618  -7.139  1.00 88.79           C  
ATOM    162  HB2 GLU A  10      14.703   8.290  -6.187  1.00 88.79           H  
ATOM    163  HB3 GLU A  10      13.320   9.084  -6.947  1.00 88.79           H  
ATOM    164  O   GLU A  10      16.205   6.483  -7.366  1.00 88.79           O  
ATOM    165  CG  GLU A  10      15.211   9.665  -7.789  1.00 88.79           C  
ATOM    166  HG2 GLU A  10      14.722  10.048  -8.685  1.00 88.79           H  
ATOM    167  HG3 GLU A  10      16.140   9.186  -8.099  1.00 88.79           H  
ATOM    168  CD  GLU A  10      15.567  10.840  -6.858  1.00 88.79           C  
ATOM    169  OE1 GLU A  10      16.155  11.823  -7.362  1.00 88.79           O  
ATOM    170  OE2 GLU A  10      15.315  10.765  -5.626  1.00 88.79           O  
ATOM    171  N   GLY A  11      15.553   6.078  -9.482  1.00 85.97           N  
ATOM    172  H   GLY A  11      14.797   6.136 -10.148  1.00 85.97           H  
ATOM    173  CA  GLY A  11      16.721   5.270  -9.825  1.00 85.97           C  
ATOM    174  HA2 GLY A  11      17.617   5.887  -9.760  1.00 85.97           H  
ATOM    175  HA3 GLY A  11      16.627   4.895 -10.844  1.00 85.97           H  
ATOM    176  C   GLY A  11      16.864   4.070  -8.891  1.00 85.97           C  
ATOM    177  O   GLY A  11      15.999   3.202  -8.850  1.00 85.97           O  
ATOM    178  N   ASP A  12      17.954   4.050  -8.131  1.00 85.60           N  
ATOM    179  H   ASP A  12      18.532   4.877  -8.095  1.00 85.60           H  
ATOM    180  CA  ASP A  12      18.341   2.994  -7.196  1.00 85.60           C  
ATOM    181  HA  ASP A  12      18.046   2.032  -7.616  1.00 85.60           H  
ATOM    182  C   ASP A  12      17.661   3.107  -5.817  1.00 85.60           C  
ATOM    183  CB  ASP A  12      19.878   3.013  -7.099  1.00 85.60           C  
ATOM    184  HB2 ASP A  12      20.224   2.111  -6.593  1.00 85.60           H  
ATOM    185  HB3 ASP A  12      20.300   2.998  -8.103  1.00 85.60           H  
ATOM    186  O   ASP A  12      17.994   2.361  -4.892  1.00 85.60           O  
ATOM    187  CG  ASP A  12      20.460   4.205  -6.331  1.00 85.60           C  
ATOM    188  OD1 ASP A  12      19.919   5.330  -6.456  1.00 85.60           O  
ATOM    189  OD2 ASP A  12      21.478   4.020  -5.628  1.00 85.60           O  
ATOM    190  N   LYS A  13      16.708   4.034  -5.650  1.00 90.42           N  
ATOM    191  H   LYS A  13      16.499   4.635  -6.435  1.00 90.42           H  
ATOM    192  CA  LYS A  13      16.045   4.313  -4.370  1.00 90.42           C  
ATOM    193  HA  LYS A  13      16.374   3.575  -3.638  1.00 90.42           H  
ATOM    194  C   LYS A  13      14.533   4.204  -4.455  1.00 90.42           C  
ATOM    195  CB  LYS A  13      16.450   5.700  -3.861  1.00 90.42           C  
ATOM    196  HB2 LYS A  13      16.237   6.438  -4.634  1.00 90.42           H  
ATOM    197  HB3 LYS A  13      15.868   5.946  -2.972  1.00 90.42           H  
ATOM    198  O   LYS A  13      13.906   4.671  -5.404  1.00 90.42           O  
ATOM    199  CG  LYS A  13      17.937   5.729  -3.499  1.00 90.42           C  
ATOM    200  HG2 LYS A  13      18.113   5.093  -2.632  1.00 90.42           H  
ATOM    201  HG3 LYS A  13      18.525   5.348  -4.334  1.00 90.42           H  
ATOM    202  CD  LYS A  13      18.394   7.152  -3.199  1.00 90.42           C  
ATOM    203  HD2 LYS A  13      18.094   7.801  -4.022  1.00 90.42           H  
ATOM    204  HD3 LYS A  13      17.948   7.497  -2.265  1.00 90.42           H  
ATOM    205  CE  LYS A  13      19.916   7.118  -3.104  1.00 90.42           C  
ATOM    206  HE2 LYS A  13      20.293   6.646  -4.012  1.00 90.42           H  
ATOM    207  HE3 LYS A  13      20.207   6.487  -2.264  1.00 90.42           H  
ATOM    208  NZ  LYS A  13      20.464   8.484  -2.974  1.00 90.42           N  
ATOM    209  HZ1 LYS A  13      20.116   8.928  -2.136  1.00 90.42           H  
ATOM    210  HZ2 LYS A  13      21.473   8.437  -2.968  1.00 90.42           H  
ATOM    211  HZ3 LYS A  13      20.177   9.012  -3.786  1.00 90.42           H  
ATOM    212  N   MET A  14      13.950   3.699  -3.373  1.00 92.26           N  
ATOM    213  H   MET A  14      14.554   3.349  -2.643  1.00 92.26           H  
ATOM    214  CA  MET A  14      12.524   3.803  -3.087  1.00 92.26           C  
ATOM    215  HA  MET A  14      12.033   4.345  -3.895  1.00 92.26           H  
ATOM    216  C   MET A  14      12.331   4.581  -1.787  1.00 92.26           C  
ATOM    217  CB  MET A  14      11.892   2.411  -3.023  1.00 92.26           C  
ATOM    218  HB2 MET A  14      12.348   1.847  -2.209  1.00 92.26           H  
ATOM    219  HB3 MET A  14      12.080   1.890  -3.962  1.00 92.26           H  
ATOM    220  O   MET A  14      12.828   4.183  -0.732  1.00 92.26           O  
ATOM    221  CG  MET A  14      10.376   2.495  -2.809  1.00 92.26           C  
ATOM    222  HG2 MET A  14       9.928   2.921  -3.707  1.00 92.26           H  
ATOM    223  HG3 MET A  14      10.157   3.171  -1.983  1.00 92.26           H  
ATOM    224  SD  MET A  14       9.561   0.917  -2.449  1.00 92.26           S  
ATOM    225  CE  MET A  14      10.221   0.647  -0.796  1.00 92.26           C  
ATOM    226  HE1 MET A  14      10.231   1.589  -0.248  1.00 92.26           H  
ATOM    227  HE2 MET A  14       9.584  -0.059  -0.264  1.00 92.26           H  
ATOM    228  HE3 MET A  14      11.241   0.273  -0.877  1.00 92.26           H  
ATOM    229  N   ARG A  15      11.580   5.679  -1.847  1.00 95.15           N  
ATOM    230  H   ARG A  15      11.191   5.932  -2.744  1.00 95.15           H  
ATOM    231  CA  ARG A  15      11.168   6.455  -0.674  1.00 95.15           C  
ATOM    232  HA  ARG A  15      11.742   6.133   0.195  1.00 95.15           H  
ATOM    233  C   ARG A  15       9.704   6.185  -0.381  1.00 95.15           C  
ATOM    234  CB  ARG A  15      11.430   7.953  -0.871  1.00 95.15           C  
ATOM    235  HB2 ARG A  15      11.175   8.475   0.051  1.00 95.15           H  
ATOM    236  HB3 ARG A  15      10.790   8.329  -1.669  1.00 95.15           H  
ATOM    237  O   ARG A  15       8.868   6.230  -1.276  1.00 95.15           O  
ATOM    238  CG  ARG A  15      12.893   8.245  -1.224  1.00 95.15           C  
ATOM    239  HG2 ARG A  15      13.114   7.820  -2.204  1.00 95.15           H  
ATOM    240  HG3 ARG A  15      13.556   7.799  -0.483  1.00 95.15           H  
ATOM    241  CD  ARG A  15      13.123   9.754  -1.270  1.00 95.15           C  
ATOM    242  HD2 ARG A  15      12.267  10.227  -1.751  1.00 95.15           H  
ATOM    243  HD3 ARG A  15      13.202  10.124  -0.248  1.00 95.15           H  
ATOM    244  NE  ARG A  15      14.334  10.089  -2.042  1.00 95.15           N  
ATOM    245  HE  ARG A  15      14.695   9.381  -2.666  1.00 95.15           H  
ATOM    246  NH1 ARG A  15      14.382  12.306  -1.502  1.00 95.15           N  
ATOM    247 HH11 ARG A  15      13.708  12.102  -0.778  1.00 95.15           H  
ATOM    248 HH12 ARG A  15      14.725  13.242  -1.665  1.00 95.15           H  
ATOM    249  NH2 ARG A  15      15.765  11.527  -3.066  1.00 95.15           N  
ATOM    250 HH21 ARG A  15      15.717  10.973  -3.909  1.00 95.15           H  
ATOM    251 HH22 ARG A  15      16.034  12.479  -3.270  1.00 95.15           H  
ATOM    252  CZ  ARG A  15      14.828  11.298  -2.196  1.00 95.15           C  
ATOM    253  N   VAL A  16       9.396   5.921   0.877  1.00 96.11           N  
ATOM    254  H   VAL A  16      10.150   5.863   1.546  1.00 96.11           H  
ATOM    255  CA  VAL A  16       8.038   5.699   1.368  1.00 96.11           C  
ATOM    256  HA  VAL A  16       7.330   5.791   0.545  1.00 96.11           H  
ATOM    257  C   VAL A  16       7.746   6.779   2.393  1.00 96.11           C  
ATOM    258  CB  VAL A  16       7.870   4.293   1.968  1.00 96.11           C  
ATOM    259  HB  VAL A  16       8.472   4.205   2.872  1.00 96.11           H  
ATOM    260  O   VAL A  16       8.378   6.815   3.445  1.00 96.11           O  
ATOM    261  CG1 VAL A  16       6.402   4.037   2.327  1.00 96.11           C  
ATOM    262 HG11 VAL A  16       5.779   4.122   1.437  1.00 96.11           H  
ATOM    263 HG12 VAL A  16       6.289   3.038   2.748  1.00 96.11           H  
ATOM    264 HG13 VAL A  16       6.065   4.760   3.071  1.00 96.11           H  
ATOM    265  CG2 VAL A  16       8.324   3.206   0.988  1.00 96.11           C  
ATOM    266 HG21 VAL A  16       7.752   3.269   0.062  1.00 96.11           H  
ATOM    267 HG22 VAL A  16       8.189   2.222   1.436  1.00 96.11           H  
ATOM    268 HG23 VAL A  16       9.384   3.331   0.767  1.00 96.11           H  
ATOM    269  N   ARG A  17       6.804   7.669   2.089  1.00 97.85           N  
ATOM    270  H   ARG A  17       6.317   7.551   1.212  1.00 97.85           H  
ATOM    271  CA  ARG A  17       6.284   8.647   3.046  1.00 97.85           C  
ATOM    272  HA  ARG A  17       6.987   8.753   3.872  1.00 97.85           H  
ATOM    273  C   ARG A  17       4.984   8.136   3.626  1.00 97.85           C  
ATOM    274  CB  ARG A  17       6.105  10.030   2.424  1.00 97.85           C  
ATOM    275  HB2 ARG A  17       5.451   9.963   1.554  1.00 97.85           H  
ATOM    276  HB3 ARG A  17       5.643  10.689   3.159  1.00 97.85           H  
ATOM    277  O   ARG A  17       4.056   7.809   2.888  1.00 97.85           O  
ATOM    278  CG  ARG A  17       7.450  10.620   2.012  1.00 97.85           C  
ATOM    279  HG2 ARG A  17       7.925   9.985   1.265  1.00 97.85           H  
ATOM    280  HG3 ARG A  17       8.095  10.689   2.888  1.00 97.85           H  
ATOM    281  CD  ARG A  17       7.239  12.012   1.431  1.00 97.85           C  
ATOM    282  HD2 ARG A  17       6.770  12.646   2.183  1.00 97.85           H  
ATOM    283  HD3 ARG A  17       6.598  11.940   0.553  1.00 97.85           H  
ATOM    284  NE  ARG A  17       8.540  12.566   1.064  1.00 97.85           N  
ATOM    285  HE  ARG A  17       9.351  12.120   1.468  1.00 97.85           H  
ATOM    286  NH1 ARG A  17       7.871  14.395  -0.137  1.00 97.85           N  
ATOM    287 HH11 ARG A  17       8.119  15.216  -0.672  1.00 97.85           H  
ATOM    288 HH12 ARG A  17       6.931  14.209   0.182  1.00 97.85           H  
ATOM    289  NH2 ARG A  17      10.058  13.888   0.134  1.00 97.85           N  
ATOM    290 HH21 ARG A  17      10.701  13.291   0.634  1.00 97.85           H  
ATOM    291 HH22 ARG A  17      10.369  14.642  -0.462  1.00 97.85           H  
ATOM    292  CZ  ARG A  17       8.807  13.620   0.340  1.00 97.85           C  
ATOM    293  N   LEU A  18       4.943   8.078   4.944  1.00 97.30           N  
ATOM    294  H   LEU A  18       5.755   8.395   5.454  1.00 97.30           H  
ATOM    295  CA  LEU A  18       3.813   7.629   5.731  1.00 97.30           C  
ATOM    296  HA  LEU A  18       3.036   7.217   5.087  1.00 97.30           H  
ATOM    297  C   LEU A  18       3.259   8.821   6.487  1.00 97.30           C  
ATOM    298  CB  LEU A  18       4.279   6.554   6.720  1.00 97.30           C  
ATOM    299  HB2 LEU A  18       4.991   7.007   7.410  1.00 97.30           H  
ATOM    300  HB3 LEU A  18       3.412   6.229   7.296  1.00 97.30           H  
ATOM    301  O   LEU A  18       4.016   9.509   7.163  1.00 97.30           O  
ATOM    302  CG  LEU A  18       4.943   5.322   6.088  1.00 97.30           C  
ATOM    303  HG  LEU A  18       5.792   5.621   5.474  1.00 97.30           H  
ATOM    304  CD1 LEU A  18       5.461   4.430   7.213  1.00 97.30           C  
ATOM    305 HD11 LEU A  18       6.268   4.938   7.740  1.00 97.30           H  
ATOM    306 HD12 LEU A  18       5.837   3.489   6.811  1.00 97.30           H  
ATOM    307 HD13 LEU A  18       4.661   4.215   7.921  1.00 97.30           H  
ATOM    308  CD2 LEU A  18       3.956   4.540   5.223  1.00 97.30           C  
ATOM    309 HD21 LEU A  18       3.089   4.252   5.817  1.00 97.30           H  
ATOM    310 HD22 LEU A  18       3.633   5.160   4.387  1.00 97.30           H  
ATOM    311 HD23 LEU A  18       4.442   3.648   4.828  1.00 97.30           H  
ATOM    312  N   ARG A  19       1.952   9.040   6.414  1.00 97.92           N  
ATOM    313  H   ARG A  19       1.402   8.444   5.812  1.00 97.92           H  
ATOM    314  CA  ARG A  19       1.267  10.053   7.215  1.00 97.92           C  
ATOM    315  HA  ARG A  19       1.945  10.431   7.980  1.00 97.92           H  
ATOM    316  C   ARG A  19       0.085   9.427   7.936  1.00 97.92           C  
ATOM    317  CB  ARG A  19       0.890  11.230   6.311  1.00 97.92           C  
ATOM    318  HB2 ARG A  19       1.803  11.678   5.919  1.00 97.92           H  
ATOM    319  HB3 ARG A  19       0.292  10.869   5.474  1.00 97.92           H  
ATOM    320  O   ARG A  19      -0.719   8.731   7.316  1.00 97.92           O  
ATOM    321  CG  ARG A  19       0.095  12.294   7.067  1.00 97.92           C  
ATOM    322  HG2 ARG A  19      -0.851  11.870   7.404  1.00 97.92           H  
ATOM    323  HG3 ARG A  19       0.663  12.642   7.930  1.00 97.92           H  
ATOM    324  CD  ARG A  19      -0.195  13.465   6.138  1.00 97.92           C  
ATOM    325  HD2 ARG A  19      -0.604  13.088   5.200  1.00 97.92           H  
ATOM    326  HD3 ARG A  19       0.736  13.998   5.945  1.00 97.92           H  
ATOM    327  NE  ARG A  19      -1.184  14.337   6.771  1.00 97.92           N  
ATOM    328  HE  ARG A  19      -1.827  13.892   7.411  1.00 97.92           H  
ATOM    329  NH1 ARG A  19      -0.798  16.268   5.617  1.00 97.92           N  
ATOM    330 HH11 ARG A  19       0.012  15.804   5.233  1.00 97.92           H  
ATOM    331 HH12 ARG A  19      -0.934  17.266   5.541  1.00 97.92           H  
ATOM    332  NH2 ARG A  19      -2.382  16.154   7.225  1.00 97.92           N  
ATOM    333 HH21 ARG A  19      -2.858  15.521   7.852  1.00 97.92           H  
ATOM    334 HH22 ARG A  19      -2.672  17.114   7.103  1.00 97.92           H  
ATOM    335  CZ  ARG A  19      -1.447  15.591   6.524  1.00 97.92           C  
ATOM    336  N   ASN A  20      -0.017   9.681   9.236  1.00 96.52           N  
ATOM    337  H   ASN A  20       0.684  10.265   9.669  1.00 96.52           H  
ATOM    338  CA  ASN A  20      -1.107   9.182  10.068  1.00 96.52           C  
ATOM    339  HA  ASN A  20      -1.703   8.459   9.510  1.00 96.52           H  
ATOM    340  C   ASN A  20      -2.039  10.333  10.467  1.00 96.52           C  
ATOM    341  CB  ASN A  20      -0.505   8.445  11.272  1.00 96.52           C  
ATOM    342  HB2 ASN A  20       0.120   7.622  10.926  1.00 96.52           H  
ATOM    343  HB3 ASN A  20       0.114   9.143  11.835  1.00 96.52           H  
ATOM    344  O   ASN A  20      -1.735  11.106  11.370  1.00 96.52           O  
ATOM    345  CG  ASN A  20      -1.557   7.880  12.204  1.00 96.52           C  
ATOM    346  ND2 ASN A  20      -1.160   7.412  13.358  1.00 96.52           N  
ATOM    347 HD21 ASN A  20      -0.172   7.365  13.563  1.00 96.52           H  
ATOM    348 HD22 ASN A  20      -1.850   7.031  13.989  1.00 96.52           H  
ATOM    349  OD1 ASN A  20      -2.740   7.826  11.903  1.00 96.52           O  
ATOM    350  N   ASP A  21      -3.199  10.418   9.818  1.00 96.11           N  
ATOM    351  H   ASP A  21      -3.422   9.705   9.138  1.00 96.11           H  
ATOM    352  CA  ASP A  21      -4.259  11.376  10.158  1.00 96.11           C  
ATOM    353  HA  ASP A  21      -3.821  12.211  10.705  1.00 96.11           H  
ATOM    354  C   ASP A  21      -5.318  10.750  11.097  1.00 96.11           C  
ATOM    355  CB  ASP A  21      -4.881  11.955   8.874  1.00 96.11           C  
ATOM    356  HB2 ASP A  21      -5.264  11.132   8.271  1.00 96.11           H  
ATOM    357  HB3 ASP A  21      -5.726  12.589   9.143  1.00 96.11           H  
ATOM    358  O   ASP A  21      -6.424  11.270  11.245  1.00 96.11           O  
ATOM    359  CG  ASP A  21      -3.932  12.807   8.019  1.00 96.11           C  
ATOM    360  OD1 ASP A  21      -3.277  13.747   8.536  1.00 96.11           O  
ATOM    361  OD2 ASP A  21      -3.906  12.591   6.788  1.00 96.11           O  
ATOM    362  N   SER A  22      -5.024   9.603  11.720  1.00 93.04           N  
ATOM    363  H   SER A  22      -4.101   9.214  11.584  1.00 93.04           H  
ATOM    364  CA  SER A  22      -5.877   8.995  12.746  1.00 93.04           C  
ATOM    365  HA  SER A  22      -6.908   9.281  12.538  1.00 93.04           H  
ATOM    366  C   SER A  22      -5.557   9.521  14.152  1.00 93.04           C  
ATOM    367  CB  SER A  22      -5.822   7.466  12.665  1.00 93.04           C  
ATOM    368  HB2 SER A  22      -6.739   7.061  13.094  1.00 93.04           H  
ATOM    369  HB3 SER A  22      -5.757   7.150  11.624  1.00 93.04           H  
ATOM    370  O   SER A  22      -4.566  10.211  14.374  1.00 93.04           O  
ATOM    371  OG  SER A  22      -4.741   6.942  13.385  1.00 93.04           O  
ATOM    372  HG  SER A  22      -3.938   7.192  12.922  1.00 93.04           H  
ATOM    373  N   SER A  23      -6.410   9.193  15.124  1.00 93.05           N  
ATOM    374  H   SER A  23      -7.202   8.602  14.913  1.00 93.05           H  
ATOM    375  CA  SER A  23      -6.243   9.580  16.531  1.00 93.05           C  
ATOM    376  HA  SER A  23      -5.774  10.562  16.575  1.00 93.05           H  
ATOM    377  C   SER A  23      -5.356   8.628  17.340  1.00 93.05           C  
ATOM    378  CB  SER A  23      -7.619   9.683  17.191  1.00 93.05           C  
ATOM    379  HB2 SER A  23      -8.175  10.503  16.737  1.00 93.05           H  
ATOM    380  HB3 SER A  23      -7.501   9.887  18.255  1.00 93.05           H  
ATOM    381  O   SER A  23      -5.086   8.897  18.510  1.00 93.05           O  
ATOM    382  OG  SER A  23      -8.338   8.475  17.008  1.00 93.05           O  
ATOM    383  HG  SER A  23      -9.054   8.441  17.646  1.00 93.05           H  
ATOM    384  N   THR A  24      -4.903   7.521  16.749  1.00 93.24           N  
ATOM    385  H   THR A  24      -5.101   7.379  15.769  1.00 93.24           H  
ATOM    386  CA  THR A  24      -4.082   6.500  17.414  1.00 93.24           C  
ATOM    387  HA  THR A  24      -3.822   6.849  18.414  1.00 93.24           H  
ATOM    388  C   THR A  24      -2.794   6.251  16.637  1.00 93.24           C  
ATOM    389  CB  THR A  24      -4.838   5.173  17.567  1.00 93.24           C  
ATOM    390  HB  THR A  24      -4.158   4.425  17.975  1.00 93.24           H  
ATOM    391  O   THR A  24      -2.807   6.365  15.412  1.00 93.24           O  
ATOM    392  CG2 THR A  24      -6.033   5.310  18.511  1.00 93.24           C  
ATOM    393 HG21 THR A  24      -5.698   5.684  19.479  1.00 93.24           H  
ATOM    394 HG22 THR A  24      -6.497   4.333  18.645  1.00 93.24           H  
ATOM    395 HG23 THR A  24      -6.767   5.998  18.090  1.00 93.24           H  
ATOM    396  OG1 THR A  24      -5.328   4.716  16.325  1.00 93.24           O  
ATOM    397  HG1 THR A  24      -4.637   4.834  15.668  1.00 93.24           H  
ATOM    398  N   PRO A  25      -1.684   5.875  17.291  1.00 94.97           N  
ATOM    399  CA  PRO A  25      -0.501   5.410  16.577  1.00 94.97           C  
ATOM    400  HA  PRO A  25      -0.102   6.239  15.993  1.00 94.97           H  
ATOM    401  C   PRO A  25      -0.826   4.239  15.640  1.00 94.97           C  
ATOM    402  CB  PRO A  25       0.517   5.020  17.651  1.00 94.97           C  
ATOM    403  HB2 PRO A  25       1.534   5.264  17.347  1.00 94.97           H  
ATOM    404  HB3 PRO A  25       0.431   3.959  17.884  1.00 94.97           H  
ATOM    405  O   PRO A  25      -1.693   3.410  15.937  1.00 94.97           O  
ATOM    406  CG  PRO A  25       0.080   5.841  18.865  1.00 94.97           C  
ATOM    407  HG2 PRO A  25       0.388   5.373  19.800  1.00 94.97           H  
ATOM    408  HG3 PRO A  25       0.487   6.849  18.789  1.00 94.97           H  
ATOM    409  CD  PRO A  25      -1.440   5.884  18.725  1.00 94.97           C  
ATOM    410  HD2 PRO A  25      -1.827   6.787  19.197  1.00 94.97           H  
ATOM    411  HD3 PRO A  25      -1.881   4.995  19.175  1.00 94.97           H  
ATOM    412  N   VAL A  26      -0.123   4.188  14.514  1.00 94.86           N  
ATOM    413  H   VAL A  26       0.566   4.907  14.344  1.00 94.86           H  
ATOM    414  CA  VAL A  26      -0.223   3.120  13.513  1.00 94.86           C  
ATOM    415  HA  VAL A  26      -0.891   2.334  13.864  1.00 94.86           H  
ATOM    416  C   VAL A  26       1.155   2.509  13.333  1.00 94.86           C  
ATOM    417  CB  VAL A  26      -0.779   3.667  12.185  1.00 94.86           C  
ATOM    418  HB  VAL A  26      -0.181   4.524  11.876  1.00 94.86           H  
ATOM    419  O   VAL A  26       2.143   3.236  13.247  1.00 94.86           O  
ATOM    420  CG1 VAL A  26      -0.748   2.626  11.061  1.00 94.86           C  
ATOM    421 HG11 VAL A  26      -1.398   1.784  11.302  1.00 94.86           H  
ATOM    422 HG12 VAL A  26      -1.074   3.083  10.127  1.00 94.86           H  
ATOM    423 HG13 VAL A  26       0.265   2.258  10.897  1.00 94.86           H  
ATOM    424  CG2 VAL A  26      -2.234   4.121  12.370  1.00 94.86           C  
ATOM    425 HG21 VAL A  26      -2.860   3.268  12.634  1.00 94.86           H  
ATOM    426 HG22 VAL A  26      -2.608   4.573  11.452  1.00 94.86           H  
ATOM    427 HG23 VAL A  26      -2.305   4.867  13.162  1.00 94.86           H  
ATOM    428  N   GLU A  27       1.226   1.186  13.264  1.00 96.26           N  
ATOM    429  H   GLU A  27       0.372   0.646  13.249  1.00 96.26           H  
ATOM    430  CA  GLU A  27       2.441   0.468  12.902  1.00 96.26           C  
ATOM    431  HA  GLU A  27       3.300   1.125  13.041  1.00 96.26           H  
ATOM    432  C   GLU A  27       2.382   0.086  11.420  1.00 96.26           C  
ATOM    433  CB  GLU A  27       2.642  -0.728  13.840  1.00 96.26           C  
ATOM    434  HB2 GLU A  27       2.595  -0.368  14.868  1.00 96.26           H  
ATOM    435  HB3 GLU A  27       1.850  -1.462  13.689  1.00 96.26           H  
ATOM    436  O   GLU A  27       1.395  -0.463  10.932  1.00 96.26           O  
ATOM    437  CG  GLU A  27       4.007  -1.381  13.611  1.00 96.26           C  
ATOM    438  HG2 GLU A  27       4.768  -0.602  13.567  1.00 96.26           H  
ATOM    439  HG3 GLU A  27       4.005  -1.894  12.650  1.00 96.26           H  
ATOM    440  CD  GLU A  27       4.352  -2.359  14.740  1.00 96.26           C  
ATOM    441  OE1 GLU A  27       4.052  -3.562  14.596  1.00 96.26           O  
ATOM    442  OE2 GLU A  27       4.956  -1.890  15.732  1.00 96.26           O  
ATOM    443  N   VAL A  28       3.434   0.412  10.676  1.00 94.18           N  
ATOM    444  H   VAL A  28       4.201   0.898  11.119  1.00 94.18           H  
ATOM    445  CA  VAL A  28       3.554   0.090   9.256  1.00 94.18           C  
ATOM    446  HA  VAL A  28       2.673  -0.469   8.940  1.00 94.18           H  
ATOM    447  C   VAL A  28       4.765  -0.805   9.063  1.00 94.18           C  
ATOM    448  CB  VAL A  28       3.626   1.352   8.379  1.00 94.18           C  
ATOM    449  HB  VAL A  28       4.547   1.893   8.594  1.00 94.18           H  
ATOM    450  O   VAL A  28       5.902  -0.399   9.312  1.00 94.18           O  
ATOM    451  CG1 VAL A  28       3.612   0.961   6.894  1.00 94.18           C  
ATOM    452 HG11 VAL A  28       2.719   0.378   6.670  1.00 94.18           H  
ATOM    453 HG12 VAL A  28       3.623   1.857   6.272  1.00 94.18           H  
ATOM    454 HG13 VAL A  28       4.491   0.364   6.654  1.00 94.18           H  
ATOM    455  CG2 VAL A  28       2.435   2.289   8.632  1.00 94.18           C  
ATOM    456 HG21 VAL A  28       1.501   1.742   8.506  1.00 94.18           H  
ATOM    457 HG22 VAL A  28       2.460   3.129   7.938  1.00 94.18           H  
ATOM    458 HG23 VAL A  28       2.484   2.683   9.647  1.00 94.18           H  
ATOM    459  N   HIS A  29       4.518  -2.016   8.575  1.00 94.06           N  
ATOM    460  H   HIS A  29       3.553  -2.269   8.416  1.00 94.06           H  
ATOM    461  CA  HIS A  29       5.546  -2.952   8.141  1.00 94.06           C  
ATOM    462  HA  HIS A  29       6.488  -2.701   8.628  1.00 94.06           H  
ATOM    463  C   HIS A  29       5.712  -2.819   6.633  1.00 94.06           C  
ATOM    464  CB  HIS A  29       5.198  -4.386   8.545  1.00 94.06           C  
ATOM    465  HB2 HIS A  29       4.363  -4.742   7.942  1.00 94.06           H  
ATOM    466  HB3 HIS A  29       6.054  -5.025   8.328  1.00 94.06           H  
ATOM    467  O   HIS A  29       4.811  -3.131   5.854  1.00 94.06           O  
ATOM    468  CG  HIS A  29       4.838  -4.551   9.995  1.00 94.06           C  
ATOM    469  CD2 HIS A  29       3.587  -4.423  10.529  1.00 94.06           C  
ATOM    470  HD2 HIS A  29       2.676  -4.170  10.007  1.00 94.06           H  
ATOM    471  ND1 HIS A  29       5.745  -4.880  11.002  1.00 94.06           N  
ATOM    472  CE1 HIS A  29       5.007  -4.947  12.128  1.00 94.06           C  
ATOM    473  HE1 HIS A  29       5.388  -5.150  13.118  1.00 94.06           H  
ATOM    474  NE2 HIS A  29       3.715  -4.687  11.873  1.00 94.06           N  
ATOM    475  HE2 HIS A  29       2.987  -4.687  12.573  1.00 94.06           H  
ATOM    476  N   ILE A  30       6.875  -2.343   6.217  1.00 91.79           N  
ATOM    477  H   ILE A  30       7.571  -2.124   6.915  1.00 91.79           H  
ATOM    478  CA  ILE A  30       7.251  -2.205   4.818  1.00 91.79           C  
ATOM    479  HA  ILE A  30       6.364  -2.288   4.191  1.00 91.79           H  
ATOM    480  C   ILE A  30       8.194  -3.350   4.492  1.00 91.79           C  
ATOM    481  CB  ILE A  30       7.908  -0.843   4.539  1.00 91.79           C  
ATOM    482  HB  ILE A  30       8.867  -0.822   5.058  1.00 91.79           H  
ATOM    483  O   ILE A  30       9.215  -3.537   5.156  1.00 91.79           O  
ATOM    484  CG1 ILE A  30       7.069   0.343   5.066  1.00 91.79           C  
ATOM    485 HG12 ILE A  30       6.166   0.457   4.468  1.00 91.79           H  
ATOM    486 HG13 ILE A  30       6.773   0.163   6.100  1.00 91.79           H  
ATOM    487  CG2 ILE A  30       8.145  -0.730   3.018  1.00 91.79           C  
ATOM    488 HG21 ILE A  30       7.206  -0.860   2.480  1.00 91.79           H  
ATOM    489 HG22 ILE A  30       8.848  -1.492   2.684  1.00 91.79           H  
ATOM    490 HG23 ILE A  30       8.569   0.239   2.755  1.00 91.79           H  
ATOM    491  CD1 ILE A  30       7.851   1.659   5.073  1.00 91.79           C  
ATOM    492 HD11 ILE A  30       8.736   1.552   5.701  1.00 91.79           H  
ATOM    493 HD12 ILE A  30       8.152   1.943   4.064  1.00 91.79           H  
ATOM    494 HD13 ILE A  30       7.224   2.454   5.475  1.00 91.79           H  
ATOM    495  N   LYS A  31       7.859  -4.103   3.455  1.00 89.55           N  
ATOM    496  H   LYS A  31       7.007  -3.883   2.959  1.00 89.55           H  
ATOM    497  CA  LYS A  31       8.676  -5.184   2.932  1.00 89.55           C  
ATOM    498  HA  LYS A  31       9.644  -5.190   3.432  1.00 89.55           H  
ATOM    499  C   LYS A  31       8.916  -4.948   1.456  1.00 89.55           C  
ATOM    500  CB  LYS A  31       7.970  -6.502   3.219  1.00 89.55           C  
ATOM    501  HB2 LYS A  31       6.988  -6.494   2.747  1.00 89.55           H  
ATOM    502  HB3 LYS A  31       7.831  -6.589   4.297  1.00 89.55           H  
ATOM    503  O   LYS A  31       7.990  -4.666   0.701  1.00 89.55           O  
ATOM    504  CG  LYS A  31       8.773  -7.701   2.715  1.00 89.55           C  
ATOM    505  HG2 LYS A  31       9.767  -7.709   3.162  1.00 89.55           H  
ATOM    506  HG3 LYS A  31       8.861  -7.665   1.629  1.00 89.55           H  
ATOM    507  CD  LYS A  31       7.999  -8.951   3.117  1.00 89.55           C  
ATOM    508  HD2 LYS A  31       7.014  -8.912   2.653  1.00 89.55           H  
ATOM    509  HD3 LYS A  31       7.884  -8.992   4.200  1.00 89.55           H  
ATOM    510  CE  LYS A  31       8.742 -10.172   2.619  1.00 89.55           C  
ATOM    511  HE2 LYS A  31       8.974  -9.971   1.573  1.00 89.55           H  
ATOM    512  HE3 LYS A  31       9.686 -10.293   3.150  1.00 89.55           H  
ATOM    513  NZ  LYS A  31       7.890 -11.374   2.726  1.00 89.55           N  
ATOM    514  HZ1 LYS A  31       7.244 -11.388   1.949  1.00 89.55           H  
ATOM    515  HZ2 LYS A  31       8.460 -12.206   2.672  1.00 89.55           H  
ATOM    516  HZ3 LYS A  31       7.354 -11.386   3.581  1.00 89.55           H  
ATOM    517  N   VAL A  32      10.165  -5.072   1.053  1.00 84.58           N  
ATOM    518  H   VAL A  32      10.883  -5.264   1.736  1.00 84.58           H  
ATOM    519  CA  VAL A  32      10.585  -4.803  -0.314  1.00 84.58           C  
ATOM    520  HA  VAL A  32       9.726  -4.643  -0.965  1.00 84.58           H  
ATOM    521  C   VAL A  32      11.333  -6.024  -0.789  1.00 84.58           C  
ATOM    522  CB  VAL A  32      11.463  -3.549  -0.354  1.00 84.58           C  
ATOM    523  HB  VAL A  32      12.410  -3.738   0.151  1.00 84.58           H  
ATOM    524  O   VAL A  32      12.425  -6.294  -0.293  1.00 84.58           O  
ATOM    525  CG1 VAL A  32      11.740  -3.137  -1.793  1.00 84.58           C  
ATOM    526 HG11 VAL A  32      12.411  -2.279  -1.760  1.00 84.58           H  
ATOM    527 HG12 VAL A  32      10.814  -2.881  -2.307  1.00 84.58           H  
ATOM    528 HG13 VAL A  32      12.249  -3.938  -2.330  1.00 84.58           H  
ATOM    529  CG2 VAL A  32      10.782  -2.373   0.349  1.00 84.58           C  
ATOM    530 HG21 VAL A  32      10.664  -2.582   1.412  1.00 84.58           H  
ATOM    531 HG22 VAL A  32       9.806  -2.188  -0.100  1.00 84.58           H  
ATOM    532 HG23 VAL A  32      11.431  -1.500   0.276  1.00 84.58           H  
ATOM    533  N   GLY A  33      10.723  -6.787  -1.700  1.00 73.80           N  
ATOM    534  H   GLY A  33       9.828  -6.500  -2.070  1.00 73.80           H  
ATOM    535  CA  GLY A  33      11.437  -7.866  -2.378  1.00 73.80           C  
ATOM    536  HA2 GLY A  33      10.802  -8.303  -3.148  1.00 73.80           H  
ATOM    537  HA3 GLY A  33      11.718  -8.636  -1.659  1.00 73.80           H  
ATOM    538  C   GLY A  33      12.693  -7.320  -3.049  1.00 73.80           C  
ATOM    539  O   GLY A  33      12.715  -6.155  -3.428  1.00 73.80           O  
ATOM    540  N   ALA A  34      13.727  -8.140  -3.196  1.00 65.11           N  
ATOM    541  H   ALA A  34      13.649  -9.102  -2.899  1.00 65.11           H  
ATOM    542  CA  ALA A  34      14.883  -7.796  -4.014  1.00 65.11           C  
ATOM    543  HA  ALA A  34      14.694  -6.872  -4.561  1.00 65.11           H  
ATOM    544  C   ALA A  34      15.103  -8.905  -5.037  1.00 65.11           C  
ATOM    545  CB  ALA A  34      16.107  -7.581  -3.115  1.00 65.11           C  
ATOM    546  HB1 ALA A  34      16.970  -7.335  -3.733  1.00 65.11           H  
ATOM    547  HB2 ALA A  34      15.911  -6.764  -2.422  1.00 65.11           H  
ATOM    548  HB3 ALA A  34      16.316  -8.492  -2.554  1.00 65.11           H  
ATOM    549  O   ALA A  34      15.131 -10.071  -4.656  1.00 65.11           O  
ATOM    550  N   ASP A  35      15.275  -8.529  -6.301  1.00 66.05           N  
ATOM    551  H   ASP A  35      15.179  -7.555  -6.549  1.00 66.05           H  
ATOM    552  CA  ASP A  35      15.748  -9.431  -7.352  1.00 66.05           C  
ATOM    553  HA  ASP A  35      15.142 -10.337  -7.390  1.00 66.05           H  
ATOM    554  C   ASP A  35      17.191  -9.829  -7.005  1.00 66.05           C  
ATOM    555  CB  ASP A  35      15.609  -8.708  -8.704  1.00 66.05           C  
ATOM    556  HB2 ASP A  35      16.114  -7.743  -8.645  1.00 66.05           H  
ATOM    557  HB3 ASP A  35      14.555  -8.519  -8.905  1.00 66.05           H  
ATOM    558  O   ASP A  35      18.072  -8.964  -6.875  1.00 66.05           O  
ATOM    559  CG  ASP A  35      16.200  -9.484  -9.879  1.00 66.05           C  
ATOM    560  OD1 ASP A  35      16.759 -10.565  -9.623  1.00 66.05           O  
ATOM    561  OD2 ASP A  35      16.225  -8.896 -10.981  1.00 66.05           O  
ATOM    562  N   LYS A  36      17.417 -11.114  -6.724  1.00 65.86           N  
ATOM    563  H   LYS A  36      16.698 -11.786  -6.951  1.00 65.86           H  
ATOM    564  CA  LYS A  36      18.726 -11.620  -6.301  1.00 65.86           C  
ATOM    565  HA  LYS A  36      19.326 -10.801  -5.903  1.00 65.86           H  
ATOM    566  C   LYS A  36      19.518 -12.202  -7.451  1.00 65.86           C  
ATOM    567  CB  LYS A  36      18.575 -12.697  -5.232  1.00 65.86           C  
ATOM    568  HB2 LYS A  36      19.564 -13.107  -5.027  1.00 65.86           H  
ATOM    569  HB3 LYS A  36      17.952 -13.507  -5.613  1.00 65.86           H  
ATOM    570  O   LYS A  36      20.748 -12.197  -7.356  1.00 65.86           O  
ATOM    571  CG  LYS A  36      17.992 -12.152  -3.932  1.00 65.86           C  
ATOM    572  HG2 LYS A  36      16.962 -11.830  -4.087  1.00 65.86           H  
ATOM    573  HG3 LYS A  36      18.594 -11.318  -3.571  1.00 65.86           H  
ATOM    574  CD  LYS A  36      18.028 -13.296  -2.932  1.00 65.86           C  
ATOM    575  HD2 LYS A  36      17.430 -14.119  -3.323  1.00 65.86           H  
ATOM    576  HD3 LYS A  36      19.056 -13.632  -2.793  1.00 65.86           H  
ATOM    577  CE  LYS A  36      17.463 -12.838  -1.604  1.00 65.86           C  
ATOM    578  HE2 LYS A  36      18.127 -12.098  -1.157  1.00 65.86           H  
ATOM    579  HE3 LYS A  36      16.488 -12.377  -1.765  1.00 65.86           H  
ATOM    580  NZ  LYS A  36      17.336 -14.016  -0.741  1.00 65.86           N  
ATOM    581  HZ1 LYS A  36      16.626 -14.651  -1.075  1.00 65.86           H  
ATOM    582  HZ2 LYS A  36      18.217 -14.495  -0.615  1.00 65.86           H  
ATOM    583  HZ3 LYS A  36      17.069 -13.724   0.188  1.00 65.86           H  
ATOM    584  N   ASP A  37      18.856 -12.735  -8.468  1.00 65.83           N  
ATOM    585  H   ASP A  37      17.852 -12.632  -8.522  1.00 65.83           H  
ATOM    586  CA  ASP A  37      19.517 -13.371  -9.606  1.00 65.83           C  
ATOM    587  HA  ASP A  37      20.514 -13.673  -9.285  1.00 65.83           H  
ATOM    588  C   ASP A  37      19.769 -12.406 -10.778  1.00 65.83           C  
ATOM    589  CB  ASP A  37      18.802 -14.680  -9.970  1.00 65.83           C  
ATOM    590  HB2 ASP A  37      19.387 -15.186 -10.739  1.00 65.83           H  
ATOM    591  HB3 ASP A  37      18.801 -15.324  -9.091  1.00 65.83           H  
ATOM    592  O   ASP A  37      20.599 -12.705 -11.641  1.00 65.83           O  
ATOM    593  CG  ASP A  37      17.368 -14.534 -10.476  1.00 65.83           C  
ATOM    594  OD1 ASP A  37      17.032 -13.413 -10.896  1.00 65.83           O  
ATOM    595  OD2 ASP A  37      16.694 -15.591 -10.488  1.00 65.83           O  
ATOM    596  N   GLY A  38      19.193 -11.203 -10.723  1.00 63.16           N  
ATOM    597  H   GLY A  38      18.372 -11.128 -10.140  1.00 63.16           H  
ATOM    598  CA  GLY A  38      19.408 -10.116 -11.673  1.00 63.16           C  
ATOM    599  HA2 GLY A  38      19.001  -9.199 -11.246  1.00 63.16           H  
ATOM    600  HA3 GLY A  38      20.474  -9.989 -11.859  1.00 63.16           H  
ATOM    601  C   GLY A  38      18.704 -10.346 -13.005  1.00 63.16           C  
ATOM    602  O   GLY A  38      19.151  -9.811 -14.025  1.00 63.16           O  
ATOM    603  N   ASP A  39      17.660 -11.176 -13.029  1.00 66.20           N  
ATOM    604  H   ASP A  39      17.334 -11.585 -12.165  1.00 66.20           H  
ATOM    605  CA  ASP A  39      16.898 -11.483 -14.238  1.00 66.20           C  
ATOM    606  HA  ASP A  39      17.596 -11.435 -15.074  1.00 66.20           H  
ATOM    607  C   ASP A  39      15.805 -10.438 -14.553  1.00 66.20           C  
ATOM    608  CB  ASP A  39      16.407 -12.943 -14.183  1.00 66.20           C  
ATOM    609  HB2 ASP A  39      17.207 -13.581 -13.807  1.00 66.20           H  
ATOM    610  HB3 ASP A  39      16.205 -13.256 -15.207  1.00 66.20           H  
ATOM    611  O   ASP A  39      15.179 -10.482 -15.620  1.00 66.20           O  
ATOM    612  CG  ASP A  39      15.134 -13.191 -13.363  1.00 66.20           C  
ATOM    613  OD1 ASP A  39      14.659 -12.242 -12.709  1.00 66.20           O  
ATOM    614  OD2 ASP A  39      14.517 -14.262 -13.587  1.00 66.20           O  
ATOM    615  N   GLY A  40      15.618  -9.454 -13.665  1.00 57.56           N  
ATOM    616  H   GLY A  40      16.104  -9.533 -12.783  1.00 57.56           H  
ATOM    617  CA  GLY A  40      14.605  -8.405 -13.753  1.00 57.56           C  
ATOM    618  HA2 GLY A  40      14.450  -8.138 -14.798  1.00 57.56           H  
ATOM    619  HA3 GLY A  40      14.977  -7.535 -13.212  1.00 57.56           H  
ATOM    620  C   GLY A  40      13.255  -8.798 -13.143  1.00 57.56           C  
ATOM    621  O   GLY A  40      12.314  -7.993 -13.171  1.00 57.56           O  
ATOM    622  N   TYR A  41      13.140  -9.999 -12.579  1.00 61.29           N  
ATOM    623  H   TYR A  41      13.951 -10.601 -12.568  1.00 61.29           H  
ATOM    624  CA  TYR A  41      11.966 -10.546 -11.916  1.00 61.29           C  
ATOM    625  HA  TYR A  41      11.170  -9.803 -11.958  1.00 61.29           H  
ATOM    626  C   TYR A  41      12.271 -10.823 -10.443  1.00 61.29           C  
ATOM    627  CB  TYR A  41      11.456 -11.804 -12.639  1.00 61.29           C  
ATOM    628  HB2 TYR A  41      10.605 -12.199 -12.084  1.00 61.29           H  
ATOM    629  HB3 TYR A  41      12.221 -12.580 -12.623  1.00 61.29           H  
ATOM    630  O   TYR A  41      13.377 -11.118 -10.028  1.00 61.29           O  
ATOM    631  CG  TYR A  41      11.021 -11.555 -14.071  1.00 61.29           C  
ATOM    632  CD1 TYR A  41       9.691 -11.184 -14.352  1.00 61.29           C  
ATOM    633  HD1 TYR A  41       8.980 -11.092 -13.544  1.00 61.29           H  
ATOM    634  CD2 TYR A  41      11.957 -11.653 -15.116  1.00 61.29           C  
ATOM    635  HD2 TYR A  41      12.978 -11.921 -14.885  1.00 61.29           H  
ATOM    636  CE1 TYR A  41       9.298 -10.910 -15.676  1.00 61.29           C  
ATOM    637  HE1 TYR A  41       8.284 -10.615 -15.903  1.00 61.29           H  
ATOM    638  CE2 TYR A  41      11.575 -11.368 -16.440  1.00 61.29           C  
ATOM    639  HE2 TYR A  41      12.320 -11.422 -17.220  1.00 61.29           H  
ATOM    640  OH  TYR A  41       9.873 -10.709 -17.995  1.00 61.29           O  
ATOM    641  HH  TYR A  41      10.641 -10.764 -18.568  1.00 61.29           H  
ATOM    642  CZ  TYR A  41      10.243 -10.994 -16.719  1.00 61.29           C  
ATOM    643  N   ILE A  42      11.247 -10.692  -9.601  1.00 58.42           N  
ATOM    644  H   ILE A  42      10.342 -10.447  -9.976  1.00 58.42           H  
ATOM    645  CA  ILE A  42      11.338 -11.118  -8.203  1.00 58.42           C  
ATOM    646  HA  ILE A  42      12.351 -11.441  -7.965  1.00 58.42           H  
ATOM    647  C   ILE A  42      10.443 -12.330  -8.070  1.00 58.42           C  
ATOM    648  CB  ILE A  42      10.983  -9.963  -7.245  1.00 58.42           C  
ATOM    649  HB  ILE A  42      10.005  -9.565  -7.515  1.00 58.42           H  
ATOM    650  O   ILE A  42       9.221 -12.214  -8.178  1.00 58.42           O  
ATOM    651  CG1 ILE A  42      12.047  -8.866  -7.401  1.00 58.42           C  
ATOM    652 HG12 ILE A  42      12.070  -8.513  -8.432  1.00 58.42           H  
ATOM    653 HG13 ILE A  42      13.019  -9.319  -7.204  1.00 58.42           H  
ATOM    654  CG2 ILE A  42      10.942 -10.423  -5.781  1.00 58.42           C  
ATOM    655 HG21 ILE A  42      10.631  -9.603  -5.134  1.00 58.42           H  
ATOM    656 HG22 ILE A  42      11.931 -10.766  -5.480  1.00 58.42           H  
ATOM    657 HG23 ILE A  42      10.223 -11.234  -5.669  1.00 58.42           H  
ATOM    658  CD1 ILE A  42      11.876  -7.655  -6.486  1.00 58.42           C  
ATOM    659 HD11 ILE A  42      12.350  -6.797  -6.963  1.00 58.42           H  
ATOM    660 HD12 ILE A  42      10.826  -7.435  -6.291  1.00 58.42           H  
ATOM    661 HD13 ILE A  42      12.372  -7.863  -5.538  1.00 58.42           H  
ATOM    662  N   SER A  43      11.013 -13.507  -7.843  1.00 64.57           N  
ATOM    663  H   SER A  43      12.021 -13.563  -7.835  1.00 64.57           H  
ATOM    664  CA  SER A  43      10.230 -14.697  -7.519  1.00 64.57           C  
ATOM    665  HA  SER A  43       9.494 -14.838  -8.310  1.00 64.57           H  
ATOM    666  C   SER A  43       9.484 -14.518  -6.188  1.00 64.57           C  
ATOM    667  CB  SER A  43      11.127 -15.935  -7.498  1.00 64.57           C  
ATOM    668  HB2 SER A  43      10.513 -16.830  -7.401  1.00 64.57           H  
ATOM    669  HB3 SER A  43      11.694 -15.996  -8.427  1.00 64.57           H  
ATOM    670  O   SER A  43       9.786 -13.644  -5.376  1.00 64.57           O  
ATOM    671  OG  SER A  43      12.013 -15.860  -6.409  1.00 64.57           O  
ATOM    672  HG  SER A  43      12.720 -15.295  -6.727  1.00 64.57           H  
ATOM    673  N   ALA A  44       8.480 -15.359  -5.919  1.00 60.49           N  
ATOM    674  H   ALA A  44       8.257 -16.089  -6.580  1.00 60.49           H  
ATOM    675  CA  ALA A  44       7.803 -15.334  -4.618  1.00 60.49           C  
ATOM    676  HA  ALA A  44       7.363 -14.348  -4.469  1.00 60.49           H  
ATOM    677  C   ALA A  44       8.785 -15.571  -3.449  1.00 60.49           C  
ATOM    678  CB  ALA A  44       6.675 -16.371  -4.631  1.00 60.49           C  
ATOM    679  HB1 ALA A  44       5.967 -16.146  -5.428  1.00 60.49           H  
ATOM    680  HB2 ALA A  44       6.151 -16.344  -3.676  1.00 60.49           H  
ATOM    681  HB3 ALA A  44       7.084 -17.371  -4.778  1.00 60.49           H  
ATOM    682  O   ALA A  44       8.659 -14.937  -2.405  1.00 60.49           O  
ATOM    683  N   ALA A  45       9.797 -16.422  -3.650  1.00 60.41           N  
ATOM    684  H   ALA A  45       9.907 -16.842  -4.563  1.00 60.41           H  
ATOM    685  CA  ALA A  45      10.826 -16.703  -2.652  1.00 60.41           C  
ATOM    686  HA  ALA A  45      10.346 -16.950  -1.706  1.00 60.41           H  
ATOM    687  C   ALA A  45      11.747 -15.494  -2.401  1.00 60.41           C  
ATOM    688  CB  ALA A  45      11.622 -17.923  -3.132  1.00 60.41           C  
ATOM    689  HB1 ALA A  45      12.382 -18.173  -2.391  1.00 60.41           H  
ATOM    690  HB2 ALA A  45      12.113 -17.703  -4.080  1.00 60.41           H  
ATOM    691  HB3 ALA A  45      10.957 -18.778  -3.256  1.00 60.41           H  
ATOM    692  O   ALA A  45      12.094 -15.195  -1.261  1.00 60.41           O  
ATOM    693  N   GLU A  46      12.112 -14.757  -3.449  1.00 61.32           N  
ATOM    694  H   GLU A  46      11.853 -15.054  -4.378  1.00 61.32           H  
ATOM    695  CA  GLU A  46      12.922 -13.538  -3.328  1.00 61.32           C  
ATOM    696  HA  GLU A  46      13.782 -13.717  -2.684  1.00 61.32           H  
ATOM    697  C   GLU A  46      12.142 -12.371  -2.733  1.00 61.32           C  
ATOM    698  CB  GLU A  46      13.413 -13.141  -4.706  1.00 61.32           C  
ATOM    699  HB2 GLU A  46      12.562 -13.136  -5.387  1.00 61.32           H  
ATOM    700  HB3 GLU A  46      13.829 -12.134  -4.667  1.00 61.32           H  
ATOM    701  O   GLU A  46      12.683 -11.605  -1.934  1.00 61.32           O  
ATOM    702  CG  GLU A  46      14.502 -14.096  -5.185  1.00 61.32           C  
ATOM    703  HG2 GLU A  46      15.410 -13.919  -4.608  1.00 61.32           H  
ATOM    704  HG3 GLU A  46      14.203 -15.133  -5.029  1.00 61.32           H  
ATOM    705  CD  GLU A  46      14.728 -13.854  -6.663  1.00 61.32           C  
ATOM    706  OE1 GLU A  46      15.866 -13.467  -6.987  1.00 61.32           O  
ATOM    707  OE2 GLU A  46      13.718 -14.064  -7.377  1.00 61.32           O  
ATOM    708  N   ALA A  47      10.847 -12.281  -3.046  1.00 61.51           N  
ATOM    709  H   ALA A  47      10.476 -12.897  -3.756  1.00 61.51           H  
ATOM    710  CA  ALA A  47       9.955 -11.366  -2.358  1.00 61.51           C  
ATOM    711  HA  ALA A  47      10.339 -10.354  -2.483  1.00 61.51           H  
ATOM    712  C   ALA A  47       9.935 -11.674  -0.857  1.00 61.51           C  
ATOM    713  CB  ALA A  47       8.553 -11.435  -2.972  1.00 61.51           C  
ATOM    714  HB1 ALA A  47       8.598 -11.190  -4.033  1.00 61.51           H  
ATOM    715  HB2 ALA A  47       8.138 -12.436  -2.852  1.00 61.51           H  
ATOM    716  HB3 ALA A  47       7.903 -10.717  -2.473  1.00 61.51           H  
ATOM    717  O   ALA A  47       9.853 -10.751  -0.054  1.00 61.51           O  
ATOM    718  N   GLU A  48      10.039 -12.945  -0.449  1.00 66.77           N  
ATOM    719  H   GLU A  48      10.096 -13.678  -1.142  1.00 66.77           H  
ATOM    720  CA  GLU A  48       9.978 -13.320   0.960  1.00 66.77           C  
ATOM    721  HA  GLU A  48       9.129 -12.755   1.343  1.00 66.77           H  
ATOM    722  C   GLU A  48      11.178 -12.888   1.809  1.00 66.77           C  
ATOM    723  CB  GLU A  48       9.626 -14.797   1.165  1.00 66.77           C  
ATOM    724  HB2 GLU A  48       9.928 -15.080   2.173  1.00 66.77           H  
ATOM    725  HB3 GLU A  48      10.150 -15.427   0.446  1.00 66.77           H  
ATOM    726  O   GLU A  48      10.976 -12.486   2.966  1.00 66.77           O  
ATOM    727  CG  GLU A  48       8.106 -14.990   1.046  1.00 66.77           C  
ATOM    728  HG2 GLU A  48       7.617 -14.245   1.673  1.00 66.77           H  
ATOM    729  HG3 GLU A  48       7.791 -14.808   0.019  1.00 66.77           H  
ATOM    730  CD  GLU A  48       7.625 -16.372   1.504  1.00 66.77           C  
ATOM    731  OE1 GLU A  48       6.386 -16.516   1.597  1.00 66.77           O  
ATOM    732  OE2 GLU A  48       8.472 -17.228   1.837  1.00 66.77           O  
ATOM    733  N   ASP A  49      12.369 -12.898   1.213  1.00 72.30           N  
ATOM    734  H   ASP A  49      12.402 -13.231   0.260  1.00 72.30           H  
ATOM    735  CA  ASP A  49      13.654 -12.580   1.852  1.00 72.30           C  
ATOM    736  HA  ASP A  49      13.529 -12.711   2.927  1.00 72.30           H  
ATOM    737  C   ASP A  49      14.108 -11.121   1.647  1.00 72.30           C  
ATOM    738  CB  ASP A  49      14.703 -13.593   1.381  1.00 72.30           C  
ATOM    739  HB2 ASP A  49      15.017 -13.331   0.371  1.00 72.30           H  
ATOM    740  HB3 ASP A  49      14.254 -14.586   1.349  1.00 72.30           H  
ATOM    741  O   ASP A  49      15.272 -10.776   1.836  1.00 72.30           O  
ATOM    742  CG  ASP A  49      15.910 -13.662   2.327  1.00 72.30           C  
ATOM    743  OD1 ASP A  49      15.701 -13.642   3.555  1.00 72.30           O  
ATOM    744  OD2 ASP A  49      17.038 -13.840   1.813  1.00 72.30           O  
ATOM    745  N   GLY A  50      13.184 -10.259   1.225  1.00 75.20           N  
ATOM    746  H   GLY A  50      12.280 -10.633   0.977  1.00 75.20           H  
ATOM    747  CA  GLY A  50      13.429  -8.835   1.018  1.00 75.20           C  
ATOM    748  HA2 GLY A  50      12.515  -8.422   0.591  1.00 75.20           H  
ATOM    749  HA3 GLY A  50      14.237  -8.707   0.299  1.00 75.20           H  
ATOM    750  C   GLY A  50      13.765  -8.038   2.290  1.00 75.20           C  
ATOM    751  O   GLY A  50      13.571  -8.509   3.416  1.00 75.20           O  
ATOM    752  N   GLU A  51      14.214  -6.787   2.116  1.00 85.11           N  
ATOM    753  H   GLU A  51      14.225  -6.419   1.176  1.00 85.11           H  
ATOM    754  CA  GLU A  51      14.436  -5.857   3.235  1.00 85.11           C  
ATOM    755  HA  GLU A  51      15.069  -6.369   3.960  1.00 85.11           H  
ATOM    756  C   GLU A  51      13.096  -5.532   3.912  1.00 85.11           C  
ATOM    757  CB  GLU A  51      15.179  -4.574   2.791  1.00 85.11           C  
ATOM    758  HB2 GLU A  51      14.532  -3.994   2.133  1.00 85.11           H  
ATOM    759  HB3 GLU A  51      16.071  -4.866   2.236  1.00 85.11           H  
ATOM    760  O   GLU A  51      12.095  -5.238   3.251  1.00 85.11           O  
ATOM    761  CG  GLU A  51      15.607  -3.701   3.995  1.00 85.11           C  
ATOM    762  HG2 GLU A  51      16.249  -4.299   4.642  1.00 85.11           H  
ATOM    763  HG3 GLU A  51      14.718  -3.440   4.570  1.00 85.11           H  
ATOM    764  CD  GLU A  51      16.343  -2.392   3.636  1.00 85.11           C  
ATOM    765  OE1 GLU A  51      16.403  -1.492   4.516  1.00 85.11           O  
ATOM    766  OE2 GLU A  51      16.812  -2.241   2.490  1.00 85.11           O  
ATOM    767  N   LYS A  52      13.074  -5.585   5.248  1.00 89.84           N  
ATOM    768  H   LYS A  52      13.940  -5.790   5.727  1.00 89.84           H  
ATOM    769  CA  LYS A  52      11.895  -5.297   6.072  1.00 89.84           C  
ATOM    770  HA  LYS A  52      11.069  -5.003   5.424  1.00 89.84           H  
ATOM    771  C   LYS A  52      12.187  -4.135   7.005  1.00 89.84           C  
ATOM    772  CB  LYS A  52      11.465  -6.537   6.871  1.00 89.84           C  
ATOM    773  HB2 LYS A  52      12.312  -6.886   7.461  1.00 89.84           H  
ATOM    774  HB3 LYS A  52      10.660  -6.261   7.553  1.00 89.84           H  
ATOM    775  O   LYS A  52      13.240  -4.102   7.640  1.00 89.84           O  
ATOM    776  CG  LYS A  52      10.969  -7.665   5.960  1.00 89.84           C  
ATOM    777  HG2 LYS A  52      11.722  -7.867   5.197  1.00 89.84           H  
ATOM    778  HG3 LYS A  52      10.048  -7.350   5.469  1.00 89.84           H  
ATOM    779  CD  LYS A  52      10.713  -8.958   6.744  1.00 89.84           C  
ATOM    780  HD2 LYS A  52       9.847  -8.836   7.394  1.00 89.84           H  
ATOM    781  HD3 LYS A  52      11.594  -9.184   7.346  1.00 89.84           H  
ATOM    782  CE  LYS A  52      10.485 -10.087   5.733  1.00 89.84           C  
ATOM    783  HE2 LYS A  52      11.281 -10.031   4.990  1.00 89.84           H  
ATOM    784  HE3 LYS A  52       9.539  -9.915   5.220  1.00 89.84           H  
ATOM    785  NZ  LYS A  52      10.512 -11.431   6.359  1.00 89.84           N  
ATOM    786  HZ1 LYS A  52       9.751 -11.566   7.010  1.00 89.84           H  
ATOM    787  HZ2 LYS A  52      10.497 -12.140   5.639  1.00 89.84           H  
ATOM    788  HZ3 LYS A  52      11.389 -11.555   6.843  1.00 89.84           H  
ATOM    789  N   ARG A  53      11.236  -3.214   7.132  1.00 91.26           N  
ATOM    790  H   ARG A  53      10.410  -3.309   6.558  1.00 91.26           H  
ATOM    791  CA  ARG A  53      11.263  -2.142   8.130  1.00 91.26           C  
ATOM    792  HA  ARG A  53      11.977  -2.402   8.912  1.00 91.26           H  
ATOM    793  C   ARG A  53       9.907  -2.004   8.791  1.00 91.26           C  
ATOM    794  CB  ARG A  53      11.697  -0.815   7.498  1.00 91.26           C  
ATOM    795  HB2 ARG A  53      11.627  -0.033   8.254  1.00 91.26           H  
ATOM    796  HB3 ARG A  53      11.030  -0.560   6.675  1.00 91.26           H  
ATOM    797  O   ARG A  53       8.887  -2.038   8.111  1.00 91.26           O  
ATOM    798  CG  ARG A  53      13.145  -0.895   6.999  1.00 91.26           C  
ATOM    799  HG2 ARG A  53      13.211  -1.574   6.149  1.00 91.26           H  
ATOM    800  HG3 ARG A  53      13.790  -1.259   7.798  1.00 91.26           H  
ATOM    801  CD  ARG A  53      13.615   0.488   6.576  1.00 91.26           C  
ATOM    802  HD2 ARG A  53      12.944   0.849   5.796  1.00 91.26           H  
ATOM    803  HD3 ARG A  53      13.578   1.157   7.436  1.00 91.26           H  
ATOM    804  NE  ARG A  53      14.976   0.438   6.035  1.00 91.26           N  
ATOM    805  HE  ARG A  53      15.354  -0.457   5.758  1.00 91.26           H  
ATOM    806  NH1 ARG A  53      15.220   2.686   5.690  1.00 91.26           N  
ATOM    807 HH11 ARG A  53      14.371   2.843   6.214  1.00 91.26           H  
ATOM    808 HH12 ARG A  53      15.585   3.347   5.019  1.00 91.26           H  
ATOM    809  NH2 ARG A  53      16.684   1.236   4.822  1.00 91.26           N  
ATOM    810 HH21 ARG A  53      17.022   1.959   4.203  1.00 91.26           H  
ATOM    811 HH22 ARG A  53      16.855   0.266   4.599  1.00 91.26           H  
ATOM    812  CZ  ARG A  53      15.630   1.458   5.538  1.00 91.26           C  
ATOM    813  N   THR A  54       9.920  -1.795  10.097  1.00 94.00           N  
ATOM    814  H   THR A  54      10.805  -1.774  10.584  1.00 94.00           H  
ATOM    815  CA  THR A  54       8.725  -1.512  10.891  1.00 94.00           C  
ATOM    816  HA  THR A  54       7.837  -1.572  10.262  1.00 94.00           H  
ATOM    817  C   THR A  54       8.841  -0.098  11.430  1.00 94.00           C  
ATOM    818  CB  THR A  54       8.553  -2.535  12.017  1.00 94.00           C  
ATOM    819  HB  THR A  54       9.411  -2.484  12.687  1.00 94.00           H  
ATOM    820  O   THR A  54       9.890   0.284  11.950  1.00 94.00           O  
ATOM    821  CG2 THR A  54       7.275  -2.309  12.816  1.00 94.00           C  
ATOM    822 HG21 THR A  54       6.415  -2.275  12.148  1.00 94.00           H  
ATOM    823 HG22 THR A  54       7.335  -1.375  13.374  1.00 94.00           H  
ATOM    824 HG23 THR A  54       7.137  -3.119  13.532  1.00 94.00           H  
ATOM    825  OG1 THR A  54       8.490  -3.827  11.455  1.00 94.00           O  
ATOM    826  HG1 THR A  54       7.566  -4.081  11.412  1.00 94.00           H  
ATOM    827  N   VAL A  55       7.782   0.689  11.267  1.00 95.28           N  
ATOM    828  H   VAL A  55       6.973   0.318  10.789  1.00 95.28           H  
ATOM    829  CA  VAL A  55       7.731   2.085  11.699  1.00 95.28           C  
ATOM    830  HA  VAL A  55       8.548   2.286  12.392  1.00 95.28           H  
ATOM    831  C   VAL A  55       6.425   2.334  12.427  1.00 95.28           C  
ATOM    832  CB  VAL A  55       7.876   3.037  10.499  1.00 95.28           C  
ATOM    833  HB  VAL A  55       7.087   2.834   9.775  1.00 95.28           H  
ATOM    834  O   VAL A  55       5.354   2.064  11.892  1.00 95.28           O  
ATOM    835  CG1 VAL A  55       7.782   4.510  10.910  1.00 95.28           C  
ATOM    836 HG11 VAL A  55       6.822   4.718  11.383  1.00 95.28           H  
ATOM    837 HG12 VAL A  55       8.586   4.770  11.599  1.00 95.28           H  
ATOM    838 HG13 VAL A  55       7.841   5.130  10.015  1.00 95.28           H  
ATOM    839  CG2 VAL A  55       9.233   2.834   9.813  1.00 95.28           C  
ATOM    840 HG21 VAL A  55       9.405   3.641   9.100  1.00 95.28           H  
ATOM    841 HG22 VAL A  55      10.031   2.848  10.556  1.00 95.28           H  
ATOM    842 HG23 VAL A  55       9.243   1.881   9.284  1.00 95.28           H  
ATOM    843  N   THR A  56       6.509   2.899  13.626  1.00 96.59           N  
ATOM    844  H   THR A  56       7.419   3.068  14.031  1.00 96.59           H  
ATOM    845  CA  THR A  56       5.351   3.481  14.303  1.00 96.59           C  
ATOM    846  HA  THR A  56       4.453   2.931  14.022  1.00 96.59           H  
ATOM    847  C   THR A  56       5.205   4.934  13.865  1.00 96.59           C  
ATOM    848  CB  THR A  56       5.493   3.402  15.825  1.00 96.59           C  
ATOM    849  HB  THR A  56       6.286   4.080  16.143  1.00 96.59           H  
ATOM    850  O   THR A  56       6.158   5.702  13.964  1.00 96.59           O  
ATOM    851  CG2 THR A  56       4.202   3.788  16.543  1.00 96.59           C  
ATOM    852 HG21 THR A  56       3.954   4.829  16.335  1.00 96.59           H  
ATOM    853 HG22 THR A  56       3.384   3.147  16.213  1.00 96.59           H  
ATOM    854 HG23 THR A  56       4.339   3.673  17.618  1.00 96.59           H  
ATOM    855  OG1 THR A  56       5.844   2.099  16.235  1.00 96.59           O  
ATOM    856  HG1 THR A  56       5.198   1.463  15.919  1.00 96.59           H  
ATOM    857  N   VAL A  57       4.019   5.313  13.395  1.00 96.58           N  
ATOM    858  H   VAL A  57       3.299   4.609  13.313  1.00 96.58           H  
ATOM    859  CA  VAL A  57       3.676   6.683  12.994  1.00 96.58           C  
ATOM    860  HA  VAL A  57       4.559   7.318  13.073  1.00 96.58           H  
ATOM    861  C   VAL A  57       2.620   7.209  13.959  1.00 96.58           C  
ATOM    862  CB  VAL A  57       3.186   6.735  11.533  1.00 96.58           C  
ATOM    863  HB  VAL A  57       2.207   6.262  11.462  1.00 96.58           H  
ATOM    864  O   VAL A  57       1.500   6.688  14.017  1.00 96.58           O  
ATOM    865  CG1 VAL A  57       3.067   8.186  11.050  1.00 96.58           C  
ATOM    866 HG11 VAL A  57       2.688   8.214  10.029  1.00 96.58           H  
ATOM    867 HG12 VAL A  57       2.387   8.747  11.691  1.00 96.58           H  
ATOM    868 HG13 VAL A  57       4.042   8.674  11.078  1.00 96.58           H  
ATOM    869  CG2 VAL A  57       4.133   6.004  10.571  1.00 96.58           C  
ATOM    870 HG21 VAL A  57       4.165   4.940  10.806  1.00 96.58           H  
ATOM    871 HG22 VAL A  57       5.135   6.424  10.648  1.00 96.58           H  
ATOM    872 HG23 VAL A  57       3.769   6.115   9.550  1.00 96.58           H  
ATOM    873  N   ASN A  58       2.964   8.221  14.749  1.00 96.77           N  
ATOM    874  H   ASN A  58       3.877   8.639  14.639  1.00 96.77           H  
ATOM    875  CA  ASN A  58       2.057   8.814  15.728  1.00 96.77           C  
ATOM    876  HA  ASN A  58       1.562   7.998  16.255  1.00 96.77           H  
ATOM    877  C   ASN A  58       0.971   9.678  15.055  1.00 96.77           C  
ATOM    878  CB  ASN A  58       2.869   9.612  16.758  1.00 96.77           C  
ATOM    879  HB2 ASN A  58       3.442  10.389  16.252  1.00 96.77           H  
ATOM    880  HB3 ASN A  58       2.206  10.104  17.470  1.00 96.77           H  
ATOM    881  O   ASN A  58       1.124  10.080  13.902  1.00 96.77           O  
ATOM    882  CG  ASN A  58       3.798   8.713  17.545  1.00 96.77           C  
ATOM    883  ND2 ASN A  58       5.084   8.830  17.331  1.00 96.77           N  
ATOM    884 HD21 ASN A  58       5.692   8.144  17.755  1.00 96.77           H  
ATOM    885 HD22 ASN A  58       5.372   9.313  16.492  1.00 96.77           H  
ATOM    886  OD1 ASN A  58       3.362   7.888  18.334  1.00 96.77           O  
ATOM    887  N   PRO A  59      -0.136   9.985  15.755  1.00 96.68           N  
ATOM    888  CA  PRO A  59      -1.160  10.904  15.257  1.00 96.68           C  
ATOM    889  HA  PRO A  59      -1.687  10.428  14.430  1.00 96.68           H  
ATOM    890  C   PRO A  59      -0.583  12.250  14.799  1.00 96.68           C  
ATOM    891  CB  PRO A  59      -2.124  11.091  16.432  1.00 96.68           C  
ATOM    892  HB2 PRO A  59      -3.138  11.321  16.105  1.00 96.68           H  
ATOM    893  HB3 PRO A  59      -1.763  11.870  17.104  1.00 96.68           H  
ATOM    894  O   PRO A  59       0.105  12.929  15.562  1.00 96.68           O  
ATOM    895  CG  PRO A  59      -2.035   9.744  17.140  1.00 96.68           C  
ATOM    896  HG2 PRO A  59      -2.370   9.799  18.175  1.00 96.68           H  
ATOM    897  HG3 PRO A  59      -2.606   9.008  16.575  1.00 96.68           H  
ATOM    898  CD  PRO A  59      -0.548   9.426  17.035  1.00 96.68           C  
ATOM    899  HD2 PRO A  59      -0.010   9.919  17.845  1.00 96.68           H  
ATOM    900  HD3 PRO A  59      -0.395   8.348  17.074  1.00 96.68           H  
ATOM    901  N   GLY A  60      -0.886  12.645  13.562  1.00 96.42           N  
ATOM    902  H   GLY A  60      -1.389  12.003  12.966  1.00 96.42           H  
ATOM    903  CA  GLY A  60      -0.406  13.881  12.939  1.00 96.42           C  
ATOM    904  HA2 GLY A  60      -0.515  14.704  13.646  1.00 96.42           H  
ATOM    905  HA3 GLY A  60      -1.022  14.088  12.064  1.00 96.42           H  
ATOM    906  C   GLY A  60       1.056  13.849  12.478  1.00 96.42           C  
ATOM    907  O   GLY A  60       1.546  14.860  11.977  1.00 96.42           O  
ATOM    908  N   GLU A  61       1.754  12.723  12.639  1.00 97.45           N  
ATOM    909  H   GLU A  61       1.296  11.914  13.034  1.00 97.45           H  
ATOM    910  CA  GLU A  61       3.146  12.557  12.224  1.00 97.45           C  
ATOM    911  HA  GLU A  61       3.655  13.511  12.361  1.00 97.45           H  
ATOM    912  C   GLU A  61       3.252  12.181  10.737  1.00 97.45           C  
ATOM    913  CB  GLU A  61       3.836  11.531  13.141  1.00 97.45           C  
ATOM    914  HB2 GLU A  61       3.600  11.782  14.175  1.00 97.45           H  
ATOM    915  HB3 GLU A  61       3.442  10.540  12.920  1.00 97.45           H  
ATOM    916  O   GLU A  61       2.405  11.468  10.185  1.00 97.45           O  
ATOM    917  CG  GLU A  61       5.365  11.492  12.992  1.00 97.45           C  
ATOM    918  HG2 GLU A  61       5.751  12.500  13.146  1.00 97.45           H  
ATOM    919  HG3 GLU A  61       5.615  11.185  11.977  1.00 97.45           H  
ATOM    920  CD  GLU A  61       6.045  10.529  13.983  1.00 97.45           C  
ATOM    921  OE1 GLU A  61       7.285  10.610  14.103  1.00 97.45           O  
ATOM    922  OE2 GLU A  61       5.338   9.735  14.653  1.00 97.45           O  
ATOM    923  N   GLU A  62       4.329  12.647  10.102  1.00 97.72           N  
ATOM    924  H   GLU A  62       5.002  13.181  10.632  1.00 97.72           H  
ATOM    925  CA  GLU A  62       4.783  12.186   8.792  1.00 97.72           C  
ATOM    926  HA  GLU A  62       4.114  11.390   8.467  1.00 97.72           H  
ATOM    927  C   GLU A  62       6.197  11.605   8.933  1.00 97.72           C  
ATOM    928  CB  GLU A  62       4.692  13.318   7.747  1.00 97.72           C  
ATOM    929  HB2 GLU A  62       5.373  14.125   8.018  1.00 97.72           H  
ATOM    930  HB3 GLU A  62       3.674  13.706   7.761  1.00 97.72           H  
ATOM    931  O   GLU A  62       7.092  12.266   9.460  1.00 97.72           O  
ATOM    932  CG  GLU A  62       5.017  12.835   6.318  1.00 97.72           C  
ATOM    933  HG2 GLU A  62       6.061  12.523   6.282  1.00 97.72           H  
ATOM    934  HG3 GLU A  62       4.404  11.961   6.099  1.00 97.72           H  
ATOM    935  CD  GLU A  62       4.757  13.885   5.216  1.00 97.72           C  
ATOM    936  OE1 GLU A  62       5.539  13.920   4.232  1.00 97.72           O  
ATOM    937  OE2 GLU A  62       3.724  14.598   5.277  1.00 97.72           O  
ATOM    938  N   VAL A  63       6.398  10.373   8.462  1.00 97.20           N  
ATOM    939  H   VAL A  63       5.620   9.910   8.015  1.00 97.20           H  
ATOM    940  CA  VAL A  63       7.686   9.666   8.501  1.00 97.20           C  
ATOM    941  HA  VAL A  63       8.442  10.337   8.909  1.00 97.20           H  
ATOM    942  C   VAL A  63       8.110   9.297   7.084  1.00 97.20           C  
ATOM    943  CB  VAL A  63       7.639   8.421   9.413  1.00 97.20           C  
ATOM    944  HB  VAL A  63       6.900   7.717   9.031  1.00 97.20           H  
ATOM    945  O   VAL A  63       7.306   8.803   6.297  1.00 97.20           O  
ATOM    946  CG1 VAL A  63       9.008   7.725   9.450  1.00 97.20           C  
ATOM    947 HG11 VAL A  63       9.035   6.986  10.252  1.00 97.20           H  
ATOM    948 HG12 VAL A  63       9.792   8.456   9.646  1.00 97.20           H  
ATOM    949 HG13 VAL A  63       9.204   7.221   8.504  1.00 97.20           H  
ATOM    950  CG2 VAL A  63       7.262   8.786  10.854  1.00 97.20           C  
ATOM    951 HG21 VAL A  63       6.266   9.228  10.878  1.00 97.20           H  
ATOM    952 HG22 VAL A  63       7.251   7.896  11.483  1.00 97.20           H  
ATOM    953 HG23 VAL A  63       7.971   9.504  11.265  1.00 97.20           H  
ATOM    954  N   GLU A  64       9.388   9.495   6.759  1.00 97.18           N  
ATOM    955  H   GLU A  64      10.008   9.875   7.459  1.00 97.18           H  
ATOM    956  CA  GLU A  64       9.988   9.039   5.502  1.00 97.18           C  
ATOM    957  HA  GLU A  64       9.193   8.709   4.834  1.00 97.18           H  
ATOM    958  C   GLU A  64      10.908   7.836   5.752  1.00 97.18           C  
ATOM    959  CB  GLU A  64      10.707  10.201   4.786  1.00 97.18           C  
ATOM    960  HB2 GLU A  64      11.569  10.517   5.375  1.00 97.18           H  
ATOM    961  HB3 GLU A  64      10.016  11.040   4.706  1.00 97.18           H  
ATOM    962  O   GLU A  64      11.784   7.864   6.616  1.00 97.18           O  
ATOM    963  CG  GLU A  64      11.170   9.815   3.368  1.00 97.18           C  
ATOM    964  HG2 GLU A  64      10.314   9.431   2.813  1.00 97.18           H  
ATOM    965  HG3 GLU A  64      11.898   9.008   3.439  1.00 97.18           H  
ATOM    966  CD  GLU A  64      11.784  10.992   2.581  1.00 97.18           C  
ATOM    967  OE1 GLU A  64      13.023  11.015   2.418  1.00 97.18           O  
ATOM    968  OE2 GLU A  64      11.017  11.832   2.038  1.00 97.18           O  
ATOM    969  N   VAL A  65      10.728   6.778   4.963  1.00 95.00           N  
ATOM    970  H   VAL A  65       9.954   6.806   4.315  1.00 95.00           H  
ATOM    971  CA  VAL A  65      11.546   5.564   4.979  1.00 95.00           C  
ATOM    972  HA  VAL A  65      12.328   5.670   5.730  1.00 95.00           H  
ATOM    973  C   VAL A  65      12.191   5.397   3.611  1.00 95.00           C  
ATOM    974  CB  VAL A  65      10.708   4.322   5.332  1.00 95.00           C  
ATOM    975  HB  VAL A  65      10.032   4.085   4.510  1.00 95.00           H  
ATOM    976  O   VAL A  65      11.496   5.318   2.604  1.00 95.00           O  
ATOM    977  CG1 VAL A  65      11.627   3.119   5.571  1.00 95.00           C  
ATOM    978 HG11 VAL A  65      12.282   3.321   6.419  1.00 95.00           H  
ATOM    979 HG12 VAL A  65      11.020   2.242   5.792  1.00 95.00           H  
ATOM    980 HG13 VAL A  65      12.218   2.910   4.679  1.00 95.00           H  
ATOM    981  CG2 VAL A  65       9.870   4.531   6.596  1.00 95.00           C  
ATOM    982 HG21 VAL A  65       9.350   3.607   6.848  1.00 95.00           H  
ATOM    983 HG22 VAL A  65      10.509   4.841   7.423  1.00 95.00           H  
ATOM    984 HG23 VAL A  65       9.116   5.298   6.423  1.00 95.00           H  
ATOM    985  N   THR A  66      13.520   5.328   3.562  1.00 93.39           N  
ATOM    986  H   THR A  66      14.042   5.437   4.420  1.00 93.39           H  
ATOM    987  CA  THR A  66      14.259   5.156   2.300  1.00 93.39           C  
ATOM    988  HA  THR A  66      13.575   5.248   1.457  1.00 93.39           H  
ATOM    989  C   THR A  66      14.907   3.783   2.217  1.00 93.39           C  
ATOM    990  CB  THR A  66      15.316   6.249   2.114  1.00 93.39           C  
ATOM    991  HB  THR A  66      16.019   6.232   2.947  1.00 93.39           H  
ATOM    992  O   THR A  66      15.679   3.413   3.102  1.00 93.39           O  
ATOM    993  CG2 THR A  66      16.084   6.107   0.798  1.00 93.39           C  
ATOM    994 HG21 THR A  66      16.715   5.218   0.816  1.00 93.39           H  
ATOM    995 HG22 THR A  66      16.722   6.979   0.654  1.00 93.39           H  
ATOM    996 HG23 THR A  66      15.386   6.033  -0.036  1.00 93.39           H  
ATOM    997  OG1 THR A  66      14.694   7.510   2.057  1.00 93.39           O  
ATOM    998  HG1 THR A  66      14.236   7.695   2.880  1.00 93.39           H  
ATOM    999  N   PHE A  67      14.640   3.077   1.126  1.00 89.80           N  
ATOM   1000  H   PHE A  67      14.016   3.483   0.444  1.00 89.80           H  
ATOM   1001  CA  PHE A  67      15.303   1.846   0.716  1.00 89.80           C  
ATOM   1002  HA  PHE A  67      15.896   1.444   1.538  1.00 89.80           H  
ATOM   1003  C   PHE A  67      16.232   2.150  -0.458  1.00 89.80           C  
ATOM   1004  CB  PHE A  67      14.253   0.802   0.329  1.00 89.80           C  
ATOM   1005  HB2 PHE A  67      14.769  -0.096  -0.011  1.00 89.80           H  
ATOM   1006  HB3 PHE A  67      13.666   1.183  -0.507  1.00 89.80           H  
ATOM   1007  O   PHE A  67      15.905   2.985  -1.305  1.00 89.80           O  
ATOM   1008  CG  PHE A  67      13.312   0.428   1.454  1.00 89.80           C  
ATOM   1009  CD1 PHE A  67      13.538  -0.747   2.190  1.00 89.80           C  
ATOM   1010  HD1 PHE A  67      14.373  -1.386   1.943  1.00 89.80           H  
ATOM   1011  CD2 PHE A  67      12.215   1.253   1.768  1.00 89.80           C  
ATOM   1012  HD2 PHE A  67      12.038   2.157   1.205  1.00 89.80           H  
ATOM   1013  CE1 PHE A  67      12.667  -1.104   3.232  1.00 89.80           C  
ATOM   1014  HE1 PHE A  67      12.829  -2.024   3.773  1.00 89.80           H  
ATOM   1015  CE2 PHE A  67      11.349   0.903   2.817  1.00 89.80           C  
ATOM   1016  HE2 PHE A  67      10.510   1.539   3.057  1.00 89.80           H  
ATOM   1017  CZ  PHE A  67      11.577  -0.277   3.546  1.00 89.80           C  
ATOM   1018  HZ  PHE A  67      10.909  -0.563   4.345  1.00 89.80           H  
ATOM   1019  N   SER A  68      17.365   1.458  -0.517  1.00 86.11           N  
ATOM   1020  H   SER A  68      17.528   0.722   0.155  1.00 86.11           H  
ATOM   1021  CA  SER A  68      18.333   1.578  -1.608  1.00 86.11           C  
ATOM   1022  HA  SER A  68      17.909   2.162  -2.426  1.00 86.11           H  
ATOM   1023  C   SER A  68      18.672   0.191  -2.127  1.00 86.11           C  
ATOM   1024  CB  SER A  68      19.625   2.263  -1.158  1.00 86.11           C  
ATOM   1025  HB2 SER A  68      20.291   2.350  -2.016  1.00 86.11           H  
ATOM   1026  HB3 SER A  68      20.110   1.645  -0.403  1.00 86.11           H  
ATOM   1027  O   SER A  68      18.848  -0.738  -1.340  1.00 86.11           O  
ATOM   1028  OG  SER A  68      19.396   3.554  -0.619  1.00 86.11           O  
ATOM   1029  HG  SER A  68      20.254   3.910  -0.377  1.00 86.11           H  
ATOM   1030  N   ALA A  69      18.802   0.055  -3.437  1.00 80.68           N  
ATOM   1031  H   ALA A  69      18.643   0.852  -4.037  1.00 80.68           H  
ATOM   1032  CA  ALA A  69      19.110  -1.207  -4.078  1.00 80.68           C  
ATOM   1033  HA  ALA A  69      19.541  -1.896  -3.352  1.00 80.68           H  
ATOM   1034  C   ALA A  69      20.123  -0.979  -5.197  1.00 80.68           C  
ATOM   1035  CB  ALA A  69      17.795  -1.798  -4.592  1.00 80.68           C  
ATOM   1036  HB1 ALA A  69      17.389  -1.179  -5.392  1.00 80.68           H  
ATOM   1037  HB2 ALA A  69      17.069  -1.856  -3.782  1.00 80.68           H  
ATOM   1038  HB3 ALA A  69      17.971  -2.807  -4.966  1.00 80.68           H  
ATOM   1039  O   ALA A  69      19.933  -0.107  -6.026  1.00 80.68           O  
ATOM   1040  N   ASN A  70      21.175  -1.797  -5.278  1.00 74.23           N  
ATOM   1041  H   ASN A  70      21.349  -2.424  -4.505  1.00 74.23           H  
ATOM   1042  CA  ASN A  70      22.206  -1.638  -6.320  1.00 74.23           C  
ATOM   1043  HA  ASN A  70      22.578  -0.614  -6.280  1.00 74.23           H  
ATOM   1044  C   ASN A  70      21.686  -1.844  -7.762  1.00 74.23           C  
ATOM   1045  CB  ASN A  70      23.371  -2.602  -6.031  1.00 74.23           C  
ATOM   1046  HB2 ASN A  70      23.003  -3.628  -6.041  1.00 74.23           H  
ATOM   1047  HB3 ASN A  70      24.112  -2.503  -6.824  1.00 74.23           H  
ATOM   1048  O   ASN A  70      22.440  -1.642  -8.707  1.00 74.23           O  
ATOM   1049  CG  ASN A  70      24.083  -2.326  -4.721  1.00 74.23           C  
ATOM   1050  ND2 ASN A  70      24.631  -3.341  -4.095  1.00 74.23           N  
ATOM   1051 HD21 ASN A  70      25.102  -3.107  -3.233  1.00 74.23           H  
ATOM   1052 HD22 ASN A  70      24.677  -4.256  -4.521  1.00 74.23           H  
ATOM   1053  OD1 ASN A  70      24.154  -1.222  -4.222  1.00 74.23           O  
ATOM   1054  N   ASP A  71      20.437  -2.284  -7.919  1.00 70.12           N  
ATOM   1055  H   ASP A  71      19.825  -2.236  -7.117  1.00 70.12           H  
ATOM   1056  CA  ASP A  71      19.749  -2.431  -9.198  1.00 70.12           C  
ATOM   1057  HA  ASP A  71      20.317  -1.904  -9.965  1.00 70.12           H  
ATOM   1058  C   ASP A  71      18.335  -1.831  -9.060  1.00 70.12           C  
ATOM   1059  CB  ASP A  71      19.722  -3.911  -9.592  1.00 70.12           C  
ATOM   1060  HB2 ASP A  71      19.207  -4.475  -8.814  1.00 70.12           H  
ATOM   1061  HB3 ASP A  71      20.750  -4.272  -9.637  1.00 70.12           H  
ATOM   1062  O   ASP A  71      17.591  -2.253  -8.169  1.00 70.12           O  
ATOM   1063  CG  ASP A  71      19.035  -4.203 -10.927  1.00 70.12           C  
ATOM   1064  OD1 ASP A  71      18.252  -3.351 -11.403  1.00 70.12           O  
ATOM   1065  OD2 ASP A  71      19.329  -5.287 -11.454  1.00 70.12           O  
ATOM   1066  N   PRO A  72      17.954  -0.847  -9.894  1.00 60.62           N  
ATOM   1067  CA  PRO A  72      16.638  -0.208  -9.852  1.00 60.62           C  
ATOM   1068  HA  PRO A  72      16.480   0.253  -8.877  1.00 60.62           H  
ATOM   1069  C   PRO A  72      15.467  -1.170 -10.123  1.00 60.62           C  
ATOM   1070  CB  PRO A  72      16.715   0.886 -10.922  1.00 60.62           C  
ATOM   1071  HB2 PRO A  72      15.750   1.085 -11.389  1.00 60.62           H  
ATOM   1072  HB3 PRO A  72      17.126   1.796 -10.485  1.00 60.62           H  
ATOM   1073  O   PRO A  72      14.356  -0.921  -9.649  1.00 60.62           O  
ATOM   1074  CG  PRO A  72      17.738   0.359 -11.920  1.00 60.62           C  
ATOM   1075  HG2 PRO A  72      17.277  -0.382 -12.573  1.00 60.62           H  
ATOM   1076  HG3 PRO A  72      18.195   1.160 -12.502  1.00 60.62           H  
ATOM   1077  CD  PRO A  72      18.741  -0.314 -10.998  1.00 60.62           C  
ATOM   1078  HD2 PRO A  72      19.265  -1.092 -11.554  1.00 60.62           H  
ATOM   1079  HD3 PRO A  72      19.450   0.421 -10.616  1.00 60.62           H  
ATOM   1080  N   HIS A  73      15.685  -2.288 -10.826  1.00 63.98           N  
ATOM   1081  H   HIS A  73      16.617  -2.493 -11.156  1.00 63.98           H  
ATOM   1082  CA  HIS A  73      14.654  -3.307 -11.065  1.00 63.98           C  
ATOM   1083  HA  HIS A  73      13.749  -2.801 -11.402  1.00 63.98           H  
ATOM   1084  C   HIS A  73      14.266  -4.075  -9.791  1.00 63.98           C  
ATOM   1085  CB  HIS A  73      15.106  -4.249 -12.190  1.00 63.98           C  
ATOM   1086  HB2 HIS A  73      14.364  -5.038 -12.314  1.00 63.98           H  
ATOM   1087  HB3 HIS A  73      16.048  -4.726 -11.919  1.00 63.98           H  
ATOM   1088  O   HIS A  73      13.209  -4.708  -9.744  1.00 63.98           O  
ATOM   1089  CG  HIS A  73      15.260  -3.532 -13.508  1.00 63.98           C  
ATOM   1090  CD2 HIS A  73      16.428  -3.246 -14.162  1.00 63.98           C  
ATOM   1091  HD2 HIS A  73      17.418  -3.520 -13.827  1.00 63.98           H  
ATOM   1092  ND1 HIS A  73      14.234  -3.004 -14.257  1.00 63.98           N  
ATOM   1093  HD1 HIS A  73      13.250  -3.114 -14.059  1.00 63.98           H  
ATOM   1094  CE1 HIS A  73      14.769  -2.414 -15.337  1.00 63.98           C  
ATOM   1095  HE1 HIS A  73      14.206  -1.932 -16.122  1.00 63.98           H  
ATOM   1096  NE2 HIS A  73      16.105  -2.523 -15.323  1.00 63.98           N  
ATOM   1097  N   LYS A  74      15.045  -3.937  -8.709  1.00 68.90           N  
ATOM   1098  H   LYS A  74      15.890  -3.393  -8.810  1.00 68.90           H  
ATOM   1099  CA  LYS A  74      14.791  -4.598  -7.421  1.00 68.90           C  
ATOM   1100  HA  LYS A  74      14.624  -5.658  -7.612  1.00 68.90           H  
ATOM   1101  C   LYS A  74      13.542  -4.115  -6.702  1.00 68.90           C  
ATOM   1102  CB  LYS A  74      16.004  -4.439  -6.500  1.00 68.90           C  
ATOM   1103  HB2 LYS A  74      16.287  -3.388  -6.450  1.00 68.90           H  
ATOM   1104  HB3 LYS A  74      15.749  -4.769  -5.492  1.00 68.90           H  
ATOM   1105  O   LYS A  74      13.117  -4.774  -5.771  1.00 68.90           O  
ATOM   1106  CG  LYS A  74      17.149  -5.314  -7.009  1.00 68.90           C  
ATOM   1107  HG2 LYS A  74      17.303  -5.141  -8.074  1.00 68.90           H  
ATOM   1108  HG3 LYS A  74      16.855  -6.355  -6.880  1.00 68.90           H  
ATOM   1109  CD  LYS A  74      18.456  -5.083  -6.255  1.00 68.90           C  
ATOM   1110  HD2 LYS A  74      18.845  -4.095  -6.501  1.00 68.90           H  
ATOM   1111  HD3 LYS A  74      18.288  -5.182  -5.182  1.00 68.90           H  
ATOM   1112  CE  LYS A  74      19.423  -6.160  -6.734  1.00 68.90           C  
ATOM   1113  HE2 LYS A  74      19.021  -7.128  -6.435  1.00 68.90           H  
ATOM   1114  HE3 LYS A  74      19.450  -6.165  -7.823  1.00 68.90           H  
ATOM   1115  NZ  LYS A  74      20.777  -5.991  -6.183  1.00 68.90           N  
ATOM   1116  HZ1 LYS A  74      21.334  -6.758  -6.533  1.00 68.90           H  
ATOM   1117  HZ2 LYS A  74      20.739  -6.033  -5.174  1.00 68.90           H  
ATOM   1118  HZ3 LYS A  74      21.159  -5.120  -6.522  1.00 68.90           H  
ATOM   1119  N   PHE A  75      12.924  -3.008  -7.102  1.00 72.68           N  
ATOM   1120  H   PHE A  75      13.319  -2.486  -7.870  1.00 72.68           H  
ATOM   1121  CA  PHE A  75      11.716  -2.515  -6.437  1.00 72.68           C  
ATOM   1122  HA  PHE A  75      11.696  -2.909  -5.421  1.00 72.68           H  
ATOM   1123  C   PHE A  75      10.402  -3.000  -7.068  1.00 72.68           C  
ATOM   1124  CB  PHE A  75      11.794  -0.996  -6.306  1.00 72.68           C  
ATOM   1125  HB2 PHE A  75      11.871  -0.546  -7.297  1.00 72.68           H  
ATOM   1126  HB3 PHE A  75      10.861  -0.662  -5.852  1.00 72.68           H  
ATOM   1127  O   PHE A  75       9.353  -2.416  -6.811  1.00 72.68           O  
ATOM   1128  CG  PHE A  75      12.912  -0.504  -5.416  1.00 72.68           C  
ATOM   1129  CD1 PHE A  75      12.893  -0.804  -4.045  1.00 72.68           C  
ATOM   1130  HD1 PHE A  75      12.051  -1.356  -3.653  1.00 72.68           H  
ATOM   1131  CD2 PHE A  75      13.967   0.250  -5.949  1.00 72.68           C  
ATOM   1132  HD2 PHE A  75      13.998   0.480  -7.003  1.00 72.68           H  
ATOM   1133  CE1 PHE A  75      13.942  -0.387  -3.206  1.00 72.68           C  
ATOM   1134  HE1 PHE A  75      13.938  -0.647  -2.158  1.00 72.68           H  
ATOM   1135  CE2 PHE A  75      15.003   0.687  -5.109  1.00 72.68           C  
ATOM   1136  HE2 PHE A  75      15.825   1.242  -5.536  1.00 72.68           H  
ATOM   1137  CZ  PHE A  75      14.998   0.368  -3.740  1.00 72.68           C  
ATOM   1138  HZ  PHE A  75      15.813   0.692  -3.111  1.00 72.68           H  
ATOM   1139  N   ASN A  76      10.408  -4.059  -7.885  1.00 75.20           N  
ATOM   1140  H   ASN A  76      11.284  -4.519  -8.087  1.00 75.20           H  
ATOM   1141  CA  ASN A  76       9.221  -4.440  -8.661  1.00 75.20           C  
ATOM   1142  HA  ASN A  76       8.828  -3.507  -9.065  1.00 75.20           H  
ATOM   1143  C   ASN A  76       8.061  -5.061  -7.831  1.00 75.20           C  
ATOM   1144  CB  ASN A  76       9.646  -5.262  -9.898  1.00 75.20           C  
ATOM   1145  HB2 ASN A  76      10.446  -4.739 -10.422  1.00 75.20           H  
ATOM   1146  HB3 ASN A  76       8.799  -5.349 -10.579  1.00 75.20           H  
ATOM   1147  O   ASN A  76       6.976  -5.277  -8.383  1.00 75.20           O  
ATOM   1148  CG  ASN A  76      10.119  -6.663  -9.577  1.00 75.20           C  
ATOM   1149  ND2 ASN A  76      10.797  -7.342 -10.471  1.00 75.20           N  
ATOM   1150 HD21 ASN A  76      11.272  -8.172 -10.146  1.00 75.20           H  
ATOM   1151 HD22 ASN A  76      11.096  -6.936 -11.346  1.00 75.20           H  
ATOM   1152  OD1 ASN A  76       9.851  -7.182  -8.514  1.00 75.20           O  
ATOM   1153  N   ARG A  77       8.256  -5.324  -6.523  1.00 81.65           N  
ATOM   1154  H   ARG A  77       9.188  -5.162  -6.170  1.00 81.65           H  
ATOM   1155  CA  ARG A  77       7.246  -5.911  -5.615  1.00 81.65           C  
ATOM   1156  HA  ARG A  77       6.262  -5.662  -6.012  1.00 81.65           H  
ATOM   1157  C   ARG A  77       7.268  -5.362  -4.178  1.00 81.65           C  
ATOM   1158  CB  ARG A  77       7.364  -7.445  -5.607  1.00 81.65           C  
ATOM   1159  HB2 ARG A  77       6.701  -7.846  -4.840  1.00 81.65           H  
ATOM   1160  HB3 ARG A  77       8.388  -7.732  -5.369  1.00 81.65           H  
ATOM   1161  O   ARG A  77       7.617  -6.099  -3.247  1.00 81.65           O  
ATOM   1162  CG  ARG A  77       6.950  -8.065  -6.939  1.00 81.65           C  
ATOM   1163  HG2 ARG A  77       7.629  -7.750  -7.731  1.00 81.65           H  
ATOM   1164  HG3 ARG A  77       5.941  -7.741  -7.195  1.00 81.65           H  
ATOM   1165  CD  ARG A  77       6.992  -9.582  -6.845  1.00 81.65           C  
ATOM   1166  HD2 ARG A  77       7.979  -9.894  -6.504  1.00 81.65           H  
ATOM   1167  HD3 ARG A  77       6.242  -9.910  -6.124  1.00 81.65           H  
ATOM   1168  NE  ARG A  77       6.720 -10.172  -8.161  1.00 81.65           N  
ATOM   1169  HE  ARG A  77       6.775  -9.545  -8.951  1.00 81.65           H  
ATOM   1170  NH1 ARG A  77       6.501 -12.336  -7.453  1.00 81.65           N  
ATOM   1171 HH11 ARG A  77       6.875 -12.023  -6.569  1.00 81.65           H  
ATOM   1172 HH12 ARG A  77       6.542 -13.315  -7.700  1.00 81.65           H  
ATOM   1173  NH2 ARG A  77       6.334 -11.854  -9.633  1.00 81.65           N  
ATOM   1174 HH21 ARG A  77       6.404 -11.186 -10.387  1.00 81.65           H  
ATOM   1175 HH22 ARG A  77       6.266 -12.841  -9.837  1.00 81.65           H  
ATOM   1176  CZ  ARG A  77       6.513 -11.448  -8.408  1.00 81.65           C  
ATOM   1177  N   PRO A  78       6.925  -4.086  -3.938  1.00 84.75           N  
ATOM   1178  CA  PRO A  78       6.793  -3.594  -2.579  1.00 84.75           C  
ATOM   1179  HA  PRO A  78       7.626  -3.944  -1.971  1.00 84.75           H  
ATOM   1180  C   PRO A  78       5.482  -4.087  -1.952  1.00 84.75           C  
ATOM   1181  CB  PRO A  78       6.884  -2.077  -2.688  1.00 84.75           C  
ATOM   1182  HB2 PRO A  78       7.932  -1.779  -2.724  1.00 84.75           H  
ATOM   1183  HB3 PRO A  78       6.369  -1.576  -1.868  1.00 84.75           H  
ATOM   1184  O   PRO A  78       4.425  -4.156  -2.585  1.00 84.75           O  
ATOM   1185  CG  PRO A  78       6.229  -1.808  -4.036  1.00 84.75           C  
ATOM   1186  HG2 PRO A  78       6.615  -0.891  -4.482  1.00 84.75           H  
ATOM   1187  HG3 PRO A  78       5.153  -1.731  -3.880  1.00 84.75           H  
ATOM   1188  CD  PRO A  78       6.583  -3.036  -4.886  1.00 84.75           C  
ATOM   1189  HD2 PRO A  78       5.745  -3.324  -5.521  1.00 84.75           H  
ATOM   1190  HD3 PRO A  78       7.452  -2.809  -5.503  1.00 84.75           H  
ATOM   1191  N   GLN A  79       5.561  -4.407  -0.669  1.00 88.33           N  
ATOM   1192  H   GLN A  79       6.464  -4.343  -0.220  1.00 88.33           H  
ATOM   1193  CA  GLN A  79       4.457  -4.848   0.165  1.00 88.33           C  
ATOM   1194  HA  GLN A  79       3.519  -4.737  -0.379  1.00 88.33           H  
ATOM   1195  C   GLN A  79       4.401  -3.967   1.410  1.00 88.33           C  
ATOM   1196  CB  GLN A  79       4.651  -6.336   0.487  1.00 88.33           C  
ATOM   1197  HB2 GLN A  79       5.656  -6.474   0.889  1.00 88.33           H  
ATOM   1198  HB3 GLN A  79       4.582  -6.901  -0.442  1.00 88.33           H  
ATOM   1199  O   GLN A  79       5.392  -3.773   2.114  1.00 88.33           O  
ATOM   1200  CG  GLN A  79       3.642  -6.915   1.494  1.00 88.33           C  
ATOM   1201  HG2 GLN A  79       3.684  -6.341   2.419  1.00 88.33           H  
ATOM   1202  HG3 GLN A  79       2.627  -6.843   1.102  1.00 88.33           H  
ATOM   1203  CD  GLN A  79       3.958  -8.370   1.842  1.00 88.33           C  
ATOM   1204  NE2 GLN A  79       3.334  -8.938   2.839  1.00 88.33           N  
ATOM   1205 HE21 GLN A  79       2.389  -8.621   3.005  1.00 88.33           H  
ATOM   1206 HE22 GLN A  79       3.497  -9.931   2.927  1.00 88.33           H  
ATOM   1207  OE1 GLN A  79       4.808  -9.039   1.275  1.00 88.33           O  
ATOM   1208  N   PHE A  80       3.212  -3.465   1.706  1.00 89.80           N  
ATOM   1209  H   PHE A  80       2.442  -3.657   1.080  1.00 89.80           H  
ATOM   1210  CA  PHE A  80       2.923  -2.657   2.878  1.00 89.80           C  
ATOM   1211  HA  PHE A  80       3.826  -2.531   3.476  1.00 89.80           H  
ATOM   1212  C   PHE A  80       1.885  -3.395   3.711  1.00 89.80           C  
ATOM   1213  CB  PHE A  80       2.437  -1.265   2.451  1.00 89.80           C  
ATOM   1214  HB2 PHE A  80       1.418  -1.342   2.073  1.00 89.80           H  
ATOM   1215  HB3 PHE A  80       2.406  -0.620   3.329  1.00 89.80           H  
ATOM   1216  O   PHE A  80       0.841  -3.794   3.204  1.00 89.80           O  
ATOM   1217  CG  PHE A  80       3.302  -0.616   1.386  1.00 89.80           C  
ATOM   1218  CD1 PHE A  80       4.474   0.065   1.757  1.00 89.80           C  
ATOM   1219  HD1 PHE A  80       4.730   0.159   2.802  1.00 89.80           H  
ATOM   1220  CD2 PHE A  80       2.971  -0.746   0.023  1.00 89.80           C  
ATOM   1221  HD2 PHE A  80       2.083  -1.286  -0.270  1.00 89.80           H  
ATOM   1222  CE1 PHE A  80       5.319   0.603   0.772  1.00 89.80           C  
ATOM   1223  HE1 PHE A  80       6.229   1.110   1.058  1.00 89.80           H  
ATOM   1224  CE2 PHE A  80       3.817  -0.208  -0.963  1.00 89.80           C  
ATOM   1225  HE2 PHE A  80       3.572  -0.330  -2.008  1.00 89.80           H  
ATOM   1226  CZ  PHE A  80       4.996   0.458  -0.587  1.00 89.80           C  
ATOM   1227  HZ  PHE A  80       5.668   0.841  -1.341  1.00 89.80           H  
ATOM   1228  N   THR A  81       2.165  -3.593   4.990  1.00 92.68           N  
ATOM   1229  H   THR A  81       3.056  -3.276   5.346  1.00 92.68           H  
ATOM   1230  CA  THR A  81       1.182  -4.062   5.964  1.00 92.68           C  
ATOM   1231  HA  THR A  81       0.226  -4.266   5.481  1.00 92.68           H  
ATOM   1232  C   THR A  81       0.973  -2.949   6.974  1.00 92.68           C  
ATOM   1233  CB  THR A  81       1.644  -5.355   6.633  1.00 92.68           C  
ATOM   1234  HB  THR A  81       2.596  -5.183   7.134  1.00 92.68           H  
ATOM   1235  O   THR A  81       1.915  -2.536   7.645  1.00 92.68           O  
ATOM   1236  CG2 THR A  81       0.638  -5.871   7.647  1.00 92.68           C  
ATOM   1237 HG21 THR A  81      -0.297  -6.116   7.142  1.00 92.68           H  
ATOM   1238 HG22 THR A  81       1.053  -6.750   8.139  1.00 92.68           H  
ATOM   1239 HG23 THR A  81       0.450  -5.119   8.414  1.00 92.68           H  
ATOM   1240  OG1 THR A  81       1.815  -6.358   5.655  1.00 92.68           O  
ATOM   1241  HG1 THR A  81       2.227  -5.924   4.904  1.00 92.68           H  
ATOM   1242  N   ILE A  82      -0.252  -2.445   7.048  1.00 92.11           N  
ATOM   1243  H   ILE A  82      -0.977  -2.855   6.476  1.00 92.11           H  
ATOM   1244  CA  ILE A  82      -0.653  -1.378   7.953  1.00 92.11           C  
ATOM   1245  HA  ILE A  82       0.232  -0.918   8.393  1.00 92.11           H  
ATOM   1246  C   ILE A  82      -1.464  -2.011   9.079  1.00 92.11           C  
ATOM   1247  CB  ILE A  82      -1.436  -0.278   7.200  1.00 92.11           C  
ATOM   1248  HB  ILE A  82      -2.375  -0.689   6.828  1.00 92.11           H  
ATOM   1249  O   ILE A  82      -2.526  -2.583   8.832  1.00 92.11           O  
ATOM   1250  CG1 ILE A  82      -0.650   0.337   6.014  1.00 92.11           C  
ATOM   1251 HG12 ILE A  82      -0.958   1.372   5.871  1.00 92.11           H  
ATOM   1252 HG13 ILE A  82       0.416   0.344   6.243  1.00 92.11           H  
ATOM   1253  CG2 ILE A  82      -1.773   0.850   8.187  1.00 92.11           C  
ATOM   1254 HG21 ILE A  82      -2.421   0.484   8.983  1.00 92.11           H  
ATOM   1255 HG22 ILE A  82      -2.291   1.655   7.666  1.00 92.11           H  
ATOM   1256 HG23 ILE A  82      -0.853   1.239   8.624  1.00 92.11           H  
ATOM   1257  CD1 ILE A  82      -0.880  -0.368   4.669  1.00 92.11           C  
ATOM   1258 HD11 ILE A  82      -0.363   0.181   3.882  1.00 92.11           H  
ATOM   1259 HD12 ILE A  82      -0.495  -1.388   4.687  1.00 92.11           H  
ATOM   1260 HD13 ILE A  82      -1.945  -0.390   4.439  1.00 92.11           H  
ATOM   1261  N   GLU A  83      -0.960  -1.905  10.303  1.00 90.80           N  
ATOM   1262  H   GLU A  83      -0.086  -1.415  10.433  1.00 90.80           H  
ATOM   1263  CA  GLU A  83      -1.595  -2.402  11.521  1.00 90.80           C  
ATOM   1264  HA  GLU A  83      -2.507  -2.941  11.266  1.00 90.80           H  
ATOM   1265  C   GLU A  83      -1.983  -1.210  12.399  1.00 90.80           C  
ATOM   1266  CB  GLU A  83      -0.668  -3.393  12.254  1.00 90.80           C  
ATOM   1267  HB2 GLU A  83      -1.164  -3.717  13.169  1.00 90.80           H  
ATOM   1268  HB3 GLU A  83       0.265  -2.893  12.514  1.00 90.80           H  
ATOM   1269  O   GLU A  83      -1.157  -0.357  12.734  1.00 90.80           O  
ATOM   1270  CG  GLU A  83      -0.366  -4.627  11.382  1.00 90.80           C  
ATOM   1271  HG2 GLU A  83       0.186  -4.303  10.500  1.00 90.80           H  
ATOM   1272  HG3 GLU A  83      -1.314  -5.048  11.045  1.00 90.80           H  
ATOM   1273  CD  GLU A  83       0.449  -5.735  12.071  1.00 90.80           C  
ATOM   1274  OE1 GLU A  83       0.455  -6.867  11.513  1.00 90.80           O  
ATOM   1275  OE2 GLU A  83       1.083  -5.456  13.110  1.00 90.80           O  
ATOM   1276  N   TRP A  84      -3.260  -1.115  12.766  1.00 86.98           N  
ATOM   1277  H   TRP A  84      -3.897  -1.856  12.511  1.00 86.98           H  
ATOM   1278  CA  TRP A  84      -3.740  -0.044  13.641  1.00 86.98           C  
ATOM   1279  HA  TRP A  84      -2.956   0.707  13.739  1.00 86.98           H  
ATOM   1280  C   TRP A  84      -4.011  -0.575  15.051  1.00 86.98           C  
ATOM   1281  CB  TRP A  84      -4.937   0.677  13.010  1.00 86.98           C  
ATOM   1282  HB2 TRP A  84      -4.784   0.760  11.934  1.00 86.98           H  
ATOM   1283  HB3 TRP A  84      -4.955   1.695  13.401  1.00 86.98           H  
ATOM   1284  O   TRP A  84      -4.365  -1.741  15.233  1.00 86.98           O  
ATOM   1285  CG  TRP A  84      -6.281   0.074  13.271  1.00 86.98           C  
ATOM   1286  CD1 TRP A  84      -7.025   0.305  14.375  1.00 86.98           C  
ATOM   1287  HD1 TRP A  84      -6.734   0.958  15.185  1.00 86.98           H  
ATOM   1288  CD2 TRP A  84      -7.110  -0.753  12.398  1.00 86.98           C  
ATOM   1289  CE2 TRP A  84      -8.358  -0.972  13.056  1.00 86.98           C  
ATOM   1290  CE3 TRP A  84      -6.969  -1.291  11.102  1.00 86.98           C  
ATOM   1291  HE3 TRP A  84      -6.029  -1.173  10.583  1.00 86.98           H  
ATOM   1292  NE1 TRP A  84      -8.222  -0.372  14.283  1.00 86.98           N  
ATOM   1293  HE1 TRP A  84      -8.969  -0.291  14.957  1.00 86.98           H  
ATOM   1294  CH2 TRP A  84      -9.303  -2.021  11.111  1.00 86.98           C  
ATOM   1295  HH2 TRP A  84     -10.165  -2.406  10.586  1.00 86.98           H  
ATOM   1296  CZ2 TRP A  84      -9.443  -1.596  12.436  1.00 86.98           C  
ATOM   1297  HZ2 TRP A  84     -10.395  -1.682  12.938  1.00 86.98           H  
ATOM   1298  CZ3 TRP A  84      -8.050  -1.945  10.475  1.00 86.98           C  
ATOM   1299  HZ3 TRP A  84      -7.938  -2.347   9.479  1.00 86.98           H  
ATOM   1300  N   GLY A  85      -3.912   0.295  16.063  1.00 75.43           N  
ATOM   1301  H   GLY A  85      -3.578   1.224  15.847  1.00 75.43           H  
ATOM   1302  CA  GLY A  85      -4.013  -0.067  17.489  1.00 75.43           C  
ATOM   1303  HA2 GLY A  85      -3.881   0.836  18.085  1.00 75.43           H  
ATOM   1304  HA3 GLY A  85      -3.192  -0.745  17.725  1.00 75.43           H  
ATOM   1305  C   GLY A  85      -5.315  -0.748  17.956  1.00 75.43           C  
ATOM   1306  O   GLY A  85      -5.424  -1.103  19.123  1.00 75.43           O  
ATOM   1307  N   GLY A  86      -6.296  -0.953  17.073  1.00 72.99           N  
ATOM   1308  H   GLY A  86      -6.075  -0.749  16.109  1.00 72.99           H  
ATOM   1309  CA  GLY A  86      -7.521  -1.721  17.321  1.00 72.99           C  
ATOM   1310  HA2 GLY A  86      -8.366  -1.218  16.851  1.00 72.99           H  
ATOM   1311  HA3 GLY A  86      -7.713  -1.763  18.393  1.00 72.99           H  
ATOM   1312  C   GLY A  86      -7.475  -3.164  16.805  1.00 72.99           C  
ATOM   1313  O   GLY A  86      -8.520  -3.807  16.753  1.00 72.99           O  
ATOM   1314  N   GLY A  87      -6.301  -3.668  16.406  1.00 78.57           N  
ATOM   1315  H   GLY A  87      -5.498  -3.055  16.384  1.00 78.57           H  
ATOM   1316  CA  GLY A  87      -6.102  -5.058  15.977  1.00 78.57           C  
ATOM   1317  HA2 GLY A  87      -5.046  -5.307  16.082  1.00 78.57           H  
ATOM   1318  HA3 GLY A  87      -6.677  -5.722  16.622  1.00 78.57           H  
ATOM   1319  C   GLY A  87      -6.500  -5.344  14.531  1.00 78.57           C  
ATOM   1320  O   GLY A  87      -6.554  -6.503  14.130  1.00 78.57           O  
ATOM   1321  N   GLY A  88      -6.791  -4.310  13.746  1.00 87.19           N  
ATOM   1322  H   GLY A  88      -6.662  -3.375  14.106  1.00 87.19           H  
ATOM   1323  CA  GLY A  88      -7.064  -4.473  12.331  1.00 87.19           C  
ATOM   1324  HA2 GLY A  88      -7.472  -5.466  12.147  1.00 87.19           H  
ATOM   1325  HA3 GLY A  88      -7.834  -3.757  12.043  1.00 87.19           H  
ATOM   1326  C   GLY A  88      -5.814  -4.293  11.478  1.00 87.19           C  
ATOM   1327  O   GLY A  88      -4.917  -3.507  11.798  1.00 87.19           O  
ATOM   1328  N   ARG A  89      -5.769  -5.051  10.385  1.00 94.91           N  
ATOM   1329  H   ARG A  89      -6.542  -5.676  10.204  1.00 94.91           H  
ATOM   1330  CA  ARG A  89      -4.629  -5.139   9.481  1.00 94.91           C  
ATOM   1331  HA  ARG A  89      -3.938  -4.321   9.686  1.00 94.91           H  
ATOM   1332  C   ARG A  89      -5.101  -5.014   8.040  1.00 94.91           C  
ATOM   1333  CB  ARG A  89      -3.901  -6.457   9.771  1.00 94.91           C  
ATOM   1334  HB2 ARG A  89      -3.484  -6.404  10.777  1.00 94.91           H  
ATOM   1335  HB3 ARG A  89      -4.619  -7.276   9.748  1.00 94.91           H  
ATOM   1336  O   ARG A  89      -6.025  -5.710   7.625  1.00 94.91           O  
ATOM   1337  CG  ARG A  89      -2.772  -6.759   8.783  1.00 94.91           C  
ATOM   1338  HG2 ARG A  89      -3.184  -6.900   7.784  1.00 94.91           H  
ATOM   1339  HG3 ARG A  89      -2.059  -5.934   8.774  1.00 94.91           H  
ATOM   1340  CD  ARG A  89      -2.078  -8.045   9.223  1.00 94.91           C  
ATOM   1341  HD2 ARG A  89      -2.832  -8.806   9.419  1.00 94.91           H  
ATOM   1342  HD3 ARG A  89      -1.540  -7.840  10.149  1.00 94.91           H  
ATOM   1343  NE  ARG A  89      -1.175  -8.549   8.176  1.00 94.91           N  
ATOM   1344  HE  ARG A  89      -1.505  -8.467   7.225  1.00 94.91           H  
ATOM   1345  NH1 ARG A  89       0.390  -9.446   9.581  1.00 94.91           N  
ATOM   1346 HH11 ARG A  89       1.294  -9.872   9.730  1.00 94.91           H  
ATOM   1347 HH12 ARG A  89       0.047  -8.841  10.312  1.00 94.91           H  
ATOM   1348  NH2 ARG A  89       0.641  -9.638   7.364  1.00 94.91           N  
ATOM   1349 HH21 ARG A  89       1.523 -10.107   7.517  1.00 94.91           H  
ATOM   1350 HH22 ARG A  89       0.323  -9.417   6.432  1.00 94.91           H  
ATOM   1351  CZ  ARG A  89      -0.059  -9.216   8.380  1.00 94.91           C  
ATOM   1352  N   VAL A  90      -4.449  -4.136   7.286  1.00 95.93           N  
ATOM   1353  H   VAL A  90      -3.713  -3.598   7.719  1.00 95.93           H  
ATOM   1354  CA  VAL A  90      -4.645  -3.992   5.840  1.00 95.93           C  
ATOM   1355  HA  VAL A  90      -5.349  -4.749   5.494  1.00 95.93           H  
ATOM   1356  C   VAL A  90      -3.319  -4.242   5.151  1.00 95.93           C  
ATOM   1357  CB  VAL A  90      -5.225  -2.619   5.461  1.00 95.93           C  
ATOM   1358  HB  VAL A  90      -4.552  -1.832   5.802  1.00 95.93           H  
ATOM   1359  O   VAL A  90      -2.296  -3.656   5.506  1.00 95.93           O  
ATOM   1360  CG1 VAL A  90      -5.414  -2.480   3.943  1.00 95.93           C  
ATOM   1361 HG11 VAL A  90      -4.449  -2.508   3.435  1.00 95.93           H  
ATOM   1362 HG12 VAL A  90      -6.039  -3.290   3.568  1.00 95.93           H  
ATOM   1363 HG13 VAL A  90      -5.890  -1.527   3.713  1.00 95.93           H  
ATOM   1364  CG2 VAL A  90      -6.592  -2.411   6.124  1.00 95.93           C  
ATOM   1365 HG21 VAL A  90      -7.006  -1.451   5.816  1.00 95.93           H  
ATOM   1366 HG22 VAL A  90      -7.274  -3.210   5.833  1.00 95.93           H  
ATOM   1367 HG23 VAL A  90      -6.485  -2.414   7.209  1.00 95.93           H  
ATOM   1368  N   GLU A  91      -3.338  -5.114   4.158  1.00 96.79           N  
ATOM   1369  H   GLU A  91      -4.215  -5.551   3.912  1.00 96.79           H  
ATOM   1370  CA  GLU A  91      -2.182  -5.427   3.340  1.00 96.79           C  
ATOM   1371  HA  GLU A  91      -1.294  -4.968   3.775  1.00 96.79           H  
ATOM   1372  C   GLU A  91      -2.357  -4.854   1.932  1.00 96.79           C  
ATOM   1373  CB  GLU A  91      -1.960  -6.939   3.367  1.00 96.79           C  
ATOM   1374  HB2 GLU A  91      -2.842  -7.445   2.972  1.00 96.79           H  
ATOM   1375  HB3 GLU A  91      -1.801  -7.252   4.399  1.00 96.79           H  
ATOM   1376  O   GLU A  91      -3.385  -5.055   1.286  1.00 96.79           O  
ATOM   1377  CG  GLU A  91      -0.740  -7.316   2.537  1.00 96.79           C  
ATOM   1378  HG2 GLU A  91      -0.929  -7.086   1.489  1.00 96.79           H  
ATOM   1379  HG3 GLU A  91       0.107  -6.714   2.868  1.00 96.79           H  
ATOM   1380  CD  GLU A  91      -0.370  -8.790   2.653  1.00 96.79           C  
ATOM   1381  OE1 GLU A  91       0.777  -9.099   2.283  1.00 96.79           O  
ATOM   1382  OE2 GLU A  91      -1.154  -9.669   3.054  1.00 96.79           O  
ATOM   1383  N   VAL A  92      -1.330  -4.152   1.460  1.00 96.38           N  
ATOM   1384  H   VAL A  92      -0.532  -4.026   2.067  1.00 96.38           H  
ATOM   1385  CA  VAL A  92      -1.218  -3.610   0.105  1.00 96.38           C  
ATOM   1386  HA  VAL A  92      -2.100  -3.889  -0.472  1.00 96.38           H  
ATOM   1387  C   VAL A  92       0.013  -4.231  -0.541  1.00 96.38           C  
ATOM   1388  CB  VAL A  92      -1.115  -2.071   0.117  1.00 96.38           C  
ATOM   1389  HB  VAL A  92      -0.183  -1.778   0.601  1.00 96.38           H  
ATOM   1390  O   VAL A  92       1.140  -3.966  -0.123  1.00 96.38           O  
ATOM   1391  CG1 VAL A  92      -1.102  -1.510  -1.311  1.00 96.38           C  
ATOM   1392 HG11 VAL A  92      -0.245  -1.894  -1.864  1.00 96.38           H  
ATOM   1393 HG12 VAL A  92      -2.019  -1.786  -1.831  1.00 96.38           H  
ATOM   1394 HG13 VAL A  92      -1.023  -0.423  -1.279  1.00 96.38           H  
ATOM   1395  CG2 VAL A  92      -2.264  -1.414   0.894  1.00 96.38           C  
ATOM   1396 HG21 VAL A  92      -2.202  -0.329   0.807  1.00 96.38           H  
ATOM   1397 HG22 VAL A  92      -3.223  -1.758   0.506  1.00 96.38           H  
ATOM   1398 HG23 VAL A  92      -2.197  -1.677   1.949  1.00 96.38           H  
ATOM   1399  N   ARG A  93      -0.184  -5.052  -1.570  1.00 94.69           N  
ATOM   1400  H   ARG A  93      -1.138  -5.232  -1.850  1.00 94.69           H  
ATOM   1401  CA  ARG A  93       0.899  -5.582  -2.409  1.00 94.69           C  
ATOM   1402  HA  ARG A  93       1.869  -5.353  -1.966  1.00 94.69           H  
ATOM   1403  C   ARG A  93       0.850  -4.908  -3.761  1.00 94.69           C  
ATOM   1404  CB  ARG A  93       0.788  -7.099  -2.578  1.00 94.69           C  
ATOM   1405  HB2 ARG A  93       1.558  -7.431  -3.274  1.00 94.69           H  
ATOM   1406  HB3 ARG A  93      -0.186  -7.337  -3.004  1.00 94.69           H  
ATOM   1407  O   ARG A  93      -0.208  -4.874  -4.386  1.00 94.69           O  
ATOM   1408  CG  ARG A  93       0.960  -7.853  -1.260  1.00 94.69           C  
ATOM   1409  HG2 ARG A  93       0.202  -7.526  -0.548  1.00 94.69           H  
ATOM   1410  HG3 ARG A  93       1.952  -7.647  -0.859  1.00 94.69           H  
ATOM   1411  CD  ARG A  93       0.816  -9.358  -1.493  1.00 94.69           C  
ATOM   1412  HD2 ARG A  93      -0.135  -9.545  -1.992  1.00 94.69           H  
ATOM   1413  HD3 ARG A  93       1.632  -9.705  -2.126  1.00 94.69           H  
ATOM   1414  NE  ARG A  93       0.840 -10.070  -0.212  1.00 94.69           N  
ATOM   1415  HE  ARG A  93       1.006  -9.518   0.618  1.00 94.69           H  
ATOM   1416  NH1 ARG A  93       0.168 -12.153  -0.882  1.00 94.69           N  
ATOM   1417 HH11 ARG A  93      -0.227 -13.052  -0.647  1.00 94.69           H  
ATOM   1418 HH12 ARG A  93       0.230 -11.846  -1.842  1.00 94.69           H  
ATOM   1419  NH2 ARG A  93       0.307 -11.653   1.297  1.00 94.69           N  
ATOM   1420 HH21 ARG A  93      -0.154 -12.518   1.542  1.00 94.69           H  
ATOM   1421 HH22 ARG A  93       0.292 -10.896   1.965  1.00 94.69           H  
ATOM   1422  CZ  ARG A  93       0.448 -11.295   0.057  1.00 94.69           C  
ATOM   1423  N   VAL A  94       1.986  -4.408  -4.216  1.00 92.37           N  
ATOM   1424  H   VAL A  94       2.824  -4.490  -3.658  1.00 92.37           H  
ATOM   1425  CA  VAL A  94       2.122  -3.828  -5.550  1.00 92.37           C  
ATOM   1426  HA  VAL A  94       1.148  -3.802  -6.038  1.00 92.37           H  
ATOM   1427  C   VAL A  94       3.038  -4.727  -6.361  1.00 92.37           C  
ATOM   1428  CB  VAL A  94       2.643  -2.387  -5.491  1.00 92.37           C  
ATOM   1429  HB  VAL A  94       3.693  -2.410  -5.200  1.00 92.37           H  
ATOM   1430  O   VAL A  94       4.063  -5.175  -5.861  1.00 92.37           O  
ATOM   1431  CG1 VAL A  94       2.550  -1.706  -6.858  1.00 92.37           C  
ATOM   1432 HG11 VAL A  94       3.185  -2.220  -7.579  1.00 92.37           H  
ATOM   1433 HG12 VAL A  94       1.521  -1.719  -7.214  1.00 92.37           H  
ATOM   1434 HG13 VAL A  94       2.892  -0.673  -6.785  1.00 92.37           H  
ATOM   1435  CG2 VAL A  94       1.873  -1.529  -4.475  1.00 92.37           C  
ATOM   1436 HG21 VAL A  94       0.811  -1.523  -4.719  1.00 92.37           H  
ATOM   1437 HG22 VAL A  94       2.010  -1.922  -3.467  1.00 92.37           H  
ATOM   1438 HG23 VAL A  94       2.264  -0.512  -4.489  1.00 92.37           H  
ATOM   1439  N   GLU A  95       2.667  -4.998  -7.603  1.00 90.13           N  
ATOM   1440  H   GLU A  95       1.782  -4.638  -7.930  1.00 90.13           H  
ATOM   1441  CA  GLU A  95       3.492  -5.720  -8.565  1.00 90.13           C  
ATOM   1442  HA  GLU A  95       4.503  -5.843  -8.177  1.00 90.13           H  
ATOM   1443  C   GLU A  95       3.563  -4.905  -9.856  1.00 90.13           C  
ATOM   1444  CB  GLU A  95       2.910  -7.110  -8.864  1.00 90.13           C  
ATOM   1445  HB2 GLU A  95       3.558  -7.592  -9.596  1.00 90.13           H  
ATOM   1446  HB3 GLU A  95       1.931  -6.973  -9.322  1.00 90.13           H  
ATOM   1447  O   GLU A  95       2.531  -4.483 -10.385  1.00 90.13           O  
ATOM   1448  CG  GLU A  95       2.752  -8.060  -7.660  1.00 90.13           C  
ATOM   1449  HG2 GLU A  95       2.138  -7.577  -6.899  1.00 90.13           H  
ATOM   1450  HG3 GLU A  95       3.733  -8.261  -7.230  1.00 90.13           H  
ATOM   1451  CD  GLU A  95       2.083  -9.394  -8.055  1.00 90.13           C  
ATOM   1452  OE1 GLU A  95       1.865 -10.250  -7.160  1.00 90.13           O  
ATOM   1453  OE2 GLU A  95       1.748  -9.572  -9.255  1.00 90.13           O  
ATOM   1454  N   PHE A  96       4.769  -4.713 -10.381  1.00 86.37           N  
ATOM   1455  H   PHE A  96       5.580  -5.056  -9.885  1.00 86.37           H  
ATOM   1456  CA  PHE A  96       4.987  -4.071 -11.676  1.00 86.37           C  
ATOM   1457  HA  PHE A  96       4.071  -3.574 -11.994  1.00 86.37           H  
ATOM   1458  C   PHE A  96       5.331  -5.124 -12.732  1.00 86.37           C  
ATOM   1459  CB  PHE A  96       6.062  -2.986 -11.546  1.00 86.37           C  
ATOM   1460  HB2 PHE A  96       6.189  -2.505 -12.516  1.00 86.37           H  
ATOM   1461  HB3 PHE A  96       7.010  -3.456 -11.285  1.00 86.37           H  
ATOM   1462  O   PHE A  96       6.182  -5.983 -12.509  1.00 86.37           O  
ATOM   1463  CG  PHE A  96       5.732  -1.920 -10.515  1.00 86.37           C  
ATOM   1464  CD1 PHE A  96       4.858  -0.865 -10.830  1.00 86.37           C  
ATOM   1465  HD1 PHE A  96       4.413  -0.803 -11.813  1.00 86.37           H  
ATOM   1466  CD2 PHE A  96       6.267  -2.002  -9.217  1.00 86.37           C  
ATOM   1467  HD2 PHE A  96       6.908  -2.830  -8.951  1.00 86.37           H  
ATOM   1468  CE1 PHE A  96       4.538   0.086  -9.844  1.00 86.37           C  
ATOM   1469  HE1 PHE A  96       3.810   0.859 -10.040  1.00 86.37           H  
ATOM   1470  CE2 PHE A  96       5.983  -1.026  -8.251  1.00 86.37           C  
ATOM   1471  HE2 PHE A  96       6.432  -1.092  -7.271  1.00 86.37           H  
ATOM   1472  CZ  PHE A  96       5.116   0.027  -8.568  1.00 86.37           C  
ATOM   1473  HZ  PHE A  96       4.873   0.775  -7.828  1.00 86.37           H  
ATOM   1474  N   GLU A  97       4.669  -5.059 -13.885  1.00 86.52           N  
ATOM   1475  H   GLU A  97       3.980  -4.329 -14.001  1.00 86.52           H  
ATOM   1476  CA  GLU A  97       4.886  -5.961 -15.019  1.00 86.52           C  
ATOM   1477  HA  GLU A  97       5.876  -6.409 -14.939  1.00 86.52           H  
ATOM   1478  C   GLU A  97       4.836  -5.147 -16.318  1.00 86.52           C  
ATOM   1479  CB  GLU A  97       3.851  -7.103 -14.983  1.00 86.52           C  
ATOM   1480  HB2 GLU A  97       2.853  -6.704 -15.171  1.00 86.52           H  
ATOM   1481  HB3 GLU A  97       3.858  -7.542 -13.986  1.00 86.52           H  
ATOM   1482  O   GLU A  97       3.767  -4.911 -16.883  1.00 86.52           O  
ATOM   1483  CG  GLU A  97       4.168  -8.211 -16.003  1.00 86.52           C  
ATOM   1484  HG2 GLU A  97       4.227  -7.768 -16.997  1.00 86.52           H  
ATOM   1485  HG3 GLU A  97       5.145  -8.633 -15.766  1.00 86.52           H  
ATOM   1486  CD  GLU A  97       3.119  -9.342 -16.016  1.00 86.52           C  
ATOM   1487  OE1 GLU A  97       2.970  -9.983 -17.079  1.00 86.52           O  
ATOM   1488  OE2 GLU A  97       2.446  -9.581 -14.978  1.00 86.52           O  
ATOM   1489  N   GLY A  98       5.999  -4.668 -16.770  1.00 86.51           N  
ATOM   1490  H   GLY A  98       6.835  -4.848 -16.233  1.00 86.51           H  
ATOM   1491  CA  GLY A  98       6.113  -3.839 -17.972  1.00 86.51           C  
ATOM   1492  HA2 GLY A  98       5.766  -4.410 -18.833  1.00 86.51           H  
ATOM   1493  HA3 GLY A  98       7.159  -3.577 -18.133  1.00 86.51           H  
ATOM   1494  C   GLY A  98       5.306  -2.539 -17.874  1.00 86.51           C  
ATOM   1495  O   GLY A  98       5.649  -1.639 -17.111  1.00 86.51           O  
ATOM   1496  N   ASP A  99       4.237  -2.445 -18.663  1.00 89.56           N  
ATOM   1497  H   ASP A  99       3.950  -3.259 -19.188  1.00 89.56           H  
ATOM   1498  CA  ASP A  99       3.313  -1.307 -18.739  1.00 89.56           C  
ATOM   1499  HA  ASP A  99       3.852  -0.407 -18.446  1.00 89.56           H  
ATOM   1500  C   ASP A  99       2.109  -1.428 -17.784  1.00 89.56           C  
ATOM   1501  CB  ASP A  99       2.875  -1.122 -20.202  1.00 89.56           C  
ATOM   1502  HB2 ASP A  99       2.349  -0.172 -20.291  1.00 89.56           H  
ATOM   1503  HB3 ASP A  99       3.761  -1.066 -20.834  1.00 89.56           H  
ATOM   1504  O   ASP A  99       1.177  -0.615 -17.837  1.00 89.56           O  
ATOM   1505  CG  ASP A  99       1.952  -2.228 -20.735  1.00 89.56           C  
ATOM   1506  OD1 ASP A  99       2.040  -3.381 -20.252  1.00 89.56           O  
ATOM   1507  OD2 ASP A  99       1.158  -1.925 -21.652  1.00 89.56           O  
ATOM   1508  N   LYS A 100       2.126  -2.419 -16.882  1.00 93.02           N  
ATOM   1509  H   LYS A 100       2.896  -3.072 -16.924  1.00 93.02           H  
ATOM   1510  CA  LYS A 100       1.063  -2.681 -15.907  1.00 93.02           C  
ATOM   1511  HA  LYS A 100       0.286  -1.927 -16.034  1.00 93.02           H  
ATOM   1512  C   LYS A 100       1.553  -2.578 -14.471  1.00 93.02           C  
ATOM   1513  CB  LYS A 100       0.437  -4.058 -16.160  1.00 93.02           C  
ATOM   1514  HB2 LYS A 100      -0.311  -4.260 -15.393  1.00 93.02           H  
ATOM   1515  HB3 LYS A 100       1.215  -4.819 -16.094  1.00 93.02           H  
ATOM   1516  O   LYS A 100       2.652  -3.010 -14.131  1.00 93.02           O  
ATOM   1517  CG  LYS A 100      -0.234  -4.120 -17.534  1.00 93.02           C  
ATOM   1518  HG2 LYS A 100       0.485  -3.848 -18.306  1.00 93.02           H  
ATOM   1519  HG3 LYS A 100      -1.068  -3.418 -17.566  1.00 93.02           H  
ATOM   1520  CD  LYS A 100      -0.734  -5.532 -17.821  1.00 93.02           C  
ATOM   1521  HD2 LYS A 100      -1.540  -5.789 -17.134  1.00 93.02           H  
ATOM   1522  HD3 LYS A 100       0.096  -6.227 -17.692  1.00 93.02           H  
ATOM   1523  CE  LYS A 100      -1.217  -5.575 -19.268  1.00 93.02           C  
ATOM   1524  HE2 LYS A 100      -0.432  -5.151 -19.894  1.00 93.02           H  
ATOM   1525  HE3 LYS A 100      -2.100  -4.944 -19.371  1.00 93.02           H  
ATOM   1526  NZ  LYS A 100      -1.494  -6.970 -19.675  1.00 93.02           N  
ATOM   1527  HZ1 LYS A 100      -2.212  -7.375 -19.093  1.00 93.02           H  
ATOM   1528  HZ2 LYS A 100      -0.645  -7.507 -19.565  1.00 93.02           H  
ATOM   1529  HZ3 LYS A 100      -1.763  -6.998 -20.648  1.00 93.02           H  
ATOM   1530  N   MET A 101       0.664  -2.090 -13.612  1.00 93.82           N  
ATOM   1531  H   MET A 101      -0.215  -1.766 -13.989  1.00 93.82           H  
ATOM   1532  CA  MET A 101       0.800  -2.165 -12.162  1.00 93.82           C  
ATOM   1533  HA  MET A 101       1.690  -2.740 -11.907  1.00 93.82           H  
ATOM   1534  C   MET A 101      -0.423  -2.881 -11.588  1.00 93.82           C  
ATOM   1535  CB  MET A 101       0.976  -0.756 -11.583  1.00 93.82           C  
ATOM   1536  HB2 MET A 101       0.085  -0.164 -11.795  1.00 93.82           H  
ATOM   1537  HB3 MET A 101       1.831  -0.275 -12.057  1.00 93.82           H  
ATOM   1538  O   MET A 101      -1.553  -2.422 -11.770  1.00 93.82           O  
ATOM   1539  CG  MET A 101       1.216  -0.797 -10.070  1.00 93.82           C  
ATOM   1540  HG2 MET A 101       2.180  -1.273  -9.890  1.00 93.82           H  
ATOM   1541  HG3 MET A 101       0.457  -1.417  -9.593  1.00 93.82           H  
ATOM   1542  SD  MET A 101       1.205   0.822  -9.255  1.00 93.82           S  
ATOM   1543  CE  MET A 101      -0.560   1.140  -9.334  1.00 93.82           C  
ATOM   1544  HE1 MET A 101      -0.813   1.518 -10.325  1.00 93.82           H  
ATOM   1545  HE2 MET A 101      -1.108   0.214  -9.160  1.00 93.82           H  
ATOM   1546  HE3 MET A 101      -0.824   1.855  -8.555  1.00 93.82           H  
ATOM   1547  N   ARG A 102      -0.206  -3.992 -10.883  1.00 95.76           N  
ATOM   1548  H   ARG A 102       0.753  -4.277 -10.746  1.00 95.76           H  
ATOM   1549  CA  ARG A 102      -1.240  -4.691 -10.110  1.00 95.76           C  
ATOM   1550  HA  ARG A 102      -2.229  -4.392 -10.458  1.00 95.76           H  
ATOM   1551  C   ARG A 102      -1.134  -4.299  -8.644  1.00 95.76           C  
ATOM   1552  CB  ARG A 102      -1.122  -6.213 -10.265  1.00 95.76           C  
ATOM   1553  HB2 ARG A 102      -1.821  -6.682  -9.572  1.00 95.76           H  
ATOM   1554  HB3 ARG A 102      -0.114  -6.526  -9.992  1.00 95.76           H  
ATOM   1555  O   ARG A 102      -0.044  -4.284  -8.082  1.00 95.76           O  
ATOM   1556  CG  ARG A 102      -1.447  -6.703 -11.681  1.00 95.76           C  
ATOM   1557  HG2 ARG A 102      -0.704  -6.335 -12.388  1.00 95.76           H  
ATOM   1558  HG3 ARG A 102      -2.426  -6.320 -11.969  1.00 95.76           H  
ATOM   1559  CD  ARG A 102      -1.494  -8.238 -11.730  1.00 95.76           C  
ATOM   1560  HD2 ARG A 102      -2.159  -8.604 -10.947  1.00 95.76           H  
ATOM   1561  HD3 ARG A 102      -1.933  -8.518 -12.688  1.00 95.76           H  
ATOM   1562  NE  ARG A 102      -0.154  -8.850 -11.573  1.00 95.76           N  
ATOM   1563  HE  ARG A 102       0.416  -8.570 -10.788  1.00 95.76           H  
ATOM   1564  NH1 ARG A 102      -0.281 -10.409 -13.247  1.00 95.76           N  
ATOM   1565 HH11 ARG A 102      -1.285 -10.305 -13.274  1.00 95.76           H  
ATOM   1566 HH12 ARG A 102       0.250 -10.919 -13.938  1.00 95.76           H  
ATOM   1567  NH2 ARG A 102       1.677  -9.944 -12.347  1.00 95.76           N  
ATOM   1568 HH21 ARG A 102       2.188  -9.576 -11.557  1.00 95.76           H  
ATOM   1569 HH22 ARG A 102       2.129 -10.052 -13.244  1.00 95.76           H  
ATOM   1570  CZ  ARG A 102       0.403  -9.731 -12.377  1.00 95.76           C  
ATOM   1571  N   VAL A 103      -2.270  -4.011  -8.025  1.00 96.67           N  
ATOM   1572  H   VAL A 103      -3.119  -4.020  -8.572  1.00 96.67           H  
ATOM   1573  CA  VAL A 103      -2.398  -3.736  -6.594  1.00 96.67           C  
ATOM   1574  HA  VAL A 103      -1.422  -3.830  -6.117  1.00 96.67           H  
ATOM   1575  C   VAL A 103      -3.339  -4.774  -6.006  1.00 96.67           C  
ATOM   1576  CB  VAL A 103      -2.915  -2.312  -6.322  1.00 96.67           C  
ATOM   1577  HB  VAL A 103      -3.925  -2.207  -6.718  1.00 96.67           H  
ATOM   1578  O   VAL A 103      -4.516  -4.794  -6.358  1.00 96.67           O  
ATOM   1579  CG1 VAL A 103      -2.948  -2.023  -4.816  1.00 96.67           C  
ATOM   1580 HG11 VAL A 103      -1.946  -2.108  -4.396  1.00 96.67           H  
ATOM   1581 HG12 VAL A 103      -3.604  -2.731  -4.310  1.00 96.67           H  
ATOM   1582 HG13 VAL A 103      -3.334  -1.020  -4.635  1.00 96.67           H  
ATOM   1583  CG2 VAL A 103      -2.030  -1.257  -6.995  1.00 96.67           C  
ATOM   1584 HG21 VAL A 103      -2.061  -1.399  -8.075  1.00 96.67           H  
ATOM   1585 HG22 VAL A 103      -1.001  -1.352  -6.648  1.00 96.67           H  
ATOM   1586 HG23 VAL A 103      -2.403  -0.258  -6.769  1.00 96.67           H  
ATOM   1587  N   ARG A 104      -2.839  -5.623  -5.110  1.00 97.47           N  
ATOM   1588  H   ARG A 104      -1.868  -5.513  -4.853  1.00 97.47           H  
ATOM   1589  CA  ARG A 104      -3.672  -6.522  -4.305  1.00 97.47           C  
ATOM   1590  HA  ARG A 104      -4.655  -6.616  -4.765  1.00 97.47           H  
ATOM   1591  C   ARG A 104      -3.879  -5.920  -2.929  1.00 97.47           C  
ATOM   1592  CB  ARG A 104      -3.083  -7.932  -4.209  1.00 97.47           C  
ATOM   1593  HB2 ARG A 104      -3.707  -8.521  -3.537  1.00 97.47           H  
ATOM   1594  HB3 ARG A 104      -2.077  -7.886  -3.793  1.00 97.47           H  
ATOM   1595  O   ARG A 104      -2.918  -5.532  -2.265  1.00 97.47           O  
ATOM   1596  CG  ARG A 104      -3.044  -8.626  -5.570  1.00 97.47           C  
ATOM   1597  HG2 ARG A 104      -4.050  -8.655  -5.989  1.00 97.47           H  
ATOM   1598  HG3 ARG A 104      -2.385  -8.084  -6.247  1.00 97.47           H  
ATOM   1599  CD  ARG A 104      -2.534 -10.056  -5.398  1.00 97.47           C  
ATOM   1600  HD2 ARG A 104      -3.212 -10.603  -4.743  1.00 97.47           H  
ATOM   1601  HD3 ARG A 104      -1.545 -10.020  -4.941  1.00 97.47           H  
ATOM   1602  NE  ARG A 104      -2.487 -10.719  -6.706  1.00 97.47           N  
ATOM   1603  HE  ARG A 104      -3.228 -10.486  -7.351  1.00 97.47           H  
ATOM   1604  NH1 ARG A 104      -0.455 -11.755  -6.539  1.00 97.47           N  
ATOM   1605 HH11 ARG A 104       0.426 -11.574  -7.000  1.00 97.47           H  
ATOM   1606 HH12 ARG A 104      -0.473 -11.502  -5.562  1.00 97.47           H  
ATOM   1607  NH2 ARG A 104      -1.573 -11.716  -8.483  1.00 97.47           N  
ATOM   1608 HH21 ARG A 104      -0.772 -12.128  -8.941  1.00 97.47           H  
ATOM   1609 HH22 ARG A 104      -2.363 -11.338  -8.985  1.00 97.47           H  
ATOM   1610  CZ  ARG A 104      -1.507 -11.415  -7.225  1.00 97.47           C  
ATOM   1611  N   LEU A 105      -5.136  -5.846  -2.528  1.00 97.77           N  
ATOM   1612  H   LEU A 105      -5.850  -6.207  -3.144  1.00 97.77           H  
ATOM   1613  CA  LEU A 105      -5.585  -5.325  -1.250  1.00 97.77           C  
ATOM   1614  HA  LEU A 105      -4.744  -4.924  -0.683  1.00 97.77           H  
ATOM   1615  C   LEU A 105      -6.216  -6.462  -0.467  1.00 97.77           C  
ATOM   1616  CB  LEU A 105      -6.621  -4.218  -1.481  1.00 97.77           C  
ATOM   1617  HB2 LEU A 105      -7.484  -4.655  -1.985  1.00 97.77           H  
ATOM   1618  HB3 LEU A 105      -6.950  -3.857  -0.507  1.00 97.77           H  
ATOM   1619  O   LEU A 105      -7.123  -7.111  -0.980  1.00 97.77           O  
ATOM   1620  CG  LEU A 105      -6.138  -3.022  -2.312  1.00 97.77           C  
ATOM   1621  HG  LEU A 105      -5.785  -3.354  -3.289  1.00 97.77           H  
ATOM   1622  CD1 LEU A 105      -7.323  -2.082  -2.528  1.00 97.77           C  
ATOM   1623 HD11 LEU A 105      -6.992  -1.155  -2.995  1.00 97.77           H  
ATOM   1624 HD12 LEU A 105      -7.794  -1.849  -1.573  1.00 97.77           H  
ATOM   1625 HD13 LEU A 105      -8.057  -2.567  -3.172  1.00 97.77           H  
ATOM   1626  CD2 LEU A 105      -5.014  -2.265  -1.607  1.00 97.77           C  
ATOM   1627 HD21 LEU A 105      -5.343  -1.955  -0.615  1.00 97.77           H  
ATOM   1628 HD22 LEU A 105      -4.733  -1.389  -2.193  1.00 97.77           H  
ATOM   1629 HD23 LEU A 105      -4.144  -2.914  -1.513  1.00 97.77           H  
ATOM   1630  N   ARG A 106      -5.786  -6.671   0.772  1.00 97.90           N  
ATOM   1631  H   ARG A 106      -5.020  -6.109   1.115  1.00 97.90           H  
ATOM   1632  CA  ARG A 106      -6.402  -7.639   1.679  1.00 97.90           C  
ATOM   1633  HA  ARG A 106      -7.342  -7.990   1.252  1.00 97.90           H  
ATOM   1634  C   ARG A 106      -6.739  -6.971   3.000  1.00 97.90           C  
ATOM   1635  CB  ARG A 106      -5.482  -8.856   1.811  1.00 97.90           C  
ATOM   1636  HB2 ARG A 106      -5.397  -9.338   0.837  1.00 97.90           H  
ATOM   1637  HB3 ARG A 106      -4.489  -8.532   2.122  1.00 97.90           H  
ATOM   1638  O   ARG A 106      -5.907  -6.265   3.572  1.00 97.90           O  
ATOM   1639  CG  ARG A 106      -6.013  -9.867   2.824  1.00 97.90           C  
ATOM   1640  HG2 ARG A 106      -6.027  -9.416   3.816  1.00 97.90           H  
ATOM   1641  HG3 ARG A 106      -7.022 -10.176   2.552  1.00 97.90           H  
ATOM   1642  CD  ARG A 106      -5.095 -11.082   2.852  1.00 97.90           C  
ATOM   1643  HD2 ARG A 106      -5.204 -11.628   1.914  1.00 97.90           H  
ATOM   1644  HD3 ARG A 106      -4.063 -10.751   2.962  1.00 97.90           H  
ATOM   1645  NE  ARG A 106      -5.452 -11.917   3.998  1.00 97.90           N  
ATOM   1646  HE  ARG A 106      -5.855 -11.440   4.792  1.00 97.90           H  
ATOM   1647  NH1 ARG A 106      -4.516 -13.887   3.332  1.00 97.90           N  
ATOM   1648 HH11 ARG A 106      -4.329 -13.432   2.449  1.00 97.90           H  
ATOM   1649 HH12 ARG A 106      -4.393 -14.881   3.462  1.00 97.90           H  
ATOM   1650  NH2 ARG A 106      -5.590 -13.704   5.314  1.00 97.90           N  
ATOM   1651 HH21 ARG A 106      -5.404 -14.661   5.577  1.00 97.90           H  
ATOM   1652 HH22 ARG A 106      -6.025 -13.042   5.941  1.00 97.90           H  
ATOM   1653  CZ  ARG A 106      -5.178 -13.176   4.203  1.00 97.90           C  
ATOM   1654  N   ASN A 107      -7.959  -7.192   3.474  1.00 96.72           N  
ATOM   1655  H   ASN A 107      -8.581  -7.786   2.945  1.00 96.72           H  
ATOM   1656  CA  ASN A 107      -8.437  -6.648   4.738  1.00 96.72           C  
ATOM   1657  HA  ASN A 107      -7.714  -5.940   5.142  1.00 96.72           H  
ATOM   1658  C   ASN A 107      -8.604  -7.770   5.768  1.00 96.72           C  
ATOM   1659  CB  ASN A 107      -9.738  -5.883   4.472  1.00 96.72           C  
ATOM   1660  HB2 ASN A 107     -10.469  -6.574   4.051  1.00 96.72           H  
ATOM   1661  HB3 ASN A 107      -9.557  -5.081   3.756  1.00 96.72           H  
ATOM   1662  O   ASN A 107      -9.596  -8.490   5.755  1.00 96.72           O  
ATOM   1663  CG  ASN A 107     -10.317  -5.282   5.733  1.00 96.72           C  
ATOM   1664  ND2 ASN A 107     -11.552  -4.856   5.691  1.00 96.72           N  
ATOM   1665 HD21 ASN A 107     -11.948  -4.445   6.524  1.00 96.72           H  
ATOM   1666 HD22 ASN A 107     -12.052  -4.864   4.813  1.00 96.72           H  
ATOM   1667  OD1 ASN A 107      -9.659  -5.166   6.757  1.00 96.72           O  
ATOM   1668  N   ASP A 108      -7.654  -7.890   6.690  1.00 96.02           N  
ATOM   1669  H   ASP A 108      -6.895  -7.223   6.695  1.00 96.02           H  
ATOM   1670  CA  ASP A 108      -7.714  -8.845   7.804  1.00 96.02           C  
ATOM   1671  HA  ASP A 108      -8.359  -9.678   7.524  1.00 96.02           H  
ATOM   1672  C   ASP A 108      -8.338  -8.224   9.069  1.00 96.02           C  
ATOM   1673  CB  ASP A 108      -6.317  -9.424   8.071  1.00 96.02           C  
ATOM   1674  HB2 ASP A 108      -6.344 -10.034   8.974  1.00 96.02           H  
ATOM   1675  HB3 ASP A 108      -5.623  -8.601   8.245  1.00 96.02           H  
ATOM   1676  O   ASP A 108      -8.229  -8.776  10.164  1.00 96.02           O  
ATOM   1677  CG  ASP A 108      -5.783 -10.307   6.941  1.00 96.02           C  
ATOM   1678  OD1 ASP A 108      -6.484 -11.252   6.497  1.00 96.02           O  
ATOM   1679  OD2 ASP A 108      -4.619 -10.102   6.540  1.00 96.02           O  
ATOM   1680  N   SER A 109      -8.976  -7.057   8.955  1.00 93.61           N  
ATOM   1681  H   SER A 109      -9.067  -6.650   8.035  1.00 93.61           H  
ATOM   1682  CA  SER A 109      -9.702  -6.439  10.063  1.00 93.61           C  
ATOM   1683  HA  SER A 109      -9.225  -6.742  10.995  1.00 93.61           H  
ATOM   1684  C   SER A 109     -11.163  -6.889  10.151  1.00 93.61           C  
ATOM   1685  CB  SER A 109      -9.583  -4.928   9.989  1.00 93.61           C  
ATOM   1686  HB2 SER A 109      -9.796  -4.541  10.985  1.00 93.61           H  
ATOM   1687  HB3 SER A 109      -8.567  -4.650   9.708  1.00 93.61           H  
ATOM   1688  O   SER A 109     -11.673  -7.602   9.290  1.00 93.61           O  
ATOM   1689  OG  SER A 109     -10.501  -4.368   9.085  1.00 93.61           O  
ATOM   1690  HG  SER A 109     -10.248  -4.633   8.197  1.00 93.61           H  
ATOM   1691  N   SER A 110     -11.853  -6.467  11.213  1.00 93.91           N  
ATOM   1692  H   SER A 110     -11.401  -5.861  11.883  1.00 93.91           H  
ATOM   1693  CA  SER A 110     -13.263  -6.790  11.460  1.00 93.91           C  
ATOM   1694  HA  SER A 110     -13.474  -7.776  11.045  1.00 93.91           H  
ATOM   1695  C   SER A 110     -14.256  -5.819  10.813  1.00 93.91           C  
ATOM   1696  CB  SER A 110     -13.504  -6.857  12.968  1.00 93.91           C  
ATOM   1697  HB2 SER A 110     -14.556  -7.068  13.162  1.00 93.91           H  
ATOM   1698  HB3 SER A 110     -12.900  -7.660  13.390  1.00 93.91           H  
ATOM   1699  O   SER A 110     -15.461  -6.070  10.866  1.00 93.91           O  
ATOM   1700  OG  SER A 110     -13.139  -5.630  13.576  1.00 93.91           O  
ATOM   1701  HG  SER A 110     -13.256  -5.702  14.526  1.00 93.91           H  
ATOM   1702  N   THR A 111     -13.788  -4.727  10.204  1.00 93.89           N  
ATOM   1703  H   THR A 111     -12.790  -4.585  10.140  1.00 93.89           H  
ATOM   1704  CA  THR A 111     -14.634  -3.714   9.559  1.00 93.89           C  
ATOM   1705  HA  THR A 111     -15.664  -4.071   9.567  1.00 93.89           H  
ATOM   1706  C   THR A 111     -14.224  -3.498   8.101  1.00 93.89           C  
ATOM   1707  CB  THR A 111     -14.618  -2.377  10.317  1.00 93.89           C  
ATOM   1708  HB  THR A 111     -15.190  -1.644   9.748  1.00 93.89           H  
ATOM   1709  O   THR A 111     -13.060  -3.696   7.754  1.00 93.89           O  
ATOM   1710  CG2 THR A 111     -15.242  -2.510  11.706  1.00 93.89           C  
ATOM   1711 HG21 THR A 111     -16.252  -2.911  11.618  1.00 93.89           H  
ATOM   1712 HG22 THR A 111     -15.289  -1.529  12.178  1.00 93.89           H  
ATOM   1713 HG23 THR A 111     -14.643  -3.178  12.325  1.00 93.89           H  
ATOM   1714  OG1 THR A 111     -13.308  -1.893  10.497  1.00 93.89           O  
ATOM   1715  HG1 THR A 111     -13.358  -0.940  10.595  1.00 93.89           H  
ATOM   1716  N   PRO A 112     -15.156  -3.121   7.207  1.00 96.28           N  
ATOM   1717  CA  PRO A 112     -14.794  -2.730   5.850  1.00 96.28           C  
ATOM   1718  HA  PRO A 112     -14.346  -3.587   5.348  1.00 96.28           H  
ATOM   1719  C   PRO A 112     -13.802  -1.561   5.849  1.00 96.28           C  
ATOM   1720  CB  PRO A 112     -16.105  -2.361   5.148  1.00 96.28           C  
ATOM   1721  HB2 PRO A 112     -16.285  -1.288   5.227  1.00 96.28           H  
ATOM   1722  HB3 PRO A 112     -16.102  -2.670   4.103  1.00 96.28           H  
ATOM   1723  O   PRO A 112     -13.887  -0.668   6.695  1.00 96.28           O  
ATOM   1724  CG  PRO A 112     -17.165  -3.108   5.954  1.00 96.28           C  
ATOM   1725  HG2 PRO A 112     -17.239  -4.135   5.599  1.00 96.28           H  
ATOM   1726  HG3 PRO A 112     -18.136  -2.614   5.898  1.00 96.28           H  
ATOM   1727  CD  PRO A 112     -16.601  -3.089   7.374  1.00 96.28           C  
ATOM   1728  HD2 PRO A 112     -16.968  -3.955   7.923  1.00 96.28           H  
ATOM   1729  HD3 PRO A 112     -16.888  -2.165   7.876  1.00 96.28           H  
ATOM   1730  N   VAL A 113     -12.893  -1.562   4.876  1.00 96.82           N  
ATOM   1731  H   VAL A 113     -12.882  -2.333   4.224  1.00 96.82           H  
ATOM   1732  CA  VAL A 113     -11.932  -0.473   4.653  1.00 96.82           C  
ATOM   1733  HA  VAL A 113     -12.124   0.323   5.373  1.00 96.82           H  
ATOM   1734  C   VAL A 113     -12.136   0.135   3.280  1.00 96.82           C  
ATOM   1735  CB  VAL A 113     -10.473  -0.915   4.864  1.00 96.82           C  
ATOM   1736  HB  VAL A 113      -9.832  -0.040   4.756  1.00 96.82           H  
ATOM   1737  O   VAL A 113     -12.402  -0.583   2.315  1.00 96.82           O  
ATOM   1738  CG1 VAL A 113     -10.312  -1.446   6.287  1.00 96.82           C  
ATOM   1739 HG11 VAL A 113      -9.255  -1.562   6.528  1.00 96.82           H  
ATOM   1740 HG12 VAL A 113     -10.784  -0.738   6.967  1.00 96.82           H  
ATOM   1741 HG13 VAL A 113     -10.811  -2.408   6.402  1.00 96.82           H  
ATOM   1742  CG2 VAL A 113      -9.984  -1.988   3.887  1.00 96.82           C  
ATOM   1743 HG21 VAL A 113     -10.622  -2.869   3.960  1.00 96.82           H  
ATOM   1744 HG22 VAL A 113      -8.957  -2.265   4.124  1.00 96.82           H  
ATOM   1745 HG23 VAL A 113     -10.014  -1.605   2.867  1.00 96.82           H  
ATOM   1746  N   GLU A 114     -12.001   1.451   3.183  1.00 98.05           N  
ATOM   1747  H   GLU A 114     -11.753   1.981   4.006  1.00 98.05           H  
ATOM   1748  CA  GLU A 114     -11.985   2.159   1.908  1.00 98.05           C  
ATOM   1749  HA  GLU A 114     -12.380   1.500   1.135  1.00 98.05           H  
ATOM   1750  C   GLU A 114     -10.538   2.488   1.538  1.00 98.05           C  
ATOM   1751  CB  GLU A 114     -12.914   3.381   1.958  1.00 98.05           C  
ATOM   1752  HB2 GLU A 114     -12.509   4.138   2.630  1.00 98.05           H  
ATOM   1753  HB3 GLU A 114     -13.878   3.051   2.346  1.00 98.05           H  
ATOM   1754  O   GLU A 114      -9.782   3.048   2.332  1.00 98.05           O  
ATOM   1755  CG  GLU A 114     -13.116   3.979   0.557  1.00 98.05           C  
ATOM   1756  HG2 GLU A 114     -13.278   3.166  -0.151  1.00 98.05           H  
ATOM   1757  HG3 GLU A 114     -12.202   4.493   0.258  1.00 98.05           H  
ATOM   1758  CD  GLU A 114     -14.320   4.933   0.473  1.00 98.05           C  
ATOM   1759  OE1 GLU A 114     -14.166   6.031  -0.107  1.00 98.05           O  
ATOM   1760  OE2 GLU A 114     -15.432   4.506   0.856  1.00 98.05           O  
ATOM   1761  N   VAL A 115     -10.128   2.098   0.335  1.00 98.16           N  
ATOM   1762  H   VAL A 115     -10.780   1.595  -0.251  1.00 98.16           H  
ATOM   1763  CA  VAL A 115      -8.780   2.327  -0.180  1.00 98.16           C  
ATOM   1764  HA  VAL A 115      -8.207   2.873   0.570  1.00 98.16           H  
ATOM   1765  C   VAL A 115      -8.866   3.193  -1.426  1.00 98.16           C  
ATOM   1766  CB  VAL A 115      -8.024   1.013  -0.444  1.00 98.16           C  
ATOM   1767  HB  VAL A 115      -8.516   0.463  -1.246  1.00 98.16           H  
ATOM   1768  O   VAL A 115      -9.427   2.790  -2.448  1.00 98.16           O  
ATOM   1769  CG1 VAL A 115      -6.575   1.314  -0.859  1.00 98.16           C  
ATOM   1770 HG11 VAL A 115      -6.560   1.852  -1.807  1.00 98.16           H  
ATOM   1771 HG12 VAL A 115      -6.086   1.917  -0.094  1.00 98.16           H  
ATOM   1772 HG13 VAL A 115      -6.026   0.381  -0.985  1.00 98.16           H  
ATOM   1773  CG2 VAL A 115      -7.980   0.121   0.806  1.00 98.16           C  
ATOM   1774 HG21 VAL A 115      -7.376  -0.766   0.618  1.00 98.16           H  
ATOM   1775 HG22 VAL A 115      -8.988  -0.201   1.066  1.00 98.16           H  
ATOM   1776 HG23 VAL A 115      -7.559   0.675   1.645  1.00 98.16           H  
ATOM   1777  N   HIS A 116      -8.261   4.375  -1.358  1.00 98.25           N  
ATOM   1778  H   HIS A 116      -7.859   4.642  -0.470  1.00 98.25           H  
ATOM   1779  CA  HIS A 116      -8.062   5.248  -2.506  1.00 98.25           C  
ATOM   1780  HA  HIS A 116      -8.795   4.993  -3.271  1.00 98.25           H  
ATOM   1781  C   HIS A 116      -6.663   5.048  -3.070  1.00 98.25           C  
ATOM   1782  CB  HIS A 116      -8.281   6.715  -2.148  1.00 98.25           C  
ATOM   1783  HB2 HIS A 116      -7.441   7.072  -1.553  1.00 98.25           H  
ATOM   1784  HB3 HIS A 116      -8.298   7.297  -3.069  1.00 98.25           H  
ATOM   1785  O   HIS A 116      -5.663   5.249  -2.380  1.00 98.25           O  
ATOM   1786  CG  HIS A 116      -9.552   6.970  -1.398  1.00 98.25           C  
ATOM   1787  CD2 HIS A 116      -9.673   7.139  -0.046  1.00 98.25           C  
ATOM   1788  HD2 HIS A 116      -8.883   7.089   0.688  1.00 98.25           H  
ATOM   1789  ND1 HIS A 116     -10.805   7.092  -1.950  1.00 98.25           N  
ATOM   1790  HD1 HIS A 116     -11.077   6.845  -2.891  1.00 98.25           H  
ATOM   1791  CE1 HIS A 116     -11.660   7.366  -0.949  1.00 98.25           C  
ATOM   1792  HE1 HIS A 116     -12.725   7.509  -1.052  1.00 98.25           H  
ATOM   1793  NE2 HIS A 116     -11.004   7.427   0.215  1.00 98.25           N  
ATOM   1794  N   ILE A 117      -6.594   4.697  -4.346  1.00 97.96           N  
ATOM   1795  H   ILE A 117      -7.463   4.566  -4.843  1.00 97.96           H  
ATOM   1796  CA  ILE A 117      -5.354   4.472  -5.076  1.00 97.96           C  
ATOM   1797  HA  ILE A 117      -4.511   4.536  -4.388  1.00 97.96           H  
ATOM   1798  C   ILE A 117      -5.225   5.572  -6.124  1.00 97.96           C  
ATOM   1799  CB  ILE A 117      -5.333   3.073  -5.723  1.00 97.96           C  
ATOM   1800  HB  ILE A 117      -6.038   3.086  -6.554  1.00 97.96           H  
ATOM   1801  O   ILE A 117      -6.138   5.778  -6.929  1.00 97.96           O  
ATOM   1802  CG1 ILE A 117      -5.768   1.938  -4.766  1.00 97.96           C  
ATOM   1803 HG12 ILE A 117      -6.722   2.186  -4.301  1.00 97.96           H  
ATOM   1804 HG13 ILE A 117      -5.028   1.809  -3.977  1.00 97.96           H  
ATOM   1805  CG2 ILE A 117      -3.916   2.819  -6.268  1.00 97.96           C  
ATOM   1806 HG21 ILE A 117      -3.190   2.856  -5.456  1.00 97.96           H  
ATOM   1807 HG22 ILE A 117      -3.850   1.848  -6.759  1.00 97.96           H  
ATOM   1808 HG23 ILE A 117      -3.652   3.577  -7.006  1.00 97.96           H  
ATOM   1809  CD1 ILE A 117      -5.982   0.608  -5.496  1.00 97.96           C  
ATOM   1810 HD11 ILE A 117      -6.672   0.750  -6.328  1.00 97.96           H  
ATOM   1811 HD12 ILE A 117      -5.038   0.211  -5.869  1.00 97.96           H  
ATOM   1812 HD13 ILE A 117      -6.412  -0.121  -4.810  1.00 97.96           H  
ATOM   1813  N   LYS A 118      -4.091   6.270  -6.136  1.00 97.40           N  
ATOM   1814  H   LYS A 118      -3.400   6.050  -5.433  1.00 97.40           H  
ATOM   1815  CA  LYS A 118      -3.756   7.274  -7.148  1.00 97.40           C  
ATOM   1816  HA  LYS A 118      -4.531   7.278  -7.914  1.00 97.40           H  
ATOM   1817  C   LYS A 118      -2.447   6.911  -7.837  1.00 97.40           C  
ATOM   1818  CB  LYS A 118      -3.723   8.662  -6.503  1.00 97.40           C  
ATOM   1819  HB2 LYS A 118      -2.973   8.670  -5.712  1.00 97.40           H  
ATOM   1820  HB3 LYS A 118      -4.695   8.872  -6.059  1.00 97.40           H  
ATOM   1821  O   LYS A 118      -1.444   6.657  -7.174  1.00 97.40           O  
ATOM   1822  CG  LYS A 118      -3.393   9.747  -7.537  1.00 97.40           C  
ATOM   1823  HG2 LYS A 118      -2.454   9.509  -8.037  1.00 97.40           H  
ATOM   1824  HG3 LYS A 118      -4.185   9.797  -8.284  1.00 97.40           H  
ATOM   1825  CD  LYS A 118      -3.227  11.105  -6.860  1.00 97.40           C  
ATOM   1826  HD2 LYS A 118      -4.155  11.398  -6.370  1.00 97.40           H  
ATOM   1827  HD3 LYS A 118      -2.434  11.026  -6.116  1.00 97.40           H  
ATOM   1828  CE  LYS A 118      -2.833  12.120  -7.935  1.00 97.40           C  
ATOM   1829  HE2 LYS A 118      -2.059  11.672  -8.558  1.00 97.40           H  
ATOM   1830  HE3 LYS A 118      -3.684  12.313  -8.588  1.00 97.40           H  
ATOM   1831  NZ  LYS A 118      -2.318  13.366  -7.323  1.00 97.40           N  
ATOM   1832  HZ1 LYS A 118      -2.013  14.001  -8.046  1.00 97.40           H  
ATOM   1833  HZ2 LYS A 118      -1.515  13.135  -6.755  1.00 97.40           H  
ATOM   1834  HZ3 LYS A 118      -3.006  13.804  -6.728  1.00 97.40           H  
ATOM   1835  N   VAL A 119      -2.469   6.930  -9.167  1.00 94.90           N  
ATOM   1836  H   VAL A 119      -3.340   7.164  -9.621  1.00 94.90           H  
ATOM   1837  CA  VAL A 119      -1.364   6.500 -10.029  1.00 94.90           C  
ATOM   1838  HA  VAL A 119      -0.425   6.529  -9.477  1.00 94.90           H  
ATOM   1839  C   VAL A 119      -1.281   7.447 -11.220  1.00 94.90           C  
ATOM   1840  CB  VAL A 119      -1.601   5.064 -10.519  1.00 94.90           C  
ATOM   1841  HB  VAL A 119      -2.440   5.044 -11.215  1.00 94.90           H  
ATOM   1842  O   VAL A 119      -2.126   7.409 -12.114  1.00 94.90           O  
ATOM   1843  CG1 VAL A 119      -0.358   4.544 -11.228  1.00 94.90           C  
ATOM   1844 HG11 VAL A 119      -0.568   3.533 -11.576  1.00 94.90           H  
ATOM   1845 HG12 VAL A 119       0.489   4.528 -10.542  1.00 94.90           H  
ATOM   1846 HG13 VAL A 119      -0.120   5.163 -12.093  1.00 94.90           H  
ATOM   1847  CG2 VAL A 119      -1.936   4.109  -9.377  1.00 94.90           C  
ATOM   1848 HG21 VAL A 119      -2.855   4.423  -8.883  1.00 94.90           H  
ATOM   1849 HG22 VAL A 119      -1.119   4.064  -8.657  1.00 94.90           H  
ATOM   1850 HG23 VAL A 119      -2.157   3.128  -9.799  1.00 94.90           H  
ATOM   1851  N   GLY A 120      -0.303   8.354 -11.211  1.00 91.75           N  
ATOM   1852  H   GLY A 120       0.397   8.313 -10.484  1.00 91.75           H  
ATOM   1853  CA  GLY A 120      -0.295   9.484 -12.142  1.00 91.75           C  
ATOM   1854  HA2 GLY A 120       0.533  10.152 -11.905  1.00 91.75           H  
ATOM   1855  HA3 GLY A 120      -0.159   9.112 -13.157  1.00 91.75           H  
ATOM   1856  C   GLY A 120      -1.607  10.281 -12.054  1.00 91.75           C  
ATOM   1857  O   GLY A 120      -1.931  10.842 -11.000  1.00 91.75           O  
ATOM   1858  N   ASP A 121      -2.365  10.290 -13.153  1.00 92.11           N  
ATOM   1859  H   ASP A 121      -2.029   9.795 -13.966  1.00 92.11           H  
ATOM   1860  CA  ASP A 121      -3.670  10.957 -13.264  1.00 92.11           C  
ATOM   1861  HA  ASP A 121      -3.704  11.790 -12.562  1.00 92.11           H  
ATOM   1862  C   ASP A 121      -4.863  10.040 -12.941  1.00 92.11           C  
ATOM   1863  CB  ASP A 121      -3.823  11.537 -14.678  1.00 92.11           C  
ATOM   1864  HB2 ASP A 121      -4.779  12.057 -14.749  1.00 92.11           H  
ATOM   1865  HB3 ASP A 121      -3.829  10.719 -15.398  1.00 92.11           H  
ATOM   1866  O   ASP A 121      -5.976  10.526 -12.727  1.00 92.11           O  
ATOM   1867  CG  ASP A 121      -2.708  12.523 -15.027  1.00 92.11           C  
ATOM   1868  OD1 ASP A 121      -2.448  13.421 -14.194  1.00 92.11           O  
ATOM   1869  OD2 ASP A 121      -2.113  12.342 -16.116  1.00 92.11           O  
ATOM   1870  N   GLU A 122      -4.657   8.720 -12.887  1.00 95.65           N  
ATOM   1871  H   GLU A 122      -3.712   8.367 -12.928  1.00 95.65           H  
ATOM   1872  CA  GLU A 122      -5.724   7.762 -12.603  1.00 95.65           C  
ATOM   1873  HA  GLU A 122      -6.630   8.142 -13.075  1.00 95.65           H  
ATOM   1874  C   GLU A 122      -5.991   7.670 -11.096  1.00 95.65           C  
ATOM   1875  CB  GLU A 122      -5.432   6.392 -13.244  1.00 95.65           C  
ATOM   1876  HB2 GLU A 122      -5.140   6.556 -14.281  1.00 95.65           H  
ATOM   1877  HB3 GLU A 122      -4.614   5.903 -12.716  1.00 95.65           H  
ATOM   1878  O   GLU A 122      -5.076   7.694 -10.267  1.00 95.65           O  
ATOM   1879  CG  GLU A 122      -6.686   5.495 -13.215  1.00 95.65           C  
ATOM   1880  HG2 GLU A 122      -6.930   5.264 -12.178  1.00 95.65           H  
ATOM   1881  HG3 GLU A 122      -7.523   6.059 -13.629  1.00 95.65           H  
ATOM   1882  CD  GLU A 122      -6.562   4.173 -13.991  1.00 95.65           C  
ATOM   1883  OE1 GLU A 122      -7.528   3.372 -13.885  1.00 95.65           O  
ATOM   1884  OE2 GLU A 122      -5.543   3.967 -14.680  1.00 95.65           O  
ATOM   1885  N   LYS A 123      -7.275   7.562 -10.738  1.00 97.15           N  
ATOM   1886  H   LYS A 123      -7.966   7.503 -11.472  1.00 97.15           H  
ATOM   1887  CA  LYS A 123      -7.740   7.370  -9.363  1.00 97.15           C  
ATOM   1888  HA  LYS A 123      -6.892   7.090  -8.738  1.00 97.15           H  
ATOM   1889  C   LYS A 123      -8.754   6.237  -9.313  1.00 97.15           C  
ATOM   1890  CB  LYS A 123      -8.358   8.657  -8.806  1.00 97.15           C  
ATOM   1891  HB2 LYS A 123      -8.748   8.449  -7.809  1.00 97.15           H  
ATOM   1892  HB3 LYS A 123      -9.190   8.953  -9.445  1.00 97.15           H  
ATOM   1893  O   LYS A 123      -9.667   6.189 -10.136  1.00 97.15           O  
ATOM   1894  CG  LYS A 123      -7.350   9.810  -8.710  1.00 97.15           C  
ATOM   1895  HG2 LYS A 123      -6.534   9.524  -8.046  1.00 97.15           H  
ATOM   1896  HG3 LYS A 123      -6.951  10.037  -9.698  1.00 97.15           H  
ATOM   1897  CD  LYS A 123      -8.053  11.053  -8.157  1.00 97.15           C  
ATOM   1898  HD2 LYS A 123      -8.380  10.854  -7.137  1.00 97.15           H  
ATOM   1899  HD3 LYS A 123      -8.924  11.265  -8.776  1.00 97.15           H  
ATOM   1900  CE  LYS A 123      -7.109  12.255  -8.184  1.00 97.15           C  
ATOM   1901  HE2 LYS A 123      -6.747  12.378  -9.205  1.00 97.15           H  
ATOM   1902  HE3 LYS A 123      -6.256  12.039  -7.541  1.00 97.15           H  
ATOM   1903  NZ  LYS A 123      -7.819  13.478  -7.734  1.00 97.15           N  
ATOM   1904  HZ1 LYS A 123      -7.218  14.289  -7.780  1.00 97.15           H  
ATOM   1905  HZ2 LYS A 123      -8.159  13.361  -6.791  1.00 97.15           H  
ATOM   1906  HZ3 LYS A 123      -8.616  13.643  -8.332  1.00 97.15           H  
ATOM   1907  N   ARG A 124      -8.623   5.361  -8.321  1.00 97.91           N  
ATOM   1908  H   ARG A 124      -7.839   5.478  -7.695  1.00 97.91           H  
ATOM   1909  CA  ARG A 124      -9.575   4.286  -8.020  1.00 97.91           C  
ATOM   1910  HA  ARG A 124     -10.503   4.455  -8.566  1.00 97.91           H  
ATOM   1911  C   ARG A 124      -9.914   4.318  -6.536  1.00 97.91           C  
ATOM   1912  CB  ARG A 124      -8.987   2.920  -8.423  1.00 97.91           C  
ATOM   1913  HB2 ARG A 124      -9.673   2.130  -8.116  1.00 97.91           H  
ATOM   1914  HB3 ARG A 124      -8.055   2.770  -7.878  1.00 97.91           H  
ATOM   1915  O   ARG A 124      -9.034   4.556  -5.717  1.00 97.91           O  
ATOM   1916  CG  ARG A 124      -8.698   2.764  -9.927  1.00 97.91           C  
ATOM   1917  HG2 ARG A 124      -8.147   1.836 -10.076  1.00 97.91           H  
ATOM   1918  HG3 ARG A 124      -8.070   3.585 -10.275  1.00 97.91           H  
ATOM   1919  CD  ARG A 124      -9.974   2.708 -10.770  1.00 97.91           C  
ATOM   1920  HD2 ARG A 124     -10.580   1.871 -10.425  1.00 97.91           H  
ATOM   1921  HD3 ARG A 124     -10.532   3.635 -10.641  1.00 97.91           H  
ATOM   1922  NE  ARG A 124      -9.645   2.545 -12.195  1.00 97.91           N  
ATOM   1923  HE  ARG A 124      -8.732   2.839 -12.509  1.00 97.91           H  
ATOM   1924  NH1 ARG A 124     -11.638   1.682 -12.953  1.00 97.91           N  
ATOM   1925 HH11 ARG A 124     -11.994   1.703 -12.008  1.00 97.91           H  
ATOM   1926 HH12 ARG A 124     -12.176   1.297 -13.716  1.00 97.91           H  
ATOM   1927  NH2 ARG A 124      -9.913   2.034 -14.355  1.00 97.91           N  
ATOM   1928 HH21 ARG A 124      -8.972   2.389 -14.447  1.00 97.91           H  
ATOM   1929 HH22 ARG A 124     -10.400   1.640 -15.147  1.00 97.91           H  
ATOM   1930  CZ  ARG A 124     -10.410   2.082 -13.158  1.00 97.91           C  
ATOM   1931  N   THR A 125     -11.173   4.059  -6.211  1.00 98.23           N  
ATOM   1932  H   THR A 125     -11.831   3.834  -6.944  1.00 98.23           H  
ATOM   1933  CA  THR A 125     -11.632   3.829  -4.838  1.00 98.23           C  
ATOM   1934  HA  THR A 125     -10.800   3.916  -4.140  1.00 98.23           H  
ATOM   1935  C   THR A 125     -12.178   2.414  -4.773  1.00 98.23           C  
ATOM   1936  CB  THR A 125     -12.708   4.834  -4.411  1.00 98.23           C  
ATOM   1937  HB  THR A 125     -13.569   4.749  -5.074  1.00 98.23           H  
ATOM   1938  O   THR A 125     -12.943   2.017  -5.654  1.00 98.23           O  
ATOM   1939  CG2 THR A 125     -13.166   4.615  -2.974  1.00 98.23           C  
ATOM   1940 HG21 THR A 125     -13.860   5.400  -2.673  1.00 98.23           H  
ATOM   1941 HG22 THR A 125     -12.313   4.618  -2.296  1.00 98.23           H  
ATOM   1942 HG23 THR A 125     -13.688   3.662  -2.879  1.00 98.23           H  
ATOM   1943  OG1 THR A 125     -12.222   6.160  -4.467  1.00 98.23           O  
ATOM   1944  HG1 THR A 125     -12.917   6.683  -4.061  1.00 98.23           H  
ATOM   1945  N   VAL A 126     -11.770   1.659  -3.759  1.00 98.06           N  
ATOM   1946  H   VAL A 126     -11.115   2.047  -3.096  1.00 98.06           H  
ATOM   1947  CA  VAL A 126     -12.197   0.278  -3.538  1.00 98.06           C  
ATOM   1948  HA  VAL A 126     -13.065   0.053  -4.157  1.00 98.06           H  
ATOM   1949  C   VAL A 126     -12.594   0.116  -2.082  1.00 98.06           C  
ATOM   1950  CB  VAL A 126     -11.074  -0.710  -3.902  1.00 98.06           C  
ATOM   1951  HB  VAL A 126     -10.199  -0.510  -3.284  1.00 98.06           H  
ATOM   1952  O   VAL A 126     -11.831   0.478  -1.192  1.00 98.06           O  
ATOM   1953  CG1 VAL A 126     -11.497  -2.166  -3.688  1.00 98.06           C  
ATOM   1954 HG11 VAL A 126     -10.652  -2.818  -3.909  1.00 98.06           H  
ATOM   1955 HG12 VAL A 126     -11.770  -2.340  -2.647  1.00 98.06           H  
ATOM   1956 HG13 VAL A 126     -12.341  -2.422  -4.327  1.00 98.06           H  
ATOM   1957  CG2 VAL A 126     -10.675  -0.558  -5.374  1.00 98.06           C  
ATOM   1958 HG21 VAL A 126     -10.147   0.384  -5.525  1.00 98.06           H  
ATOM   1959 HG22 VAL A 126     -11.562  -0.592  -6.007  1.00 98.06           H  
ATOM   1960 HG23 VAL A 126     -10.017  -1.384  -5.646  1.00 98.06           H  
ATOM   1961  N   THR A 127     -13.764  -0.461  -1.843  1.00 98.22           N  
ATOM   1962  H   THR A 127     -14.354  -0.729  -2.618  1.00 98.22           H  
ATOM   1963  CA  THR A 127     -14.141  -0.958  -0.519  1.00 98.22           C  
ATOM   1964  HA  THR A 127     -13.619  -0.387   0.248  1.00 98.22           H  
ATOM   1965  C   THR A 127     -13.729  -2.422  -0.422  1.00 98.22           C  
ATOM   1966  CB  THR A 127     -15.646  -0.804  -0.276  1.00 98.22           C  
ATOM   1967  HB  THR A 127     -16.185  -1.465  -0.954  1.00 98.22           H  
ATOM   1968  O   THR A 127     -14.079  -3.204  -1.302  1.00 98.22           O  
ATOM   1969  CG2 THR A 127     -16.037  -1.144   1.160  1.00 98.22           C  
ATOM   1970 HG21 THR A 127     -15.462  -0.538   1.860  1.00 98.22           H  
ATOM   1971 HG22 THR A 127     -15.849  -2.199   1.359  1.00 98.22           H  
ATOM   1972 HG23 THR A 127     -17.100  -0.950   1.302  1.00 98.22           H  
ATOM   1973  OG1 THR A 127     -16.056   0.522  -0.536  1.00 98.22           O  
ATOM   1974  HG1 THR A 127     -15.689   1.105   0.132  1.00 98.22           H  
ATOM   1975  N   VAL A 128     -12.996  -2.788   0.629  1.00 98.00           N  
ATOM   1976  H   VAL A 128     -12.736  -2.077   1.297  1.00 98.00           H  
ATOM   1977  CA  VAL A 128     -12.553  -4.165   0.891  1.00 98.00           C  
ATOM   1978  HA  VAL A 128     -12.899  -4.818   0.089  1.00 98.00           H  
ATOM   1979  C   VAL A 128     -13.197  -4.633   2.191  1.00 98.00           C  
ATOM   1980  CB  VAL A 128     -11.016  -4.272   0.948  1.00 98.00           C  
ATOM   1981  HB  VAL A 128     -10.653  -3.781   1.851  1.00 98.00           H  
ATOM   1982  O   VAL A 128     -12.927  -4.090   3.268  1.00 98.00           O  
ATOM   1983  CG1 VAL A 128     -10.566  -5.736   0.984  1.00 98.00           C  
ATOM   1984 HG11 VAL A 128      -9.481  -5.797   1.065  1.00 98.00           H  
ATOM   1985 HG12 VAL A 128     -10.882  -6.251   0.076  1.00 98.00           H  
ATOM   1986 HG13 VAL A 128     -11.007  -6.249   1.839  1.00 98.00           H  
ATOM   1987  CG2 VAL A 128     -10.332  -3.602  -0.251  1.00 98.00           C  
ATOM   1988 HG21 VAL A 128     -10.530  -2.531  -0.251  1.00 98.00           H  
ATOM   1989 HG22 VAL A 128      -9.254  -3.750  -0.184  1.00 98.00           H  
ATOM   1990 HG23 VAL A 128     -10.700  -4.043  -1.178  1.00 98.00           H  
ATOM   1991  N   ASN A 129     -14.082  -5.619   2.105  1.00 97.72           N  
ATOM   1992  H   ASN A 129     -14.235  -6.058   1.209  1.00 97.72           H  
ATOM   1993  CA  ASN A 129     -14.789  -6.165   3.260  1.00 97.72           C  
ATOM   1994  HA  ASN A 129     -15.162  -5.326   3.847  1.00 97.72           H  
ATOM   1995  C   ASN A 129     -13.855  -7.001   4.158  1.00 97.72           C  
ATOM   1996  CB  ASN A 129     -15.997  -6.977   2.771  1.00 97.72           C  
ATOM   1997  HB2 ASN A 129     -16.510  -7.442   3.613  1.00 97.72           H  
ATOM   1998  HB3 ASN A 129     -15.658  -7.776   2.111  1.00 97.72           H  
ATOM   1999  O   ASN A 129     -12.781  -7.415   3.721  1.00 97.72           O  
ATOM   2000  CG  ASN A 129     -17.001  -6.104   2.050  1.00 97.72           C  
ATOM   2001  ND2 ASN A 129     -17.136  -6.264   0.758  1.00 97.72           N  
ATOM   2002 HD21 ASN A 129     -17.708  -5.595   0.263  1.00 97.72           H  
ATOM   2003 HD22 ASN A 129     -16.398  -6.754   0.273  1.00 97.72           H  
ATOM   2004  OD1 ASN A 129     -17.652  -5.258   2.645  1.00 97.72           O  
ATOM   2005  N   PRO A 130     -14.245  -7.276   5.417  1.00 97.14           N  
ATOM   2006  CA  PRO A 130     -13.505  -8.180   6.297  1.00 97.14           C  
ATOM   2007  HA  PRO A 130     -12.565  -7.708   6.581  1.00 97.14           H  
ATOM   2008  C   PRO A 130     -13.228  -9.544   5.650  1.00 97.14           C  
ATOM   2009  CB  PRO A 130     -14.392  -8.331   7.537  1.00 97.14           C  
ATOM   2010  HB2 PRO A 130     -13.816  -8.543   8.438  1.00 97.14           H  
ATOM   2011  HB3 PRO A 130     -15.139  -9.108   7.382  1.00 97.14           H  
ATOM   2012  O   PRO A 130     -14.152 -10.220   5.197  1.00 97.14           O  
ATOM   2013  CG  PRO A 130     -15.088  -6.978   7.603  1.00 97.14           C  
ATOM   2014  HG2 PRO A 130     -16.001  -7.011   8.197  1.00 97.14           H  
ATOM   2015  HG3 PRO A 130     -14.388  -6.238   7.991  1.00 97.14           H  
ATOM   2016  CD  PRO A 130     -15.369  -6.691   6.133  1.00 97.14           C  
ATOM   2017  HD2 PRO A 130     -15.435  -5.616   5.970  1.00 97.14           H  
ATOM   2018  HD3 PRO A 130     -16.295  -7.183   5.835  1.00 97.14           H  
ATOM   2019  N   GLY A 131     -11.960  -9.952   5.627  1.00 97.37           N  
ATOM   2020  H   GLY A 131     -11.248  -9.313   5.949  1.00 97.37           H  
ATOM   2021  CA  GLY A 131     -11.489 -11.201   5.022  1.00 97.37           C  
ATOM   2022  HA2 GLY A 131     -12.129 -12.020   5.352  1.00 97.37           H  
ATOM   2023  HA3 GLY A 131     -10.474 -11.389   5.370  1.00 97.37           H  
ATOM   2024  C   GLY A 131     -11.462 -11.213   3.489  1.00 97.37           C  
ATOM   2025  O   GLY A 131     -11.125 -12.242   2.907  1.00 97.37           O  
ATOM   2026  N   GLU A 132     -11.820 -10.108   2.830  1.00 97.93           N  
ATOM   2027  H   GLU A 132     -12.056  -9.279   3.356  1.00 97.93           H  
ATOM   2028  CA  GLU A 132     -11.814  -9.995   1.372  1.00 97.93           C  
ATOM   2029  HA  GLU A 132     -12.098 -10.962   0.958  1.00 97.93           H  
ATOM   2030  C   GLU A 132     -10.414  -9.656   0.842  1.00 97.93           C  
ATOM   2031  CB  GLU A 132     -12.874  -8.974   0.922  1.00 97.93           C  
ATOM   2032  HB2 GLU A 132     -12.557  -7.978   1.233  1.00 97.93           H  
ATOM   2033  HB3 GLU A 132     -13.813  -9.215   1.419  1.00 97.93           H  
ATOM   2034  O   GLU A 132      -9.633  -8.934   1.473  1.00 97.93           O  
ATOM   2035  CG  GLU A 132     -13.122  -8.954  -0.596  1.00 97.93           C  
ATOM   2036  HG2 GLU A 132     -13.374  -9.965  -0.917  1.00 97.93           H  
ATOM   2037  HG3 GLU A 132     -12.205  -8.654  -1.104  1.00 97.93           H  
ATOM   2038  CD  GLU A 132     -14.247  -7.990  -1.012  1.00 97.93           C  
ATOM   2039  OE1 GLU A 132     -14.741  -8.122  -2.151  1.00 97.93           O  
ATOM   2040  OE2 GLU A 132     -14.653  -7.134  -0.188  1.00 97.93           O  
ATOM   2041  N   GLU A 133     -10.124 -10.164  -0.355  1.00 98.28           N  
ATOM   2042  H   GLU A 133     -10.831 -10.707  -0.831  1.00 98.28           H  
ATOM   2043  CA  GLU A 133      -8.979  -9.771  -1.167  1.00 98.28           C  
ATOM   2044  HA  GLU A 133      -8.446  -8.977  -0.643  1.00 98.28           H  
ATOM   2045  C   GLU A 133      -9.480  -9.220  -2.508  1.00 98.28           C  
ATOM   2046  CB  GLU A 133      -8.005 -10.952  -1.324  1.00 98.28           C  
ATOM   2047  HB2 GLU A 133      -7.766 -11.332  -0.330  1.00 98.28           H  
ATOM   2048  HB3 GLU A 133      -8.482 -11.750  -1.894  1.00 98.28           H  
ATOM   2049  O   GLU A 133     -10.280  -9.862  -3.190  1.00 98.28           O  
ATOM   2050  CG  GLU A 133      -6.698 -10.537  -2.017  1.00 98.28           C  
ATOM   2051  HG2 GLU A 133      -6.918 -10.227  -3.039  1.00 98.28           H  
ATOM   2052  HG3 GLU A 133      -6.276  -9.679  -1.494  1.00 98.28           H  
ATOM   2053  CD  GLU A 133      -5.654 -11.667  -2.026  1.00 98.28           C  
ATOM   2054  OE1 GLU A 133      -5.282 -12.117  -3.135  1.00 98.28           O  
ATOM   2055  OE2 GLU A 133      -5.173 -12.042  -0.928  1.00 98.28           O  
ATOM   2056  N   VAL A 134      -9.016  -8.027  -2.885  1.00 98.17           N  
ATOM   2057  H   VAL A 134      -8.342  -7.577  -2.282  1.00 98.17           H  
ATOM   2058  CA  VAL A 134      -9.377  -7.348  -4.137  1.00 98.17           C  
ATOM   2059  HA  VAL A 134      -9.982  -8.025  -4.739  1.00 98.17           H  
ATOM   2060  C   VAL A 134      -8.116  -7.022  -4.929  1.00 98.17           C  
ATOM   2061  CB  VAL A 134     -10.215  -6.075  -3.889  1.00 98.17           C  
ATOM   2062  HB  VAL A 134      -9.632  -5.362  -3.307  1.00 98.17           H  
ATOM   2063  O   VAL A 134      -7.145  -6.503  -4.383  1.00 98.17           O  
ATOM   2064  CG1 VAL A 134     -10.607  -5.416  -5.221  1.00 98.17           C  
ATOM   2065 HG11 VAL A 134     -11.351  -4.637  -5.053  1.00 98.17           H  
ATOM   2066 HG12 VAL A 134      -9.733  -4.969  -5.696  1.00 98.17           H  
ATOM   2067 HG13 VAL A 134     -11.044  -6.159  -5.888  1.00 98.17           H  
ATOM   2068  CG2 VAL A 134     -11.507  -6.383  -3.124  1.00 98.17           C  
ATOM   2069 HG21 VAL A 134     -11.268  -6.779  -2.137  1.00 98.17           H  
ATOM   2070 HG22 VAL A 134     -12.103  -7.123  -3.659  1.00 98.17           H  
ATOM   2071 HG23 VAL A 134     -12.099  -5.477  -2.988  1.00 98.17           H  
ATOM   2072  N   GLU A 135      -8.143  -7.275  -6.237  1.00 98.09           N  
ATOM   2073  H   GLU A 135      -8.977  -7.685  -6.632  1.00 98.09           H  
ATOM   2074  CA  GLU A 135      -7.072  -6.898  -7.162  1.00 98.09           C  
ATOM   2075  HA  GLU A 135      -6.213  -6.562  -6.582  1.00 98.09           H  
ATOM   2076  C   GLU A 135      -7.512  -5.728  -8.057  1.00 98.09           C  
ATOM   2077  CB  GLU A 135      -6.605  -8.129  -7.962  1.00 98.09           C  
ATOM   2078  HB2 GLU A 135      -7.395  -8.445  -8.643  1.00 98.09           H  
ATOM   2079  HB3 GLU A 135      -6.403  -8.942  -7.265  1.00 98.09           H  
ATOM   2080  O   GLU A 135      -8.587  -5.747  -8.657  1.00 98.09           O  
ATOM   2081  CG  GLU A 135      -5.321  -7.847  -8.759  1.00 98.09           C  
ATOM   2082  HG2 GLU A 135      -5.519  -7.061  -9.489  1.00 98.09           H  
ATOM   2083  HG3 GLU A 135      -4.556  -7.471  -8.080  1.00 98.09           H  
ATOM   2084  CD  GLU A 135      -4.783  -9.094  -9.485  1.00 98.09           C  
ATOM   2085  OE1 GLU A 135      -5.025  -9.204 -10.706  1.00 98.09           O  
ATOM   2086  OE2 GLU A 135      -4.051  -9.897  -8.849  1.00 98.09           O  
ATOM   2087  N   VAL A 136      -6.661  -4.707  -8.168  1.00 97.77           N  
ATOM   2088  H   VAL A 136      -5.816  -4.747  -7.617  1.00 97.77           H  
ATOM   2089  CA  VAL A 136      -6.839  -3.543  -9.044  1.00 97.77           C  
ATOM   2090  HA  VAL A 136      -7.759  -3.665  -9.616  1.00 97.77           H  
ATOM   2091  C   VAL A 136      -5.665  -3.475 -10.008  1.00 97.77           C  
ATOM   2092  CB  VAL A 136      -6.941  -2.228  -8.249  1.00 97.77           C  
ATOM   2093  HB  VAL A 136      -5.978  -2.006  -7.788  1.00 97.77           H  
ATOM   2094  O   VAL A 136      -4.512  -3.500  -9.588  1.00 97.77           O  
ATOM   2095  CG1 VAL A 136      -7.321  -1.055  -9.167  1.00 97.77           C  
ATOM   2096 HG11 VAL A 136      -7.383  -0.138  -8.581  1.00 97.77           H  
ATOM   2097 HG12 VAL A 136      -6.564  -0.913  -9.939  1.00 97.77           H  
ATOM   2098 HG13 VAL A 136      -8.284  -1.247  -9.639  1.00 97.77           H  
ATOM   2099  CG2 VAL A 136      -7.991  -2.303  -7.141  1.00 97.77           C  
ATOM   2100 HG21 VAL A 136      -8.043  -1.340  -6.633  1.00 97.77           H  
ATOM   2101 HG22 VAL A 136      -8.964  -2.563  -7.559  1.00 97.77           H  
ATOM   2102 HG23 VAL A 136      -7.708  -3.055  -6.405  1.00 97.77           H  
ATOM   2103  N   THR A 137      -5.945  -3.357 -11.303  1.00 96.83           N  
ATOM   2104  H   THR A 137      -6.911  -3.287 -11.591  1.00 96.83           H  
ATOM   2105  CA  THR A 137      -4.906  -3.227 -12.331  1.00 96.83           C  
ATOM   2106  HA  THR A 137      -3.923  -3.359 -11.878  1.00 96.83           H  
ATOM   2107  C   THR A 137      -4.939  -1.839 -12.955  1.00 96.83           C  
ATOM   2108  CB  THR A 137      -5.039  -4.317 -13.399  1.00 96.83           C  
ATOM   2109  HB  THR A 137      -6.015  -4.248 -13.878  1.00 96.83           H  
ATOM   2110  O   THR A 137      -6.001  -1.347 -13.332  1.00 96.83           O  
ATOM   2111  CG2 THR A 137      -3.942  -4.241 -14.463  1.00 96.83           C  
ATOM   2112 HG21 THR A 137      -2.962  -4.224 -13.987  1.00 96.83           H  
ATOM   2113 HG22 THR A 137      -4.008  -5.114 -15.113  1.00 96.83           H  
ATOM   2114 HG23 THR A 137      -4.068  -3.346 -15.072  1.00 96.83           H  
ATOM   2115  OG1 THR A 137      -4.899  -5.586 -12.807  1.00 96.83           O  
ATOM   2116  HG1 THR A 137      -5.548  -5.695 -12.107  1.00 96.83           H  
ATOM   2117  N   PHE A 138      -3.758  -1.246 -13.101  1.00 95.72           N  
ATOM   2118  H   PHE A 138      -2.946  -1.726 -12.742  1.00 95.72           H  
ATOM   2119  CA  PHE A 138      -3.506  -0.011 -13.832  1.00 95.72           C  
ATOM   2120  HA  PHE A 138      -4.449   0.420 -14.169  1.00 95.72           H  
ATOM   2121  C   PHE A 138      -2.648  -0.323 -15.058  1.00 95.72           C  
ATOM   2122  CB  PHE A 138      -2.813   1.005 -12.918  1.00 95.72           C  
ATOM   2123  HB2 PHE A 138      -2.602   1.903 -13.499  1.00 95.72           H  
ATOM   2124  HB3 PHE A 138      -1.859   0.594 -12.589  1.00 95.72           H  
ATOM   2125  O   PHE A 138      -1.805  -1.223 -15.026  1.00 95.72           O  
ATOM   2126  CG  PHE A 138      -3.624   1.394 -11.701  1.00 95.72           C  
ATOM   2127  CD1 PHE A 138      -4.377   2.581 -11.714  1.00 95.72           C  
ATOM   2128  HD1 PHE A 138      -4.357   3.218 -12.586  1.00 95.72           H  
ATOM   2129  CD2 PHE A 138      -3.640   0.568 -10.560  1.00 95.72           C  
ATOM   2130  HD2 PHE A 138      -3.069  -0.349 -10.548  1.00 95.72           H  
ATOM   2131  CE1 PHE A 138      -5.150   2.939 -10.598  1.00 95.72           C  
ATOM   2132  HE1 PHE A 138      -5.716   3.859 -10.611  1.00 95.72           H  
ATOM   2133  CE2 PHE A 138      -4.418   0.921  -9.446  1.00 95.72           C  
ATOM   2134  HE2 PHE A 138      -4.441   0.274  -8.582  1.00 95.72           H  
ATOM   2135  CZ  PHE A 138      -5.178   2.103  -9.470  1.00 95.72           C  
ATOM   2136  HZ  PHE A 138      -5.786   2.368  -8.617  1.00 95.72           H  
ATOM   2137  N   SER A 139      -2.843   0.425 -16.140  1.00 94.31           N  
ATOM   2138  H   SER A 139      -3.525   1.169 -16.106  1.00 94.31           H  
ATOM   2139  CA  SER A 139      -2.034   0.309 -17.356  1.00 94.31           C  
ATOM   2140  HA  SER A 139      -1.115  -0.233 -17.132  1.00 94.31           H  
ATOM   2141  C   SER A 139      -1.641   1.695 -17.842  1.00 94.31           C  
ATOM   2142  CB  SER A 139      -2.767  -0.468 -18.453  1.00 94.31           C  
ATOM   2143  HB2 SER A 139      -3.659   0.077 -18.763  1.00 94.31           H  
ATOM   2144  HB3 SER A 139      -2.105  -0.588 -19.310  1.00 94.31           H  
ATOM   2145  O   SER A 139      -2.466   2.609 -17.857  1.00 94.31           O  
ATOM   2146  OG  SER A 139      -3.137  -1.744 -17.965  1.00 94.31           O  
ATOM   2147  HG  SER A 139      -2.522  -1.958 -17.259  1.00 94.31           H  
ATOM   2148  N   ALA A 140      -0.382   1.863 -18.229  1.00 88.61           N  
ATOM   2149  H   ALA A 140       0.252   1.077 -18.209  1.00 88.61           H  
ATOM   2150  CA  ALA A 140       0.145   3.144 -18.664  1.00 88.61           C  
ATOM   2151  HA  ALA A 140      -0.677   3.790 -18.973  1.00 88.61           H  
ATOM   2152  C   ALA A 140       1.077   2.963 -19.859  1.00 88.61           C  
ATOM   2153  CB  ALA A 140       0.867   3.814 -17.488  1.00 88.61           C  
ATOM   2154  HB1 ALA A 140       1.296   4.763 -17.810  1.00 88.61           H  
ATOM   2155  HB2 ALA A 140       1.678   3.174 -17.141  1.00 88.61           H  
ATOM   2156  HB3 ALA A 140       0.170   3.984 -16.667  1.00 88.61           H  
ATOM   2157  O   ALA A 140       2.049   2.226 -19.789  1.00 88.61           O  
ATOM   2158  N   ASN A 141       0.842   3.738 -20.921  1.00 85.30           N  
ATOM   2159  H   ASN A 141      -0.043   4.222 -20.976  1.00 85.30           H  
ATOM   2160  CA  ASN A 141       1.745   3.785 -22.080  1.00 85.30           C  
ATOM   2161  HA  ASN A 141       1.874   2.774 -22.468  1.00 85.30           H  
ATOM   2162  C   ASN A 141       3.149   4.319 -21.727  1.00 85.30           C  
ATOM   2163  CB  ASN A 141       1.118   4.674 -23.169  1.00 85.30           C  
ATOM   2164  HB2 ASN A 141       1.801   4.715 -24.017  1.00 85.30           H  
ATOM   2165  HB3 ASN A 141       1.003   5.686 -22.780  1.00 85.30           H  
ATOM   2166  O   ASN A 141       4.073   4.183 -22.521  1.00 85.30           O  
ATOM   2167  CG  ASN A 141      -0.219   4.182 -23.689  1.00 85.30           C  
ATOM   2168  ND2 ASN A 141      -1.000   5.054 -24.281  1.00 85.30           N  
ATOM   2169 HD21 ASN A 141      -1.860   4.668 -24.644  1.00 85.30           H  
ATOM   2170 HD22 ASN A 141      -0.673   5.988 -24.478  1.00 85.30           H  
ATOM   2171  OD1 ASN A 141      -0.607   3.040 -23.568  1.00 85.30           O  
ATOM   2172  N   ASP A 142       3.284   4.967 -20.568  1.00 82.86           N  
ATOM   2173  H   ASP A 142       2.503   4.927 -19.930  1.00 82.86           H  
ATOM   2174  CA  ASP A 142       4.547   5.421 -19.996  1.00 82.86           C  
ATOM   2175  HA  ASP A 142       5.381   5.109 -20.624  1.00 82.86           H  
ATOM   2176  C   ASP A 142       4.694   4.808 -18.590  1.00 82.86           C  
ATOM   2177  CB  ASP A 142       4.580   6.955 -19.966  1.00 82.86           C  
ATOM   2178  HB2 ASP A 142       4.527   7.325 -20.990  1.00 82.86           H  
ATOM   2179  HB3 ASP A 142       3.705   7.325 -19.432  1.00 82.86           H  
ATOM   2180  O   ASP A 142       3.988   5.241 -17.669  1.00 82.86           O  
ATOM   2181  CG  ASP A 142       5.845   7.516 -19.307  1.00 82.86           C  
ATOM   2182  OD1 ASP A 142       6.746   6.720 -18.957  1.00 82.86           O  
ATOM   2183  OD2 ASP A 142       5.872   8.752 -19.128  1.00 82.86           O  
ATOM   2184  N   PRO A 143       5.588   3.818 -18.408  1.00 79.48           N  
ATOM   2185  CA  PRO A 143       5.832   3.184 -17.115  1.00 79.48           C  
ATOM   2186  HA  PRO A 143       4.917   2.683 -16.797  1.00 79.48           H  
ATOM   2187  C   PRO A 143       6.266   4.166 -16.022  1.00 79.48           C  
ATOM   2188  CB  PRO A 143       6.917   2.132 -17.370  1.00 79.48           C  
ATOM   2189  HB2 PRO A 143       6.773   1.249 -16.747  1.00 79.48           H  
ATOM   2190  HB3 PRO A 143       7.904   2.561 -17.199  1.00 79.48           H  
ATOM   2191  O   PRO A 143       6.004   3.915 -14.849  1.00 79.48           O  
ATOM   2192  CG  PRO A 143       6.763   1.806 -18.853  1.00 79.48           C  
ATOM   2193  HG2 PRO A 143       5.960   1.080 -18.986  1.00 79.48           H  
ATOM   2194  HG3 PRO A 143       7.692   1.437 -19.288  1.00 79.48           H  
ATOM   2195  CD  PRO A 143       6.347   3.144 -19.451  1.00 79.48           C  
ATOM   2196  HD2 PRO A 143       5.744   2.972 -20.343  1.00 79.48           H  
ATOM   2197  HD3 PRO A 143       7.230   3.735 -19.695  1.00 79.48           H  
ATOM   2198  N   HIS A 144       6.848   5.325 -16.364  1.00 82.82           N  
ATOM   2199  H   HIS A 144       6.988   5.547 -17.339  1.00 82.82           H  
ATOM   2200  CA  HIS A 144       7.229   6.334 -15.370  1.00 82.82           C  
ATOM   2201  HA  HIS A 144       7.862   5.852 -14.625  1.00 82.82           H  
ATOM   2202  C   HIS A 144       6.028   6.920 -14.616  1.00 82.82           C  
ATOM   2203  CB  HIS A 144       8.035   7.455 -16.035  1.00 82.82           C  
ATOM   2204  HB2 HIS A 144       8.260   8.214 -15.285  1.00 82.82           H  
ATOM   2205  HB3 HIS A 144       7.437   7.929 -16.813  1.00 82.82           H  
ATOM   2206  O   HIS A 144       6.191   7.465 -13.521  1.00 82.82           O  
ATOM   2207  CG  HIS A 144       9.343   6.985 -16.613  1.00 82.82           C  
ATOM   2208  CD2 HIS A 144       9.752   7.082 -17.916  1.00 82.82           C  
ATOM   2209  HD2 HIS A 144       9.177   7.501 -18.728  1.00 82.82           H  
ATOM   2210  ND1 HIS A 144      10.355   6.375 -15.910  1.00 82.82           N  
ATOM   2211  HD1 HIS A 144      10.290   6.047 -14.957  1.00 82.82           H  
ATOM   2212  CE1 HIS A 144      11.359   6.123 -16.765  1.00 82.82           C  
ATOM   2213  HE1 HIS A 144      12.276   5.611 -16.513  1.00 82.82           H  
ATOM   2214  NE2 HIS A 144      11.044   6.545 -17.998  1.00 82.82           N  
ATOM   2215  N   LYS A 145       4.800   6.761 -15.133  1.00 84.90           N  
ATOM   2216  H   LYS A 145       4.724   6.292 -16.024  1.00 84.90           H  
ATOM   2217  CA  LYS A 145       3.569   7.113 -14.402  1.00 84.90           C  
ATOM   2218  HA  LYS A 145       3.641   8.151 -14.075  1.00 84.90           H  
ATOM   2219  C   LYS A 145       3.376   6.285 -13.131  1.00 84.90           C  
ATOM   2220  CB  LYS A 145       2.353   6.956 -15.318  1.00 84.90           C  
ATOM   2221  HB2 LYS A 145       2.316   5.942 -15.716  1.00 84.90           H  
ATOM   2222  HB3 LYS A 145       1.453   7.125 -14.727  1.00 84.90           H  
ATOM   2223  O   LYS A 145       2.681   6.729 -12.216  1.00 84.90           O  
ATOM   2224  CG  LYS A 145       2.391   7.974 -16.464  1.00 84.90           C  
ATOM   2225  HG2 LYS A 145       3.216   7.748 -17.140  1.00 84.90           H  
ATOM   2226  HG3 LYS A 145       2.541   8.971 -16.049  1.00 84.90           H  
ATOM   2227  CD  LYS A 145       1.069   7.955 -17.232  1.00 84.90           C  
ATOM   2228  HD2 LYS A 145       0.259   8.187 -16.540  1.00 84.90           H  
ATOM   2229  HD3 LYS A 145       0.906   6.967 -17.662  1.00 84.90           H  
ATOM   2230  CE  LYS A 145       1.118   9.001 -18.345  1.00 84.90           C  
ATOM   2231  HE2 LYS A 145       1.811   8.660 -19.114  1.00 84.90           H  
ATOM   2232  HE3 LYS A 145       1.516   9.927 -17.931  1.00 84.90           H  
ATOM   2233  NZ  LYS A 145      -0.234   9.241 -18.905  1.00 84.90           N  
ATOM   2234  HZ1 LYS A 145      -0.183   9.904 -19.665  1.00 84.90           H  
ATOM   2235  HZ2 LYS A 145      -0.644   8.377 -19.229  1.00 84.90           H  
ATOM   2236  HZ3 LYS A 145      -0.830   9.639 -18.193  1.00 84.90           H  
ATOM   2237  N   PHE A 146       4.018   5.123 -13.054  1.00 88.37           N  
ATOM   2238  H   PHE A 146       4.564   4.818 -13.847  1.00 88.37           H  
ATOM   2239  CA  PHE A 146       4.029   4.257 -11.884  1.00 88.37           C  
ATOM   2240  HA  PHE A 146       3.075   4.346 -11.365  1.00 88.37           H  
ATOM   2241  C   PHE A 146       5.092   4.627 -10.851  1.00 88.37           C  
ATOM   2242  CB  PHE A 146       4.200   2.812 -12.351  1.00 88.37           C  
ATOM   2243  HB2 PHE A 146       5.173   2.703 -12.829  1.00 88.37           H  
ATOM   2244  HB3 PHE A 146       4.225   2.176 -11.466  1.00 88.37           H  
ATOM   2245  O   PHE A 146       5.118   4.020  -9.788  1.00 88.37           O  
ATOM   2246  CG  PHE A 146       3.117   2.287 -13.270  1.00 88.37           C  
ATOM   2247  CD1 PHE A 146       1.766   2.586 -13.030  1.00 88.37           C  
ATOM   2248  HD1 PHE A 146       1.510   3.163 -12.153  1.00 88.37           H  
ATOM   2249  CD2 PHE A 146       3.459   1.479 -14.364  1.00 88.37           C  
ATOM   2250  HD2 PHE A 146       4.492   1.229 -14.555  1.00 88.37           H  
ATOM   2251  CE1 PHE A 146       0.758   2.123 -13.892  1.00 88.37           C  
ATOM   2252  HE1 PHE A 146      -0.277   2.367 -13.706  1.00 88.37           H  
ATOM   2253  CE2 PHE A 146       2.456   0.995 -15.214  1.00 88.37           C  
ATOM   2254  HE2 PHE A 146       2.739   0.380 -16.056  1.00 88.37           H  
ATOM   2255  CZ  PHE A 146       1.106   1.313 -14.984  1.00 88.37           C  
ATOM   2256  HZ  PHE A 146       0.345   0.924 -15.644  1.00 88.37           H  
ATOM   2257  N   ASN A 147       5.925   5.647 -11.092  1.00 89.52           N  
ATOM   2258  H   ASN A 147       5.919   6.079 -12.006  1.00 89.52           H  
ATOM   2259  CA  ASN A 147       6.996   6.009 -10.161  1.00 89.52           C  
ATOM   2260  HA  ASN A 147       7.538   5.096  -9.913  1.00 89.52           H  
ATOM   2261  C   ASN A 147       6.489   6.614  -8.844  1.00 89.52           C  
ATOM   2262  CB  ASN A 147       7.992   6.964 -10.836  1.00 89.52           C  
ATOM   2263  HB2 ASN A 147       7.466   7.790 -11.316  1.00 89.52           H  
ATOM   2264  HB3 ASN A 147       8.649   7.381 -10.072  1.00 89.52           H  
ATOM   2265  O   ASN A 147       7.274   6.762  -7.910  1.00 89.52           O  
ATOM   2266  CG  ASN A 147       8.892   6.278 -11.844  1.00 89.52           C  
ATOM   2267  ND2 ASN A 147       9.869   6.982 -12.362  1.00 89.52           N  
ATOM   2268 HD21 ASN A 147      10.049   7.908 -12.003  1.00 89.52           H  
ATOM   2269 HD22 ASN A 147      10.584   6.437 -12.823  1.00 89.52           H  
ATOM   2270  OD1 ASN A 147       8.772   5.113 -12.166  1.00 89.52           O  
ATOM   2271  N   ARG A 148       5.215   7.025  -8.775  1.00 94.67           N  
ATOM   2272  H   ARG A 148       4.626   6.834  -9.573  1.00 94.67           H  
ATOM   2273  CA  ARG A 148       4.648   7.737  -7.620  1.00 94.67           C  
ATOM   2274  HA  ARG A 148       5.277   7.513  -6.758  1.00 94.67           H  
ATOM   2275  C   ARG A 148       3.244   7.260  -7.224  1.00 94.67           C  
ATOM   2276  CB  ARG A 148       4.718   9.257  -7.843  1.00 94.67           C  
ATOM   2277  HB2 ARG A 148       4.233   9.755  -7.004  1.00 94.67           H  
ATOM   2278  HB3 ARG A 148       4.183   9.512  -8.758  1.00 94.67           H  
ATOM   2279  O   ARG A 148       2.310   8.068  -7.264  1.00 94.67           O  
ATOM   2280  CG  ARG A 148       6.160   9.775  -7.927  1.00 94.67           C  
ATOM   2281  HG2 ARG A 148       6.689   9.521  -7.008  1.00 94.67           H  
ATOM   2282  HG3 ARG A 148       6.678   9.329  -8.776  1.00 94.67           H  
ATOM   2283  CD  ARG A 148       6.152  11.290  -8.110  1.00 94.67           C  
ATOM   2284  HD2 ARG A 148       5.666  11.521  -9.058  1.00 94.67           H  
ATOM   2285  HD3 ARG A 148       5.586  11.740  -7.295  1.00 94.67           H  
ATOM   2286  NE  ARG A 148       7.519  11.832  -8.101  1.00 94.67           N  
ATOM   2287  HE  ARG A 148       8.250  11.273  -7.685  1.00 94.67           H  
ATOM   2288  NH1 ARG A 148       7.041  13.952  -8.828  1.00 94.67           N  
ATOM   2289 HH11 ARG A 148       6.074  13.677  -8.918  1.00 94.67           H  
ATOM   2290 HH12 ARG A 148       7.377  14.864  -9.103  1.00 94.67           H  
ATOM   2291  NH2 ARG A 148       9.143  13.374  -8.333  1.00 94.67           N  
ATOM   2292 HH21 ARG A 148       9.698  12.759  -7.755  1.00 94.67           H  
ATOM   2293 HH22 ARG A 148       9.495  14.302  -8.522  1.00 94.67           H  
ATOM   2294  CZ  ARG A 148       7.894  13.048  -8.428  1.00 94.67           C  
ATOM   2295  N   PRO A 149       3.039   5.970  -6.898  1.00 95.95           N  
ATOM   2296  CA  PRO A 149       1.741   5.509  -6.451  1.00 95.95           C  
ATOM   2297  HA  PRO A 149       0.965   5.874  -7.124  1.00 95.95           H  
ATOM   2298  C   PRO A 149       1.470   6.031  -5.036  1.00 95.95           C  
ATOM   2299  CB  PRO A 149       1.787   3.985  -6.541  1.00 95.95           C  
ATOM   2300  HB2 PRO A 149       1.104   3.510  -5.837  1.00 95.95           H  
ATOM   2301  HB3 PRO A 149       1.562   3.674  -7.561  1.00 95.95           H  
ATOM   2302  O   PRO A 149       2.356   6.114  -4.180  1.00 95.95           O  
ATOM   2303  CG  PRO A 149       3.246   3.674  -6.225  1.00 95.95           C  
ATOM   2304  HG2 PRO A 149       3.572   2.753  -6.708  1.00 95.95           H  
ATOM   2305  HG3 PRO A 149       3.355   3.594  -5.144  1.00 95.95           H  
ATOM   2306  CD  PRO A 149       4.012   4.894  -6.761  1.00 95.95           C  
ATOM   2307  HD2 PRO A 149       4.427   4.653  -7.739  1.00 95.95           H  
ATOM   2308  HD3 PRO A 149       4.820   5.175  -6.086  1.00 95.95           H  
ATOM   2309  N   GLN A 150       0.217   6.392  -4.799  1.00 97.66           N  
ATOM   2310  H   GLN A 150      -0.449   6.320  -5.556  1.00 97.66           H  
ATOM   2311  CA  GLN A 150      -0.270   6.863  -3.513  1.00 97.66           C  
ATOM   2312  HA  GLN A 150       0.506   6.733  -2.758  1.00 97.66           H  
ATOM   2313  C   GLN A 150      -1.472   6.020  -3.099  1.00 97.66           C  
ATOM   2314  CB  GLN A 150      -0.580   8.363  -3.619  1.00 97.66           C  
ATOM   2315  HB2 GLN A 150      -1.206   8.526  -4.496  1.00 97.66           H  
ATOM   2316  HB3 GLN A 150       0.356   8.900  -3.772  1.00 97.66           H  
ATOM   2317  O   GLN A 150      -2.410   5.838  -3.875  1.00 97.66           O  
ATOM   2318  CG  GLN A 150      -1.294   8.947  -2.391  1.00 97.66           C  
ATOM   2319  HG2 GLN A 150      -0.650   8.882  -1.514  1.00 97.66           H  
ATOM   2320  HG3 GLN A 150      -2.195   8.369  -2.185  1.00 97.66           H  
ATOM   2321  CD  GLN A 150      -1.725  10.398  -2.599  1.00 97.66           C  
ATOM   2322  NE2 GLN A 150      -2.665  10.872  -1.820  1.00 97.66           N  
ATOM   2323 HE21 GLN A 150      -2.703  11.881  -1.777  1.00 97.66           H  
ATOM   2324 HE22 GLN A 150      -2.861  10.362  -0.971  1.00 97.66           H  
ATOM   2325  OE1 GLN A 150      -1.278  11.125  -3.479  1.00 97.66           O  
ATOM   2326  N   PHE A 151      -1.452   5.565  -1.852  1.00 97.90           N  
ATOM   2327  H   PHE A 151      -0.634   5.753  -1.290  1.00 97.90           H  
ATOM   2328  CA  PHE A 151      -2.518   4.804  -1.219  1.00 97.90           C  
ATOM   2329  HA  PHE A 151      -3.333   4.659  -1.928  1.00 97.90           H  
ATOM   2330  C   PHE A 151      -3.035   5.599  -0.025  1.00 97.90           C  
ATOM   2331  CB  PHE A 151      -2.005   3.417  -0.811  1.00 97.90           C  
ATOM   2332  HB2 PHE A 151      -2.850   2.810  -0.486  1.00 97.90           H  
ATOM   2333  HB3 PHE A 151      -1.334   3.520   0.043  1.00 97.90           H  
ATOM   2334  O   PHE A 151      -2.258   6.096   0.787  1.00 97.90           O  
ATOM   2335  CG  PHE A 151      -1.272   2.693  -1.924  1.00 97.90           C  
ATOM   2336  CD1 PHE A 151      -1.999   1.974  -2.889  1.00 97.90           C  
ATOM   2337  HD1 PHE A 151      -3.073   1.896  -2.806  1.00 97.90           H  
ATOM   2338  CD2 PHE A 151       0.130   2.786  -2.030  1.00 97.90           C  
ATOM   2339  HD2 PHE A 151       0.693   3.343  -1.296  1.00 97.90           H  
ATOM   2340  CE1 PHE A 151      -1.329   1.362  -3.962  1.00 97.90           C  
ATOM   2341  HE1 PHE A 151      -1.887   0.812  -4.707  1.00 97.90           H  
ATOM   2342  CE2 PHE A 151       0.799   2.173  -3.104  1.00 97.90           C  
ATOM   2343  HE2 PHE A 151       1.873   2.251  -3.186  1.00 97.90           H  
ATOM   2344  CZ  PHE A 151       0.066   1.469  -4.075  1.00 97.90           C  
ATOM   2345  HZ  PHE A 151       0.573   1.013  -4.913  1.00 97.90           H  
ATOM   2346  N   THR A 152      -4.346   5.757   0.083  1.00 97.98           N  
ATOM   2347  H   THR A 152      -4.935   5.375  -0.643  1.00 97.98           H  
ATOM   2348  CA  THR A 152      -5.005   6.294   1.276  1.00 97.98           C  
ATOM   2349  HA  THR A 152      -4.273   6.496   2.058  1.00 97.98           H  
ATOM   2350  C   THR A 152      -5.958   5.233   1.786  1.00 97.98           C  
ATOM   2351  CB  THR A 152      -5.739   7.602   0.971  1.00 97.98           C  
ATOM   2352  HB  THR A 152      -6.529   7.414   0.245  1.00 97.98           H  
ATOM   2353  O   THR A 152      -6.844   4.816   1.047  1.00 97.98           O  
ATOM   2354  CG2 THR A 152      -6.355   8.236   2.212  1.00 97.98           C  
ATOM   2355 HG21 THR A 152      -6.892   9.138   1.920  1.00 97.98           H  
ATOM   2356 HG22 THR A 152      -7.071   7.553   2.668  1.00 97.98           H  
ATOM   2357 HG23 THR A 152      -5.577   8.478   2.935  1.00 97.98           H  
ATOM   2358  OG1 THR A 152      -4.813   8.521   0.428  1.00 97.98           O  
ATOM   2359  HG1 THR A 152      -4.046   7.988   0.205  1.00 97.98           H  
ATOM   2360  N   ILE A 153      -5.739   4.781   3.015  1.00 96.83           N  
ATOM   2361  H   ILE A 153      -5.006   5.208   3.563  1.00 96.83           H  
ATOM   2362  CA  ILE A 153      -6.547   3.764   3.677  1.00 96.83           C  
ATOM   2363  HA  ILE A 153      -7.218   3.301   2.953  1.00 96.83           H  
ATOM   2364  C   ILE A 153      -7.396   4.468   4.727  1.00 96.83           C  
ATOM   2365  CB  ILE A 153      -5.669   2.649   4.291  1.00 96.83           C  
ATOM   2366  HB  ILE A 153      -5.056   3.070   5.087  1.00 96.83           H  
ATOM   2367  O   ILE A 153      -6.856   5.142   5.610  1.00 96.83           O  
ATOM   2368  CG1 ILE A 153      -4.743   1.964   3.253  1.00 96.83           C  
ATOM   2369 HG12 ILE A 153      -5.229   1.948   2.278  1.00 96.83           H  
ATOM   2370 HG13 ILE A 153      -4.575   0.928   3.549  1.00 96.83           H  
ATOM   2371  CG2 ILE A 153      -6.579   1.576   4.917  1.00 96.83           C  
ATOM   2372 HG21 ILE A 153      -7.239   1.149   4.162  1.00 96.83           H  
ATOM   2373 HG22 ILE A 153      -5.973   0.784   5.358  1.00 96.83           H  
ATOM   2374 HG23 ILE A 153      -7.186   2.007   5.713  1.00 96.83           H  
ATOM   2375  CD1 ILE A 153      -3.353   2.608   3.127  1.00 96.83           C  
ATOM   2376 HD11 ILE A 153      -3.424   3.624   2.738  1.00 96.83           H  
ATOM   2377 HD12 ILE A 153      -2.745   2.017   2.442  1.00 96.83           H  
ATOM   2378 HD13 ILE A 153      -2.865   2.628   4.102  1.00 96.83           H  
ATOM   2379  N   GLU A 154      -8.710   4.314   4.620  1.00 96.10           N  
ATOM   2380  H   GLU A 154      -9.079   3.783   3.844  1.00 96.10           H  
ATOM   2381  CA  GLU A 154      -9.687   4.860   5.551  1.00 96.10           C  
ATOM   2382  HA  GLU A 154      -9.145   5.377   6.343  1.00 96.10           H  
ATOM   2383  C   GLU A 154     -10.481   3.727   6.215  1.00 96.10           C  
ATOM   2384  CB  GLU A 154     -10.583   5.921   4.880  1.00 96.10           C  
ATOM   2385  HB2 GLU A 154     -11.155   5.467   4.071  1.00 96.10           H  
ATOM   2386  HB3 GLU A 154     -11.275   6.295   5.635  1.00 96.10           H  
ATOM   2387  O   GLU A 154     -11.026   2.834   5.564  1.00 96.10           O  
ATOM   2388  CG  GLU A 154      -9.751   7.100   4.329  1.00 96.10           C  
ATOM   2389  HG2 GLU A 154      -9.199   6.761   3.452  1.00 96.10           H  
ATOM   2390  HG3 GLU A 154      -9.020   7.376   5.089  1.00 96.10           H  
ATOM   2391  CD  GLU A 154     -10.543   8.369   3.957  1.00 96.10           C  
ATOM   2392  OE1 GLU A 154      -9.866   9.412   3.719  1.00 96.10           O  
ATOM   2393  OE2 GLU A 154     -11.788   8.352   4.010  1.00 96.10           O  
ATOM   2394  N   TRP A 155     -10.528   3.774   7.543  1.00 91.25           N  
ATOM   2395  H   TRP A 155     -10.048   4.544   7.985  1.00 91.25           H  
ATOM   2396  CA  TRP A 155     -11.363   2.912   8.379  1.00 91.25           C  
ATOM   2397  HA  TRP A 155     -11.698   2.055   7.794  1.00 91.25           H  
ATOM   2398  C   TRP A 155     -12.589   3.693   8.836  1.00 91.25           C  
ATOM   2399  CB  TRP A 155     -10.559   2.387   9.577  1.00 91.25           C  
ATOM   2400  HB2 TRP A 155     -11.192   1.714  10.156  1.00 91.25           H  
ATOM   2401  HB3 TRP A 155     -10.286   3.221  10.223  1.00 91.25           H  
ATOM   2402  O   TRP A 155     -12.443   4.868   9.205  1.00 91.25           O  
ATOM   2403  CG  TRP A 155      -9.314   1.659   9.189  1.00 91.25           C  
ATOM   2404  CD1 TRP A 155      -9.249   0.360   8.848  1.00 91.25           C  
ATOM   2405  HD1 TRP A 155     -10.085  -0.324   8.882  1.00 91.25           H  
ATOM   2406  CD2 TRP A 155      -7.955   2.164   9.042  1.00 91.25           C  
ATOM   2407  CE2 TRP A 155      -7.119   1.114   8.568  1.00 91.25           C  
ATOM   2408  CE3 TRP A 155      -7.341   3.404   9.283  1.00 91.25           C  
ATOM   2409  HE3 TRP A 155      -7.948   4.204   9.678  1.00 91.25           H  
ATOM   2410  NE1 TRP A 155      -7.978   0.060   8.402  1.00 91.25           N  
ATOM   2411  HE1 TRP A 155      -7.717  -0.858   8.071  1.00 91.25           H  
ATOM   2412  CH2 TRP A 155      -5.174   2.535   8.587  1.00 91.25           C  
ATOM   2413  HH2 TRP A 155      -4.117   2.684   8.420  1.00 91.25           H  
ATOM   2414  CZ2 TRP A 155      -5.745   1.275   8.354  1.00 91.25           C  
ATOM   2415  HZ2 TRP A 155      -5.144   0.450   8.001  1.00 91.25           H  
ATOM   2416  CZ3 TRP A 155      -5.972   3.599   9.042  1.00 91.25           C  
ATOM   2417  HZ3 TRP A 155      -5.531   4.567   9.228  1.00 91.25           H  
ATOM   2418  N   GLY A 156     -13.749   3.028   8.843  1.00 82.29           N  
ATOM   2419  H   GLY A 156     -13.757   2.078   8.500  1.00 82.29           H  
ATOM   2420  CA  GLY A 156     -14.984   3.547   9.442  1.00 82.29           C  
ATOM   2421  HA2 GLY A 156     -15.268   4.475   8.946  1.00 82.29           H  
ATOM   2422  HA3 GLY A 156     -15.792   2.826   9.318  1.00 82.29           H  
ATOM   2423  C   GLY A 156     -14.876   3.854  10.933  1.00 82.29           C  
ATOM   2424  O   GLY A 156     -13.873   3.453  11.571  1.00 82.29           O  
ATOM   2425  OXT GLY A 156     -15.828   4.507  11.402  1.00 82.29           O  
TER    2426      GLY A 156                                                       
END   
