# Supplementary material for: Single-chain dimers from de novo immunoglobulins as robust scaffolds for multiple binding loops
Source: Nat Commun. 2023 Sep 23;14:5939. doi: 10.1038/s41467-023-41717-5 (PMC10517939; doi:10.1038/s41467-023-41717-5)
Supplement: Supplementary file 3 — Supplementary Data 1 [file 41467_2023_41717_MOESM3_ESM.zip › design_models/scIg+EF/scIg12+EF2d/ranked_5.pdb]

ATOM      1  N   GLY A   1     -14.759  -4.905   4.825  1.00 92.69           N  
ATOM      2  H   GLY A   1     -13.915  -4.699   5.340  1.00 92.69           H  
ATOM      3  H2  GLY A   1     -15.539  -4.848   5.464  1.00 92.69           H  
ATOM      4  H3  GLY A   1     -14.660  -5.861   4.515  1.00 92.69           H  
ATOM      5  CA  GLY A   1     -14.895  -3.980   3.676  1.00 92.69           C  
ATOM      6  HA2 GLY A   1     -15.851  -4.154   3.182  1.00 92.69           H  
ATOM      7  HA3 GLY A   1     -14.840  -2.952   4.034  1.00 92.69           H  
ATOM      8  C   GLY A   1     -13.784  -4.202   2.664  1.00 92.69           C  
ATOM      9  O   GLY A   1     -12.956  -5.074   2.886  1.00 92.69           O  
ATOM     10  N   ARG A   2     -13.779  -3.456   1.549  1.00 95.89           N  
ATOM     11  H   ARG A   2     -14.490  -2.752   1.410  1.00 95.89           H  
ATOM     12  CA  ARG A   2     -12.782  -3.586   0.474  1.00 95.89           C  
ATOM     13  HA  ARG A   2     -11.878  -4.043   0.876  1.00 95.89           H  
ATOM     14  C   ARG A   2     -12.403  -2.222  -0.095  1.00 95.89           C  
ATOM     15  CB  ARG A   2     -13.337  -4.515  -0.618  1.00 95.89           C  
ATOM     16  HB2 ARG A   2     -14.337  -4.175  -0.886  1.00 95.89           H  
ATOM     17  HB3 ARG A   2     -13.423  -5.522  -0.209  1.00 95.89           H  
ATOM     18  O   ARG A   2     -13.288  -1.438  -0.436  1.00 95.89           O  
ATOM     19  CG  ARG A   2     -12.476  -4.569  -1.891  1.00 95.89           C  
ATOM     20  HG2 ARG A   2     -11.485  -4.963  -1.663  1.00 95.89           H  
ATOM     21  HG3 ARG A   2     -12.375  -3.572  -2.319  1.00 95.89           H  
ATOM     22  CD  ARG A   2     -13.169  -5.455  -2.921  1.00 95.89           C  
ATOM     23  HD2 ARG A   2     -13.212  -6.474  -2.535  1.00 95.89           H  
ATOM     24  HD3 ARG A   2     -14.193  -5.106  -3.052  1.00 95.89           H  
ATOM     25  NE  ARG A   2     -12.493  -5.381  -4.226  1.00 95.89           N  
ATOM     26  HE  ARG A   2     -12.409  -4.455  -4.620  1.00 95.89           H  
ATOM     27  NH1 ARG A   2     -12.372  -7.632  -4.610  1.00 95.89           N  
ATOM     28 HH11 ARG A   2     -12.026  -8.416  -5.145  1.00 95.89           H  
ATOM     29 HH12 ARG A   2     -12.406  -7.795  -3.613  1.00 95.89           H  
ATOM     30  NH2 ARG A   2     -11.623  -6.200  -6.152  1.00 95.89           N  
ATOM     31 HH21 ARG A   2     -11.280  -6.987  -6.684  1.00 95.89           H  
ATOM     32 HH22 ARG A   2     -11.427  -5.247  -6.425  1.00 95.89           H  
ATOM     33  CZ  ARG A   2     -12.174  -6.404  -4.987  1.00 95.89           C  
ATOM     34  N   VAL A   3     -11.106  -1.978  -0.257  1.00 96.96           N  
ATOM     35  H   VAL A   3     -10.455  -2.678   0.069  1.00 96.96           H  
ATOM     36  CA  VAL A   3     -10.557  -0.809  -0.958  1.00 96.96           C  
ATOM     37  HA  VAL A   3     -11.364  -0.292  -1.477  1.00 96.96           H  
ATOM     38  C   VAL A   3      -9.559  -1.261  -2.004  1.00 96.96           C  
ATOM     39  CB  VAL A   3      -9.914   0.191   0.018  1.00 96.96           C  
ATOM     40  HB  VAL A   3      -9.290  -0.360   0.721  1.00 96.96           H  
ATOM     41  O   VAL A   3      -8.719  -2.124  -1.757  1.00 96.96           O  
ATOM     42  CG1 VAL A   3      -9.053   1.277  -0.646  1.00 96.96           C  
ATOM     43 HG11 VAL A   3      -9.623   1.793  -1.418  1.00 96.96           H  
ATOM     44 HG12 VAL A   3      -8.163   0.832  -1.091  1.00 96.96           H  
ATOM     45 HG13 VAL A   3      -8.729   1.998   0.104  1.00 96.96           H  
ATOM     46  CG2 VAL A   3     -11.013   0.916   0.791  1.00 96.96           C  
ATOM     47 HG21 VAL A   3     -11.848   0.249   1.006  1.00 96.96           H  
ATOM     48 HG22 VAL A   3     -10.588   1.261   1.734  1.00 96.96           H  
ATOM     49 HG23 VAL A   3     -11.399   1.759   0.219  1.00 96.96           H  
ATOM     50  N   GLU A   4      -9.638  -0.649  -3.175  1.00 97.77           N  
ATOM     51  H   GLU A   4     -10.349   0.057  -3.299  1.00 97.77           H  
ATOM     52  CA  GLU A   4      -8.690  -0.847  -4.255  1.00 97.77           C  
ATOM     53  HA  GLU A   4      -8.009  -1.658  -4.000  1.00 97.77           H  
ATOM     54  C   GLU A   4      -7.853   0.418  -4.465  1.00 97.77           C  
ATOM     55  CB  GLU A   4      -9.465  -1.278  -5.501  1.00 97.77           C  
ATOM     56  HB2 GLU A   4     -10.013  -2.193  -5.278  1.00 97.77           H  
ATOM     57  HB3 GLU A   4     -10.174  -0.498  -5.778  1.00 97.77           H  
ATOM     58  O   GLU A   4      -8.392   1.514  -4.611  1.00 97.77           O  
ATOM     59  CG  GLU A   4      -8.520  -1.540  -6.667  1.00 97.77           C  
ATOM     60  HG2 GLU A   4      -7.758  -2.251  -6.349  1.00 97.77           H  
ATOM     61  HG3 GLU A   4      -8.023  -0.611  -6.944  1.00 97.77           H  
ATOM     62  CD  GLU A   4      -9.234  -2.093  -7.895  1.00 97.77           C  
ATOM     63  OE1 GLU A   4      -8.521  -2.653  -8.748  1.00 97.77           O  
ATOM     64  OE2 GLU A   4     -10.451  -1.949  -8.117  1.00 97.77           O  
ATOM     65  N   VAL A   5      -6.532   0.247  -4.512  1.00 97.30           N  
ATOM     66  H   VAL A   5      -6.178  -0.686  -4.354  1.00 97.30           H  
ATOM     67  CA  VAL A   5      -5.543   1.279  -4.828  1.00 97.30           C  
ATOM     68  HA  VAL A   5      -6.052   2.226  -5.010  1.00 97.30           H  
ATOM     69  C   VAL A   5      -4.815   0.855  -6.099  1.00 97.30           C  
ATOM     70  CB  VAL A   5      -4.547   1.488  -3.667  1.00 97.30           C  
ATOM     71  HB  VAL A   5      -3.944   0.588  -3.547  1.00 97.30           H  
ATOM     72  O   VAL A   5      -4.080  -0.133  -6.104  1.00 97.30           O  
ATOM     73  CG1 VAL A   5      -3.597   2.657  -3.960  1.00 97.30           C  
ATOM     74 HG11 VAL A   5      -3.017   2.461  -4.862  1.00 97.30           H  
ATOM     75 HG12 VAL A   5      -4.166   3.579  -4.088  1.00 97.30           H  
ATOM     76 HG13 VAL A   5      -2.901   2.782  -3.131  1.00 97.30           H  
ATOM     77  CG2 VAL A   5      -5.254   1.752  -2.331  1.00 97.30           C  
ATOM     78 HG21 VAL A   5      -5.796   0.861  -2.014  1.00 97.30           H  
ATOM     79 HG22 VAL A   5      -4.522   1.996  -1.562  1.00 97.30           H  
ATOM     80 HG23 VAL A   5      -5.959   2.577  -2.434  1.00 97.30           H  
ATOM     81  N   ARG A   6      -5.009   1.591  -7.193  1.00 96.72           N  
ATOM     82  H   ARG A   6      -5.634   2.381  -7.117  1.00 96.72           H  
ATOM     83  CA  ARG A   6      -4.252   1.418  -8.440  1.00 96.72           C  
ATOM     84  HA  ARG A   6      -3.648   0.511  -8.395  1.00 96.72           H  
ATOM     85  C   ARG A   6      -3.306   2.587  -8.601  1.00 96.72           C  
ATOM     86  CB  ARG A   6      -5.183   1.329  -9.652  1.00 96.72           C  
ATOM     87  HB2 ARG A   6      -5.796   2.229  -9.688  1.00 96.72           H  
ATOM     88  HB3 ARG A   6      -4.577   1.291 -10.557  1.00 96.72           H  
ATOM     89  O   ARG A   6      -3.752   3.731  -8.620  1.00 96.72           O  
ATOM     90  CG  ARG A   6      -6.097   0.106  -9.617  1.00 96.72           C  
ATOM     91  HG2 ARG A   6      -5.488  -0.798  -9.654  1.00 96.72           H  
ATOM     92  HG3 ARG A   6      -6.689   0.113  -8.702  1.00 96.72           H  
ATOM     93  CD  ARG A   6      -7.036   0.135 -10.825  1.00 96.72           C  
ATOM     94  HD2 ARG A   6      -7.583   1.078 -10.812  1.00 96.72           H  
ATOM     95  HD3 ARG A   6      -6.446   0.071 -11.740  1.00 96.72           H  
ATOM     96  NE  ARG A   6      -7.985  -0.980 -10.765  1.00 96.72           N  
ATOM     97  HE  ARG A   6      -7.870  -1.640 -10.009  1.00 96.72           H  
ATOM     98  NH1 ARG A   6      -9.494  -0.294 -12.341  1.00 96.72           N  
ATOM     99 HH11 ARG A   6     -10.444  -0.318 -12.684  1.00 96.72           H  
ATOM    100 HH12 ARG A   6      -8.913   0.515 -12.503  1.00 96.72           H  
ATOM    101  NH2 ARG A   6      -9.962  -2.036 -11.017  1.00 96.72           N  
ATOM    102 HH21 ARG A   6      -9.768  -2.408 -10.098  1.00 96.72           H  
ATOM    103 HH22 ARG A   6     -10.933  -2.005 -11.293  1.00 96.72           H  
ATOM    104  CZ  ARG A   6      -9.137  -1.104 -11.385  1.00 96.72           C  
ATOM    105  N   VAL A   7      -2.025   2.299  -8.751  1.00 93.80           N  
ATOM    106  H   VAL A   7      -1.727   1.334  -8.749  1.00 93.80           H  
ATOM    107  CA  VAL A   7      -1.010   3.318  -9.008  1.00 93.80           C  
ATOM    108  HA  VAL A   7      -1.439   4.308  -8.854  1.00 93.80           H  
ATOM    109  C   VAL A   7      -0.583   3.205 -10.463  1.00 93.80           C  
ATOM    110  CB  VAL A   7       0.175   3.184  -8.043  1.00 93.80           C  
ATOM    111  HB  VAL A   7       0.749   2.300  -8.322  1.00 93.80           H  
ATOM    112  O   VAL A   7      -0.449   2.101 -10.982  1.00 93.80           O  
ATOM    113  CG1 VAL A   7       1.100   4.400  -8.127  1.00 93.80           C  
ATOM    114 HG11 VAL A   7       1.905   4.308  -7.398  1.00 93.80           H  
ATOM    115 HG12 VAL A   7       0.541   5.314  -7.925  1.00 93.80           H  
ATOM    116 HG13 VAL A   7       1.550   4.467  -9.118  1.00 93.80           H  
ATOM    117  CG2 VAL A   7      -0.273   3.022  -6.583  1.00 93.80           C  
ATOM    118 HG21 VAL A   7       0.607   2.924  -5.947  1.00 93.80           H  
ATOM    119 HG22 VAL A   7      -0.863   2.114  -6.460  1.00 93.80           H  
ATOM    120 HG23 VAL A   7      -0.861   3.885  -6.271  1.00 93.80           H  
ATOM    121  N   GLU A   8      -0.390   4.332 -11.129  1.00 91.95           N  
ATOM    122  H   GLU A   8      -0.608   5.204 -10.668  1.00 91.95           H  
ATOM    123  CA  GLU A   8       0.178   4.416 -12.470  1.00 91.95           C  
ATOM    124  HA  GLU A   8       0.610   3.453 -12.741  1.00 91.95           H  
ATOM    125  C   GLU A   8       1.292   5.461 -12.469  1.00 91.95           C  
ATOM    126  CB  GLU A   8      -0.926   4.733 -13.493  1.00 91.95           C  
ATOM    127  HB2 GLU A   8      -1.402   5.676 -13.224  1.00 91.95           H  
ATOM    128  HB3 GLU A   8      -1.676   3.943 -13.449  1.00 91.95           H  
ATOM    129  O   GLU A   8       1.052   6.626 -12.153  1.00 91.95           O  
ATOM    130  CG  GLU A   8      -0.398   4.826 -14.936  1.00 91.95           C  
ATOM    131  HG2 GLU A   8       0.303   5.657 -15.012  1.00 91.95           H  
ATOM    132  HG3 GLU A   8       0.142   3.907 -15.165  1.00 91.95           H  
ATOM    133  CD  GLU A   8      -1.519   5.028 -15.973  1.00 91.95           C  
ATOM    134  OE1 GLU A   8      -1.386   4.464 -17.090  1.00 91.95           O  
ATOM    135  OE2 GLU A   8      -2.527   5.705 -15.667  1.00 91.95           O  
ATOM    136  N   PHE A   9       2.500   5.038 -12.833  1.00 86.50           N  
ATOM    137  H   PHE A   9       2.625   4.055 -13.031  1.00 86.50           H  
ATOM    138  CA  PHE A   9       3.642   5.917 -13.068  1.00 86.50           C  
ATOM    139  HA  PHE A   9       3.479   6.871 -12.567  1.00 86.50           H  
ATOM    140  C   PHE A   9       3.765   6.176 -14.574  1.00 86.50           C  
ATOM    141  CB  PHE A   9       4.914   5.296 -12.473  1.00 86.50           C  
ATOM    142  HB2 PHE A   9       5.156   4.386 -13.021  1.00 86.50           H  
ATOM    143  HB3 PHE A   9       5.740   5.991 -12.620  1.00 86.50           H  
ATOM    144  O   PHE A   9       3.965   5.246 -15.361  1.00 86.50           O  
ATOM    145  CG  PHE A   9       4.814   4.965 -10.995  1.00 86.50           C  
ATOM    146  CD1 PHE A   9       5.075   5.946 -10.020  1.00 86.50           C  
ATOM    147  HD1 PHE A   9       5.352   6.946 -10.317  1.00 86.50           H  
ATOM    148  CD2 PHE A   9       4.458   3.666 -10.590  1.00 86.50           C  
ATOM    149  HD2 PHE A   9       4.254   2.903 -11.327  1.00 86.50           H  
ATOM    150  CE1 PHE A   9       4.986   5.615  -8.656  1.00 86.50           C  
ATOM    151  HE1 PHE A   9       5.185   6.364  -7.904  1.00 86.50           H  
ATOM    152  CE2 PHE A   9       4.376   3.333  -9.233  1.00 86.50           C  
ATOM    153  HE2 PHE A   9       4.129   2.324  -8.939  1.00 86.50           H  
ATOM    154  CZ  PHE A   9       4.642   4.310  -8.267  1.00 86.50           C  
ATOM    155  HZ  PHE A   9       4.581   4.040  -7.223  1.00 86.50           H  
ATOM    156  N   GLU A  10       3.621   7.435 -14.982  1.00 84.33           N  
ATOM    157  H   GLU A  10       3.484   8.150 -14.282  1.00 84.33           H  
ATOM    158  CA  GLU A  10       3.694   7.876 -16.376  1.00 84.33           C  
ATOM    159  HA  GLU A  10       4.165   7.100 -16.979  1.00 84.33           H  
ATOM    160  C   GLU A  10       4.554   9.137 -16.463  1.00 84.33           C  
ATOM    161  CB  GLU A  10       2.280   8.119 -16.944  1.00 84.33           C  
ATOM    162  HB2 GLU A  10       1.802   8.928 -16.392  1.00 84.33           H  
ATOM    163  HB3 GLU A  10       1.684   7.215 -16.814  1.00 84.33           H  
ATOM    164  O   GLU A  10       4.091  10.240 -16.172  1.00 84.33           O  
ATOM    165  CG  GLU A  10       2.329   8.465 -18.445  1.00 84.33           C  
ATOM    166  HG2 GLU A  10       3.014   9.298 -18.601  1.00 84.33           H  
ATOM    167  HG3 GLU A  10       2.734   7.605 -18.978  1.00 84.33           H  
ATOM    168  CD  GLU A  10       0.971   8.851 -19.066  1.00 84.33           C  
ATOM    169  OE1 GLU A  10       0.929   8.959 -20.310  1.00 84.33           O  
ATOM    170  OE2 GLU A  10      -0.030   9.087 -18.337  1.00 84.33           O  
ATOM    171  N   GLY A  11       5.813   8.976 -16.876  1.00 78.94           N  
ATOM    172  H   GLY A  11       6.170   8.041 -17.009  1.00 78.94           H  
ATOM    173  CA  GLY A  11       6.745  10.095 -16.952  1.00 78.94           C  
ATOM    174  HA2 GLY A  11       7.737   9.737 -17.227  1.00 78.94           H  
ATOM    175  HA3 GLY A  11       6.401  10.801 -17.707  1.00 78.94           H  
ATOM    176  C   GLY A  11       6.847  10.805 -15.604  1.00 78.94           C  
ATOM    177  O   GLY A  11       7.171  10.188 -14.596  1.00 78.94           O  
ATOM    178  N   ASP A  12       6.582  12.106 -15.602  1.00 80.15           N  
ATOM    179  H   ASP A  12       6.160  12.519 -16.421  1.00 80.15           H  
ATOM    180  CA  ASP A  12       6.684  12.998 -14.447  1.00 80.15           C  
ATOM    181  HA  ASP A  12       7.572  12.728 -13.875  1.00 80.15           H  
ATOM    182  C   ASP A  12       5.490  12.899 -13.481  1.00 80.15           C  
ATOM    183  CB  ASP A  12       6.891  14.426 -14.983  1.00 80.15           C  
ATOM    184  HB2 ASP A  12       7.150  15.075 -14.147  1.00 80.15           H  
ATOM    185  HB3 ASP A  12       7.740  14.427 -15.666  1.00 80.15           H  
ATOM    186  O   ASP A  12       5.404  13.659 -12.514  1.00 80.15           O  
ATOM    187  CG  ASP A  12       5.673  15.028 -15.705  1.00 80.15           C  
ATOM    188  OD1 ASP A  12       4.925  14.276 -16.375  1.00 80.15           O  
ATOM    189  OD2 ASP A  12       5.477  16.261 -15.635  1.00 80.15           O  
ATOM    190  N   LYS A  13       4.554  11.974 -13.728  1.00 86.73           N  
ATOM    191  H   LYS A  13       4.685  11.379 -14.534  1.00 86.73           H  
ATOM    192  CA  LYS A  13       3.292  11.861 -12.991  1.00 86.73           C  
ATOM    193  HA  LYS A  13       3.292  12.601 -12.191  1.00 86.73           H  
ATOM    194  C   LYS A  13       3.113  10.503 -12.338  1.00 86.73           C  
ATOM    195  CB  LYS A  13       2.114  12.171 -13.920  1.00 86.73           C  
ATOM    196  HB2 LYS A  13       2.190  11.550 -14.813  1.00 86.73           H  
ATOM    197  HB3 LYS A  13       1.177  11.943 -13.413  1.00 86.73           H  
ATOM    198  O   LYS A  13       3.373   9.458 -12.932  1.00 86.73           O  
ATOM    199  CG  LYS A  13       2.122  13.653 -14.300  1.00 86.73           C  
ATOM    200  HG2 LYS A  13       1.866  14.250 -13.425  1.00 86.73           H  
ATOM    201  HG3 LYS A  13       3.119  13.942 -14.631  1.00 86.73           H  
ATOM    202  CD  LYS A  13       1.136  13.941 -15.427  1.00 86.73           C  
ATOM    203  HD2 LYS A  13       0.114  13.839 -15.062  1.00 86.73           H  
ATOM    204  HD3 LYS A  13       1.320  13.244 -16.245  1.00 86.73           H  
ATOM    205  CE  LYS A  13       1.422  15.366 -15.892  1.00 86.73           C  
ATOM    206  HE2 LYS A  13       1.228  16.054 -15.069  1.00 86.73           H  
ATOM    207  HE3 LYS A  13       2.485  15.429 -16.123  1.00 86.73           H  
ATOM    208  NZ  LYS A  13       0.625  15.713 -17.085  1.00 86.73           N  
ATOM    209  HZ1 LYS A  13      -0.363  15.684 -16.881  1.00 86.73           H  
ATOM    210  HZ2 LYS A  13       0.897  16.633 -17.401  1.00 86.73           H  
ATOM    211  HZ3 LYS A  13       0.857  15.056 -17.817  1.00 86.73           H  
ATOM    212  N   MET A  14       2.541  10.540 -11.140  1.00 89.03           N  
ATOM    213  H   MET A  14       2.370  11.450 -10.737  1.00 89.03           H  
ATOM    214  CA  MET A  14       1.967   9.379 -10.474  1.00 89.03           C  
ATOM    215  HA  MET A  14       2.121   8.495 -11.094  1.00 89.03           H  
ATOM    216  C   MET A  14       0.464   9.606 -10.304  1.00 89.03           C  
ATOM    217  CB  MET A  14       2.678   9.126  -9.140  1.00 89.03           C  
ATOM    218  HB2 MET A  14       2.506   9.970  -8.473  1.00 89.03           H  
ATOM    219  HB3 MET A  14       3.750   9.030  -9.311  1.00 89.03           H  
ATOM    220  O   MET A  14       0.045  10.527  -9.600  1.00 89.03           O  
ATOM    221  CG  MET A  14       2.175   7.832  -8.492  1.00 89.03           C  
ATOM    222  HG2 MET A  14       2.499   6.994  -9.109  1.00 89.03           H  
ATOM    223  HG3 MET A  14       1.085   7.828  -8.479  1.00 89.03           H  
ATOM    224  SD  MET A  14       2.746   7.548  -6.797  1.00 89.03           S  
ATOM    225  CE  MET A  14       1.823   8.862  -5.984  1.00 89.03           C  
ATOM    226  HE1 MET A  14       0.823   8.932  -6.414  1.00 89.03           H  
ATOM    227  HE2 MET A  14       1.733   8.629  -4.923  1.00 89.03           H  
ATOM    228  HE3 MET A  14       2.342   9.808  -6.136  1.00 89.03           H  
ATOM    229  N   ARG A  15      -0.356   8.761 -10.932  1.00 92.87           N  
ATOM    230  H   ARG A  15       0.065   8.015 -11.468  1.00 92.87           H  
ATOM    231  CA  ARG A  15      -1.808   8.727 -10.718  1.00 92.87           C  
ATOM    232  HA  ARG A  15      -2.132   9.669 -10.275  1.00 92.87           H  
ATOM    233  C   ARG A  15      -2.153   7.618  -9.738  1.00 92.87           C  
ATOM    234  CB  ARG A  15      -2.577   8.542 -12.033  1.00 92.87           C  
ATOM    235  HB2 ARG A  15      -3.641   8.510 -11.799  1.00 92.87           H  
ATOM    236  HB3 ARG A  15      -2.301   7.589 -12.483  1.00 92.87           H  
ATOM    237  O   ARG A  15      -1.713   6.485  -9.899  1.00 92.87           O  
ATOM    238  CG  ARG A  15      -2.335   9.662 -13.053  1.00 92.87           C  
ATOM    239  HG2 ARG A  15      -1.318   9.591 -13.438  1.00 92.87           H  
ATOM    240  HG3 ARG A  15      -2.473  10.632 -12.577  1.00 92.87           H  
ATOM    241  CD  ARG A  15      -3.336   9.513 -14.206  1.00 92.87           C  
ATOM    242  HD2 ARG A  15      -4.342   9.673 -13.819  1.00 92.87           H  
ATOM    243  HD3 ARG A  15      -3.287   8.493 -14.587  1.00 92.87           H  
ATOM    244  NE  ARG A  15      -3.080  10.493 -15.278  1.00 92.87           N  
ATOM    245  HE  ARG A  15      -3.298  11.453 -15.052  1.00 92.87           H  
ATOM    246  NH1 ARG A  15      -2.366   9.018 -16.904  1.00 92.87           N  
ATOM    247 HH11 ARG A  15      -2.568   8.215 -16.325  1.00 92.87           H  
ATOM    248 HH12 ARG A  15      -1.645   8.891 -17.600  1.00 92.87           H  
ATOM    249  NH2 ARG A  15      -2.199  11.175 -17.272  1.00 92.87           N  
ATOM    250 HH21 ARG A  15      -1.630  10.863 -18.046  1.00 92.87           H  
ATOM    251 HH22 ARG A  15      -2.276  12.144 -16.997  1.00 92.87           H  
ATOM    252  CZ  ARG A  15      -2.570  10.224 -16.468  1.00 92.87           C  
ATOM    253  N   VAL A  16      -2.966   7.936  -8.743  1.00 95.30           N  
ATOM    254  H   VAL A  16      -3.247   8.902  -8.656  1.00 95.30           H  
ATOM    255  CA  VAL A  16      -3.494   6.989  -7.762  1.00 95.30           C  
ATOM    256  HA  VAL A  16      -3.109   5.991  -7.969  1.00 95.30           H  
ATOM    257  C   VAL A  16      -5.005   6.976  -7.908  1.00 95.30           C  
ATOM    258  CB  VAL A  16      -3.079   7.359  -6.327  1.00 95.30           C  
ATOM    259  HB  VAL A  16      -3.545   8.304  -6.044  1.00 95.30           H  
ATOM    260  O   VAL A  16      -5.657   7.980  -7.635  1.00 95.30           O  
ATOM    261  CG1 VAL A  16      -3.526   6.275  -5.339  1.00 95.30           C  
ATOM    262 HG11 VAL A  16      -3.228   6.547  -4.327  1.00 95.30           H  
ATOM    263 HG12 VAL A  16      -3.072   5.319  -5.601  1.00 95.30           H  
ATOM    264 HG13 VAL A  16      -4.611   6.173  -5.358  1.00 95.30           H  
ATOM    265  CG2 VAL A  16      -1.561   7.526  -6.204  1.00 95.30           C  
ATOM    266 HG21 VAL A  16      -1.056   6.601  -6.482  1.00 95.30           H  
ATOM    267 HG22 VAL A  16      -1.300   7.795  -5.181  1.00 95.30           H  
ATOM    268 HG23 VAL A  16      -1.227   8.331  -6.858  1.00 95.30           H  
ATOM    269  N   ARG A  17      -5.565   5.851  -8.346  1.00 97.52           N  
ATOM    270  H   ARG A  17      -4.957   5.066  -8.528  1.00 97.52           H  
ATOM    271  CA  ARG A  17      -7.012   5.625  -8.362  1.00 97.52           C  
ATOM    272  HA  ARG A  17      -7.529   6.581  -8.291  1.00 97.52           H  
ATOM    273  C   ARG A  17      -7.408   4.813  -7.149  1.00 97.52           C  
ATOM    274  CB  ARG A  17      -7.476   4.949  -9.650  1.00 97.52           C  
ATOM    275  HB2 ARG A  17      -8.540   4.730  -9.568  1.00 97.52           H  
ATOM    276  HB3 ARG A  17      -6.935   4.013  -9.794  1.00 97.52           H  
ATOM    277  O   ARG A  17      -6.836   3.753  -6.894  1.00 97.52           O  
ATOM    278  CG  ARG A  17      -7.250   5.859 -10.851  1.00 97.52           C  
ATOM    279  HG2 ARG A  17      -6.186   6.056 -10.978  1.00 97.52           H  
ATOM    280  HG3 ARG A  17      -7.774   6.802 -10.690  1.00 97.52           H  
ATOM    281  CD  ARG A  17      -7.796   5.196 -12.109  1.00 97.52           C  
ATOM    282  HD2 ARG A  17      -7.281   4.248 -12.269  1.00 97.52           H  
ATOM    283  HD3 ARG A  17      -8.864   5.020 -11.983  1.00 97.52           H  
ATOM    284  NE  ARG A  17      -7.570   6.090 -13.240  1.00 97.52           N  
ATOM    285  HE  ARG A  17      -7.309   7.041 -13.020  1.00 97.52           H  
ATOM    286  NH1 ARG A  17      -8.315   4.766 -14.946  1.00 97.52           N  
ATOM    287 HH11 ARG A  17      -8.557   4.683 -15.923  1.00 97.52           H  
ATOM    288 HH12 ARG A  17      -8.719   4.169 -14.238  1.00 97.52           H  
ATOM    289  NH2 ARG A  17      -7.497   6.840 -15.330  1.00 97.52           N  
ATOM    290 HH21 ARG A  17      -7.235   7.708 -14.886  1.00 97.52           H  
ATOM    291 HH22 ARG A  17      -7.604   6.769 -16.331  1.00 97.52           H  
ATOM    292  CZ  ARG A  17      -7.789   5.878 -14.510  1.00 97.52           C  
ATOM    293  N   LEU A  18      -8.387   5.326  -6.430  1.00 97.77           N  
ATOM    294  H   LEU A  18      -8.799   6.193  -6.744  1.00 97.77           H  
ATOM    295  CA  LEU A  18      -8.935   4.752  -5.220  1.00 97.77           C  
ATOM    296  HA  LEU A  18      -8.375   3.862  -4.933  1.00 97.77           H  
ATOM    297  C   LEU A  18     -10.380   4.372  -5.486  1.00 97.77           C  
ATOM    298  CB  LEU A  18      -8.864   5.783  -4.087  1.00 97.77           C  
ATOM    299  HB2 LEU A  18      -9.276   5.326  -3.187  1.00 97.77           H  
ATOM    300  HB3 LEU A  18      -9.497   6.629  -4.354  1.00 97.77           H  
ATOM    301  O   LEU A  18     -11.135   5.191  -6.001  1.00 97.77           O  
ATOM    302  CG  LEU A  18      -7.458   6.314  -3.773  1.00 97.77           C  
ATOM    303  HG  LEU A  18      -6.998   6.729  -4.670  1.00 97.77           H  
ATOM    304  CD1 LEU A  18      -7.582   7.437  -2.747  1.00 97.77           C  
ATOM    305 HD11 LEU A  18      -6.594   7.767  -2.427  1.00 97.77           H  
ATOM    306 HD12 LEU A  18      -8.138   7.091  -1.876  1.00 97.77           H  
ATOM    307 HD13 LEU A  18      -8.112   8.280  -3.191  1.00 97.77           H  
ATOM    308  CD2 LEU A  18      -6.557   5.212  -3.220  1.00 97.77           C  
ATOM    309 HD21 LEU A  18      -6.419   4.440  -3.977  1.00 97.77           H  
ATOM    310 HD22 LEU A  18      -5.581   5.626  -2.965  1.00 97.77           H  
ATOM    311 HD23 LEU A  18      -7.010   4.771  -2.332  1.00 97.77           H  
ATOM    312  N   ARG A  19     -10.776   3.167  -5.098  1.00 98.04           N  
ATOM    313  H   ARG A  19     -10.082   2.534  -4.726  1.00 98.04           H  
ATOM    314  CA  ARG A  19     -12.174   2.737  -5.134  1.00 98.04           C  
ATOM    315  HA  ARG A  19     -12.818   3.606  -5.270  1.00 98.04           H  
ATOM    316  C   ARG A  19     -12.551   2.104  -3.806  1.00 98.04           C  
ATOM    317  CB  ARG A  19     -12.378   1.813  -6.337  1.00 98.04           C  
ATOM    318  HB2 ARG A  19     -12.185   2.376  -7.250  1.00 98.04           H  
ATOM    319  HB3 ARG A  19     -11.669   0.986  -6.283  1.00 98.04           H  
ATOM    320  O   ARG A  19     -11.831   1.235  -3.314  1.00 98.04           O  
ATOM    321  CG  ARG A  19     -13.796   1.249  -6.384  1.00 98.04           C  
ATOM    322  HG2 ARG A  19     -13.974   0.639  -5.499  1.00 98.04           H  
ATOM    323  HG3 ARG A  19     -14.521   2.062  -6.413  1.00 98.04           H  
ATOM    324  CD  ARG A  19     -13.957   0.374  -7.620  1.00 98.04           C  
ATOM    325  HD2 ARG A  19     -13.973   1.014  -8.503  1.00 98.04           H  
ATOM    326  HD3 ARG A  19     -13.117  -0.318  -7.683  1.00 98.04           H  
ATOM    327  NE  ARG A  19     -15.196  -0.390  -7.495  1.00 98.04           N  
ATOM    328  HE  ARG A  19     -15.505  -0.591  -6.555  1.00 98.04           H  
ATOM    329  NH1 ARG A  19     -15.537  -0.940  -9.686  1.00 98.04           N  
ATOM    330 HH11 ARG A  19     -14.761  -0.330  -9.902  1.00 98.04           H  
ATOM    331 HH12 ARG A  19     -16.156  -1.299 -10.398  1.00 98.04           H  
ATOM    332  NH2 ARG A  19     -16.971  -1.597  -8.069  1.00 98.04           N  
ATOM    333 HH21 ARG A  19     -17.568  -2.096  -8.713  1.00 98.04           H  
ATOM    334 HH22 ARG A  19     -17.109  -1.629  -7.069  1.00 98.04           H  
ATOM    335  CZ  ARG A  19     -15.893  -0.974  -8.431  1.00 98.04           C  
ATOM    336  N   ASN A  20     -13.675   2.534  -3.241  1.00 97.43           N  
ATOM    337  H   ASN A  20     -14.210   3.246  -3.717  1.00 97.43           H  
ATOM    338  CA  ASN A  20     -14.198   2.007  -1.985  1.00 97.43           C  
ATOM    339  HA  ASN A  20     -13.449   1.380  -1.500  1.00 97.43           H  
ATOM    340  C   ASN A  20     -15.431   1.131  -2.245  1.00 97.43           C  
ATOM    341  CB  ASN A  20     -14.486   3.187  -1.046  1.00 97.43           C  
ATOM    342  HB2 ASN A  20     -15.203   3.848  -1.531  1.00 97.43           H  
ATOM    343  HB3 ASN A  20     -13.566   3.742  -0.860  1.00 97.43           H  
ATOM    344  O   ASN A  20     -16.516   1.636  -2.522  1.00 97.43           O  
ATOM    345  CG  ASN A  20     -15.061   2.763   0.289  1.00 97.43           C  
ATOM    346  ND2 ASN A  20     -15.546   3.693   1.068  1.00 97.43           N  
ATOM    347 HD21 ASN A  20     -15.426   4.663   0.811  1.00 97.43           H  
ATOM    348 HD22 ASN A  20     -15.913   3.428   1.970  1.00 97.43           H  
ATOM    349  OD1 ASN A  20     -15.063   1.601   0.663  1.00 97.43           O  
ATOM    350  N   ASP A  21     -15.269  -0.183  -2.106  1.00 96.74           N  
ATOM    351  H   ASP A  21     -14.369  -0.522  -1.800  1.00 96.74           H  
ATOM    352  CA  ASP A  21     -16.353  -1.169  -2.191  1.00 96.74           C  
ATOM    353  HA  ASP A  21     -17.209  -0.712  -2.688  1.00 96.74           H  
ATOM    354  C   ASP A  21     -16.846  -1.595  -0.785  1.00 96.74           C  
ATOM    355  CB  ASP A  21     -15.914  -2.366  -3.056  1.00 96.74           C  
ATOM    356  HB2 ASP A  21     -16.695  -3.126  -3.033  1.00 96.74           H  
ATOM    357  HB3 ASP A  21     -15.018  -2.800  -2.612  1.00 96.74           H  
ATOM    358  O   ASP A  21     -17.434  -2.664  -0.612  1.00 96.74           O  
ATOM    359  CG  ASP A  21     -15.636  -2.051  -4.534  1.00 96.74           C  
ATOM    360  OD1 ASP A  21     -16.466  -1.396  -5.215  1.00 96.74           O  
ATOM    361  OD2 ASP A  21     -14.612  -2.550  -5.052  1.00 96.74           O  
ATOM    362  N   SER A  22     -16.588  -0.793   0.256  1.00 94.14           N  
ATOM    363  H   SER A  22     -16.098   0.071   0.073  1.00 94.14           H  
ATOM    364  CA  SER A  22     -17.120  -1.002   1.609  1.00 94.14           C  
ATOM    365  HA  SER A  22     -17.364  -2.058   1.718  1.00 94.14           H  
ATOM    366  C   SER A  22     -18.424  -0.229   1.853  1.00 94.14           C  
ATOM    367  CB  SER A  22     -16.054  -0.691   2.666  1.00 94.14           C  
ATOM    368  HB2 SER A  22     -16.308  -1.221   3.584  1.00 94.14           H  
ATOM    369  HB3 SER A  22     -15.078  -1.035   2.325  1.00 94.14           H  
ATOM    370  O   SER A  22     -18.842   0.603   1.052  1.00 94.14           O  
ATOM    371  OG  SER A  22     -15.991   0.678   2.960  1.00 94.14           O  
ATOM    372  HG  SER A  22     -15.640   1.123   2.185  1.00 94.14           H  
ATOM    373  N   SER A  23     -19.087  -0.504   2.978  1.00 93.29           N  
ATOM    374  H   SER A  23     -18.707  -1.176   3.629  1.00 93.29           H  
ATOM    375  CA  SER A  23     -20.334   0.161   3.385  1.00 93.29           C  
ATOM    376  HA  SER A  23     -20.925   0.376   2.495  1.00 93.29           H  
ATOM    377  C   SER A  23     -20.126   1.494   4.111  1.00 93.29           C  
ATOM    378  CB  SER A  23     -21.142  -0.788   4.272  1.00 93.29           C  
ATOM    379  HB2 SER A  23     -21.463  -1.646   3.681  1.00 93.29           H  
ATOM    380  HB3 SER A  23     -22.025  -0.273   4.652  1.00 93.29           H  
ATOM    381  O   SER A  23     -21.102   2.177   4.417  1.00 93.29           O  
ATOM    382  OG  SER A  23     -20.343  -1.240   5.353  1.00 93.29           O  
ATOM    383  HG  SER A  23     -20.904  -1.680   5.996  1.00 93.29           H  
ATOM    384  N   THR A  24     -18.880   1.877   4.397  1.00 93.00           N  
ATOM    385  H   THR A  24     -18.111   1.311   4.069  1.00 93.00           H  
ATOM    386  CA  THR A  24     -18.534   3.097   5.139  1.00 93.00           C  
ATOM    387  HA  THR A  24     -19.434   3.697   5.273  1.00 93.00           H  
ATOM    388  C   THR A  24     -17.511   3.930   4.373  1.00 93.00           C  
ATOM    389  CB  THR A  24     -17.974   2.774   6.532  1.00 93.00           C  
ATOM    390  HB  THR A  24     -17.649   3.701   7.005  1.00 93.00           H  
ATOM    391  O   THR A  24     -16.712   3.362   3.630  1.00 93.00           O  
ATOM    392  CG2 THR A  24     -19.029   2.120   7.426  1.00 93.00           C  
ATOM    393 HG21 THR A  24     -18.614   1.975   8.423  1.00 93.00           H  
ATOM    394 HG22 THR A  24     -19.317   1.151   7.019  1.00 93.00           H  
ATOM    395 HG23 THR A  24     -19.908   2.761   7.492  1.00 93.00           H  
ATOM    396  OG1 THR A  24     -16.874   1.894   6.452  1.00 93.00           O  
ATOM    397  HG1 THR A  24     -16.277   2.221   5.775  1.00 93.00           H  
ATOM    398  N   PRO A  25     -17.475   5.260   4.550  1.00 95.55           N  
ATOM    399  CA  PRO A  25     -16.381   6.067   4.024  1.00 95.55           C  
ATOM    400  HA  PRO A  25     -16.408   6.022   2.935  1.00 95.55           H  
ATOM    401  C   PRO A  25     -15.021   5.563   4.519  1.00 95.55           C  
ATOM    402  CB  PRO A  25     -16.659   7.504   4.473  1.00 95.55           C  
ATOM    403  HB2 PRO A  25     -16.373   8.226   3.708  1.00 95.55           H  
ATOM    404  HB3 PRO A  25     -16.142   7.714   5.409  1.00 95.55           H  
ATOM    405  O   PRO A  25     -14.900   5.079   5.648  1.00 95.55           O  
ATOM    406  CG  PRO A  25     -18.168   7.511   4.716  1.00 95.55           C  
ATOM    407  HG2 PRO A  25     -18.458   8.273   5.440  1.00 95.55           H  
ATOM    408  HG3 PRO A  25     -18.689   7.663   3.771  1.00 95.55           H  
ATOM    409  CD  PRO A  25     -18.442   6.101   5.234  1.00 95.55           C  
ATOM    410  HD2 PRO A  25     -19.468   5.817   4.999  1.00 95.55           H  
ATOM    411  HD3 PRO A  25     -18.267   6.060   6.309  1.00 95.55           H  
ATOM    412  N   VAL A  26     -14.014   5.685   3.661  1.00 96.12           N  
ATOM    413  H   VAL A  26     -14.204   6.084   2.752  1.00 96.12           H  
ATOM    414  CA  VAL A  26     -12.617   5.349   3.950  1.00 96.12           C  
ATOM    415  HA  VAL A  26     -12.509   5.019   4.984  1.00 96.12           H  
ATOM    416  C   VAL A  26     -11.790   6.609   3.766  1.00 96.12           C  
ATOM    417  CB  VAL A  26     -12.132   4.220   3.026  1.00 96.12           C  
ATOM    418  HB  VAL A  26     -12.322   4.509   1.992  1.00 96.12           H  
ATOM    419  O   VAL A  26     -11.965   7.321   2.779  1.00 96.12           O  
ATOM    420  CG1 VAL A  26     -10.634   3.935   3.172  1.00 96.12           C  
ATOM    421 HG11 VAL A  26     -10.420   3.502   4.149  1.00 96.12           H  
ATOM    422 HG12 VAL A  26     -10.044   4.844   3.049  1.00 96.12           H  
ATOM    423 HG13 VAL A  26     -10.319   3.249   2.387  1.00 96.12           H  
ATOM    424  CG2 VAL A  26     -12.896   2.920   3.317  1.00 96.12           C  
ATOM    425 HG21 VAL A  26     -12.622   2.156   2.589  1.00 96.12           H  
ATOM    426 HG22 VAL A  26     -12.666   2.568   4.323  1.00 96.12           H  
ATOM    427 HG23 VAL A  26     -13.971   3.082   3.243  1.00 96.12           H  
ATOM    428  N   GLU A  27     -10.886   6.884   4.695  1.00 96.94           N  
ATOM    429  H   GLU A  27     -10.725   6.210   5.430  1.00 96.94           H  
ATOM    430  CA  GLU A  27      -9.886   7.934   4.554  1.00 96.94           C  
ATOM    431  HA  GLU A  27     -10.223   8.649   3.803  1.00 96.94           H  
ATOM    432  C   GLU A  27      -8.574   7.322   4.055  1.00 96.94           C  
ATOM    433  CB  GLU A  27      -9.750   8.708   5.872  1.00 96.94           C  
ATOM    434  HB2 GLU A  27     -10.744   9.043   6.170  1.00 96.94           H  
ATOM    435  HB3 GLU A  27      -9.354   8.059   6.653  1.00 96.94           H  
ATOM    436  O   GLU A  27      -8.084   6.329   4.585  1.00 96.94           O  
ATOM    437  CG  GLU A  27      -8.847   9.933   5.705  1.00 96.94           C  
ATOM    438  HG2 GLU A  27      -7.806   9.613   5.677  1.00 96.94           H  
ATOM    439  HG3 GLU A  27      -9.069  10.402   4.746  1.00 96.94           H  
ATOM    440  CD  GLU A  27      -9.074  10.967   6.816  1.00 96.94           C  
ATOM    441  OE1 GLU A  27      -8.249  11.062   7.746  1.00 96.94           O  
ATOM    442  OE2 GLU A  27     -10.052  11.736   6.679  1.00 96.94           O  
ATOM    443  N   VAL A  28      -8.014   7.888   2.990  1.00 95.57           N  
ATOM    444  H   VAL A  28      -8.488   8.668   2.557  1.00 95.57           H  
ATOM    445  CA  VAL A  28      -6.746   7.447   2.411  1.00 95.57           C  
ATOM    446  HA  VAL A  28      -6.352   6.620   3.000  1.00 95.57           H  
ATOM    447  C   VAL A  28      -5.752   8.593   2.493  1.00 95.57           C  
ATOM    448  CB  VAL A  28      -6.913   6.931   0.970  1.00 95.57           C  
ATOM    449  HB  VAL A  28      -7.215   7.753   0.320  1.00 95.57           H  
ATOM    450  O   VAL A  28      -5.925   9.632   1.853  1.00 95.57           O  
ATOM    451  CG1 VAL A  28      -5.584   6.355   0.459  1.00 95.57           C  
ATOM    452 HG11 VAL A  28      -4.825   7.136   0.424  1.00 95.57           H  
ATOM    453 HG12 VAL A  28      -5.714   5.955  -0.546  1.00 95.57           H  
ATOM    454 HG13 VAL A  28      -5.244   5.559   1.122  1.00 95.57           H  
ATOM    455  CG2 VAL A  28      -7.974   5.824   0.881  1.00 95.57           C  
ATOM    456 HG21 VAL A  28      -8.956   6.233   1.116  1.00 95.57           H  
ATOM    457 HG22 VAL A  28      -8.007   5.408  -0.126  1.00 95.57           H  
ATOM    458 HG23 VAL A  28      -7.740   5.031   1.592  1.00 95.57           H  
ATOM    459  N   HIS A  29      -4.684   8.388   3.257  1.00 93.93           N  
ATOM    460  H   HIS A  29      -4.630   7.519   3.768  1.00 93.93           H  
ATOM    461  CA  HIS A  29      -3.532   9.276   3.288  1.00 93.93           C  
ATOM    462  HA  HIS A  29      -3.844  10.275   2.983  1.00 93.93           H  
ATOM    463  C   HIS A  29      -2.482   8.764   2.317  1.00 93.93           C  
ATOM    464  CB  HIS A  29      -2.944   9.394   4.691  1.00 93.93           C  
ATOM    465  HB2 HIS A  29      -2.205  10.195   4.694  1.00 93.93           H  
ATOM    466  HB3 HIS A  29      -2.425   8.470   4.946  1.00 93.93           H  
ATOM    467  O   HIS A  29      -1.939   7.671   2.472  1.00 93.93           O  
ATOM    468  CG  HIS A  29      -3.968   9.680   5.745  1.00 93.93           C  
ATOM    469  CD2 HIS A  29      -4.561   8.761   6.566  1.00 93.93           C  
ATOM    470  HD2 HIS A  29      -4.390   7.695   6.579  1.00 93.93           H  
ATOM    471  ND1 HIS A  29      -4.493  10.915   6.049  1.00 93.93           N  
ATOM    472  HD1 HIS A  29      -4.380  11.765   5.515  1.00 93.93           H  
ATOM    473  CE1 HIS A  29      -5.369  10.744   7.052  1.00 93.93           C  
ATOM    474  HE1 HIS A  29      -5.978  11.514   7.502  1.00 93.93           H  
ATOM    475  NE2 HIS A  29      -5.423   9.454   7.400  1.00 93.93           N  
ATOM    476  N   ILE A  30      -2.172   9.577   1.322  1.00 91.82           N  
ATOM    477  H   ILE A  30      -2.656  10.462   1.262  1.00 91.82           H  
ATOM    478  CA  ILE A  30      -1.149   9.298   0.331  1.00 91.82           C  
ATOM    479  HA  ILE A  30      -0.825   8.261   0.419  1.00 91.82           H  
ATOM    480  C   ILE A  30       0.026  10.210   0.639  1.00 91.82           C  
ATOM    481  CB  ILE A  30      -1.681   9.510  -1.096  1.00 91.82           C  
ATOM    482  HB  ILE A  30      -1.835  10.579  -1.242  1.00 91.82           H  
ATOM    483  O   ILE A  30      -0.119  11.433   0.666  1.00 91.82           O  
ATOM    484  CG1 ILE A  30      -3.037   8.809  -1.343  1.00 91.82           C  
ATOM    485 HG12 ILE A  30      -2.906   7.727  -1.338  1.00 91.82           H  
ATOM    486 HG13 ILE A  30      -3.744   9.070  -0.556  1.00 91.82           H  
ATOM    487  CG2 ILE A  30      -0.603   9.007  -2.076  1.00 91.82           C  
ATOM    488 HG21 ILE A  30       0.307   9.598  -1.969  1.00 91.82           H  
ATOM    489 HG22 ILE A  30      -0.936   9.096  -3.110  1.00 91.82           H  
ATOM    490 HG23 ILE A  30      -0.367   7.963  -1.871  1.00 91.82           H  
ATOM    491  CD1 ILE A  30      -3.691   9.243  -2.657  1.00 91.82           C  
ATOM    492 HD11 ILE A  30      -3.803  10.327  -2.668  1.00 91.82           H  
ATOM    493 HD12 ILE A  30      -4.677   8.786  -2.739  1.00 91.82           H  
ATOM    494 HD13 ILE A  30      -3.095   8.927  -3.513  1.00 91.82           H  
ATOM    495  N   LYS A  31       1.190   9.615   0.867  1.00 88.74           N  
ATOM    496  H   LYS A  31       1.220   8.606   0.826  1.00 88.74           H  
ATOM    497  CA  LYS A  31       2.453  10.324   1.016  1.00 88.74           C  
ATOM    498  HA  LYS A  31       2.292  11.391   0.864  1.00 88.74           H  
ATOM    499  C   LYS A  31       3.407   9.846  -0.060  1.00 88.74           C  
ATOM    500  CB  LYS A  31       2.996  10.116   2.429  1.00 88.74           C  
ATOM    501  HB2 LYS A  31       2.267  10.491   3.147  1.00 88.74           H  
ATOM    502  HB3 LYS A  31       3.137   9.050   2.608  1.00 88.74           H  
ATOM    503  O   LYS A  31       3.574   8.648  -0.268  1.00 88.74           O  
ATOM    504  CG  LYS A  31       4.326  10.851   2.623  1.00 88.74           C  
ATOM    505  HG2 LYS A  31       4.193  11.922   2.468  1.00 88.74           H  
ATOM    506  HG3 LYS A  31       5.057  10.481   1.904  1.00 88.74           H  
ATOM    507  CD  LYS A  31       4.863  10.586   4.027  1.00 88.74           C  
ATOM    508  HD2 LYS A  31       4.958   9.507   4.145  1.00 88.74           H  
ATOM    509  HD3 LYS A  31       4.180  10.963   4.787  1.00 88.74           H  
ATOM    510  CE  LYS A  31       6.236  11.239   4.147  1.00 88.74           C  
ATOM    511  HE2 LYS A  31       6.167  12.262   4.517  1.00 88.74           H  
ATOM    512  HE3 LYS A  31       6.645  11.302   3.138  1.00 88.74           H  
ATOM    513  NZ  LYS A  31       7.154  10.417   4.967  1.00 88.74           N  
ATOM    514  HZ1 LYS A  31       7.006   9.438   4.766  1.00 88.74           H  
ATOM    515  HZ2 LYS A  31       7.067  10.584   5.959  1.00 88.74           H  
ATOM    516  HZ3 LYS A  31       8.094  10.623   4.659  1.00 88.74           H  
ATOM    517  N   VAL A  32       4.043  10.793  -0.729  1.00 83.12           N  
ATOM    518  H   VAL A  32       3.812  11.759  -0.547  1.00 83.12           H  
ATOM    519  CA  VAL A  32       4.906  10.498  -1.864  1.00 83.12           C  
ATOM    520  HA  VAL A  32       5.096   9.427  -1.922  1.00 83.12           H  
ATOM    521  C   VAL A  32       6.232  11.197  -1.660  1.00 83.12           C  
ATOM    522  CB  VAL A  32       4.231  10.920  -3.174  1.00 83.12           C  
ATOM    523  HB  VAL A  32       4.211  12.007  -3.257  1.00 83.12           H  
ATOM    524  O   VAL A  32       6.318  12.419  -1.768  1.00 83.12           O  
ATOM    525  CG1 VAL A  32       5.012  10.338  -4.343  1.00 83.12           C  
ATOM    526 HG11 VAL A  32       6.015  10.763  -4.352  1.00 83.12           H  
ATOM    527 HG12 VAL A  32       5.073   9.252  -4.266  1.00 83.12           H  
ATOM    528 HG13 VAL A  32       4.502  10.599  -5.271  1.00 83.12           H  
ATOM    529  CG2 VAL A  32       2.791  10.414  -3.256  1.00 83.12           C  
ATOM    530 HG21 VAL A  32       2.357  10.733  -4.203  1.00 83.12           H  
ATOM    531 HG22 VAL A  32       2.763   9.330  -3.146  1.00 83.12           H  
ATOM    532 HG23 VAL A  32       2.186  10.880  -2.478  1.00 83.12           H  
ATOM    533  N   GLY A  33       7.263  10.415  -1.340  1.00 75.45           N  
ATOM    534  H   GLY A  33       7.112   9.420  -1.247  1.00 75.45           H  
ATOM    535  CA  GLY A  33       8.637  10.893  -1.411  1.00 75.45           C  
ATOM    536  HA2 GLY A  33       8.748  11.810  -0.831  1.00 75.45           H  
ATOM    537  HA3 GLY A  33       9.315  10.138  -1.012  1.00 75.45           H  
ATOM    538  C   GLY A  33       9.016  11.150  -2.864  1.00 75.45           C  
ATOM    539  O   GLY A  33       8.734  10.311  -3.725  1.00 75.45           O  
ATOM    540  N   ALA A  34       9.657  12.289  -3.109  1.00 67.77           N  
ATOM    541  H   ALA A  34       9.906  12.887  -2.334  1.00 67.77           H  
ATOM    542  CA  ALA A  34      10.297  12.592  -4.378  1.00 67.77           C  
ATOM    543  HA  ALA A  34      10.190  11.727  -5.033  1.00 67.77           H  
ATOM    544  C   ALA A  34      11.785  12.839  -4.136  1.00 67.77           C  
ATOM    545  CB  ALA A  34       9.594  13.767  -5.065  1.00 67.77           C  
ATOM    546  HB1 ALA A  34       8.547  13.521  -5.236  1.00 67.77           H  
ATOM    547  HB2 ALA A  34       9.665  14.657  -4.439  1.00 67.77           H  
ATOM    548  HB3 ALA A  34      10.076  13.965  -6.023  1.00 67.77           H  
ATOM    549  O   ALA A  34      12.111  13.549  -3.188  1.00 67.77           O  
ATOM    550  N   ASP A  35      12.655  12.283  -4.976  1.00 64.28           N  
ATOM    551  H   ASP A  35      12.316  11.664  -5.698  1.00 64.28           H  
ATOM    552  CA  ASP A  35      14.066  12.693  -5.044  1.00 64.28           C  
ATOM    553  HA  ASP A  35      14.559  12.554  -4.082  1.00 64.28           H  
ATOM    554  C   ASP A  35      14.067  14.199  -5.364  1.00 64.28           C  
ATOM    555  CB  ASP A  35      14.787  11.795  -6.078  1.00 64.28           C  
ATOM    556  HB2 ASP A  35      14.123  11.653  -6.930  1.00 64.28           H  
ATOM    557  HB3 ASP A  35      14.944  10.806  -5.646  1.00 64.28           H  
ATOM    558  O   ASP A  35      13.489  14.638  -6.358  1.00 64.28           O  
ATOM    559  CG  ASP A  35      16.125  12.325  -6.602  1.00 64.28           C  
ATOM    560  OD1 ASP A  35      16.501  13.434  -6.185  1.00 64.28           O  
ATOM    561  OD2 ASP A  35      16.630  11.754  -7.592  1.00 64.28           O  
ATOM    562  N   LYS A  36      14.614  15.042  -4.494  1.00 61.64           N  
ATOM    563  H   LYS A  36      15.202  14.639  -3.778  1.00 61.64           H  
ATOM    564  CA  LYS A  36      14.622  16.498  -4.671  1.00 61.64           C  
ATOM    565  HA  LYS A  36      13.860  16.782  -5.397  1.00 61.64           H  
ATOM    566  C   LYS A  36      15.941  16.977  -5.245  1.00 61.64           C  
ATOM    567  CB  LYS A  36      14.299  17.219  -3.356  1.00 61.64           C  
ATOM    568  HB2 LYS A  36      15.005  16.917  -2.583  1.00 61.64           H  
ATOM    569  HB3 LYS A  36      14.394  18.293  -3.517  1.00 61.64           H  
ATOM    570  O   LYS A  36      15.903  17.911  -6.050  1.00 61.64           O  
ATOM    571  CG  LYS A  36      12.867  16.904  -2.914  1.00 61.64           C  
ATOM    572  HG2 LYS A  36      12.199  16.981  -3.772  1.00 61.64           H  
ATOM    573  HG3 LYS A  36      12.841  15.883  -2.535  1.00 61.64           H  
ATOM    574  CD  LYS A  36      12.366  17.847  -1.819  1.00 61.64           C  
ATOM    575  HD2 LYS A  36      13.032  17.799  -0.957  1.00 61.64           H  
ATOM    576  HD3 LYS A  36      12.320  18.867  -2.200  1.00 61.64           H  
ATOM    577  CE  LYS A  36      10.972  17.349  -1.435  1.00 61.64           C  
ATOM    578  HE2 LYS A  36      11.077  16.342  -1.031  1.00 61.64           H  
ATOM    579  HE3 LYS A  36      10.355  17.278  -2.331  1.00 61.64           H  
ATOM    580  NZ  LYS A  36      10.323  18.213  -0.435  1.00 61.64           N  
ATOM    581  HZ1 LYS A  36      10.058  19.119  -0.795  1.00 61.64           H  
ATOM    582  HZ2 LYS A  36       9.512  17.773  -0.025  1.00 61.64           H  
ATOM    583  HZ3 LYS A  36      10.930  18.399   0.350  1.00 61.64           H  
ATOM    584  N   ASP A  37      17.056  16.362  -4.874  1.00 65.41           N  
ATOM    585  H   ASP A  37      17.002  15.519  -4.320  1.00 65.41           H  
ATOM    586  CA  ASP A  37      18.388  16.802  -5.291  1.00 65.41           C  
ATOM    587  HA  ASP A  37      18.351  17.886  -5.404  1.00 65.41           H  
ATOM    588  C   ASP A  37      18.825  16.283  -6.677  1.00 65.41           C  
ATOM    589  CB  ASP A  37      19.397  16.549  -4.162  1.00 65.41           C  
ATOM    590  HB2 ASP A  37      20.340  17.024  -4.433  1.00 65.41           H  
ATOM    591  HB3 ASP A  37      19.034  17.042  -3.260  1.00 65.41           H  
ATOM    592  O   ASP A  37      19.732  16.854  -7.285  1.00 65.41           O  
ATOM    593  CG  ASP A  37      19.675  15.080  -3.843  1.00 65.41           C  
ATOM    594  OD1 ASP A  37      19.326  14.240  -4.694  1.00 65.41           O  
ATOM    595  OD2 ASP A  37      20.314  14.876  -2.785  1.00 65.41           O  
ATOM    596  N   GLY A  38      18.089  15.324  -7.241  1.00 61.82           N  
ATOM    597  H   GLY A  38      17.550  14.760  -6.600  1.00 61.82           H  
ATOM    598  CA  GLY A  38      18.308  14.744  -8.563  1.00 61.82           C  
ATOM    599  HA2 GLY A  38      18.511  15.532  -9.288  1.00 61.82           H  
ATOM    600  HA3 GLY A  38      17.410  14.201  -8.856  1.00 61.82           H  
ATOM    601  C   GLY A  38      19.460  13.743  -8.606  1.00 61.82           C  
ATOM    602  O   GLY A  38      20.008  13.516  -9.689  1.00 61.82           O  
ATOM    603  N   ASP A  39      19.871  13.187  -7.464  1.00 63.99           N  
ATOM    604  H   ASP A  39      19.400  13.406  -6.598  1.00 63.99           H  
ATOM    605  CA  ASP A  39      20.955  12.205  -7.400  1.00 63.99           C  
ATOM    606  HA  ASP A  39      21.704  12.514  -8.129  1.00 63.99           H  
ATOM    607  C   ASP A  39      20.524  10.785  -7.830  1.00 63.99           C  
ATOM    608  CB  ASP A  39      21.652  12.276  -6.025  1.00 63.99           C  
ATOM    609  HB2 ASP A  39      22.655  11.868  -6.152  1.00 63.99           H  
ATOM    610  HB3 ASP A  39      21.770  13.320  -5.733  1.00 63.99           H  
ATOM    611  O   ASP A  39      21.373   9.903  -8.012  1.00 63.99           O  
ATOM    612  CG  ASP A  39      20.975  11.500  -4.887  1.00 63.99           C  
ATOM    613  OD1 ASP A  39      19.845  11.017  -5.091  1.00 63.99           O  
ATOM    614  OD2 ASP A  39      21.687  11.209  -3.894  1.00 63.99           O  
ATOM    615  N   GLY A  40      19.223  10.576  -8.068  1.00 58.43           N  
ATOM    616  H   GLY A  40      18.582  11.316  -7.821  1.00 58.43           H  
ATOM    617  CA  GLY A  40      18.626   9.294  -8.435  1.00 58.43           C  
ATOM    618  HA2 GLY A  40      19.327   8.723  -9.043  1.00 58.43           H  
ATOM    619  HA3 GLY A  40      17.728   9.496  -9.020  1.00 58.43           H  
ATOM    620  C   GLY A  40      18.216   8.437  -7.234  1.00 58.43           C  
ATOM    621  O   GLY A  40      17.775   7.296  -7.414  1.00 58.43           O  
ATOM    622  N   TYR A  41      18.344   8.956  -6.015  1.00 58.58           N  
ATOM    623  H   TYR A  41      18.719   9.890  -5.927  1.00 58.58           H  
ATOM    624  CA  TYR A  41      18.002   8.312  -4.757  1.00 58.58           C  
ATOM    625  HA  TYR A  41      17.492   7.374  -4.976  1.00 58.58           H  
ATOM    626  C   TYR A  41      17.036   9.188  -3.950  1.00 58.58           C  
ATOM    627  CB  TYR A  41      19.276   7.978  -3.961  1.00 58.58           C  
ATOM    628  HB2 TYR A  41      19.793   8.902  -3.703  1.00 58.58           H  
ATOM    629  HB3 TYR A  41      18.987   7.507  -3.021  1.00 58.58           H  
ATOM    630  O   TYR A  41      16.981  10.400  -4.067  1.00 58.58           O  
ATOM    631  CG  TYR A  41      20.240   7.055  -4.686  1.00 58.58           C  
ATOM    632  CD1 TYR A  41      20.103   5.656  -4.575  1.00 58.58           C  
ATOM    633  HD1 TYR A  41      19.317   5.242  -3.962  1.00 58.58           H  
ATOM    634  CD2 TYR A  41      21.249   7.598  -5.501  1.00 58.58           C  
ATOM    635  HD2 TYR A  41      21.329   8.671  -5.594  1.00 58.58           H  
ATOM    636  CE1 TYR A  41      20.972   4.803  -5.284  1.00 58.58           C  
ATOM    637  HE1 TYR A  41      20.868   3.730  -5.219  1.00 58.58           H  
ATOM    638  CE2 TYR A  41      22.110   6.753  -6.224  1.00 58.58           C  
ATOM    639  HE2 TYR A  41      22.851   7.196  -6.873  1.00 58.58           H  
ATOM    640  OH  TYR A  41      22.797   4.534  -6.819  1.00 58.58           O  
ATOM    641  HH  TYR A  41      23.361   5.069  -7.381  1.00 58.58           H  
ATOM    642  CZ  TYR A  41      21.970   5.353  -6.115  1.00 58.58           C  
ATOM    643  N   ILE A  42      16.221   8.546  -3.107  1.00 61.12           N  
ATOM    644  H   ILE A  42      16.316   7.543  -3.033  1.00 61.12           H  
ATOM    645  CA  ILE A  42      15.408   9.253  -2.109  1.00 61.12           C  
ATOM    646  HA  ILE A  42      15.492  10.329  -2.266  1.00 61.12           H  
ATOM    647  C   ILE A  42      15.997   8.951  -0.746  1.00 61.12           C  
ATOM    648  CB  ILE A  42      13.912   8.902  -2.198  1.00 61.12           C  
ATOM    649  HB  ILE A  42      13.780   7.834  -2.026  1.00 61.12           H  
ATOM    650  O   ILE A  42      15.816   7.856  -0.190  1.00 61.12           O  
ATOM    651  CG1 ILE A  42      13.407   9.247  -3.599  1.00 61.12           C  
ATOM    652 HG12 ILE A  42      13.707  10.270  -3.825  1.00 61.12           H  
ATOM    653 HG13 ILE A  42      13.879   8.591  -4.331  1.00 61.12           H  
ATOM    654  CG2 ILE A  42      13.090   9.678  -1.152  1.00 61.12           C  
ATOM    655 HG21 ILE A  42      13.500   9.506  -0.157  1.00 61.12           H  
ATOM    656 HG22 ILE A  42      12.052   9.347  -1.139  1.00 61.12           H  
ATOM    657 HG23 ILE A  42      13.126  10.744  -1.378  1.00 61.12           H  
ATOM    658  CD1 ILE A  42      11.894   9.137  -3.737  1.00 61.12           C  
ATOM    659 HD11 ILE A  42      11.425  10.042  -3.352  1.00 61.12           H  
ATOM    660 HD12 ILE A  42      11.507   8.269  -3.203  1.00 61.12           H  
ATOM    661 HD13 ILE A  42      11.682   9.038  -4.802  1.00 61.12           H  
ATOM    662  N   SER A  43      16.682   9.936  -0.186  1.00 64.26           N  
ATOM    663  H   SER A  43      16.812  10.782  -0.723  1.00 64.26           H  
ATOM    664  CA  SER A  43      17.101   9.920   1.207  1.00 64.26           C  
ATOM    665  HA  SER A  43      17.739   9.048   1.357  1.00 64.26           H  
ATOM    666  C   SER A  43      15.889   9.810   2.145  1.00 64.26           C  
ATOM    667  CB  SER A  43      17.934  11.168   1.509  1.00 64.26           C  
ATOM    668  HB2 SER A  43      18.353  11.094   2.512  1.00 64.26           H  
ATOM    669  HB3 SER A  43      18.748  11.251   0.789  1.00 64.26           H  
ATOM    670  O   SER A  43      14.746  10.108   1.793  1.00 64.26           O  
ATOM    671  OG  SER A  43      17.118  12.311   1.429  1.00 64.26           O  
ATOM    672  HG  SER A  43      17.043  12.497   0.490  1.00 64.26           H  
ATOM    673  N   ALA A  44      16.106   9.376   3.389  1.00 63.77           N  
ATOM    674  H   ALA A  44      17.047   9.145   3.675  1.00 63.77           H  
ATOM    675  CA  ALA A  44      15.030   9.367   4.385  1.00 63.77           C  
ATOM    676  HA  ALA A  44      14.233   8.711   4.035  1.00 63.77           H  
ATOM    677  C   ALA A  44      14.410  10.770   4.574  1.00 63.77           C  
ATOM    678  CB  ALA A  44      15.579   8.803   5.699  1.00 63.77           C  
ATOM    679  HB1 ALA A  44      15.959   7.793   5.544  1.00 63.77           H  
ATOM    680  HB2 ALA A  44      16.379   9.440   6.077  1.00 63.77           H  
ATOM    681  HB3 ALA A  44      14.780   8.770   6.439  1.00 63.77           H  
ATOM    682  O   ALA A  44      13.196  10.879   4.725  1.00 63.77           O  
ATOM    683  N   ALA A  45      15.223  11.829   4.478  1.00 60.82           N  
ATOM    684  H   ALA A  45      16.197  11.675   4.255  1.00 60.82           H  
ATOM    685  CA  ALA A  45      14.776  13.216   4.579  1.00 60.82           C  
ATOM    686  HA  ALA A  45      14.210  13.338   5.502  1.00 60.82           H  
ATOM    687  C   ALA A  45      13.853  13.620   3.415  1.00 60.82           C  
ATOM    688  CB  ALA A  45      16.020  14.110   4.647  1.00 60.82           C  
ATOM    689  HB1 ALA A  45      16.628  13.838   5.510  1.00 60.82           H  
ATOM    690  HB2 ALA A  45      16.612  14.005   3.737  1.00 60.82           H  
ATOM    691  HB3 ALA A  45      15.712  15.150   4.747  1.00 60.82           H  
ATOM    692  O   ALA A  45      12.795  14.207   3.636  1.00 60.82           O  
ATOM    693  N   GLU A  46      14.193  13.249   2.181  1.00 65.00           N  
ATOM    694  H   GLU A  46      15.087  12.806   2.023  1.00 65.00           H  
ATOM    695  CA  GLU A  46      13.344  13.511   1.010  1.00 65.00           C  
ATOM    696  HA  GLU A  46      13.075  14.566   0.971  1.00 65.00           H  
ATOM    697  C   GLU A  46      12.047  12.703   1.039  1.00 65.00           C  
ATOM    698  CB  GLU A  46      14.119  13.151  -0.248  1.00 65.00           C  
ATOM    699  HB2 GLU A  46      14.530  12.151  -0.116  1.00 65.00           H  
ATOM    700  HB3 GLU A  46      13.443  13.138  -1.103  1.00 65.00           H  
ATOM    701  O   GLU A  46      10.986  13.200   0.652  1.00 65.00           O  
ATOM    702  CG  GLU A  46      15.222  14.174  -0.514  1.00 65.00           C  
ATOM    703  HG2 GLU A  46      14.766  15.099  -0.867  1.00 65.00           H  
ATOM    704  HG3 GLU A  46      15.765  14.401   0.403  1.00 65.00           H  
ATOM    705  CD  GLU A  46      16.194  13.613  -1.535  1.00 65.00           C  
ATOM    706  OE1 GLU A  46      16.369  14.306  -2.554  1.00 65.00           O  
ATOM    707  OE2 GLU A  46      16.695  12.505  -1.224  1.00 65.00           O  
ATOM    708  N   ALA A  47      12.102  11.475   1.564  1.00 62.94           N  
ATOM    709  H   ALA A  47      13.007  11.106   1.817  1.00 62.94           H  
ATOM    710  CA  ALA A  47      10.905  10.686   1.813  1.00 62.94           C  
ATOM    711  HA  ALA A  47      10.325  10.651   0.891  1.00 62.94           H  
ATOM    712  C   ALA A  47      10.015  11.326   2.890  1.00 62.94           C  
ATOM    713  CB  ALA A  47      11.305   9.254   2.189  1.00 62.94           C  
ATOM    714  HB1 ALA A  47      11.870   9.258   3.121  1.00 62.94           H  
ATOM    715  HB2 ALA A  47      11.920   8.822   1.399  1.00 62.94           H  
ATOM    716  HB3 ALA A  47      10.408   8.647   2.313  1.00 62.94           H  
ATOM    717  O   ALA A  47       8.794  11.199   2.822  1.00 62.94           O  
ATOM    718  N   GLU A  48      10.575  11.992   3.903  1.00 64.62           N  
ATOM    719  H   GLU A  48      11.583  12.034   3.947  1.00 64.62           H  
ATOM    720  CA  GLU A  48       9.823  12.701   4.948  1.00 64.62           C  
ATOM    721  HA  GLU A  48       9.004  12.068   5.291  1.00 64.62           H  
ATOM    722  C   GLU A  48       9.151  13.982   4.451  1.00 64.62           C  
ATOM    723  CB  GLU A  48      10.701  12.967   6.175  1.00 64.62           C  
ATOM    724  HB2 GLU A  48      10.233  13.748   6.773  1.00 64.62           H  
ATOM    725  HB3 GLU A  48      11.692  13.302   5.868  1.00 64.62           H  
ATOM    726  O   GLU A  48       7.972  14.193   4.759  1.00 64.62           O  
ATOM    727  CG  GLU A  48      10.803  11.699   7.036  1.00 64.62           C  
ATOM    728  HG2 GLU A  48      11.291  10.906   6.469  1.00 64.62           H  
ATOM    729  HG3 GLU A  48       9.792  11.359   7.260  1.00 64.62           H  
ATOM    730  CD  GLU A  48      11.547  11.920   8.360  1.00 64.62           C  
ATOM    731  OE1 GLU A  48      11.457  10.998   9.200  1.00 64.62           O  
ATOM    732  OE2 GLU A  48      12.141  13.004   8.549  1.00 64.62           O  
ATOM    733  N   ASP A  49       9.857  14.758   3.631  1.00 69.47           N  
ATOM    734  H   ASP A  49      10.821  14.504   3.469  1.00 69.47           H  
ATOM    735  CA  ASP A  49       9.411  16.031   3.048  1.00 69.47           C  
ATOM    736  HA  ASP A  49       8.773  16.524   3.782  1.00 69.47           H  
ATOM    737  C   ASP A  49       8.558  15.856   1.767  1.00 69.47           C  
ATOM    738  CB  ASP A  49      10.656  16.911   2.843  1.00 69.47           C  
ATOM    739  HB2 ASP A  49      11.219  16.535   1.989  1.00 69.47           H  
ATOM    740  HB3 ASP A  49      11.293  16.833   3.725  1.00 69.47           H  
ATOM    741  O   ASP A  49       8.389  16.776   0.963  1.00 69.47           O  
ATOM    742  CG  ASP A  49      10.335  18.395   2.645  1.00 69.47           C  
ATOM    743  OD1 ASP A  49       9.311  18.871   3.175  1.00 69.47           O  
ATOM    744  OD2 ASP A  49      11.104  19.047   1.900  1.00 69.47           O  
ATOM    745  N   GLY A  50       8.051  14.642   1.540  1.00 74.33           N  
ATOM    746  H   GLY A  50       8.300  13.917   2.198  1.00 74.33           H  
ATOM    747  CA  GLY A  50       7.203  14.296   0.404  1.00 74.33           C  
ATOM    748  HA2 GLY A  50       7.724  14.548  -0.520  1.00 74.33           H  
ATOM    749  HA3 GLY A  50       7.036  13.219   0.419  1.00 74.33           H  
ATOM    750  C   GLY A  50       5.836  14.991   0.408  1.00 74.33           C  
ATOM    751  O   GLY A  50       5.318  15.379   1.460  1.00 74.33           O  
ATOM    752  N   GLU A  51       5.212  15.104  -0.769  1.00 83.16           N  
ATOM    753  H   GLU A  51       5.631  14.660  -1.573  1.00 83.16           H  
ATOM    754  CA  GLU A  51       3.847  15.630  -0.888  1.00 83.16           C  
ATOM    755  HA  GLU A  51       3.821  16.593  -0.378  1.00 83.16           H  
ATOM    756  C   GLU A  51       2.863  14.684  -0.184  1.00 83.16           C  
ATOM    757  CB  GLU A  51       3.458  15.871  -2.362  1.00 83.16           C  
ATOM    758  HB2 GLU A  51       4.240  16.463  -2.837  1.00 83.16           H  
ATOM    759  HB3 GLU A  51       3.385  14.911  -2.873  1.00 83.16           H  
ATOM    760  O   GLU A  51       2.935  13.460  -0.330  1.00 83.16           O  
ATOM    761  CG  GLU A  51       2.119  16.629  -2.484  1.00 83.16           C  
ATOM    762  HG2 GLU A  51       1.343  16.058  -1.973  1.00 83.16           H  
ATOM    763  HG3 GLU A  51       2.215  17.584  -1.967  1.00 83.16           H  
ATOM    764  CD  GLU A  51       1.647  16.887  -3.926  1.00 83.16           C  
ATOM    765  OE1 GLU A  51       0.447  17.222  -4.086  1.00 83.16           O  
ATOM    766  OE2 GLU A  51       2.429  16.718  -4.882  1.00 83.16           O  
ATOM    767  N   LYS A  52       1.937  15.255   0.593  1.00 88.67           N  
ATOM    768  H   LYS A  52       1.909  16.264   0.634  1.00 88.67           H  
ATOM    769  CA  LYS A  52       0.896  14.518   1.316  1.00 88.67           C  
ATOM    770  HA  LYS A  52       0.995  13.455   1.096  1.00 88.67           H  
ATOM    771  C   LYS A  52      -0.475  14.965   0.844  1.00 88.67           C  
ATOM    772  CB  LYS A  52       1.031  14.709   2.833  1.00 88.67           C  
ATOM    773  HB2 LYS A  52       0.993  15.775   3.059  1.00 88.67           H  
ATOM    774  HB3 LYS A  52       0.191  14.221   3.328  1.00 88.67           H  
ATOM    775  O   LYS A  52      -0.740  16.163   0.767  1.00 88.67           O  
ATOM    776  CG  LYS A  52       2.334  14.114   3.378  1.00 88.67           C  
ATOM    777  HG2 LYS A  52       2.326  13.036   3.219  1.00 88.67           H  
ATOM    778  HG3 LYS A  52       3.180  14.547   2.843  1.00 88.67           H  
ATOM    779  CD  LYS A  52       2.497  14.408   4.873  1.00 88.67           C  
ATOM    780  HD2 LYS A  52       1.757  13.843   5.440  1.00 88.67           H  
ATOM    781  HD3 LYS A  52       2.346  15.475   5.040  1.00 88.67           H  
ATOM    782  CE  LYS A  52       3.917  14.025   5.300  1.00 88.67           C  
ATOM    783  HE2 LYS A  52       4.616  14.523   4.627  1.00 88.67           H  
ATOM    784  HE3 LYS A  52       4.044  12.950   5.171  1.00 88.67           H  
ATOM    785  NZ  LYS A  52       4.207  14.424   6.698  1.00 88.67           N  
ATOM    786  HZ1 LYS A  52       5.177  14.245   6.914  1.00 88.67           H  
ATOM    787  HZ2 LYS A  52       4.069  15.419   6.800  1.00 88.67           H  
ATOM    788  HZ3 LYS A  52       3.612  13.939   7.354  1.00 88.67           H  
ATOM    789  N   ARG A  53      -1.366  14.009   0.594  1.00 91.26           N  
ATOM    790  H   ARG A  53      -1.059  13.050   0.670  1.00 91.26           H  
ATOM    791  CA  ARG A  53      -2.787  14.264   0.341  1.00 91.26           C  
ATOM    792  HA  ARG A  53      -3.034  15.271   0.678  1.00 91.26           H  
ATOM    793  C   ARG A  53      -3.637  13.299   1.147  1.00 91.26           C  
ATOM    794  CB  ARG A  53      -3.102  14.170  -1.157  1.00 91.26           C  
ATOM    795  HB2 ARG A  53      -2.811  13.188  -1.532  1.00 91.26           H  
ATOM    796  HB3 ARG A  53      -4.177  14.283  -1.292  1.00 91.26           H  
ATOM    797  O   ARG A  53      -3.327  12.116   1.212  1.00 91.26           O  
ATOM    798  CG  ARG A  53      -2.384  15.270  -1.952  1.00 91.26           C  
ATOM    799  HG2 ARG A  53      -2.612  16.244  -1.521  1.00 91.26           H  
ATOM    800  HG3 ARG A  53      -1.306  15.109  -1.920  1.00 91.26           H  
ATOM    801  CD  ARG A  53      -2.846  15.244  -3.403  1.00 91.26           C  
ATOM    802  HD2 ARG A  53      -3.919  15.434  -3.443  1.00 91.26           H  
ATOM    803  HD3 ARG A  53      -2.632  14.253  -3.803  1.00 91.26           H  
ATOM    804  NE  ARG A  53      -2.129  16.233  -4.213  1.00 91.26           N  
ATOM    805  HE  ARG A  53      -1.294  16.653  -3.830  1.00 91.26           H  
ATOM    806  NH1 ARG A  53      -3.163  15.794  -6.206  1.00 91.26           N  
ATOM    807 HH11 ARG A  53      -2.957  15.668  -7.187  1.00 91.26           H  
ATOM    808 HH12 ARG A  53      -3.841  15.230  -5.714  1.00 91.26           H  
ATOM    809  NH2 ARG A  53      -1.318  17.044  -6.149  1.00 91.26           N  
ATOM    810 HH21 ARG A  53      -0.518  17.306  -5.591  1.00 91.26           H  
ATOM    811 HH22 ARG A  53      -1.215  16.933  -7.147  1.00 91.26           H  
ATOM    812  CZ  ARG A  53      -2.222  16.369  -5.515  1.00 91.26           C  
ATOM    813  N   THR A  54      -4.713  13.814   1.723  1.00 94.50           N  
ATOM    814  H   THR A  54      -4.914  14.794   1.590  1.00 94.50           H  
ATOM    815  CA  THR A  54      -5.746  13.013   2.383  1.00 94.50           C  
ATOM    816  HA  THR A  54      -5.429  11.973   2.455  1.00 94.50           H  
ATOM    817  C   THR A  54      -7.004  13.083   1.537  1.00 94.50           C  
ATOM    818  CB  THR A  54      -6.031  13.510   3.804  1.00 94.50           C  
ATOM    819  HB  THR A  54      -6.397  14.536   3.763  1.00 94.50           H  
ATOM    820  O   THR A  54      -7.395  14.170   1.110  1.00 94.50           O  
ATOM    821  CG2 THR A  54      -7.060  12.643   4.520  1.00 94.50           C  
ATOM    822 HG21 THR A  54      -6.771  11.594   4.469  1.00 94.50           H  
ATOM    823 HG22 THR A  54      -8.043  12.763   4.063  1.00 94.50           H  
ATOM    824 HG23 THR A  54      -7.147  12.938   5.566  1.00 94.50           H  
ATOM    825  OG1 THR A  54      -4.859  13.481   4.592  1.00 94.50           O  
ATOM    826  HG1 THR A  54      -5.125  13.826   5.447  1.00 94.50           H  
ATOM    827  N   VAL A  55      -7.620  11.934   1.283  1.00 95.62           N  
ATOM    828  H   VAL A  55      -7.216  11.077   1.634  1.00 95.62           H  
ATOM    829  CA  VAL A  55      -8.846  11.828   0.494  1.00 95.62           C  
ATOM    830  HA  VAL A  55      -9.303  12.811   0.384  1.00 95.62           H  
ATOM    831  C   VAL A  55      -9.829  10.930   1.220  1.00 95.62           C  
ATOM    832  CB  VAL A  55      -8.541  11.283  -0.912  1.00 95.62           C  
ATOM    833  HB  VAL A  55      -8.058  10.309  -0.830  1.00 95.62           H  
ATOM    834  O   VAL A  55      -9.499   9.801   1.568  1.00 95.62           O  
ATOM    835  CG1 VAL A  55      -9.809  11.121  -1.754  1.00 95.62           C  
ATOM    836 HG11 VAL A  55     -10.311  12.079  -1.888  1.00 95.62           H  
ATOM    837 HG12 VAL A  55     -10.495  10.415  -1.286  1.00 95.62           H  
ATOM    838 HG13 VAL A  55      -9.531  10.702  -2.721  1.00 95.62           H  
ATOM    839  CG2 VAL A  55      -7.602  12.235  -1.662  1.00 95.62           C  
ATOM    840 HG21 VAL A  55      -7.564  11.953  -2.714  1.00 95.62           H  
ATOM    841 HG22 VAL A  55      -7.973  13.257  -1.589  1.00 95.62           H  
ATOM    842 HG23 VAL A  55      -6.599  12.178  -1.240  1.00 95.62           H  
ATOM    843  N   THR A  56     -11.052  11.413   1.409  1.00 97.26           N  
ATOM    844  H   THR A  56     -11.260  12.361   1.130  1.00 97.26           H  
ATOM    845  CA  THR A  56     -12.175  10.568   1.810  1.00 97.26           C  
ATOM    846  HA  THR A  56     -11.812   9.759   2.444  1.00 97.26           H  
ATOM    847  C   THR A  56     -12.814   9.974   0.559  1.00 97.26           C  
ATOM    848  CB  THR A  56     -13.213  11.363   2.608  1.00 97.26           C  
ATOM    849  HB  THR A  56     -13.702  12.075   1.943  1.00 97.26           H  
ATOM    850  O   THR A  56     -13.156  10.711  -0.361  1.00 97.26           O  
ATOM    851  CG2 THR A  56     -14.279  10.458   3.223  1.00 97.26           C  
ATOM    852 HG21 THR A  56     -13.809   9.691   3.839  1.00 97.26           H  
ATOM    853 HG22 THR A  56     -14.864   9.983   2.435  1.00 97.26           H  
ATOM    854 HG23 THR A  56     -14.948  11.057   3.839  1.00 97.26           H  
ATOM    855  OG1 THR A  56     -12.603  12.094   3.651  1.00 97.26           O  
ATOM    856  HG1 THR A  56     -12.125  11.504   4.238  1.00 97.26           H  
ATOM    857  N   VAL A  57     -12.980   8.654   0.530  1.00 97.50           N  
ATOM    858  H   VAL A  57     -12.633   8.119   1.314  1.00 97.50           H  
ATOM    859  CA  VAL A  57     -13.634   7.914  -0.554  1.00 97.50           C  
ATOM    860  HA  VAL A  57     -13.909   8.602  -1.353  1.00 97.50           H  
ATOM    861  C   VAL A  57     -14.910   7.296   0.006  1.00 97.50           C  
ATOM    862  CB  VAL A  57     -12.698   6.843  -1.151  1.00 97.50           C  
ATOM    863  HB  VAL A  57     -12.563   6.037  -0.431  1.00 97.50           H  
ATOM    864  O   VAL A  57     -14.863   6.418   0.875  1.00 97.50           O  
ATOM    865  CG1 VAL A  57     -13.291   6.260  -2.440  1.00 97.50           C  
ATOM    866 HG11 VAL A  57     -13.390   7.039  -3.195  1.00 97.50           H  
ATOM    867 HG12 VAL A  57     -12.646   5.472  -2.828  1.00 97.50           H  
ATOM    868 HG13 VAL A  57     -14.280   5.843  -2.251  1.00 97.50           H  
ATOM    869  CG2 VAL A  57     -11.311   7.405  -1.494  1.00 97.50           C  
ATOM    870 HG21 VAL A  57     -10.803   7.742  -0.591  1.00 97.50           H  
ATOM    871 HG22 VAL A  57     -11.411   8.240  -2.187  1.00 97.50           H  
ATOM    872 HG23 VAL A  57     -10.705   6.623  -1.951  1.00 97.50           H  
ATOM    873  N   ASN A  58     -16.066   7.767  -0.447  1.00 97.42           N  
ATOM    874  H   ASN A  58     -16.051   8.467  -1.175  1.00 97.42           H  
ATOM    875  CA  ASN A  58     -17.368   7.282   0.004  1.00 97.42           C  
ATOM    876  HA  ASN A  58     -17.331   7.199   1.090  1.00 97.42           H  
ATOM    877  C   ASN A  58     -17.692   5.890  -0.572  1.00 97.42           C  
ATOM    878  CB  ASN A  58     -18.443   8.317  -0.354  1.00 97.42           C  
ATOM    879  HB2 ASN A  58     -19.433   7.950  -0.081  1.00 97.42           H  
ATOM    880  HB3 ASN A  58     -18.442   8.490  -1.431  1.00 97.42           H  
ATOM    881  O   ASN A  58     -17.085   5.470  -1.557  1.00 97.42           O  
ATOM    882  CG  ASN A  58     -18.220   9.622   0.378  1.00 97.42           C  
ATOM    883  ND2 ASN A  58     -17.836  10.658  -0.323  1.00 97.42           N  
ATOM    884 HD21 ASN A  58     -17.460  10.480  -1.243  1.00 97.42           H  
ATOM    885 HD22 ASN A  58     -17.564  11.490   0.180  1.00 97.42           H  
ATOM    886  OD1 ASN A  58     -18.366   9.701   1.589  1.00 97.42           O  
ATOM    887  N   PRO A  59     -18.650   5.151   0.017  1.00 97.50           N  
ATOM    888  CA  PRO A  59     -19.112   3.874  -0.527  1.00 97.50           C  
ATOM    889  HA  PRO A  59     -18.323   3.132  -0.403  1.00 97.50           H  
ATOM    890  C   PRO A  59     -19.511   3.965  -2.006  1.00 97.50           C  
ATOM    891  CB  PRO A  59     -20.310   3.487   0.344  1.00 97.50           C  
ATOM    892  HB2 PRO A  59     -21.220   3.964  -0.020  1.00 97.50           H  
ATOM    893  HB3 PRO A  59     -20.452   2.407   0.399  1.00 97.50           H  
ATOM    894  O   PRO A  59     -20.356   4.779  -2.376  1.00 97.50           O  
ATOM    895  CG  PRO A  59     -19.937   4.091   1.693  1.00 97.50           C  
ATOM    896  HG2 PRO A  59     -20.803   4.225   2.340  1.00 97.50           H  
ATOM    897  HG3 PRO A  59     -19.181   3.465   2.167  1.00 97.50           H  
ATOM    898  CD  PRO A  59     -19.315   5.423   1.284  1.00 97.50           C  
ATOM    899  HD2 PRO A  59     -20.101   6.164   1.138  1.00 97.50           H  
ATOM    900  HD3 PRO A  59     -18.613   5.755   2.049  1.00 97.50           H  
ATOM    901  N   GLY A  60     -18.915   3.116  -2.845  1.00 96.35           N  
ATOM    902  H   GLY A  60     -18.176   2.528  -2.488  1.00 96.35           H  
ATOM    903  CA  GLY A  60     -19.144   3.083  -4.292  1.00 96.35           C  
ATOM    904  HA2 GLY A  60     -18.760   2.140  -4.680  1.00 96.35           H  
ATOM    905  HA3 GLY A  60     -20.216   3.130  -4.485  1.00 96.35           H  
ATOM    906  C   GLY A  60     -18.475   4.215  -5.079  1.00 96.35           C  
ATOM    907  O   GLY A  60     -18.639   4.273  -6.297  1.00 96.35           O  
ATOM    908  N   GLU A  61     -17.734   5.106  -4.417  1.00 97.10           N  
ATOM    909  H   GLU A  61     -17.610   4.996  -3.421  1.00 97.10           H  
ATOM    910  CA  GLU A  61     -17.003   6.196  -5.059  1.00 97.10           C  
ATOM    911  HA  GLU A  61     -17.603   6.559  -5.894  1.00 97.10           H  
ATOM    912  C   GLU A  61     -15.659   5.711  -5.623  1.00 97.10           C  
ATOM    913  CB  GLU A  61     -16.836   7.364  -4.070  1.00 97.10           C  
ATOM    914  HB2 GLU A  61     -16.128   7.070  -3.295  1.00 97.10           H  
ATOM    915  HB3 GLU A  61     -17.803   7.563  -3.609  1.00 97.10           H  
ATOM    916  O   GLU A  61     -14.986   4.845  -5.050  1.00 97.10           O  
ATOM    917  CG  GLU A  61     -16.335   8.663  -4.719  1.00 97.10           C  
ATOM    918  HG2 GLU A  61     -16.996   8.910  -5.549  1.00 97.10           H  
ATOM    919  HG3 GLU A  61     -15.335   8.497  -5.121  1.00 97.10           H  
ATOM    920  CD  GLU A  61     -16.285   9.848  -3.737  1.00 97.10           C  
ATOM    921  OE1 GLU A  61     -16.191  10.996  -4.216  1.00 97.10           O  
ATOM    922  OE2 GLU A  61     -16.385   9.625  -2.505  1.00 97.10           O  
ATOM    923  N   GLU A  62     -15.262   6.309  -6.746  1.00 97.42           N  
ATOM    924  H   GLU A  62     -15.843   7.041  -7.128  1.00 97.42           H  
ATOM    925  CA  GLU A  62     -13.917   6.216  -7.304  1.00 97.42           C  
ATOM    926  HA  GLU A  62     -13.315   5.592  -6.643  1.00 97.42           H  
ATOM    927  C   GLU A  62     -13.303   7.621  -7.337  1.00 97.42           C  
ATOM    928  CB  GLU A  62     -13.945   5.533  -8.686  1.00 97.42           C  
ATOM    929  HB2 GLU A  62     -14.455   4.577  -8.574  1.00 97.42           H  
ATOM    930  HB3 GLU A  62     -14.511   6.148  -9.386  1.00 97.42           H  
ATOM    931  O   GLU A  62     -13.913   8.554  -7.860  1.00 97.42           O  
ATOM    932  CG  GLU A  62     -12.534   5.278  -9.255  1.00 97.42           C  
ATOM    933  HG2 GLU A  62     -12.042   6.236  -9.419  1.00 97.42           H  
ATOM    934  HG3 GLU A  62     -11.956   4.729  -8.512  1.00 97.42           H  
ATOM    935  CD  GLU A  62     -12.511   4.466 -10.569  1.00 97.42           C  
ATOM    936  OE1 GLU A  62     -11.488   4.553 -11.297  1.00 97.42           O  
ATOM    937  OE2 GLU A  62     -13.459   3.688 -10.831  1.00 97.42           O  
ATOM    938  N   VAL A  63     -12.100   7.773  -6.781  1.00 97.17           N  
ATOM    939  H   VAL A  63     -11.648   6.952  -6.405  1.00 97.17           H  
ATOM    940  CA  VAL A  63     -11.364   9.044  -6.748  1.00 97.17           C  
ATOM    941  HA  VAL A  63     -11.912   9.778  -7.340  1.00 97.17           H  
ATOM    942  C   VAL A  63      -9.996   8.864  -7.393  1.00 97.17           C  
ATOM    943  CB  VAL A  63     -11.237   9.616  -5.319  1.00 97.17           C  
ATOM    944  HB  VAL A  63     -10.650   8.936  -4.702  1.00 97.17           H  
ATOM    945  O   VAL A  63      -9.296   7.891  -7.122  1.00 97.17           O  
ATOM    946  CG1 VAL A  63     -10.534  10.982  -5.359  1.00 97.17           C  
ATOM    947 HG11 VAL A  63     -10.972  11.602  -6.141  1.00 97.17           H  
ATOM    948 HG12 VAL A  63     -10.669  11.507  -4.413  1.00 97.17           H  
ATOM    949 HG13 VAL A  63      -9.468  10.855  -5.546  1.00 97.17           H  
ATOM    950  CG2 VAL A  63     -12.605   9.813  -4.654  1.00 97.17           C  
ATOM    951 HG21 VAL A  63     -13.111   8.853  -4.552  1.00 97.17           H  
ATOM    952 HG22 VAL A  63     -12.489  10.241  -3.658  1.00 97.17           H  
ATOM    953 HG23 VAL A  63     -13.230  10.474  -5.255  1.00 97.17           H  
ATOM    954  N   GLU A  64      -9.585   9.822  -8.223  1.00 97.02           N  
ATOM    955  H   GLU A  64     -10.194  10.612  -8.384  1.00 97.02           H  
ATOM    956  CA  GLU A  64      -8.238   9.882  -8.793  1.00 97.02           C  
ATOM    957  HA  GLU A  64      -7.718   8.953  -8.560  1.00 97.02           H  
ATOM    958  C   GLU A  64      -7.438  11.028  -8.162  1.00 97.02           C  
ATOM    959  CB  GLU A  64      -8.298   9.980 -10.329  1.00 97.02           C  
ATOM    960  HB2 GLU A  64      -8.934   9.179 -10.706  1.00 97.02           H  
ATOM    961  HB3 GLU A  64      -8.736  10.935 -10.617  1.00 97.02           H  
ATOM    962  O   GLU A  64      -7.892  12.171  -8.095  1.00 97.02           O  
ATOM    963  CG  GLU A  64      -6.906   9.840 -10.967  1.00 97.02           C  
ATOM    964  HG2 GLU A  64      -6.264  10.646 -10.612  1.00 97.02           H  
ATOM    965  HG3 GLU A  64      -6.458   8.902 -10.640  1.00 97.02           H  
ATOM    966  CD  GLU A  64      -6.948   9.870 -12.505  1.00 97.02           C  
ATOM    967  OE1 GLU A  64      -6.632  10.935 -13.077  1.00 97.02           O  
ATOM    968  OE2 GLU A  64      -7.204   8.805 -13.126  1.00 97.02           O  
ATOM    969  N   VAL A  65      -6.216  10.727  -7.728  1.00 94.57           N  
ATOM    970  H   VAL A  65      -5.930   9.760  -7.772  1.00 94.57           H  
ATOM    971  CA  VAL A  65      -5.261  11.686  -7.172  1.00 94.57           C  
ATOM    972  HA  VAL A  65      -5.701  12.683  -7.198  1.00 94.57           H  
ATOM    973  C   VAL A  65      -4.008  11.673  -8.033  1.00 94.57           C  
ATOM    974  CB  VAL A  65      -4.912  11.354  -5.711  1.00 94.57           C  
ATOM    975  HB  VAL A  65      -4.308  10.448  -5.671  1.00 94.57           H  
ATOM    976  O   VAL A  65      -3.378  10.634  -8.196  1.00 94.57           O  
ATOM    977  CG1 VAL A  65      -4.112  12.504  -5.090  1.00 94.57           C  
ATOM    978 HG11 VAL A  65      -3.190  12.671  -5.647  1.00 94.57           H  
ATOM    979 HG12 VAL A  65      -3.848  12.244  -4.064  1.00 94.57           H  
ATOM    980 HG13 VAL A  65      -4.719  13.409  -5.082  1.00 94.57           H  
ATOM    981  CG2 VAL A  65      -6.161  11.136  -4.855  1.00 94.57           C  
ATOM    982 HG21 VAL A  65      -6.821  12.000  -4.926  1.00 94.57           H  
ATOM    983 HG22 VAL A  65      -6.699  10.250  -5.194  1.00 94.57           H  
ATOM    984 HG23 VAL A  65      -5.870  10.967  -3.818  1.00 94.57           H  
ATOM    985  N   THR A  66      -3.624  12.826  -8.577  1.00 92.36           N  
ATOM    986  H   THR A  66      -4.202  13.643  -8.441  1.00 92.36           H  
ATOM    987  CA  THR A  66      -2.405  12.951  -9.393  1.00 92.36           C  
ATOM    988  HA  THR A  66      -2.000  11.961  -9.602  1.00 92.36           H  
ATOM    989  C   THR A  66      -1.332  13.744  -8.663  1.00 92.36           C  
ATOM    990  CB  THR A  66      -2.706  13.586 -10.755  1.00 92.36           C  
ATOM    991  HB  THR A  66      -3.130  14.580 -10.614  1.00 92.36           H  
ATOM    992  O   THR A  66      -1.583  14.877  -8.248  1.00 92.36           O  
ATOM    993  CG2 THR A  66      -1.461  13.686 -11.639  1.00 92.36           C  
ATOM    994 HG21 THR A  66      -0.754  14.404 -11.225  1.00 92.36           H  
ATOM    995 HG22 THR A  66      -1.749  14.022 -12.635  1.00 92.36           H  
ATOM    996 HG23 THR A  66      -0.978  12.712 -11.714  1.00 92.36           H  
ATOM    997  OG1 THR A  66      -3.617  12.790 -11.477  1.00 92.36           O  
ATOM    998  HG1 THR A  66      -4.438  12.692 -10.990  1.00 92.36           H  
ATOM    999  N   PHE A  67      -0.141  13.167  -8.563  1.00 87.31           N  
ATOM   1000  H   PHE A  67      -0.033  12.242  -8.954  1.00 87.31           H  
ATOM   1001  CA  PHE A  67       1.091  13.815  -8.123  1.00 87.31           C  
ATOM   1002  HA  PHE A  67       0.866  14.765  -7.638  1.00 87.31           H  
ATOM   1003  C   PHE A  67       1.973  14.085  -9.339  1.00 87.31           C  
ATOM   1004  CB  PHE A  67       1.817  12.922  -7.111  1.00 87.31           C  
ATOM   1005  HB2 PHE A  67       2.050  11.966  -7.580  1.00 87.31           H  
ATOM   1006  HB3 PHE A  67       2.764  13.393  -6.846  1.00 87.31           H  
ATOM   1007  O   PHE A  67       1.994  13.281 -10.273  1.00 87.31           O  
ATOM   1008  CG  PHE A  67       1.024  12.670  -5.848  1.00 87.31           C  
ATOM   1009  CD1 PHE A  67       1.281  13.438  -4.700  1.00 87.31           C  
ATOM   1010  HD1 PHE A  67       2.057  14.190  -4.720  1.00 87.31           H  
ATOM   1011  CD2 PHE A  67       0.017  11.686  -5.823  1.00 87.31           C  
ATOM   1012  HD2 PHE A  67      -0.187  11.097  -6.705  1.00 87.31           H  
ATOM   1013  CE1 PHE A  67       0.541  13.222  -3.526  1.00 87.31           C  
ATOM   1014  HE1 PHE A  67       0.760  13.797  -2.639  1.00 87.31           H  
ATOM   1015  CE2 PHE A  67      -0.732  11.477  -4.653  1.00 87.31           C  
ATOM   1016  HE2 PHE A  67      -1.510  10.728  -4.641  1.00 87.31           H  
ATOM   1017  CZ  PHE A  67      -0.466  12.244  -3.505  1.00 87.31           C  
ATOM   1018  HZ  PHE A  67      -1.028  12.081  -2.597  1.00 87.31           H  
ATOM   1019  N   SER A  68       2.715  15.189  -9.303  1.00 82.66           N  
ATOM   1020  H   SER A  68       2.708  15.760  -8.470  1.00 82.66           H  
ATOM   1021  CA  SER A  68       3.715  15.522 -10.317  1.00 82.66           C  
ATOM   1022  HA  SER A  68       3.828  14.691 -11.014  1.00 82.66           H  
ATOM   1023  C   SER A  68       5.056  15.768  -9.640  1.00 82.66           C  
ATOM   1024  CB  SER A  68       3.327  16.759 -11.130  1.00 82.66           C  
ATOM   1025  HB2 SER A  68       4.114  16.950 -11.859  1.00 82.66           H  
ATOM   1026  HB3 SER A  68       3.255  17.621 -10.466  1.00 82.66           H  
ATOM   1027  O   SER A  68       5.111  16.434  -8.608  1.00 82.66           O  
ATOM   1028  OG  SER A  68       2.099  16.598 -11.821  1.00 82.66           O  
ATOM   1029  HG  SER A  68       2.148  17.187 -12.577  1.00 82.66           H  
ATOM   1030  N   ALA A  69       6.129  15.263 -10.231  1.00 73.56           N  
ATOM   1031  H   ALA A  69       6.009  14.750 -11.092  1.00 73.56           H  
ATOM   1032  CA  ALA A  69       7.497  15.580  -9.846  1.00 73.56           C  
ATOM   1033  HA  ALA A  69       7.497  16.224  -8.967  1.00 73.56           H  
ATOM   1034  C   ALA A  69       8.170  16.344 -10.990  1.00 73.56           C  
ATOM   1035  CB  ALA A  69       8.222  14.280  -9.480  1.00 73.56           C  
ATOM   1036  HB1 ALA A  69       9.252  14.496  -9.195  1.00 73.56           H  
ATOM   1037  HB2 ALA A  69       7.717  13.794  -8.645  1.00 73.56           H  
ATOM   1038  HB3 ALA A  69       8.224  13.602 -10.333  1.00 73.56           H  
ATOM   1039  O   ALA A  69       7.810  16.175 -12.146  1.00 73.56           O  
ATOM   1040  N   ASN A  70       9.172  17.176 -10.700  1.00 67.70           N  
ATOM   1041  H   ASN A  70       9.444  17.307  -9.736  1.00 67.70           H  
ATOM   1042  CA  ASN A  70       9.927  17.845 -11.770  1.00 67.70           C  
ATOM   1043  HA  ASN A  70       9.220  18.242 -12.498  1.00 67.70           H  
ATOM   1044  C   ASN A  70      10.829  16.875 -12.559  1.00 67.70           C  
ATOM   1045  CB  ASN A  70      10.722  19.022 -11.185  1.00 67.70           C  
ATOM   1046  HB2 ASN A  70      11.390  19.414 -11.952  1.00 67.70           H  
ATOM   1047  HB3 ASN A  70      11.333  18.671 -10.353  1.00 67.70           H  
ATOM   1048  O   ASN A  70      11.394  17.273 -13.573  1.00 67.70           O  
ATOM   1049  CG  ASN A  70       9.834  20.170 -10.741  1.00 67.70           C  
ATOM   1050  ND2 ASN A  70      10.161  20.807  -9.641  1.00 67.70           N  
ATOM   1051 HD21 ASN A  70      10.983  20.544  -9.117  1.00 67.70           H  
ATOM   1052 HD22 ASN A  70       9.543  21.560  -9.374  1.00 67.70           H  
ATOM   1053  OD1 ASN A  70       8.850  20.528 -11.361  1.00 67.70           O  
ATOM   1054  N   ASP A  71      10.974  15.626 -12.104  1.00 58.84           N  
ATOM   1055  H   ASP A  71      10.422  15.324 -11.314  1.00 58.84           H  
ATOM   1056  CA  ASP A  71      11.671  14.572 -12.837  1.00 58.84           C  
ATOM   1057  HA  ASP A  71      11.512  14.820 -13.887  1.00 58.84           H  
ATOM   1058  C   ASP A  71      11.011  13.188 -12.602  1.00 58.84           C  
ATOM   1059  CB  ASP A  71      13.199  14.695 -12.625  1.00 58.84           C  
ATOM   1060  HB2 ASP A  71      13.582  15.245 -13.484  1.00 58.84           H  
ATOM   1061  HB3 ASP A  71      13.399  15.357 -11.783  1.00 58.84           H  
ATOM   1062  O   ASP A  71      10.581  12.879 -11.488  1.00 58.84           O  
ATOM   1063  CG  ASP A  71      14.055  13.426 -12.517  1.00 58.84           C  
ATOM   1064  OD1 ASP A  71      13.665  12.367 -13.056  1.00 58.84           O  
ATOM   1065  OD2 ASP A  71      15.135  13.563 -11.914  1.00 58.84           O  
ATOM   1066  N   PRO A  72      10.848  12.388 -13.673  1.00 50.26           N  
ATOM   1067  CA  PRO A  72      10.127  11.114 -13.698  1.00 50.26           C  
ATOM   1068  HA  PRO A  72       9.114  11.248 -13.316  1.00 50.26           H  
ATOM   1069  C   PRO A  72      10.780   9.972 -12.908  1.00 50.26           C  
ATOM   1070  CB  PRO A  72      10.085  10.754 -15.188  1.00 50.26           C  
ATOM   1071  HB2 PRO A  72      10.038   9.679 -15.365  1.00 50.26           H  
ATOM   1072  HB3 PRO A  72       9.254  11.268 -15.671  1.00 50.26           H  
ATOM   1073  O   PRO A  72      10.084   9.054 -12.476  1.00 50.26           O  
ATOM   1074  CG  PRO A  72      11.340  11.382 -15.763  1.00 50.26           C  
ATOM   1075  HG2 PRO A  72      12.217  10.788 -15.506  1.00 50.26           H  
ATOM   1076  HG3 PRO A  72      11.268  11.533 -16.841  1.00 50.26           H  
ATOM   1077  CD  PRO A  72      11.352  12.695 -15.007  1.00 50.26           C  
ATOM   1078  HD2 PRO A  72      10.680  13.403 -15.492  1.00 50.26           H  
ATOM   1079  HD3 PRO A  72      12.366  13.094 -14.992  1.00 50.26           H  
ATOM   1080  N   HIS A  73      12.097  10.011 -12.690  1.00 54.40           N  
ATOM   1081  H   HIS A  73      12.625  10.815 -12.997  1.00 54.40           H  
ATOM   1082  CA  HIS A  73      12.810   9.005 -11.895  1.00 54.40           C  
ATOM   1083  HA  HIS A  73      12.417   8.020 -12.148  1.00 54.40           H  
ATOM   1084  C   HIS A  73      12.580   9.178 -10.385  1.00 54.40           C  
ATOM   1085  CB  HIS A  73      14.299   9.026 -12.271  1.00 54.40           C  
ATOM   1086  HB2 HIS A  73      14.846   8.360 -11.603  1.00 54.40           H  
ATOM   1087  HB3 HIS A  73      14.698  10.031 -12.137  1.00 54.40           H  
ATOM   1088  O   HIS A  73      13.069   8.385  -9.582  1.00 54.40           O  
ATOM   1089  CG  HIS A  73      14.535   8.566 -13.688  1.00 54.40           C  
ATOM   1090  CD2 HIS A  73      14.799   9.349 -14.779  1.00 54.40           C  
ATOM   1091  HD2 HIS A  73      14.893  10.425 -14.770  1.00 54.40           H  
ATOM   1092  ND1 HIS A  73      14.475   7.264 -14.125  1.00 54.40           N  
ATOM   1093  HD1 HIS A  73      14.318   6.458 -13.537  1.00 54.40           H  
ATOM   1094  CE1 HIS A  73      14.699   7.258 -15.449  1.00 54.40           C  
ATOM   1095  HE1 HIS A  73      14.724   6.374 -16.069  1.00 54.40           H  
ATOM   1096  NE2 HIS A  73      14.896   8.507 -15.900  1.00 54.40           N  
ATOM   1097  N   LYS A  74      11.802  10.194  -9.989  1.00 65.42           N  
ATOM   1098  H   LYS A  74      11.453  10.809 -10.710  1.00 65.42           H  
ATOM   1099  CA  LYS A  74      11.746  10.676  -8.611  1.00 65.42           C  
ATOM   1100  HA  LYS A  74      12.696  10.422  -8.139  1.00 65.42           H  
ATOM   1101  C   LYS A  74      10.691  10.026  -7.740  1.00 65.42           C  
ATOM   1102  CB  LYS A  74      11.621  12.205  -8.595  1.00 65.42           C  
ATOM   1103  HB2 LYS A  74      11.616  12.551  -7.561  1.00 65.42           H  
ATOM   1104  HB3 LYS A  74      10.683  12.510  -9.059  1.00 65.42           H  
ATOM   1105  O   LYS A  74      10.740  10.241  -6.541  1.00 65.42           O  
ATOM   1106  CG  LYS A  74      12.823  12.835  -9.308  1.00 65.42           C  
ATOM   1107  HG2 LYS A  74      12.843  12.534 -10.355  1.00 65.42           H  
ATOM   1108  HG3 LYS A  74      13.732  12.440  -8.855  1.00 65.42           H  
ATOM   1109  CD  LYS A  74      12.833  14.363  -9.235  1.00 65.42           C  
ATOM   1110  HD2 LYS A  74      12.244  14.775 -10.054  1.00 65.42           H  
ATOM   1111  HD3 LYS A  74      12.340  14.701  -8.323  1.00 65.42           H  
ATOM   1112  CE  LYS A  74      14.307  14.812  -9.316  1.00 65.42           C  
ATOM   1113  HE2 LYS A  74      14.607  14.991 -10.349  1.00 65.42           H  
ATOM   1114  HE3 LYS A  74      14.929  13.985  -8.974  1.00 65.42           H  
ATOM   1115  NZ  LYS A  74      14.617  15.973  -8.464  1.00 65.42           N  
ATOM   1116  HZ1 LYS A  74      15.619  16.085  -8.406  1.00 65.42           H  
ATOM   1117  HZ2 LYS A  74      14.170  16.825  -8.772  1.00 65.42           H  
ATOM   1118  HZ3 LYS A  74      14.332  15.723  -7.527  1.00 65.42           H  
ATOM   1119  N   PHE A  75       9.751   9.234  -8.251  1.00 68.38           N  
ATOM   1120  H   PHE A  75       9.756   9.047  -9.243  1.00 68.38           H  
ATOM   1121  CA  PHE A  75       8.817   8.520  -7.371  1.00 68.38           C  
ATOM   1122  HA  PHE A  75       8.617   9.126  -6.488  1.00 68.38           H  
ATOM   1123  C   PHE A  75       9.427   7.203  -6.884  1.00 68.38           C  
ATOM   1124  CB  PHE A  75       7.473   8.293  -8.069  1.00 68.38           C  
ATOM   1125  HB2 PHE A  75       6.845   7.715  -7.392  1.00 68.38           H  
ATOM   1126  HB3 PHE A  75       7.631   7.698  -8.969  1.00 68.38           H  
ATOM   1127  O   PHE A  75       9.209   6.163  -7.495  1.00 68.38           O  
ATOM   1128  CG  PHE A  75       6.718   9.553  -8.427  1.00 68.38           C  
ATOM   1129  CD1 PHE A  75       6.255  10.401  -7.410  1.00 68.38           C  
ATOM   1130  HD1 PHE A  75       6.513  10.167  -6.388  1.00 68.38           H  
ATOM   1131  CD2 PHE A  75       6.481   9.885  -9.771  1.00 68.38           C  
ATOM   1132  HD2 PHE A  75       6.866   9.263 -10.565  1.00 68.38           H  
ATOM   1133  CE1 PHE A  75       5.510  11.553  -7.720  1.00 68.38           C  
ATOM   1134  HE1 PHE A  75       5.170  12.212  -6.934  1.00 68.38           H  
ATOM   1135  CE2 PHE A  75       5.758  11.047 -10.085  1.00 68.38           C  
ATOM   1136  HE2 PHE A  75       5.608  11.315 -11.121  1.00 68.38           H  
ATOM   1137  CZ  PHE A  75       5.254  11.870  -9.064  1.00 68.38           C  
ATOM   1138  HZ  PHE A  75       4.707  12.766  -9.319  1.00 68.38           H  
ATOM   1139  N   ASN A  76      10.175   7.221  -5.778  1.00 66.54           N  
ATOM   1140  H   ASN A  76      10.411   8.122  -5.387  1.00 66.54           H  
ATOM   1141  CA  ASN A  76      10.821   6.004  -5.262  1.00 66.54           C  
ATOM   1142  HA  ASN A  76      10.674   5.217  -6.002  1.00 66.54           H  
ATOM   1143  C   ASN A  76      10.192   5.439  -3.971  1.00 66.54           C  
ATOM   1144  CB  ASN A  76      12.352   6.192  -5.194  1.00 66.54           C  
ATOM   1145  HB2 ASN A  76      12.629   6.684  -4.262  1.00 66.54           H  
ATOM   1146  HB3 ASN A  76      12.695   6.783  -6.043  1.00 66.54           H  
ATOM   1147  O   ASN A  76      10.471   4.308  -3.583  1.00 66.54           O  
ATOM   1148  CG  ASN A  76      13.101   4.875  -5.205  1.00 66.54           C  
ATOM   1149  ND2 ASN A  76      14.410   4.883  -5.190  1.00 66.54           N  
ATOM   1150 HD21 ASN A  76      14.822   3.962  -5.237  1.00 66.54           H  
ATOM   1151 HD22 ASN A  76      14.928   5.728  -5.383  1.00 66.54           H  
ATOM   1152  OD1 ASN A  76      12.524   3.811  -5.204  1.00 66.54           O  
ATOM   1153  N   ARG A  77       9.313   6.167  -3.273  1.00 74.55           N  
ATOM   1154  H   ARG A  77       9.084   7.093  -3.603  1.00 74.55           H  
ATOM   1155  CA  ARG A  77       8.726   5.659  -2.016  1.00 74.55           C  
ATOM   1156  HA  ARG A  77       8.672   4.572  -2.081  1.00 74.55           H  
ATOM   1157  C   ARG A  77       7.284   6.101  -1.776  1.00 74.55           C  
ATOM   1158  CB  ARG A  77       9.638   5.988  -0.818  1.00 74.55           C  
ATOM   1159  HB2 ARG A  77       9.137   5.664   0.094  1.00 74.55           H  
ATOM   1160  HB3 ARG A  77       9.797   7.065  -0.763  1.00 74.55           H  
ATOM   1161  O   ARG A  77       7.047   6.900  -0.865  1.00 74.55           O  
ATOM   1162  CG  ARG A  77      10.994   5.276  -0.887  1.00 74.55           C  
ATOM   1163  HG2 ARG A  77      11.582   5.670  -1.716  1.00 74.55           H  
ATOM   1164  HG3 ARG A  77      10.831   4.207  -1.028  1.00 74.55           H  
ATOM   1165  CD  ARG A  77      11.797   5.493   0.385  1.00 74.55           C  
ATOM   1166  HD2 ARG A  77      11.204   5.175   1.242  1.00 74.55           H  
ATOM   1167  HD3 ARG A  77      12.018   6.557   0.471  1.00 74.55           H  
ATOM   1168  NE  ARG A  77      13.038   4.707   0.337  1.00 74.55           N  
ATOM   1169  HE  ARG A  77      13.033   3.889  -0.255  1.00 74.55           H  
ATOM   1170  NH1 ARG A  77      14.267   6.006   1.766  1.00 74.55           N  
ATOM   1171 HH11 ARG A  77      13.490   6.652   1.782  1.00 74.55           H  
ATOM   1172 HH12 ARG A  77      15.193   6.379   1.919  1.00 74.55           H  
ATOM   1173  NH2 ARG A  77      15.198   4.211   0.825  1.00 74.55           N  
ATOM   1174 HH21 ARG A  77      15.141   3.408   0.215  1.00 74.55           H  
ATOM   1175 HH22 ARG A  77      16.072   4.452   1.270  1.00 74.55           H  
ATOM   1176  CZ  ARG A  77      14.156   4.974   0.980  1.00 74.55           C  
ATOM   1177  N   PRO A  78       6.307   5.661  -2.587  1.00 80.85           N  
ATOM   1178  CA  PRO A  78       4.920   5.951  -2.278  1.00 80.85           C  
ATOM   1179  HA  PRO A  78       4.808   7.012  -2.059  1.00 80.85           H  
ATOM   1180  C   PRO A  78       4.475   5.148  -1.053  1.00 80.85           C  
ATOM   1181  CB  PRO A  78       4.128   5.642  -3.539  1.00 80.85           C  
ATOM   1182  HB2 PRO A  78       4.078   6.538  -4.159  1.00 80.85           H  
ATOM   1183  HB3 PRO A  78       3.124   5.281  -3.313  1.00 80.85           H  
ATOM   1184  O   PRO A  78       4.762   3.959  -0.897  1.00 80.85           O  
ATOM   1185  CG  PRO A  78       4.970   4.587  -4.246  1.00 80.85           C  
ATOM   1186  HG2 PRO A  78       4.603   3.598  -3.971  1.00 80.85           H  
ATOM   1187  HG3 PRO A  78       4.909   4.729  -5.325  1.00 80.85           H  
ATOM   1188  CD  PRO A  78       6.408   4.814  -3.766  1.00 80.85           C  
ATOM   1189  HD2 PRO A  78       6.888   3.863  -3.531  1.00 80.85           H  
ATOM   1190  HD3 PRO A  78       6.972   5.333  -4.541  1.00 80.85           H  
ATOM   1191  N   GLN A  79       3.760   5.834  -0.177  1.00 85.79           N  
ATOM   1192  H   GLN A  79       3.597   6.814  -0.361  1.00 85.79           H  
ATOM   1193  CA  GLN A  79       3.199   5.313   1.054  1.00 85.79           C  
ATOM   1194  HA  GLN A  79       3.326   4.231   1.090  1.00 85.79           H  
ATOM   1195  C   GLN A  79       1.708   5.631   1.068  1.00 85.79           C  
ATOM   1196  CB  GLN A  79       3.962   5.932   2.231  1.00 85.79           C  
ATOM   1197  HB2 GLN A  79       3.979   7.013   2.095  1.00 85.79           H  
ATOM   1198  HB3 GLN A  79       4.992   5.576   2.199  1.00 85.79           H  
ATOM   1199  O   GLN A  79       1.294   6.773   0.864  1.00 85.79           O  
ATOM   1200  CG  GLN A  79       3.377   5.624   3.618  1.00 85.79           C  
ATOM   1201  HG2 GLN A  79       2.342   5.964   3.663  1.00 85.79           H  
ATOM   1202  HG3 GLN A  79       3.381   4.550   3.803  1.00 85.79           H  
ATOM   1203  CD  GLN A  79       4.145   6.346   4.725  1.00 85.79           C  
ATOM   1204  NE2 GLN A  79       3.774   6.199   5.966  1.00 85.79           N  
ATOM   1205 HE21 GLN A  79       3.229   5.387   6.217  1.00 85.79           H  
ATOM   1206 HE22 GLN A  79       4.372   6.612   6.667  1.00 85.79           H  
ATOM   1207  OE1 GLN A  79       5.082   7.105   4.525  1.00 85.79           O  
ATOM   1208  N   PHE A  80       0.909   4.610   1.338  1.00 88.54           N  
ATOM   1209  H   PHE A  80       1.323   3.702   1.489  1.00 88.54           H  
ATOM   1210  CA  PHE A  80      -0.536   4.697   1.447  1.00 88.54           C  
ATOM   1211  HA  PHE A  80      -0.859   5.729   1.308  1.00 88.54           H  
ATOM   1212  C   PHE A  80      -0.931   4.238   2.843  1.00 88.54           C  
ATOM   1213  CB  PHE A  80      -1.201   3.841   0.358  1.00 88.54           C  
ATOM   1214  HB2 PHE A  80      -1.110   2.788   0.625  1.00 88.54           H  
ATOM   1215  HB3 PHE A  80      -2.265   4.073   0.334  1.00 88.54           H  
ATOM   1216  O   PHE A  80      -0.613   3.121   3.240  1.00 88.54           O  
ATOM   1217  CG  PHE A  80      -0.617   4.035  -1.028  1.00 88.54           C  
ATOM   1218  CD1 PHE A  80      -1.058   5.101  -1.830  1.00 88.54           C  
ATOM   1219  HD1 PHE A  80      -1.833   5.758  -1.467  1.00 88.54           H  
ATOM   1220  CD2 PHE A  80       0.399   3.179  -1.498  1.00 88.54           C  
ATOM   1221  HD2 PHE A  80       0.755   2.370  -0.878  1.00 88.54           H  
ATOM   1222  CE1 PHE A  80      -0.480   5.318  -3.092  1.00 88.54           C  
ATOM   1223  HE1 PHE A  80      -0.810   6.147  -3.701  1.00 88.54           H  
ATOM   1224  CE2 PHE A  80       0.976   3.396  -2.761  1.00 88.54           C  
ATOM   1225  HE2 PHE A  80       1.768   2.750  -3.109  1.00 88.54           H  
ATOM   1226  CZ  PHE A  80       0.539   4.471  -3.555  1.00 88.54           C  
ATOM   1227  HZ  PHE A  80       0.999   4.661  -4.514  1.00 88.54           H  
ATOM   1228  N   THR A  81      -1.638   5.080   3.579  1.00 93.13           N  
ATOM   1229  H   THR A  81      -1.842   5.997   3.207  1.00 93.13           H  
ATOM   1230  CA  THR A  81      -2.301   4.689   4.822  1.00 93.13           C  
ATOM   1231  HA  THR A  81      -2.016   3.676   5.106  1.00 93.13           H  
ATOM   1232  C   THR A  81      -3.795   4.721   4.561  1.00 93.13           C  
ATOM   1233  CB  THR A  81      -1.932   5.613   5.983  1.00 93.13           C  
ATOM   1234  HB  THR A  81      -2.325   6.610   5.783  1.00 93.13           H  
ATOM   1235  O   THR A  81      -4.337   5.770   4.223  1.00 93.13           O  
ATOM   1236  CG2 THR A  81      -2.505   5.126   7.308  1.00 93.13           C  
ATOM   1237 HG21 THR A  81      -3.586   5.009   7.233  1.00 93.13           H  
ATOM   1238 HG22 THR A  81      -2.306   5.867   8.082  1.00 93.13           H  
ATOM   1239 HG23 THR A  81      -2.061   4.167   7.578  1.00 93.13           H  
ATOM   1240  OG1 THR A  81      -0.531   5.695   6.142  1.00 93.13           O  
ATOM   1241  HG1 THR A  81      -0.356   6.522   6.597  1.00 93.13           H  
ATOM   1242  N   ILE A  82      -4.443   3.571   4.685  1.00 90.23           N  
ATOM   1243  H   ILE A  82      -3.927   2.763   5.003  1.00 90.23           H  
ATOM   1244  CA  ILE A  82      -5.881   3.405   4.515  1.00 90.23           C  
ATOM   1245  HA  ILE A  82      -6.301   4.291   4.039  1.00 90.23           H  
ATOM   1246  C   ILE A  82      -6.489   3.277   5.907  1.00 90.23           C  
ATOM   1247  CB  ILE A  82      -6.195   2.180   3.623  1.00 90.23           C  
ATOM   1248  HB  ILE A  82      -5.856   1.273   4.123  1.00 90.23           H  
ATOM   1249  O   ILE A  82      -6.132   2.363   6.650  1.00 90.23           O  
ATOM   1250  CG1 ILE A  82      -5.544   2.257   2.218  1.00 90.23           C  
ATOM   1251 HG12 ILE A  82      -6.158   1.704   1.507  1.00 90.23           H  
ATOM   1252 HG13 ILE A  82      -5.513   3.294   1.884  1.00 90.23           H  
ATOM   1253  CG2 ILE A  82      -7.715   2.072   3.426  1.00 90.23           C  
ATOM   1254 HG21 ILE A  82      -7.956   1.183   2.842  1.00 90.23           H  
ATOM   1255 HG22 ILE A  82      -8.226   1.988   4.385  1.00 90.23           H  
ATOM   1256 HG23 ILE A  82      -8.073   2.959   2.904  1.00 90.23           H  
ATOM   1257  CD1 ILE A  82      -4.137   1.648   2.135  1.00 90.23           C  
ATOM   1258 HD11 ILE A  82      -3.802   1.658   1.098  1.00 90.23           H  
ATOM   1259 HD12 ILE A  82      -4.158   0.616   2.488  1.00 90.23           H  
ATOM   1260 HD13 ILE A  82      -3.425   2.217   2.732  1.00 90.23           H  
ATOM   1261  N   GLU A  83      -7.403   4.178   6.248  1.00 91.49           N  
ATOM   1262  H   GLU A  83      -7.633   4.913   5.594  1.00 91.49           H  
ATOM   1263  CA  GLU A  83      -8.115   4.217   7.523  1.00 91.49           C  
ATOM   1264  HA  GLU A  83      -7.802   3.366   8.128  1.00 91.49           H  
ATOM   1265  C   GLU A  83      -9.626   4.080   7.280  1.00 91.49           C  
ATOM   1266  CB  GLU A  83      -7.763   5.491   8.322  1.00 91.49           C  
ATOM   1267  HB2 GLU A  83      -8.267   5.425   9.285  1.00 91.49           H  
ATOM   1268  HB3 GLU A  83      -8.134   6.369   7.792  1.00 91.49           H  
ATOM   1269  O   GLU A  83     -10.197   4.711   6.389  1.00 91.49           O  
ATOM   1270  CG  GLU A  83      -6.243   5.646   8.553  1.00 91.49           C  
ATOM   1271  HG2 GLU A  83      -5.855   4.679   8.871  1.00 91.49           H  
ATOM   1272  HG3 GLU A  83      -5.768   5.896   7.604  1.00 91.49           H  
ATOM   1273  CD  GLU A  83      -5.822   6.692   9.607  1.00 91.49           C  
ATOM   1274  OE1 GLU A  83      -4.589   6.755   9.893  1.00 91.49           O  
ATOM   1275  OE2 GLU A  83      -6.703   7.321  10.228  1.00 91.49           O  
ATOM   1276  N   TRP A  84     -10.299   3.239   8.060  1.00 88.99           N  
ATOM   1277  H   TRP A  84      -9.795   2.749   8.786  1.00 88.99           H  
ATOM   1278  CA  TRP A  84     -11.748   3.044   7.985  1.00 88.99           C  
ATOM   1279  HA  TRP A  84     -12.183   3.872   7.425  1.00 88.99           H  
ATOM   1280  C   TRP A  84     -12.393   3.082   9.372  1.00 88.99           C  
ATOM   1281  CB  TRP A  84     -12.077   1.756   7.217  1.00 88.99           C  
ATOM   1282  HB2 TRP A  84     -11.620   1.825   6.230  1.00 88.99           H  
ATOM   1283  HB3 TRP A  84     -13.155   1.695   7.067  1.00 88.99           H  
ATOM   1284  O   TRP A  84     -11.730   3.028  10.412  1.00 88.99           O  
ATOM   1285  CG  TRP A  84     -11.609   0.481   7.842  1.00 88.99           C  
ATOM   1286  CD1 TRP A  84     -12.303  -0.286   8.713  1.00 88.99           C  
ATOM   1287  HD1 TRP A  84     -13.293  -0.062   9.083  1.00 88.99           H  
ATOM   1288  CD2 TRP A  84     -10.322  -0.179   7.663  1.00 88.99           C  
ATOM   1289  CE2 TRP A  84     -10.323  -1.375   8.439  1.00 88.99           C  
ATOM   1290  CE3 TRP A  84      -9.149   0.126   6.940  1.00 88.99           C  
ATOM   1291  HE3 TRP A  84      -9.108   1.037   6.361  1.00 88.99           H  
ATOM   1292  NE1 TRP A  84     -11.551  -1.390   9.060  1.00 88.99           N  
ATOM   1293  HE1 TRP A  84     -11.870  -2.112   9.691  1.00 88.99           H  
ATOM   1294  CH2 TRP A  84      -8.077  -1.902   7.759  1.00 88.99           C  
ATOM   1295  HH2 TRP A  84      -7.233  -2.575   7.787  1.00 88.99           H  
ATOM   1296  CZ2 TRP A  84      -9.220  -2.231   8.499  1.00 88.99           C  
ATOM   1297  HZ2 TRP A  84      -9.252  -3.134   9.091  1.00 88.99           H  
ATOM   1298  CZ3 TRP A  84      -8.034  -0.728   6.986  1.00 88.99           C  
ATOM   1299  HZ3 TRP A  84      -7.143  -0.479   6.428  1.00 88.99           H  
ATOM   1300  N   GLY A  85     -13.724   3.201   9.390  1.00 80.95           N  
ATOM   1301  H   GLY A  85     -14.208   3.246   8.505  1.00 80.95           H  
ATOM   1302  CA  GLY A  85     -14.503   3.275  10.625  1.00 80.95           C  
ATOM   1303  HA2 GLY A  85     -14.288   4.227  11.110  1.00 80.95           H  
ATOM   1304  HA3 GLY A  85     -15.566   3.240  10.387  1.00 80.95           H  
ATOM   1305  C   GLY A  85     -14.190   2.135  11.606  1.00 80.95           C  
ATOM   1306  O   GLY A  85     -13.911   1.008  11.207  1.00 80.95           O  
ATOM   1307  N   GLY A  86     -14.250   2.432  12.907  1.00 78.05           N  
ATOM   1308  H   GLY A  86     -14.482   3.379  13.173  1.00 78.05           H  
ATOM   1309  CA  GLY A  86     -13.933   1.465  13.967  1.00 78.05           C  
ATOM   1310  HA2 GLY A  86     -14.242   0.467  13.656  1.00 78.05           H  
ATOM   1311  HA3 GLY A  86     -14.496   1.728  14.863  1.00 78.05           H  
ATOM   1312  C   GLY A  86     -12.450   1.393  14.354  1.00 78.05           C  
ATOM   1313  O   GLY A  86     -12.083   0.526  15.140  1.00 78.05           O  
ATOM   1314  N   GLY A  87     -11.613   2.306  13.844  1.00 83.02           N  
ATOM   1315  H   GLY A  87     -11.959   2.931  13.130  1.00 83.02           H  
ATOM   1316  CA  GLY A  87     -10.183   2.379  14.169  1.00 83.02           C  
ATOM   1317  HA2 GLY A  87      -9.832   3.394  13.983  1.00 83.02           H  
ATOM   1318  HA3 GLY A  87     -10.029   2.146  15.222  1.00 83.02           H  
ATOM   1319  C   GLY A  87      -9.313   1.434  13.341  1.00 83.02           C  
ATOM   1320  O   GLY A  87      -8.183   1.149  13.727  1.00 83.02           O  
ATOM   1321  N   GLY A  88      -9.836   0.919  12.227  1.00 89.78           N  
ATOM   1322  H   GLY A  88     -10.724   1.266  11.893  1.00 89.78           H  
ATOM   1323  CA  GLY A  88      -9.064   0.065  11.342  1.00 89.78           C  
ATOM   1324  HA2 GLY A  88      -9.739  -0.496  10.696  1.00 89.78           H  
ATOM   1325  HA3 GLY A  88      -8.494  -0.637  11.950  1.00 89.78           H  
ATOM   1326  C   GLY A  88      -8.103   0.878  10.485  1.00 89.78           C  
ATOM   1327  O   GLY A  88      -8.504   1.861   9.865  1.00 89.78           O  
ATOM   1328  N   ARG A  89      -6.831   0.474  10.474  1.00 94.48           N  
ATOM   1329  H   ARG A  89      -6.568  -0.309  11.054  1.00 94.48           H  
ATOM   1330  CA  ARG A  89      -5.762   1.146   9.740  1.00 94.48           C  
ATOM   1331  HA  ARG A  89      -6.199   1.721   8.924  1.00 94.48           H  
ATOM   1332  C   ARG A  89      -4.804   0.126   9.145  1.00 94.48           C  
ATOM   1333  CB  ARG A  89      -5.064   2.123  10.692  1.00 94.48           C  
ATOM   1334  HB2 ARG A  89      -4.790   1.594  11.606  1.00 94.48           H  
ATOM   1335  HB3 ARG A  89      -5.771   2.909  10.956  1.00 94.48           H  
ATOM   1336  O   ARG A  89      -4.289  -0.732   9.860  1.00 94.48           O  
ATOM   1337  CG  ARG A  89      -3.807   2.760  10.090  1.00 94.48           C  
ATOM   1338  HG2 ARG A  89      -4.053   3.276   9.162  1.00 94.48           H  
ATOM   1339  HG3 ARG A  89      -3.058   1.993   9.891  1.00 94.48           H  
ATOM   1340  CD  ARG A  89      -3.244   3.747  11.106  1.00 94.48           C  
ATOM   1341  HD2 ARG A  89      -3.981   4.538  11.242  1.00 94.48           H  
ATOM   1342  HD3 ARG A  89      -3.103   3.232  12.057  1.00 94.48           H  
ATOM   1343  NE  ARG A  89      -1.948   4.289  10.668  1.00 94.48           N  
ATOM   1344  HE  ARG A  89      -1.290   3.626  10.285  1.00 94.48           H  
ATOM   1345  NH1 ARG A  89      -2.296   6.415  11.417  1.00 94.48           N  
ATOM   1346 HH11 ARG A  89      -2.941   6.870  10.788  1.00 94.48           H  
ATOM   1347 HH12 ARG A  89      -2.920   6.006  12.098  1.00 94.48           H  
ATOM   1348  NH2 ARG A  89      -0.461   5.972  10.271  1.00 94.48           N  
ATOM   1349 HH21 ARG A  89      -0.245   6.946  10.425  1.00 94.48           H  
ATOM   1350 HH22 ARG A  89       0.133   5.336   9.757  1.00 94.48           H  
ATOM   1351  CZ  ARG A  89      -1.575   5.543  10.785  1.00 94.48           C  
ATOM   1352  N   VAL A  90      -4.533   0.259   7.852  1.00 96.05           N  
ATOM   1353  H   VAL A  90      -5.010   0.993   7.348  1.00 96.05           H  
ATOM   1354  CA  VAL A  90      -3.498  -0.500   7.142  1.00 96.05           C  
ATOM   1355  HA  VAL A  90      -2.901  -1.050   7.869  1.00 96.05           H  
ATOM   1356  C   VAL A  90      -2.571   0.455   6.430  1.00 96.05           C  
ATOM   1357  CB  VAL A  90      -4.094  -1.523   6.164  1.00 96.05           C  
ATOM   1358  HB  VAL A  90      -4.908  -1.060   5.605  1.00 96.05           H  
ATOM   1359  O   VAL A  90      -3.000   1.393   5.761  1.00 96.05           O  
ATOM   1360  CG1 VAL A  90      -3.090  -2.120   5.165  1.00 96.05           C  
ATOM   1361 HG11 VAL A  90      -3.566  -2.914   4.590  1.00 96.05           H  
ATOM   1362 HG12 VAL A  90      -2.754  -1.352   4.467  1.00 96.05           H  
ATOM   1363 HG13 VAL A  90      -2.227  -2.527   5.692  1.00 96.05           H  
ATOM   1364  CG2 VAL A  90      -4.635  -2.694   6.972  1.00 96.05           C  
ATOM   1365 HG21 VAL A  90      -5.194  -2.339   7.838  1.00 96.05           H  
ATOM   1366 HG22 VAL A  90      -5.275  -3.295   6.326  1.00 96.05           H  
ATOM   1367 HG23 VAL A  90      -3.807  -3.292   7.354  1.00 96.05           H  
ATOM   1368  N   GLU A  91      -1.285   0.186   6.556  1.00 96.41           N  
ATOM   1369  H   GLU A  91      -1.012  -0.611   7.114  1.00 96.41           H  
ATOM   1370  CA  GLU A  91      -0.238   0.919   5.879  1.00 96.41           C  
ATOM   1371  HA  GLU A  91      -0.659   1.799   5.393  1.00 96.41           H  
ATOM   1372  C   GLU A  91       0.406   0.048   4.798  1.00 96.41           C  
ATOM   1373  CB  GLU A  91       0.742   1.413   6.939  1.00 96.41           C  
ATOM   1374  HB2 GLU A  91       0.211   2.064   7.634  1.00 96.41           H  
ATOM   1375  HB3 GLU A  91       1.145   0.562   7.488  1.00 96.41           H  
ATOM   1376  O   GLU A  91       0.794  -1.092   5.050  1.00 96.41           O  
ATOM   1377  CG  GLU A  91       1.883   2.190   6.303  1.00 96.41           C  
ATOM   1378  HG2 GLU A  91       2.484   1.515   5.693  1.00 96.41           H  
ATOM   1379  HG3 GLU A  91       1.469   2.961   5.653  1.00 96.41           H  
ATOM   1380  CD  GLU A  91       2.782   2.842   7.343  1.00 96.41           C  
ATOM   1381  OE1 GLU A  91       3.444   3.826   6.969  1.00 96.41           O  
ATOM   1382  OE2 GLU A  91       2.949   2.392   8.491  1.00 96.41           O  
ATOM   1383  N   VAL A  92       0.533   0.609   3.597  1.00 96.08           N  
ATOM   1384  H   VAL A  92       0.156   1.539   3.480  1.00 96.08           H  
ATOM   1385  CA  VAL A  92       1.236   0.040   2.447  1.00 96.08           C  
ATOM   1386  HA  VAL A  92       1.648  -0.933   2.716  1.00 96.08           H  
ATOM   1387  C   VAL A  92       2.379   0.982   2.091  1.00 96.08           C  
ATOM   1388  CB  VAL A  92       0.291  -0.149   1.242  1.00 96.08           C  
ATOM   1389  HB  VAL A  92      -0.050   0.827   0.897  1.00 96.08           H  
ATOM   1390  O   VAL A  92       2.150   2.099   1.626  1.00 96.08           O  
ATOM   1391  CG1 VAL A  92       1.014  -0.838   0.077  1.00 96.08           C  
ATOM   1392 HG11 VAL A  92       1.364  -1.824   0.385  1.00 96.08           H  
ATOM   1393 HG12 VAL A  92       0.332  -0.947  -0.766  1.00 96.08           H  
ATOM   1394 HG13 VAL A  92       1.864  -0.240  -0.252  1.00 96.08           H  
ATOM   1395  CG2 VAL A  92      -0.955  -0.973   1.595  1.00 96.08           C  
ATOM   1396 HG21 VAL A  92      -1.552  -1.151   0.701  1.00 96.08           H  
ATOM   1397 HG22 VAL A  92      -1.568  -0.427   2.312  1.00 96.08           H  
ATOM   1398 HG23 VAL A  92      -0.663  -1.926   2.037  1.00 96.08           H  
ATOM   1399  N   ARG A  93       3.622   0.545   2.287  1.00 93.11           N  
ATOM   1400  H   ARG A  93       3.735  -0.378   2.680  1.00 93.11           H  
ATOM   1401  CA  ARG A  93       4.820   1.259   1.822  1.00 93.11           C  
ATOM   1402  HA  ARG A  93       4.554   2.258   1.476  1.00 93.11           H  
ATOM   1403  C   ARG A  93       5.413   0.515   0.646  1.00 93.11           C  
ATOM   1404  CB  ARG A  93       5.862   1.394   2.936  1.00 93.11           C  
ATOM   1405  HB2 ARG A  93       6.756   1.863   2.525  1.00 93.11           H  
ATOM   1406  HB3 ARG A  93       6.130   0.399   3.289  1.00 93.11           H  
ATOM   1407  O   ARG A  93       5.626  -0.691   0.734  1.00 93.11           O  
ATOM   1408  CG  ARG A  93       5.368   2.229   4.116  1.00 93.11           C  
ATOM   1409  HG2 ARG A  93       5.164   3.244   3.773  1.00 93.11           H  
ATOM   1410  HG3 ARG A  93       4.458   1.789   4.525  1.00 93.11           H  
ATOM   1411  CD  ARG A  93       6.436   2.276   5.209  1.00 93.11           C  
ATOM   1412  HD2 ARG A  93       7.320   2.785   4.826  1.00 93.11           H  
ATOM   1413  HD3 ARG A  93       6.698   1.254   5.482  1.00 93.11           H  
ATOM   1414  NE  ARG A  93       5.926   2.981   6.390  1.00 93.11           N  
ATOM   1415  HE  ARG A  93       5.005   3.389   6.324  1.00 93.11           H  
ATOM   1416  NH1 ARG A  93       7.543   2.424   7.911  1.00 93.11           N  
ATOM   1417 HH11 ARG A  93       8.065   1.985   7.166  1.00 93.11           H  
ATOM   1418 HH12 ARG A  93       7.818   2.300   8.875  1.00 93.11           H  
ATOM   1419  NH2 ARG A  93       5.666   3.436   8.583  1.00 93.11           N  
ATOM   1420 HH21 ARG A  93       5.896   3.235   9.546  1.00 93.11           H  
ATOM   1421 HH22 ARG A  93       4.689   3.554   8.356  1.00 93.11           H  
ATOM   1422  CZ  ARG A  93       6.389   2.952   7.620  1.00 93.11           C  
ATOM   1423  N   VAL A  94       5.701   1.233  -0.426  1.00 90.42           N  
ATOM   1424  H   VAL A  94       5.496   2.222  -0.431  1.00 90.42           H  
ATOM   1425  CA  VAL A  94       6.381   0.686  -1.598  1.00 90.42           C  
ATOM   1426  HA  VAL A  94       6.511  -0.390  -1.481  1.00 90.42           H  
ATOM   1427  C   VAL A  94       7.755   1.330  -1.691  1.00 90.42           C  
ATOM   1428  CB  VAL A  94       5.562   0.917  -2.872  1.00 90.42           C  
ATOM   1429  HB  VAL A  94       5.566   1.985  -3.089  1.00 90.42           H  
ATOM   1430  O   VAL A  94       7.879   2.538  -1.523  1.00 90.42           O  
ATOM   1431  CG1 VAL A  94       6.170   0.179  -4.067  1.00 90.42           C  
ATOM   1432 HG11 VAL A  94       7.171   0.557  -4.277  1.00 90.42           H  
ATOM   1433 HG12 VAL A  94       5.560   0.338  -4.956  1.00 90.42           H  
ATOM   1434 HG13 VAL A  94       6.227  -0.888  -3.854  1.00 90.42           H  
ATOM   1435  CG2 VAL A  94       4.104   0.455  -2.720  1.00 90.42           C  
ATOM   1436 HG21 VAL A  94       3.576   0.605  -3.662  1.00 90.42           H  
ATOM   1437 HG22 VAL A  94       4.073  -0.598  -2.440  1.00 90.42           H  
ATOM   1438 HG23 VAL A  94       3.599   1.047  -1.957  1.00 90.42           H  
ATOM   1439  N   GLU A  95       8.779   0.530  -1.950  1.00 86.83           N  
ATOM   1440  H   GLU A  95       8.608  -0.464  -2.008  1.00 86.83           H  
ATOM   1441  CA  GLU A  95      10.150   0.981  -2.180  1.00 86.83           C  
ATOM   1442  HA  GLU A  95      10.173   2.063  -2.313  1.00 86.83           H  
ATOM   1443  C   GLU A  95      10.664   0.332  -3.470  1.00 86.83           C  
ATOM   1444  CB  GLU A  95      11.050   0.610  -0.980  1.00 86.83           C  
ATOM   1445  HB2 GLU A  95      11.059  -0.474  -0.872  1.00 86.83           H  
ATOM   1446  HB3 GLU A  95      12.066   0.937  -1.204  1.00 86.83           H  
ATOM   1447  O   GLU A  95      10.510  -0.882  -3.642  1.00 86.83           O  
ATOM   1448  CG  GLU A  95      10.619   1.237   0.364  1.00 86.83           C  
ATOM   1449  HG2 GLU A  95      10.655   2.322   0.269  1.00 86.83           H  
ATOM   1450  HG3 GLU A  95       9.588   0.954   0.575  1.00 86.83           H  
ATOM   1451  CD  GLU A  95      11.485   0.816   1.572  1.00 86.83           C  
ATOM   1452  OE1 GLU A  95      11.130   1.191   2.717  1.00 86.83           O  
ATOM   1453  OE2 GLU A  95      12.512   0.123   1.399  1.00 86.83           O  
ATOM   1454  N   PHE A  96      11.280   1.109  -4.365  1.00 82.65           N  
ATOM   1455  H   PHE A  96      11.384   2.101  -4.202  1.00 82.65           H  
ATOM   1456  CA  PHE A  96      11.935   0.573  -5.559  1.00 82.65           C  
ATOM   1457  HA  PHE A  96      11.652  -0.474  -5.668  1.00 82.65           H  
ATOM   1458  C   PHE A  96      13.464   0.595  -5.390  1.00 82.65           C  
ATOM   1459  CB  PHE A  96      11.441   1.263  -6.843  1.00 82.65           C  
ATOM   1460  HB2 PHE A  96      11.858   2.267  -6.921  1.00 82.65           H  
ATOM   1461  HB3 PHE A  96      11.832   0.706  -7.694  1.00 82.65           H  
ATOM   1462  O   PHE A  96      14.066   1.541  -4.886  1.00 82.65           O  
ATOM   1463  CG  PHE A  96       9.929   1.348  -6.983  1.00 82.65           C  
ATOM   1464  CD1 PHE A  96       9.213   0.291  -7.572  1.00 82.65           C  
ATOM   1465  HD1 PHE A  96       9.736  -0.587  -7.921  1.00 82.65           H  
ATOM   1466  CD2 PHE A  96       9.233   2.480  -6.520  1.00 82.65           C  
ATOM   1467  HD2 PHE A  96       9.784   3.289  -6.063  1.00 82.65           H  
ATOM   1468  CE1 PHE A  96       7.813   0.375  -7.685  1.00 82.65           C  
ATOM   1469  HE1 PHE A  96       7.245  -0.452  -8.084  1.00 82.65           H  
ATOM   1470  CE2 PHE A  96       7.838   2.575  -6.666  1.00 82.65           C  
ATOM   1471  HE2 PHE A  96       7.323   3.468  -6.343  1.00 82.65           H  
ATOM   1472  CZ  PHE A  96       7.126   1.518  -7.253  1.00 82.65           C  
ATOM   1473  HZ  PHE A  96       6.054   1.581  -7.367  1.00 82.65           H  
ATOM   1474  N   GLU A  97      14.120  -0.488  -5.792  1.00 81.83           N  
ATOM   1475  H   GLU A  97      13.589  -1.251  -6.185  1.00 81.83           H  
ATOM   1476  CA  GLU A  97      15.574  -0.632  -5.719  1.00 81.83           C  
ATOM   1477  HA  GLU A  97      16.041   0.353  -5.718  1.00 81.83           H  
ATOM   1478  C   GLU A  97      16.050  -1.387  -6.960  1.00 81.83           C  
ATOM   1479  CB  GLU A  97      15.966  -1.342  -4.411  1.00 81.83           C  
ATOM   1480  HB2 GLU A  97      15.577  -2.360  -4.429  1.00 81.83           H  
ATOM   1481  HB3 GLU A  97      15.510  -0.818  -3.571  1.00 81.83           H  
ATOM   1482  O   GLU A  97      16.042  -2.617  -6.996  1.00 81.83           O  
ATOM   1483  CG  GLU A  97      17.491  -1.366  -4.197  1.00 81.83           C  
ATOM   1484  HG2 GLU A  97      17.837  -0.343  -4.050  1.00 81.83           H  
ATOM   1485  HG3 GLU A  97      17.974  -1.757  -5.093  1.00 81.83           H  
ATOM   1486  CD  GLU A  97      17.923  -2.231  -2.999  1.00 81.83           C  
ATOM   1487  OE1 GLU A  97      19.142  -2.299  -2.730  1.00 81.83           O  
ATOM   1488  OE2 GLU A  97      17.065  -2.894  -2.359  1.00 81.83           O  
ATOM   1489  N   GLY A  98      16.429  -0.644  -8.002  1.00 79.94           N  
ATOM   1490  H   GLY A  98      16.342   0.360  -7.939  1.00 79.94           H  
ATOM   1491  CA  GLY A  98      16.854  -1.223  -9.276  1.00 79.94           C  
ATOM   1492  HA2 GLY A  98      17.748  -1.826  -9.116  1.00 79.94           H  
ATOM   1493  HA3 GLY A  98      17.097  -0.422  -9.975  1.00 79.94           H  
ATOM   1494  C   GLY A  98      15.765  -2.092  -9.908  1.00 79.94           C  
ATOM   1495  O   GLY A  98      14.733  -1.592 -10.347  1.00 79.94           O  
ATOM   1496  N   ASP A  99      16.002  -3.401  -9.952  1.00 86.16           N  
ATOM   1497  H   ASP A  99      16.814  -3.764  -9.474  1.00 86.16           H  
ATOM   1498  CA  ASP A  99      15.102  -4.417 -10.506  1.00 86.16           C  
ATOM   1499  HA  ASP A  99      14.494  -3.951 -11.282  1.00 86.16           H  
ATOM   1500  C   ASP A  99      14.120  -5.000  -9.472  1.00 86.16           C  
ATOM   1501  CB  ASP A  99      15.951  -5.506 -11.185  1.00 86.16           C  
ATOM   1502  HB2 ASP A  99      15.289  -6.165 -11.747  1.00 86.16           H  
ATOM   1503  HB3 ASP A  99      16.626  -5.036 -11.900  1.00 86.16           H  
ATOM   1504  O   ASP A  99      13.409  -5.971  -9.759  1.00 86.16           O  
ATOM   1505  CG  ASP A  99      16.772  -6.373 -10.221  1.00 86.16           C  
ATOM   1506  OD1 ASP A  99      17.142  -5.891  -9.124  1.00 86.16           O  
ATOM   1507  OD2 ASP A  99      17.051  -7.536 -10.585  1.00 86.16           O  
ATOM   1508  N   LYS A 100      14.058  -4.421  -8.265  1.00 90.78           N  
ATOM   1509  H   LYS A 100      14.697  -3.661  -8.081  1.00 90.78           H  
ATOM   1510  CA  LYS A 100      13.211  -4.887  -7.161  1.00 90.78           C  
ATOM   1511  HA  LYS A 100      12.653  -5.759  -7.503  1.00 90.78           H  
ATOM   1512  C   LYS A 100      12.188  -3.849  -6.734  1.00 90.78           C  
ATOM   1513  CB  LYS A 100      14.072  -5.312  -5.965  1.00 90.78           C  
ATOM   1514  HB2 LYS A 100      14.680  -4.468  -5.642  1.00 90.78           H  
ATOM   1515  HB3 LYS A 100      13.423  -5.608  -5.141  1.00 90.78           H  
ATOM   1516  O   LYS A 100      12.472  -2.658  -6.665  1.00 90.78           O  
ATOM   1517  CG  LYS A 100      14.974  -6.491  -6.334  1.00 90.78           C  
ATOM   1518  HG2 LYS A 100      14.356  -7.351  -6.594  1.00 90.78           H  
ATOM   1519  HG3 LYS A 100      15.585  -6.225  -7.197  1.00 90.78           H  
ATOM   1520  CD  LYS A 100      15.907  -6.855  -5.185  1.00 90.78           C  
ATOM   1521  HD2 LYS A 100      16.470  -5.967  -4.900  1.00 90.78           H  
ATOM   1522  HD3 LYS A 100      15.329  -7.217  -4.335  1.00 90.78           H  
ATOM   1523  CE  LYS A 100      16.862  -7.932  -5.695  1.00 90.78           C  
ATOM   1524  HE2 LYS A 100      16.296  -8.838  -5.913  1.00 90.78           H  
ATOM   1525  HE3 LYS A 100      17.291  -7.580  -6.633  1.00 90.78           H  
ATOM   1526  NZ  LYS A 100      17.932  -8.184  -4.708  1.00 90.78           N  
ATOM   1527  HZ1 LYS A 100      18.581  -8.867  -5.074  1.00 90.78           H  
ATOM   1528  HZ2 LYS A 100      18.433  -7.321  -4.555  1.00 90.78           H  
ATOM   1529  HZ3 LYS A 100      17.541  -8.498  -3.831  1.00 90.78           H  
ATOM   1530  N   MET A 101      11.021  -4.346  -6.339  1.00 91.24           N  
ATOM   1531  H   MET A 101      10.888  -5.343  -6.427  1.00 91.24           H  
ATOM   1532  CA  MET A 101      10.008  -3.584  -5.617  1.00 91.24           C  
ATOM   1533  HA  MET A 101      10.386  -2.584  -5.402  1.00 91.24           H  
ATOM   1534  C   MET A 101       9.713  -4.291  -4.296  1.00 91.24           C  
ATOM   1535  CB  MET A 101       8.755  -3.432  -6.485  1.00 91.24           C  
ATOM   1536  HB2 MET A 101       9.027  -2.972  -7.435  1.00 91.24           H  
ATOM   1537  HB3 MET A 101       8.336  -4.418  -6.685  1.00 91.24           H  
ATOM   1538  O   MET A 101       9.311  -5.458  -4.291  1.00 91.24           O  
ATOM   1539  CG  MET A 101       7.703  -2.554  -5.800  1.00 91.24           C  
ATOM   1540  HG2 MET A 101       7.549  -2.894  -4.775  1.00 91.24           H  
ATOM   1541  HG3 MET A 101       8.087  -1.535  -5.747  1.00 91.24           H  
ATOM   1542  SD  MET A 101       6.089  -2.529  -6.622  1.00 91.24           S  
ATOM   1543  CE  MET A 101       5.569  -4.198  -6.205  1.00 91.24           C  
ATOM   1544  HE1 MET A 101       4.480  -4.237  -6.209  1.00 91.24           H  
ATOM   1545  HE2 MET A 101       5.995  -4.896  -6.925  1.00 91.24           H  
ATOM   1546  HE3 MET A 101       5.926  -4.456  -5.208  1.00 91.24           H  
ATOM   1547  N   ARG A 102       9.896  -3.594  -3.176  1.00 93.70           N  
ATOM   1548  H   ARG A 102      10.185  -2.630  -3.265  1.00 93.70           H  
ATOM   1549  CA  ARG A 102       9.544  -4.080  -1.838  1.00 93.70           C  
ATOM   1550  HA  ARG A 102       9.372  -5.156  -1.873  1.00 93.70           H  
ATOM   1551  C   ARG A 102       8.247  -3.422  -1.393  1.00 93.70           C  
ATOM   1552  CB  ARG A 102      10.674  -3.822  -0.832  1.00 93.70           C  
ATOM   1553  HB2 ARG A 102      10.796  -2.747  -0.695  1.00 93.70           H  
ATOM   1554  HB3 ARG A 102      10.388  -4.256   0.126  1.00 93.70           H  
ATOM   1555  O   ARG A 102       8.115  -2.205  -1.459  1.00 93.70           O  
ATOM   1556  CG  ARG A 102      12.015  -4.421  -1.273  1.00 93.70           C  
ATOM   1557  HG2 ARG A 102      12.375  -3.883  -2.150  1.00 93.70           H  
ATOM   1558  HG3 ARG A 102      11.894  -5.475  -1.522  1.00 93.70           H  
ATOM   1559  CD  ARG A 102      13.036  -4.278  -0.144  1.00 93.70           C  
ATOM   1560  HD2 ARG A 102      12.777  -4.982   0.647  1.00 93.70           H  
ATOM   1561  HD3 ARG A 102      12.977  -3.266   0.256  1.00 93.70           H  
ATOM   1562  NE  ARG A 102      14.412  -4.513  -0.620  1.00 93.70           N  
ATOM   1563  HE  ARG A 102      14.606  -4.340  -1.596  1.00 93.70           H  
ATOM   1564  NH1 ARG A 102      15.366  -4.697   1.447  1.00 93.70           N  
ATOM   1565 HH11 ARG A 102      16.182  -4.782   2.036  1.00 93.70           H  
ATOM   1566 HH12 ARG A 102      14.435  -4.779   1.830  1.00 93.70           H  
ATOM   1567  NH2 ARG A 102      16.666  -4.662  -0.360  1.00 93.70           N  
ATOM   1568 HH21 ARG A 102      17.467  -4.594   0.251  1.00 93.70           H  
ATOM   1569 HH22 ARG A 102      16.784  -4.171  -1.235  1.00 93.70           H  
ATOM   1570  CZ  ARG A 102      15.472  -4.631   0.151  1.00 93.70           C  
ATOM   1571  N   VAL A 103       7.298  -4.229  -0.942  1.00 95.77           N  
ATOM   1572  H   VAL A 103       7.478  -5.223  -0.952  1.00 95.77           H  
ATOM   1573  CA  VAL A 103       6.024  -3.783  -0.377  1.00 95.77           C  
ATOM   1574  HA  VAL A 103       5.946  -2.699  -0.463  1.00 95.77           H  
ATOM   1575  C   VAL A 103       6.010  -4.169   1.092  1.00 95.77           C  
ATOM   1576  CB  VAL A 103       4.819  -4.393  -1.115  1.00 95.77           C  
ATOM   1577  HB  VAL A 103       4.819  -5.475  -0.983  1.00 95.77           H  
ATOM   1578  O   VAL A 103       6.010  -5.357   1.406  1.00 95.77           O  
ATOM   1579  CG1 VAL A 103       3.503  -3.837  -0.557  1.00 95.77           C  
ATOM   1580 HG11 VAL A 103       3.411  -4.079   0.501  1.00 95.77           H  
ATOM   1581 HG12 VAL A 103       3.475  -2.753  -0.676  1.00 95.77           H  
ATOM   1582 HG13 VAL A 103       2.656  -4.283  -1.078  1.00 95.77           H  
ATOM   1583  CG2 VAL A 103       4.878  -4.104  -2.619  1.00 95.77           C  
ATOM   1584 HG21 VAL A 103       4.933  -3.029  -2.793  1.00 95.77           H  
ATOM   1585 HG22 VAL A 103       3.996  -4.513  -3.113  1.00 95.77           H  
ATOM   1586 HG23 VAL A 103       5.760  -4.584  -3.040  1.00 95.77           H  
ATOM   1587  N   ARG A 104       5.992  -3.187   1.990  1.00 96.83           N  
ATOM   1588  H   ARG A 104       5.960  -2.238   1.646  1.00 96.83           H  
ATOM   1589  CA  ARG A 104       5.780  -3.411   3.423  1.00 96.83           C  
ATOM   1590  HA  ARG A 104       5.969  -4.457   3.664  1.00 96.83           H  
ATOM   1591  C   ARG A 104       4.332  -3.128   3.767  1.00 96.83           C  
ATOM   1592  CB  ARG A 104       6.723  -2.568   4.281  1.00 96.83           C  
ATOM   1593  HB2 ARG A 104       6.462  -2.711   5.330  1.00 96.83           H  
ATOM   1594  HB3 ARG A 104       6.599  -1.513   4.036  1.00 96.83           H  
ATOM   1595  O   ARG A 104       3.807  -2.068   3.426  1.00 96.83           O  
ATOM   1596  CG  ARG A 104       8.181  -2.973   4.080  1.00 96.83           C  
ATOM   1597  HG2 ARG A 104       8.301  -4.021   4.353  1.00 96.83           H  
ATOM   1598  HG3 ARG A 104       8.473  -2.834   3.039  1.00 96.83           H  
ATOM   1599  CD  ARG A 104       9.076  -2.117   4.972  1.00 96.83           C  
ATOM   1600  HD2 ARG A 104       8.762  -2.229   6.010  1.00 96.83           H  
ATOM   1601  HD3 ARG A 104       8.974  -1.074   4.673  1.00 96.83           H  
ATOM   1602  NE  ARG A 104      10.461  -2.568   4.839  1.00 96.83           N  
ATOM   1603  HE  ARG A 104      10.599  -3.550   4.649  1.00 96.83           H  
ATOM   1604  NH1 ARG A 104      11.548  -0.556   4.969  1.00 96.83           N  
ATOM   1605 HH11 ARG A 104      12.186  -0.051   4.371  1.00 96.83           H  
ATOM   1606 HH12 ARG A 104      10.635  -0.124   4.969  1.00 96.83           H  
ATOM   1607  NH2 ARG A 104      12.672  -2.455   4.587  1.00 96.83           N  
ATOM   1608 HH21 ARG A 104      13.521  -1.920   4.471  1.00 96.83           H  
ATOM   1609 HH22 ARG A 104      12.593  -3.441   4.384  1.00 96.83           H  
ATOM   1610  CZ  ARG A 104      11.553  -1.847   4.821  1.00 96.83           C  
ATOM   1611  N   LEU A 105       3.712  -4.085   4.432  1.00 97.88           N  
ATOM   1612  H   LEU A 105       4.240  -4.912   4.673  1.00 97.88           H  
ATOM   1613  CA  LEU A 105       2.334  -4.043   4.882  1.00 97.88           C  
ATOM   1614  HA  LEU A 105       1.843  -3.138   4.525  1.00 97.88           H  
ATOM   1615  C   LEU A 105       2.330  -4.052   6.399  1.00 97.88           C  
ATOM   1616  CB  LEU A 105       1.580  -5.270   4.357  1.00 97.88           C  
ATOM   1617  HB2 LEU A 105       0.548  -5.200   4.701  1.00 97.88           H  
ATOM   1618  HB3 LEU A 105       2.023  -6.162   4.799  1.00 97.88           H  
ATOM   1619  O   LEU A 105       2.943  -4.933   6.992  1.00 97.88           O  
ATOM   1620  CG  LEU A 105       1.580  -5.443   2.833  1.00 97.88           C  
ATOM   1621  HG  LEU A 105       2.602  -5.487   2.454  1.00 97.88           H  
ATOM   1622  CD1 LEU A 105       0.895  -6.767   2.504  1.00 97.88           C  
ATOM   1623 HD11 LEU A 105       0.767  -6.870   1.426  1.00 97.88           H  
ATOM   1624 HD12 LEU A 105      -0.084  -6.810   2.982  1.00 97.88           H  
ATOM   1625 HD13 LEU A 105       1.503  -7.592   2.875  1.00 97.88           H  
ATOM   1626  CD2 LEU A 105       0.844  -4.298   2.138  1.00 97.88           C  
ATOM   1627 HD21 LEU A 105       1.370  -3.362   2.324  1.00 97.88           H  
ATOM   1628 HD22 LEU A 105      -0.172  -4.223   2.526  1.00 97.88           H  
ATOM   1629 HD23 LEU A 105       0.818  -4.473   1.063  1.00 97.88           H  
ATOM   1630  N   ARG A 106       1.612  -3.126   7.022  1.00 97.95           N  
ATOM   1631  H   ARG A 106       1.164  -2.413   6.465  1.00 97.95           H  
ATOM   1632  CA  ARG A 106       1.412  -3.118   8.472  1.00 97.95           C  
ATOM   1633  HA  ARG A 106       1.736  -4.070   8.891  1.00 97.95           H  
ATOM   1634  C   ARG A 106      -0.066  -2.973   8.790  1.00 97.95           C  
ATOM   1635  CB  ARG A 106       2.285  -2.022   9.087  1.00 97.95           C  
ATOM   1636  HB2 ARG A 106       3.332  -2.257   8.899  1.00 97.95           H  
ATOM   1637  HB3 ARG A 106       2.056  -1.065   8.617  1.00 97.95           H  
ATOM   1638  O   ARG A 106      -0.734  -2.105   8.231  1.00 97.95           O  
ATOM   1639  CG  ARG A 106       2.061  -1.901  10.592  1.00 97.95           C  
ATOM   1640  HG2 ARG A 106       1.031  -1.599  10.783  1.00 97.95           H  
ATOM   1641  HG3 ARG A 106       2.254  -2.857  11.079  1.00 97.95           H  
ATOM   1642  CD  ARG A 106       2.993  -0.840  11.160  1.00 97.95           C  
ATOM   1643  HD2 ARG A 106       4.011  -1.228  11.155  1.00 97.95           H  
ATOM   1644  HD3 ARG A 106       2.941   0.055  10.541  1.00 97.95           H  
ATOM   1645  NE  ARG A 106       2.556  -0.509  12.515  1.00 97.95           N  
ATOM   1646  HE  ARG A 106       1.576  -0.644  12.720  1.00 97.95           H  
ATOM   1647  NH1 ARG A 106       4.471   0.463  13.282  1.00 97.95           N  
ATOM   1648 HH11 ARG A 106       4.902   0.155  12.422  1.00 97.95           H  
ATOM   1649 HH12 ARG A 106       5.010   0.831  14.053  1.00 97.95           H  
ATOM   1650  NH2 ARG A 106       2.625   0.307  14.580  1.00 97.95           N  
ATOM   1651 HH21 ARG A 106       3.051   0.800  15.352  1.00 97.95           H  
ATOM   1652 HH22 ARG A 106       1.646   0.060  14.567  1.00 97.95           H  
ATOM   1653  CZ  ARG A 106       3.232   0.091  13.454  1.00 97.95           C  
ATOM   1654  N   ASN A 107      -0.566  -3.822   9.682  1.00 97.41           N  
ATOM   1655  H   ASN A 107       0.055  -4.498  10.105  1.00 97.41           H  
ATOM   1656  CA  ASN A 107      -1.957  -3.801  10.114  1.00 97.41           C  
ATOM   1657  HA  ASN A 107      -2.538  -3.129   9.482  1.00 97.41           H  
ATOM   1658  C   ASN A 107      -2.061  -3.283  11.553  1.00 97.41           C  
ATOM   1659  CB  ASN A 107      -2.539  -5.209   9.942  1.00 97.41           C  
ATOM   1660  HB2 ASN A 107      -2.469  -5.511   8.897  1.00 97.41           H  
ATOM   1661  HB3 ASN A 107      -1.958  -5.902  10.551  1.00 97.41           H  
ATOM   1662  O   ASN A 107      -1.764  -4.002  12.503  1.00 97.41           O  
ATOM   1663  CG  ASN A 107      -3.990  -5.298  10.365  1.00 97.41           C  
ATOM   1664  ND2 ASN A 107      -4.524  -6.486  10.473  1.00 97.41           N  
ATOM   1665 HD21 ASN A 107      -3.992  -7.298  10.193  1.00 97.41           H  
ATOM   1666 HD22 ASN A 107      -5.496  -6.548  10.739  1.00 97.41           H  
ATOM   1667  OD1 ASN A 107      -4.670  -4.306  10.571  1.00 97.41           O  
ATOM   1668  N   ASP A 108      -2.527  -2.047  11.712  1.00 96.27           N  
ATOM   1669  H   ASP A 108      -2.830  -1.537  10.894  1.00 96.27           H  
ATOM   1670  CA  ASP A 108      -2.800  -1.433  13.016  1.00 96.27           C  
ATOM   1671  HA  ASP A 108      -2.234  -1.962  13.783  1.00 96.27           H  
ATOM   1672  C   ASP A 108      -4.289  -1.559  13.417  1.00 96.27           C  
ATOM   1673  CB  ASP A 108      -2.312   0.028  13.023  1.00 96.27           C  
ATOM   1674  HB2 ASP A 108      -2.795   0.559  12.204  1.00 96.27           H  
ATOM   1675  HB3 ASP A 108      -2.623   0.501  13.954  1.00 96.27           H  
ATOM   1676  O   ASP A 108      -4.736  -0.919  14.368  1.00 96.27           O  
ATOM   1677  CG  ASP A 108      -0.790   0.209  12.910  1.00 96.27           C  
ATOM   1678  OD1 ASP A 108      -0.009  -0.461  13.634  1.00 96.27           O  
ATOM   1679  OD2 ASP A 108      -0.372   1.106  12.146  1.00 96.27           O  
ATOM   1680  N   SER A 109      -5.081  -2.369  12.703  1.00 93.99           N  
ATOM   1681  H   SER A 109      -4.665  -2.889  11.944  1.00 93.99           H  
ATOM   1682  CA  SER A 109      -6.470  -2.672  13.067  1.00 93.99           C  
ATOM   1683  HA  SER A 109      -6.890  -1.789  13.548  1.00 93.99           H  
ATOM   1684  C   SER A 109      -6.579  -3.823  14.076  1.00 93.99           C  
ATOM   1685  CB  SER A 109      -7.319  -2.940  11.818  1.00 93.99           C  
ATOM   1686  HB2 SER A 109      -8.370  -2.798  12.072  1.00 93.99           H  
ATOM   1687  HB3 SER A 109      -7.051  -2.239  11.028  1.00 93.99           H  
ATOM   1688  O   SER A 109      -5.620  -4.540  14.359  1.00 93.99           O  
ATOM   1689  OG  SER A 109      -7.173  -4.251  11.346  1.00 93.99           O  
ATOM   1690  HG  SER A 109      -6.274  -4.342  11.024  1.00 93.99           H  
ATOM   1691  N   SER A 110      -7.782  -4.026  14.616  1.00 93.68           N  
ATOM   1692  H   SER A 110      -8.547  -3.426  14.343  1.00 93.68           H  
ATOM   1693  CA  SER A 110      -8.099  -5.116  15.548  1.00 93.68           C  
ATOM   1694  HA  SER A 110      -7.229  -5.303  16.177  1.00 93.68           H  
ATOM   1695  C   SER A 110      -8.447  -6.444  14.863  1.00 93.68           C  
ATOM   1696  CB  SER A 110      -9.248  -4.672  16.455  1.00 93.68           C  
ATOM   1697  HB2 SER A 110      -9.525  -5.485  17.127  1.00 93.68           H  
ATOM   1698  HB3 SER A 110      -8.920  -3.819  17.049  1.00 93.68           H  
ATOM   1699  O   SER A 110      -8.649  -7.447  15.549  1.00 93.68           O  
ATOM   1700  OG  SER A 110     -10.365  -4.292  15.671  1.00 93.68           O  
ATOM   1701  HG  SER A 110     -11.035  -3.902  16.237  1.00 93.68           H  
ATOM   1702  N   THR A 111      -8.514  -6.477  13.530  1.00 93.22           N  
ATOM   1703  H   THR A 111      -8.286  -5.640  13.014  1.00 93.22           H  
ATOM   1704  CA  THR A 111      -8.891  -7.661  12.745  1.00 93.22           C  
ATOM   1705  HA  THR A 111      -8.997  -8.512  13.418  1.00 93.22           H  
ATOM   1706  C   THR A 111      -7.827  -7.994  11.703  1.00 93.22           C  
ATOM   1707  CB  THR A 111     -10.238  -7.462  12.036  1.00 93.22           C  
ATOM   1708  HB  THR A 111     -10.421  -8.314  11.383  1.00 93.22           H  
ATOM   1709  O   THR A 111      -7.189  -7.080  11.184  1.00 93.22           O  
ATOM   1710  CG2 THR A 111     -11.391  -7.356  13.035  1.00 93.22           C  
ATOM   1711 HG21 THR A 111     -11.264  -6.477  13.666  1.00 93.22           H  
ATOM   1712 HG22 THR A 111     -12.331  -7.266  12.490  1.00 93.22           H  
ATOM   1713 HG23 THR A 111     -11.424  -8.250  13.659  1.00 93.22           H  
ATOM   1714  OG1 THR A 111     -10.227  -6.284  11.261  1.00 93.22           O  
ATOM   1715  HG1 THR A 111      -9.396  -6.245  10.781  1.00 93.22           H  
ATOM   1716  N   PRO A 112      -7.623  -9.271  11.340  1.00 96.48           N  
ATOM   1717  CA  PRO A 112      -6.786  -9.614  10.197  1.00 96.48           C  
ATOM   1718  HA  PRO A 112      -5.761  -9.309  10.409  1.00 96.48           H  
ATOM   1719  C   PRO A 112      -7.271  -8.919   8.921  1.00 96.48           C  
ATOM   1720  CB  PRO A 112      -6.844 -11.138  10.065  1.00 96.48           C  
ATOM   1721  HB2 PRO A 112      -5.881 -11.552   9.765  1.00 96.48           H  
ATOM   1722  HB3 PRO A 112      -7.620 -11.428   9.357  1.00 96.48           H  
ATOM   1723  O   PRO A 112      -8.476  -8.753   8.717  1.00 96.48           O  
ATOM   1724  CG  PRO A 112      -7.243 -11.600  11.466  1.00 96.48           C  
ATOM   1725  HG2 PRO A 112      -6.355 -11.664  12.095  1.00 96.48           H  
ATOM   1726  HG3 PRO A 112      -7.765 -12.556  11.443  1.00 96.48           H  
ATOM   1727  CD  PRO A 112      -8.148 -10.473  11.963  1.00 96.48           C  
ATOM   1728  HD2 PRO A 112      -9.171 -10.639  11.624  1.00 96.48           H  
ATOM   1729  HD3 PRO A 112      -8.105 -10.419  13.051  1.00 96.48           H  
ATOM   1730  N   VAL A 113      -6.325  -8.542   8.066  1.00 97.26           N  
ATOM   1731  H   VAL A 113      -5.358  -8.705   8.308  1.00 97.26           H  
ATOM   1732  CA  VAL A 113      -6.600  -7.977   6.741  1.00 97.26           C  
ATOM   1733  HA  VAL A 113      -7.676  -7.973   6.568  1.00 97.26           H  
ATOM   1734  C   VAL A 113      -5.987  -8.862   5.672  1.00 97.26           C  
ATOM   1735  CB  VAL A 113      -6.122  -6.521   6.613  1.00 97.26           C  
ATOM   1736  HB  VAL A 113      -6.404  -6.152   5.628  1.00 97.26           H  
ATOM   1737  O   VAL A 113      -4.910  -9.425   5.868  1.00 97.26           O  
ATOM   1738  CG1 VAL A 113      -6.825  -5.654   7.664  1.00 97.26           C  
ATOM   1739 HG11 VAL A 113      -6.511  -5.931   8.670  1.00 97.26           H  
ATOM   1740 HG12 VAL A 113      -7.904  -5.786   7.585  1.00 97.26           H  
ATOM   1741 HG13 VAL A 113      -6.584  -4.604   7.499  1.00 97.26           H  
ATOM   1742  CG2 VAL A 113      -4.601  -6.382   6.756  1.00 97.26           C  
ATOM   1743 HG21 VAL A 113      -4.305  -5.341   6.626  1.00 97.26           H  
ATOM   1744 HG22 VAL A 113      -4.287  -6.727   7.741  1.00 97.26           H  
ATOM   1745 HG23 VAL A 113      -4.095  -6.965   5.987  1.00 97.26           H  
ATOM   1746  N   GLU A 114      -6.662  -8.983   4.538  1.00 98.05           N  
ATOM   1747  H   GLU A 114      -7.520  -8.463   4.426  1.00 98.05           H  
ATOM   1748  CA  GLU A 114      -6.132  -9.650   3.355  1.00 98.05           C  
ATOM   1749  HA  GLU A 114      -5.235 -10.205   3.630  1.00 98.05           H  
ATOM   1750  C   GLU A 114      -5.722  -8.596   2.327  1.00 98.05           C  
ATOM   1751  CB  GLU A 114      -7.139 -10.681   2.823  1.00 98.05           C  
ATOM   1752  HB2 GLU A 114      -7.402 -11.352   3.641  1.00 98.05           H  
ATOM   1753  HB3 GLU A 114      -8.043 -10.181   2.476  1.00 98.05           H  
ATOM   1754  O   GLU A 114      -6.490  -7.698   1.987  1.00 98.05           O  
ATOM   1755  CG  GLU A 114      -6.529 -11.507   1.684  1.00 98.05           C  
ATOM   1756  HG2 GLU A 114      -6.491 -10.901   0.779  1.00 98.05           H  
ATOM   1757  HG3 GLU A 114      -5.502 -11.760   1.945  1.00 98.05           H  
ATOM   1758  CD  GLU A 114      -7.304 -12.808   1.430  1.00 98.05           C  
ATOM   1759  OE1 GLU A 114      -8.170 -12.840   0.533  1.00 98.05           O  
ATOM   1760  OE2 GLU A 114      -6.953 -13.815   2.086  1.00 98.05           O  
ATOM   1761  N   VAL A 115      -4.482  -8.679   1.854  1.00 98.20           N  
ATOM   1762  H   VAL A 115      -3.885  -9.412   2.210  1.00 98.20           H  
ATOM   1763  CA  VAL A 115      -3.927  -7.766   0.858  1.00 98.20           C  
ATOM   1764  HA  VAL A 115      -4.687  -7.031   0.593  1.00 98.20           H  
ATOM   1765  C   VAL A 115      -3.577  -8.554  -0.394  1.00 98.20           C  
ATOM   1766  CB  VAL A 115      -2.720  -6.977   1.398  1.00 98.20           C  
ATOM   1767  HB  VAL A 115      -1.896  -7.662   1.595  1.00 98.20           H  
ATOM   1768  O   VAL A 115      -2.674  -9.393  -0.391  1.00 98.20           O  
ATOM   1769  CG1 VAL A 115      -2.269  -5.940   0.358  1.00 98.20           C  
ATOM   1770 HG11 VAL A 115      -1.448  -5.346   0.760  1.00 98.20           H  
ATOM   1771 HG12 VAL A 115      -1.922  -6.441  -0.546  1.00 98.20           H  
ATOM   1772 HG13 VAL A 115      -3.099  -5.279   0.107  1.00 98.20           H  
ATOM   1773  CG2 VAL A 115      -3.059  -6.231   2.697  1.00 98.20           C  
ATOM   1774 HG21 VAL A 115      -3.935  -5.600   2.547  1.00 98.20           H  
ATOM   1775 HG22 VAL A 115      -3.269  -6.947   3.491  1.00 98.20           H  
ATOM   1776 HG23 VAL A 115      -2.217  -5.613   3.010  1.00 98.20           H  
ATOM   1777  N   HIS A 116      -4.264  -8.251  -1.492  1.00 98.14           N  
ATOM   1778  H   HIS A 116      -5.017  -7.583  -1.400  1.00 98.14           H  
ATOM   1779  CA  HIS A 116      -3.923  -8.742  -2.821  1.00 98.14           C  
ATOM   1780  HA  HIS A 116      -3.356  -9.668  -2.720  1.00 98.14           H  
ATOM   1781  C   HIS A 116      -3.065  -7.712  -3.542  1.00 98.14           C  
ATOM   1782  CB  HIS A 116      -5.168  -9.063  -3.644  1.00 98.14           C  
ATOM   1783  HB2 HIS A 116      -5.644  -8.135  -3.960  1.00 98.14           H  
ATOM   1784  HB3 HIS A 116      -4.861  -9.596  -4.544  1.00 98.14           H  
ATOM   1785  O   HIS A 116      -3.494  -6.586  -3.792  1.00 98.14           O  
ATOM   1786  CG  HIS A 116      -6.176  -9.898  -2.916  1.00 98.14           C  
ATOM   1787  CD2 HIS A 116      -7.308  -9.435  -2.303  1.00 98.14           C  
ATOM   1788  HD2 HIS A 116      -7.637  -8.409  -2.232  1.00 98.14           H  
ATOM   1789  ND1 HIS A 116      -6.132 -11.263  -2.739  1.00 98.14           N  
ATOM   1790  HD1 HIS A 116      -5.345 -11.870  -2.919  1.00 98.14           H  
ATOM   1791  CE1 HIS A 116      -7.230 -11.614  -2.046  1.00 98.14           C  
ATOM   1792  HE1 HIS A 116      -7.472 -12.607  -1.698  1.00 98.14           H  
ATOM   1793  NE2 HIS A 116      -7.979 -10.535  -1.795  1.00 98.14           N  
ATOM   1794  N   ILE A 117      -1.860  -8.118  -3.914  1.00 97.88           N  
ATOM   1795  H   ILE A 117      -1.593  -9.064  -3.682  1.00 97.88           H  
ATOM   1796  CA  ILE A 117      -0.884  -7.300  -4.621  1.00 97.88           C  
ATOM   1797  HA  ILE A 117      -1.239  -6.270  -4.663  1.00 97.88           H  
ATOM   1798  C   ILE A 117      -0.758  -7.844  -6.040  1.00 97.88           C  
ATOM   1799  CB  ILE A 117       0.477  -7.309  -3.896  1.00 97.88           C  
ATOM   1800  HB  ILE A 117       0.923  -8.294  -4.035  1.00 97.88           H  
ATOM   1801  O   ILE A 117      -0.493  -9.033  -6.234  1.00 97.88           O  
ATOM   1802  CG1 ILE A 117       0.370  -7.058  -2.374  1.00 97.88           C  
ATOM   1803 HG12 ILE A 117       0.044  -6.036  -2.186  1.00 97.88           H  
ATOM   1804 HG13 ILE A 117      -0.361  -7.736  -1.933  1.00 97.88           H  
ATOM   1805  CG2 ILE A 117       1.377  -6.252  -4.561  1.00 97.88           C  
ATOM   1806 HG21 ILE A 117       1.512  -6.482  -5.618  1.00 97.88           H  
ATOM   1807 HG22 ILE A 117       2.365  -6.227  -4.101  1.00 97.88           H  
ATOM   1808 HG23 ILE A 117       0.921  -5.266  -4.474  1.00 97.88           H  
ATOM   1809  CD1 ILE A 117       1.689  -7.320  -1.641  1.00 97.88           C  
ATOM   1810 HD11 ILE A 117       1.530  -7.240  -0.565  1.00 97.88           H  
ATOM   1811 HD12 ILE A 117       2.041  -8.326  -1.866  1.00 97.88           H  
ATOM   1812 HD13 ILE A 117       2.448  -6.592  -1.928  1.00 97.88           H  
ATOM   1813  N   LYS A 118      -0.913  -6.977  -7.038  1.00 97.04           N  
ATOM   1814  H   LYS A 118      -1.153  -6.026  -6.798  1.00 97.04           H  
ATOM   1815  CA  LYS A 118      -0.666  -7.296  -8.445  1.00 97.04           C  
ATOM   1816  HA  LYS A 118      -0.261  -8.305  -8.514  1.00 97.04           H  
ATOM   1817  C   LYS A 118       0.380  -6.352  -9.021  1.00 97.04           C  
ATOM   1818  CB  LYS A 118      -1.985  -7.265  -9.220  1.00 97.04           C  
ATOM   1819  HB2 LYS A 118      -2.675  -7.987  -8.785  1.00 97.04           H  
ATOM   1820  HB3 LYS A 118      -2.425  -6.272  -9.128  1.00 97.04           H  
ATOM   1821  O   LYS A 118       0.266  -5.136  -8.880  1.00 97.04           O  
ATOM   1822  CG  LYS A 118      -1.771  -7.597 -10.703  1.00 97.04           C  
ATOM   1823  HG2 LYS A 118      -1.453  -8.635 -10.807  1.00 97.04           H  
ATOM   1824  HG3 LYS A 118      -1.000  -6.952 -11.123  1.00 97.04           H  
ATOM   1825  CD  LYS A 118      -3.050  -7.359 -11.499  1.00 97.04           C  
ATOM   1826  HD2 LYS A 118      -3.845  -8.016 -11.145  1.00 97.04           H  
ATOM   1827  HD3 LYS A 118      -3.347  -6.320 -11.362  1.00 97.04           H  
ATOM   1828  CE  LYS A 118      -2.746  -7.611 -12.976  1.00 97.04           C  
ATOM   1829  HE2 LYS A 118      -1.805  -7.116 -13.218  1.00 97.04           H  
ATOM   1830  HE3 LYS A 118      -2.588  -8.677 -13.144  1.00 97.04           H  
ATOM   1831  NZ  LYS A 118      -3.823  -7.074 -13.836  1.00 97.04           N  
ATOM   1832  HZ1 LYS A 118      -3.574  -7.198 -14.807  1.00 97.04           H  
ATOM   1833  HZ2 LYS A 118      -3.913  -6.084 -13.657  1.00 97.04           H  
ATOM   1834  HZ3 LYS A 118      -4.711  -7.513 -13.637  1.00 97.04           H  
ATOM   1835  N   VAL A 119       1.368  -6.927  -9.700  1.00 93.91           N  
ATOM   1836  H   VAL A 119       1.366  -7.935  -9.770  1.00 93.91           H  
ATOM   1837  CA  VAL A 119       2.523  -6.224 -10.267  1.00 93.91           C  
ATOM   1838  HA  VAL A 119       2.293  -5.166 -10.394  1.00 93.91           H  
ATOM   1839  C   VAL A 119       2.842  -6.840 -11.624  1.00 93.91           C  
ATOM   1840  CB  VAL A 119       3.737  -6.357  -9.338  1.00 93.91           C  
ATOM   1841  HB  VAL A 119       4.077  -7.393  -9.324  1.00 93.91           H  
ATOM   1842  O   VAL A 119       3.335  -7.965 -11.703  1.00 93.91           O  
ATOM   1843  CG1 VAL A 119       4.876  -5.472  -9.829  1.00 93.91           C  
ATOM   1844 HG11 VAL A 119       5.181  -5.758 -10.835  1.00 93.91           H  
ATOM   1845 HG12 VAL A 119       5.724  -5.615  -9.160  1.00 93.91           H  
ATOM   1846 HG13 VAL A 119       4.571  -4.425  -9.821  1.00 93.91           H  
ATOM   1847  CG2 VAL A 119       3.410  -5.968  -7.898  1.00 93.91           C  
ATOM   1848 HG21 VAL A 119       2.623  -6.611  -7.505  1.00 93.91           H  
ATOM   1849 HG22 VAL A 119       3.105  -4.923  -7.838  1.00 93.91           H  
ATOM   1850 HG23 VAL A 119       4.284  -6.171  -7.280  1.00 93.91           H  
ATOM   1851  N   GLY A 120       2.503  -6.140 -12.707  1.00 90.99           N  
ATOM   1852  H   GLY A 120       2.148  -5.201 -12.594  1.00 90.99           H  
ATOM   1853  CA  GLY A 120       2.501  -6.742 -14.042  1.00 90.99           C  
ATOM   1854  HA2 GLY A 120       2.114  -6.028 -14.769  1.00 90.99           H  
ATOM   1855  HA3 GLY A 120       3.523  -6.999 -14.320  1.00 90.99           H  
ATOM   1856  C   GLY A 120       1.623  -8.001 -14.077  1.00 90.99           C  
ATOM   1857  O   GLY A 120       0.416  -7.933 -13.815  1.00 90.99           O  
ATOM   1858  N   ASP A 121       2.247  -9.145 -14.365  1.00 91.48           N  
ATOM   1859  H   ASP A 121       3.235  -9.110 -14.572  1.00 91.48           H  
ATOM   1860  CA  ASP A 121       1.599 -10.463 -14.401  1.00 91.48           C  
ATOM   1861  HA  ASP A 121       0.543 -10.332 -14.636  1.00 91.48           H  
ATOM   1862  C   ASP A 121       1.675 -11.225 -13.066  1.00 91.48           C  
ATOM   1863  CB  ASP A 121       2.221 -11.301 -15.526  1.00 91.48           C  
ATOM   1864  HB2 ASP A 121       1.733 -12.276 -15.558  1.00 91.48           H  
ATOM   1865  HB3 ASP A 121       3.278 -11.459 -15.309  1.00 91.48           H  
ATOM   1866  O   ASP A 121       0.973 -12.222 -12.884  1.00 91.48           O  
ATOM   1867  CG  ASP A 121       2.066 -10.640 -16.896  1.00 91.48           C  
ATOM   1868  OD1 ASP A 121       0.939 -10.181 -17.194  1.00 91.48           O  
ATOM   1869  OD2 ASP A 121       3.090 -10.586 -17.615  1.00 91.48           O  
ATOM   1870  N   GLU A 122       2.499 -10.770 -12.118  1.00 95.29           N  
ATOM   1871  H   GLU A 122       2.955  -9.878 -12.248  1.00 95.29           H  
ATOM   1872  CA  GLU A 122       2.647 -11.419 -10.817  1.00 95.29           C  
ATOM   1873  HA  GLU A 122       2.565 -12.493 -10.981  1.00 95.29           H  
ATOM   1874  C   GLU A 122       1.517 -11.000  -9.870  1.00 95.29           C  
ATOM   1875  CB  GLU A 122       4.046 -11.161 -10.228  1.00 95.29           C  
ATOM   1876  HB2 GLU A 122       4.114 -10.132  -9.876  1.00 95.29           H  
ATOM   1877  HB3 GLU A 122       4.784 -11.315 -11.015  1.00 95.29           H  
ATOM   1878  O   GLU A 122       1.113  -9.834  -9.814  1.00 95.29           O  
ATOM   1879  CG  GLU A 122       4.350 -12.132  -9.071  1.00 95.29           C  
ATOM   1880  HG2 GLU A 122       4.201 -13.152  -9.426  1.00 95.29           H  
ATOM   1881  HG3 GLU A 122       3.633 -11.956  -8.268  1.00 95.29           H  
ATOM   1882  CD  GLU A 122       5.771 -12.015  -8.496  1.00 95.29           C  
ATOM   1883  OE1 GLU A 122       5.979 -12.536  -7.372  1.00 95.29           O  
ATOM   1884  OE2 GLU A 122       6.648 -11.402  -9.138  1.00 95.29           O  
ATOM   1885  N   LYS A 123       0.999 -11.968  -9.109  1.00 97.01           N  
ATOM   1886  H   LYS A 123       1.407 -12.890  -9.174  1.00 97.01           H  
ATOM   1887  CA  LYS A 123      -0.017 -11.760  -8.075  1.00 97.01           C  
ATOM   1888  HA  LYS A 123      -0.119 -10.692  -7.881  1.00 97.01           H  
ATOM   1889  C   LYS A 123       0.425 -12.435  -6.788  1.00 97.01           C  
ATOM   1890  CB  LYS A 123      -1.376 -12.316  -8.514  1.00 97.01           C  
ATOM   1891  HB2 LYS A 123      -2.077 -12.206  -7.688  1.00 97.01           H  
ATOM   1892  HB3 LYS A 123      -1.266 -13.378  -8.732  1.00 97.01           H  
ATOM   1893  O   LYS A 123       0.845 -13.590  -6.820  1.00 97.01           O  
ATOM   1894  CG  LYS A 123      -1.949 -11.601  -9.744  1.00 97.01           C  
ATOM   1895  HG2 LYS A 123      -1.262 -11.699 -10.584  1.00 97.01           H  
ATOM   1896  HG3 LYS A 123      -2.093 -10.545  -9.515  1.00 97.01           H  
ATOM   1897  CD  LYS A 123      -3.290 -12.237 -10.114  1.00 97.01           C  
ATOM   1898  HD2 LYS A 123      -3.142 -13.307 -10.257  1.00 97.01           H  
ATOM   1899  HD3 LYS A 123      -3.997 -12.081  -9.299  1.00 97.01           H  
ATOM   1900  CE  LYS A 123      -3.833 -11.624 -11.404  1.00 97.01           C  
ATOM   1901  HE2 LYS A 123      -3.073 -11.736 -12.178  1.00 97.01           H  
ATOM   1902  HE3 LYS A 123      -3.999 -10.559 -11.237  1.00 97.01           H  
ATOM   1903  NZ  LYS A 123      -5.089 -12.300 -11.809  1.00 97.01           N  
ATOM   1904  HZ1 LYS A 123      -5.445 -11.924 -12.676  1.00 97.01           H  
ATOM   1905  HZ2 LYS A 123      -5.789 -12.201 -11.087  1.00 97.01           H  
ATOM   1906  HZ3 LYS A 123      -4.915 -13.286 -11.939  1.00 97.01           H  
ATOM   1907  N   ARG A 124       0.279 -11.743  -5.662  1.00 97.96           N  
ATOM   1908  H   ARG A 124      -0.073 -10.799  -5.730  1.00 97.96           H  
ATOM   1909  CA  ARG A 124       0.479 -12.302  -4.322  1.00 97.96           C  
ATOM   1910  HA  ARG A 124       0.471 -13.391  -4.382  1.00 97.96           H  
ATOM   1911  C   ARG A 124      -0.674 -11.900  -3.419  1.00 97.96           C  
ATOM   1912  CB  ARG A 124       1.830 -11.862  -3.742  1.00 97.96           C  
ATOM   1913  HB2 ARG A 124       1.888 -10.774  -3.725  1.00 97.96           H  
ATOM   1914  HB3 ARG A 124       1.902 -12.225  -2.716  1.00 97.96           H  
ATOM   1915  O   ARG A 124      -1.163 -10.781  -3.511  1.00 97.96           O  
ATOM   1916  CG  ARG A 124       3.001 -12.436  -4.553  1.00 97.96           C  
ATOM   1917  HG2 ARG A 124       3.021 -11.986  -5.546  1.00 97.96           H  
ATOM   1918  HG3 ARG A 124       2.887 -13.515  -4.653  1.00 97.96           H  
ATOM   1919  CD  ARG A 124       4.317 -12.140  -3.845  1.00 97.96           C  
ATOM   1920  HD2 ARG A 124       4.395 -11.059  -3.729  1.00 97.96           H  
ATOM   1921  HD3 ARG A 124       4.315 -12.618  -2.865  1.00 97.96           H  
ATOM   1922  NE  ARG A 124       5.467 -12.597  -4.631  1.00 97.96           N  
ATOM   1923  HE  ARG A 124       5.340 -12.743  -5.623  1.00 97.96           H  
ATOM   1924  NH1 ARG A 124       7.110 -12.151  -3.087  1.00 97.96           N  
ATOM   1925 HH11 ARG A 124       6.409 -12.001  -2.376  1.00 97.96           H  
ATOM   1926 HH12 ARG A 124       8.059 -11.818  -2.994  1.00 97.96           H  
ATOM   1927  NH2 ARG A 124       7.638 -12.620  -5.197  1.00 97.96           N  
ATOM   1928 HH21 ARG A 124       7.285 -12.682  -6.141  1.00 97.96           H  
ATOM   1929 HH22 ARG A 124       8.551 -12.217  -5.038  1.00 97.96           H  
ATOM   1930  CZ  ARG A 124       6.729 -12.474  -4.289  1.00 97.96           C  
ATOM   1931  N   THR A 125      -1.079 -12.813  -2.551  1.00 98.10           N  
ATOM   1932  H   THR A 125      -0.580 -13.690  -2.497  1.00 98.10           H  
ATOM   1933  CA  THR A 125      -2.078 -12.568  -1.510  1.00 98.10           C  
ATOM   1934  HA  THR A 125      -2.438 -11.541  -1.563  1.00 98.10           H  
ATOM   1935  C   THR A 125      -1.395 -12.779  -0.172  1.00 98.10           C  
ATOM   1936  CB  THR A 125      -3.287 -13.501  -1.649  1.00 98.10           C  
ATOM   1937  HB  THR A 125      -2.959 -14.534  -1.529  1.00 98.10           H  
ATOM   1938  O   THR A 125      -0.697 -13.778   0.003  1.00 98.10           O  
ATOM   1939  CG2 THR A 125      -4.365 -13.193  -0.619  1.00 98.10           C  
ATOM   1940 HG21 THR A 125      -4.037 -13.496   0.376  1.00 98.10           H  
ATOM   1941 HG22 THR A 125      -4.582 -12.125  -0.604  1.00 98.10           H  
ATOM   1942 HG23 THR A 125      -5.280 -13.740  -0.848  1.00 98.10           H  
ATOM   1943  OG1 THR A 125      -3.891 -13.370  -2.922  1.00 98.10           O  
ATOM   1944  HG1 THR A 125      -4.547 -14.070  -2.960  1.00 98.10           H  
ATOM   1945  N   VAL A 126      -1.565 -11.833   0.745  1.00 97.92           N  
ATOM   1946  H   VAL A 126      -2.124 -11.024   0.516  1.00 97.92           H  
ATOM   1947  CA  VAL A 126      -0.962 -11.870   2.077  1.00 97.92           C  
ATOM   1948  HA  VAL A 126      -0.581 -12.869   2.286  1.00 97.92           H  
ATOM   1949  C   VAL A 126      -2.028 -11.545   3.106  1.00 97.92           C  
ATOM   1950  CB  VAL A 126       0.208 -10.877   2.176  1.00 97.92           C  
ATOM   1951  HB  VAL A 126      -0.151  -9.867   1.975  1.00 97.92           H  
ATOM   1952  O   VAL A 126      -2.704 -10.526   2.994  1.00 97.92           O  
ATOM   1953  CG1 VAL A 126       0.860 -10.890   3.560  1.00 97.92           C  
ATOM   1954 HG11 VAL A 126       1.641 -10.131   3.592  1.00 97.92           H  
ATOM   1955 HG12 VAL A 126       1.283 -11.871   3.781  1.00 97.92           H  
ATOM   1956 HG13 VAL A 126       0.134 -10.633   4.332  1.00 97.92           H  
ATOM   1957  CG2 VAL A 126       1.294 -11.221   1.149  1.00 97.92           C  
ATOM   1958 HG21 VAL A 126       1.534 -12.283   1.203  1.00 97.92           H  
ATOM   1959 HG22 VAL A 126       2.193 -10.648   1.378  1.00 97.92           H  
ATOM   1960 HG23 VAL A 126       0.953 -10.969   0.145  1.00 97.92           H  
ATOM   1961  N   THR A 127      -2.152 -12.389   4.122  1.00 98.14           N  
ATOM   1962  H   THR A 127      -1.584 -13.223   4.148  1.00 98.14           H  
ATOM   1963  CA  THR A 127      -2.908 -12.061   5.330  1.00 98.14           C  
ATOM   1964  HA  THR A 127      -3.719 -11.378   5.077  1.00 98.14           H  
ATOM   1965  C   THR A 127      -1.969 -11.380   6.319  1.00 98.14           C  
ATOM   1966  CB  THR A 127      -3.527 -13.315   5.955  1.00 98.14           C  
ATOM   1967  HB  THR A 127      -2.730 -13.942   6.355  1.00 98.14           H  
ATOM   1968  O   THR A 127      -0.890 -11.903   6.584  1.00 98.14           O  
ATOM   1969  CG2 THR A 127      -4.496 -12.975   7.086  1.00 98.14           C  
ATOM   1970 HG21 THR A 127      -5.259 -12.282   6.731  1.00 98.14           H  
ATOM   1971 HG22 THR A 127      -3.955 -12.524   7.917  1.00 98.14           H  
ATOM   1972 HG23 THR A 127      -4.975 -13.888   7.439  1.00 98.14           H  
ATOM   1973  OG1 THR A 127      -4.227 -14.067   4.987  1.00 98.14           O  
ATOM   1974  HG1 THR A 127      -4.946 -13.546   4.622  1.00 98.14           H  
ATOM   1975  N   VAL A 128      -2.372 -10.231   6.858  1.00 98.21           N  
ATOM   1976  H   VAL A 128      -3.267  -9.862   6.571  1.00 98.21           H  
ATOM   1977  CA  VAL A 128      -1.618  -9.482   7.871  1.00 98.21           C  
ATOM   1978  HA  VAL A 128      -0.694 -10.013   8.105  1.00 98.21           H  
ATOM   1979  C   VAL A 128      -2.463  -9.425   9.139  1.00 98.21           C  
ATOM   1980  CB  VAL A 128      -1.231  -8.074   7.373  1.00 98.21           C  
ATOM   1981  HB  VAL A 128      -2.123  -7.450   7.329  1.00 98.21           H  
ATOM   1982  O   VAL A 128      -3.545  -8.831   9.158  1.00 98.21           O  
ATOM   1983  CG1 VAL A 128      -0.229  -7.412   8.324  1.00 98.21           C  
ATOM   1984 HG11 VAL A 128       0.693  -7.993   8.365  1.00 98.21           H  
ATOM   1985 HG12 VAL A 128      -0.641  -7.355   9.331  1.00 98.21           H  
ATOM   1986 HG13 VAL A 128       0.004  -6.403   7.986  1.00 98.21           H  
ATOM   1987  CG2 VAL A 128      -0.605  -8.093   5.972  1.00 98.21           C  
ATOM   1988 HG21 VAL A 128      -0.309  -7.081   5.695  1.00 98.21           H  
ATOM   1989 HG22 VAL A 128       0.272  -8.740   5.967  1.00 98.21           H  
ATOM   1990 HG23 VAL A 128      -1.327  -8.450   5.237  1.00 98.21           H  
ATOM   1991  N   ASN A 129      -2.006 -10.080  10.200  1.00 97.86           N  
ATOM   1992  H   ASN A 129      -1.099 -10.521  10.144  1.00 97.86           H  
ATOM   1993  CA  ASN A 129      -2.707 -10.129  11.480  1.00 97.86           C  
ATOM   1994  HA  ASN A 129      -3.758 -10.339  11.278  1.00 97.86           H  
ATOM   1995  C   ASN A 129      -2.621  -8.782  12.225  1.00 97.86           C  
ATOM   1996  CB  ASN A 129      -2.141 -11.286  12.316  1.00 97.86           C  
ATOM   1997  HB2 ASN A 129      -2.607 -11.309  13.301  1.00 97.86           H  
ATOM   1998  HB3 ASN A 129      -1.070 -11.143  12.462  1.00 97.86           H  
ATOM   1999  O   ASN A 129      -1.768  -7.954  11.906  1.00 97.86           O  
ATOM   2000  CG  ASN A 129      -2.396 -12.625  11.659  1.00 97.86           C  
ATOM   2001  ND2 ASN A 129      -1.369 -13.274  11.172  1.00 97.86           N  
ATOM   2002 HD21 ASN A 129      -0.523 -12.747  11.014  1.00 97.86           H  
ATOM   2003 HD22 ASN A 129      -1.557 -14.102  10.625  1.00 97.86           H  
ATOM   2004  OD1 ASN A 129      -3.526 -13.080  11.561  1.00 97.86           O  
ATOM   2005  N   PRO A 130      -3.483  -8.535  13.229  1.00 97.40           N  
ATOM   2006  CA  PRO A 130      -3.389  -7.345  14.075  1.00 97.40           C  
ATOM   2007  HA  PRO A 130      -3.659  -6.470  13.485  1.00 97.40           H  
ATOM   2008  C   PRO A 130      -1.991  -7.156  14.678  1.00 97.40           C  
ATOM   2009  CB  PRO A 130      -4.437  -7.559  15.172  1.00 97.40           C  
ATOM   2010  HB2 PRO A 130      -4.023  -8.150  15.989  1.00 97.40           H  
ATOM   2011  HB3 PRO A 130      -4.834  -6.618  15.554  1.00 97.40           H  
ATOM   2012  O   PRO A 130      -1.465  -8.059  15.329  1.00 97.40           O  
ATOM   2013  CG  PRO A 130      -5.498  -8.381  14.451  1.00 97.40           C  
ATOM   2014  HG2 PRO A 130      -6.078  -7.723  13.804  1.00 97.40           H  
ATOM   2015  HG3 PRO A 130      -6.142  -8.924  15.144  1.00 97.40           H  
ATOM   2016  CD  PRO A 130      -4.653  -9.319  13.596  1.00 97.40           C  
ATOM   2017  HD2 PRO A 130      -4.349 -10.181  14.190  1.00 97.40           H  
ATOM   2018  HD3 PRO A 130      -5.219  -9.636  12.720  1.00 97.40           H  
ATOM   2019  N   GLY A 131      -1.398  -5.979  14.474  1.00 97.19           N  
ATOM   2020  H   GLY A 131      -1.851  -5.312  13.867  1.00 97.19           H  
ATOM   2021  CA  GLY A 131      -0.054  -5.629  14.941  1.00 97.19           C  
ATOM   2022  HA2 GLY A 131       0.052  -5.925  15.984  1.00 97.19           H  
ATOM   2023  HA3 GLY A 131       0.062  -4.548  14.870  1.00 97.19           H  
ATOM   2024  C   GLY A 131       1.094  -6.269  14.152  1.00 97.19           C  
ATOM   2025  O   GLY A 131       2.254  -6.059  14.505  1.00 97.19           O  
ATOM   2026  N   GLU A 132       0.800  -7.046  13.108  1.00 97.86           N  
ATOM   2027  H   GLU A 132      -0.168  -7.157  12.839  1.00 97.86           H  
ATOM   2028  CA  GLU A 132       1.805  -7.676  12.255  1.00 97.86           C  
ATOM   2029  HA  GLU A 132       2.656  -7.946  12.881  1.00 97.86           H  
ATOM   2030  C   GLU A 132       2.312  -6.708  11.177  1.00 97.86           C  
ATOM   2031  CB  GLU A 132       1.243  -8.979  11.659  1.00 97.86           C  
ATOM   2032  HB2 GLU A 132       0.809  -9.566  12.469  1.00 97.86           H  
ATOM   2033  HB3 GLU A 132       0.459  -8.730  10.945  1.00 97.86           H  
ATOM   2034  O   GLU A 132       1.575  -5.859  10.660  1.00 97.86           O  
ATOM   2035  CG  GLU A 132       2.293  -9.845  10.944  1.00 97.86           C  
ATOM   2036  HG2 GLU A 132       2.676  -9.299  10.081  1.00 97.86           H  
ATOM   2037  HG3 GLU A 132       3.121 -10.020  11.632  1.00 97.86           H  
ATOM   2038  CD  GLU A 132       1.733 -11.194  10.460  1.00 97.86           C  
ATOM   2039  OE1 GLU A 132       2.546 -12.108  10.210  1.00 97.86           O  
ATOM   2040  OE2 GLU A 132       0.489 -11.340  10.372  1.00 97.86           O  
ATOM   2041  N   GLU A 133       3.583  -6.877  10.816  1.00 98.11           N  
ATOM   2042  H   GLU A 133       4.111  -7.622  11.249  1.00 98.11           H  
ATOM   2043  CA  GLU A 133       4.205  -6.262   9.650  1.00 98.11           C  
ATOM   2044  HA  GLU A 133       3.439  -5.706   9.110  1.00 98.11           H  
ATOM   2045  C   GLU A 133       4.744  -7.367   8.730  1.00 98.11           C  
ATOM   2046  CB  GLU A 133       5.287  -5.259  10.087  1.00 98.11           C  
ATOM   2047  HB2 GLU A 133       4.843  -4.569  10.805  1.00 98.11           H  
ATOM   2048  HB3 GLU A 133       6.102  -5.791  10.577  1.00 98.11           H  
ATOM   2049  O   GLU A 133       5.446  -8.272   9.184  1.00 98.11           O  
ATOM   2050  CG  GLU A 133       5.842  -4.448   8.906  1.00 98.11           C  
ATOM   2051  HG2 GLU A 133       5.012  -3.974   8.381  1.00 98.11           H  
ATOM   2052  HG3 GLU A 133       6.331  -5.127   8.207  1.00 98.11           H  
ATOM   2053  CD  GLU A 133       6.828  -3.353   9.346  1.00 98.11           C  
ATOM   2054  OE1 GLU A 133       7.979  -3.368   8.851  1.00 98.11           O  
ATOM   2055  OE2 GLU A 133       6.417  -2.455  10.123  1.00 98.11           O  
ATOM   2056  N   VAL A 134       4.419  -7.299   7.437  1.00 98.08           N  
ATOM   2057  H   VAL A 134       3.866  -6.509   7.137  1.00 98.08           H  
ATOM   2058  CA  VAL A 134       4.852  -8.265   6.419  1.00 98.08           C  
ATOM   2059  HA  VAL A 134       5.584  -8.937   6.866  1.00 98.08           H  
ATOM   2060  C   VAL A 134       5.533  -7.536   5.266  1.00 98.08           C  
ATOM   2061  CB  VAL A 134       3.683  -9.134   5.907  1.00 98.08           C  
ATOM   2062  HB  VAL A 134       2.940  -8.501   5.422  1.00 98.08           H  
ATOM   2063  O   VAL A 134       5.005  -6.559   4.739  1.00 98.08           O  
ATOM   2064  CG1 VAL A 134       4.196 -10.163   4.886  1.00 98.08           C  
ATOM   2065 HG11 VAL A 134       5.068 -10.679   5.287  1.00 98.08           H  
ATOM   2066 HG12 VAL A 134       4.460  -9.669   3.951  1.00 98.08           H  
ATOM   2067 HG13 VAL A 134       3.429 -10.911   4.684  1.00 98.08           H  
ATOM   2068  CG2 VAL A 134       2.997  -9.904   7.042  1.00 98.08           C  
ATOM   2069 HG21 VAL A 134       3.717 -10.527   7.573  1.00 98.08           H  
ATOM   2070 HG22 VAL A 134       2.556  -9.204   7.751  1.00 98.08           H  
ATOM   2071 HG23 VAL A 134       2.198 -10.534   6.651  1.00 98.08           H  
ATOM   2072  N   GLU A 135       6.687  -8.038   4.825  1.00 97.91           N  
ATOM   2073  H   GLU A 135       7.065  -8.852   5.289  1.00 97.91           H  
ATOM   2074  CA  GLU A 135       7.393  -7.542   3.640  1.00 97.91           C  
ATOM   2075  HA  GLU A 135       6.936  -6.601   3.335  1.00 97.91           H  
ATOM   2076  C   GLU A 135       7.250  -8.525   2.467  1.00 97.91           C  
ATOM   2077  CB  GLU A 135       8.864  -7.222   3.976  1.00 97.91           C  
ATOM   2078  HB2 GLU A 135       9.397  -8.146   4.201  1.00 97.91           H  
ATOM   2079  HB3 GLU A 135       8.891  -6.585   4.860  1.00 97.91           H  
ATOM   2080  O   GLU A 135       7.489  -9.726   2.594  1.00 97.91           O  
ATOM   2081  CG  GLU A 135       9.576  -6.486   2.826  1.00 97.91           C  
ATOM   2082  HG2 GLU A 135       9.580  -7.125   1.942  1.00 97.91           H  
ATOM   2083  HG3 GLU A 135       9.006  -5.592   2.572  1.00 97.91           H  
ATOM   2084  CD  GLU A 135      11.026  -6.080   3.163  1.00 97.91           C  
ATOM   2085  OE1 GLU A 135      11.955  -6.734   2.638  1.00 97.91           O  
ATOM   2086  OE2 GLU A 135      11.231  -5.054   3.862  1.00 97.91           O  
ATOM   2087  N   VAL A 136       6.887  -8.004   1.295  1.00 97.50           N  
ATOM   2088  H   VAL A 136       6.664  -7.019   1.277  1.00 97.50           H  
ATOM   2089  CA  VAL A 136       6.744  -8.751   0.045  1.00 97.50           C  
ATOM   2090  HA  VAL A 136       7.030  -9.789   0.216  1.00 97.50           H  
ATOM   2091  C   VAL A 136       7.669  -8.145  -1.000  1.00 97.50           C  
ATOM   2092  CB  VAL A 136       5.292  -8.733  -0.461  1.00 97.50           C  
ATOM   2093  HB  VAL A 136       5.026  -7.727  -0.788  1.00 97.50           H  
ATOM   2094  O   VAL A 136       7.523  -6.984  -1.366  1.00 97.50           O  
ATOM   2095  CG1 VAL A 136       5.126  -9.688  -1.647  1.00 97.50           C  
ATOM   2096 HG11 VAL A 136       4.101  -9.621  -2.011  1.00 97.50           H  
ATOM   2097 HG12 VAL A 136       5.325 -10.709  -1.320  1.00 97.50           H  
ATOM   2098 HG13 VAL A 136       5.797  -9.411  -2.459  1.00 97.50           H  
ATOM   2099  CG2 VAL A 136       4.292  -9.164   0.611  1.00 97.50           C  
ATOM   2100 HG21 VAL A 136       4.542 -10.155   0.990  1.00 97.50           H  
ATOM   2101 HG22 VAL A 136       3.288  -9.160   0.187  1.00 97.50           H  
ATOM   2102 HG23 VAL A 136       4.301  -8.455   1.439  1.00 97.50           H  
ATOM   2103  N   THR A 137       8.606  -8.936  -1.520  1.00 96.51           N  
ATOM   2104  H   THR A 137       8.713  -9.868  -1.144  1.00 96.51           H  
ATOM   2105  CA  THR A 137       9.528  -8.485  -2.574  1.00 96.51           C  
ATOM   2106  HA  THR A 137       9.478  -7.400  -2.658  1.00 96.51           H  
ATOM   2107  C   THR A 137       9.156  -9.071  -3.931  1.00 96.51           C  
ATOM   2108  CB  THR A 137      10.982  -8.813  -2.224  1.00 96.51           C  
ATOM   2109  HB  THR A 137      11.098  -9.889  -2.092  1.00 96.51           H  
ATOM   2110  O   THR A 137       9.017 -10.291  -4.065  1.00 96.51           O  
ATOM   2111  CG2 THR A 137      11.967  -8.319  -3.286  1.00 96.51           C  
ATOM   2112 HG21 THR A 137      12.986  -8.440  -2.920  1.00 96.51           H  
ATOM   2113 HG22 THR A 137      11.788  -7.264  -3.497  1.00 96.51           H  
ATOM   2114 HG23 THR A 137      11.858  -8.895  -4.205  1.00 96.51           H  
ATOM   2115  OG1 THR A 137      11.352  -8.152  -1.038  1.00 96.51           O  
ATOM   2116  HG1 THR A 137      10.792  -8.418  -0.305  1.00 96.51           H  
ATOM   2117  N   PHE A 138       9.061  -8.202  -4.932  1.00 94.65           N  
ATOM   2118  H   PHE A 138       9.195  -7.226  -4.712  1.00 94.65           H  
ATOM   2119  CA  PHE A 138       8.934  -8.520  -6.351  1.00 94.65           C  
ATOM   2120  HA  PHE A 138       8.710  -9.579  -6.478  1.00 94.65           H  
ATOM   2121  C   PHE A 138      10.255  -8.215  -7.060  1.00 94.65           C  
ATOM   2122  CB  PHE A 138       7.784  -7.712  -6.964  1.00 94.65           C  
ATOM   2123  HB2 PHE A 138       7.990  -6.649  -6.842  1.00 94.65           H  
ATOM   2124  HB3 PHE A 138       7.746  -7.919  -8.033  1.00 94.65           H  
ATOM   2125  O   PHE A 138      10.976  -7.292  -6.675  1.00 94.65           O  
ATOM   2126  CG  PHE A 138       6.429  -8.020  -6.362  1.00 94.65           C  
ATOM   2127  CD1 PHE A 138       5.566  -8.917  -7.014  1.00 94.65           C  
ATOM   2128  HD1 PHE A 138       5.862  -9.357  -7.954  1.00 94.65           H  
ATOM   2129  CD2 PHE A 138       6.034  -7.427  -5.148  1.00 94.65           C  
ATOM   2130  HD2 PHE A 138       6.692  -6.737  -4.641  1.00 94.65           H  
ATOM   2131  CE1 PHE A 138       4.317  -9.233  -6.452  1.00 94.65           C  
ATOM   2132  HE1 PHE A 138       3.655  -9.917  -6.962  1.00 94.65           H  
ATOM   2133  CE2 PHE A 138       4.786  -7.741  -4.585  1.00 94.65           C  
ATOM   2134  HE2 PHE A 138       4.492  -7.289  -3.649  1.00 94.65           H  
ATOM   2135  CZ  PHE A 138       3.930  -8.646  -5.236  1.00 94.65           C  
ATOM   2136  HZ  PHE A 138       2.968  -8.886  -4.806  1.00 94.65           H  
ATOM   2137  N   SER A 139      10.576  -8.978  -8.102  1.00 93.70           N  
ATOM   2138  H   SER A 139       9.937  -9.701  -8.402  1.00 93.70           H  
ATOM   2139  CA  SER A 139      11.760  -8.749  -8.935  1.00 93.70           C  
ATOM   2140  HA  SER A 139      12.125  -7.734  -8.773  1.00 93.70           H  
ATOM   2141  C   SER A 139      11.388  -8.874 -10.404  1.00 93.70           C  
ATOM   2142  CB  SER A 139      12.900  -9.710  -8.581  1.00 93.70           C  
ATOM   2143  HB2 SER A 139      13.784  -9.446  -9.162  1.00 93.70           H  
ATOM   2144  HB3 SER A 139      12.609 -10.733  -8.820  1.00 93.70           H  
ATOM   2145  O   SER A 139      10.651  -9.783 -10.785  1.00 93.70           O  
ATOM   2146  OG  SER A 139      13.195  -9.610  -7.199  1.00 93.70           O  
ATOM   2147  HG  SER A 139      13.000  -8.705  -6.945  1.00 93.70           H  
ATOM   2148  N   ALA A 140      11.884  -7.961 -11.230  1.00 87.71           N  
ATOM   2149  H   ALA A 140      12.490  -7.240 -10.864  1.00 87.71           H  
ATOM   2150  CA  ALA A 140      11.583  -7.928 -12.649  1.00 87.71           C  
ATOM   2151  HA  ALA A 140      11.303  -8.926 -12.986  1.00 87.71           H  
ATOM   2152  C   ALA A 140      12.803  -7.477 -13.450  1.00 87.71           C  
ATOM   2153  CB  ALA A 140      10.398  -6.983 -12.882  1.00 87.71           C  
ATOM   2154  HB1 ALA A 140      10.624  -5.999 -12.472  1.00 87.71           H  
ATOM   2155  HB2 ALA A 140      10.234  -6.862 -13.953  1.00 87.71           H  
ATOM   2156  HB3 ALA A 140       9.501  -7.375 -12.403  1.00 87.71           H  
ATOM   2157  O   ALA A 140      13.332  -6.399 -13.223  1.00 87.71           O  
ATOM   2158  N   ASN A 141      13.168  -8.252 -14.476  1.00 86.93           N  
ATOM   2159  H   ASN A 141      12.781  -9.183 -14.536  1.00 86.93           H  
ATOM   2160  CA  ASN A 141      14.224  -7.868 -15.426  1.00 86.93           C  
ATOM   2161  HA  ASN A 141      15.140  -7.662 -14.873  1.00 86.93           H  
ATOM   2162  C   ASN A 141      13.884  -6.596 -16.230  1.00 86.93           C  
ATOM   2163  CB  ASN A 141      14.466  -9.029 -16.408  1.00 86.93           C  
ATOM   2164  HB2 ASN A 141      15.222  -8.719 -17.130  1.00 86.93           H  
ATOM   2165  HB3 ASN A 141      13.545  -9.235 -16.953  1.00 86.93           H  
ATOM   2166  O   ASN A 141      14.754  -6.034 -16.884  1.00 86.93           O  
ATOM   2167  CG  ASN A 141      14.965 -10.306 -15.763  1.00 86.93           C  
ATOM   2168  ND2 ASN A 141      14.798 -11.428 -16.422  1.00 86.93           N  
ATOM   2169 HD21 ASN A 141      14.447 -11.422 -17.369  1.00 86.93           H  
ATOM   2170 HD22 ASN A 141      15.183 -12.245 -15.969  1.00 86.93           H  
ATOM   2171  OD1 ASN A 141      15.487 -10.345 -14.670  1.00 86.93           O  
ATOM   2172  N   ASP A 142      12.612  -6.192 -16.227  1.00 83.00           N  
ATOM   2173  H   ASP A 142      11.994  -6.628 -15.559  1.00 83.00           H  
ATOM   2174  CA  ASP A 142      12.121  -4.966 -16.844  1.00 83.00           C  
ATOM   2175  HA  ASP A 142      12.952  -4.421 -17.293  1.00 83.00           H  
ATOM   2176  C   ASP A 142      11.448  -4.107 -15.756  1.00 83.00           C  
ATOM   2177  CB  ASP A 142      11.161  -5.323 -17.987  1.00 83.00           C  
ATOM   2178  HB2 ASP A 142      10.382  -5.985 -17.609  1.00 83.00           H  
ATOM   2179  HB3 ASP A 142      11.715  -5.864 -18.753  1.00 83.00           H  
ATOM   2180  O   ASP A 142      10.368  -4.486 -15.281  1.00 83.00           O  
ATOM   2181  CG  ASP A 142      10.505  -4.096 -18.628  1.00 83.00           C  
ATOM   2182  OD1 ASP A 142      10.891  -2.957 -18.281  1.00 83.00           O  
ATOM   2183  OD2 ASP A 142       9.587  -4.324 -19.444  1.00 83.00           O  
ATOM   2184  N   PRO A 143      12.050  -2.972 -15.348  1.00 76.41           N  
ATOM   2185  CA  PRO A 143      11.498  -2.110 -14.307  1.00 76.41           C  
ATOM   2186  HA  PRO A 143      11.338  -2.691 -13.399  1.00 76.41           H  
ATOM   2187  C   PRO A 143      10.156  -1.483 -14.709  1.00 76.41           C  
ATOM   2188  CB  PRO A 143      12.576  -1.053 -14.039  1.00 76.41           C  
ATOM   2189  HB2 PRO A 143      12.151  -0.089 -13.759  1.00 76.41           H  
ATOM   2190  HB3 PRO A 143      13.242  -1.411 -13.254  1.00 76.41           H  
ATOM   2191  O   PRO A 143       9.362  -1.153 -13.831  1.00 76.41           O  
ATOM   2192  CG  PRO A 143      13.342  -0.975 -15.357  1.00 76.41           C  
ATOM   2193  HG2 PRO A 143      12.815  -0.319 -16.049  1.00 76.41           H  
ATOM   2194  HG3 PRO A 143      14.368  -0.636 -15.211  1.00 76.41           H  
ATOM   2195  CD  PRO A 143      13.288  -2.409 -15.871  1.00 76.41           C  
ATOM   2196  HD2 PRO A 143      14.136  -2.977 -15.487  1.00 76.41           H  
ATOM   2197  HD3 PRO A 143      13.299  -2.397 -16.961  1.00 76.41           H  
ATOM   2198  N   HIS A 144       9.821  -1.403 -16.006  1.00 81.11           N  
ATOM   2199  H   HIS A 144      10.453  -1.754 -16.711  1.00 81.11           H  
ATOM   2200  CA  HIS A 144       8.509  -0.915 -16.447  1.00 81.11           C  
ATOM   2201  HA  HIS A 144       8.345   0.066 -16.000  1.00 81.11           H  
ATOM   2202  C   HIS A 144       7.352  -1.812 -15.984  1.00 81.11           C  
ATOM   2203  CB  HIS A 144       8.484  -0.761 -17.972  1.00 81.11           C  
ATOM   2204  HB2 HIS A 144       7.484  -0.449 -18.273  1.00 81.11           H  
ATOM   2205  HB3 HIS A 144       8.682  -1.722 -18.446  1.00 81.11           H  
ATOM   2206  O   HIS A 144       6.206  -1.359 -15.923  1.00 81.11           O  
ATOM   2207  CG  HIS A 144       9.456   0.269 -18.481  1.00 81.11           C  
ATOM   2208  CD2 HIS A 144      10.522   0.062 -19.314  1.00 81.11           C  
ATOM   2209  HD2 HIS A 144      10.828  -0.888 -19.727  1.00 81.11           H  
ATOM   2210  ND1 HIS A 144       9.427   1.609 -18.180  1.00 81.11           N  
ATOM   2211  HD1 HIS A 144       8.821   2.042 -17.498  1.00 81.11           H  
ATOM   2212  CE1 HIS A 144      10.444   2.203 -18.825  1.00 81.11           C  
ATOM   2213  HE1 HIS A 144      10.700   3.250 -18.754  1.00 81.11           H  
ATOM   2214  NE2 HIS A 144      11.135   1.302 -19.538  1.00 81.11           N  
ATOM   2215  N   LYS A 145       7.626  -3.062 -15.580  1.00 84.13           N  
ATOM   2216  H   LYS A 145       8.583  -3.378 -15.639  1.00 84.13           H  
ATOM   2217  CA  LYS A 145       6.624  -3.937 -14.945  1.00 84.13           C  
ATOM   2218  HA  LYS A 145       5.754  -4.002 -15.598  1.00 84.13           H  
ATOM   2219  C   LYS A 145       6.110  -3.384 -13.615  1.00 84.13           C  
ATOM   2220  CB  LYS A 145       7.199  -5.341 -14.735  1.00 84.13           C  
ATOM   2221  HB2 LYS A 145       6.470  -5.929 -14.176  1.00 84.13           H  
ATOM   2222  HB3 LYS A 145       8.114  -5.284 -14.146  1.00 84.13           H  
ATOM   2223  O   LYS A 145       5.001  -3.727 -13.204  1.00 84.13           O  
ATOM   2224  CG  LYS A 145       7.471  -6.035 -16.074  1.00 84.13           C  
ATOM   2225  HG2 LYS A 145       6.588  -5.954 -16.707  1.00 84.13           H  
ATOM   2226  HG3 LYS A 145       8.308  -5.553 -16.579  1.00 84.13           H  
ATOM   2227  CD  LYS A 145       7.779  -7.515 -15.849  1.00 84.13           C  
ATOM   2228  HD2 LYS A 145       8.644  -7.619 -15.194  1.00 84.13           H  
ATOM   2229  HD3 LYS A 145       6.916  -7.986 -15.377  1.00 84.13           H  
ATOM   2230  CE  LYS A 145       8.069  -8.187 -17.189  1.00 84.13           C  
ATOM   2231  HE2 LYS A 145       7.264  -7.939 -17.881  1.00 84.13           H  
ATOM   2232  HE3 LYS A 145       8.991  -7.772 -17.594  1.00 84.13           H  
ATOM   2233  NZ  LYS A 145       8.167  -9.657 -17.027  1.00 84.13           N  
ATOM   2234  HZ1 LYS A 145       8.384 -10.089 -17.914  1.00 84.13           H  
ATOM   2235  HZ2 LYS A 145       8.879  -9.890 -16.350  1.00 84.13           H  
ATOM   2236  HZ3 LYS A 145       7.281 -10.022 -16.708  1.00 84.13           H  
ATOM   2237  N   PHE A 146       6.878  -2.509 -12.974  1.00 87.54           N  
ATOM   2238  H   PHE A 146       7.778  -2.271 -13.367  1.00 87.54           H  
ATOM   2239  CA  PHE A 146       6.504  -1.833 -11.740  1.00 87.54           C  
ATOM   2240  HA  PHE A 146       5.854  -2.489 -11.161  1.00 87.54           H  
ATOM   2241  C   PHE A 146       5.695  -0.550 -11.960  1.00 87.54           C  
ATOM   2242  CB  PHE A 146       7.769  -1.570 -10.919  1.00 87.54           C  
ATOM   2243  HB2 PHE A 146       8.402  -0.864 -11.457  1.00 87.54           H  
ATOM   2244  HB3 PHE A 146       7.467  -1.078  -9.994  1.00 87.54           H  
ATOM   2245  O   PHE A 146       5.267   0.053 -10.985  1.00 87.54           O  
ATOM   2246  CG  PHE A 146       8.578  -2.799 -10.547  1.00 87.54           C  
ATOM   2247  CD1 PHE A 146       7.936  -3.951 -10.063  1.00 87.54           C  
ATOM   2248  HD1 PHE A 146       6.865  -3.927  -9.924  1.00 87.54           H  
ATOM   2249  CD2 PHE A 146       9.977  -2.789 -10.663  1.00 87.54           C  
ATOM   2250  HD2 PHE A 146      10.486  -1.906 -11.020  1.00 87.54           H  
ATOM   2251  CE1 PHE A 146       8.671  -5.103  -9.733  1.00 87.54           C  
ATOM   2252  HE1 PHE A 146       8.167  -5.987  -9.371  1.00 87.54           H  
ATOM   2253  CE2 PHE A 146      10.719  -3.928 -10.311  1.00 87.54           C  
ATOM   2254  HE2 PHE A 146      11.795  -3.909 -10.405  1.00 87.54           H  
ATOM   2255  CZ  PHE A 146      10.070  -5.086  -9.848  1.00 87.54           C  
ATOM   2256  HZ  PHE A 146      10.653  -5.953  -9.576  1.00 87.54           H  
ATOM   2257  N   ASN A 147       5.406  -0.151 -13.207  1.00 88.31           N  
ATOM   2258  H   ASN A 147       5.834  -0.636 -13.983  1.00 88.31           H  
ATOM   2259  CA  ASN A 147       4.699   1.105 -13.481  1.00 88.31           C  
ATOM   2260  HA  ASN A 147       5.182   1.891 -12.900  1.00 88.31           H  
ATOM   2261  C   ASN A 147       3.218   1.093 -13.073  1.00 88.31           C  
ATOM   2262  CB  ASN A 147       4.832   1.479 -14.968  1.00 88.31           C  
ATOM   2263  HB2 ASN A 147       4.122   2.274 -15.195  1.00 88.31           H  
ATOM   2264  HB3 ASN A 147       4.599   0.623 -15.602  1.00 88.31           H  
ATOM   2265  O   ASN A 147       2.585   2.147 -13.073  1.00 88.31           O  
ATOM   2266  CG  ASN A 147       6.203   2.019 -15.326  1.00 88.31           C  
ATOM   2267  ND2 ASN A 147       6.373   2.519 -16.525  1.00 88.31           N  
ATOM   2268 HD21 ASN A 147       5.571   2.631 -17.129  1.00 88.31           H  
ATOM   2269 HD22 ASN A 147       7.187   3.112 -16.602  1.00 88.31           H  
ATOM   2270  OD1 ASN A 147       7.133   2.046 -14.547  1.00 88.31           O  
ATOM   2271  N   ARG A 148       2.633  -0.081 -12.797  1.00 93.15           N  
ATOM   2272  H   ARG A 148       3.226  -0.899 -12.780  1.00 93.15           H  
ATOM   2273  CA  ARG A 148       1.192  -0.227 -12.531  1.00 93.15           C  
ATOM   2274  HA  ARG A 148       0.818   0.745 -12.210  1.00 93.15           H  
ATOM   2275  C   ARG A 148       0.869  -1.182 -11.374  1.00 93.15           C  
ATOM   2276  CB  ARG A 148       0.438  -0.595 -13.822  1.00 93.15           C  
ATOM   2277  HB2 ARG A 148       0.807  -1.552 -14.190  1.00 93.15           H  
ATOM   2278  HB3 ARG A 148      -0.622  -0.696 -13.589  1.00 93.15           H  
ATOM   2279  O   ARG A 148       0.171  -2.176 -11.605  1.00 93.15           O  
ATOM   2280  CG  ARG A 148       0.583   0.462 -14.922  1.00 93.15           C  
ATOM   2281  HG2 ARG A 148       0.213   1.421 -14.560  1.00 93.15           H  
ATOM   2282  HG3 ARG A 148       1.631   0.563 -15.203  1.00 93.15           H  
ATOM   2283  CD  ARG A 148      -0.202   0.044 -16.164  1.00 93.15           C  
ATOM   2284  HD2 ARG A 148      -1.258  -0.005 -15.900  1.00 93.15           H  
ATOM   2285  HD3 ARG A 148       0.132  -0.944 -16.482  1.00 93.15           H  
ATOM   2286  NE  ARG A 148       0.029   1.004 -17.256  1.00 93.15           N  
ATOM   2287  HE  ARG A 148       0.942   1.436 -17.282  1.00 93.15           H  
ATOM   2288  NH1 ARG A 148      -2.124   1.165 -18.058  1.00 93.15           N  
ATOM   2289 HH11 ARG A 148      -2.758   1.736 -18.600  1.00 93.15           H  
ATOM   2290 HH12 ARG A 148      -2.440   0.468 -17.399  1.00 93.15           H  
ATOM   2291  NH2 ARG A 148      -0.581   2.556 -18.794  1.00 93.15           N  
ATOM   2292 HH21 ARG A 148      -1.129   3.365 -18.539  1.00 93.15           H  
ATOM   2293 HH22 ARG A 148       0.389   2.828 -18.869  1.00 93.15           H  
ATOM   2294  CZ  ARG A 148      -0.883   1.553 -18.033  1.00 93.15           C  
ATOM   2295  N   PRO A 149       1.393  -0.964 -10.153  1.00 94.41           N  
ATOM   2296  CA  PRO A 149       1.064  -1.824  -9.035  1.00 94.41           C  
ATOM   2297  HA  PRO A 149       1.167  -2.867  -9.333  1.00 94.41           H  
ATOM   2298  C   PRO A 149      -0.380  -1.566  -8.594  1.00 94.41           C  
ATOM   2299  CB  PRO A 149       2.102  -1.522  -7.957  1.00 94.41           C  
ATOM   2300  HB2 PRO A 149       3.003  -2.106  -8.146  1.00 94.41           H  
ATOM   2301  HB3 PRO A 149       1.723  -1.720  -6.954  1.00 94.41           H  
ATOM   2302  O   PRO A 149      -0.884  -0.439  -8.605  1.00 94.41           O  
ATOM   2303  CG  PRO A 149       2.401  -0.044  -8.177  1.00 94.41           C  
ATOM   2304  HG2 PRO A 149       3.419   0.205  -7.876  1.00 94.41           H  
ATOM   2305  HG3 PRO A 149       1.684   0.542  -7.601  1.00 94.41           H  
ATOM   2306  CD  PRO A 149       2.191   0.162  -9.685  1.00 94.41           C  
ATOM   2307  HD2 PRO A 149       1.694   1.111  -9.885  1.00 94.41           H  
ATOM   2308  HD3 PRO A 149       3.159   0.149 -10.184  1.00 94.41           H  
ATOM   2309  N   GLN A 150      -1.054  -2.640  -8.211  1.00 97.10           N  
ATOM   2310  H   GLN A 150      -0.582  -3.532  -8.248  1.00 97.10           H  
ATOM   2311  CA  GLN A 150      -2.428  -2.621  -7.733  1.00 97.10           C  
ATOM   2312  HA  GLN A 150      -2.748  -1.592  -7.574  1.00 97.10           H  
ATOM   2313  C   GLN A 150      -2.491  -3.349  -6.395  1.00 97.10           C  
ATOM   2314  CB  GLN A 150      -3.328  -3.240  -8.811  1.00 97.10           C  
ATOM   2315  HB2 GLN A 150      -2.894  -4.196  -9.104  1.00 97.10           H  
ATOM   2316  HB3 GLN A 150      -3.313  -2.590  -9.687  1.00 97.10           H  
ATOM   2317  O   GLN A 150      -2.000  -4.471  -6.266  1.00 97.10           O  
ATOM   2318  CG  GLN A 150      -4.791  -3.472  -8.398  1.00 97.10           C  
ATOM   2319  HG2 GLN A 150      -5.283  -2.520  -8.203  1.00 97.10           H  
ATOM   2320  HG3 GLN A 150      -4.824  -4.060  -7.481  1.00 97.10           H  
ATOM   2321  CD  GLN A 150      -5.567  -4.251  -9.463  1.00 97.10           C  
ATOM   2322  NE2 GLN A 150      -6.813  -4.563  -9.239  1.00 97.10           N  
ATOM   2323 HE21 GLN A 150      -7.345  -4.005  -8.586  1.00 97.10           H  
ATOM   2324 HE22 GLN A 150      -7.312  -5.020  -9.988  1.00 97.10           H  
ATOM   2325  OE1 GLN A 150      -5.083  -4.646 -10.516  1.00 97.10           O  
ATOM   2326  N   PHE A 151      -3.135  -2.715  -5.424  1.00 97.81           N  
ATOM   2327  H   PHE A 151      -3.498  -1.792  -5.614  1.00 97.81           H  
ATOM   2328  CA  PHE A 151      -3.362  -3.243  -4.089  1.00 97.81           C  
ATOM   2329  HA  PHE A 151      -2.934  -4.242  -4.011  1.00 97.81           H  
ATOM   2330  C   PHE A 151      -4.868  -3.326  -3.860  1.00 97.81           C  
ATOM   2331  CB  PHE A 151      -2.668  -2.358  -3.044  1.00 97.81           C  
ATOM   2332  HB2 PHE A 151      -3.215  -1.420  -2.949  1.00 97.81           H  
ATOM   2333  HB3 PHE A 151      -2.717  -2.856  -2.075  1.00 97.81           H  
ATOM   2334  O   PHE A 151      -5.589  -2.360  -4.093  1.00 97.81           O  
ATOM   2335  CG  PHE A 151      -1.220  -2.047  -3.373  1.00 97.81           C  
ATOM   2336  CD1 PHE A 151      -0.207  -2.950  -3.005  1.00 97.81           C  
ATOM   2337  HD1 PHE A 151      -0.458  -3.840  -2.448  1.00 97.81           H  
ATOM   2338  CD2 PHE A 151      -0.890  -0.881  -4.090  1.00 97.81           C  
ATOM   2339  HD2 PHE A 151      -1.664  -0.186  -4.381  1.00 97.81           H  
ATOM   2340  CE1 PHE A 151       1.128  -2.692  -3.361  1.00 97.81           C  
ATOM   2341  HE1 PHE A 151       1.907  -3.387  -3.080  1.00 97.81           H  
ATOM   2342  CE2 PHE A 151       0.446  -0.625  -4.447  1.00 97.81           C  
ATOM   2343  HE2 PHE A 151       0.694   0.268  -5.001  1.00 97.81           H  
ATOM   2344  CZ  PHE A 151       1.454  -1.535  -4.087  1.00 97.81           C  
ATOM   2345  HZ  PHE A 151       2.480  -1.349  -4.370  1.00 97.81           H  
ATOM   2346  N   THR A 152      -5.361  -4.479  -3.434  1.00 97.85           N  
ATOM   2347  H   THR A 152      -4.723  -5.250  -3.295  1.00 97.85           H  
ATOM   2348  CA  THR A 152      -6.730  -4.634  -2.933  1.00 97.85           C  
ATOM   2349  HA  THR A 152      -7.267  -3.687  -2.989  1.00 97.85           H  
ATOM   2350  C   THR A 152      -6.632  -5.042  -1.477  1.00 97.85           C  
ATOM   2351  CB  THR A 152      -7.519  -5.664  -3.746  1.00 97.85           C  
ATOM   2352  HB  THR A 152      -7.063  -6.647  -3.624  1.00 97.85           H  
ATOM   2353  O   THR A 152      -6.020  -6.063  -1.183  1.00 97.85           O  
ATOM   2354  CG2 THR A 152      -8.984  -5.743  -3.333  1.00 97.85           C  
ATOM   2355 HG21 THR A 152      -9.467  -4.777  -3.479  1.00 97.85           H  
ATOM   2356 HG22 THR A 152      -9.065  -6.030  -2.285  1.00 97.85           H  
ATOM   2357 HG23 THR A 152      -9.486  -6.504  -3.931  1.00 97.85           H  
ATOM   2358  OG1 THR A 152      -7.474  -5.303  -5.111  1.00 97.85           O  
ATOM   2359  HG1 THR A 152      -6.627  -4.867  -5.227  1.00 97.85           H  
ATOM   2360  N   ILE A 153      -7.183  -4.224  -0.587  1.00 97.17           N  
ATOM   2361  H   ILE A 153      -7.697  -3.422  -0.924  1.00 97.17           H  
ATOM   2362  CA  ILE A 153      -7.184  -4.448   0.855  1.00 97.17           C  
ATOM   2363  HA  ILE A 153      -6.521  -5.279   1.097  1.00 97.17           H  
ATOM   2364  C   ILE A 153      -8.603  -4.839   1.249  1.00 97.17           C  
ATOM   2365  CB  ILE A 153      -6.689  -3.203   1.630  1.00 97.17           C  
ATOM   2366  HB  ILE A 153      -7.391  -2.383   1.479  1.00 97.17           H  
ATOM   2367  O   ILE A 153      -9.537  -4.068   1.023  1.00 97.17           O  
ATOM   2368  CG1 ILE A 153      -5.275  -2.732   1.203  1.00 97.17           C  
ATOM   2369 HG12 ILE A 153      -4.656  -3.597   0.966  1.00 97.17           H  
ATOM   2370 HG13 ILE A 153      -4.805  -2.215   2.039  1.00 97.17           H  
ATOM   2371  CG2 ILE A 153      -6.656  -3.521   3.137  1.00 97.17           C  
ATOM   2372 HG21 ILE A 153      -6.327  -2.648   3.699  1.00 97.17           H  
ATOM   2373 HG22 ILE A 153      -5.978  -4.352   3.333  1.00 97.17           H  
ATOM   2374 HG23 ILE A 153      -7.649  -3.788   3.497  1.00 97.17           H  
ATOM   2375  CD1 ILE A 153      -5.257  -1.747   0.024  1.00 97.17           C  
ATOM   2376 HD11 ILE A 153      -4.238  -1.388  -0.125  1.00 97.17           H  
ATOM   2377 HD12 ILE A 153      -5.900  -0.895   0.243  1.00 97.17           H  
ATOM   2378 HD13 ILE A 153      -5.590  -2.224  -0.898  1.00 97.17           H  
ATOM   2379  N   GLU A 154      -8.755  -6.021   1.832  1.00 96.81           N  
ATOM   2380  H   GLU A 154      -7.941  -6.606   1.957  1.00 96.81           H  
ATOM   2381  CA  GLU A 154     -10.018  -6.560   2.322  1.00 96.81           C  
ATOM   2382  HA  GLU A 154     -10.796  -5.815   2.157  1.00 96.81           H  
ATOM   2383  C   GLU A 154      -9.941  -6.800   3.837  1.00 96.81           C  
ATOM   2384  CB  GLU A 154     -10.438  -7.820   1.534  1.00 96.81           C  
ATOM   2385  HB2 GLU A 154     -11.405  -8.145   1.917  1.00 96.81           H  
ATOM   2386  HB3 GLU A 154      -9.710  -8.615   1.697  1.00 96.81           H  
ATOM   2387  O   GLU A 154      -8.917  -7.218   4.379  1.00 96.81           O  
ATOM   2388  CG  GLU A 154     -10.564  -7.540   0.021  1.00 96.81           C  
ATOM   2389  HG2 GLU A 154     -11.103  -6.600  -0.097  1.00 96.81           H  
ATOM   2390  HG3 GLU A 154      -9.567  -7.402  -0.397  1.00 96.81           H  
ATOM   2391  CD  GLU A 154     -11.302  -8.617  -0.802  1.00 96.81           C  
ATOM   2392  OE1 GLU A 154     -11.687  -8.290  -1.962  1.00 96.81           O  
ATOM   2393  OE2 GLU A 154     -11.566  -9.715  -0.274  1.00 96.81           O  
ATOM   2394  N   TRP A 155     -11.031  -6.502   4.537  1.00 93.52           N  
ATOM   2395  H   TRP A 155     -11.839  -6.177   4.025  1.00 93.52           H  
ATOM   2396  CA  TRP A 155     -11.181  -6.706   5.980  1.00 93.52           C  
ATOM   2397  HA  TRP A 155     -10.464  -7.458   6.308  1.00 93.52           H  
ATOM   2398  C   TRP A 155     -12.577  -7.246   6.303  1.00 93.52           C  
ATOM   2399  CB  TRP A 155     -10.871  -5.404   6.734  1.00 93.52           C  
ATOM   2400  HB2 TRP A 155     -10.905  -5.605   7.805  1.00 93.52           H  
ATOM   2401  HB3 TRP A 155      -9.848  -5.111   6.499  1.00 93.52           H  
ATOM   2402  O   TRP A 155     -13.494  -7.119   5.485  1.00 93.52           O  
ATOM   2403  CG  TRP A 155     -11.756  -4.229   6.443  1.00 93.52           C  
ATOM   2404  CD1 TRP A 155     -12.831  -3.853   7.171  1.00 93.52           C  
ATOM   2405  HD1 TRP A 155     -13.175  -4.367   8.057  1.00 93.52           H  
ATOM   2406  CD2 TRP A 155     -11.606  -3.218   5.402  1.00 93.52           C  
ATOM   2407  CE2 TRP A 155     -12.640  -2.247   5.571  1.00 93.52           C  
ATOM   2408  CE3 TRP A 155     -10.698  -3.017   4.342  1.00 93.52           C  
ATOM   2409  HE3 TRP A 155      -9.902  -3.731   4.191  1.00 93.52           H  
ATOM   2410  NE1 TRP A 155     -13.365  -2.690   6.654  1.00 93.52           N  
ATOM   2411  HE1 TRP A 155     -14.047  -2.139   7.155  1.00 93.52           H  
ATOM   2412  CH2 TRP A 155     -11.822  -0.944   3.718  1.00 93.52           C  
ATOM   2413  HH2 TRP A 155     -11.871  -0.046   3.121  1.00 93.52           H  
ATOM   2414  CZ2 TRP A 155     -12.760  -1.126   4.743  1.00 93.52           C  
ATOM   2415  HZ2 TRP A 155     -13.523  -0.384   4.924  1.00 93.52           H  
ATOM   2416  CZ3 TRP A 155     -10.803  -1.891   3.506  1.00 93.52           C  
ATOM   2417  HZ3 TRP A 155     -10.079  -1.742   2.718  1.00 93.52           H  
ATOM   2418  N   GLY A 156     -12.732  -7.843   7.488  1.00 82.74           N  
ATOM   2419  H   GLY A 156     -11.937  -7.865   8.111  1.00 82.74           H  
ATOM   2420  CA  GLY A 156     -14.016  -8.339   8.007  1.00 82.74           C  
ATOM   2421  HA2 GLY A 156     -13.865  -8.820   8.973  1.00 82.74           H  
ATOM   2422  HA3 GLY A 156     -14.434  -9.067   7.312  1.00 82.74           H  
ATOM   2423  C   GLY A 156     -15.064  -7.252   8.206  1.00 82.74           C  
ATOM   2424  O   GLY A 156     -14.682  -6.096   8.495  1.00 82.74           O  
ATOM   2425  OXT GLY A 156     -16.247  -7.597   8.025  1.00 82.74           O  
TER    2426      GLY A 156                                                       
END   
