# Supplementary material for: Single-chain dimers from de novo immunoglobulins as robust scaffolds for multiple binding loops
Source: Nat Commun. 2023 Sep 23;14:5939. doi: 10.1038/s41467-023-41717-5 (PMC10517939; doi:10.1038/s41467-023-41717-5)
Supplement: Supplementary file 3 — Supplementary Data 1 [file 41467_2023_41717_MOESM3_ESM.zip › design_models/scIg+EF/scIg12+EF1d/ranked_2.pdb]

ATOM      1  N   GLY A   1       6.749 -10.643 -10.650  1.00 88.02           N  
ATOM      2  H   GLY A   1       7.543 -10.986 -11.170  1.00 88.02           H  
ATOM      3  H2  GLY A   1       6.693  -9.644 -10.788  1.00 88.02           H  
ATOM      4  H3  GLY A   1       5.909 -11.013 -11.072  1.00 88.02           H  
ATOM      5  CA  GLY A   1       6.813 -10.959  -9.199  1.00 88.02           C  
ATOM      6  HA2 GLY A   1       6.956 -12.032  -9.071  1.00 88.02           H  
ATOM      7  HA3 GLY A   1       7.644 -10.414  -8.751  1.00 88.02           H  
ATOM      8  C   GLY A   1       5.528 -10.554  -8.486  1.00 88.02           C  
ATOM      9  O   GLY A   1       4.683  -9.933  -9.113  1.00 88.02           O  
ATOM     10  N   ARG A   2       5.349 -10.921  -7.207  1.00 93.32           N  
ATOM     11  H   ARG A   2       6.068 -11.441  -6.724  1.00 93.32           H  
ATOM     12  CA  ARG A   2       4.140 -10.602  -6.422  1.00 93.32           C  
ATOM     13  HA  ARG A   2       3.570  -9.827  -6.934  1.00 93.32           H  
ATOM     14  C   ARG A   2       4.500 -10.059  -5.041  1.00 93.32           C  
ATOM     15  CB  ARG A   2       3.249 -11.854  -6.325  1.00 93.32           C  
ATOM     16  HB2 ARG A   2       2.879 -12.097  -7.322  1.00 93.32           H  
ATOM     17  HB3 ARG A   2       3.853 -12.691  -5.975  1.00 93.32           H  
ATOM     18  O   ARG A   2       5.265 -10.696  -4.321  1.00 93.32           O  
ATOM     19  CG  ARG A   2       2.054 -11.677  -5.374  1.00 93.32           C  
ATOM     20  HG2 ARG A   2       2.417 -11.502  -4.361  1.00 93.32           H  
ATOM     21  HG3 ARG A   2       1.449 -10.827  -5.689  1.00 93.32           H  
ATOM     22  CD  ARG A   2       1.200 -12.943  -5.363  1.00 93.32           C  
ATOM     23  HD2 ARG A   2       1.851 -13.809  -5.244  1.00 93.32           H  
ATOM     24  HD3 ARG A   2       0.691 -13.020  -6.324  1.00 93.32           H  
ATOM     25  NE  ARG A   2       0.240 -12.928  -4.247  1.00 93.32           N  
ATOM     26  HE  ARG A   2       0.536 -12.451  -3.408  1.00 93.32           H  
ATOM     27  NH1 ARG A   2      -1.297 -14.317  -5.204  1.00 93.32           N  
ATOM     28 HH11 ARG A   2      -2.200 -14.770  -5.194  1.00 93.32           H  
ATOM     29 HH12 ARG A   2      -0.902 -14.062  -6.098  1.00 93.32           H  
ATOM     30  NH2 ARG A   2      -1.598 -13.600  -3.100  1.00 93.32           N  
ATOM     31 HH21 ARG A   2      -2.463 -14.119  -3.052  1.00 93.32           H  
ATOM     32 HH22 ARG A   2      -1.268 -13.065  -2.310  1.00 93.32           H  
ATOM     33  CZ  ARG A   2      -0.879 -13.616  -4.189  1.00 93.32           C  
ATOM     34  N   VAL A   3       3.906  -8.931  -4.661  1.00 96.07           N  
ATOM     35  H   VAL A   3       3.298  -8.472  -5.324  1.00 96.07           H  
ATOM     36  CA  VAL A   3       3.971  -8.370  -3.303  1.00 96.07           C  
ATOM     37  HA  VAL A   3       4.422  -9.107  -2.638  1.00 96.07           H  
ATOM     38  C   VAL A   3       2.574  -8.101  -2.788  1.00 96.07           C  
ATOM     39  CB  VAL A   3       4.833  -7.099  -3.244  1.00 96.07           C  
ATOM     40  HB  VAL A   3       4.586  -6.461  -4.093  1.00 96.07           H  
ATOM     41  O   VAL A   3       1.710  -7.608  -3.506  1.00 96.07           O  
ATOM     42  CG1 VAL A   3       4.684  -6.268  -1.960  1.00 96.07           C  
ATOM     43 HG11 VAL A   3       4.841  -6.895  -1.082  1.00 96.07           H  
ATOM     44 HG12 VAL A   3       3.690  -5.823  -1.914  1.00 96.07           H  
ATOM     45 HG13 VAL A   3       5.415  -5.459  -1.955  1.00 96.07           H  
ATOM     46  CG2 VAL A   3       6.303  -7.498  -3.325  1.00 96.07           C  
ATOM     47 HG21 VAL A   3       6.453  -8.297  -4.051  1.00 96.07           H  
ATOM     48 HG22 VAL A   3       6.657  -7.855  -2.358  1.00 96.07           H  
ATOM     49 HG23 VAL A   3       6.874  -6.620  -3.626  1.00 96.07           H  
ATOM     50  N   GLU A   4       2.357  -8.405  -1.520  1.00 97.54           N  
ATOM     51  H   GLU A   4       3.116  -8.800  -0.983  1.00 97.54           H  
ATOM     52  CA  GLU A   4       1.097  -8.177  -0.841  1.00 97.54           C  
ATOM     53  HA  GLU A   4       0.381  -7.738  -1.536  1.00 97.54           H  
ATOM     54  C   GLU A   4       1.280  -7.197   0.319  1.00 97.54           C  
ATOM     55  CB  GLU A   4       0.543  -9.532  -0.409  1.00 97.54           C  
ATOM     56  HB2 GLU A   4       0.512 -10.195  -1.273  1.00 97.54           H  
ATOM     57  HB3 GLU A   4       1.192  -9.965   0.352  1.00 97.54           H  
ATOM     58  O   GLU A   4       2.158  -7.375   1.161  1.00 97.54           O  
ATOM     59  CG  GLU A   4      -0.862  -9.389   0.152  1.00 97.54           C  
ATOM     60  HG2 GLU A   4      -0.834  -8.751   1.035  1.00 97.54           H  
ATOM     61  HG3 GLU A   4      -1.500  -8.909  -0.591  1.00 97.54           H  
ATOM     62  CD  GLU A   4      -1.466 -10.734   0.538  1.00 97.54           C  
ATOM     63  OE1 GLU A   4      -2.600 -10.710   1.045  1.00 97.54           O  
ATOM     64  OE2 GLU A   4      -0.882 -11.828   0.405  1.00 97.54           O  
ATOM     65  N   VAL A   5       0.421  -6.181   0.370  1.00 97.24           N  
ATOM     66  H   VAL A   5      -0.248  -6.102  -0.382  1.00 97.24           H  
ATOM     67  CA  VAL A   5       0.307  -5.202   1.450  1.00 97.24           C  
ATOM     68  HA  VAL A   5       1.072  -5.397   2.202  1.00 97.24           H  
ATOM     69  C   VAL A   5      -1.069  -5.370   2.085  1.00 97.24           C  
ATOM     70  CB  VAL A   5       0.501  -3.762   0.932  1.00 97.24           C  
ATOM     71  HB  VAL A   5      -0.307  -3.515   0.243  1.00 97.24           H  
ATOM     72  O   VAL A   5      -2.090  -5.055   1.474  1.00 97.24           O  
ATOM     73  CG1 VAL A   5       0.469  -2.751   2.085  1.00 97.24           C  
ATOM     74 HG11 VAL A   5       1.274  -2.958   2.790  1.00 97.24           H  
ATOM     75 HG12 VAL A   5      -0.489  -2.792   2.604  1.00 97.24           H  
ATOM     76 HG13 VAL A   5       0.592  -1.742   1.690  1.00 97.24           H  
ATOM     77  CG2 VAL A   5       1.825  -3.595   0.174  1.00 97.24           C  
ATOM     78 HG21 VAL A   5       1.801  -4.177  -0.748  1.00 97.24           H  
ATOM     79 HG22 VAL A   5       1.977  -2.548  -0.088  1.00 97.24           H  
ATOM     80 HG23 VAL A   5       2.656  -3.942   0.788  1.00 97.24           H  
ATOM     81  N   ARG A   6      -1.116  -5.867   3.319  1.00 96.39           N  
ATOM     82  H   ARG A   6      -0.238  -6.109   3.755  1.00 96.39           H  
ATOM     83  CA  ARG A   6      -2.337  -5.920   4.132  1.00 96.39           C  
ATOM     84  HA  ARG A   6      -3.215  -5.730   3.515  1.00 96.39           H  
ATOM     85  C   ARG A   6      -2.266  -4.833   5.182  1.00 96.39           C  
ATOM     86  CB  ARG A   6      -2.494  -7.285   4.805  1.00 96.39           C  
ATOM     87  HB2 ARG A   6      -1.598  -7.479   5.394  1.00 96.39           H  
ATOM     88  HB3 ARG A   6      -3.348  -7.248   5.482  1.00 96.39           H  
ATOM     89  O   ARG A   6      -1.350  -4.834   5.999  1.00 96.39           O  
ATOM     90  CG  ARG A   6      -2.693  -8.438   3.825  1.00 96.39           C  
ATOM     91  HG2 ARG A   6      -3.642  -8.313   3.303  1.00 96.39           H  
ATOM     92  HG3 ARG A   6      -1.874  -8.456   3.106  1.00 96.39           H  
ATOM     93  CD  ARG A   6      -2.708  -9.757   4.602  1.00 96.39           C  
ATOM     94  HD2 ARG A   6      -3.580  -9.785   5.257  1.00 96.39           H  
ATOM     95  HD3 ARG A   6      -1.805  -9.807   5.210  1.00 96.39           H  
ATOM     96  NE  ARG A   6      -2.746 -10.892   3.679  1.00 96.39           N  
ATOM     97  HE  ARG A   6      -2.998 -10.687   2.723  1.00 96.39           H  
ATOM     98  NH1 ARG A   6      -1.682 -12.477   4.947  1.00 96.39           N  
ATOM     99 HH11 ARG A   6      -1.560 -11.788   5.676  1.00 96.39           H  
ATOM    100 HH12 ARG A   6      -1.070 -13.280   4.973  1.00 96.39           H  
ATOM    101  NH2 ARG A   6      -2.110 -12.864   2.786  1.00 96.39           N  
ATOM    102 HH21 ARG A   6      -2.176 -12.396   1.893  1.00 96.39           H  
ATOM    103 HH22 ARG A   6      -1.520 -13.683   2.821  1.00 96.39           H  
ATOM    104  CZ  ARG A   6      -2.193 -12.078   3.816  1.00 96.39           C  
ATOM    105  N   VAL A   7      -3.243  -3.943   5.184  1.00 92.44           N  
ATOM    106  H   VAL A   7      -3.993  -4.028   4.513  1.00 92.44           H  
ATOM    107  CA  VAL A   7      -3.374  -2.914   6.213  1.00 92.44           C  
ATOM    108  HA  VAL A   7      -2.452  -2.849   6.790  1.00 92.44           H  
ATOM    109  C   VAL A   7      -4.495  -3.336   7.142  1.00 92.44           C  
ATOM    110  CB  VAL A   7      -3.635  -1.531   5.607  1.00 92.44           C  
ATOM    111  HB  VAL A   7      -4.652  -1.510   5.215  1.00 92.44           H  
ATOM    112  O   VAL A   7      -5.549  -3.773   6.694  1.00 92.44           O  
ATOM    113  CG1 VAL A   7      -3.507  -0.429   6.663  1.00 92.44           C  
ATOM    114 HG11 VAL A   7      -4.240  -0.577   7.456  1.00 92.44           H  
ATOM    115 HG12 VAL A   7      -2.507  -0.438   7.094  1.00 92.44           H  
ATOM    116 HG13 VAL A   7      -3.693   0.544   6.209  1.00 92.44           H  
ATOM    117  CG2 VAL A   7      -2.670  -1.216   4.459  1.00 92.44           C  
ATOM    118 HG21 VAL A   7      -1.639  -1.245   4.813  1.00 92.44           H  
ATOM    119 HG22 VAL A   7      -2.906  -0.229   4.060  1.00 92.44           H  
ATOM    120 HG23 VAL A   7      -2.794  -1.931   3.645  1.00 92.44           H  
ATOM    121  N   GLU A   8      -4.265  -3.233   8.436  1.00 89.39           N  
ATOM    122  H   GLU A   8      -3.345  -2.949   8.742  1.00 89.39           H  
ATOM    123  CA  GLU A   8      -5.234  -3.546   9.469  1.00 89.39           C  
ATOM    124  HA  GLU A   8      -6.227  -3.652   9.031  1.00 89.39           H  
ATOM    125  C   GLU A   8      -5.273  -2.383  10.451  1.00 89.39           C  
ATOM    126  CB  GLU A   8      -4.851  -4.890  10.095  1.00 89.39           C  
ATOM    127  HB2 GLU A   8      -3.828  -4.845  10.468  1.00 89.39           H  
ATOM    128  HB3 GLU A   8      -4.889  -5.632   9.298  1.00 89.39           H  
ATOM    129  O   GLU A   8      -4.280  -2.073  11.111  1.00 89.39           O  
ATOM    130  CG  GLU A   8      -5.780  -5.334  11.229  1.00 89.39           C  
ATOM    131  HG2 GLU A   8      -6.812  -5.261  10.887  1.00 89.39           H  
ATOM    132  HG3 GLU A   8      -5.653  -4.667  12.082  1.00 89.39           H  
ATOM    133  CD  GLU A   8      -5.507  -6.783  11.665  1.00 89.39           C  
ATOM    134  OE1 GLU A   8      -6.132  -7.218  12.661  1.00 89.39           O  
ATOM    135  OE2 GLU A   8      -4.882  -7.571  10.910  1.00 89.39           O  
ATOM    136  N   PHE A   9      -6.424  -1.721  10.502  1.00 82.66           N  
ATOM    137  H   PHE A   9      -7.196  -2.033   9.930  1.00 82.66           H  
ATOM    138  CA  PHE A   9      -6.689  -0.646  11.440  1.00 82.66           C  
ATOM    139  HA  PHE A   9      -5.754  -0.153  11.707  1.00 82.66           H  
ATOM    140  C   PHE A   9      -7.290  -1.261  12.696  1.00 82.66           C  
ATOM    141  CB  PHE A   9      -7.606   0.410  10.814  1.00 82.66           C  
ATOM    142  HB2 PHE A   9      -8.570  -0.045  10.586  1.00 82.66           H  
ATOM    143  HB3 PHE A   9      -7.786   1.195  11.549  1.00 82.66           H  
ATOM    144  O   PHE A   9      -8.369  -1.854  12.674  1.00 82.66           O  
ATOM    145  CG  PHE A   9      -7.055   1.036   9.548  1.00 82.66           C  
ATOM    146  CD1 PHE A   9      -6.406   2.282   9.581  1.00 82.66           C  
ATOM    147  HD1 PHE A   9      -6.298   2.818  10.512  1.00 82.66           H  
ATOM    148  CD2 PHE A   9      -7.240   0.393   8.311  1.00 82.66           C  
ATOM    149  HD2 PHE A   9      -7.757  -0.553   8.265  1.00 82.66           H  
ATOM    150  CE1 PHE A   9      -5.982   2.862   8.372  1.00 82.66           C  
ATOM    151  HE1 PHE A   9      -5.591   3.868   8.343  1.00 82.66           H  
ATOM    152  CE2 PHE A   9      -6.766   0.954   7.120  1.00 82.66           C  
ATOM    153  HE2 PHE A   9      -6.928   0.451   6.177  1.00 82.66           H  
ATOM    154  CZ  PHE A   9      -6.120   2.189   7.154  1.00 82.66           C  
ATOM    155  HZ  PHE A   9      -5.773   2.644   6.239  1.00 82.66           H  
ATOM    156  N   GLU A  10      -6.565  -1.120  13.790  1.00 77.31           N  
ATOM    157  H   GLU A  10      -5.692  -0.618  13.724  1.00 77.31           H  
ATOM    158  CA  GLU A  10      -7.045  -1.378  15.132  1.00 77.31           C  
ATOM    159  HA  GLU A  10      -7.995  -1.911  15.111  1.00 77.31           H  
ATOM    160  C   GLU A  10      -7.285   0.002  15.741  1.00 77.31           C  
ATOM    161  CB  GLU A  10      -6.015  -2.267  15.852  1.00 77.31           C  
ATOM    162  HB2 GLU A  10      -5.879  -3.170  15.257  1.00 77.31           H  
ATOM    163  HB3 GLU A  10      -5.057  -1.748  15.883  1.00 77.31           H  
ATOM    164  O   GLU A  10      -6.398   0.598  16.350  1.00 77.31           O  
ATOM    165  CG  GLU A  10      -6.411  -2.698  17.273  1.00 77.31           C  
ATOM    166  HG2 GLU A  10      -6.461  -1.816  17.912  1.00 77.31           H  
ATOM    167  HG3 GLU A  10      -7.402  -3.150  17.232  1.00 77.31           H  
ATOM    168  CD  GLU A  10      -5.409  -3.707  17.881  1.00 77.31           C  
ATOM    169  OE1 GLU A  10      -5.822  -4.589  18.660  1.00 77.31           O  
ATOM    170  OE2 GLU A  10      -4.190  -3.675  17.563  1.00 77.31           O  
ATOM    171  N   SER A  11      -8.469   0.567  15.498  1.00 63.80           N  
ATOM    172  H   SER A  11      -9.163   0.063  14.964  1.00 63.80           H  
ATOM    173  CA  SER A  11      -8.955   1.576  16.428  1.00 63.80           C  
ATOM    174  HA  SER A  11      -8.175   2.309  16.634  1.00 63.80           H  
ATOM    175  C   SER A  11      -9.261   0.812  17.707  1.00 63.80           C  
ATOM    176  CB  SER A  11     -10.182   2.335  15.892  1.00 63.80           C  
ATOM    177  HB2 SER A  11      -9.925   2.820  14.950  1.00 63.80           H  
ATOM    178  HB3 SER A  11     -10.459   3.108  16.609  1.00 63.80           H  
ATOM    179  O   SER A  11     -10.137  -0.062  17.684  1.00 63.80           O  
ATOM    180  OG  SER A  11     -11.291   1.478  15.691  1.00 63.80           O  
ATOM    181  HG  SER A  11     -11.362   0.949  16.490  1.00 63.80           H  
ATOM    182  N   ASP A  12      -8.594   1.144  18.815  1.00 56.34           N  
ATOM    183  H   ASP A  12      -7.882   1.859  18.776  1.00 56.34           H  
ATOM    184  CA  ASP A  12      -9.318   1.024  20.075  1.00 56.34           C  
ATOM    185  HA  ASP A  12      -9.517  -0.024  20.300  1.00 56.34           H  
ATOM    186  C   ASP A  12     -10.631   1.761  19.809  1.00 56.34           C  
ATOM    187  CB  ASP A  12      -8.553   1.665  21.243  1.00 56.34           C  
ATOM    188  HB2 ASP A  12      -8.216   2.662  20.958  1.00 56.34           H  
ATOM    189  HB3 ASP A  12      -9.255   1.788  22.068  1.00 56.34           H  
ATOM    190  O   ASP A  12     -10.596   2.830  19.185  1.00 56.34           O  
ATOM    191  CG  ASP A  12      -7.365   0.853  21.775  1.00 56.34           C  
ATOM    192  OD1 ASP A  12      -7.062  -0.244  21.257  1.00 56.34           O  
ATOM    193  OD2 ASP A  12      -6.809   1.305  22.808  1.00 56.34           O  
ATOM    194  N   SER A  13     -11.778   1.136  20.102  1.00 51.87           N  
ATOM    195  H   SER A  13     -11.753   0.227  20.543  1.00 51.87           H  
ATOM    196  CA  SER A  13     -13.067   1.815  19.982  1.00 51.87           C  
ATOM    197  HA  SER A  13     -13.417   1.782  18.950  1.00 51.87           H  
ATOM    198  C   SER A  13     -12.866   3.258  20.416  1.00 51.87           C  
ATOM    199  CB  SER A  13     -14.117   1.199  20.907  1.00 51.87           C  
ATOM    200  HB2 SER A  13     -13.676   0.984  21.880  1.00 51.87           H  
ATOM    201  HB3 SER A  13     -14.925   1.918  21.044  1.00 51.87           H  
ATOM    202  O   SER A  13     -12.221   3.488  21.443  1.00 51.87           O  
ATOM    203  OG  SER A  13     -14.681   0.030  20.354  1.00 51.87           O  
ATOM    204  HG  SER A  13     -15.223  -0.349  21.050  1.00 51.87           H  
ATOM    205  N   LEU A  14     -13.351   4.198  19.602  1.00 58.10           N  
ATOM    206  H   LEU A  14     -13.785   3.898  18.741  1.00 58.10           H  
ATOM    207  CA  LEU A  14     -13.536   5.588  20.002  1.00 58.10           C  
ATOM    208  HA  LEU A  14     -12.603   5.992  20.394  1.00 58.10           H  
ATOM    209  C   LEU A  14     -14.563   5.586  21.140  1.00 58.10           C  
ATOM    210  CB  LEU A  14     -14.007   6.404  18.788  1.00 58.10           C  
ATOM    211  HB2 LEU A  14     -14.341   7.379  19.144  1.00 58.10           H  
ATOM    212  HB3 LEU A  14     -14.877   5.909  18.357  1.00 58.10           H  
ATOM    213  O   LEU A  14     -15.734   5.905  20.966  1.00 58.10           O  
ATOM    214  CG  LEU A  14     -12.970   6.634  17.681  1.00 58.10           C  
ATOM    215  HG  LEU A  14     -12.621   5.675  17.298  1.00 58.10           H  
ATOM    216  CD1 LEU A  14     -13.632   7.406  16.537  1.00 58.10           C  
ATOM    217 HD11 LEU A  14     -14.486   6.843  16.160  1.00 58.10           H  
ATOM    218 HD12 LEU A  14     -13.971   8.379  16.893  1.00 58.10           H  
ATOM    219 HD13 LEU A  14     -12.916   7.549  15.727  1.00 58.10           H  
ATOM    220  CD2 LEU A  14     -11.774   7.452  18.157  1.00 58.10           C  
ATOM    221 HD21 LEU A  14     -11.130   7.679  17.307  1.00 58.10           H  
ATOM    222 HD22 LEU A  14     -12.111   8.392  18.593  1.00 58.10           H  
ATOM    223 HD23 LEU A  14     -11.209   6.882  18.894  1.00 58.10           H  
ATOM    224  N   GLU A  15     -14.127   5.056  22.265  1.00 59.88           N  
ATOM    225  H   GLU A  15     -13.149   4.804  22.292  1.00 59.88           H  
ATOM    226  CA  GLU A  15     -14.833   4.818  23.491  1.00 59.88           C  
ATOM    227  HA  GLU A  15     -15.893   5.037  23.362  1.00 59.88           H  
ATOM    228  C   GLU A  15     -14.211   5.821  24.434  1.00 59.88           C  
ATOM    229  CB  GLU A  15     -14.674   3.349  23.929  1.00 59.88           C  
ATOM    230  HB2 GLU A  15     -13.630   3.139  24.163  1.00 59.88           H  
ATOM    231  HB3 GLU A  15     -14.973   2.728  23.085  1.00 59.88           H  
ATOM    232  O   GLU A  15     -12.998   5.842  24.639  1.00 59.88           O  
ATOM    233  CG  GLU A  15     -15.563   2.964  25.124  1.00 59.88           C  
ATOM    234  HG2 GLU A  15     -16.575   3.315  24.924  1.00 59.88           H  
ATOM    235  HG3 GLU A  15     -15.194   3.476  26.013  1.00 59.88           H  
ATOM    236  CD  GLU A  15     -15.610   1.443  25.390  1.00 59.88           C  
ATOM    237  OE1 GLU A  15     -16.443   1.019  26.224  1.00 59.88           O  
ATOM    238  OE2 GLU A  15     -14.852   0.683  24.736  1.00 59.88           O  
ATOM    239  N   ASP A  16     -15.070   6.699  24.916  1.00 62.67           N  
ATOM    240  H   ASP A  16     -16.037   6.631  24.632  1.00 62.67           H  
ATOM    241  CA  ASP A  16     -14.829   7.527  26.078  1.00 62.67           C  
ATOM    242  HA  ASP A  16     -13.950   8.158  25.950  1.00 62.67           H  
ATOM    243  C   ASP A  16     -14.600   6.572  27.270  1.00 62.67           C  
ATOM    244  CB  ASP A  16     -16.074   8.418  26.167  1.00 62.67           C  
ATOM    245  HB2 ASP A  16     -16.100   9.068  25.292  1.00 62.67           H  
ATOM    246  HB3 ASP A  16     -16.966   7.793  26.148  1.00 62.67           H  
ATOM    247  O   ASP A  16     -15.543   6.085  27.900  1.00 62.67           O  
ATOM    248  CG  ASP A  16     -16.124   9.282  27.410  1.00 62.67           C  
ATOM    249  OD1 ASP A  16     -15.096   9.372  28.092  1.00 62.67           O  
ATOM    250  OD2 ASP A  16     -17.236   9.782  27.701  1.00 62.67           O  
ATOM    251  N   LYS A  17     -13.339   6.157  27.453  1.00 67.74           N  
ATOM    252  H   LYS A  17     -12.638   6.744  27.024  1.00 67.74           H  
ATOM    253  CA  LYS A  17     -12.889   5.172  28.444  1.00 67.74           C  
ATOM    254  HA  LYS A  17     -13.581   4.330  28.445  1.00 67.74           H  
ATOM    255  C   LYS A  17     -12.930   5.774  29.846  1.00 67.74           C  
ATOM    256  CB  LYS A  17     -11.454   4.682  28.145  1.00 67.74           C  
ATOM    257  HB2 LYS A  17     -11.107   4.106  29.003  1.00 67.74           H  
ATOM    258  HB3 LYS A  17     -10.804   5.553  28.054  1.00 67.74           H  
ATOM    259  O   LYS A  17     -13.029   5.006  30.806  1.00 67.74           O  
ATOM    260  CG  LYS A  17     -11.310   3.789  26.899  1.00 67.74           C  
ATOM    261  HG2 LYS A  17     -11.898   2.881  27.037  1.00 67.74           H  
ATOM    262  HG3 LYS A  17     -11.696   4.322  26.031  1.00 67.74           H  
ATOM    263  CD  LYS A  17      -9.841   3.417  26.625  1.00 67.74           C  
ATOM    264  HD2 LYS A  17      -9.441   2.860  27.472  1.00 67.74           H  
ATOM    265  HD3 LYS A  17      -9.281   4.345  26.511  1.00 67.74           H  
ATOM    266  CE  LYS A  17      -9.715   2.582  25.336  1.00 67.74           C  
ATOM    267  HE2 LYS A  17     -10.088   1.576  25.527  1.00 67.74           H  
ATOM    268  HE3 LYS A  17     -10.363   3.030  24.583  1.00 67.74           H  
ATOM    269  NZ  LYS A  17      -8.318   2.551  24.817  1.00 67.74           N  
ATOM    270  HZ1 LYS A  17      -8.207   1.981  23.990  1.00 67.74           H  
ATOM    271  HZ2 LYS A  17      -8.035   3.476  24.526  1.00 67.74           H  
ATOM    272  HZ3 LYS A  17      -7.660   2.200  25.498  1.00 67.74           H  
ATOM    273  N   ASP A  18     -12.805   7.093  29.980  1.00 71.58           N  
ATOM    274  H   ASP A  18     -12.679   7.659  29.153  1.00 71.58           H  
ATOM    275  CA  ASP A  18     -12.898   7.790  31.262  1.00 71.58           C  
ATOM    276  HA  ASP A  18     -12.683   7.058  32.040  1.00 71.58           H  
ATOM    277  C   ASP A  18     -14.315   8.287  31.603  1.00 71.58           C  
ATOM    278  CB  ASP A  18     -11.776   8.834  31.387  1.00 71.58           C  
ATOM    279  HB2 ASP A  18     -10.833   8.359  31.117  1.00 71.58           H  
ATOM    280  HB3 ASP A  18     -11.699   9.111  32.439  1.00 71.58           H  
ATOM    281  O   ASP A  18     -14.624   8.489  32.784  1.00 71.58           O  
ATOM    282  CG  ASP A  18     -11.929  10.128  30.583  1.00 71.58           C  
ATOM    283  OD1 ASP A  18     -13.069  10.444  30.203  1.00 71.58           O  
ATOM    284  OD2 ASP A  18     -10.897  10.844  30.530  1.00 71.58           O  
ATOM    285  N   GLY A  19     -15.211   8.335  30.617  1.00 72.05           N  
ATOM    286  H   GLY A  19     -14.846   8.411  29.678  1.00 72.05           H  
ATOM    287  CA  GLY A  19     -16.623   8.659  30.778  1.00 72.05           C  
ATOM    288  HA2 GLY A  19     -17.153   8.331  29.884  1.00 72.05           H  
ATOM    289  HA3 GLY A  19     -17.021   8.127  31.642  1.00 72.05           H  
ATOM    290  C   GLY A  19     -16.892  10.153  30.957  1.00 72.05           C  
ATOM    291  O   GLY A  19     -17.919  10.502  31.555  1.00 72.05           O  
ATOM    292  N   ASP A  20     -15.987  11.036  30.523  1.00 77.51           N  
ATOM    293  H   ASP A  20     -15.175  10.695  30.028  1.00 77.51           H  
ATOM    294  CA  ASP A  20     -16.123  12.488  30.683  1.00 77.51           C  
ATOM    295  HA  ASP A  20     -16.618  12.641  31.642  1.00 77.51           H  
ATOM    296  C   ASP A  20     -17.051  13.153  29.641  1.00 77.51           C  
ATOM    297  CB  ASP A  20     -14.736  13.153  30.828  1.00 77.51           C  
ATOM    298  HB2 ASP A  20     -14.890  14.085  31.371  1.00 77.51           H  
ATOM    299  HB3 ASP A  20     -14.097  12.532  31.456  1.00 77.51           H  
ATOM    300  O   ASP A  20     -17.407  14.333  29.769  1.00 77.51           O  
ATOM    301  CG  ASP A  20     -14.000  13.506  29.526  1.00 77.51           C  
ATOM    302  OD1 ASP A  20     -14.530  13.197  28.442  1.00 77.51           O  
ATOM    303  OD2 ASP A  20     -13.052  14.329  29.613  1.00 77.51           O  
ATOM    304  N   GLY A  21     -17.518  12.382  28.656  1.00 71.36           N  
ATOM    305  H   GLY A  21     -17.143  11.446  28.598  1.00 71.36           H  
ATOM    306  CA  GLY A  21     -18.356  12.820  27.544  1.00 71.36           C  
ATOM    307  HA2 GLY A  21     -18.993  11.984  27.256  1.00 71.36           H  
ATOM    308  HA3 GLY A  21     -18.981  13.653  27.865  1.00 71.36           H  
ATOM    309  C   GLY A  21     -17.572  13.257  26.303  1.00 71.36           C  
ATOM    310  O   GLY A  21     -18.192  13.656  25.310  1.00 71.36           O  
ATOM    311  N   TYR A  22     -16.243  13.184  26.332  1.00 64.83           N  
ATOM    312  H   TYR A  22     -15.793  12.871  27.180  1.00 64.83           H  
ATOM    313  CA  TYR A  22     -15.330  13.517  25.249  1.00 64.83           C  
ATOM    314  HA  TYR A  22     -15.908  13.716  24.346  1.00 64.83           H  
ATOM    315  C   TYR A  22     -14.397  12.336  24.973  1.00 64.83           C  
ATOM    316  CB  TYR A  22     -14.512  14.775  25.592  1.00 64.83           C  
ATOM    317  HB2 TYR A  22     -13.857  14.559  26.435  1.00 64.83           H  
ATOM    318  HB3 TYR A  22     -13.864  15.006  24.747  1.00 64.83           H  
ATOM    319  O   TYR A  22     -13.887  11.689  25.866  1.00 64.83           O  
ATOM    320  CG  TYR A  22     -15.339  16.005  25.918  1.00 64.83           C  
ATOM    321  CD1 TYR A  22     -15.757  16.870  24.888  1.00 64.83           C  
ATOM    322  HD1 TYR A  22     -15.482  16.648  23.868  1.00 64.83           H  
ATOM    323  CD2 TYR A  22     -15.709  16.267  27.250  1.00 64.83           C  
ATOM    324  HD2 TYR A  22     -15.401  15.580  28.024  1.00 64.83           H  
ATOM    325  CE1 TYR A  22     -16.546  17.997  25.190  1.00 64.83           C  
ATOM    326  HE1 TYR A  22     -16.884  18.658  24.405  1.00 64.83           H  
ATOM    327  CE2 TYR A  22     -16.507  17.383  27.558  1.00 64.83           C  
ATOM    328  HE2 TYR A  22     -16.805  17.539  28.584  1.00 64.83           H  
ATOM    329  OH  TYR A  22     -17.704  19.323  26.824  1.00 64.83           O  
ATOM    330  HH  TYR A  22     -17.907  19.300  27.762  1.00 64.83           H  
ATOM    331  CZ  TYR A  22     -16.926  18.248  26.525  1.00 64.83           C  
ATOM    332  N   ILE A  23     -14.103  12.077  23.699  1.00 62.66           N  
ATOM    333  H   ILE A  23     -14.525  12.640  22.974  1.00 62.66           H  
ATOM    334  CA  ILE A  23     -13.012  11.162  23.351  1.00 62.66           C  
ATOM    335  HA  ILE A  23     -12.905  10.401  24.123  1.00 62.66           H  
ATOM    336  C   ILE A  23     -11.732  11.996  23.331  1.00 62.66           C  
ATOM    337  CB  ILE A  23     -13.301  10.436  22.028  1.00 62.66           C  
ATOM    338  HB  ILE A  23     -13.446  11.189  21.253  1.00 62.66           H  
ATOM    339  O   ILE A  23     -11.486  12.766  22.395  1.00 62.66           O  
ATOM    340  CG1 ILE A  23     -14.569   9.554  22.129  1.00 62.66           C  
ATOM    341 HG12 ILE A  23     -15.288   9.973  22.831  1.00 62.66           H  
ATOM    342 HG13 ILE A  23     -14.303   8.562  22.494  1.00 62.66           H  
ATOM    343  CG2 ILE A  23     -12.116   9.539  21.631  1.00 62.66           C  
ATOM    344 HG21 ILE A  23     -11.213  10.137  21.506  1.00 62.66           H  
ATOM    345 HG22 ILE A  23     -12.329   9.019  20.697  1.00 62.66           H  
ATOM    346 HG23 ILE A  23     -11.944   8.795  22.408  1.00 62.66           H  
ATOM    347  CD1 ILE A  23     -15.264   9.433  20.771  1.00 62.66           C  
ATOM    348 HD11 ILE A  23     -14.529   9.300  19.978  1.00 62.66           H  
ATOM    349 HD12 ILE A  23     -15.964   8.597  20.787  1.00 62.66           H  
ATOM    350 HD13 ILE A  23     -15.816  10.350  20.569  1.00 62.66           H  
ATOM    351  N   SER A  24     -10.926  11.877  24.377  1.00 61.87           N  
ATOM    352  H   SER A  24     -11.227  11.285  25.138  1.00 61.87           H  
ATOM    353  CA  SER A  24      -9.603  12.484  24.451  1.00 61.87           C  
ATOM    354  HA  SER A  24      -9.719  13.554  24.280  1.00 61.87           H  
ATOM    355  C   SER A  24      -8.671  11.913  23.376  1.00 61.87           C  
ATOM    356  CB  SER A  24      -9.011  12.285  25.852  1.00 61.87           C  
ATOM    357  HB2 SER A  24      -9.742  12.577  26.606  1.00 61.87           H  
ATOM    358  HB3 SER A  24      -8.124  12.909  25.961  1.00 61.87           H  
ATOM    359  O   SER A  24      -8.867  10.821  22.846  1.00 61.87           O  
ATOM    360  OG  SER A  24      -8.652  10.935  26.037  1.00 61.87           O  
ATOM    361  HG  SER A  24      -9.489  10.517  26.254  1.00 61.87           H  
ATOM    362  N   ALA A  25      -7.574  12.613  23.078  1.00 60.60           N  
ATOM    363  H   ALA A  25      -7.451  13.523  23.500  1.00 60.60           H  
ATOM    364  CA  ALA A  25      -6.535  12.085  22.186  1.00 60.60           C  
ATOM    365  HA  ALA A  25      -6.975  11.890  21.208  1.00 60.60           H  
ATOM    366  C   ALA A  25      -5.933  10.751  22.692  1.00 60.60           C  
ATOM    367  CB  ALA A  25      -5.456  13.163  22.031  1.00 60.60           C  
ATOM    368  HB1 ALA A  25      -4.998  13.378  22.996  1.00 60.60           H  
ATOM    369  HB2 ALA A  25      -5.901  14.070  21.623  1.00 60.60           H  
ATOM    370  HB3 ALA A  25      -4.692  12.808  21.339  1.00 60.60           H  
ATOM    371  O   ALA A  25      -5.429   9.950  21.910  1.00 60.60           O  
ATOM    372  N   ALA A  26      -5.972  10.491  24.004  1.00 57.99           N  
ATOM    373  H   ALA A  26      -6.511  11.098  24.606  1.00 57.99           H  
ATOM    374  CA  ALA A  26      -5.522   9.215  24.560  1.00 57.99           C  
ATOM    375  HA  ALA A  26      -4.572   8.942  24.101  1.00 57.99           H  
ATOM    376  C   ALA A  26      -6.512   8.073  24.264  1.00 57.99           C  
ATOM    377  CB  ALA A  26      -5.297   9.397  26.064  1.00 57.99           C  
ATOM    378  HB1 ALA A  26      -4.560  10.181  26.241  1.00 57.99           H  
ATOM    379  HB2 ALA A  26      -4.936   8.462  26.492  1.00 57.99           H  
ATOM    380  HB3 ALA A  26      -6.234   9.665  26.551  1.00 57.99           H  
ATOM    381  O   ALA A  26      -6.098   6.933  24.058  1.00 57.99           O  
ATOM    382  N   GLU A  27      -7.807   8.373  24.211  1.00 62.55           N  
ATOM    383  H   GLU A  27      -8.100   9.313  24.437  1.00 62.55           H  
ATOM    384  CA  GLU A  27      -8.878   7.426  23.873  1.00 62.55           C  
ATOM    385  HA  GLU A  27      -8.667   6.444  24.297  1.00 62.55           H  
ATOM    386  C   GLU A  27      -9.037   7.248  22.370  1.00 62.55           C  
ATOM    387  CB  GLU A  27     -10.176   7.943  24.468  1.00 62.55           C  
ATOM    388  HB2 GLU A  27     -10.307   8.980  24.159  1.00 62.55           H  
ATOM    389  HB3 GLU A  27     -11.015   7.357  24.093  1.00 62.55           H  
ATOM    390  O   GLU A  27      -9.373   6.167  21.898  1.00 62.55           O  
ATOM    391  CG  GLU A  27     -10.102   7.801  25.989  1.00 62.55           C  
ATOM    392  HG2 GLU A  27     -10.320   6.763  26.239  1.00 62.55           H  
ATOM    393  HG3 GLU A  27      -9.100   8.017  26.359  1.00 62.55           H  
ATOM    394  CD  GLU A  27     -11.060   8.745  26.685  1.00 62.55           C  
ATOM    395  OE1 GLU A  27     -11.670   8.263  27.652  1.00 62.55           O  
ATOM    396  OE2 GLU A  27     -11.057   9.922  26.268  1.00 62.55           O  
ATOM    397  N   ALA A  28      -8.660   8.273  21.614  1.00 67.06           N  
ATOM    398  H   ALA A  28      -8.496   9.155  22.080  1.00 67.06           H  
ATOM    399  CA  ALA A  28      -8.466   8.215  20.180  1.00 67.06           C  
ATOM    400  HA  ALA A  28      -9.272   7.609  19.767  1.00 67.06           H  
ATOM    401  C   ALA A  28      -7.141   7.520  19.796  1.00 67.06           C  
ATOM    402  CB  ALA A  28      -8.608   9.639  19.630  1.00 67.06           C  
ATOM    403  HB1 ALA A  28      -7.668  10.178  19.743  1.00 67.06           H  
ATOM    404  HB2 ALA A  28      -9.393  10.178  20.161  1.00 67.06           H  
ATOM    405  HB3 ALA A  28      -8.895   9.601  18.579  1.00 67.06           H  
ATOM    406  O   ALA A  28      -6.686   7.626  18.660  1.00 67.06           O  
ATOM    407  N   ALA A  29      -6.472   6.807  20.706  1.00 71.60           N  
ATOM    408  H   ALA A  29      -6.861   6.700  21.631  1.00 71.60           H  
ATOM    409  CA  ALA A  29      -5.303   6.028  20.327  1.00 71.60           C  
ATOM    410  HA  ALA A  29      -4.611   6.703  19.824  1.00 71.60           H  
ATOM    411  C   ALA A  29      -5.701   4.916  19.343  1.00 71.60           C  
ATOM    412  CB  ALA A  29      -4.587   5.495  21.568  1.00 71.60           C  
ATOM    413  HB1 ALA A  29      -4.264   6.331  22.189  1.00 71.60           H  
ATOM    414  HB2 ALA A  29      -3.714   4.915  21.267  1.00 71.60           H  
ATOM    415  HB3 ALA A  29      -5.264   4.861  22.139  1.00 71.60           H  
ATOM    416  O   ALA A  29      -6.537   4.064  19.630  1.00 71.60           O  
ATOM    417  N   GLY A  30      -5.068   4.900  18.175  1.00 80.67           N  
ATOM    418  H   GLY A  30      -4.411   5.645  17.989  1.00 80.67           H  
ATOM    419  CA  GLY A  30      -5.235   3.839  17.191  1.00 80.67           C  
ATOM    420  HA2 GLY A  30      -5.875   3.050  17.584  1.00 80.67           H  
ATOM    421  HA3 GLY A  30      -5.716   4.236  16.298  1.00 80.67           H  
ATOM    422  C   GLY A  30      -3.899   3.217  16.814  1.00 80.67           C  
ATOM    423  O   GLY A  30      -2.837   3.842  16.922  1.00 80.67           O  
ATOM    424  N   LYS A  31      -3.962   1.982  16.327  1.00 87.73           N  
ATOM    425  H   LYS A  31      -4.864   1.528  16.307  1.00 87.73           H  
ATOM    426  CA  LYS A  31      -2.842   1.283  15.707  1.00 87.73           C  
ATOM    427  HA  LYS A  31      -1.977   1.946  15.702  1.00 87.73           H  
ATOM    428  C   LYS A  31      -3.177   0.953  14.261  1.00 87.73           C  
ATOM    429  CB  LYS A  31      -2.472   0.026  16.502  1.00 87.73           C  
ATOM    430  HB2 LYS A  31      -3.348  -0.620  16.566  1.00 87.73           H  
ATOM    431  HB3 LYS A  31      -1.683  -0.511  15.975  1.00 87.73           H  
ATOM    432  O   LYS A  31      -4.281   0.529  13.935  1.00 87.73           O  
ATOM    433  CG  LYS A  31      -1.989   0.355  17.919  1.00 87.73           C  
ATOM    434  HG2 LYS A  31      -2.746   0.947  18.433  1.00 87.73           H  
ATOM    435  HG3 LYS A  31      -1.063   0.927  17.870  1.00 87.73           H  
ATOM    436  CD  LYS A  31      -1.767  -0.939  18.705  1.00 87.73           C  
ATOM    437  HD2 LYS A  31      -0.927  -1.492  18.285  1.00 87.73           H  
ATOM    438  HD3 LYS A  31      -2.670  -1.544  18.631  1.00 87.73           H  
ATOM    439  CE  LYS A  31      -1.507  -0.593  20.172  1.00 87.73           C  
ATOM    440  HE2 LYS A  31      -0.500  -0.190  20.281  1.00 87.73           H  
ATOM    441  HE3 LYS A  31      -2.215   0.185  20.457  1.00 87.73           H  
ATOM    442  NZ  LYS A  31      -1.723  -1.776  21.035  1.00 87.73           N  
ATOM    443  HZ1 LYS A  31      -1.672  -1.517  22.010  1.00 87.73           H  
ATOM    444  HZ2 LYS A  31      -1.068  -2.516  20.828  1.00 87.73           H  
ATOM    445  HZ3 LYS A  31      -2.659  -2.120  20.876  1.00 87.73           H  
ATOM    446  N   MET A  32      -2.185   1.087  13.394  1.00 90.57           N  
ATOM    447  H   MET A  32      -1.314   1.463  13.739  1.00 90.57           H  
ATOM    448  CA  MET A  32      -2.224   0.548  12.041  1.00 90.57           C  
ATOM    449  HA  MET A  32      -3.186   0.072  11.853  1.00 90.57           H  
ATOM    450  C   MET A  32      -1.131  -0.507  11.922  1.00 90.57           C  
ATOM    451  CB  MET A  32      -2.063   1.681  11.024  1.00 90.57           C  
ATOM    452  HB2 MET A  32      -1.114   2.187  11.199  1.00 90.57           H  
ATOM    453  HB3 MET A  32      -2.870   2.400  11.166  1.00 90.57           H  
ATOM    454  O   MET A  32       0.054  -0.189  12.038  1.00 90.57           O  
ATOM    455  CG  MET A  32      -2.090   1.168   9.579  1.00 90.57           C  
ATOM    456  HG2 MET A  32      -1.442   0.295   9.494  1.00 90.57           H  
ATOM    457  HG3 MET A  32      -3.105   0.862   9.325  1.00 90.57           H  
ATOM    458  SD  MET A  32      -1.498   2.378   8.368  1.00 90.57           S  
ATOM    459  CE  MET A  32      -2.917   3.484   8.308  1.00 90.57           C  
ATOM    460  HE1 MET A  32      -3.419   3.484   9.275  1.00 90.57           H  
ATOM    461  HE2 MET A  32      -2.591   4.495   8.065  1.00 90.57           H  
ATOM    462  HE3 MET A  32      -3.593   3.131   7.529  1.00 90.57           H  
ATOM    463  N   ARG A  33      -1.520  -1.756  11.669  1.00 93.42           N  
ATOM    464  H   ARG A  33      -2.510  -1.930  11.572  1.00 93.42           H  
ATOM    465  CA  ARG A  33      -0.596  -2.834  11.308  1.00 93.42           C  
ATOM    466  HA  ARG A  33       0.408  -2.591  11.654  1.00 93.42           H  
ATOM    467  C   ARG A  33      -0.543  -2.953   9.793  1.00 93.42           C  
ATOM    468  CB  ARG A  33      -1.006  -4.165  11.954  1.00 93.42           C  
ATOM    469  HB2 ARG A  33      -0.333  -4.944  11.596  1.00 93.42           H  
ATOM    470  HB3 ARG A  33      -2.021  -4.422  11.649  1.00 93.42           H  
ATOM    471  O   ARG A  33      -1.570  -3.111   9.142  1.00 93.42           O  
ATOM    472  CG  ARG A  33      -0.941  -4.131  13.485  1.00 93.42           C  
ATOM    473  HG2 ARG A  33      -1.676  -3.425  13.870  1.00 93.42           H  
ATOM    474  HG3 ARG A  33       0.055  -3.816  13.794  1.00 93.42           H  
ATOM    475  CD  ARG A  33      -1.224  -5.526  14.056  1.00 93.42           C  
ATOM    476  HD2 ARG A  33      -2.204  -5.855  13.710  1.00 93.42           H  
ATOM    477  HD3 ARG A  33      -0.477  -6.224  13.678  1.00 93.42           H  
ATOM    478  NE  ARG A  33      -1.153  -5.509  15.528  1.00 93.42           N  
ATOM    479  HE  ARG A  33      -0.292  -5.148  15.913  1.00 93.42           H  
ATOM    480  NH1 ARG A  33      -3.164  -6.526  16.019  1.00 93.42           N  
ATOM    481 HH11 ARG A  33      -3.931  -6.585  16.673  1.00 93.42           H  
ATOM    482 HH12 ARG A  33      -3.279  -6.803  15.054  1.00 93.42           H  
ATOM    483  NH2 ARG A  33      -2.068  -5.448  17.603  1.00 93.42           N  
ATOM    484 HH21 ARG A  33      -2.977  -5.153  17.929  1.00 93.42           H  
ATOM    485 HH22 ARG A  33      -1.303  -4.843  17.863  1.00 93.42           H  
ATOM    486  CZ  ARG A  33      -2.113  -5.846  16.370  1.00 93.42           C  
ATOM    487  N   VAL A  34       0.655  -2.896   9.234  1.00 96.29           N  
ATOM    488  H   VAL A  34       1.447  -2.705   9.831  1.00 96.29           H  
ATOM    489  CA  VAL A  34       0.916  -3.124   7.813  1.00 96.29           C  
ATOM    490  HA  VAL A  34      -0.027  -3.254   7.282  1.00 96.29           H  
ATOM    491  C   VAL A  34       1.722  -4.406   7.694  1.00 96.29           C  
ATOM    492  CB  VAL A  34       1.643  -1.932   7.170  1.00 96.29           C  
ATOM    493  HB  VAL A  34       2.625  -1.810   7.627  1.00 96.29           H  
ATOM    494  O   VAL A  34       2.882  -4.442   8.093  1.00 96.29           O  
ATOM    495  CG1 VAL A  34       1.820  -2.176   5.667  1.00 96.29           C  
ATOM    496 HG11 VAL A  34       2.339  -1.334   5.208  1.00 96.29           H  
ATOM    497 HG12 VAL A  34       0.848  -2.303   5.192  1.00 96.29           H  
ATOM    498 HG13 VAL A  34       2.420  -3.072   5.500  1.00 96.29           H  
ATOM    499  CG2 VAL A  34       0.858  -0.627   7.365  1.00 96.29           C  
ATOM    500 HG21 VAL A  34       0.762  -0.399   8.427  1.00 96.29           H  
ATOM    501 HG22 VAL A  34       1.389   0.202   6.898  1.00 96.29           H  
ATOM    502 HG23 VAL A  34      -0.135  -0.717   6.926  1.00 96.29           H  
ATOM    503  N   ARG A  35       1.115  -5.461   7.156  1.00 97.79           N  
ATOM    504  H   ARG A  35       0.171  -5.332   6.819  1.00 97.79           H  
ATOM    505  CA  ARG A  35       1.800  -6.713   6.828  1.00 97.79           C  
ATOM    506  HA  ARG A  35       2.718  -6.786   7.412  1.00 97.79           H  
ATOM    507  C   ARG A  35       2.208  -6.698   5.366  1.00 97.79           C  
ATOM    508  CB  ARG A  35       0.940  -7.931   7.174  1.00 97.79           C  
ATOM    509  HB2 ARG A  35      -0.052  -7.820   6.737  1.00 97.79           H  
ATOM    510  HB3 ARG A  35       1.410  -8.822   6.756  1.00 97.79           H  
ATOM    511  O   ARG A  35       1.379  -6.458   4.490  1.00 97.79           O  
ATOM    512  CG  ARG A  35       0.810  -8.111   8.689  1.00 97.79           C  
ATOM    513  HG2 ARG A  35       1.809  -8.237   9.107  1.00 97.79           H  
ATOM    514  HG3 ARG A  35       0.351  -7.235   9.146  1.00 97.79           H  
ATOM    515  CD  ARG A  35      -0.006  -9.359   9.026  1.00 97.79           C  
ATOM    516  HD2 ARG A  35       0.207  -9.611  10.065  1.00 97.79           H  
ATOM    517  HD3 ARG A  35       0.331 -10.185   8.400  1.00 97.79           H  
ATOM    518  NE  ARG A  35      -1.463  -9.140   8.882  1.00 97.79           N  
ATOM    519  HE  ARG A  35      -1.770  -8.181   8.819  1.00 97.79           H  
ATOM    520  NH1 ARG A  35      -2.055 -11.293   9.343  1.00 97.79           N  
ATOM    521 HH11 ARG A  35      -2.723 -11.970   9.684  1.00 97.79           H  
ATOM    522 HH12 ARG A  35      -1.072 -11.521   9.288  1.00 97.79           H  
ATOM    523  NH2 ARG A  35      -3.636  -9.711   9.301  1.00 97.79           N  
ATOM    524 HH21 ARG A  35      -3.855  -8.758   9.554  1.00 97.79           H  
ATOM    525 HH22 ARG A  35      -4.285 -10.396   9.661  1.00 97.79           H  
ATOM    526  CZ  ARG A  35      -2.381 -10.042   9.163  1.00 97.79           C  
ATOM    527  N   LEU A  36       3.481  -6.952   5.127  1.00 98.20           N  
ATOM    528  H   LEU A  36       4.075  -7.154   5.919  1.00 98.20           H  
ATOM    529  CA  LEU A  36       4.113  -6.991   3.822  1.00 98.20           C  
ATOM    530  HA  LEU A  36       3.412  -6.682   3.047  1.00 98.20           H  
ATOM    531  C   LEU A  36       4.572  -8.414   3.559  1.00 98.20           C  
ATOM    532  CB  LEU A  36       5.327  -6.055   3.809  1.00 98.20           C  
ATOM    533  HB2 LEU A  36       5.745  -6.077   2.803  1.00 98.20           H  
ATOM    534  HB3 LEU A  36       6.076  -6.451   4.494  1.00 98.20           H  
ATOM    535  O   LEU A  36       5.307  -8.962   4.371  1.00 98.20           O  
ATOM    536  CG  LEU A  36       5.061  -4.596   4.201  1.00 98.20           C  
ATOM    537  HG  LEU A  36       4.640  -4.537   5.204  1.00 98.20           H  
ATOM    538  CD1 LEU A  36       6.404  -3.869   4.198  1.00 98.20           C  
ATOM    539 HD11 LEU A  36       6.260  -2.790   4.251  1.00 98.20           H  
ATOM    540 HD12 LEU A  36       6.954  -4.096   3.285  1.00 98.20           H  
ATOM    541 HD13 LEU A  36       6.996  -4.198   5.052  1.00 98.20           H  
ATOM    542  CD2 LEU A  36       4.102  -3.923   3.222  1.00 98.20           C  
ATOM    543 HD21 LEU A  36       3.130  -4.415   3.268  1.00 98.20           H  
ATOM    544 HD22 LEU A  36       4.499  -3.999   2.210  1.00 98.20           H  
ATOM    545 HD23 LEU A  36       3.976  -2.874   3.491  1.00 98.20           H  
ATOM    546  N   ARG A  37       4.193  -8.997   2.428  1.00 98.16           N  
ATOM    547  H   ARG A  37       3.570  -8.490   1.817  1.00 98.16           H  
ATOM    548  CA  ARG A  37       4.682 -10.311   2.006  1.00 98.16           C  
ATOM    549  HA  ARG A  37       5.493 -10.630   2.662  1.00 98.16           H  
ATOM    550  C   ARG A  37       5.257 -10.219   0.604  1.00 98.16           C  
ATOM    551  CB  ARG A  37       3.549 -11.329   2.143  1.00 98.16           C  
ATOM    552  HB2 ARG A  37       3.264 -11.398   3.193  1.00 98.16           H  
ATOM    553  HB3 ARG A  37       2.686 -10.987   1.570  1.00 98.16           H  
ATOM    554  O   ARG A  37       4.601  -9.685  -0.290  1.00 98.16           O  
ATOM    555  CG  ARG A  37       3.960 -12.713   1.643  1.00 98.16           C  
ATOM    556  HG2 ARG A  37       4.179 -12.666   0.576  1.00 98.16           H  
ATOM    557  HG3 ARG A  37       4.845 -13.056   2.178  1.00 98.16           H  
ATOM    558  CD  ARG A  37       2.814 -13.691   1.868  1.00 98.16           C  
ATOM    559  HD2 ARG A  37       1.890 -13.255   1.489  1.00 98.16           H  
ATOM    560  HD3 ARG A  37       2.720 -13.875   2.939  1.00 98.16           H  
ATOM    561  NE  ARG A  37       3.086 -14.926   1.135  1.00 98.16           N  
ATOM    562  HE  ARG A  37       3.576 -14.826   0.257  1.00 98.16           H  
ATOM    563  NH1 ARG A  37       1.972 -16.421   2.459  1.00 98.16           N  
ATOM    564 HH11 ARG A  37       1.807 -17.384   2.712  1.00 98.16           H  
ATOM    565 HH12 ARG A  37       1.877 -15.681   3.140  1.00 98.16           H  
ATOM    566  NH2 ARG A  37       3.122 -17.094   0.635  1.00 98.16           N  
ATOM    567 HH21 ARG A  37       3.707 -16.777  -0.124  1.00 98.16           H  
ATOM    568 HH22 ARG A  37       2.956 -18.074   0.813  1.00 98.16           H  
ATOM    569  CZ  ARG A  37       2.713 -16.145   1.420  1.00 98.16           C  
ATOM    570  N   ASN A  38       6.466 -10.739   0.412  1.00 97.53           N  
ATOM    571  H   ASN A  38       6.935 -11.167   1.197  1.00 97.53           H  
ATOM    572  CA  ASN A  38       7.133 -10.761  -0.885  1.00 97.53           C  
ATOM    573  HA  ASN A  38       6.565 -10.176  -1.609  1.00 97.53           H  
ATOM    574  C   ASN A  38       7.208 -12.196  -1.421  1.00 97.53           C  
ATOM    575  CB  ASN A  38       8.513 -10.101  -0.742  1.00 97.53           C  
ATOM    576  HB2 ASN A  38       8.400  -9.077  -0.385  1.00 97.53           H  
ATOM    577  HB3 ASN A  38       9.095 -10.664  -0.013  1.00 97.53           H  
ATOM    578  O   ASN A  38       8.044 -12.985  -0.994  1.00 97.53           O  
ATOM    579  CG  ASN A  38       9.289 -10.061  -2.042  1.00 97.53           C  
ATOM    580  ND2 ASN A  38      10.555  -9.738  -1.987  1.00 97.53           N  
ATOM    581 HD21 ASN A  38      11.083  -9.693  -2.847  1.00 97.53           H  
ATOM    582 HD22 ASN A  38      10.953  -9.448  -1.105  1.00 97.53           H  
ATOM    583  OD1 ASN A  38       8.770 -10.287  -3.125  1.00 97.53           O  
ATOM    584  N   ASP A  39       6.357 -12.519  -2.392  1.00 96.42           N  
ATOM    585  H   ASP A  39       5.739 -11.804  -2.748  1.00 96.42           H  
ATOM    586  CA  ASP A  39       6.371 -13.800  -3.109  1.00 96.42           C  
ATOM    587  HA  ASP A  39       6.889 -14.541  -2.501  1.00 96.42           H  
ATOM    588  C   ASP A  39       7.155 -13.702  -4.442  1.00 96.42           C  
ATOM    589  CB  ASP A  39       4.930 -14.308  -3.308  1.00 96.42           C  
ATOM    590  HB2 ASP A  39       4.958 -15.226  -3.896  1.00 96.42           H  
ATOM    591  HB3 ASP A  39       4.375 -13.566  -3.882  1.00 96.42           H  
ATOM    592  O   ASP A  39       7.028 -14.559  -5.317  1.00 96.42           O  
ATOM    593  CG  ASP A  39       4.166 -14.618  -2.012  1.00 96.42           C  
ATOM    594  OD1 ASP A  39       4.592 -15.488  -1.212  1.00 96.42           O  
ATOM    595  OD2 ASP A  39       3.070 -14.049  -1.818  1.00 96.42           O  
ATOM    596  N   SER A  40       7.948 -12.642  -4.647  1.00 92.70           N  
ATOM    597  H   SER A  40       8.036 -11.968  -3.901  1.00 92.70           H  
ATOM    598  CA  SER A  40       8.834 -12.501  -5.810  1.00 92.70           C  
ATOM    599  HA  SER A  40       8.373 -13.024  -6.647  1.00 92.70           H  
ATOM    600  C   SER A  40      10.204 -13.157  -5.587  1.00 92.70           C  
ATOM    601  CB  SER A  40       8.963 -11.030  -6.223  1.00 92.70           C  
ATOM    602  HB2 SER A  40       8.008 -10.520  -6.094  1.00 92.70           H  
ATOM    603  HB3 SER A  40       9.240 -10.987  -7.276  1.00 92.70           H  
ATOM    604  O   SER A  40      10.558 -13.553  -4.480  1.00 92.70           O  
ATOM    605  OG  SER A  40       9.956 -10.364  -5.490  1.00 92.70           O  
ATOM    606  HG  SER A  40       9.630 -10.267  -4.592  1.00 92.70           H  
ATOM    607  N   SER A  41      11.004 -13.261  -6.651  1.00 92.26           N  
ATOM    608  H   SER A  41      10.686 -12.919  -7.546  1.00 92.26           H  
ATOM    609  CA  SER A  41      12.358 -13.829  -6.611  1.00 92.26           C  
ATOM    610  HA  SER A  41      12.383 -14.626  -5.869  1.00 92.26           H  
ATOM    611  C   SER A  41      13.449 -12.826  -6.218  1.00 92.26           C  
ATOM    612  CB  SER A  41      12.677 -14.448  -7.974  1.00 92.26           C  
ATOM    613  HB2 SER A  41      13.678 -14.879  -7.967  1.00 92.26           H  
ATOM    614  HB3 SER A  41      11.959 -15.242  -8.179  1.00 92.26           H  
ATOM    615  O   SER A  41      14.623 -13.189  -6.194  1.00 92.26           O  
ATOM    616  OG  SER A  41      12.581 -13.465  -8.990  1.00 92.26           O  
ATOM    617  HG  SER A  41      13.420 -13.000  -9.043  1.00 92.26           H  
ATOM    618  N   THR A  42      13.101 -11.565  -5.948  1.00 92.71           N  
ATOM    619  H   THR A  42      12.121 -11.325  -5.923  1.00 92.71           H  
ATOM    620  CA  THR A  42      14.057 -10.504  -5.594  1.00 92.71           C  
ATOM    621  HA  THR A  42      15.028 -10.957  -5.392  1.00 92.71           H  
ATOM    622  C   THR A  42      13.600  -9.763  -4.343  1.00 92.71           C  
ATOM    623  CB  THR A  42      14.243  -9.489  -6.732  1.00 92.71           C  
ATOM    624  HB  THR A  42      14.905  -8.694  -6.390  1.00 92.71           H  
ATOM    625  O   THR A  42      12.394  -9.638  -4.135  1.00 92.71           O  
ATOM    626  CG2 THR A  42      14.865 -10.141  -7.969  1.00 92.71           C  
ATOM    627 HG21 THR A  42      15.813 -10.607  -7.703  1.00 92.71           H  
ATOM    628 HG22 THR A  42      14.189 -10.895  -8.372  1.00 92.71           H  
ATOM    629 HG23 THR A  42      15.039  -9.381  -8.730  1.00 92.71           H  
ATOM    630  OG1 THR A  42      13.012  -8.920  -7.121  1.00 92.71           O  
ATOM    631  HG1 THR A  42      12.521  -8.697  -6.327  1.00 92.71           H  
ATOM    632  N   PRO A  43      14.512  -9.224  -3.518  1.00 95.08           N  
ATOM    633  CA  PRO A  43      14.127  -8.312  -2.450  1.00 95.08           C  
ATOM    634  HA  PRO A  43      13.519  -8.858  -1.728  1.00 95.08           H  
ATOM    635  C   PRO A  43      13.326  -7.124  -2.989  1.00 95.08           C  
ATOM    636  CB  PRO A  43      15.425  -7.867  -1.775  1.00 95.08           C  
ATOM    637  HB2 PRO A  43      15.780  -6.935  -2.214  1.00 95.08           H  
ATOM    638  HB3 PRO A  43      15.299  -7.757  -0.698  1.00 95.08           H  
ATOM    639  O   PRO A  43      13.550  -6.656  -4.110  1.00 95.08           O  
ATOM    640  CG  PRO A  43      16.400  -8.992  -2.117  1.00 95.08           C  
ATOM    641  HG2 PRO A  43      16.272  -9.811  -1.409  1.00 95.08           H  
ATOM    642  HG3 PRO A  43      17.433  -8.645  -2.117  1.00 95.08           H  
ATOM    643  CD  PRO A  43      15.949  -9.436  -3.508  1.00 95.08           C  
ATOM    644  HD2 PRO A  43      16.204 -10.485  -3.660  1.00 95.08           H  
ATOM    645  HD3 PRO A  43      16.415  -8.810  -4.268  1.00 95.08           H  
ATOM    646  N   VAL A  44      12.392  -6.659  -2.170  1.00 96.44           N  
ATOM    647  H   VAL A  44      12.270  -7.110  -1.274  1.00 96.44           H  
ATOM    648  CA  VAL A  44      11.536  -5.506  -2.442  1.00 96.44           C  
ATOM    649  HA  VAL A  44      11.821  -5.027  -3.378  1.00 96.44           H  
ATOM    650  C   VAL A  44      11.732  -4.509  -1.312  1.00 96.44           C  
ATOM    651  CB  VAL A  44      10.073  -5.961  -2.550  1.00 96.44           C  
ATOM    652  HB  VAL A  44       9.846  -6.597  -1.694  1.00 96.44           H  
ATOM    653  O   VAL A  44      11.727  -4.894  -0.145  1.00 96.44           O  
ATOM    654  CG1 VAL A  44       9.088  -4.791  -2.540  1.00 96.44           C  
ATOM    655 HG11 VAL A  44       9.266  -4.136  -3.393  1.00 96.44           H  
ATOM    656 HG12 VAL A  44       9.183  -4.214  -1.621  1.00 96.44           H  
ATOM    657 HG13 VAL A  44       8.070  -5.181  -2.575  1.00 96.44           H  
ATOM    658  CG2 VAL A  44       9.849  -6.780  -3.831  1.00 96.44           C  
ATOM    659 HG21 VAL A  44       8.963  -7.404  -3.716  1.00 96.44           H  
ATOM    660 HG22 VAL A  44       9.718  -6.114  -4.684  1.00 96.44           H  
ATOM    661 HG23 VAL A  44      10.690  -7.445  -4.025  1.00 96.44           H  
ATOM    662  N   GLU A  45      11.887  -3.236  -1.640  1.00 97.45           N  
ATOM    663  H   GLU A  45      11.811  -2.979  -2.614  1.00 97.45           H  
ATOM    664  CA  GLU A  45      11.879  -2.146  -0.675  1.00 97.45           C  
ATOM    665  HA  GLU A  45      12.102  -2.544   0.315  1.00 97.45           H  
ATOM    666  C   GLU A  45      10.482  -1.523  -0.624  1.00 97.45           C  
ATOM    667  CB  GLU A  45      12.992  -1.145  -1.015  1.00 97.45           C  
ATOM    668  HB2 GLU A  45      13.927  -1.698  -1.103  1.00 97.45           H  
ATOM    669  HB3 GLU A  45      12.784  -0.657  -1.967  1.00 97.45           H  
ATOM    670  O   GLU A  45       9.901  -1.168  -1.647  1.00 97.45           O  
ATOM    671  CG  GLU A  45      13.142  -0.091   0.087  1.00 97.45           C  
ATOM    672  HG2 GLU A  45      12.306   0.605   0.032  1.00 97.45           H  
ATOM    673  HG3 GLU A  45      13.091  -0.587   1.056  1.00 97.45           H  
ATOM    674  CD  GLU A  45      14.479   0.659  -0.004  1.00 97.45           C  
ATOM    675  OE1 GLU A  45      14.464   1.890  -0.202  1.00 97.45           O  
ATOM    676  OE2 GLU A  45      15.518   0.017   0.267  1.00 97.45           O  
ATOM    677  N   VAL A  46       9.910  -1.417   0.574  1.00 98.04           N  
ATOM    678  H   VAL A  46      10.405  -1.788   1.372  1.00 98.04           H  
ATOM    679  CA  VAL A  46       8.600  -0.806   0.797  1.00 98.04           C  
ATOM    680  HA  VAL A  46       8.198  -0.483  -0.163  1.00 98.04           H  
ATOM    681  C   VAL A  46       8.766   0.421   1.677  1.00 98.04           C  
ATOM    682  CB  VAL A  46       7.581  -1.794   1.390  1.00 98.04           C  
ATOM    683  HB  VAL A  46       7.887  -2.068   2.400  1.00 98.04           H  
ATOM    684  O   VAL A  46       9.129   0.323   2.851  1.00 98.04           O  
ATOM    685  CG1 VAL A  46       6.193  -1.138   1.449  1.00 98.04           C  
ATOM    686 HG11 VAL A  46       6.212  -0.274   2.114  1.00 98.04           H  
ATOM    687 HG12 VAL A  46       5.891  -0.813   0.453  1.00 98.04           H  
ATOM    688 HG13 VAL A  46       5.461  -1.850   1.831  1.00 98.04           H  
ATOM    689  CG2 VAL A  46       7.467  -3.073   0.548  1.00 98.04           C  
ATOM    690 HG21 VAL A  46       8.398  -3.636   0.610  1.00 98.04           H  
ATOM    691 HG22 VAL A  46       7.273  -2.816  -0.493  1.00 98.04           H  
ATOM    692 HG23 VAL A  46       6.661  -3.704   0.921  1.00 98.04           H  
ATOM    693  N   HIS A  47       8.447   1.587   1.127  1.00 97.87           N  
ATOM    694  H   HIS A  47       8.197   1.589   0.149  1.00 97.87           H  
ATOM    695  CA  HIS A  47       8.303   2.819   1.888  1.00 97.87           C  
ATOM    696  HA  HIS A  47       8.923   2.757   2.782  1.00 97.87           H  
ATOM    697  C   HIS A  47       6.849   3.002   2.298  1.00 97.87           C  
ATOM    698  CB  HIS A  47       8.772   4.030   1.090  1.00 97.87           C  
ATOM    699  HB2 HIS A  47       8.057   4.238   0.295  1.00 97.87           H  
ATOM    700  HB3 HIS A  47       8.782   4.896   1.752  1.00 97.87           H  
ATOM    701  O   HIS A  47       5.968   3.154   1.454  1.00 97.87           O  
ATOM    702  CG  HIS A  47      10.132   3.868   0.486  1.00 97.87           C  
ATOM    703  CD2 HIS A  47      10.400   3.583  -0.825  1.00 97.87           C  
ATOM    704  HD2 HIS A  47       9.688   3.410  -1.618  1.00 97.87           H  
ATOM    705  ND1 HIS A  47      11.333   3.989   1.147  1.00 97.87           N  
ATOM    706  HD1 HIS A  47      11.480   3.910   2.143  1.00 97.87           H  
ATOM    707  CE1 HIS A  47      12.307   3.802   0.240  1.00 97.87           C  
ATOM    708  HE1 HIS A  47      13.367   3.775   0.445  1.00 97.87           H  
ATOM    709  NE2 HIS A  47      11.777   3.595  -0.966  1.00 97.87           N  
ATOM    710  N   ILE A  48       6.609   3.038   3.598  1.00 98.00           N  
ATOM    711  H   ILE A  48       7.391   2.921   4.226  1.00 98.00           H  
ATOM    712  CA  ILE A  48       5.295   3.238   4.190  1.00 98.00           C  
ATOM    713  HA  ILE A  48       4.530   3.181   3.415  1.00 98.00           H  
ATOM    714  C   ILE A  48       5.274   4.628   4.814  1.00 98.00           C  
ATOM    715  CB  ILE A  48       5.001   2.150   5.239  1.00 98.00           C  
ATOM    716  HB  ILE A  48       5.655   2.324   6.093  1.00 98.00           H  
ATOM    717  O   ILE A  48       6.117   4.930   5.661  1.00 98.00           O  
ATOM    718  CG1 ILE A  48       5.274   0.713   4.743  1.00 98.00           C  
ATOM    719 HG12 ILE A  48       6.274   0.649   4.313  1.00 98.00           H  
ATOM    720 HG13 ILE A  48       4.551   0.430   3.977  1.00 98.00           H  
ATOM    721  CG2 ILE A  48       3.541   2.325   5.685  1.00 98.00           C  
ATOM    722 HG21 ILE A  48       3.431   3.282   6.196  1.00 98.00           H  
ATOM    723 HG22 ILE A  48       3.238   1.545   6.383  1.00 98.00           H  
ATOM    724 HG23 ILE A  48       2.876   2.310   4.821  1.00 98.00           H  
ATOM    725  CD1 ILE A  48       5.237  -0.301   5.890  1.00 98.00           C  
ATOM    726 HD11 ILE A  48       4.237  -0.379   6.316  1.00 98.00           H  
ATOM    727 HD12 ILE A  48       5.939   0.004   6.666  1.00 98.00           H  
ATOM    728 HD13 ILE A  48       5.525  -1.286   5.524  1.00 98.00           H  
ATOM    729  N   LYS A  49       4.320   5.468   4.419  1.00 96.74           N  
ATOM    730  H   LYS A  49       3.674   5.143   3.713  1.00 96.74           H  
ATOM    731  CA  LYS A  49       4.054   6.764   5.044  1.00 96.74           C  
ATOM    732  HA  LYS A  49       4.754   6.910   5.866  1.00 96.74           H  
ATOM    733  C   LYS A  49       2.652   6.769   5.643  1.00 96.74           C  
ATOM    734  CB  LYS A  49       4.279   7.896   4.035  1.00 96.74           C  
ATOM    735  HB2 LYS A  49       5.298   7.836   3.652  1.00 96.74           H  
ATOM    736  HB3 LYS A  49       3.588   7.779   3.200  1.00 96.74           H  
ATOM    737  O   LYS A  49       1.687   6.445   4.956  1.00 96.74           O  
ATOM    738  CG  LYS A  49       4.066   9.267   4.688  1.00 96.74           C  
ATOM    739  HG2 LYS A  49       4.800   9.404   5.482  1.00 96.74           H  
ATOM    740  HG3 LYS A  49       3.068   9.317   5.123  1.00 96.74           H  
ATOM    741  CD  LYS A  49       4.197  10.401   3.673  1.00 96.74           C  
ATOM    742  HD2 LYS A  49       3.460  10.260   2.882  1.00 96.74           H  
ATOM    743  HD3 LYS A  49       5.200  10.404   3.247  1.00 96.74           H  
ATOM    744  CE  LYS A  49       3.925  11.712   4.415  1.00 96.74           C  
ATOM    745  HE2 LYS A  49       2.964  11.626   4.923  1.00 96.74           H  
ATOM    746  HE3 LYS A  49       4.675  11.844   5.194  1.00 96.74           H  
ATOM    747  NZ  LYS A  49       3.909  12.871   3.495  1.00 96.74           N  
ATOM    748  HZ1 LYS A  49       3.671  13.700   4.020  1.00 96.74           H  
ATOM    749  HZ2 LYS A  49       3.206  12.725   2.784  1.00 96.74           H  
ATOM    750  HZ3 LYS A  49       4.813  12.995   3.062  1.00 96.74           H  
ATOM    751  N   VAL A  50       2.556   7.154   6.911  1.00 92.62           N  
ATOM    752  H   VAL A  50       3.404   7.431   7.384  1.00 92.62           H  
ATOM    753  CA  VAL A  50       1.317   7.209   7.690  1.00 92.62           C  
ATOM    754  HA  VAL A  50       0.455   7.243   7.024  1.00 92.62           H  
ATOM    755  C   VAL A  50       1.344   8.480   8.531  1.00 92.62           C  
ATOM    756  CB  VAL A  50       1.199   5.965   8.585  1.00 92.62           C  
ATOM    757  HB  VAL A  50       2.066   5.903   9.242  1.00 92.62           H  
ATOM    758  O   VAL A  50       2.164   8.612   9.438  1.00 92.62           O  
ATOM    759  CG1 VAL A  50      -0.058   6.031   9.436  1.00 92.62           C  
ATOM    760 HG11 VAL A  50      -0.119   5.107  10.012  1.00 92.62           H  
ATOM    761 HG12 VAL A  50      -0.934   6.139   8.796  1.00 92.62           H  
ATOM    762 HG13 VAL A  50      -0.008   6.864  10.137  1.00 92.62           H  
ATOM    763  CG2 VAL A  50       1.118   4.674   7.765  1.00 92.62           C  
ATOM    764 HG21 VAL A  50       1.035   3.816   8.432  1.00 92.62           H  
ATOM    765 HG22 VAL A  50       2.033   4.555   7.185  1.00 92.62           H  
ATOM    766 HG23 VAL A  50       0.263   4.702   7.089  1.00 92.62           H  
ATOM    767  N   GLY A  51       0.484   9.445   8.202  1.00 88.43           N  
ATOM    768  H   GLY A  51      -0.216   9.265   7.496  1.00 88.43           H  
ATOM    769  CA  GLY A  51       0.585  10.796   8.753  1.00 88.43           C  
ATOM    770  HA2 GLY A  51       0.391  10.760   9.825  1.00 88.43           H  
ATOM    771  HA3 GLY A  51      -0.160  11.443   8.290  1.00 88.43           H  
ATOM    772  C   GLY A  51       1.976  11.392   8.499  1.00 88.43           C  
ATOM    773  O   GLY A  51       2.428  11.473   7.351  1.00 88.43           O  
ATOM    774  N   ASP A  52       2.657  11.767   9.581  1.00 90.04           N  
ATOM    775  H   ASP A  52       2.209  11.685  10.483  1.00 90.04           H  
ATOM    776  CA  ASP A  52       4.019  12.316   9.556  1.00 90.04           C  
ATOM    777  HA  ASP A  52       4.168  12.850   8.618  1.00 90.04           H  
ATOM    778  C   ASP A  52       5.110  11.236   9.651  1.00 90.04           C  
ATOM    779  CB  ASP A  52       4.174  13.332  10.697  1.00 90.04           C  
ATOM    780  HB2 ASP A  52       4.113  12.804  11.649  1.00 90.04           H  
ATOM    781  HB3 ASP A  52       5.158  13.797  10.630  1.00 90.04           H  
ATOM    782  O   ASP A  52       6.284  11.513   9.400  1.00 90.04           O  
ATOM    783  CG  ASP A  52       3.109  14.428  10.649  1.00 90.04           C  
ATOM    784  OD1 ASP A  52       2.906  14.991   9.549  1.00 90.04           O  
ATOM    785  OD2 ASP A  52       2.482  14.651  11.713  1.00 90.04           O  
ATOM    786  N   GLU A  53       4.748   9.998   9.997  1.00 93.99           N  
ATOM    787  H   GLU A  53       3.766   9.775  10.073  1.00 93.99           H  
ATOM    788  CA  GLU A  53       5.704   8.902  10.125  1.00 93.99           C  
ATOM    789  HA  GLU A  53       6.639   9.312  10.508  1.00 93.99           H  
ATOM    790  C   GLU A  53       6.007   8.264   8.769  1.00 93.99           C  
ATOM    791  CB  GLU A  53       5.233   7.837  11.126  1.00 93.99           C  
ATOM    792  HB2 GLU A  53       4.218   7.520  10.889  1.00 93.99           H  
ATOM    793  HB3 GLU A  53       5.895   6.978  11.019  1.00 93.99           H  
ATOM    794  O   GLU A  53       5.118   8.010   7.952  1.00 93.99           O  
ATOM    795  CG  GLU A  53       5.305   8.333  12.577  1.00 93.99           C  
ATOM    796  HG2 GLU A  53       6.293   8.760  12.751  1.00 93.99           H  
ATOM    797  HG3 GLU A  53       4.567   9.122  12.716  1.00 93.99           H  
ATOM    798  CD  GLU A  53       5.076   7.209  13.604  1.00 93.99           C  
ATOM    799  OE1 GLU A  53       4.507   7.526  14.668  1.00 93.99           O  
ATOM    800  OE2 GLU A  53       5.508   6.051  13.353  1.00 93.99           O  
ATOM    801  N   LYS A  54       7.285   7.943   8.551  1.00 96.41           N  
ATOM    802  H   LYS A  54       7.956   8.169   9.272  1.00 96.41           H  
ATOM    803  CA  LYS A  54       7.758   7.163   7.408  1.00 96.41           C  
ATOM    804  HA  LYS A  54       6.889   6.743   6.902  1.00 96.41           H  
ATOM    805  C   LYS A  54       8.620   6.007   7.898  1.00 96.41           C  
ATOM    806  CB  LYS A  54       8.500   8.071   6.410  1.00 96.41           C  
ATOM    807  HB2 LYS A  54       7.839   8.888   6.121  1.00 96.41           H  
ATOM    808  HB3 LYS A  54       9.380   8.492   6.896  1.00 96.41           H  
ATOM    809  O   LYS A  54       9.500   6.202   8.733  1.00 96.41           O  
ATOM    810  CG  LYS A  54       8.929   7.304   5.147  1.00 96.41           C  
ATOM    811  HG2 LYS A  54       8.044   6.887   4.666  1.00 96.41           H  
ATOM    812  HG3 LYS A  54       9.587   6.483   5.430  1.00 96.41           H  
ATOM    813  CD  LYS A  54       9.680   8.188   4.141  1.00 96.41           C  
ATOM    814  HD2 LYS A  54       9.018   8.979   3.787  1.00 96.41           H  
ATOM    815  HD3 LYS A  54      10.549   8.628   4.628  1.00 96.41           H  
ATOM    816  CE  LYS A  54      10.129   7.305   2.966  1.00 96.41           C  
ATOM    817  HE2 LYS A  54       9.243   6.867   2.506  1.00 96.41           H  
ATOM    818  HE3 LYS A  54      10.722   6.481   3.364  1.00 96.41           H  
ATOM    819  NZ  LYS A  54      10.917   8.038   1.943  1.00 96.41           N  
ATOM    820  HZ1 LYS A  54      11.191   7.399   1.210  1.00 96.41           H  
ATOM    821  HZ2 LYS A  54      11.761   8.421   2.345  1.00 96.41           H  
ATOM    822  HZ3 LYS A  54      10.372   8.777   1.523  1.00 96.41           H  
ATOM    823  N   ARG A  55       8.414   4.819   7.336  1.00 97.68           N  
ATOM    824  H   ARG A  55       7.661   4.746   6.667  1.00 97.68           H  
ATOM    825  CA  ARG A  55       9.290   3.655   7.516  1.00 97.68           C  
ATOM    826  HA  ARG A  55      10.216   3.974   7.994  1.00 97.68           H  
ATOM    827  C   ARG A  55       9.669   3.078   6.163  1.00 97.68           C  
ATOM    828  CB  ARG A  55       8.622   2.612   8.421  1.00 97.68           C  
ATOM    829  HB2 ARG A  55       9.255   1.725   8.464  1.00 97.68           H  
ATOM    830  HB3 ARG A  55       7.654   2.328   8.007  1.00 97.68           H  
ATOM    831  O   ARG A  55       8.858   3.084   5.244  1.00 97.68           O  
ATOM    832  CG  ARG A  55       8.446   3.166   9.843  1.00 97.68           C  
ATOM    833  HG2 ARG A  55       7.755   4.009   9.828  1.00 97.68           H  
ATOM    834  HG3 ARG A  55       9.409   3.504  10.226  1.00 97.68           H  
ATOM    835  CD  ARG A  55       7.891   2.093  10.769  1.00 97.68           C  
ATOM    836  HD2 ARG A  55       8.593   1.262  10.827  1.00 97.68           H  
ATOM    837  HD3 ARG A  55       6.945   1.755  10.345  1.00 97.68           H  
ATOM    838  NE  ARG A  55       7.619   2.632  12.108  1.00 97.68           N  
ATOM    839  HE  ARG A  55       7.639   3.635  12.221  1.00 97.68           H  
ATOM    840  NH1 ARG A  55       6.928   0.665  13.061  1.00 97.68           N  
ATOM    841 HH11 ARG A  55       6.230   0.278  13.679  1.00 97.68           H  
ATOM    842 HH12 ARG A  55       7.294   0.152  12.272  1.00 97.68           H  
ATOM    843  NH2 ARG A  55       6.546   2.600  14.100  1.00 97.68           N  
ATOM    844 HH21 ARG A  55       6.465   3.606  14.064  1.00 97.68           H  
ATOM    845 HH22 ARG A  55       5.912   2.098  14.705  1.00 97.68           H  
ATOM    846  CZ  ARG A  55       7.053   1.962  13.088  1.00 97.68           C  
ATOM    847  N   THR A  56      10.894   2.587   6.057  1.00 98.04           N  
ATOM    848  H   THR A  56      11.488   2.582   6.874  1.00 98.04           H  
ATOM    849  CA  THR A  56      11.380   1.837   4.897  1.00 98.04           C  
ATOM    850  HA  THR A  56      10.611   1.780   4.126  1.00 98.04           H  
ATOM    851  C   THR A  56      11.707   0.431   5.370  1.00 98.04           C  
ATOM    852  CB  THR A  56      12.623   2.486   4.278  1.00 98.04           C  
ATOM    853  HB  THR A  56      13.426   2.500   5.015  1.00 98.04           H  
ATOM    854  O   THR A  56      12.389   0.279   6.383  1.00 98.04           O  
ATOM    855  CG2 THR A  56      13.101   1.735   3.040  1.00 98.04           C  
ATOM    856 HG21 THR A  56      13.491   0.756   3.318  1.00 98.04           H  
ATOM    857 HG22 THR A  56      13.906   2.280   2.548  1.00 98.04           H  
ATOM    858 HG23 THR A  56      12.279   1.598   2.337  1.00 98.04           H  
ATOM    859  OG1 THR A  56      12.370   3.817   3.867  1.00 98.04           O  
ATOM    860  HG1 THR A  56      13.223   4.112   3.537  1.00 98.04           H  
ATOM    861  N   VAL A  57      11.206  -0.578   4.665  1.00 97.70           N  
ATOM    862  H   VAL A  57      10.623  -0.373   3.867  1.00 97.70           H  
ATOM    863  CA  VAL A  57      11.416  -1.988   4.997  1.00 97.70           C  
ATOM    864  HA  VAL A  57      12.214  -2.083   5.733  1.00 97.70           H  
ATOM    865  C   VAL A  57      11.836  -2.735   3.745  1.00 97.70           C  
ATOM    866  CB  VAL A  57      10.137  -2.601   5.596  1.00 97.70           C  
ATOM    867  HB  VAL A  57       9.316  -2.500   4.886  1.00 97.70           H  
ATOM    868  O   VAL A  57      11.130  -2.698   2.742  1.00 97.70           O  
ATOM    869  CG1 VAL A  57      10.308  -4.085   5.926  1.00 97.70           C  
ATOM    870 HG11 VAL A  57       9.357  -4.479   6.285  1.00 97.70           H  
ATOM    871 HG12 VAL A  57      10.573  -4.652   5.033  1.00 97.70           H  
ATOM    872 HG13 VAL A  57      11.080  -4.228   6.681  1.00 97.70           H  
ATOM    873  CG2 VAL A  57       9.752  -1.875   6.892  1.00 97.70           C  
ATOM    874 HG21 VAL A  57       9.002  -2.461   7.422  1.00 97.70           H  
ATOM    875 HG22 VAL A  57      10.627  -1.773   7.534  1.00 97.70           H  
ATOM    876 HG23 VAL A  57       9.347  -0.890   6.662  1.00 97.70           H  
ATOM    877  N   THR A  58      12.959  -3.442   3.809  1.00 97.56           N  
ATOM    878  H   THR A  58      13.516  -3.417   4.651  1.00 97.56           H  
ATOM    879  CA  THR A  58      13.316  -4.440   2.798  1.00 97.56           C  
ATOM    880  HA  THR A  58      12.951  -4.113   1.825  1.00 97.56           H  
ATOM    881  C   THR A  58      12.647  -5.761   3.165  1.00 97.56           C  
ATOM    882  CB  THR A  58      14.835  -4.620   2.694  1.00 97.56           C  
ATOM    883  HB  THR A  58      15.201  -5.083   3.610  1.00 97.56           H  
ATOM    884  O   THR A  58      12.829  -6.246   4.278  1.00 97.56           O  
ATOM    885  CG2 THR A  58      15.230  -5.495   1.506  1.00 97.56           C  
ATOM    886 HG21 THR A  58      16.316  -5.521   1.420  1.00 97.56           H  
ATOM    887 HG22 THR A  58      14.871  -6.513   1.659  1.00 97.56           H  
ATOM    888 HG23 THR A  58      14.804  -5.096   0.586  1.00 97.56           H  
ATOM    889  OG1 THR A  58      15.479  -3.372   2.550  1.00 97.56           O  
ATOM    890  HG1 THR A  58      15.263  -2.985   1.698  1.00 97.56           H  
ATOM    891  N   VAL A  59      11.882  -6.337   2.241  1.00 97.79           N  
ATOM    892  H   VAL A  59      11.764  -5.852   1.363  1.00 97.79           H  
ATOM    893  CA  VAL A  59      11.211  -7.633   2.388  1.00 97.79           C  
ATOM    894  HA  VAL A  59      11.359  -8.010   3.400  1.00 97.79           H  
ATOM    895  C   VAL A  59      11.860  -8.607   1.410  1.00 97.79           C  
ATOM    896  CB  VAL A  59       9.693  -7.512   2.143  1.00 97.79           C  
ATOM    897  HB  VAL A  59       9.511  -7.325   1.085  1.00 97.79           H  
ATOM    898  O   VAL A  59      11.772  -8.432   0.190  1.00 97.79           O  
ATOM    899  CG1 VAL A  59       8.966  -8.800   2.548  1.00 97.79           C  
ATOM    900 HG11 VAL A  59       9.087  -8.981   3.616  1.00 97.79           H  
ATOM    901 HG12 VAL A  59       9.378  -9.655   2.011  1.00 97.79           H  
ATOM    902 HG13 VAL A  59       7.903  -8.722   2.321  1.00 97.79           H  
ATOM    903  CG2 VAL A  59       9.061  -6.362   2.939  1.00 97.79           C  
ATOM    904 HG21 VAL A  59       9.252  -6.501   4.003  1.00 97.79           H  
ATOM    905 HG22 VAL A  59       9.470  -5.405   2.617  1.00 97.79           H  
ATOM    906 HG23 VAL A  59       7.986  -6.350   2.760  1.00 97.79           H  
ATOM    907  N   ASN A  60      12.557  -9.616   1.922  1.00 97.40           N  
ATOM    908  H   ASN A  60      12.576  -9.730   2.926  1.00 97.40           H  
ATOM    909  CA  ASN A  60      13.251 -10.612   1.110  1.00 97.40           C  
ATOM    910  HA  ASN A  60      13.770 -10.085   0.310  1.00 97.40           H  
ATOM    911  C   ASN A  60      12.270 -11.613   0.469  1.00 97.40           C  
ATOM    912  CB  ASN A  60      14.307 -11.316   1.973  1.00 97.40           C  
ATOM    913  HB2 ASN A  60      14.799 -12.107   1.406  1.00 97.40           H  
ATOM    914  HB3 ASN A  60      13.827 -11.777   2.836  1.00 97.40           H  
ATOM    915  O   ASN A  60      11.137 -11.747   0.928  1.00 97.40           O  
ATOM    916  CG  ASN A  60      15.375 -10.349   2.433  1.00 97.40           C  
ATOM    917  ND2 ASN A  60      15.390 -10.018   3.699  1.00 97.40           N  
ATOM    918 HD21 ASN A  60      16.026  -9.288   3.985  1.00 97.40           H  
ATOM    919 HD22 ASN A  60      14.565 -10.216   4.247  1.00 97.40           H  
ATOM    920  OD1 ASN A  60      16.172  -9.863   1.644  1.00 97.40           O  
ATOM    921  N   PRO A  61      12.678 -12.337  -0.589  1.00 96.77           N  
ATOM    922  CA  PRO A  61      11.879 -13.419  -1.165  1.00 96.77           C  
ATOM    923  HA  PRO A  61      11.024 -12.988  -1.687  1.00 96.77           H  
ATOM    924  C   PRO A  61      11.395 -14.425  -0.112  1.00 96.77           C  
ATOM    925  CB  PRO A  61      12.809 -14.091  -2.180  1.00 96.77           C  
ATOM    926  HB2 PRO A  61      12.264 -14.571  -2.993  1.00 96.77           H  
ATOM    927  HB3 PRO A  61      13.452 -14.820  -1.686  1.00 96.77           H  
ATOM    928  O   PRO A  61      12.201 -14.988   0.628  1.00 96.77           O  
ATOM    929  CG  PRO A  61      13.660 -12.921  -2.657  1.00 96.77           C  
ATOM    930  HG2 PRO A  61      13.068 -12.306  -3.335  1.00 96.77           H  
ATOM    931  HG3 PRO A  61      14.589 -13.247  -3.123  1.00 96.77           H  
ATOM    932  CD  PRO A  61      13.903 -12.161  -1.357  1.00 96.77           C  
ATOM    933  HD2 PRO A  61      14.741 -12.608  -0.823  1.00 96.77           H  
ATOM    934  HD3 PRO A  61      14.101 -11.110  -1.568  1.00 96.77           H  
ATOM    935  N   GLY A  62      10.085 -14.663  -0.060  1.00 97.36           N  
ATOM    936  H   GLY A  62       9.476 -14.100  -0.636  1.00 97.36           H  
ATOM    937  CA  GLY A  62       9.439 -15.563   0.899  1.00 97.36           C  
ATOM    938  HA2 GLY A  62       8.446 -15.812   0.525  1.00 97.36           H  
ATOM    939  HA3 GLY A  62      10.022 -16.481   0.977  1.00 97.36           H  
ATOM    940  C   GLY A  62       9.270 -14.993   2.312  1.00 97.36           C  
ATOM    941  O   GLY A  62       8.756 -15.695   3.181  1.00 97.36           O  
ATOM    942  N   GLU A  63       9.688 -13.749   2.557  1.00 98.18           N  
ATOM    943  H   GLU A  63      10.085 -13.207   1.803  1.00 98.18           H  
ATOM    944  CA  GLU A  63       9.556 -13.085   3.852  1.00 98.18           C  
ATOM    945  HA  GLU A  63       9.653 -13.842   4.631  1.00 98.18           H  
ATOM    946  C   GLU A  63       8.177 -12.426   4.008  1.00 98.18           C  
ATOM    947  CB  GLU A  63      10.711 -12.086   4.039  1.00 98.18           C  
ATOM    948  HB2 GLU A  63      11.641 -12.579   3.754  1.00 98.18           H  
ATOM    949  HB3 GLU A  63      10.550 -11.233   3.380  1.00 98.18           H  
ATOM    950  O   GLU A  63       7.595 -11.893   3.055  1.00 98.18           O  
ATOM    951  CG  GLU A  63      10.864 -11.571   5.478  1.00 98.18           C  
ATOM    952  HG2 GLU A  63      10.956 -12.431   6.142  1.00 98.18           H  
ATOM    953  HG3 GLU A  63       9.963 -11.026   5.757  1.00 98.18           H  
ATOM    954  CD  GLU A  63      12.087 -10.652   5.664  1.00 98.18           C  
ATOM    955  OE1 GLU A  63      12.441 -10.394   6.833  1.00 98.18           O  
ATOM    956  OE2 GLU A  63      12.701 -10.233   4.650  1.00 98.18           O  
ATOM    957  N   GLU A  64       7.673 -12.440   5.241  1.00 98.07           N  
ATOM    958  H   GLU A  64       8.218 -12.866   5.977  1.00 98.07           H  
ATOM    959  CA  GLU A  64       6.541 -11.631   5.684  1.00 98.07           C  
ATOM    960  HA  GLU A  64       6.239 -10.993   4.853  1.00 98.07           H  
ATOM    961  C   GLU A  64       7.007 -10.733   6.838  1.00 98.07           C  
ATOM    962  CB  GLU A  64       5.335 -12.525   6.037  1.00 98.07           C  
ATOM    963  HB2 GLU A  64       5.120 -13.146   5.168  1.00 98.07           H  
ATOM    964  HB3 GLU A  64       5.596 -13.177   6.871  1.00 98.07           H  
ATOM    965  O   GLU A  64       7.548 -11.223   7.829  1.00 98.07           O  
ATOM    966  CG  GLU A  64       4.063 -11.725   6.395  1.00 98.07           C  
ATOM    967  HG2 GLU A  64       3.897 -10.979   5.618  1.00 98.07           H  
ATOM    968  HG3 GLU A  64       4.233 -11.195   7.332  1.00 98.07           H  
ATOM    969  CD  GLU A  64       2.776 -12.577   6.521  1.00 98.07           C  
ATOM    970  OE1 GLU A  64       1.713 -12.000   6.877  1.00 98.07           O  
ATOM    971  OE2 GLU A  64       2.792 -13.787   6.192  1.00 98.07           O  
ATOM    972  N   VAL A  65       6.810  -9.420   6.708  1.00 98.04           N  
ATOM    973  H   VAL A  65       6.336  -9.100   5.876  1.00 98.04           H  
ATOM    974  CA  VAL A  65       7.195  -8.411   7.706  1.00 98.04           C  
ATOM    975  HA  VAL A  65       7.613  -8.918   8.575  1.00 98.04           H  
ATOM    976  C   VAL A  65       5.961  -7.642   8.156  1.00 98.04           C  
ATOM    977  CB  VAL A  65       8.272  -7.441   7.172  1.00 98.04           C  
ATOM    978  HB  VAL A  65       7.873  -6.885   6.324  1.00 98.04           H  
ATOM    979  O   VAL A  65       5.163  -7.203   7.332  1.00 98.04           O  
ATOM    980  CG1 VAL A  65       8.682  -6.442   8.266  1.00 98.04           C  
ATOM    981 HG11 VAL A  65       8.895  -6.974   9.193  1.00 98.04           H  
ATOM    982 HG12 VAL A  65       7.887  -5.716   8.435  1.00 98.04           H  
ATOM    983 HG13 VAL A  65       9.588  -5.910   7.973  1.00 98.04           H  
ATOM    984  CG2 VAL A  65       9.533  -8.180   6.713  1.00 98.04           C  
ATOM    985 HG21 VAL A  65      10.290  -7.473   6.372  1.00 98.04           H  
ATOM    986 HG22 VAL A  65       9.291  -8.841   5.882  1.00 98.04           H  
ATOM    987 HG23 VAL A  65       9.944  -8.777   7.527  1.00 98.04           H  
ATOM    988  N   GLU A  66       5.817  -7.424   9.461  1.00 97.77           N  
ATOM    989  H   GLU A  66       6.518  -7.786  10.093  1.00 97.77           H  
ATOM    990  CA  GLU A  66       4.780  -6.560  10.023  1.00 97.77           C  
ATOM    991  HA  GLU A  66       4.059  -6.320   9.241  1.00 97.77           H  
ATOM    992  C   GLU A  66       5.375  -5.238  10.520  1.00 97.77           C  
ATOM    993  CB  GLU A  66       4.001  -7.295  11.123  1.00 97.77           C  
ATOM    994  HB2 GLU A  66       3.640  -8.243  10.725  1.00 97.77           H  
ATOM    995  HB3 GLU A  66       4.659  -7.498  11.967  1.00 97.77           H  
ATOM    996  O   GLU A  66       6.373  -5.205  11.239  1.00 97.77           O  
ATOM    997  CG  GLU A  66       2.800  -6.462  11.593  1.00 97.77           C  
ATOM    998  HG2 GLU A  66       2.194  -6.188  10.729  1.00 97.77           H  
ATOM    999  HG3 GLU A  66       3.153  -5.538  12.051  1.00 97.77           H  
ATOM   1000  CD  GLU A  66       1.936  -7.226  12.598  1.00 97.77           C  
ATOM   1001  OE1 GLU A  66       2.119  -6.988  13.813  1.00 97.77           O  
ATOM   1002  OE2 GLU A  66       1.049  -7.983  12.139  1.00 97.77           O  
ATOM   1003  N   VAL A  67       4.727  -4.131  10.166  1.00 97.08           N  
ATOM   1004  H   VAL A  67       3.949  -4.230   9.530  1.00 97.08           H  
ATOM   1005  CA  VAL A  67       5.086  -2.778  10.585  1.00 97.08           C  
ATOM   1006  HA  VAL A  67       5.932  -2.829  11.270  1.00 97.08           H  
ATOM   1007  C   VAL A  67       3.900  -2.156  11.309  1.00 97.08           C  
ATOM   1008  CB  VAL A  67       5.499  -1.920   9.377  1.00 97.08           C  
ATOM   1009  HB  VAL A  67       4.629  -1.708   8.756  1.00 97.08           H  
ATOM   1010  O   VAL A  67       2.839  -1.978  10.721  1.00 97.08           O  
ATOM   1011  CG1 VAL A  67       6.093  -0.596   9.861  1.00 97.08           C  
ATOM   1012 HG11 VAL A  67       5.363  -0.053  10.461  1.00 97.08           H  
ATOM   1013 HG12 VAL A  67       6.993  -0.794  10.443  1.00 97.08           H  
ATOM   1014 HG13 VAL A  67       6.351   0.015   8.997  1.00 97.08           H  
ATOM   1015  CG2 VAL A  67       6.552  -2.610   8.506  1.00 97.08           C  
ATOM   1016 HG21 VAL A  67       7.410  -2.903   9.111  1.00 97.08           H  
ATOM   1017 HG22 VAL A  67       6.129  -3.499   8.039  1.00 97.08           H  
ATOM   1018 HG23 VAL A  67       6.866  -1.937   7.708  1.00 97.08           H  
ATOM   1019  N   THR A  68       4.075  -1.799  12.582  1.00 94.68           N  
ATOM   1020  H   THR A  68       4.951  -2.030  13.029  1.00 94.68           H  
ATOM   1021  CA  THR A  68       3.017  -1.160  13.385  1.00 94.68           C  
ATOM   1022  HA  THR A  68       2.058  -1.285  12.881  1.00 94.68           H  
ATOM   1023  C   THR A  68       3.264   0.336  13.556  1.00 94.68           C  
ATOM   1024  CB  THR A  68       2.868  -1.833  14.755  1.00 94.68           C  
ATOM   1025  HB  THR A  68       3.809  -1.772  15.302  1.00 94.68           H  
ATOM   1026  O   THR A  68       4.336   0.728  14.024  1.00 94.68           O  
ATOM   1027  CG2 THR A  68       1.750  -1.211  15.595  1.00 94.68           C  
ATOM   1028 HG21 THR A  68       2.012  -0.195  15.890  1.00 94.68           H  
ATOM   1029 HG22 THR A  68       0.822  -1.191  15.024  1.00 94.68           H  
ATOM   1030 HG23 THR A  68       1.601  -1.802  16.498  1.00 94.68           H  
ATOM   1031  OG1 THR A  68       2.507  -3.184  14.600  1.00 94.68           O  
ATOM   1032  HG1 THR A  68       3.186  -3.672  14.126  1.00 94.68           H  
ATOM   1033  N   PHE A  69       2.260   1.150  13.241  1.00 92.53           N  
ATOM   1034  H   PHE A  69       1.419   0.731  12.869  1.00 92.53           H  
ATOM   1035  CA  PHE A  69       2.191   2.583  13.531  1.00 92.53           C  
ATOM   1036  HA  PHE A  69       3.165   2.949  13.853  1.00 92.53           H  
ATOM   1037  C   PHE A  69       1.185   2.825  14.653  1.00 92.53           C  
ATOM   1038  CB  PHE A  69       1.782   3.357  12.273  1.00 92.53           C  
ATOM   1039  HB2 PHE A  69       1.686   4.412  12.531  1.00 92.53           H  
ATOM   1040  HB3 PHE A  69       0.804   3.010  11.942  1.00 92.53           H  
ATOM   1041  O   PHE A  69       0.144   2.171  14.688  1.00 92.53           O  
ATOM   1042  CG  PHE A  69       2.758   3.226  11.127  1.00 92.53           C  
ATOM   1043  CD1 PHE A  69       3.726   4.224  10.914  1.00 92.53           C  
ATOM   1044  HD1 PHE A  69       3.767   5.088  11.562  1.00 92.53           H  
ATOM   1045  CD2 PHE A  69       2.713   2.100  10.283  1.00 92.53           C  
ATOM   1046  HD2 PHE A  69       1.967   1.335  10.439  1.00 92.53           H  
ATOM   1047  CE1 PHE A  69       4.638   4.105   9.853  1.00 92.53           C  
ATOM   1048  HE1 PHE A  69       5.360   4.889   9.679  1.00 92.53           H  
ATOM   1049  CE2 PHE A  69       3.644   1.965   9.241  1.00 92.53           C  
ATOM   1050  HE2 PHE A  69       3.612   1.092   8.607  1.00 92.53           H  
ATOM   1051  CZ  PHE A  69       4.601   2.973   9.022  1.00 92.53           C  
ATOM   1052  HZ  PHE A  69       5.305   2.886   8.208  1.00 92.53           H  
ATOM   1053  N   SER A  70       1.479   3.777  15.534  1.00 89.50           N  
ATOM   1054  H   SER A  70       2.304   4.343  15.396  1.00 89.50           H  
ATOM   1055  CA  SER A  70       0.596   4.172  16.634  1.00 89.50           C  
ATOM   1056  HA  SER A  70      -0.376   3.690  16.532  1.00 89.50           H  
ATOM   1057  C   SER A  70       0.404   5.679  16.594  1.00 89.50           C  
ATOM   1058  CB  SER A  70       1.179   3.778  17.993  1.00 89.50           C  
ATOM   1059  HB2 SER A  70       0.491   4.093  18.777  1.00 89.50           H  
ATOM   1060  HB3 SER A  70       2.129   4.294  18.135  1.00 89.50           H  
ATOM   1061  O   SER A  70       1.369   6.415  16.412  1.00 89.50           O  
ATOM   1062  OG  SER A  70       1.390   2.380  18.095  1.00 89.50           O  
ATOM   1063  HG  SER A  70       1.812   2.217  18.941  1.00 89.50           H  
ATOM   1064  N   ALA A  71      -0.822   6.146  16.786  1.00 83.88           N  
ATOM   1065  H   ALA A  71      -1.584   5.501  16.941  1.00 83.88           H  
ATOM   1066  CA  ALA A  71      -1.125   7.567  16.831  1.00 83.88           C  
ATOM   1067  HA  ALA A  71      -0.229   8.123  17.107  1.00 83.88           H  
ATOM   1068  C   ALA A  71      -2.193   7.838  17.886  1.00 83.88           C  
ATOM   1069  CB  ALA A  71      -1.582   8.037  15.445  1.00 83.88           C  
ATOM   1070  HB1 ALA A  71      -2.472   7.485  15.142  1.00 83.88           H  
ATOM   1071  HB2 ALA A  71      -0.790   7.879  14.714  1.00 83.88           H  
ATOM   1072  HB3 ALA A  71      -1.844   9.094  15.486  1.00 83.88           H  
ATOM   1073  O   ALA A  71      -3.144   7.075  17.999  1.00 83.88           O  
ATOM   1074  N   ASN A  72      -2.060   8.965  18.587  1.00 80.76           N  
ATOM   1075  H   ASN A  72      -1.213   9.502  18.466  1.00 80.76           H  
ATOM   1076  CA  ASN A  72      -3.077   9.508  19.504  1.00 80.76           C  
ATOM   1077  HA  ASN A  72      -3.549   8.695  20.055  1.00 80.76           H  
ATOM   1078  C   ASN A  72      -4.203  10.253  18.753  1.00 80.76           C  
ATOM   1079  CB  ASN A  72      -2.373  10.441  20.506  1.00 80.76           C  
ATOM   1080  HB2 ASN A  72      -1.950  11.289  19.966  1.00 80.76           H  
ATOM   1081  HB3 ASN A  72      -3.115  10.830  21.203  1.00 80.76           H  
ATOM   1082  O   ASN A  72      -4.985  10.991  19.337  1.00 80.76           O  
ATOM   1083  CG  ASN A  72      -1.288   9.778  21.332  1.00 80.76           C  
ATOM   1084  ND2 ASN A  72      -0.380  10.558  21.869  1.00 80.76           N  
ATOM   1085 HD21 ASN A  72       0.279  10.087  22.472  1.00 80.76           H  
ATOM   1086 HD22 ASN A  72      -0.505  11.560  21.851  1.00 80.76           H  
ATOM   1087  OD1 ASN A  72      -1.191   8.576  21.489  1.00 80.76           O  
ATOM   1088  N   ASP A  73      -4.202  10.168  17.427  1.00 79.22           N  
ATOM   1089  H   ASP A  73      -3.597   9.476  17.008  1.00 79.22           H  
ATOM   1090  CA  ASP A  73      -5.212  10.752  16.557  1.00 79.22           C  
ATOM   1091  HA  ASP A  73      -6.148  10.875  17.100  1.00 79.22           H  
ATOM   1092  C   ASP A  73      -5.401   9.793  15.370  1.00 79.22           C  
ATOM   1093  CB  ASP A  73      -4.777  12.155  16.110  1.00 79.22           C  
ATOM   1094  HB2 ASP A  73      -4.732  12.807  16.982  1.00 79.22           H  
ATOM   1095  HB3 ASP A  73      -3.778  12.102  15.678  1.00 79.22           H  
ATOM   1096  O   ASP A  73      -4.501   9.697  14.522  1.00 79.22           O  
ATOM   1097  CG  ASP A  73      -5.737  12.765  15.084  1.00 79.22           C  
ATOM   1098  OD1 ASP A  73      -6.803  12.163  14.824  1.00 79.22           O  
ATOM   1099  OD2 ASP A  73      -5.347  13.800  14.500  1.00 79.22           O  
ATOM   1100  N   PRO A  74      -6.533   9.071  15.278  1.00 75.02           N  
ATOM   1101  CA  PRO A  74      -6.786   8.111  14.217  1.00 75.02           C  
ATOM   1102  HA  PRO A  74      -5.968   7.391  14.210  1.00 75.02           H  
ATOM   1103  C   PRO A  74      -6.889   8.779  12.853  1.00 75.02           C  
ATOM   1104  CB  PRO A  74      -8.098   7.402  14.569  1.00 75.02           C  
ATOM   1105  HB2 PRO A  74      -8.939   7.883  14.068  1.00 75.02           H  
ATOM   1106  HB3 PRO A  74      -8.062   6.341  14.323  1.00 75.02           H  
ATOM   1107  O   PRO A  74      -6.654   8.119  11.845  1.00 75.02           O  
ATOM   1108  CG  PRO A  74      -8.213   7.627  16.065  1.00 75.02           C  
ATOM   1109  HG2 PRO A  74      -9.247   7.566  16.405  1.00 75.02           H  
ATOM   1110  HG3 PRO A  74      -7.591   6.888  16.570  1.00 75.02           H  
ATOM   1111  CD  PRO A  74      -7.643   9.037  16.203  1.00 75.02           C  
ATOM   1112  HD2 PRO A  74      -7.325   9.249  17.224  1.00 75.02           H  
ATOM   1113  HD3 PRO A  74      -8.388   9.772  15.899  1.00 75.02           H  
ATOM   1114  N   HIS A  75      -7.163  10.087  12.786  1.00 79.10           N  
ATOM   1115  H   HIS A  75      -7.281  10.622  13.635  1.00 79.10           H  
ATOM   1116  CA  HIS A  75      -7.188  10.810  11.517  1.00 79.10           C  
ATOM   1117  HA  HIS A  75      -7.886  10.301  10.852  1.00 79.10           H  
ATOM   1118  C   HIS A  75      -5.823  10.803  10.820  1.00 79.10           C  
ATOM   1119  CB  HIS A  75      -7.689  12.241  11.731  1.00 79.10           C  
ATOM   1120  HB2 HIS A  75      -7.656  12.766  10.776  1.00 79.10           H  
ATOM   1121  HB3 HIS A  75      -7.026  12.772  12.415  1.00 79.10           H  
ATOM   1122  O   HIS A  75      -5.764  10.893   9.590  1.00 79.10           O  
ATOM   1123  CG  HIS A  75      -9.106  12.301  12.237  1.00 79.10           C  
ATOM   1124  CD2 HIS A  75      -9.547  12.822  13.425  1.00 79.10           C  
ATOM   1125  HD2 HIS A  75      -8.931  13.268  14.192  1.00 79.10           H  
ATOM   1126  ND1 HIS A  75     -10.209  11.835  11.562  1.00 79.10           N  
ATOM   1127  HD1 HIS A  75     -10.190  11.329  10.688  1.00 79.10           H  
ATOM   1128  CE1 HIS A  75     -11.292  12.072  12.319  1.00 79.10           C  
ATOM   1129  HE1 HIS A  75     -12.305  11.791  12.069  1.00 79.10           H  
ATOM   1130  NE2 HIS A  75     -10.941  12.684  13.455  1.00 79.10           N  
ATOM   1131  N   LYS A  76      -4.719  10.595  11.555  1.00 84.38           N  
ATOM   1132  H   LYS A  76      -4.827  10.517  12.556  1.00 84.38           H  
ATOM   1133  CA  LYS A  76      -3.386  10.381  10.960  1.00 84.38           C  
ATOM   1134  HA  LYS A  76      -3.160  11.222  10.305  1.00 84.38           H  
ATOM   1135  C   LYS A  76      -3.321   9.129  10.084  1.00 84.38           C  
ATOM   1136  CB  LYS A  76      -2.320  10.307  12.060  1.00 84.38           C  
ATOM   1137  HB2 LYS A  76      -1.361  10.084  11.592  1.00 84.38           H  
ATOM   1138  HB3 LYS A  76      -2.555   9.502  12.756  1.00 84.38           H  
ATOM   1139  O   LYS A  76      -2.500   9.060   9.169  1.00 84.38           O  
ATOM   1140  CG  LYS A  76      -2.206  11.638  12.814  1.00 84.38           C  
ATOM   1141  HG2 LYS A  76      -2.129  12.452  12.092  1.00 84.38           H  
ATOM   1142  HG3 LYS A  76      -3.094  11.797  13.426  1.00 84.38           H  
ATOM   1143  CD  LYS A  76      -0.958  11.651  13.699  1.00 84.38           C  
ATOM   1144  HD2 LYS A  76      -1.018  10.849  14.435  1.00 84.38           H  
ATOM   1145  HD3 LYS A  76      -0.082  11.497  13.069  1.00 84.38           H  
ATOM   1146  CE  LYS A  76      -0.855  12.998  14.412  1.00 84.38           C  
ATOM   1147  HE2 LYS A  76      -1.059  13.788  13.689  1.00 84.38           H  
ATOM   1148  HE3 LYS A  76      -1.629  13.049  15.178  1.00 84.38           H  
ATOM   1149  NZ  LYS A  76       0.495  13.192  14.991  1.00 84.38           N  
ATOM   1150  HZ1 LYS A  76       1.176  13.253  14.248  1.00 84.38           H  
ATOM   1151  HZ2 LYS A  76       0.529  14.062  15.503  1.00 84.38           H  
ATOM   1152  HZ3 LYS A  76       0.737  12.426  15.603  1.00 84.38           H  
ATOM   1153  N   PHE A  77      -4.207   8.165  10.320  1.00 86.89           N  
ATOM   1154  H   PHE A  77      -4.867   8.294  11.073  1.00 86.89           H  
ATOM   1155  CA  PHE A  77      -4.323   6.938   9.545  1.00 86.89           C  
ATOM   1156  HA  PHE A  77      -3.331   6.660   9.190  1.00 86.89           H  
ATOM   1157  C   PHE A  77      -5.184   7.084   8.284  1.00 86.89           C  
ATOM   1158  CB  PHE A  77      -4.833   5.820  10.465  1.00 86.89           C  
ATOM   1159  HB2 PHE A  77      -4.881   4.888   9.902  1.00 86.89           H  
ATOM   1160  HB3 PHE A  77      -5.852   6.040  10.782  1.00 86.89           H  
ATOM   1161  O   PHE A  77      -5.237   6.144   7.499  1.00 86.89           O  
ATOM   1162  CG  PHE A  77      -3.963   5.527  11.666  1.00 86.89           C  
ATOM   1163  CD1 PHE A  77      -2.586   5.327  11.496  1.00 86.89           C  
ATOM   1164  HD1 PHE A  77      -2.186   5.343  10.493  1.00 86.89           H  
ATOM   1165  CD2 PHE A  77      -4.523   5.424  12.944  1.00 86.89           C  
ATOM   1166  HD2 PHE A  77      -5.586   5.557  13.083  1.00 86.89           H  
ATOM   1167  CE1 PHE A  77      -1.751   5.066  12.593  1.00 86.89           C  
ATOM   1168  HE1 PHE A  77      -0.691   4.918  12.454  1.00 86.89           H  
ATOM   1169  CE2 PHE A  77      -3.694   5.169  14.046  1.00 86.89           C  
ATOM   1170  HE2 PHE A  77      -4.121   5.157  15.038  1.00 86.89           H  
ATOM   1171  CZ  PHE A  77      -2.314   4.972  13.872  1.00 86.89           C  
ATOM   1172  HZ  PHE A  77      -1.688   4.749  14.723  1.00 86.89           H  
ATOM   1173  N   ASN A  78      -5.802   8.245   8.026  1.00 86.74           N  
ATOM   1174  H   ASN A  78      -5.765   8.974   8.725  1.00 86.74           H  
ATOM   1175  CA  ASN A  78      -6.723   8.422   6.895  1.00 86.74           C  
ATOM   1176  HA  ASN A  78      -7.390   7.560   6.876  1.00 86.74           H  
ATOM   1177  C   ASN A  78      -6.043   8.481   5.520  1.00 86.74           C  
ATOM   1178  CB  ASN A  78      -7.587   9.679   7.108  1.00 86.74           C  
ATOM   1179  HB2 ASN A  78      -6.964  10.529   7.390  1.00 86.74           H  
ATOM   1180  HB3 ASN A  78      -8.092   9.926   6.174  1.00 86.74           H  
ATOM   1181  O   ASN A  78      -6.732   8.420   4.502  1.00 86.74           O  
ATOM   1182  CG  ASN A  78      -8.680   9.479   8.138  1.00 86.74           C  
ATOM   1183  ND2 ASN A  78      -9.472  10.486   8.411  1.00 86.74           N  
ATOM   1184 HD21 ASN A  78     -10.307  10.210   8.907  1.00 86.74           H  
ATOM   1185 HD22 ASN A  78      -9.391  11.351   7.895  1.00 86.74           H  
ATOM   1186  OD1 ASN A  78      -8.888   8.412   8.678  1.00 86.74           O  
ATOM   1187  N   ARG A  79      -4.716   8.657   5.466  1.00 91.18           N  
ATOM   1188  H   ARG A  79      -4.217   8.685   6.343  1.00 91.18           H  
ATOM   1189  CA  ARG A  79      -3.969   8.825   4.208  1.00 91.18           C  
ATOM   1190  HA  ARG A  79      -4.595   8.456   3.396  1.00 91.18           H  
ATOM   1191  C   ARG A  79      -2.689   7.983   4.144  1.00 91.18           C  
ATOM   1192  CB  ARG A  79      -3.707  10.314   3.926  1.00 91.18           C  
ATOM   1193  HB2 ARG A  79      -3.121  10.399   3.011  1.00 91.18           H  
ATOM   1194  HB3 ARG A  79      -3.129  10.736   4.748  1.00 91.18           H  
ATOM   1195  O   ARG A  79      -1.608   8.558   3.992  1.00 91.18           O  
ATOM   1196  CG  ARG A  79      -4.993  11.127   3.737  1.00 91.18           C  
ATOM   1197  HG2 ARG A  79      -5.603  11.073   4.639  1.00 91.18           H  
ATOM   1198  HG3 ARG A  79      -5.561  10.725   2.898  1.00 91.18           H  
ATOM   1199  CD  ARG A  79      -4.642  12.595   3.475  1.00 91.18           C  
ATOM   1200  HD2 ARG A  79      -4.063  12.675   2.555  1.00 91.18           H  
ATOM   1201  HD3 ARG A  79      -4.022  12.956   4.295  1.00 91.18           H  
ATOM   1202  NE  ARG A  79      -5.859  13.423   3.403  1.00 91.18           N  
ATOM   1203  HE  ARG A  79      -6.234  13.761   4.278  1.00 91.18           H  
ATOM   1204  NH1 ARG A  79      -6.219  13.278   1.138  1.00 91.18           N  
ATOM   1205 HH11 ARG A  79      -5.401  12.699   1.013  1.00 91.18           H  
ATOM   1206 HH12 ARG A  79      -6.926  13.298   0.418  1.00 91.18           H  
ATOM   1207  NH2 ARG A  79      -7.750  14.223   2.424  1.00 91.18           N  
ATOM   1208 HH21 ARG A  79      -8.362  14.050   1.639  1.00 91.18           H  
ATOM   1209 HH22 ARG A  79      -8.170  14.438   3.317  1.00 91.18           H  
ATOM   1210  CZ  ARG A  79      -6.592  13.646   2.329  1.00 91.18           C  
ATOM   1211  N   PRO A  80      -2.753   6.651   4.320  1.00 94.03           N  
ATOM   1212  CA  PRO A  80      -1.560   5.837   4.227  1.00 94.03           C  
ATOM   1213  HA  PRO A  80      -0.767   6.279   4.830  1.00 94.03           H  
ATOM   1214  C   PRO A  80      -1.098   5.757   2.770  1.00 94.03           C  
ATOM   1215  CB  PRO A  80      -1.930   4.484   4.822  1.00 94.03           C  
ATOM   1216  HB2 PRO A  80      -1.326   3.675   4.411  1.00 94.03           H  
ATOM   1217  HB3 PRO A  80      -1.821   4.528   5.906  1.00 94.03           H  
ATOM   1218  O   PRO A  80      -1.893   5.726   1.826  1.00 94.03           O  
ATOM   1219  CG  PRO A  80      -3.404   4.347   4.461  1.00 94.03           C  
ATOM   1220  HG2 PRO A  80      -3.939   3.738   5.191  1.00 94.03           H  
ATOM   1221  HG3 PRO A  80      -3.472   3.896   3.471  1.00 94.03           H  
ATOM   1222  CD  PRO A  80      -3.924   5.793   4.444  1.00 94.03           C  
ATOM   1223  HD2 PRO A  80      -4.434   6.004   5.383  1.00 94.03           H  
ATOM   1224  HD3 PRO A  80      -4.616   5.947   3.616  1.00 94.03           H  
ATOM   1225  N   GLN A  81       0.213   5.719   2.596  1.00 97.14           N  
ATOM   1226  H   GLN A  81       0.800   5.779   3.415  1.00 97.14           H  
ATOM   1227  CA  GLN A  81       0.867   5.662   1.301  1.00 97.14           C  
ATOM   1228  HA  GLN A  81       0.141   5.395   0.534  1.00 97.14           H  
ATOM   1229  C   GLN A  81       1.944   4.585   1.337  1.00 97.14           C  
ATOM   1230  CB  GLN A  81       1.412   7.058   0.980  1.00 97.14           C  
ATOM   1231  HB2 GLN A  81       1.970   7.407   1.849  1.00 97.14           H  
ATOM   1232  HB3 GLN A  81       0.568   7.734   0.839  1.00 97.14           H  
ATOM   1233  O   GLN A  81       2.764   4.540   2.254  1.00 97.14           O  
ATOM   1234  CG  GLN A  81       2.328   7.151  -0.251  1.00 97.14           C  
ATOM   1235  HG2 GLN A  81       1.777   6.898  -1.157  1.00 97.14           H  
ATOM   1236  HG3 GLN A  81       3.151   6.443  -0.151  1.00 97.14           H  
ATOM   1237  CD  GLN A  81       2.945   8.545  -0.384  1.00 97.14           C  
ATOM   1238  NE2 GLN A  81       3.801   8.782  -1.338  1.00 97.14           N  
ATOM   1239 HE21 GLN A  81       3.764   8.214  -2.172  1.00 97.14           H  
ATOM   1240 HE22 GLN A  81       4.114   9.738  -1.422  1.00 97.14           H  
ATOM   1241  OE1 GLN A  81       2.722   9.466   0.387  1.00 97.14           O  
ATOM   1242  N   PHE A  82       1.961   3.750   0.308  1.00 97.78           N  
ATOM   1243  H   PHE A  82       1.239   3.843  -0.393  1.00 97.78           H  
ATOM   1244  CA  PHE A  82       2.922   2.675   0.122  1.00 97.78           C  
ATOM   1245  HA  PHE A  82       3.651   2.692   0.933  1.00 97.78           H  
ATOM   1246  C   PHE A  82       3.641   2.906  -1.200  1.00 97.78           C  
ATOM   1247  CB  PHE A  82       2.211   1.315   0.166  1.00 97.78           C  
ATOM   1248  HB2 PHE A  82       1.677   1.157  -0.771  1.00 97.78           H  
ATOM   1249  HB3 PHE A  82       2.963   0.529   0.244  1.00 97.78           H  
ATOM   1250  O   PHE A  82       3.004   3.080  -2.233  1.00 97.78           O  
ATOM   1251  CG  PHE A  82       1.232   1.186   1.316  1.00 97.78           C  
ATOM   1252  CD1 PHE A  82       1.703   0.856   2.597  1.00 97.78           C  
ATOM   1253  HD1 PHE A  82       2.750   0.635   2.742  1.00 97.78           H  
ATOM   1254  CD2 PHE A  82      -0.133   1.480   1.128  1.00 97.78           C  
ATOM   1255  HD2 PHE A  82      -0.500   1.754   0.150  1.00 97.78           H  
ATOM   1256  CE1 PHE A  82       0.820   0.840   3.689  1.00 97.78           C  
ATOM   1257  HE1 PHE A  82       1.184   0.609   4.679  1.00 97.78           H  
ATOM   1258  CE2 PHE A  82      -1.016   1.465   2.221  1.00 97.78           C  
ATOM   1259  HE2 PHE A  82      -2.057   1.715   2.077  1.00 97.78           H  
ATOM   1260  CZ  PHE A  82      -0.533   1.160   3.505  1.00 97.78           C  
ATOM   1261  HZ  PHE A  82      -1.195   1.189   4.358  1.00 97.78           H  
ATOM   1262  N   THR A  83       4.966   2.939  -1.183  1.00 97.87           N  
ATOM   1263  H   THR A  83       5.434   2.822  -0.296  1.00 97.87           H  
ATOM   1264  CA  THR A  83       5.789   2.896  -2.395  1.00 97.87           C  
ATOM   1265  HA  THR A  83       5.163   2.904  -3.286  1.00 97.87           H  
ATOM   1266  C   THR A  83       6.567   1.595  -2.369  1.00 97.87           C  
ATOM   1267  CB  THR A  83       6.732   4.097  -2.476  1.00 97.87           C  
ATOM   1268  HB  THR A  83       7.435   4.065  -1.644  1.00 97.87           H  
ATOM   1269  O   THR A  83       7.320   1.365  -1.429  1.00 97.87           O  
ATOM   1270  CG2 THR A  83       7.516   4.131  -3.778  1.00 97.87           C  
ATOM   1271 HG21 THR A  83       8.194   4.984  -3.758  1.00 97.87           H  
ATOM   1272 HG22 THR A  83       8.122   3.230  -3.877  1.00 97.87           H  
ATOM   1273 HG23 THR A  83       6.827   4.194  -4.619  1.00 97.87           H  
ATOM   1274  OG1 THR A  83       5.985   5.293  -2.411  1.00 97.87           O  
ATOM   1275  HG1 THR A  83       5.153   5.055  -1.996  1.00 97.87           H  
ATOM   1276  N   ILE A  84       6.340   0.745  -3.361  1.00 97.07           N  
ATOM   1277  H   ILE A  84       5.715   1.030  -4.102  1.00 97.07           H  
ATOM   1278  CA  ILE A  84       6.945  -0.574  -3.498  1.00 97.07           C  
ATOM   1279  HA  ILE A  84       7.473  -0.840  -2.582  1.00 97.07           H  
ATOM   1280  C   ILE A  84       7.959  -0.497  -4.635  1.00 97.07           C  
ATOM   1281  CB  ILE A  84       5.857  -1.642  -3.767  1.00 97.07           C  
ATOM   1282  HB  ILE A  84       5.366  -1.427  -4.716  1.00 97.07           H  
ATOM   1283  O   ILE A  84       7.576  -0.209  -5.768  1.00 97.07           O  
ATOM   1284  CG1 ILE A  84       4.785  -1.719  -2.649  1.00 97.07           C  
ATOM   1285 HG12 ILE A  84       5.239  -1.476  -1.688  1.00 97.07           H  
ATOM   1286 HG13 ILE A  84       4.405  -2.738  -2.580  1.00 97.07           H  
ATOM   1287  CG2 ILE A  84       6.510  -3.025  -3.879  1.00 97.07           C  
ATOM   1288 HG21 ILE A  84       5.762  -3.774  -4.141  1.00 97.07           H  
ATOM   1289 HG22 ILE A  84       6.953  -3.276  -2.915  1.00 97.07           H  
ATOM   1290 HG23 ILE A  84       7.278  -3.036  -4.652  1.00 97.07           H  
ATOM   1291  CD1 ILE A  84       3.563  -0.819  -2.880  1.00 97.07           C  
ATOM   1292 HD11 ILE A  84       3.110  -1.048  -3.844  1.00 97.07           H  
ATOM   1293 HD12 ILE A  84       3.840   0.235  -2.855  1.00 97.07           H  
ATOM   1294 HD13 ILE A  84       2.829  -1.000  -2.095  1.00 97.07           H  
ATOM   1295  N   GLU A  85       9.226  -0.757  -4.338  1.00 96.03           N  
ATOM   1296  H   GLU A  85       9.466  -0.959  -3.378  1.00 96.03           H  
ATOM   1297  CA  GLU A  85      10.339  -0.733  -5.286  1.00 96.03           C  
ATOM   1298  HA  GLU A  85       9.955  -0.503  -6.281  1.00 96.03           H  
ATOM   1299  C   GLU A  85      11.006  -2.111  -5.346  1.00 96.03           C  
ATOM   1300  CB  GLU A  85      11.354   0.366  -4.920  1.00 96.03           C  
ATOM   1301  HB2 GLU A  85      12.150   0.351  -5.664  1.00 96.03           H  
ATOM   1302  HB3 GLU A  85      11.782   0.157  -3.939  1.00 96.03           H  
ATOM   1303  O   GLU A  85      11.233  -2.750  -4.320  1.00 96.03           O  
ATOM   1304  CG  GLU A  85      10.704   1.761  -4.903  1.00 96.03           C  
ATOM   1305  HG2 GLU A  85       9.984   1.807  -4.086  1.00 96.03           H  
ATOM   1306  HG3 GLU A  85      10.155   1.882  -5.837  1.00 96.03           H  
ATOM   1307  CD  GLU A  85      11.679   2.943  -4.763  1.00 96.03           C  
ATOM   1308  OE1 GLU A  85      11.163   4.092  -4.807  1.00 96.03           O  
ATOM   1309  OE2 GLU A  85      12.907   2.721  -4.706  1.00 96.03           O  
ATOM   1310  N   TRP A  86      11.330  -2.599  -6.542  1.00 91.69           N  
ATOM   1311  H   TRP A  86      11.121  -2.046  -7.361  1.00 91.69           H  
ATOM   1312  CA  TRP A  86      12.030  -3.876  -6.718  1.00 91.69           C  
ATOM   1313  HA  TRP A  86      12.401  -4.211  -5.750  1.00 91.69           H  
ATOM   1314  C   TRP A  86      13.259  -3.724  -7.610  1.00 91.69           C  
ATOM   1315  CB  TRP A  86      11.064  -4.958  -7.217  1.00 91.69           C  
ATOM   1316  HB2 TRP A  86      11.588  -5.914  -7.247  1.00 91.69           H  
ATOM   1317  HB3 TRP A  86      10.264  -5.051  -6.483  1.00 91.69           H  
ATOM   1318  O   TRP A  86      13.336  -2.829  -8.452  1.00 91.69           O  
ATOM   1319  CG  TRP A  86      10.411  -4.723  -8.542  1.00 91.69           C  
ATOM   1320  CD1 TRP A  86      10.826  -5.209  -9.735  1.00 91.69           C  
ATOM   1321  HD1 TRP A  86      11.694  -5.835  -9.878  1.00 91.69           H  
ATOM   1322  CD2 TRP A  86       9.181  -3.983  -8.813  1.00 91.69           C  
ATOM   1323  CE2 TRP A  86       8.892  -4.098 -10.205  1.00 91.69           C  
ATOM   1324  CE3 TRP A  86       8.273  -3.240  -8.027  1.00 91.69           C  
ATOM   1325  HE3 TRP A  86       8.461  -3.123  -6.970  1.00 91.69           H  
ATOM   1326  NE1 TRP A  86       9.942  -4.823 -10.723  1.00 91.69           N  
ATOM   1327  HE1 TRP A  86      10.019  -5.089 -11.695  1.00 91.69           H  
ATOM   1328  CH2 TRP A  86       6.889  -2.770  -9.984  1.00 91.69           C  
ATOM   1329  HH2 TRP A  86       6.017  -2.323 -10.438  1.00 91.69           H  
ATOM   1330  CZ2 TRP A  86       7.759  -3.518 -10.789  1.00 91.69           C  
ATOM   1331  HZ2 TRP A  86       7.558  -3.636 -11.844  1.00 91.69           H  
ATOM   1332  CZ3 TRP A  86       7.144  -2.629  -8.607  1.00 91.69           C  
ATOM   1333  HZ3 TRP A  86       6.471  -2.056  -7.987  1.00 91.69           H  
ATOM   1334  N   GLY A  87      14.228  -4.636  -7.451  1.00 78.85           N  
ATOM   1335  H   GLY A  87      14.094  -5.321  -6.721  1.00 78.85           H  
ATOM   1336  CA  GLY A  87      15.561  -4.551  -8.070  1.00 78.85           C  
ATOM   1337  HA2 GLY A  87      16.120  -5.450  -7.811  1.00 78.85           H  
ATOM   1338  HA3 GLY A  87      16.086  -3.694  -7.647  1.00 78.85           H  
ATOM   1339  C   GLY A  87      15.599  -4.408  -9.601  1.00 78.85           C  
ATOM   1340  O   GLY A  87      16.627  -4.024 -10.146  1.00 78.85           O  
ATOM   1341  N   GLY A  88      14.486  -4.659 -10.299  1.00 73.49           N  
ATOM   1342  H   GLY A  88      13.655  -4.866  -9.763  1.00 73.49           H  
ATOM   1343  CA  GLY A  88      14.325  -4.409 -11.738  1.00 73.49           C  
ATOM   1344  HA2 GLY A  88      15.230  -4.726 -12.257  1.00 73.49           H  
ATOM   1345  HA3 GLY A  88      13.492  -5.004 -12.112  1.00 73.49           H  
ATOM   1346  C   GLY A  88      14.064  -2.944 -12.118  1.00 73.49           C  
ATOM   1347  O   GLY A  88      13.716  -2.682 -13.266  1.00 73.49           O  
ATOM   1348  N   GLY A  89      14.183  -2.002 -11.174  1.00 78.35           N  
ATOM   1349  H   GLY A  89      14.404  -2.294 -10.233  1.00 78.35           H  
ATOM   1350  CA  GLY A  89      13.891  -0.580 -11.388  1.00 78.35           C  
ATOM   1351  HA2 GLY A  89      14.345  -0.249 -12.322  1.00 78.35           H  
ATOM   1352  HA3 GLY A  89      14.321  -0.005 -10.567  1.00 78.35           H  
ATOM   1353  C   GLY A  89      12.397  -0.266 -11.446  1.00 78.35           C  
ATOM   1354  O   GLY A  89      12.010   0.814 -11.882  1.00 78.35           O  
ATOM   1355  N   GLY A  90      11.554  -1.214 -11.041  1.00 89.62           N  
ATOM   1356  H   GLY A  90      11.929  -2.035 -10.590  1.00 89.62           H  
ATOM   1357  CA  GLY A  90      10.123  -0.998 -11.004  1.00 89.62           C  
ATOM   1358  HA2 GLY A  90       9.851  -0.309 -11.804  1.00 89.62           H  
ATOM   1359  HA3 GLY A  90       9.602  -1.939 -11.185  1.00 89.62           H  
ATOM   1360  C   GLY A  90       9.684  -0.398  -9.680  1.00 89.62           C  
ATOM   1361  O   GLY A  90      10.179  -0.780  -8.618  1.00 89.62           O  
ATOM   1362  N   ARG A  91       8.764   0.562  -9.772  1.00 95.40           N  
ATOM   1363  H   ARG A  91       8.457   0.839 -10.694  1.00 95.40           H  
ATOM   1364  CA  ARG A  91       8.203   1.294  -8.645  1.00 95.40           C  
ATOM   1365  HA  ARG A  91       8.407   0.743  -7.727  1.00 95.40           H  
ATOM   1366  C   ARG A  91       6.695   1.414  -8.816  1.00 95.40           C  
ATOM   1367  CB  ARG A  91       8.905   2.654  -8.553  1.00 95.40           C  
ATOM   1368  HB2 ARG A  91       8.835   3.163  -9.515  1.00 95.40           H  
ATOM   1369  HB3 ARG A  91       9.959   2.487  -8.331  1.00 95.40           H  
ATOM   1370  O   ARG A  91       6.230   1.905  -9.841  1.00 95.40           O  
ATOM   1371  CG  ARG A  91       8.298   3.549  -7.469  1.00 95.40           C  
ATOM   1372  HG2 ARG A  91       8.312   3.029  -6.510  1.00 95.40           H  
ATOM   1373  HG3 ARG A  91       7.268   3.794  -7.727  1.00 95.40           H  
ATOM   1374  CD  ARG A  91       9.097   4.844  -7.364  1.00 95.40           C  
ATOM   1375  HD2 ARG A  91       9.086   5.338  -8.336  1.00 95.40           H  
ATOM   1376  HD3 ARG A  91      10.125   4.606  -7.090  1.00 95.40           H  
ATOM   1377  NE  ARG A  91       8.506   5.722  -6.347  1.00 95.40           N  
ATOM   1378  HE  ARG A  91       7.865   5.278  -5.705  1.00 95.40           H  
ATOM   1379  NH1 ARG A  91       9.724   7.590  -6.825  1.00 95.40           N  
ATOM   1380 HH11 ARG A  91       9.991   8.547  -6.639  1.00 95.40           H  
ATOM   1381 HH12 ARG A  91      10.230   7.016  -7.484  1.00 95.40           H  
ATOM   1382  NH2 ARG A  91       8.184   7.645  -5.194  1.00 95.40           N  
ATOM   1383 HH21 ARG A  91       7.449   7.174  -4.686  1.00 95.40           H  
ATOM   1384 HH22 ARG A  91       8.363   8.632  -5.075  1.00 95.40           H  
ATOM   1385  CZ  ARG A  91       8.811   6.979  -6.125  1.00 95.40           C  
ATOM   1386  N   VAL A  92       5.938   1.006  -7.802  1.00 97.10           N  
ATOM   1387  H   VAL A  92       6.406   0.598  -7.005  1.00 97.10           H  
ATOM   1388  CA  VAL A  92       4.484   1.203  -7.732  1.00 97.10           C  
ATOM   1389  HA  VAL A  92       4.166   1.801  -8.586  1.00 97.10           H  
ATOM   1390  C   VAL A  92       4.142   1.982  -6.481  1.00 97.10           C  
ATOM   1391  CB  VAL A  92       3.706  -0.123  -7.794  1.00 97.10           C  
ATOM   1392  HB  VAL A  92       4.115  -0.816  -7.059  1.00 97.10           H  
ATOM   1393  O   VAL A  92       4.606   1.670  -5.386  1.00 97.10           O  
ATOM   1394  CG1 VAL A  92       2.199   0.038  -7.535  1.00 97.10           C  
ATOM   1395 HG11 VAL A  92       1.779   0.781  -8.212  1.00 97.10           H  
ATOM   1396 HG12 VAL A  92       2.023   0.347  -6.504  1.00 97.10           H  
ATOM   1397 HG13 VAL A  92       1.694  -0.915  -7.694  1.00 97.10           H  
ATOM   1398  CG2 VAL A  92       3.853  -0.729  -9.187  1.00 97.10           C  
ATOM   1399 HG21 VAL A  92       3.415  -1.727  -9.194  1.00 97.10           H  
ATOM   1400 HG22 VAL A  92       4.908  -0.797  -9.451  1.00 97.10           H  
ATOM   1401 HG23 VAL A  92       3.359  -0.101  -9.928  1.00 97.10           H  
ATOM   1402  N   GLU A  93       3.303   2.992  -6.640  1.00 97.91           N  
ATOM   1403  H   GLU A  93       2.959   3.188  -7.569  1.00 97.91           H  
ATOM   1404  CA  GLU A  93       2.778   3.780  -5.541  1.00 97.91           C  
ATOM   1405  HA  GLU A  93       3.298   3.508  -4.623  1.00 97.91           H  
ATOM   1406  C   GLU A  93       1.289   3.491  -5.335  1.00 97.91           C  
ATOM   1407  CB  GLU A  93       3.084   5.252  -5.808  1.00 97.91           C  
ATOM   1408  HB2 GLU A  93       2.577   5.569  -6.719  1.00 97.91           H  
ATOM   1409  HB3 GLU A  93       4.160   5.375  -5.934  1.00 97.91           H  
ATOM   1410  O   GLU A  93       0.498   3.544  -6.273  1.00 97.91           O  
ATOM   1411  CG  GLU A  93       2.621   6.118  -4.645  1.00 97.91           C  
ATOM   1412  HG2 GLU A  93       3.058   5.734  -3.724  1.00 97.91           H  
ATOM   1413  HG3 GLU A  93       1.536   6.056  -4.557  1.00 97.91           H  
ATOM   1414  CD  GLU A  93       3.013   7.580  -4.812  1.00 97.91           C  
ATOM   1415  OE1 GLU A  93       3.051   8.267  -3.774  1.00 97.91           O  
ATOM   1416  OE2 GLU A  93       3.212   8.123  -5.913  1.00 97.91           O  
ATOM   1417  N   VAL A  94       0.913   3.216  -4.086  1.00 97.90           N  
ATOM   1418  H   VAL A  94       1.641   3.166  -3.387  1.00 97.90           H  
ATOM   1419  CA  VAL A  94      -0.462   3.042  -3.618  1.00 97.90           C  
ATOM   1420  HA  VAL A  94      -1.153   3.153  -4.455  1.00 97.90           H  
ATOM   1421  C   VAL A  94      -0.741   4.133  -2.589  1.00 97.90           C  
ATOM   1422  CB  VAL A  94      -0.670   1.642  -3.003  1.00 97.90           C  
ATOM   1423  HB  VAL A  94      -0.034   1.545  -2.123  1.00 97.90           H  
ATOM   1424  O   VAL A  94      -0.177   4.113  -1.496  1.00 97.90           O  
ATOM   1425  CG1 VAL A  94      -2.124   1.435  -2.558  1.00 97.90           C  
ATOM   1426 HG11 VAL A  94      -2.796   1.538  -3.411  1.00 97.90           H  
ATOM   1427 HG12 VAL A  94      -2.240   0.440  -2.130  1.00 97.90           H  
ATOM   1428 HG13 VAL A  94      -2.394   2.162  -1.792  1.00 97.90           H  
ATOM   1429  CG2 VAL A  94      -0.285   0.514  -3.967  1.00 97.90           C  
ATOM   1430 HG21 VAL A  94       0.786   0.545  -4.169  1.00 97.90           H  
ATOM   1431 HG22 VAL A  94      -0.825   0.622  -4.908  1.00 97.90           H  
ATOM   1432 HG23 VAL A  94      -0.520  -0.454  -3.523  1.00 97.90           H  
ATOM   1433  N   ARG A  95      -1.609   5.090  -2.913  1.00 97.37           N  
ATOM   1434  H   ARG A  95      -2.025   5.048  -3.833  1.00 97.37           H  
ATOM   1435  CA  ARG A  95      -2.111   6.094  -1.962  1.00 97.37           C  
ATOM   1436  HA  ARG A  95      -1.546   6.051  -1.031  1.00 97.37           H  
ATOM   1437  C   ARG A  95      -3.554   5.778  -1.631  1.00 97.37           C  
ATOM   1438  CB  ARG A  95      -2.006   7.512  -2.529  1.00 97.37           C  
ATOM   1439  HB2 ARG A  95      -2.478   8.204  -1.831  1.00 97.37           H  
ATOM   1440  HB3 ARG A  95      -2.553   7.555  -3.471  1.00 97.37           H  
ATOM   1441  O   ARG A  95      -4.380   5.702  -2.535  1.00 97.37           O  
ATOM   1442  CG  ARG A  95      -0.566   7.964  -2.763  1.00 97.37           C  
ATOM   1443  HG2 ARG A  95      -0.059   7.259  -3.423  1.00 97.37           H  
ATOM   1444  HG3 ARG A  95      -0.049   8.009  -1.805  1.00 97.37           H  
ATOM   1445  CD  ARG A  95      -0.554   9.351  -3.407  1.00 97.37           C  
ATOM   1446  HD2 ARG A  95      -1.139   9.310  -4.326  1.00 97.37           H  
ATOM   1447  HD3 ARG A  95      -1.007  10.069  -2.723  1.00 97.37           H  
ATOM   1448  NE  ARG A  95       0.820   9.760  -3.719  1.00 97.37           N  
ATOM   1449  HE  ARG A  95       1.560   9.134  -3.437  1.00 97.37           H  
ATOM   1450  NH1 ARG A  95       0.401  11.531  -5.108  1.00 97.37           N  
ATOM   1451 HH11 ARG A  95       0.721  12.117  -5.866  1.00 97.37           H  
ATOM   1452 HH12 ARG A  95      -0.587  11.389  -4.950  1.00 97.37           H  
ATOM   1453  NH2 ARG A  95       2.476  10.730  -4.905  1.00 97.37           N  
ATOM   1454 HH21 ARG A  95       2.966   9.863  -4.733  1.00 97.37           H  
ATOM   1455 HH22 ARG A  95       2.754  11.227  -5.738  1.00 97.37           H  
ATOM   1456  CZ  ARG A  95       1.225  10.681  -4.565  1.00 97.37           C  
ATOM   1457  N   VAL A  96      -3.857   5.632  -0.352  1.00 94.47           N  
ATOM   1458  H   VAL A  96      -3.134   5.742   0.345  1.00 94.47           H  
ATOM   1459  CA  VAL A  96      -5.225   5.429   0.120  1.00 94.47           C  
ATOM   1460  HA  VAL A  96      -5.877   5.233  -0.732  1.00 94.47           H  
ATOM   1461  C   VAL A  96      -5.695   6.708   0.792  1.00 94.47           C  
ATOM   1462  CB  VAL A  96      -5.327   4.218   1.056  1.00 94.47           C  
ATOM   1463  HB  VAL A  96      -4.866   4.477   2.010  1.00 94.47           H  
ATOM   1464  O   VAL A  96      -4.924   7.360   1.486  1.00 94.47           O  
ATOM   1465  CG1 VAL A  96      -6.786   3.844   1.321  1.00 94.47           C  
ATOM   1466 HG11 VAL A  96      -6.834   2.942   1.931  1.00 94.47           H  
ATOM   1467 HG12 VAL A  96      -7.303   3.662   0.379  1.00 94.47           H  
ATOM   1468 HG13 VAL A  96      -7.292   4.645   1.859  1.00 94.47           H  
ATOM   1469  CG2 VAL A  96      -4.613   2.980   0.494  1.00 94.47           C  
ATOM   1470 HG21 VAL A  96      -4.729   2.149   1.190  1.00 94.47           H  
ATOM   1471 HG22 VAL A  96      -5.032   2.714  -0.476  1.00 94.47           H  
ATOM   1472 HG23 VAL A  96      -3.546   3.172   0.388  1.00 94.47           H  
ATOM   1473  N   GLU A  97      -6.948   7.075   0.584  1.00 91.39           N  
ATOM   1474  H   GLU A  97      -7.497   6.547  -0.079  1.00 91.39           H  
ATOM   1475  CA  GLU A  97      -7.606   8.191   1.251  1.00 91.39           C  
ATOM   1476  HA  GLU A  97      -7.026   8.492   2.123  1.00 91.39           H  
ATOM   1477  C   GLU A  97      -8.989   7.748   1.721  1.00 91.39           C  
ATOM   1478  CB  GLU A  97      -7.670   9.389   0.295  1.00 91.39           C  
ATOM   1479  HB2 GLU A  97      -6.649   9.709   0.087  1.00 91.39           H  
ATOM   1480  HB3 GLU A  97      -8.132   9.078  -0.642  1.00 91.39           H  
ATOM   1481  O   GLU A  97      -9.823   7.349   0.907  1.00 91.39           O  
ATOM   1482  CG  GLU A  97      -8.458  10.578   0.866  1.00 91.39           C  
ATOM   1483  HG2 GLU A  97      -9.497  10.287   1.019  1.00 91.39           H  
ATOM   1484  HG3 GLU A  97      -8.032  10.846   1.833  1.00 91.39           H  
ATOM   1485  CD  GLU A  97      -8.424  11.807  -0.055  1.00 91.39           C  
ATOM   1486  OE1 GLU A  97      -8.865  12.890   0.388  1.00 91.39           O  
ATOM   1487  OE2 GLU A  97      -7.789  11.776  -1.128  1.00 91.39           O  
ATOM   1488  N   PHE A  98      -9.231   7.835   3.027  1.00 86.92           N  
ATOM   1489  H   PHE A  98      -8.485   8.138   3.637  1.00 86.92           H  
ATOM   1490  CA  PHE A  98     -10.540   7.591   3.629  1.00 86.92           C  
ATOM   1491  HA  PHE A  98     -11.145   7.001   2.941  1.00 86.92           H  
ATOM   1492  C   PHE A  98     -11.255   8.927   3.862  1.00 86.92           C  
ATOM   1493  CB  PHE A  98     -10.392   6.768   4.916  1.00 86.92           C  
ATOM   1494  HB2 PHE A  98     -11.387   6.557   5.310  1.00 86.92           H  
ATOM   1495  HB3 PHE A  98      -9.868   7.366   5.662  1.00 86.92           H  
ATOM   1496  O   PHE A  98     -10.725   9.821   4.525  1.00 86.92           O  
ATOM   1497  CG  PHE A  98      -9.653   5.455   4.730  1.00 86.92           C  
ATOM   1498  CD1 PHE A  98     -10.328   4.290   4.321  1.00 86.92           C  
ATOM   1499  HD1 PHE A  98     -11.393   4.312   4.145  1.00 86.92           H  
ATOM   1500  CD2 PHE A  98      -8.264   5.407   4.936  1.00 86.92           C  
ATOM   1501  HD2 PHE A  98      -7.734   6.298   5.239  1.00 86.92           H  
ATOM   1502  CE1 PHE A  98      -9.602   3.098   4.133  1.00 86.92           C  
ATOM   1503  HE1 PHE A  98     -10.087   2.199   3.783  1.00 86.92           H  
ATOM   1504  CE2 PHE A  98      -7.546   4.220   4.751  1.00 86.92           C  
ATOM   1505  HE2 PHE A  98      -6.477   4.215   4.906  1.00 86.92           H  
ATOM   1506  CZ  PHE A  98      -8.221   3.056   4.362  1.00 86.92           C  
ATOM   1507  HZ  PHE A  98      -7.675   2.135   4.221  1.00 86.92           H  
ATOM   1508  N   GLU A  99     -12.460   9.063   3.315  1.00 84.01           N  
ATOM   1509  H   GLU A  99     -12.838   8.275   2.807  1.00 84.01           H  
ATOM   1510  CA  GLU A  99     -13.304  10.255   3.411  1.00 84.01           C  
ATOM   1511  HA  GLU A  99     -12.953  10.883   4.230  1.00 84.01           H  
ATOM   1512  C   GLU A  99     -14.742   9.821   3.725  1.00 84.01           C  
ATOM   1513  CB  GLU A  99     -13.205  11.079   2.109  1.00 84.01           C  
ATOM   1514  HB2 GLU A  99     -13.623  10.506   1.282  1.00 84.01           H  
ATOM   1515  HB3 GLU A  99     -12.154  11.271   1.893  1.00 84.01           H  
ATOM   1516  O   GLU A  99     -15.515   9.489   2.826  1.00 84.01           O  
ATOM   1517  CG  GLU A  99     -13.931  12.432   2.228  1.00 84.01           C  
ATOM   1518  HG2 GLU A  99     -14.964  12.255   2.526  1.00 84.01           H  
ATOM   1519  HG3 GLU A  99     -13.453  13.007   3.021  1.00 84.01           H  
ATOM   1520  CD  GLU A  99     -13.941  13.270   0.931  1.00 84.01           C  
ATOM   1521  OE1 GLU A  99     -14.460  14.404   0.983  1.00 84.01           O  
ATOM   1522  OE2 GLU A  99     -13.485  12.799  -0.146  1.00 84.01           O  
ATOM   1523  N   GLY A 100     -15.091   9.788   5.014  1.00 79.65           N  
ATOM   1524  H   GLY A 100     -14.388   9.986   5.711  1.00 79.65           H  
ATOM   1525  CA  GLY A 100     -16.418   9.372   5.472  1.00 79.65           C  
ATOM   1526  HA2 GLY A 100     -17.168  10.047   5.059  1.00 79.65           H  
ATOM   1527  HA3 GLY A 100     -16.463   9.431   6.559  1.00 79.65           H  
ATOM   1528  C   GLY A 100     -16.752   7.936   5.061  1.00 79.65           C  
ATOM   1529  O   GLY A 100     -16.149   6.986   5.551  1.00 79.65           O  
ATOM   1530  N   ASP A 101     -17.715   7.791   4.154  1.00 82.95           N  
ATOM   1531  H   ASP A 101     -18.095   8.616   3.713  1.00 82.95           H  
ATOM   1532  CA  ASP A 101     -18.204   6.522   3.605  1.00 82.95           C  
ATOM   1533  HA  ASP A 101     -18.067   5.744   4.356  1.00 82.95           H  
ATOM   1534  C   ASP A 101     -17.442   6.065   2.345  1.00 82.95           C  
ATOM   1535  CB  ASP A 101     -19.716   6.653   3.346  1.00 82.95           C  
ATOM   1536  HB2 ASP A 101     -20.205   7.002   4.256  1.00 82.95           H  
ATOM   1537  HB3 ASP A 101     -20.119   5.666   3.118  1.00 82.95           H  
ATOM   1538  O   ASP A 101     -17.846   5.102   1.682  1.00 82.95           O  
ATOM   1539  CG  ASP A 101     -20.079   7.596   2.189  1.00 82.95           C  
ATOM   1540  OD1 ASP A 101     -19.347   8.587   1.953  1.00 82.95           O  
ATOM   1541  OD2 ASP A 101     -21.102   7.337   1.521  1.00 82.95           O  
ATOM   1542  N   LYS A 102     -16.333   6.734   1.999  1.00 87.71           N  
ATOM   1543  H   LYS A 102     -16.083   7.537   2.557  1.00 87.71           H  
ATOM   1544  CA  LYS A 102     -15.536   6.455   0.798  1.00 87.71           C  
ATOM   1545  HA  LYS A 102     -15.956   5.577   0.307  1.00 87.71           H  
ATOM   1546  C   LYS A 102     -14.086   6.125   1.117  1.00 87.71           C  
ATOM   1547  CB  LYS A 102     -15.614   7.635  -0.182  1.00 87.71           C  
ATOM   1548  HB2 LYS A 102     -14.976   7.435  -1.043  1.00 87.71           H  
ATOM   1549  HB3 LYS A 102     -15.257   8.537   0.314  1.00 87.71           H  
ATOM   1550  O   LYS A 102     -13.462   6.745   1.974  1.00 87.71           O  
ATOM   1551  CG  LYS A 102     -17.050   7.843  -0.667  1.00 87.71           C  
ATOM   1552  HG2 LYS A 102     -17.371   6.966  -1.228  1.00 87.71           H  
ATOM   1553  HG3 LYS A 102     -17.705   7.960   0.196  1.00 87.71           H  
ATOM   1554  CD  LYS A 102     -17.194   9.088  -1.537  1.00 87.71           C  
ATOM   1555  HD2 LYS A 102     -16.677   8.942  -2.486  1.00 87.71           H  
ATOM   1556  HD3 LYS A 102     -16.774   9.941  -1.005  1.00 87.71           H  
ATOM   1557  CE  LYS A 102     -18.693   9.297  -1.753  1.00 87.71           C  
ATOM   1558  HE2 LYS A 102     -19.173   9.281  -0.774  1.00 87.71           H  
ATOM   1559  HE3 LYS A 102     -19.095   8.458  -2.320  1.00 87.71           H  
ATOM   1560  NZ  LYS A 102     -18.968  10.584  -2.426  1.00 87.71           N  
ATOM   1561  HZ1 LYS A 102     -18.558  10.603  -3.349  1.00 87.71           H  
ATOM   1562  HZ2 LYS A 102     -18.591  11.330  -1.859  1.00 87.71           H  
ATOM   1563  HZ3 LYS A 102     -19.968  10.715  -2.485  1.00 87.71           H  
ATOM   1564  N   MET A 103     -13.526   5.216   0.326  1.00 90.38           N  
ATOM   1565  H   MET A 103     -14.127   4.752  -0.341  1.00 90.38           H  
ATOM   1566  CA  MET A 103     -12.090   4.970   0.240  1.00 90.38           C  
ATOM   1567  HA  MET A 103     -11.563   5.685   0.871  1.00 90.38           H  
ATOM   1568  C   MET A 103     -11.637   5.168  -1.209  1.00 90.38           C  
ATOM   1569  CB  MET A 103     -11.764   3.567   0.767  1.00 90.38           C  
ATOM   1570  HB2 MET A 103     -12.152   3.460   1.780  1.00 90.38           H  
ATOM   1571  HB3 MET A 103     -12.246   2.822   0.134  1.00 90.38           H  
ATOM   1572  O   MET A 103     -12.070   4.436  -2.101  1.00 90.38           O  
ATOM   1573  CG  MET A 103     -10.251   3.321   0.794  1.00 90.38           C  
ATOM   1574  HG2 MET A 103      -9.813   3.630  -0.155  1.00 90.38           H  
ATOM   1575  HG3 MET A 103      -9.817   3.951   1.570  1.00 90.38           H  
ATOM   1576  SD  MET A 103      -9.753   1.603   1.091  1.00 90.38           S  
ATOM   1577  CE  MET A 103     -10.280   0.913  -0.482  1.00 90.38           C  
ATOM   1578  HE1 MET A 103      -9.666   0.045  -0.720  1.00 90.38           H  
ATOM   1579  HE2 MET A 103     -10.162   1.657  -1.270  1.00 90.38           H  
ATOM   1580  HE3 MET A 103     -11.336   0.651  -0.418  1.00 90.38           H  
ATOM   1581  N   ARG A 104     -10.759   6.143  -1.455  1.00 93.93           N  
ATOM   1582  H   ARG A 104     -10.430   6.682  -0.667  1.00 93.93           H  
ATOM   1583  CA  ARG A 104     -10.089   6.340  -2.748  1.00 93.93           C  
ATOM   1584  HA  ARG A 104     -10.662   5.851  -3.536  1.00 93.93           H  
ATOM   1585  C   ARG A 104      -8.713   5.691  -2.709  1.00 93.93           C  
ATOM   1586  CB  ARG A 104      -9.972   7.829  -3.105  1.00 93.93           C  
ATOM   1587  HB2 ARG A 104      -9.373   8.336  -2.348  1.00 93.93           H  
ATOM   1588  HB3 ARG A 104      -9.448   7.908  -4.058  1.00 93.93           H  
ATOM   1589  O   ARG A 104      -7.950   5.918  -1.777  1.00 93.93           O  
ATOM   1590  CG  ARG A 104     -11.322   8.547  -3.230  1.00 93.93           C  
ATOM   1591  HG2 ARG A 104     -11.793   8.613  -2.249  1.00 93.93           H  
ATOM   1592  HG3 ARG A 104     -11.972   7.990  -3.904  1.00 93.93           H  
ATOM   1593  CD  ARG A 104     -11.101   9.959  -3.790  1.00 93.93           C  
ATOM   1594  HD2 ARG A 104     -10.363  10.471  -3.172  1.00 93.93           H  
ATOM   1595  HD3 ARG A 104     -10.686   9.875  -4.794  1.00 93.93           H  
ATOM   1596  NE  ARG A 104     -12.362  10.725  -3.860  1.00 93.93           N  
ATOM   1597  HE  ARG A 104     -13.028  10.405  -4.548  1.00 93.93           H  
ATOM   1598  NH1 ARG A 104     -11.868  12.334  -2.284  1.00 93.93           N  
ATOM   1599 HH11 ARG A 104     -12.279  12.774  -1.474  1.00 93.93           H  
ATOM   1600 HH12 ARG A 104     -10.910  12.022  -2.206  1.00 93.93           H  
ATOM   1601  NH2 ARG A 104     -13.907  12.221  -3.069  1.00 93.93           N  
ATOM   1602 HH21 ARG A 104     -14.099  12.814  -2.274  1.00 93.93           H  
ATOM   1603 HH22 ARG A 104     -14.633  11.821  -3.646  1.00 93.93           H  
ATOM   1604  CZ  ARG A 104     -12.696  11.751  -3.094  1.00 93.93           C  
ATOM   1605  N   VAL A 105      -8.387   4.904  -3.725  1.00 96.58           N  
ATOM   1606  H   VAL A 105      -9.089   4.727  -4.429  1.00 96.58           H  
ATOM   1607  CA  VAL A 105      -7.074   4.281  -3.910  1.00 96.58           C  
ATOM   1608  HA  VAL A 105      -6.414   4.555  -3.086  1.00 96.58           H  
ATOM   1609  C   VAL A 105      -6.492   4.811  -5.208  1.00 96.58           C  
ATOM   1610  CB  VAL A 105      -7.165   2.744  -3.942  1.00 96.58           C  
ATOM   1611  HB  VAL A 105      -7.748   2.431  -4.808  1.00 96.58           H  
ATOM   1612  O   VAL A 105      -7.026   4.522  -6.275  1.00 96.58           O  
ATOM   1613  CG1 VAL A 105      -5.767   2.121  -4.039  1.00 96.58           C  
ATOM   1614 HG11 VAL A 105      -5.167   2.408  -3.176  1.00 96.58           H  
ATOM   1615 HG12 VAL A 105      -5.268   2.457  -4.948  1.00 96.58           H  
ATOM   1616 HG13 VAL A 105      -5.844   1.034  -4.081  1.00 96.58           H  
ATOM   1617  CG2 VAL A 105      -7.853   2.198  -2.688  1.00 96.58           C  
ATOM   1618 HG21 VAL A 105      -7.284   2.465  -1.797  1.00 96.58           H  
ATOM   1619 HG22 VAL A 105      -8.855   2.620  -2.617  1.00 96.58           H  
ATOM   1620 HG23 VAL A 105      -7.946   1.114  -2.759  1.00 96.58           H  
ATOM   1621  N   ARG A 106      -5.408   5.580  -5.132  1.00 98.12           N  
ATOM   1622  H   ARG A 106      -5.016   5.747  -4.216  1.00 98.12           H  
ATOM   1623  CA  ARG A 106      -4.628   5.992  -6.302  1.00 98.12           C  
ATOM   1624  HA  ARG A 106      -5.244   5.907  -7.198  1.00 98.12           H  
ATOM   1625  C   ARG A 106      -3.451   5.057  -6.476  1.00 98.12           C  
ATOM   1626  CB  ARG A 106      -4.159   7.444  -6.208  1.00 98.12           C  
ATOM   1627  HB2 ARG A 106      -3.541   7.576  -5.320  1.00 98.12           H  
ATOM   1628  HB3 ARG A 106      -3.556   7.675  -7.086  1.00 98.12           H  
ATOM   1629  O   ARG A 106      -2.696   4.827  -5.532  1.00 98.12           O  
ATOM   1630  CG  ARG A 106      -5.343   8.403  -6.158  1.00 98.12           C  
ATOM   1631  HG2 ARG A 106      -5.949   8.204  -5.274  1.00 98.12           H  
ATOM   1632  HG3 ARG A 106      -5.953   8.264  -7.050  1.00 98.12           H  
ATOM   1633  CD  ARG A 106      -4.848   9.843  -6.112  1.00 98.12           C  
ATOM   1634  HD2 ARG A 106      -4.220   9.981  -5.232  1.00 98.12           H  
ATOM   1635  HD3 ARG A 106      -4.274  10.053  -7.015  1.00 98.12           H  
ATOM   1636  NE  ARG A 106      -6.009  10.725  -6.046  1.00 98.12           N  
ATOM   1637  HE  ARG A 106      -6.903  10.303  -6.254  1.00 98.12           H  
ATOM   1638  NH1 ARG A 106      -4.976  12.736  -5.712  1.00 98.12           N  
ATOM   1639 HH11 ARG A 106      -5.054  13.739  -5.622  1.00 98.12           H  
ATOM   1640 HH12 ARG A 106      -4.110  12.282  -5.965  1.00 98.12           H  
ATOM   1641  NH2 ARG A 106      -7.230  12.565  -5.784  1.00 98.12           N  
ATOM   1642 HH21 ARG A 106      -8.002  11.949  -5.995  1.00 98.12           H  
ATOM   1643 HH22 ARG A 106      -7.371  13.542  -5.573  1.00 98.12           H  
ATOM   1644  CZ  ARG A 106      -6.056  12.014  -5.836  1.00 98.12           C  
ATOM   1645  N   LEU A 107      -3.317   4.541  -7.684  1.00 98.37           N  
ATOM   1646  H   LEU A 107      -3.985   4.813  -8.391  1.00 98.37           H  
ATOM   1647  CA  LEU A 107      -2.271   3.630  -8.104  1.00 98.37           C  
ATOM   1648  HA  LEU A 107      -1.629   3.370  -7.263  1.00 98.37           H  
ATOM   1649  C   LEU A 107      -1.449   4.320  -9.178  1.00 98.37           C  
ATOM   1650  CB  LEU A 107      -2.903   2.353  -8.670  1.00 98.37           C  
ATOM   1651  HB2 LEU A 107      -3.459   2.616  -9.571  1.00 98.37           H  
ATOM   1652  HB3 LEU A 107      -2.095   1.680  -8.957  1.00 98.37           H  
ATOM   1653  O   LEU A 107      -2.019   4.788 -10.158  1.00 98.37           O  
ATOM   1654  CG  LEU A 107      -3.855   1.608  -7.726  1.00 98.37           C  
ATOM   1655  HG  LEU A 107      -4.668   2.263  -7.408  1.00 98.37           H  
ATOM   1656  CD1 LEU A 107      -4.464   0.442  -8.499  1.00 98.37           C  
ATOM   1657 HD11 LEU A 107      -5.136   0.827  -9.266  1.00 98.37           H  
ATOM   1658 HD12 LEU A 107      -3.679  -0.137  -8.985  1.00 98.37           H  
ATOM   1659 HD13 LEU A 107      -5.022  -0.212  -7.828  1.00 98.37           H  
ATOM   1660  CD2 LEU A 107      -3.128   1.088  -6.487  1.00 98.37           C  
ATOM   1661 HD21 LEU A 107      -3.817   0.512  -5.869  1.00 98.37           H  
ATOM   1662 HD22 LEU A 107      -2.758   1.930  -5.902  1.00 98.37           H  
ATOM   1663 HD23 LEU A 107      -2.289   0.461  -6.788  1.00 98.37           H  
ATOM   1664  N   ARG A 108      -0.130   4.356  -9.023  1.00 98.28           N  
ATOM   1665  H   ARG A 108       0.260   3.977  -8.172  1.00 98.28           H  
ATOM   1666  CA  ARG A 108       0.782   4.878 -10.042  1.00 98.28           C  
ATOM   1667  HA  ARG A 108       0.243   5.034 -10.976  1.00 98.28           H  
ATOM   1668  C   ARG A 108       1.874   3.861 -10.318  1.00 98.28           C  
ATOM   1669  CB  ARG A 108       1.317   6.235  -9.582  1.00 98.28           C  
ATOM   1670  HB2 ARG A 108       0.483   6.931  -9.491  1.00 98.28           H  
ATOM   1671  HB3 ARG A 108       1.779   6.124  -8.600  1.00 98.28           H  
ATOM   1672  O   ARG A 108       2.508   3.374  -9.382  1.00 98.28           O  
ATOM   1673  CG  ARG A 108       2.350   6.817 -10.545  1.00 98.28           C  
ATOM   1674  HG2 ARG A 108       3.201   6.141 -10.632  1.00 98.28           H  
ATOM   1675  HG3 ARG A 108       1.902   6.965 -11.528  1.00 98.28           H  
ATOM   1676  CD  ARG A 108       2.839   8.150  -9.989  1.00 98.28           C  
ATOM   1677  HD2 ARG A 108       2.007   8.854  -9.978  1.00 98.28           H  
ATOM   1678  HD3 ARG A 108       3.190   8.004  -8.968  1.00 98.28           H  
ATOM   1679  NE  ARG A 108       3.955   8.627 -10.803  1.00 98.28           N  
ATOM   1680  HE  ARG A 108       4.720   7.977 -10.915  1.00 98.28           H  
ATOM   1681  NH1 ARG A 108       3.152  10.696 -11.378  1.00 98.28           N  
ATOM   1682 HH11 ARG A 108       3.166  11.472 -12.025  1.00 98.28           H  
ATOM   1683 HH12 ARG A 108       2.303  10.479 -10.876  1.00 98.28           H  
ATOM   1684  NH2 ARG A 108       5.029   9.851 -12.317  1.00 98.28           N  
ATOM   1685 HH21 ARG A 108       5.553   8.996 -12.438  1.00 98.28           H  
ATOM   1686 HH22 ARG A 108       5.073  10.588 -13.007  1.00 98.28           H  
ATOM   1687  CZ  ARG A 108       4.037   9.739 -11.487  1.00 98.28           C  
ATOM   1688  N   ASN A 109       2.084   3.546 -11.591  1.00 97.65           N  
ATOM   1689  H   ASN A 109       1.533   4.008 -12.300  1.00 97.65           H  
ATOM   1690  CA  ASN A 109       3.107   2.605 -12.024  1.00 97.65           C  
ATOM   1691  HA  ASN A 109       3.527   2.080 -11.165  1.00 97.65           H  
ATOM   1692  C   ASN A 109       4.255   3.353 -12.710  1.00 97.65           C  
ATOM   1693  CB  ASN A 109       2.449   1.560 -12.934  1.00 97.65           C  
ATOM   1694  HB2 ASN A 109       1.660   1.039 -12.390  1.00 97.65           H  
ATOM   1695  HB3 ASN A 109       2.010   2.070 -13.791  1.00 97.65           H  
ATOM   1696  O   ASN A 109       4.147   3.730 -13.871  1.00 97.65           O  
ATOM   1697  CG  ASN A 109       3.437   0.537 -13.449  1.00 97.65           C  
ATOM   1698  ND2 ASN A 109       3.060  -0.236 -14.432  1.00 97.65           N  
ATOM   1699 HD21 ASN A 109       3.715  -0.923 -14.779  1.00 97.65           H  
ATOM   1700 HD22 ASN A 109       2.107  -0.196 -14.762  1.00 97.65           H  
ATOM   1701  OD1 ASN A 109       4.547   0.408 -12.959  1.00 97.65           O  
ATOM   1702  N   ASP A 110       5.369   3.532 -12.007  1.00 96.16           N  
ATOM   1703  H   ASP A 110       5.426   3.132 -11.082  1.00 96.16           H  
ATOM   1704  CA  ASP A 110       6.605   4.097 -12.559  1.00 96.16           C  
ATOM   1705  HA  ASP A 110       6.369   4.641 -13.474  1.00 96.16           H  
ATOM   1706  C   ASP A 110       7.601   2.985 -12.974  1.00 96.16           C  
ATOM   1707  CB  ASP A 110       7.208   5.125 -11.579  1.00 96.16           C  
ATOM   1708  HB2 ASP A 110       7.381   4.635 -10.621  1.00 96.16           H  
ATOM   1709  HB3 ASP A 110       8.174   5.455 -11.961  1.00 96.16           H  
ATOM   1710  O   ASP A 110       8.806   3.217 -13.046  1.00 96.16           O  
ATOM   1711  CG  ASP A 110       6.360   6.391 -11.353  1.00 96.16           C  
ATOM   1712  OD1 ASP A 110       5.983   7.105 -12.315  1.00 96.16           O  
ATOM   1713  OD2 ASP A 110       6.134   6.754 -10.179  1.00 96.16           O  
ATOM   1714  N   SER A 111       7.123   1.760 -13.230  1.00 93.24           N  
ATOM   1715  H   SER A 111       6.126   1.613 -13.157  1.00 93.24           H  
ATOM   1716  CA  SER A 111       7.929   0.664 -13.785  1.00 93.24           C  
ATOM   1717  HA  SER A 111       8.974   0.855 -13.541  1.00 93.24           H  
ATOM   1718  C   SER A 111       7.847   0.588 -15.316  1.00 93.24           C  
ATOM   1719  CB  SER A 111       7.563  -0.672 -13.128  1.00 93.24           C  
ATOM   1720  HB2 SER A 111       8.393  -1.366 -13.263  1.00 93.24           H  
ATOM   1721  HB3 SER A 111       7.399  -0.528 -12.060  1.00 93.24           H  
ATOM   1722  O   SER A 111       7.039   1.260 -15.954  1.00 93.24           O  
ATOM   1723  OG  SER A 111       6.426  -1.252 -13.701  1.00 93.24           O  
ATOM   1724  HG  SER A 111       5.668  -0.708 -13.474  1.00 93.24           H  
ATOM   1725  N   SER A 112       8.699  -0.241 -15.925  1.00 92.67           N  
ATOM   1726  H   SER A 112       9.333  -0.792 -15.364  1.00 92.67           H  
ATOM   1727  CA  SER A 112       8.743  -0.462 -17.378  1.00 92.67           C  
ATOM   1728  HA  SER A 112       8.511   0.477 -17.881  1.00 92.67           H  
ATOM   1729  C   SER A 112       7.733  -1.496 -17.889  1.00 92.67           C  
ATOM   1730  CB  SER A 112      10.160  -0.873 -17.781  1.00 92.67           C  
ATOM   1731  HB2 SER A 112      10.845  -0.057 -17.551  1.00 92.67           H  
ATOM   1732  HB3 SER A 112      10.196  -1.073 -18.852  1.00 92.67           H  
ATOM   1733  O   SER A 112       7.602  -1.662 -19.103  1.00 92.67           O  
ATOM   1734  OG  SER A 112      10.554  -2.029 -17.063  1.00 92.67           O  
ATOM   1735  HG  SER A 112      11.479  -2.214 -17.240  1.00 92.67           H  
ATOM   1736  N   THR A 113       7.019  -2.190 -16.999  1.00 92.80           N  
ATOM   1737  H   THR A 113       7.122  -1.982 -16.016  1.00 92.80           H  
ATOM   1738  CA  THR A 113       6.029  -3.218 -17.342  1.00 92.80           C  
ATOM   1739  HA  THR A 113       5.914  -3.233 -18.426  1.00 92.80           H  
ATOM   1740  C   THR A 113       4.666  -2.889 -16.733  1.00 92.80           C  
ATOM   1741  CB  THR A 113       6.485  -4.625 -16.919  1.00 92.80           C  
ATOM   1742  HB  THR A 113       5.686  -5.335 -17.132  1.00 92.80           H  
ATOM   1743  O   THR A 113       4.590  -2.191 -15.722  1.00 92.80           O  
ATOM   1744  CG2 THR A 113       7.737  -5.062 -17.678  1.00 92.80           C  
ATOM   1745 HG21 THR A 113       7.556  -5.005 -18.751  1.00 92.80           H  
ATOM   1746 HG22 THR A 113       8.577  -4.416 -17.420  1.00 92.80           H  
ATOM   1747 HG23 THR A 113       7.983  -6.090 -17.412  1.00 92.80           H  
ATOM   1748  OG1 THR A 113       6.801  -4.694 -15.549  1.00 92.80           O  
ATOM   1749  HG1 THR A 113       7.064  -5.597 -15.354  1.00 92.80           H  
ATOM   1750  N   PRO A 114       3.552  -3.336 -17.336  1.00 95.48           N  
ATOM   1751  CA  PRO A 114       2.250  -3.234 -16.689  1.00 95.48           C  
ATOM   1752  HA  PRO A 114       2.015  -2.181 -16.528  1.00 95.48           H  
ATOM   1753  C   PRO A 114       2.247  -3.970 -15.348  1.00 95.48           C  
ATOM   1754  CB  PRO A 114       1.239  -3.835 -17.669  1.00 95.48           C  
ATOM   1755  HB2 PRO A 114       0.298  -3.283 -17.666  1.00 95.48           H  
ATOM   1756  HB3 PRO A 114       1.063  -4.885 -17.434  1.00 95.48           H  
ATOM   1757  O   PRO A 114       2.871  -5.026 -15.211  1.00 95.48           O  
ATOM   1758  CG  PRO A 114       1.947  -3.735 -19.019  1.00 95.48           C  
ATOM   1759  HG2 PRO A 114       1.600  -4.498 -19.716  1.00 95.48           H  
ATOM   1760  HG3 PRO A 114       1.798  -2.739 -19.437  1.00 95.48           H  
ATOM   1761  CD  PRO A 114       3.418  -3.926 -18.656  1.00 95.48           C  
ATOM   1762  HD2 PRO A 114       3.654  -4.989 -18.605  1.00 95.48           H  
ATOM   1763  HD3 PRO A 114       4.046  -3.427 -19.394  1.00 95.48           H  
ATOM   1764  N   VAL A 115       1.511  -3.427 -14.383  1.00 96.50           N  
ATOM   1765  H   VAL A 115       1.026  -2.560 -14.567  1.00 96.50           H  
ATOM   1766  CA  VAL A 115       1.253  -4.087 -13.100  1.00 96.50           C  
ATOM   1767  HA  VAL A 115       1.736  -5.064 -13.101  1.00 96.50           H  
ATOM   1768  C   VAL A 115      -0.235  -4.341 -12.943  1.00 96.50           C  
ATOM   1769  CB  VAL A 115       1.835  -3.314 -11.902  1.00 96.50           C  
ATOM   1770  HB  VAL A 115       1.676  -3.910 -11.004  1.00 96.50           H  
ATOM   1771  O   VAL A 115      -1.059  -3.523 -13.348  1.00 96.50           O  
ATOM   1772  CG1 VAL A 115       3.346  -3.126 -12.078  1.00 96.50           C  
ATOM   1773 HG11 VAL A 115       3.801  -4.073 -12.367  1.00 96.50           H  
ATOM   1774 HG12 VAL A 115       3.795  -2.789 -11.143  1.00 96.50           H  
ATOM   1775 HG13 VAL A 115       3.557  -2.398 -12.861  1.00 96.50           H  
ATOM   1776  CG2 VAL A 115       1.175  -1.947 -11.682  1.00 96.50           C  
ATOM   1777 HG21 VAL A 115       1.279  -1.338 -12.581  1.00 96.50           H  
ATOM   1778 HG22 VAL A 115       0.117  -2.073 -11.454  1.00 96.50           H  
ATOM   1779 HG23 VAL A 115       1.647  -1.436 -10.843  1.00 96.50           H  
ATOM   1780  N   GLU A 116      -0.584  -5.465 -12.340  1.00 97.73           N  
ATOM   1781  H   GLU A 116       0.145  -6.087 -12.019  1.00 97.73           H  
ATOM   1782  CA  GLU A 116      -1.943  -5.763 -11.910  1.00 97.73           C  
ATOM   1783  HA  GLU A 116      -2.639  -5.066 -12.377  1.00 97.73           H  
ATOM   1784  C   GLU A 116      -2.037  -5.566 -10.400  1.00 97.73           C  
ATOM   1785  CB  GLU A 116      -2.366  -7.174 -12.337  1.00 97.73           C  
ATOM   1786  HB2 GLU A 116      -1.660  -7.907 -11.947  1.00 97.73           H  
ATOM   1787  HB3 GLU A 116      -3.351  -7.378 -11.916  1.00 97.73           H  
ATOM   1788  O   GLU A 116      -1.253  -6.116  -9.627  1.00 97.73           O  
ATOM   1789  CG  GLU A 116      -2.451  -7.293 -13.865  1.00 97.73           C  
ATOM   1790  HG2 GLU A 116      -1.450  -7.245 -14.292  1.00 97.73           H  
ATOM   1791  HG3 GLU A 116      -3.020  -6.448 -14.253  1.00 97.73           H  
ATOM   1792  CD  GLU A 116      -3.127  -8.602 -14.288  1.00 97.73           C  
ATOM   1793  OE1 GLU A 116      -4.183  -8.507 -14.955  1.00 97.73           O  
ATOM   1794  OE2 GLU A 116      -2.596  -9.681 -13.948  1.00 97.73           O  
ATOM   1795  N   VAL A 117      -3.000  -4.758  -9.967  1.00 97.97           N  
ATOM   1796  H   VAL A 117      -3.575  -4.289 -10.653  1.00 97.97           H  
ATOM   1797  CA  VAL A 117      -3.268  -4.506  -8.554  1.00 97.97           C  
ATOM   1798  HA  VAL A 117      -2.508  -5.011  -7.957  1.00 97.97           H  
ATOM   1799  C   VAL A 117      -4.620  -5.103  -8.197  1.00 97.97           C  
ATOM   1800  CB  VAL A 117      -3.176  -3.014  -8.199  1.00 97.97           C  
ATOM   1801  HB  VAL A 117      -3.981  -2.472  -8.695  1.00 97.97           H  
ATOM   1802  O   VAL A 117      -5.665  -4.638  -8.654  1.00 97.97           O  
ATOM   1803  CG1 VAL A 117      -3.310  -2.832  -6.680  1.00 97.97           C  
ATOM   1804 HG11 VAL A 117      -4.286  -3.184  -6.345  1.00 97.97           H  
ATOM   1805 HG12 VAL A 117      -2.530  -3.393  -6.166  1.00 97.97           H  
ATOM   1806 HG13 VAL A 117      -3.218  -1.776  -6.425  1.00 97.97           H  
ATOM   1807  CG2 VAL A 117      -1.831  -2.414  -8.636  1.00 97.97           C  
ATOM   1808 HG21 VAL A 117      -1.009  -3.009  -8.237  1.00 97.97           H  
ATOM   1809 HG22 VAL A 117      -1.766  -2.408  -9.724  1.00 97.97           H  
ATOM   1810 HG23 VAL A 117      -1.738  -1.387  -8.284  1.00 97.97           H  
ATOM   1811  N   HIS A 118      -4.601  -6.123  -7.345  1.00 97.67           N  
ATOM   1812  H   HIS A 118      -3.696  -6.467  -7.057  1.00 97.67           H  
ATOM   1813  CA  HIS A 118      -5.794  -6.722  -6.756  1.00 97.67           C  
ATOM   1814  HA  HIS A 118      -6.641  -6.555  -7.421  1.00 97.67           H  
ATOM   1815  C   HIS A 118      -6.079  -6.047  -5.418  1.00 97.67           C  
ATOM   1816  CB  HIS A 118      -5.631  -8.237  -6.601  1.00 97.67           C  
ATOM   1817  HB2 HIS A 118      -6.591  -8.659  -6.303  1.00 97.67           H  
ATOM   1818  HB3 HIS A 118      -4.922  -8.447  -5.800  1.00 97.67           H  
ATOM   1819  O   HIS A 118      -5.329  -6.204  -4.453  1.00 97.67           O  
ATOM   1820  CG  HIS A 118      -5.169  -8.946  -7.848  1.00 97.67           C  
ATOM   1821  CD2 HIS A 118      -3.873  -9.212  -8.183  1.00 97.67           C  
ATOM   1822  HD2 HIS A 118      -2.987  -8.937  -7.631  1.00 97.67           H  
ATOM   1823  ND1 HIS A 118      -6.015  -9.475  -8.825  1.00 97.67           N  
ATOM   1824  CE1 HIS A 118      -5.196 -10.053  -9.727  1.00 97.67           C  
ATOM   1825  HE1 HIS A 118      -5.519 -10.566 -10.620  1.00 97.67           H  
ATOM   1826  NE2 HIS A 118      -3.911  -9.921  -9.362  1.00 97.67           N  
ATOM   1827  HE2 HIS A 118      -3.120 -10.343  -9.827  1.00 97.67           H  
ATOM   1828  N   ILE A 119      -7.169  -5.294  -5.362  1.00 97.01           N  
ATOM   1829  H   ILE A 119      -7.728  -5.215  -6.200  1.00 97.01           H  
ATOM   1830  CA  ILE A 119      -7.625  -4.563  -4.184  1.00 97.01           C  
ATOM   1831  HA  ILE A 119      -6.808  -4.504  -3.464  1.00 97.01           H  
ATOM   1832  C   ILE A 119      -8.789  -5.335  -3.565  1.00 97.01           C  
ATOM   1833  CB  ILE A 119      -8.041  -3.122  -4.550  1.00 97.01           C  
ATOM   1834  HB  ILE A 119      -8.968  -3.174  -5.121  1.00 97.01           H  
ATOM   1835  O   ILE A 119      -9.787  -5.595  -4.241  1.00 97.01           O  
ATOM   1836  CG1 ILE A 119      -7.000  -2.391  -5.429  1.00 97.01           C  
ATOM   1837 HG12 ILE A 119      -6.797  -2.980  -6.323  1.00 97.01           H  
ATOM   1838 HG13 ILE A 119      -6.065  -2.273  -4.881  1.00 97.01           H  
ATOM   1839  CG2 ILE A 119      -8.305  -2.353  -3.244  1.00 97.01           C  
ATOM   1840 HG21 ILE A 119      -9.114  -2.834  -2.692  1.00 97.01           H  
ATOM   1841 HG22 ILE A 119      -7.410  -2.350  -2.622  1.00 97.01           H  
ATOM   1842 HG23 ILE A 119      -8.615  -1.327  -3.443  1.00 97.01           H  
ATOM   1843  CD1 ILE A 119      -7.482  -1.020  -5.916  1.00 97.01           C  
ATOM   1844 HD11 ILE A 119      -6.773  -0.622  -6.642  1.00 97.01           H  
ATOM   1845 HD12 ILE A 119      -8.454  -1.121  -6.400  1.00 97.01           H  
ATOM   1846 HD13 ILE A 119      -7.556  -0.315  -5.089  1.00 97.01           H  
ATOM   1847  N   LYS A 120      -8.691  -5.679  -2.280  1.00 94.62           N  
ATOM   1848  H   LYS A 120      -7.834  -5.440  -1.801  1.00 94.62           H  
ATOM   1849  CA  LYS A 120      -9.777  -6.284  -1.501  1.00 94.62           C  
ATOM   1850  HA  LYS A 120     -10.673  -6.334  -2.119  1.00 94.62           H  
ATOM   1851  C   LYS A 120     -10.108  -5.410  -0.297  1.00 94.62           C  
ATOM   1852  CB  LYS A 120      -9.402  -7.716  -1.100  1.00 94.62           C  
ATOM   1853  HB2 LYS A 120      -8.498  -7.690  -0.491  1.00 94.62           H  
ATOM   1854  HB3 LYS A 120      -9.193  -8.297  -1.998  1.00 94.62           H  
ATOM   1855  O   LYS A 120      -9.214  -5.029   0.453  1.00 94.62           O  
ATOM   1856  CG  LYS A 120     -10.530  -8.395  -0.311  1.00 94.62           C  
ATOM   1857  HG2 LYS A 120     -11.394  -8.543  -0.958  1.00 94.62           H  
ATOM   1858  HG3 LYS A 120     -10.830  -7.765   0.527  1.00 94.62           H  
ATOM   1859  CD  LYS A 120     -10.074  -9.735   0.262  1.00 94.62           C  
ATOM   1860  HD2 LYS A 120      -9.796 -10.416  -0.542  1.00 94.62           H  
ATOM   1861  HD3 LYS A 120      -9.211  -9.558   0.904  1.00 94.62           H  
ATOM   1862  CE  LYS A 120     -11.225 -10.306   1.093  1.00 94.62           C  
ATOM   1863  HE2 LYS A 120     -12.034 -10.623   0.435  1.00 94.62           H  
ATOM   1864  HE3 LYS A 120     -11.628  -9.504   1.711  1.00 94.62           H  
ATOM   1865  NZ  LYS A 120     -10.762 -11.413   1.961  1.00 94.62           N  
ATOM   1866  HZ1 LYS A 120     -11.516 -11.702   2.567  1.00 94.62           H  
ATOM   1867  HZ2 LYS A 120     -10.424 -12.197   1.422  1.00 94.62           H  
ATOM   1868  HZ3 LYS A 120     -10.010 -11.073   2.543  1.00 94.62           H  
ATOM   1869  N   VAL A 121     -11.393  -5.121  -0.112  1.00 89.01           N  
ATOM   1870  H   VAL A 121     -12.059  -5.479  -0.783  1.00 89.01           H  
ATOM   1871  CA  VAL A 121     -11.914  -4.219   0.922  1.00 89.01           C  
ATOM   1872  HA  VAL A 121     -11.203  -4.132   1.743  1.00 89.01           H  
ATOM   1873  C   VAL A 121     -13.223  -4.798   1.442  1.00 89.01           C  
ATOM   1874  CB  VAL A 121     -12.166  -2.828   0.328  1.00 89.01           C  
ATOM   1875  HB  VAL A 121     -12.986  -2.883  -0.389  1.00 89.01           H  
ATOM   1876  O   VAL A 121     -14.234  -4.791   0.739  1.00 89.01           O  
ATOM   1877  CG1 VAL A 121     -12.536  -1.830   1.413  1.00 89.01           C  
ATOM   1878 HG11 VAL A 121     -11.704  -1.687   2.103  1.00 89.01           H  
ATOM   1879 HG12 VAL A 121     -13.417  -2.161   1.962  1.00 89.01           H  
ATOM   1880 HG13 VAL A 121     -12.771  -0.893   0.909  1.00 89.01           H  
ATOM   1881  CG2 VAL A 121     -10.960  -2.268  -0.423  1.00 89.01           C  
ATOM   1882 HG21 VAL A 121     -10.626  -2.972  -1.185  1.00 89.01           H  
ATOM   1883 HG22 VAL A 121     -10.140  -2.039   0.256  1.00 89.01           H  
ATOM   1884 HG23 VAL A 121     -11.294  -1.392  -0.978  1.00 89.01           H  
ATOM   1885  N   GLY A 122     -13.201  -5.373   2.645  1.00 84.31           N  
ATOM   1886  H   GLY A 122     -12.360  -5.313   3.203  1.00 84.31           H  
ATOM   1887  CA  GLY A 122     -14.308  -6.206   3.117  1.00 84.31           C  
ATOM   1888  HA2 GLY A 122     -15.195  -5.585   3.241  1.00 84.31           H  
ATOM   1889  HA3 GLY A 122     -14.060  -6.647   4.083  1.00 84.31           H  
ATOM   1890  C   GLY A 122     -14.602  -7.338   2.121  1.00 84.31           C  
ATOM   1891  O   GLY A 122     -13.728  -8.167   1.839  1.00 84.31           O  
ATOM   1892  N   ASP A 123     -15.814  -7.331   1.565  1.00 86.20           N  
ATOM   1893  H   ASP A 123     -16.470  -6.622   1.859  1.00 86.20           H  
ATOM   1894  CA  ASP A 123     -16.277  -8.296   0.558  1.00 86.20           C  
ATOM   1895  HA  ASP A 123     -15.733  -9.231   0.685  1.00 86.20           H  
ATOM   1896  C   ASP A 123     -16.052  -7.832  -0.891  1.00 86.20           C  
ATOM   1897  CB  ASP A 123     -17.766  -8.589   0.788  1.00 86.20           C  
ATOM   1898  HB2 ASP A 123     -18.332  -7.665   0.665  1.00 86.20           H  
ATOM   1899  HB3 ASP A 123     -18.110  -9.300   0.037  1.00 86.20           H  
ATOM   1900  O   ASP A 123     -16.141  -8.639  -1.820  1.00 86.20           O  
ATOM   1901  CG  ASP A 123     -18.037  -9.182   2.170  1.00 86.20           C  
ATOM   1902  OD1 ASP A 123     -17.251 -10.063   2.588  1.00 86.20           O  
ATOM   1903  OD2 ASP A 123     -19.023  -8.727   2.794  1.00 86.20           O  
ATOM   1904  N   GLU A 124     -15.745  -6.550  -1.109  1.00 90.93           N  
ATOM   1905  H   GLU A 124     -15.538  -5.953  -0.322  1.00 90.93           H  
ATOM   1906  CA  GLU A 124     -15.526  -6.010  -2.448  1.00 90.93           C  
ATOM   1907  HA  GLU A 124     -16.225  -6.513  -3.116  1.00 90.93           H  
ATOM   1908  C   GLU A 124     -14.107  -6.330  -2.930  1.00 90.93           C  
ATOM   1909  CB  GLU A 124     -15.857  -4.506  -2.511  1.00 90.93           C  
ATOM   1910  HB2 GLU A 124     -15.061  -3.935  -2.033  1.00 90.93           H  
ATOM   1911  HB3 GLU A 124     -16.789  -4.332  -1.973  1.00 90.93           H  
ATOM   1912  O   GLU A 124     -13.126  -6.240  -2.184  1.00 90.93           O  
ATOM   1913  CG  GLU A 124     -16.039  -4.036  -3.970  1.00 90.93           C  
ATOM   1914  HG2 GLU A 124     -15.106  -4.207  -4.508  1.00 90.93           H  
ATOM   1915  HG3 GLU A 124     -16.807  -4.652  -4.439  1.00 90.93           H  
ATOM   1916  CD  GLU A 124     -16.426  -2.555  -4.134  1.00 90.93           C  
ATOM   1917  OE1 GLU A 124     -16.362  -2.067  -5.292  1.00 90.93           O  
ATOM   1918  OE2 GLU A 124     -16.742  -1.885  -3.129  1.00 90.93           O  
ATOM   1919  N   LYS A 125     -13.996  -6.707  -4.205  1.00 93.64           N  
ATOM   1920  H   LYS A 125     -14.833  -6.720  -4.771  1.00 93.64           H  
ATOM   1921  CA  LYS A 125     -12.726  -6.960  -4.885  1.00 93.64           C  
ATOM   1922  HA  LYS A 125     -11.909  -6.586  -4.268  1.00 93.64           H  
ATOM   1923  C   LYS A 125     -12.701  -6.214  -6.206  1.00 93.64           C  
ATOM   1924  CB  LYS A 125     -12.515  -8.458  -5.131  1.00 93.64           C  
ATOM   1925  HB2 LYS A 125     -11.592  -8.588  -5.697  1.00 93.64           H  
ATOM   1926  HB3 LYS A 125     -13.341  -8.836  -5.733  1.00 93.64           H  
ATOM   1927  O   LYS A 125     -13.677  -6.262  -6.952  1.00 93.64           O  
ATOM   1928  CG  LYS A 125     -12.414  -9.267  -3.835  1.00 93.64           C  
ATOM   1929  HG2 LYS A 125     -13.331  -9.158  -3.256  1.00 93.64           H  
ATOM   1930  HG3 LYS A 125     -11.569  -8.908  -3.248  1.00 93.64           H  
ATOM   1931  CD  LYS A 125     -12.211 -10.743  -4.182  1.00 93.64           C  
ATOM   1932  HD2 LYS A 125     -11.251 -10.864  -4.683  1.00 93.64           H  
ATOM   1933  HD3 LYS A 125     -13.007 -11.056  -4.857  1.00 93.64           H  
ATOM   1934  CE  LYS A 125     -12.256 -11.597  -2.916  1.00 93.64           C  
ATOM   1935  HE2 LYS A 125     -11.436 -11.296  -2.264  1.00 93.64           H  
ATOM   1936  HE3 LYS A 125     -13.196 -11.392  -2.403  1.00 93.64           H  
ATOM   1937  NZ  LYS A 125     -12.160 -13.035  -3.265  1.00 93.64           N  
ATOM   1938  HZ1 LYS A 125     -11.286 -13.226  -3.735  1.00 93.64           H  
ATOM   1939  HZ2 LYS A 125     -12.909 -13.277  -3.898  1.00 93.64           H  
ATOM   1940  HZ3 LYS A 125     -12.241 -13.619  -2.445  1.00 93.64           H  
ATOM   1941  N   ARG A 126     -11.575  -5.580  -6.518  1.00 96.48           N  
ATOM   1942  H   ARG A 126     -10.825  -5.587  -5.842  1.00 96.48           H  
ATOM   1943  CA  ARG A 126     -11.310  -4.994  -7.835  1.00 96.48           C  
ATOM   1944  HA  ARG A 126     -11.992  -5.429  -8.566  1.00 96.48           H  
ATOM   1945  C   ARG A 126      -9.900  -5.337  -8.276  1.00 96.48           C  
ATOM   1946  CB  ARG A 126     -11.527  -3.475  -7.816  1.00 96.48           C  
ATOM   1947  HB2 ARG A 126     -10.890  -3.022  -7.057  1.00 96.48           H  
ATOM   1948  HB3 ARG A 126     -11.238  -3.075  -8.788  1.00 96.48           H  
ATOM   1949  O   ARG A 126      -8.971  -5.231  -7.483  1.00 96.48           O  
ATOM   1950  CG  ARG A 126     -12.995  -3.117  -7.549  1.00 96.48           C  
ATOM   1951  HG2 ARG A 126     -13.256  -3.375  -6.523  1.00 96.48           H  
ATOM   1952  HG3 ARG A 126     -13.643  -3.667  -8.232  1.00 96.48           H  
ATOM   1953  CD  ARG A 126     -13.206  -1.623  -7.759  1.00 96.48           C  
ATOM   1954  HD2 ARG A 126     -12.488  -1.096  -7.132  1.00 96.48           H  
ATOM   1955  HD3 ARG A 126     -13.029  -1.376  -8.806  1.00 96.48           H  
ATOM   1956  NE  ARG A 126     -14.556  -1.206  -7.363  1.00 96.48           N  
ATOM   1957  HE  ARG A 126     -15.133  -1.854  -6.846  1.00 96.48           H  
ATOM   1958  NH1 ARG A 126     -14.284   1.037  -7.756  1.00 96.48           N  
ATOM   1959 HH11 ARG A 126     -14.537   1.950  -7.404  1.00 96.48           H  
ATOM   1960 HH12 ARG A 126     -13.401   0.852  -8.209  1.00 96.48           H  
ATOM   1961  NH2 ARG A 126     -16.069   0.298  -6.655  1.00 96.48           N  
ATOM   1962 HH21 ARG A 126     -16.447  -0.469  -6.117  1.00 96.48           H  
ATOM   1963 HH22 ARG A 126     -16.258   1.248  -6.370  1.00 96.48           H  
ATOM   1964  CZ  ARG A 126     -14.969   0.037  -7.283  1.00 96.48           C  
ATOM   1965  N   THR A 127      -9.756  -5.709  -9.538  1.00 97.59           N  
ATOM   1966  H   THR A 127     -10.570  -5.753 -10.135  1.00 97.59           H  
ATOM   1967  CA  THR A 127      -8.458  -5.890 -10.187  1.00 97.59           C  
ATOM   1968  HA  THR A 127      -7.657  -5.820  -9.450  1.00 97.59           H  
ATOM   1969  C   THR A 127      -8.288  -4.766 -11.191  1.00 97.59           C  
ATOM   1970  CB  THR A 127      -8.343  -7.265 -10.851  1.00 97.59           C  
ATOM   1971  HB  THR A 127      -9.127  -7.372 -11.601  1.00 97.59           H  
ATOM   1972  O   THR A 127      -9.195  -4.504 -11.982  1.00 97.59           O  
ATOM   1973  CG2 THR A 127      -6.984  -7.485 -11.509  1.00 97.59           C  
ATOM   1974 HG21 THR A 127      -6.862  -6.815 -12.360  1.00 97.59           H  
ATOM   1975 HG22 THR A 127      -6.912  -8.508 -11.877  1.00 97.59           H  
ATOM   1976 HG23 THR A 127      -6.179  -7.303 -10.796  1.00 97.59           H  
ATOM   1977  OG1 THR A 127      -8.513  -8.262  -9.866  1.00 97.59           O  
ATOM   1978  HG1 THR A 127      -7.643  -8.603  -9.646  1.00 97.59           H  
ATOM   1979  N   VAL A 128      -7.154  -4.077 -11.123  1.00 97.48           N  
ATOM   1980  H   VAL A 128      -6.475  -4.327 -10.418  1.00 97.48           H  
ATOM   1981  CA  VAL A 128      -6.842  -2.940 -11.986  1.00 97.48           C  
ATOM   1982  HA  VAL A 128      -7.564  -2.884 -12.800  1.00 97.48           H  
ATOM   1983  C   VAL A 128      -5.470  -3.146 -12.594  1.00 97.48           C  
ATOM   1984  CB  VAL A 128      -6.912  -1.620 -11.199  1.00 97.48           C  
ATOM   1985  HB  VAL A 128      -6.208  -1.645 -10.367  1.00 97.48           H  
ATOM   1986  O   VAL A 128      -4.491  -3.311 -11.872  1.00 97.48           O  
ATOM   1987  CG1 VAL A 128      -6.582  -0.409 -12.077  1.00 97.48           C  
ATOM   1988 HG11 VAL A 128      -7.284  -0.333 -12.907  1.00 97.48           H  
ATOM   1989 HG12 VAL A 128      -5.570  -0.488 -12.474  1.00 97.48           H  
ATOM   1990 HG13 VAL A 128      -6.626   0.497 -11.472  1.00 97.48           H  
ATOM   1991  CG2 VAL A 128      -8.328  -1.431 -10.641  1.00 97.48           C  
ATOM   1992 HG21 VAL A 128      -8.479  -2.081  -9.779  1.00 97.48           H  
ATOM   1993 HG22 VAL A 128      -9.065  -1.665 -11.410  1.00 97.48           H  
ATOM   1994 HG23 VAL A 128      -8.468  -0.391 -10.345  1.00 97.48           H  
ATOM   1995  N   THR A 129      -5.399  -3.118 -13.919  1.00 98.00           N  
ATOM   1996  H   THR A 129      -6.245  -3.028 -14.463  1.00 98.00           H  
ATOM   1997  CA  THR A 129      -4.130  -3.039 -14.640  1.00 98.00           C  
ATOM   1998  HA  THR A 129      -3.372  -3.604 -14.098  1.00 98.00           H  
ATOM   1999  C   THR A 129      -3.705  -1.576 -14.719  1.00 98.00           C  
ATOM   2000  CB  THR A 129      -4.252  -3.639 -16.045  1.00 98.00           C  
ATOM   2001  HB  THR A 129      -4.891  -2.995 -16.649  1.00 98.00           H  
ATOM   2002  O   THR A 129      -4.505  -0.729 -15.111  1.00 98.00           O  
ATOM   2003  CG2 THR A 129      -2.898  -3.777 -16.736  1.00 98.00           C  
ATOM   2004 HG21 THR A 129      -2.218  -4.362 -16.116  1.00 98.00           H  
ATOM   2005 HG22 THR A 129      -2.466  -2.792 -16.913  1.00 98.00           H  
ATOM   2006 HG23 THR A 129      -3.029  -4.275 -17.696  1.00 98.00           H  
ATOM   2007  OG1 THR A 129      -4.852  -4.916 -15.990  1.00 98.00           O  
ATOM   2008  HG1 THR A 129      -4.231  -5.560 -15.641  1.00 98.00           H  
ATOM   2009  N   VAL A 130      -2.460  -1.282 -14.352  1.00 97.98           N  
ATOM   2010  H   VAL A 130      -1.877  -2.036 -14.017  1.00 97.98           H  
ATOM   2011  CA  VAL A 130      -1.857   0.053 -14.436  1.00 97.98           C  
ATOM   2012  HA  VAL A 130      -2.569   0.748 -14.882  1.00 97.98           H  
ATOM   2013  C   VAL A 130      -0.646  -0.044 -15.357  1.00 97.98           C  
ATOM   2014  CB  VAL A 130      -1.480   0.595 -13.042  1.00 97.98           C  
ATOM   2015  HB  VAL A 130      -0.634   0.031 -12.650  1.00 97.98           H  
ATOM   2016  O   VAL A 130       0.335  -0.726 -15.047  1.00 97.98           O  
ATOM   2017  CG1 VAL A 130      -1.086   2.074 -13.114  1.00 97.98           C  
ATOM   2018 HG11 VAL A 130      -0.265   2.214 -13.818  1.00 97.98           H  
ATOM   2019 HG12 VAL A 130      -0.769   2.430 -12.134  1.00 97.98           H  
ATOM   2020 HG13 VAL A 130      -1.931   2.674 -13.453  1.00 97.98           H  
ATOM   2021  CG2 VAL A 130      -2.630   0.473 -12.033  1.00 97.98           C  
ATOM   2022 HG21 VAL A 130      -2.329   0.918 -11.085  1.00 97.98           H  
ATOM   2023 HG22 VAL A 130      -2.870  -0.576 -11.857  1.00 97.98           H  
ATOM   2024 HG23 VAL A 130      -3.512   0.988 -12.415  1.00 97.98           H  
ATOM   2025  N   ASN A 131      -0.718   0.593 -16.520  1.00 97.50           N  
ATOM   2026  H   ASN A 131      -1.531   1.162 -16.709  1.00 97.50           H  
ATOM   2027  CA  ASN A 131       0.347   0.574 -17.520  1.00 97.50           C  
ATOM   2028  HA  ASN A 131       0.680  -0.458 -17.634  1.00 97.50           H  
ATOM   2029  C   ASN A 131       1.555   1.425 -17.080  1.00 97.50           C  
ATOM   2030  CB  ASN A 131      -0.225   1.041 -18.866  1.00 97.50           C  
ATOM   2031  HB2 ASN A 131      -0.650   2.039 -18.755  1.00 97.50           H  
ATOM   2032  HB3 ASN A 131       0.562   1.098 -19.618  1.00 97.50           H  
ATOM   2033  O   ASN A 131       1.422   2.274 -16.199  1.00 97.50           O  
ATOM   2034  CG  ASN A 131      -1.281   0.088 -19.383  1.00 97.50           C  
ATOM   2035  ND2 ASN A 131      -2.526   0.489 -19.370  1.00 97.50           N  
ATOM   2036 HD21 ASN A 131      -2.754   1.288 -18.795  1.00 97.50           H  
ATOM   2037 HD22 ASN A 131      -3.238  -0.188 -19.605  1.00 97.50           H  
ATOM   2038  OD1 ASN A 131      -0.989  -1.031 -19.776  1.00 97.50           O  
ATOM   2039  N   PRO A 132       2.742   1.234 -17.685  1.00 96.70           N  
ATOM   2040  CA  PRO A 132       3.903   2.091 -17.443  1.00 96.70           C  
ATOM   2041  HA  PRO A 132       4.286   1.893 -16.442  1.00 96.70           H  
ATOM   2042  C   PRO A 132       3.580   3.585 -17.593  1.00 96.70           C  
ATOM   2043  CB  PRO A 132       4.940   1.644 -18.478  1.00 96.70           C  
ATOM   2044  HB2 PRO A 132       5.964   1.815 -18.144  1.00 96.70           H  
ATOM   2045  HB3 PRO A 132       4.772   2.146 -19.431  1.00 96.70           H  
ATOM   2046  O   PRO A 132       3.087   4.018 -18.634  1.00 96.70           O  
ATOM   2047  CG  PRO A 132       4.625   0.162 -18.636  1.00 96.70           C  
ATOM   2048  HG2 PRO A 132       5.020  -0.378 -17.775  1.00 96.70           H  
ATOM   2049  HG3 PRO A 132       5.012  -0.246 -19.570  1.00 96.70           H  
ATOM   2050  CD  PRO A 132       3.100   0.155 -18.596  1.00 96.70           C  
ATOM   2051  HD2 PRO A 132       2.741  -0.811 -18.240  1.00 96.70           H  
ATOM   2052  HD3 PRO A 132       2.708   0.366 -19.591  1.00 96.70           H  
ATOM   2053  N   GLY A 133       3.869   4.374 -16.558  1.00 97.20           N  
ATOM   2054  H   GLY A 133       4.193   3.938 -15.706  1.00 97.20           H  
ATOM   2055  CA  GLY A 133       3.600   5.813 -16.491  1.00 97.20           C  
ATOM   2056  HA2 GLY A 133       4.196   6.236 -15.683  1.00 97.20           H  
ATOM   2057  HA3 GLY A 133       3.907   6.276 -17.429  1.00 97.20           H  
ATOM   2058  C   GLY A 133       2.137   6.194 -16.236  1.00 97.20           C  
ATOM   2059  O   GLY A 133       1.830   7.385 -16.177  1.00 97.20           O  
ATOM   2060  N   GLU A 134       1.234   5.221 -16.092  1.00 98.11           N  
ATOM   2061  H   GLU A 134       1.545   4.260 -16.111  1.00 98.11           H  
ATOM   2062  CA  GLU A 134      -0.185   5.458 -15.834  1.00 98.11           C  
ATOM   2063  HA  GLU A 134      -0.478   6.359 -16.372  1.00 98.11           H  
ATOM   2064  C   GLU A 134      -0.453   5.700 -14.342  1.00 98.11           C  
ATOM   2065  CB  GLU A 134      -1.021   4.296 -16.399  1.00 98.11           C  
ATOM   2066  HB2 GLU A 134      -0.838   3.406 -15.798  1.00 98.11           H  
ATOM   2067  HB3 GLU A 134      -0.694   4.104 -17.421  1.00 98.11           H  
ATOM   2068  O   GLU A 134       0.196   5.133 -13.455  1.00 98.11           O  
ATOM   2069  CG  GLU A 134      -2.534   4.568 -16.419  1.00 98.11           C  
ATOM   2070  HG2 GLU A 134      -2.710   5.499 -16.959  1.00 98.11           H  
ATOM   2071  HG3 GLU A 134      -2.887   4.699 -15.396  1.00 98.11           H  
ATOM   2072  CD  GLU A 134      -3.344   3.436 -17.077  1.00 98.11           C  
ATOM   2073  OE1 GLU A 134      -4.510   3.693 -17.442  1.00 98.11           O  
ATOM   2074  OE2 GLU A 134      -2.797   2.320 -17.257  1.00 98.11           O  
ATOM   2075  N   GLU A 135      -1.456   6.535 -14.075  1.00 98.30           N  
ATOM   2076  H   GLU A 135      -1.974   6.925 -14.850  1.00 98.30           H  
ATOM   2077  CA  GLU A 135      -2.060   6.711 -12.760  1.00 98.30           C  
ATOM   2078  HA  GLU A 135      -1.607   5.989 -12.080  1.00 98.30           H  
ATOM   2079  C   GLU A 135      -3.561   6.409 -12.857  1.00 98.30           C  
ATOM   2080  CB  GLU A 135      -1.754   8.118 -12.215  1.00 98.30           C  
ATOM   2081  HB2 GLU A 135      -2.216   8.868 -12.857  1.00 98.30           H  
ATOM   2082  HB3 GLU A 135      -0.673   8.260 -12.242  1.00 98.30           H  
ATOM   2083  O   GLU A 135      -4.256   6.965 -13.708  1.00 98.30           O  
ATOM   2084  CG  GLU A 135      -2.243   8.316 -10.768  1.00 98.30           C  
ATOM   2085  HG2 GLU A 135      -1.843   7.512 -10.150  1.00 98.30           H  
ATOM   2086  HG3 GLU A 135      -3.330   8.238 -10.751  1.00 98.30           H  
ATOM   2087  CD  GLU A 135      -1.817   9.661 -10.144  1.00 98.30           C  
ATOM   2088  OE1 GLU A 135      -2.593  10.192  -9.309  1.00 98.30           O  
ATOM   2089  OE2 GLU A 135      -0.686  10.136 -10.421  1.00 98.30           O  
ATOM   2090  N   VAL A 136      -4.062   5.530 -11.987  1.00 98.14           N  
ATOM   2091  H   VAL A 136      -3.429   5.139 -11.305  1.00 98.14           H  
ATOM   2092  CA  VAL A 136      -5.471   5.116 -11.931  1.00 98.14           C  
ATOM   2093  HA  VAL A 136      -6.045   5.728 -12.628  1.00 98.14           H  
ATOM   2094  C   VAL A 136      -6.020   5.359 -10.529  1.00 98.14           C  
ATOM   2095  CB  VAL A 136      -5.656   3.640 -12.349  1.00 98.14           C  
ATOM   2096  HB  VAL A 136      -5.122   2.997 -11.649  1.00 98.14           H  
ATOM   2097  O   VAL A 136      -5.382   5.012  -9.537  1.00 98.14           O  
ATOM   2098  CG1 VAL A 136      -7.141   3.250 -12.334  1.00 98.14           C  
ATOM   2099 HG11 VAL A 136      -7.515   3.213 -11.311  1.00 98.14           H  
ATOM   2100 HG12 VAL A 136      -7.273   2.269 -12.790  1.00 98.14           H  
ATOM   2101 HG13 VAL A 136      -7.720   3.972 -12.911  1.00 98.14           H  
ATOM   2102  CG2 VAL A 136      -5.119   3.369 -13.759  1.00 98.14           C  
ATOM   2103 HG21 VAL A 136      -4.043   3.546 -13.785  1.00 98.14           H  
ATOM   2104 HG22 VAL A 136      -5.598   4.024 -14.486  1.00 98.14           H  
ATOM   2105 HG23 VAL A 136      -5.292   2.332 -14.043  1.00 98.14           H  
ATOM   2106  N   GLU A 137      -7.228   5.914 -10.430  1.00 97.94           N  
ATOM   2107  H   GLU A 137      -7.718   6.156 -11.279  1.00 97.94           H  
ATOM   2108  CA  GLU A 137      -7.954   6.052  -9.165  1.00 97.94           C  
ATOM   2109  HA  GLU A 137      -7.277   5.804  -8.347  1.00 97.94           H  
ATOM   2110  C   GLU A 137      -9.129   5.068  -9.101  1.00 97.94           C  
ATOM   2111  CB  GLU A 137      -8.396   7.510  -8.935  1.00 97.94           C  
ATOM   2112  HB2 GLU A 137      -7.533   8.164  -9.061  1.00 97.94           H  
ATOM   2113  HB3 GLU A 137      -9.148   7.783  -9.675  1.00 97.94           H  
ATOM   2114  O   GLU A 137      -9.940   4.966 -10.022  1.00 97.94           O  
ATOM   2115  CG  GLU A 137      -8.966   7.718  -7.521  1.00 97.94           C  
ATOM   2116  HG2 GLU A 137      -8.219   7.415  -6.787  1.00 97.94           H  
ATOM   2117  HG3 GLU A 137      -9.833   7.072  -7.383  1.00 97.94           H  
ATOM   2118  CD  GLU A 137      -9.383   9.174  -7.254  1.00 97.94           C  
ATOM   2119  OE1 GLU A 137     -10.581   9.477  -7.436  1.00 97.94           O  
ATOM   2120  OE2 GLU A 137      -8.534   9.973  -6.778  1.00 97.94           O  
ATOM   2121  N   VAL A 138      -9.247   4.362  -7.979  1.00 96.53           N  
ATOM   2122  H   VAL A 138      -8.519   4.468  -7.286  1.00 96.53           H  
ATOM   2123  CA  VAL A 138     -10.317   3.406  -7.693  1.00 96.53           C  
ATOM   2124  HA  VAL A 138     -11.014   3.389  -8.530  1.00 96.53           H  
ATOM   2125  C   VAL A 138     -11.049   3.858  -6.437  1.00 96.53           C  
ATOM   2126  CB  VAL A 138      -9.758   1.986  -7.500  1.00 96.53           C  
ATOM   2127  HB  VAL A 138      -9.228   1.926  -6.549  1.00 96.53           H  
ATOM   2128  O   VAL A 138     -10.447   3.967  -5.373  1.00 96.53           O  
ATOM   2129  CG1 VAL A 138     -10.900   0.965  -7.485  1.00 96.53           C  
ATOM   2130 HG11 VAL A 138     -11.409   0.973  -8.449  1.00 96.53           H  
ATOM   2131 HG12 VAL A 138     -10.483  -0.027  -7.311  1.00 96.53           H  
ATOM   2132 HG13 VAL A 138     -11.598   1.193  -6.680  1.00 96.53           H  
ATOM   2133  CG2 VAL A 138      -8.784   1.578  -8.605  1.00 96.53           C  
ATOM   2134 HG21 VAL A 138      -9.265   1.644  -9.581  1.00 96.53           H  
ATOM   2135 HG22 VAL A 138      -8.433   0.564  -8.412  1.00 96.53           H  
ATOM   2136 HG23 VAL A 138      -7.908   2.227  -8.597  1.00 96.53           H  
ATOM   2137  N   THR A 139     -12.355   4.103  -6.538  1.00 94.67           N  
ATOM   2138  H   THR A 139     -12.789   4.040  -7.448  1.00 94.67           H  
ATOM   2139  CA  THR A 139     -13.176   4.513  -5.386  1.00 94.67           C  
ATOM   2140  HA  THR A 139     -12.525   4.772  -4.551  1.00 94.67           H  
ATOM   2141  C   THR A 139     -14.088   3.385  -4.921  1.00 94.67           C  
ATOM   2142  CB  THR A 139     -13.992   5.773  -5.694  1.00 94.67           C  
ATOM   2143  HB  THR A 139     -14.645   5.592  -6.548  1.00 94.67           H  
ATOM   2144  O   THR A 139     -14.834   2.819  -5.724  1.00 94.67           O  
ATOM   2145  CG2 THR A 139     -14.830   6.236  -4.500  1.00 94.67           C  
ATOM   2146 HG21 THR A 139     -15.297   7.192  -4.735  1.00 94.67           H  
ATOM   2147 HG22 THR A 139     -14.195   6.353  -3.621  1.00 94.67           H  
ATOM   2148 HG23 THR A 139     -15.617   5.514  -4.283  1.00 94.67           H  
ATOM   2149  OG1 THR A 139     -13.131   6.848  -5.984  1.00 94.67           O  
ATOM   2150  HG1 THR A 139     -12.596   6.656  -6.757  1.00 94.67           H  
ATOM   2151  N   PHE A 140     -14.064   3.113  -3.622  1.00 91.05           N  
ATOM   2152  H   PHE A 140     -13.417   3.635  -3.048  1.00 91.05           H  
ATOM   2153  CA  PHE A 140     -14.962   2.211  -2.910  1.00 91.05           C  
ATOM   2154  HA  PHE A 140     -15.553   1.631  -3.618  1.00 91.05           H  
ATOM   2155  C   PHE A 140     -15.910   3.039  -2.043  1.00 91.05           C  
ATOM   2156  CB  PHE A 140     -14.144   1.233  -2.058  1.00 91.05           C  
ATOM   2157  HB2 PHE A 140     -13.568   1.797  -1.324  1.00 91.05           H  
ATOM   2158  HB3 PHE A 140     -14.837   0.593  -1.512  1.00 91.05           H  
ATOM   2159  O   PHE A 140     -15.512   4.072  -1.499  1.00 91.05           O  
ATOM   2160  CG  PHE A 140     -13.196   0.358  -2.853  1.00 91.05           C  
ATOM   2161  CD1 PHE A 140     -13.542  -0.975  -3.126  1.00 91.05           C  
ATOM   2162  HD1 PHE A 140     -14.456  -1.381  -2.720  1.00 91.05           H  
ATOM   2163  CD2 PHE A 140     -11.972   0.868  -3.327  1.00 91.05           C  
ATOM   2164  HD2 PHE A 140     -11.687   1.887  -3.112  1.00 91.05           H  
ATOM   2165  CE1 PHE A 140     -12.698  -1.787  -3.900  1.00 91.05           C  
ATOM   2166  HE1 PHE A 140     -12.975  -2.812  -4.098  1.00 91.05           H  
ATOM   2167  CE2 PHE A 140     -11.117   0.054  -4.089  1.00 91.05           C  
ATOM   2168  HE2 PHE A 140     -10.179   0.451  -4.450  1.00 91.05           H  
ATOM   2169  CZ  PHE A 140     -11.487  -1.269  -4.385  1.00 91.05           C  
ATOM   2170  HZ  PHE A 140     -10.831  -1.895  -4.972  1.00 91.05           H  
ATOM   2171  N   SER A 141     -17.154   2.589  -1.905  1.00 88.06           N  
ATOM   2172  H   SER A 141     -17.409   1.706  -2.325  1.00 88.06           H  
ATOM   2173  CA  SER A 141     -18.151   3.226  -1.043  1.00 88.06           C  
ATOM   2174  HA  SER A 141     -17.654   3.930  -0.375  1.00 88.06           H  
ATOM   2175  C   SER A 141     -18.824   2.172  -0.183  1.00 88.06           C  
ATOM   2176  CB  SER A 141     -19.189   4.010  -1.849  1.00 88.06           C  
ATOM   2177  HB2 SER A 141     -19.702   3.343  -2.542  1.00 88.06           H  
ATOM   2178  HB3 SER A 141     -19.919   4.446  -1.166  1.00 88.06           H  
ATOM   2179  O   SER A 141     -19.226   1.122  -0.682  1.00 88.06           O  
ATOM   2180  OG  SER A 141     -18.544   5.044  -2.567  1.00 88.06           O  
ATOM   2181  HG  SER A 141     -17.910   5.433  -1.959  1.00 88.06           H  
ATOM   2182  N   ALA A 142     -18.943   2.446   1.109  1.00 74.53           N  
ATOM   2183  H   ALA A 142     -18.621   3.338   1.458  1.00 74.53           H  
ATOM   2184  CA  ALA A 142     -19.544   1.534   2.060  1.00 74.53           C  
ATOM   2185  HA  ALA A 142     -20.155   0.801   1.533  1.00 74.53           H  
ATOM   2186  C   ALA A 142     -20.444   2.307   3.018  1.00 74.53           C  
ATOM   2187  CB  ALA A 142     -18.434   0.788   2.809  1.00 74.53           C  
ATOM   2188  HB1 ALA A 142     -17.776   1.503   3.302  1.00 74.53           H  
ATOM   2189  HB2 ALA A 142     -17.853   0.178   2.119  1.00 74.53           H  
ATOM   2190  HB3 ALA A 142     -18.877   0.162   3.584  1.00 74.53           H  
ATOM   2191  O   ALA A 142     -19.992   3.223   3.691  1.00 74.53           O  
ATOM   2192  N   ASN A 143     -21.697   1.861   3.151  1.00 69.64           N  
ATOM   2193  H   ASN A 143     -22.049   1.203   2.471  1.00 69.64           H  
ATOM   2194  CA  ASN A 143     -22.623   2.386   4.166  1.00 69.64           C  
ATOM   2195  HA  ASN A 143     -22.751   3.457   4.014  1.00 69.64           H  
ATOM   2196  C   ASN A 143     -22.106   2.184   5.602  1.00 69.64           C  
ATOM   2197  CB  ASN A 143     -23.981   1.674   4.022  1.00 69.64           C  
ATOM   2198  HB2 ASN A 143     -23.842   0.604   4.179  1.00 69.64           H  
ATOM   2199  HB3 ASN A 143     -24.649   2.043   4.800  1.00 69.64           H  
ATOM   2200  O   ASN A 143     -22.598   2.818   6.527  1.00 69.64           O  
ATOM   2201  CG  ASN A 143     -24.670   1.903   2.692  1.00 69.64           C  
ATOM   2202  ND2 ASN A 143     -25.554   1.016   2.302  1.00 69.64           N  
ATOM   2203 HD21 ASN A 143     -25.854   0.281   2.927  1.00 69.64           H  
ATOM   2204 HD22 ASN A 143     -26.017   1.234   1.431  1.00 69.64           H  
ATOM   2205  OD1 ASN A 143     -24.428   2.844   1.966  1.00 69.64           O  
ATOM   2206  N   ASP A 144     -21.156   1.265   5.779  1.00 69.04           N  
ATOM   2207  H   ASP A 144     -20.723   0.883   4.950  1.00 69.04           H  
ATOM   2208  CA  ASP A 144     -20.472   0.993   7.034  1.00 69.04           C  
ATOM   2209  HA  ASP A 144     -20.835   1.659   7.817  1.00 69.04           H  
ATOM   2210  C   ASP A 144     -18.959   1.200   6.831  1.00 69.04           C  
ATOM   2211  CB  ASP A 144     -20.815  -0.429   7.490  1.00 69.04           C  
ATOM   2212  HB2 ASP A 144     -21.887  -0.491   7.677  1.00 69.04           H  
ATOM   2213  HB3 ASP A 144     -20.570  -1.128   6.690  1.00 69.04           H  
ATOM   2214  O   ASP A 144     -18.320   0.373   6.165  1.00 69.04           O  
ATOM   2215  CG  ASP A 144     -20.067  -0.842   8.758  1.00 69.04           C  
ATOM   2216  OD1 ASP A 144     -19.371   0.015   9.345  1.00 69.04           O  
ATOM   2217  OD2 ASP A 144     -20.167  -2.043   9.084  1.00 69.04           O  
ATOM   2218  N   PRO A 145     -18.376   2.280   7.386  1.00 67.13           N  
ATOM   2219  CA  PRO A 145     -16.946   2.556   7.307  1.00 67.13           C  
ATOM   2220  HA  PRO A 145     -16.682   2.696   6.259  1.00 67.13           H  
ATOM   2221  C   PRO A 145     -16.069   1.447   7.895  1.00 67.13           C  
ATOM   2222  CB  PRO A 145     -16.734   3.873   8.060  1.00 67.13           C  
ATOM   2223  HB2 PRO A 145     -15.949   4.475   7.603  1.00 67.13           H  
ATOM   2224  HB3 PRO A 145     -16.499   3.675   9.106  1.00 67.13           H  
ATOM   2225  O   PRO A 145     -14.934   1.293   7.451  1.00 67.13           O  
ATOM   2226  CG  PRO A 145     -18.093   4.560   7.975  1.00 67.13           C  
ATOM   2227  HG2 PRO A 145     -18.187   5.067   7.014  1.00 67.13           H  
ATOM   2228  HG3 PRO A 145     -18.249   5.258   8.797  1.00 67.13           H  
ATOM   2229  CD  PRO A 145     -19.064   3.387   8.033  1.00 67.13           C  
ATOM   2230  HD2 PRO A 145     -19.274   3.126   9.070  1.00 67.13           H  
ATOM   2231  HD3 PRO A 145     -19.985   3.651   7.513  1.00 67.13           H  
ATOM   2232  N   HIS A 146     -16.571   0.612   8.817  1.00 70.07           N  
ATOM   2233  H   HIS A 146     -17.530   0.708   9.116  1.00 70.07           H  
ATOM   2234  CA  HIS A 146     -15.796  -0.510   9.361  1.00 70.07           C  
ATOM   2235  HA  HIS A 146     -14.872  -0.112   9.782  1.00 70.07           H  
ATOM   2236  C   HIS A 146     -15.394  -1.528   8.285  1.00 70.07           C  
ATOM   2237  CB  HIS A 146     -16.575  -1.208  10.483  1.00 70.07           C  
ATOM   2238  HB2 HIS A 146     -17.534  -1.563  10.104  1.00 70.07           H  
ATOM   2239  HB3 HIS A 146     -16.011  -2.082  10.808  1.00 70.07           H  
ATOM   2240  O   HIS A 146     -14.408  -2.253   8.449  1.00 70.07           O  
ATOM   2241  CG  HIS A 146     -16.793  -0.335  11.689  1.00 70.07           C  
ATOM   2242  CD2 HIS A 146     -17.988   0.121  12.178  1.00 70.07           C  
ATOM   2243  HD2 HIS A 146     -18.964  -0.078  11.761  1.00 70.07           H  
ATOM   2244  ND1 HIS A 146     -15.806   0.136  12.524  1.00 70.07           N  
ATOM   2245  HD1 HIS A 146     -14.814  -0.023  12.419  1.00 70.07           H  
ATOM   2246  CE1 HIS A 146     -16.389   0.859  13.493  1.00 70.07           C  
ATOM   2247  HE1 HIS A 146     -15.870   1.360  14.297  1.00 70.07           H  
ATOM   2248  NE2 HIS A 146     -17.718   0.876  13.325  1.00 70.07           N  
ATOM   2249  N   LYS A 147     -16.083  -1.544   7.134  1.00 72.94           N  
ATOM   2250  H   LYS A 147     -16.869  -0.914   7.053  1.00 72.94           H  
ATOM   2251  CA  LYS A 147     -15.689  -2.345   5.962  1.00 72.94           C  
ATOM   2252  HA  LYS A 147     -15.584  -3.384   6.273  1.00 72.94           H  
ATOM   2253  C   LYS A 147     -14.329  -1.935   5.390  1.00 72.94           C  
ATOM   2254  CB  LYS A 147     -16.770  -2.253   4.879  1.00 72.94           C  
ATOM   2255  HB2 LYS A 147     -16.433  -2.813   4.006  1.00 72.94           H  
ATOM   2256  HB3 LYS A 147     -16.911  -1.213   4.585  1.00 72.94           H  
ATOM   2257  O   LYS A 147     -13.684  -2.740   4.718  1.00 72.94           O  
ATOM   2258  CG  LYS A 147     -18.098  -2.849   5.366  1.00 72.94           C  
ATOM   2259  HG2 LYS A 147     -17.921  -3.855   5.747  1.00 72.94           H  
ATOM   2260  HG3 LYS A 147     -18.507  -2.241   6.172  1.00 72.94           H  
ATOM   2261  CD  LYS A 147     -19.108  -2.928   4.220  1.00 72.94           C  
ATOM   2262  HD2 LYS A 147     -18.721  -3.602   3.456  1.00 72.94           H  
ATOM   2263  HD3 LYS A 147     -19.254  -1.939   3.786  1.00 72.94           H  
ATOM   2264  CE  LYS A 147     -20.438  -3.451   4.757  1.00 72.94           C  
ATOM   2265  HE2 LYS A 147     -20.835  -2.728   5.471  1.00 72.94           H  
ATOM   2266  HE3 LYS A 147     -20.253  -4.376   5.302  1.00 72.94           H  
ATOM   2267  NZ  LYS A 147     -21.398  -3.686   3.655  1.00 72.94           N  
ATOM   2268  HZ1 LYS A 147     -21.037  -4.403   3.041  1.00 72.94           H  
ATOM   2269  HZ2 LYS A 147     -21.538  -2.838   3.125  1.00 72.94           H  
ATOM   2270  HZ3 LYS A 147     -22.279  -4.003   4.033  1.00 72.94           H  
ATOM   2271  N   PHE A 148     -13.874  -0.720   5.684  1.00 77.68           N  
ATOM   2272  H   PHE A 148     -14.455  -0.113   6.245  1.00 77.68           H  
ATOM   2273  CA  PHE A 148     -12.586  -0.183   5.267  1.00 77.68           C  
ATOM   2274  HA  PHE A 148     -12.308  -0.636   4.316  1.00 77.68           H  
ATOM   2275  C   PHE A 148     -11.429  -0.507   6.221  1.00 77.68           C  
ATOM   2276  CB  PHE A 148     -12.734   1.331   5.058  1.00 77.68           C  
ATOM   2277  HB2 PHE A 148     -12.999   1.798   6.006  1.00 77.68           H  
ATOM   2278  HB3 PHE A 148     -11.757   1.739   4.797  1.00 77.68           H  
ATOM   2279  O   PHE A 148     -10.293  -0.186   5.896  1.00 77.68           O  
ATOM   2280  CG  PHE A 148     -13.715   1.760   3.982  1.00 77.68           C  
ATOM   2281  CD1 PHE A 148     -13.740   1.106   2.742  1.00 77.68           C  
ATOM   2282  HD1 PHE A 148     -13.020   0.320   2.566  1.00 77.68           H  
ATOM   2283  CD2 PHE A 148     -14.591   2.831   4.208  1.00 77.68           C  
ATOM   2284  HD2 PHE A 148     -14.577   3.355   5.153  1.00 77.68           H  
ATOM   2285  CE1 PHE A 148     -14.655   1.474   1.742  1.00 77.68           C  
ATOM   2286  HE1 PHE A 148     -14.678   0.944   0.801  1.00 77.68           H  
ATOM   2287  CE2 PHE A 148     -15.491   3.223   3.205  1.00 77.68           C  
ATOM   2288  HE2 PHE A 148     -16.167   4.043   3.401  1.00 77.68           H  
ATOM   2289  CZ  PHE A 148     -15.526   2.550   1.972  1.00 77.68           C  
ATOM   2290  HZ  PHE A 148     -16.220   2.866   1.208  1.00 77.68           H  
ATOM   2291  N   ASN A 149     -11.662  -1.191   7.350  1.00 78.87           N  
ATOM   2292  H   ASN A 149     -12.622  -1.384   7.599  1.00 78.87           H  
ATOM   2293  CA  ASN A 149     -10.633  -1.412   8.381  1.00 78.87           C  
ATOM   2294  HA  ASN A 149     -10.099  -0.472   8.524  1.00 78.87           H  
ATOM   2295  C   ASN A 149      -9.559  -2.454   8.015  1.00 78.87           C  
ATOM   2296  CB  ASN A 149     -11.314  -1.776   9.717  1.00 78.87           C  
ATOM   2297  HB2 ASN A 149     -12.047  -2.568   9.567  1.00 78.87           H  
ATOM   2298  HB3 ASN A 149     -10.558  -2.136  10.415  1.00 78.87           H  
ATOM   2299  O   ASN A 149      -8.615  -2.659   8.782  1.00 78.87           O  
ATOM   2300  CG  ASN A 149     -11.985  -0.591  10.385  1.00 78.87           C  
ATOM   2301  ND2 ASN A 149     -12.518  -0.761  11.571  1.00 78.87           N  
ATOM   2302 HD21 ASN A 149     -12.701   0.107  12.054  1.00 78.87           H  
ATOM   2303 HD22 ASN A 149     -12.396  -1.633  12.065  1.00 78.87           H  
ATOM   2304  OD1 ASN A 149     -12.009   0.515   9.886  1.00 78.87           O  
ATOM   2305  N   ARG A 150      -9.697  -3.164   6.889  1.00 87.41           N  
ATOM   2306  H   ARG A 150     -10.476  -2.929   6.290  1.00 87.41           H  
ATOM   2307  CA  ARG A 150      -8.758  -4.224   6.478  1.00 87.41           C  
ATOM   2308  HA  ARG A 150      -7.788  -4.008   6.926  1.00 87.41           H  
ATOM   2309  C   ARG A 150      -8.512  -4.254   4.963  1.00 87.41           C  
ATOM   2310  CB  ARG A 150      -9.218  -5.591   7.021  1.00 87.41           C  
ATOM   2311  HB2 ARG A 150      -8.539  -6.361   6.655  1.00 87.41           H  
ATOM   2312  HB3 ARG A 150     -10.219  -5.805   6.644  1.00 87.41           H  
ATOM   2313  O   ARG A 150      -8.797  -5.281   4.339  1.00 87.41           O  
ATOM   2314  CG  ARG A 150      -9.227  -5.665   8.553  1.00 87.41           C  
ATOM   2315  HG2 ARG A 150      -9.895  -4.905   8.959  1.00 87.41           H  
ATOM   2316  HG3 ARG A 150      -8.218  -5.496   8.929  1.00 87.41           H  
ATOM   2317  CD  ARG A 150      -9.742  -7.020   9.038  1.00 87.41           C  
ATOM   2318  HD2 ARG A 150     -10.754  -7.163   8.658  1.00 87.41           H  
ATOM   2319  HD3 ARG A 150      -9.116  -7.815   8.633  1.00 87.41           H  
ATOM   2320  NE  ARG A 150      -9.776  -7.058  10.512  1.00 87.41           N  
ATOM   2321  HE  ARG A 150     -10.504  -6.525  10.966  1.00 87.41           H  
ATOM   2322  NH1 ARG A 150      -7.854  -8.258  10.844  1.00 87.41           N  
ATOM   2323 HH11 ARG A 150      -7.058  -8.319  11.463  1.00 87.41           H  
ATOM   2324 HH12 ARG A 150      -7.706  -8.323   9.847  1.00 87.41           H  
ATOM   2325  NH2 ARG A 150      -8.839  -7.304  12.577  1.00 87.41           N  
ATOM   2326 HH21 ARG A 150      -7.938  -7.415  13.019  1.00 87.41           H  
ATOM   2327 HH22 ARG A 150      -9.501  -6.669  13.000  1.00 87.41           H  
ATOM   2328  CZ  ARG A 150      -8.842  -7.549  11.302  1.00 87.41           C  
ATOM   2329  N   PRO A 151      -8.064  -3.155   4.328  1.00 92.47           N  
ATOM   2330  CA  PRO A 151      -7.805  -3.179   2.905  1.00 92.47           C  
ATOM   2331  HA  PRO A 151      -8.648  -3.635   2.386  1.00 92.47           H  
ATOM   2332  C   PRO A 151      -6.538  -3.995   2.630  1.00 92.47           C  
ATOM   2333  CB  PRO A 151      -7.701  -1.721   2.472  1.00 92.47           C  
ATOM   2334  HB2 PRO A 151      -8.700  -1.318   2.305  1.00 92.47           H  
ATOM   2335  HB3 PRO A 151      -7.085  -1.597   1.581  1.00 92.47           H  
ATOM   2336  O   PRO A 151      -5.560  -3.979   3.382  1.00 92.47           O  
ATOM   2337  CG  PRO A 151      -7.086  -1.058   3.697  1.00 92.47           C  
ATOM   2338  HG2 PRO A 151      -6.001  -1.137   3.624  1.00 92.47           H  
ATOM   2339  HG3 PRO A 151      -7.386  -0.012   3.770  1.00 92.47           H  
ATOM   2340  CD  PRO A 151      -7.618  -1.882   4.878  1.00 92.47           C  
ATOM   2341  HD2 PRO A 151      -8.464  -1.364   5.329  1.00 92.47           H  
ATOM   2342  HD3 PRO A 151      -6.840  -2.018   5.629  1.00 92.47           H  
ATOM   2343  N   GLN A 152      -6.568  -4.720   1.525  1.00 95.81           N  
ATOM   2344  H   GLN A 152      -7.417  -4.709   0.978  1.00 95.81           H  
ATOM   2345  CA  GLN A 152      -5.484  -5.571   1.065  1.00 95.81           C  
ATOM   2346  HA  GLN A 152      -4.585  -5.386   1.653  1.00 95.81           H  
ATOM   2347  C   GLN A 152      -5.185  -5.224  -0.389  1.00 95.81           C  
ATOM   2348  CB  GLN A 152      -5.908  -7.029   1.274  1.00 95.81           C  
ATOM   2349  HB2 GLN A 152      -6.909  -7.149   0.859  1.00 95.81           H  
ATOM   2350  HB3 GLN A 152      -5.971  -7.218   2.346  1.00 95.81           H  
ATOM   2351  O   GLN A 152      -6.091  -5.178  -1.220  1.00 95.81           O  
ATOM   2352  CG  GLN A 152      -4.994  -8.089   0.640  1.00 95.81           C  
ATOM   2353  HG2 GLN A 152      -4.868  -7.877  -0.422  1.00 95.81           H  
ATOM   2354  HG3 GLN A 152      -4.009  -8.067   1.104  1.00 95.81           H  
ATOM   2355  CD  GLN A 152      -5.599  -9.491   0.752  1.00 95.81           C  
ATOM   2356  NE2 GLN A 152      -5.017 -10.482   0.136  1.00 95.81           N  
ATOM   2357 HE21 GLN A 152      -5.408 -11.399   0.302  1.00 95.81           H  
ATOM   2358 HE22 GLN A 152      -4.020 -10.407  -0.008  1.00 95.81           H  
ATOM   2359  OE1 GLN A 152      -6.638  -9.746   1.346  1.00 95.81           O  
ATOM   2360  N   PHE A 153      -3.908  -5.019  -0.687  1.00 97.60           N  
ATOM   2361  H   PHE A 153      -3.231  -5.057   0.061  1.00 97.60           H  
ATOM   2362  CA  PHE A 153      -3.398  -4.713  -2.015  1.00 97.60           C  
ATOM   2363  HA  PHE A 153      -4.214  -4.699  -2.737  1.00 97.60           H  
ATOM   2364  C   PHE A 153      -2.409  -5.806  -2.398  1.00 97.60           C  
ATOM   2365  CB  PHE A 153      -2.735  -3.326  -2.014  1.00 97.60           C  
ATOM   2366  HB2 PHE A 153      -2.500  -3.049  -3.041  1.00 97.60           H  
ATOM   2367  HB3 PHE A 153      -1.791  -3.377  -1.471  1.00 97.60           H  
ATOM   2368  O   PHE A 153      -1.411  -6.004  -1.714  1.00 97.60           O  
ATOM   2369  CG  PHE A 153      -3.588  -2.239  -1.390  1.00 97.60           C  
ATOM   2370  CD1 PHE A 153      -4.595  -1.621  -2.148  1.00 97.60           C  
ATOM   2371  HD1 PHE A 153      -4.724  -1.890  -3.186  1.00 97.60           H  
ATOM   2372  CD2 PHE A 153      -3.413  -1.883  -0.038  1.00 97.60           C  
ATOM   2373  HD2 PHE A 153      -2.646  -2.362   0.553  1.00 97.60           H  
ATOM   2374  CE1 PHE A 153      -5.438  -0.666  -1.556  1.00 97.60           C  
ATOM   2375  HE1 PHE A 153      -6.223  -0.205  -2.136  1.00 97.60           H  
ATOM   2376  CE2 PHE A 153      -4.252  -0.922   0.553  1.00 97.60           C  
ATOM   2377  HE2 PHE A 153      -4.123  -0.660   1.593  1.00 97.60           H  
ATOM   2378  CZ  PHE A 153      -5.273  -0.322  -0.205  1.00 97.60           C  
ATOM   2379  HZ  PHE A 153      -5.939   0.396   0.250  1.00 97.60           H  
ATOM   2380  N   THR A 154      -2.681  -6.536  -3.471  1.00 97.89           N  
ATOM   2381  H   THR A 154      -3.526  -6.341  -3.988  1.00 97.89           H  
ATOM   2382  CA  THR A 154      -1.711  -7.467  -4.061  1.00 97.89           C  
ATOM   2383  HA  THR A 154      -0.843  -7.577  -3.411  1.00 97.89           H  
ATOM   2384  C   THR A 154      -1.245  -6.877  -5.377  1.00 97.89           C  
ATOM   2385  CB  THR A 154      -2.306  -8.863  -4.257  1.00 97.89           C  
ATOM   2386  HB  THR A 154      -3.070  -8.827  -5.033  1.00 97.89           H  
ATOM   2387  O   THR A 154      -2.059  -6.685  -6.273  1.00 97.89           O  
ATOM   2388  CG2 THR A 154      -1.253  -9.886  -4.661  1.00 97.89           C  
ATOM   2389 HG21 THR A 154      -0.774  -9.582  -5.592  1.00 97.89           H  
ATOM   2390 HG22 THR A 154      -1.733 -10.850  -4.824  1.00 97.89           H  
ATOM   2391 HG23 THR A 154      -0.498  -9.972  -3.880  1.00 97.89           H  
ATOM   2392  OG1 THR A 154      -2.890  -9.301  -3.049  1.00 97.89           O  
ATOM   2393  HG1 THR A 154      -3.434  -8.569  -2.749  1.00 97.89           H  
ATOM   2394  N   ILE A 155       0.040  -6.559  -5.467  1.00 96.69           N  
ATOM   2395  H   ILE A 155       0.645  -6.799  -4.695  1.00 96.69           H  
ATOM   2396  CA  ILE A 155       0.687  -6.011  -6.652  1.00 96.69           C  
ATOM   2397  HA  ILE A 155      -0.070  -5.624  -7.333  1.00 96.69           H  
ATOM   2398  C   ILE A 155       1.413  -7.159  -7.343  1.00 96.69           C  
ATOM   2399  CB  ILE A 155       1.644  -4.848  -6.296  1.00 96.69           C  
ATOM   2400  HB  ILE A 155       2.467  -5.231  -5.694  1.00 96.69           H  
ATOM   2401  O   ILE A 155       2.318  -7.769  -6.770  1.00 96.69           O  
ATOM   2402  CG1 ILE A 155       0.957  -3.692  -5.525  1.00 96.69           C  
ATOM   2403 HG12 ILE A 155       1.509  -2.770  -5.705  1.00 96.69           H  
ATOM   2404 HG13 ILE A 155      -0.054  -3.547  -5.905  1.00 96.69           H  
ATOM   2405  CG2 ILE A 155       2.236  -4.267  -7.594  1.00 96.69           C  
ATOM   2406 HG21 ILE A 155       2.951  -3.478  -7.359  1.00 96.69           H  
ATOM   2407 HG22 ILE A 155       2.767  -5.035  -8.156  1.00 96.69           H  
ATOM   2408 HG23 ILE A 155       1.444  -3.861  -8.223  1.00 96.69           H  
ATOM   2409  CD1 ILE A 155       0.912  -3.873  -4.000  1.00 96.69           C  
ATOM   2410 HD11 ILE A 155       0.247  -4.689  -3.718  1.00 96.69           H  
ATOM   2411 HD12 ILE A 155       1.913  -4.074  -3.619  1.00 96.69           H  
ATOM   2412 HD13 ILE A 155       0.539  -2.957  -3.541  1.00 96.69           H  
ATOM   2413  N   GLU A 156       1.011  -7.446  -8.571  1.00 95.48           N  
ATOM   2414  H   GLU A 156       0.249  -6.916  -8.968  1.00 95.48           H  
ATOM   2415  CA  GLU A 156       1.613  -8.448  -9.438  1.00 95.48           C  
ATOM   2416  HA  GLU A 156       2.425  -8.944  -8.907  1.00 95.48           H  
ATOM   2417  C   GLU A 156       2.226  -7.744 -10.654  1.00 95.48           C  
ATOM   2418  CB  GLU A 156       0.581  -9.532  -9.812  1.00 95.48           C  
ATOM   2419  HB2 GLU A 156       1.040 -10.225 -10.517  1.00 95.48           H  
ATOM   2420  HB3 GLU A 156      -0.281  -9.062 -10.287  1.00 95.48           H  
ATOM   2421  O   GLU A 156       1.621  -6.865 -11.262  1.00 95.48           O  
ATOM   2422  CG  GLU A 156       0.126 -10.317  -8.564  1.00 95.48           C  
ATOM   2423  HG2 GLU A 156       1.014 -10.727  -8.083  1.00 95.48           H  
ATOM   2424  HG3 GLU A 156      -0.341  -9.626  -7.863  1.00 95.48           H  
ATOM   2425  CD  GLU A 156      -0.868 -11.465  -8.822  1.00 95.48           C  
ATOM   2426  OE1 GLU A 156      -0.991 -12.333  -7.916  1.00 95.48           O  
ATOM   2427  OE2 GLU A 156      -1.551 -11.454  -9.867  1.00 95.48           O  
ATOM   2428  N   TRP A 157       3.457  -8.105 -10.992  1.00 90.69           N  
ATOM   2429  H   TRP A 157       3.902  -8.832 -10.450  1.00 90.69           H  
ATOM   2430  CA  TRP A 157       4.158  -7.636 -12.187  1.00 90.69           C  
ATOM   2431  HA  TRP A 157       3.453  -7.132 -12.848  1.00 90.69           H  
ATOM   2432  C   TRP A 157       4.722  -8.828 -12.955  1.00 90.69           C  
ATOM   2433  CB  TRP A 157       5.249  -6.625 -11.803  1.00 90.69           C  
ATOM   2434  HB2 TRP A 157       5.693  -6.227 -12.715  1.00 90.69           H  
ATOM   2435  HB3 TRP A 157       4.769  -5.791 -11.291  1.00 90.69           H  
ATOM   2436  O   TRP A 157       4.885  -9.908 -12.377  1.00 90.69           O  
ATOM   2437  CG  TRP A 157       6.350  -7.118 -10.912  1.00 90.69           C  
ATOM   2438  CD1 TRP A 157       7.556  -7.577 -11.318  1.00 90.69           C  
ATOM   2439  HD1 TRP A 157       7.862  -7.659 -12.351  1.00 90.69           H  
ATOM   2440  CD2 TRP A 157       6.383  -7.133  -9.454  1.00 90.69           C  
ATOM   2441  CE2 TRP A 157       7.669  -7.591  -9.041  1.00 90.69           C  
ATOM   2442  CE3 TRP A 157       5.457  -6.801  -8.443  1.00 90.69           C  
ATOM   2443  HE3 TRP A 157       4.472  -6.459  -8.726  1.00 90.69           H  
ATOM   2444  NE1 TRP A 157       8.341  -7.855 -10.215  1.00 90.69           N  
ATOM   2445  HE1 TRP A 157       9.329  -8.050 -10.286  1.00 90.69           H  
ATOM   2446  CH2 TRP A 157       7.100  -7.313  -6.717  1.00 90.69           C  
ATOM   2447  HH2 TRP A 157       7.408  -7.315  -5.682  1.00 90.69           H  
ATOM   2448  CZ2 TRP A 157       8.033  -7.689  -7.694  1.00 90.69           C  
ATOM   2449  HZ2 TRP A 157       9.030  -7.990  -7.409  1.00 90.69           H  
ATOM   2450  CZ3 TRP A 157       5.810  -6.890  -7.085  1.00 90.69           C  
ATOM   2451  HZ3 TRP A 157       5.094  -6.599  -6.330  1.00 90.69           H  
ATOM   2452  N   GLY A 158       5.042  -8.622 -14.235  1.00 73.66           N  
ATOM   2453  H   GLY A 158       4.858  -7.710 -14.626  1.00 73.66           H  
ATOM   2454  CA  GLY A 158       5.853  -9.560 -15.023  1.00 73.66           C  
ATOM   2455  HA2 GLY A 158       5.418 -10.559 -14.987  1.00 73.66           H  
ATOM   2456  HA3 GLY A 158       5.923  -9.226 -16.059  1.00 73.66           H  
ATOM   2457  C   GLY A 158       7.262  -9.641 -14.463  1.00 73.66           C  
ATOM   2458  O   GLY A 158       8.011  -8.668 -14.689  1.00 73.66           O  
ATOM   2459  OXT GLY A 158       7.532 -10.619 -13.728  1.00 73.66           O  
TER    2460      GLY A 158                                                       
END   
