# Supplementary material for: Single-chain dimers from de novo immunoglobulins as robust scaffolds for multiple binding loops
Source: Nat Commun. 2023 Sep 23;14:5939. doi: 10.1038/s41467-023-41717-5 (PMC10517939; doi:10.1038/s41467-023-41717-5)
Supplement: Supplementary file 3 — Supplementary Data 1 [file 41467_2023_41717_MOESM3_ESM.zip › design_models/scIg+EF/scIg12+EF1d/ranked_3.pdb]

ATOM      1  N   GLY A   1      -4.978  -0.398  15.806  1.00 88.52           N  
ATOM      2  H   GLY A   1      -5.423   0.107  15.054  1.00 88.52           H  
ATOM      3  H2  GLY A   1      -5.684  -0.564  16.508  1.00 88.52           H  
ATOM      4  H3  GLY A   1      -4.295   0.244  16.183  1.00 88.52           H  
ATOM      5  CA  GLY A   1      -4.339  -1.639  15.294  1.00 88.52           C  
ATOM      6  HA2 GLY A   1      -3.897  -2.186  16.127  1.00 88.52           H  
ATOM      7  HA3 GLY A   1      -5.097  -2.250  14.804  1.00 88.52           H  
ATOM      8  C   GLY A   1      -3.242  -1.327  14.279  1.00 88.52           C  
ATOM      9  O   GLY A   1      -3.106  -0.172  13.907  1.00 88.52           O  
ATOM     10  N   ARG A   2      -2.450  -2.320  13.840  1.00 92.53           N  
ATOM     11  H   ARG A   2      -2.597  -3.265  14.166  1.00 92.53           H  
ATOM     12  CA  ARG A   2      -1.337  -2.128  12.886  1.00 92.53           C  
ATOM     13  HA  ARG A   2      -1.470  -1.174  12.374  1.00 92.53           H  
ATOM     14  C   ARG A   2      -1.303  -3.214  11.809  1.00 92.53           C  
ATOM     15  CB  ARG A   2      -0.005  -2.067  13.660  1.00 92.53           C  
ATOM     16  HB2 ARG A   2       0.044  -2.927  14.327  1.00 92.53           H  
ATOM     17  HB3 ARG A   2       0.002  -1.166  14.273  1.00 92.53           H  
ATOM     18  O   ARG A   2      -1.410  -4.397  12.130  1.00 92.53           O  
ATOM     19  CG  ARG A   2       1.254  -2.076  12.771  1.00 92.53           C  
ATOM     20  HG2 ARG A   2       1.270  -2.980  12.161  1.00 92.53           H  
ATOM     21  HG3 ARG A   2       1.260  -1.205  12.116  1.00 92.53           H  
ATOM     22  CD  ARG A   2       2.508  -2.087  13.647  1.00 92.53           C  
ATOM     23  HD2 ARG A   2       2.560  -1.143  14.189  1.00 92.53           H  
ATOM     24  HD3 ARG A   2       2.411  -2.886  14.382  1.00 92.53           H  
ATOM     25  NE  ARG A   2       3.730  -2.344  12.858  1.00 92.53           N  
ATOM     26  HE  ARG A   2       3.692  -3.116  12.208  1.00 92.53           H  
ATOM     27  NH1 ARG A   2       5.065  -0.798  13.887  1.00 92.53           N  
ATOM     28 HH11 ARG A   2       5.922  -0.265  13.925  1.00 92.53           H  
ATOM     29 HH12 ARG A   2       4.236  -0.296  14.172  1.00 92.53           H  
ATOM     30  NH2 ARG A   2       5.918  -2.097  12.269  1.00 92.53           N  
ATOM     31 HH21 ARG A   2       5.813  -2.781  11.534  1.00 92.53           H  
ATOM     32 HH22 ARG A   2       6.777  -1.566  12.309  1.00 92.53           H  
ATOM     33  CZ  ARG A   2       4.900  -1.756  13.017  1.00 92.53           C  
ATOM     34  N   VAL A   3      -1.053  -2.813  10.564  1.00 94.51           N  
ATOM     35  H   VAL A   3      -0.994  -1.818  10.401  1.00 94.51           H  
ATOM     36  CA  VAL A   3      -0.657  -3.703   9.464  1.00 94.51           C  
ATOM     37  HA  VAL A   3      -0.415  -4.674   9.896  1.00 94.51           H  
ATOM     38  C   VAL A   3       0.629  -3.212   8.818  1.00 94.51           C  
ATOM     39  CB  VAL A   3      -1.802  -3.912   8.444  1.00 94.51           C  
ATOM     40  HB  VAL A   3      -2.556  -3.135   8.575  1.00 94.51           H  
ATOM     41  O   VAL A   3       0.796  -2.026   8.545  1.00 94.51           O  
ATOM     42  CG1 VAL A   3      -1.396  -3.899   6.962  1.00 94.51           C  
ATOM     43 HG11 VAL A   3      -0.648  -4.667   6.764  1.00 94.51           H  
ATOM     44 HG12 VAL A   3      -1.000  -2.920   6.692  1.00 94.51           H  
ATOM     45 HG13 VAL A   3      -2.269  -4.095   6.340  1.00 94.51           H  
ATOM     46  CG2 VAL A   3      -2.449  -5.269   8.731  1.00 94.51           C  
ATOM     47 HG21 VAL A   3      -2.824  -5.293   9.754  1.00 94.51           H  
ATOM     48 HG22 VAL A   3      -3.266  -5.457   8.035  1.00 94.51           H  
ATOM     49 HG23 VAL A   3      -1.715  -6.063   8.597  1.00 94.51           H  
ATOM     50  N   GLU A   4       1.537  -4.139   8.542  1.00 95.05           N  
ATOM     51  H   GLU A   4       1.329  -5.097   8.783  1.00 95.05           H  
ATOM     52  CA  GLU A   4       2.734  -3.893   7.749  1.00 95.05           C  
ATOM     53  HA  GLU A   4       2.865  -2.819   7.619  1.00 95.05           H  
ATOM     54  C   GLU A   4       2.577  -4.513   6.358  1.00 95.05           C  
ATOM     55  CB  GLU A   4       3.967  -4.404   8.505  1.00 95.05           C  
ATOM     56  HB2 GLU A   4       3.998  -3.918   9.480  1.00 95.05           H  
ATOM     57  HB3 GLU A   4       3.884  -5.480   8.655  1.00 95.05           H  
ATOM     58  O   GLU A   4       2.252  -5.691   6.218  1.00 95.05           O  
ATOM     59  CG  GLU A   4       5.269  -4.101   7.755  1.00 95.05           C  
ATOM     60  HG2 GLU A   4       5.316  -3.033   7.542  1.00 95.05           H  
ATOM     61  HG3 GLU A   4       5.270  -4.631   6.803  1.00 95.05           H  
ATOM     62  CD  GLU A   4       6.505  -4.497   8.570  1.00 95.05           C  
ATOM     63  OE1 GLU A   4       7.344  -5.256   8.032  1.00 95.05           O  
ATOM     64  OE2 GLU A   4       6.689  -3.913   9.669  1.00 95.05           O  
ATOM     65  N   VAL A   5       2.833  -3.708   5.330  1.00 93.23           N  
ATOM     66  H   VAL A   5       3.070  -2.749   5.543  1.00 93.23           H  
ATOM     67  CA  VAL A   5       2.949  -4.106   3.929  1.00 93.23           C  
ATOM     68  HA  VAL A   5       2.734  -5.171   3.835  1.00 93.23           H  
ATOM     69  C   VAL A   5       4.385  -3.849   3.499  1.00 93.23           C  
ATOM     70  CB  VAL A   5       1.967  -3.333   3.028  1.00 93.23           C  
ATOM     71  HB  VAL A   5       2.216  -2.272   3.045  1.00 93.23           H  
ATOM     72  O   VAL A   5       4.821  -2.705   3.367  1.00 93.23           O  
ATOM     73  CG1 VAL A   5       2.059  -3.818   1.574  1.00 93.23           C  
ATOM     74 HG11 VAL A   5       1.829  -4.882   1.515  1.00 93.23           H  
ATOM     75 HG12 VAL A   5       3.057  -3.641   1.174  1.00 93.23           H  
ATOM     76 HG13 VAL A   5       1.349  -3.265   0.960  1.00 93.23           H  
ATOM     77  CG2 VAL A   5       0.517  -3.473   3.506  1.00 93.23           C  
ATOM     78 HG21 VAL A   5      -0.158  -2.992   2.799  1.00 93.23           H  
ATOM     79 HG22 VAL A   5       0.252  -4.526   3.604  1.00 93.23           H  
ATOM     80 HG23 VAL A   5       0.399  -2.989   4.475  1.00 93.23           H  
ATOM     81  N   ARG A   6       5.137  -4.914   3.256  1.00 93.26           N  
ATOM     82  H   ARG A   6       4.722  -5.824   3.396  1.00 93.26           H  
ATOM     83  CA  ARG A   6       6.492  -4.839   2.720  1.00 93.26           C  
ATOM     84  HA  ARG A   6       6.818  -3.800   2.682  1.00 93.26           H  
ATOM     85  C   ARG A   6       6.492  -5.360   1.297  1.00 93.26           C  
ATOM     86  CB  ARG A   6       7.435  -5.587   3.658  1.00 93.26           C  
ATOM     87  HB2 ARG A   6       7.087  -6.611   3.790  1.00 93.26           H  
ATOM     88  HB3 ARG A   6       7.422  -5.094   4.630  1.00 93.26           H  
ATOM     89  O   ARG A   6       6.174  -6.520   1.055  1.00 93.26           O  
ATOM     90  CG  ARG A   6       8.864  -5.593   3.113  1.00 93.26           C  
ATOM     91  HG2 ARG A   6       8.902  -6.162   2.184  1.00 93.26           H  
ATOM     92  HG3 ARG A   6       9.196  -4.572   2.926  1.00 93.26           H  
ATOM     93  CD  ARG A   6       9.778  -6.250   4.140  1.00 93.26           C  
ATOM     94  HD2 ARG A   6       9.803  -5.627   5.034  1.00 93.26           H  
ATOM     95  HD3 ARG A   6       9.367  -7.225   4.402  1.00 93.26           H  
ATOM     96  NE  ARG A   6      11.133  -6.416   3.594  1.00 93.26           N  
ATOM     97  HE  ARG A   6      11.253  -6.162   2.624  1.00 93.26           H  
ATOM     98  NH1 ARG A   6      12.057  -7.329   5.477  1.00 93.26           N  
ATOM     99 HH11 ARG A   6      12.822  -7.773   5.964  1.00 93.26           H  
ATOM    100 HH12 ARG A   6      11.177  -7.173   5.947  1.00 93.26           H  
ATOM    101  NH2 ARG A   6      13.278  -7.152   3.608  1.00 93.26           N  
ATOM    102 HH21 ARG A   6      14.018  -7.662   4.069  1.00 93.26           H  
ATOM    103 HH22 ARG A   6      13.275  -7.079   2.601  1.00 93.26           H  
ATOM    104  CZ  ARG A   6      12.151  -6.956   4.230  1.00 93.26           C  
ATOM    105  N   VAL A   7       6.884  -4.505   0.365  1.00 87.37           N  
ATOM    106  H   VAL A   7       7.195  -3.585   0.639  1.00 87.37           H  
ATOM    107  CA  VAL A   7       7.039  -4.879  -1.037  1.00 87.37           C  
ATOM    108  HA  VAL A   7       6.477  -5.791  -1.237  1.00 87.37           H  
ATOM    109  C   VAL A   7       8.510  -5.161  -1.278  1.00 87.37           C  
ATOM    110  CB  VAL A   7       6.497  -3.792  -1.974  1.00 87.37           C  
ATOM    111  HB  VAL A   7       7.168  -2.933  -1.937  1.00 87.37           H  
ATOM    112  O   VAL A   7       9.378  -4.449  -0.782  1.00 87.37           O  
ATOM    113  CG1 VAL A   7       6.427  -4.287  -3.421  1.00 87.37           C  
ATOM    114 HG11 VAL A   7       7.427  -4.514  -3.793  1.00 87.37           H  
ATOM    115 HG12 VAL A   7       6.003  -3.513  -4.061  1.00 87.37           H  
ATOM    116 HG13 VAL A   7       5.810  -5.182  -3.487  1.00 87.37           H  
ATOM    117  CG2 VAL A   7       5.097  -3.332  -1.551  1.00 87.37           C  
ATOM    118 HG21 VAL A   7       5.125  -2.873  -0.563  1.00 87.37           H  
ATOM    119 HG22 VAL A   7       4.748  -2.573  -2.250  1.00 87.37           H  
ATOM    120 HG23 VAL A   7       4.412  -4.180  -1.537  1.00 87.37           H  
ATOM    121  N   GLU A   8       8.800  -6.224  -2.002  1.00 84.71           N  
ATOM    122  H   GLU A   8       8.043  -6.813  -2.320  1.00 84.71           H  
ATOM    123  CA  GLU A   8      10.133  -6.588  -2.445  1.00 84.71           C  
ATOM    124  HA  GLU A   8      10.803  -5.736  -2.334  1.00 84.71           H  
ATOM    125  C   GLU A   8      10.068  -6.936  -3.924  1.00 84.71           C  
ATOM    126  CB  GLU A   8      10.671  -7.738  -1.582  1.00 84.71           C  
ATOM    127  HB2 GLU A   8       9.926  -8.531  -1.513  1.00 84.71           H  
ATOM    128  HB3 GLU A   8      10.851  -7.347  -0.580  1.00 84.71           H  
ATOM    129  O   GLU A   8       9.291  -7.794  -4.342  1.00 84.71           O  
ATOM    130  CG  GLU A   8      11.979  -8.324  -2.135  1.00 84.71           C  
ATOM    131  HG2 GLU A   8      11.765  -8.911  -3.028  1.00 84.71           H  
ATOM    132  HG3 GLU A   8      12.631  -7.497  -2.418  1.00 84.71           H  
ATOM    133  CD  GLU A   8      12.718  -9.202  -1.119  1.00 84.71           C  
ATOM    134  OE1 GLU A   8      13.971  -9.218  -1.190  1.00 84.71           O  
ATOM    135  OE2 GLU A   8      12.087  -9.755  -0.191  1.00 84.71           O  
ATOM    136  N   PHE A   9      10.898  -6.274  -4.715  1.00 75.81           N  
ATOM    137  H   PHE A   9      11.499  -5.561  -4.328  1.00 75.81           H  
ATOM    138  CA  PHE A   9      11.040  -6.582  -6.127  1.00 75.81           C  
ATOM    139  HA  PHE A   9      10.146  -7.092  -6.487  1.00 75.81           H  
ATOM    140  C   PHE A   9      12.228  -7.529  -6.310  1.00 75.81           C  
ATOM    141  CB  PHE A   9      11.142  -5.279  -6.913  1.00 75.81           C  
ATOM    142  HB2 PHE A   9      12.059  -4.756  -6.642  1.00 75.81           H  
ATOM    143  HB3 PHE A   9      11.203  -5.549  -7.967  1.00 75.81           H  
ATOM    144  O   PHE A   9      13.342  -7.240  -5.872  1.00 75.81           O  
ATOM    145  CG  PHE A   9       9.952  -4.351  -6.724  1.00 75.81           C  
ATOM    146  CD1 PHE A   9       8.799  -4.493  -7.518  1.00 75.81           C  
ATOM    147  HD1 PHE A   9       8.760  -5.250  -8.287  1.00 75.81           H  
ATOM    148  CD2 PHE A   9       9.988  -3.350  -5.735  1.00 75.81           C  
ATOM    149  HD2 PHE A   9      10.873  -3.224  -5.129  1.00 75.81           H  
ATOM    150  CE1 PHE A   9       7.697  -3.642  -7.308  1.00 75.81           C  
ATOM    151  HE1 PHE A   9       6.794  -3.750  -7.891  1.00 75.81           H  
ATOM    152  CE2 PHE A   9       8.905  -2.479  -5.552  1.00 75.81           C  
ATOM    153  HE2 PHE A   9       8.967  -1.688  -4.820  1.00 75.81           H  
ATOM    154  CZ  PHE A   9       7.753  -2.633  -6.336  1.00 75.81           C  
ATOM    155  HZ  PHE A   9       6.907  -1.977  -6.193  1.00 75.81           H  
ATOM    156  N   GLU A  10      11.974  -8.691  -6.912  1.00 70.41           N  
ATOM    157  H   GLU A  10      11.060  -8.831  -7.317  1.00 70.41           H  
ATOM    158  CA  GLU A  10      12.987  -9.694  -7.230  1.00 70.41           C  
ATOM    159  HA  GLU A  10      13.923  -9.412  -6.748  1.00 70.41           H  
ATOM    160  C   GLU A  10      13.223  -9.690  -8.744  1.00 70.41           C  
ATOM    161  CB  GLU A  10      12.603 -11.074  -6.657  1.00 70.41           C  
ATOM    162  HB2 GLU A  10      11.665 -11.407  -7.102  1.00 70.41           H  
ATOM    163  HB3 GLU A  10      12.440 -10.967  -5.585  1.00 70.41           H  
ATOM    164  O   GLU A  10      12.316  -9.900  -9.556  1.00 70.41           O  
ATOM    165  CG  GLU A  10      13.685 -12.150  -6.876  1.00 70.41           C  
ATOM    166  HG2 GLU A  10      14.620 -11.797  -6.441  1.00 70.41           H  
ATOM    167  HG3 GLU A  10      13.842 -12.287  -7.946  1.00 70.41           H  
ATOM    168  CD  GLU A  10      13.304 -13.504  -6.242  1.00 70.41           C  
ATOM    169  OE1 GLU A  10      12.602 -14.327  -6.881  1.00 70.41           O  
ATOM    170  OE2 GLU A  10      13.646 -13.748  -5.057  1.00 70.41           O  
ATOM    171  N   SER A  11      14.471  -9.427  -9.112  1.00 63.49           N  
ATOM    172  H   SER A  11      15.177  -9.328  -8.397  1.00 63.49           H  
ATOM    173  CA  SER A  11      14.932  -9.334 -10.487  1.00 63.49           C  
ATOM    174  HA  SER A  11      14.110  -9.496 -11.183  1.00 63.49           H  
ATOM    175  C   SER A  11      16.007 -10.377 -10.766  1.00 63.49           C  
ATOM    176  CB  SER A  11      15.500  -7.940 -10.711  1.00 63.49           C  
ATOM    177  HB2 SER A  11      16.262  -7.728  -9.961  1.00 63.49           H  
ATOM    178  HB3 SER A  11      14.712  -7.190 -10.649  1.00 63.49           H  
ATOM    179  O   SER A  11      16.936 -10.525  -9.974  1.00 63.49           O  
ATOM    180  OG  SER A  11      16.102  -7.934 -11.974  1.00 63.49           O  
ATOM    181  HG  SER A  11      15.423  -7.728 -12.621  1.00 63.49           H  
ATOM    182  N   ASP A  12      15.904 -11.037 -11.921  1.00 51.96           N  
ATOM    183  H   ASP A  12      15.091 -10.882 -12.500  1.00 51.96           H  
ATOM    184  CA  ASP A  12      16.969 -11.879 -12.476  1.00 51.96           C  
ATOM    185  HA  ASP A  12      17.524 -12.334 -11.656  1.00 51.96           H  
ATOM    186  C   ASP A  12      17.994 -11.054 -13.305  1.00 51.96           C  
ATOM    187  CB  ASP A  12      16.335 -13.025 -13.296  1.00 51.96           C  
ATOM    188  HB2 ASP A  12      15.721 -12.592 -14.086  1.00 51.96           H  
ATOM    189  HB3 ASP A  12      17.132 -13.594 -13.774  1.00 51.96           H  
ATOM    190  O   ASP A  12      19.011 -11.592 -13.737  1.00 51.96           O  
ATOM    191  CG  ASP A  12      15.488 -14.009 -12.464  1.00 51.96           C  
ATOM    192  OD1 ASP A  12      15.953 -14.445 -11.387  1.00 51.96           O  
ATOM    193  OD2 ASP A  12      14.370 -14.356 -12.913  1.00 51.96           O  
ATOM    194  N   SER A  13      17.754  -9.747 -13.524  1.00 49.67           N  
ATOM    195  H   SER A  13      16.955  -9.341 -13.058  1.00 49.67           H  
ATOM    196  CA  SER A  13      18.572  -8.834 -14.347  1.00 49.67           C  
ATOM    197  HA  SER A  13      19.619  -9.129 -14.270  1.00 49.67           H  
ATOM    198  C   SER A  13      18.437  -7.360 -13.907  1.00 49.67           C  
ATOM    199  CB  SER A  13      18.157  -8.951 -15.831  1.00 49.67           C  
ATOM    200  HB2 SER A  13      18.216  -9.990 -16.154  1.00 49.67           H  
ATOM    201  HB3 SER A  13      18.843  -8.362 -16.440  1.00 49.67           H  
ATOM    202  O   SER A  13      17.389  -6.745 -14.124  1.00 49.67           O  
ATOM    203  OG  SER A  13      16.832  -8.462 -16.024  1.00 49.67           O  
ATOM    204  HG  SER A  13      16.775  -7.733 -15.402  1.00 49.67           H  
ATOM    205  N   LEU A  14      19.498  -6.750 -13.369  1.00 53.78           N  
ATOM    206  H   LEU A  14      20.344  -7.288 -13.250  1.00 53.78           H  
ATOM    207  CA  LEU A  14      19.563  -5.305 -13.082  1.00 53.78           C  
ATOM    208  HA  LEU A  14      18.582  -4.961 -12.755  1.00 53.78           H  
ATOM    209  C   LEU A  14      19.896  -4.507 -14.359  1.00 53.78           C  
ATOM    210  CB  LEU A  14      20.579  -5.026 -11.953  1.00 53.78           C  
ATOM    211  HB2 LEU A  14      21.564  -5.336 -12.302  1.00 53.78           H  
ATOM    212  HB3 LEU A  14      20.620  -3.949 -11.787  1.00 53.78           H  
ATOM    213  O   LEU A  14      20.909  -3.817 -14.416  1.00 53.78           O  
ATOM    214  CG  LEU A  14      20.307  -5.705 -10.604  1.00 53.78           C  
ATOM    215  HG  LEU A  14      20.278  -6.786 -10.741  1.00 53.78           H  
ATOM    216  CD1 LEU A  14      21.452  -5.380  -9.642  1.00 53.78           C  
ATOM    217 HD11 LEU A  14      21.289  -5.884  -8.689  1.00 53.78           H  
ATOM    218 HD12 LEU A  14      21.505  -4.304  -9.479  1.00 53.78           H  
ATOM    219 HD13 LEU A  14      22.396  -5.721 -10.067  1.00 53.78           H  
ATOM    220  CD2 LEU A  14      18.991  -5.256  -9.965  1.00 53.78           C  
ATOM    221 HD21 LEU A  14      18.156  -5.563 -10.596  1.00 53.78           H  
ATOM    222 HD22 LEU A  14      18.874  -5.729  -8.991  1.00 53.78           H  
ATOM    223 HD23 LEU A  14      18.975  -4.172  -9.852  1.00 53.78           H  
ATOM    224  N   GLU A  15      19.087  -4.665 -15.404  1.00 54.40           N  
ATOM    225  H   GLU A  15      18.241  -5.200 -15.276  1.00 54.40           H  
ATOM    226  CA  GLU A  15      19.243  -3.937 -16.666  1.00 54.40           C  
ATOM    227  HA  GLU A  15      20.200  -3.414 -16.676  1.00 54.40           H  
ATOM    228  C   GLU A  15      18.150  -2.878 -16.789  1.00 54.40           C  
ATOM    229  CB  GLU A  15      19.243  -4.894 -17.871  1.00 54.40           C  
ATOM    230  HB2 GLU A  15      19.189  -4.306 -18.788  1.00 54.40           H  
ATOM    231  HB3 GLU A  15      18.365  -5.539 -17.821  1.00 54.40           H  
ATOM    232  O   GLU A  15      16.967  -3.183 -16.624  1.00 54.40           O  
ATOM    233  CG  GLU A  15      20.516  -5.752 -17.918  1.00 54.40           C  
ATOM    234  HG2 GLU A  15      20.587  -6.342 -17.005  1.00 54.40           H  
ATOM    235  HG3 GLU A  15      21.385  -5.094 -17.956  1.00 54.40           H  
ATOM    236  CD  GLU A  15      20.524  -6.699 -19.126  1.00 54.40           C  
ATOM    237  OE1 GLU A  15      21.338  -6.474 -20.051  1.00 54.40           O  
ATOM    238  OE2 GLU A  15      19.738  -7.676 -19.092  1.00 54.40           O  
ATOM    239  N   ASP A  16      18.570  -1.649 -17.084  1.00 56.73           N  
ATOM    240  H   ASP A  16      19.561  -1.489 -17.192  1.00 56.73           H  
ATOM    241  CA  ASP A  16      17.711  -0.556 -17.531  1.00 56.73           C  
ATOM    242  HA  ASP A  16      16.858  -0.429 -16.864  1.00 56.73           H  
ATOM    243  C   ASP A  16      17.198  -0.927 -18.932  1.00 56.73           C  
ATOM    244  CB  ASP A  16      18.546   0.739 -17.498  1.00 56.73           C  
ATOM    245  HB2 ASP A  16      18.749   1.005 -16.460  1.00 56.73           H  
ATOM    246  HB3 ASP A  16      19.501   0.557 -17.990  1.00 56.73           H  
ATOM    247  O   ASP A  16      17.942  -0.885 -19.916  1.00 56.73           O  
ATOM    248  CG  ASP A  16      17.872   1.923 -18.185  1.00 56.73           C  
ATOM    249  OD1 ASP A  16      16.692   1.776 -18.548  1.00 56.73           O  
ATOM    250  OD2 ASP A  16      18.593   2.916 -18.434  1.00 56.73           O  
ATOM    251  N   LYS A  17      15.959  -1.430 -18.998  1.00 53.01           N  
ATOM    252  H   LYS A  17      15.398  -1.389 -18.159  1.00 53.01           H  
ATOM    253  CA  LYS A  17      15.387  -1.990 -20.231  1.00 53.01           C  
ATOM    254  HA  LYS A  17      16.197  -2.431 -20.812  1.00 53.01           H  
ATOM    255  C   LYS A  17      14.782  -0.931 -21.152  1.00 53.01           C  
ATOM    256  CB  LYS A  17      14.353  -3.085 -19.922  1.00 53.01           C  
ATOM    257  HB2 LYS A  17      13.596  -2.693 -19.243  1.00 53.01           H  
ATOM    258  HB3 LYS A  17      13.858  -3.344 -20.858  1.00 53.01           H  
ATOM    259  O   LYS A  17      14.610  -1.231 -22.335  1.00 53.01           O  
ATOM    260  CG  LYS A  17      14.968  -4.364 -19.333  1.00 53.01           C  
ATOM    261  HG2 LYS A  17      15.879  -4.616 -19.874  1.00 53.01           H  
ATOM    262  HG3 LYS A  17      15.211  -4.192 -18.284  1.00 53.01           H  
ATOM    263  CD  LYS A  17      13.973  -5.530 -19.458  1.00 53.01           C  
ATOM    264  HD2 LYS A  17      13.779  -5.702 -20.517  1.00 53.01           H  
ATOM    265  HD3 LYS A  17      13.033  -5.260 -18.978  1.00 53.01           H  
ATOM    266  CE  LYS A  17      14.523  -6.826 -18.852  1.00 53.01           C  
ATOM    267  HE2 LYS A  17      15.540  -6.976 -19.215  1.00 53.01           H  
ATOM    268  HE3 LYS A  17      13.911  -7.662 -19.194  1.00 53.01           H  
ATOM    269  NZ  LYS A  17      14.514  -6.770 -17.372  1.00 53.01           N  
ATOM    270  HZ1 LYS A  17      14.965  -7.579 -16.970  1.00 53.01           H  
ATOM    271  HZ2 LYS A  17      15.033  -5.956 -17.075  1.00 53.01           H  
ATOM    272  HZ3 LYS A  17      13.582  -6.648 -17.002  1.00 53.01           H  
ATOM    273  N   ASP A  18      14.445   0.255 -20.649  1.00 53.60           N  
ATOM    274  H   ASP A  18      14.693   0.490 -19.699  1.00 53.60           H  
ATOM    275  CA  ASP A  18      13.866   1.344 -21.446  1.00 53.60           C  
ATOM    276  HA  ASP A  18      13.576   0.939 -22.416  1.00 53.60           H  
ATOM    277  C   ASP A  18      14.877   2.456 -21.782  1.00 53.60           C  
ATOM    278  CB  ASP A  18      12.558   1.841 -20.812  1.00 53.60           C  
ATOM    279  HB2 ASP A  18      12.097   2.559 -21.489  1.00 53.60           H  
ATOM    280  HB3 ASP A  18      11.878   0.994 -20.723  1.00 53.60           H  
ATOM    281  O   ASP A  18      14.614   3.278 -22.666  1.00 53.60           O  
ATOM    282  CG  ASP A  18      12.710   2.497 -19.442  1.00 53.60           C  
ATOM    283  OD1 ASP A  18      13.860   2.816 -19.091  1.00 53.60           O  
ATOM    284  OD2 ASP A  18      11.646   2.661 -18.808  1.00 53.60           O  
ATOM    285  N   GLY A  19      16.080   2.392 -21.201  1.00 54.64           N  
ATOM    286  H   GLY A  19      16.135   1.894 -20.324  1.00 54.64           H  
ATOM    287  CA  GLY A  19      17.220   3.239 -21.532  1.00 54.64           C  
ATOM    288  HA2 GLY A  19      17.341   3.283 -22.614  1.00 54.64           H  
ATOM    289  HA3 GLY A  19      18.111   2.802 -21.082  1.00 54.64           H  
ATOM    290  C   GLY A  19      17.083   4.660 -20.997  1.00 54.64           C  
ATOM    291  O   GLY A  19      17.727   5.569 -21.535  1.00 54.64           O  
ATOM    292  N   ASP A  20      16.229   4.874 -19.994  1.00 54.74           N  
ATOM    293  H   ASP A  20      15.759   4.085 -19.574  1.00 54.74           H  
ATOM    294  CA  ASP A  20      16.006   6.181 -19.379  1.00 54.74           C  
ATOM    295  HA  ASP A  20      16.069   6.920 -20.178  1.00 54.74           H  
ATOM    296  C   ASP A  20      17.106   6.568 -18.366  1.00 54.74           C  
ATOM    297  CB  ASP A  20      14.564   6.261 -18.839  1.00 54.74           C  
ATOM    298  HB2 ASP A  20      13.882   5.793 -19.550  1.00 54.74           H  
ATOM    299  HB3 ASP A  20      14.297   7.316 -18.787  1.00 54.74           H  
ATOM    300  O   ASP A  20      17.149   7.705 -17.885  1.00 54.74           O  
ATOM    301  CG  ASP A  20      14.343   5.654 -17.448  1.00 54.74           C  
ATOM    302  OD1 ASP A  20      15.275   4.994 -16.947  1.00 54.74           O  
ATOM    303  OD2 ASP A  20      13.338   6.059 -16.813  1.00 54.74           O  
ATOM    304  N   GLY A  21      18.056   5.658 -18.116  1.00 47.75           N  
ATOM    305  H   GLY A  21      17.902   4.728 -18.479  1.00 47.75           H  
ATOM    306  CA  GLY A  21      19.153   5.808 -17.169  1.00 47.75           C  
ATOM    307  HA2 GLY A  21      19.991   5.208 -17.525  1.00 47.75           H  
ATOM    308  HA3 GLY A  21      19.451   6.855 -17.120  1.00 47.75           H  
ATOM    309  C   GLY A  21      18.811   5.339 -15.754  1.00 47.75           C  
ATOM    310  O   GLY A  21      19.648   5.497 -14.857  1.00 47.75           O  
ATOM    311  N   TYR A  22      17.624   4.768 -15.536  1.00 51.65           N  
ATOM    312  H   TYR A  22      16.964   4.707 -16.298  1.00 51.65           H  
ATOM    313  CA  TYR A  22      17.106   4.368 -14.238  1.00 51.65           C  
ATOM    314  HA  TYR A  22      17.919   4.402 -13.514  1.00 51.65           H  
ATOM    315  C   TYR A  22      16.559   2.939 -14.275  1.00 51.65           C  
ATOM    316  CB  TYR A  22      16.031   5.360 -13.779  1.00 51.65           C  
ATOM    317  HB2 TYR A  22      15.679   5.064 -12.791  1.00 51.65           H  
ATOM    318  HB3 TYR A  22      15.179   5.288 -14.456  1.00 51.65           H  
ATOM    319  O   TYR A  22      15.654   2.578 -15.005  1.00 51.65           O  
ATOM    320  CG  TYR A  22      16.502   6.802 -13.717  1.00 51.65           C  
ATOM    321  CD1 TYR A  22      17.345   7.222 -12.673  1.00 51.65           C  
ATOM    322  HD1 TYR A  22      17.662   6.514 -11.921  1.00 51.65           H  
ATOM    323  CD2 TYR A  22      16.149   7.708 -14.733  1.00 51.65           C  
ATOM    324  HD2 TYR A  22      15.546   7.364 -15.561  1.00 51.65           H  
ATOM    325  CE1 TYR A  22      17.820   8.544 -12.630  1.00 51.65           C  
ATOM    326  HE1 TYR A  22      18.472   8.852 -11.827  1.00 51.65           H  
ATOM    327  CE2 TYR A  22      16.607   9.040 -14.688  1.00 51.65           C  
ATOM    328  HE2 TYR A  22      16.338   9.725 -15.479  1.00 51.65           H  
ATOM    329  OH  TYR A  22      17.829  10.760 -13.525  1.00 51.65           O  
ATOM    330  HH  TYR A  22      18.260  10.906 -12.680  1.00 51.65           H  
ATOM    331  CZ  TYR A  22      17.425   9.465 -13.622  1.00 51.65           C  
ATOM    332  N   ILE A  23      17.080   2.095 -13.389  1.00 55.81           N  
ATOM    333  H   ILE A  23      17.842   2.413 -12.807  1.00 55.81           H  
ATOM    334  CA  ILE A  23      16.479   0.789 -13.131  1.00 55.81           C  
ATOM    335  HA  ILE A  23      15.980   0.418 -14.026  1.00 55.81           H  
ATOM    336  C   ILE A  23      15.432   1.008 -12.047  1.00 55.81           C  
ATOM    337  CB  ILE A  23      17.561  -0.231 -12.712  1.00 55.81           C  
ATOM    338  HB  ILE A  23      18.030   0.108 -11.788  1.00 55.81           H  
ATOM    339  O   ILE A  23      15.773   0.897 -10.864  1.00 55.81           O  
ATOM    340  CG1 ILE A  23      18.655  -0.373 -13.787  1.00 55.81           C  
ATOM    341 HG12 ILE A  23      18.242  -0.918 -14.636  1.00 55.81           H  
ATOM    342 HG13 ILE A  23      18.976   0.609 -14.137  1.00 55.81           H  
ATOM    343  CG2 ILE A  23      16.908  -1.600 -12.473  1.00 55.81           C  
ATOM    344 HG21 ILE A  23      17.645  -2.336 -12.152  1.00 55.81           H  
ATOM    345 HG22 ILE A  23      16.444  -1.927 -13.403  1.00 55.81           H  
ATOM    346 HG23 ILE A  23      16.140  -1.531 -11.702  1.00 55.81           H  
ATOM    347  CD1 ILE A  23      19.908  -1.087 -13.281  1.00 55.81           C  
ATOM    348 HD11 ILE A  23      19.667  -2.093 -12.937  1.00 55.81           H  
ATOM    349 HD12 ILE A  23      20.636  -1.149 -14.090  1.00 55.81           H  
ATOM    350 HD13 ILE A  23      20.347  -0.523 -12.458  1.00 55.81           H  
ATOM    351  N   SER A  24      14.176   1.339 -12.372  1.00 55.58           N  
ATOM    352  H   SER A  24      13.897   1.494 -13.330  1.00 55.58           H  
ATOM    353  CA  SER A  24      13.173   1.289 -11.308  1.00 55.58           C  
ATOM    354  HA  SER A  24      13.507   1.973 -10.527  1.00 55.58           H  
ATOM    355  C   SER A  24      13.158  -0.125 -10.719  1.00 55.58           C  
ATOM    356  CB  SER A  24      11.780   1.767 -11.722  1.00 55.58           C  
ATOM    357  HB2 SER A  24      11.185   1.924 -10.823  1.00 55.58           H  
ATOM    358  HB3 SER A  24      11.857   2.712 -12.260  1.00 55.58           H  
ATOM    359  O   SER A  24      13.409  -1.128 -11.397  1.00 55.58           O  
ATOM    360  OG  SER A  24      11.127   0.813 -12.515  1.00 55.58           O  
ATOM    361  HG  SER A  24      11.399   1.067 -13.400  1.00 55.58           H  
ATOM    362  N   ALA A  25      12.875  -0.222  -9.423  1.00 52.23           N  
ATOM    363  H   ALA A  25      12.769   0.627  -8.886  1.00 52.23           H  
ATOM    364  CA  ALA A  25      12.726  -1.505  -8.745  1.00 52.23           C  
ATOM    365  HA  ALA A  25      13.701  -1.984  -8.661  1.00 52.23           H  
ATOM    366  C   ALA A  25      11.796  -2.478  -9.487  1.00 52.23           C  
ATOM    367  CB  ALA A  25      12.153  -1.188  -7.374  1.00 52.23           C  
ATOM    368  HB1 ALA A  25      11.211  -0.646  -7.468  1.00 52.23           H  
ATOM    369  HB2 ALA A  25      11.961  -2.136  -6.872  1.00 52.23           H  
ATOM    370  HB3 ALA A  25      12.870  -0.584  -6.819  1.00 52.23           H  
ATOM    371  O   ALA A  25      11.937  -3.694  -9.382  1.00 52.23           O  
ATOM    372  N   ALA A  26      10.871  -1.915 -10.258  1.00 52.25           N  
ATOM    373  H   ALA A  26      10.896  -0.910 -10.354  1.00 52.25           H  
ATOM    374  CA  ALA A  26       9.932  -2.604 -11.101  1.00 52.25           C  
ATOM    375  HA  ALA A  26       9.636  -3.534 -10.616  1.00 52.25           H  
ATOM    376  C   ALA A  26      10.500  -2.983 -12.487  1.00 52.25           C  
ATOM    377  CB  ALA A  26       8.716  -1.695 -11.148  1.00 52.25           C  
ATOM    378  HB1 ALA A  26       9.016  -0.694 -11.456  1.00 52.25           H  
ATOM    379  HB2 ALA A  26       8.257  -1.641 -10.161  1.00 52.25           H  
ATOM    380  HB3 ALA A  26       8.011  -2.101 -11.872  1.00 52.25           H  
ATOM    381  O   ALA A  26      10.315  -4.140 -12.852  1.00 52.25           O  
ATOM    382  N   GLU A  27      11.261  -2.120 -13.191  1.00 53.04           N  
ATOM    383  H   GLU A  27      11.365  -1.184 -12.826  1.00 53.04           H  
ATOM    384  CA  GLU A  27      11.874  -2.365 -14.529  1.00 53.04           C  
ATOM    385  HA  GLU A  27      11.080  -2.469 -15.268  1.00 53.04           H  
ATOM    386  C   GLU A  27      12.758  -3.629 -14.594  1.00 53.04           C  
ATOM    387  CB  GLU A  27      12.759  -1.179 -14.974  1.00 53.04           C  
ATOM    388  HB2 GLU A  27      13.084  -0.607 -14.105  1.00 53.04           H  
ATOM    389  HB3 GLU A  27      13.676  -1.584 -15.403  1.00 53.04           H  
ATOM    390  O   GLU A  27      12.880  -4.305 -15.626  1.00 53.04           O  
ATOM    391  CG  GLU A  27      12.155  -0.281 -16.077  1.00 53.04           C  
ATOM    392  HG2 GLU A  27      12.951  -0.044 -16.784  1.00 53.04           H  
ATOM    393  HG3 GLU A  27      11.400  -0.836 -16.634  1.00 53.04           H  
ATOM    394  CD  GLU A  27      11.588   1.029 -15.550  1.00 53.04           C  
ATOM    395  OE1 GLU A  27      10.371   1.257 -15.766  1.00 53.04           O  
ATOM    396  OE2 GLU A  27      12.266   1.623 -14.681  1.00 53.04           O  
ATOM    397  N   ALA A  28      13.382  -3.982 -13.474  1.00 54.67           N  
ATOM    398  H   ALA A  28      13.299  -3.355 -12.687  1.00 54.67           H  
ATOM    399  CA  ALA A  28      14.263  -5.137 -13.387  1.00 54.67           C  
ATOM    400  HA  ALA A  28      14.788  -5.258 -14.334  1.00 54.67           H  
ATOM    401  C   ALA A  28      13.501  -6.441 -13.090  1.00 54.67           C  
ATOM    402  CB  ALA A  28      15.301  -4.802 -12.317  1.00 54.67           C  
ATOM    403  HB1 ALA A  28      15.734  -3.828 -12.544  1.00 54.67           H  
ATOM    404  HB2 ALA A  28      16.119  -5.522 -12.317  1.00 54.67           H  
ATOM    405  HB3 ALA A  28      14.833  -4.761 -11.333  1.00 54.67           H  
ATOM    406  O   ALA A  28      13.999  -7.532 -13.381  1.00 54.67           O  
ATOM    407  N   ALA A  29      12.323  -6.364 -12.473  1.00 57.19           N  
ATOM    408  H   ALA A  29      11.868  -5.465 -12.405  1.00 57.19           H  
ATOM    409  CA  ALA A  29      11.750  -7.472 -11.726  1.00 57.19           C  
ATOM    410  HA  ALA A  29      12.568  -8.074 -11.331  1.00 57.19           H  
ATOM    411  C   ALA A  29      10.880  -8.390 -12.592  1.00 57.19           C  
ATOM    412  CB  ALA A  29      11.023  -6.893 -10.514  1.00 57.19           C  
ATOM    413  HB1 ALA A  29      10.590  -7.699  -9.922  1.00 57.19           H  
ATOM    414  HB2 ALA A  29      10.234  -6.215 -10.838  1.00 57.19           H  
ATOM    415  HB3 ALA A  29      11.745  -6.344  -9.909  1.00 57.19           H  
ATOM    416  O   ALA A  29       9.851  -7.986 -13.121  1.00 57.19           O  
ATOM    417  N   GLY A  30      11.258  -9.668 -12.685  1.00 68.26           N  
ATOM    418  H   GLY A  30      12.126  -9.941 -12.246  1.00 68.26           H  
ATOM    419  CA  GLY A  30      10.354 -10.719 -13.168  1.00 68.26           C  
ATOM    420  HA2 GLY A  30      10.938 -11.601 -13.431  1.00 68.26           H  
ATOM    421  HA3 GLY A  30       9.826 -10.371 -14.057  1.00 68.26           H  
ATOM    422  C   GLY A  30       9.322 -11.116 -12.107  1.00 68.26           C  
ATOM    423  O   GLY A  30       8.323 -11.774 -12.414  1.00 68.26           O  
ATOM    424  N   LYS A  31       9.554 -10.728 -10.842  1.00 82.19           N  
ATOM    425  H   LYS A  31      10.395 -10.202 -10.652  1.00 82.19           H  
ATOM    426  CA  LYS A  31       8.721 -11.079  -9.691  1.00 82.19           C  
ATOM    427  HA  LYS A  31       7.718 -11.312 -10.049  1.00 82.19           H  
ATOM    428  C   LYS A  31       8.605  -9.932  -8.687  1.00 82.19           C  
ATOM    429  CB  LYS A  31       9.314 -12.306  -8.987  1.00 82.19           C  
ATOM    430  HB2 LYS A  31       8.739 -12.511  -8.084  1.00 82.19           H  
ATOM    431  HB3 LYS A  31      10.336 -12.061  -8.697  1.00 82.19           H  
ATOM    432  O   LYS A  31       9.586  -9.284  -8.346  1.00 82.19           O  
ATOM    433  CG  LYS A  31       9.341 -13.572  -9.853  1.00 82.19           C  
ATOM    434  HG2 LYS A  31       9.868 -13.377 -10.787  1.00 82.19           H  
ATOM    435  HG3 LYS A  31       8.324 -13.898 -10.071  1.00 82.19           H  
ATOM    436  CD  LYS A  31      10.100 -14.665  -9.108  1.00 82.19           C  
ATOM    437  HD2 LYS A  31      11.062 -14.243  -8.820  1.00 82.19           H  
ATOM    438  HD3 LYS A  31       9.558 -14.962  -8.210  1.00 82.19           H  
ATOM    439  CE  LYS A  31      10.351 -15.872 -10.011  1.00 82.19           C  
ATOM    440  HE2 LYS A  31       9.462 -16.501 -10.046  1.00 82.19           H  
ATOM    441  HE3 LYS A  31      10.557 -15.506 -11.017  1.00 82.19           H  
ATOM    442  NZ  LYS A  31      11.535 -16.608  -9.512  1.00 82.19           N  
ATOM    443  HZ1 LYS A  31      12.313 -15.966  -9.474  1.00 82.19           H  
ATOM    444  HZ2 LYS A  31      11.400 -16.937  -8.566  1.00 82.19           H  
ATOM    445  HZ3 LYS A  31      11.802 -17.356 -10.136  1.00 82.19           H  
ATOM    446  N   MET A  32       7.421  -9.767  -8.109  1.00 86.35           N  
ATOM    447  H   MET A  32       6.667 -10.367  -8.411  1.00 86.35           H  
ATOM    448  CA  MET A  32       7.194  -8.900  -6.952  1.00 86.35           C  
ATOM    449  HA  MET A  32       8.136  -8.458  -6.628  1.00 86.35           H  
ATOM    450  C   MET A  32       6.643  -9.740  -5.802  1.00 86.35           C  
ATOM    451  CB  MET A  32       6.257  -7.752  -7.340  1.00 86.35           C  
ATOM    452  HB2 MET A  32       6.684  -7.219  -8.189  1.00 86.35           H  
ATOM    453  HB3 MET A  32       5.293  -8.167  -7.635  1.00 86.35           H  
ATOM    454  O   MET A  32       5.634 -10.429  -5.961  1.00 86.35           O  
ATOM    455  CG  MET A  32       6.059  -6.750  -6.197  1.00 86.35           C  
ATOM    456  HG2 MET A  32       5.805  -7.281  -5.279  1.00 86.35           H  
ATOM    457  HG3 MET A  32       7.002  -6.231  -6.027  1.00 86.35           H  
ATOM    458  SD  MET A  32       4.769  -5.513  -6.495  1.00 86.35           S  
ATOM    459  CE  MET A  32       3.343  -6.606  -6.439  1.00 86.35           C  
ATOM    460  HE1 MET A  32       3.232  -7.092  -7.408  1.00 86.35           H  
ATOM    461  HE2 MET A  32       2.461  -6.020  -6.180  1.00 86.35           H  
ATOM    462  HE3 MET A  32       3.492  -7.371  -5.676  1.00 86.35           H  
ATOM    463  N   ARG A  33       7.290  -9.676  -4.639  1.00 91.49           N  
ATOM    464  H   ARG A  33       8.086  -9.056  -4.584  1.00 91.49           H  
ATOM    465  CA  ARG A  33       6.822 -10.267  -3.384  1.00 91.49           C  
ATOM    466  HA  ARG A  33       6.045 -11.003  -3.592  1.00 91.49           H  
ATOM    467  C   ARG A  33       6.209  -9.183  -2.510  1.00 91.49           C  
ATOM    468  CB  ARG A  33       7.966 -10.974  -2.646  1.00 91.49           C  
ATOM    469  HB2 ARG A  33       8.779 -10.269  -2.469  1.00 91.49           H  
ATOM    470  HB3 ARG A  33       7.590 -11.311  -1.680  1.00 91.49           H  
ATOM    471  O   ARG A  33       6.807  -8.138  -2.285  1.00 91.49           O  
ATOM    472  CG  ARG A  33       8.508 -12.186  -3.411  1.00 91.49           C  
ATOM    473  HG2 ARG A  33       7.677 -12.832  -3.694  1.00 91.49           H  
ATOM    474  HG3 ARG A  33       9.028 -11.855  -4.310  1.00 91.49           H  
ATOM    475  CD  ARG A  33       9.474 -12.969  -2.517  1.00 91.49           C  
ATOM    476  HD2 ARG A  33       8.961 -13.248  -1.596  1.00 91.49           H  
ATOM    477  HD3 ARG A  33      10.308 -12.318  -2.259  1.00 91.49           H  
ATOM    478  NE  ARG A  33       9.933 -14.200  -3.185  1.00 91.49           N  
ATOM    479  HE  ARG A  33       9.210 -14.794  -3.565  1.00 91.49           H  
ATOM    480  NH1 ARG A  33      12.177 -13.992  -2.755  1.00 91.49           N  
ATOM    481 HH11 ARG A  33      11.978 -13.245  -2.105  1.00 91.49           H  
ATOM    482 HH12 ARG A  33      13.024 -13.954  -3.302  1.00 91.49           H  
ATOM    483  NH2 ARG A  33      11.500 -15.437  -4.272  1.00 91.49           N  
ATOM    484 HH21 ARG A  33      12.411 -15.265  -4.673  1.00 91.49           H  
ATOM    485 HH22 ARG A  33      10.786 -15.744  -4.918  1.00 91.49           H  
ATOM    486  CZ  ARG A  33      11.186 -14.559  -3.371  1.00 91.49           C  
ATOM    487  N   VAL A  34       5.023  -9.448  -1.990  1.00 94.31           N  
ATOM    488  H   VAL A  34       4.569 -10.309  -2.259  1.00 94.31           H  
ATOM    489  CA  VAL A  34       4.338  -8.597  -1.019  1.00 94.31           C  
ATOM    490  HA  VAL A  34       4.933  -7.708  -0.812  1.00 94.31           H  
ATOM    491  C   VAL A  34       4.200  -9.401   0.258  1.00 94.31           C  
ATOM    492  CB  VAL A  34       2.967  -8.134  -1.539  1.00 94.31           C  
ATOM    493  HB  VAL A  34       2.318  -8.999  -1.674  1.00 94.31           H  
ATOM    494  O   VAL A  34       3.493 -10.403   0.283  1.00 94.31           O  
ATOM    495  CG1 VAL A  34       2.307  -7.177  -0.540  1.00 94.31           C  
ATOM    496 HG11 VAL A  34       2.173  -7.671   0.423  1.00 94.31           H  
ATOM    497 HG12 VAL A  34       2.925  -6.290  -0.402  1.00 94.31           H  
ATOM    498 HG13 VAL A  34       1.324  -6.879  -0.903  1.00 94.31           H  
ATOM    499  CG2 VAL A  34       3.097  -7.424  -2.890  1.00 94.31           C  
ATOM    500 HG21 VAL A  34       2.114  -7.107  -3.239  1.00 94.31           H  
ATOM    501 HG22 VAL A  34       3.509  -8.114  -3.627  1.00 94.31           H  
ATOM    502 HG23 VAL A  34       3.753  -6.557  -2.801  1.00 94.31           H  
ATOM    503  N   ARG A  35       4.885  -8.976   1.314  1.00 96.67           N  
ATOM    504  H   ARG A  35       5.423  -8.127   1.214  1.00 96.67           H  
ATOM    505  CA  ARG A  35       4.734  -9.529   2.657  1.00 96.67           C  
ATOM    506  HA  ARG A  35       4.297 -10.526   2.598  1.00 96.67           H  
ATOM    507  C   ARG A  35       3.773  -8.664   3.444  1.00 96.67           C  
ATOM    508  CB  ARG A  35       6.083  -9.645   3.360  1.00 96.67           C  
ATOM    509  HB2 ARG A  35       5.919  -9.942   4.396  1.00 96.67           H  
ATOM    510  HB3 ARG A  35       6.594  -8.683   3.341  1.00 96.67           H  
ATOM    511  O   ARG A  35       3.932  -7.447   3.500  1.00 96.67           O  
ATOM    512  CG  ARG A  35       6.946 -10.697   2.671  1.00 96.67           C  
ATOM    513  HG2 ARG A  35       7.146 -10.403   1.641  1.00 96.67           H  
ATOM    514  HG3 ARG A  35       6.423 -11.654   2.677  1.00 96.67           H  
ATOM    515  CD  ARG A  35       8.266 -10.845   3.415  1.00 96.67           C  
ATOM    516  HD2 ARG A  35       8.791  -9.890   3.414  1.00 96.67           H  
ATOM    517  HD3 ARG A  35       8.060 -11.156   4.439  1.00 96.67           H  
ATOM    518  NE  ARG A  35       9.071 -11.859   2.739  1.00 96.67           N  
ATOM    519  HE  ARG A  35       8.630 -12.358   1.980  1.00 96.67           H  
ATOM    520  NH1 ARG A  35      10.847 -11.943   4.176  1.00 96.67           N  
ATOM    521 HH11 ARG A  35      11.647 -12.471   4.495  1.00 96.67           H  
ATOM    522 HH12 ARG A  35      10.277 -11.418   4.824  1.00 96.67           H  
ATOM    523  NH2 ARG A  35      10.739 -13.274   2.350  1.00 96.67           N  
ATOM    524 HH21 ARG A  35      11.618 -13.728   2.550  1.00 96.67           H  
ATOM    525 HH22 ARG A  35      10.115 -13.628   1.638  1.00 96.67           H  
ATOM    526  CZ  ARG A  35      10.234 -12.338   3.092  1.00 96.67           C  
ATOM    527  N   LEU A  36       2.784  -9.307   4.030  1.00 97.09           N  
ATOM    528  H   LEU A  36       2.743 -10.311   3.926  1.00 97.09           H  
ATOM    529  CA  LEU A  36       1.744  -8.698   4.832  1.00 97.09           C  
ATOM    530  HA  LEU A  36       1.863  -7.614   4.856  1.00 97.09           H  
ATOM    531  C   LEU A  36       1.858  -9.248   6.242  1.00 97.09           C  
ATOM    532  CB  LEU A  36       0.371  -9.046   4.244  1.00 97.09           C  
ATOM    533  HB2 LEU A  36      -0.385  -8.544   4.848  1.00 97.09           H  
ATOM    534  HB3 LEU A  36       0.219 -10.121   4.337  1.00 97.09           H  
ATOM    535  O   LEU A  36       1.901 -10.462   6.410  1.00 97.09           O  
ATOM    536  CG  LEU A  36       0.164  -8.660   2.773  1.00 97.09           C  
ATOM    537  HG  LEU A  36       0.924  -9.125   2.144  1.00 97.09           H  
ATOM    538  CD1 LEU A  36      -1.202  -9.179   2.329  1.00 97.09           C  
ATOM    539 HD11 LEU A  36      -1.977  -8.820   3.006  1.00 97.09           H  
ATOM    540 HD12 LEU A  36      -1.429  -8.840   1.318  1.00 97.09           H  
ATOM    541 HD13 LEU A  36      -1.199 -10.269   2.346  1.00 97.09           H  
ATOM    542  CD2 LEU A  36       0.219  -7.147   2.583  1.00 97.09           C  
ATOM    543 HD21 LEU A  36       1.213  -6.783   2.841  1.00 97.09           H  
ATOM    544 HD22 LEU A  36      -0.519  -6.671   3.229  1.00 97.09           H  
ATOM    545 HD23 LEU A  36       0.013  -6.896   1.542  1.00 97.09           H  
ATOM    546  N   ARG A  37       1.864  -8.379   7.244  1.00 97.31           N  
ATOM    547  H   ARG A  37       1.868  -7.394   7.023  1.00 97.31           H  
ATOM    548  CA  ARG A  37       1.838  -8.785   8.648  1.00 97.31           C  
ATOM    549  HA  ARG A  37       1.576  -9.841   8.720  1.00 97.31           H  
ATOM    550  C   ARG A  37       0.766  -8.006   9.388  1.00 97.31           C  
ATOM    551  CB  ARG A  37       3.239  -8.614   9.237  1.00 97.31           C  
ATOM    552  HB2 ARG A  37       3.576  -7.590   9.077  1.00 97.31           H  
ATOM    553  HB3 ARG A  37       3.922  -9.291   8.725  1.00 97.31           H  
ATOM    554  O   ARG A  37       0.740  -6.778   9.318  1.00 97.31           O  
ATOM    555  CG  ARG A  37       3.257  -8.916  10.733  1.00 97.31           C  
ATOM    556  HG2 ARG A  37       2.617  -8.206  11.257  1.00 97.31           H  
ATOM    557  HG3 ARG A  37       2.898  -9.929  10.916  1.00 97.31           H  
ATOM    558  CD  ARG A  37       4.677  -8.773  11.262  1.00 97.31           C  
ATOM    559  HD2 ARG A  37       5.101  -7.834  10.909  1.00 97.31           H  
ATOM    560  HD3 ARG A  37       5.275  -9.606  10.891  1.00 97.31           H  
ATOM    561  NE  ARG A  37       4.633  -8.757  12.724  1.00 97.31           N  
ATOM    562  HE  ARG A  37       3.788  -8.396  13.143  1.00 97.31           H  
ATOM    563  NH1 ARG A  37       6.797  -9.335  13.163  1.00 97.31           N  
ATOM    564 HH11 ARG A  37       6.915  -9.449  12.167  1.00 97.31           H  
ATOM    565 HH12 ARG A  37       7.512  -9.601  13.826  1.00 97.31           H  
ATOM    566  NH2 ARG A  37       5.309  -8.973  14.829  1.00 97.31           N  
ATOM    567 HH21 ARG A  37       5.981  -9.156  15.560  1.00 97.31           H  
ATOM    568 HH22 ARG A  37       4.360  -8.686  15.023  1.00 97.31           H  
ATOM    569  CZ  ARG A  37       5.594  -9.024  13.565  1.00 97.31           C  
ATOM    570  N   ASN A  38      -0.107  -8.718  10.095  1.00 96.68           N  
ATOM    571  H   ASN A  38      -0.002  -9.722  10.117  1.00 96.68           H  
ATOM    572  CA  ASN A  38      -1.184  -8.120  10.876  1.00 96.68           C  
ATOM    573  HA  ASN A  38      -1.270  -7.060  10.639  1.00 96.68           H  
ATOM    574  C   ASN A  38      -0.884  -8.220  12.375  1.00 96.68           C  
ATOM    575  CB  ASN A  38      -2.509  -8.785  10.479  1.00 96.68           C  
ATOM    576  HB2 ASN A  38      -2.688  -8.642   9.414  1.00 96.68           H  
ATOM    577  HB3 ASN A  38      -2.440  -9.853  10.688  1.00 96.68           H  
ATOM    578  O   ASN A  38      -1.036  -9.277  12.982  1.00 96.68           O  
ATOM    579  CG  ASN A  38      -3.699  -8.232  11.235  1.00 96.68           C  
ATOM    580  ND2 ASN A  38      -4.836  -8.868  11.135  1.00 96.68           N  
ATOM    581 HD21 ASN A  38      -4.920  -9.641  10.490  1.00 96.68           H  
ATOM    582 HD22 ASN A  38      -5.635  -8.504  11.634  1.00 96.68           H  
ATOM    583  OD1 ASN A  38      -3.637  -7.213  11.906  1.00 96.68           O  
ATOM    584  N   ASP A  39      -0.508  -7.094  12.979  1.00 95.38           N  
ATOM    585  H   ASP A  39      -0.476  -6.244  12.434  1.00 95.38           H  
ATOM    586  CA  ASP A  39      -0.287  -6.968  14.424  1.00 95.38           C  
ATOM    587  HA  ASP A  39      -0.147  -7.963  14.847  1.00 95.38           H  
ATOM    588  C   ASP A  39      -1.519  -6.364  15.141  1.00 95.38           C  
ATOM    589  CB  ASP A  39       1.011  -6.184  14.694  1.00 95.38           C  
ATOM    590  HB2 ASP A  39       1.124  -6.047  15.770  1.00 95.38           H  
ATOM    591  HB3 ASP A  39       0.922  -5.195  14.244  1.00 95.38           H  
ATOM    592  O   ASP A  39      -1.424  -5.880  16.269  1.00 95.38           O  
ATOM    593  CG  ASP A  39       2.290  -6.864  14.182  1.00 95.38           C  
ATOM    594  OD1 ASP A  39       2.612  -8.008  14.588  1.00 95.38           O  
ATOM    595  OD2 ASP A  39       3.038  -6.217  13.419  1.00 95.38           O  
ATOM    596  N   SER A  40      -2.693  -6.349  14.497  1.00 92.46           N  
ATOM    597  H   SER A  40      -2.727  -6.759  13.574  1.00 92.46           H  
ATOM    598  CA  SER A  40      -3.960  -5.929  15.106  1.00 92.46           C  
ATOM    599  HA  SER A  40      -3.730  -5.226  15.906  1.00 92.46           H  
ATOM    600  C   SER A  40      -4.717  -7.096  15.755  1.00 92.46           C  
ATOM    601  CB  SER A  40      -4.820  -5.166  14.091  1.00 92.46           C  
ATOM    602  HB2 SER A  40      -4.187  -4.540  13.463  1.00 92.46           H  
ATOM    603  HB3 SER A  40      -5.516  -4.525  14.633  1.00 92.46           H  
ATOM    604  O   SER A  40      -4.392  -8.266  15.566  1.00 92.46           O  
ATOM    605  OG  SER A  40      -5.573  -6.030  13.285  1.00 92.46           O  
ATOM    606  HG  SER A  40      -4.957  -6.502  12.720  1.00 92.46           H  
ATOM    607  N   SER A  41      -5.753  -6.781  16.535  1.00 92.27           N  
ATOM    608  H   SER A  41      -6.012  -5.811  16.650  1.00 92.27           H  
ATOM    609  CA  SER A  41      -6.606  -7.768  17.211  1.00 92.27           C  
ATOM    610  HA  SER A  41      -5.989  -8.610  17.524  1.00 92.27           H  
ATOM    611  C   SER A  41      -7.721  -8.341  16.329  1.00 92.27           C  
ATOM    612  CB  SER A  41      -7.212  -7.135  18.466  1.00 92.27           C  
ATOM    613  HB2 SER A  41      -7.905  -7.835  18.934  1.00 92.27           H  
ATOM    614  HB3 SER A  41      -6.413  -6.908  19.173  1.00 92.27           H  
ATOM    615  O   SER A  41      -8.462  -9.217  16.774  1.00 92.27           O  
ATOM    616  OG  SER A  41      -7.888  -5.937  18.127  1.00 92.27           O  
ATOM    617  HG  SER A  41      -8.376  -5.624  18.892  1.00 92.27           H  
ATOM    618  N   THR A  42      -7.859  -7.863  15.091  1.00 92.74           N  
ATOM    619  H   THR A  42      -7.183  -7.193  14.754  1.00 92.74           H  
ATOM    620  CA  THR A  42      -8.910  -8.275  14.152  1.00 92.74           C  
ATOM    621  HA  THR A  42      -9.447  -9.125  14.574  1.00 92.74           H  
ATOM    622  C   THR A  42      -8.310  -8.699  12.815  1.00 92.74           C  
ATOM    623  CB  THR A  42      -9.928  -7.152  13.910  1.00 92.74           C  
ATOM    624  HB  THR A  42     -10.629  -7.474  13.140  1.00 92.74           H  
ATOM    625  O   THR A  42      -7.266  -8.173  12.434  1.00 92.74           O  
ATOM    626  CG2 THR A  42     -10.720  -6.823  15.177  1.00 92.74           C  
ATOM    627 HG21 THR A  42     -11.483  -6.082  14.941  1.00 92.74           H  
ATOM    628 HG22 THR A  42     -11.200  -7.725  15.557  1.00 92.74           H  
ATOM    629 HG23 THR A  42     -10.055  -6.418  15.940  1.00 92.74           H  
ATOM    630  OG1 THR A  42      -9.296  -5.964  13.483  1.00 92.74           O  
ATOM    631  HG1 THR A  42      -8.627  -6.195  12.834  1.00 92.74           H  
ATOM    632  N   PRO A  43      -8.948  -9.608  12.061  1.00 95.37           N  
ATOM    633  CA  PRO A  43      -8.549  -9.867  10.683  1.00 95.37           C  
ATOM    634  HA  PRO A  43      -7.545 -10.293  10.686  1.00 95.37           H  
ATOM    635  C   PRO A  43      -8.557  -8.585   9.842  1.00 95.37           C  
ATOM    636  CB  PRO A  43      -9.534 -10.908  10.146  1.00 95.37           C  
ATOM    637  HB2 PRO A  43      -9.044 -11.616   9.478  1.00 95.37           H  
ATOM    638  HB3 PRO A  43     -10.364 -10.417   9.639  1.00 95.37           H  
ATOM    639  O   PRO A  43      -9.396  -7.703  10.049  1.00 95.37           O  
ATOM    640  CG  PRO A  43     -10.049 -11.594  11.411  1.00 95.37           C  
ATOM    641  HG2 PRO A  43     -11.041 -12.021  11.266  1.00 95.37           H  
ATOM    642  HG3 PRO A  43      -9.342 -12.364  11.722  1.00 95.37           H  
ATOM    643  CD  PRO A  43     -10.062 -10.463  12.438  1.00 95.37           C  
ATOM    644  HD2 PRO A  43      -9.939 -10.874  13.440  1.00 95.37           H  
ATOM    645  HD3 PRO A  43     -10.994  -9.903  12.362  1.00 95.37           H  
ATOM    646  N   VAL A  44      -7.625  -8.506   8.897  1.00 96.83           N  
ATOM    647  H   VAL A  44      -6.968  -9.267   8.804  1.00 96.83           H  
ATOM    648  CA  VAL A  44      -7.509  -7.409   7.930  1.00 96.83           C  
ATOM    649  HA  VAL A  44      -8.345  -6.720   8.047  1.00 96.83           H  
ATOM    650  C   VAL A  44      -7.579  -8.002   6.530  1.00 96.83           C  
ATOM    651  CB  VAL A  44      -6.205  -6.620   8.145  1.00 96.83           C  
ATOM    652  HB  VAL A  44      -5.354  -7.294   8.041  1.00 96.83           H  
ATOM    653  O   VAL A  44      -6.913  -8.995   6.247  1.00 96.83           O  
ATOM    654  CG1 VAL A  44      -6.059  -5.483   7.133  1.00 96.83           C  
ATOM    655 HG11 VAL A  44      -5.166  -4.899   7.355  1.00 96.83           H  
ATOM    656 HG12 VAL A  44      -5.986  -5.874   6.118  1.00 96.83           H  
ATOM    657 HG13 VAL A  44      -6.912  -4.808   7.203  1.00 96.83           H  
ATOM    658  CG2 VAL A  44      -6.162  -5.989   9.542  1.00 96.83           C  
ATOM    659 HG21 VAL A  44      -5.209  -5.479   9.689  1.00 96.83           H  
ATOM    660 HG22 VAL A  44      -6.258  -6.753  10.313  1.00 96.83           H  
ATOM    661 HG23 VAL A  44      -6.981  -5.278   9.657  1.00 96.83           H  
ATOM    662  N   GLU A  45      -8.378  -7.411   5.652  1.00 97.41           N  
ATOM    663  H   GLU A  45      -8.844  -6.557   5.923  1.00 97.41           H  
ATOM    664  CA  GLU A  45      -8.424  -7.760   4.237  1.00 97.41           C  
ATOM    665  HA  GLU A  45      -8.043  -8.774   4.113  1.00 97.41           H  
ATOM    666  C   GLU A  45      -7.506  -6.823   3.446  1.00 97.41           C  
ATOM    667  CB  GLU A  45      -9.878  -7.771   3.739  1.00 97.41           C  
ATOM    668  HB2 GLU A  45     -10.302  -6.768   3.786  1.00 97.41           H  
ATOM    669  HB3 GLU A  45     -10.455  -8.425   4.393  1.00 97.41           H  
ATOM    670  O   GLU A  45      -7.558  -5.603   3.586  1.00 97.41           O  
ATOM    671  CG  GLU A  45      -9.969  -8.308   2.306  1.00 97.41           C  
ATOM    672  HG2 GLU A  45      -9.312  -9.173   2.217  1.00 97.41           H  
ATOM    673  HG3 GLU A  45      -9.599  -7.553   1.612  1.00 97.41           H  
ATOM    674  CD  GLU A  45     -11.396  -8.739   1.932  1.00 97.41           C  
ATOM    675  OE1 GLU A  45     -12.125  -7.964   1.282  1.00 97.41           O  
ATOM    676  OE2 GLU A  45     -11.722  -9.911   2.230  1.00 97.41           O  
ATOM    677  N   VAL A  46      -6.623  -7.394   2.631  1.00 97.47           N  
ATOM    678  H   VAL A  46      -6.583  -8.403   2.605  1.00 97.47           H  
ATOM    679  CA  VAL A  46      -5.695  -6.646   1.784  1.00 97.47           C  
ATOM    680  HA  VAL A  46      -5.881  -5.581   1.918  1.00 97.47           H  
ATOM    681  C   VAL A  46      -5.964  -6.992   0.327  1.00 97.47           C  
ATOM    682  CB  VAL A  46      -4.225  -6.889   2.171  1.00 97.47           C  
ATOM    683  HB  VAL A  46      -3.963  -7.929   1.973  1.00 97.47           H  
ATOM    684  O   VAL A  46      -5.771  -8.131  -0.104  1.00 97.47           O  
ATOM    685  CG1 VAL A  46      -3.309  -5.977   1.342  1.00 97.47           C  
ATOM    686 HG11 VAL A  46      -3.376  -6.237   0.286  1.00 97.47           H  
ATOM    687 HG12 VAL A  46      -3.605  -4.936   1.472  1.00 97.47           H  
ATOM    688 HG13 VAL A  46      -2.274  -6.097   1.663  1.00 97.47           H  
ATOM    689  CG2 VAL A  46      -3.971  -6.594   3.657  1.00 97.47           C  
ATOM    690 HG21 VAL A  46      -2.912  -6.701   3.891  1.00 97.47           H  
ATOM    691 HG22 VAL A  46      -4.295  -5.581   3.894  1.00 97.47           H  
ATOM    692 HG23 VAL A  46      -4.529  -7.297   4.276  1.00 97.47           H  
ATOM    693  N   HIS A  47      -6.375  -5.995  -0.452  1.00 97.57           N  
ATOM    694  H   HIS A  47      -6.539  -5.102  -0.011  1.00 97.57           H  
ATOM    695  CA  HIS A  47      -6.478  -6.081  -1.904  1.00 97.57           C  
ATOM    696  HA  HIS A  47      -6.584  -7.130  -2.184  1.00 97.57           H  
ATOM    697  C   HIS A  47      -5.201  -5.527  -2.524  1.00 97.57           C  
ATOM    698  CB  HIS A  47      -7.706  -5.343  -2.447  1.00 97.57           C  
ATOM    699  HB2 HIS A  47      -7.524  -4.269  -2.416  1.00 97.57           H  
ATOM    700  HB3 HIS A  47      -7.843  -5.619  -3.493  1.00 97.57           H  
ATOM    701  O   HIS A  47      -4.852  -4.364  -2.329  1.00 97.57           O  
ATOM    702  CG  HIS A  47      -8.976  -5.631  -1.699  1.00 97.57           C  
ATOM    703  CD2 HIS A  47      -9.350  -5.053  -0.517  1.00 97.57           C  
ATOM    704  HD2 HIS A  47      -8.803  -4.314   0.051  1.00 97.57           H  
ATOM    705  ND1 HIS A  47      -9.967  -6.523  -2.056  1.00 97.57           N  
ATOM    706  HD1 HIS A  47     -10.029  -7.066  -2.905  1.00 97.57           H  
ATOM    707  CE1 HIS A  47     -10.899  -6.505  -1.084  1.00 97.57           C  
ATOM    708  HE1 HIS A  47     -11.796  -7.104  -1.038  1.00 97.57           H  
ATOM    709  NE2 HIS A  47     -10.566  -5.606  -0.156  1.00 97.57           N  
ATOM    710  N   ILE A  48      -4.516  -6.353  -3.300  1.00 96.75           N  
ATOM    711  H   ILE A  48      -4.871  -7.292  -3.412  1.00 96.75           H  
ATOM    712  CA  ILE A  48      -3.287  -6.008  -4.002  1.00 96.75           C  
ATOM    713  HA  ILE A  48      -2.949  -5.022  -3.682  1.00 96.75           H  
ATOM    714  C   ILE A  48      -3.605  -5.969  -5.492  1.00 96.75           C  
ATOM    715  CB  ILE A  48      -2.169  -7.021  -3.690  1.00 96.75           C  
ATOM    716  HB  ILE A  48      -2.438  -7.970  -4.154  1.00 96.75           H  
ATOM    717  O   ILE A  48      -4.094  -6.956  -6.043  1.00 96.75           O  
ATOM    718  CG1 ILE A  48      -1.985  -7.283  -2.177  1.00 96.75           C  
ATOM    719 HG12 ILE A  48      -1.568  -6.399  -1.694  1.00 96.75           H  
ATOM    720 HG13 ILE A  48      -2.946  -7.502  -1.713  1.00 96.75           H  
ATOM    721  CG2 ILE A  48      -0.868  -6.496  -4.322  1.00 96.75           C  
ATOM    722 HG21 ILE A  48      -0.626  -5.512  -3.919  1.00 96.75           H  
ATOM    723 HG22 ILE A  48      -0.980  -6.410  -5.402  1.00 96.75           H  
ATOM    724 HG23 ILE A  48      -0.035  -7.174  -4.132  1.00 96.75           H  
ATOM    725  CD1 ILE A  48      -1.090  -8.491  -1.892  1.00 96.75           C  
ATOM    726 HD11 ILE A  48      -1.525  -9.379  -2.349  1.00 96.75           H  
ATOM    727 HD12 ILE A  48      -1.019  -8.644  -0.815  1.00 96.75           H  
ATOM    728 HD13 ILE A  48      -0.083  -8.337  -2.280  1.00 96.75           H  
ATOM    729  N   LYS A  49      -3.320  -4.848  -6.151  1.00 95.03           N  
ATOM    730  H   LYS A  49      -2.916  -4.089  -5.621  1.00 95.03           H  
ATOM    731  CA  LYS A  49      -3.440  -4.685  -7.600  1.00 95.03           C  
ATOM    732  HA  LYS A  49      -3.775  -5.626  -8.035  1.00 95.03           H  
ATOM    733  C   LYS A  49      -2.078  -4.369  -8.206  1.00 95.03           C  
ATOM    734  CB  LYS A  49      -4.490  -3.617  -7.922  1.00 95.03           C  
ATOM    735  HB2 LYS A  49      -5.448  -3.915  -7.495  1.00 95.03           H  
ATOM    736  HB3 LYS A  49      -4.190  -2.673  -7.465  1.00 95.03           H  
ATOM    737  O   LYS A  49      -1.378  -3.478  -7.731  1.00 95.03           O  
ATOM    738  CG  LYS A  49      -4.643  -3.430  -9.437  1.00 95.03           C  
ATOM    739  HG2 LYS A  49      -3.673  -3.215  -9.884  1.00 95.03           H  
ATOM    740  HG3 LYS A  49      -5.033  -4.346  -9.881  1.00 95.03           H  
ATOM    741  CD  LYS A  49      -5.565  -2.259  -9.769  1.00 95.03           C  
ATOM    742  HD2 LYS A  49      -5.142  -1.350  -9.342  1.00 95.03           H  
ATOM    743  HD3 LYS A  49      -6.560  -2.427  -9.355  1.00 95.03           H  
ATOM    744  CE  LYS A  49      -5.616  -2.148 -11.295  1.00 95.03           C  
ATOM    745  HE2 LYS A  49      -4.595  -2.205 -11.671  1.00 95.03           H  
ATOM    746  HE3 LYS A  49      -6.142  -3.008 -11.711  1.00 95.03           H  
ATOM    747  NZ  LYS A  49      -6.227  -0.873 -11.732  1.00 95.03           N  
ATOM    748  HZ1 LYS A  49      -5.672  -0.110 -11.371  1.00 95.03           H  
ATOM    749  HZ2 LYS A  49      -7.174  -0.772 -11.398  1.00 95.03           H  
ATOM    750  HZ3 LYS A  49      -6.198  -0.821 -12.740  1.00 95.03           H  
ATOM    751  N   VAL A  50      -1.741  -5.085  -9.274  1.00 90.31           N  
ATOM    752  H   VAL A  50      -2.391  -5.788  -9.596  1.00 90.31           H  
ATOM    753  CA  VAL A  50      -0.447  -5.021  -9.959  1.00 90.31           C  
ATOM    754  HA  VAL A  50       0.045  -4.071  -9.748  1.00 90.31           H  
ATOM    755  C   VAL A  50      -0.694  -5.143 -11.456  1.00 90.31           C  
ATOM    756  CB  VAL A  50       0.455  -6.166  -9.486  1.00 90.31           C  
ATOM    757  HB  VAL A  50       0.062  -7.119  -9.840  1.00 90.31           H  
ATOM    758  O   VAL A  50      -1.069  -6.212 -11.940  1.00 90.31           O  
ATOM    759  CG1 VAL A  50       1.863  -5.984 -10.033  1.00 90.31           C  
ATOM    760 HG11 VAL A  50       2.275  -5.027  -9.709  1.00 90.31           H  
ATOM    761 HG12 VAL A  50       1.862  -6.032 -11.121  1.00 90.31           H  
ATOM    762 HG13 VAL A  50       2.475  -6.801  -9.651  1.00 90.31           H  
ATOM    763  CG2 VAL A  50       0.529  -6.249  -7.963  1.00 90.31           C  
ATOM    764 HG21 VAL A  50      -0.459  -6.450  -7.551  1.00 90.31           H  
ATOM    765 HG22 VAL A  50       0.925  -5.320  -7.551  1.00 90.31           H  
ATOM    766 HG23 VAL A  50       1.135  -7.113  -7.691  1.00 90.31           H  
ATOM    767  N   GLY A  51      -0.571  -4.036 -12.189  1.00 86.37           N  
ATOM    768  H   GLY A  51      -0.174  -3.209 -11.766  1.00 86.37           H  
ATOM    769  CA  GLY A  51      -1.078  -3.957 -13.560  1.00 86.37           C  
ATOM    770  HA2 GLY A  51      -0.488  -4.613 -14.200  1.00 86.37           H  
ATOM    771  HA3 GLY A  51      -0.983  -2.937 -13.932  1.00 86.37           H  
ATOM    772  C   GLY A  51      -2.558  -4.367 -13.622  1.00 86.37           C  
ATOM    773  O   GLY A  51      -3.414  -3.744 -12.982  1.00 86.37           O  
ATOM    774  N   ASP A  52      -2.842  -5.443 -14.357  1.00 88.39           N  
ATOM    775  H   ASP A  52      -2.092  -5.871 -14.881  1.00 88.39           H  
ATOM    776  CA  ASP A  52      -4.184  -6.027 -14.499  1.00 88.39           C  
ATOM    777  HA  ASP A  52      -4.928  -5.242 -14.365  1.00 88.39           H  
ATOM    778  C   ASP A  52      -4.496  -7.133 -13.475  1.00 88.39           C  
ATOM    779  CB  ASP A  52      -4.347  -6.576 -15.921  1.00 88.39           C  
ATOM    780  HB2 ASP A  52      -3.642  -7.394 -16.070  1.00 88.39           H  
ATOM    781  HB3 ASP A  52      -5.355  -6.971 -16.040  1.00 88.39           H  
ATOM    782  O   ASP A  52      -5.658  -7.513 -13.313  1.00 88.39           O  
ATOM    783  CG  ASP A  52      -4.120  -5.497 -16.978  1.00 88.39           C  
ATOM    784  OD1 ASP A  52      -4.767  -4.431 -16.859  1.00 88.39           O  
ATOM    785  OD2 ASP A  52      -3.281  -5.759 -17.868  1.00 88.39           O  
ATOM    786  N   GLU A  53      -3.489  -7.655 -12.768  1.00 91.84           N  
ATOM    787  H   GLU A  53      -2.580  -7.217 -12.815  1.00 91.84           H  
ATOM    788  CA  GLU A  53      -3.684  -8.707 -11.771  1.00 91.84           C  
ATOM    789  HA  GLU A  53      -4.456  -9.375 -12.153  1.00 91.84           H  
ATOM    790  C   GLU A  53      -4.191  -8.109 -10.454  1.00 91.84           C  
ATOM    791  CB  GLU A  53      -2.409  -9.554 -11.585  1.00 91.84           C  
ATOM    792  HB2 GLU A  53      -2.010  -9.796 -12.570  1.00 91.84           H  
ATOM    793  HB3 GLU A  53      -1.665  -8.977 -11.036  1.00 91.84           H  
ATOM    794  O   GLU A  53      -3.743  -7.050 -10.002  1.00 91.84           O  
ATOM    795  CG  GLU A  53      -2.702 -10.873 -10.837  1.00 91.84           C  
ATOM    796  HG2 GLU A  53      -3.103 -10.635  -9.852  1.00 91.84           H  
ATOM    797  HG3 GLU A  53      -3.474 -11.417 -11.383  1.00 91.84           H  
ATOM    798  CD  GLU A  53      -1.481 -11.796 -10.654  1.00 91.84           C  
ATOM    799  OE1 GLU A  53      -1.573 -12.730  -9.815  1.00 91.84           O  
ATOM    800  OE2 GLU A  53      -0.441 -11.571 -11.306  1.00 91.84           O  
ATOM    801  N   LYS A  54      -5.136  -8.806  -9.818  1.00 95.16           N  
ATOM    802  H   LYS A  54      -5.429  -9.683 -10.221  1.00 95.16           H  
ATOM    803  CA  LYS A  54      -5.652  -8.474  -8.490  1.00 95.16           C  
ATOM    804  HA  LYS A  54      -5.000  -7.730  -8.032  1.00 95.16           H  
ATOM    805  C   LYS A  54      -5.645  -9.712  -7.610  1.00 95.16           C  
ATOM    806  CB  LYS A  54      -7.072  -7.904  -8.571  1.00 95.16           C  
ATOM    807  HB2 LYS A  54      -7.452  -7.780  -7.557  1.00 95.16           H  
ATOM    808  HB3 LYS A  54      -7.710  -8.618  -9.091  1.00 95.16           H  
ATOM    809  O   LYS A  54      -6.048 -10.783  -8.057  1.00 95.16           O  
ATOM    810  CG  LYS A  54      -7.130  -6.548  -9.283  1.00 95.16           C  
ATOM    811  HG2 LYS A  54      -6.510  -5.831  -8.745  1.00 95.16           H  
ATOM    812  HG3 LYS A  54      -6.767  -6.648 -10.306  1.00 95.16           H  
ATOM    813  CD  LYS A  54      -8.580  -6.061  -9.305  1.00 95.16           C  
ATOM    814  HD2 LYS A  54      -9.198  -6.823  -9.780  1.00 95.16           H  
ATOM    815  HD3 LYS A  54      -8.922  -5.914  -8.281  1.00 95.16           H  
ATOM    816  CE  LYS A  54      -8.697  -4.754 -10.087  1.00 95.16           C  
ATOM    817  HE2 LYS A  54      -8.082  -4.002  -9.592  1.00 95.16           H  
ATOM    818  HE3 LYS A  54      -8.303  -4.921 -11.089  1.00 95.16           H  
ATOM    819  NZ  LYS A  54     -10.115  -4.318 -10.148  1.00 95.16           N  
ATOM    820  HZ1 LYS A  54     -10.672  -5.038 -10.586  1.00 95.16           H  
ATOM    821  HZ2 LYS A  54     -10.218  -3.466 -10.681  1.00 95.16           H  
ATOM    822  HZ3 LYS A  54     -10.476  -4.174  -9.216  1.00 95.16           H  
ATOM    823  N   ARG A  55      -5.252  -9.552  -6.351  1.00 96.40           N  
ATOM    824  H   ARG A  55      -4.927  -8.637  -6.074  1.00 96.40           H  
ATOM    825  CA  ARG A  55      -5.371 -10.582  -5.315  1.00 96.40           C  
ATOM    826  HA  ARG A  55      -6.054 -11.359  -5.658  1.00 96.40           H  
ATOM    827  C   ARG A  55      -5.971  -9.985  -4.058  1.00 96.40           C  
ATOM    828  CB  ARG A  55      -4.009 -11.226  -5.029  1.00 96.40           C  
ATOM    829  HB2 ARG A  55      -3.293 -10.460  -4.730  1.00 96.40           H  
ATOM    830  HB3 ARG A  55      -4.123 -11.932  -4.207  1.00 96.40           H  
ATOM    831  O   ARG A  55      -5.658  -8.851  -3.715  1.00 96.40           O  
ATOM    832  CG  ARG A  55      -3.490 -11.978  -6.261  1.00 96.40           C  
ATOM    833  HG2 ARG A  55      -4.252 -12.673  -6.615  1.00 96.40           H  
ATOM    834  HG3 ARG A  55      -3.255 -11.272  -7.058  1.00 96.40           H  
ATOM    835  CD  ARG A  55      -2.235 -12.762  -5.905  1.00 96.40           C  
ATOM    836  HD2 ARG A  55      -1.489 -12.061  -5.530  1.00 96.40           H  
ATOM    837  HD3 ARG A  55      -2.476 -13.493  -5.133  1.00 96.40           H  
ATOM    838  NE  ARG A  55      -1.688 -13.432  -7.087  1.00 96.40           N  
ATOM    839  HE  ARG A  55      -1.920 -13.061  -7.997  1.00 96.40           H  
ATOM    840  NH1 ARG A  55      -0.197 -14.816  -6.024  1.00 96.40           N  
ATOM    841 HH11 ARG A  55      -0.611 -14.575  -5.135  1.00 96.40           H  
ATOM    842 HH12 ARG A  55       0.718 -15.236  -6.100  1.00 96.40           H  
ATOM    843  NH2 ARG A  55      -0.156 -14.563  -8.252  1.00 96.40           N  
ATOM    844 HH21 ARG A  55       0.767 -14.972  -8.292  1.00 96.40           H  
ATOM    845 HH22 ARG A  55      -0.513 -14.036  -9.036  1.00 96.40           H  
ATOM    846  CZ  ARG A  55      -0.691 -14.282  -7.108  1.00 96.40           C  
ATOM    847  N   THR A  56      -6.799 -10.761  -3.377  1.00 97.40           N  
ATOM    848  H   THR A  56      -6.972 -11.701  -3.704  1.00 97.40           H  
ATOM    849  CA  THR A  56      -7.355 -10.412  -2.069  1.00 97.40           C  
ATOM    850  HA  THR A  56      -6.969  -9.444  -1.749  1.00 97.40           H  
ATOM    851  C   THR A  56      -6.899 -11.450  -1.066  1.00 97.40           C  
ATOM    852  CB  THR A  56      -8.881 -10.304  -2.116  1.00 97.40           C  
ATOM    853  HB  THR A  56      -9.317 -11.206  -2.545  1.00 97.40           H  
ATOM    854  O   THR A  56      -6.960 -12.648  -1.347  1.00 97.40           O  
ATOM    855  CG2 THR A  56      -9.499 -10.013  -0.753  1.00 97.40           C  
ATOM    856 HG21 THR A  56      -9.391 -10.874  -0.093  1.00 97.40           H  
ATOM    857 HG22 THR A  56      -9.017  -9.150  -0.292  1.00 97.40           H  
ATOM    858 HG23 THR A  56     -10.565  -9.811  -0.856  1.00 97.40           H  
ATOM    859  OG1 THR A  56      -9.207  -9.185  -2.900  1.00 97.40           O  
ATOM    860  HG1 THR A  56      -9.255  -8.488  -2.242  1.00 97.40           H  
ATOM    861  N   VAL A  57      -6.408 -10.984   0.076  1.00 97.11           N  
ATOM    862  H   VAL A  57      -6.357  -9.984   0.211  1.00 97.11           H  
ATOM    863  CA  VAL A  57      -5.880 -11.825   1.146  1.00 97.11           C  
ATOM    864  HA  VAL A  57      -6.189 -12.859   0.996  1.00 97.11           H  
ATOM    865  C   VAL A  57      -6.446 -11.341   2.468  1.00 97.11           C  
ATOM    866  CB  VAL A  57      -4.342 -11.774   1.161  1.00 97.11           C  
ATOM    867  HB  VAL A  57      -4.013 -10.745   1.310  1.00 97.11           H  
ATOM    868  O   VAL A  57      -6.300 -10.172   2.810  1.00 97.11           O  
ATOM    869  CG1 VAL A  57      -3.748 -12.637   2.276  1.00 97.11           C  
ATOM    870 HG11 VAL A  57      -2.667 -12.501   2.285  1.00 97.11           H  
ATOM    871 HG12 VAL A  57      -4.120 -12.321   3.250  1.00 97.11           H  
ATOM    872 HG13 VAL A  57      -3.992 -13.688   2.124  1.00 97.11           H  
ATOM    873  CG2 VAL A  57      -3.772 -12.278  -0.171  1.00 97.11           C  
ATOM    874 HG21 VAL A  57      -2.696 -12.417  -0.069  1.00 97.11           H  
ATOM    875 HG22 VAL A  57      -4.225 -13.235  -0.429  1.00 97.11           H  
ATOM    876 HG23 VAL A  57      -3.968 -11.553  -0.962  1.00 97.11           H  
ATOM    877  N   THR A  58      -7.055 -12.244   3.228  1.00 97.25           N  
ATOM    878  H   THR A  58      -7.177 -13.185   2.883  1.00 97.25           H  
ATOM    879  CA  THR A  58      -7.353 -12.005   4.641  1.00 97.25           C  
ATOM    880  HA  THR A  58      -7.562 -10.947   4.798  1.00 97.25           H  
ATOM    881  C   THR A  58      -6.131 -12.399   5.464  1.00 97.25           C  
ATOM    882  CB  THR A  58      -8.577 -12.804   5.098  1.00 97.25           C  
ATOM    883  HB  THR A  58      -8.329 -13.865   5.103  1.00 97.25           H  
ATOM    884  O   THR A  58      -5.663 -13.528   5.356  1.00 97.25           O  
ATOM    885  CG2 THR A  58      -9.030 -12.404   6.501  1.00 97.25           C  
ATOM    886 HG21 THR A  58      -8.265 -12.674   7.229  1.00 97.25           H  
ATOM    887 HG22 THR A  58      -9.949 -12.934   6.750  1.00 97.25           H  
ATOM    888 HG23 THR A  58      -9.209 -11.329   6.544  1.00 97.25           H  
ATOM    889  OG1 THR A  58      -9.664 -12.622   4.215  1.00 97.25           O  
ATOM    890  HG1 THR A  58      -9.887 -11.691   4.144  1.00 97.25           H  
ATOM    891  N   VAL A  59      -5.622 -11.479   6.278  1.00 97.26           N  
ATOM    892  H   VAL A  59      -6.050 -10.564   6.282  1.00 97.26           H  
ATOM    893  CA  VAL A  59      -4.489 -11.693   7.184  1.00 97.26           C  
ATOM    894  HA  VAL A  59      -4.040 -12.667   6.988  1.00 97.26           H  
ATOM    895  C   VAL A  59      -5.029 -11.689   8.611  1.00 97.26           C  
ATOM    896  CB  VAL A  59      -3.402 -10.617   6.982  1.00 97.26           C  
ATOM    897  HB  VAL A  59      -3.770  -9.659   7.351  1.00 97.26           H  
ATOM    898  O   VAL A  59      -5.532 -10.669   9.092  1.00 97.26           O  
ATOM    899  CG1 VAL A  59      -2.122 -10.980   7.742  1.00 97.26           C  
ATOM    900 HG11 VAL A  59      -1.697 -11.902   7.347  1.00 97.26           H  
ATOM    901 HG12 VAL A  59      -2.337 -11.131   8.800  1.00 97.26           H  
ATOM    902 HG13 VAL A  59      -1.386 -10.182   7.644  1.00 97.26           H  
ATOM    903  CG2 VAL A  59      -3.024 -10.440   5.505  1.00 97.26           C  
ATOM    904 HG21 VAL A  59      -3.878 -10.074   4.935  1.00 97.26           H  
ATOM    905 HG22 VAL A  59      -2.691 -11.391   5.091  1.00 97.26           H  
ATOM    906 HG23 VAL A  59      -2.224  -9.705   5.423  1.00 97.26           H  
ATOM    907  N   ASN A  60      -4.978 -12.830   9.290  1.00 97.28           N  
ATOM    908  H   ASN A  60      -4.527 -13.627   8.863  1.00 97.28           H  
ATOM    909  CA  ASN A  60      -5.474 -12.979  10.656  1.00 97.28           C  
ATOM    910  HA  ASN A  60      -6.436 -12.471  10.713  1.00 97.28           H  
ATOM    911  C   ASN A  60      -4.526 -12.328  11.681  1.00 97.28           C  
ATOM    912  CB  ASN A  60      -5.707 -14.466  10.957  1.00 97.28           C  
ATOM    913  HB2 ASN A  60      -4.777 -15.018  10.820  1.00 97.28           H  
ATOM    914  HB3 ASN A  60      -6.023 -14.601  11.992  1.00 97.28           H  
ATOM    915  O   ASN A  60      -3.358 -12.086  11.378  1.00 97.28           O  
ATOM    916  CG  ASN A  60      -6.785 -15.044  10.069  1.00 97.28           C  
ATOM    917  ND2 ASN A  60      -6.412 -15.856   9.112  1.00 97.28           N  
ATOM    918 HD21 ASN A  60      -5.431 -15.866   8.872  1.00 97.28           H  
ATOM    919 HD22 ASN A  60      -7.105 -16.140   8.434  1.00 97.28           H  
ATOM    920  OD1 ASN A  60      -7.960 -14.738  10.217  1.00 97.28           O  
ATOM    921  N   PRO A  61      -4.999 -12.037  12.906  1.00 96.58           N  
ATOM    922  CA  PRO A  61      -4.147 -11.527  13.980  1.00 96.58           C  
ATOM    923  HA  PRO A  61      -3.852 -10.506  13.739  1.00 96.58           H  
ATOM    924  C   PRO A  61      -2.898 -12.387  14.212  1.00 96.58           C  
ATOM    925  CB  PRO A  61      -5.047 -11.513  15.219  1.00 96.58           C  
ATOM    926  HB2 PRO A  61      -5.051 -12.491  15.700  1.00 96.58           H  
ATOM    927  HB3 PRO A  61      -4.752 -10.745  15.934  1.00 96.58           H  
ATOM    928  O   PRO A  61      -3.001 -13.595  14.430  1.00 96.58           O  
ATOM    929  CG  PRO A  61      -6.423 -11.247  14.619  1.00 96.58           C  
ATOM    930  HG2 PRO A  61      -7.231 -11.547  15.286  1.00 96.58           H  
ATOM    931  HG3 PRO A  61      -6.500 -10.192  14.358  1.00 96.58           H  
ATOM    932  CD  PRO A  61      -6.386 -12.088  13.347  1.00 96.58           C  
ATOM    933  HD2 PRO A  61      -6.664 -13.116  13.578  1.00 96.58           H  
ATOM    934  HD3 PRO A  61      -7.063 -11.665  12.604  1.00 96.58           H  
ATOM    935  N   GLY A  62      -1.722 -11.758  14.185  1.00 95.58           N  
ATOM    936  H   GLY A  62      -1.706 -10.784  13.917  1.00 95.58           H  
ATOM    937  CA  GLY A  62      -0.423 -12.415  14.349  1.00 95.58           C  
ATOM    938  HA2 GLY A  62       0.324 -11.651  14.564  1.00 95.58           H  
ATOM    939  HA3 GLY A  62      -0.472 -13.103  15.194  1.00 95.58           H  
ATOM    940  C   GLY A  62       0.062 -13.202  13.126  1.00 95.58           C  
ATOM    941  O   GLY A  62       1.122 -13.821  13.195  1.00 95.58           O  
ATOM    942  N   GLU A  63      -0.689 -13.194  12.023  1.00 96.90           N  
ATOM    943  H   GLU A  63      -1.541 -12.653  12.013  1.00 96.90           H  
ATOM    944  CA  GLU A  63      -0.316 -13.866  10.782  1.00 96.90           C  
ATOM    945  HA  GLU A  63       0.204 -14.788  11.043  1.00 96.90           H  
ATOM    946  C   GLU A  63       0.644 -13.005   9.947  1.00 96.90           C  
ATOM    947  CB  GLU A  63      -1.585 -14.256  10.002  1.00 96.90           C  
ATOM    948  HB2 GLU A  63      -2.029 -13.357   9.574  1.00 96.90           H  
ATOM    949  HB3 GLU A  63      -2.293 -14.702  10.700  1.00 96.90           H  
ATOM    950  O   GLU A  63       0.524 -11.776   9.880  1.00 96.90           O  
ATOM    951  CG  GLU A  63      -1.331 -15.266   8.872  1.00 96.90           C  
ATOM    952  HG2 GLU A  63      -0.856 -16.148   9.301  1.00 96.90           H  
ATOM    953  HG3 GLU A  63      -0.636 -14.828   8.155  1.00 96.90           H  
ATOM    954  CD  GLU A  63      -2.614 -15.693   8.134  1.00 96.90           C  
ATOM    955  OE1 GLU A  63      -2.510 -16.589   7.271  1.00 96.90           O  
ATOM    956  OE2 GLU A  63      -3.712 -15.168   8.448  1.00 96.90           O  
ATOM    957  N   GLU A  64       1.578 -13.678   9.274  1.00 96.63           N  
ATOM    958  H   GLU A  64       1.591 -14.685   9.353  1.00 96.63           H  
ATOM    959  CA  GLU A  64       2.390 -13.120   8.196  1.00 96.63           C  
ATOM    960  HA  GLU A  64       2.095 -12.082   8.046  1.00 96.63           H  
ATOM    961  C   GLU A  64       2.100 -13.904   6.909  1.00 96.63           C  
ATOM    962  CB  GLU A  64       3.882 -13.122   8.580  1.00 96.63           C  
ATOM    963  HB2 GLU A  64       3.991 -12.604   9.534  1.00 96.63           H  
ATOM    964  HB3 GLU A  64       4.229 -14.147   8.704  1.00 96.63           H  
ATOM    965  O   GLU A  64       2.231 -15.129   6.881  1.00 96.63           O  
ATOM    966  CG  GLU A  64       4.756 -12.410   7.533  1.00 96.63           C  
ATOM    967  HG2 GLU A  64       4.705 -12.959   6.592  1.00 96.63           H  
ATOM    968  HG3 GLU A  64       4.352 -11.414   7.355  1.00 96.63           H  
ATOM    969  CD  GLU A  64       6.225 -12.273   7.975  1.00 96.63           C  
ATOM    970  OE1 GLU A  64       7.110 -12.841   7.290  1.00 96.63           O  
ATOM    971  OE2 GLU A  64       6.481 -11.543   8.964  1.00 96.63           O  
ATOM    972  N   VAL A  65       1.695 -13.207   5.847  1.00 97.03           N  
ATOM    973  H   VAL A  65       1.647 -12.202   5.940  1.00 97.03           H  
ATOM    974  CA  VAL A  65       1.355 -13.792   4.543  1.00 97.03           C  
ATOM    975  HA  VAL A  65       1.538 -14.866   4.585  1.00 97.03           H  
ATOM    976  C   VAL A  65       2.253 -13.206   3.463  1.00 97.03           C  
ATOM    977  CB  VAL A  65      -0.134 -13.595   4.185  1.00 97.03           C  
ATOM    978  HB  VAL A  65      -0.353 -12.531   4.096  1.00 97.03           H  
ATOM    979  O   VAL A  65       2.414 -11.991   3.370  1.00 97.03           O  
ATOM    980  CG1 VAL A  65      -0.453 -14.279   2.847  1.00 97.03           C  
ATOM    981 HG11 VAL A  65      -1.531 -14.345   2.702  1.00 97.03           H  
ATOM    982 HG12 VAL A  65      -0.018 -13.717   2.021  1.00 97.03           H  
ATOM    983 HG13 VAL A  65      -0.057 -15.295   2.847  1.00 97.03           H  
ATOM    984  CG2 VAL A  65      -1.060 -14.190   5.250  1.00 97.03           C  
ATOM    985 HG21 VAL A  65      -2.105 -14.072   4.962  1.00 97.03           H  
ATOM    986 HG22 VAL A  65      -0.911 -13.676   6.200  1.00 97.03           H  
ATOM    987 HG23 VAL A  65      -0.848 -15.250   5.390  1.00 97.03           H  
ATOM    988  N   GLU A  66       2.808 -14.057   2.601  1.00 96.84           N  
ATOM    989  H   GLU A  66       2.624 -15.044   2.712  1.00 96.84           H  
ATOM    990  CA  GLU A  66       3.554 -13.632   1.415  1.00 96.84           C  
ATOM    991  HA  GLU A  66       3.738 -12.560   1.483  1.00 96.84           H  
ATOM    992  C   GLU A  66       2.731 -13.877   0.142  1.00 96.84           C  
ATOM    993  CB  GLU A  66       4.938 -14.307   1.373  1.00 96.84           C  
ATOM    994  HB2 GLU A  66       4.819 -15.376   1.195  1.00 96.84           H  
ATOM    995  HB3 GLU A  66       5.426 -14.167   2.337  1.00 96.84           H  
ATOM    996  O   GLU A  66       2.224 -14.972  -0.101  1.00 96.84           O  
ATOM    997  CG  GLU A  66       5.837 -13.700   0.283  1.00 96.84           C  
ATOM    998  HG2 GLU A  66       5.371 -13.848  -0.691  1.00 96.84           H  
ATOM    999  HG3 GLU A  66       5.914 -12.625   0.445  1.00 96.84           H  
ATOM   1000  CD  GLU A  66       7.248 -14.314   0.267  1.00 96.84           C  
ATOM   1001  OE1 GLU A  66       7.448 -15.286  -0.492  1.00 96.84           O  
ATOM   1002  OE2 GLU A  66       8.160 -13.756   0.936  1.00 96.84           O  
ATOM   1003  N   VAL A  67       2.620 -12.852  -0.701  1.00 95.12           N  
ATOM   1004  H   VAL A  67       3.018 -11.970  -0.413  1.00 95.12           H  
ATOM   1005  CA  VAL A  67       1.933 -12.890  -1.993  1.00 95.12           C  
ATOM   1006  HA  VAL A  67       1.526 -13.889  -2.148  1.00 95.12           H  
ATOM   1007  C   VAL A  67       2.942 -12.589  -3.090  1.00 95.12           C  
ATOM   1008  CB  VAL A  67       0.767 -11.887  -2.048  1.00 95.12           C  
ATOM   1009  HB  VAL A  67       1.155 -10.869  -2.069  1.00 95.12           H  
ATOM   1010  O   VAL A  67       3.537 -11.517  -3.113  1.00 95.12           O  
ATOM   1011  CG1 VAL A  67      -0.063 -12.121  -3.315  1.00 95.12           C  
ATOM   1012 HG11 VAL A  67      -0.880 -11.399  -3.349  1.00 95.12           H  
ATOM   1013 HG12 VAL A  67       0.554 -11.984  -4.203  1.00 95.12           H  
ATOM   1014 HG13 VAL A  67      -0.479 -13.128  -3.302  1.00 95.12           H  
ATOM   1015  CG2 VAL A  67      -0.165 -12.016  -0.843  1.00 95.12           C  
ATOM   1016 HG21 VAL A  67       0.369 -11.770   0.075  1.00 95.12           H  
ATOM   1017 HG22 VAL A  67      -0.547 -13.035  -0.767  1.00 95.12           H  
ATOM   1018 HG23 VAL A  67      -0.988 -11.309  -0.942  1.00 95.12           H  
ATOM   1019  N   THR A  68       3.126 -13.523  -4.022  1.00 92.51           N  
ATOM   1020  H   THR A  68       2.625 -14.396  -3.937  1.00 92.51           H  
ATOM   1021  CA  THR A  68       4.056 -13.347  -5.147  1.00 92.51           C  
ATOM   1022  HA  THR A  68       4.673 -12.466  -4.968  1.00 92.51           H  
ATOM   1023  C   THR A  68       3.311 -13.129  -6.458  1.00 92.51           C  
ATOM   1024  CB  THR A  68       5.030 -14.525  -5.263  1.00 92.51           C  
ATOM   1025  HB  THR A  68       4.476 -15.451  -5.417  1.00 92.51           H  
ATOM   1026  O   THR A  68       2.438 -13.921  -6.821  1.00 92.51           O  
ATOM   1027  CG2 THR A  68       6.039 -14.341  -6.399  1.00 92.51           C  
ATOM   1028 HG21 THR A  68       5.538 -14.400  -7.365  1.00 92.51           H  
ATOM   1029 HG22 THR A  68       6.535 -13.375  -6.307  1.00 92.51           H  
ATOM   1030 HG23 THR A  68       6.787 -15.133  -6.352  1.00 92.51           H  
ATOM   1031  OG1 THR A  68       5.802 -14.634  -4.091  1.00 92.51           O  
ATOM   1032  HG1 THR A  68       5.238 -14.810  -3.334  1.00 92.51           H  
ATOM   1033  N   PHE A  69       3.712 -12.091  -7.183  1.00 90.09           N  
ATOM   1034  H   PHE A  69       4.439 -11.508  -6.792  1.00 90.09           H  
ATOM   1035  CA  PHE A  69       3.313 -11.777  -8.550  1.00 90.09           C  
ATOM   1036  HA  PHE A  69       2.474 -12.404  -8.851  1.00 90.09           H  
ATOM   1037  C   PHE A  69       4.488 -12.044  -9.488  1.00 90.09           C  
ATOM   1038  CB  PHE A  69       2.877 -10.313  -8.631  1.00 90.09           C  
ATOM   1039  HB2 PHE A  69       3.700  -9.680  -8.301  1.00 90.09           H  
ATOM   1040  HB3 PHE A  69       2.660 -10.075  -9.672  1.00 90.09           H  
ATOM   1041  O   PHE A  69       5.646 -11.877  -9.102  1.00 90.09           O  
ATOM   1042  CG  PHE A  69       1.656  -9.995  -7.799  1.00 90.09           C  
ATOM   1043  CD1 PHE A  69       0.392  -9.949  -8.410  1.00 90.09           C  
ATOM   1044  HD1 PHE A  69       0.306 -10.102  -9.475  1.00 90.09           H  
ATOM   1045  CD2 PHE A  69       1.776  -9.760  -6.416  1.00 90.09           C  
ATOM   1046  HD2 PHE A  69       2.746  -9.790  -5.942  1.00 90.09           H  
ATOM   1047  CE1 PHE A  69      -0.754  -9.685  -7.643  1.00 90.09           C  
ATOM   1048  HE1 PHE A  69      -1.720  -9.633  -8.123  1.00 90.09           H  
ATOM   1049  CE2 PHE A  69       0.630  -9.503  -5.647  1.00 90.09           C  
ATOM   1050  HE2 PHE A  69       0.726  -9.336  -4.584  1.00 90.09           H  
ATOM   1051  CZ  PHE A  69      -0.634  -9.466  -6.262  1.00 90.09           C  
ATOM   1052  HZ  PHE A  69      -1.517  -9.257  -5.677  1.00 90.09           H  
ATOM   1053  N   SER A  70       4.207 -12.453 -10.721  1.00 85.92           N  
ATOM   1054  H   SER A  70       3.243 -12.525 -11.013  1.00 85.92           H  
ATOM   1055  CA  SER A  70       5.233 -12.673 -11.742  1.00 85.92           C  
ATOM   1056  HA  SER A  70       6.149 -12.158 -11.452  1.00 85.92           H  
ATOM   1057  C   SER A  70       4.775 -12.078 -13.061  1.00 85.92           C  
ATOM   1058  CB  SER A  70       5.565 -14.159 -11.907  1.00 85.92           C  
ATOM   1059  HB2 SER A  70       6.380 -14.265 -12.623  1.00 85.92           H  
ATOM   1060  HB3 SER A  70       4.691 -14.696 -12.276  1.00 85.92           H  
ATOM   1061  O   SER A  70       3.633 -12.280 -13.471  1.00 85.92           O  
ATOM   1062  OG  SER A  70       5.961 -14.700 -10.660  1.00 85.92           O  
ATOM   1063  HG  SER A  70       6.266 -13.963 -10.125  1.00 85.92           H  
ATOM   1064  N   ALA A  71       5.659 -11.341 -13.719  1.00 76.53           N  
ATOM   1065  H   ALA A  71       6.603 -11.260 -13.368  1.00 76.53           H  
ATOM   1066  CA  ALA A  71       5.358 -10.670 -14.967  1.00 76.53           C  
ATOM   1067  HA  ALA A  71       4.502 -11.151 -15.440  1.00 76.53           H  
ATOM   1068  C   ALA A  71       6.546 -10.778 -15.919  1.00 76.53           C  
ATOM   1069  CB  ALA A  71       4.990  -9.211 -14.681  1.00 76.53           C  
ATOM   1070  HB1 ALA A  71       4.796  -8.696 -15.622  1.00 76.53           H  
ATOM   1071  HB2 ALA A  71       5.824  -8.707 -14.193  1.00 76.53           H  
ATOM   1072  HB3 ALA A  71       4.110  -9.158 -14.040  1.00 76.53           H  
ATOM   1073  O   ALA A  71       7.689 -10.580 -15.525  1.00 76.53           O  
ATOM   1074  N   ASN A  72       6.252 -11.065 -17.188  1.00 71.21           N  
ATOM   1075  H   ASN A  72       5.300 -11.303 -17.427  1.00 71.21           H  
ATOM   1076  CA  ASN A  72       7.245 -10.972 -18.261  1.00 71.21           C  
ATOM   1077  HA  ASN A  72       8.194 -11.384 -17.918  1.00 71.21           H  
ATOM   1078  C   ASN A  72       7.504  -9.513 -18.670  1.00 71.21           C  
ATOM   1079  CB  ASN A  72       6.751 -11.782 -19.472  1.00 71.21           C  
ATOM   1080  HB2 ASN A  72       5.810 -11.360 -19.825  1.00 71.21           H  
ATOM   1081  HB3 ASN A  72       7.483 -11.688 -20.274  1.00 71.21           H  
ATOM   1082  O   ASN A  72       8.523  -9.223 -19.284  1.00 71.21           O  
ATOM   1083  CG  ASN A  72       6.575 -13.260 -19.186  1.00 71.21           C  
ATOM   1084  ND2 ASN A  72       5.633 -13.901 -19.838  1.00 71.21           N  
ATOM   1085 HD21 ASN A  72       5.580 -14.891 -19.645  1.00 71.21           H  
ATOM   1086 HD22 ASN A  72       5.116 -13.442 -20.574  1.00 71.21           H  
ATOM   1087  OD1 ASN A  72       7.251 -13.871 -18.382  1.00 71.21           O  
ATOM   1088  N   ASP A  73       6.555  -8.626 -18.358  1.00 70.33           N  
ATOM   1089  H   ASP A  73       5.805  -8.934 -17.756  1.00 70.33           H  
ATOM   1090  CA  ASP A  73       6.654  -7.186 -18.561  1.00 70.33           C  
ATOM   1091  HA  ASP A  73       7.488  -6.969 -19.228  1.00 70.33           H  
ATOM   1092  C   ASP A  73       6.853  -6.509 -17.194  1.00 70.33           C  
ATOM   1093  CB  ASP A  73       5.403  -6.675 -19.278  1.00 70.33           C  
ATOM   1094  HB2 ASP A  73       5.352  -7.133 -20.265  1.00 70.33           H  
ATOM   1095  HB3 ASP A  73       4.521  -6.986 -18.718  1.00 70.33           H  
ATOM   1096  O   ASP A  73       5.909  -6.478 -16.393  1.00 70.33           O  
ATOM   1097  CG  ASP A  73       5.383  -5.151 -19.437  1.00 70.33           C  
ATOM   1098  OD1 ASP A  73       6.406  -4.501 -19.131  1.00 70.33           O  
ATOM   1099  OD2 ASP A  73       4.300  -4.671 -19.834  1.00 70.33           O  
ATOM   1100  N   PRO A  74       8.063  -6.010 -16.906  1.00 63.90           N  
ATOM   1101  CA  PRO A  74       8.394  -5.418 -15.619  1.00 63.90           C  
ATOM   1102  HA  PRO A  74       8.170  -6.120 -14.815  1.00 63.90           H  
ATOM   1103  C   PRO A  74       7.633  -4.112 -15.337  1.00 63.90           C  
ATOM   1104  CB  PRO A  74       9.901  -5.213 -15.686  1.00 63.90           C  
ATOM   1105  HB2 PRO A  74      10.177  -4.293 -15.170  1.00 63.90           H  
ATOM   1106  HB3 PRO A  74      10.415  -6.076 -15.263  1.00 63.90           H  
ATOM   1107  O   PRO A  74       7.350  -3.819 -14.175  1.00 63.90           O  
ATOM   1108  CG  PRO A  74      10.231  -5.076 -17.164  1.00 63.90           C  
ATOM   1109  HG2 PRO A  74      10.067  -4.048 -17.484  1.00 63.90           H  
ATOM   1110  HG3 PRO A  74      11.248  -5.397 -17.388  1.00 63.90           H  
ATOM   1111  CD  PRO A  74       9.205  -5.985 -17.809  1.00 63.90           C  
ATOM   1112  HD2 PRO A  74       9.611  -6.991 -17.914  1.00 63.90           H  
ATOM   1113  HD3 PRO A  74       8.939  -5.573 -18.783  1.00 63.90           H  
ATOM   1114  N   HIS A  75       7.160  -3.390 -16.365  1.00 69.69           N  
ATOM   1115  H   HIS A  75       7.344  -3.686 -17.313  1.00 69.69           H  
ATOM   1116  CA  HIS A  75       6.356  -2.173 -16.176  1.00 69.69           C  
ATOM   1117  HA  HIS A  75       6.937  -1.475 -15.573  1.00 69.69           H  
ATOM   1118  C   HIS A  75       5.033  -2.441 -15.441  1.00 69.69           C  
ATOM   1119  CB  HIS A  75       6.066  -1.508 -17.523  1.00 69.69           C  
ATOM   1120  HB2 HIS A  75       5.516  -2.201 -18.160  1.00 69.69           H  
ATOM   1121  HB3 HIS A  75       5.431  -0.638 -17.353  1.00 69.69           H  
ATOM   1122  O   HIS A  75       4.433  -1.534 -14.854  1.00 69.69           O  
ATOM   1123  CG  HIS A  75       7.295  -1.034 -18.250  1.00 69.69           C  
ATOM   1124  CD2 HIS A  75       7.750  -1.513 -19.448  1.00 69.69           C  
ATOM   1125  HD2 HIS A  75       7.300  -2.311 -20.021  1.00 69.69           H  
ATOM   1126  ND1 HIS A  75       8.151  -0.017 -17.872  1.00 69.69           N  
ATOM   1127  HD1 HIS A  75       8.212   0.465 -16.986  1.00 69.69           H  
ATOM   1128  CE1 HIS A  75       9.090   0.116 -18.824  1.00 69.69           C  
ATOM   1129  HE1 HIS A  75       9.921   0.803 -18.773  1.00 69.69           H  
ATOM   1130  NE2 HIS A  75       8.880  -0.779 -19.809  1.00 69.69           N  
ATOM   1131  N   LYS A  76       4.580  -3.704 -15.395  1.00 76.55           N  
ATOM   1132  H   LYS A  76       5.122  -4.405 -15.879  1.00 76.55           H  
ATOM   1133  CA  LYS A  76       3.424  -4.118 -14.582  1.00 76.55           C  
ATOM   1134  HA  LYS A  76       2.567  -3.509 -14.869  1.00 76.55           H  
ATOM   1135  C   LYS A  76       3.631  -3.876 -13.088  1.00 76.55           C  
ATOM   1136  CB  LYS A  76       3.105  -5.595 -14.831  1.00 76.55           C  
ATOM   1137  HB2 LYS A  76       2.308  -5.893 -14.150  1.00 76.55           H  
ATOM   1138  HB3 LYS A  76       3.982  -6.208 -14.623  1.00 76.55           H  
ATOM   1139  O   LYS A  76       2.648  -3.737 -12.357  1.00 76.55           O  
ATOM   1140  CG  LYS A  76       2.632  -5.814 -16.272  1.00 76.55           C  
ATOM   1141  HG2 LYS A  76       1.851  -5.089 -16.504  1.00 76.55           H  
ATOM   1142  HG3 LYS A  76       3.460  -5.665 -16.964  1.00 76.55           H  
ATOM   1143  CD  LYS A  76       2.058  -7.220 -16.441  1.00 76.55           C  
ATOM   1144  HD2 LYS A  76       1.214  -7.339 -15.762  1.00 76.55           H  
ATOM   1145  HD3 LYS A  76       2.820  -7.963 -16.210  1.00 76.55           H  
ATOM   1146  CE  LYS A  76       1.594  -7.382 -17.887  1.00 76.55           C  
ATOM   1147  HE2 LYS A  76       2.469  -7.389 -18.537  1.00 76.55           H  
ATOM   1148  HE3 LYS A  76       1.002  -6.509 -18.161  1.00 76.55           H  
ATOM   1149  NZ  LYS A  76       0.788  -8.613 -18.054  1.00 76.55           N  
ATOM   1150  HZ1 LYS A  76      -0.053  -8.537 -17.500  1.00 76.55           H  
ATOM   1151  HZ2 LYS A  76       1.315  -9.422 -17.757  1.00 76.55           H  
ATOM   1152  HZ3 LYS A  76       0.519  -8.707 -19.022  1.00 76.55           H  
ATOM   1153  N   PHE A  77       4.882  -3.801 -12.641  1.00 81.25           N  
ATOM   1154  H   PHE A  77       5.636  -3.912 -13.303  1.00 81.25           H  
ATOM   1155  CA  PHE A  77       5.259  -3.537 -11.261  1.00 81.25           C  
ATOM   1156  HA  PHE A  77       4.443  -3.851 -10.608  1.00 81.25           H  
ATOM   1157  C   PHE A  77       5.457  -2.043 -10.954  1.00 81.25           C  
ATOM   1158  CB  PHE A  77       6.491  -4.397 -10.925  1.00 81.25           C  
ATOM   1159  HB2 PHE A  77       7.296  -4.141 -11.614  1.00 81.25           H  
ATOM   1160  HB3 PHE A  77       6.844  -4.151  -9.924  1.00 81.25           H  
ATOM   1161  O   PHE A  77       5.612  -1.714  -9.782  1.00 81.25           O  
ATOM   1162  CG  PHE A  77       6.280  -5.899 -10.994  1.00 81.25           C  
ATOM   1163  CD1 PHE A  77       5.147  -6.486 -10.411  1.00 81.25           C  
ATOM   1164  HD1 PHE A  77       4.463  -5.864  -9.853  1.00 81.25           H  
ATOM   1165  CD2 PHE A  77       7.219  -6.717 -11.645  1.00 81.25           C  
ATOM   1166  HD2 PHE A  77       8.091  -6.279 -12.107  1.00 81.25           H  
ATOM   1167  CE1 PHE A  77       4.917  -7.868 -10.528  1.00 81.25           C  
ATOM   1168  HE1 PHE A  77       4.024  -8.305 -10.106  1.00 81.25           H  
ATOM   1169  CE2 PHE A  77       7.010  -8.106 -11.724  1.00 81.25           C  
ATOM   1170  HE2 PHE A  77       7.721  -8.725 -12.250  1.00 81.25           H  
ATOM   1171  CZ  PHE A  77       5.855  -8.683 -11.176  1.00 81.25           C  
ATOM   1172  HZ  PHE A  77       5.690  -9.746 -11.262  1.00 81.25           H  
ATOM   1173  N   ASN A  78       5.383  -1.130 -11.940  1.00 80.98           N  
ATOM   1174  H   ASN A  78       5.345  -1.456 -12.895  1.00 80.98           H  
ATOM   1175  CA  ASN A  78       5.654   0.306 -11.734  1.00 80.98           C  
ATOM   1176  HA  ASN A  78       6.585   0.392 -11.172  1.00 80.98           H  
ATOM   1177  C   ASN A  78       4.563   1.009 -10.908  1.00 80.98           C  
ATOM   1178  CB  ASN A  78       5.870   1.046 -13.083  1.00 80.98           C  
ATOM   1179  HB2 ASN A  78       5.917   2.117 -12.889  1.00 80.98           H  
ATOM   1180  HB3 ASN A  78       5.036   0.857 -13.759  1.00 80.98           H  
ATOM   1181  O   ASN A  78       4.782   2.109 -10.401  1.00 80.98           O  
ATOM   1182  CG  ASN A  78       7.166   0.675 -13.797  1.00 80.98           C  
ATOM   1183  ND2 ASN A  78       7.653   1.454 -14.734  1.00 80.98           N  
ATOM   1184 HD21 ASN A  78       8.606   1.269 -15.014  1.00 80.98           H  
ATOM   1185 HD22 ASN A  78       7.314   2.394 -14.878  1.00 80.98           H  
ATOM   1186  OD1 ASN A  78       7.736  -0.356 -13.532  1.00 80.98           O  
ATOM   1187  N   ARG A  79       3.366   0.412 -10.796  1.00 88.55           N  
ATOM   1188  H   ARG A  79       3.269  -0.494 -11.232  1.00 88.55           H  
ATOM   1189  CA  ARG A  79       2.198   1.044 -10.159  1.00 88.55           C  
ATOM   1190  HA  ARG A  79       2.574   1.837  -9.513  1.00 88.55           H  
ATOM   1191  C   ARG A  79       1.418   0.102  -9.233  1.00 88.55           C  
ATOM   1192  CB  ARG A  79       1.310   1.723 -11.217  1.00 88.55           C  
ATOM   1193  HB2 ARG A  79       0.485   2.226 -10.714  1.00 88.55           H  
ATOM   1194  HB3 ARG A  79       0.906   0.967 -11.890  1.00 88.55           H  
ATOM   1195  O   ARG A  79       0.230  -0.135  -9.481  1.00 88.55           O  
ATOM   1196  CG  ARG A  79       2.098   2.758 -12.034  1.00 88.55           C  
ATOM   1197  HG2 ARG A  79       2.899   2.262 -12.580  1.00 88.55           H  
ATOM   1198  HG3 ARG A  79       2.540   3.495 -11.363  1.00 88.55           H  
ATOM   1199  CD  ARG A  79       1.232   3.458 -13.074  1.00 88.55           C  
ATOM   1200  HD2 ARG A  79       1.898   3.898 -13.816  1.00 88.55           H  
ATOM   1201  HD3 ARG A  79       0.605   2.717 -13.571  1.00 88.55           H  
ATOM   1202  NE  ARG A  79       0.441   4.539 -12.470  1.00 88.55           N  
ATOM   1203  HE  ARG A  79       0.945   5.173 -11.867  1.00 88.55           H  
ATOM   1204  NH1 ARG A  79      -1.484   4.314 -13.707  1.00 88.55           N  
ATOM   1205 HH11 ARG A  79      -1.068   3.508 -14.151  1.00 88.55           H  
ATOM   1206 HH12 ARG A  79      -2.369   4.697 -14.007  1.00 88.55           H  
ATOM   1207  NH2 ARG A  79      -1.182   6.049 -12.293  1.00 88.55           N  
ATOM   1208 HH21 ARG A  79      -0.475   6.562 -11.786  1.00 88.55           H  
ATOM   1209 HH22 ARG A  79      -1.992   6.535 -12.650  1.00 88.55           H  
ATOM   1210  CZ  ARG A  79      -0.753   4.947 -12.825  1.00 88.55           C  
ATOM   1211  N   PRO A  80       2.052  -0.499  -8.209  1.00 91.84           N  
ATOM   1212  CA  PRO A  80       1.346  -1.389  -7.311  1.00 91.84           C  
ATOM   1213  HA  PRO A  80       0.758  -2.103  -7.887  1.00 91.84           H  
ATOM   1214  C   PRO A  80       0.411  -0.576  -6.412  1.00 91.84           C  
ATOM   1215  CB  PRO A  80       2.425  -2.148  -6.543  1.00 91.84           C  
ATOM   1216  HB2 PRO A  80       2.754  -3.003  -7.134  1.00 91.84           H  
ATOM   1217  HB3 PRO A  80       2.081  -2.472  -5.561  1.00 91.84           H  
ATOM   1218  O   PRO A  80       0.718   0.532  -5.964  1.00 91.84           O  
ATOM   1219  CG  PRO A  80       3.557  -1.131  -6.450  1.00 91.84           C  
ATOM   1220  HG2 PRO A  80       3.403  -0.527  -5.556  1.00 91.84           H  
ATOM   1221  HG3 PRO A  80       4.529  -1.622  -6.411  1.00 91.84           H  
ATOM   1222  CD  PRO A  80       3.407  -0.281  -7.719  1.00 91.84           C  
ATOM   1223  HD2 PRO A  80       4.125  -0.615  -8.468  1.00 91.84           H  
ATOM   1224  HD3 PRO A  80       3.583   0.773  -7.502  1.00 91.84           H  
ATOM   1225  N   GLN A  81      -0.752  -1.149  -6.143  1.00 95.58           N  
ATOM   1226  H   GLN A  81      -0.944  -2.050  -6.559  1.00 95.58           H  
ATOM   1227  CA  GLN A  81      -1.773  -0.560  -5.295  1.00 95.58           C  
ATOM   1228  HA  GLN A  81      -1.368   0.317  -4.791  1.00 95.58           H  
ATOM   1229  C   GLN A  81      -2.176  -1.564  -4.220  1.00 95.58           C  
ATOM   1230  CB  GLN A  81      -2.939  -0.095  -6.179  1.00 95.58           C  
ATOM   1231  HB2 GLN A  81      -2.612   0.769  -6.757  1.00 95.58           H  
ATOM   1232  HB3 GLN A  81      -3.186  -0.890  -6.883  1.00 95.58           H  
ATOM   1233  O   GLN A  81      -2.446  -2.729  -4.510  1.00 95.58           O  
ATOM   1234  CG  GLN A  81      -4.205   0.276  -5.393  1.00 95.58           C  
ATOM   1235  HG2 GLN A  81      -4.505  -0.567  -4.771  1.00 95.58           H  
ATOM   1236  HG3 GLN A  81      -4.004   1.121  -4.734  1.00 95.58           H  
ATOM   1237  CD  GLN A  81      -5.388   0.608  -6.296  1.00 95.58           C  
ATOM   1238  NE2 GLN A  81      -6.587   0.509  -5.776  1.00 95.58           N  
ATOM   1239 HE21 GLN A  81      -7.269   1.115  -6.210  1.00 95.58           H  
ATOM   1240 HE22 GLN A  81      -6.653   0.392  -4.775  1.00 95.58           H  
ATOM   1241  OE1 GLN A  81      -5.282   0.920  -7.476  1.00 95.58           O  
ATOM   1242  N   PHE A  82      -2.276  -1.077  -2.991  1.00 97.24           N  
ATOM   1243  H   PHE A  82      -2.023  -0.110  -2.842  1.00 97.24           H  
ATOM   1244  CA  PHE A  82      -2.726  -1.816  -1.823  1.00 97.24           C  
ATOM   1245  HA  PHE A  82      -2.990  -2.832  -2.118  1.00 97.24           H  
ATOM   1246  C   PHE A  82      -3.964  -1.123  -1.264  1.00 97.24           C  
ATOM   1247  CB  PHE A  82      -1.596  -1.910  -0.788  1.00 97.24           C  
ATOM   1248  HB2 PHE A  82      -1.885  -2.623  -0.016  1.00 97.24           H  
ATOM   1249  HB3 PHE A  82      -1.470  -0.942  -0.303  1.00 97.24           H  
ATOM   1250  O   PHE A  82      -3.985   0.092  -1.082  1.00 97.24           O  
ATOM   1251  CG  PHE A  82      -0.271  -2.335  -1.391  1.00 97.24           C  
ATOM   1252  CD1 PHE A  82      -0.011  -3.698  -1.603  1.00 97.24           C  
ATOM   1253  HD1 PHE A  82      -0.722  -4.437  -1.263  1.00 97.24           H  
ATOM   1254  CD2 PHE A  82       0.658  -1.368  -1.825  1.00 97.24           C  
ATOM   1255  HD2 PHE A  82       0.457  -0.318  -1.675  1.00 97.24           H  
ATOM   1256  CE1 PHE A  82       1.154  -4.094  -2.279  1.00 97.24           C  
ATOM   1257  HE1 PHE A  82       1.342  -5.142  -2.465  1.00 97.24           H  
ATOM   1258  CE2 PHE A  82       1.823  -1.766  -2.502  1.00 97.24           C  
ATOM   1259  HE2 PHE A  82       2.519  -1.021  -2.860  1.00 97.24           H  
ATOM   1260  CZ  PHE A  82       2.058  -3.129  -2.748  1.00 97.24           C  
ATOM   1261  HZ  PHE A  82       2.926  -3.438  -3.311  1.00 97.24           H  
ATOM   1262  N   THR A  83      -5.018  -1.878  -1.001  1.00 97.49           N  
ATOM   1263  H   THR A  83      -4.974  -2.860  -1.233  1.00 97.49           H  
ATOM   1264  CA  THR A  83      -6.179  -1.415  -0.241  1.00 97.49           C  
ATOM   1265  HA  THR A  83      -6.030  -0.389   0.097  1.00 97.49           H  
ATOM   1266  C   THR A  83      -6.283  -2.295   0.986  1.00 97.49           C  
ATOM   1267  CB  THR A  83      -7.453  -1.447  -1.091  1.00 97.49           C  
ATOM   1268  HB  THR A  83      -7.670  -2.470  -1.397  1.00 97.49           H  
ATOM   1269  O   THR A  83      -6.403  -3.507   0.847  1.00 97.49           O  
ATOM   1270  CG2 THR A  83      -8.658  -0.892  -0.342  1.00 97.49           C  
ATOM   1271 HG21 THR A  83      -8.880  -1.515   0.525  1.00 97.49           H  
ATOM   1272 HG22 THR A  83      -9.531  -0.912  -0.995  1.00 97.49           H  
ATOM   1273 HG23 THR A  83      -8.459   0.126  -0.007  1.00 97.49           H  
ATOM   1274  OG1 THR A  83      -7.249  -0.642  -2.238  1.00 97.49           O  
ATOM   1275  HG1 THR A  83      -6.426  -0.175  -2.072  1.00 97.49           H  
ATOM   1276  N   ILE A  84      -6.161  -1.691   2.162  1.00 97.01           N  
ATOM   1277  H   ILE A  84      -6.116  -0.682   2.183  1.00 97.01           H  
ATOM   1278  CA  ILE A  84      -6.164  -2.372   3.452  1.00 97.01           C  
ATOM   1279  HA  ILE A  84      -6.129  -3.451   3.302  1.00 97.01           H  
ATOM   1280  C   ILE A  84      -7.478  -2.025   4.142  1.00 97.01           C  
ATOM   1281  CB  ILE A  84      -4.934  -1.961   4.297  1.00 97.01           C  
ATOM   1282  HB  ILE A  84      -5.005  -0.899   4.533  1.00 97.01           H  
ATOM   1283  O   ILE A  84      -7.750  -0.848   4.379  1.00 97.01           O  
ATOM   1284  CG1 ILE A  84      -3.582  -2.240   3.594  1.00 97.01           C  
ATOM   1285 HG12 ILE A  84      -3.681  -3.115   2.950  1.00 97.01           H  
ATOM   1286 HG13 ILE A  84      -2.823  -2.472   4.341  1.00 97.01           H  
ATOM   1287  CG2 ILE A  84      -4.938  -2.718   5.628  1.00 97.01           C  
ATOM   1288 HG21 ILE A  84      -4.124  -2.366   6.262  1.00 97.01           H  
ATOM   1289 HG22 ILE A  84      -4.811  -3.782   5.428  1.00 97.01           H  
ATOM   1290 HG23 ILE A  84      -5.872  -2.556   6.167  1.00 97.01           H  
ATOM   1291  CD1 ILE A  84      -3.035  -1.064   2.773  1.00 97.01           C  
ATOM   1292 HD11 ILE A  84      -2.081  -1.349   2.329  1.00 97.01           H  
ATOM   1293 HD12 ILE A  84      -3.722  -0.785   1.974  1.00 97.01           H  
ATOM   1294 HD13 ILE A  84      -2.870  -0.206   3.425  1.00 97.01           H  
ATOM   1295  N   GLU A  85      -8.275  -3.042   4.453  1.00 96.17           N  
ATOM   1296  H   GLU A  85      -7.990  -3.976   4.195  1.00 96.17           H  
ATOM   1297  CA  GLU A  85      -9.590  -2.924   5.077  1.00 96.17           C  
ATOM   1298  HA  GLU A  85      -9.778  -1.874   5.300  1.00 96.17           H  
ATOM   1299  C   GLU A  85      -9.627  -3.704   6.397  1.00 96.17           C  
ATOM   1300  CB  GLU A  85     -10.706  -3.393   4.123  1.00 96.17           C  
ATOM   1301  HB2 GLU A  85     -10.602  -4.461   3.930  1.00 96.17           H  
ATOM   1302  HB3 GLU A  85     -11.658  -3.220   4.625  1.00 96.17           H  
ATOM   1303  O   GLU A  85      -9.232  -4.867   6.462  1.00 96.17           O  
ATOM   1304  CG  GLU A  85     -10.698  -2.636   2.780  1.00 96.17           C  
ATOM   1305  HG2 GLU A  85      -9.840  -2.965   2.194  1.00 96.17           H  
ATOM   1306  HG3 GLU A  85     -10.563  -1.576   2.997  1.00 96.17           H  
ATOM   1307  CD  GLU A  85     -11.976  -2.789   1.931  1.00 96.17           C  
ATOM   1308  OE1 GLU A  85     -12.072  -2.045   0.916  1.00 96.17           O  
ATOM   1309  OE2 GLU A  85     -12.900  -3.525   2.338  1.00 96.17           O  
ATOM   1310  N   TRP A  86     -10.106  -3.079   7.470  1.00 92.80           N  
ATOM   1311  H   TRP A  86     -10.459  -2.140   7.354  1.00 92.80           H  
ATOM   1312  CA  TRP A  86     -10.246  -3.703   8.787  1.00 92.80           C  
ATOM   1313  HA  TRP A  86     -10.110  -4.779   8.683  1.00 92.80           H  
ATOM   1314  C   TRP A  86     -11.653  -3.502   9.358  1.00 92.80           C  
ATOM   1315  CB  TRP A  86      -9.145  -3.200   9.734  1.00 92.80           C  
ATOM   1316  HB2 TRP A  86      -8.181  -3.408   9.270  1.00 92.80           H  
ATOM   1317  HB3 TRP A  86      -9.184  -3.771  10.662  1.00 92.80           H  
ATOM   1318  O   TRP A  86     -12.466  -2.721   8.854  1.00 92.80           O  
ATOM   1319  CG  TRP A  86      -9.175  -1.743  10.067  1.00 92.80           C  
ATOM   1320  CD1 TRP A  86      -9.817  -1.171  11.112  1.00 92.80           C  
ATOM   1321  HD1 TRP A  86     -10.404  -1.705  11.845  1.00 92.80           H  
ATOM   1322  CD2 TRP A  86      -8.555  -0.647   9.331  1.00 92.80           C  
ATOM   1323  CE2 TRP A  86      -8.845   0.574  10.008  1.00 92.80           C  
ATOM   1324  CE3 TRP A  86      -7.808  -0.564   8.138  1.00 92.80           C  
ATOM   1325  HE3 TRP A  86      -7.577  -1.470   7.598  1.00 92.80           H  
ATOM   1326  NE1 TRP A  86      -9.606   0.194  11.093  1.00 92.80           N  
ATOM   1327  HE1 TRP A  86      -9.985   0.826  11.784  1.00 92.80           H  
ATOM   1328  CH2 TRP A  86      -7.734   1.871   8.297  1.00 92.80           C  
ATOM   1329  HH2 TRP A  86      -7.447   2.822   7.875  1.00 92.80           H  
ATOM   1330  CZ2 TRP A  86      -8.451   1.823   9.505  1.00 92.80           C  
ATOM   1331  HZ2 TRP A  86      -8.705   2.733  10.028  1.00 92.80           H  
ATOM   1332  CZ3 TRP A  86      -7.402   0.681   7.626  1.00 92.80           C  
ATOM   1333  HZ3 TRP A  86      -6.850   0.720   6.698  1.00 92.80           H  
ATOM   1334  N   GLY A  87     -11.959  -4.242  10.427  1.00 85.69           N  
ATOM   1335  H   GLY A  87     -11.249  -4.860  10.794  1.00 85.69           H  
ATOM   1336  CA  GLY A  87     -13.266  -4.198  11.082  1.00 85.69           C  
ATOM   1337  HA2 GLY A  87     -14.006  -4.619  10.401  1.00 85.69           H  
ATOM   1338  HA3 GLY A  87     -13.240  -4.809  11.984  1.00 85.69           H  
ATOM   1339  C   GLY A  87     -13.700  -2.778  11.472  1.00 85.69           C  
ATOM   1340  O   GLY A  87     -12.884  -1.946  11.859  1.00 85.69           O  
ATOM   1341  N   GLY A  88     -15.005  -2.503  11.393  1.00 79.04           N  
ATOM   1342  H   GLY A  88     -15.631  -3.226  11.066  1.00 79.04           H  
ATOM   1343  CA  GLY A  88     -15.565  -1.187  11.728  1.00 79.04           C  
ATOM   1344  HA2 GLY A  88     -15.000  -0.747  12.550  1.00 79.04           H  
ATOM   1345  HA3 GLY A  88     -16.595  -1.317  12.061  1.00 79.04           H  
ATOM   1346  C   GLY A  88     -15.577  -0.174  10.576  1.00 79.04           C  
ATOM   1347  O   GLY A  88     -15.793   1.006  10.827  1.00 79.04           O  
ATOM   1348  N   GLY A  89     -15.380  -0.619   9.328  1.00 83.14           N  
ATOM   1349  H   GLY A  89     -15.112  -1.584   9.197  1.00 83.14           H  
ATOM   1350  CA  GLY A  89     -15.419   0.247   8.141  1.00 83.14           C  
ATOM   1351  HA2 GLY A  89     -16.228   0.971   8.236  1.00 83.14           H  
ATOM   1352  HA3 GLY A  89     -15.604  -0.369   7.260  1.00 83.14           H  
ATOM   1353  C   GLY A  89     -14.120   1.015   7.901  1.00 83.14           C  
ATOM   1354  O   GLY A  89     -14.123   2.037   7.220  1.00 83.14           O  
ATOM   1355  N   GLY A  90     -13.016   0.554   8.488  1.00 91.47           N  
ATOM   1356  H   GLY A  90     -13.042  -0.339   8.960  1.00 91.47           H  
ATOM   1357  CA  GLY A  90     -11.723   1.179   8.300  1.00 91.47           C  
ATOM   1358  HA2 GLY A  90     -11.854   2.261   8.309  1.00 91.47           H  
ATOM   1359  HA3 GLY A  90     -11.077   0.891   9.129  1.00 91.47           H  
ATOM   1360  C   GLY A  90     -11.080   0.756   6.989  1.00 91.47           C  
ATOM   1361  O   GLY A  90     -10.954  -0.437   6.727  1.00 91.47           O  
ATOM   1362  N   ARG A  91     -10.691   1.730   6.163  1.00 95.90           N  
ATOM   1363  H   ARG A  91     -10.881   2.688   6.423  1.00 95.90           H  
ATOM   1364  CA  ARG A  91     -10.061   1.502   4.865  1.00 95.90           C  
ATOM   1365  HA  ARG A  91      -9.602   0.513   4.868  1.00 95.90           H  
ATOM   1366  C   ARG A  91      -8.973   2.532   4.598  1.00 95.90           C  
ATOM   1367  CB  ARG A  91     -11.149   1.520   3.783  1.00 95.90           C  
ATOM   1368  HB2 ARG A  91     -11.715   2.448   3.857  1.00 95.90           H  
ATOM   1369  HB3 ARG A  91     -11.829   0.687   3.965  1.00 95.90           H  
ATOM   1370  O   ARG A  91      -9.223   3.734   4.686  1.00 95.90           O  
ATOM   1371  CG  ARG A  91     -10.572   1.397   2.369  1.00 95.90           C  
ATOM   1372  HG2 ARG A  91      -9.979   2.281   2.134  1.00 95.90           H  
ATOM   1373  HG3 ARG A  91      -9.941   0.511   2.296  1.00 95.90           H  
ATOM   1374  CD  ARG A  91     -11.718   1.296   1.369  1.00 95.90           C  
ATOM   1375  HD2 ARG A  91     -12.264   0.374   1.565  1.00 95.90           H  
ATOM   1376  HD3 ARG A  91     -12.387   2.144   1.512  1.00 95.90           H  
ATOM   1377  NE  ARG A  91     -11.210   1.308  -0.011  1.00 95.90           N  
ATOM   1378  HE  ARG A  91     -10.241   1.567  -0.131  1.00 95.90           H  
ATOM   1379  NH1 ARG A  91     -13.173   0.696  -0.996  1.00 95.90           N  
ATOM   1380 HH11 ARG A  91     -13.457   0.418  -0.068  1.00 95.90           H  
ATOM   1381 HH12 ARG A  91     -13.662   0.302  -1.787  1.00 95.90           H  
ATOM   1382  NH2 ARG A  91     -11.367   1.075  -2.262  1.00 95.90           N  
ATOM   1383 HH21 ARG A  91     -11.917   0.860  -3.081  1.00 95.90           H  
ATOM   1384 HH22 ARG A  91     -10.391   1.328  -2.323  1.00 95.90           H  
ATOM   1385  CZ  ARG A  91     -11.918   1.028  -1.082  1.00 95.90           C  
ATOM   1386  N   VAL A  92      -7.798   2.060   4.192  1.00 97.05           N  
ATOM   1387  H   VAL A  92      -7.679   1.058   4.157  1.00 97.05           H  
ATOM   1388  CA  VAL A  92      -6.746   2.908   3.626  1.00 97.05           C  
ATOM   1389  HA  VAL A  92      -7.181   3.891   3.450  1.00 97.05           H  
ATOM   1390  C   VAL A  92      -6.319   2.378   2.264  1.00 97.05           C  
ATOM   1391  CB  VAL A  92      -5.566   3.107   4.603  1.00 97.05           C  
ATOM   1392  HB  VAL A  92      -5.905   2.901   5.618  1.00 97.05           H  
ATOM   1393  O   VAL A  92      -6.217   1.170   2.043  1.00 97.05           O  
ATOM   1394  CG1 VAL A  92      -4.349   2.229   4.316  1.00 97.05           C  
ATOM   1395 HG11 VAL A  92      -3.590   2.433   5.071  1.00 97.05           H  
ATOM   1396 HG12 VAL A  92      -3.924   2.451   3.337  1.00 97.05           H  
ATOM   1397 HG13 VAL A  92      -4.640   1.180   4.368  1.00 97.05           H  
ATOM   1398  CG2 VAL A  92      -5.066   4.551   4.576  1.00 97.05           C  
ATOM   1399 HG21 VAL A  92      -4.755   4.825   3.568  1.00 97.05           H  
ATOM   1400 HG22 VAL A  92      -5.863   5.218   4.905  1.00 97.05           H  
ATOM   1401 HG23 VAL A  92      -4.212   4.662   5.244  1.00 97.05           H  
ATOM   1402  N   GLU A  93      -6.041   3.289   1.345  1.00 97.72           N  
ATOM   1403  H   GLU A  93      -6.170   4.262   1.581  1.00 97.72           H  
ATOM   1404  CA  GLU A  93      -5.458   2.979   0.049  1.00 97.72           C  
ATOM   1405  HA  GLU A  93      -5.403   1.897  -0.070  1.00 97.72           H  
ATOM   1406  C   GLU A  93      -4.031   3.526  -0.028  1.00 97.72           C  
ATOM   1407  CB  GLU A  93      -6.376   3.512  -1.056  1.00 97.72           C  
ATOM   1408  HB2 GLU A  93      -6.407   4.600  -1.006  1.00 97.72           H  
ATOM   1409  HB3 GLU A  93      -7.381   3.118  -0.901  1.00 97.72           H  
ATOM   1410  O   GLU A  93      -3.784   4.691   0.279  1.00 97.72           O  
ATOM   1411  CG  GLU A  93      -5.889   3.083  -2.438  1.00 97.72           C  
ATOM   1412  HG2 GLU A  93      -5.801   1.996  -2.455  1.00 97.72           H  
ATOM   1413  HG3 GLU A  93      -4.899   3.502  -2.617  1.00 97.72           H  
ATOM   1414  CD  GLU A  93      -6.819   3.520  -3.570  1.00 97.72           C  
ATOM   1415  OE1 GLU A  93      -6.642   2.992  -4.688  1.00 97.72           O  
ATOM   1416  OE2 GLU A  93      -7.699   4.391  -3.435  1.00 97.72           O  
ATOM   1417  N   VAL A  94      -3.100   2.678  -0.462  1.00 97.21           N  
ATOM   1418  H   VAL A  94      -3.390   1.733  -0.670  1.00 97.21           H  
ATOM   1419  CA  VAL A  94      -1.705   3.013  -0.749  1.00 97.21           C  
ATOM   1420  HA  VAL A  94      -1.534   4.071  -0.549  1.00 97.21           H  
ATOM   1421  C   VAL A  94      -1.461   2.738  -2.228  1.00 97.21           C  
ATOM   1422  CB  VAL A  94      -0.732   2.194   0.127  1.00 97.21           C  
ATOM   1423  HB  VAL A  94      -0.816   1.140  -0.136  1.00 97.21           H  
ATOM   1424  O   VAL A  94      -1.491   1.588  -2.662  1.00 97.21           O  
ATOM   1425  CG1 VAL A  94       0.721   2.623  -0.111  1.00 97.21           C  
ATOM   1426 HG11 VAL A  94       1.003   2.457  -1.151  1.00 97.21           H  
ATOM   1427 HG12 VAL A  94       1.388   2.032   0.516  1.00 97.21           H  
ATOM   1428 HG13 VAL A  94       0.846   3.678   0.132  1.00 97.21           H  
ATOM   1429  CG2 VAL A  94      -1.045   2.322   1.623  1.00 97.21           C  
ATOM   1430 HG21 VAL A  94      -2.014   1.870   1.839  1.00 97.21           H  
ATOM   1431 HG22 VAL A  94      -1.072   3.372   1.914  1.00 97.21           H  
ATOM   1432 HG23 VAL A  94      -0.289   1.801   2.210  1.00 97.21           H  
ATOM   1433  N   ARG A  95      -1.216   3.780  -3.020  1.00 96.31           N  
ATOM   1434  H   ARG A  95      -1.215   4.697  -2.599  1.00 96.31           H  
ATOM   1435  CA  ARG A  95      -0.784   3.652  -4.419  1.00 96.31           C  
ATOM   1436  HA  ARG A  95      -0.840   2.612  -4.739  1.00 96.31           H  
ATOM   1437  C   ARG A  95       0.663   4.080  -4.524  1.00 96.31           C  
ATOM   1438  CB  ARG A  95      -1.651   4.494  -5.359  1.00 96.31           C  
ATOM   1439  HB2 ARG A  95      -1.582   5.540  -5.060  1.00 96.31           H  
ATOM   1440  HB3 ARG A  95      -1.252   4.403  -6.369  1.00 96.31           H  
ATOM   1441  O   ARG A  95       1.001   5.186  -4.111  1.00 96.31           O  
ATOM   1442  CG  ARG A  95      -3.120   4.074  -5.371  1.00 96.31           C  
ATOM   1443  HG2 ARG A  95      -3.200   3.045  -5.721  1.00 96.31           H  
ATOM   1444  HG3 ARG A  95      -3.537   4.155  -4.367  1.00 96.31           H  
ATOM   1445  CD  ARG A  95      -3.900   4.995  -6.313  1.00 96.31           C  
ATOM   1446  HD2 ARG A  95      -3.780   6.021  -5.966  1.00 96.31           H  
ATOM   1447  HD3 ARG A  95      -3.493   4.904  -7.320  1.00 96.31           H  
ATOM   1448  NE  ARG A  95      -5.323   4.637  -6.325  1.00 96.31           N  
ATOM   1449  HE  ARG A  95      -5.579   3.773  -5.868  1.00 96.31           H  
ATOM   1450  NH1 ARG A  95      -6.224   6.615  -7.048  1.00 96.31           N  
ATOM   1451 HH11 ARG A  95      -7.021   7.236  -7.057  1.00 96.31           H  
ATOM   1452 HH12 ARG A  95      -5.288   6.991  -7.095  1.00 96.31           H  
ATOM   1453  NH2 ARG A  95      -7.553   4.981  -6.312  1.00 96.31           N  
ATOM   1454 HH21 ARG A  95      -8.306   5.647  -6.209  1.00 96.31           H  
ATOM   1455 HH22 ARG A  95      -7.554   4.226  -5.642  1.00 96.31           H  
ATOM   1456  CZ  ARG A  95      -6.359   5.408  -6.578  1.00 96.31           C  
ATOM   1457  N   VAL A  96       1.495   3.227  -5.095  1.00 91.86           N  
ATOM   1458  H   VAL A  96       1.142   2.348  -5.447  1.00 91.86           H  
ATOM   1459  CA  VAL A  96       2.896   3.540  -5.361  1.00 91.86           C  
ATOM   1460  HA  VAL A  96       3.164   4.470  -4.859  1.00 91.86           H  
ATOM   1461  C   VAL A  96       3.054   3.747  -6.859  1.00 91.86           C  
ATOM   1462  CB  VAL A  96       3.827   2.446  -4.822  1.00 91.86           C  
ATOM   1463  HB  VAL A  96       3.723   1.558  -5.447  1.00 91.86           H  
ATOM   1464  O   VAL A  96       2.428   3.042  -7.643  1.00 91.86           O  
ATOM   1465  CG1 VAL A  96       5.288   2.892  -4.862  1.00 91.86           C  
ATOM   1466 HG11 VAL A  96       5.412   3.824  -4.311  1.00 91.86           H  
ATOM   1467 HG12 VAL A  96       5.610   3.040  -5.893  1.00 91.86           H  
ATOM   1468 HG13 VAL A  96       5.925   2.127  -4.416  1.00 91.86           H  
ATOM   1469  CG2 VAL A  96       3.487   2.061  -3.374  1.00 91.86           C  
ATOM   1470 HG21 VAL A  96       3.539   2.940  -2.732  1.00 91.86           H  
ATOM   1471 HG22 VAL A  96       2.487   1.631  -3.319  1.00 91.86           H  
ATOM   1472 HG23 VAL A  96       4.190   1.305  -3.027  1.00 91.86           H  
ATOM   1473  N   GLU A  97       3.855   4.723  -7.256  1.00 88.64           N  
ATOM   1474  H   GLU A  97       4.270   5.321  -6.556  1.00 88.64           H  
ATOM   1475  CA  GLU A  97       4.219   4.983  -8.644  1.00 88.64           C  
ATOM   1476  HA  GLU A  97       3.977   4.114  -9.255  1.00 88.64           H  
ATOM   1477  C   GLU A  97       5.726   5.216  -8.716  1.00 88.64           C  
ATOM   1478  CB  GLU A  97       3.402   6.174  -9.170  1.00 88.64           C  
ATOM   1479  HB2 GLU A  97       3.642   7.069  -8.596  1.00 88.64           H  
ATOM   1480  HB3 GLU A  97       2.347   5.948  -9.014  1.00 88.64           H  
ATOM   1481  O   GLU A  97       6.249   6.095  -8.028  1.00 88.64           O  
ATOM   1482  CG  GLU A  97       3.625   6.463 -10.660  1.00 88.64           C  
ATOM   1483  HG2 GLU A  97       4.636   6.844 -10.805  1.00 88.64           H  
ATOM   1484  HG3 GLU A  97       3.526   5.536 -11.225  1.00 88.64           H  
ATOM   1485  CD  GLU A  97       2.590   7.475 -11.178  1.00 88.64           C  
ATOM   1486  OE1 GLU A  97       2.981   8.604 -11.545  1.00 88.64           O  
ATOM   1487  OE2 GLU A  97       1.376   7.121 -11.192  1.00 88.64           O  
ATOM   1488  N   PHE A  98       6.413   4.412  -9.523  1.00 83.49           N  
ATOM   1489  H   PHE A  98       5.917   3.699 -10.039  1.00 83.49           H  
ATOM   1490  CA  PHE A  98       7.834   4.568  -9.816  1.00 83.49           C  
ATOM   1491  HA  PHE A  98       8.294   5.203  -9.058  1.00 83.49           H  
ATOM   1492  C   PHE A  98       7.997   5.258 -11.174  1.00 83.49           C  
ATOM   1493  CB  PHE A  98       8.540   3.206  -9.765  1.00 83.49           C  
ATOM   1494  HB2 PHE A  98       9.605   3.368  -9.936  1.00 83.49           H  
ATOM   1495  HB3 PHE A  98       8.171   2.583 -10.580  1.00 83.49           H  
ATOM   1496  O   PHE A  98       7.372   4.850 -12.152  1.00 83.49           O  
ATOM   1497  CG  PHE A  98       8.367   2.462  -8.451  1.00 83.49           C  
ATOM   1498  CD1 PHE A  98       9.171   2.772  -7.339  1.00 83.49           C  
ATOM   1499  HD1 PHE A  98       9.927   3.539  -7.418  1.00 83.49           H  
ATOM   1500  CD2 PHE A  98       7.378   1.470  -8.333  1.00 83.49           C  
ATOM   1501  HD2 PHE A  98       6.764   1.219  -9.185  1.00 83.49           H  
ATOM   1502  CE1 PHE A  98       8.973   2.088  -6.125  1.00 83.49           C  
ATOM   1503  HE1 PHE A  98       9.559   2.341  -5.253  1.00 83.49           H  
ATOM   1504  CE2 PHE A  98       7.184   0.789  -7.123  1.00 83.49           C  
ATOM   1505  HE2 PHE A  98       6.420   0.028  -7.061  1.00 83.49           H  
ATOM   1506  CZ  PHE A  98       7.990   1.093  -6.017  1.00 83.49           C  
ATOM   1507  HZ  PHE A  98       7.847   0.570  -5.083  1.00 83.49           H  
ATOM   1508  N   GLU A  99       8.810   6.311 -11.217  1.00 77.80           N  
ATOM   1509  H   GLU A  99       9.295   6.576 -10.372  1.00 77.80           H  
ATOM   1510  CA  GLU A  99       9.118   7.089 -12.422  1.00 77.80           C  
ATOM   1511  HA  GLU A  99       8.970   6.474 -13.309  1.00 77.80           H  
ATOM   1512  C   GLU A  99      10.595   7.502 -12.355  1.00 77.80           C  
ATOM   1513  CB  GLU A  99       8.167   8.307 -12.500  1.00 77.80           C  
ATOM   1514  HB2 GLU A  99       8.352   8.960 -11.646  1.00 77.80           H  
ATOM   1515  HB3 GLU A  99       7.138   7.953 -12.433  1.00 77.80           H  
ATOM   1516  O   GLU A  99      10.942   8.437 -11.626  1.00 77.80           O  
ATOM   1517  CG  GLU A  99       8.313   9.115 -13.805  1.00 77.80           C  
ATOM   1518  HG2 GLU A  99       9.361   9.384 -13.935  1.00 77.80           H  
ATOM   1519  HG3 GLU A  99       8.025   8.475 -14.638  1.00 77.80           H  
ATOM   1520  CD  GLU A  99       7.473  10.413 -13.850  1.00 77.80           C  
ATOM   1521  OE1 GLU A  99       7.528  11.126 -14.874  1.00 77.80           O  
ATOM   1522  OE2 GLU A  99       6.797  10.784 -12.852  1.00 77.80           O  
ATOM   1523  N   GLY A 100      11.467   6.771 -13.057  1.00 73.74           N  
ATOM   1524  H   GLY A 100      11.134   6.025 -13.650  1.00 73.74           H  
ATOM   1525  CA  GLY A 100      12.916   6.980 -13.049  1.00 73.74           C  
ATOM   1526  HA2 GLY A 100      13.152   7.915 -13.559  1.00 73.74           H  
ATOM   1527  HA3 GLY A 100      13.379   6.174 -13.618  1.00 73.74           H  
ATOM   1528  C   GLY A 100      13.522   6.992 -11.638  1.00 73.74           C  
ATOM   1529  O   GLY A 100      13.511   5.993 -10.915  1.00 73.74           O  
ATOM   1530  N   ASP A 101      14.018   8.159 -11.216  1.00 75.99           N  
ATOM   1531  H   ASP A 101      13.949   8.950 -11.840  1.00 75.99           H  
ATOM   1532  CA  ASP A 101      14.620   8.400  -9.898  1.00 75.99           C  
ATOM   1533  HA  ASP A 101      15.139   7.487  -9.604  1.00 75.99           H  
ATOM   1534  C   ASP A 101      13.619   8.714  -8.777  1.00 75.99           C  
ATOM   1535  CB  ASP A 101      15.681   9.506  -9.998  1.00 75.99           C  
ATOM   1536  HB2 ASP A 101      16.333   9.296 -10.846  1.00 75.99           H  
ATOM   1537  HB3 ASP A 101      16.300   9.472  -9.101  1.00 75.99           H  
ATOM   1538  O   ASP A 101      14.026   9.030  -7.652  1.00 75.99           O  
ATOM   1539  CG  ASP A 101      15.162  10.942 -10.141  1.00 75.99           C  
ATOM   1540  OD1 ASP A 101      14.006  11.167 -10.575  1.00 75.99           O  
ATOM   1541  OD2 ASP A 101      15.929  11.860  -9.775  1.00 75.99           O  
ATOM   1542  N   LYS A 102      12.311   8.640  -9.046  1.00 84.39           N  
ATOM   1543  H   LYS A 102      12.044   8.398  -9.989  1.00 84.39           H  
ATOM   1544  CA  LYS A 102      11.257   8.995  -8.090  1.00 84.39           C  
ATOM   1545  HA  LYS A 102      11.733   9.299  -7.157  1.00 84.39           H  
ATOM   1546  C   LYS A 102      10.348   7.828  -7.752  1.00 84.39           C  
ATOM   1547  CB  LYS A 102      10.444  10.181  -8.618  1.00 84.39           C  
ATOM   1548  HB2 LYS A 102       9.533  10.299  -8.031  1.00 84.39           H  
ATOM   1549  HB3 LYS A 102      10.159   9.976  -9.650  1.00 84.39           H  
ATOM   1550  O   LYS A 102       9.940   7.047  -8.606  1.00 84.39           O  
ATOM   1551  CG  LYS A 102      11.256  11.476  -8.526  1.00 84.39           C  
ATOM   1552  HG2 LYS A 102      12.300  11.274  -8.764  1.00 84.39           H  
ATOM   1553  HG3 LYS A 102      11.205  11.856  -7.506  1.00 84.39           H  
ATOM   1554  CD  LYS A 102      10.719  12.527  -9.493  1.00 84.39           C  
ATOM   1555  HD2 LYS A 102      10.599  12.062 -10.472  1.00 84.39           H  
ATOM   1556  HD3 LYS A 102       9.760  12.910  -9.144  1.00 84.39           H  
ATOM   1557  CE  LYS A 102      11.757  13.642  -9.601  1.00 84.39           C  
ATOM   1558  HE2 LYS A 102      11.786  14.215  -8.674  1.00 84.39           H  
ATOM   1559  HE3 LYS A 102      12.728  13.166  -9.734  1.00 84.39           H  
ATOM   1560  NZ  LYS A 102      11.478  14.495 -10.773  1.00 84.39           N  
ATOM   1561  HZ1 LYS A 102      11.487  13.896 -11.585  1.00 84.39           H  
ATOM   1562  HZ2 LYS A 102      12.231  15.158 -10.896  1.00 84.39           H  
ATOM   1563  HZ3 LYS A 102      10.581  14.955 -10.703  1.00 84.39           H  
ATOM   1564  N   MET A 103       9.933   7.807  -6.490  1.00 87.59           N  
ATOM   1565  H   MET A 103      10.329   8.495  -5.865  1.00 87.59           H  
ATOM   1566  CA  MET A 103       8.802   7.018  -6.019  1.00 87.59           C  
ATOM   1567  HA  MET A 103       8.346   6.502  -6.864  1.00 87.59           H  
ATOM   1568  C   MET A 103       7.767   7.960  -5.405  1.00 87.59           C  
ATOM   1569  CB  MET A 103       9.279   5.949  -5.031  1.00 87.59           C  
ATOM   1570  HB2 MET A 103      10.046   5.337  -5.506  1.00 87.59           H  
ATOM   1571  HB3 MET A 103       9.712   6.435  -4.156  1.00 87.59           H  
ATOM   1572  O   MET A 103       8.040   8.626  -4.401  1.00 87.59           O  
ATOM   1573  CG  MET A 103       8.124   5.038  -4.601  1.00 87.59           C  
ATOM   1574  HG2 MET A 103       7.815   4.448  -5.464  1.00 87.59           H  
ATOM   1575  HG3 MET A 103       7.269   5.647  -4.305  1.00 87.59           H  
ATOM   1576  SD  MET A 103       8.497   3.914  -3.227  1.00 87.59           S  
ATOM   1577  CE  MET A 103       8.602   5.141  -1.917  1.00 87.59           C  
ATOM   1578  HE1 MET A 103       8.424   4.660  -0.955  1.00 87.59           H  
ATOM   1579  HE2 MET A 103       7.849   5.912  -2.073  1.00 87.59           H  
ATOM   1580  HE3 MET A 103       9.587   5.608  -1.952  1.00 87.59           H  
ATOM   1581  N   ARG A 104       6.568   8.007  -5.987  1.00 92.93           N  
ATOM   1582  H   ARG A 104       6.420   7.416  -6.793  1.00 92.93           H  
ATOM   1583  CA  ARG A 104       5.406   8.697  -5.417  1.00 92.93           C  
ATOM   1584  HA  ARG A 104       5.744   9.439  -4.694  1.00 92.93           H  
ATOM   1585  C   ARG A 104       4.535   7.692  -4.677  1.00 92.93           C  
ATOM   1586  CB  ARG A 104       4.597   9.428  -6.499  1.00 92.93           C  
ATOM   1587  HB2 ARG A 104       4.188   8.696  -7.195  1.00 92.93           H  
ATOM   1588  HB3 ARG A 104       3.762   9.933  -6.012  1.00 92.93           H  
ATOM   1589  O   ARG A 104       4.202   6.639  -5.211  1.00 92.93           O  
ATOM   1590  CG  ARG A 104       5.404  10.468  -7.290  1.00 92.93           C  
ATOM   1591  HG2 ARG A 104       5.892  11.157  -6.601  1.00 92.93           H  
ATOM   1592  HG3 ARG A 104       6.161   9.961  -7.888  1.00 92.93           H  
ATOM   1593  CD  ARG A 104       4.462  11.250  -8.216  1.00 92.93           C  
ATOM   1594  HD2 ARG A 104       3.902  10.542  -8.826  1.00 92.93           H  
ATOM   1595  HD3 ARG A 104       3.749  11.804  -7.607  1.00 92.93           H  
ATOM   1596  NE  ARG A 104       5.203  12.200  -9.066  1.00 92.93           N  
ATOM   1597  HE  ARG A 104       5.659  12.963  -8.587  1.00 92.93           H  
ATOM   1598  NH1 ARG A 104       4.749  11.261 -11.142  1.00 92.93           N  
ATOM   1599 HH11 ARG A 104       4.128  10.541 -10.800  1.00 92.93           H  
ATOM   1600 HH12 ARG A 104       5.219  11.030 -12.005  1.00 92.93           H  
ATOM   1601  NH2 ARG A 104       6.242  12.850 -10.992  1.00 92.93           N  
ATOM   1602 HH21 ARG A 104       6.873  13.450 -10.480  1.00 92.93           H  
ATOM   1603 HH22 ARG A 104       6.500  12.468 -11.891  1.00 92.93           H  
ATOM   1604  CZ  ARG A 104       5.371  12.107 -10.376  1.00 92.93           C  
ATOM   1605  N   VAL A 105       4.143   8.025  -3.455  1.00 95.52           N  
ATOM   1606  H   VAL A 105       4.503   8.884  -3.064  1.00 95.52           H  
ATOM   1607  CA  VAL A 105       3.221   7.241  -2.630  1.00 95.52           C  
ATOM   1608  HA  VAL A 105       2.919   6.341  -3.167  1.00 95.52           H  
ATOM   1609  C   VAL A 105       1.996   8.097  -2.371  1.00 95.52           C  
ATOM   1610  CB  VAL A 105       3.866   6.797  -1.305  1.00 95.52           C  
ATOM   1611  HB  VAL A 105       4.101   7.675  -0.703  1.00 95.52           H  
ATOM   1612  O   VAL A 105       2.085   9.099  -1.667  1.00 95.52           O  
ATOM   1613  CG1 VAL A 105       2.910   5.899  -0.510  1.00 95.52           C  
ATOM   1614 HG11 VAL A 105       2.683   4.997  -1.078  1.00 95.52           H  
ATOM   1615 HG12 VAL A 105       3.362   5.624   0.443  1.00 95.52           H  
ATOM   1616 HG13 VAL A 105       1.982   6.429  -0.297  1.00 95.52           H  
ATOM   1617  CG2 VAL A 105       5.169   6.032  -1.548  1.00 95.52           C  
ATOM   1618 HG21 VAL A 105       4.976   5.127  -2.124  1.00 95.52           H  
ATOM   1619 HG22 VAL A 105       5.863   6.667  -2.099  1.00 95.52           H  
ATOM   1620 HG23 VAL A 105       5.634   5.777  -0.596  1.00 95.52           H  
ATOM   1621  N   ARG A 106       0.852   7.714  -2.932  1.00 97.94           N  
ATOM   1622  H   ARG A 106       0.860   6.859  -3.470  1.00 97.94           H  
ATOM   1623  CA  ARG A 106      -0.441   8.331  -2.630  1.00 97.94           C  
ATOM   1624  HA  ARG A 106      -0.281   9.327  -2.218  1.00 97.94           H  
ATOM   1625  C   ARG A 106      -1.149   7.515  -1.569  1.00 97.94           C  
ATOM   1626  CB  ARG A 106      -1.308   8.483  -3.878  1.00 97.94           C  
ATOM   1627  HB2 ARG A 106      -2.272   8.900  -3.587  1.00 97.94           H  
ATOM   1628  HB3 ARG A 106      -1.473   7.507  -4.334  1.00 97.94           H  
ATOM   1629  O   ARG A 106      -1.319   6.306  -1.723  1.00 97.94           O  
ATOM   1630  CG  ARG A 106      -0.652   9.418  -4.890  1.00 97.94           C  
ATOM   1631  HG2 ARG A 106      -0.499  10.394  -4.428  1.00 97.94           H  
ATOM   1632  HG3 ARG A 106       0.310   9.015  -5.205  1.00 97.94           H  
ATOM   1633  CD  ARG A 106      -1.548   9.581  -6.114  1.00 97.94           C  
ATOM   1634  HD2 ARG A 106      -2.506   9.998  -5.802  1.00 97.94           H  
ATOM   1635  HD3 ARG A 106      -1.698   8.609  -6.583  1.00 97.94           H  
ATOM   1636  NE  ARG A 106      -0.892  10.495  -7.048  1.00 97.94           N  
ATOM   1637  HE  ARG A 106      -0.102  11.009  -6.687  1.00 97.94           H  
ATOM   1638  NH1 ARG A 106      -2.307  10.350  -8.839  1.00 97.94           N  
ATOM   1639 HH11 ARG A 106      -2.549  10.673  -9.765  1.00 97.94           H  
ATOM   1640 HH12 ARG A 106      -2.967   9.889  -8.229  1.00 97.94           H  
ATOM   1641  NH2 ARG A 106      -0.433  11.606  -8.918  1.00 97.94           N  
ATOM   1642 HH21 ARG A 106      -0.540  11.830  -9.897  1.00 97.94           H  
ATOM   1643 HH22 ARG A 106       0.329  11.989  -8.376  1.00 97.94           H  
ATOM   1644  CZ  ARG A 106      -1.221  10.803  -8.275  1.00 97.94           C  
ATOM   1645  N   LEU A 107      -1.555   8.193  -0.511  1.00 98.13           N  
ATOM   1646  H   LEU A 107      -1.380   9.188  -0.494  1.00 98.13           H  
ATOM   1647  CA  LEU A 107      -2.269   7.645   0.624  1.00 98.13           C  
ATOM   1648  HA  LEU A 107      -2.353   6.562   0.535  1.00 98.13           H  
ATOM   1649  C   LEU A 107      -3.660   8.255   0.653  1.00 98.13           C  
ATOM   1650  CB  LEU A 107      -1.522   7.992   1.918  1.00 98.13           C  
ATOM   1651  HB2 LEU A 107      -2.074   7.557   2.752  1.00 98.13           H  
ATOM   1652  HB3 LEU A 107      -1.529   9.075   2.040  1.00 98.13           H  
ATOM   1653  O   LEU A 107      -3.783   9.473   0.574  1.00 98.13           O  
ATOM   1654  CG  LEU A 107      -0.067   7.510   1.982  1.00 98.13           C  
ATOM   1655  HG  LEU A 107       0.501   7.906   1.140  1.00 98.13           H  
ATOM   1656  CD1 LEU A 107       0.561   8.045   3.266  1.00 98.13           C  
ATOM   1657 HD11 LEU A 107       0.636   9.131   3.208  1.00 98.13           H  
ATOM   1658 HD12 LEU A 107       1.559   7.627   3.403  1.00 98.13           H  
ATOM   1659 HD13 LEU A 107      -0.057   7.783   4.124  1.00 98.13           H  
ATOM   1660  CD2 LEU A 107       0.017   5.985   1.960  1.00 98.13           C  
ATOM   1661 HD21 LEU A 107       1.056   5.672   2.053  1.00 98.13           H  
ATOM   1662 HD22 LEU A 107      -0.571   5.569   2.778  1.00 98.13           H  
ATOM   1663 HD23 LEU A 107      -0.371   5.612   1.012  1.00 98.13           H  
ATOM   1664  N   ARG A 108      -4.690   7.433   0.812  1.00 98.00           N  
ATOM   1665  H   ARG A 108      -4.511   6.440   0.819  1.00 98.00           H  
ATOM   1666  CA  ARG A 108      -6.065   7.901   0.993  1.00 98.00           C  
ATOM   1667  HA  ARG A 108      -6.062   8.963   1.237  1.00 98.00           H  
ATOM   1668  C   ARG A 108      -6.709   7.171   2.157  1.00 98.00           C  
ATOM   1669  CB  ARG A 108      -6.822   7.727  -0.325  1.00 98.00           C  
ATOM   1670  HB2 ARG A 108      -6.728   6.694  -0.661  1.00 98.00           H  
ATOM   1671  HB3 ARG A 108      -6.376   8.377  -1.078  1.00 98.00           H  
ATOM   1672  O   ARG A 108      -6.720   5.942   2.175  1.00 98.00           O  
ATOM   1673  CG  ARG A 108      -8.302   8.067  -0.180  1.00 98.00           C  
ATOM   1674  HG2 ARG A 108      -8.767   7.390   0.537  1.00 98.00           H  
ATOM   1675  HG3 ARG A 108      -8.422   9.095   0.160  1.00 98.00           H  
ATOM   1676  CD  ARG A 108      -8.986   7.889  -1.530  1.00 98.00           C  
ATOM   1677  HD2 ARG A 108      -8.716   6.918  -1.946  1.00 98.00           H  
ATOM   1678  HD3 ARG A 108      -8.647   8.680  -2.198  1.00 98.00           H  
ATOM   1679  NE  ARG A 108     -10.434   7.931  -1.332  1.00 98.00           N  
ATOM   1680  HE  ARG A 108     -10.777   7.518  -0.477  1.00 98.00           H  
ATOM   1681  NH1 ARG A 108     -11.062   8.809  -3.341  1.00 98.00           N  
ATOM   1682 HH11 ARG A 108     -10.075   8.918  -3.528  1.00 98.00           H  
ATOM   1683 HH12 ARG A 108     -11.761   9.291  -3.887  1.00 98.00           H  
ATOM   1684  NH2 ARG A 108     -12.573   8.402  -1.706  1.00 98.00           N  
ATOM   1685 HH21 ARG A 108     -12.670   8.079  -0.754  1.00 98.00           H  
ATOM   1686 HH22 ARG A 108     -13.348   8.783  -2.229  1.00 98.00           H  
ATOM   1687  CZ  ARG A 108     -11.352   8.379  -2.142  1.00 98.00           C  
ATOM   1688  N   ASN A 109      -7.243   7.925   3.111  1.00 97.31           N  
ATOM   1689  H   ASN A 109      -7.224   8.929   3.001  1.00 97.31           H  
ATOM   1690  CA  ASN A 109      -7.924   7.373   4.274  1.00 97.31           C  
ATOM   1691  HA  ASN A 109      -7.703   6.310   4.368  1.00 97.31           H  
ATOM   1692  C   ASN A 109      -9.442   7.503   4.117  1.00 97.31           C  
ATOM   1693  CB  ASN A 109      -7.389   8.071   5.530  1.00 97.31           C  
ATOM   1694  HB2 ASN A 109      -7.599   9.138   5.452  1.00 97.31           H  
ATOM   1695  HB3 ASN A 109      -6.312   7.924   5.604  1.00 97.31           H  
ATOM   1696  O   ASN A 109      -9.999   8.582   4.285  1.00 97.31           O  
ATOM   1697  CG  ASN A 109      -8.030   7.551   6.798  1.00 97.31           C  
ATOM   1698  ND2 ASN A 109      -7.845   8.224   7.904  1.00 97.31           N  
ATOM   1699 HD21 ASN A 109      -8.253   7.865   8.755  1.00 97.31           H  
ATOM   1700 HD22 ASN A 109      -7.201   9.002   7.909  1.00 97.31           H  
ATOM   1701  OD1 ASN A 109      -8.679   6.519   6.818  1.00 97.31           O  
ATOM   1702  N   ASP A 110     -10.112   6.388   3.837  1.00 95.97           N  
ATOM   1703  H   ASP A 110      -9.604   5.516   3.802  1.00 95.97           H  
ATOM   1704  CA  ASP A 110     -11.576   6.308   3.776  1.00 95.97           C  
ATOM   1705  HA  ASP A 110     -11.982   7.313   3.664  1.00 95.97           H  
ATOM   1706  C   ASP A 110     -12.177   5.753   5.090  1.00 95.97           C  
ATOM   1707  CB  ASP A 110     -12.012   5.512   2.530  1.00 95.97           C  
ATOM   1708  HB2 ASP A 110     -11.539   4.530   2.559  1.00 95.97           H  
ATOM   1709  HB3 ASP A 110     -13.090   5.358   2.567  1.00 95.97           H  
ATOM   1710  O   ASP A 110     -13.348   5.382   5.130  1.00 95.97           O  
ATOM   1711  CG  ASP A 110     -11.700   6.190   1.185  1.00 95.97           C  
ATOM   1712  OD1 ASP A 110     -12.070   7.366   0.949  1.00 95.97           O  
ATOM   1713  OD2 ASP A 110     -11.153   5.509   0.292  1.00 95.97           O  
ATOM   1714  N   SER A 111     -11.394   5.684   6.177  1.00 93.52           N  
ATOM   1715  H   SER A 111     -10.442   6.011   6.095  1.00 93.52           H  
ATOM   1716  CA  SER A 111     -11.878   5.309   7.512  1.00 93.52           C  
ATOM   1717  HA  SER A 111     -12.691   4.595   7.384  1.00 93.52           H  
ATOM   1718  C   SER A 111     -12.441   6.500   8.296  1.00 93.52           C  
ATOM   1719  CB  SER A 111     -10.785   4.597   8.319  1.00 93.52           C  
ATOM   1720  HB2 SER A 111     -11.256   4.055   9.139  1.00 93.52           H  
ATOM   1721  HB3 SER A 111     -10.251   3.890   7.683  1.00 93.52           H  
ATOM   1722  O   SER A 111     -12.232   7.663   7.956  1.00 93.52           O  
ATOM   1723  OG  SER A 111      -9.870   5.487   8.894  1.00 93.52           O  
ATOM   1724  HG  SER A 111      -9.380   5.894   8.176  1.00 93.52           H  
ATOM   1725  N   SER A 112     -13.136   6.214   9.401  1.00 93.17           N  
ATOM   1726  H   SER A 112     -13.301   5.246   9.637  1.00 93.17           H  
ATOM   1727  CA  SER A 112     -13.686   7.231  10.307  1.00 93.17           C  
ATOM   1728  HA  SER A 112     -14.038   8.070   9.706  1.00 93.17           H  
ATOM   1729  C   SER A 112     -12.676   7.801  11.312  1.00 93.17           C  
ATOM   1730  CB  SER A 112     -14.893   6.649  11.046  1.00 93.17           C  
ATOM   1731  HB2 SER A 112     -15.338   7.410  11.688  1.00 93.17           H  
ATOM   1732  HB3 SER A 112     -15.638   6.334  10.315  1.00 93.17           H  
ATOM   1733  O   SER A 112     -13.042   8.652  12.121  1.00 93.17           O  
ATOM   1734  OG  SER A 112     -14.512   5.530  11.825  1.00 93.17           O  
ATOM   1735  HG  SER A 112     -13.974   5.829  12.561  1.00 93.17           H  
ATOM   1736  N   THR A 113     -11.429   7.325  11.314  1.00 93.05           N  
ATOM   1737  H   THR A 113     -11.159   6.672  10.592  1.00 93.05           H  
ATOM   1738  CA  THR A 113     -10.381   7.731  12.264  1.00 93.05           C  
ATOM   1739  HA  THR A 113     -10.734   8.589  12.838  1.00 93.05           H  
ATOM   1740  C   THR A 113      -9.107   8.135  11.530  1.00 93.05           C  
ATOM   1741  CB  THR A 113     -10.041   6.610  13.258  1.00 93.05           C  
ATOM   1742  HB  THR A 113      -9.184   6.916  13.857  1.00 93.05           H  
ATOM   1743  O   THR A 113      -8.836   7.591  10.463  1.00 93.05           O  
ATOM   1744  CG2 THR A 113     -11.211   6.316  14.197  1.00 93.05           C  
ATOM   1745 HG21 THR A 113     -12.050   5.907  13.634  1.00 93.05           H  
ATOM   1746 HG22 THR A 113     -11.519   7.231  14.702  1.00 93.05           H  
ATOM   1747 HG23 THR A 113     -10.895   5.585  14.941  1.00 93.05           H  
ATOM   1748  OG1 THR A 113      -9.728   5.409  12.589  1.00 93.05           O  
ATOM   1749  HG1 THR A 113      -9.113   5.608  11.879  1.00 93.05           H  
ATOM   1750  N   PRO A 114      -8.284   9.048  12.070  1.00 95.62           N  
ATOM   1751  CA  PRO A 114      -6.950   9.276  11.528  1.00 95.62           C  
ATOM   1752  HA  PRO A 114      -7.044   9.684  10.522  1.00 95.62           H  
ATOM   1753  C   PRO A 114      -6.142   7.975  11.479  1.00 95.62           C  
ATOM   1754  CB  PRO A 114      -6.295  10.318  12.437  1.00 95.62           C  
ATOM   1755  HB2 PRO A 114      -5.713   9.827  13.217  1.00 95.62           H  
ATOM   1756  HB3 PRO A 114      -5.668  11.007  11.871  1.00 95.62           H  
ATOM   1757  O   PRO A 114      -6.256   7.133  12.373  1.00 95.62           O  
ATOM   1758  CG  PRO A 114      -7.488  11.032  13.071  1.00 95.62           C  
ATOM   1759  HG2 PRO A 114      -7.856  11.801  12.392  1.00 95.62           H  
ATOM   1760  HG3 PRO A 114      -7.233  11.466  14.038  1.00 95.62           H  
ATOM   1761  CD  PRO A 114      -8.529   9.921  13.205  1.00 95.62           C  
ATOM   1762  HD2 PRO A 114      -9.531  10.349  13.180  1.00 95.62           H  
ATOM   1763  HD3 PRO A 114      -8.368   9.370  14.131  1.00 95.62           H  
ATOM   1764  N   VAL A 115      -5.328   7.833  10.438  1.00 96.72           N  
ATOM   1765  H   VAL A 115      -5.295   8.565   9.743  1.00 96.72           H  
ATOM   1766  CA  VAL A 115      -4.357   6.743  10.302  1.00 96.72           C  
ATOM   1767  HA  VAL A 115      -4.394   6.114  11.191  1.00 96.72           H  
ATOM   1768  C   VAL A 115      -2.958   7.328  10.230  1.00 96.72           C  
ATOM   1769  CB  VAL A 115      -4.642   5.834   9.094  1.00 96.72           C  
ATOM   1770  HB  VAL A 115      -3.901   5.035   9.081  1.00 96.72           H  
ATOM   1771  O   VAL A 115      -2.752   8.391   9.644  1.00 96.72           O  
ATOM   1772  CG1 VAL A 115      -6.023   5.183   9.207  1.00 96.72           C  
ATOM   1773 HG11 VAL A 115      -6.161   4.494   8.374  1.00 96.72           H  
ATOM   1774 HG12 VAL A 115      -6.090   4.632  10.146  1.00 96.72           H  
ATOM   1775 HG13 VAL A 115      -6.810   5.936   9.182  1.00 96.72           H  
ATOM   1776  CG2 VAL A 115      -4.563   6.573   7.756  1.00 96.72           C  
ATOM   1777 HG21 VAL A 115      -5.215   7.446   7.773  1.00 96.72           H  
ATOM   1778 HG22 VAL A 115      -3.537   6.888   7.562  1.00 96.72           H  
ATOM   1779 HG23 VAL A 115      -4.886   5.909   6.954  1.00 96.72           H  
ATOM   1780  N   GLU A 116      -1.994   6.636  10.814  1.00 97.61           N  
ATOM   1781  H   GLU A 116      -2.227   5.755  11.250  1.00 97.61           H  
ATOM   1782  CA  GLU A 116      -0.582   6.957  10.694  1.00 97.61           C  
ATOM   1783  HA  GLU A 116      -0.474   7.955  10.268  1.00 97.61           H  
ATOM   1784  C   GLU A 116       0.073   5.968   9.732  1.00 97.61           C  
ATOM   1785  CB  GLU A 116       0.062   6.998  12.086  1.00 97.61           C  
ATOM   1786  HB2 GLU A 116      -0.511   7.691  12.703  1.00 97.61           H  
ATOM   1787  HB3 GLU A 116       0.031   6.012  12.549  1.00 97.61           H  
ATOM   1788  O   GLU A 116      -0.057   4.753   9.872  1.00 97.61           O  
ATOM   1789  CG  GLU A 116       1.509   7.488  12.005  1.00 97.61           C  
ATOM   1790  HG2 GLU A 116       2.141   6.681  11.634  1.00 97.61           H  
ATOM   1791  HG3 GLU A 116       1.562   8.302  11.281  1.00 97.61           H  
ATOM   1792  CD  GLU A 116       2.022   8.008  13.356  1.00 97.61           C  
ATOM   1793  OE1 GLU A 116       2.869   7.343  13.984  1.00 97.61           O  
ATOM   1794  OE2 GLU A 116       1.645   9.149  13.704  1.00 97.61           O  
ATOM   1795  N   VAL A 117       0.752   6.486   8.712  1.00 97.32           N  
ATOM   1796  H   VAL A 117       0.774   7.491   8.614  1.00 97.32           H  
ATOM   1797  CA  VAL A 117       1.469   5.680   7.727  1.00 97.32           C  
ATOM   1798  HA  VAL A 117       1.296   4.627   7.948  1.00 97.32           H  
ATOM   1799  C   VAL A 117       2.960   5.951   7.858  1.00 97.32           C  
ATOM   1800  CB  VAL A 117       0.958   5.910   6.296  1.00 97.32           C  
ATOM   1801  HB  VAL A 117       1.181   6.931   5.988  1.00 97.32           H  
ATOM   1802  O   VAL A 117       3.439   7.044   7.549  1.00 97.32           O  
ATOM   1803  CG1 VAL A 117       1.651   4.933   5.334  1.00 97.32           C  
ATOM   1804 HG11 VAL A 117       1.262   5.067   4.325  1.00 97.32           H  
ATOM   1805 HG12 VAL A 117       1.472   3.906   5.653  1.00 97.32           H  
ATOM   1806 HG13 VAL A 117       2.725   5.120   5.318  1.00 97.32           H  
ATOM   1807  CG2 VAL A 117      -0.558   5.682   6.197  1.00 97.32           C  
ATOM   1808 HG21 VAL A 117      -0.813   4.696   6.586  1.00 97.32           H  
ATOM   1809 HG22 VAL A 117      -0.889   5.759   5.162  1.00 97.32           H  
ATOM   1810 HG23 VAL A 117      -1.084   6.438   6.781  1.00 97.32           H  
ATOM   1811  N   HIS A 118       3.708   4.936   8.279  1.00 96.94           N  
ATOM   1812  H   HIS A 118       3.232   4.086   8.546  1.00 96.94           H  
ATOM   1813  CA  HIS A 118       5.164   4.942   8.255  1.00 96.94           C  
ATOM   1814  HA  HIS A 118       5.509   5.974   8.329  1.00 96.94           H  
ATOM   1815  C   HIS A 118       5.657   4.345   6.944  1.00 96.94           C  
ATOM   1816  CB  HIS A 118       5.762   4.183   9.435  1.00 96.94           C  
ATOM   1817  HB2 HIS A 118       5.670   3.110   9.268  1.00 96.94           H  
ATOM   1818  HB3 HIS A 118       6.828   4.406   9.483  1.00 96.94           H  
ATOM   1819  O   HIS A 118       5.400   3.183   6.634  1.00 96.94           O  
ATOM   1820  CG  HIS A 118       5.147   4.529  10.755  1.00 96.94           C  
ATOM   1821  CD2 HIS A 118       4.146   3.848  11.391  1.00 96.94           C  
ATOM   1822  HD2 HIS A 118       3.624   2.972  11.035  1.00 96.94           H  
ATOM   1823  ND1 HIS A 118       5.504   5.590  11.552  1.00 96.94           N  
ATOM   1824  HD1 HIS A 118       6.080   6.376  11.285  1.00 96.94           H  
ATOM   1825  CE1 HIS A 118       4.756   5.527  12.666  1.00 96.94           C  
ATOM   1826  HE1 HIS A 118       4.788   6.225  13.489  1.00 96.94           H  
ATOM   1827  NE2 HIS A 118       3.933   4.474  12.609  1.00 96.94           N  
ATOM   1828  N   ILE A 119       6.408   5.133   6.191  1.00 96.14           N  
ATOM   1829  H   ILE A 119       6.573   6.074   6.519  1.00 96.14           H  
ATOM   1830  CA  ILE A 119       6.996   4.752   4.916  1.00 96.14           C  
ATOM   1831  HA  ILE A 119       6.614   3.776   4.619  1.00 96.14           H  
ATOM   1832  C   ILE A 119       8.506   4.661   5.111  1.00 96.14           C  
ATOM   1833  CB  ILE A 119       6.623   5.761   3.811  1.00 96.14           C  
ATOM   1834  HB  ILE A 119       7.158   6.691   4.006  1.00 96.14           H  
ATOM   1835  O   ILE A 119       9.137   5.625   5.548  1.00 96.14           O  
ATOM   1836  CG1 ILE A 119       5.112   6.091   3.781  1.00 96.14           C  
ATOM   1837 HG12 ILE A 119       4.542   5.200   3.516  1.00 96.14           H  
ATOM   1838 HG13 ILE A 119       4.785   6.422   4.766  1.00 96.14           H  
ATOM   1839  CG2 ILE A 119       7.092   5.184   2.464  1.00 96.14           C  
ATOM   1840 HG21 ILE A 119       8.173   5.040   2.475  1.00 96.14           H  
ATOM   1841 HG22 ILE A 119       6.612   4.223   2.279  1.00 96.14           H  
ATOM   1842 HG23 ILE A 119       6.861   5.861   1.642  1.00 96.14           H  
ATOM   1843  CD1 ILE A 119       4.764   7.226   2.813  1.00 96.14           C  
ATOM   1844 HD11 ILE A 119       5.373   8.101   3.040  1.00 96.14           H  
ATOM   1845 HD12 ILE A 119       4.928   6.922   1.780  1.00 96.14           H  
ATOM   1846 HD13 ILE A 119       3.713   7.491   2.929  1.00 96.14           H  
ATOM   1847  N   LYS A 120       9.096   3.515   4.774  1.00 92.50           N  
ATOM   1848  H   LYS A 120       8.502   2.769   4.441  1.00 92.50           H  
ATOM   1849  CA  LYS A 120      10.545   3.304   4.771  1.00 92.50           C  
ATOM   1850  HA  LYS A 120      11.042   4.241   5.021  1.00 92.50           H  
ATOM   1851  C   LYS A 120      11.012   2.907   3.376  1.00 92.50           C  
ATOM   1852  CB  LYS A 120      10.921   2.273   5.839  1.00 92.50           C  
ATOM   1853  HB2 LYS A 120      10.381   1.346   5.643  1.00 92.50           H  
ATOM   1854  HB3 LYS A 120      10.615   2.646   6.817  1.00 92.50           H  
ATOM   1855  O   LYS A 120      10.478   1.972   2.782  1.00 92.50           O  
ATOM   1856  CG  LYS A 120      12.429   1.992   5.850  1.00 92.50           C  
ATOM   1857  HG2 LYS A 120      12.969   2.894   6.137  1.00 92.50           H  
ATOM   1858  HG3 LYS A 120      12.757   1.690   4.856  1.00 92.50           H  
ATOM   1859  CD  LYS A 120      12.761   0.855   6.813  1.00 92.50           C  
ATOM   1860  HD2 LYS A 120      12.481   1.130   7.830  1.00 92.50           H  
ATOM   1861  HD3 LYS A 120      12.203  -0.031   6.510  1.00 92.50           H  
ATOM   1862  CE  LYS A 120      14.264   0.584   6.718  1.00 92.50           C  
ATOM   1863  HE2 LYS A 120      14.535   0.537   5.663  1.00 92.50           H  
ATOM   1864  HE3 LYS A 120      14.816   1.424   7.140  1.00 92.50           H  
ATOM   1865  NZ  LYS A 120      14.615  -0.691   7.384  1.00 92.50           N  
ATOM   1866  HZ1 LYS A 120      14.099  -1.438   6.942  1.00 92.50           H  
ATOM   1867  HZ2 LYS A 120      14.370  -0.675   8.363  1.00 92.50           H  
ATOM   1868  HZ3 LYS A 120      15.602  -0.872   7.269  1.00 92.50           H  
ATOM   1869  N   VAL A 121      12.040   3.598   2.894  1.00 88.35           N  
ATOM   1870  H   VAL A 121      12.417   4.342   3.465  1.00 88.35           H  
ATOM   1871  CA  VAL A 121      12.609   3.448   1.552  1.00 88.35           C  
ATOM   1872  HA  VAL A 121      12.328   2.485   1.126  1.00 88.35           H  
ATOM   1873  C   VAL A 121      14.125   3.532   1.664  1.00 88.35           C  
ATOM   1874  CB  VAL A 121      12.094   4.564   0.636  1.00 88.35           C  
ATOM   1875  HB  VAL A 121      12.459   5.529   0.990  1.00 88.35           H  
ATOM   1876  O   VAL A 121      14.680   4.606   1.891  1.00 88.35           O  
ATOM   1877  CG1 VAL A 121      12.582   4.341  -0.787  1.00 88.35           C  
ATOM   1878 HG11 VAL A 121      12.176   5.144  -1.403  1.00 88.35           H  
ATOM   1879 HG12 VAL A 121      13.670   4.393  -0.838  1.00 88.35           H  
ATOM   1880 HG13 VAL A 121      12.243   3.373  -1.153  1.00 88.35           H  
ATOM   1881  CG2 VAL A 121      10.570   4.637   0.608  1.00 88.35           C  
ATOM   1882 HG21 VAL A 121      10.288   5.524   0.040  1.00 88.35           H  
ATOM   1883 HG22 VAL A 121      10.150   3.729   0.176  1.00 88.35           H  
ATOM   1884 HG23 VAL A 121      10.177   4.791   1.613  1.00 88.35           H  
ATOM   1885  N   GLY A 122      14.806   2.387   1.582  1.00 83.68           N  
ATOM   1886  H   GLY A 122      14.315   1.543   1.325  1.00 83.68           H  
ATOM   1887  CA  GLY A 122      16.219   2.307   1.957  1.00 83.68           C  
ATOM   1888  HA2 GLY A 122      16.559   1.272   1.908  1.00 83.68           H  
ATOM   1889  HA3 GLY A 122      16.810   2.898   1.258  1.00 83.68           H  
ATOM   1890  C   GLY A 122      16.439   2.827   3.386  1.00 83.68           C  
ATOM   1891  O   GLY A 122      15.882   2.278   4.346  1.00 83.68           O  
ATOM   1892  N   ASP A 123      17.221   3.902   3.506  1.00 86.29           N  
ATOM   1893  H   ASP A 123      17.656   4.269   2.672  1.00 86.29           H  
ATOM   1894  CA  ASP A 123      17.520   4.589   4.770  1.00 86.29           C  
ATOM   1895  HA  ASP A 123      17.458   3.871   5.588  1.00 86.29           H  
ATOM   1896  C   ASP A 123      16.552   5.738   5.097  1.00 86.29           C  
ATOM   1897  CB  ASP A 123      18.960   5.117   4.726  1.00 86.29           C  
ATOM   1898  HB2 ASP A 123      19.188   5.616   5.668  1.00 86.29           H  
ATOM   1899  HB3 ASP A 123      19.048   5.849   3.924  1.00 86.29           H  
ATOM   1900  O   ASP A 123      16.498   6.191   6.243  1.00 86.29           O  
ATOM   1901  CG  ASP A 123      19.970   3.990   4.517  1.00 86.29           C  
ATOM   1902  OD1 ASP A 123      19.915   3.015   5.303  1.00 86.29           O  
ATOM   1903  OD2 ASP A 123      20.761   4.111   3.556  1.00 86.29           O  
ATOM   1904  N   GLU A 124      15.769   6.209   4.122  1.00 90.22           N  
ATOM   1905  H   GLU A 124      15.734   5.719   3.240  1.00 90.22           H  
ATOM   1906  CA  GLU A 124      14.805   7.286   4.337  1.00 90.22           C  
ATOM   1907  HA  GLU A 124      15.270   8.003   5.014  1.00 90.22           H  
ATOM   1908  C   GLU A 124      13.542   6.745   5.018  1.00 90.22           C  
ATOM   1909  CB  GLU A 124      14.502   8.038   3.028  1.00 90.22           C  
ATOM   1910  HB2 GLU A 124      15.445   8.246   2.523  1.00 90.22           H  
ATOM   1911  HB3 GLU A 124      13.882   7.418   2.381  1.00 90.22           H  
ATOM   1912  O   GLU A 124      13.018   5.681   4.672  1.00 90.22           O  
ATOM   1913  CG  GLU A 124      13.788   9.375   3.312  1.00 90.22           C  
ATOM   1914  HG2 GLU A 124      14.395   9.951   4.011  1.00 90.22           H  
ATOM   1915  HG3 GLU A 124      12.836   9.167   3.800  1.00 90.22           H  
ATOM   1916  CD  GLU A 124      13.522  10.237   2.066  1.00 90.22           C  
ATOM   1917  OE1 GLU A 124      12.695  11.178   2.185  1.00 90.22           O  
ATOM   1918  OE2 GLU A 124      14.104   9.965   0.997  1.00 90.22           O  
ATOM   1919  N   LYS A 125      13.045   7.491   6.007  1.00 94.06           N  
ATOM   1920  H   LYS A 125      13.501   8.369   6.213  1.00 94.06           H  
ATOM   1921  CA  LYS A 125      11.808   7.192   6.730  1.00 94.06           C  
ATOM   1922  HA  LYS A 125      11.257   6.419   6.194  1.00 94.06           H  
ATOM   1923  C   LYS A 125      10.940   8.437   6.790  1.00 94.06           C  
ATOM   1924  CB  LYS A 125      12.105   6.695   8.149  1.00 94.06           C  
ATOM   1925  HB2 LYS A 125      11.158   6.559   8.673  1.00 94.06           H  
ATOM   1926  HB3 LYS A 125      12.679   7.458   8.674  1.00 94.06           H  
ATOM   1927  O   LYS A 125      11.435   9.510   7.129  1.00 94.06           O  
ATOM   1928  CG  LYS A 125      12.875   5.370   8.175  1.00 94.06           C  
ATOM   1929  HG2 LYS A 125      12.282   4.595   7.690  1.00 94.06           H  
ATOM   1930  HG3 LYS A 125      13.824   5.482   7.650  1.00 94.06           H  
ATOM   1931  CD  LYS A 125      13.150   4.980   9.629  1.00 94.06           C  
ATOM   1932  HD2 LYS A 125      12.203   4.792  10.135  1.00 94.06           H  
ATOM   1933  HD3 LYS A 125      13.660   5.808  10.121  1.00 94.06           H  
ATOM   1934  CE  LYS A 125      14.035   3.735   9.688  1.00 94.06           C  
ATOM   1935  HE2 LYS A 125      13.498   2.906   9.228  1.00 94.06           H  
ATOM   1936  HE3 LYS A 125      14.933   3.931   9.103  1.00 94.06           H  
ATOM   1937  NZ  LYS A 125      14.391   3.424  11.095  1.00 94.06           N  
ATOM   1938  HZ1 LYS A 125      13.558   3.249  11.639  1.00 94.06           H  
ATOM   1939  HZ2 LYS A 125      15.007   2.626  11.150  1.00 94.06           H  
ATOM   1940  HZ3 LYS A 125      14.866   4.216  11.503  1.00 94.06           H  
ATOM   1941  N   ARG A 126       9.646   8.286   6.519  1.00 96.31           N  
ATOM   1942  H   ARG A 126       9.326   7.367   6.247  1.00 96.31           H  
ATOM   1943  CA  ARG A 126       8.641   9.338   6.696  1.00 96.31           C  
ATOM   1944  HA  ARG A 126       9.056  10.132   7.318  1.00 96.31           H  
ATOM   1945  C   ARG A 126       7.435   8.779   7.430  1.00 96.31           C  
ATOM   1946  CB  ARG A 126       8.241   9.945   5.343  1.00 96.31           C  
ATOM   1947  HB2 ARG A 126       7.860   9.162   4.687  1.00 96.31           H  
ATOM   1948  HB3 ARG A 126       7.443  10.668   5.512  1.00 96.31           H  
ATOM   1949  O   ARG A 126       7.014   7.665   7.147  1.00 96.31           O  
ATOM   1950  CG  ARG A 126       9.423  10.658   4.670  1.00 96.31           C  
ATOM   1951  HG2 ARG A 126      10.171   9.926   4.367  1.00 96.31           H  
ATOM   1952  HG3 ARG A 126       9.876  11.361   5.370  1.00 96.31           H  
ATOM   1953  CD  ARG A 126       8.943  11.423   3.440  1.00 96.31           C  
ATOM   1954  HD2 ARG A 126       8.441  10.719   2.776  1.00 96.31           H  
ATOM   1955  HD3 ARG A 126       8.241  12.196   3.751  1.00 96.31           H  
ATOM   1956  NE  ARG A 126      10.066  12.024   2.710  1.00 96.31           N  
ATOM   1957  HE  ARG A 126      10.988  11.633   2.841  1.00 96.31           H  
ATOM   1958  NH1 ARG A 126       8.859  13.325   1.247  1.00 96.31           N  
ATOM   1959 HH11 ARG A 126       8.842  13.693   0.306  1.00 96.31           H  
ATOM   1960 HH12 ARG A 126       8.015  13.127   1.764  1.00 96.31           H  
ATOM   1961  NH2 ARG A 126      11.053  13.023   0.963  1.00 96.31           N  
ATOM   1962 HH21 ARG A 126      10.978  13.357   0.013  1.00 96.31           H  
ATOM   1963 HH22 ARG A 126      11.860  12.480   1.238  1.00 96.31           H  
ATOM   1964  CZ  ARG A 126       9.983  12.803   1.655  1.00 96.31           C  
ATOM   1965  N   THR A 127       6.886   9.565   8.343  1.00 97.11           N  
ATOM   1966  H   THR A 127       7.270  10.487   8.490  1.00 97.11           H  
ATOM   1967  CA  THR A 127       5.616   9.273   9.012  1.00 97.11           C  
ATOM   1968  HA  THR A 127       5.243   8.293   8.715  1.00 97.11           H  
ATOM   1969  C   THR A 127       4.617  10.329   8.577  1.00 97.11           C  
ATOM   1970  CB  THR A 127       5.767   9.274  10.537  1.00 97.11           C  
ATOM   1971  HB  THR A 127       6.110  10.254  10.869  1.00 97.11           H  
ATOM   1972  O   THR A 127       4.939  11.518   8.602  1.00 97.11           O  
ATOM   1973  CG2 THR A 127       4.460   8.940  11.241  1.00 97.11           C  
ATOM   1974 HG21 THR A 127       4.062   7.999  10.861  1.00 97.11           H  
ATOM   1975 HG22 THR A 127       4.620   8.852  12.316  1.00 97.11           H  
ATOM   1976 HG23 THR A 127       3.726   9.730  11.082  1.00 97.11           H  
ATOM   1977  OG1 THR A 127       6.697   8.298  10.960  1.00 97.11           O  
ATOM   1978  HG1 THR A 127       6.674   8.349  11.918  1.00 97.11           H  
ATOM   1979  N   VAL A 128       3.432   9.902   8.155  1.00 97.29           N  
ATOM   1980  H   VAL A 128       3.254   8.908   8.124  1.00 97.29           H  
ATOM   1981  CA  VAL A 128       2.365  10.790   7.693  1.00 97.29           C  
ATOM   1982  HA  VAL A 128       2.599  11.820   7.963  1.00 97.29           H  
ATOM   1983  C   VAL A 128       1.069  10.407   8.383  1.00 97.29           C  
ATOM   1984  CB  VAL A 128       2.214  10.723   6.163  1.00 97.29           C  
ATOM   1985  HB  VAL A 128       1.950   9.709   5.864  1.00 97.29           H  
ATOM   1986  O   VAL A 128       0.634   9.263   8.292  1.00 97.29           O  
ATOM   1987  CG1 VAL A 128       1.130  11.677   5.655  1.00 97.29           C  
ATOM   1988 HG11 VAL A 128       1.378  12.710   5.901  1.00 97.29           H  
ATOM   1989 HG12 VAL A 128       1.037  11.565   4.575  1.00 97.29           H  
ATOM   1990 HG13 VAL A 128       0.163  11.428   6.091  1.00 97.29           H  
ATOM   1991  CG2 VAL A 128       3.533  11.106   5.480  1.00 97.29           C  
ATOM   1992 HG21 VAL A 128       4.260  10.302   5.596  1.00 97.29           H  
ATOM   1993 HG22 VAL A 128       3.926  12.023   5.918  1.00 97.29           H  
ATOM   1994 HG23 VAL A 128       3.353  11.278   4.418  1.00 97.29           H  
ATOM   1995  N   THR A 129       0.439  11.370   9.046  1.00 97.80           N  
ATOM   1996  H   THR A 129       0.860  12.285   9.118  1.00 97.80           H  
ATOM   1997  CA  THR A 129      -0.943  11.229   9.503  1.00 97.80           C  
ATOM   1998  HA  THR A 129      -1.123  10.195   9.797  1.00 97.80           H  
ATOM   1999  C   THR A 129      -1.874  11.592   8.351  1.00 97.80           C  
ATOM   2000  CB  THR A 129      -1.226  12.122  10.714  1.00 97.80           C  
ATOM   2001  HB  THR A 129      -1.197  13.166  10.401  1.00 97.80           H  
ATOM   2002  O   THR A 129      -1.721  12.656   7.758  1.00 97.80           O  
ATOM   2003  CG2 THR A 129      -2.593  11.837  11.334  1.00 97.80           C  
ATOM   2004 HG21 THR A 129      -2.716  12.442  12.232  1.00 97.80           H  
ATOM   2005 HG22 THR A 129      -2.672  10.782  11.595  1.00 97.80           H  
ATOM   2006 HG23 THR A 129      -3.384  12.096  10.630  1.00 97.80           H  
ATOM   2007  OG1 THR A 129      -0.243  11.943  11.712  1.00 97.80           O  
ATOM   2008  HG1 THR A 129      -0.226  11.028  12.001  1.00 97.80           H  
ATOM   2009  N   VAL A 130      -2.831  10.719   8.042  1.00 97.66           N  
ATOM   2010  H   VAL A 130      -2.872   9.858   8.568  1.00 97.66           H  
ATOM   2011  CA  VAL A 130      -3.860  10.939   7.020  1.00 97.66           C  
ATOM   2012  HA  VAL A 130      -3.707  11.913   6.554  1.00 97.66           H  
ATOM   2013  C   VAL A 130      -5.215  10.955   7.720  1.00 97.66           C  
ATOM   2014  CB  VAL A 130      -3.793   9.874   5.907  1.00 97.66           C  
ATOM   2015  HB  VAL A 130      -4.124   8.915   6.306  1.00 97.66           H  
ATOM   2016  O   VAL A 130      -5.651   9.957   8.301  1.00 97.66           O  
ATOM   2017  CG1 VAL A 130      -4.701  10.248   4.731  1.00 97.66           C  
ATOM   2018 HG11 VAL A 130      -4.368  11.184   4.282  1.00 97.66           H  
ATOM   2019 HG12 VAL A 130      -5.728  10.381   5.071  1.00 97.66           H  
ATOM   2020 HG13 VAL A 130      -4.681   9.465   3.974  1.00 97.66           H  
ATOM   2021  CG2 VAL A 130      -2.374   9.686   5.354  1.00 97.66           C  
ATOM   2022 HG21 VAL A 130      -1.993  10.637   4.982  1.00 97.66           H  
ATOM   2023 HG22 VAL A 130      -1.710   9.309   6.132  1.00 97.66           H  
ATOM   2024 HG23 VAL A 130      -2.394   8.960   4.541  1.00 97.66           H  
ATOM   2025  N   ASN A 131      -5.880  12.103   7.717  1.00 97.31           N  
ATOM   2026  H   ASN A 131      -5.482  12.877   7.204  1.00 97.31           H  
ATOM   2027  CA  ASN A 131      -7.174  12.305   8.356  1.00 97.31           C  
ATOM   2028  HA  ASN A 131      -7.130  11.851   9.346  1.00 97.31           H  
ATOM   2029  C   ASN A 131      -8.311  11.634   7.563  1.00 97.31           C  
ATOM   2030  CB  ASN A 131      -7.413  13.812   8.530  1.00 97.31           C  
ATOM   2031  HB2 ASN A 131      -8.405  13.993   8.944  1.00 97.31           H  
ATOM   2032  HB3 ASN A 131      -7.362  14.305   7.560  1.00 97.31           H  
ATOM   2033  O   ASN A 131      -8.148  11.342   6.379  1.00 97.31           O  
ATOM   2034  CG  ASN A 131      -6.402  14.429   9.473  1.00 97.31           C  
ATOM   2035  ND2 ASN A 131      -5.478  15.202   8.960  1.00 97.31           N  
ATOM   2036 HD21 ASN A 131      -4.737  15.512   9.572  1.00 97.31           H  
ATOM   2037 HD22 ASN A 131      -5.321  15.148   7.964  1.00 97.31           H  
ATOM   2038  OD1 ASN A 131      -6.428  14.193  10.671  1.00 97.31           O  
ATOM   2039  N   PRO A 132      -9.479  11.389   8.184  1.00 96.90           N  
ATOM   2040  CA  PRO A 132     -10.653  10.872   7.481  1.00 96.90           C  
ATOM   2041  HA  PRO A 132     -10.467   9.836   7.199  1.00 96.90           H  
ATOM   2042  C   PRO A 132     -11.009  11.693   6.232  1.00 96.90           C  
ATOM   2043  CB  PRO A 132     -11.782  10.917   8.516  1.00 96.90           C  
ATOM   2044  HB2 PRO A 132     -12.247  11.903   8.532  1.00 96.90           H  
ATOM   2045  HB3 PRO A 132     -12.536  10.150   8.338  1.00 96.90           H  
ATOM   2046  O   PRO A 132     -11.208  12.905   6.315  1.00 96.90           O  
ATOM   2047  CG  PRO A 132     -11.033  10.699   9.826  1.00 96.90           C  
ATOM   2048  HG2 PRO A 132     -11.600  11.049  10.688  1.00 96.90           H  
ATOM   2049  HG3 PRO A 132     -10.786   9.641   9.921  1.00 96.90           H  
ATOM   2050  CD  PRO A 132      -9.758  11.507   9.608  1.00 96.90           C  
ATOM   2051  HD2 PRO A 132      -8.950  11.096  10.214  1.00 96.90           H  
ATOM   2052  HD3 PRO A 132      -9.937  12.551   9.864  1.00 96.90           H  
ATOM   2053  N   GLY A 133     -11.101  11.028   5.079  1.00 96.86           N  
ATOM   2054  H   GLY A 133     -10.847  10.050   5.071  1.00 96.86           H  
ATOM   2055  CA  GLY A 133     -11.374  11.638   3.775  1.00 96.86           C  
ATOM   2056  HA2 GLY A 133     -11.673  10.850   3.084  1.00 96.86           H  
ATOM   2057  HA3 GLY A 133     -12.199  12.344   3.877  1.00 96.86           H  
ATOM   2058  C   GLY A 133     -10.192  12.382   3.143  1.00 96.86           C  
ATOM   2059  O   GLY A 133     -10.352  12.950   2.063  1.00 96.86           O  
ATOM   2060  N   GLU A 134      -9.023  12.402   3.788  1.00 97.75           N  
ATOM   2061  H   GLU A 134      -8.936  11.893   4.656  1.00 97.75           H  
ATOM   2062  CA  GLU A 134      -7.818  13.051   3.273  1.00 97.75           C  
ATOM   2063  HA  GLU A 134      -8.124  13.953   2.744  1.00 97.75           H  
ATOM   2064  C   GLU A 134      -7.084  12.149   2.270  1.00 97.75           C  
ATOM   2065  CB  GLU A 134      -6.915  13.485   4.441  1.00 97.75           C  
ATOM   2066  HB2 GLU A 134      -7.528  14.014   5.170  1.00 97.75           H  
ATOM   2067  HB3 GLU A 134      -6.495  12.596   4.911  1.00 97.75           H  
ATOM   2068  O   GLU A 134      -7.016  10.924   2.420  1.00 97.75           O  
ATOM   2069  CG  GLU A 134      -5.758  14.408   4.026  1.00 97.75           C  
ATOM   2070  HG2 GLU A 134      -6.177  15.269   3.505  1.00 97.75           H  
ATOM   2071  HG3 GLU A 134      -5.111  13.876   3.328  1.00 97.75           H  
ATOM   2072  CD  GLU A 134      -4.914  14.896   5.218  1.00 97.75           C  
ATOM   2073  OE1 GLU A 134      -4.199  15.906   5.055  1.00 97.75           O  
ATOM   2074  OE2 GLU A 134      -5.010  14.303   6.319  1.00 97.75           O  
ATOM   2075  N   GLU A 135      -6.498  12.785   1.255  1.00 97.92           N  
ATOM   2076  H   GLU A 135      -6.558  13.793   1.222  1.00 97.92           H  
ATOM   2077  CA  GLU A 135      -5.537  12.178   0.341  1.00 97.92           C  
ATOM   2078  HA  GLU A 135      -5.365  11.151   0.663  1.00 97.92           H  
ATOM   2079  C   GLU A 135      -4.210  12.944   0.438  1.00 97.92           C  
ATOM   2080  CB  GLU A 135      -6.109  12.122  -1.089  1.00 97.92           C  
ATOM   2081  HB2 GLU A 135      -7.082  11.632  -1.044  1.00 97.92           H  
ATOM   2082  HB3 GLU A 135      -6.251  13.134  -1.468  1.00 97.92           H  
ATOM   2083  O   GLU A 135      -4.185  14.168   0.308  1.00 97.92           O  
ATOM   2084  CG  GLU A 135      -5.206  11.336  -2.058  1.00 97.92           C  
ATOM   2085  HG2 GLU A 135      -4.987  10.363  -1.620  1.00 97.92           H  
ATOM   2086  HG3 GLU A 135      -4.262  11.869  -2.169  1.00 97.92           H  
ATOM   2087  CD  GLU A 135      -5.838  11.103  -3.446  1.00 97.92           C  
ATOM   2088  OE1 GLU A 135      -5.127  11.306  -4.461  1.00 97.92           O  
ATOM   2089  OE2 GLU A 135      -7.001  10.630  -3.514  1.00 97.92           O  
ATOM   2090  N   VAL A 136      -3.110  12.227   0.673  1.00 97.81           N  
ATOM   2091  H   VAL A 136      -3.211  11.224   0.730  1.00 97.81           H  
ATOM   2092  CA  VAL A 136      -1.758  12.789   0.812  1.00 97.81           C  
ATOM   2093  HA  VAL A 136      -1.793  13.850   0.566  1.00 97.81           H  
ATOM   2094  C   VAL A 136      -0.818  12.107  -0.175  1.00 97.81           C  
ATOM   2095  CB  VAL A 136      -1.223  12.662   2.256  1.00 97.81           C  
ATOM   2096  HB  VAL A 136      -1.134  11.608   2.519  1.00 97.81           H  
ATOM   2097  O   VAL A 136      -0.807  10.883  -0.288  1.00 97.81           O  
ATOM   2098  CG1 VAL A 136       0.162  13.316   2.378  1.00 97.81           C  
ATOM   2099 HG11 VAL A 136       0.910  12.723   1.851  1.00 97.81           H  
ATOM   2100 HG12 VAL A 136       0.134  14.324   1.964  1.00 97.81           H  
ATOM   2101 HG13 VAL A 136       0.450  13.391   3.427  1.00 97.81           H  
ATOM   2102  CG2 VAL A 136      -2.149  13.335   3.274  1.00 97.81           C  
ATOM   2103 HG21 VAL A 136      -2.301  14.384   3.020  1.00 97.81           H  
ATOM   2104 HG22 VAL A 136      -3.115  12.831   3.281  1.00 97.81           H  
ATOM   2105 HG23 VAL A 136      -1.730  13.269   4.278  1.00 97.81           H  
ATOM   2106  N   GLU A 137       0.017  12.884  -0.866  1.00 97.82           N  
ATOM   2107  H   GLU A 137      -0.019  13.882  -0.718  1.00 97.82           H  
ATOM   2108  CA  GLU A 137       1.095  12.362  -1.711  1.00 97.82           C  
ATOM   2109  HA  GLU A 137       0.962  11.285  -1.820  1.00 97.82           H  
ATOM   2110  C   GLU A 137       2.460  12.591  -1.049  1.00 97.82           C  
ATOM   2111  CB  GLU A 137       1.017  12.954  -3.130  1.00 97.82           C  
ATOM   2112  HB2 GLU A 137       1.238  14.021  -3.092  1.00 97.82           H  
ATOM   2113  HB3 GLU A 137       0.004  12.822  -3.511  1.00 97.82           H  
ATOM   2114  O   GLU A 137       2.795  13.697  -0.625  1.00 97.82           O  
ATOM   2115  CG  GLU A 137       1.993  12.259  -4.095  1.00 97.82           C  
ATOM   2116  HG2 GLU A 137       3.013  12.396  -3.736  1.00 97.82           H  
ATOM   2117  HG3 GLU A 137       1.792  11.188  -4.095  1.00 97.82           H  
ATOM   2118  CD  GLU A 137       1.888  12.803  -5.530  1.00 97.82           C  
ATOM   2119  OE1 GLU A 137       2.628  13.759  -5.841  1.00 97.82           O  
ATOM   2120  OE2 GLU A 137       1.122  12.220  -6.343  1.00 97.82           O  
ATOM   2121  N   VAL A 138       3.273  11.539  -0.989  1.00 95.94           N  
ATOM   2122  H   VAL A 138       2.914  10.653  -1.315  1.00 95.94           H  
ATOM   2123  CA  VAL A 138       4.643  11.563  -0.477  1.00 95.94           C  
ATOM   2124  HA  VAL A 138       4.882  12.574  -0.147  1.00 95.94           H  
ATOM   2125  C   VAL A 138       5.587  11.173  -1.603  1.00 95.94           C  
ATOM   2126  CB  VAL A 138       4.819  10.615   0.722  1.00 95.94           C  
ATOM   2127  HB  VAL A 138       4.764   9.580   0.386  1.00 95.94           H  
ATOM   2128  O   VAL A 138       5.507  10.065  -2.125  1.00 95.94           O  
ATOM   2129  CG1 VAL A 138       6.184  10.846   1.379  1.00 95.94           C  
ATOM   2130 HG11 VAL A 138       6.237  11.864   1.766  1.00 95.94           H  
ATOM   2131 HG12 VAL A 138       6.306  10.142   2.202  1.00 95.94           H  
ATOM   2132 HG13 VAL A 138       6.986  10.678   0.660  1.00 95.94           H  
ATOM   2133  CG2 VAL A 138       3.746  10.823   1.792  1.00 95.94           C  
ATOM   2134 HG21 VAL A 138       3.744  11.858   2.134  1.00 95.94           H  
ATOM   2135 HG22 VAL A 138       2.761  10.582   1.390  1.00 95.94           H  
ATOM   2136 HG23 VAL A 138       3.933  10.146   2.625  1.00 95.94           H  
ATOM   2137  N   THR A 139       6.502  12.068  -1.968  1.00 93.62           N  
ATOM   2138  H   THR A 139       6.498  12.975  -1.523  1.00 93.62           H  
ATOM   2139  CA  THR A 139       7.509  11.795  -3.003  1.00 93.62           C  
ATOM   2140  HA  THR A 139       7.232  10.890  -3.544  1.00 93.62           H  
ATOM   2141  C   THR A 139       8.881  11.557  -2.386  1.00 93.62           C  
ATOM   2142  CB  THR A 139       7.557  12.912  -4.052  1.00 93.62           C  
ATOM   2143  HB  THR A 139       7.800  13.861  -3.574  1.00 93.62           H  
ATOM   2144  O   THR A 139       9.347  12.345  -1.556  1.00 93.62           O  
ATOM   2145  CG2 THR A 139       8.567  12.631  -5.167  1.00 93.62           C  
ATOM   2146 HG21 THR A 139       8.384  11.647  -5.600  1.00 93.62           H  
ATOM   2147 HG22 THR A 139       9.585  12.670  -4.779  1.00 93.62           H  
ATOM   2148 HG23 THR A 139       8.468  13.387  -5.946  1.00 93.62           H  
ATOM   2149  OG1 THR A 139       6.310  13.019  -4.697  1.00 93.62           O  
ATOM   2150  HG1 THR A 139       5.625  13.271  -4.073  1.00 93.62           H  
ATOM   2151  N   PHE A 140       9.527  10.490  -2.842  1.00 89.54           N  
ATOM   2152  H   PHE A 140       9.046   9.901  -3.508  1.00 89.54           H  
ATOM   2153  CA  PHE A 140      10.918  10.141  -2.585  1.00 89.54           C  
ATOM   2154  HA  PHE A 140      11.340  10.807  -1.833  1.00 89.54           H  
ATOM   2155  C   PHE A 140      11.711  10.293  -3.880  1.00 89.54           C  
ATOM   2156  CB  PHE A 140      11.002   8.704  -2.064  1.00 89.54           C  
ATOM   2157  HB2 PHE A 140      10.590   8.029  -2.814  1.00 89.54           H  
ATOM   2158  HB3 PHE A 140      12.053   8.449  -1.927  1.00 89.54           H  
ATOM   2159  O   PHE A 140      11.198   9.995  -4.959  1.00 89.54           O  
ATOM   2160  CG  PHE A 140      10.274   8.482  -0.755  1.00 89.54           C  
ATOM   2161  CD1 PHE A 140      10.993   8.497   0.451  1.00 89.54           C  
ATOM   2162  HD1 PHE A 140      12.064   8.639   0.434  1.00 89.54           H  
ATOM   2163  CD2 PHE A 140       8.882   8.279  -0.738  1.00 89.54           C  
ATOM   2164  HD2 PHE A 140       8.324   8.269  -1.662  1.00 89.54           H  
ATOM   2165  CE1 PHE A 140      10.326   8.320   1.674  1.00 89.54           C  
ATOM   2166  HE1 PHE A 140      10.888   8.323   2.596  1.00 89.54           H  
ATOM   2167  CE2 PHE A 140       8.212   8.103   0.484  1.00 89.54           C  
ATOM   2168  HE2 PHE A 140       7.142   7.956   0.491  1.00 89.54           H  
ATOM   2169  CZ  PHE A 140       8.935   8.126   1.690  1.00 89.54           C  
ATOM   2170  HZ  PHE A 140       8.422   7.986   2.630  1.00 89.54           H  
ATOM   2171  N   SER A 141      12.959  10.737  -3.769  1.00 85.99           N  
ATOM   2172  H   SER A 141      13.342  10.913  -2.851  1.00 85.99           H  
ATOM   2173  CA  SER A 141      13.880  10.850  -4.900  1.00 85.99           C  
ATOM   2174  HA  SER A 141      13.470  10.316  -5.758  1.00 85.99           H  
ATOM   2175  C   SER A 141      15.203  10.201  -4.532  1.00 85.99           C  
ATOM   2176  CB  SER A 141      14.092  12.306  -5.321  1.00 85.99           C  
ATOM   2177  HB2 SER A 141      14.524  12.873  -4.496  1.00 85.99           H  
ATOM   2178  HB3 SER A 141      14.773  12.339  -6.172  1.00 85.99           H  
ATOM   2179  O   SER A 141      15.737  10.443  -3.448  1.00 85.99           O  
ATOM   2180  OG  SER A 141      12.852  12.877  -5.691  1.00 85.99           O  
ATOM   2181  HG  SER A 141      12.435  12.242  -6.278  1.00 85.99           H  
ATOM   2182  N   ALA A 142      15.729   9.369  -5.417  1.00 72.95           N  
ATOM   2183  H   ALA A 142      15.251   9.215  -6.294  1.00 72.95           H  
ATOM   2184  CA  ALA A 142      16.943   8.619  -5.183  1.00 72.95           C  
ATOM   2185  HA  ALA A 142      17.499   9.064  -4.358  1.00 72.95           H  
ATOM   2186  C   ALA A 142      17.830   8.648  -6.426  1.00 72.95           C  
ATOM   2187  CB  ALA A 142      16.560   7.190  -4.789  1.00 72.95           C  
ATOM   2188  HB1 ALA A 142      17.464   6.592  -4.672  1.00 72.95           H  
ATOM   2189  HB2 ALA A 142      15.958   6.737  -5.577  1.00 72.95           H  
ATOM   2190  HB3 ALA A 142      15.990   7.192  -3.859  1.00 72.95           H  
ATOM   2191  O   ALA A 142      17.484   8.078  -7.449  1.00 72.95           O  
ATOM   2192  N   ASN A 143      19.041   9.197  -6.283  1.00 67.48           N  
ATOM   2193  H   ASN A 143      19.212   9.782  -5.478  1.00 67.48           H  
ATOM   2194  CA  ASN A 143      20.091   9.090  -7.310  1.00 67.48           C  
ATOM   2195  HA  ASN A 143      19.718   9.515  -8.242  1.00 67.48           H  
ATOM   2196  C   ASN A 143      20.497   7.628  -7.605  1.00 67.48           C  
ATOM   2197  CB  ASN A 143      21.333   9.875  -6.847  1.00 67.48           C  
ATOM   2198  HB2 ASN A 143      21.716   9.424  -5.932  1.00 67.48           H  
ATOM   2199  HB3 ASN A 143      22.103   9.786  -7.613  1.00 67.48           H  
ATOM   2200  O   ASN A 143      21.217   7.375  -8.561  1.00 67.48           O  
ATOM   2201  CG  ASN A 143      21.094  11.355  -6.622  1.00 67.48           C  
ATOM   2202  ND2 ASN A 143      21.814  11.961  -5.707  1.00 67.48           N  
ATOM   2203 HD21 ASN A 143      22.583  11.483  -5.259  1.00 67.48           H  
ATOM   2204 HD22 ASN A 143      21.643  12.953  -5.632  1.00 67.48           H  
ATOM   2205  OD1 ASN A 143      20.267  12.001  -7.228  1.00 67.48           O  
ATOM   2206  N   ASP A 144      20.079   6.696  -6.743  1.00 66.16           N  
ATOM   2207  H   ASP A 144      19.387   6.991  -6.070  1.00 66.16           H  
ATOM   2208  CA  ASP A 144      20.198   5.252  -6.918  1.00 66.16           C  
ATOM   2209  HA  ASP A 144      20.598   5.020  -7.905  1.00 66.16           H  
ATOM   2210  C   ASP A 144      18.795   4.627  -6.773  1.00 66.16           C  
ATOM   2211  CB  ASP A 144      21.194   4.690  -5.896  1.00 66.16           C  
ATOM   2212  HB2 ASP A 144      22.179   5.112  -6.094  1.00 66.16           H  
ATOM   2213  HB3 ASP A 144      20.890   4.997  -4.895  1.00 66.16           H  
ATOM   2214  O   ASP A 144      18.325   4.433  -5.642  1.00 66.16           O  
ATOM   2215  CG  ASP A 144      21.292   3.161  -5.940  1.00 66.16           C  
ATOM   2216  OD1 ASP A 144      20.723   2.551  -6.871  1.00 66.16           O  
ATOM   2217  OD2 ASP A 144      21.901   2.621  -4.991  1.00 66.16           O  
ATOM   2218  N   PRO A 145      18.114   4.332  -7.892  1.00 64.28           N  
ATOM   2219  CA  PRO A 145      16.799   3.696  -7.913  1.00 64.28           C  
ATOM   2220  HA  PRO A 145      16.068   4.383  -7.488  1.00 64.28           H  
ATOM   2221  C   PRO A 145      16.720   2.355  -7.172  1.00 64.28           C  
ATOM   2222  CB  PRO A 145      16.499   3.494  -9.393  1.00 64.28           C  
ATOM   2223  HB2 PRO A 145      16.978   2.570  -9.716  1.00 64.28           H  
ATOM   2224  HB3 PRO A 145      15.431   3.492  -9.609  1.00 64.28           H  
ATOM   2225  O   PRO A 145      15.637   1.985  -6.718  1.00 64.28           O  
ATOM   2226  CG  PRO A 145      17.225   4.640 -10.072  1.00 64.28           C  
ATOM   2227  HG2 PRO A 145      16.642   5.556  -9.976  1.00 64.28           H  
ATOM   2228  HG3 PRO A 145      17.439   4.408 -11.115  1.00 64.28           H  
ATOM   2229  CD  PRO A 145      18.497   4.731  -9.241  1.00 64.28           C  
ATOM   2230  HD2 PRO A 145      18.880   5.751  -9.270  1.00 64.28           H  
ATOM   2231  HD3 PRO A 145      19.241   4.035  -9.628  1.00 64.28           H  
ATOM   2232  N   HIS A 146      17.840   1.652  -6.933  1.00 65.08           N  
ATOM   2233  H   HIS A 146      18.728   1.996  -7.269  1.00 65.08           H  
ATOM   2234  CA  HIS A 146      17.841   0.418  -6.133  1.00 65.08           C  
ATOM   2235  HA  HIS A 146      17.150  -0.285  -6.599  1.00 65.08           H  
ATOM   2236  C   HIS A 146      17.355   0.640  -4.692  1.00 65.08           C  
ATOM   2237  CB  HIS A 146      19.239  -0.211  -6.112  1.00 65.08           C  
ATOM   2238  HB2 HIS A 146      19.209  -1.097  -5.479  1.00 65.08           H  
ATOM   2239  HB3 HIS A 146      19.946   0.485  -5.660  1.00 65.08           H  
ATOM   2240  O   HIS A 146      16.906  -0.300  -4.028  1.00 65.08           O  
ATOM   2241  CG  HIS A 146      19.744  -0.641  -7.464  1.00 65.08           C  
ATOM   2242  CD2 HIS A 146      20.950  -0.320  -8.024  1.00 65.08           C  
ATOM   2243  HD2 HIS A 146      21.707   0.310  -7.580  1.00 65.08           H  
ATOM   2244  ND1 HIS A 146      19.075  -1.438  -8.365  1.00 65.08           N  
ATOM   2245  HD1 HIS A 146      18.080  -1.613  -8.365  1.00 65.08           H  
ATOM   2246  CE1 HIS A 146      19.866  -1.596  -9.439  1.00 65.08           C  
ATOM   2247  HE1 HIS A 146      19.576  -2.072 -10.363  1.00 65.08           H  
ATOM   2248  NE2 HIS A 146      21.030  -0.959  -9.266  1.00 65.08           N  
ATOM   2249  N   LYS A 147      17.364   1.889  -4.205  1.00 69.17           N  
ATOM   2250  H   LYS A 147      17.746   2.610  -4.800  1.00 69.17           H  
ATOM   2251  CA  LYS A 147      16.759   2.275  -2.919  1.00 69.17           C  
ATOM   2252  HA  LYS A 147      17.191   1.657  -2.132  1.00 69.17           H  
ATOM   2253  C   LYS A 147      15.248   2.030  -2.871  1.00 69.17           C  
ATOM   2254  CB  LYS A 147      17.073   3.748  -2.633  1.00 69.17           C  
ATOM   2255  HB2 LYS A 147      16.736   4.361  -3.469  1.00 69.17           H  
ATOM   2256  HB3 LYS A 147      16.532   4.058  -1.739  1.00 69.17           H  
ATOM   2257  O   LYS A 147      14.694   1.875  -1.781  1.00 69.17           O  
ATOM   2258  CG  LYS A 147      18.576   3.950  -2.399  1.00 69.17           C  
ATOM   2259  HG2 LYS A 147      19.141   3.655  -3.283  1.00 69.17           H  
ATOM   2260  HG3 LYS A 147      18.893   3.328  -1.562  1.00 69.17           H  
ATOM   2261  CD  LYS A 147      18.881   5.412  -2.077  1.00 69.17           C  
ATOM   2262  HD2 LYS A 147      18.557   6.040  -2.907  1.00 69.17           H  
ATOM   2263  HD3 LYS A 147      18.349   5.702  -1.171  1.00 69.17           H  
ATOM   2264  CE  LYS A 147      20.387   5.569  -1.880  1.00 69.17           C  
ATOM   2265  HE2 LYS A 147      20.891   5.237  -2.788  1.00 69.17           H  
ATOM   2266  HE3 LYS A 147      20.702   4.911  -1.071  1.00 69.17           H  
ATOM   2267  NZ  LYS A 147      20.735   6.975  -1.571  1.00 69.17           N  
ATOM   2268  HZ1 LYS A 147      20.263   7.267  -0.727  1.00 69.17           H  
ATOM   2269  HZ2 LYS A 147      20.448   7.570  -2.335  1.00 69.17           H  
ATOM   2270  HZ3 LYS A 147      21.733   7.056  -1.441  1.00 69.17           H  
ATOM   2271  N   PHE A 148      14.598   1.932  -4.028  1.00 76.83           N  
ATOM   2272  H   PHE A 148      15.118   2.078  -4.882  1.00 76.83           H  
ATOM   2273  CA  PHE A 148      13.180   1.630  -4.174  1.00 76.83           C  
ATOM   2274  HA  PHE A 148      12.652   1.988  -3.291  1.00 76.83           H  
ATOM   2275  C   PHE A 148      12.867   0.127  -4.245  1.00 76.83           C  
ATOM   2276  CB  PHE A 148      12.640   2.393  -5.393  1.00 76.83           C  
ATOM   2277  HB2 PHE A 148      13.144   2.024  -6.287  1.00 76.83           H  
ATOM   2278  HB3 PHE A 148      11.586   2.146  -5.520  1.00 76.83           H  
ATOM   2279  O   PHE A 148      11.697  -0.224  -4.321  1.00 76.83           O  
ATOM   2280  CG  PHE A 148      12.770   3.907  -5.333  1.00 76.83           C  
ATOM   2281  CD1 PHE A 148      12.518   4.606  -4.141  1.00 76.83           C  
ATOM   2282  HD1 PHE A 148      12.156   4.057  -3.284  1.00 76.83           H  
ATOM   2283  CD2 PHE A 148      13.137   4.627  -6.481  1.00 76.83           C  
ATOM   2284  HD2 PHE A 148      13.323   4.114  -7.413  1.00 76.83           H  
ATOM   2285  CE1 PHE A 148      12.696   5.999  -4.067  1.00 76.83           C  
ATOM   2286  HE1 PHE A 148      12.521   6.527  -3.141  1.00 76.83           H  
ATOM   2287  CE2 PHE A 148      13.276   6.022  -6.422  1.00 76.83           C  
ATOM   2288  HE2 PHE A 148      13.568   6.552  -7.317  1.00 76.83           H  
ATOM   2289  CZ  PHE A 148      13.069   6.713  -5.216  1.00 76.83           C  
ATOM   2290  HZ  PHE A 148      13.190   7.785  -5.188  1.00 76.83           H  
ATOM   2291  N   ASN A 149      13.858  -0.776  -4.165  1.00 76.45           N  
ATOM   2292  H   ASN A 149      14.809  -0.438  -4.195  1.00 76.45           H  
ATOM   2293  CA  ASN A 149      13.641  -2.229  -4.318  1.00 76.45           C  
ATOM   2294  HA  ASN A 149      13.046  -2.406  -5.214  1.00 76.45           H  
ATOM   2295  C   ASN A 149      12.851  -2.884  -3.182  1.00 76.45           C  
ATOM   2296  CB  ASN A 149      14.988  -2.951  -4.516  1.00 76.45           C  
ATOM   2297  HB2 ASN A 149      14.831  -4.023  -4.398  1.00 76.45           H  
ATOM   2298  HB3 ASN A 149      15.706  -2.622  -3.765  1.00 76.45           H  
ATOM   2299  O   ASN A 149      12.355  -4.004  -3.333  1.00 76.45           O  
ATOM   2300  CG  ASN A 149      15.580  -2.751  -5.897  1.00 76.45           C  
ATOM   2301  ND2 ASN A 149      16.679  -3.396  -6.203  1.00 76.45           N  
ATOM   2302 HD21 ASN A 149      17.118  -4.024  -5.545  1.00 76.45           H  
ATOM   2303 HD22 ASN A 149      16.982  -3.306  -7.162  1.00 76.45           H  
ATOM   2304  OD1 ASN A 149      15.076  -2.030  -6.727  1.00 76.45           O  
ATOM   2305  N   ARG A 150      12.777  -2.233  -2.018  1.00 85.10           N  
ATOM   2306  H   ARG A 150      13.171  -1.303  -1.988  1.00 85.10           H  
ATOM   2307  CA  ARG A 150      12.139  -2.790  -0.820  1.00 85.10           C  
ATOM   2308  HA  ARG A 150      11.392  -3.514  -1.146  1.00 85.10           H  
ATOM   2309  C   ARG A 150      11.373  -1.732  -0.017  1.00 85.10           C  
ATOM   2310  CB  ARG A 150      13.180  -3.539   0.032  1.00 85.10           C  
ATOM   2311  HB2 ARG A 150      12.708  -3.847   0.965  1.00 85.10           H  
ATOM   2312  HB3 ARG A 150      14.002  -2.863   0.268  1.00 85.10           H  
ATOM   2313  O   ARG A 150      11.754  -1.475   1.130  1.00 85.10           O  
ATOM   2314  CG  ARG A 150      13.732  -4.800  -0.649  1.00 85.10           C  
ATOM   2315  HG2 ARG A 150      12.912  -5.492  -0.842  1.00 85.10           H  
ATOM   2316  HG3 ARG A 150      14.224  -4.548  -1.588  1.00 85.10           H  
ATOM   2317  CD  ARG A 150      14.766  -5.460   0.260  1.00 85.10           C  
ATOM   2318  HD2 ARG A 150      15.620  -4.787   0.343  1.00 85.10           H  
ATOM   2319  HD3 ARG A 150      14.331  -5.603   1.249  1.00 85.10           H  
ATOM   2320  NE  ARG A 150      15.199  -6.764  -0.268  1.00 85.10           N  
ATOM   2321  HE  ARG A 150      14.575  -7.267  -0.882  1.00 85.10           H  
ATOM   2322  NH1 ARG A 150      17.197  -6.957   0.846  1.00 85.10           N  
ATOM   2323 HH11 ARG A 150      18.067  -7.458   0.950  1.00 85.10           H  
ATOM   2324 HH12 ARG A 150      17.096  -6.005   1.169  1.00 85.10           H  
ATOM   2325  NH2 ARG A 150      16.515  -8.570  -0.540  1.00 85.10           N  
ATOM   2326 HH21 ARG A 150      15.718  -8.975  -1.010  1.00 85.10           H  
ATOM   2327 HH22 ARG A 150      17.348  -9.125  -0.404  1.00 85.10           H  
ATOM   2328  CZ  ARG A 150      16.306  -7.418   0.011  1.00 85.10           C  
ATOM   2329  N   PRO A 151      10.349  -1.070  -0.588  1.00 90.23           N  
ATOM   2330  CA  PRO A 151       9.580  -0.102   0.166  1.00 90.23           C  
ATOM   2331  HA  PRO A 151      10.251   0.586   0.680  1.00 90.23           H  
ATOM   2332  C   PRO A 151       8.723  -0.837   1.201  1.00 90.23           C  
ATOM   2333  CB  PRO A 151       8.771   0.683  -0.864  1.00 90.23           C  
ATOM   2334  HB2 PRO A 151       7.844   1.076  -0.447  1.00 90.23           H  
ATOM   2335  HB3 PRO A 151       9.383   1.493  -1.261  1.00 90.23           H  
ATOM   2336  O   PRO A 151       8.153  -1.903   0.948  1.00 90.23           O  
ATOM   2337  CG  PRO A 151       8.519  -0.343  -1.962  1.00 90.23           C  
ATOM   2338  HG2 PRO A 151       8.454   0.135  -2.939  1.00 90.23           H  
ATOM   2339  HG3 PRO A 151       7.592  -0.870  -1.736  1.00 90.23           H  
ATOM   2340  CD  PRO A 151       9.720  -1.294  -1.884  1.00 90.23           C  
ATOM   2341  HD2 PRO A 151      10.428  -1.056  -2.678  1.00 90.23           H  
ATOM   2342  HD3 PRO A 151       9.391  -2.327  -1.997  1.00 90.23           H  
ATOM   2343  N   GLN A 152       8.651  -0.263   2.393  1.00 93.91           N  
ATOM   2344  H   GLN A 152       9.156   0.600   2.536  1.00 93.91           H  
ATOM   2345  CA  GLN A 152       7.862  -0.781   3.501  1.00 93.91           C  
ATOM   2346  HA  GLN A 152       7.288  -1.648   3.174  1.00 93.91           H  
ATOM   2347  C   GLN A 152       6.869   0.289   3.940  1.00 93.91           C  
ATOM   2348  CB  GLN A 152       8.810  -1.240   4.619  1.00 93.91           C  
ATOM   2349  HB2 GLN A 152       9.466  -0.409   4.879  1.00 93.91           H  
ATOM   2350  HB3 GLN A 152       9.430  -2.048   4.231  1.00 93.91           H  
ATOM   2351  O   GLN A 152       7.245   1.436   4.180  1.00 93.91           O  
ATOM   2352  CG  GLN A 152       8.108  -1.733   5.897  1.00 93.91           C  
ATOM   2353  HG2 GLN A 152       7.437  -0.959   6.270  1.00 93.91           H  
ATOM   2354  HG3 GLN A 152       7.513  -2.618   5.669  1.00 93.91           H  
ATOM   2355  CD  GLN A 152       9.095  -2.080   7.014  1.00 93.91           C  
ATOM   2356  NE2 GLN A 152       8.632  -2.262   8.229  1.00 93.91           N  
ATOM   2357 HE21 GLN A 152       9.228  -2.772   8.865  1.00 93.91           H  
ATOM   2358 HE22 GLN A 152       7.642  -2.357   8.405  1.00 93.91           H  
ATOM   2359  OE1 GLN A 152      10.307  -2.171   6.833  1.00 93.91           O  
ATOM   2360  N   PHE A 153       5.615  -0.118   4.077  1.00 96.78           N  
ATOM   2361  H   PHE A 153       5.393  -1.074   3.838  1.00 96.78           H  
ATOM   2362  CA  PHE A 153       4.509   0.686   4.565  1.00 96.78           C  
ATOM   2363  HA  PHE A 153       4.850   1.699   4.775  1.00 96.78           H  
ATOM   2364  C   PHE A 153       4.001   0.044   5.848  1.00 96.78           C  
ATOM   2365  CB  PHE A 153       3.407   0.764   3.499  1.00 96.78           C  
ATOM   2366  HB2 PHE A 153       2.654   1.482   3.823  1.00 96.78           H  
ATOM   2367  HB3 PHE A 153       2.918  -0.206   3.417  1.00 96.78           H  
ATOM   2368  O   PHE A 153       3.671  -1.135   5.874  1.00 96.78           O  
ATOM   2369  CG  PHE A 153       3.922   1.165   2.133  1.00 96.78           C  
ATOM   2370  CD1 PHE A 153       4.160   2.520   1.850  1.00 96.78           C  
ATOM   2371  HD1 PHE A 153       3.920   3.272   2.587  1.00 96.78           H  
ATOM   2372  CD2 PHE A 153       4.231   0.183   1.172  1.00 96.78           C  
ATOM   2373  HD2 PHE A 153       4.059  -0.861   1.391  1.00 96.78           H  
ATOM   2374  CE1 PHE A 153       4.722   2.891   0.618  1.00 96.78           C  
ATOM   2375  HE1 PHE A 153       4.924   3.931   0.410  1.00 96.78           H  
ATOM   2376  CE2 PHE A 153       4.790   0.556  -0.063  1.00 96.78           C  
ATOM   2377  HE2 PHE A 153       5.037  -0.199  -0.794  1.00 96.78           H  
ATOM   2378  CZ  PHE A 153       5.045   1.912  -0.335  1.00 96.78           C  
ATOM   2379  HZ  PHE A 153       5.498   2.202  -1.271  1.00 96.78           H  
ATOM   2380  N   THR A 154       3.953   0.797   6.932  1.00 97.07           N  
ATOM   2381  H   THR A 154       4.268   1.755   6.867  1.00 97.07           H  
ATOM   2382  CA  THR A 154       3.265   0.391   8.156  1.00 97.07           C  
ATOM   2383  HA  THR A 154       2.884  -0.627   8.074  1.00 97.07           H  
ATOM   2384  C   THR A 154       2.093   1.325   8.348  1.00 97.07           C  
ATOM   2385  CB  THR A 154       4.199   0.446   9.358  1.00 97.07           C  
ATOM   2386  HB  THR A 154       4.538   1.472   9.500  1.00 97.07           H  
ATOM   2387  O   THR A 154       2.289   2.533   8.399  1.00 97.07           O  
ATOM   2388  CG2 THR A 154       3.506  -0.013  10.626  1.00 97.07           C  
ATOM   2389 HG21 THR A 154       4.166   0.191  11.469  1.00 97.07           H  
ATOM   2390 HG22 THR A 154       3.264  -1.073  10.549  1.00 97.07           H  
ATOM   2391 HG23 THR A 154       2.589   0.552  10.796  1.00 97.07           H  
ATOM   2392  OG1 THR A 154       5.311  -0.389   9.120  1.00 97.07           O  
ATOM   2393  HG1 THR A 154       5.392  -0.442   8.165  1.00 97.07           H  
ATOM   2394  N   ILE A 155       0.896   0.766   8.424  1.00 96.35           N  
ATOM   2395  H   ILE A 155       0.835  -0.243   8.417  1.00 96.35           H  
ATOM   2396  CA  ILE A 155      -0.350   1.489   8.610  1.00 96.35           C  
ATOM   2397  HA  ILE A 155      -0.175   2.560   8.508  1.00 96.35           H  
ATOM   2398  C   ILE A 155      -0.816   1.210  10.031  1.00 96.35           C  
ATOM   2399  CB  ILE A 155      -1.395   1.070   7.555  1.00 96.35           C  
ATOM   2400  HB  ILE A 155      -1.654   0.022   7.702  1.00 96.35           H  
ATOM   2401  O   ILE A 155      -1.083   0.060  10.385  1.00 96.35           O  
ATOM   2402  CG1 ILE A 155      -0.883   1.261   6.104  1.00 96.35           C  
ATOM   2403 HG12 ILE A 155      -1.732   1.448   5.447  1.00 96.35           H  
ATOM   2404 HG13 ILE A 155      -0.233   2.135   6.054  1.00 96.35           H  
ATOM   2405  CG2 ILE A 155      -2.675   1.903   7.756  1.00 96.35           C  
ATOM   2406 HG21 ILE A 155      -3.030   1.833   8.784  1.00 96.35           H  
ATOM   2407 HG22 ILE A 155      -2.487   2.952   7.525  1.00 96.35           H  
ATOM   2408 HG23 ILE A 155      -3.469   1.519   7.116  1.00 96.35           H  
ATOM   2409  CD1 ILE A 155      -0.159   0.046   5.505  1.00 96.35           C  
ATOM   2410 HD11 ILE A 155       0.761  -0.180   6.044  1.00 96.35           H  
ATOM   2411 HD12 ILE A 155       0.094   0.257   4.466  1.00 96.35           H  
ATOM   2412 HD13 ILE A 155      -0.818  -0.822   5.533  1.00 96.35           H  
ATOM   2413  N   GLU A 156      -0.910   2.261  10.831  1.00 95.08           N  
ATOM   2414  H   GLU A 156      -0.643   3.167  10.473  1.00 95.08           H  
ATOM   2415  CA  GLU A 156      -1.394   2.229  12.202  1.00 95.08           C  
ATOM   2416  HA  GLU A 156      -1.629   1.198  12.467  1.00 95.08           H  
ATOM   2417  C   GLU A 156      -2.701   3.030  12.293  1.00 95.08           C  
ATOM   2418  CB  GLU A 156      -0.305   2.701  13.190  1.00 95.08           C  
ATOM   2419  HB2 GLU A 156      -0.695   2.568  14.199  1.00 95.08           H  
ATOM   2420  HB3 GLU A 156      -0.092   3.758  13.030  1.00 95.08           H  
ATOM   2421  O   GLU A 156      -2.843   4.118  11.737  1.00 95.08           O  
ATOM   2422  CG  GLU A 156       1.001   1.888  13.037  1.00 95.08           C  
ATOM   2423  HG2 GLU A 156       0.725   0.838  12.943  1.00 95.08           H  
ATOM   2424  HG3 GLU A 156       1.491   2.182  12.109  1.00 95.08           H  
ATOM   2425  CD  GLU A 156       2.018   2.003  14.192  1.00 95.08           C  
ATOM   2426  OE1 GLU A 156       2.996   1.198  14.169  1.00 95.08           O  
ATOM   2427  OE2 GLU A 156       1.774   2.772  15.145  1.00 95.08           O  
ATOM   2428  N   TRP A 157      -3.690   2.467  12.973  1.00 91.58           N  
ATOM   2429  H   TRP A 157      -3.500   1.577  13.413  1.00 91.58           H  
ATOM   2430  CA  TRP A 157      -4.971   3.097  13.292  1.00 91.58           C  
ATOM   2431  HA  TRP A 157      -4.913   4.167  13.092  1.00 91.58           H  
ATOM   2432  C   TRP A 157      -5.257   2.924  14.783  1.00 91.58           C  
ATOM   2433  CB  TRP A 157      -6.082   2.500  12.412  1.00 91.58           C  
ATOM   2434  HB2 TRP A 157      -5.830   2.699  11.371  1.00 91.58           H  
ATOM   2435  HB3 TRP A 157      -7.016   3.021  12.618  1.00 91.58           H  
ATOM   2436  O   TRP A 157      -4.534   2.187  15.458  1.00 91.58           O  
ATOM   2437  CG  TRP A 157      -6.317   1.024  12.543  1.00 91.58           C  
ATOM   2438  CD1 TRP A 157      -7.209   0.422  13.363  1.00 91.58           C  
ATOM   2439  HD1 TRP A 157      -7.865   0.944  14.044  1.00 91.58           H  
ATOM   2440  CD2 TRP A 157      -5.670  -0.053  11.805  1.00 91.58           C  
ATOM   2441  CE2 TRP A 157      -6.239  -1.295  12.215  1.00 91.58           C  
ATOM   2442  CE3 TRP A 157      -4.649  -0.098  10.837  1.00 91.58           C  
ATOM   2443  HE3 TRP A 157      -4.196   0.826  10.511  1.00 91.58           H  
ATOM   2444  NE1 TRP A 157      -7.177  -0.946  13.163  1.00 91.58           N  
ATOM   2445  HE1 TRP A 157      -7.863  -1.572  13.559  1.00 91.58           H  
ATOM   2446  CH2 TRP A 157      -4.796  -2.531  10.720  1.00 91.58           C  
ATOM   2447  HH2 TRP A 157      -4.456  -3.464  10.293  1.00 91.58           H  
ATOM   2448  CZ2 TRP A 157      -5.821  -2.524  11.682  1.00 91.58           C  
ATOM   2449  HZ2 TRP A 157      -6.288  -3.448  11.990  1.00 91.58           H  
ATOM   2450  CZ3 TRP A 157      -4.214  -1.322  10.300  1.00 91.58           C  
ATOM   2451  HZ3 TRP A 157      -3.431  -1.319   9.557  1.00 91.58           H  
ATOM   2452  N   GLY A 158      -6.317   3.569  15.284  1.00 78.89           N  
ATOM   2453  H   GLY A 158      -6.850   4.152  14.655  1.00 78.89           H  
ATOM   2454  CA  GLY A 158      -6.804   3.416  16.667  1.00 78.89           C  
ATOM   2455  HA2 GLY A 158      -7.825   3.788  16.747  1.00 78.89           H  
ATOM   2456  HA3 GLY A 158      -6.162   3.984  17.341  1.00 78.89           H  
ATOM   2457  C   GLY A 158      -6.805   1.971  17.158  1.00 78.89           C  
ATOM   2458  O   GLY A 158      -7.328   1.085  16.442  1.00 78.89           O  
ATOM   2459  OXT GLY A 158      -6.202   1.736  18.221  1.00 78.89           O  
TER    2460      GLY A 158                                                       
END   
