# Supplementary material for: Single-chain dimers from de novo immunoglobulins as robust scaffolds for multiple binding loops
Source: Nat Commun. 2023 Sep 23;14:5939. doi: 10.1038/s41467-023-41717-5 (PMC10517939; doi:10.1038/s41467-023-41717-5)
Supplement: Supplementary file 3 — Supplementary Data 1 [file 41467_2023_41717_MOESM3_ESM.zip › design_models/scIg+EF/scIg12+EF1d/ranked_1.pdb]

ATOM      1  N   GLY A   1     -12.770   5.339   9.855  1.00 93.03           N  
ATOM      2  H   GLY A   1     -12.474   6.233  10.222  1.00 93.03           H  
ATOM      3  H2  GLY A   1     -13.615   5.080  10.343  1.00 93.03           H  
ATOM      4  H3  GLY A   1     -13.007   5.534   8.893  1.00 93.03           H  
ATOM      5  CA  GLY A   1     -11.702   4.322   9.929  1.00 93.03           C  
ATOM      6  HA2 GLY A   1     -12.068   3.384   9.513  1.00 93.03           H  
ATOM      7  HA3 GLY A   1     -11.403   4.183  10.968  1.00 93.03           H  
ATOM      8  C   GLY A   1     -10.497   4.764   9.120  1.00 93.03           C  
ATOM      9  O   GLY A   1     -10.644   5.587   8.229  1.00 93.03           O  
ATOM     10  N   ARG A   2      -9.303   4.250   9.435  1.00 96.66           N  
ATOM     11  H   ARG A   2      -9.225   3.561  10.169  1.00 96.66           H  
ATOM     12  CA  ARG A   2      -8.050   4.655   8.785  1.00 96.66           C  
ATOM     13  HA  ARG A   2      -8.273   5.128   7.828  1.00 96.66           H  
ATOM     14  C   ARG A   2      -7.159   3.452   8.508  1.00 96.66           C  
ATOM     15  CB  ARG A   2      -7.349   5.691   9.677  1.00 96.66           C  
ATOM     16  HB2 ARG A   2      -7.970   6.586   9.717  1.00 96.66           H  
ATOM     17  HB3 ARG A   2      -7.267   5.290  10.687  1.00 96.66           H  
ATOM     18  O   ARG A   2      -6.914   2.656   9.413  1.00 96.66           O  
ATOM     19  CG  ARG A   2      -5.946   6.081   9.188  1.00 96.66           C  
ATOM     20  HG2 ARG A   2      -5.289   5.211   9.207  1.00 96.66           H  
ATOM     21  HG3 ARG A   2      -6.001   6.467   8.171  1.00 96.66           H  
ATOM     22  CD  ARG A   2      -5.370   7.146  10.122  1.00 96.66           C  
ATOM     23  HD2 ARG A   2      -5.368   6.760  11.141  1.00 96.66           H  
ATOM     24  HD3 ARG A   2      -6.028   8.014  10.078  1.00 96.66           H  
ATOM     25  NE  ARG A   2      -3.993   7.510   9.742  1.00 96.66           N  
ATOM     26  HE  ARG A   2      -3.385   6.755   9.461  1.00 96.66           H  
ATOM     27  NH1 ARG A   2      -4.178   9.767  10.105  1.00 96.66           N  
ATOM     28 HH11 ARG A   2      -4.674  10.201   9.340  1.00 96.66           H  
ATOM     29 HH12 ARG A   2      -4.922   9.533  10.747  1.00 96.66           H  
ATOM     30  NH2 ARG A   2      -2.367   8.983   9.122  1.00 96.66           N  
ATOM     31 HH21 ARG A   2      -1.864   8.245   8.649  1.00 96.66           H  
ATOM     32 HH22 ARG A   2      -2.121   9.957   9.022  1.00 96.66           H  
ATOM     33  CZ  ARG A   2      -3.521   8.738   9.665  1.00 96.66           C  
ATOM     34  N   VAL A   3      -6.639   3.360   7.288  1.00 97.73           N  
ATOM     35  H   VAL A   3      -6.916   4.053   6.607  1.00 97.73           H  
ATOM     36  CA  VAL A   3      -5.628   2.373   6.883  1.00 97.73           C  
ATOM     37  HA  VAL A   3      -5.232   1.879   7.770  1.00 97.73           H  
ATOM     38  C   VAL A   3      -4.479   3.079   6.195  1.00 97.73           C  
ATOM     39  CB  VAL A   3      -6.228   1.295   5.967  1.00 97.73           C  
ATOM     40  HB  VAL A   3      -6.838   1.781   5.206  1.00 97.73           H  
ATOM     41  O   VAL A   3      -4.686   3.954   5.359  1.00 97.73           O  
ATOM     42  CG1 VAL A   3      -5.192   0.407   5.259  1.00 97.73           C  
ATOM     43 HG11 VAL A   3      -5.698  -0.399   4.728  1.00 97.73           H  
ATOM     44 HG12 VAL A   3      -4.630   0.990   4.531  1.00 97.73           H  
ATOM     45 HG13 VAL A   3      -4.503  -0.024   5.987  1.00 97.73           H  
ATOM     46  CG2 VAL A   3      -7.115   0.370   6.794  1.00 97.73           C  
ATOM     47 HG21 VAL A   3      -7.826  -0.106   6.120  1.00 97.73           H  
ATOM     48 HG22 VAL A   3      -6.515  -0.381   7.309  1.00 97.73           H  
ATOM     49 HG23 VAL A   3      -7.674   0.927   7.546  1.00 97.73           H  
ATOM     50  N   GLU A   4      -3.261   2.676   6.524  1.00 98.40           N  
ATOM     51  H   GLU A   4      -3.166   1.939   7.208  1.00 98.40           H  
ATOM     52  CA  GLU A   4      -2.051   3.176   5.892  1.00 98.40           C  
ATOM     53  HA  GLU A   4      -2.316   3.943   5.165  1.00 98.40           H  
ATOM     54  C   GLU A   4      -1.333   2.055   5.139  1.00 98.40           C  
ATOM     55  CB  GLU A   4      -1.173   3.846   6.950  1.00 98.40           C  
ATOM     56  HB2 GLU A   4      -1.787   4.532   7.533  1.00 98.40           H  
ATOM     57  HB3 GLU A   4      -0.762   3.085   7.614  1.00 98.40           H  
ATOM     58  O   GLU A   4      -1.068   0.986   5.687  1.00 98.40           O  
ATOM     59  CG  GLU A   4      -0.030   4.642   6.311  1.00 98.40           C  
ATOM     60  HG2 GLU A   4       0.594   3.965   5.728  1.00 98.40           H  
ATOM     61  HG3 GLU A   4      -0.450   5.379   5.626  1.00 98.40           H  
ATOM     62  CD  GLU A   4       0.842   5.354   7.350  1.00 98.40           C  
ATOM     63  OE1 GLU A   4       1.823   6.021   6.953  1.00 98.40           O  
ATOM     64  OE2 GLU A   4       0.655   5.173   8.573  1.00 98.40           O  
ATOM     65  N   VAL A   5      -0.996   2.327   3.881  1.00 98.41           N  
ATOM     66  H   VAL A   5      -1.303   3.211   3.501  1.00 98.41           H  
ATOM     67  CA  VAL A   5      -0.161   1.497   3.014  1.00 98.41           C  
ATOM     68  HA  VAL A   5       0.058   0.551   3.510  1.00 98.41           H  
ATOM     69  C   VAL A   5       1.142   2.249   2.776  1.00 98.41           C  
ATOM     70  CB  VAL A   5      -0.871   1.193   1.679  1.00 98.41           C  
ATOM     71  HB  VAL A   5      -1.019   2.123   1.130  1.00 98.41           H  
ATOM     72  O   VAL A   5       1.161   3.273   2.092  1.00 98.41           O  
ATOM     73  CG1 VAL A   5      -0.025   0.256   0.808  1.00 98.41           C  
ATOM     74 HG11 VAL A   5       0.940   0.709   0.582  1.00 98.41           H  
ATOM     75 HG12 VAL A   5       0.131  -0.693   1.321  1.00 98.41           H  
ATOM     76 HG13 VAL A   5      -0.538   0.070  -0.135  1.00 98.41           H  
ATOM     77  CG2 VAL A   5      -2.251   0.553   1.885  1.00 98.41           C  
ATOM     78 HG21 VAL A   5      -2.684   0.281   0.923  1.00 98.41           H  
ATOM     79 HG22 VAL A   5      -2.921   1.262   2.371  1.00 98.41           H  
ATOM     80 HG23 VAL A   5      -2.164  -0.336   2.509  1.00 98.41           H  
ATOM     81  N   ARG A   6       2.246   1.754   3.334  1.00 97.96           N  
ATOM     82  H   ARG A   6       2.151   0.916   3.890  1.00 97.96           H  
ATOM     83  CA  ARG A   6       3.591   2.294   3.110  1.00 97.96           C  
ATOM     84  HA  ARG A   6       3.525   3.243   2.577  1.00 97.96           H  
ATOM     85  C   ARG A   6       4.364   1.323   2.243  1.00 97.96           C  
ATOM     86  CB  ARG A   6       4.334   2.527   4.429  1.00 97.96           C  
ATOM     87  HB2 ARG A   6       5.290   3.002   4.209  1.00 97.96           H  
ATOM     88  HB3 ARG A   6       4.539   1.558   4.884  1.00 97.96           H  
ATOM     89  O   ARG A   6       4.563   0.175   2.632  1.00 97.96           O  
ATOM     90  CG  ARG A   6       3.573   3.383   5.445  1.00 97.96           C  
ATOM     91  HG2 ARG A   6       2.612   2.919   5.668  1.00 97.96           H  
ATOM     92  HG3 ARG A   6       3.413   4.385   5.049  1.00 97.96           H  
ATOM     93  CD  ARG A   6       4.391   3.445   6.737  1.00 97.96           C  
ATOM     94  HD2 ARG A   6       5.354   3.912   6.530  1.00 97.96           H  
ATOM     95  HD3 ARG A   6       4.564   2.425   7.082  1.00 97.96           H  
ATOM     96  NE  ARG A   6       3.695   4.213   7.774  1.00 97.96           N  
ATOM     97  HE  ARG A   6       3.118   4.981   7.461  1.00 97.96           H  
ATOM     98  NH1 ARG A   6       4.261   2.979   9.640  1.00 97.96           N  
ATOM     99 HH11 ARG A   6       4.493   2.168   9.084  1.00 97.96           H  
ATOM    100 HH12 ARG A   6       4.085   2.735  10.604  1.00 97.96           H  
ATOM    101  NH2 ARG A   6       2.959   4.773   9.834  1.00 97.96           N  
ATOM    102 HH21 ARG A   6       2.208   5.251   9.357  1.00 97.96           H  
ATOM    103 HH22 ARG A   6       2.801   4.529  10.801  1.00 97.96           H  
ATOM    104  CZ  ARG A   6       3.650   3.984   9.072  1.00 97.96           C  
ATOM    105  N   VAL A   7       4.816   1.787   1.091  1.00 95.26           N  
ATOM    106  H   VAL A   7       4.643   2.750   0.837  1.00 95.26           H  
ATOM    107  CA  VAL A   7       5.631   0.984   0.185  1.00 95.26           C  
ATOM    108  HA  VAL A   7       5.561  -0.066   0.470  1.00 95.26           H  
ATOM    109  C   VAL A   7       7.084   1.409   0.325  1.00 95.26           C  
ATOM    110  CB  VAL A   7       5.120   1.088  -1.258  1.00 95.26           C  
ATOM    111  HB  VAL A   7       5.306   2.099  -1.620  1.00 95.26           H  
ATOM    112  O   VAL A   7       7.382   2.586   0.516  1.00 95.26           O  
ATOM    113  CG1 VAL A   7       5.839   0.099  -2.177  1.00 95.26           C  
ATOM    114 HG11 VAL A   7       6.891   0.366  -2.278  1.00 95.26           H  
ATOM    115 HG12 VAL A   7       5.761  -0.912  -1.778  1.00 95.26           H  
ATOM    116 HG13 VAL A   7       5.392   0.120  -3.171  1.00 95.26           H  
ATOM    117  CG2 VAL A   7       3.613   0.811  -1.355  1.00 95.26           C  
ATOM    118 HG21 VAL A   7       3.300   0.868  -2.398  1.00 95.26           H  
ATOM    119 HG22 VAL A   7       3.050   1.562  -0.801  1.00 95.26           H  
ATOM    120 HG23 VAL A   7       3.386  -0.179  -0.958  1.00 95.26           H  
ATOM    121  N   GLU A   8       7.988   0.448   0.238  1.00 91.58           N  
ATOM    122  H   GLU A   8       7.663  -0.507   0.189  1.00 91.58           H  
ATOM    123  CA  GLU A   8       9.424   0.653   0.134  1.00 91.58           C  
ATOM    124  HA  GLU A   8       9.630   1.692  -0.127  1.00 91.58           H  
ATOM    125  C   GLU A   8       9.959  -0.233  -0.986  1.00 91.58           C  
ATOM    126  CB  GLU A   8      10.076   0.370   1.493  1.00 91.58           C  
ATOM    127  HB2 GLU A   8       9.719   1.129   2.189  1.00 91.58           H  
ATOM    128  HB3 GLU A   8       9.756  -0.606   1.855  1.00 91.58           H  
ATOM    129  O   GLU A   8       9.891  -1.461  -0.909  1.00 91.58           O  
ATOM    130  CG  GLU A   8      11.611   0.408   1.456  1.00 91.58           C  
ATOM    131  HG2 GLU A   8      11.976  -0.424   0.853  1.00 91.58           H  
ATOM    132  HG3 GLU A   8      11.923   1.339   0.983  1.00 91.58           H  
ATOM    133  CD  GLU A   8      12.235   0.326   2.858  1.00 91.58           C  
ATOM    134  OE1 GLU A   8      13.459   0.539   2.973  1.00 91.58           O  
ATOM    135  OE2 GLU A   8      11.506   0.358   3.875  1.00 91.58           O  
ATOM    136  N   PHE A   9      10.478   0.401  -2.032  1.00 85.74           N  
ATOM    137  H   PHE A   9      10.461   1.411  -2.047  1.00 85.74           H  
ATOM    138  CA  PHE A   9      11.202  -0.267  -3.100  1.00 85.74           C  
ATOM    139  HA  PHE A   9      10.858  -1.299  -3.182  1.00 85.74           H  
ATOM    140  C   PHE A   9      12.689  -0.284  -2.753  1.00 85.74           C  
ATOM    141  CB  PHE A   9      10.923   0.415  -4.444  1.00 85.74           C  
ATOM    142  HB2 PHE A   9      11.467  -0.120  -5.223  1.00 85.74           H  
ATOM    143  HB3 PHE A   9      11.316   1.431  -4.416  1.00 85.74           H  
ATOM    144  O   PHE A   9      13.343   0.757  -2.673  1.00 85.74           O  
ATOM    145  CG  PHE A   9       9.454   0.461  -4.825  1.00 85.74           C  
ATOM    146  CD1 PHE A   9       8.822  -0.654  -5.404  1.00 85.74           C  
ATOM    147  HD1 PHE A   9       9.381  -1.560  -5.586  1.00 85.74           H  
ATOM    148  CD2 PHE A   9       8.707   1.631  -4.602  1.00 85.74           C  
ATOM    149  HD2 PHE A   9       9.171   2.498  -4.154  1.00 85.74           H  
ATOM    150  CE1 PHE A   9       7.462  -0.577  -5.758  1.00 85.74           C  
ATOM    151  HE1 PHE A   9       6.954  -1.418  -6.206  1.00 85.74           H  
ATOM    152  CE2 PHE A   9       7.359   1.711  -4.967  1.00 85.74           C  
ATOM    153  HE2 PHE A   9       6.818   2.633  -4.817  1.00 85.74           H  
ATOM    154  CZ  PHE A   9       6.735   0.601  -5.546  1.00 85.74           C  
ATOM    155  HZ  PHE A   9       5.695   0.657  -5.833  1.00 85.74           H  
ATOM    156  N   GLU A  10      13.214  -1.485  -2.554  1.00 76.89           N  
ATOM    157  H   GLU A  10      12.607  -2.287  -2.640  1.00 76.89           H  
ATOM    158  CA  GLU A  10      14.640  -1.777  -2.520  1.00 76.89           C  
ATOM    159  HA  GLU A  10      15.219  -0.870  -2.348  1.00 76.89           H  
ATOM    160  C   GLU A  10      15.004  -2.323  -3.906  1.00 76.89           C  
ATOM    161  CB  GLU A  10      14.963  -2.783  -1.393  1.00 76.89           C  
ATOM    162  HB2 GLU A  10      16.013  -3.066  -1.468  1.00 76.89           H  
ATOM    163  HB3 GLU A  10      14.351  -3.672  -1.549  1.00 76.89           H  
ATOM    164  O   GLU A  10      15.007  -3.533  -4.133  1.00 76.89           O  
ATOM    165  CG  GLU A  10      14.699  -2.265   0.031  1.00 76.89           C  
ATOM    166  HG2 GLU A  10      15.305  -1.373   0.190  1.00 76.89           H  
ATOM    167  HG3 GLU A  10      13.651  -1.974   0.108  1.00 76.89           H  
ATOM    168  CD  GLU A  10      14.996  -3.290   1.154  1.00 76.89           C  
ATOM    169  OE1 GLU A  10      15.033  -2.886   2.341  1.00 76.89           O  
ATOM    170  OE2 GLU A  10      15.102  -4.523   0.923  1.00 76.89           O  
ATOM    171  N   SER A  11      15.253  -1.440  -4.871  1.00 61.27           N  
ATOM    172  H   SER A  11      15.183  -0.452  -4.673  1.00 61.27           H  
ATOM    173  CA  SER A  11      16.086  -1.834  -6.004  1.00 61.27           C  
ATOM    174  HA  SER A  11      15.921  -2.881  -6.258  1.00 61.27           H  
ATOM    175  C   SER A  11      17.524  -1.673  -5.541  1.00 61.27           C  
ATOM    176  CB  SER A  11      15.787  -1.011  -7.265  1.00 61.27           C  
ATOM    177  HB2 SER A  11      16.406  -1.381  -8.083  1.00 61.27           H  
ATOM    178  HB3 SER A  11      14.739  -1.134  -7.540  1.00 61.27           H  
ATOM    179  O   SER A  11      17.942  -0.543  -5.267  1.00 61.27           O  
ATOM    180  OG  SER A  11      16.064   0.362  -7.061  1.00 61.27           O  
ATOM    181  HG  SER A  11      16.923   0.392  -6.634  1.00 61.27           H  
ATOM    182  N   ASP A  12      18.287  -2.763  -5.479  1.00 53.34           N  
ATOM    183  H   ASP A  12      17.892  -3.662  -5.718  1.00 53.34           H  
ATOM    184  CA  ASP A  12      19.708  -2.587  -5.742  1.00 53.34           C  
ATOM    185  HA  ASP A  12      20.142  -1.914  -5.003  1.00 53.34           H  
ATOM    186  C   ASP A  12      19.772  -1.900  -7.110  1.00 53.34           C  
ATOM    187  CB  ASP A  12      20.454  -3.929  -5.696  1.00 53.34           C  
ATOM    188  HB2 ASP A  12      19.869  -4.691  -6.211  1.00 53.34           H  
ATOM    189  HB3 ASP A  12      21.399  -3.816  -6.226  1.00 53.34           H  
ATOM    190  O   ASP A  12      19.017  -2.252  -8.024  1.00 53.34           O  
ATOM    191  CG  ASP A  12      20.773  -4.385  -4.265  1.00 53.34           C  
ATOM    192  OD1 ASP A  12      21.007  -3.532  -3.386  1.00 53.34           O  
ATOM    193  OD2 ASP A  12      20.951  -5.610  -4.067  1.00 53.34           O  
ATOM    194  N   SER A  13      20.543  -0.821  -7.220  1.00 54.94           N  
ATOM    195  H   SER A  13      21.150  -0.568  -6.454  1.00 54.94           H  
ATOM    196  CA  SER A  13      20.875  -0.241  -8.518  1.00 54.94           C  
ATOM    197  HA  SER A  13      20.026   0.336  -8.886  1.00 54.94           H  
ATOM    198  C   SER A  13      21.152  -1.392  -9.484  1.00 54.94           C  
ATOM    199  CB  SER A  13      22.105   0.679  -8.390  1.00 54.94           C  
ATOM    200  HB2 SER A  13      22.781   0.519  -9.230  1.00 54.94           H  
ATOM    201  HB3 SER A  13      21.761   1.712  -8.430  1.00 54.94           H  
ATOM    202  O   SER A  13      21.826  -2.342  -9.091  1.00 54.94           O  
ATOM    203  OG  SER A  13      22.811   0.507  -7.166  1.00 54.94           O  
ATOM    204  HG  SER A  13      23.638   0.054  -7.346  1.00 54.94           H  
ATOM    205  N   LEU A  14      20.586  -1.344 -10.698  1.00 60.02           N  
ATOM    206  H   LEU A  14      19.989  -0.562 -10.928  1.00 60.02           H  
ATOM    207  CA  LEU A  14      20.946  -2.281 -11.761  1.00 60.02           C  
ATOM    208  HA  LEU A  14      20.799  -3.305 -11.417  1.00 60.02           H  
ATOM    209  C   LEU A  14      22.442  -2.087 -12.029  1.00 60.02           C  
ATOM    210  CB  LEU A  14      20.101  -2.026 -13.027  1.00 60.02           C  
ATOM    211  HB2 LEU A  14      20.182  -0.971 -13.289  1.00 60.02           H  
ATOM    212  HB3 LEU A  14      20.539  -2.592 -13.850  1.00 60.02           H  
ATOM    213  O   LEU A  14      22.842  -1.229 -12.812  1.00 60.02           O  
ATOM    214  CG  LEU A  14      18.613  -2.400 -12.953  1.00 60.02           C  
ATOM    215  HG  LEU A  14      18.119  -1.776 -12.208  1.00 60.02           H  
ATOM    216  CD1 LEU A  14      17.961  -2.139 -14.313  1.00 60.02           C  
ATOM    217 HD11 LEU A  14      18.095  -1.094 -14.590  1.00 60.02           H  
ATOM    218 HD12 LEU A  14      16.895  -2.358 -14.258  1.00 60.02           H  
ATOM    219 HD13 LEU A  14      18.418  -2.776 -15.071  1.00 60.02           H  
ATOM    220  CD2 LEU A  14      18.397  -3.865 -12.596  1.00 60.02           C  
ATOM    221 HD21 LEU A  14      18.657  -4.002 -11.547  1.00 60.02           H  
ATOM    222 HD22 LEU A  14      19.026  -4.502 -13.218  1.00 60.02           H  
ATOM    223 HD23 LEU A  14      17.353  -4.146 -12.736  1.00 60.02           H  
ATOM    224  N   GLU A  15      23.249  -2.822 -11.285  1.00 59.89           N  
ATOM    225  H   GLU A  15      22.823  -3.430 -10.600  1.00 59.89           H  
ATOM    226  CA  GLU A  15      24.689  -2.707 -11.194  1.00 59.89           C  
ATOM    227  HA  GLU A  15      25.056  -2.045 -11.978  1.00 59.89           H  
ATOM    228  C   GLU A  15      25.231  -4.105 -11.432  1.00 59.89           C  
ATOM    229  CB  GLU A  15      25.091  -2.116  -9.827  1.00 59.89           C  
ATOM    230  HB2 GLU A  15      24.528  -1.194  -9.687  1.00 59.89           H  
ATOM    231  HB3 GLU A  15      24.818  -2.812  -9.033  1.00 59.89           H  
ATOM    232  O   GLU A  15      24.794  -5.064 -10.799  1.00 59.89           O  
ATOM    233  CG  GLU A  15      26.591  -1.784  -9.727  1.00 59.89           C  
ATOM    234  HG2 GLU A  15      26.866  -1.179 -10.591  1.00 59.89           H  
ATOM    235  HG3 GLU A  15      27.159  -2.713  -9.768  1.00 59.89           H  
ATOM    236  CD  GLU A  15      26.968  -1.014  -8.443  1.00 59.89           C  
ATOM    237  OE1 GLU A  15      28.156  -0.634  -8.317  1.00 59.89           O  
ATOM    238  OE2 GLU A  15      26.069  -0.758  -7.602  1.00 59.89           O  
ATOM    239  N   ASP A  16      26.141  -4.200 -12.389  1.00 65.59           N  
ATOM    240  H   ASP A  16      26.440  -3.358 -12.859  1.00 65.59           H  
ATOM    241  CA  ASP A  16      26.985  -5.368 -12.601  1.00 65.59           C  
ATOM    242  HA  ASP A  16      26.396  -6.284 -12.642  1.00 65.59           H  
ATOM    243  C   ASP A  16      27.948  -5.451 -11.402  1.00 65.59           C  
ATOM    244  CB  ASP A  16      27.666  -5.160 -13.963  1.00 65.59           C  
ATOM    245  HB2 ASP A  16      28.132  -4.175 -13.982  1.00 65.59           H  
ATOM    246  HB3 ASP A  16      26.905  -5.184 -14.743  1.00 65.59           H  
ATOM    247  O   ASP A  16      28.962  -4.751 -11.340  1.00 65.59           O  
ATOM    248  CG  ASP A  16      28.730  -6.200 -14.290  1.00 65.59           C  
ATOM    249  OD1 ASP A  16      28.824  -7.193 -13.555  1.00 65.59           O  
ATOM    250  OD2 ASP A  16      29.499  -5.940 -15.246  1.00 65.59           O  
ATOM    251  N   LYS A  17      27.534  -6.191 -10.369  1.00 67.94           N  
ATOM    252  H   LYS A  17      26.813  -6.866 -10.576  1.00 67.94           H  
ATOM    253  CA  LYS A  17      28.209  -6.285  -9.069  1.00 67.94           C  
ATOM    254  HA  LYS A  17      28.603  -5.305  -8.799  1.00 67.94           H  
ATOM    255  C   LYS A  17      29.390  -7.239  -9.119  1.00 67.94           C  
ATOM    256  CB  LYS A  17      27.240  -6.784  -7.990  1.00 67.94           C  
ATOM    257  HB2 LYS A  17      26.785  -7.713  -8.333  1.00 67.94           H  
ATOM    258  HB3 LYS A  17      27.815  -7.005  -7.091  1.00 67.94           H  
ATOM    259  O   LYS A  17      30.308  -7.079  -8.310  1.00 67.94           O  
ATOM    260  CG  LYS A  17      26.152  -5.775  -7.620  1.00 67.94           C  
ATOM    261  HG2 LYS A  17      26.608  -4.862  -7.237  1.00 67.94           H  
ATOM    262  HG3 LYS A  17      25.546  -5.538  -8.495  1.00 67.94           H  
ATOM    263  CD  LYS A  17      25.263  -6.402  -6.549  1.00 67.94           C  
ATOM    264  HD2 LYS A  17      25.865  -6.636  -5.671  1.00 67.94           H  
ATOM    265  HD3 LYS A  17      24.840  -7.322  -6.952  1.00 67.94           H  
ATOM    266  CE  LYS A  17      24.133  -5.456  -6.164  1.00 67.94           C  
ATOM    267  HE2 LYS A  17      23.611  -5.138  -7.067  1.00 67.94           H  
ATOM    268  HE3 LYS A  17      24.549  -4.568  -5.688  1.00 67.94           H  
ATOM    269  NZ  LYS A  17      23.209  -6.167  -5.260  1.00 67.94           N  
ATOM    270  HZ1 LYS A  17      22.731  -6.910  -5.748  1.00 67.94           H  
ATOM    271  HZ2 LYS A  17      23.677  -6.522  -4.438  1.00 67.94           H  
ATOM    272  HZ3 LYS A  17      22.465  -5.573  -4.924  1.00 67.94           H  
ATOM    273  N   ASP A  18      29.351  -8.248  -9.984  1.00 75.21           N  
ATOM    274  H   ASP A  18      28.555  -8.335 -10.600  1.00 75.21           H  
ATOM    275  CA  ASP A  18      30.466  -9.177 -10.167  1.00 75.21           C  
ATOM    276  HA  ASP A  18      31.048  -9.172  -9.245  1.00 75.21           H  
ATOM    277  C   ASP A  18      31.471  -8.727 -11.246  1.00 75.21           C  
ATOM    278  CB  ASP A  18      29.955 -10.620 -10.295  1.00 75.21           C  
ATOM    279  HB2 ASP A  18      30.810 -11.286 -10.175  1.00 75.21           H  
ATOM    280  HB3 ASP A  18      29.276 -10.821  -9.466  1.00 75.21           H  
ATOM    281  O   ASP A  18      32.625  -9.172 -11.229  1.00 75.21           O  
ATOM    282  CG  ASP A  18      29.258 -10.988 -11.606  1.00 75.21           C  
ATOM    283  OD1 ASP A  18      29.431 -10.243 -12.586  1.00 75.21           O  
ATOM    284  OD2 ASP A  18      28.675 -12.101 -11.603  1.00 75.21           O  
ATOM    285  N   GLY A  19      31.092  -7.753 -12.076  1.00 81.27           N  
ATOM    286  H   GLY A  19      30.099  -7.609 -12.193  1.00 81.27           H  
ATOM    287  CA  GLY A  19      31.945  -7.110 -13.069  1.00 81.27           C  
ATOM    288  HA2 GLY A  19      32.917  -6.889 -12.627  1.00 81.27           H  
ATOM    289  HA3 GLY A  19      31.467  -6.179 -13.374  1.00 81.27           H  
ATOM    290  C   GLY A  19      32.157  -7.955 -14.324  1.00 81.27           C  
ATOM    291  O   GLY A  19      33.181  -7.777 -14.998  1.00 81.27           O  
ATOM    292  N   ASP A  20      31.262  -8.902 -14.623  1.00 80.11           N  
ATOM    293  H   ASP A  20      30.438  -8.990 -14.045  1.00 80.11           H  
ATOM    294  CA  ASP A  20      31.381  -9.799 -15.778  1.00 80.11           C  
ATOM    295  HA  ASP A  20      32.445 -10.001 -15.899  1.00 80.11           H  
ATOM    296  C   ASP A  20      30.936  -9.159 -17.113  1.00 80.11           C  
ATOM    297  CB  ASP A  20      30.735 -11.168 -15.471  1.00 80.11           C  
ATOM    298  HB2 ASP A  20      31.231 -11.901 -16.107  1.00 80.11           H  
ATOM    299  HB3 ASP A  20      30.954 -11.452 -14.442  1.00 80.11           H  
ATOM    300  O   ASP A  20      31.153  -9.728 -18.194  1.00 80.11           O  
ATOM    301  CG  ASP A  20      29.226 -11.289 -15.731  1.00 80.11           C  
ATOM    302  OD1 ASP A  20      28.592 -10.265 -16.050  1.00 80.11           O  
ATOM    303  OD2 ASP A  20      28.762 -12.451 -15.858  1.00 80.11           O  
ATOM    304  N   GLY A  21      30.395  -7.939 -17.054  1.00 81.09           N  
ATOM    305  H   GLY A  21      30.201  -7.567 -16.135  1.00 81.09           H  
ATOM    306  CA  GLY A  21      29.873  -7.177 -18.185  1.00 81.09           C  
ATOM    307  HA2 GLY A  21      29.999  -6.118 -17.959  1.00 81.09           H  
ATOM    308  HA3 GLY A  21      30.440  -7.423 -19.083  1.00 81.09           H  
ATOM    309  C   GLY A  21      28.388  -7.417 -18.468  1.00 81.09           C  
ATOM    310  O   GLY A  21      27.858  -6.853 -19.434  1.00 81.09           O  
ATOM    311  N   TYR A  22      27.711  -8.228 -17.657  1.00 75.00           N  
ATOM    312  H   TYR A  22      28.203  -8.680 -16.900  1.00 75.00           H  
ATOM    313  CA  TYR A  22      26.291  -8.534 -17.729  1.00 75.00           C  
ATOM    314  HA  TYR A  22      25.827  -7.890 -18.476  1.00 75.00           H  
ATOM    315  C   TYR A  22      25.628  -8.254 -16.380  1.00 75.00           C  
ATOM    316  CB  TYR A  22      26.072  -9.999 -18.146  1.00 75.00           C  
ATOM    317  HB2 TYR A  22      26.478 -10.656 -17.377  1.00 75.00           H  
ATOM    318  HB3 TYR A  22      25.000 -10.189 -18.186  1.00 75.00           H  
ATOM    319  O   TYR A  22      26.182  -8.485 -15.322  1.00 75.00           O  
ATOM    320  CG  TYR A  22      26.683 -10.370 -19.484  1.00 75.00           C  
ATOM    321  CD1 TYR A  22      25.943 -10.199 -20.671  1.00 75.00           C  
ATOM    322  HD1 TYR A  22      24.938  -9.809 -20.617  1.00 75.00           H  
ATOM    323  CD2 TYR A  22      28.002 -10.854 -19.540  1.00 75.00           C  
ATOM    324  HD2 TYR A  22      28.563 -10.955 -18.622  1.00 75.00           H  
ATOM    325  CE1 TYR A  22      26.525 -10.512 -21.916  1.00 75.00           C  
ATOM    326  HE1 TYR A  22      25.973 -10.371 -22.833  1.00 75.00           H  
ATOM    327  CE2 TYR A  22      28.594 -11.158 -20.779  1.00 75.00           C  
ATOM    328  HE2 TYR A  22      29.619 -11.497 -20.795  1.00 75.00           H  
ATOM    329  OH  TYR A  22      28.427 -11.273 -23.166  1.00 75.00           O  
ATOM    330  HH  TYR A  22      29.342 -11.522 -23.012  1.00 75.00           H  
ATOM    331  CZ  TYR A  22      27.853 -10.986 -21.968  1.00 75.00           C  
ATOM    332  N   ILE A  23      24.380  -7.787 -16.408  1.00 65.61           N  
ATOM    333  H   ILE A  23      23.941  -7.621 -17.302  1.00 65.61           H  
ATOM    334  CA  ILE A  23      23.553  -7.773 -15.198  1.00 65.61           C  
ATOM    335  HA  ILE A  23      24.193  -7.732 -14.316  1.00 65.61           H  
ATOM    336  C   ILE A  23      22.806  -9.098 -15.164  1.00 65.61           C  
ATOM    337  CB  ILE A  23      22.637  -6.538 -15.137  1.00 65.61           C  
ATOM    338  HB  ILE A  23      21.979  -6.543 -16.006  1.00 65.61           H  
ATOM    339  O   ILE A  23      21.883  -9.339 -15.952  1.00 65.61           O  
ATOM    340  CG1 ILE A  23      23.506  -5.261 -15.175  1.00 65.61           C  
ATOM    341 HG12 ILE A  23      24.063  -5.227 -16.112  1.00 65.61           H  
ATOM    342 HG13 ILE A  23      24.227  -5.290 -14.358  1.00 65.61           H  
ATOM    343  CG2 ILE A  23      21.767  -6.575 -13.866  1.00 65.61           C  
ATOM    344 HG21 ILE A  23      22.402  -6.452 -12.989  1.00 65.61           H  
ATOM    345 HG22 ILE A  23      21.233  -7.523 -13.791  1.00 65.61           H  
ATOM    346 HG23 ILE A  23      21.026  -5.776 -13.885  1.00 65.61           H  
ATOM    347  CD1 ILE A  23      22.706  -3.964 -15.073  1.00 65.61           C  
ATOM    348 HD11 ILE A  23      23.368  -3.115 -15.245  1.00 65.61           H  
ATOM    349 HD12 ILE A  23      21.905  -3.955 -15.812  1.00 65.61           H  
ATOM    350 HD13 ILE A  23      22.294  -3.882 -14.067  1.00 65.61           H  
ATOM    351  N   SER A  24      23.210  -9.975 -14.258  1.00 64.74           N  
ATOM    352  H   SER A  24      24.011  -9.735 -13.691  1.00 64.74           H  
ATOM    353  CA  SER A  24      22.511 -11.217 -13.980  1.00 64.74           C  
ATOM    354  HA  SER A  24      22.400 -11.750 -14.924  1.00 64.74           H  
ATOM    355  C   SER A  24      21.118 -10.951 -13.403  1.00 64.74           C  
ATOM    356  CB  SER A  24      23.342 -12.095 -13.039  1.00 64.74           C  
ATOM    357  HB2 SER A  24      22.916 -13.098 -13.012  1.00 64.74           H  
ATOM    358  HB3 SER A  24      24.370 -12.159 -13.396  1.00 64.74           H  
ATOM    359  O   SER A  24      20.810  -9.906 -12.830  1.00 64.74           O  
ATOM    360  OG  SER A  24      23.327 -11.554 -11.738  1.00 64.74           O  
ATOM    361  HG  SER A  24      23.985 -10.857 -11.790  1.00 64.74           H  
ATOM    362  N   ALA A  25      20.252 -11.961 -13.473  1.00 61.65           N  
ATOM    363  H   ALA A  25      20.530 -12.793 -13.972  1.00 61.65           H  
ATOM    364  CA  ALA A  25      18.943 -11.921 -12.823  1.00 61.65           C  
ATOM    365  HA  ALA A  25      18.360 -11.103 -13.246  1.00 61.65           H  
ATOM    366  C   ALA A  25      19.027 -11.689 -11.296  1.00 61.65           C  
ATOM    367  CB  ALA A  25      18.259 -13.255 -13.147  1.00 61.65           C  
ATOM    368  HB1 ALA A  25      18.870 -14.081 -12.783  1.00 61.65           H  
ATOM    369  HB2 ALA A  25      17.283 -13.306 -12.666  1.00 61.65           H  
ATOM    370  HB3 ALA A  25      18.129 -13.347 -14.225  1.00 61.65           H  
ATOM    371  O   ALA A  25      18.068 -11.203 -10.700  1.00 61.65           O  
ATOM    372  N   ALA A  26      20.149 -12.059 -10.664  1.00 60.23           N  
ATOM    373  H   ALA A  26      20.945 -12.339 -11.220  1.00 60.23           H  
ATOM    374  CA  ALA A  26      20.386 -11.835  -9.240  1.00 60.23           C  
ATOM    375  HA  ALA A  26      19.470 -12.048  -8.689  1.00 60.23           H  
ATOM    376  C   ALA A  26      20.769 -10.377  -8.944  1.00 60.23           C  
ATOM    377  CB  ALA A  26      21.474 -12.808  -8.772  1.00 60.23           C  
ATOM    378  HB1 ALA A  26      21.166 -13.836  -8.964  1.00 60.23           H  
ATOM    379  HB2 ALA A  26      22.407 -12.607  -9.299  1.00 60.23           H  
ATOM    380  HB3 ALA A  26      21.642 -12.677  -7.703  1.00 60.23           H  
ATOM    381  O   ALA A  26      20.381  -9.844  -7.908  1.00 60.23           O  
ATOM    382  N   GLU A  27      21.486  -9.723  -9.854  1.00 63.78           N  
ATOM    383  H   GLU A  27      21.821 -10.219 -10.668  1.00 63.78           H  
ATOM    384  CA  GLU A  27      21.858  -8.306  -9.756  1.00 63.78           C  
ATOM    385  HA  GLU A  27      22.153  -8.059  -8.736  1.00 63.78           H  
ATOM    386  C   GLU A  27      20.710  -7.377 -10.132  1.00 63.78           C  
ATOM    387  CB  GLU A  27      23.037  -8.054 -10.682  1.00 63.78           C  
ATOM    388  HB2 GLU A  27      23.202  -6.980 -10.778  1.00 63.78           H  
ATOM    389  HB3 GLU A  27      22.790  -8.455 -11.665  1.00 63.78           H  
ATOM    390  O   GLU A  27      20.568  -6.303  -9.557  1.00 63.78           O  
ATOM    391  CG  GLU A  27      24.293  -8.705 -10.099  1.00 63.78           C  
ATOM    392  HG2 GLU A  27      24.673  -8.065  -9.302  1.00 63.78           H  
ATOM    393  HG3 GLU A  27      24.056  -9.671  -9.653  1.00 63.78           H  
ATOM    394  CD  GLU A  27      25.342  -8.940 -11.169  1.00 63.78           C  
ATOM    395  OE1 GLU A  27      26.511  -8.651 -10.862  1.00 63.78           O  
ATOM    396  OE2 GLU A  27      24.923  -9.497 -12.207  1.00 63.78           O  
ATOM    397  N   ALA A  28      19.833  -7.833 -11.026  1.00 66.11           N  
ATOM    398  H   ALA A  28      20.073  -8.666 -11.544  1.00 66.11           H  
ATOM    399  CA  ALA A  28      18.574  -7.165 -11.313  1.00 66.11           C  
ATOM    400  HA  ALA A  28      18.773  -6.094 -11.349  1.00 66.11           H  
ATOM    401  C   ALA A  28      17.510  -7.377 -10.222  1.00 66.11           C  
ATOM    402  CB  ALA A  28      18.088  -7.618 -12.694  1.00 66.11           C  
ATOM    403  HB1 ALA A  28      17.163  -7.100 -12.947  1.00 66.11           H  
ATOM    404  HB2 ALA A  28      17.906  -8.692 -12.688  1.00 66.11           H  
ATOM    405  HB3 ALA A  28      18.841  -7.386 -13.447  1.00 66.11           H  
ATOM    406  O   ALA A  28      16.428  -6.792 -10.296  1.00 66.11           O  
ATOM    407  N   ALA A  29      17.764  -8.221  -9.217  1.00 69.19           N  
ATOM    408  H   ALA A  29      18.685  -8.627  -9.132  1.00 69.19           H  
ATOM    409  CA  ALA A  29      16.748  -8.551  -8.234  1.00 69.19           C  
ATOM    410  HA  ALA A  29      15.870  -8.862  -8.800  1.00 69.19           H  
ATOM    411  C   ALA A  29      16.359  -7.328  -7.390  1.00 69.19           C  
ATOM    412  CB  ALA A  29      17.185  -9.745  -7.381  1.00 69.19           C  
ATOM    413  HB1 ALA A  29      16.366 -10.043  -6.727  1.00 69.19           H  
ATOM    414  HB2 ALA A  29      18.046  -9.465  -6.774  1.00 69.19           H  
ATOM    415  HB3 ALA A  29      17.452 -10.581  -8.027  1.00 69.19           H  
ATOM    416  O   ALA A  29      17.178  -6.726  -6.700  1.00 69.19           O  
ATOM    417  N   GLY A  30      15.070  -6.998  -7.401  1.00 79.83           N  
ATOM    418  H   GLY A  30      14.460  -7.554  -7.982  1.00 79.83           H  
ATOM    419  CA  GLY A  30      14.483  -5.988  -6.531  1.00 79.83           C  
ATOM    420  HA2 GLY A  30      15.267  -5.391  -6.064  1.00 79.83           H  
ATOM    421  HA3 GLY A  30      13.865  -5.311  -7.121  1.00 79.83           H  
ATOM    422  C   GLY A  30      13.629  -6.621  -5.437  1.00 79.83           C  
ATOM    423  O   GLY A  30      13.070  -7.716  -5.596  1.00 79.83           O  
ATOM    424  N   LYS A  31      13.472  -5.899  -4.330  1.00 87.62           N  
ATOM    425  H   LYS A  31      13.977  -5.027  -4.262  1.00 87.62           H  
ATOM    426  CA  LYS A  31      12.494  -6.205  -3.287  1.00 87.62           C  
ATOM    427  HA  LYS A  31      11.912  -7.074  -3.596  1.00 87.62           H  
ATOM    428  C   LYS A  31      11.521  -5.049  -3.136  1.00 87.62           C  
ATOM    429  CB  LYS A  31      13.181  -6.542  -1.957  1.00 87.62           C  
ATOM    430  HB2 LYS A  31      12.414  -6.746  -1.209  1.00 87.62           H  
ATOM    431  HB3 LYS A  31      13.767  -5.687  -1.622  1.00 87.62           H  
ATOM    432  O   LYS A  31      11.901  -3.884  -3.180  1.00 87.62           O  
ATOM    433  CG  LYS A  31      14.104  -7.759  -2.068  1.00 87.62           C  
ATOM    434  HG2 LYS A  31      14.879  -7.564  -2.809  1.00 87.62           H  
ATOM    435  HG3 LYS A  31      13.527  -8.630  -2.379  1.00 87.62           H  
ATOM    436  CD  LYS A  31      14.774  -8.031  -0.721  1.00 87.62           C  
ATOM    437  HD2 LYS A  31      15.303  -7.131  -0.406  1.00 87.62           H  
ATOM    438  HD3 LYS A  31      14.018  -8.286   0.022  1.00 87.62           H  
ATOM    439  CE  LYS A  31      15.764  -9.182  -0.890  1.00 87.62           C  
ATOM    440  HE2 LYS A  31      15.214 -10.098  -1.107  1.00 87.62           H  
ATOM    441  HE3 LYS A  31      16.394  -8.958  -1.751  1.00 87.62           H  
ATOM    442  NZ  LYS A  31      16.607  -9.332   0.318  1.00 87.62           N  
ATOM    443  HZ1 LYS A  31      17.303 -10.049   0.170  1.00 87.62           H  
ATOM    444  HZ2 LYS A  31      17.088  -8.460   0.486  1.00 87.62           H  
ATOM    445  HZ3 LYS A  31      16.039  -9.555   1.123  1.00 87.62           H  
ATOM    446  N   MET A  32      10.258  -5.378  -2.902  1.00 91.46           N  
ATOM    447  H   MET A  32      10.022  -6.360  -2.874  1.00 91.46           H  
ATOM    448  CA  MET A  32       9.253  -4.405  -2.494  1.00 91.46           C  
ATOM    449  HA  MET A  32       9.717  -3.425  -2.377  1.00 91.46           H  
ATOM    450  C   MET A  32       8.689  -4.826  -1.144  1.00 91.46           C  
ATOM    451  CB  MET A  32       8.173  -4.267  -3.570  1.00 91.46           C  
ATOM    452  HB2 MET A  32       7.630  -5.208  -3.658  1.00 91.46           H  
ATOM    453  HB3 MET A  32       8.642  -4.041  -4.528  1.00 91.46           H  
ATOM    454  O   MET A  32       8.133  -5.919  -1.017  1.00 91.46           O  
ATOM    455  CG  MET A  32       7.204  -3.132  -3.221  1.00 91.46           C  
ATOM    456  HG2 MET A  32       6.860  -3.247  -2.193  1.00 91.46           H  
ATOM    457  HG3 MET A  32       7.746  -2.188  -3.280  1.00 91.46           H  
ATOM    458  SD  MET A  32       5.741  -3.020  -4.281  1.00 91.46           S  
ATOM    459  CE  MET A  32       4.938  -4.541  -3.769  1.00 91.46           C  
ATOM    460  HE1 MET A  32       3.867  -4.458  -3.955  1.00 91.46           H  
ATOM    461  HE2 MET A  32       5.099  -4.705  -2.704  1.00 91.46           H  
ATOM    462  HE3 MET A  32       5.376  -5.374  -4.319  1.00 91.46           H  
ATOM    463  N   ARG A  33       8.816  -3.958  -0.143  1.00 94.56           N  
ATOM    464  H   ARG A  33       9.270  -3.078  -0.338  1.00 94.56           H  
ATOM    465  CA  ARG A  33       8.175  -4.122   1.163  1.00 94.56           C  
ATOM    466  HA  ARG A  33       7.861  -5.158   1.287  1.00 94.56           H  
ATOM    467  C   ARG A  33       6.927  -3.258   1.220  1.00 94.56           C  
ATOM    468  CB  ARG A  33       9.142  -3.792   2.305  1.00 94.56           C  
ATOM    469  HB2 ARG A  33       9.466  -2.754   2.223  1.00 94.56           H  
ATOM    470  HB3 ARG A  33       8.616  -3.916   3.251  1.00 94.56           H  
ATOM    471  O   ARG A  33       6.953  -2.087   0.857  1.00 94.56           O  
ATOM    472  CG  ARG A  33      10.371  -4.705   2.300  1.00 94.56           C  
ATOM    473  HG2 ARG A  33      10.976  -4.499   1.417  1.00 94.56           H  
ATOM    474  HG3 ARG A  33      10.054  -5.748   2.281  1.00 94.56           H  
ATOM    475  CD  ARG A  33      11.210  -4.456   3.553  1.00 94.56           C  
ATOM    476  HD2 ARG A  33      10.630  -4.731   4.434  1.00 94.56           H  
ATOM    477  HD3 ARG A  33      11.444  -3.392   3.597  1.00 94.56           H  
ATOM    478  NE  ARG A  33      12.447  -5.250   3.513  1.00 94.56           N  
ATOM    479  HE  ARG A  33      12.424  -6.120   2.999  1.00 94.56           H  
ATOM    480  NH1 ARG A  33      13.798  -3.791   4.653  1.00 94.56           N  
ATOM    481 HH11 ARG A  33      12.949  -3.301   4.896  1.00 94.56           H  
ATOM    482 HH12 ARG A  33      14.501  -3.210   4.220  1.00 94.56           H  
ATOM    483  NH2 ARG A  33      14.700  -5.476   3.562  1.00 94.56           N  
ATOM    484 HH21 ARG A  33      14.770  -5.427   2.555  1.00 94.56           H  
ATOM    485 HH22 ARG A  33      15.536  -5.072   3.959  1.00 94.56           H  
ATOM    486  CZ  ARG A  33      13.626  -4.866   3.948  1.00 94.56           C  
ATOM    487  N   VAL A  34       5.833  -3.839   1.686  1.00 97.41           N  
ATOM    488  H   VAL A  34       5.883  -4.821   1.916  1.00 97.41           H  
ATOM    489  CA  VAL A  34       4.555  -3.163   1.895  1.00 97.41           C  
ATOM    490  HA  VAL A  34       4.652  -2.104   1.655  1.00 97.41           H  
ATOM    491  C   VAL A  34       4.205  -3.302   3.364  1.00 97.41           C  
ATOM    492  CB  VAL A  34       3.442  -3.747   1.006  1.00 97.41           C  
ATOM    493  HB  VAL A  34       3.237  -4.776   1.302  1.00 97.41           H  
ATOM    494  O   VAL A  34       3.932  -4.405   3.830  1.00 97.41           O  
ATOM    495  CG1 VAL A  34       2.157  -2.926   1.158  1.00 97.41           C  
ATOM    496 HG11 VAL A  34       1.826  -2.934   2.197  1.00 97.41           H  
ATOM    497 HG12 VAL A  34       1.363  -3.357   0.549  1.00 97.41           H  
ATOM    498 HG13 VAL A  34       2.332  -1.896   0.847  1.00 97.41           H  
ATOM    499  CG2 VAL A  34       3.843  -3.753  -0.472  1.00 97.41           C  
ATOM    500 HG21 VAL A  34       3.033  -4.163  -1.075  1.00 97.41           H  
ATOM    501 HG22 VAL A  34       4.718  -4.390  -0.603  1.00 97.41           H  
ATOM    502 HG23 VAL A  34       4.078  -2.742  -0.806  1.00 97.41           H  
ATOM    503  N   ARG A  35       4.212  -2.192   4.097  1.00 98.37           N  
ATOM    504  H   ARG A  35       4.424  -1.322   3.629  1.00 98.37           H  
ATOM    505  CA  ARG A  35       3.703  -2.133   5.467  1.00 98.37           C  
ATOM    506  HA  ARG A  35       3.696  -3.136   5.893  1.00 98.37           H  
ATOM    507  C   ARG A  35       2.271  -1.644   5.448  1.00 98.37           C  
ATOM    508  CB  ARG A  35       4.579  -1.264   6.367  1.00 98.37           C  
ATOM    509  HB2 ARG A  35       4.108  -1.181   7.346  1.00 98.37           H  
ATOM    510  HB3 ARG A  35       4.674  -0.266   5.939  1.00 98.37           H  
ATOM    511  O   ARG A  35       1.975  -0.595   4.877  1.00 98.37           O  
ATOM    512  CG  ARG A  35       5.963  -1.883   6.537  1.00 98.37           C  
ATOM    513  HG2 ARG A  35       6.457  -1.968   5.569  1.00 98.37           H  
ATOM    514  HG3 ARG A  35       5.858  -2.877   6.973  1.00 98.37           H  
ATOM    515  CD  ARG A  35       6.812  -1.016   7.458  1.00 98.37           C  
ATOM    516  HD2 ARG A  35       6.929  -0.028   7.014  1.00 98.37           H  
ATOM    517  HD3 ARG A  35       6.316  -0.929   8.425  1.00 98.37           H  
ATOM    518  NE  ARG A  35       8.116  -1.652   7.623  1.00 98.37           N  
ATOM    519  HE  ARG A  35       8.202  -2.597   7.276  1.00 98.37           H  
ATOM    520  NH1 ARG A  35       9.226  -0.050   8.823  1.00 98.37           N  
ATOM    521 HH11 ARG A  35       8.358   0.463   8.882  1.00 98.37           H  
ATOM    522 HH12 ARG A  35      10.057   0.231   9.323  1.00 98.37           H  
ATOM    523  NH2 ARG A  35      10.228  -1.985   8.217  1.00 98.37           N  
ATOM    524 HH21 ARG A  35      11.118  -1.725   8.618  1.00 98.37           H  
ATOM    525 HH22 ARG A  35      10.077  -2.897   7.810  1.00 98.37           H  
ATOM    526  CZ  ARG A  35       9.189  -1.209   8.222  1.00 98.37           C  
ATOM    527  N   LEU A  36       1.403  -2.417   6.072  1.00 98.66           N  
ATOM    528  H   LEU A  36       1.756  -3.251   6.520  1.00 98.66           H  
ATOM    529  CA  LEU A  36      -0.015  -2.157   6.212  1.00 98.66           C  
ATOM    530  HA  LEU A  36      -0.307  -1.288   5.622  1.00 98.66           H  
ATOM    531  C   LEU A  36      -0.296  -1.893   7.680  1.00 98.66           C  
ATOM    532  CB  LEU A  36      -0.807  -3.381   5.741  1.00 98.66           C  
ATOM    533  HB2 LEU A  36      -0.593  -4.213   6.413  1.00 98.66           H  
ATOM    534  HB3 LEU A  36      -1.867  -3.141   5.829  1.00 98.66           H  
ATOM    535  O   LEU A  36       0.009  -2.744   8.508  1.00 98.66           O  
ATOM    536  CG  LEU A  36      -0.524  -3.846   4.308  1.00 98.66           C  
ATOM    537  HG  LEU A  36       0.534  -4.078   4.180  1.00 98.66           H  
ATOM    538  CD1 LEU A  36      -1.326  -5.122   4.066  1.00 98.66           C  
ATOM    539 HD11 LEU A  36      -1.289  -5.402   3.013  1.00 98.66           H  
ATOM    540 HD12 LEU A  36      -0.914  -5.931   4.668  1.00 98.66           H  
ATOM    541 HD13 LEU A  36      -2.368  -4.970   4.350  1.00 98.66           H  
ATOM    542  CD2 LEU A  36      -0.926  -2.784   3.287  1.00 98.66           C  
ATOM    543 HD21 LEU A  36      -1.973  -2.516   3.430  1.00 98.66           H  
ATOM    544 HD22 LEU A  36      -0.780  -3.167   2.277  1.00 98.66           H  
ATOM    545 HD23 LEU A  36      -0.305  -1.897   3.418  1.00 98.66           H  
ATOM    546  N   ARG A  37      -0.895  -0.753   8.003  1.00 98.57           N  
ATOM    547  H   ARG A  37      -1.101  -0.097   7.263  1.00 98.57           H  
ATOM    548  CA  ARG A  37      -1.330  -0.440   9.364  1.00 98.57           C  
ATOM    549  HA  ARG A  37      -1.174  -1.307  10.006  1.00 98.57           H  
ATOM    550  C   ARG A  37      -2.818  -0.143   9.372  1.00 98.57           C  
ATOM    551  CB  ARG A  37      -0.476   0.704   9.912  1.00 98.57           C  
ATOM    552  HB2 ARG A  37      -0.576   1.573   9.262  1.00 98.57           H  
ATOM    553  HB3 ARG A  37       0.568   0.391   9.921  1.00 98.57           H  
ATOM    554  O   ARG A  37      -3.286   0.657   8.564  1.00 98.57           O  
ATOM    555  CG  ARG A  37      -0.899   1.090  11.329  1.00 98.57           C  
ATOM    556  HG2 ARG A  37      -0.857   0.219  11.984  1.00 98.57           H  
ATOM    557  HG3 ARG A  37      -1.917   1.480  11.313  1.00 98.57           H  
ATOM    558  CD  ARG A  37       0.036   2.172  11.854  1.00 98.57           C  
ATOM    559  HD2 ARG A  37       0.116   2.964  11.109  1.00 98.57           H  
ATOM    560  HD3 ARG A  37       1.018   1.731  12.025  1.00 98.57           H  
ATOM    561  NE  ARG A  37      -0.523   2.737  13.081  1.00 98.57           N  
ATOM    562  HE  ARG A  37      -1.520   2.894  13.076  1.00 98.57           H  
ATOM    563  NH1 ARG A  37       1.394   3.085  14.285  1.00 98.57           N  
ATOM    564 HH11 ARG A  37       1.815   3.270  15.185  1.00 98.57           H  
ATOM    565 HH12 ARG A  37       1.892   2.563  13.578  1.00 98.57           H  
ATOM    566  NH2 ARG A  37      -0.643   3.524  15.157  1.00 98.57           N  
ATOM    567 HH21 ARG A  37      -1.636   3.460  14.985  1.00 98.57           H  
ATOM    568 HH22 ARG A  37      -0.273   3.773  16.063  1.00 98.57           H  
ATOM    569  CZ  ARG A  37       0.093   3.118  14.169  1.00 98.57           C  
ATOM    570  N   ASN A  38      -3.548  -0.774  10.284  1.00 98.27           N  
ATOM    571  H   ASN A  38      -3.086  -1.410  10.918  1.00 98.27           H  
ATOM    572  CA  ASN A  38      -4.978  -0.544  10.459  1.00 98.27           C  
ATOM    573  HA  ASN A  38      -5.360   0.079   9.650  1.00 98.27           H  
ATOM    574  C   ASN A  38      -5.234   0.204  11.773  1.00 98.27           C  
ATOM    575  CB  ASN A  38      -5.706  -1.893  10.382  1.00 98.27           C  
ATOM    576  HB2 ASN A  38      -5.508  -2.361   9.417  1.00 98.27           H  
ATOM    577  HB3 ASN A  38      -5.327  -2.539  11.173  1.00 98.27           H  
ATOM    578  O   ASN A  38      -5.153  -0.375  12.851  1.00 98.27           O  
ATOM    579  CG  ASN A  38      -7.207  -1.767  10.548  1.00 98.27           C  
ATOM    580  ND2 ASN A  38      -7.898  -2.865  10.716  1.00 98.27           N  
ATOM    581 HD21 ASN A  38      -7.434  -3.758  10.635  1.00 98.27           H  
ATOM    582 HD22 ASN A  38      -8.900  -2.795  10.821  1.00 98.27           H  
ATOM    583  OD1 ASN A  38      -7.784  -0.692  10.508  1.00 98.27           O  
ATOM    584  N   ASP A  39      -5.591   1.482  11.677  1.00 97.44           N  
ATOM    585  H   ASP A  39      -5.710   1.878  10.755  1.00 97.44           H  
ATOM    586  CA  ASP A  39      -6.004   2.316  12.812  1.00 97.44           C  
ATOM    587  HA  ASP A  39      -5.709   1.823  13.738  1.00 97.44           H  
ATOM    588  C   ASP A  39      -7.544   2.462  12.876  1.00 97.44           C  
ATOM    589  CB  ASP A  39      -5.268   3.670  12.776  1.00 97.44           C  
ATOM    590  HB2 ASP A  39      -5.495   4.165  11.832  1.00 97.44           H  
ATOM    591  HB3 ASP A  39      -5.648   4.301  13.579  1.00 97.44           H  
ATOM    592  O   ASP A  39      -8.073   3.399  13.475  1.00 97.44           O  
ATOM    593  CG  ASP A  39      -3.742   3.584  12.950  1.00 97.44           C  
ATOM    594  OD1 ASP A  39      -3.236   3.059  13.973  1.00 97.44           O  
ATOM    595  OD2 ASP A  39      -3.017   4.126  12.090  1.00 97.44           O  
ATOM    596  N   SER A  40      -8.298   1.559  12.236  1.00 94.46           N  
ATOM    597  H   SER A  40      -7.824   0.812  11.748  1.00 94.46           H  
ATOM    598  CA  SER A  40      -9.760   1.478  12.349  1.00 94.46           C  
ATOM    599  HA  SER A  40     -10.133   2.464  12.624  1.00 94.46           H  
ATOM    600  C   SER A  40     -10.209   0.518  13.459  1.00 94.46           C  
ATOM    601  CB  SER A  40     -10.393   1.131  10.996  1.00 94.46           C  
ATOM    602  HB2 SER A  40     -11.429   1.470  11.000  1.00 94.46           H  
ATOM    603  HB3 SER A  40      -9.864   1.642  10.191  1.00 94.46           H  
ATOM    604  O   SER A  40      -9.417  -0.233  14.022  1.00 94.46           O  
ATOM    605  OG  SER A  40     -10.392  -0.249  10.750  1.00 94.46           O  
ATOM    606  HG  SER A  40      -9.480  -0.519  10.621  1.00 94.46           H  
ATOM    607  N   SER A  41     -11.504   0.537  13.784  1.00 93.60           N  
ATOM    608  H   SER A  41     -12.133   1.151  13.286  1.00 93.60           H  
ATOM    609  CA  SER A  41     -12.108  -0.322  14.811  1.00 93.60           C  
ATOM    610  HA  SER A  41     -11.393  -0.454  15.623  1.00 93.60           H  
ATOM    611  C   SER A  41     -12.480  -1.726  14.323  1.00 93.60           C  
ATOM    612  CB  SER A  41     -13.348   0.367  15.382  1.00 93.60           C  
ATOM    613  HB2 SER A  41     -13.043   1.274  15.904  1.00 93.60           H  
ATOM    614  HB3 SER A  41     -13.844  -0.297  16.091  1.00 93.60           H  
ATOM    615  O   SER A  41     -12.879  -2.562  15.134  1.00 93.60           O  
ATOM    616  OG  SER A  41     -14.241   0.711  14.336  1.00 93.60           O  
ATOM    617  HG  SER A  41     -15.064   1.026  14.718  1.00 93.60           H  
ATOM    618  N   THR A  42     -12.358  -2.008  13.024  1.00 93.70           N  
ATOM    619  H   THR A  42     -11.961  -1.311  12.411  1.00 93.70           H  
ATOM    620  CA  THR A  42     -12.702  -3.306  12.426  1.00 93.70           C  
ATOM    621  HA  THR A  42     -12.939  -4.009  13.224  1.00 93.70           H  
ATOM    622  C   THR A  42     -11.527  -3.867  11.629  1.00 93.70           C  
ATOM    623  CB  THR A  42     -13.932  -3.207  11.513  1.00 93.70           C  
ATOM    624  HB  THR A  42     -14.097  -4.175  11.039  1.00 93.70           H  
ATOM    625  O   THR A  42     -10.723  -3.090  11.116  1.00 93.70           O  
ATOM    626  CG2 THR A  42     -15.194  -2.835  12.293  1.00 93.70           C  
ATOM    627 HG21 THR A  42     -15.370  -3.564  13.084  1.00 93.70           H  
ATOM    628 HG22 THR A  42     -16.048  -2.828  11.615  1.00 93.70           H  
ATOM    629 HG23 THR A  42     -15.085  -1.844  12.734  1.00 93.70           H  
ATOM    630  OG1 THR A  42     -13.742  -2.237  10.507  1.00 93.70           O  
ATOM    631  HG1 THR A  42     -12.850  -2.331  10.164  1.00 93.70           H  
ATOM    632  N   PRO A  43     -11.413  -5.195  11.473  1.00 96.75           N  
ATOM    633  CA  PRO A  43     -10.446  -5.773  10.550  1.00 96.75           C  
ATOM    634  HA  PRO A  43      -9.443  -5.523  10.897  1.00 96.75           H  
ATOM    635  C   PRO A  43     -10.637  -5.245   9.127  1.00 96.75           C  
ATOM    636  CB  PRO A  43     -10.637  -7.289  10.623  1.00 96.75           C  
ATOM    637  HB2 PRO A  43      -9.687  -7.818  10.550  1.00 96.75           H  
ATOM    638  HB3 PRO A  43     -11.319  -7.620   9.840  1.00 96.75           H  
ATOM    639  O   PRO A  43     -11.758  -4.944   8.704  1.00 96.75           O  
ATOM    640  CG  PRO A  43     -11.294  -7.497  11.986  1.00 96.75           C  
ATOM    641  HG2 PRO A  43     -10.527  -7.521  12.760  1.00 96.75           H  
ATOM    642  HG3 PRO A  43     -11.894  -8.406  12.012  1.00 96.75           H  
ATOM    643  CD  PRO A  43     -12.152  -6.245  12.153  1.00 96.75           C  
ATOM    644  HD2 PRO A  43     -13.115  -6.387  11.662  1.00 96.75           H  
ATOM    645  HD3 PRO A  43     -12.286  -6.029  13.213  1.00 96.75           H  
ATOM    646  N   VAL A  44      -9.528  -5.149   8.405  1.00 98.00           N  
ATOM    647  H   VAL A  44      -8.652  -5.412   8.835  1.00 98.00           H  
ATOM    648  CA  VAL A  44      -9.469  -4.714   7.009  1.00 98.00           C  
ATOM    649  HA  VAL A  44     -10.472  -4.570   6.609  1.00 98.00           H  
ATOM    650  C   VAL A  44      -8.785  -5.815   6.215  1.00 98.00           C  
ATOM    651  CB  VAL A  44      -8.702  -3.387   6.902  1.00 98.00           C  
ATOM    652  HB  VAL A  44      -7.731  -3.514   7.381  1.00 98.00           H  
ATOM    653  O   VAL A  44      -7.761  -6.340   6.646  1.00 98.00           O  
ATOM    654  CG1 VAL A  44      -8.464  -2.959   5.452  1.00 98.00           C  
ATOM    655 HG11 VAL A  44      -7.786  -2.106   5.440  1.00 98.00           H  
ATOM    656 HG12 VAL A  44      -9.406  -2.696   4.971  1.00 98.00           H  
ATOM    657 HG13 VAL A  44      -7.981  -3.752   4.881  1.00 98.00           H  
ATOM    658  CG2 VAL A  44      -9.451  -2.258   7.627  1.00 98.00           C  
ATOM    659 HG21 VAL A  44     -10.328  -1.956   7.054  1.00 98.00           H  
ATOM    660 HG22 VAL A  44      -9.778  -2.575   8.617  1.00 98.00           H  
ATOM    661 HG23 VAL A  44      -8.789  -1.403   7.764  1.00 98.00           H  
ATOM    662  N   GLU A  45      -9.330  -6.162   5.059  1.00 98.31           N  
ATOM    663  H   GLU A  45     -10.123  -5.635   4.724  1.00 98.31           H  
ATOM    664  CA  GLU A  45      -8.690  -7.055   4.102  1.00 98.31           C  
ATOM    665  HA  GLU A  45      -7.937  -7.649   4.619  1.00 98.31           H  
ATOM    666  C   GLU A  45      -7.975  -6.230   3.030  1.00 98.31           C  
ATOM    667  CB  GLU A  45      -9.723  -8.039   3.537  1.00 98.31           C  
ATOM    668  HB2 GLU A  45     -10.218  -8.523   4.379  1.00 98.31           H  
ATOM    669  HB3 GLU A  45     -10.473  -7.507   2.953  1.00 98.31           H  
ATOM    670  O   GLU A  45      -8.535  -5.300   2.454  1.00 98.31           O  
ATOM    671  CG  GLU A  45      -9.053  -9.111   2.670  1.00 98.31           C  
ATOM    672  HG2 GLU A  45      -8.796  -8.682   1.701  1.00 98.31           H  
ATOM    673  HG3 GLU A  45      -8.120  -9.415   3.146  1.00 98.31           H  
ATOM    674  CD  GLU A  45      -9.937 -10.356   2.506  1.00 98.31           C  
ATOM    675  OE1 GLU A  45     -10.361 -10.662   1.373  1.00 98.31           O  
ATOM    676  OE2 GLU A  45     -10.090 -11.079   3.516  1.00 98.31           O  
ATOM    677  N   VAL A  46      -6.707  -6.541   2.778  1.00 98.57           N  
ATOM    678  H   VAL A  46      -6.277  -7.271   3.329  1.00 98.57           H  
ATOM    679  CA  VAL A  46      -5.891  -5.873   1.767  1.00 98.57           C  
ATOM    680  HA  VAL A  46      -6.504  -5.130   1.257  1.00 98.57           H  
ATOM    681  C   VAL A  46      -5.438  -6.897   0.738  1.00 98.57           C  
ATOM    682  CB  VAL A  46      -4.701  -5.116   2.382  1.00 98.57           C  
ATOM    683  HB  VAL A  46      -4.008  -5.829   2.828  1.00 98.57           H  
ATOM    684  O   VAL A  46      -4.664  -7.806   1.043  1.00 98.57           O  
ATOM    685  CG1 VAL A  46      -3.966  -4.321   1.292  1.00 98.57           C  
ATOM    686 HG11 VAL A  46      -3.149  -3.751   1.735  1.00 98.57           H  
ATOM    687 HG12 VAL A  46      -3.548  -5.001   0.549  1.00 98.57           H  
ATOM    688 HG13 VAL A  46      -4.657  -3.636   0.801  1.00 98.57           H  
ATOM    689  CG2 VAL A  46      -5.153  -4.127   3.467  1.00 98.57           C  
ATOM    690 HG21 VAL A  46      -5.914  -3.458   3.065  1.00 98.57           H  
ATOM    691 HG22 VAL A  46      -5.571  -4.672   4.313  1.00 98.57           H  
ATOM    692 HG23 VAL A  46      -4.305  -3.540   3.822  1.00 98.57           H  
ATOM    693  N   HIS A  47      -5.884  -6.721  -0.502  1.00 98.43           N  
ATOM    694  H   HIS A  47      -6.546  -5.974  -0.656  1.00 98.43           H  
ATOM    695  CA  HIS A  47      -5.397  -7.466  -1.655  1.00 98.43           C  
ATOM    696  HA  HIS A  47      -4.981  -8.414  -1.312  1.00 98.43           H  
ATOM    697  C   HIS A  47      -4.307  -6.669  -2.356  1.00 98.43           C  
ATOM    698  CB  HIS A  47      -6.520  -7.793  -2.636  1.00 98.43           C  
ATOM    699  HB2 HIS A  47      -6.813  -6.892  -3.174  1.00 98.43           H  
ATOM    700  HB3 HIS A  47      -6.141  -8.502  -3.372  1.00 98.43           H  
ATOM    701  O   HIS A  47      -4.544  -5.584  -2.887  1.00 98.43           O  
ATOM    702  CG  HIS A  47      -7.734  -8.377  -1.987  1.00 98.43           C  
ATOM    703  CD2 HIS A  47      -8.828  -7.682  -1.547  1.00 98.43           C  
ATOM    704  HD2 HIS A  47      -8.983  -6.614  -1.587  1.00 98.43           H  
ATOM    705  ND1 HIS A  47      -7.951  -9.709  -1.729  1.00 98.43           N  
ATOM    706  HD1 HIS A  47      -7.261 -10.446  -1.764  1.00 98.43           H  
ATOM    707  CE1 HIS A  47      -9.169  -9.818  -1.171  1.00 98.43           C  
ATOM    708  HE1 HIS A  47      -9.626 -10.730  -0.817  1.00 98.43           H  
ATOM    709  NE2 HIS A  47      -9.732  -8.611  -1.057  1.00 98.43           N  
ATOM    710  N   ILE A  48      -3.111  -7.231  -2.390  1.00 98.41           N  
ATOM    711  H   ILE A  48      -3.003  -8.126  -1.935  1.00 98.41           H  
ATOM    712  CA  ILE A  48      -1.938  -6.658  -3.028  1.00 98.41           C  
ATOM    713  HA  ILE A  48      -2.139  -5.618  -3.285  1.00 98.41           H  
ATOM    714  C   ILE A  48      -1.665  -7.447  -4.303  1.00 98.41           C  
ATOM    715  CB  ILE A  48      -0.725  -6.688  -2.078  1.00 98.41           C  
ATOM    716  HB  ILE A  48      -0.392  -7.722  -1.995  1.00 98.41           H  
ATOM    717  O   ILE A  48      -1.572  -8.676  -4.264  1.00 98.41           O  
ATOM    718  CG1 ILE A  48      -1.052  -6.192  -0.650  1.00 98.41           C  
ATOM    719 HG12 ILE A  48      -1.882  -6.768  -0.240  1.00 98.41           H  
ATOM    720 HG13 ILE A  48      -1.345  -5.142  -0.674  1.00 98.41           H  
ATOM    721  CG2 ILE A  48       0.400  -5.853  -2.713  1.00 98.41           C  
ATOM    722 HG21 ILE A  48       0.070  -4.823  -2.850  1.00 98.41           H  
ATOM    723 HG22 ILE A  48       1.299  -5.866  -2.097  1.00 98.41           H  
ATOM    724 HG23 ILE A  48       0.665  -6.263  -3.688  1.00 98.41           H  
ATOM    725  CD1 ILE A  48       0.119  -6.376   0.319  1.00 98.41           C  
ATOM    726 HD11 ILE A  48       0.488  -7.400   0.262  1.00 98.41           H  
ATOM    727 HD12 ILE A  48      -0.217  -6.186   1.339  1.00 98.41           H  
ATOM    728 HD13 ILE A  48       0.927  -5.683   0.088  1.00 98.41           H  
ATOM    729  N   LYS A  49      -1.506  -6.753  -5.428  1.00 97.09           N  
ATOM    730  H   LYS A  49      -1.622  -5.751  -5.376  1.00 97.09           H  
ATOM    731  CA  LYS A  49      -1.056  -7.333  -6.695  1.00 97.09           C  
ATOM    732  HA  LYS A  49      -0.797  -8.379  -6.531  1.00 97.09           H  
ATOM    733  C   LYS A  49       0.205  -6.627  -7.174  1.00 97.09           C  
ATOM    734  CB  LYS A  49      -2.188  -7.284  -7.725  1.00 97.09           C  
ATOM    735  HB2 LYS A  49      -3.047  -7.834  -7.340  1.00 97.09           H  
ATOM    736  HB3 LYS A  49      -2.484  -6.247  -7.880  1.00 97.09           H  
ATOM    737  O   LYS A  49       0.249  -5.399  -7.220  1.00 97.09           O  
ATOM    738  CG  LYS A  49      -1.749  -7.896  -9.062  1.00 97.09           C  
ATOM    739  HG2 LYS A  49      -0.842  -7.402  -9.413  1.00 97.09           H  
ATOM    740  HG3 LYS A  49      -1.538  -8.957  -8.928  1.00 97.09           H  
ATOM    741  CD  LYS A  49      -2.817  -7.709 -10.136  1.00 97.09           C  
ATOM    742  HD2 LYS A  49      -3.728  -8.240  -9.858  1.00 97.09           H  
ATOM    743  HD3 LYS A  49      -3.032  -6.644 -10.233  1.00 97.09           H  
ATOM    744  CE  LYS A  49      -2.247  -8.248 -11.450  1.00 97.09           C  
ATOM    745  HE2 LYS A  49      -2.149  -9.332 -11.393  1.00 97.09           H  
ATOM    746  HE3 LYS A  49      -1.238  -7.854 -11.569  1.00 97.09           H  
ATOM    747  NZ  LYS A  49      -3.074  -7.837 -12.608  1.00 97.09           N  
ATOM    748  HZ1 LYS A  49      -4.015  -8.199 -12.543  1.00 97.09           H  
ATOM    749  HZ2 LYS A  49      -2.635  -8.154 -13.461  1.00 97.09           H  
ATOM    750  HZ3 LYS A  49      -3.115  -6.829 -12.638  1.00 97.09           H  
ATOM    751  N   VAL A  50       1.202  -7.419  -7.556  1.00 92.65           N  
ATOM    752  H   VAL A  50       1.064  -8.417  -7.489  1.00 92.65           H  
ATOM    753  CA  VAL A  50       2.534  -6.962  -7.967  1.00 92.65           C  
ATOM    754  HA  VAL A  50       2.493  -5.924  -8.297  1.00 92.65           H  
ATOM    755  C   VAL A  50       3.010  -7.845  -9.110  1.00 92.65           C  
ATOM    756  CB  VAL A  50       3.519  -7.077  -6.798  1.00 92.65           C  
ATOM    757  HB  VAL A  50       3.675  -8.126  -6.549  1.00 92.65           H  
ATOM    758  O   VAL A  50       3.297  -9.024  -8.908  1.00 92.65           O  
ATOM    759  CG1 VAL A  50       4.859  -6.456  -7.170  1.00 92.65           C  
ATOM    760 HG11 VAL A  50       5.534  -6.599  -6.326  1.00 92.65           H  
ATOM    761 HG12 VAL A  50       4.737  -5.393  -7.378  1.00 92.65           H  
ATOM    762 HG13 VAL A  50       5.291  -6.954  -8.038  1.00 92.65           H  
ATOM    763  CG2 VAL A  50       2.997  -6.385  -5.543  1.00 92.65           C  
ATOM    764 HG21 VAL A  50       3.690  -6.585  -4.726  1.00 92.65           H  
ATOM    765 HG22 VAL A  50       2.860  -5.318  -5.718  1.00 92.65           H  
ATOM    766 HG23 VAL A  50       2.056  -6.839  -5.234  1.00 92.65           H  
ATOM    767  N   GLY A  51       3.039  -7.304 -10.328  1.00 88.58           N  
ATOM    768  H   GLY A  51       2.871  -6.314 -10.435  1.00 88.58           H  
ATOM    769  CA  GLY A  51       3.197  -8.128 -11.525  1.00 88.58           C  
ATOM    770  HA2 GLY A  51       3.069  -7.516 -12.418  1.00 88.58           H  
ATOM    771  HA3 GLY A  51       4.201  -8.553 -11.539  1.00 88.58           H  
ATOM    772  C   GLY A  51       2.158  -9.258 -11.550  1.00 88.58           C  
ATOM    773  O   GLY A  51       0.948  -9.001 -11.537  1.00 88.58           O  
ATOM    774  N   ASP A  52       2.642 -10.500 -11.535  1.00 88.57           N  
ATOM    775  H   ASP A  52       3.645 -10.622 -11.550  1.00 88.57           H  
ATOM    776  CA  ASP A  52       1.817 -11.715 -11.511  1.00 88.57           C  
ATOM    777  HA  ASP A  52       0.866 -11.503 -11.998  1.00 88.57           H  
ATOM    778  C   ASP A  52       1.501 -12.218 -10.089  1.00 88.57           C  
ATOM    779  CB  ASP A  52       2.516 -12.813 -12.325  1.00 88.57           C  
ATOM    780  HB2 ASP A  52       3.442 -13.091 -11.821  1.00 88.57           H  
ATOM    781  HB3 ASP A  52       1.874 -13.693 -12.362  1.00 88.57           H  
ATOM    782  O   ASP A  52       0.604 -13.047  -9.915  1.00 88.57           O  
ATOM    783  CG  ASP A  52       2.825 -12.371 -13.757  1.00 88.57           C  
ATOM    784  OD1 ASP A  52       1.908 -11.810 -14.399  1.00 88.57           O  
ATOM    785  OD2 ASP A  52       3.991 -12.572 -14.169  1.00 88.57           O  
ATOM    786  N   GLU A  53       2.202 -11.725  -9.062  1.00 93.23           N  
ATOM    787  H   GLU A  53       2.822 -10.944  -9.221  1.00 93.23           H  
ATOM    788  CA  GLU A  53       2.001 -12.156  -7.678  1.00 93.23           C  
ATOM    789  HA  GLU A  53       1.782 -13.223  -7.704  1.00 93.23           H  
ATOM    790  C   GLU A  53       0.794 -11.448  -7.051  1.00 93.23           C  
ATOM    791  CB  GLU A  53       3.283 -11.988  -6.836  1.00 93.23           C  
ATOM    792  HB2 GLU A  53       4.123 -12.389  -7.403  1.00 93.23           H  
ATOM    793  HB3 GLU A  53       3.459 -10.929  -6.643  1.00 93.23           H  
ATOM    794  O   GLU A  53       0.553 -10.254  -7.258  1.00 93.23           O  
ATOM    795  CG  GLU A  53       3.174 -12.753  -5.499  1.00 93.23           C  
ATOM    796  HG2 GLU A  53       2.932 -13.794  -5.716  1.00 93.23           H  
ATOM    797  HG3 GLU A  53       2.345 -12.337  -4.926  1.00 93.23           H  
ATOM    798  CD  GLU A  53       4.433 -12.714  -4.614  1.00 93.23           C  
ATOM    799  OE1 GLU A  53       4.290 -13.058  -3.411  1.00 93.23           O  
ATOM    800  OE2 GLU A  53       5.511 -12.335  -5.122  1.00 93.23           O  
ATOM    801  N   LYS A  54       0.028 -12.200  -6.254  1.00 96.60           N  
ATOM    802  H   LYS A  54       0.316 -13.154  -6.092  1.00 96.60           H  
ATOM    803  CA  LYS A  54      -1.083 -11.691  -5.451  1.00 96.60           C  
ATOM    804  HA  LYS A  54      -1.045 -10.601  -5.454  1.00 96.60           H  
ATOM    805  C   LYS A  54      -0.943 -12.160  -4.009  1.00 96.60           C  
ATOM    806  CB  LYS A  54      -2.432 -12.133  -6.030  1.00 96.60           C  
ATOM    807  HB2 LYS A  54      -2.462 -13.222  -6.058  1.00 96.60           H  
ATOM    808  HB3 LYS A  54      -3.223 -11.786  -5.365  1.00 96.60           H  
ATOM    809  O   LYS A  54      -0.692 -13.339  -3.763  1.00 96.60           O  
ATOM    810  CG  LYS A  54      -2.695 -11.579  -7.437  1.00 96.60           C  
ATOM    811  HG2 LYS A  54      -2.695 -10.489  -7.405  1.00 96.60           H  
ATOM    812  HG3 LYS A  54      -1.917 -11.920  -8.121  1.00 96.60           H  
ATOM    813  CD  LYS A  54      -4.052 -12.083  -7.933  1.00 96.60           C  
ATOM    814  HD2 LYS A  54      -4.837 -11.685  -7.289  1.00 96.60           H  
ATOM    815  HD3 LYS A  54      -4.062 -13.171  -7.877  1.00 96.60           H  
ATOM    816  CE  LYS A  54      -4.290 -11.648  -9.379  1.00 96.60           C  
ATOM    817  HE2 LYS A  54      -4.305 -10.558  -9.414  1.00 96.60           H  
ATOM    818  HE3 LYS A  54      -3.452 -11.999  -9.981  1.00 96.60           H  
ATOM    819  NZ  LYS A  54      -5.566 -12.212  -9.886  1.00 96.60           N  
ATOM    820  HZ1 LYS A  54      -5.539 -13.220  -9.828  1.00 96.60           H  
ATOM    821  HZ2 LYS A  54      -5.724 -11.954 -10.850  1.00 96.60           H  
ATOM    822  HZ3 LYS A  54      -6.340 -11.890  -9.323  1.00 96.60           H  
ATOM    823  N   ARG A  55      -1.170 -11.258  -3.059  1.00 97.97           N  
ATOM    824  H   ARG A  55      -1.374 -10.315  -3.357  1.00 97.97           H  
ATOM    825  CA  ARG A  55      -1.242 -11.549  -1.622  1.00 97.97           C  
ATOM    826  HA  ARG A  55      -1.300 -12.626  -1.462  1.00 97.97           H  
ATOM    827  C   ARG A  55      -2.505 -10.925  -1.052  1.00 97.97           C  
ATOM    828  CB  ARG A  55      -0.005 -10.986  -0.906  1.00 97.97           C  
ATOM    829  HB2 ARG A  55       0.121  -9.944  -1.202  1.00 97.97           H  
ATOM    830  HB3 ARG A  55      -0.181 -10.990   0.169  1.00 97.97           H  
ATOM    831  O   ARG A  55      -2.769  -9.759  -1.312  1.00 97.97           O  
ATOM    832  CG  ARG A  55       1.304 -11.740  -1.186  1.00 97.97           C  
ATOM    833  HG2 ARG A  55       1.465 -11.854  -2.258  1.00 97.97           H  
ATOM    834  HG3 ARG A  55       2.120 -11.140  -0.783  1.00 97.97           H  
ATOM    835  CD  ARG A  55       1.324 -13.113  -0.506  1.00 97.97           C  
ATOM    836  HD2 ARG A  55       0.863 -13.020   0.477  1.00 97.97           H  
ATOM    837  HD3 ARG A  55       0.750 -13.817  -1.108  1.00 97.97           H  
ATOM    838  NE  ARG A  55       2.709 -13.592  -0.359  1.00 97.97           N  
ATOM    839  HE  ARG A  55       3.357 -13.295  -1.074  1.00 97.97           H  
ATOM    840  NH1 ARG A  55       2.392 -14.952   1.470  1.00 97.97           N  
ATOM    841 HH11 ARG A  55       1.397 -14.799   1.394  1.00 97.97           H  
ATOM    842 HH12 ARG A  55       2.778 -15.517   2.213  1.00 97.97           H  
ATOM    843  NH2 ARG A  55       4.456 -14.569   0.700  1.00 97.97           N  
ATOM    844 HH21 ARG A  55       4.849 -15.139   1.436  1.00 97.97           H  
ATOM    845 HH22 ARG A  55       5.058 -14.130   0.018  1.00 97.97           H  
ATOM    846  CZ  ARG A  55       3.175 -14.368   0.601  1.00 97.97           C  
ATOM    847  N   THR A  56      -3.245 -11.681  -0.255  1.00 98.27           N  
ATOM    848  H   THR A  56      -2.952 -12.629  -0.066  1.00 98.27           H  
ATOM    849  CA  THR A  56      -4.346 -11.156   0.558  1.00 98.27           C  
ATOM    850  HA  THR A  56      -4.560 -10.124   0.281  1.00 98.27           H  
ATOM    851  C   THR A  56      -3.911 -11.189   2.014  1.00 98.27           C  
ATOM    852  CB  THR A  56      -5.638 -11.956   0.365  1.00 98.27           C  
ATOM    853  HB  THR A  56      -5.482 -12.984   0.695  1.00 98.27           H  
ATOM    854  O   THR A  56      -3.374 -12.202   2.465  1.00 98.27           O  
ATOM    855  CG2 THR A  56      -6.803 -11.355   1.144  1.00 98.27           C  
ATOM    856 HG21 THR A  56      -6.909 -10.296   0.910  1.00 98.27           H  
ATOM    857 HG22 THR A  56      -6.643 -11.465   2.216  1.00 98.27           H  
ATOM    858 HG23 THR A  56      -7.734 -11.866   0.896  1.00 98.27           H  
ATOM    859  OG1 THR A  56      -6.032 -11.973  -0.992  1.00 98.27           O  
ATOM    860  HG1 THR A  56      -6.867 -12.446  -0.994  1.00 98.27           H  
ATOM    861  N   VAL A  57      -4.116 -10.088   2.731  1.00 98.02           N  
ATOM    862  H   VAL A  57      -4.522  -9.282   2.278  1.00 98.02           H  
ATOM    863  CA  VAL A  57      -3.752  -9.950   4.142  1.00 98.02           C  
ATOM    864  HA  VAL A  57      -3.556 -10.932   4.572  1.00 98.02           H  
ATOM    865  C   VAL A  57      -4.911  -9.326   4.897  1.00 98.02           C  
ATOM    866  CB  VAL A  57      -2.484  -9.092   4.300  1.00 98.02           C  
ATOM    867  HB  VAL A  57      -2.656  -8.101   3.882  1.00 98.02           H  
ATOM    868  O   VAL A  57      -5.375  -8.251   4.535  1.00 98.02           O  
ATOM    869  CG1 VAL A  57      -2.075  -8.935   5.768  1.00 98.02           C  
ATOM    870 HG11 VAL A  57      -1.199  -8.289   5.826  1.00 98.02           H  
ATOM    871 HG12 VAL A  57      -2.869  -8.453   6.339  1.00 98.02           H  
ATOM    872 HG13 VAL A  57      -1.852  -9.905   6.212  1.00 98.02           H  
ATOM    873  CG2 VAL A  57      -1.307  -9.737   3.558  1.00 98.02           C  
ATOM    874 HG21 VAL A  57      -0.382  -9.252   3.869  1.00 98.02           H  
ATOM    875 HG22 VAL A  57      -1.434  -9.617   2.482  1.00 98.02           H  
ATOM    876 HG23 VAL A  57      -1.245 -10.796   3.808  1.00 98.02           H  
ATOM    877  N   THR A  58      -5.351  -9.973   5.969  1.00 98.30           N  
ATOM    878  H   THR A  58      -4.952 -10.869   6.208  1.00 98.30           H  
ATOM    879  CA  THR A  58      -6.246  -9.356   6.949  1.00 98.30           C  
ATOM    880  HA  THR A  58      -6.897  -8.639   6.448  1.00 98.30           H  
ATOM    881  C   THR A  58      -5.402  -8.626   7.989  1.00 98.30           C  
ATOM    882  CB  THR A  58      -7.136 -10.403   7.627  1.00 98.30           C  
ATOM    883  HB  THR A  58      -6.515 -11.036   8.259  1.00 98.30           H  
ATOM    884  O   THR A  58      -4.499  -9.224   8.567  1.00 98.30           O  
ATOM    885  CG2 THR A  58      -8.220  -9.762   8.491  1.00 98.30           C  
ATOM    886 HG21 THR A  58      -8.871 -10.540   8.890  1.00 98.30           H  
ATOM    887 HG22 THR A  58      -7.764  -9.229   9.325  1.00 98.30           H  
ATOM    888 HG23 THR A  58      -8.810  -9.067   7.893  1.00 98.30           H  
ATOM    889  OG1 THR A  58      -7.764 -11.230   6.671  1.00 98.30           O  
ATOM    890  HG1 THR A  58      -8.380 -10.720   6.140  1.00 98.30           H  
ATOM    891  N   VAL A  59      -5.690  -7.349   8.227  1.00 98.45           N  
ATOM    892  H   VAL A  59      -6.432  -6.926   7.687  1.00 98.45           H  
ATOM    893  CA  VAL A  59      -5.010  -6.502   9.214  1.00 98.45           C  
ATOM    894  HA  VAL A  59      -4.195  -7.061   9.675  1.00 98.45           H  
ATOM    895  C   VAL A  59      -6.019  -6.141  10.298  1.00 98.45           C  
ATOM    896  CB  VAL A  59      -4.413  -5.241   8.557  1.00 98.45           C  
ATOM    897  HB  VAL A  59      -5.220  -4.567   8.271  1.00 98.45           H  
ATOM    898  O   VAL A  59      -7.018  -5.464  10.031  1.00 98.45           O  
ATOM    899  CG1 VAL A  59      -3.480  -4.507   9.528  1.00 98.45           C  
ATOM    900 HG11 VAL A  59      -4.009  -4.247  10.445  1.00 98.45           H  
ATOM    901 HG12 VAL A  59      -2.634  -5.141   9.792  1.00 98.45           H  
ATOM    902 HG13 VAL A  59      -3.104  -3.592   9.070  1.00 98.45           H  
ATOM    903  CG2 VAL A  59      -3.601  -5.560   7.295  1.00 98.45           C  
ATOM    904 HG21 VAL A  59      -2.798  -6.256   7.536  1.00 98.45           H  
ATOM    905 HG22 VAL A  59      -4.243  -5.995   6.529  1.00 98.45           H  
ATOM    906 HG23 VAL A  59      -3.177  -4.637   6.898  1.00 98.45           H  
ATOM    907  N   ASN A  60      -5.799  -6.612  11.520  1.00 98.24           N  
ATOM    908  H   ASN A  60      -4.947  -7.124  11.699  1.00 98.24           H  
ATOM    909  CA  ASN A  60      -6.697  -6.369  12.646  1.00 98.24           C  
ATOM    910  HA  ASN A  60      -7.719  -6.493  12.288  1.00 98.24           H  
ATOM    911  C   ASN A  60      -6.549  -4.936  13.194  1.00 98.24           C  
ATOM    912  CB  ASN A  60      -6.446  -7.428  13.727  1.00 98.24           C  
ATOM    913  HB2 ASN A  60      -5.406  -7.380  14.049  1.00 98.24           H  
ATOM    914  HB3 ASN A  60      -7.075  -7.239  14.597  1.00 98.24           H  
ATOM    915  O   ASN A  60      -5.540  -4.278  12.941  1.00 98.24           O  
ATOM    916  CG  ASN A  60      -6.766  -8.817  13.224  1.00 98.24           C  
ATOM    917  ND2 ASN A  60      -5.764  -9.633  13.018  1.00 98.24           N  
ATOM    918 HD21 ASN A  60      -5.964 -10.514  12.567  1.00 98.24           H  
ATOM    919 HD22 ASN A  60      -4.837  -9.234  12.973  1.00 98.24           H  
ATOM    920  OD1 ASN A  60      -7.916  -9.156  12.985  1.00 98.24           O  
ATOM    921  N   PRO A  61      -7.534  -4.427  13.955  1.00 98.02           N  
ATOM    922  CA  PRO A  61      -7.434  -3.128  14.620  1.00 98.02           C  
ATOM    923  HA  PRO A  61      -7.488  -2.343  13.866  1.00 98.02           H  
ATOM    924  C   PRO A  61      -6.150  -2.970  15.444  1.00 98.02           C  
ATOM    925  CB  PRO A  61      -8.673  -3.055  15.516  1.00 98.02           C  
ATOM    926  HB2 PRO A  61      -8.995  -2.030  15.699  1.00 98.02           H  
ATOM    927  HB3 PRO A  61      -8.490  -3.562  16.464  1.00 98.02           H  
ATOM    928  O   PRO A  61      -5.859  -3.791  16.314  1.00 98.02           O  
ATOM    929  CG  PRO A  61      -9.695  -3.853  14.717  1.00 98.02           C  
ATOM    930  HG2 PRO A  61     -10.050  -3.242  13.886  1.00 98.02           H  
ATOM    931  HG3 PRO A  61     -10.521  -4.203  15.336  1.00 98.02           H  
ATOM    932  CD  PRO A  61      -8.851  -5.005  14.182  1.00 98.02           C  
ATOM    933  HD2 PRO A  61      -8.785  -5.790  14.936  1.00 98.02           H  
ATOM    934  HD3 PRO A  61      -9.290  -5.391  13.262  1.00 98.02           H  
ATOM    935  N   GLY A  62      -5.398  -1.900  15.186  1.00 97.70           N  
ATOM    936  H   GLY A  62      -5.647  -1.320  14.397  1.00 97.70           H  
ATOM    937  CA  GLY A  62      -4.128  -1.589  15.847  1.00 97.70           C  
ATOM    938  HA2 GLY A  62      -4.233  -1.749  16.920  1.00 97.70           H  
ATOM    939  HA3 GLY A  62      -3.898  -0.538  15.672  1.00 97.70           H  
ATOM    940  C   GLY A  62      -2.927  -2.411  15.364  1.00 97.70           C  
ATOM    941  O   GLY A  62      -1.827  -2.225  15.882  1.00 97.70           O  
ATOM    942  N   GLU A  63      -3.115  -3.310  14.397  1.00 98.41           N  
ATOM    943  H   GLU A  63      -4.034  -3.403  13.987  1.00 98.41           H  
ATOM    944  CA  GLU A  63      -2.056  -4.157  13.851  1.00 98.41           C  
ATOM    945  HA  GLU A  63      -1.363  -4.394  14.659  1.00 98.41           H  
ATOM    946  C   GLU A  63      -1.263  -3.431  12.752  1.00 98.41           C  
ATOM    947  CB  GLU A  63      -2.665  -5.483  13.360  1.00 98.41           C  
ATOM    948  HB2 GLU A  63      -3.344  -5.855  14.127  1.00 98.41           H  
ATOM    949  HB3 GLU A  63      -3.232  -5.293  12.449  1.00 98.41           H  
ATOM    950  O   GLU A  63      -1.807  -2.640  11.973  1.00 98.41           O  
ATOM    951  CG  GLU A  63      -1.627  -6.577  13.071  1.00 98.41           C  
ATOM    952  HG2 GLU A  63      -0.972  -6.242  12.266  1.00 98.41           H  
ATOM    953  HG3 GLU A  63      -1.017  -6.716  13.964  1.00 98.41           H  
ATOM    954  CD  GLU A  63      -2.262  -7.923  12.674  1.00 98.41           C  
ATOM    955  OE1 GLU A  63      -1.526  -8.932  12.691  1.00 98.41           O  
ATOM    956  OE2 GLU A  63      -3.486  -7.969  12.388  1.00 98.41           O  
ATOM    957  N   GLU A  64       0.032  -3.743  12.670  1.00 98.31           N  
ATOM    958  H   GLU A  64       0.400  -4.426  13.316  1.00 98.31           H  
ATOM    959  CA  GLU A  64       0.891  -3.420  11.533  1.00 98.31           C  
ATOM    960  HA  GLU A  64       0.268  -2.963  10.763  1.00 98.31           H  
ATOM    961  C   GLU A  64       1.474  -4.723  10.969  1.00 98.31           C  
ATOM    962  CB  GLU A  64       1.961  -2.379  11.926  1.00 98.31           C  
ATOM    963  HB2 GLU A  64       2.608  -2.799  12.696  1.00 98.31           H  
ATOM    964  HB3 GLU A  64       1.446  -1.514  12.344  1.00 98.31           H  
ATOM    965  O   GLU A  64       2.094  -5.498  11.696  1.00 98.31           O  
ATOM    966  CG  GLU A  64       2.827  -1.898  10.740  1.00 98.31           C  
ATOM    967  HG2 GLU A  64       3.472  -2.714  10.415  1.00 98.31           H  
ATOM    968  HG3 GLU A  64       2.165  -1.650   9.910  1.00 98.31           H  
ATOM    969  CD  GLU A  64       3.698  -0.656  11.053  1.00 98.31           C  
ATOM    970  OE1 GLU A  64       4.109   0.058  10.097  1.00 98.31           O  
ATOM    971  OE2 GLU A  64       3.942  -0.350  12.242  1.00 98.31           O  
ATOM    972  N   VAL A  65       1.268  -4.969   9.674  1.00 98.35           N  
ATOM    973  H   VAL A  65       0.765  -4.273   9.143  1.00 98.35           H  
ATOM    974  CA  VAL A  65       1.735  -6.163   8.958  1.00 98.35           C  
ATOM    975  HA  VAL A  65       2.285  -6.800   9.651  1.00 98.35           H  
ATOM    976  C   VAL A  65       2.685  -5.746   7.844  1.00 98.35           C  
ATOM    977  CB  VAL A  65       0.563  -6.993   8.392  1.00 98.35           C  
ATOM    978  HB  VAL A  65       0.005  -6.390   7.675  1.00 98.35           H  
ATOM    979  O   VAL A  65       2.404  -4.811   7.098  1.00 98.35           O  
ATOM    980  CG1 VAL A  65       1.078  -8.251   7.676  1.00 98.35           C  
ATOM    981 HG11 VAL A  65       1.577  -7.983   6.745  1.00 98.35           H  
ATOM    982 HG12 VAL A  65       0.246  -8.918   7.447  1.00 98.35           H  
ATOM    983 HG13 VAL A  65       1.772  -8.789   8.323  1.00 98.35           H  
ATOM    984  CG2 VAL A  65      -0.399  -7.443   9.495  1.00 98.35           C  
ATOM    985 HG21 VAL A  65       0.128  -8.030  10.247  1.00 98.35           H  
ATOM    986 HG22 VAL A  65      -1.207  -8.044   9.077  1.00 98.35           H  
ATOM    987 HG23 VAL A  65      -0.844  -6.573   9.979  1.00 98.35           H  
ATOM    988  N   GLU A  66       3.796  -6.462   7.688  1.00 98.00           N  
ATOM    989  H   GLU A  66       3.960  -7.242   8.309  1.00 98.00           H  
ATOM    990  CA  GLU A  66       4.723  -6.280   6.571  1.00 98.00           C  
ATOM    991  HA  GLU A  66       4.459  -5.366   6.038  1.00 98.00           H  
ATOM    992  C   GLU A  66       4.606  -7.444   5.578  1.00 98.00           C  
ATOM    993  CB  GLU A  66       6.156  -6.084   7.094  1.00 98.00           C  
ATOM    994  HB2 GLU A  66       6.512  -7.011   7.542  1.00 98.00           H  
ATOM    995  HB3 GLU A  66       6.144  -5.311   7.864  1.00 98.00           H  
ATOM    996  O   GLU A  66       4.658  -8.615   5.953  1.00 98.00           O  
ATOM    997  CG  GLU A  66       7.123  -5.646   5.983  1.00 98.00           C  
ATOM    998  HG2 GLU A  66       6.733  -4.747   5.507  1.00 98.00           H  
ATOM    999  HG3 GLU A  66       7.172  -6.424   5.221  1.00 98.00           H  
ATOM   1000  CD  GLU A  66       8.536  -5.363   6.522  1.00 98.00           C  
ATOM   1001  OE1 GLU A  66       9.406  -6.244   6.372  1.00 98.00           O  
ATOM   1002  OE2 GLU A  66       8.775  -4.236   7.029  1.00 98.00           O  
ATOM   1003  N   VAL A  67       4.476  -7.117   4.294  1.00 97.01           N  
ATOM   1004  H   VAL A  67       4.388  -6.137   4.067  1.00 97.01           H  
ATOM   1005  CA  VAL A  67       4.465  -8.067   3.179  1.00 97.01           C  
ATOM   1006  HA  VAL A  67       4.577  -9.078   3.569  1.00 97.01           H  
ATOM   1007  C   VAL A  67       5.642  -7.752   2.273  1.00 97.01           C  
ATOM   1008  CB  VAL A  67       3.151  -8.004   2.380  1.00 97.01           C  
ATOM   1009  HB  VAL A  67       3.107  -7.071   1.819  1.00 97.01           H  
ATOM   1010  O   VAL A  67       5.793  -6.620   1.822  1.00 97.01           O  
ATOM   1011  CG1 VAL A  67       3.068  -9.175   1.389  1.00 97.01           C  
ATOM   1012 HG11 VAL A  67       3.097 -10.123   1.926  1.00 97.01           H  
ATOM   1013 HG12 VAL A  67       3.895  -9.134   0.681  1.00 97.01           H  
ATOM   1014 HG13 VAL A  67       2.137  -9.111   0.826  1.00 97.01           H  
ATOM   1015  CG2 VAL A  67       1.923  -8.068   3.287  1.00 97.01           C  
ATOM   1016 HG21 VAL A  67       1.886  -7.192   3.935  1.00 97.01           H  
ATOM   1017 HG22 VAL A  67       1.024  -8.061   2.671  1.00 97.01           H  
ATOM   1018 HG23 VAL A  67       1.957  -8.966   3.903  1.00 97.01           H  
ATOM   1019  N   THR A  68       6.473  -8.750   1.987  1.00 94.40           N  
ATOM   1020  H   THR A  68       6.269  -9.673   2.343  1.00 94.40           H  
ATOM   1021  CA  THR A  68       7.626  -8.591   1.095  1.00 94.40           C  
ATOM   1022  HA  THR A  68       7.742  -7.539   0.833  1.00 94.40           H  
ATOM   1023  C   THR A  68       7.412  -9.365  -0.198  1.00 94.40           C  
ATOM   1024  CB  THR A  68       8.931  -9.007   1.783  1.00 94.40           C  
ATOM   1025  HB  THR A  68       8.871 -10.049   2.096  1.00 94.40           H  
ATOM   1026  O   THR A  68       7.019 -10.530  -0.170  1.00 94.40           O  
ATOM   1027  CG2 THR A  68      10.158  -8.811   0.890  1.00 94.40           C  
ATOM   1028 HG21 THR A  68      11.062  -8.986   1.474  1.00 94.40           H  
ATOM   1029 HG22 THR A  68      10.139  -9.519   0.062  1.00 94.40           H  
ATOM   1030 HG23 THR A  68      10.176  -7.794   0.498  1.00 94.40           H  
ATOM   1031  OG1 THR A  68       9.157  -8.195   2.910  1.00 94.40           O  
ATOM   1032  HG1 THR A  68       8.446  -8.307   3.546  1.00 94.40           H  
ATOM   1033  N   PHE A  69       7.729  -8.714  -1.312  1.00 92.12           N  
ATOM   1034  H   PHE A  69       8.016  -7.749  -1.223  1.00 92.12           H  
ATOM   1035  CA  PHE A  69       7.783  -9.279  -2.654  1.00 92.12           C  
ATOM   1036  HA  PHE A  69       7.438 -10.313  -2.637  1.00 92.12           H  
ATOM   1037  C   PHE A  69       9.229  -9.250  -3.147  1.00 92.12           C  
ATOM   1038  CB  PHE A  69       6.867  -8.483  -3.589  1.00 92.12           C  
ATOM   1039  HB2 PHE A  69       7.215  -7.452  -3.636  1.00 92.12           H  
ATOM   1040  HB3 PHE A  69       6.945  -8.908  -4.589  1.00 92.12           H  
ATOM   1041  O   PHE A  69       9.995  -8.346  -2.805  1.00 92.12           O  
ATOM   1042  CG  PHE A  69       5.411  -8.488  -3.174  1.00 92.12           C  
ATOM   1043  CD1 PHE A  69       4.520  -9.392  -3.774  1.00 92.12           C  
ATOM   1044  HD1 PHE A  69       4.875 -10.056  -4.549  1.00 92.12           H  
ATOM   1045  CD2 PHE A  69       4.947  -7.606  -2.180  1.00 92.12           C  
ATOM   1046  HD2 PHE A  69       5.629  -6.911  -1.710  1.00 92.12           H  
ATOM   1047  CE1 PHE A  69       3.175  -9.433  -3.375  1.00 92.12           C  
ATOM   1048  HE1 PHE A  69       2.499 -10.135  -3.841  1.00 92.12           H  
ATOM   1049  CE2 PHE A  69       3.601  -7.641  -1.781  1.00 92.12           C  
ATOM   1050  HE2 PHE A  69       3.252  -6.972  -1.008  1.00 92.12           H  
ATOM   1051  CZ  PHE A  69       2.718  -8.558  -2.376  1.00 92.12           C  
ATOM   1052  HZ  PHE A  69       1.683  -8.585  -2.068  1.00 92.12           H  
ATOM   1053  N   SER A  70       9.620 -10.235  -3.948  1.00 88.59           N  
ATOM   1054  H   SER A  70       8.947 -10.932  -4.232  1.00 88.59           H  
ATOM   1055  CA  SER A  70      10.950 -10.300  -4.559  1.00 88.59           C  
ATOM   1056  HA  SER A  70      11.418  -9.316  -4.539  1.00 88.59           H  
ATOM   1057  C   SER A  70      10.815 -10.715  -6.014  1.00 88.59           C  
ATOM   1058  CB  SER A  70      11.861 -11.269  -3.802  1.00 88.59           C  
ATOM   1059  HB2 SER A  70      12.835 -11.310  -4.291  1.00 88.59           H  
ATOM   1060  HB3 SER A  70      11.421 -12.266  -3.801  1.00 88.59           H  
ATOM   1061  O   SER A  70      10.061 -11.632  -6.334  1.00 88.59           O  
ATOM   1062  OG  SER A  70      12.023 -10.817  -2.470  1.00 88.59           O  
ATOM   1063  HG  SER A  70      11.506 -10.012  -2.387  1.00 88.59           H  
ATOM   1064  N   ALA A  71      11.533 -10.031  -6.895  1.00 83.38           N  
ATOM   1065  H   ALA A  71      12.144  -9.292  -6.579  1.00 83.38           H  
ATOM   1066  CA  ALA A  71      11.496 -10.301  -8.321  1.00 83.38           C  
ATOM   1067  HA  ALA A  71      11.193 -11.334  -8.490  1.00 83.38           H  
ATOM   1068  C   ALA A  71      12.882 -10.104  -8.919  1.00 83.38           C  
ATOM   1069  CB  ALA A  71      10.479  -9.371  -8.991  1.00 83.38           C  
ATOM   1070  HB1 ALA A  71      10.760  -8.331  -8.821  1.00 83.38           H  
ATOM   1071  HB2 ALA A  71      10.486  -9.544 -10.067  1.00 83.38           H  
ATOM   1072  HB3 ALA A  71       9.481  -9.549  -8.590  1.00 83.38           H  
ATOM   1073  O   ALA A  71      13.550  -9.128  -8.608  1.00 83.38           O  
ATOM   1074  N   ASN A  72      13.259 -10.990  -9.839  1.00 80.14           N  
ATOM   1075  H   ASN A  72      12.690 -11.813  -9.974  1.00 80.14           H  
ATOM   1076  CA  ASN A  72      14.497 -10.887 -10.622  1.00 80.14           C  
ATOM   1077  HA  ASN A  72      15.327 -10.623  -9.967  1.00 80.14           H  
ATOM   1078  C   ASN A  72      14.430  -9.810 -11.724  1.00 80.14           C  
ATOM   1079  CB  ASN A  72      14.786 -12.259 -11.242  1.00 80.14           C  
ATOM   1080  HB2 ASN A  72      13.974 -12.533 -11.916  1.00 80.14           H  
ATOM   1081  HB3 ASN A  72      15.696 -12.162 -11.833  1.00 80.14           H  
ATOM   1082  O   ASN A  72      15.352  -9.670 -12.516  1.00 80.14           O  
ATOM   1083  CG  ASN A  72      15.007 -13.373 -10.236  1.00 80.14           C  
ATOM   1084  ND2 ASN A  72      14.974 -14.604 -10.687  1.00 80.14           N  
ATOM   1085 HD21 ASN A  72      14.964 -14.774 -11.682  1.00 80.14           H  
ATOM   1086 HD22 ASN A  72      15.197 -15.312 -10.002  1.00 80.14           H  
ATOM   1087  OD1 ASN A  72      15.148 -13.192  -9.042  1.00 80.14           O  
ATOM   1088  N   ASP A  73      13.295  -9.119 -11.826  1.00 76.90           N  
ATOM   1089  H   ASP A  73      12.623  -9.225 -11.080  1.00 76.90           H  
ATOM   1090  CA  ASP A  73      13.061  -8.006 -12.734  1.00 76.90           C  
ATOM   1091  HA  ASP A  73      14.013  -7.630 -13.109  1.00 76.90           H  
ATOM   1092  C   ASP A  73      12.330  -6.916 -11.934  1.00 76.90           C  
ATOM   1093  CB  ASP A  73      12.243  -8.483 -13.942  1.00 76.90           C  
ATOM   1094  HB2 ASP A  73      11.364  -9.023 -13.588  1.00 76.90           H  
ATOM   1095  HB3 ASP A  73      12.848  -9.177 -14.526  1.00 76.90           H  
ATOM   1096  O   ASP A  73      11.176  -7.133 -11.532  1.00 76.90           O  
ATOM   1097  CG  ASP A  73      11.783  -7.339 -14.852  1.00 76.90           C  
ATOM   1098  OD1 ASP A  73      12.224  -6.187 -14.644  1.00 76.90           O  
ATOM   1099  OD2 ASP A  73      10.920  -7.621 -15.710  1.00 76.90           O  
ATOM   1100  N   PRO A  74      12.965  -5.759 -11.679  1.00 74.32           N  
ATOM   1101  CA  PRO A  74      12.373  -4.710 -10.870  1.00 74.32           C  
ATOM   1102  HA  PRO A  74      11.989  -5.147  -9.948  1.00 74.32           H  
ATOM   1103  C   PRO A  74      11.211  -4.022 -11.597  1.00 74.32           C  
ATOM   1104  CB  PRO A  74      13.526  -3.764 -10.532  1.00 74.32           C  
ATOM   1105  HB2 PRO A  74      13.194  -2.733 -10.408  1.00 74.32           H  
ATOM   1106  HB3 PRO A  74      14.019  -4.112  -9.624  1.00 74.32           H  
ATOM   1107  O   PRO A  74      10.342  -3.454 -10.939  1.00 74.32           O  
ATOM   1108  CG  PRO A  74      14.488  -3.914 -11.708  1.00 74.32           C  
ATOM   1109  HG2 PRO A  74      14.230  -3.196 -12.487  1.00 74.32           H  
ATOM   1110  HG3 PRO A  74      15.521  -3.776 -11.387  1.00 74.32           H  
ATOM   1111  CD  PRO A  74      14.244  -5.329 -12.226  1.00 74.32           C  
ATOM   1112  HD2 PRO A  74      14.213  -5.313 -13.315  1.00 74.32           H  
ATOM   1113  HD3 PRO A  74      15.041  -6.001 -11.908  1.00 74.32           H  
ATOM   1114  N   HIS A  75      11.099  -4.146 -12.928  1.00 78.39           N  
ATOM   1115  H   HIS A  75      11.779  -4.692 -13.437  1.00 78.39           H  
ATOM   1116  CA  HIS A  75       9.959  -3.617 -13.679  1.00 78.39           C  
ATOM   1117  HA  HIS A  75       9.867  -2.555 -13.450  1.00 78.39           H  
ATOM   1118  C   HIS A  75       8.633  -4.278 -13.287  1.00 78.39           C  
ATOM   1119  CB  HIS A  75      10.195  -3.770 -15.186  1.00 78.39           C  
ATOM   1120  HB2 HIS A  75       9.321  -3.390 -15.715  1.00 78.39           H  
ATOM   1121  HB3 HIS A  75      10.296  -4.824 -15.443  1.00 78.39           H  
ATOM   1122  O   HIS A  75       7.569  -3.676 -13.460  1.00 78.39           O  
ATOM   1123  CG  HIS A  75      11.394  -3.006 -15.679  1.00 78.39           C  
ATOM   1124  CD2 HIS A  75      12.521  -3.514 -16.268  1.00 78.39           C  
ATOM   1125  HD2 HIS A  75      12.722  -4.557 -16.463  1.00 78.39           H  
ATOM   1126  ND1 HIS A  75      11.545  -1.642 -15.616  1.00 78.39           N  
ATOM   1127  HD1 HIS A  75      10.914  -1.005 -15.151  1.00 78.39           H  
ATOM   1128  CE1 HIS A  75      12.733  -1.329 -16.156  1.00 78.39           C  
ATOM   1129  HE1 HIS A  75      13.150  -0.335 -16.219  1.00 78.39           H  
ATOM   1130  NE2 HIS A  75      13.358  -2.435 -16.581  1.00 78.39           N  
ATOM   1131  N   LYS A  76       8.664  -5.475 -12.681  1.00 83.24           N  
ATOM   1132  H   LYS A  76       9.562  -5.920 -12.565  1.00 83.24           H  
ATOM   1133  CA  LYS A  76       7.465  -6.108 -12.103  1.00 83.24           C  
ATOM   1134  HA  LYS A  76       6.701  -6.172 -12.878  1.00 83.24           H  
ATOM   1135  C   LYS A  76       6.846  -5.283 -10.971  1.00 83.24           C  
ATOM   1136  CB  LYS A  76       7.797  -7.522 -11.613  1.00 83.24           C  
ATOM   1137  HB2 LYS A  76       8.619  -7.487 -10.898  1.00 83.24           H  
ATOM   1138  HB3 LYS A  76       6.919  -7.923 -11.107  1.00 83.24           H  
ATOM   1139  O   LYS A  76       5.648  -5.410 -10.711  1.00 83.24           O  
ATOM   1140  CG  LYS A  76       8.156  -8.443 -12.786  1.00 83.24           C  
ATOM   1141  HG2 LYS A  76       9.116  -8.147 -13.208  1.00 83.24           H  
ATOM   1142  HG3 LYS A  76       7.392  -8.351 -13.558  1.00 83.24           H  
ATOM   1143  CD  LYS A  76       8.220  -9.902 -12.330  1.00 83.24           C  
ATOM   1144  HD2 LYS A  76       9.005 -10.019 -11.583  1.00 83.24           H  
ATOM   1145  HD3 LYS A  76       7.260 -10.181 -11.896  1.00 83.24           H  
ATOM   1146  CE  LYS A  76       8.521 -10.791 -13.537  1.00 83.24           C  
ATOM   1147  HE2 LYS A  76       9.532 -10.577 -13.884  1.00 83.24           H  
ATOM   1148  HE3 LYS A  76       7.837 -10.522 -14.341  1.00 83.24           H  
ATOM   1149  NZ  LYS A  76       8.361 -12.226 -13.201  1.00 83.24           N  
ATOM   1150  HZ1 LYS A  76       8.588 -12.791 -14.006  1.00 83.24           H  
ATOM   1151  HZ2 LYS A  76       8.961 -12.479 -12.429  1.00 83.24           H  
ATOM   1152  HZ3 LYS A  76       7.399 -12.412 -12.958  1.00 83.24           H  
ATOM   1153  N   PHE A  77       7.629  -4.410 -10.340  1.00 86.61           N  
ATOM   1154  H   PHE A  77       8.600  -4.350 -10.612  1.00 86.61           H  
ATOM   1155  CA  PHE A  77       7.185  -3.502  -9.289  1.00 86.61           C  
ATOM   1156  HA  PHE A  77       6.374  -3.977  -8.737  1.00 86.61           H  
ATOM   1157  C   PHE A  77       6.614  -2.180  -9.815  1.00 86.61           C  
ATOM   1158  CB  PHE A  77       8.343  -3.265  -8.311  1.00 86.61           C  
ATOM   1159  HB2 PHE A  77       7.992  -2.631  -7.497  1.00 86.61           H  
ATOM   1160  HB3 PHE A  77       9.137  -2.716  -8.818  1.00 86.61           H  
ATOM   1161  O   PHE A  77       6.116  -1.395  -9.016  1.00 86.61           O  
ATOM   1162  CG  PHE A  77       8.902  -4.523  -7.685  1.00 86.61           C  
ATOM   1163  CD1 PHE A  77       8.042  -5.410  -7.022  1.00 86.61           C  
ATOM   1164  HD1 PHE A  77       7.006  -5.130  -6.904  1.00 86.61           H  
ATOM   1165  CD2 PHE A  77      10.270  -4.815  -7.770  1.00 86.61           C  
ATOM   1166  HD2 PHE A  77      10.938  -4.130  -8.270  1.00 86.61           H  
ATOM   1167  CE1 PHE A  77       8.527  -6.612  -6.484  1.00 86.61           C  
ATOM   1168  HE1 PHE A  77       7.856  -7.300  -5.990  1.00 86.61           H  
ATOM   1169  CE2 PHE A  77      10.762  -6.011  -7.224  1.00 86.61           C  
ATOM   1170  HE2 PHE A  77      11.806  -6.261  -7.342  1.00 86.61           H  
ATOM   1171  CZ  PHE A  77       9.896  -6.903  -6.572  1.00 86.61           C  
ATOM   1172  HZ  PHE A  77      10.284  -7.815  -6.143  1.00 86.61           H  
ATOM   1173  N   ASN A  78       6.610  -1.936 -11.134  1.00 87.21           N  
ATOM   1174  H   ASN A  78       7.077  -2.590 -11.744  1.00 87.21           H  
ATOM   1175  CA  ASN A  78       6.180  -0.650 -11.703  1.00 87.21           C  
ATOM   1176  HA  ASN A  78       6.633   0.140 -11.104  1.00 87.21           H  
ATOM   1177  C   ASN A  78       4.660  -0.421 -11.676  1.00 87.21           C  
ATOM   1178  CB  ASN A  78       6.703  -0.506 -13.144  1.00 87.21           C  
ATOM   1179  HB2 ASN A  78       6.204   0.340 -13.618  1.00 87.21           H  
ATOM   1180  HB3 ASN A  78       6.476  -1.400 -13.725  1.00 87.21           H  
ATOM   1181  O   ASN A  78       4.205   0.688 -11.955  1.00 87.21           O  
ATOM   1182  CG  ASN A  78       8.188  -0.215 -13.215  1.00 87.21           C  
ATOM   1183  ND2 ASN A  78       8.718   0.016 -14.392  1.00 87.21           N  
ATOM   1184 HD21 ASN A  78       8.120   0.083 -15.203  1.00 87.21           H  
ATOM   1185 HD22 ASN A  78       9.629   0.450 -14.342  1.00 87.21           H  
ATOM   1186  OD1 ASN A  78       8.895  -0.138 -12.233  1.00 87.21           O  
ATOM   1187  N   ARG A  79       3.862  -1.461 -11.405  1.00 92.13           N  
ATOM   1188  H   ARG A  79       4.310  -2.334 -11.166  1.00 92.13           H  
ATOM   1189  CA  ARG A  79       2.392  -1.384 -11.412  1.00 92.13           C  
ATOM   1190  HA  ARG A  79       2.112  -0.334 -11.330  1.00 92.13           H  
ATOM   1191  C   ARG A  79       1.749  -2.067 -10.200  1.00 92.13           C  
ATOM   1192  CB  ARG A  79       1.826  -1.902 -12.744  1.00 92.13           C  
ATOM   1193  HB2 ARG A  79       2.147  -2.933 -12.888  1.00 92.13           H  
ATOM   1194  HB3 ARG A  79       0.738  -1.881 -12.692  1.00 92.13           H  
ATOM   1195  O   ARG A  79       0.963  -3.001 -10.390  1.00 92.13           O  
ATOM   1196  CG  ARG A  79       2.253  -1.060 -13.951  1.00 92.13           C  
ATOM   1197  HG2 ARG A  79       1.895  -0.038 -13.829  1.00 92.13           H  
ATOM   1198  HG3 ARG A  79       3.339  -1.055 -14.042  1.00 92.13           H  
ATOM   1199  CD  ARG A  79       1.658  -1.674 -15.222  1.00 92.13           C  
ATOM   1200  HD2 ARG A  79       2.018  -2.698 -15.318  1.00 92.13           H  
ATOM   1201  HD3 ARG A  79       0.572  -1.708 -15.139  1.00 92.13           H  
ATOM   1202  NE  ARG A  79       2.062  -0.918 -16.419  1.00 92.13           N  
ATOM   1203  HE  ARG A  79       2.968  -1.127 -16.814  1.00 92.13           H  
ATOM   1204  NH1 ARG A  79       0.253   0.485 -16.522  1.00 92.13           N  
ATOM   1205 HH11 ARG A  79       0.040   1.437 -16.786  1.00 92.13           H  
ATOM   1206 HH12 ARG A  79      -0.120   0.102 -15.665  1.00 92.13           H  
ATOM   1207  NH2 ARG A  79       1.954   0.801 -17.904  1.00 92.13           N  
ATOM   1208 HH21 ARG A  79       1.582   1.736 -17.982  1.00 92.13           H  
ATOM   1209 HH22 ARG A  79       2.911   0.666 -18.198  1.00 92.13           H  
ATOM   1210  CZ  ARG A  79       1.419   0.102 -16.950  1.00 92.13           C  
ATOM   1211  N   PRO A  80       2.102  -1.690  -8.960  1.00 95.31           N  
ATOM   1212  CA  PRO A  80       1.491  -2.297  -7.798  1.00 95.31           C  
ATOM   1213  HA  PRO A  80       1.488  -3.381  -7.906  1.00 95.31           H  
ATOM   1214  C   PRO A  80       0.052  -1.797  -7.654  1.00 95.31           C  
ATOM   1215  CB  PRO A  80       2.384  -1.926  -6.619  1.00 95.31           C  
ATOM   1216  HB2 PRO A  80       1.839  -1.914  -5.675  1.00 95.31           H  
ATOM   1217  HB3 PRO A  80       3.223  -2.619  -6.566  1.00 95.31           H  
ATOM   1218  O   PRO A  80      -0.284  -0.649  -7.962  1.00 95.31           O  
ATOM   1219  CG  PRO A  80       2.891  -0.543  -7.009  1.00 95.31           C  
ATOM   1220  HG2 PRO A  80       2.180   0.204  -6.654  1.00 95.31           H  
ATOM   1221  HG3 PRO A  80       3.878  -0.359  -6.587  1.00 95.31           H  
ATOM   1222  CD  PRO A  80       2.931  -0.568  -8.544  1.00 95.31           C  
ATOM   1223  HD2 PRO A  80       3.957  -0.717  -8.881  1.00 95.31           H  
ATOM   1224  HD3 PRO A  80       2.554   0.367  -8.958  1.00 95.31           H  
ATOM   1225  N   GLN A  81      -0.803  -2.683  -7.173  1.00 98.19           N  
ATOM   1226  H   GLN A  81      -0.463  -3.613  -6.974  1.00 98.19           H  
ATOM   1227  CA  GLN A  81      -2.208  -2.410  -6.931  1.00 98.19           C  
ATOM   1228  HA  GLN A  81      -2.386  -1.336  -6.980  1.00 98.19           H  
ATOM   1229  C   GLN A  81      -2.571  -2.887  -5.530  1.00 98.19           C  
ATOM   1230  CB  GLN A  81      -3.027  -3.085  -8.035  1.00 98.19           C  
ATOM   1231  HB2 GLN A  81      -2.789  -2.609  -8.986  1.00 98.19           H  
ATOM   1232  HB3 GLN A  81      -2.711  -4.127  -8.096  1.00 98.19           H  
ATOM   1233  O   GLN A  81      -2.247  -4.011  -5.146  1.00 98.19           O  
ATOM   1234  CG  GLN A  81      -4.549  -3.051  -7.832  1.00 98.19           C  
ATOM   1235  HG2 GLN A  81      -4.796  -3.435  -6.842  1.00 98.19           H  
ATOM   1236  HG3 GLN A  81      -4.920  -2.029  -7.896  1.00 98.19           H  
ATOM   1237  CD  GLN A  81      -5.269  -3.936  -8.848  1.00 98.19           C  
ATOM   1238  NE2 GLN A  81      -6.535  -4.186  -8.667  1.00 98.19           N  
ATOM   1239 HE21 GLN A  81      -7.075  -3.497  -8.163  1.00 98.19           H  
ATOM   1240 HE22 GLN A  81      -7.002  -4.672  -9.419  1.00 98.19           H  
ATOM   1241  OE1 GLN A  81      -4.716  -4.479  -9.797  1.00 98.19           O  
ATOM   1242  N   PHE A  82      -3.283  -2.039  -4.800  1.00 98.52           N  
ATOM   1243  H   PHE A  82      -3.489  -1.130  -5.190  1.00 98.52           H  
ATOM   1244  CA  PHE A  82      -3.786  -2.306  -3.462  1.00 98.52           C  
ATOM   1245  HA  PHE A  82      -3.536  -3.325  -3.167  1.00 98.52           H  
ATOM   1246  C   PHE A  82      -5.303  -2.155  -3.493  1.00 98.52           C  
ATOM   1247  CB  PHE A  82      -3.127  -1.349  -2.456  1.00 98.52           C  
ATOM   1248  HB2 PHE A  82      -3.368  -1.682  -1.447  1.00 98.52           H  
ATOM   1249  HB3 PHE A  82      -3.552  -0.353  -2.576  1.00 98.52           H  
ATOM   1250  O   PHE A  82      -5.813  -1.097  -3.848  1.00 98.52           O  
ATOM   1251  CG  PHE A  82      -1.620  -1.250  -2.602  1.00 98.52           C  
ATOM   1252  CD1 PHE A  82      -0.791  -2.222  -2.017  1.00 98.52           C  
ATOM   1253  HD1 PHE A  82      -1.228  -3.015  -1.428  1.00 98.52           H  
ATOM   1254  CD2 PHE A  82      -1.047  -0.216  -3.370  1.00 98.52           C  
ATOM   1255  HD2 PHE A  82      -1.678   0.527  -3.834  1.00 98.52           H  
ATOM   1256  CE1 PHE A  82       0.601  -2.167  -2.204  1.00 98.52           C  
ATOM   1257  HE1 PHE A  82       1.236  -2.921  -1.763  1.00 98.52           H  
ATOM   1258  CE2 PHE A  82       0.346  -0.161  -3.556  1.00 98.52           C  
ATOM   1259  HE2 PHE A  82       0.779   0.627  -4.154  1.00 98.52           H  
ATOM   1260  CZ  PHE A  82       1.169  -1.142  -2.977  1.00 98.52           C  
ATOM   1261  HZ  PHE A  82       2.238  -1.115  -3.132  1.00 98.52           H  
ATOM   1262  N   THR A  83      -6.033  -3.210  -3.155  1.00 98.51           N  
ATOM   1263  H   THR A  83      -5.552  -4.054  -2.877  1.00 98.51           H  
ATOM   1264  CA  THR A  83      -7.478  -3.145  -2.909  1.00 98.51           C  
ATOM   1265  HA  THR A  83      -7.876  -2.178  -3.218  1.00 98.51           H  
ATOM   1266  C   THR A  83      -7.687  -3.299  -1.414  1.00 98.51           C  
ATOM   1267  CB  THR A  83      -8.241  -4.226  -3.678  1.00 98.51           C  
ATOM   1268  HB  THR A  83      -7.987  -5.204  -3.268  1.00 98.51           H  
ATOM   1269  O   THR A  83      -7.274  -4.307  -0.851  1.00 98.51           O  
ATOM   1270  CG2 THR A  83      -9.752  -4.047  -3.599  1.00 98.51           C  
ATOM   1271 HG21 THR A  83     -10.046  -3.112  -4.077  1.00 98.51           H  
ATOM   1272 HG22 THR A  83     -10.076  -4.033  -2.558  1.00 98.51           H  
ATOM   1273 HG23 THR A  83     -10.239  -4.891  -4.087  1.00 98.51           H  
ATOM   1274  OG1 THR A  83      -7.870  -4.187  -5.040  1.00 98.51           O  
ATOM   1275  HG1 THR A  83      -6.911  -4.149  -5.040  1.00 98.51           H  
ATOM   1276  N   ILE A  84      -8.268  -2.287  -0.784  1.00 98.29           N  
ATOM   1277  H   ILE A  84      -8.606  -1.512  -1.336  1.00 98.29           H  
ATOM   1278  CA  ILE A  84      -8.523  -2.221   0.650  1.00 98.29           C  
ATOM   1279  HA  ILE A  84      -8.015  -3.043   1.154  1.00 98.29           H  
ATOM   1280  C   ILE A  84     -10.024  -2.387   0.851  1.00 98.29           C  
ATOM   1281  CB  ILE A  84      -8.006  -0.888   1.241  1.00 98.29           C  
ATOM   1282  HB  ILE A  84      -8.566  -0.059   0.808  1.00 98.29           H  
ATOM   1283  O   ILE A  84     -10.804  -1.578   0.347  1.00 98.29           O  
ATOM   1284  CG1 ILE A  84      -6.493  -0.656   0.998  1.00 98.29           C  
ATOM   1285 HG12 ILE A  84      -6.081  -0.062   1.814  1.00 98.29           H  
ATOM   1286 HG13 ILE A  84      -5.970  -1.612   0.993  1.00 98.29           H  
ATOM   1287  CG2 ILE A  84      -8.244  -0.874   2.758  1.00 98.29           C  
ATOM   1288 HG21 ILE A  84      -7.660  -1.674   3.214  1.00 98.29           H  
ATOM   1289 HG22 ILE A  84      -9.300  -1.018   2.988  1.00 98.29           H  
ATOM   1290 HG23 ILE A  84      -7.939   0.084   3.178  1.00 98.29           H  
ATOM   1291  CD1 ILE A  84      -6.175   0.109  -0.295  1.00 98.29           C  
ATOM   1292 HD11 ILE A  84      -6.697   1.065  -0.297  1.00 98.29           H  
ATOM   1293 HD12 ILE A  84      -5.102   0.295  -0.348  1.00 98.29           H  
ATOM   1294 HD13 ILE A  84      -6.470  -0.463  -1.175  1.00 98.29           H  
ATOM   1295  N   GLU A  85     -10.415  -3.420   1.584  1.00 97.62           N  
ATOM   1296  H   GLU A  85      -9.716  -4.057   1.939  1.00 97.62           H  
ATOM   1297  CA  GLU A  85     -11.802  -3.764   1.877  1.00 97.62           C  
ATOM   1298  HA  GLU A  85     -12.443  -2.991   1.453  1.00 97.62           H  
ATOM   1299  C   GLU A  85     -12.032  -3.780   3.390  1.00 97.62           C  
ATOM   1300  CB  GLU A  85     -12.199  -5.095   1.211  1.00 97.62           C  
ATOM   1301  HB2 GLU A  85     -11.595  -5.907   1.615  1.00 97.62           H  
ATOM   1302  HB3 GLU A  85     -13.249  -5.284   1.436  1.00 97.62           H  
ATOM   1303  O   GLU A  85     -11.227  -4.310   4.155  1.00 97.62           O  
ATOM   1304  CG  GLU A  85     -12.008  -5.024  -0.316  1.00 97.62           C  
ATOM   1305  HG2 GLU A  85     -10.942  -4.973  -0.536  1.00 97.62           H  
ATOM   1306  HG3 GLU A  85     -12.461  -4.094  -0.660  1.00 97.62           H  
ATOM   1307  CD  GLU A  85     -12.621  -6.176  -1.129  1.00 97.62           C  
ATOM   1308  OE1 GLU A  85     -12.499  -6.088  -2.384  1.00 97.62           O  
ATOM   1309  OE2 GLU A  85     -13.288  -7.053  -0.539  1.00 97.62           O  
ATOM   1310  N   TRP A  86     -13.126  -3.181   3.852  1.00 94.50           N  
ATOM   1311  H   TRP A  86     -13.771  -2.781   3.186  1.00 94.50           H  
ATOM   1312  CA  TRP A  86     -13.473  -3.132   5.272  1.00 94.50           C  
ATOM   1313  HA  TRP A  86     -12.918  -3.912   5.793  1.00 94.50           H  
ATOM   1314  C   TRP A  86     -14.953  -3.437   5.510  1.00 94.50           C  
ATOM   1315  CB  TRP A  86     -13.040  -1.790   5.878  1.00 94.50           C  
ATOM   1316  HB2 TRP A  86     -11.984  -1.645   5.647  1.00 94.50           H  
ATOM   1317  HB3 TRP A  86     -13.130  -1.846   6.963  1.00 94.50           H  
ATOM   1318  O   TRP A  86     -15.781  -3.465   4.593  1.00 94.50           O  
ATOM   1319  CG  TRP A  86     -13.771  -0.577   5.401  1.00 94.50           C  
ATOM   1320  CD1 TRP A  86     -14.898  -0.064   5.943  1.00 94.50           C  
ATOM   1321  HD1 TRP A  86     -15.415  -0.478   6.795  1.00 94.50           H  
ATOM   1322  CD2 TRP A  86     -13.438   0.287   4.275  1.00 94.50           C  
ATOM   1323  CE2 TRP A  86     -14.403   1.337   4.217  1.00 94.50           C  
ATOM   1324  CE3 TRP A  86     -12.436   0.275   3.282  1.00 94.50           C  
ATOM   1325  HE3 TRP A  86     -11.698  -0.514   3.287  1.00 94.50           H  
ATOM   1326  NE1 TRP A  86     -15.282   1.060   5.240  1.00 94.50           N  
ATOM   1327  HE1 TRP A  86     -16.109   1.599   5.454  1.00 94.50           H  
ATOM   1328  CH2 TRP A  86     -13.388   2.265   2.237  1.00 94.50           C  
ATOM   1329  HH2 TRP A  86     -13.378   3.016   1.460  1.00 94.50           H  
ATOM   1330  CZ2 TRP A  86     -14.393   2.313   3.213  1.00 94.50           C  
ATOM   1331  HZ2 TRP A  86     -15.147   3.086   3.188  1.00 94.50           H  
ATOM   1332  CZ3 TRP A  86     -12.410   1.254   2.271  1.00 94.50           C  
ATOM   1333  HZ3 TRP A  86     -11.642   1.218   1.513  1.00 94.50           H  
ATOM   1334  N   GLY A  87     -15.292  -3.686   6.778  1.00 87.41           N  
ATOM   1335  H   GLY A  87     -14.566  -3.644   7.479  1.00 87.41           H  
ATOM   1336  CA  GLY A  87     -16.654  -4.014   7.195  1.00 87.41           C  
ATOM   1337  HA2 GLY A  87     -16.693  -4.086   8.282  1.00 87.41           H  
ATOM   1338  HA3 GLY A  87     -16.919  -4.985   6.777  1.00 87.41           H  
ATOM   1339  C   GLY A  87     -17.688  -2.974   6.744  1.00 87.41           C  
ATOM   1340  O   GLY A  87     -17.432  -1.774   6.761  1.00 87.41           O  
ATOM   1341  N   GLY A  88     -18.880  -3.438   6.356  1.00 82.80           N  
ATOM   1342  H   GLY A  88     -19.033  -4.436   6.368  1.00 82.80           H  
ATOM   1343  CA  GLY A  88     -19.955  -2.571   5.853  1.00 82.80           C  
ATOM   1344  HA2 GLY A  88     -20.915  -3.016   6.114  1.00 82.80           H  
ATOM   1345  HA3 GLY A  88     -19.897  -1.595   6.334  1.00 82.80           H  
ATOM   1346  C   GLY A  88     -19.948  -2.344   4.336  1.00 82.80           C  
ATOM   1347  O   GLY A  88     -20.717  -1.519   3.856  1.00 82.80           O  
ATOM   1348  N   GLY A  89     -19.128  -3.085   3.581  1.00 84.39           N  
ATOM   1349  H   GLY A  89     -18.453  -3.679   4.042  1.00 84.39           H  
ATOM   1350  CA  GLY A  89     -19.078  -3.008   2.114  1.00 84.39           C  
ATOM   1351  HA2 GLY A  89     -18.716  -3.959   1.723  1.00 84.39           H  
ATOM   1352  HA3 GLY A  89     -20.078  -2.830   1.717  1.00 84.39           H  
ATOM   1353  C   GLY A  89     -18.154  -1.912   1.587  1.00 84.39           C  
ATOM   1354  O   GLY A  89     -18.302  -1.468   0.451  1.00 84.39           O  
ATOM   1355  N   GLY A  90     -17.220  -1.443   2.412  1.00 91.67           N  
ATOM   1356  H   GLY A  90     -17.067  -1.901   3.299  1.00 91.67           H  
ATOM   1357  CA  GLY A  90     -16.259  -0.445   1.988  1.00 91.67           C  
ATOM   1358  HA2 GLY A  90     -15.831   0.016   2.878  1.00 91.67           H  
ATOM   1359  HA3 GLY A  90     -16.774   0.316   1.402  1.00 91.67           H  
ATOM   1360  C   GLY A  90     -15.137  -1.055   1.161  1.00 91.67           C  
ATOM   1361  O   GLY A  90     -14.527  -2.026   1.596  1.00 91.67           O  
ATOM   1362  N   ARG A  91     -14.878  -0.494  -0.024  1.00 97.14           N  
ATOM   1363  H   ARG A  91     -15.466   0.266  -0.332  1.00 97.14           H  
ATOM   1364  CA  ARG A  91     -13.835  -0.950  -0.947  1.00 97.14           C  
ATOM   1365  HA  ARG A  91     -13.071  -1.485  -0.382  1.00 97.14           H  
ATOM   1366  C   ARG A  91     -13.179   0.239  -1.638  1.00 97.14           C  
ATOM   1367  CB  ARG A  91     -14.462  -1.935  -1.944  1.00 97.14           C  
ATOM   1368  HB2 ARG A  91     -14.849  -2.787  -1.385  1.00 97.14           H  
ATOM   1369  HB3 ARG A  91     -15.298  -1.456  -2.454  1.00 97.14           H  
ATOM   1370  O   ARG A  91     -13.856   1.012  -2.311  1.00 97.14           O  
ATOM   1371  CG  ARG A  91     -13.460  -2.444  -2.988  1.00 97.14           C  
ATOM   1372  HG2 ARG A  91     -12.576  -2.840  -2.488  1.00 97.14           H  
ATOM   1373  HG3 ARG A  91     -13.156  -1.627  -3.642  1.00 97.14           H  
ATOM   1374  CD  ARG A  91     -14.107  -3.548  -3.830  1.00 97.14           C  
ATOM   1375  HD2 ARG A  91     -14.938  -3.137  -4.404  1.00 97.14           H  
ATOM   1376  HD3 ARG A  91     -14.498  -4.311  -3.158  1.00 97.14           H  
ATOM   1377  NE  ARG A  91     -13.117  -4.181  -4.710  1.00 97.14           N  
ATOM   1378  HE  ARG A  91     -12.636  -4.954  -4.272  1.00 97.14           H  
ATOM   1379  NH1 ARG A  91     -13.358  -2.825  -6.573  1.00 97.14           N  
ATOM   1380 HH11 ARG A  91     -14.063  -2.241  -6.146  1.00 97.14           H  
ATOM   1381 HH12 ARG A  91     -12.953  -2.414  -7.402  1.00 97.14           H  
ATOM   1382  NH2 ARG A  91     -11.736  -4.311  -6.517  1.00 97.14           N  
ATOM   1383 HH21 ARG A  91     -11.361  -3.844  -7.331  1.00 97.14           H  
ATOM   1384 HH22 ARG A  91     -11.180  -4.970  -5.991  1.00 97.14           H  
ATOM   1385  CZ  ARG A  91     -12.761  -3.779  -5.919  1.00 97.14           C  
ATOM   1386  N   VAL A  92     -11.862   0.361  -1.507  1.00 98.27           N  
ATOM   1387  H   VAL A  92     -11.387  -0.314  -0.924  1.00 98.27           H  
ATOM   1388  CA  VAL A  92     -11.046   1.360  -2.212  1.00 98.27           C  
ATOM   1389  HA  VAL A  92     -11.661   1.855  -2.964  1.00 98.27           H  
ATOM   1390  C   VAL A  92      -9.913   0.667  -2.938  1.00 98.27           C  
ATOM   1391  CB  VAL A  92     -10.512   2.448  -1.264  1.00 98.27           C  
ATOM   1392  HB  VAL A  92     -10.068   1.975  -0.389  1.00 98.27           H  
ATOM   1393  O   VAL A  92      -9.238  -0.201  -2.392  1.00 98.27           O  
ATOM   1394  CG1 VAL A  92      -9.463   3.371  -1.905  1.00 98.27           C  
ATOM   1395 HG11 VAL A  92      -8.550   2.816  -2.122  1.00 98.27           H  
ATOM   1396 HG12 VAL A  92      -9.853   3.800  -2.828  1.00 98.27           H  
ATOM   1397 HG13 VAL A  92      -9.210   4.177  -1.216  1.00 98.27           H  
ATOM   1398  CG2 VAL A  92     -11.668   3.342  -0.817  1.00 98.27           C  
ATOM   1399 HG21 VAL A  92     -12.504   2.733  -0.472  1.00 98.27           H  
ATOM   1400 HG22 VAL A  92     -12.017   3.954  -1.649  1.00 98.27           H  
ATOM   1401 HG23 VAL A  92     -11.330   3.983  -0.003  1.00 98.27           H  
ATOM   1402  N   GLU A  93      -9.681   1.075  -4.175  1.00 98.54           N  
ATOM   1403  H   GLU A  93     -10.272   1.798  -4.560  1.00 98.54           H  
ATOM   1404  CA  GLU A  93      -8.593   0.578  -4.995  1.00 98.54           C  
ATOM   1405  HA  GLU A  93      -8.079  -0.225  -4.467  1.00 98.54           H  
ATOM   1406  C   GLU A  93      -7.576   1.687  -5.268  1.00 98.54           C  
ATOM   1407  CB  GLU A  93      -9.188  -0.020  -6.268  1.00 98.54           C  
ATOM   1408  HB2 GLU A  93     -10.007  -0.684  -5.993  1.00 98.54           H  
ATOM   1409  HB3 GLU A  93      -9.573   0.780  -6.900  1.00 98.54           H  
ATOM   1410  O   GLU A  93      -7.930   2.773  -5.725  1.00 98.54           O  
ATOM   1411  CG  GLU A  93      -8.151  -0.826  -7.041  1.00 98.54           C  
ATOM   1412  HG2 GLU A  93      -7.331  -0.171  -7.335  1.00 98.54           H  
ATOM   1413  HG3 GLU A  93      -7.746  -1.608  -6.398  1.00 98.54           H  
ATOM   1414  CD  GLU A  93      -8.749  -1.471  -8.288  1.00 98.54           C  
ATOM   1415  OE1 GLU A  93      -7.965  -2.032  -9.077  1.00 98.54           O  
ATOM   1416  OE2 GLU A  93      -9.966  -1.424  -8.563  1.00 98.54           O  
ATOM   1417  N   VAL A  94      -6.305   1.391  -5.012  1.00 98.54           N  
ATOM   1418  H   VAL A  94      -6.114   0.488  -4.600  1.00 98.54           H  
ATOM   1419  CA  VAL A  94      -5.149   2.237  -5.307  1.00 98.54           C  
ATOM   1420  HA  VAL A  94      -5.486   3.185  -5.726  1.00 98.54           H  
ATOM   1421  C   VAL A  94      -4.299   1.510  -6.341  1.00 98.54           C  
ATOM   1422  CB  VAL A  94      -4.333   2.537  -4.032  1.00 98.54           C  
ATOM   1423  HB  VAL A  94      -3.898   1.611  -3.656  1.00 98.54           H  
ATOM   1424  O   VAL A  94      -3.679   0.490  -6.038  1.00 98.54           O  
ATOM   1425  CG1 VAL A  94      -3.188   3.513  -4.333  1.00 98.54           C  
ATOM   1426 HG11 VAL A  94      -2.510   3.090  -5.074  1.00 98.54           H  
ATOM   1427 HG12 VAL A  94      -2.618   3.702  -3.424  1.00 98.54           H  
ATOM   1428 HG13 VAL A  94      -3.588   4.457  -4.706  1.00 98.54           H  
ATOM   1429  CG2 VAL A  94      -5.197   3.129  -2.912  1.00 98.54           C  
ATOM   1430 HG21 VAL A  94      -5.731   4.009  -3.272  1.00 98.54           H  
ATOM   1431 HG22 VAL A  94      -5.924   2.392  -2.572  1.00 98.54           H  
ATOM   1432 HG23 VAL A  94      -4.571   3.406  -2.064  1.00 98.54           H  
ATOM   1433  N   ARG A  95      -4.261   2.019  -7.572  1.00 98.25           N  
ATOM   1434  H   ARG A  95      -4.801   2.855  -7.746  1.00 98.25           H  
ATOM   1435  CA  ARG A  95      -3.372   1.528  -8.633  1.00 98.25           C  
ATOM   1436  HA  ARG A  95      -2.915   0.584  -8.335  1.00 98.25           H  
ATOM   1437  C   ARG A  95      -2.263   2.539  -8.836  1.00 98.25           C  
ATOM   1438  CB  ARG A  95      -4.123   1.317  -9.951  1.00 98.25           C  
ATOM   1439  HB2 ARG A  95      -3.422   0.935 -10.693  1.00 98.25           H  
ATOM   1440  HB3 ARG A  95      -4.480   2.287 -10.298  1.00 98.25           H  
ATOM   1441  O   ARG A  95      -2.544   3.708  -9.088  1.00 98.25           O  
ATOM   1442  CG  ARG A  95      -5.313   0.361  -9.857  1.00 98.25           C  
ATOM   1443  HG2 ARG A  95      -5.988   0.686  -9.064  1.00 98.25           H  
ATOM   1444  HG3 ARG A  95      -4.956  -0.649  -9.651  1.00 98.25           H  
ATOM   1445  CD  ARG A  95      -6.073   0.374 -11.185  1.00 98.25           C  
ATOM   1446  HD2 ARG A  95      -5.428  -0.019 -11.970  1.00 98.25           H  
ATOM   1447  HD3 ARG A  95      -6.329   1.406 -11.427  1.00 98.25           H  
ATOM   1448  NE  ARG A  95      -7.292  -0.438 -11.101  1.00 98.25           N  
ATOM   1449  HE  ARG A  95      -7.269  -1.232 -10.478  1.00 98.25           H  
ATOM   1450  NH1 ARG A  95      -8.804   0.938 -12.181  1.00 98.25           N  
ATOM   1451 HH11 ARG A  95      -8.142   1.699 -12.228  1.00 98.25           H  
ATOM   1452 HH12 ARG A  95      -9.757   1.207 -12.381  1.00 98.25           H  
ATOM   1453  NH2 ARG A  95      -9.475  -0.974 -11.250  1.00 98.25           N  
ATOM   1454 HH21 ARG A  95     -10.426  -0.664 -11.388  1.00 98.25           H  
ATOM   1455 HH22 ARG A  95      -9.321  -1.560 -10.442  1.00 98.25           H  
ATOM   1456  CZ  ARG A  95      -8.509  -0.153 -11.524  1.00 98.25           C  
ATOM   1457  N   VAL A  96      -1.023   2.089  -8.760  1.00 95.55           N  
ATOM   1458  H   VAL A  96      -0.856   1.111  -8.571  1.00 95.55           H  
ATOM   1459  CA  VAL A  96       0.140   2.940  -8.999  1.00 95.55           C  
ATOM   1460  HA  VAL A  96      -0.185   3.975  -9.103  1.00 95.55           H  
ATOM   1461  C   VAL A  96       0.782   2.525 -10.315  1.00 95.55           C  
ATOM   1462  CB  VAL A  96       1.118   2.898  -7.816  1.00 95.55           C  
ATOM   1463  HB  VAL A  96       1.627   1.934  -7.811  1.00 95.55           H  
ATOM   1464  O   VAL A  96       0.809   1.345 -10.649  1.00 95.55           O  
ATOM   1465  CG1 VAL A  96       2.170   4.001  -7.939  1.00 95.55           C  
ATOM   1466 HG11 VAL A  96       1.689   4.974  -8.040  1.00 95.55           H  
ATOM   1467 HG12 VAL A  96       2.805   3.824  -8.807  1.00 95.55           H  
ATOM   1468 HG13 VAL A  96       2.804   4.013  -7.052  1.00 95.55           H  
ATOM   1469  CG2 VAL A  96       0.408   3.072  -6.465  1.00 95.55           C  
ATOM   1470 HG21 VAL A  96      -0.136   4.017  -6.444  1.00 95.55           H  
ATOM   1471 HG22 VAL A  96       1.146   3.054  -5.663  1.00 95.55           H  
ATOM   1472 HG23 VAL A  96      -0.285   2.249  -6.289  1.00 95.55           H  
ATOM   1473  N   GLU A  97       1.269   3.491 -11.078  1.00 92.01           N  
ATOM   1474  H   GLU A  97       1.119   4.447 -10.789  1.00 92.01           H  
ATOM   1475  CA  GLU A  97       2.014   3.287 -12.316  1.00 92.01           C  
ATOM   1476  HA  GLU A  97       2.360   2.255 -12.377  1.00 92.01           H  
ATOM   1477  C   GLU A  97       3.237   4.207 -12.299  1.00 92.01           C  
ATOM   1478  CB  GLU A  97       1.077   3.550 -13.509  1.00 92.01           C  
ATOM   1479  HB2 GLU A  97       0.624   4.533 -13.383  1.00 92.01           H  
ATOM   1480  HB3 GLU A  97       0.279   2.807 -13.493  1.00 92.01           H  
ATOM   1481  O   GLU A  97       3.096   5.429 -12.228  1.00 92.01           O  
ATOM   1482  CG  GLU A  97       1.767   3.492 -14.879  1.00 92.01           C  
ATOM   1483  HG2 GLU A  97       2.220   2.508 -15.000  1.00 92.01           H  
ATOM   1484  HG3 GLU A  97       2.558   4.242 -14.903  1.00 92.01           H  
ATOM   1485  CD  GLU A  97       0.785   3.772 -16.035  1.00 92.01           C  
ATOM   1486  OE1 GLU A  97       0.812   3.018 -17.031  1.00 92.01           O  
ATOM   1487  OE2 GLU A  97      -0.083   4.666 -15.922  1.00 92.01           O  
ATOM   1488  N   PHE A  98       4.432   3.618 -12.353  1.00 86.38           N  
ATOM   1489  H   PHE A  98       4.472   2.609 -12.360  1.00 86.38           H  
ATOM   1490  CA  PHE A  98       5.699   4.343 -12.453  1.00 86.38           C  
ATOM   1491  HA  PHE A  98       5.547   5.380 -12.151  1.00 86.38           H  
ATOM   1492  C   PHE A  98       6.182   4.339 -13.910  1.00 86.38           C  
ATOM   1493  CB  PHE A  98       6.738   3.741 -11.494  1.00 86.38           C  
ATOM   1494  HB2 PHE A  98       6.988   2.734 -11.831  1.00 86.38           H  
ATOM   1495  HB3 PHE A  98       7.650   4.335 -11.557  1.00 86.38           H  
ATOM   1496  O   PHE A  98       6.378   3.278 -14.508  1.00 86.38           O  
ATOM   1497  CG  PHE A  98       6.304   3.670 -10.038  1.00 86.38           C  
ATOM   1498  CD1 PHE A  98       6.515   4.749  -9.161  1.00 86.38           C  
ATOM   1499  HD1 PHE A  98       6.992   5.650  -9.516  1.00 86.38           H  
ATOM   1500  CD2 PHE A  98       5.688   2.505  -9.550  1.00 86.38           C  
ATOM   1501  HD2 PHE A  98       5.532   1.663 -10.209  1.00 86.38           H  
ATOM   1502  CE1 PHE A  98       6.107   4.646  -7.816  1.00 86.38           C  
ATOM   1503  HE1 PHE A  98       6.256   5.466  -7.128  1.00 86.38           H  
ATOM   1504  CE2 PHE A  98       5.283   2.402  -8.214  1.00 86.38           C  
ATOM   1505  HE2 PHE A  98       4.828   1.490  -7.859  1.00 86.38           H  
ATOM   1506  CZ  PHE A  98       5.493   3.478  -7.345  1.00 86.38           C  
ATOM   1507  HZ  PHE A  98       5.181   3.405  -6.314  1.00 86.38           H  
ATOM   1508  N   GLU A  99       6.383   5.525 -14.483  1.00 82.25           N  
ATOM   1509  H   GLU A  99       6.223   6.352 -13.925  1.00 82.25           H  
ATOM   1510  CA  GLU A  99       6.852   5.742 -15.855  1.00 82.25           C  
ATOM   1511  HA  GLU A  99       7.247   4.816 -16.271  1.00 82.25           H  
ATOM   1512  C   GLU A  99       7.975   6.785 -15.856  1.00 82.25           C  
ATOM   1513  CB  GLU A  99       5.707   6.229 -16.763  1.00 82.25           C  
ATOM   1514  HB2 GLU A  99       6.148   6.607 -17.686  1.00 82.25           H  
ATOM   1515  HB3 GLU A  99       5.193   7.053 -16.268  1.00 82.25           H  
ATOM   1516  O   GLU A  99       7.720   7.985 -15.936  1.00 82.25           O  
ATOM   1517  CG  GLU A  99       4.677   5.163 -17.157  1.00 82.25           C  
ATOM   1518  HG2 GLU A  99       5.191   4.353 -17.676  1.00 82.25           H  
ATOM   1519  HG3 GLU A  99       4.226   4.756 -16.252  1.00 82.25           H  
ATOM   1520  CD  GLU A  99       3.571   5.737 -18.070  1.00 82.25           C  
ATOM   1521  OE1 GLU A  99       2.704   4.969 -18.535  1.00 82.25           O  
ATOM   1522  OE2 GLU A  99       3.514   6.969 -18.316  1.00 82.25           O  
ATOM   1523  N   GLY A 100       9.228   6.330 -15.776  1.00 77.37           N  
ATOM   1524  H   GLY A 100       9.379   5.344 -15.620  1.00 77.37           H  
ATOM   1525  CA  GLY A 100      10.394   7.215 -15.807  1.00 77.37           C  
ATOM   1526  HA2 GLY A 100      10.417   7.748 -16.758  1.00 77.37           H  
ATOM   1527  HA3 GLY A 100      11.304   6.622 -15.721  1.00 77.37           H  
ATOM   1528  C   GLY A 100      10.381   8.231 -14.663  1.00 77.37           C  
ATOM   1529  O   GLY A 100      10.564   7.867 -13.505  1.00 77.37           O  
ATOM   1530  N   ASP A 101      10.158   9.500 -15.000  1.00 82.63           N  
ATOM   1531  H   ASP A 101       9.897   9.713 -15.952  1.00 82.63           H  
ATOM   1532  CA  ASP A 101      10.103  10.638 -14.078  1.00 82.63           C  
ATOM   1533  HA  ASP A 101      10.732  10.416 -13.216  1.00 82.63           H  
ATOM   1534  C   ASP A 101       8.691  10.922 -13.531  1.00 82.63           C  
ATOM   1535  CB  ASP A 101      10.706  11.869 -14.778  1.00 82.63           C  
ATOM   1536  HB2 ASP A 101      11.692  11.611 -15.165  1.00 82.63           H  
ATOM   1537  HB3 ASP A 101      10.842  12.660 -14.040  1.00 82.63           H  
ATOM   1538  O   ASP A 101       8.493  11.903 -12.808  1.00 82.63           O  
ATOM   1539  CG  ASP A 101       9.851  12.432 -15.925  1.00 82.63           C  
ATOM   1540  OD1 ASP A 101       9.095  11.660 -16.562  1.00 82.63           O  
ATOM   1541  OD2 ASP A 101       9.954  13.650 -16.190  1.00 82.63           O  
ATOM   1542  N   LYS A 102       7.702  10.068 -13.835  1.00 88.66           N  
ATOM   1543  H   LYS A 102       7.923   9.307 -14.461  1.00 88.66           H  
ATOM   1544  CA  LYS A 102       6.306  10.220 -13.400  1.00 88.66           C  
ATOM   1545  HA  LYS A 102       6.237  11.098 -12.758  1.00 88.66           H  
ATOM   1546  C   LYS A 102       5.802   9.038 -12.585  1.00 88.66           C  
ATOM   1547  CB  LYS A 102       5.398  10.450 -14.613  1.00 88.66           C  
ATOM   1548  HB2 LYS A 102       4.356  10.441 -14.292  1.00 88.66           H  
ATOM   1549  HB3 LYS A 102       5.549   9.645 -15.332  1.00 88.66           H  
ATOM   1550  O   LYS A 102       6.087   7.880 -12.882  1.00 88.66           O  
ATOM   1551  CG  LYS A 102       5.699  11.801 -15.265  1.00 88.66           C  
ATOM   1552  HG2 LYS A 102       5.467  12.601 -14.561  1.00 88.66           H  
ATOM   1553  HG3 LYS A 102       6.758  11.856 -15.520  1.00 88.66           H  
ATOM   1554  CD  LYS A 102       4.881  11.982 -16.539  1.00 88.66           C  
ATOM   1555  HD2 LYS A 102       5.050  11.124 -17.190  1.00 88.66           H  
ATOM   1556  HD3 LYS A 102       3.823  12.061 -16.289  1.00 88.66           H  
ATOM   1557  CE  LYS A 102       5.378  13.253 -17.221  1.00 88.66           C  
ATOM   1558  HE2 LYS A 102       6.458  13.166 -17.339  1.00 88.66           H  
ATOM   1559  HE3 LYS A 102       5.188  14.102 -16.564  1.00 88.66           H  
ATOM   1560  NZ  LYS A 102       4.729  13.434 -18.537  1.00 88.66           N  
ATOM   1561  HZ1 LYS A 102       4.947  12.632 -19.112  1.00 88.66           H  
ATOM   1562  HZ2 LYS A 102       3.728  13.509 -18.429  1.00 88.66           H  
ATOM   1563  HZ3 LYS A 102       5.101  14.258 -18.986  1.00 88.66           H  
ATOM   1564  N   MET A 103       4.944   9.346 -11.619  1.00 90.68           N  
ATOM   1565  H   MET A 103       4.777  10.327 -11.445  1.00 90.68           H  
ATOM   1566  CA  MET A 103       4.117   8.374 -10.912  1.00 90.68           C  
ATOM   1567  HA  MET A 103       4.251   7.392 -11.364  1.00 90.68           H  
ATOM   1568  C   MET A 103       2.647   8.777 -11.044  1.00 90.68           C  
ATOM   1569  CB  MET A 103       4.564   8.274  -9.448  1.00 90.68           C  
ATOM   1570  HB2 MET A 103       5.631   8.053  -9.408  1.00 90.68           H  
ATOM   1571  HB3 MET A 103       4.391   9.229  -8.953  1.00 90.68           H  
ATOM   1572  O   MET A 103       2.254   9.863 -10.609  1.00 90.68           O  
ATOM   1573  CG  MET A 103       3.807   7.161  -8.712  1.00 90.68           C  
ATOM   1574  HG2 MET A 103       2.740   7.247  -8.915  1.00 90.68           H  
ATOM   1575  HG3 MET A 103       4.135   6.201  -9.111  1.00 90.68           H  
ATOM   1576  SD  MET A 103       4.023   7.146  -6.912  1.00 90.68           S  
ATOM   1577  CE  MET A 103       3.100   8.640  -6.531  1.00 90.68           C  
ATOM   1578  HE1 MET A 103       3.748   9.505  -6.674  1.00 90.68           H  
ATOM   1579  HE2 MET A 103       2.251   8.729  -7.209  1.00 90.68           H  
ATOM   1580  HE3 MET A 103       2.731   8.585  -5.507  1.00 90.68           H  
ATOM   1581  N   ARG A 104       1.826   7.898 -11.622  1.00 95.23           N  
ATOM   1582  H   ARG A 104       2.220   7.021 -11.931  1.00 95.23           H  
ATOM   1583  CA  ARG A 104       0.366   8.049 -11.664  1.00 95.23           C  
ATOM   1584  HA  ARG A 104       0.100   9.082 -11.438  1.00 95.23           H  
ATOM   1585  C   ARG A 104      -0.268   7.169 -10.598  1.00 95.23           C  
ATOM   1586  CB  ARG A 104      -0.203   7.716 -13.050  1.00 95.23           C  
ATOM   1587  HB2 ARG A 104      -1.283   7.861 -13.020  1.00 95.23           H  
ATOM   1588  HB3 ARG A 104      -0.008   6.668 -13.277  1.00 95.23           H  
ATOM   1589  O   ARG A 104       0.061   5.993 -10.478  1.00 95.23           O  
ATOM   1590  CG  ARG A 104       0.375   8.581 -14.175  1.00 95.23           C  
ATOM   1591  HG2 ARG A 104       1.431   8.343 -14.304  1.00 95.23           H  
ATOM   1592  HG3 ARG A 104       0.270   9.637 -13.929  1.00 95.23           H  
ATOM   1593  CD  ARG A 104      -0.376   8.281 -15.476  1.00 95.23           C  
ATOM   1594  HD2 ARG A 104      -1.377   8.708 -15.415  1.00 95.23           H  
ATOM   1595  HD3 ARG A 104      -0.478   7.200 -15.572  1.00 95.23           H  
ATOM   1596  NE  ARG A 104       0.328   8.839 -16.644  1.00 95.23           N  
ATOM   1597  HE  ARG A 104       0.569   9.820 -16.617  1.00 95.23           H  
ATOM   1598  NH1 ARG A 104       0.464   6.907 -17.915  1.00 95.23           N  
ATOM   1599 HH11 ARG A 104       0.038   6.367 -17.176  1.00 95.23           H  
ATOM   1600 HH12 ARG A 104       1.153   6.362 -18.415  1.00 95.23           H  
ATOM   1601  NH2 ARG A 104       1.474   8.745 -18.592  1.00 95.23           N  
ATOM   1602 HH21 ARG A 104       2.413   8.416 -18.416  1.00 95.23           H  
ATOM   1603 HH22 ARG A 104       1.288   8.376 -19.514  1.00 95.23           H  
ATOM   1604  CZ  ARG A 104       0.722   8.168 -17.708  1.00 95.23           C  
ATOM   1605  N   VAL A 105      -1.195   7.736  -9.840  1.00 97.80           N  
ATOM   1606  H   VAL A 105      -1.367   8.723  -9.967  1.00 97.80           H  
ATOM   1607  CA  VAL A 105      -1.985   7.040  -8.825  1.00 97.80           C  
ATOM   1608  HA  VAL A 105      -1.699   5.988  -8.791  1.00 97.80           H  
ATOM   1609  C   VAL A 105      -3.443   7.144  -9.231  1.00 97.80           C  
ATOM   1610  CB  VAL A 105      -1.769   7.632  -7.421  1.00 97.80           C  
ATOM   1611  HB  VAL A 105      -2.168   8.646  -7.388  1.00 97.80           H  
ATOM   1612  O   VAL A 105      -3.999   8.239  -9.242  1.00 97.80           O  
ATOM   1613  CG1 VAL A 105      -2.492   6.793  -6.361  1.00 97.80           C  
ATOM   1614 HG11 VAL A 105      -3.561   6.758  -6.573  1.00 97.80           H  
ATOM   1615 HG12 VAL A 105      -2.358   7.240  -5.376  1.00 97.80           H  
ATOM   1616 HG13 VAL A 105      -2.098   5.777  -6.353  1.00 97.80           H  
ATOM   1617  CG2 VAL A 105      -0.284   7.706  -7.057  1.00 97.80           C  
ATOM   1618 HG21 VAL A 105       0.229   8.348  -7.774  1.00 97.80           H  
ATOM   1619 HG22 VAL A 105      -0.166   8.151  -6.069  1.00 97.80           H  
ATOM   1620 HG23 VAL A 105       0.163   6.712  -7.074  1.00 97.80           H  
ATOM   1621  N   ARG A 106      -4.069   6.018  -9.562  1.00 98.51           N  
ATOM   1622  H   ARG A 106      -3.547   5.155  -9.498  1.00 98.51           H  
ATOM   1623  CA  ARG A 106      -5.515   5.940  -9.776  1.00 98.51           C  
ATOM   1624  HA  ARG A 106      -5.910   6.937  -9.970  1.00 98.51           H  
ATOM   1625  C   ARG A 106      -6.175   5.435  -8.511  1.00 98.51           C  
ATOM   1626  CB  ARG A 106      -5.872   5.068 -10.977  1.00 98.51           C  
ATOM   1627  HB2 ARG A 106      -6.957   4.992 -11.047  1.00 98.51           H  
ATOM   1628  HB3 ARG A 106      -5.461   4.067 -10.844  1.00 98.51           H  
ATOM   1629  O   ARG A 106      -5.814   4.377  -7.998  1.00 98.51           O  
ATOM   1630  CG  ARG A 106      -5.337   5.675 -12.270  1.00 98.51           C  
ATOM   1631  HG2 ARG A 106      -4.251   5.758 -12.225  1.00 98.51           H  
ATOM   1632  HG3 ARG A 106      -5.769   6.667 -12.404  1.00 98.51           H  
ATOM   1633  CD  ARG A 106      -5.721   4.797 -13.454  1.00 98.51           C  
ATOM   1634  HD2 ARG A 106      -5.280   3.808 -13.326  1.00 98.51           H  
ATOM   1635  HD3 ARG A 106      -6.807   4.716 -13.500  1.00 98.51           H  
ATOM   1636  NE  ARG A 106      -5.217   5.422 -14.675  1.00 98.51           N  
ATOM   1637  HE  ARG A 106      -4.943   6.391 -14.603  1.00 98.51           H  
ATOM   1638  NH1 ARG A 106      -5.560   3.730 -16.179  1.00 98.51           N  
ATOM   1639 HH11 ARG A 106      -6.084   3.243 -15.466  1.00 98.51           H  
ATOM   1640 HH12 ARG A 106      -5.485   3.391 -17.128  1.00 98.51           H  
ATOM   1641  NH2 ARG A 106      -4.573   5.669 -16.788  1.00 98.51           N  
ATOM   1642 HH21 ARG A 106      -4.325   6.601 -16.488  1.00 98.51           H  
ATOM   1643 HH22 ARG A 106      -4.382   5.349 -17.727  1.00 98.51           H  
ATOM   1644  CZ  ARG A 106      -5.118   4.922 -15.879  1.00 98.51           C  
ATOM   1645  N   LEU A 107      -7.130   6.209  -8.031  1.00 98.72           N  
ATOM   1646  H   LEU A 107      -7.363   7.045  -8.548  1.00 98.72           H  
ATOM   1647  CA  LEU A 107      -7.931   5.932  -6.856  1.00 98.72           C  
ATOM   1648  HA  LEU A 107      -7.548   5.061  -6.324  1.00 98.72           H  
ATOM   1649  C   LEU A 107      -9.351   5.660  -7.312  1.00 98.72           C  
ATOM   1650  CB  LEU A 107      -7.907   7.150  -5.925  1.00 98.72           C  
ATOM   1651  HB2 LEU A 107      -8.514   6.917  -5.050  1.00 98.72           H  
ATOM   1652  HB3 LEU A 107      -8.372   7.989  -6.443  1.00 98.72           H  
ATOM   1653  O   LEU A 107      -9.922   6.490  -8.011  1.00 98.72           O  
ATOM   1654  CG  LEU A 107      -6.514   7.590  -5.459  1.00 98.72           C  
ATOM   1655  HG  LEU A 107      -5.874   7.804  -6.315  1.00 98.72           H  
ATOM   1656  CD1 LEU A 107      -6.669   8.876  -4.652  1.00 98.72           C  
ATOM   1657 HD11 LEU A 107      -6.976   9.687  -5.312  1.00 98.72           H  
ATOM   1658 HD12 LEU A 107      -5.726   9.139  -4.172  1.00 98.72           H  
ATOM   1659 HD13 LEU A 107      -7.430   8.747  -3.882  1.00 98.72           H  
ATOM   1660  CD2 LEU A 107      -5.847   6.517  -4.601  1.00 98.72           C  
ATOM   1661 HD21 LEU A 107      -6.489   6.264  -3.757  1.00 98.72           H  
ATOM   1662 HD22 LEU A 107      -4.885   6.879  -4.237  1.00 98.72           H  
ATOM   1663 HD23 LEU A 107      -5.674   5.624  -5.202  1.00 98.72           H  
ATOM   1664  N   ARG A 108      -9.932   4.541  -6.899  1.00 98.66           N  
ATOM   1665  H   ARG A 108      -9.385   3.892  -6.352  1.00 98.66           H  
ATOM   1666  CA  ARG A 108     -11.344   4.247  -7.138  1.00 98.66           C  
ATOM   1667  HA  ARG A 108     -11.840   5.134  -7.533  1.00 98.66           H  
ATOM   1668  C   ARG A 108     -12.026   3.905  -5.828  1.00 98.66           C  
ATOM   1669  CB  ARG A 108     -11.459   3.146  -8.192  1.00 98.66           C  
ATOM   1670  HB2 ARG A 108     -11.008   3.497  -9.120  1.00 98.66           H  
ATOM   1671  HB3 ARG A 108     -10.924   2.258  -7.853  1.00 98.66           H  
ATOM   1672  O   ARG A 108     -11.545   3.043  -5.094  1.00 98.66           O  
ATOM   1673  CG  ARG A 108     -12.920   2.779  -8.448  1.00 98.66           C  
ATOM   1674  HG2 ARG A 108     -13.350   2.339  -7.549  1.00 98.66           H  
ATOM   1675  HG3 ARG A 108     -13.487   3.668  -8.721  1.00 98.66           H  
ATOM   1676  CD  ARG A 108     -12.990   1.763  -9.580  1.00 98.66           C  
ATOM   1677  HD2 ARG A 108     -12.276   0.963  -9.386  1.00 98.66           H  
ATOM   1678  HD3 ARG A 108     -12.739   2.264 -10.514  1.00 98.66           H  
ATOM   1679  NE  ARG A 108     -14.337   1.197  -9.628  1.00 98.66           N  
ATOM   1680  HE  ARG A 108     -14.844   1.174  -8.754  1.00 98.66           H  
ATOM   1681  NH1 ARG A 108     -14.389   0.503 -11.805  1.00 98.66           N  
ATOM   1682 HH11 ARG A 108     -14.944   0.183 -12.585  1.00 98.66           H  
ATOM   1683 HH12 ARG A 108     -13.548   1.043 -11.950  1.00 98.66           H  
ATOM   1684  NH2 ARG A 108     -16.150   0.192 -10.423  1.00 98.66           N  
ATOM   1685 HH21 ARG A 108     -16.724  -0.231 -11.139  1.00 98.66           H  
ATOM   1686 HH22 ARG A 108     -16.482   0.324  -9.478  1.00 98.66           H  
ATOM   1687  CZ  ARG A 108     -14.947   0.628 -10.631  1.00 98.66           C  
ATOM   1688  N   ASN A 109     -13.137   4.572  -5.548  1.00 98.47           N  
ATOM   1689  H   ASN A 109     -13.479   5.247  -6.218  1.00 98.47           H  
ATOM   1690  CA  ASN A 109     -13.936   4.320  -4.359  1.00 98.47           C  
ATOM   1691  HA  ASN A 109     -13.386   3.690  -3.660  1.00 98.47           H  
ATOM   1692  C   ASN A 109     -15.218   3.574  -4.742  1.00 98.47           C  
ATOM   1693  CB  ASN A 109     -14.208   5.660  -3.663  1.00 98.47           C  
ATOM   1694  HB2 ASN A 109     -14.752   6.307  -4.351  1.00 98.47           H  
ATOM   1695  HB3 ASN A 109     -13.265   6.137  -3.396  1.00 98.47           H  
ATOM   1696  O   ASN A 109     -16.135   4.159  -5.305  1.00 98.47           O  
ATOM   1697  CG  ASN A 109     -15.033   5.499  -2.405  1.00 98.47           C  
ATOM   1698  ND2 ASN A 109     -15.532   6.574  -1.851  1.00 98.47           N  
ATOM   1699 HD21 ASN A 109     -16.078   6.471  -1.008  1.00 98.47           H  
ATOM   1700 HD22 ASN A 109     -15.283   7.483  -2.214  1.00 98.47           H  
ATOM   1701  OD1 ASN A 109     -15.219   4.409  -1.888  1.00 98.47           O  
ATOM   1702  N   ASP A 110     -15.294   2.290  -4.406  1.00 97.55           N  
ATOM   1703  H   ASP A 110     -14.541   1.885  -3.869  1.00 97.55           H  
ATOM   1704  CA  ASP A 110     -16.501   1.472  -4.575  1.00 97.55           C  
ATOM   1705  HA  ASP A 110     -17.185   1.981  -5.254  1.00 97.55           H  
ATOM   1706  C   ASP A 110     -17.272   1.304  -3.245  1.00 97.55           C  
ATOM   1707  CB  ASP A 110     -16.147   0.124  -5.229  1.00 97.55           C  
ATOM   1708  HB2 ASP A 110     -17.041  -0.499  -5.263  1.00 97.55           H  
ATOM   1709  HB3 ASP A 110     -15.415  -0.386  -4.603  1.00 97.55           H  
ATOM   1710  O   ASP A 110     -18.138   0.439  -3.135  1.00 97.55           O  
ATOM   1711  CG  ASP A 110     -15.609   0.216  -6.664  1.00 97.55           C  
ATOM   1712  OD1 ASP A 110     -16.227   0.838  -7.562  1.00 97.55           O  
ATOM   1713  OD2 ASP A 110     -14.587  -0.448  -6.938  1.00 97.55           O  
ATOM   1714  N   SER A 111     -16.973   2.115  -2.222  1.00 95.69           N  
ATOM   1715  H   SER A 111     -16.265   2.822  -2.367  1.00 95.69           H  
ATOM   1716  CA  SER A 111     -17.744   2.164  -0.974  1.00 95.69           C  
ATOM   1717  HA  SER A 111     -18.102   1.157  -0.759  1.00 95.69           H  
ATOM   1718  C   SER A 111     -18.977   3.068  -1.084  1.00 95.69           C  
ATOM   1719  CB  SER A 111     -16.863   2.583   0.208  1.00 95.69           C  
ATOM   1720  HB2 SER A 111     -17.364   2.301   1.134  1.00 95.69           H  
ATOM   1721  HB3 SER A 111     -15.901   2.073   0.158  1.00 95.69           H  
ATOM   1722  O   SER A 111     -19.119   3.863  -2.012  1.00 95.69           O  
ATOM   1723  OG  SER A 111     -16.653   3.968   0.258  1.00 95.69           O  
ATOM   1724  HG  SER A 111     -16.118   4.204  -0.503  1.00 95.69           H  
ATOM   1725  N   SER A 112     -19.874   2.985  -0.098  1.00 94.47           N  
ATOM   1726  H   SER A 112     -19.733   2.306   0.637  1.00 94.47           H  
ATOM   1727  CA  SER A 112     -21.076   3.825  -0.019  1.00 94.47           C  
ATOM   1728  HA  SER A 112     -21.469   3.959  -1.027  1.00 94.47           H  
ATOM   1729  C   SER A 112     -20.835   5.230   0.550  1.00 94.47           C  
ATOM   1730  CB  SER A 112     -22.143   3.102   0.805  1.00 94.47           C  
ATOM   1731  HB2 SER A 112     -23.053   3.701   0.844  1.00 94.47           H  
ATOM   1732  HB3 SER A 112     -22.374   2.151   0.327  1.00 94.47           H  
ATOM   1733  O   SER A 112     -21.776   6.019   0.624  1.00 94.47           O  
ATOM   1734  OG  SER A 112     -21.677   2.855   2.119  1.00 94.47           O  
ATOM   1735  HG  SER A 112     -21.631   3.685   2.599  1.00 94.47           H  
ATOM   1736  N   THR A 113     -19.616   5.551   0.990  1.00 94.32           N  
ATOM   1737  H   THR A 113     -18.861   4.894   0.853  1.00 94.32           H  
ATOM   1738  CA  THR A 113     -19.269   6.842   1.607  1.00 94.32           C  
ATOM   1739  HA  THR A 113     -20.112   7.524   1.493  1.00 94.32           H  
ATOM   1740  C   THR A 113     -18.053   7.469   0.931  1.00 94.32           C  
ATOM   1741  CB  THR A 113     -18.984   6.706   3.110  1.00 94.32           C  
ATOM   1742  HB  THR A 113     -18.633   7.664   3.494  1.00 94.32           H  
ATOM   1743  O   THR A 113     -17.190   6.739   0.449  1.00 94.32           O  
ATOM   1744  CG2 THR A 113     -20.239   6.304   3.886  1.00 94.32           C  
ATOM   1745 HG21 THR A 113     -20.014   6.305   4.952  1.00 94.32           H  
ATOM   1746 HG22 THR A 113     -20.556   5.303   3.592  1.00 94.32           H  
ATOM   1747 HG23 THR A 113     -21.041   7.015   3.688  1.00 94.32           H  
ATOM   1748  OG1 THR A 113     -18.002   5.725   3.357  1.00 94.32           O  
ATOM   1749  HG1 THR A 113     -17.254   5.895   2.779  1.00 94.32           H  
ATOM   1750  N   PRO A 114     -17.928   8.805   0.900  1.00 97.12           N  
ATOM   1751  CA  PRO A 114     -16.685   9.438   0.477  1.00 97.12           C  
ATOM   1752  HA  PRO A 114     -16.507   9.200  -0.572  1.00 97.12           H  
ATOM   1753  C   PRO A 114     -15.499   8.953   1.316  1.00 97.12           C  
ATOM   1754  CB  PRO A 114     -16.905  10.945   0.625  1.00 97.12           C  
ATOM   1755  HB2 PRO A 114     -16.543  11.285   1.595  1.00 97.12           H  
ATOM   1756  HB3 PRO A 114     -16.421  11.502  -0.177  1.00 97.12           H  
ATOM   1757  O   PRO A 114     -15.646   8.689   2.513  1.00 97.12           O  
ATOM   1758  CG  PRO A 114     -18.426  11.090   0.576  1.00 97.12           C  
ATOM   1759  HG2 PRO A 114     -18.756  11.114  -0.462  1.00 97.12           H  
ATOM   1760  HG3 PRO A 114     -18.764  11.980   1.107  1.00 97.12           H  
ATOM   1761  CD  PRO A 114     -18.919   9.809   1.245  1.00 97.12           C  
ATOM   1762  HD2 PRO A 114     -18.943   9.939   2.327  1.00 97.12           H  
ATOM   1763  HD3 PRO A 114     -19.908   9.552   0.865  1.00 97.12           H  
ATOM   1764  N   VAL A 115     -14.334   8.859   0.682  1.00 98.09           N  
ATOM   1765  H   VAL A 115     -14.296   9.090  -0.301  1.00 98.09           H  
ATOM   1766  CA  VAL A 115     -13.059   8.590   1.353  1.00 98.09           C  
ATOM   1767  HA  VAL A 115     -13.223   8.552   2.430  1.00 98.09           H  
ATOM   1768  C   VAL A 115     -12.097   9.736   1.099  1.00 98.09           C  
ATOM   1769  CB  VAL A 115     -12.441   7.240   0.944  1.00 98.09           C  
ATOM   1770  HB  VAL A 115     -11.539   7.087   1.537  1.00 98.09           H  
ATOM   1771  O   VAL A 115     -12.111  10.336   0.025  1.00 98.09           O  
ATOM   1772  CG1 VAL A 115     -13.406   6.094   1.259  1.00 98.09           C  
ATOM   1773 HG11 VAL A 115     -12.871   5.146   1.196  1.00 98.09           H  
ATOM   1774 HG12 VAL A 115     -14.242   6.089   0.559  1.00 98.09           H  
ATOM   1775 HG13 VAL A 115     -13.799   6.214   2.268  1.00 98.09           H  
ATOM   1776  CG2 VAL A 115     -12.044   7.167  -0.536  1.00 98.09           C  
ATOM   1777 HG21 VAL A 115     -12.921   7.322  -1.165  1.00 98.09           H  
ATOM   1778 HG22 VAL A 115     -11.300   7.931  -0.765  1.00 98.09           H  
ATOM   1779 HG23 VAL A 115     -11.609   6.193  -0.756  1.00 98.09           H  
ATOM   1780  N   GLU A 116     -11.242  10.026   2.067  1.00 98.44           N  
ATOM   1781  H   GLU A 116     -11.269   9.476   2.913  1.00 98.44           H  
ATOM   1782  CA  GLU A 116     -10.089  10.896   1.886  1.00 98.44           C  
ATOM   1783  HA  GLU A 116     -10.202  11.467   0.964  1.00 98.44           H  
ATOM   1784  C   GLU A 116      -8.835  10.038   1.736  1.00 98.44           C  
ATOM   1785  CB  GLU A 116      -9.965  11.911   3.029  1.00 98.44           C  
ATOM   1786  HB2 GLU A 116      -9.040  12.469   2.886  1.00 98.44           H  
ATOM   1787  HB3 GLU A 116      -9.917  11.393   3.986  1.00 98.44           H  
ATOM   1788  O   GLU A 116      -8.574   9.129   2.522  1.00 98.44           O  
ATOM   1789  CG  GLU A 116     -11.140  12.898   3.026  1.00 98.44           C  
ATOM   1790  HG2 GLU A 116     -11.320  13.230   2.004  1.00 98.44           H  
ATOM   1791  HG3 GLU A 116     -12.042  12.395   3.373  1.00 98.44           H  
ATOM   1792  CD  GLU A 116     -10.849  14.118   3.909  1.00 98.44           C  
ATOM   1793  OE1 GLU A 116     -10.694  15.217   3.325  1.00 98.44           O  
ATOM   1794  OE2 GLU A 116     -10.783  13.959   5.145  1.00 98.44           O  
ATOM   1795  N   VAL A 117      -8.049  10.311   0.700  1.00 98.55           N  
ATOM   1796  H   VAL A 117      -8.348  11.020   0.045  1.00 98.55           H  
ATOM   1797  CA  VAL A 117      -6.779   9.634   0.451  1.00 98.55           C  
ATOM   1798  HA  VAL A 117      -6.636   8.867   1.212  1.00 98.55           H  
ATOM   1799  C   VAL A 117      -5.652  10.644   0.583  1.00 98.55           C  
ATOM   1800  CB  VAL A 117      -6.760   8.908  -0.904  1.00 98.55           C  
ATOM   1801  HB  VAL A 117      -6.805   9.639  -1.711  1.00 98.55           H  
ATOM   1802  O   VAL A 117      -5.532  11.572  -0.219  1.00 98.55           O  
ATOM   1803  CG1 VAL A 117      -5.465   8.093  -1.035  1.00 98.55           C  
ATOM   1804 HG11 VAL A 117      -5.391   7.377  -0.217  1.00 98.55           H  
ATOM   1805 HG12 VAL A 117      -4.599   8.755  -1.011  1.00 98.55           H  
ATOM   1806 HG13 VAL A 117      -5.461   7.554  -1.982  1.00 98.55           H  
ATOM   1807  CG2 VAL A 117      -7.946   7.942  -1.043  1.00 98.55           C  
ATOM   1808 HG21 VAL A 117      -7.858   7.359  -1.960  1.00 98.55           H  
ATOM   1809 HG22 VAL A 117      -7.980   7.267  -0.188  1.00 98.55           H  
ATOM   1810 HG23 VAL A 117      -8.877   8.506  -1.085  1.00 98.55           H  
ATOM   1811  N   HIS A 118      -4.800  10.448   1.586  1.00 98.31           N  
ATOM   1812  H   HIS A 118      -4.988   9.676   2.209  1.00 98.31           H  
ATOM   1813  CA  HIS A 118      -3.567  11.202   1.769  1.00 98.31           C  
ATOM   1814  HA  HIS A 118      -3.675  12.175   1.287  1.00 98.31           H  
ATOM   1815  C   HIS A 118      -2.418  10.452   1.107  1.00 98.31           C  
ATOM   1816  CB  HIS A 118      -3.277  11.461   3.249  1.00 98.31           C  
ATOM   1817  HB2 HIS A 118      -2.475  12.195   3.324  1.00 98.31           H  
ATOM   1818  HB3 HIS A 118      -2.920  10.544   3.719  1.00 98.31           H  
ATOM   1819  O   HIS A 118      -2.026   9.367   1.538  1.00 98.31           O  
ATOM   1820  CG  HIS A 118      -4.464  11.967   4.016  1.00 98.31           C  
ATOM   1821  CD2 HIS A 118      -5.351  11.210   4.734  1.00 98.31           C  
ATOM   1822  HD2 HIS A 118      -5.327  10.139   4.873  1.00 98.31           H  
ATOM   1823  ND1 HIS A 118      -4.902  13.271   4.062  1.00 98.31           N  
ATOM   1824  HD1 HIS A 118      -4.570  14.030   3.484  1.00 98.31           H  
ATOM   1825  CE1 HIS A 118      -6.025  13.299   4.803  1.00 98.31           C  
ATOM   1826  HE1 HIS A 118      -6.655  14.159   4.977  1.00 98.31           H  
ATOM   1827  NE2 HIS A 118      -6.323  12.070   5.229  1.00 98.31           N  
ATOM   1828  N   ILE A 119      -1.863  11.048   0.061  1.00 98.13           N  
ATOM   1829  H   ILE A 119      -2.255  11.926  -0.247  1.00 98.13           H  
ATOM   1830  CA  ILE A 119      -0.741  10.513  -0.697  1.00 98.13           C  
ATOM   1831  HA  ILE A 119      -0.604   9.462  -0.441  1.00 98.13           H  
ATOM   1832  C   ILE A 119       0.511  11.289  -0.301  1.00 98.13           C  
ATOM   1833  CB  ILE A 119      -1.007  10.596  -2.214  1.00 98.13           C  
ATOM   1834  HB  ILE A 119      -0.960  11.644  -2.510  1.00 98.13           H  
ATOM   1835  O   ILE A 119       0.515  12.522  -0.334  1.00 98.13           O  
ATOM   1836  CG1 ILE A 119      -2.402  10.057  -2.606  1.00 98.13           C  
ATOM   1837 HG12 ILE A 119      -3.173  10.578  -2.039  1.00 98.13           H  
ATOM   1838 HG13 ILE A 119      -2.470   8.994  -2.377  1.00 98.13           H  
ATOM   1839  CG2 ILE A 119       0.109   9.825  -2.940  1.00 98.13           C  
ATOM   1840 HG21 ILE A 119       1.077  10.272  -2.715  1.00 98.13           H  
ATOM   1841 HG22 ILE A 119       0.120   8.785  -2.613  1.00 98.13           H  
ATOM   1842 HG23 ILE A 119      -0.022   9.861  -4.021  1.00 98.13           H  
ATOM   1843  CD1 ILE A 119      -2.731  10.286  -4.083  1.00 98.13           C  
ATOM   1844 HD11 ILE A 119      -2.576  11.336  -4.331  1.00 98.13           H  
ATOM   1845 HD12 ILE A 119      -2.111   9.658  -4.723  1.00 98.13           H  
ATOM   1846 HD13 ILE A 119      -3.777  10.037  -4.267  1.00 98.13           H  
ATOM   1847  N   LYS A 120       1.585  10.580   0.045  1.00 95.90           N  
ATOM   1848  H   LYS A 120       1.491   9.575   0.070  1.00 95.90           H  
ATOM   1849  CA  LYS A 120       2.907  11.164   0.291  1.00 95.90           C  
ATOM   1850  HA  LYS A 120       2.889  12.220   0.022  1.00 95.90           H  
ATOM   1851  C   LYS A 120       3.950  10.493  -0.590  1.00 95.90           C  
ATOM   1852  CB  LYS A 120       3.251  11.059   1.777  1.00 95.90           C  
ATOM   1853  HB2 LYS A 120       2.494  11.586   2.357  1.00 95.90           H  
ATOM   1854  HB3 LYS A 120       3.235  10.007   2.063  1.00 95.90           H  
ATOM   1855  O   LYS A 120       4.036   9.268  -0.629  1.00 95.90           O  
ATOM   1856  CG  LYS A 120       4.635  11.644   2.092  1.00 95.90           C  
ATOM   1857  HG2 LYS A 120       4.646  12.715   1.893  1.00 95.90           H  
ATOM   1858  HG3 LYS A 120       5.392  11.163   1.472  1.00 95.90           H  
ATOM   1859  CD  LYS A 120       4.986  11.376   3.551  1.00 95.90           C  
ATOM   1860  HD2 LYS A 120       4.894  10.304   3.727  1.00 95.90           H  
ATOM   1861  HD3 LYS A 120       4.296  11.904   4.208  1.00 95.90           H  
ATOM   1862  CE  LYS A 120       6.428  11.806   3.816  1.00 95.90           C  
ATOM   1863  HE2 LYS A 120       7.047  11.447   2.994  1.00 95.90           H  
ATOM   1864  HE3 LYS A 120       6.495  12.894   3.813  1.00 95.90           H  
ATOM   1865  NZ  LYS A 120       6.904  11.227   5.094  1.00 95.90           N  
ATOM   1866  HZ1 LYS A 120       6.815  10.222   5.041  1.00 95.90           H  
ATOM   1867  HZ2 LYS A 120       7.878  11.451   5.242  1.00 95.90           H  
ATOM   1868  HZ3 LYS A 120       6.344  11.538   5.874  1.00 95.90           H  
ATOM   1869  N   VAL A 121       4.759  11.313  -1.252  1.00 91.63           N  
ATOM   1870  H   VAL A 121       4.617  12.308  -1.151  1.00 91.63           H  
ATOM   1871  CA  VAL A 121       5.776  10.889  -2.215  1.00 91.63           C  
ATOM   1872  HA  VAL A 121       6.067   9.855  -2.028  1.00 91.63           H  
ATOM   1873  C   VAL A 121       6.984  11.800  -2.059  1.00 91.63           C  
ATOM   1874  CB  VAL A 121       5.232  11.008  -3.643  1.00 91.63           C  
ATOM   1875  HB  VAL A 121       5.080  12.057  -3.896  1.00 91.63           H  
ATOM   1876  O   VAL A 121       6.915  12.981  -2.388  1.00 91.63           O  
ATOM   1877  CG1 VAL A 121       6.220  10.398  -4.622  1.00 91.63           C  
ATOM   1878 HG11 VAL A 121       6.392   9.349  -4.379  1.00 91.63           H  
ATOM   1879 HG12 VAL A 121       5.794  10.477  -5.622  1.00 91.63           H  
ATOM   1880 HG13 VAL A 121       7.164  10.941  -4.604  1.00 91.63           H  
ATOM   1881  CG2 VAL A 121       3.894  10.300  -3.831  1.00 91.63           C  
ATOM   1882 HG21 VAL A 121       3.997   9.224  -3.693  1.00 91.63           H  
ATOM   1883 HG22 VAL A 121       3.154  10.701  -3.138  1.00 91.63           H  
ATOM   1884 HG23 VAL A 121       3.521  10.548  -4.825  1.00 91.63           H  
ATOM   1885  N   GLY A 122       8.080  11.280  -1.505  1.00 87.15           N  
ATOM   1886  H   GLY A 122       8.119  10.286  -1.326  1.00 87.15           H  
ATOM   1887  CA  GLY A 122       9.208  12.120  -1.105  1.00 87.15           C  
ATOM   1888  HA2 GLY A 122       9.946  11.520  -0.572  1.00 87.15           H  
ATOM   1889  HA3 GLY A 122       9.679  12.529  -1.999  1.00 87.15           H  
ATOM   1890  C   GLY A 122       8.761  13.273  -0.192  1.00 87.15           C  
ATOM   1891  O   GLY A 122       8.242  13.053   0.908  1.00 87.15           O  
ATOM   1892  N   ASP A 123       8.970  14.498  -0.669  1.00 88.28           N  
ATOM   1893  H   ASP A 123       9.348  14.588  -1.602  1.00 88.28           H  
ATOM   1894  CA  ASP A 123       8.590  15.770  -0.052  1.00 88.28           C  
ATOM   1895  HA  ASP A 123       8.589  15.638   1.030  1.00 88.28           H  
ATOM   1896  C   ASP A 123       7.172  16.250  -0.418  1.00 88.28           C  
ATOM   1897  CB  ASP A 123       9.667  16.830  -0.379  1.00 88.28           C  
ATOM   1898  HB2 ASP A 123      10.566  16.564   0.175  1.00 88.28           H  
ATOM   1899  HB3 ASP A 123       9.333  17.794   0.004  1.00 88.28           H  
ATOM   1900  O   ASP A 123       6.604  17.077   0.300  1.00 88.28           O  
ATOM   1901  CG  ASP A 123      10.076  16.995  -1.863  1.00 88.28           C  
ATOM   1902  OD1 ASP A 123       9.988  16.034  -2.666  1.00 88.28           O  
ATOM   1903  OD2 ASP A 123      10.653  18.046  -2.208  1.00 88.28           O  
ATOM   1904  N   GLU A 124       6.565  15.709  -1.477  1.00 92.44           N  
ATOM   1905  H   GLU A 124       7.021  14.955  -1.971  1.00 92.44           H  
ATOM   1906  CA  GLU A 124       5.225  16.093  -1.922  1.00 92.44           C  
ATOM   1907  HA  GLU A 124       5.116  17.156  -1.707  1.00 92.44           H  
ATOM   1908  C   GLU A 124       4.131  15.349  -1.140  1.00 92.44           C  
ATOM   1909  CB  GLU A 124       5.082  15.937  -3.449  1.00 92.44           C  
ATOM   1910  HB2 GLU A 124       4.974  14.883  -3.704  1.00 92.44           H  
ATOM   1911  HB3 GLU A 124       5.983  16.327  -3.923  1.00 92.44           H  
ATOM   1912  O   GLU A 124       4.231  14.156  -0.828  1.00 92.44           O  
ATOM   1913  CG  GLU A 124       3.868  16.732  -3.970  1.00 92.44           C  
ATOM   1914  HG2 GLU A 124       2.965  16.322  -3.519  1.00 92.44           H  
ATOM   1915  HG3 GLU A 124       3.960  17.766  -3.637  1.00 92.44           H  
ATOM   1916  CD  GLU A 124       3.691  16.727  -5.498  1.00 92.44           C  
ATOM   1917  OE1 GLU A 124       2.572  17.100  -5.934  1.00 92.44           O  
ATOM   1918  OE2 GLU A 124       4.629  16.336  -6.225  1.00 92.44           O  
ATOM   1919  N   LYS A 125       3.051  16.070  -0.824  1.00 95.26           N  
ATOM   1920  H   LYS A 125       3.013  17.024  -1.152  1.00 95.26           H  
ATOM   1921  CA  LYS A 125       1.844  15.530  -0.196  1.00 95.26           C  
ATOM   1922  HA  LYS A 125       1.864  14.442  -0.268  1.00 95.26           H  
ATOM   1923  C   LYS A 125       0.616  16.030  -0.938  1.00 95.26           C  
ATOM   1924  CB  LYS A 125       1.753  15.932   1.280  1.00 95.26           C  
ATOM   1925  HB2 LYS A 125       0.813  15.557   1.682  1.00 95.26           H  
ATOM   1926  HB3 LYS A 125       1.743  17.020   1.347  1.00 95.26           H  
ATOM   1927  O   LYS A 125       0.524  17.220  -1.234  1.00 95.26           O  
ATOM   1928  CG  LYS A 125       2.905  15.381   2.127  1.00 95.26           C  
ATOM   1929  HG2 LYS A 125       3.856  15.758   1.750  1.00 95.26           H  
ATOM   1930  HG3 LYS A 125       2.901  14.292   2.081  1.00 95.26           H  
ATOM   1931  CD  LYS A 125       2.725  15.838   3.577  1.00 95.26           C  
ATOM   1932  HD2 LYS A 125       1.820  15.387   3.983  1.00 95.26           H  
ATOM   1933  HD3 LYS A 125       2.623  16.923   3.592  1.00 95.26           H  
ATOM   1934  CE  LYS A 125       3.936  15.433   4.417  1.00 95.26           C  
ATOM   1935  HE2 LYS A 125       4.828  15.841   3.942  1.00 95.26           H  
ATOM   1936  HE3 LYS A 125       4.013  14.346   4.413  1.00 95.26           H  
ATOM   1937  NZ  LYS A 125       3.801  15.953   5.800  1.00 95.26           N  
ATOM   1938  HZ1 LYS A 125       4.614  15.732   6.357  1.00 95.26           H  
ATOM   1939  HZ2 LYS A 125       3.698  16.957   5.775  1.00 95.26           H  
ATOM   1940  HZ3 LYS A 125       2.978  15.569   6.241  1.00 95.26           H  
ATOM   1941  N   ARG A 126      -0.352  15.148  -1.175  1.00 97.45           N  
ATOM   1942  H   ARG A 126      -0.200  14.189  -0.898  1.00 97.45           H  
ATOM   1943  CA  ARG A 126      -1.644  15.513  -1.760  1.00 97.45           C  
ATOM   1944  HA  ARG A 126      -1.805  16.579  -1.600  1.00 97.45           H  
ATOM   1945  C   ARG A 126      -2.764  14.764  -1.054  1.00 97.45           C  
ATOM   1946  CB  ARG A 126      -1.600  15.253  -3.275  1.00 97.45           C  
ATOM   1947  HB2 ARG A 126      -1.727  14.189  -3.475  1.00 97.45           H  
ATOM   1948  HB3 ARG A 126      -0.623  15.557  -3.651  1.00 97.45           H  
ATOM   1949  O   ARG A 126      -2.681  13.553  -0.894  1.00 97.45           O  
ATOM   1950  CG  ARG A 126      -2.677  16.060  -4.019  1.00 97.45           C  
ATOM   1951  HG2 ARG A 126      -2.610  17.112  -3.743  1.00 97.45           H  
ATOM   1952  HG3 ARG A 126      -3.661  15.688  -3.734  1.00 97.45           H  
ATOM   1953  CD  ARG A 126      -2.523  15.935  -5.539  1.00 97.45           C  
ATOM   1954  HD2 ARG A 126      -3.404  16.359  -6.019  1.00 97.45           H  
ATOM   1955  HD3 ARG A 126      -2.476  14.867  -5.751  1.00 97.45           H  
ATOM   1956  NE  ARG A 126      -1.307  16.599  -6.064  1.00 97.45           N  
ATOM   1957  HE  ARG A 126      -0.809  17.221  -5.444  1.00 97.45           H  
ATOM   1958  NH1 ARG A 126      -1.204  15.619  -8.154  1.00 97.45           N  
ATOM   1959 HH11 ARG A 126      -2.058  15.117  -7.958  1.00 97.45           H  
ATOM   1960 HH12 ARG A 126      -0.587  15.334  -8.901  1.00 97.45           H  
ATOM   1961  NH2 ARG A 126       0.391  16.994  -7.545  1.00 97.45           N  
ATOM   1962 HH21 ARG A 126       1.035  17.259  -6.813  1.00 97.45           H  
ATOM   1963 HH22 ARG A 126       0.857  16.741  -8.404  1.00 97.45           H  
ATOM   1964  CZ  ARG A 126      -0.725  16.411  -7.241  1.00 97.45           C  
ATOM   1965  N   THR A 127      -3.796  15.490  -0.643  1.00 98.24           N  
ATOM   1966  H   THR A 127      -3.800  16.483  -0.829  1.00 98.24           H  
ATOM   1967  CA  THR A 127      -5.038  14.908  -0.127  1.00 98.24           C  
ATOM   1968  HA  THR A 127      -4.881  13.859   0.125  1.00 98.24           H  
ATOM   1969  C   THR A 127      -6.090  14.998  -1.217  1.00 98.24           C  
ATOM   1970  CB  THR A 127      -5.529  15.612   1.142  1.00 98.24           C  
ATOM   1971  HB  THR A 127      -5.750  16.655   0.912  1.00 98.24           H  
ATOM   1972  O   THR A 127      -6.233  16.051  -1.842  1.00 98.24           O  
ATOM   1973  CG2 THR A 127      -6.779  14.956   1.725  1.00 98.24           C  
ATOM   1974 HG21 THR A 127      -6.622  13.885   1.860  1.00 98.24           H  
ATOM   1975 HG22 THR A 127      -7.033  15.405   2.685  1.00 98.24           H  
ATOM   1976 HG23 THR A 127      -7.631  15.103   1.061  1.00 98.24           H  
ATOM   1977  OG1 THR A 127      -4.539  15.575   2.152  1.00 98.24           O  
ATOM   1978  HG1 THR A 127      -4.878  16.138   2.851  1.00 98.24           H  
ATOM   1979  N   VAL A 128      -6.802  13.904  -1.455  1.00 97.95           N  
ATOM   1980  H   VAL A 128      -6.598  13.065  -0.931  1.00 97.95           H  
ATOM   1981  CA  VAL A 128      -7.862  13.826  -2.460  1.00 97.95           C  
ATOM   1982  HA  VAL A 128      -8.150  14.828  -2.775  1.00 97.95           H  
ATOM   1983  C   VAL A 128      -9.075  13.159  -1.836  1.00 97.95           C  
ATOM   1984  CB  VAL A 128      -7.382  13.051  -3.701  1.00 97.95           C  
ATOM   1985  HB  VAL A 128      -7.126  12.030  -3.418  1.00 97.95           H  
ATOM   1986  O   VAL A 128      -8.966  12.060  -1.301  1.00 97.95           O  
ATOM   1987  CG1 VAL A 128      -8.455  12.997  -4.790  1.00 97.95           C  
ATOM   1988 HG11 VAL A 128      -9.349  12.495  -4.422  1.00 97.95           H  
ATOM   1989 HG12 VAL A 128      -8.718  14.001  -5.123  1.00 97.95           H  
ATOM   1990 HG13 VAL A 128      -8.076  12.415  -5.630  1.00 97.95           H  
ATOM   1991  CG2 VAL A 128      -6.136  13.714  -4.305  1.00 97.95           C  
ATOM   1992 HG21 VAL A 128      -5.928  13.282  -5.284  1.00 97.95           H  
ATOM   1993 HG22 VAL A 128      -6.308  14.784  -4.424  1.00 97.95           H  
ATOM   1994 HG23 VAL A 128      -5.276  13.549  -3.656  1.00 97.95           H  
ATOM   1995  N   THR A 129     -10.229  13.810  -1.918  1.00 98.49           N  
ATOM   1996  H   THR A 129     -10.259  14.732  -2.329  1.00 98.49           H  
ATOM   1997  CA  THR A 129     -11.510  13.173  -1.609  1.00 98.49           C  
ATOM   1998  HA  THR A 129     -11.372  12.473  -0.785  1.00 98.49           H  
ATOM   1999  C   THR A 129     -11.991  12.413  -2.841  1.00 98.49           C  
ATOM   2000  CB  THR A 129     -12.559  14.203  -1.178  1.00 98.49           C  
ATOM   2001  HB  THR A 129     -12.828  14.814  -2.040  1.00 98.49           H  
ATOM   2002  O   THR A 129     -11.985  12.967  -3.937  1.00 98.49           O  
ATOM   2003  CG2 THR A 129     -13.824  13.548  -0.628  1.00 98.49           C  
ATOM   2004 HG21 THR A 129     -14.504  14.320  -0.266  1.00 98.49           H  
ATOM   2005 HG22 THR A 129     -14.327  12.985  -1.414  1.00 98.49           H  
ATOM   2006 HG23 THR A 129     -13.571  12.877   0.193  1.00 98.49           H  
ATOM   2007  OG1 THR A 129     -12.037  15.063  -0.188  1.00 98.49           O  
ATOM   2008  HG1 THR A 129     -11.907  14.583   0.633  1.00 98.49           H  
ATOM   2009  N   VAL A 130     -12.406  11.160  -2.664  1.00 98.56           N  
ATOM   2010  H   VAL A 130     -12.358  10.774  -1.733  1.00 98.56           H  
ATOM   2011  CA  VAL A 130     -12.959  10.312  -3.727  1.00 98.56           C  
ATOM   2012  HA  VAL A 130     -13.031  10.886  -4.650  1.00 98.56           H  
ATOM   2013  C   VAL A 130     -14.367   9.899  -3.316  1.00 98.56           C  
ATOM   2014  CB  VAL A 130     -12.059   9.090  -4.005  1.00 98.56           C  
ATOM   2015  HB  VAL A 130     -12.119   8.397  -3.165  1.00 98.56           H  
ATOM   2016  O   VAL A 130     -14.561   9.200  -2.316  1.00 98.56           O  
ATOM   2017  CG1 VAL A 130     -12.508   8.357  -5.274  1.00 98.56           C  
ATOM   2018 HG11 VAL A 130     -11.895   7.471  -5.436  1.00 98.56           H  
ATOM   2019 HG12 VAL A 130     -13.550   8.049  -5.188  1.00 98.56           H  
ATOM   2020 HG13 VAL A 130     -12.418   9.014  -6.139  1.00 98.56           H  
ATOM   2021  CG2 VAL A 130     -10.585   9.476  -4.191  1.00 98.56           C  
ATOM   2022 HG21 VAL A 130     -10.006   8.589  -4.449  1.00 98.56           H  
ATOM   2023 HG22 VAL A 130     -10.182   9.890  -3.267  1.00 98.56           H  
ATOM   2024 HG23 VAL A 130     -10.494  10.214  -4.988  1.00 98.56           H  
ATOM   2025  N   ASN A 131     -15.370  10.360  -4.055  1.00 98.27           N  
ATOM   2026  H   ASN A 131     -15.152  10.891  -4.886  1.00 98.27           H  
ATOM   2027  CA  ASN A 131     -16.775  10.084  -3.773  1.00 98.27           C  
ATOM   2028  HA  ASN A 131     -16.931  10.209  -2.701  1.00 98.27           H  
ATOM   2029  C   ASN A 131     -17.160   8.641  -4.152  1.00 98.27           C  
ATOM   2030  CB  ASN A 131     -17.642  11.118  -4.503  1.00 98.27           C  
ATOM   2031  HB2 ASN A 131     -18.699  10.900  -4.356  1.00 98.27           H  
ATOM   2032  HB3 ASN A 131     -17.435  11.077  -5.573  1.00 98.27           H  
ATOM   2033  O   ASN A 131     -16.456   7.998  -4.930  1.00 98.27           O  
ATOM   2034  CG  ASN A 131     -17.388  12.517  -3.987  1.00 98.27           C  
ATOM   2035  ND2 ASN A 131     -16.766  13.354  -4.779  1.00 98.27           N  
ATOM   2036 HD21 ASN A 131     -16.495  14.245  -4.389  1.00 98.27           H  
ATOM   2037 HD22 ASN A 131     -16.276  12.972  -5.575  1.00 98.27           H  
ATOM   2038  OD1 ASN A 131     -17.722  12.848  -2.860  1.00 98.27           O  
ATOM   2039  N   PRO A 132     -18.282   8.112  -3.633  1.00 98.00           N  
ATOM   2040  CA  PRO A 132     -18.803   6.806  -4.035  1.00 98.00           C  
ATOM   2041  HA  PRO A 132     -18.142   6.029  -3.651  1.00 98.00           H  
ATOM   2042  C   PRO A 132     -18.945   6.663  -5.556  1.00 98.00           C  
ATOM   2043  CB  PRO A 132     -20.166   6.697  -3.345  1.00 98.00           C  
ATOM   2044  HB2 PRO A 132     -20.937   7.182  -3.943  1.00 98.00           H  
ATOM   2045  HB3 PRO A 132     -20.446   5.664  -3.141  1.00 98.00           H  
ATOM   2046  O   PRO A 132     -19.590   7.485  -6.207  1.00 98.00           O  
ATOM   2047  CG  PRO A 132     -19.946   7.502  -2.071  1.00 98.00           C  
ATOM   2048  HG2 PRO A 132     -19.357   6.903  -1.376  1.00 98.00           H  
ATOM   2049  HG3 PRO A 132     -20.883   7.828  -1.620  1.00 98.00           H  
ATOM   2050  CD  PRO A 132     -19.110   8.674  -2.575  1.00 98.00           C  
ATOM   2051  HD2 PRO A 132     -19.766   9.440  -2.988  1.00 98.00           H  
ATOM   2052  HD3 PRO A 132     -18.508   9.080  -1.762  1.00 98.00           H  
ATOM   2053  N   GLY A 133     -18.356   5.607  -6.115  1.00 97.80           N  
ATOM   2054  H   GLY A 133     -17.766   5.030  -5.532  1.00 97.80           H  
ATOM   2055  CA  GLY A 133     -18.339   5.310  -7.550  1.00 97.80           C  
ATOM   2056  HA2 GLY A 133     -18.055   4.266  -7.681  1.00 97.80           H  
ATOM   2057  HA3 GLY A 133     -19.340   5.455  -7.956  1.00 97.80           H  
ATOM   2058  C   GLY A 133     -17.367   6.161  -8.376  1.00 97.80           C  
ATOM   2059  O   GLY A 133     -17.294   5.976  -9.590  1.00 97.80           O  
ATOM   2060  N   GLU A 134     -16.634   7.085  -7.753  1.00 98.45           N  
ATOM   2061  H   GLU A 134     -16.701   7.170  -6.749  1.00 98.45           H  
ATOM   2062  CA  GLU A 134     -15.685   7.963  -8.434  1.00 98.45           C  
ATOM   2063  HA  GLU A 134     -16.091   8.198  -9.418  1.00 98.45           H  
ATOM   2064  C   GLU A 134     -14.330   7.270  -8.643  1.00 98.45           C  
ATOM   2065  CB  GLU A 134     -15.560   9.288  -7.661  1.00 98.45           C  
ATOM   2066  HB2 GLU A 134     -16.562   9.645  -7.427  1.00 98.45           H  
ATOM   2067  HB3 GLU A 134     -15.024   9.104  -6.730  1.00 98.45           H  
ATOM   2068  O   GLU A 134     -13.853   6.503  -7.799  1.00 98.45           O  
ATOM   2069  CG  GLU A 134     -14.827  10.393  -8.436  1.00 98.45           C  
ATOM   2070  HG2 GLU A 134     -15.313  10.511  -9.405  1.00 98.45           H  
ATOM   2071  HG3 GLU A 134     -13.798  10.081  -8.612  1.00 98.45           H  
ATOM   2072  CD  GLU A 134     -14.831  11.745  -7.697  1.00 98.45           C  
ATOM   2073  OE1 GLU A 134     -14.677  12.778  -8.381  1.00 98.45           O  
ATOM   2074  OE2 GLU A 134     -15.032  11.767  -6.456  1.00 98.45           O  
ATOM   2075  N   GLU A 135     -13.693   7.577  -9.774  1.00 98.48           N  
ATOM   2076  H   GLU A 135     -14.125   8.240 -10.401  1.00 98.48           H  
ATOM   2077  CA  GLU A 135     -12.293   7.262 -10.043  1.00 98.48           C  
ATOM   2078  HA  GLU A 135     -11.878   6.800  -9.147  1.00 98.48           H  
ATOM   2079  C   GLU A 135     -11.533   8.570 -10.297  1.00 98.48           C  
ATOM   2080  CB  GLU A 135     -12.167   6.228 -11.184  1.00 98.48           C  
ATOM   2081  HB2 GLU A 135     -12.583   6.642 -12.102  1.00 98.48           H  
ATOM   2082  HB3 GLU A 135     -12.760   5.359 -10.900  1.00 98.48           H  
ATOM   2083  O   GLU A 135     -11.914   9.361 -11.160  1.00 98.48           O  
ATOM   2084  CG  GLU A 135     -10.714   5.770 -11.445  1.00 98.48           C  
ATOM   2085  HG2 GLU A 135     -10.164   6.592 -11.903  1.00 98.48           H  
ATOM   2086  HG3 GLU A 135     -10.245   5.556 -10.484  1.00 98.48           H  
ATOM   2087  CD  GLU A 135     -10.570   4.505 -12.327  1.00 98.48           C  
ATOM   2088  OE1 GLU A 135      -9.410   4.098 -12.604  1.00 98.48           O  
ATOM   2089  OE2 GLU A 135     -11.585   3.851 -12.667  1.00 98.48           O  
ATOM   2090  N   VAL A 136     -10.462   8.802  -9.538  1.00 98.34           N  
ATOM   2091  H   VAL A 136     -10.198   8.088  -8.875  1.00 98.34           H  
ATOM   2092  CA  VAL A 136      -9.609   9.993  -9.631  1.00 98.34           C  
ATOM   2093  HA  VAL A 136      -9.970  10.622 -10.444  1.00 98.34           H  
ATOM   2094  C   VAL A 136      -8.186   9.566  -9.963  1.00 98.34           C  
ATOM   2095  CB  VAL A 136      -9.646  10.837  -8.340  1.00 98.34           C  
ATOM   2096  HB  VAL A 136      -9.272  10.244  -7.505  1.00 98.34           H  
ATOM   2097  O   VAL A 136      -7.655   8.627  -9.373  1.00 98.34           O  
ATOM   2098  CG1 VAL A 136      -8.768  12.091  -8.481  1.00 98.34           C  
ATOM   2099 HG11 VAL A 136      -7.713  11.818  -8.484  1.00 98.34           H  
ATOM   2100 HG12 VAL A 136      -8.953  12.771  -7.650  1.00 98.34           H  
ATOM   2101 HG13 VAL A 136      -9.014  12.614  -9.405  1.00 98.34           H  
ATOM   2102  CG2 VAL A 136     -11.067  11.301  -8.007  1.00 98.34           C  
ATOM   2103 HG21 VAL A 136     -11.701  10.435  -7.814  1.00 98.34           H  
ATOM   2104 HG22 VAL A 136     -11.069  11.921  -7.110  1.00 98.34           H  
ATOM   2105 HG23 VAL A 136     -11.490  11.867  -8.836  1.00 98.34           H  
ATOM   2106  N   GLU A 137      -7.539  10.281 -10.880  1.00 98.30           N  
ATOM   2107  H   GLU A 137      -8.016  11.059 -11.313  1.00 98.30           H  
ATOM   2108  CA  GLU A 137      -6.119  10.106 -11.175  1.00 98.30           C  
ATOM   2109  HA  GLU A 137      -5.771   9.195 -10.688  1.00 98.30           H  
ATOM   2110  C   GLU A 137      -5.300  11.269 -10.606  1.00 98.30           C  
ATOM   2111  CB  GLU A 137      -5.891   9.903 -12.681  1.00 98.30           C  
ATOM   2112  HB2 GLU A 137      -6.119  10.825 -13.215  1.00 98.30           H  
ATOM   2113  HB3 GLU A 137      -6.562   9.120 -13.036  1.00 98.30           H  
ATOM   2114  O   GLU A 137      -5.625  12.444 -10.780  1.00 98.30           O  
ATOM   2115  CG  GLU A 137      -4.444   9.478 -12.975  1.00 98.30           C  
ATOM   2116  HG2 GLU A 137      -3.764  10.264 -12.646  1.00 98.30           H  
ATOM   2117  HG3 GLU A 137      -4.210   8.584 -12.397  1.00 98.30           H  
ATOM   2118  CD  GLU A 137      -4.205   9.193 -14.465  1.00 98.30           C  
ATOM   2119  OE1 GLU A 137      -3.594  10.056 -15.128  1.00 98.30           O  
ATOM   2120  OE2 GLU A 137      -4.561   8.079 -14.932  1.00 98.30           O  
ATOM   2121  N   VAL A 138      -4.201  10.930  -9.941  1.00 97.14           N  
ATOM   2122  H   VAL A 138      -4.028   9.945  -9.799  1.00 97.14           H  
ATOM   2123  CA  VAL A 138      -3.265  11.867  -9.338  1.00 97.14           C  
ATOM   2124  HA  VAL A 138      -3.568  12.885  -9.583  1.00 97.14           H  
ATOM   2125  C   VAL A 138      -1.881  11.605  -9.912  1.00 97.14           C  
ATOM   2126  CB  VAL A 138      -3.255  11.713  -7.810  1.00 97.14           C  
ATOM   2127  HB  VAL A 138      -2.791  10.769  -7.527  1.00 97.14           H  
ATOM   2128  O   VAL A 138      -1.326  10.528  -9.728  1.00 97.14           O  
ATOM   2129  CG1 VAL A 138      -2.453  12.859  -7.211  1.00 97.14           C  
ATOM   2130 HG11 VAL A 138      -2.390  12.723  -6.131  1.00 97.14           H  
ATOM   2131 HG12 VAL A 138      -2.989  13.779  -7.445  1.00 97.14           H  
ATOM   2132 HG13 VAL A 138      -1.440  12.877  -7.613  1.00 97.14           H  
ATOM   2133  CG2 VAL A 138      -4.656  11.771  -7.194  1.00 97.14           C  
ATOM   2134 HG21 VAL A 138      -4.580  11.710  -6.108  1.00 97.14           H  
ATOM   2135 HG22 VAL A 138      -5.246  10.916  -7.526  1.00 97.14           H  
ATOM   2136 HG23 VAL A 138      -5.169  12.686  -7.490  1.00 97.14           H  
ATOM   2137  N   THR A 139      -1.307  12.596 -10.590  1.00 95.38           N  
ATOM   2138  H   THR A 139      -1.825  13.450 -10.740  1.00 95.38           H  
ATOM   2139  CA  THR A 139       0.050  12.488 -11.146  1.00 95.38           C  
ATOM   2140  HA  THR A 139       0.366  11.446 -11.119  1.00 95.38           H  
ATOM   2141  C   THR A 139       1.052  13.283 -10.313  1.00 95.38           C  
ATOM   2142  CB  THR A 139       0.085  12.895 -12.624  1.00 95.38           C  
ATOM   2143  HB  THR A 139      -0.234  13.932 -12.732  1.00 95.38           H  
ATOM   2144  O   THR A 139       0.769  14.415  -9.899  1.00 95.38           O  
ATOM   2145  CG2 THR A 139       1.465  12.717 -13.261  1.00 95.38           C  
ATOM   2146 HG21 THR A 139       2.174  13.431 -12.841  1.00 95.38           H  
ATOM   2147 HG22 THR A 139       1.395  12.892 -14.334  1.00 95.38           H  
ATOM   2148 HG23 THR A 139       1.829  11.704 -13.087  1.00 95.38           H  
ATOM   2149  OG1 THR A 139      -0.772  12.064 -13.372  1.00 95.38           O  
ATOM   2150  HG1 THR A 139      -1.678  12.138 -13.062  1.00 95.38           H  
ATOM   2151  N   PHE A 140       2.219  12.679 -10.111  1.00 91.85           N  
ATOM   2152  H   PHE A 140       2.323  11.738 -10.462  1.00 91.85           H  
ATOM   2153  CA  PHE A 140       3.424  13.257  -9.526  1.00 91.85           C  
ATOM   2154  HA  PHE A 140       3.251  14.298  -9.253  1.00 91.85           H  
ATOM   2155  C   PHE A 140       4.548  13.192 -10.559  1.00 91.85           C  
ATOM   2156  CB  PHE A 140       3.816  12.475  -8.265  1.00 91.85           C  
ATOM   2157  HB2 PHE A 140       4.021  11.440  -8.539  1.00 91.85           H  
ATOM   2158  HB3 PHE A 140       4.740  12.896  -7.868  1.00 91.85           H  
ATOM   2159  O   PHE A 140       4.633  12.221 -11.313  1.00 91.85           O  
ATOM   2160  CG  PHE A 140       2.764  12.491  -7.176  1.00 91.85           C  
ATOM   2161  CD1 PHE A 140       2.859  13.421  -6.128  1.00 91.85           C  
ATOM   2162  HD1 PHE A 140       3.701  14.096  -6.091  1.00 91.85           H  
ATOM   2163  CD2 PHE A 140       1.680  11.595  -7.217  1.00 91.85           C  
ATOM   2164  HD2 PHE A 140       1.599  10.881  -8.024  1.00 91.85           H  
ATOM   2165  CE1 PHE A 140       1.868  13.473  -5.133  1.00 91.85           C  
ATOM   2166  HE1 PHE A 140       1.949  14.198  -4.337  1.00 91.85           H  
ATOM   2167  CE2 PHE A 140       0.695  11.635  -6.216  1.00 91.85           C  
ATOM   2168  HE2 PHE A 140      -0.136  10.946  -6.255  1.00 91.85           H  
ATOM   2169  CZ  PHE A 140       0.785  12.580  -5.178  1.00 91.85           C  
ATOM   2170  HZ  PHE A 140       0.025  12.616  -4.411  1.00 91.85           H  
ATOM   2171  N   SER A 141       5.420  14.196 -10.562  1.00 89.62           N  
ATOM   2172  H   SER A 141       5.332  14.927  -9.871  1.00 89.62           H  
ATOM   2173  CA  SER A 141       6.612  14.230 -11.412  1.00 89.62           C  
ATOM   2174  HA  SER A 141       6.766  13.252 -11.869  1.00 89.62           H  
ATOM   2175  C   SER A 141       7.827  14.570 -10.559  1.00 89.62           C  
ATOM   2176  CB  SER A 141       6.488  15.256 -12.540  1.00 89.62           C  
ATOM   2177  HB2 SER A 141       6.445  16.255 -12.107  1.00 89.62           H  
ATOM   2178  HB3 SER A 141       7.372  15.189 -13.173  1.00 89.62           H  
ATOM   2179  O   SER A 141       7.764  15.484  -9.736  1.00 89.62           O  
ATOM   2180  OG  SER A 141       5.333  15.054 -13.339  1.00 89.62           O  
ATOM   2181  HG  SER A 141       5.340  15.735 -14.015  1.00 89.62           H  
ATOM   2182  N   ALA A 142       8.935  13.868 -10.761  1.00 78.43           N  
ATOM   2183  H   ALA A 142       8.937  13.144 -11.465  1.00 78.43           H  
ATOM   2184  CA  ALA A 142      10.169  14.096 -10.029  1.00 78.43           C  
ATOM   2185  HA  ALA A 142      10.162  15.098  -9.599  1.00 78.43           H  
ATOM   2186  C   ALA A 142      11.372  13.989 -10.968  1.00 78.43           C  
ATOM   2187  CB  ALA A 142      10.260  13.083  -8.883  1.00 78.43           C  
ATOM   2188  HB1 ALA A 142      10.210  12.068  -9.279  1.00 78.43           H  
ATOM   2189  HB2 ALA A 142      11.214  13.197  -8.369  1.00 78.43           H  
ATOM   2190  HB3 ALA A 142       9.440  13.234  -8.181  1.00 78.43           H  
ATOM   2191  O   ALA A 142      11.550  12.980 -11.637  1.00 78.43           O  
ATOM   2192  N   ASN A 143      12.247  15.002 -10.946  1.00 77.66           N  
ATOM   2193  H   ASN A 143      11.999  15.848 -10.454  1.00 77.66           H  
ATOM   2194  CA  ASN A 143      13.528  14.953 -11.668  1.00 77.66           C  
ATOM   2195  HA  ASN A 143      13.340  14.773 -12.726  1.00 77.66           H  
ATOM   2196  C   ASN A 143      14.438  13.822 -11.163  1.00 77.66           C  
ATOM   2197  CB  ASN A 143      14.267  16.291 -11.491  1.00 77.66           C  
ATOM   2198  HB2 ASN A 143      14.428  16.472 -10.428  1.00 77.66           H  
ATOM   2199  HB3 ASN A 143      15.242  16.213 -11.970  1.00 77.66           H  
ATOM   2200  O   ASN A 143      15.328  13.381 -11.881  1.00 77.66           O  
ATOM   2201  CG  ASN A 143      13.559  17.483 -12.100  1.00 77.66           C  
ATOM   2202  ND2 ASN A 143      13.862  18.671 -11.632  1.00 77.66           N  
ATOM   2203 HD21 ASN A 143      13.379  19.441 -12.072  1.00 77.66           H  
ATOM   2204 HD22 ASN A 143      14.604  18.783 -10.956  1.00 77.66           H  
ATOM   2205  OD1 ASN A 143      12.725  17.393 -12.977  1.00 77.66           O  
ATOM   2206  N   ASP A 144      14.228  13.400  -9.916  1.00 75.23           N  
ATOM   2207  H   ASP A 144      13.429  13.775  -9.425  1.00 75.23           H  
ATOM   2208  CA  ASP A 144      14.881  12.256  -9.298  1.00 75.23           C  
ATOM   2209  HA  ASP A 144      15.667  11.874  -9.949  1.00 75.23           H  
ATOM   2210  C   ASP A 144      13.834  11.152  -9.054  1.00 75.23           C  
ATOM   2211  CB  ASP A 144      15.573  12.710  -8.005  1.00 75.23           C  
ATOM   2212  HB2 ASP A 144      16.331  13.453  -8.253  1.00 75.23           H  
ATOM   2213  HB3 ASP A 144      14.842  13.179  -7.347  1.00 75.23           H  
ATOM   2214  O   ASP A 144      13.035  11.271  -8.114  1.00 75.23           O  
ATOM   2215  CG  ASP A 144      16.243  11.549  -7.267  1.00 75.23           C  
ATOM   2216  OD1 ASP A 144      16.249  10.425  -7.817  1.00 75.23           O  
ATOM   2217  OD2 ASP A 144      16.704  11.796  -6.133  1.00 75.23           O  
ATOM   2218  N   PRO A 145      13.824  10.079  -9.869  1.00 70.76           N  
ATOM   2219  CA  PRO A 145      12.918   8.948  -9.692  1.00 70.76           C  
ATOM   2220  HA  PRO A 145      11.894   9.308  -9.798  1.00 70.76           H  
ATOM   2221  C   PRO A 145      13.055   8.246  -8.336  1.00 70.76           C  
ATOM   2222  CB  PRO A 145      13.229   7.985 -10.843  1.00 70.76           C  
ATOM   2223  HB2 PRO A 145      12.333   7.470 -11.188  1.00 70.76           H  
ATOM   2224  HB3 PRO A 145      13.988   7.266 -10.535  1.00 70.76           H  
ATOM   2225  O   PRO A 145      12.086   7.644  -7.879  1.00 70.76           O  
ATOM   2226  CG  PRO A 145      13.809   8.895 -11.922  1.00 70.76           C  
ATOM   2227  HG2 PRO A 145      14.462   8.351 -12.605  1.00 70.76           H  
ATOM   2228  HG3 PRO A 145      12.999   9.381 -12.466  1.00 70.76           H  
ATOM   2229  CD  PRO A 145      14.575   9.931 -11.107  1.00 70.76           C  
ATOM   2230  HD2 PRO A 145      15.577   9.565 -10.883  1.00 70.76           H  
ATOM   2231  HD3 PRO A 145      14.626  10.866 -11.664  1.00 70.76           H  
ATOM   2232  N   HIS A 146      14.191   8.364  -7.632  1.00 74.52           N  
ATOM   2233  H   HIS A 146      14.952   8.923  -7.990  1.00 74.52           H  
ATOM   2234  CA  HIS A 146      14.350   7.781  -6.294  1.00 74.52           C  
ATOM   2235  HA  HIS A 146      14.144   6.713  -6.363  1.00 74.52           H  
ATOM   2236  C   HIS A 146      13.360   8.364  -5.275  1.00 74.52           C  
ATOM   2237  CB  HIS A 146      15.788   7.965  -5.792  1.00 74.52           C  
ATOM   2238  HB2 HIS A 146      15.860   7.548  -4.788  1.00 74.52           H  
ATOM   2239  HB3 HIS A 146      16.021   9.027  -5.721  1.00 74.52           H  
ATOM   2240  O   HIS A 146      13.047   7.716  -4.271  1.00 74.52           O  
ATOM   2241  CG  HIS A 146      16.821   7.276  -6.645  1.00 74.52           C  
ATOM   2242  CD2 HIS A 146      17.863   7.860  -7.315  1.00 74.52           C  
ATOM   2243  HD2 HIS A 146      18.094   8.914  -7.335  1.00 74.52           H  
ATOM   2244  ND1 HIS A 146      16.906   5.921  -6.867  1.00 74.52           N  
ATOM   2245  HD1 HIS A 146      16.253   5.223  -6.540  1.00 74.52           H  
ATOM   2246  CE1 HIS A 146      17.974   5.692  -7.648  1.00 74.52           C  
ATOM   2247  HE1 HIS A 146      18.293   4.721  -8.000  1.00 74.52           H  
ATOM   2248  NE2 HIS A 146      18.590   6.844  -7.947  1.00 74.52           N  
ATOM   2249  N   LYS A 147      12.781   9.546  -5.544  1.00 77.92           N  
ATOM   2250  H   LYS A 147      13.070  10.028  -6.384  1.00 77.92           H  
ATOM   2251  CA  LYS A 147      11.673  10.102  -4.747  1.00 77.92           C  
ATOM   2252  HA  LYS A 147      12.002  10.201  -3.713  1.00 77.92           H  
ATOM   2253  C   LYS A 147      10.441   9.190  -4.720  1.00 77.92           C  
ATOM   2254  CB  LYS A 147      11.274  11.481  -5.286  1.00 77.92           C  
ATOM   2255  HB2 LYS A 147      10.358  11.780  -4.777  1.00 77.92           H  
ATOM   2256  HB3 LYS A 147      11.057  11.414  -6.352  1.00 77.92           H  
ATOM   2257  O   LYS A 147       9.665   9.238  -3.763  1.00 77.92           O  
ATOM   2258  CG  LYS A 147      12.343  12.557  -5.035  1.00 77.92           C  
ATOM   2259  HG2 LYS A 147      13.205  12.397  -5.683  1.00 77.92           H  
ATOM   2260  HG3 LYS A 147      12.667  12.504  -3.996  1.00 77.92           H  
ATOM   2261  CD  LYS A 147      11.735  13.943  -5.291  1.00 77.92           C  
ATOM   2262  HD2 LYS A 147      10.828  14.030  -4.693  1.00 77.92           H  
ATOM   2263  HD3 LYS A 147      11.463  14.042  -6.342  1.00 77.92           H  
ATOM   2264  CE  LYS A 147      12.683  15.079  -4.900  1.00 77.92           C  
ATOM   2265  HE2 LYS A 147      13.186  14.799  -3.974  1.00 77.92           H  
ATOM   2266  HE3 LYS A 147      13.439  15.201  -5.675  1.00 77.92           H  
ATOM   2267  NZ  LYS A 147      11.912  16.334  -4.682  1.00 77.92           N  
ATOM   2268  HZ1 LYS A 147      11.403  16.624  -5.504  1.00 77.92           H  
ATOM   2269  HZ2 LYS A 147      11.213  16.199  -3.966  1.00 77.92           H  
ATOM   2270  HZ3 LYS A 147      12.481  17.092  -4.332  1.00 77.92           H  
ATOM   2271  N   PHE A 148      10.274   8.344  -5.734  1.00 83.08           N  
ATOM   2272  H   PHE A 148      10.957   8.346  -6.478  1.00 83.08           H  
ATOM   2273  CA  PHE A 148       9.181   7.386  -5.856  1.00 83.08           C  
ATOM   2274  HA  PHE A 148       8.296   7.791  -5.365  1.00 83.08           H  
ATOM   2275  C   PHE A 148       9.439   6.055  -5.143  1.00 83.08           C  
ATOM   2276  CB  PHE A 148       8.857   7.192  -7.344  1.00 83.08           C  
ATOM   2277  HB2 PHE A 148       9.719   6.739  -7.834  1.00 83.08           H  
ATOM   2278  HB3 PHE A 148       8.043   6.472  -7.430  1.00 83.08           H  
ATOM   2279  O   PHE A 148       8.556   5.205  -5.135  1.00 83.08           O  
ATOM   2280  CG  PHE A 148       8.440   8.436  -8.109  1.00 83.08           C  
ATOM   2281  CD1 PHE A 148       7.713   9.462  -7.483  1.00 83.08           C  
ATOM   2282  HD1 PHE A 148       7.477   9.361  -6.434  1.00 83.08           H  
ATOM   2283  CD2 PHE A 148       8.762   8.564  -9.468  1.00 83.08           C  
ATOM   2284  HD2 PHE A 148       9.325   7.791  -9.970  1.00 83.08           H  
ATOM   2285  CE1 PHE A 148       7.306  10.607  -8.188  1.00 83.08           C  
ATOM   2286  HE1 PHE A 148       6.759  11.394  -7.689  1.00 83.08           H  
ATOM   2287  CE2 PHE A 148       8.358   9.704 -10.180  1.00 83.08           C  
ATOM   2288  HE2 PHE A 148       8.629   9.789 -11.222  1.00 83.08           H  
ATOM   2289  CZ  PHE A 148       7.624  10.722  -9.549  1.00 83.08           C  
ATOM   2290  HZ  PHE A 148       7.318  11.591 -10.112  1.00 83.08           H  
ATOM   2291  N   ASN A 149      10.585   5.882  -4.472  1.00 85.76           N  
ATOM   2292  H   ASN A 149      11.313   6.575  -4.571  1.00 85.76           H  
ATOM   2293  CA  ASN A 149      10.922   4.617  -3.810  1.00 85.76           C  
ATOM   2294  HA  ASN A 149      10.665   3.813  -4.499  1.00 85.76           H  
ATOM   2295  C   ASN A 149      10.143   4.366  -2.508  1.00 85.76           C  
ATOM   2296  CB  ASN A 149      12.439   4.528  -3.570  1.00 85.76           C  
ATOM   2297  HB2 ASN A 149      12.642   3.691  -2.902  1.00 85.76           H  
ATOM   2298  HB3 ASN A 149      12.811   5.439  -3.101  1.00 85.76           H  
ATOM   2299  O   ASN A 149      10.153   3.246  -1.998  1.00 85.76           O  
ATOM   2300  CG  ASN A 149      13.217   4.259  -4.846  1.00 85.76           C  
ATOM   2301  ND2 ASN A 149      14.506   4.041  -4.754  1.00 85.76           N  
ATOM   2302 HD21 ASN A 149      14.940   3.954  -3.847  1.00 85.76           H  
ATOM   2303 HD22 ASN A 149      14.911   3.624  -5.580  1.00 85.76           H  
ATOM   2304  OD1 ASN A 149      12.688   4.199  -5.938  1.00 85.76           O  
ATOM   2305  N   ARG A 150       9.498   5.389  -1.928  1.00 91.32           N  
ATOM   2306  H   ARG A 150       9.514   6.276  -2.412  1.00 91.32           H  
ATOM   2307  CA  ARG A 150       8.784   5.274  -0.642  1.00 91.32           C  
ATOM   2308  HA  ARG A 150       8.580   4.216  -0.475  1.00 91.32           H  
ATOM   2309  C   ARG A 150       7.402   5.944  -0.629  1.00 91.32           C  
ATOM   2310  CB  ARG A 150       9.674   5.754   0.516  1.00 91.32           C  
ATOM   2311  HB2 ARG A 150       9.102   5.692   1.442  1.00 91.32           H  
ATOM   2312  HB3 ARG A 150       9.947   6.796   0.346  1.00 91.32           H  
ATOM   2313  O   ARG A 150       7.176   6.827   0.206  1.00 91.32           O  
ATOM   2314  CG  ARG A 150      10.946   4.919   0.699  1.00 91.32           C  
ATOM   2315  HG2 ARG A 150      10.678   3.880   0.888  1.00 91.32           H  
ATOM   2316  HG3 ARG A 150      11.564   4.974  -0.197  1.00 91.32           H  
ATOM   2317  CD  ARG A 150      11.744   5.471   1.884  1.00 91.32           C  
ATOM   2318  HD2 ARG A 150      11.137   5.431   2.788  1.00 91.32           H  
ATOM   2319  HD3 ARG A 150      11.985   6.515   1.685  1.00 91.32           H  
ATOM   2320  NE  ARG A 150      13.000   4.728   2.075  1.00 91.32           N  
ATOM   2321  HE  ARG A 150      13.792   5.011   1.516  1.00 91.32           H  
ATOM   2322  NH1 ARG A 150      12.229   3.144   3.552  1.00 91.32           N  
ATOM   2323 HH11 ARG A 150      12.367   2.207   3.902  1.00 91.32           H  
ATOM   2324 HH12 ARG A 150      11.278   3.467   3.448  1.00 91.32           H  
ATOM   2325  NH2 ARG A 150      14.317   3.034   2.793  1.00 91.32           N  
ATOM   2326 HH21 ARG A 150      14.272   2.062   3.067  1.00 91.32           H  
ATOM   2327 HH22 ARG A 150      15.046   3.281   2.139  1.00 91.32           H  
ATOM   2328  CZ  ARG A 150      13.175   3.647   2.812  1.00 91.32           C  
ATOM   2329  N   PRO A 151       6.484   5.603  -1.549  1.00 94.31           N  
ATOM   2330  CA  PRO A 151       5.164   6.203  -1.555  1.00 94.31           C  
ATOM   2331  HA  PRO A 151       5.252   7.286  -1.472  1.00 94.31           H  
ATOM   2332  C   PRO A 151       4.342   5.673  -0.377  1.00 94.31           C  
ATOM   2333  CB  PRO A 151       4.561   5.865  -2.915  1.00 94.31           C  
ATOM   2334  HB2 PRO A 151       4.893   6.596  -3.652  1.00 94.31           H  
ATOM   2335  HB3 PRO A 151       3.472   5.824  -2.886  1.00 94.31           H  
ATOM   2336  O   PRO A 151       4.456   4.515   0.034  1.00 94.31           O  
ATOM   2337  CG  PRO A 151       5.179   4.508  -3.233  1.00 94.31           C  
ATOM   2338  HG2 PRO A 151       4.555   3.726  -2.800  1.00 94.31           H  
ATOM   2339  HG3 PRO A 151       5.273   4.367  -4.310  1.00 94.31           H  
ATOM   2340  CD  PRO A 151       6.553   4.552  -2.552  1.00 94.31           C  
ATOM   2341  HD2 PRO A 151       6.801   3.591  -2.103  1.00 94.31           H  
ATOM   2342  HD3 PRO A 151       7.311   4.815  -3.290  1.00 94.31           H  
ATOM   2343  N   GLN A 152       3.508   6.545   0.176  1.00 97.51           N  
ATOM   2344  H   GLN A 152       3.475   7.481  -0.201  1.00 97.51           H  
ATOM   2345  CA  GLN A 152       2.601   6.220   1.271  1.00 97.51           C  
ATOM   2346  HA  GLN A 152       2.584   5.139   1.411  1.00 97.51           H  
ATOM   2347  C   GLN A 152       1.192   6.664   0.899  1.00 97.51           C  
ATOM   2348  CB  GLN A 152       3.061   6.861   2.592  1.00 97.51           C  
ATOM   2349  HB2 GLN A 152       2.405   6.518   3.393  1.00 97.51           H  
ATOM   2350  HB3 GLN A 152       2.963   7.943   2.515  1.00 97.51           H  
ATOM   2351  O   GLN A 152       0.997   7.777   0.407  1.00 97.51           O  
ATOM   2352  CG  GLN A 152       4.512   6.508   2.955  1.00 97.51           C  
ATOM   2353  HG2 GLN A 152       5.181   6.835   2.159  1.00 97.51           H  
ATOM   2354  HG3 GLN A 152       4.598   5.425   3.040  1.00 97.51           H  
ATOM   2355  CD  GLN A 152       5.014   7.145   4.247  1.00 97.51           C  
ATOM   2356  NE2 GLN A 152       6.153   6.706   4.734  1.00 97.51           N  
ATOM   2357 HE21 GLN A 152       6.615   5.940   4.265  1.00 97.51           H  
ATOM   2358 HE22 GLN A 152       6.371   6.988   5.679  1.00 97.51           H  
ATOM   2359  OE1 GLN A 152       4.475   8.079   4.820  1.00 97.51           O  
ATOM   2360  N   PHE A 153       0.221   5.800   1.168  1.00 98.47           N  
ATOM   2361  H   PHE A 153       0.476   4.899   1.547  1.00 98.47           H  
ATOM   2362  CA  PHE A 153      -1.197   6.043   0.946  1.00 98.47           C  
ATOM   2363  HA  PHE A 153      -1.352   7.072   0.620  1.00 98.47           H  
ATOM   2364  C   PHE A 153      -1.923   5.828   2.267  1.00 98.47           C  
ATOM   2365  CB  PHE A 153      -1.728   5.107  -0.152  1.00 98.47           C  
ATOM   2366  HB2 PHE A 153      -1.799   4.093   0.241  1.00 98.47           H  
ATOM   2367  HB3 PHE A 153      -2.739   5.419  -0.417  1.00 98.47           H  
ATOM   2368  O   PHE A 153      -1.934   4.721   2.795  1.00 98.47           O  
ATOM   2369  CG  PHE A 153      -0.874   5.076  -1.403  1.00 98.47           C  
ATOM   2370  CD1 PHE A 153      -1.005   6.091  -2.366  1.00 98.47           C  
ATOM   2371  HD1 PHE A 153      -1.742   6.868  -2.229  1.00 98.47           H  
ATOM   2372  CD2 PHE A 153       0.086   4.061  -1.583  1.00 98.47           C  
ATOM   2373  HD2 PHE A 153       0.197   3.284  -0.841  1.00 98.47           H  
ATOM   2374  CE1 PHE A 153      -0.172   6.099  -3.497  1.00 98.47           C  
ATOM   2375  HE1 PHE A 153      -0.266   6.887  -4.229  1.00 98.47           H  
ATOM   2376  CE2 PHE A 153       0.917   4.068  -2.717  1.00 98.47           C  
ATOM   2377  HE2 PHE A 153       1.659   3.294  -2.846  1.00 98.47           H  
ATOM   2378  CZ  PHE A 153       0.793   5.094  -3.670  1.00 98.47           C  
ATOM   2379  HZ  PHE A 153       1.442   5.115  -4.533  1.00 98.47           H  
ATOM   2380  N   THR A 154      -2.510   6.880   2.824  1.00 98.51           N  
ATOM   2381  H   THR A 154      -2.463   7.767   2.345  1.00 98.51           H  
ATOM   2382  CA  THR A 154      -3.433   6.760   3.956  1.00 98.51           C  
ATOM   2383  HA  THR A 154      -3.351   5.774   4.413  1.00 98.51           H  
ATOM   2384  C   THR A 154      -4.846   6.933   3.432  1.00 98.51           C  
ATOM   2385  CB  THR A 154      -3.142   7.791   5.045  1.00 98.51           C  
ATOM   2386  HB  THR A 154      -3.355   8.788   4.658  1.00 98.51           H  
ATOM   2387  O   THR A 154      -5.146   7.968   2.847  1.00 98.51           O  
ATOM   2388  CG2 THR A 154      -3.987   7.559   6.291  1.00 98.51           C  
ATOM   2389 HG21 THR A 154      -3.890   8.424   6.948  1.00 98.51           H  
ATOM   2390 HG22 THR A 154      -3.667   6.651   6.800  1.00 98.51           H  
ATOM   2391 HG23 THR A 154      -5.040   7.468   6.028  1.00 98.51           H  
ATOM   2392  OG1 THR A 154      -1.789   7.722   5.438  1.00 98.51           O  
ATOM   2393  HG1 THR A 154      -1.287   7.497   4.652  1.00 98.51           H  
ATOM   2394  N   ILE A 155      -5.689   5.928   3.629  1.00 98.16           N  
ATOM   2395  H   ILE A 155      -5.363   5.131   4.158  1.00 98.16           H  
ATOM   2396  CA  ILE A 155      -7.101   5.945   3.269  1.00 98.16           C  
ATOM   2397  HA  ILE A 155      -7.298   6.787   2.605  1.00 98.16           H  
ATOM   2398  C   ILE A 155      -7.888   6.155   4.557  1.00 98.16           C  
ATOM   2399  CB  ILE A 155      -7.523   4.651   2.535  1.00 98.16           C  
ATOM   2400  HB  ILE A 155      -7.423   3.805   3.215  1.00 98.16           H  
ATOM   2401  O   ILE A 155      -7.798   5.346   5.484  1.00 98.16           O  
ATOM   2402  CG1 ILE A 155      -6.700   4.356   1.255  1.00 98.16           C  
ATOM   2403 HG12 ILE A 155      -6.544   5.279   0.697  1.00 98.16           H  
ATOM   2404 HG13 ILE A 155      -7.277   3.684   0.619  1.00 98.16           H  
ATOM   2405  CG2 ILE A 155      -9.005   4.760   2.130  1.00 98.16           C  
ATOM   2406 HG21 ILE A 155      -9.635   4.908   3.008  1.00 98.16           H  
ATOM   2407 HG22 ILE A 155      -9.330   3.840   1.644  1.00 98.16           H  
ATOM   2408 HG23 ILE A 155      -9.152   5.600   1.451  1.00 98.16           H  
ATOM   2409  CD1 ILE A 155      -5.349   3.663   1.491  1.00 98.16           C  
ATOM   2410 HD11 ILE A 155      -5.477   2.807   2.153  1.00 98.16           H  
ATOM   2411 HD12 ILE A 155      -4.622   4.353   1.921  1.00 98.16           H  
ATOM   2412 HD13 ILE A 155      -4.956   3.312   0.537  1.00 98.16           H  
ATOM   2413  N   GLU A 156      -8.651   7.237   4.602  1.00 97.48           N  
ATOM   2414  H   GLU A 156      -8.646   7.869   3.814  1.00 97.48           H  
ATOM   2415  CA  GLU A 156      -9.545   7.590   5.694  1.00 97.48           C  
ATOM   2416  HA  GLU A 156      -9.472   6.828   6.470  1.00 97.48           H  
ATOM   2417  C   GLU A 156     -10.990   7.579   5.182  1.00 97.48           C  
ATOM   2418  CB  GLU A 156      -9.134   8.926   6.348  1.00 97.48           C  
ATOM   2419  HB2 GLU A 156      -9.182   9.729   5.612  1.00 97.48           H  
ATOM   2420  HB3 GLU A 156      -9.837   9.137   7.154  1.00 97.48           H  
ATOM   2421  O   GLU A 156     -11.322   8.122   4.132  1.00 97.48           O  
ATOM   2422  CG  GLU A 156      -7.707   8.841   6.926  1.00 97.48           C  
ATOM   2423  HG2 GLU A 156      -7.645   7.930   7.522  1.00 97.48           H  
ATOM   2424  HG3 GLU A 156      -6.999   8.743   6.103  1.00 97.48           H  
ATOM   2425  CD  GLU A 156      -7.258  10.016   7.815  1.00 97.48           C  
ATOM   2426  OE1 GLU A 156      -6.075   9.971   8.253  1.00 97.48           O  
ATOM   2427  OE2 GLU A 156      -8.081  10.872   8.189  1.00 97.48           O  
ATOM   2428  N   TRP A 157     -11.859   6.912   5.923  1.00 94.24           N  
ATOM   2429  H   TRP A 157     -11.513   6.510   6.782  1.00 94.24           H  
ATOM   2430  CA  TRP A 157     -13.316   6.955   5.779  1.00 94.24           C  
ATOM   2431  HA  TRP A 157     -13.598   7.738   5.075  1.00 94.24           H  
ATOM   2432  C   TRP A 157     -13.896   7.312   7.147  1.00 94.24           C  
ATOM   2433  CB  TRP A 157     -13.816   5.605   5.253  1.00 94.24           C  
ATOM   2434  HB2 TRP A 157     -13.315   5.401   4.306  1.00 94.24           H  
ATOM   2435  HB3 TRP A 157     -14.883   5.683   5.044  1.00 94.24           H  
ATOM   2436  O   TRP A 157     -13.137   7.278   8.109  1.00 94.24           O  
ATOM   2437  CG  TRP A 157     -13.584   4.425   6.147  1.00 94.24           C  
ATOM   2438  CD1 TRP A 157     -14.482   3.910   7.017  1.00 94.24           C  
ATOM   2439  HD1 TRP A 157     -15.477   4.300   7.173  1.00 94.24           H  
ATOM   2440  CD2 TRP A 157     -12.396   3.581   6.246  1.00 94.24           C  
ATOM   2441  CE2 TRP A 157     -12.671   2.534   7.175  1.00 94.24           C  
ATOM   2442  CE3 TRP A 157     -11.117   3.591   5.649  1.00 94.24           C  
ATOM   2443  HE3 TRP A 157     -10.871   4.375   4.947  1.00 94.24           H  
ATOM   2444  NE1 TRP A 157     -13.951   2.786   7.620  1.00 94.24           N  
ATOM   2445  HE1 TRP A 157     -14.497   2.157   8.190  1.00 94.24           H  
ATOM   2446  CH2 TRP A 157     -10.488   1.562   6.850  1.00 94.24           C  
ATOM   2447  HH2 TRP A 157      -9.784   0.766   7.046  1.00 94.24           H  
ATOM   2448  CZ2 TRP A 157     -11.741   1.533   7.479  1.00 94.24           C  
ATOM   2449  HZ2 TRP A 157     -11.993   0.728   8.153  1.00 94.24           H  
ATOM   2450  CZ3 TRP A 157     -10.169   2.595   5.950  1.00 94.24           C  
ATOM   2451  HZ3 TRP A 157      -9.203   2.613   5.466  1.00 94.24           H  
ATOM   2452  N   GLY A 158     -15.192   7.624   7.263  1.00 84.36           N  
ATOM   2453  H   GLY A 158     -15.756   7.625   6.426  1.00 84.36           H  
ATOM   2454  CA  GLY A 158     -15.822   8.069   8.527  1.00 84.36           C  
ATOM   2455  HA2 GLY A 158     -16.900   8.156   8.388  1.00 84.36           H  
ATOM   2456  HA3 GLY A 158     -15.427   9.049   8.795  1.00 84.36           H  
ATOM   2457  C   GLY A 158     -15.596   7.165   9.743  1.00 84.36           C  
ATOM   2458  O   GLY A 158     -16.494   6.357  10.036  1.00 84.36           O  
ATOM   2459  OXT GLY A 158     -14.529   7.245  10.386  1.00 84.36           O  
TER    2460      GLY A 158                                                       
END   
