# Supplementary material for: Single-chain dimers from de novo immunoglobulins as robust scaffolds for multiple binding loops
Source: Nat Commun. 2023 Sep 23;14:5939. doi: 10.1038/s41467-023-41717-5 (PMC10517939; doi:10.1038/s41467-023-41717-5)
Supplement: Supplementary file 3 — Supplementary Data 1 [file 41467_2023_41717_MOESM3_ESM.zip › design_models/scIg+EF/scIg12+EF1d/scIg12+EF1d.pdb]

HEADER                                            12-FEB-22   XXXX              
EXPDTA    THEORETICAL MODEL                                                     
REMARK 220                                                                      
REMARK 220 EXPERIMENTAL DETAILS                                                 
REMARK 220  EXPERIMENT TYPE                : THEORETICAL MODELLING              
REMARK 220  DATE OF DATA COLLECTION        : 12-FEB-22                          
REMARK 220                                                                      
REMARK 220 REMARK: MODEL GENERATED BY ROSETTA                                   
REMARK 220  VERSION 2020.37+release.3ba1aaa                                     
ATOM      1  N   GLY A   1      10.453  -2.899  -8.275  1.00  0.00           N  
ATOM      2  CA  GLY A   1      10.878  -2.770  -6.856  1.00  0.00           C  
ATOM      3  C   GLY A   1       9.737  -3.092  -5.896  1.00  0.00           C  
ATOM      4  O   GLY A   1       8.634  -3.323  -6.366  1.00  0.00           O  
ATOM      5 1H   GLY A   1      11.223  -2.682  -8.875  1.00  0.00           H  
ATOM      6 2H   GLY A   1      10.150  -3.836  -8.449  1.00  0.00           H  
ATOM      7 3H   GLY A   1       9.700  -2.266  -8.457  1.00  0.00           H  
ATOM      8 1HA  GLY A   1      11.715  -3.442  -6.664  1.00  0.00           H  
ATOM      9 2HA  GLY A   1      11.232  -1.756  -6.673  1.00  0.00           H  
ATOM     10  N   ARG A   2       9.983  -3.139  -4.574  1.00  0.00           N  
ATOM     11  CA  ARG A   2       8.970  -3.480  -3.551  1.00  0.00           C  
ATOM     12  C   ARG A   2       9.039  -2.548  -2.340  1.00  0.00           C  
ATOM     13  O   ARG A   2      10.116  -2.350  -1.781  1.00  0.00           O  
ATOM     14  CB  ARG A   2       9.133  -4.956  -3.131  1.00  0.00           C  
ATOM     15  CG  ARG A   2       8.220  -5.388  -1.967  1.00  0.00           C  
ATOM     16  CD  ARG A   2       8.462  -6.858  -1.610  1.00  0.00           C  
ATOM     17  NE  ARG A   2       7.719  -7.249  -0.396  1.00  0.00           N  
ATOM     18  CZ  ARG A   2       6.857  -8.244  -0.270  1.00  0.00           C  
ATOM     19  NH1 ARG A   2       6.516  -9.037  -1.240  1.00  0.00           N  
ATOM     20  NH2 ARG A   2       6.291  -8.465   0.884  1.00  0.00           N  
ATOM     21  H   ARG A   2      10.913  -2.943  -4.230  1.00  0.00           H  
ATOM     22  HA  ARG A   2       7.980  -3.382  -3.998  1.00  0.00           H  
ATOM     23 1HB  ARG A   2       8.919  -5.586  -3.994  1.00  0.00           H  
ATOM     24 2HB  ARG A   2      10.170  -5.125  -2.840  1.00  0.00           H  
ATOM     25 1HG  ARG A   2       8.440  -4.788  -1.084  1.00  0.00           H  
ATOM     26 2HG  ARG A   2       7.174  -5.244  -2.240  1.00  0.00           H  
ATOM     27 1HD  ARG A   2       8.200  -7.483  -2.464  1.00  0.00           H  
ATOM     28 2HD  ARG A   2       9.526  -6.997  -1.417  1.00  0.00           H  
ATOM     29  HE  ARG A   2       7.967  -6.740   0.441  1.00  0.00           H  
ATOM     30 1HH1 ARG A   2       6.694  -8.723  -2.183  1.00  0.00           H  
ATOM     31 2HH1 ARG A   2       5.777  -9.721  -1.167  1.00  0.00           H  
ATOM     32 1HH2 ARG A   2       6.534  -7.878   1.669  1.00  0.00           H  
ATOM     33 2HH2 ARG A   2       5.571  -9.170   0.950  1.00  0.00           H  
ATOM     34  N   VAL A   3       7.886  -2.044  -1.903  1.00  0.00           N  
ATOM     35  CA  VAL A   3       7.720  -1.270  -0.660  1.00  0.00           C  
ATOM     36  C   VAL A   3       6.574  -1.839   0.155  1.00  0.00           C  
ATOM     37  O   VAL A   3       5.516  -2.175  -0.375  1.00  0.00           O  
ATOM     38  CB  VAL A   3       7.490   0.222  -0.949  1.00  0.00           C  
ATOM     39  CG1 VAL A   3       7.027   1.051   0.261  1.00  0.00           C  
ATOM     40  CG2 VAL A   3       8.788   0.852  -1.448  1.00  0.00           C  
ATOM     41  H   VAL A   3       7.055  -2.251  -2.439  1.00  0.00           H  
ATOM     42  HA  VAL A   3       8.645  -1.334  -0.086  1.00  0.00           H  
ATOM     43  HB  VAL A   3       6.735   0.311  -1.730  1.00  0.00           H  
ATOM     44 1HG1 VAL A   3       6.997   2.107  -0.007  1.00  0.00           H  
ATOM     45 2HG1 VAL A   3       7.712   0.914   1.098  1.00  0.00           H  
ATOM     46 3HG1 VAL A   3       6.023   0.752   0.563  1.00  0.00           H  
ATOM     47 1HG2 VAL A   3       9.426   1.144  -0.614  1.00  0.00           H  
ATOM     48 2HG2 VAL A   3       9.347   0.160  -2.078  1.00  0.00           H  
ATOM     49 3HG2 VAL A   3       8.526   1.718  -2.054  1.00  0.00           H  
ATOM     50  N   GLU A   4       6.770  -1.919   1.462  1.00  0.00           N  
ATOM     51  CA  GLU A   4       5.747  -2.326   2.413  1.00  0.00           C  
ATOM     52  C   GLU A   4       5.372  -1.158   3.329  1.00  0.00           C  
ATOM     53  O   GLU A   4       6.238  -0.505   3.909  1.00  0.00           O  
ATOM     54  CB  GLU A   4       6.259  -3.539   3.192  1.00  0.00           C  
ATOM     55  CG  GLU A   4       5.174  -4.201   4.047  1.00  0.00           C  
ATOM     56  CD  GLU A   4       5.726  -5.327   4.936  1.00  0.00           C  
ATOM     57  OE1 GLU A   4       4.901  -6.037   5.547  1.00  0.00           O  
ATOM     58  OE2 GLU A   4       6.957  -5.465   5.071  1.00  0.00           O  
ATOM     59  H   GLU A   4       7.663  -1.624   1.830  1.00  0.00           H  
ATOM     60  HA  GLU A   4       4.859  -2.629   1.857  1.00  0.00           H  
ATOM     61 1HB  GLU A   4       7.071  -3.206   3.839  1.00  0.00           H  
ATOM     62 2HB  GLU A   4       6.645  -4.280   2.492  1.00  0.00           H  
ATOM     63 1HG  GLU A   4       4.400  -4.598   3.389  1.00  0.00           H  
ATOM     64 2HG  GLU A   4       4.717  -3.443   4.684  1.00  0.00           H  
ATOM     65  N   VAL A   5       4.068  -0.938   3.488  1.00  0.00           N  
ATOM     66  CA  VAL A   5       3.457  -0.015   4.444  1.00  0.00           C  
ATOM     67  C   VAL A   5       2.637  -0.843   5.429  1.00  0.00           C  
ATOM     68  O   VAL A   5       1.590  -1.389   5.080  1.00  0.00           O  
ATOM     69  CB  VAL A   5       2.576   1.032   3.732  1.00  0.00           C  
ATOM     70  CG1 VAL A   5       2.036   2.051   4.742  1.00  0.00           C  
ATOM     71  CG2 VAL A   5       3.333   1.782   2.628  1.00  0.00           C  
ATOM     72  H   VAL A   5       3.433  -1.496   2.936  1.00  0.00           H  
ATOM     73  HA  VAL A   5       4.252   0.527   4.958  1.00  0.00           H  
ATOM     74  HB  VAL A   5       1.726   0.533   3.265  1.00  0.00           H  
ATOM     75 1HG1 VAL A   5       1.461   2.817   4.222  1.00  0.00           H  
ATOM     76 2HG1 VAL A   5       2.862   2.525   5.273  1.00  0.00           H  
ATOM     77 3HG1 VAL A   5       1.376   1.562   5.458  1.00  0.00           H  
ATOM     78 1HG2 VAL A   5       2.698   2.559   2.200  1.00  0.00           H  
ATOM     79 2HG2 VAL A   5       4.239   2.235   3.031  1.00  0.00           H  
ATOM     80 3HG2 VAL A   5       3.607   1.093   1.829  1.00  0.00           H  
ATOM     81  N   ARG A   6       3.113  -0.955   6.668  1.00  0.00           N  
ATOM     82  CA  ARG A   6       2.414  -1.615   7.779  1.00  0.00           C  
ATOM     83  C   ARG A   6       1.881  -0.554   8.724  1.00  0.00           C  
ATOM     84  O   ARG A   6       2.653   0.247   9.243  1.00  0.00           O  
ATOM     85  CB  ARG A   6       3.371  -2.572   8.506  1.00  0.00           C  
ATOM     86  CG  ARG A   6       3.591  -3.880   7.739  1.00  0.00           C  
ATOM     87  CD  ARG A   6       4.649  -4.771   8.409  1.00  0.00           C  
ATOM     88  NE  ARG A   6       6.019  -4.302   8.128  1.00  0.00           N  
ATOM     89  CZ  ARG A   6       7.135  -4.604   8.763  1.00  0.00           C  
ATOM     90  NH1 ARG A   6       7.172  -5.413   9.785  1.00  0.00           N  
ATOM     91  NH2 ARG A   6       8.250  -4.073   8.367  1.00  0.00           N  
ATOM     92  H   ARG A   6       3.982  -0.484   6.874  1.00  0.00           H  
ATOM     93  HA  ARG A   6       1.590  -2.201   7.370  1.00  0.00           H  
ATOM     94 1HB  ARG A   6       4.330  -2.073   8.644  1.00  0.00           H  
ATOM     95 2HB  ARG A   6       2.960  -2.813   9.487  1.00  0.00           H  
ATOM     96 1HG  ARG A   6       3.892  -3.665   6.714  1.00  0.00           H  
ATOM     97 2HG  ARG A   6       2.648  -4.426   7.709  1.00  0.00           H  
ATOM     98 1HD  ARG A   6       4.464  -4.799   9.483  1.00  0.00           H  
ATOM     99 2HD  ARG A   6       4.541  -5.780   8.013  1.00  0.00           H  
ATOM    100  HE  ARG A   6       6.147  -3.822   7.249  1.00  0.00           H  
ATOM    101 1HH1 ARG A   6       8.083  -5.610  10.172  1.00  0.00           H  
ATOM    102 2HH1 ARG A   6       6.341  -5.944  10.003  1.00  0.00           H  
ATOM    103 1HH2 ARG A   6       9.139  -4.191   8.832  1.00  0.00           H  
ATOM    104 2HH2 ARG A   6       8.272  -3.520   7.522  1.00  0.00           H  
ATOM    105  N   VAL A   7       0.578  -0.558   8.962  1.00  0.00           N  
ATOM    106  CA  VAL A   7      -0.068   0.384   9.878  1.00  0.00           C  
ATOM    107  C   VAL A   7      -0.481  -0.360  11.141  1.00  0.00           C  
ATOM    108  O   VAL A   7      -0.891  -1.515  11.075  1.00  0.00           O  
ATOM    109  CB  VAL A   7      -1.250   1.092   9.199  1.00  0.00           C  
ATOM    110  CG1 VAL A   7      -1.880   2.151  10.108  1.00  0.00           C  
ATOM    111  CG2 VAL A   7      -0.837   1.776   7.888  1.00  0.00           C  
ATOM    112  H   VAL A   7      -0.008  -1.252   8.519  1.00  0.00           H  
ATOM    113  HA  VAL A   7       0.644   1.173  10.122  1.00  0.00           H  
ATOM    114  HB  VAL A   7      -2.008   0.346   8.961  1.00  0.00           H  
ATOM    115 1HG1 VAL A   7      -2.662   2.687   9.571  1.00  0.00           H  
ATOM    116 2HG1 VAL A   7      -1.121   2.863  10.433  1.00  0.00           H  
ATOM    117 3HG1 VAL A   7      -2.333   1.682  10.981  1.00  0.00           H  
ATOM    118 1HG2 VAL A   7      -0.051   2.507   8.077  1.00  0.00           H  
ATOM    119 2HG2 VAL A   7      -0.484   1.038   7.168  1.00  0.00           H  
ATOM    120 3HG2 VAL A   7      -1.703   2.272   7.450  1.00  0.00           H  
ATOM    121  N   GLU A   8      -0.364   0.289  12.292  1.00  0.00           N  
ATOM    122  CA  GLU A   8      -0.873  -0.199  13.569  1.00  0.00           C  
ATOM    123  C   GLU A   8      -1.568   0.940  14.319  1.00  0.00           C  
ATOM    124  O   GLU A   8      -0.958   1.977  14.583  1.00  0.00           O  
ATOM    125  CB  GLU A   8       0.261  -0.779  14.417  1.00  0.00           C  
ATOM    126  CG  GLU A   8      -0.187  -1.369  15.747  1.00  0.00           C  
ATOM    127  CD  GLU A   8       0.919  -2.084  16.472  1.00  0.00           C  
ATOM    128  OE1 GLU A   8       1.877  -1.444  16.834  1.00  0.00           O  
ATOM    129  OE2 GLU A   8       0.805  -3.271  16.666  1.00  0.00           O  
ATOM    130  H   GLU A   8       0.065   1.203  12.284  1.00  0.00           H  
ATOM    131  HA  GLU A   8      -1.599  -0.989  13.373  1.00  0.00           H  
ATOM    132 1HB  GLU A   8       0.769  -1.565  13.857  1.00  0.00           H  
ATOM    133 2HB  GLU A   8       0.994  -0.000  14.627  1.00  0.00           H  
ATOM    134 1HG  GLU A   8      -0.562  -0.566  16.381  1.00  0.00           H  
ATOM    135 2HG  GLU A   8      -1.006  -2.064  15.567  1.00  0.00           H  
ATOM    136  N   PHE A   9      -2.834   0.736  14.677  1.00  0.00           N  
ATOM    137  CA  PHE A   9      -3.610   1.660  15.502  1.00  0.00           C  
ATOM    138  C   PHE A   9      -3.627   1.184  16.959  1.00  0.00           C  
ATOM    139  O   PHE A   9      -3.971   0.037  17.243  1.00  0.00           O  
ATOM    140  CB  PHE A   9      -5.025   1.813  14.929  1.00  0.00           C  
ATOM    141  CG  PHE A   9      -5.068   2.269  13.480  1.00  0.00           C  
ATOM    142  CD1 PHE A   9      -4.977   3.633  13.153  1.00  0.00           C  
ATOM    143  CD2 PHE A   9      -5.184   1.325  12.444  1.00  0.00           C  
ATOM    144  CE1 PHE A   9      -5.004   4.023  11.802  1.00  0.00           C  
ATOM    145  CE2 PHE A   9      -5.248   1.720  11.102  1.00  0.00           C  
ATOM    146  CZ  PHE A   9      -5.158   3.079  10.779  1.00  0.00           C  
ATOM    147  H   PHE A   9      -3.281  -0.124  14.393  1.00  0.00           H  
ATOM    148  HA  PHE A   9      -3.139   2.643  15.458  1.00  0.00           H  
ATOM    149 1HB  PHE A   9      -5.567   2.539  15.535  1.00  0.00           H  
ATOM    150 2HB  PHE A   9      -5.549   0.861  15.017  1.00  0.00           H  
ATOM    151  HD1 PHE A   9      -4.872   4.374  13.931  1.00  0.00           H  
ATOM    152  HD2 PHE A   9      -5.233   0.271  12.675  1.00  0.00           H  
ATOM    153  HE1 PHE A   9      -4.885   5.063  11.529  1.00  0.00           H  
ATOM    154  HE2 PHE A   9      -5.373   0.977  10.328  1.00  0.00           H  
ATOM    155  HZ  PHE A   9      -5.194   3.397   9.747  1.00  0.00           H  
ATOM    156  N   GLU A  10      -3.254   2.075  17.872  1.00  0.00           N  
ATOM    157  CA  GLU A  10      -3.225   1.750  19.293  1.00  0.00           C  
ATOM    158  C   GLU A  10      -3.223   3.011  20.146  1.00  0.00           C  
ATOM    159  O   GLU A  10      -2.661   4.035  19.757  1.00  0.00           O  
ATOM    160  CB  GLU A  10      -1.996   0.899  19.621  1.00  0.00           C  
ATOM    161  CG  GLU A  10      -1.878   0.503  21.086  1.00  0.00           C  
ATOM    162  CD  GLU A  10      -0.722  -0.420  21.351  1.00  0.00           C  
ATOM    163  OE1 GLU A  10       0.392   0.045  21.373  1.00  0.00           O  
ATOM    164  OE2 GLU A  10      -0.953  -1.592  21.533  1.00  0.00           O  
ATOM    165  H   GLU A  10      -2.982   3.001  17.573  1.00  0.00           H  
ATOM    166  HA  GLU A  10      -4.128   1.187  19.530  1.00  0.00           H  
ATOM    167 1HB  GLU A  10      -2.019  -0.016  19.028  1.00  0.00           H  
ATOM    168 2HB  GLU A  10      -1.093   1.443  19.347  1.00  0.00           H  
ATOM    169 1HG  GLU A  10      -1.754   1.404  21.686  1.00  0.00           H  
ATOM    170 2HG  GLU A  10      -2.803   0.018  21.396  1.00  0.00           H  
ATOM    171  N   SER A  11      -3.856   2.932  21.312  1.00  0.00           N  
ATOM    172  CA  SER A  11      -3.910   4.061  22.233  1.00  0.00           C  
ATOM    173  C   SER A  11      -3.198   3.739  23.541  1.00  0.00           C  
ATOM    174  O   SER A  11      -3.064   2.574  23.915  1.00  0.00           O  
ATOM    175  CB  SER A  11      -5.351   4.439  22.511  1.00  0.00           C  
ATOM    176  OG  SER A  11      -5.429   5.422  23.506  1.00  0.00           O  
ATOM    177  H   SER A  11      -4.311   2.067  21.567  1.00  0.00           H  
ATOM    178  HA  SER A  11      -3.407   4.910  21.769  1.00  0.00           H  
ATOM    179 1HB  SER A  11      -5.814   4.807  21.596  1.00  0.00           H  
ATOM    180 2HB  SER A  11      -5.905   3.555  22.825  1.00  0.00           H  
ATOM    181  HG  SER A  11      -6.132   5.144  24.099  1.00  0.00           H  
ATOM    182  N   ASP A  12      -2.743   4.779  24.232  1.00  0.00           N  
ATOM    183  CA  ASP A  12      -2.047   4.609  25.502  1.00  0.00           C  
ATOM    184  C   ASP A  12      -3.029   4.364  26.640  1.00  0.00           C  
ATOM    185  O   ASP A  12      -2.632   4.003  27.748  1.00  0.00           O  
ATOM    186  CB  ASP A  12      -1.192   5.840  25.814  1.00  0.00           C  
ATOM    187  CG  ASP A  12      -0.044   6.029  24.831  1.00  0.00           C  
ATOM    188  OD1 ASP A  12       0.384   5.057  24.255  1.00  0.00           O  
ATOM    189  OD2 ASP A  12       0.394   7.142  24.667  1.00  0.00           O  
ATOM    190  H   ASP A  12      -2.883   5.711  23.868  1.00  0.00           H  
ATOM    191  HA  ASP A  12      -1.403   3.733  25.421  1.00  0.00           H  
ATOM    192 1HB  ASP A  12      -1.818   6.732  25.794  1.00  0.00           H  
ATOM    193 2HB  ASP A  12      -0.780   5.752  26.819  1.00  0.00           H  
ATOM    194  N   SER A  13      -4.312   4.561  26.360  1.00  0.00           N  
ATOM    195  CA  SER A  13      -5.364   4.234  27.315  1.00  0.00           C  
ATOM    196  C   SER A  13      -6.713   4.092  26.622  1.00  0.00           C  
ATOM    197  O   SER A  13      -6.890   4.540  25.490  1.00  0.00           O  
ATOM    198  CB  SER A  13      -5.446   5.303  28.388  1.00  0.00           C  
ATOM    199  OG  SER A  13      -5.876   6.523  27.849  1.00  0.00           O  
ATOM    200  H   SER A  13      -4.566   4.948  25.462  1.00  0.00           H  
ATOM    201  HA  SER A  13      -5.120   3.274  27.772  1.00  0.00           H  
ATOM    202 1HB  SER A  13      -6.137   4.983  29.168  1.00  0.00           H  
ATOM    203 2HB  SER A  13      -4.468   5.430  28.850  1.00  0.00           H  
ATOM    204  HG  SER A  13      -6.793   6.622  28.116  1.00  0.00           H  
ATOM    205  N   LEU A  14      -7.663   3.466  27.310  1.00  0.00           N  
ATOM    206  CA  LEU A  14      -8.986   3.227  26.745  1.00  0.00           C  
ATOM    207  C   LEU A  14      -9.976   4.296  27.192  1.00  0.00           C  
ATOM    208  O   LEU A  14     -10.088   4.593  28.381  1.00  0.00           O  
ATOM    209  CB  LEU A  14      -9.497   1.842  27.161  1.00  0.00           C  
ATOM    210  CG  LEU A  14      -8.721   0.648  26.590  1.00  0.00           C  
ATOM    211  CD1 LEU A  14      -9.319  -0.647  27.122  1.00  0.00           C  
ATOM    212  CD2 LEU A  14      -8.772   0.689  25.070  1.00  0.00           C  
ATOM    213  H   LEU A  14      -7.463   3.147  28.247  1.00  0.00           H  
ATOM    214  HA  LEU A  14      -8.905   3.279  25.660  1.00  0.00           H  
ATOM    215 1HB  LEU A  14      -9.463   1.771  28.247  1.00  0.00           H  
ATOM    216 2HB  LEU A  14     -10.535   1.745  26.843  1.00  0.00           H  
ATOM    217  HG  LEU A  14      -7.683   0.697  26.920  1.00  0.00           H  
ATOM    218 1HD1 LEU A  14      -8.767  -1.496  26.717  1.00  0.00           H  
ATOM    219 2HD1 LEU A  14      -9.252  -0.659  28.210  1.00  0.00           H  
ATOM    220 3HD1 LEU A  14     -10.363  -0.717  26.822  1.00  0.00           H  
ATOM    221 1HD2 LEU A  14      -8.220  -0.159  24.664  1.00  0.00           H  
ATOM    222 2HD2 LEU A  14      -9.810   0.639  24.739  1.00  0.00           H  
ATOM    223 3HD2 LEU A  14      -8.323   1.617  24.716  1.00  0.00           H  
ATOM    224  N   GLU A  15     -10.646   4.887  26.216  1.00  0.00           N  
ATOM    225  CA  GLU A  15     -11.654   5.900  26.503  1.00  0.00           C  
ATOM    226  C   GLU A  15     -12.746   5.908  25.442  1.00  0.00           C  
ATOM    227  O   GLU A  15     -12.464   6.012  24.248  1.00  0.00           O  
ATOM    228  CB  GLU A  15     -11.008   7.284  26.595  1.00  0.00           C  
ATOM    229  CG  GLU A  15     -11.974   8.406  26.949  1.00  0.00           C  
ATOM    230  CD  GLU A  15     -11.294   9.740  27.093  1.00  0.00           C  
ATOM    231  OE1 GLU A  15     -10.137   9.761  27.438  1.00  0.00           O  
ATOM    232  OE2 GLU A  15     -11.933  10.738  26.857  1.00  0.00           O  
ATOM    233  H   GLU A  15     -10.458   4.639  25.255  1.00  0.00           H  
ATOM    234  HA  GLU A  15     -12.118   5.654  27.458  1.00  0.00           H  
ATOM    235 1HB  GLU A  15     -10.221   7.270  27.349  1.00  0.00           H  
ATOM    236 2HB  GLU A  15     -10.543   7.533  25.641  1.00  0.00           H  
ATOM    237 1HG  GLU A  15     -12.731   8.480  26.169  1.00  0.00           H  
ATOM    238 2HG  GLU A  15     -12.476   8.158  27.883  1.00  0.00           H  
ATOM    239  N   ASP A  16     -13.994   5.797  25.883  1.00  0.00           N  
ATOM    240  CA  ASP A  16     -15.160   5.834  24.954  1.00  0.00           C  
ATOM    241  C   ASP A  16     -15.328   7.255  24.412  1.00  0.00           C  
ATOM    242  O   ASP A  16     -15.516   8.195  25.159  1.00  0.00           O  
ATOM    243  CB  ASP A  16     -16.423   5.414  25.712  1.00  0.00           C  
ATOM    244  CG  ASP A  16     -17.657   5.693  24.852  1.00  0.00           C  
ATOM    245  OD1 ASP A  16     -17.512   5.754  23.643  1.00  0.00           O  
ATOM    246  OD2 ASP A  16     -18.727   5.842  25.419  1.00  0.00           O  
ATOM    247  H   ASP A  16     -14.158   5.685  26.873  1.00  0.00           H  
ATOM    248  HA  ASP A  16     -14.966   5.148  24.129  1.00  0.00           H  
ATOM    249 1HB  ASP A  16     -16.372   4.358  25.937  1.00  0.00           H  
ATOM    250 2HB  ASP A  16     -16.493   5.974  26.632  1.00  0.00           H  
ATOM    251  N   LYS A  17     -15.255   7.423  23.119  1.00  0.00           N  
ATOM    252  CA  LYS A  17     -15.500   8.773  22.532  1.00  0.00           C  
ATOM    253  C   LYS A  17     -16.902   8.830  21.924  1.00  0.00           C  
ATOM    254  O   LYS A  17     -17.219   9.719  21.157  1.00  0.00           O  
ATOM    255  CB  LYS A  17     -14.454   9.115  21.470  1.00  0.00           C  
ATOM    256  CG  LYS A  17     -13.020   9.133  21.983  1.00  0.00           C  
ATOM    257  CD  LYS A  17     -12.806  10.254  22.988  1.00  0.00           C  
ATOM    258  CE  LYS A  17     -11.334  10.407  23.344  1.00  0.00           C  
ATOM    259  NZ  LYS A  17     -11.110  11.501  24.327  1.00  0.00           N  
ATOM    260  H   LYS A  17     -15.035   6.663  22.535  1.00  0.00           H  
ATOM    261  HA  LYS A  17     -15.432   9.514  23.330  1.00  0.00           H  
ATOM    262 1HB  LYS A  17     -14.510   8.390  20.658  1.00  0.00           H  
ATOM    263 2HB  LYS A  17     -14.670  10.097  21.049  1.00  0.00           H  
ATOM    264 1HG  LYS A  17     -12.792   8.179  22.461  1.00  0.00           H  
ATOM    265 2HG  LYS A  17     -12.336   9.271  21.146  1.00  0.00           H  
ATOM    266 1HD  LYS A  17     -13.169  11.193  22.569  1.00  0.00           H  
ATOM    267 2HD  LYS A  17     -13.369  10.040  23.897  1.00  0.00           H  
ATOM    268 1HE  LYS A  17     -10.964   9.474  23.766  1.00  0.00           H  
ATOM    269 2HE  LYS A  17     -10.762  10.624  22.442  1.00  0.00           H  
ATOM    270 1HZ  LYS A  17     -10.124  11.570  24.536  1.00  0.00           H  
ATOM    271 2HZ  LYS A  17     -11.433  12.376  23.938  1.00  0.00           H  
ATOM    272 3HZ  LYS A  17     -11.620  11.302  25.175  1.00  0.00           H  
ATOM    273  N   ASP A  18     -17.745   7.895  22.260  1.00  0.00           N  
ATOM    274  CA  ASP A  18     -19.127   7.903  21.702  1.00  0.00           C  
ATOM    275  C   ASP A  18     -20.135   8.051  22.842  1.00  0.00           C  
ATOM    276  O   ASP A  18     -21.319   8.217  22.620  1.00  0.00           O  
ATOM    277  CB  ASP A  18     -19.386   6.591  20.960  1.00  0.00           C  
ATOM    278  CG  ASP A  18     -20.682   6.708  20.155  1.00  0.00           C  
ATOM    279  OD1 ASP A  18     -20.963   7.796  19.680  1.00  0.00           O  
ATOM    280  OD2 ASP A  18     -21.370   5.709  20.027  1.00  0.00           O  
ATOM    281  H   ASP A  18     -17.472   7.191  22.881  1.00  0.00           H  
ATOM    282  HA  ASP A  18     -19.220   8.750  21.021  1.00  0.00           H  
ATOM    283 1HB  ASP A  18     -18.562   6.385  20.292  1.00  0.00           H  
ATOM    284 2HB  ASP A  18     -19.481   5.787  21.674  1.00  0.00           H  
ATOM    285  N   GLY A  19     -19.678   7.993  24.064  1.00  0.00           N  
ATOM    286  CA  GLY A  19     -20.613   8.129  25.215  1.00  0.00           C  
ATOM    287  C   GLY A  19     -21.552   6.924  25.251  1.00  0.00           C  
ATOM    288  O   GLY A  19     -22.688   7.021  25.670  1.00  0.00           O  
ATOM    289  H   GLY A  19     -18.721   7.858  24.223  1.00  0.00           H  
ATOM    290 1HA  GLY A  19     -20.041   8.199  26.141  1.00  0.00           H  
ATOM    291 2HA  GLY A  19     -21.179   9.055  25.117  1.00  0.00           H  
ATOM    292  N   ASP A  20     -21.086   5.786  24.813  1.00  0.00           N  
ATOM    293  CA  ASP A  20     -21.951   4.574  24.819  1.00  0.00           C  
ATOM    294  C   ASP A  20     -21.412   3.567  25.838  1.00  0.00           C  
ATOM    295  O   ASP A  20     -22.162   2.929  26.549  1.00  0.00           O  
ATOM    296  CB  ASP A  20     -21.953   3.943  23.424  1.00  0.00           C  
ATOM    297  CG  ASP A  20     -20.590   3.304  23.149  1.00  0.00           C  
ATOM    298  OD1 ASP A  20     -19.672   4.032  22.811  1.00  0.00           O  
ATOM    299  OD2 ASP A  20     -20.489   2.095  23.280  1.00  0.00           O  
ATOM    300  H   ASP A  20     -20.166   5.731  24.479  1.00  0.00           H  
ATOM    301  HA  ASP A  20     -22.961   4.871  25.101  1.00  0.00           H  
ATOM    302 1HB  ASP A  20     -22.723   3.188  23.371  1.00  0.00           H  
ATOM    303 2HB  ASP A  20     -22.145   4.706  22.685  1.00  0.00           H  
ATOM    304  N   GLY A  21     -20.117   3.419  25.914  1.00  0.00           N  
ATOM    305  CA  GLY A  21     -19.533   2.453  26.890  1.00  0.00           C  
ATOM    306  C   GLY A  21     -18.654   1.443  26.151  1.00  0.00           C  
ATOM    307  O   GLY A  21     -18.162   0.494  26.729  1.00  0.00           O  
ATOM    308  H   GLY A  21     -19.528   3.944  25.332  1.00  0.00           H  
ATOM    309 1HA  GLY A  21     -18.949   2.995  27.634  1.00  0.00           H  
ATOM    310 2HA  GLY A  21     -20.336   1.943  27.421  1.00  0.00           H  
ATOM    311  N   TYR A  22     -18.451   1.639  24.877  1.00  0.00           N  
ATOM    312  CA  TYR A  22     -17.603   0.690  24.102  1.00  0.00           C  
ATOM    313  C   TYR A  22     -16.695   1.481  23.160  1.00  0.00           C  
ATOM    314  O   TYR A  22     -17.082   2.501  22.626  1.00  0.00           O  
ATOM    315  CB  TYR A  22     -18.497  -0.239  23.279  1.00  0.00           C  
ATOM    316  CG  TYR A  22     -19.094  -1.299  24.175  1.00  0.00           C  
ATOM    317  CD1 TYR A  22     -20.039  -0.945  25.146  1.00  0.00           C  
ATOM    318  CD2 TYR A  22     -18.706  -2.636  24.030  1.00  0.00           C  
ATOM    319  CE1 TYR A  22     -20.594  -1.930  25.972  1.00  0.00           C  
ATOM    320  CE2 TYR A  22     -19.261  -3.619  24.857  1.00  0.00           C  
ATOM    321  CZ  TYR A  22     -20.206  -3.266  25.827  1.00  0.00           C  
ATOM    322  OH  TYR A  22     -20.754  -4.235  26.641  1.00  0.00           O  
ATOM    323  H   TYR A  22     -18.855   2.410  24.431  1.00  0.00           H  
ATOM    324  HA  TYR A  22     -16.985   0.127  24.803  1.00  0.00           H  
ATOM    325 1HB  TYR A  22     -19.291   0.336  22.825  1.00  0.00           H  
ATOM    326 2HB  TYR A  22     -17.909  -0.712  22.507  1.00  0.00           H  
ATOM    327  HD1 TYR A  22     -20.338   0.086  25.257  1.00  0.00           H  
ATOM    328  HD2 TYR A  22     -17.977  -2.909  23.281  1.00  0.00           H  
ATOM    329  HE1 TYR A  22     -21.323  -1.656  26.721  1.00  0.00           H  
ATOM    330  HE2 TYR A  22     -18.962  -4.652  24.745  1.00  0.00           H  
ATOM    331  HH  TYR A  22     -21.375  -3.808  27.237  1.00  0.00           H  
ATOM    332  N   ILE A  23     -15.495   1.015  22.944  1.00  0.00           N  
ATOM    333  CA  ILE A  23     -14.564   1.736  22.029  1.00  0.00           C  
ATOM    334  C   ILE A  23     -14.329   0.878  20.783  1.00  0.00           C  
ATOM    335  O   ILE A  23     -13.958  -0.276  20.874  1.00  0.00           O  
ATOM    336  CB  ILE A  23     -13.217   2.046  22.707  1.00  0.00           C  
ATOM    337  CG1 ILE A  23     -13.445   2.694  24.075  1.00  0.00           C  
ATOM    338  CG2 ILE A  23     -12.372   2.948  21.821  1.00  0.00           C  
ATOM    339  CD1 ILE A  23     -13.321   1.731  25.234  1.00  0.00           C  
ATOM    340  H   ILE A  23     -15.205   0.187  23.381  1.00  0.00           H  
ATOM    341  HA  ILE A  23     -15.023   2.682  21.744  1.00  0.00           H  
ATOM    342  HB  ILE A  23     -12.677   1.117  22.884  1.00  0.00           H  
ATOM    343 1HG1 ILE A  23     -12.725   3.498  24.221  1.00  0.00           H  
ATOM    344 2HG1 ILE A  23     -14.440   3.137  24.107  1.00  0.00           H  
ATOM    345 1HG2 ILE A  23     -11.423   3.158  22.316  1.00  0.00           H  
ATOM    346 2HG2 ILE A  23     -12.183   2.451  20.871  1.00  0.00           H  
ATOM    347 3HG2 ILE A  23     -12.902   3.883  21.642  1.00  0.00           H  
ATOM    348 1HD1 ILE A  23     -13.496   2.264  26.169  1.00  0.00           H  
ATOM    349 2HD1 ILE A  23     -14.059   0.935  25.127  1.00  0.00           H  
ATOM    350 3HD1 ILE A  23     -12.321   1.301  25.244  1.00  0.00           H  
ATOM    351  N   SER A  24     -14.545   1.429  19.621  1.00  0.00           N  
ATOM    352  CA  SER A  24     -14.337   0.640  18.373  1.00  0.00           C  
ATOM    353  C   SER A  24     -12.866   0.716  17.954  1.00  0.00           C  
ATOM    354  O   SER A  24     -12.065   1.379  18.581  1.00  0.00           O  
ATOM    355  CB  SER A  24     -15.219   1.156  17.253  1.00  0.00           C  
ATOM    356  OG  SER A  24     -16.575   1.049  17.592  1.00  0.00           O  
ATOM    357  H   SER A  24     -14.848   2.360  19.569  1.00  0.00           H  
ATOM    358  HA  SER A  24     -14.604  -0.398  18.572  1.00  0.00           H  
ATOM    359 1HB  SER A  24     -14.974   2.198  17.048  1.00  0.00           H  
ATOM    360 2HB  SER A  24     -15.022   0.589  16.345  1.00  0.00           H  
ATOM    361  HG  SER A  24     -16.759   1.783  18.183  1.00  0.00           H  
ATOM    362  N   ALA A  25     -12.508   0.036  16.899  1.00  0.00           N  
ATOM    363  CA  ALA A  25     -11.090   0.061  16.437  1.00  0.00           C  
ATOM    364  C   ALA A  25     -10.642   1.508  16.219  1.00  0.00           C  
ATOM    365  O   ALA A  25      -9.917   2.069  17.017  1.00  0.00           O  
ATOM    366  CB  ALA A  25     -10.970  -0.712  15.123  1.00  0.00           C  
ATOM    367  H   ALA A  25     -13.170  -0.496  16.410  1.00  0.00           H  
ATOM    368  HA  ALA A  25     -10.472  -0.387  17.216  1.00  0.00           H  
ATOM    369 1HB  ALA A  25     -11.877  -1.272  14.951  1.00  0.00           H  
ATOM    370 2HB  ALA A  25     -10.816  -0.018  14.310  1.00  0.00           H  
ATOM    371 3HB  ALA A  25     -10.132  -1.392  15.180  1.00  0.00           H  
ATOM    372  N   ALA A  26     -11.065   2.117  15.145  1.00  0.00           N  
ATOM    373  CA  ALA A  26     -10.657   3.525  14.880  1.00  0.00           C  
ATOM    374  C   ALA A  26     -10.999   4.386  16.096  1.00  0.00           C  
ATOM    375  O   ALA A  26     -10.456   5.457  16.285  1.00  0.00           O  
ATOM    376  CB  ALA A  26     -11.404   4.054  13.654  1.00  0.00           C  
ATOM    377  H   ALA A  26     -11.648   1.648  14.514  1.00  0.00           H  
ATOM    378  HA  ALA A  26      -9.579   3.542  14.720  1.00  0.00           H  
ATOM    379 1HB  ALA A  26     -12.181   3.356  13.377  1.00  0.00           H  
ATOM    380 2HB  ALA A  26     -11.846   5.011  13.886  1.00  0.00           H  
ATOM    381 3HB  ALA A  26     -10.712   4.165  12.833  1.00  0.00           H  
ATOM    382  N   GLU A  27     -11.892   3.923  16.925  1.00  0.00           N  
ATOM    383  CA  GLU A  27     -12.266   4.708  18.134  1.00  0.00           C  
ATOM    384  C   GLU A  27     -11.226   4.463  19.227  1.00  0.00           C  
ATOM    385  O   GLU A  27     -11.052   5.284  20.127  1.00  0.00           O  
ATOM    386  CB  GLU A  27     -13.642   4.256  18.624  1.00  0.00           C  
ATOM    387  CG  GLU A  27     -14.377   5.439  19.254  1.00  0.00           C  
ATOM    388  CD  GLU A  27     -15.842   5.062  19.490  1.00  0.00           C  
ATOM    389  OE1 GLU A  27     -16.092   3.911  19.815  1.00  0.00           O  
ATOM    390  OE2 GLU A  27     -16.690   5.930  19.344  1.00  0.00           O  
ATOM    391  H   GLU A  27     -12.313   3.055  16.755  1.00  0.00           H  
ATOM    392  HA  GLU A  27     -12.278   5.766  17.869  1.00  0.00           H  
ATOM    393 1HB  GLU A  27     -14.214   3.877  17.790  1.00  0.00           H  
ATOM    394 2HB  GLU A  27     -13.521   3.477  19.361  1.00  0.00           H  
ATOM    395 1HG  GLU A  27     -13.912   5.690  20.195  1.00  0.00           H  
ATOM    396 2HG  GLU A  27     -14.329   6.288  18.588  1.00  0.00           H  
ATOM    397  N   ALA A  28     -10.540   3.328  19.139  1.00  0.00           N  
ATOM    398  CA  ALA A  28      -9.433   3.031  20.041  1.00  0.00           C  
ATOM    399  C   ALA A  28      -8.107   3.503  19.460  1.00  0.00           C  
ATOM    400  O   ALA A  28      -7.072   3.446  20.123  1.00  0.00           O  
ATOM    401  CB  ALA A  28      -9.379   1.539  20.339  1.00  0.00           C  
ATOM    402  H   ALA A  28     -10.791   2.655  18.430  1.00  0.00           H  
ATOM    403  HA  ALA A  28      -9.601   3.571  20.973  1.00  0.00           H  
ATOM    404 1HB  ALA A  28      -8.547   1.333  21.013  1.00  0.00           H  
ATOM    405 2HB  ALA A  28     -10.312   1.228  20.807  1.00  0.00           H  
ATOM    406 3HB  ALA A  28      -9.238   0.988  19.410  1.00  0.00           H  
ATOM    407  N   ALA A  29      -8.144   3.971  18.216  1.00  0.00           N  
ATOM    408  CA  ALA A  29      -6.942   4.435  17.536  1.00  0.00           C  
ATOM    409  C   ALA A  29      -6.504   5.797  18.059  1.00  0.00           C  
ATOM    410  O   ALA A  29      -6.662   6.813  17.382  1.00  0.00           O  
ATOM    411  CB  ALA A  29      -7.173   4.495  16.033  1.00  0.00           C  
ATOM    412  H   ALA A  29      -9.029   4.005  17.730  1.00  0.00           H  
ATOM    413  HA  ALA A  29      -6.140   3.725  17.742  1.00  0.00           H  
ATOM    414 1HB  ALA A  29      -6.266   4.843  15.539  1.00  0.00           H  
ATOM    415 2HB  ALA A  29      -7.428   3.501  15.664  1.00  0.00           H  
ATOM    416 3HB  ALA A  29      -7.989   5.182  15.818  1.00  0.00           H  
ATOM    417  N   GLY A  30      -5.953   5.812  19.268  1.00  0.00           N  
ATOM    418  CA  GLY A  30      -5.456   7.044  19.868  1.00  0.00           C  
ATOM    419  C   GLY A  30      -4.037   7.349  19.406  1.00  0.00           C  
ATOM    420  O   GLY A  30      -3.481   8.399  19.729  1.00  0.00           O  
ATOM    421  H   GLY A  30      -5.876   4.947  19.784  1.00  0.00           H  
ATOM    422 1HA  GLY A  30      -6.115   7.870  19.601  1.00  0.00           H  
ATOM    423 2HA  GLY A  30      -5.478   6.954  20.954  1.00  0.00           H  
ATOM    424  N   LYS A  31      -3.455   6.425  18.650  1.00  0.00           N  
ATOM    425  CA  LYS A  31      -2.159   6.653  18.021  1.00  0.00           C  
ATOM    426  C   LYS A  31      -1.931   5.691  16.863  1.00  0.00           C  
ATOM    427  O   LYS A  31      -2.311   4.522  16.931  1.00  0.00           O  
ATOM    428  CB  LYS A  31      -1.034   6.516  19.048  1.00  0.00           C  
ATOM    429  CG  LYS A  31       0.238   7.274  18.693  1.00  0.00           C  
ATOM    430  CD  LYS A  31       1.299   7.110  19.771  1.00  0.00           C  
ATOM    431  CE  LYS A  31       0.750   7.462  21.146  1.00  0.00           C  
ATOM    432  NZ  LYS A  31       1.769   7.279  22.215  1.00  0.00           N  
ATOM    433  H   LYS A  31      -3.922   5.541  18.506  1.00  0.00           H  
ATOM    434  HA  LYS A  31      -2.152   7.667  17.620  1.00  0.00           H  
ATOM    435 1HB  LYS A  31      -1.380   6.878  20.017  1.00  0.00           H  
ATOM    436 2HB  LYS A  31      -0.775   5.464  19.166  1.00  0.00           H  
ATOM    437 1HG  LYS A  31       0.632   6.900  17.747  1.00  0.00           H  
ATOM    438 2HG  LYS A  31       0.010   8.334  18.578  1.00  0.00           H  
ATOM    439 1HD  LYS A  31       1.650   6.077  19.782  1.00  0.00           H  
ATOM    440 2HD  LYS A  31       2.145   7.761  19.551  1.00  0.00           H  
ATOM    441 1HE  LYS A  31       0.419   8.500  21.151  1.00  0.00           H  
ATOM    442 2HE  LYS A  31      -0.108   6.829  21.369  1.00  0.00           H  
ATOM    443 1HZ  LYS A  31       1.367   7.522  23.109  1.00  0.00           H  
ATOM    444 2HZ  LYS A  31       2.071   6.315  22.232  1.00  0.00           H  
ATOM    445 3HZ  LYS A  31       2.563   7.876  22.030  1.00  0.00           H  
ATOM    446  N   MET A  32      -1.309   6.189  15.800  1.00  0.00           N  
ATOM    447  CA  MET A  32      -1.113   5.402  14.588  1.00  0.00           C  
ATOM    448  C   MET A  32       0.387   5.284  14.317  1.00  0.00           C  
ATOM    449  O   MET A  32       1.060   6.290  14.081  1.00  0.00           O  
ATOM    450  CB  MET A  32      -1.864   6.046  13.418  1.00  0.00           C  
ATOM    451  CG  MET A  32      -1.725   5.202  12.146  1.00  0.00           C  
ATOM    452  SD  MET A  32      -2.440   5.937  10.650  1.00  0.00           S  
ATOM    453  CE  MET A  32      -1.146   7.136  10.314  1.00  0.00           C  
ATOM    454  H   MET A  32      -0.963   7.137  15.832  1.00  0.00           H  
ATOM    455  HA  MET A  32      -1.526   4.407  14.751  1.00  0.00           H  
ATOM    456 1HB  MET A  32      -1.468   7.046  13.241  1.00  0.00           H  
ATOM    457 2HB  MET A  32      -2.921   6.130  13.668  1.00  0.00           H  
ATOM    458 1HG  MET A  32      -0.671   5.011  11.945  1.00  0.00           H  
ATOM    459 2HG  MET A  32      -2.199   4.236  12.322  1.00  0.00           H  
ATOM    460 1HE  MET A  32      -1.288   7.999  10.965  1.00  0.00           H  
ATOM    461 2HE  MET A  32      -1.182   7.418   9.262  1.00  0.00           H  
ATOM    462 3HE  MET A  32      -0.171   6.698  10.526  1.00  0.00           H  
ATOM    463  N   ARG A  33       0.914   4.059  14.327  1.00  0.00           N  
ATOM    464  CA  ARG A  33       2.280   3.755  13.888  1.00  0.00           C  
ATOM    465  C   ARG A  33       2.258   3.292  12.439  1.00  0.00           C  
ATOM    466  O   ARG A  33       1.436   2.462  12.061  1.00  0.00           O  
ATOM    467  CB  ARG A  33       2.953   2.710  14.790  1.00  0.00           C  
ATOM    468  CG  ARG A  33       2.957   3.101  16.275  1.00  0.00           C  
ATOM    469  CD  ARG A  33       3.786   2.096  17.085  1.00  0.00           C  
ATOM    470  NE  ARG A  33       3.676   2.339  18.539  1.00  0.00           N  
ATOM    471  CZ  ARG A  33       2.862   1.712  19.374  1.00  0.00           C  
ATOM    472  NH1 ARG A  33       2.137   0.696  19.027  1.00  0.00           N  
ATOM    473  NH2 ARG A  33       2.702   2.089  20.607  1.00  0.00           N  
ATOM    474  H   ARG A  33       0.290   3.283  14.494  1.00  0.00           H  
ATOM    475  HA  ARG A  33       2.881   4.661  13.974  1.00  0.00           H  
ATOM    476 1HB  ARG A  33       2.446   1.752  14.676  1.00  0.00           H  
ATOM    477 2HB  ARG A  33       3.984   2.592  14.458  1.00  0.00           H  
ATOM    478 1HG  ARG A  33       1.931   3.111  16.646  1.00  0.00           H  
ATOM    479 2HG  ARG A  33       3.385   4.097  16.393  1.00  0.00           H  
ATOM    480 1HD  ARG A  33       4.831   2.192  16.791  1.00  0.00           H  
ATOM    481 2HD  ARG A  33       3.469   1.083  16.837  1.00  0.00           H  
ATOM    482  HE  ARG A  33       4.269   3.070  18.905  1.00  0.00           H  
ATOM    483 1HH1 ARG A  33       1.374   0.448  19.643  1.00  0.00           H  
ATOM    484 2HH1 ARG A  33       2.151   0.333  18.085  1.00  0.00           H  
ATOM    485 1HH2 ARG A  33       3.242   2.842  21.009  1.00  0.00           H  
ATOM    486 2HH2 ARG A  33       1.917   1.657  21.072  1.00  0.00           H  
ATOM    487  N   VAL A  34       3.176   3.812  11.638  1.00  0.00           N  
ATOM    488  CA  VAL A  34       3.394   3.426  10.245  1.00  0.00           C  
ATOM    489  C   VAL A  34       4.824   2.933  10.130  1.00  0.00           C  
ATOM    490  O   VAL A  34       5.760   3.706  10.318  1.00  0.00           O  
ATOM    491  CB  VAL A  34       3.136   4.594   9.274  1.00  0.00           C  
ATOM    492  CG1 VAL A  34       3.250   4.115   7.822  1.00  0.00           C  
ATOM    493  CG2 VAL A  34       1.742   5.194   9.480  1.00  0.00           C  
ATOM    494  H   VAL A  34       3.797   4.508  12.026  1.00  0.00           H  
ATOM    495  HA  VAL A  34       2.684   2.639   9.989  1.00  0.00           H  
ATOM    496  HB  VAL A  34       3.870   5.382   9.443  1.00  0.00           H  
ATOM    497 1HG1 VAL A  34       4.256   3.746   7.624  1.00  0.00           H  
ATOM    498 2HG1 VAL A  34       3.054   4.940   7.137  1.00  0.00           H  
ATOM    499 3HG1 VAL A  34       2.533   3.316   7.634  1.00  0.00           H  
ATOM    500 1HG2 VAL A  34       0.976   4.432   9.336  1.00  0.00           H  
ATOM    501 2HG2 VAL A  34       1.585   6.014   8.779  1.00  0.00           H  
ATOM    502 3HG2 VAL A  34       1.669   5.594  10.491  1.00  0.00           H  
ATOM    503  N   ARG A  35       4.998   1.650   9.827  1.00  0.00           N  
ATOM    504  CA  ARG A  35       6.292   1.056   9.493  1.00  0.00           C  
ATOM    505  C   ARG A  35       6.410   0.933   7.989  1.00  0.00           C  
ATOM    506  O   ARG A  35       5.557   0.330   7.339  1.00  0.00           O  
ATOM    507  CB  ARG A  35       6.478  -0.300  10.172  1.00  0.00           C  
ATOM    508  CG  ARG A  35       6.625  -0.133  11.680  1.00  0.00           C  
ATOM    509  CD  ARG A  35       6.829  -1.494  12.336  1.00  0.00           C  
ATOM    510  NE  ARG A  35       6.902  -1.299  13.779  1.00  0.00           N  
ATOM    511  CZ  ARG A  35       7.000  -2.183  14.737  1.00  0.00           C  
ATOM    512  NH1 ARG A  35       7.077  -3.463  14.498  1.00  0.00           N  
ATOM    513  NH2 ARG A  35       7.045  -1.733  15.953  1.00  0.00           N  
ATOM    514  H   ARG A  35       4.170   1.091   9.675  1.00  0.00           H  
ATOM    515  HA  ARG A  35       7.080   1.706   9.875  1.00  0.00           H  
ATOM    516 1HB  ARG A  35       5.619  -0.937   9.961  1.00  0.00           H  
ATOM    517 2HB  ARG A  35       7.378  -0.774   9.781  1.00  0.00           H  
ATOM    518 1HG  ARG A  35       5.729   0.334  12.091  1.00  0.00           H  
ATOM    519 2HG  ARG A  35       7.487   0.500  11.891  1.00  0.00           H  
ATOM    520 1HD  ARG A  35       5.990  -2.145  12.089  1.00  0.00           H  
ATOM    521 2HD  ARG A  35       7.758  -1.931  11.971  1.00  0.00           H  
ATOM    522  HE  ARG A  35       6.982  -0.343  14.096  1.00  0.00           H  
ATOM    523 1HH1 ARG A  35       7.212  -4.111  15.260  1.00  0.00           H  
ATOM    524 2HH1 ARG A  35       7.180  -3.736  13.531  1.00  0.00           H  
ATOM    525 1HH2 ARG A  35       7.134  -2.335  16.759  1.00  0.00           H  
ATOM    526 2HH2 ARG A  35       7.110  -0.728  16.032  1.00  0.00           H  
ATOM    527  N   LEU A  36       7.480   1.496   7.463  1.00  0.00           N  
ATOM    528  CA  LEU A  36       7.839   1.475   6.060  1.00  0.00           C  
ATOM    529  C   LEU A  36       9.050   0.575   5.892  1.00  0.00           C  
ATOM    530  O   LEU A  36       9.998   0.688   6.662  1.00  0.00           O  
ATOM    531  CB  LEU A  36       8.157   2.899   5.591  1.00  0.00           C  
ATOM    532  CG  LEU A  36       7.035   3.924   5.817  1.00  0.00           C  
ATOM    533  CD1 LEU A  36       7.553   5.305   5.428  1.00  0.00           C  
ATOM    534  CD2 LEU A  36       5.796   3.591   4.987  1.00  0.00           C  
ATOM    535  H   LEU A  36       8.138   1.937   8.090  1.00  0.00           H  
ATOM    536  HA  LEU A  36       6.996   1.080   5.493  1.00  0.00           H  
ATOM    537 1HB  LEU A  36       8.385   2.858   4.526  1.00  0.00           H  
ATOM    538 2HB  LEU A  36       9.048   3.243   6.116  1.00  0.00           H  
ATOM    539  HG  LEU A  36       6.754   3.957   6.870  1.00  0.00           H  
ATOM    540 1HD1 LEU A  36       6.759   6.047   5.510  1.00  0.00           H  
ATOM    541 2HD1 LEU A  36       7.924   5.291   4.403  1.00  0.00           H  
ATOM    542 3HD1 LEU A  36       8.370   5.586   6.093  1.00  0.00           H  
ATOM    543 1HD2 LEU A  36       5.380   2.638   5.313  1.00  0.00           H  
ATOM    544 2HD2 LEU A  36       5.040   4.364   5.125  1.00  0.00           H  
ATOM    545 3HD2 LEU A  36       6.065   3.524   3.933  1.00  0.00           H  
ATOM    546  N   ARG A  37       9.039  -0.287   4.881  1.00  0.00           N  
ATOM    547  CA  ARG A  37      10.202  -1.088   4.496  1.00  0.00           C  
ATOM    548  C   ARG A  37      10.404  -0.988   2.993  1.00  0.00           C  
ATOM    549  O   ARG A  37       9.452  -1.182   2.238  1.00  0.00           O  
ATOM    550  CB  ARG A  37      10.003  -2.524   4.988  1.00  0.00           C  
ATOM    551  CG  ARG A  37      11.155  -3.447   4.594  1.00  0.00           C  
ATOM    552  CD  ARG A  37      10.857  -4.858   5.096  1.00  0.00           C  
ATOM    553  NE  ARG A  37      11.862  -5.775   4.561  1.00  0.00           N  
ATOM    554  CZ  ARG A  37      12.794  -6.430   5.206  1.00  0.00           C  
ATOM    555  NH1 ARG A  37      12.842  -6.490   6.512  1.00  0.00           N  
ATOM    556  NH2 ARG A  37      13.711  -7.011   4.493  1.00  0.00           N  
ATOM    557  H   ARG A  37       8.204  -0.344   4.315  1.00  0.00           H  
ATOM    558  HA  ARG A  37      11.078  -0.697   5.014  1.00  0.00           H  
ATOM    559 1HB  ARG A  37       9.079  -2.921   4.566  1.00  0.00           H  
ATOM    560 2HB  ARG A  37       9.915  -2.514   6.074  1.00  0.00           H  
ATOM    561 1HG  ARG A  37      12.086  -3.087   5.030  1.00  0.00           H  
ATOM    562 2HG  ARG A  37      11.252  -3.476   3.508  1.00  0.00           H  
ATOM    563 1HD  ARG A  37      10.841  -4.858   6.186  1.00  0.00           H  
ATOM    564 2HD  ARG A  37       9.878  -5.168   4.732  1.00  0.00           H  
ATOM    565  HE  ARG A  37      11.924  -5.802   3.553  1.00  0.00           H  
ATOM    566 1HH1 ARG A  37      12.189  -5.915   7.025  1.00  0.00           H  
ATOM    567 2HH1 ARG A  37      13.637  -6.907   6.975  1.00  0.00           H  
ATOM    568 1HH2 ARG A  37      14.535  -7.425   4.905  1.00  0.00           H  
ATOM    569 2HH2 ARG A  37      13.676  -6.772   3.513  1.00  0.00           H  
ATOM    570  N   ASN A  38      11.625  -0.681   2.570  1.00  0.00           N  
ATOM    571  CA  ASN A  38      11.984  -0.593   1.159  1.00  0.00           C  
ATOM    572  C   ASN A  38      12.887  -1.769   0.775  1.00  0.00           C  
ATOM    573  O   ASN A  38      14.078  -1.771   1.070  1.00  0.00           O  
ATOM    574  CB  ASN A  38      12.631   0.774   0.896  1.00  0.00           C  
ATOM    575  CG  ASN A  38      13.055   0.966  -0.545  1.00  0.00           C  
ATOM    576  OD1 ASN A  38      12.718   0.200  -1.433  1.00  0.00           O  
ATOM    577  ND2 ASN A  38      13.784   2.012  -0.835  1.00  0.00           N  
ATOM    578  H   ASN A  38      12.353  -0.543   3.257  1.00  0.00           H  
ATOM    579  HA  ASN A  38      11.072  -0.662   0.565  1.00  0.00           H  
ATOM    580 1HB  ASN A  38      11.927   1.568   1.149  1.00  0.00           H  
ATOM    581 2HB  ASN A  38      13.516   0.866   1.524  1.00  0.00           H  
ATOM    582 1HD2 ASN A  38      14.081   2.146  -1.791  1.00  0.00           H  
ATOM    583 2HD2 ASN A  38      13.979   2.701  -0.123  1.00  0.00           H  
ATOM    584  N   ASP A  39      12.322  -2.752   0.080  1.00  0.00           N  
ATOM    585  CA  ASP A  39      13.053  -3.896  -0.474  1.00  0.00           C  
ATOM    586  C   ASP A  39      13.419  -3.673  -1.963  1.00  0.00           C  
ATOM    587  O   ASP A  39      13.735  -4.616  -2.687  1.00  0.00           O  
ATOM    588  CB  ASP A  39      12.258  -5.194  -0.239  1.00  0.00           C  
ATOM    589  CG  ASP A  39      12.060  -5.567   1.240  1.00  0.00           C  
ATOM    590  OD1 ASP A  39      13.050  -5.749   1.991  1.00  0.00           O  
ATOM    591  OD2 ASP A  39      10.894  -5.758   1.650  1.00  0.00           O  
ATOM    592  H   ASP A  39      11.355  -2.650  -0.196  1.00  0.00           H  
ATOM    593  HA  ASP A  39      13.982  -4.016   0.084  1.00  0.00           H  
ATOM    594 1HB  ASP A  39      11.284  -5.098  -0.719  1.00  0.00           H  
ATOM    595 2HB  ASP A  39      12.780  -6.023  -0.717  1.00  0.00           H  
ATOM    596  N   SER A  40      13.354  -2.431  -2.459  1.00  0.00           N  
ATOM    597  CA  SER A  40      13.832  -2.059  -3.797  1.00  0.00           C  
ATOM    598  C   SER A  40      15.317  -1.670  -3.798  1.00  0.00           C  
ATOM    599  O   SER A  40      15.943  -1.496  -2.756  1.00  0.00           O  
ATOM    600  CB  SER A  40      12.948  -0.964  -4.408  1.00  0.00           C  
ATOM    601  OG  SER A  40      13.335   0.319  -3.991  1.00  0.00           O  
ATOM    602  H   SER A  40      13.096  -1.686  -1.829  1.00  0.00           H  
ATOM    603  HA  SER A  40      13.716  -2.919  -4.458  1.00  0.00           H  
ATOM    604 1HB  SER A  40      13.040  -1.005  -5.494  1.00  0.00           H  
ATOM    605 2HB  SER A  40      11.905  -1.134  -4.143  1.00  0.00           H  
ATOM    606  HG  SER A  40      13.256   0.344  -3.035  1.00  0.00           H  
ATOM    607  N   SER A  41      15.896  -1.516  -4.991  1.00  0.00           N  
ATOM    608  CA  SER A  41      17.299  -1.125  -5.182  1.00  0.00           C  
ATOM    609  C   SER A  41      17.533   0.390  -5.192  1.00  0.00           C  
ATOM    610  O   SER A  41      18.668   0.827  -5.375  1.00  0.00           O  
ATOM    611  CB  SER A  41      17.813  -1.747  -6.481  1.00  0.00           C  
ATOM    612  OG  SER A  41      17.022  -1.317  -7.574  1.00  0.00           O  
ATOM    613  H   SER A  41      15.354  -1.673  -5.829  1.00  0.00           H  
ATOM    614  HA  SER A  41      17.885  -1.523  -4.352  1.00  0.00           H  
ATOM    615 1HB  SER A  41      17.748  -2.833  -6.401  1.00  0.00           H  
ATOM    616 2HB  SER A  41      18.855  -1.473  -6.643  1.00  0.00           H  
ATOM    617  HG  SER A  41      16.814  -0.387  -7.456  1.00  0.00           H  
ATOM    618  N   THR A  42      16.486   1.204  -5.037  1.00  0.00           N  
ATOM    619  CA  THR A  42      16.567   2.673  -5.064  1.00  0.00           C  
ATOM    620  C   THR A  42      15.850   3.285  -3.865  1.00  0.00           C  
ATOM    621  O   THR A  42      14.923   2.668  -3.342  1.00  0.00           O  
ATOM    622  CB  THR A  42      15.963   3.257  -6.350  1.00  0.00           C  
ATOM    623  OG1 THR A  42      14.644   2.801  -6.552  1.00  0.00           O  
ATOM    624  CG2 THR A  42      16.778   2.868  -7.584  1.00  0.00           C  
ATOM    625  H   THR A  42      15.582   0.800  -4.836  1.00  0.00           H  
ATOM    626  HA  THR A  42      17.617   2.963  -5.015  1.00  0.00           H  
ATOM    627  HB  THR A  42      15.952   4.344  -6.275  1.00  0.00           H  
ATOM    628  HG1 THR A  42      14.111   3.075  -5.802  1.00  0.00           H  
ATOM    629 1HG2 THR A  42      16.368   3.374  -8.457  1.00  0.00           H  
ATOM    630 2HG2 THR A  42      17.818   3.168  -7.450  1.00  0.00           H  
ATOM    631 3HG2 THR A  42      16.727   1.791  -7.743  1.00  0.00           H  
ATOM    632  N   PRO A  43      16.222   4.498  -3.423  1.00  0.00           N  
ATOM    633  CA  PRO A  43      15.431   5.223  -2.439  1.00  0.00           C  
ATOM    634  C   PRO A  43      13.985   5.409  -2.908  1.00  0.00           C  
ATOM    635  O   PRO A  43      13.722   5.576  -4.102  1.00  0.00           O  
ATOM    636  CB  PRO A  43      16.136   6.565  -2.229  1.00  0.00           C  
ATOM    637  CG  PRO A  43      17.574   6.275  -2.653  1.00  0.00           C  
ATOM    638  CD  PRO A  43      17.403   5.265  -3.786  1.00  0.00           C  
ATOM    639  HA  PRO A  43      15.456   4.679  -1.483  1.00  0.00           H  
ATOM    640 1HB  PRO A  43      15.712   7.323  -2.888  1.00  0.00           H  
ATOM    641 2HB  PRO A  43      16.081   6.889  -1.189  1.00  0.00           H  
ATOM    642 1HG  PRO A  43      18.112   5.813  -1.826  1.00  0.00           H  
ATOM    643 2HG  PRO A  43      18.087   7.177  -2.988  1.00  0.00           H  
ATOM    644 1HD  PRO A  43      17.224   5.787  -4.726  1.00  0.00           H  
ATOM    645 2HD  PRO A  43      18.291   4.637  -3.856  1.00  0.00           H  
ATOM    646  N   VAL A  44      13.070   5.383  -1.948  1.00  0.00           N  
ATOM    647  CA  VAL A  44      11.640   5.625  -2.146  1.00  0.00           C  
ATOM    648  C   VAL A  44      11.237   6.764  -1.227  1.00  0.00           C  
ATOM    649  O   VAL A  44      11.623   6.783  -0.059  1.00  0.00           O  
ATOM    650  CB  VAL A  44      10.834   4.352  -1.848  1.00  0.00           C  
ATOM    651  CG1 VAL A  44       9.321   4.588  -1.873  1.00  0.00           C  
ATOM    652  CG2 VAL A  44      11.170   3.255  -2.869  1.00  0.00           C  
ATOM    653  H   VAL A  44      13.374   5.226  -0.998  1.00  0.00           H  
ATOM    654  HA  VAL A  44      11.475   5.888  -3.192  1.00  0.00           H  
ATOM    655  HB  VAL A  44      11.104   3.995  -0.854  1.00  0.00           H  
ATOM    656 1HG1 VAL A  44       8.818   3.709  -1.471  1.00  0.00           H  
ATOM    657 2HG1 VAL A  44       9.037   5.425  -1.235  1.00  0.00           H  
ATOM    658 3HG1 VAL A  44       8.981   4.782  -2.890  1.00  0.00           H  
ATOM    659 1HG2 VAL A  44      12.245   3.077  -2.903  1.00  0.00           H  
ATOM    660 2HG2 VAL A  44      10.836   3.552  -3.863  1.00  0.00           H  
ATOM    661 3HG2 VAL A  44      10.691   2.319  -2.582  1.00  0.00           H  
ATOM    662  N   GLU A  45      10.454   7.702  -1.738  1.00  0.00           N  
ATOM    663  CA  GLU A  45       9.839   8.751  -0.939  1.00  0.00           C  
ATOM    664  C   GLU A  45       8.397   8.357  -0.610  1.00  0.00           C  
ATOM    665  O   GLU A  45       7.622   7.965  -1.480  1.00  0.00           O  
ATOM    666  CB  GLU A  45       9.976  10.100  -1.657  1.00  0.00           C  
ATOM    667  CG  GLU A  45       9.650  11.260  -0.709  1.00  0.00           C  
ATOM    668  CD  GLU A  45      10.172  12.612  -1.223  1.00  0.00           C  
ATOM    669  OE1 GLU A  45       9.366  13.560  -1.329  1.00  0.00           O  
ATOM    670  OE2 GLU A  45      11.408  12.738  -1.369  1.00  0.00           O  
ATOM    671  H   GLU A  45      10.110   7.585  -2.680  1.00  0.00           H  
ATOM    672  HA  GLU A  45      10.403   8.856  -0.012  1.00  0.00           H  
ATOM    673 1HB  GLU A  45       9.322  10.135  -2.528  1.00  0.00           H  
ATOM    674 2HB  GLU A  45      11.008  10.200  -1.992  1.00  0.00           H  
ATOM    675 1HG  GLU A  45      10.109  11.065   0.260  1.00  0.00           H  
ATOM    676 2HG  GLU A  45       8.571  11.295  -0.559  1.00  0.00           H  
ATOM    677  N   VAL A  46       8.038   8.409   0.671  1.00  0.00           N  
ATOM    678  CA  VAL A  46       6.690   8.104   1.145  1.00  0.00           C  
ATOM    679  C   VAL A  46       6.101   9.346   1.792  1.00  0.00           C  
ATOM    680  O   VAL A  46       6.563   9.801   2.840  1.00  0.00           O  
ATOM    681  CB  VAL A  46       6.659   6.890   2.090  1.00  0.00           C  
ATOM    682  CG1 VAL A  46       5.205   6.539   2.439  1.00  0.00           C  
ATOM    683  CG2 VAL A  46       7.303   5.653   1.447  1.00  0.00           C  
ATOM    684  H   VAL A  46       8.738   8.666   1.352  1.00  0.00           H  
ATOM    685  HA  VAL A  46       6.083   7.802   0.291  1.00  0.00           H  
ATOM    686  HB  VAL A  46       7.197   7.127   3.008  1.00  0.00           H  
ATOM    687 1HG1 VAL A  46       5.179   5.652   3.073  1.00  0.00           H  
ATOM    688 2HG1 VAL A  46       4.737   7.363   2.979  1.00  0.00           H  
ATOM    689 3HG1 VAL A  46       4.641   6.344   1.527  1.00  0.00           H  
ATOM    690 1HG2 VAL A  46       7.190   4.785   2.096  1.00  0.00           H  
ATOM    691 2HG2 VAL A  46       6.835   5.450   0.484  1.00  0.00           H  
ATOM    692 3HG2 VAL A  46       8.367   5.828   1.292  1.00  0.00           H  
ATOM    693  N   HIS A  47       5.041   9.873   1.186  1.00  0.00           N  
ATOM    694  CA  HIS A  47       4.231  10.941   1.755  1.00  0.00           C  
ATOM    695  C   HIS A  47       3.047  10.343   2.499  1.00  0.00           C  
ATOM    696  O   HIS A  47       2.192   9.682   1.914  1.00  0.00           O  
ATOM    697  CB  HIS A  47       3.743  11.908   0.682  1.00  0.00           C  
ATOM    698  CG  HIS A  47       4.828  12.385  -0.231  1.00  0.00           C  
ATOM    699  ND1 HIS A  47       5.674  13.443   0.006  1.00  0.00           N  
ATOM    700  CD2 HIS A  47       5.150  11.857  -1.451  1.00  0.00           C  
ATOM    701  CE1 HIS A  47       6.463  13.575  -1.074  1.00  0.00           C  
ATOM    702  NE2 HIS A  47       6.164  12.640  -1.982  1.00  0.00           N  
ATOM    703  H   HIS A  47       4.797   9.500   0.280  1.00  0.00           H  
ATOM    704  HA  HIS A  47       4.831  11.516   2.460  1.00  0.00           H  
ATOM    705 1HB  HIS A  47       2.975  11.424   0.078  1.00  0.00           H  
ATOM    706 2HB  HIS A  47       3.287  12.777   1.156  1.00  0.00           H  
ATOM    707  HD2 HIS A  47       4.672  11.004  -1.933  1.00  0.00           H  
ATOM    708  HE1 HIS A  47       7.239  14.328  -1.208  1.00  0.00           H  
ATOM    709  HE2 HIS A  47       6.602  12.532  -2.886  1.00  0.00           H  
ATOM    710  N   ILE A  48       2.976  10.608   3.794  1.00  0.00           N  
ATOM    711  CA  ILE A  48       1.918  10.140   4.675  1.00  0.00           C  
ATOM    712  C   ILE A  48       1.065  11.343   5.060  1.00  0.00           C  
ATOM    713  O   ILE A  48       1.588  12.336   5.570  1.00  0.00           O  
ATOM    714  CB  ILE A  48       2.500   9.434   5.915  1.00  0.00           C  
ATOM    715  CG1 ILE A  48       3.595   8.399   5.565  1.00  0.00           C  
ATOM    716  CG2 ILE A  48       1.332   8.782   6.678  1.00  0.00           C  
ATOM    717  CD1 ILE A  48       4.307   7.836   6.799  1.00  0.00           C  
ATOM    718  H   ILE A  48       3.709  11.174   4.196  1.00  0.00           H  
ATOM    719  HA  ILE A  48       1.318   9.408   4.136  1.00  0.00           H  
ATOM    720  HB  ILE A  48       2.961  10.193   6.548  1.00  0.00           H  
ATOM    721 1HG1 ILE A  48       4.369   8.868   4.958  1.00  0.00           H  
ATOM    722 2HG1 ILE A  48       3.164   7.580   4.989  1.00  0.00           H  
ATOM    723 1HG2 ILE A  48       0.619   9.543   6.997  1.00  0.00           H  
ATOM    724 2HG2 ILE A  48       0.815   8.071   6.034  1.00  0.00           H  
ATOM    725 3HG2 ILE A  48       1.682   8.267   7.573  1.00  0.00           H  
ATOM    726 1HD1 ILE A  48       5.129   7.194   6.481  1.00  0.00           H  
ATOM    727 2HD1 ILE A  48       3.624   7.242   7.406  1.00  0.00           H  
ATOM    728 3HD1 ILE A  48       4.710   8.653   7.399  1.00  0.00           H  
ATOM    729  N   LYS A  49      -0.246  11.257   4.847  1.00  0.00           N  
ATOM    730  CA  LYS A  49      -1.217  12.258   5.296  1.00  0.00           C  
ATOM    731  C   LYS A  49      -2.230  11.617   6.234  1.00  0.00           C  
ATOM    732  O   LYS A  49      -2.800  10.576   5.918  1.00  0.00           O  
ATOM    733  CB  LYS A  49      -1.867  12.930   4.083  1.00  0.00           C  
ATOM    734  CG  LYS A  49      -2.914  13.971   4.500  1.00  0.00           C  
ATOM    735  CD  LYS A  49      -3.662  14.514   3.283  1.00  0.00           C  
ATOM    736  CE  LYS A  49      -4.758  15.456   3.788  1.00  0.00           C  
ATOM    737  NZ  LYS A  49      -5.719  15.796   2.714  1.00  0.00           N  
ATOM    738  H   LYS A  49      -0.592  10.411   4.419  1.00  0.00           H  
ATOM    739  HA  LYS A  49      -0.683  13.038   5.841  1.00  0.00           H  
ATOM    740 1HB  LYS A  49      -1.093  13.415   3.487  1.00  0.00           H  
ATOM    741 2HB  LYS A  49      -2.342  12.165   3.468  1.00  0.00           H  
ATOM    742 1HG  LYS A  49      -3.650  13.509   5.160  1.00  0.00           H  
ATOM    743 2HG  LYS A  49      -2.430  14.787   5.036  1.00  0.00           H  
ATOM    744 1HD  LYS A  49      -2.972  15.039   2.623  1.00  0.00           H  
ATOM    745 2HD  LYS A  49      -4.110  13.678   2.747  1.00  0.00           H  
ATOM    746 1HE  LYS A  49      -5.285  14.956   4.600  1.00  0.00           H  
ATOM    747 2HE  LYS A  49      -4.307  16.350   4.219  1.00  0.00           H  
ATOM    748 1HZ  LYS A  49      -6.451  16.382   3.088  1.00  0.00           H  
ATOM    749 2HZ  LYS A  49      -5.265  16.257   1.938  1.00  0.00           H  
ATOM    750 3HZ  LYS A  49      -6.144  14.945   2.372  1.00  0.00           H  
ATOM    751  N   VAL A  50      -2.469  12.269   7.368  1.00  0.00           N  
ATOM    752  CA  VAL A  50      -3.356  11.803   8.438  1.00  0.00           C  
ATOM    753  C   VAL A  50      -4.117  13.005   8.982  1.00  0.00           C  
ATOM    754  O   VAL A  50      -3.553  13.850   9.679  1.00  0.00           O  
ATOM    755  CB  VAL A  50      -2.541  11.146   9.559  1.00  0.00           C  
ATOM    756  CG1 VAL A  50      -3.465  10.511  10.593  1.00  0.00           C  
ATOM    757  CG2 VAL A  50      -1.607  10.062   9.029  1.00  0.00           C  
ATOM    758  H   VAL A  50      -1.950  13.118   7.540  1.00  0.00           H  
ATOM    759  HA  VAL A  50      -4.045  11.068   8.021  1.00  0.00           H  
ATOM    760  HB  VAL A  50      -1.923  11.897  10.052  1.00  0.00           H  
ATOM    761 1HG1 VAL A  50      -2.845  10.055  11.365  1.00  0.00           H  
ATOM    762 2HG1 VAL A  50      -4.090   9.752  10.122  1.00  0.00           H  
ATOM    763 3HG1 VAL A  50      -4.095  11.267  11.060  1.00  0.00           H  
ATOM    764 1HG2 VAL A  50      -0.990   9.713   9.857  1.00  0.00           H  
ATOM    765 2HG2 VAL A  50      -2.176   9.253   8.570  1.00  0.00           H  
ATOM    766 3HG2 VAL A  50      -0.907  10.483   8.306  1.00  0.00           H  
ATOM    767  N   GLY A  51      -5.392  13.134   8.610  1.00  0.00           N  
ATOM    768  CA  GLY A  51      -6.125  14.386   8.802  1.00  0.00           C  
ATOM    769  C   GLY A  51      -5.395  15.554   8.124  1.00  0.00           C  
ATOM    770  O   GLY A  51      -5.181  15.535   6.907  1.00  0.00           O  
ATOM    771  H   GLY A  51      -5.818  12.397   8.067  1.00  0.00           H  
ATOM    772 1HA  GLY A  51      -7.129  14.286   8.390  1.00  0.00           H  
ATOM    773 2HA  GLY A  51      -6.233  14.584   9.868  1.00  0.00           H  
ATOM    774  N   ASP A  52      -4.986  16.541   8.923  1.00  0.00           N  
ATOM    775  CA  ASP A  52      -4.224  17.713   8.469  1.00  0.00           C  
ATOM    776  C   ASP A  52      -2.701  17.537   8.579  1.00  0.00           C  
ATOM    777  O   ASP A  52      -1.949  18.303   7.971  1.00  0.00           O  
ATOM    778  CB  ASP A  52      -4.669  18.949   9.261  1.00  0.00           C  
ATOM    779  CG  ASP A  52      -6.162  19.230   9.097  1.00  0.00           C  
ATOM    780  OD1 ASP A  52      -6.638  19.182   7.940  1.00  0.00           O  
ATOM    781  OD2 ASP A  52      -6.808  19.453  10.145  1.00  0.00           O  
ATOM    782  H   ASP A  52      -5.227  16.496   9.902  1.00  0.00           H  
ATOM    783  HA  ASP A  52      -4.445  17.882   7.415  1.00  0.00           H  
ATOM    784 1HB  ASP A  52      -4.434  18.799  10.314  1.00  0.00           H  
ATOM    785 2HB  ASP A  52      -4.113  19.818   8.909  1.00  0.00           H  
ATOM    786  N   GLU A  53      -2.225  16.535   9.327  1.00  0.00           N  
ATOM    787  CA  GLU A  53      -0.791  16.276   9.462  1.00  0.00           C  
ATOM    788  C   GLU A  53      -0.259  15.586   8.202  1.00  0.00           C  
ATOM    789  O   GLU A  53      -0.875  14.666   7.656  1.00  0.00           O  
ATOM    790  CB  GLU A  53      -0.466  15.490  10.749  1.00  0.00           C  
ATOM    791  CG  GLU A  53       1.056  15.461  11.022  1.00  0.00           C  
ATOM    792  CD  GLU A  53       1.469  14.799  12.352  1.00  0.00           C  
ATOM    793  OE1 GLU A  53       2.686  14.500  12.504  1.00  0.00           O  
ATOM    794  OE2 GLU A  53       0.591  14.595  13.216  1.00  0.00           O  
ATOM    795  H   GLU A  53      -2.864  15.836   9.678  1.00  0.00           H  
ATOM    796  HA  GLU A  53      -0.277  17.230   9.583  1.00  0.00           H  
ATOM    797 1HB  GLU A  53      -0.842  14.471  10.662  1.00  0.00           H  
ATOM    798 2HB  GLU A  53      -0.966  15.981  11.584  1.00  0.00           H  
ATOM    799 1HG  GLU A  53       1.426  16.486  11.016  1.00  0.00           H  
ATOM    800 2HG  GLU A  53       1.547  14.931  10.206  1.00  0.00           H  
ATOM    801  N   LYS A  54       0.909  16.039   7.739  1.00  0.00           N  
ATOM    802  CA  LYS A  54       1.629  15.463   6.604  1.00  0.00           C  
ATOM    803  C   LYS A  54       3.075  15.209   6.994  1.00  0.00           C  
ATOM    804  O   LYS A  54       3.712  16.091   7.566  1.00  0.00           O  
ATOM    805  CB  LYS A  54       1.578  16.394   5.389  1.00  0.00           C  
ATOM    806  CG  LYS A  54       0.156  16.621   4.864  1.00  0.00           C  
ATOM    807  CD  LYS A  54       0.209  17.595   3.685  1.00  0.00           C  
ATOM    808  CE  LYS A  54      -1.203  17.946   3.219  1.00  0.00           C  
ATOM    809  NZ  LYS A  54      -1.153  18.965   2.141  1.00  0.00           N  
ATOM    810  H   LYS A  54       1.372  16.773   8.255  1.00  0.00           H  
ATOM    811  HA  LYS A  54       1.162  14.513   6.344  1.00  0.00           H  
ATOM    812 1HB  LYS A  54       2.179  15.957   4.591  1.00  0.00           H  
ATOM    813 2HB  LYS A  54       2.019  17.352   5.663  1.00  0.00           H  
ATOM    814 1HG  LYS A  54      -0.269  15.671   4.540  1.00  0.00           H  
ATOM    815 2HG  LYS A  54      -0.468  17.048   5.650  1.00  0.00           H  
ATOM    816 1HD  LYS A  54       0.771  17.139   2.869  1.00  0.00           H  
ATOM    817 2HD  LYS A  54       0.719  18.503   4.005  1.00  0.00           H  
ATOM    818 1HE  LYS A  54      -1.758  18.327   4.077  1.00  0.00           H  
ATOM    819 2HE  LYS A  54      -1.690  17.035   2.872  1.00  0.00           H  
ATOM    820 1HZ  LYS A  54      -0.683  19.792   2.478  1.00  0.00           H  
ATOM    821 2HZ  LYS A  54      -0.634  18.615   1.349  1.00  0.00           H  
ATOM    822 3HZ  LYS A  54      -2.081  19.230   1.843  1.00  0.00           H  
ATOM    823  N   ARG A  55       3.601  14.040   6.639  1.00  0.00           N  
ATOM    824  CA  ARG A  55       5.022  13.699   6.771  1.00  0.00           C  
ATOM    825  C   ARG A  55       5.548  13.136   5.465  1.00  0.00           C  
ATOM    826  O   ARG A  55       4.848  12.383   4.802  1.00  0.00           O  
ATOM    827  CB  ARG A  55       5.247  12.712   7.925  1.00  0.00           C  
ATOM    828  CG  ARG A  55       4.780  13.296   9.267  1.00  0.00           C  
ATOM    829  CD  ARG A  55       5.794  13.060  10.377  1.00  0.00           C  
ATOM    830  NE  ARG A  55       5.256  13.556  11.646  1.00  0.00           N  
ATOM    831  CZ  ARG A  55       5.899  13.725  12.774  1.00  0.00           C  
ATOM    832  NH1 ARG A  55       7.180  13.493  12.899  1.00  0.00           N  
ATOM    833  NH2 ARG A  55       5.208  14.139  13.790  1.00  0.00           N  
ATOM    834  H   ARG A  55       3.000  13.379   6.168  1.00  0.00           H  
ATOM    835  HA  ARG A  55       5.574  14.606   7.021  1.00  0.00           H  
ATOM    836 1HB  ARG A  55       6.311  12.480   7.973  1.00  0.00           H  
ATOM    837 2HB  ARG A  55       4.711  11.784   7.730  1.00  0.00           H  
ATOM    838 1HG  ARG A  55       4.635  14.374   9.192  1.00  0.00           H  
ATOM    839 2HG  ARG A  55       3.827  12.843   9.541  1.00  0.00           H  
ATOM    840 1HD  ARG A  55       6.715  13.588  10.128  1.00  0.00           H  
ATOM    841 2HD  ARG A  55       6.000  11.993  10.458  1.00  0.00           H  
ATOM    842  HE  ARG A  55       4.270  13.771  11.699  1.00  0.00           H  
ATOM    843 1HH1 ARG A  55       7.634  13.637  13.790  1.00  0.00           H  
ATOM    844 2HH1 ARG A  55       7.685  13.144  12.097  1.00  0.00           H  
ATOM    845 1HH2 ARG A  55       4.226  14.297  13.613  1.00  0.00           H  
ATOM    846 2HH2 ARG A  55       5.582  14.185  14.727  1.00  0.00           H  
ATOM    847  N   THR A  56       6.782  13.479   5.135  1.00  0.00           N  
ATOM    848  CA  THR A  56       7.530  12.873   4.033  1.00  0.00           C  
ATOM    849  C   THR A  56       8.692  12.101   4.632  1.00  0.00           C  
ATOM    850  O   THR A  56       9.385  12.622   5.506  1.00  0.00           O  
ATOM    851  CB  THR A  56       8.036  13.933   3.051  1.00  0.00           C  
ATOM    852  OG1 THR A  56       6.961  14.648   2.477  1.00  0.00           O  
ATOM    853  CG2 THR A  56       8.794  13.321   1.883  1.00  0.00           C  
ATOM    854  H   THR A  56       7.304  14.084   5.753  1.00  0.00           H  
ATOM    855  HA  THR A  56       6.866  12.196   3.495  1.00  0.00           H  
ATOM    856  HB  THR A  56       8.690  14.633   3.572  1.00  0.00           H  
ATOM    857  HG1 THR A  56       6.637  14.065   1.786  1.00  0.00           H  
ATOM    858 1HG2 THR A  56       9.707  12.833   2.225  1.00  0.00           H  
ATOM    859 2HG2 THR A  56       8.166  12.593   1.370  1.00  0.00           H  
ATOM    860 3HG2 THR A  56       9.084  14.102   1.181  1.00  0.00           H  
ATOM    861  N   VAL A  57       8.886  10.866   4.184  1.00  0.00           N  
ATOM    862  CA  VAL A  57       9.974   9.997   4.629  1.00  0.00           C  
ATOM    863  C   VAL A  57      10.667   9.416   3.414  1.00  0.00           C  
ATOM    864  O   VAL A  57      10.036   8.738   2.609  1.00  0.00           O  
ATOM    865  CB  VAL A  57       9.450   8.869   5.533  1.00  0.00           C  
ATOM    866  CG1 VAL A  57      10.585   7.972   6.041  1.00  0.00           C  
ATOM    867  CG2 VAL A  57       8.742   9.457   6.755  1.00  0.00           C  
ATOM    868  H   VAL A  57       8.244  10.489   3.501  1.00  0.00           H  
ATOM    869  HA  VAL A  57      10.676  10.593   5.214  1.00  0.00           H  
ATOM    870  HB  VAL A  57       8.739   8.252   4.984  1.00  0.00           H  
ATOM    871 1HG1 VAL A  57      10.174   7.179   6.666  1.00  0.00           H  
ATOM    872 2HG1 VAL A  57      11.099   7.496   5.206  1.00  0.00           H  
ATOM    873 3HG1 VAL A  57      11.305   8.555   6.615  1.00  0.00           H  
ATOM    874 1HG2 VAL A  57       7.772   9.861   6.469  1.00  0.00           H  
ATOM    875 2HG2 VAL A  57       9.355  10.239   7.204  1.00  0.00           H  
ATOM    876 3HG2 VAL A  57       8.606   8.657   7.484  1.00  0.00           H  
ATOM    877  N   THR A  58      11.969   9.643   3.301  1.00  0.00           N  
ATOM    878  CA  THR A  58      12.812   8.878   2.383  1.00  0.00           C  
ATOM    879  C   THR A  58      13.203   7.572   3.063  1.00  0.00           C  
ATOM    880  O   THR A  58      13.731   7.593   4.172  1.00  0.00           O  
ATOM    881  CB  THR A  58      14.063   9.667   1.986  1.00  0.00           C  
ATOM    882  OG1 THR A  58      13.713  10.962   1.547  1.00  0.00           O  
ATOM    883  CG2 THR A  58      14.843   8.977   0.869  1.00  0.00           C  
ATOM    884  H   THR A  58      12.432  10.246   3.965  1.00  0.00           H  
ATOM    885  HA  THR A  58      12.237   8.666   1.481  1.00  0.00           H  
ATOM    886  HB  THR A  58      14.712   9.770   2.856  1.00  0.00           H  
ATOM    887  HG1 THR A  58      13.407  10.928   0.638  1.00  0.00           H  
ATOM    888 1HG2 THR A  58      14.189   8.783   0.019  1.00  0.00           H  
ATOM    889 2HG2 THR A  58      15.666   9.618   0.552  1.00  0.00           H  
ATOM    890 3HG2 THR A  58      15.258   8.036   1.231  1.00  0.00           H  
ATOM    891  N   VAL A  59      12.946   6.446   2.405  1.00  0.00           N  
ATOM    892  CA  VAL A  59      13.319   5.106   2.864  1.00  0.00           C  
ATOM    893  C   VAL A  59      14.365   4.566   1.897  1.00  0.00           C  
ATOM    894  O   VAL A  59      14.078   4.346   0.716  1.00  0.00           O  
ATOM    895  CB  VAL A  59      12.088   4.182   2.941  1.00  0.00           C  
ATOM    896  CG1 VAL A  59      12.433   2.864   3.646  1.00  0.00           C  
ATOM    897  CG2 VAL A  59      10.924   4.815   3.715  1.00  0.00           C  
ATOM    898  H   VAL A  59      12.475   6.517   1.515  1.00  0.00           H  
ATOM    899  HA  VAL A  59      13.723   5.186   3.874  1.00  0.00           H  
ATOM    900  HB  VAL A  59      11.739   3.961   1.933  1.00  0.00           H  
ATOM    901 1HG1 VAL A  59      13.293   2.394   3.168  1.00  0.00           H  
ATOM    902 2HG1 VAL A  59      12.683   3.046   4.691  1.00  0.00           H  
ATOM    903 3HG1 VAL A  59      11.585   2.180   3.596  1.00  0.00           H  
ATOM    904 1HG2 VAL A  59      10.099   4.104   3.768  1.00  0.00           H  
ATOM    905 2HG2 VAL A  59      10.568   5.709   3.203  1.00  0.00           H  
ATOM    906 3HG2 VAL A  59      11.248   5.076   4.722  1.00  0.00           H  
ATOM    907  N   ASN A  60      15.596   4.384   2.362  1.00  0.00           N  
ATOM    908  CA  ASN A  60      16.695   3.889   1.538  1.00  0.00           C  
ATOM    909  C   ASN A  60      16.565   2.379   1.265  1.00  0.00           C  
ATOM    910  O   ASN A  60      15.836   1.682   1.971  1.00  0.00           O  
ATOM    911  CB  ASN A  60      18.030   4.243   2.205  1.00  0.00           C  
ATOM    912  CG  ASN A  60      18.221   5.740   2.280  1.00  0.00           C  
ATOM    913  OD1 ASN A  60      18.382   6.412   1.272  1.00  0.00           O  
ATOM    914  ND2 ASN A  60      18.168   6.296   3.464  1.00  0.00           N  
ATOM    915  H   ASN A  60      15.777   4.542   3.343  1.00  0.00           H  
ATOM    916  HA  ASN A  60      16.655   4.390   0.570  1.00  0.00           H  
ATOM    917 1HB  ASN A  60      18.865   3.831   1.639  1.00  0.00           H  
ATOM    918 2HB  ASN A  60      18.065   3.810   3.205  1.00  0.00           H  
ATOM    919 1HD2 ASN A  60      17.764   5.756   4.216  1.00  0.00           H  
ATOM    920 2HD2 ASN A  60      18.178   7.305   3.505  1.00  0.00           H  
ATOM    921  N   PRO A  61      17.262   1.845   0.247  1.00  0.00           N  
ATOM    922  CA  PRO A  61      17.290   0.408  -0.022  1.00  0.00           C  
ATOM    923  C   PRO A  61      17.653  -0.424   1.215  1.00  0.00           C  
ATOM    924  O   PRO A  61      18.678  -0.182   1.852  1.00  0.00           O  
ATOM    925  CB  PRO A  61      18.338   0.233  -1.126  1.00  0.00           C  
ATOM    926  CG  PRO A  61      18.233   1.549  -1.885  1.00  0.00           C  
ATOM    927  CD  PRO A  61      18.029   2.560  -0.764  1.00  0.00           C  
ATOM    928  HA  PRO A  61      16.307   0.092  -0.402  1.00  0.00           H  
ATOM    929 1HB  PRO A  61      18.127  -0.626  -1.762  1.00  0.00           H  
ATOM    930 2HB  PRO A  61      19.336   0.148  -0.697  1.00  0.00           H  
ATOM    931 1HG  PRO A  61      19.126   1.759  -2.474  1.00  0.00           H  
ATOM    932 2HG  PRO A  61      17.342   1.517  -2.512  1.00  0.00           H  
ATOM    933 1HD  PRO A  61      17.494   3.432  -1.141  1.00  0.00           H  
ATOM    934 2HD  PRO A  61      18.997   2.851  -0.357  1.00  0.00           H  
ATOM    935  N   GLY A  62      16.822  -1.414   1.541  1.00  0.00           N  
ATOM    936  CA  GLY A  62      16.981  -2.298   2.698  1.00  0.00           C  
ATOM    937  C   GLY A  62      16.609  -1.674   4.048  1.00  0.00           C  
ATOM    938  O   GLY A  62      16.712  -2.352   5.071  1.00  0.00           O  
ATOM    939  H   GLY A  62      15.956  -1.499   1.027  1.00  0.00           H  
ATOM    940 1HA  GLY A  62      16.365  -3.187   2.564  1.00  0.00           H  
ATOM    941 2HA  GLY A  62      18.016  -2.631   2.762  1.00  0.00           H  
ATOM    942  N   GLU A  63      16.188  -0.409   4.074  1.00  0.00           N  
ATOM    943  CA  GLU A  63      15.845   0.306   5.300  1.00  0.00           C  
ATOM    944  C   GLU A  63      14.423  -0.029   5.776  1.00  0.00           C  
ATOM    945  O   GLU A  63      13.500  -0.244   4.981  1.00  0.00           O  
ATOM    946  CB  GLU A  63      16.060   1.816   5.094  1.00  0.00           C  
ATOM    947  CG  GLU A  63      16.070   2.620   6.403  1.00  0.00           C  
ATOM    948  CD  GLU A  63      16.361   4.120   6.200  1.00  0.00           C  
ATOM    949  OE1 GLU A  63      16.583   4.802   7.222  1.00  0.00           O  
ATOM    950  OE2 GLU A  63      16.402   4.590   5.036  1.00  0.00           O  
ATOM    951  H   GLU A  63      16.091   0.094   3.203  1.00  0.00           H  
ATOM    952  HA  GLU A  63      16.538   0.000   6.084  1.00  0.00           H  
ATOM    953 1HB  GLU A  63      17.022   1.962   4.602  1.00  0.00           H  
ATOM    954 2HB  GLU A  63      15.272   2.203   4.449  1.00  0.00           H  
ATOM    955 1HG  GLU A  63      15.103   2.512   6.895  1.00  0.00           H  
ATOM    956 2HG  GLU A  63      16.829   2.195   7.059  1.00  0.00           H  
ATOM    957  N   GLU A  64      14.250  -0.032   7.099  1.00  0.00           N  
ATOM    958  CA  GLU A  64      12.951  -0.016   7.765  1.00  0.00           C  
ATOM    959  C   GLU A  64      12.851   1.249   8.630  1.00  0.00           C  
ATOM    960  O   GLU A  64      13.710   1.494   9.477  1.00  0.00           O  
ATOM    961  CB  GLU A  64      12.728  -1.321   8.557  1.00  0.00           C  
ATOM    962  CG  GLU A  64      11.317  -1.406   9.165  1.00  0.00           C  
ATOM    963  CD  GLU A  64      10.984  -2.791   9.750  1.00  0.00           C  
ATOM    964  OE1 GLU A  64      10.684  -2.886  10.961  1.00  0.00           O  
ATOM    965  OE2 GLU A  64      10.864  -3.772   8.971  1.00  0.00           O  
ATOM    966  H   GLU A  64      15.043   0.198   7.682  1.00  0.00           H  
ATOM    967  HA  GLU A  64      12.171   0.002   7.003  1.00  0.00           H  
ATOM    968 1HB  GLU A  64      12.863  -2.160   7.876  1.00  0.00           H  
ATOM    969 2HB  GLU A  64      13.468  -1.401   9.354  1.00  0.00           H  
ATOM    970 1HG  GLU A  64      11.213  -0.643   9.936  1.00  0.00           H  
ATOM    971 2HG  GLU A  64      10.585  -1.190   8.386  1.00  0.00           H  
ATOM    972  N   VAL A  65      11.807   2.052   8.415  1.00  0.00           N  
ATOM    973  CA  VAL A  65      11.561   3.314   9.131  1.00  0.00           C  
ATOM    974  C   VAL A  65      10.195   3.261   9.804  1.00  0.00           C  
ATOM    975  O   VAL A  65       9.215   2.833   9.200  1.00  0.00           O  
ATOM    976  CB  VAL A  65      11.664   4.542   8.199  1.00  0.00           C  
ATOM    977  CG1 VAL A  65      11.476   5.847   8.989  1.00  0.00           C  
ATOM    978  CG2 VAL A  65      13.023   4.617   7.495  1.00  0.00           C  
ATOM    979  H   VAL A  65      11.122   1.755   7.734  1.00  0.00           H  
ATOM    980  HA  VAL A  65      12.340   3.442   9.884  1.00  0.00           H  
ATOM    981  HB  VAL A  65      10.888   4.484   7.436  1.00  0.00           H  
ATOM    982 1HG1 VAL A  65      11.717   6.703   8.359  1.00  0.00           H  
ATOM    983 2HG1 VAL A  65      12.143   5.860   9.851  1.00  0.00           H  
ATOM    984 3HG1 VAL A  65      10.443   5.944   9.323  1.00  0.00           H  
ATOM    985 1HG2 VAL A  65      13.086   5.513   6.877  1.00  0.00           H  
ATOM    986 2HG2 VAL A  65      13.155   3.752   6.846  1.00  0.00           H  
ATOM    987 3HG2 VAL A  65      13.831   4.635   8.226  1.00  0.00           H  
ATOM    988  N   GLU A  66      10.103   3.735  11.046  1.00  0.00           N  
ATOM    989  CA  GLU A  66       8.832   3.898  11.757  1.00  0.00           C  
ATOM    990  C   GLU A  66       8.481   5.384  11.914  1.00  0.00           C  
ATOM    991  O   GLU A  66       9.305   6.198  12.330  1.00  0.00           O  
ATOM    992  CB  GLU A  66       8.859   3.146  13.102  1.00  0.00           C  
ATOM    993  CG  GLU A  66       7.471   3.097  13.763  1.00  0.00           C  
ATOM    994  CD  GLU A  66       7.460   2.308  15.085  1.00  0.00           C  
ATOM    995  OE1 GLU A  66       7.419   2.953  16.153  1.00  0.00           O  
ATOM    996  OE2 GLU A  66       7.389   1.053  15.045  1.00  0.00           O  
ATOM    997  H   GLU A  66      10.934   4.107  11.484  1.00  0.00           H  
ATOM    998  HA  GLU A  66       8.045   3.420  11.173  1.00  0.00           H  
ATOM    999 1HB  GLU A  66       9.193   2.123  12.927  1.00  0.00           H  
ATOM   1000 2HB  GLU A  66       9.565   3.631  13.776  1.00  0.00           H  
ATOM   1001 1HG  GLU A  66       7.128   4.115  13.952  1.00  0.00           H  
ATOM   1002 2HG  GLU A  66       6.764   2.643  13.069  1.00  0.00           H  
ATOM   1003  N   VAL A  67       7.230   5.733  11.617  1.00  0.00           N  
ATOM   1004  CA  VAL A  67       6.637   7.051  11.862  1.00  0.00           C  
ATOM   1005  C   VAL A  67       5.446   6.872  12.787  1.00  0.00           C  
ATOM   1006  O   VAL A  67       4.598   6.019  12.547  1.00  0.00           O  
ATOM   1007  CB  VAL A  67       6.177   7.731  10.561  1.00  0.00           C  
ATOM   1008  CG1 VAL A  67       5.801   9.200  10.810  1.00  0.00           C  
ATOM   1009  CG2 VAL A  67       7.253   7.712   9.480  1.00  0.00           C  
ATOM   1010  H   VAL A  67       6.624   5.018  11.242  1.00  0.00           H  
ATOM   1011  HA  VAL A  67       7.391   7.689  12.325  1.00  0.00           H  
ATOM   1012  HB  VAL A  67       5.302   7.212  10.171  1.00  0.00           H  
ATOM   1013 1HG1 VAL A  67       4.969   9.267  11.511  1.00  0.00           H  
ATOM   1014 2HG1 VAL A  67       6.658   9.741  11.210  1.00  0.00           H  
ATOM   1015 3HG1 VAL A  67       5.487   9.660   9.873  1.00  0.00           H  
ATOM   1016 1HG2 VAL A  67       7.503   6.686   9.209  1.00  0.00           H  
ATOM   1017 2HG2 VAL A  67       8.151   8.223   9.827  1.00  0.00           H  
ATOM   1018 3HG2 VAL A  67       6.850   8.201   8.593  1.00  0.00           H  
ATOM   1019  N   THR A  68       5.348   7.689  13.832  1.00  0.00           N  
ATOM   1020  CA  THR A  68       4.189   7.688  14.732  1.00  0.00           C  
ATOM   1021  C   THR A  68       3.431   9.003  14.620  1.00  0.00           C  
ATOM   1022  O   THR A  68       4.033  10.077  14.654  1.00  0.00           O  
ATOM   1023  CB  THR A  68       4.601   7.403  16.181  1.00  0.00           C  
ATOM   1024  OG1 THR A  68       5.245   6.153  16.267  1.00  0.00           O  
ATOM   1025  CG2 THR A  68       3.405   7.308  17.130  1.00  0.00           C  
ATOM   1026  H   THR A  68       6.047   8.407  13.959  1.00  0.00           H  
ATOM   1027  HA  THR A  68       3.523   6.877  14.437  1.00  0.00           H  
ATOM   1028  HB  THR A  68       5.279   8.183  16.531  1.00  0.00           H  
ATOM   1029  HG1 THR A  68       6.149   6.270  16.567  1.00  0.00           H  
ATOM   1030 1HG2 THR A  68       3.745   6.975  18.112  1.00  0.00           H  
ATOM   1031 2HG2 THR A  68       2.932   8.283  17.244  1.00  0.00           H  
ATOM   1032 3HG2 THR A  68       2.676   6.597  16.743  1.00  0.00           H  
ATOM   1033  N   PHE A  69       2.110   8.898  14.530  1.00  0.00           N  
ATOM   1034  CA  PHE A  69       1.154   9.994  14.620  1.00  0.00           C  
ATOM   1035  C   PHE A  69       0.368   9.855  15.919  1.00  0.00           C  
ATOM   1036  O   PHE A  69       0.029   8.737  16.312  1.00  0.00           O  
ATOM   1037  CB  PHE A  69       0.205   9.958  13.419  1.00  0.00           C  
ATOM   1038  CG  PHE A  69       0.892  10.145  12.084  1.00  0.00           C  
ATOM   1039  CD1 PHE A  69       0.884  11.409  11.469  1.00  0.00           C  
ATOM   1040  CD2 PHE A  69       1.545   9.063  11.463  1.00  0.00           C  
ATOM   1041  CE1 PHE A  69       1.521  11.589  10.232  1.00  0.00           C  
ATOM   1042  CE2 PHE A  69       2.202   9.249  10.237  1.00  0.00           C  
ATOM   1043  CZ  PHE A  69       2.189  10.514   9.622  1.00  0.00           C  
ATOM   1044  H   PHE A  69       1.713   7.969  14.496  1.00  0.00           H  
ATOM   1045  HA  PHE A  69       1.706  10.935  14.621  1.00  0.00           H  
ATOM   1046 1HB  PHE A  69      -0.326   9.006  13.411  1.00  0.00           H  
ATOM   1047 2HB  PHE A  69      -0.539  10.746  13.541  1.00  0.00           H  
ATOM   1048  HD1 PHE A  69       0.387  12.239  11.947  1.00  0.00           H  
ATOM   1049  HD2 PHE A  69       1.557   8.092  11.936  1.00  0.00           H  
ATOM   1050  HE1 PHE A  69       1.496  12.557   9.753  1.00  0.00           H  
ATOM   1051  HE2 PHE A  69       2.719   8.424   9.771  1.00  0.00           H  
ATOM   1052  HZ  PHE A  69       2.691  10.662   8.677  1.00  0.00           H  
ATOM   1053  N   SER A  70       0.042  10.983  16.547  1.00  0.00           N  
ATOM   1054  CA  SER A  70      -0.781  11.025  17.757  1.00  0.00           C  
ATOM   1055  C   SER A  70      -1.948  11.984  17.564  1.00  0.00           C  
ATOM   1056  O   SER A  70      -1.774  13.082  17.034  1.00  0.00           O  
ATOM   1057  CB  SER A  70       0.050  11.453  18.951  1.00  0.00           C  
ATOM   1058  OG  SER A  70      -0.744  11.569  20.100  1.00  0.00           O  
ATOM   1059  H   SER A  70       0.304  11.866  16.134  1.00  0.00           H  
ATOM   1060  HA  SER A  70      -1.171  10.024  17.945  1.00  0.00           H  
ATOM   1061 1HB  SER A  70       0.841  10.723  19.124  1.00  0.00           H  
ATOM   1062 2HB  SER A  70       0.528  12.408  18.738  1.00  0.00           H  
ATOM   1063  HG  SER A  70      -1.600  11.884  19.799  1.00  0.00           H  
ATOM   1064  N   ALA A  71      -3.135  11.596  18.017  1.00  0.00           N  
ATOM   1065  CA  ALA A  71      -4.331  12.416  17.930  1.00  0.00           C  
ATOM   1066  C   ALA A  71      -5.218  12.222  19.161  1.00  0.00           C  
ATOM   1067  O   ALA A  71      -5.577  11.104  19.503  1.00  0.00           O  
ATOM   1068  CB  ALA A  71      -5.088  12.055  16.647  1.00  0.00           C  
ATOM   1069  H   ALA A  71      -3.223  10.686  18.445  1.00  0.00           H  
ATOM   1070  HA  ALA A  71      -4.023  13.461  17.900  1.00  0.00           H  
ATOM   1071 1HB  ALA A  71      -6.019  12.620  16.600  1.00  0.00           H  
ATOM   1072 2HB  ALA A  71      -5.338  10.994  16.652  1.00  0.00           H  
ATOM   1073 3HB  ALA A  71      -4.473  12.271  15.773  1.00  0.00           H  
ATOM   1074  N   ASN A  72      -5.654  13.333  19.763  1.00  0.00           N  
ATOM   1075  CA  ASN A  72      -6.657  13.304  20.836  1.00  0.00           C  
ATOM   1076  C   ASN A  72      -8.008  12.745  20.358  1.00  0.00           C  
ATOM   1077  O   ASN A  72      -8.785  12.242  21.161  1.00  0.00           O  
ATOM   1078  CB  ASN A  72      -6.837  14.692  21.423  1.00  0.00           C  
ATOM   1079  CG  ASN A  72      -5.666  15.121  22.262  1.00  0.00           C  
ATOM   1080  OD1 ASN A  72      -4.878  14.287  22.723  1.00  0.00           O  
ATOM   1081  ND2 ASN A  72      -5.536  16.407  22.468  1.00  0.00           N  
ATOM   1082  H   ASN A  72      -5.220  14.214  19.528  1.00  0.00           H  
ATOM   1083  HA  ASN A  72      -6.304  12.634  21.622  1.00  0.00           H  
ATOM   1084 1HB  ASN A  72      -6.976  15.413  20.616  1.00  0.00           H  
ATOM   1085 2HB  ASN A  72      -7.737  14.713  22.038  1.00  0.00           H  
ATOM   1086 1HD2 ASN A  72      -4.775  16.751  23.019  1.00  0.00           H  
ATOM   1087 2HD2 ASN A  72      -6.196  17.046  22.075  1.00  0.00           H  
ATOM   1088  N   ASP A  73      -8.288  12.881  19.060  1.00  0.00           N  
ATOM   1089  CA  ASP A  73      -9.458  12.317  18.398  1.00  0.00           C  
ATOM   1090  C   ASP A  73      -9.006  11.202  17.437  1.00  0.00           C  
ATOM   1091  O   ASP A  73      -8.439  11.510  16.379  1.00  0.00           O  
ATOM   1092  CB  ASP A  73     -10.229  13.399  17.637  1.00  0.00           C  
ATOM   1093  CG  ASP A  73     -11.516  12.880  17.011  1.00  0.00           C  
ATOM   1094  OD1 ASP A  73     -11.753  11.697  17.081  1.00  0.00           O  
ATOM   1095  OD2 ASP A  73     -12.250  13.671  16.468  1.00  0.00           O  
ATOM   1096  H   ASP A  73      -7.555  13.228  18.458  1.00  0.00           H  
ATOM   1097  HA  ASP A  73     -10.116  11.895  19.158  1.00  0.00           H  
ATOM   1098 1HB  ASP A  73     -10.476  14.215  18.317  1.00  0.00           H  
ATOM   1099 2HB  ASP A  73      -9.597  13.809  16.849  1.00  0.00           H  
ATOM   1100  N   PRO A  74      -9.257   9.921  17.767  1.00  0.00           N  
ATOM   1101  CA  PRO A  74      -8.923   8.791  16.907  1.00  0.00           C  
ATOM   1102  C   PRO A  74      -9.593   8.854  15.531  1.00  0.00           C  
ATOM   1103  O   PRO A  74      -9.071   8.271  14.584  1.00  0.00           O  
ATOM   1104  CB  PRO A  74      -9.435   7.599  17.721  1.00  0.00           C  
ATOM   1105  CG  PRO A  74      -9.385   8.072  19.134  1.00  0.00           C  
ATOM   1106  CD  PRO A  74      -9.812   9.513  19.061  1.00  0.00           C  
ATOM   1107  HA  PRO A  74      -7.832   8.746  16.776  1.00  0.00           H  
ATOM   1108 1HB  PRO A  74     -10.452   7.331  17.397  1.00  0.00           H  
ATOM   1109 2HB  PRO A  74      -8.798   6.720  17.542  1.00  0.00           H  
ATOM   1110 1HG  PRO A  74     -10.051   7.463  19.762  1.00  0.00           H  
ATOM   1111 2HG  PRO A  74      -8.369   7.951  19.539  1.00  0.00           H  
ATOM   1112 1HD  PRO A  74     -10.910   9.572  19.084  1.00  0.00           H  
ATOM   1113 2HD  PRO A  74      -9.376  10.069  19.905  1.00  0.00           H  
ATOM   1114  N   HIS A  75     -10.693   9.601  15.358  1.00  0.00           N  
ATOM   1115  CA  HIS A  75     -11.320   9.776  14.046  1.00  0.00           C  
ATOM   1116  C   HIS A  75     -10.405  10.472  13.030  1.00  0.00           C  
ATOM   1117  O   HIS A  75     -10.604  10.317  11.823  1.00  0.00           O  
ATOM   1118  CB  HIS A  75     -12.620  10.575  14.186  1.00  0.00           C  
ATOM   1119  CG  HIS A  75     -13.716   9.823  14.875  1.00  0.00           C  
ATOM   1120  ND1 HIS A  75     -14.355   8.745  14.300  1.00  0.00           N  
ATOM   1121  CD2 HIS A  75     -14.288   9.994  16.091  1.00  0.00           C  
ATOM   1122  CE1 HIS A  75     -15.272   8.284  15.133  1.00  0.00           C  
ATOM   1123  NE2 HIS A  75     -15.251   9.025  16.225  1.00  0.00           N  
ATOM   1124  H   HIS A  75     -11.080  10.116  16.135  1.00  0.00           H  
ATOM   1125  HA  HIS A  75     -11.561   8.800  13.625  1.00  0.00           H  
ATOM   1126 1HB  HIS A  75     -12.427  11.489  14.749  1.00  0.00           H  
ATOM   1127 2HB  HIS A  75     -12.975  10.867  13.199  1.00  0.00           H  
ATOM   1128  HD2 HIS A  75     -14.032  10.759  16.825  1.00  0.00           H  
ATOM   1129  HE1 HIS A  75     -15.932   7.437  14.949  1.00  0.00           H  
ATOM   1130  HE2 HIS A  75     -15.845   8.903  17.033  1.00  0.00           H  
ATOM   1131  N   LYS A  76      -9.343  11.166  13.474  1.00  0.00           N  
ATOM   1132  CA  LYS A  76      -8.289  11.676  12.575  1.00  0.00           C  
ATOM   1133  C   LYS A  76      -7.584  10.566  11.793  1.00  0.00           C  
ATOM   1134  O   LYS A  76      -7.068  10.815  10.704  1.00  0.00           O  
ATOM   1135  CB  LYS A  76      -7.256  12.474  13.372  1.00  0.00           C  
ATOM   1136  CG  LYS A  76      -7.794  13.756  13.993  1.00  0.00           C  
ATOM   1137  CD  LYS A  76      -8.162  14.775  12.925  1.00  0.00           C  
ATOM   1138  CE  LYS A  76      -8.643  16.079  13.545  1.00  0.00           C  
ATOM   1139  NZ  LYS A  76      -9.043  17.072  12.512  1.00  0.00           N  
ATOM   1140  H   LYS A  76      -9.220  11.253  14.473  1.00  0.00           H  
ATOM   1141  HA  LYS A  76      -8.751  12.336  11.840  1.00  0.00           H  
ATOM   1142 1HB  LYS A  76      -6.859  11.854  14.176  1.00  0.00           H  
ATOM   1143 2HB  LYS A  76      -6.422  12.741  12.723  1.00  0.00           H  
ATOM   1144 1HG  LYS A  76      -8.680  13.529  14.587  1.00  0.00           H  
ATOM   1145 2HG  LYS A  76      -7.038  14.187  14.649  1.00  0.00           H  
ATOM   1146 1HD  LYS A  76      -7.291  14.979  12.300  1.00  0.00           H  
ATOM   1147 2HD  LYS A  76      -8.953  14.371  12.294  1.00  0.00           H  
ATOM   1148 1HE  LYS A  76      -9.497  15.881  14.191  1.00  0.00           H  
ATOM   1149 2HE  LYS A  76      -7.847  16.508  14.153  1.00  0.00           H  
ATOM   1150 1HZ  LYS A  76      -9.354  17.921  12.962  1.00  0.00           H  
ATOM   1151 2HZ  LYS A  76      -8.252  17.278  11.917  1.00  0.00           H  
ATOM   1152 3HZ  LYS A  76      -9.794  16.693  11.953  1.00  0.00           H  
ATOM   1153  N   PHE A  77      -7.594   9.348  12.324  1.00  0.00           N  
ATOM   1154  CA  PHE A  77      -7.023   8.163  11.702  1.00  0.00           C  
ATOM   1155  C   PHE A  77      -7.979   7.452  10.741  1.00  0.00           C  
ATOM   1156  O   PHE A  77      -7.588   6.460  10.140  1.00  0.00           O  
ATOM   1157  CB  PHE A  77      -6.576   7.180  12.786  1.00  0.00           C  
ATOM   1158  CG  PHE A  77      -5.530   7.734  13.712  1.00  0.00           C  
ATOM   1159  CD1 PHE A  77      -5.769   7.824  15.075  1.00  0.00           C  
ATOM   1160  CD2 PHE A  77      -4.308   8.167  13.222  1.00  0.00           C  
ATOM   1161  CE1 PHE A  77      -4.808   8.334  15.928  1.00  0.00           C  
ATOM   1162  CE2 PHE A  77      -3.345   8.676  14.072  1.00  0.00           C  
ATOM   1163  CZ  PHE A  77      -3.596   8.759  15.427  1.00  0.00           C  
ATOM   1164  H   PHE A  77      -8.042   9.217  13.219  1.00  0.00           H  
ATOM   1165  HA  PHE A  77      -6.155   8.465  11.114  1.00  0.00           H  
ATOM   1166 1HB  PHE A  77      -7.436   6.882  13.383  1.00  0.00           H  
ATOM   1167 2HB  PHE A  77      -6.174   6.282  12.319  1.00  0.00           H  
ATOM   1168  HD1 PHE A  77      -6.727   7.486  15.472  1.00  0.00           H  
ATOM   1169  HD2 PHE A  77      -4.109   8.102  12.152  1.00  0.00           H  
ATOM   1170  HE1 PHE A  77      -5.009   8.399  16.997  1.00  0.00           H  
ATOM   1171  HE2 PHE A  77      -2.388   9.012  13.675  1.00  0.00           H  
ATOM   1172  HZ  PHE A  77      -2.839   9.162  16.098  1.00  0.00           H  
ATOM   1173  N   ASN A  78      -9.202   7.955  10.535  1.00  0.00           N  
ATOM   1174  CA  ASN A  78     -10.178   7.290   9.669  1.00  0.00           C  
ATOM   1175  C   ASN A  78      -9.833   7.372   8.175  1.00  0.00           C  
ATOM   1176  O   ASN A  78     -10.437   6.654   7.380  1.00  0.00           O  
ATOM   1177  CB  ASN A  78     -11.560   7.865   9.916  1.00  0.00           C  
ATOM   1178  CG  ASN A  78     -12.120   7.470  11.255  1.00  0.00           C  
ATOM   1179  OD1 ASN A  78     -11.624   6.538  11.898  1.00  0.00           O  
ATOM   1180  ND2 ASN A  78     -13.145   8.160  11.686  1.00  0.00           N  
ATOM   1181  H   ASN A  78      -9.511   8.736  11.096  1.00  0.00           H  
ATOM   1182  HA  ASN A  78     -10.188   6.226   9.911  1.00  0.00           H  
ATOM   1183 1HB  ASN A  78     -11.517   8.954   9.861  1.00  0.00           H  
ATOM   1184 2HB  ASN A  78     -12.241   7.525   9.136  1.00  0.00           H  
ATOM   1185 1HD2 ASN A  78     -13.558   7.941  12.570  1.00  0.00           H  
ATOM   1186 2HD2 ASN A  78     -13.514   8.906  11.133  1.00  0.00           H  
ATOM   1187  N   ARG A  79      -8.927   8.275   7.775  1.00  0.00           N  
ATOM   1188  CA  ARG A  79      -8.607   8.533   6.362  1.00  0.00           C  
ATOM   1189  C   ARG A  79      -7.109   8.710   6.080  1.00  0.00           C  
ATOM   1190  O   ARG A  79      -6.720   9.770   5.579  1.00  0.00           O  
ATOM   1191  CB  ARG A  79      -9.340   9.779   5.886  1.00  0.00           C  
ATOM   1192  CG  ARG A  79     -10.835   9.599   5.672  1.00  0.00           C  
ATOM   1193  CD  ARG A  79     -11.456  10.815   5.089  1.00  0.00           C  
ATOM   1194  NE  ARG A  79     -12.791  10.549   4.576  1.00  0.00           N  
ATOM   1195  CZ  ARG A  79     -13.685  11.499   4.239  1.00  0.00           C  
ATOM   1196  NH1 ARG A  79     -13.372  12.770   4.367  1.00  0.00           N  
ATOM   1197  NH2 ARG A  79     -14.875  11.154   3.781  1.00  0.00           N  
ATOM   1198  H   ARG A  79      -8.459   8.811   8.492  1.00  0.00           H  
ATOM   1199  HA  ARG A  79      -8.939   7.679   5.771  1.00  0.00           H  
ATOM   1200 1HB  ARG A  79      -9.205  10.579   6.612  1.00  0.00           H  
ATOM   1201 2HB  ARG A  79      -8.910  10.116   4.943  1.00  0.00           H  
ATOM   1202 1HG  ARG A  79     -11.007   8.765   4.992  1.00  0.00           H  
ATOM   1203 2HG  ARG A  79     -11.317   9.392   6.629  1.00  0.00           H  
ATOM   1204 1HD  ARG A  79     -11.533  11.587   5.853  1.00  0.00           H  
ATOM   1205 2HD  ARG A  79     -10.841  11.178   4.266  1.00  0.00           H  
ATOM   1206  HE  ARG A  79     -13.067   9.582   4.463  1.00  0.00           H  
ATOM   1207 1HH1 ARG A  79     -12.462  13.034   4.718  1.00  0.00           H  
ATOM   1208 2HH1 ARG A  79     -14.042  13.482   4.116  1.00  0.00           H  
ATOM   1209 1HH2 ARG A  79     -15.115  10.177   3.683  1.00  0.00           H  
ATOM   1210 2HH2 ARG A  79     -15.545  11.866   3.529  1.00  0.00           H  
ATOM   1211  N   PRO A  80      -6.241   7.749   6.443  1.00  0.00           N  
ATOM   1212  CA  PRO A  80      -4.829   7.868   6.149  1.00  0.00           C  
ATOM   1213  C   PRO A  80      -4.606   7.700   4.646  1.00  0.00           C  
ATOM   1214  O   PRO A  80      -5.267   6.910   3.966  1.00  0.00           O  
ATOM   1215  CB  PRO A  80      -4.205   6.726   6.957  1.00  0.00           C  
ATOM   1216  CG  PRO A  80      -5.274   5.688   7.009  1.00  0.00           C  
ATOM   1217  CD  PRO A  80      -6.554   6.474   7.107  1.00  0.00           C  
ATOM   1218  HA  PRO A  80      -4.466   8.844   6.505  1.00  0.00           H  
ATOM   1219 1HB  PRO A  80      -3.289   6.371   6.461  1.00  0.00           H  
ATOM   1220 2HB  PRO A  80      -3.911   7.087   7.954  1.00  0.00           H  
ATOM   1221 1HG  PRO A  80      -5.233   5.055   6.111  1.00  0.00           H  
ATOM   1222 2HG  PRO A  80      -5.117   5.025   7.873  1.00  0.00           H  
ATOM   1223 1HD  PRO A  80      -7.357   5.935   6.582  1.00  0.00           H  
ATOM   1224 2HD  PRO A  80      -6.814   6.624   8.165  1.00  0.00           H  
ATOM   1225  N   GLN A  81      -3.652   8.460   4.136  1.00  0.00           N  
ATOM   1226  CA  GLN A  81      -3.220   8.401   2.753  1.00  0.00           C  
ATOM   1227  C   GLN A  81      -1.708   8.206   2.715  1.00  0.00           C  
ATOM   1228  O   GLN A  81      -0.973   8.886   3.431  1.00  0.00           O  
ATOM   1229  CB  GLN A  81      -3.693   9.668   2.031  1.00  0.00           C  
ATOM   1230  CG  GLN A  81      -3.087   9.819   0.631  1.00  0.00           C  
ATOM   1231  CD  GLN A  81      -3.442  11.143  -0.027  1.00  0.00           C  
ATOM   1232  OE1 GLN A  81      -4.441  11.795   0.262  1.00  0.00           O  
ATOM   1233  NE2 GLN A  81      -2.605  11.585  -0.935  1.00  0.00           N  
ATOM   1234  H   GLN A  81      -3.170   9.099   4.751  1.00  0.00           H  
ATOM   1235  HA  GLN A  81      -3.705   7.550   2.275  1.00  0.00           H  
ATOM   1236 1HB  GLN A  81      -3.417  10.538   2.627  1.00  0.00           H  
ATOM   1237 2HB  GLN A  81      -4.780   9.643   1.951  1.00  0.00           H  
ATOM   1238 1HG  GLN A  81      -2.000   9.773   0.694  1.00  0.00           H  
ATOM   1239 2HG  GLN A  81      -3.422   9.002  -0.008  1.00  0.00           H  
ATOM   1240 1HE2 GLN A  81      -1.810  10.994  -1.133  1.00  0.00           H  
ATOM   1241 2HE2 GLN A  81      -3.117  11.874  -1.756  1.00  0.00           H  
ATOM   1242  N   PHE A  82      -1.265   7.313   1.837  1.00  0.00           N  
ATOM   1243  CA  PHE A  82       0.136   7.028   1.567  1.00  0.00           C  
ATOM   1244  C   PHE A  82       0.390   7.237   0.077  1.00  0.00           C  
ATOM   1245  O   PHE A  82      -0.229   6.573  -0.749  1.00  0.00           O  
ATOM   1246  CB  PHE A  82       0.470   5.592   2.006  1.00  0.00           C  
ATOM   1247  CG  PHE A  82      -0.043   5.233   3.388  1.00  0.00           C  
ATOM   1248  CD1 PHE A  82       0.694   5.600   4.526  1.00  0.00           C  
ATOM   1249  CD2 PHE A  82      -1.279   4.574   3.539  1.00  0.00           C  
ATOM   1250  CE1 PHE A  82       0.196   5.320   5.810  1.00  0.00           C  
ATOM   1251  CE2 PHE A  82      -1.777   4.294   4.824  1.00  0.00           C  
ATOM   1252  CZ  PHE A  82      -1.041   4.674   5.959  1.00  0.00           C  
ATOM   1253  H   PHE A  82      -1.946   6.791   1.304  1.00  0.00           H  
ATOM   1254  HA  PHE A  82       0.748   7.717   2.151  1.00  0.00           H  
ATOM   1255 1HB  PHE A  82       1.551   5.461   1.979  1.00  0.00           H  
ATOM   1256 2HB  PHE A  82       0.045   4.890   1.289  1.00  0.00           H  
ATOM   1257  HD1 PHE A  82       1.644   6.102   4.408  1.00  0.00           H  
ATOM   1258  HD2 PHE A  82      -1.857   4.302   2.669  1.00  0.00           H  
ATOM   1259  HE1 PHE A  82       0.762   5.611   6.683  1.00  0.00           H  
ATOM   1260  HE2 PHE A  82      -2.731   3.801   4.935  1.00  0.00           H  
ATOM   1261  HZ  PHE A  82      -1.430   4.479   6.948  1.00  0.00           H  
ATOM   1262  N   THR A  83       1.288   8.148  -0.277  1.00  0.00           N  
ATOM   1263  CA  THR A  83       1.786   8.302  -1.647  1.00  0.00           C  
ATOM   1264  C   THR A  83       3.218   7.796  -1.673  1.00  0.00           C  
ATOM   1265  O   THR A  83       4.062   8.334  -0.961  1.00  0.00           O  
ATOM   1266  CB  THR A  83       1.719   9.755  -2.129  1.00  0.00           C  
ATOM   1267  OG1 THR A  83       0.445  10.337  -1.915  1.00  0.00           O  
ATOM   1268  CG2 THR A  83       2.003   9.876  -3.623  1.00  0.00           C  
ATOM   1269  H   THR A  83       1.735   8.691   0.448  1.00  0.00           H  
ATOM   1270  HA  THR A  83       1.161   7.705  -2.311  1.00  0.00           H  
ATOM   1271  HB  THR A  83       2.465  10.343  -1.594  1.00  0.00           H  
ATOM   1272  HG1 THR A  83      -0.163   9.789  -2.417  1.00  0.00           H  
ATOM   1273 1HG2 THR A  83       2.983   9.458  -3.854  1.00  0.00           H  
ATOM   1274 2HG2 THR A  83       1.246   9.338  -4.194  1.00  0.00           H  
ATOM   1275 3HG2 THR A  83       2.013  10.926  -3.915  1.00  0.00           H  
ATOM   1276  N   ILE A  84       3.473   6.749  -2.449  1.00  0.00           N  
ATOM   1277  CA  ILE A  84       4.770   6.097  -2.593  1.00  0.00           C  
ATOM   1278  C   ILE A  84       5.341   6.519  -3.943  1.00  0.00           C  
ATOM   1279  O   ILE A  84       4.737   6.227  -4.975  1.00  0.00           O  
ATOM   1280  CB  ILE A  84       4.629   4.559  -2.485  1.00  0.00           C  
ATOM   1281  CG1 ILE A  84       4.003   4.087  -1.149  1.00  0.00           C  
ATOM   1282  CG2 ILE A  84       6.015   3.904  -2.600  1.00  0.00           C  
ATOM   1283  CD1 ILE A  84       2.469   4.029  -1.147  1.00  0.00           C  
ATOM   1284  H   ILE A  84       2.727   6.396  -3.030  1.00  0.00           H  
ATOM   1285  HA  ILE A  84       5.416   6.429  -1.781  1.00  0.00           H  
ATOM   1286  HB  ILE A  84       4.018   4.193  -3.310  1.00  0.00           H  
ATOM   1287 1HG1 ILE A  84       4.346   3.076  -0.930  1.00  0.00           H  
ATOM   1288 2HG1 ILE A  84       4.343   4.731  -0.338  1.00  0.00           H  
ATOM   1289 1HG2 ILE A  84       6.629   4.221  -1.758  1.00  0.00           H  
ATOM   1290 2HG2 ILE A  84       5.919   2.818  -2.591  1.00  0.00           H  
ATOM   1291 3HG2 ILE A  84       6.503   4.188  -3.533  1.00  0.00           H  
ATOM   1292 1HD1 ILE A  84       2.034   5.026  -1.217  1.00  0.00           H  
ATOM   1293 2HD1 ILE A  84       2.118   3.423  -1.982  1.00  0.00           H  
ATOM   1294 3HD1 ILE A  84       2.129   3.572  -0.217  1.00  0.00           H  
ATOM   1295  N   GLU A  85       6.487   7.189  -3.931  1.00  0.00           N  
ATOM   1296  CA  GLU A  85       7.184   7.681  -5.117  1.00  0.00           C  
ATOM   1297  C   GLU A  85       8.584   7.062  -5.214  1.00  0.00           C  
ATOM   1298  O   GLU A  85       9.311   6.956  -4.227  1.00  0.00           O  
ATOM   1299  CB  GLU A  85       7.239   9.221  -5.134  1.00  0.00           C  
ATOM   1300  CG  GLU A  85       5.834   9.856  -5.128  1.00  0.00           C  
ATOM   1301  CD  GLU A  85       5.794  11.363  -5.451  1.00  0.00           C  
ATOM   1302  OE1 GLU A  85       4.658  11.868  -5.679  1.00  0.00           O  
ATOM   1303  OE2 GLU A  85       6.861  11.999  -5.558  1.00  0.00           O  
ATOM   1304  H   GLU A  85       6.911   7.412  -3.042  1.00  0.00           H  
ATOM   1305  HA  GLU A  85       6.614   7.388  -6.000  1.00  0.00           H  
ATOM   1306 1HB  GLU A  85       7.760   9.525  -6.043  1.00  0.00           H  
ATOM   1307 2HB  GLU A  85       7.801   9.577  -4.271  1.00  0.00           H  
ATOM   1308 1HG  GLU A  85       5.374   9.693  -4.153  1.00  0.00           H  
ATOM   1309 2HG  GLU A  85       5.232   9.333  -5.870  1.00  0.00           H  
ATOM   1310  N   TRP A  86       8.977   6.638  -6.412  1.00  0.00           N  
ATOM   1311  CA  TRP A  86      10.296   6.066  -6.682  1.00  0.00           C  
ATOM   1312  C   TRP A  86      10.894   6.626  -7.973  1.00  0.00           C  
ATOM   1313  O   TRP A  86      10.230   7.282  -8.781  1.00  0.00           O  
ATOM   1314  CB  TRP A  86      10.222   4.532  -6.686  1.00  0.00           C  
ATOM   1315  CG  TRP A  86       9.388   3.908  -7.759  1.00  0.00           C  
ATOM   1316  CD1 TRP A  86       9.816   3.524  -8.983  1.00  0.00           C  
ATOM   1317  CD2 TRP A  86       7.965   3.589  -7.714  1.00  0.00           C  
ATOM   1318  NE1 TRP A  86       8.767   2.968  -9.687  1.00  0.00           N  
ATOM   1319  CE2 TRP A  86       7.604   2.968  -8.946  1.00  0.00           C  
ATOM   1320  CE3 TRP A  86       6.940   3.782  -6.764  1.00  0.00           C  
ATOM   1321  CZ2 TRP A  86       6.293   2.568  -9.231  1.00  0.00           C  
ATOM   1322  CZ3 TRP A  86       5.621   3.372  -7.031  1.00  0.00           C  
ATOM   1323  CH2 TRP A  86       5.301   2.763  -8.258  1.00  0.00           C  
ATOM   1324  H   TRP A  86       8.357   6.779  -7.197  1.00  0.00           H  
ATOM   1325  HA  TRP A  86      10.961   6.325  -5.858  1.00  0.00           H  
ATOM   1326 1HB  TRP A  86      11.232   4.127  -6.750  1.00  0.00           H  
ATOM   1327 2HB  TRP A  86       9.810   4.213  -5.728  1.00  0.00           H  
ATOM   1328  HD1 TRP A  86      10.826   3.635  -9.347  1.00  0.00           H  
ATOM   1329  HE1 TRP A  86       8.851   2.610 -10.628  1.00  0.00           H  
ATOM   1330  HE3 TRP A  86       7.176   4.266  -5.828  1.00  0.00           H  
ATOM   1331  HZ2 TRP A  86       6.049   2.108 -10.177  1.00  0.00           H  
ATOM   1332  HZ3 TRP A  86       4.851   3.531  -6.290  1.00  0.00           H  
ATOM   1333  HH2 TRP A  86       4.292   2.433  -8.456  1.00  0.00           H  
ATOM   1334  N   GLY A  87      12.191   6.376  -8.166  1.00  0.00           N  
ATOM   1335  CA  GLY A  87      12.928   6.856  -9.335  1.00  0.00           C  
ATOM   1336  C   GLY A  87      12.277   6.455 -10.666  1.00  0.00           C  
ATOM   1337  O   GLY A  87      11.668   5.396 -10.786  1.00  0.00           O  
ATOM   1338  H   GLY A  87      12.679   5.832  -7.469  1.00  0.00           H  
ATOM   1339 1HA  GLY A  87      13.003   7.943  -9.297  1.00  0.00           H  
ATOM   1340 2HA  GLY A  87      13.944   6.463  -9.311  1.00  0.00           H  
ATOM   1341  N   GLY A  88      12.424   7.303 -11.687  1.00  0.00           N  
ATOM   1342  CA  GLY A  88      11.837   7.065 -13.013  1.00  0.00           C  
ATOM   1343  C   GLY A  88      10.380   7.521 -13.165  1.00  0.00           C  
ATOM   1344  O   GLY A  88       9.746   7.174 -14.157  1.00  0.00           O  
ATOM   1345  H   GLY A  88      12.943   8.157 -11.536  1.00  0.00           H  
ATOM   1346 1HA  GLY A  88      12.428   7.581 -13.770  1.00  0.00           H  
ATOM   1347 2HA  GLY A  88      11.878   6.001 -13.243  1.00  0.00           H  
ATOM   1348  N   GLY A  89       9.859   8.312 -12.219  1.00  0.00           N  
ATOM   1349  CA  GLY A  89       8.493   8.852 -12.269  1.00  0.00           C  
ATOM   1350  C   GLY A  89       7.430   7.876 -11.769  1.00  0.00           C  
ATOM   1351  O   GLY A  89       6.256   8.013 -12.099  1.00  0.00           O  
ATOM   1352  H   GLY A  89      10.404   8.490 -11.387  1.00  0.00           H  
ATOM   1353 1HA  GLY A  89       8.438   9.759 -11.667  1.00  0.00           H  
ATOM   1354 2HA  GLY A  89       8.250   9.131 -13.293  1.00  0.00           H  
ATOM   1355  N   GLY A  90       7.837   6.867 -11.003  1.00  0.00           N  
ATOM   1356  CA  GLY A  90       6.910   5.921 -10.419  1.00  0.00           C  
ATOM   1357  C   GLY A  90       6.191   6.508  -9.216  1.00  0.00           C  
ATOM   1358  O   GLY A  90       6.836   7.040  -8.315  1.00  0.00           O  
ATOM   1359  H   GLY A  90       8.795   6.846 -10.681  1.00  0.00           H  
ATOM   1360 1HA  GLY A  90       6.177   5.620 -11.168  1.00  0.00           H  
ATOM   1361 2HA  GLY A  90       7.448   5.023 -10.117  1.00  0.00           H  
ATOM   1362  N   ARG A  91       4.860   6.418  -9.210  1.00  0.00           N  
ATOM   1363  CA  ARG A  91       4.015   6.923  -8.132  1.00  0.00           C  
ATOM   1364  C   ARG A  91       2.761   6.074  -7.976  1.00  0.00           C  
ATOM   1365  O   ARG A  91       1.997   5.910  -8.927  1.00  0.00           O  
ATOM   1366  CB  ARG A  91       3.685   8.391  -8.420  1.00  0.00           C  
ATOM   1367  CG  ARG A  91       2.692   8.983  -7.414  1.00  0.00           C  
ATOM   1368  CD  ARG A  91       2.483  10.453  -7.753  1.00  0.00           C  
ATOM   1369  NE  ARG A  91       1.355  11.013  -6.995  1.00  0.00           N  
ATOM   1370  CZ  ARG A  91       1.297  12.229  -6.497  1.00  0.00           C  
ATOM   1371  NH1 ARG A  91       2.314  13.039  -6.525  1.00  0.00           N  
ATOM   1372  NH2 ARG A  91       0.191  12.649  -5.949  1.00  0.00           N  
ATOM   1373  H   ARG A  91       4.400   6.015 -10.013  1.00  0.00           H  
ATOM   1374  HA  ARG A  91       4.581   6.883  -7.201  1.00  0.00           H  
ATOM   1375 1HB  ARG A  91       4.609   8.969  -8.391  1.00  0.00           H  
ATOM   1376 2HB  ARG A  91       3.266   8.471  -9.423  1.00  0.00           H  
ATOM   1377 1HG  ARG A  91       3.073   8.885  -6.397  1.00  0.00           H  
ATOM   1378 2HG  ARG A  91       1.736   8.466  -7.492  1.00  0.00           H  
ATOM   1379 1HD  ARG A  91       3.414  10.988  -7.561  1.00  0.00           H  
ATOM   1380 2HD  ARG A  91       2.259  10.540  -8.816  1.00  0.00           H  
ATOM   1381  HE  ARG A  91       0.495  10.485  -7.044  1.00  0.00           H  
ATOM   1382 1HH1 ARG A  91       2.301  13.936  -6.061  1.00  0.00           H  
ATOM   1383 2HH1 ARG A  91       3.220  12.592  -6.540  1.00  0.00           H  
ATOM   1384 1HH2 ARG A  91      -0.605  12.027  -5.953  1.00  0.00           H  
ATOM   1385 2HH2 ARG A  91       0.125  13.605  -5.627  1.00  0.00           H  
ATOM   1386  N   VAL A  92       2.518   5.602  -6.758  1.00  0.00           N  
ATOM   1387  CA  VAL A  92       1.261   4.958  -6.361  1.00  0.00           C  
ATOM   1388  C   VAL A  92       0.703   5.634  -5.126  1.00  0.00           C  
ATOM   1389  O   VAL A  92       1.418   5.915  -4.168  1.00  0.00           O  
ATOM   1390  CB  VAL A  92       1.428   3.442  -6.158  1.00  0.00           C  
ATOM   1391  CG1 VAL A  92       0.271   2.772  -5.400  1.00  0.00           C  
ATOM   1392  CG2 VAL A  92       1.488   2.777  -7.531  1.00  0.00           C  
ATOM   1393  H   VAL A  92       3.205   5.786  -6.041  1.00  0.00           H  
ATOM   1394  HA  VAL A  92       0.550   5.051  -7.183  1.00  0.00           H  
ATOM   1395  HB  VAL A  92       2.354   3.245  -5.618  1.00  0.00           H  
ATOM   1396 1HG1 VAL A  92      -0.678   2.993  -5.888  1.00  0.00           H  
ATOM   1397 2HG1 VAL A  92       0.240   3.127  -4.369  1.00  0.00           H  
ATOM   1398 3HG1 VAL A  92       0.418   1.692  -5.379  1.00  0.00           H  
ATOM   1399 1HG2 VAL A  92       2.292   3.206  -8.129  1.00  0.00           H  
ATOM   1400 2HG2 VAL A  92       1.644   1.706  -7.408  1.00  0.00           H  
ATOM   1401 3HG2 VAL A  92       0.547   2.924  -8.062  1.00  0.00           H  
ATOM   1402  N   GLU A  93      -0.599   5.871  -5.140  1.00  0.00           N  
ATOM   1403  CA  GLU A  93      -1.334   6.415  -4.012  1.00  0.00           C  
ATOM   1404  C   GLU A  93      -2.276   5.359  -3.431  1.00  0.00           C  
ATOM   1405  O   GLU A  93      -3.041   4.721  -4.153  1.00  0.00           O  
ATOM   1406  CB  GLU A  93      -2.060   7.680  -4.466  1.00  0.00           C  
ATOM   1407  CG  GLU A  93      -2.650   8.477  -3.300  1.00  0.00           C  
ATOM   1408  CD  GLU A  93      -3.338   9.758  -3.785  1.00  0.00           C  
ATOM   1409  OE1 GLU A  93      -3.953  10.473  -2.965  1.00  0.00           O  
ATOM   1410  OE2 GLU A  93      -3.346  10.075  -4.990  1.00  0.00           O  
ATOM   1411  H   GLU A  93      -1.125   5.600  -5.959  1.00  0.00           H  
ATOM   1412  HA  GLU A  93      -0.620   6.705  -3.241  1.00  0.00           H  
ATOM   1413 1HB  GLU A  93      -1.347   8.317  -4.990  1.00  0.00           H  
ATOM   1414 2HB  GLU A  93      -2.859   7.405  -5.155  1.00  0.00           H  
ATOM   1415 1HG  GLU A  93      -1.852   8.739  -2.606  1.00  0.00           H  
ATOM   1416 2HG  GLU A  93      -3.373   7.859  -2.767  1.00  0.00           H  
ATOM   1417  N   VAL A  94      -2.233   5.209  -2.109  1.00  0.00           N  
ATOM   1418  CA  VAL A  94      -3.117   4.369  -1.302  1.00  0.00           C  
ATOM   1419  C   VAL A  94      -3.917   5.288  -0.386  1.00  0.00           C  
ATOM   1420  O   VAL A  94      -3.368   5.879   0.545  1.00  0.00           O  
ATOM   1421  CB  VAL A  94      -2.317   3.337  -0.480  1.00  0.00           C  
ATOM   1422  CG1 VAL A  94      -3.256   2.390   0.278  1.00  0.00           C  
ATOM   1423  CG2 VAL A  94      -1.378   2.496  -1.355  1.00  0.00           C  
ATOM   1424  H   VAL A  94      -1.537   5.743  -1.609  1.00  0.00           H  
ATOM   1425  HA  VAL A  94      -3.776   3.816  -1.972  1.00  0.00           H  
ATOM   1426  HB  VAL A  94      -1.701   3.860   0.252  1.00  0.00           H  
ATOM   1427 1HG1 VAL A  94      -3.902   2.950   0.954  1.00  0.00           H  
ATOM   1428 2HG1 VAL A  94      -3.868   1.828  -0.427  1.00  0.00           H  
ATOM   1429 3HG1 VAL A  94      -2.668   1.692   0.874  1.00  0.00           H  
ATOM   1430 1HG2 VAL A  94      -1.937   2.027  -2.165  1.00  0.00           H  
ATOM   1431 2HG2 VAL A  94      -0.894   1.726  -0.754  1.00  0.00           H  
ATOM   1432 3HG2 VAL A  94      -0.602   3.130  -1.784  1.00  0.00           H  
ATOM   1433  N   ARG A  95      -5.219   5.420  -0.636  1.00  0.00           N  
ATOM   1434  CA  ARG A  95      -6.152   6.156   0.228  1.00  0.00           C  
ATOM   1435  C   ARG A  95      -7.019   5.154   0.966  1.00  0.00           C  
ATOM   1436  O   ARG A  95      -7.688   4.340   0.331  1.00  0.00           O  
ATOM   1437  CB  ARG A  95      -7.027   7.118  -0.585  1.00  0.00           C  
ATOM   1438  CG  ARG A  95      -6.246   8.128  -1.434  1.00  0.00           C  
ATOM   1439  CD  ARG A  95      -7.230   8.937  -2.286  1.00  0.00           C  
ATOM   1440  NE  ARG A  95      -6.526   9.785  -3.260  1.00  0.00           N  
ATOM   1441  CZ  ARG A  95      -6.693   9.858  -4.570  1.00  0.00           C  
ATOM   1442  NH1 ARG A  95      -7.592   9.159  -5.215  1.00  0.00           N  
ATOM   1443  NH2 ARG A  95      -5.934  10.640  -5.271  1.00  0.00           N  
ATOM   1444  H   ARG A  95      -5.596   4.907  -1.420  1.00  0.00           H  
ATOM   1445  HA  ARG A  95      -5.573   6.750   0.936  1.00  0.00           H  
ATOM   1446 1HB  ARG A  95      -7.678   7.661   0.100  1.00  0.00           H  
ATOM   1447 2HB  ARG A  95      -7.657   6.526  -1.249  1.00  0.00           H  
ATOM   1448 1HG  ARG A  95      -5.568   7.595  -2.101  1.00  0.00           H  
ATOM   1449 2HG  ARG A  95      -5.675   8.797  -0.790  1.00  0.00           H  
ATOM   1450 1HD  ARG A  95      -7.890   8.242  -2.805  1.00  0.00           H  
ATOM   1451 2HD  ARG A  95      -7.835   9.563  -1.631  1.00  0.00           H  
ATOM   1452  HE  ARG A  95      -5.696  10.259  -2.934  1.00  0.00           H  
ATOM   1453 1HH1 ARG A  95      -7.643   9.103  -6.222  1.00  0.00           H  
ATOM   1454 2HH1 ARG A  95      -8.149   8.475  -4.723  1.00  0.00           H  
ATOM   1455 1HH2 ARG A  95      -5.007  10.787  -4.897  1.00  0.00           H  
ATOM   1456 2HH2 ARG A  95      -5.987  10.579  -6.278  1.00  0.00           H  
ATOM   1457  N   VAL A  96      -7.028   5.221   2.287  1.00  0.00           N  
ATOM   1458  CA  VAL A  96      -7.848   4.341   3.121  1.00  0.00           C  
ATOM   1459  C   VAL A  96      -8.997   5.150   3.705  1.00  0.00           C  
ATOM   1460  O   VAL A  96      -8.825   6.318   4.035  1.00  0.00           O  
ATOM   1461  CB  VAL A  96      -7.003   3.656   4.206  1.00  0.00           C  
ATOM   1462  CG1 VAL A  96      -7.793   2.562   4.929  1.00  0.00           C  
ATOM   1463  CG2 VAL A  96      -5.730   3.017   3.630  1.00  0.00           C  
ATOM   1464  H   VAL A  96      -6.465   5.918   2.755  1.00  0.00           H  
ATOM   1465  HA  VAL A  96      -8.233   3.533   2.497  1.00  0.00           H  
ATOM   1466  HB  VAL A  96      -6.705   4.407   4.937  1.00  0.00           H  
ATOM   1467 1HG1 VAL A  96      -7.147   2.041   5.637  1.00  0.00           H  
ATOM   1468 2HG1 VAL A  96      -8.184   1.843   4.209  1.00  0.00           H  
ATOM   1469 3HG1 VAL A  96      -8.620   2.997   5.490  1.00  0.00           H  
ATOM   1470 1HG2 VAL A  96      -5.988   2.286   2.865  1.00  0.00           H  
ATOM   1471 2HG2 VAL A  96      -5.081   3.780   3.200  1.00  0.00           H  
ATOM   1472 3HG2 VAL A  96      -5.174   2.531   4.432  1.00  0.00           H  
ATOM   1473  N   GLU A  97     -10.168   4.542   3.826  1.00  0.00           N  
ATOM   1474  CA  GLU A  97     -11.319   5.102   4.527  1.00  0.00           C  
ATOM   1475  C   GLU A  97     -11.935   4.024   5.422  1.00  0.00           C  
ATOM   1476  O   GLU A  97     -12.339   2.964   4.939  1.00  0.00           O  
ATOM   1477  CB  GLU A  97     -12.358   5.631   3.535  1.00  0.00           C  
ATOM   1478  CG  GLU A  97     -13.561   6.301   4.183  1.00  0.00           C  
ATOM   1479  CD  GLU A  97     -14.494   6.923   3.182  1.00  0.00           C  
ATOM   1480  OE1 GLU A  97     -15.010   6.210   2.355  1.00  0.00           O  
ATOM   1481  OE2 GLU A  97     -14.690   8.114   3.243  1.00  0.00           O  
ATOM   1482  H   GLU A  97     -10.267   3.613   3.442  1.00  0.00           H  
ATOM   1483  HA  GLU A  97     -10.977   5.933   5.145  1.00  0.00           H  
ATOM   1484 1HB  GLU A  97     -11.889   6.357   2.870  1.00  0.00           H  
ATOM   1485 2HB  GLU A  97     -12.723   4.810   2.919  1.00  0.00           H  
ATOM   1486 1HG  GLU A  97     -14.111   5.557   4.760  1.00  0.00           H  
ATOM   1487 2HG  GLU A  97     -13.210   7.068   4.872  1.00  0.00           H  
ATOM   1488  N   PHE A  98     -12.006   4.299   6.723  1.00  0.00           N  
ATOM   1489  CA  PHE A  98     -12.687   3.457   7.703  1.00  0.00           C  
ATOM   1490  C   PHE A  98     -14.088   4.016   7.981  1.00  0.00           C  
ATOM   1491  O   PHE A  98     -14.238   5.178   8.368  1.00  0.00           O  
ATOM   1492  CB  PHE A  98     -11.845   3.348   8.982  1.00  0.00           C  
ATOM   1493  CG  PHE A  98     -10.437   2.824   8.764  1.00  0.00           C  
ATOM   1494  CD1 PHE A  98     -10.182   1.442   8.731  1.00  0.00           C  
ATOM   1495  CD2 PHE A  98      -9.369   3.721   8.584  1.00  0.00           C  
ATOM   1496  CE1 PHE A  98      -8.868   0.984   8.520  1.00  0.00           C  
ATOM   1497  CE2 PHE A  98      -8.058   3.263   8.400  1.00  0.00           C  
ATOM   1498  CZ  PHE A  98      -7.806   1.886   8.370  1.00  0.00           C  
ATOM   1499  H   PHE A  98     -11.605   5.166   7.051  1.00  0.00           H  
ATOM   1500  HA  PHE A  98     -12.778   2.451   7.291  1.00  0.00           H  
ATOM   1501 1HB  PHE A  98     -12.356   2.681   9.676  1.00  0.00           H  
ATOM   1502 2HB  PHE A  98     -11.788   4.329   9.455  1.00  0.00           H  
ATOM   1503  HD1 PHE A  98     -10.989   0.736   8.860  1.00  0.00           H  
ATOM   1504  HD2 PHE A  98      -9.546   4.787   8.594  1.00  0.00           H  
ATOM   1505  HE1 PHE A  98      -8.656  -0.073   8.453  1.00  0.00           H  
ATOM   1506  HE2 PHE A  98      -7.250   3.972   8.292  1.00  0.00           H  
ATOM   1507  HZ  PHE A  98      -6.800   1.522   8.222  1.00  0.00           H  
ATOM   1508  N   GLU A  99     -15.114   3.188   7.795  1.00  0.00           N  
ATOM   1509  CA  GLU A  99     -16.521   3.537   8.011  1.00  0.00           C  
ATOM   1510  C   GLU A  99     -17.239   2.366   8.697  1.00  0.00           C  
ATOM   1511  O   GLU A  99     -17.688   1.424   8.045  1.00  0.00           O  
ATOM   1512  CB  GLU A  99     -17.179   3.923   6.671  1.00  0.00           C  
ATOM   1513  CG  GLU A  99     -18.630   4.403   6.865  1.00  0.00           C  
ATOM   1514  CD  GLU A  99     -19.330   4.837   5.563  1.00  0.00           C  
ATOM   1515  OE1 GLU A  99     -20.446   5.386   5.664  1.00  0.00           O  
ATOM   1516  OE2 GLU A  99     -18.797   4.592   4.448  1.00  0.00           O  
ATOM   1517  H   GLU A  99     -14.917   2.246   7.488  1.00  0.00           H  
ATOM   1518  HA  GLU A  99     -16.565   4.413   8.659  1.00  0.00           H  
ATOM   1519 1HB  GLU A  99     -17.157   3.066   5.998  1.00  0.00           H  
ATOM   1520 2HB  GLU A  99     -16.608   4.731   6.213  1.00  0.00           H  
ATOM   1521 1HG  GLU A  99     -18.623   5.238   7.567  1.00  0.00           H  
ATOM   1522 2HG  GLU A  99     -19.215   3.600   7.314  1.00  0.00           H  
ATOM   1523  N   GLY A 100     -17.333   2.412  10.029  1.00  0.00           N  
ATOM   1524  CA  GLY A 100     -18.007   1.381  10.821  1.00  0.00           C  
ATOM   1525  C   GLY A 100     -17.355   0.004  10.674  1.00  0.00           C  
ATOM   1526  O   GLY A 100     -16.239  -0.213  11.137  1.00  0.00           O  
ATOM   1527  H   GLY A 100     -16.872   3.166  10.519  1.00  0.00           H  
ATOM   1528 1HA  GLY A 100     -17.998   1.666  11.873  1.00  0.00           H  
ATOM   1529 2HA  GLY A 100     -19.051   1.312  10.516  1.00  0.00           H  
ATOM   1530  N   ASP A 101     -18.068  -0.920  10.033  1.00  0.00           N  
ATOM   1531  CA  ASP A 101     -17.651  -2.300   9.769  1.00  0.00           C  
ATOM   1532  C   ASP A 101     -16.912  -2.469   8.428  1.00  0.00           C  
ATOM   1533  O   ASP A 101     -16.609  -3.594   8.017  1.00  0.00           O  
ATOM   1534  CB  ASP A 101     -18.872  -3.223   9.794  1.00  0.00           C  
ATOM   1535  CG  ASP A 101     -19.572  -3.242  11.146  1.00  0.00           C  
ATOM   1536  OD1 ASP A 101     -18.946  -2.907  12.123  1.00  0.00           O  
ATOM   1537  OD2 ASP A 101     -20.728  -3.592  11.188  1.00  0.00           O  
ATOM   1538  H   ASP A 101     -18.931  -0.646   9.585  1.00  0.00           H  
ATOM   1539  HA  ASP A 101     -16.957  -2.608  10.552  1.00  0.00           H  
ATOM   1540 1HB  ASP A 101     -19.586  -2.903   9.035  1.00  0.00           H  
ATOM   1541 2HB  ASP A 101     -18.564  -4.240   9.546  1.00  0.00           H  
ATOM   1542  N   LYS A 102     -16.599  -1.364   7.736  1.00  0.00           N  
ATOM   1543  CA  LYS A 102     -15.943  -1.364   6.423  1.00  0.00           C  
ATOM   1544  C   LYS A 102     -14.626  -0.604   6.418  1.00  0.00           C  
ATOM   1545  O   LYS A 102     -14.493   0.468   7.005  1.00  0.00           O  
ATOM   1546  CB  LYS A 102     -16.891  -0.801   5.355  1.00  0.00           C  
ATOM   1547  CG  LYS A 102     -18.081  -1.740   5.149  1.00  0.00           C  
ATOM   1548  CD  LYS A 102     -19.120  -1.143   4.203  1.00  0.00           C  
ATOM   1549  CE  LYS A 102     -20.343  -2.057   4.268  1.00  0.00           C  
ATOM   1550  NZ  LYS A 102     -21.475  -1.506   3.492  1.00  0.00           N  
ATOM   1551  H   LYS A 102     -16.915  -0.479   8.105  1.00  0.00           H  
ATOM   1552  HA  LYS A 102     -15.713  -2.395   6.151  1.00  0.00           H  
ATOM   1553 1HB  LYS A 102     -17.241   0.184   5.666  1.00  0.00           H  
ATOM   1554 2HB  LYS A 102     -16.357  -0.699   4.410  1.00  0.00           H  
ATOM   1555 1HG  LYS A 102     -18.560  -1.930   6.109  1.00  0.00           H  
ATOM   1556 2HG  LYS A 102     -17.725  -2.689   4.748  1.00  0.00           H  
ATOM   1557 1HD  LYS A 102     -19.385  -0.145   4.552  1.00  0.00           H  
ATOM   1558 2HD  LYS A 102     -18.717  -1.095   3.192  1.00  0.00           H  
ATOM   1559 1HE  LYS A 102     -20.625  -2.158   5.316  1.00  0.00           H  
ATOM   1560 2HE  LYS A 102     -20.066  -3.049   3.911  1.00  0.00           H  
ATOM   1561 1HZ  LYS A 102     -22.279  -2.106   3.611  1.00  0.00           H  
ATOM   1562 2HZ  LYS A 102     -21.708  -0.596   3.862  1.00  0.00           H  
ATOM   1563 3HZ  LYS A 102     -21.238  -1.437   2.513  1.00  0.00           H  
ATOM   1564  N   MET A 103     -13.691  -1.131   5.634  1.00  0.00           N  
ATOM   1565  CA  MET A 103     -12.497  -0.419   5.194  1.00  0.00           C  
ATOM   1566  C   MET A 103     -12.483  -0.387   3.666  1.00  0.00           C  
ATOM   1567  O   MET A 103     -12.452  -1.440   3.024  1.00  0.00           O  
ATOM   1568  CB  MET A 103     -11.242  -1.086   5.771  1.00  0.00           C  
ATOM   1569  CG  MET A 103      -9.975  -0.313   5.384  1.00  0.00           C  
ATOM   1570  SD  MET A 103      -8.414  -1.094   5.875  1.00  0.00           S  
ATOM   1571  CE  MET A 103      -8.358  -2.386   4.628  1.00  0.00           C  
ATOM   1572  H   MET A 103     -13.899  -2.017   5.196  1.00  0.00           H  
ATOM   1573  HA  MET A 103     -12.544   0.602   5.573  1.00  0.00           H  
ATOM   1574 1HB  MET A 103     -11.176  -2.109   5.401  1.00  0.00           H  
ATOM   1575 2HB  MET A 103     -11.316  -1.112   6.858  1.00  0.00           H  
ATOM   1576 1HG  MET A 103     -10.027   0.677   5.839  1.00  0.00           H  
ATOM   1577 2HG  MET A 103      -9.946  -0.171   4.304  1.00  0.00           H  
ATOM   1578 1HE  MET A 103      -9.048  -3.181   4.913  1.00  0.00           H  
ATOM   1579 2HE  MET A 103      -7.337  -2.759   4.539  1.00  0.00           H  
ATOM   1580 3HE  MET A 103      -8.670  -1.984   3.665  1.00  0.00           H  
ATOM   1581  N   ARG A 104     -12.489   0.813   3.082  1.00  0.00           N  
ATOM   1582  CA  ARG A 104     -12.286   1.022   1.644  1.00  0.00           C  
ATOM   1583  C   ARG A 104     -10.849   1.446   1.392  1.00  0.00           C  
ATOM   1584  O   ARG A 104     -10.322   2.308   2.088  1.00  0.00           O  
ATOM   1585  CB  ARG A 104     -13.271   2.050   1.069  1.00  0.00           C  
ATOM   1586  CG  ARG A 104     -14.738   1.655   1.274  1.00  0.00           C  
ATOM   1587  CD  ARG A 104     -15.656   2.563   0.445  1.00  0.00           C  
ATOM   1588  NE  ARG A 104     -17.078   2.352   0.785  1.00  0.00           N  
ATOM   1589  CZ  ARG A 104     -17.737   2.989   1.739  1.00  0.00           C  
ATOM   1590  NH1 ARG A 104     -17.223   3.967   2.418  1.00  0.00           N  
ATOM   1591  NH2 ARG A 104     -18.956   2.683   2.072  1.00  0.00           N  
ATOM   1592  H   ARG A 104     -12.491   1.627   3.680  1.00  0.00           H  
ATOM   1593  HA  ARG A 104     -12.489   0.084   1.126  1.00  0.00           H  
ATOM   1594 1HB  ARG A 104     -13.095   3.022   1.530  1.00  0.00           H  
ATOM   1595 2HB  ARG A 104     -13.080   2.143  -0.001  1.00  0.00           H  
ATOM   1596 1HG  ARG A 104     -14.988   1.751   2.331  1.00  0.00           H  
ATOM   1597 2HG  ARG A 104     -14.889   0.619   0.968  1.00  0.00           H  
ATOM   1598 1HD  ARG A 104     -15.504   2.341  -0.612  1.00  0.00           H  
ATOM   1599 2HD  ARG A 104     -15.377   3.604   0.604  1.00  0.00           H  
ATOM   1600  HE  ARG A 104     -17.559   1.642   0.251  1.00  0.00           H  
ATOM   1601 1HH1 ARG A 104     -16.325   4.370   2.191  1.00  0.00           H  
ATOM   1602 2HH1 ARG A 104     -17.746   4.329   3.203  1.00  0.00           H  
ATOM   1603 1HH2 ARG A 104     -19.514   2.041   1.527  1.00  0.00           H  
ATOM   1604 2HH2 ARG A 104     -19.309   3.204   2.862  1.00  0.00           H  
ATOM   1605  N   VAL A 105     -10.224   0.844   0.392  1.00  0.00           N  
ATOM   1606  CA  VAL A 105      -8.868   1.154  -0.055  1.00  0.00           C  
ATOM   1607  C   VAL A 105      -8.956   1.554  -1.516  1.00  0.00           C  
ATOM   1608  O   VAL A 105      -9.264   0.720  -2.363  1.00  0.00           O  
ATOM   1609  CB  VAL A 105      -7.917  -0.043   0.131  1.00  0.00           C  
ATOM   1610  CG1 VAL A 105      -6.480   0.352  -0.229  1.00  0.00           C  
ATOM   1611  CG2 VAL A 105      -7.926  -0.553   1.576  1.00  0.00           C  
ATOM   1612  H   VAL A 105     -10.718   0.115  -0.103  1.00  0.00           H  
ATOM   1613  HA  VAL A 105      -8.481   1.970   0.556  1.00  0.00           H  
ATOM   1614  HB  VAL A 105      -8.229  -0.864  -0.514  1.00  0.00           H  
ATOM   1615 1HG1 VAL A 105      -5.811  -0.496  -0.087  1.00  0.00           H  
ATOM   1616 2HG1 VAL A 105      -6.151   1.179   0.401  1.00  0.00           H  
ATOM   1617 3HG1 VAL A 105      -6.426   0.656  -1.274  1.00  0.00           H  
ATOM   1618 1HG2 VAL A 105      -7.580   0.226   2.254  1.00  0.00           H  
ATOM   1619 2HG2 VAL A 105      -7.284  -1.430   1.659  1.00  0.00           H  
ATOM   1620 3HG2 VAL A 105      -8.938  -0.849   1.852  1.00  0.00           H  
ATOM   1621  N   ARG A 106      -8.698   2.825  -1.815  1.00  0.00           N  
ATOM   1622  CA  ARG A 106      -8.551   3.315  -3.187  1.00  0.00           C  
ATOM   1623  C   ARG A 106      -7.080   3.356  -3.544  1.00  0.00           C  
ATOM   1624  O   ARG A 106      -6.280   3.954  -2.825  1.00  0.00           O  
ATOM   1625  CB  ARG A 106      -9.208   4.681  -3.381  1.00  0.00           C  
ATOM   1626  CG  ARG A 106     -10.722   4.586  -3.224  1.00  0.00           C  
ATOM   1627  CD  ARG A 106     -11.359   5.955  -3.436  1.00  0.00           C  
ATOM   1628  NE  ARG A 106     -12.798   5.836  -3.214  1.00  0.00           N  
ATOM   1629  CZ  ARG A 106     -13.686   6.776  -3.027  1.00  0.00           C  
ATOM   1630  NH1 ARG A 106     -13.386   8.044  -3.102  1.00  0.00           N  
ATOM   1631  NH2 ARG A 106     -14.903   6.402  -2.773  1.00  0.00           N  
ATOM   1632  H   ARG A 106      -8.423   3.438  -1.060  1.00  0.00           H  
ATOM   1633  HA  ARG A 106      -9.078   2.634  -3.856  1.00  0.00           H  
ATOM   1634 1HB  ARG A 106      -8.808   5.390  -2.655  1.00  0.00           H  
ATOM   1635 2HB  ARG A 106      -8.981   5.042  -4.385  1.00  0.00           H  
ATOM   1636 1HG  ARG A 106     -11.117   3.889  -3.962  1.00  0.00           H  
ATOM   1637 2HG  ARG A 106     -10.969   4.228  -2.225  1.00  0.00           H  
ATOM   1638 1HD  ARG A 106     -10.927   6.665  -2.730  1.00  0.00           H  
ATOM   1639 2HD  ARG A 106     -11.167   6.287  -4.456  1.00  0.00           H  
ATOM   1640  HE  ARG A 106     -13.172   4.898  -3.223  1.00  0.00           H  
ATOM   1641 1HH1 ARG A 106     -12.464   8.273  -3.446  1.00  0.00           H  
ATOM   1642 2HH1 ARG A 106     -14.108   8.741  -2.987  1.00  0.00           H  
ATOM   1643 1HH2 ARG A 106     -15.063   5.406  -2.807  1.00  0.00           H  
ATOM   1644 2HH2 ARG A 106     -15.633   7.050  -2.511  1.00  0.00           H  
ATOM   1645  N   LEU A 107      -6.753   2.719  -4.652  1.00  0.00           N  
ATOM   1646  CA  LEU A 107      -5.421   2.620  -5.213  1.00  0.00           C  
ATOM   1647  C   LEU A 107      -5.401   3.399  -6.515  1.00  0.00           C  
ATOM   1648  O   LEU A 107      -6.247   3.157  -7.368  1.00  0.00           O  
ATOM   1649  CB  LEU A 107      -5.091   1.148  -5.484  1.00  0.00           C  
ATOM   1650  CG  LEU A 107      -5.176   0.221  -4.264  1.00  0.00           C  
ATOM   1651  CD1 LEU A 107      -4.956  -1.210  -4.745  1.00  0.00           C  
ATOM   1652  CD2 LEU A 107      -4.127   0.585  -3.215  1.00  0.00           C  
ATOM   1653  H   LEU A 107      -7.494   2.283  -5.182  1.00  0.00           H  
ATOM   1654  HA  LEU A 107      -4.714   3.050  -4.504  1.00  0.00           H  
ATOM   1655 1HB  LEU A 107      -4.082   1.100  -5.892  1.00  0.00           H  
ATOM   1656 2HB  LEU A 107      -5.778   0.774  -6.243  1.00  0.00           H  
ATOM   1657  HG  LEU A 107      -6.165   0.275  -3.809  1.00  0.00           H  
ATOM   1658 1HD1 LEU A 107      -4.036  -1.269  -5.327  1.00  0.00           H  
ATOM   1659 2HD1 LEU A 107      -5.789  -1.514  -5.379  1.00  0.00           H  
ATOM   1660 3HD1 LEU A 107      -4.882  -1.892  -3.898  1.00  0.00           H  
ATOM   1661 1HD2 LEU A 107      -3.136   0.580  -3.668  1.00  0.00           H  
ATOM   1662 2HD2 LEU A 107      -4.337   1.579  -2.820  1.00  0.00           H  
ATOM   1663 3HD2 LEU A 107      -4.161  -0.130  -2.393  1.00  0.00           H  
ATOM   1664  N   ARG A 108      -4.435   4.292  -6.686  1.00  0.00           N  
ATOM   1665  CA  ARG A 108      -4.219   5.006  -7.944  1.00  0.00           C  
ATOM   1666  C   ARG A 108      -2.778   4.827  -8.383  1.00  0.00           C  
ATOM   1667  O   ARG A 108      -1.867   5.060  -7.590  1.00  0.00           O  
ATOM   1668  CB  ARG A 108      -4.618   6.470  -7.754  1.00  0.00           C  
ATOM   1669  CG  ARG A 108      -4.360   7.305  -9.006  1.00  0.00           C  
ATOM   1670  CD  ARG A 108      -4.793   8.740  -8.728  1.00  0.00           C  
ATOM   1671  NE  ARG A 108      -4.341   9.601  -9.818  1.00  0.00           N  
ATOM   1672  CZ  ARG A 108      -5.042  10.374 -10.606  1.00  0.00           C  
ATOM   1673  NH1 ARG A 108      -6.319  10.587 -10.424  1.00  0.00           N  
ATOM   1674  NH2 ARG A 108      -4.420  10.916 -11.608  1.00  0.00           N  
ATOM   1675  H   ARG A 108      -3.789   4.449  -5.926  1.00  0.00           H  
ATOM   1676  HA  ARG A 108      -4.888   4.590  -8.697  1.00  0.00           H  
ATOM   1677 1HB  ARG A 108      -5.678   6.517  -7.506  1.00  0.00           H  
ATOM   1678 2HB  ARG A 108      -4.049   6.890  -6.924  1.00  0.00           H  
ATOM   1679 1HG  ARG A 108      -4.924   6.902  -9.848  1.00  0.00           H  
ATOM   1680 2HG  ARG A 108      -3.296   7.297  -9.244  1.00  0.00           H  
ATOM   1681 1HD  ARG A 108      -5.876   8.765  -8.608  1.00  0.00           H  
ATOM   1682 2HD  ARG A 108      -4.321   9.077  -7.805  1.00  0.00           H  
ATOM   1683  HE  ARG A 108      -3.363   9.520 -10.058  1.00  0.00           H  
ATOM   1684 1HH1 ARG A 108      -6.787   9.987  -9.761  1.00  0.00           H  
ATOM   1685 2HH1 ARG A 108      -6.848  11.096 -11.118  1.00  0.00           H  
ATOM   1686 1HH2 ARG A 108      -4.898  11.412 -12.346  1.00  0.00           H  
ATOM   1687 2HH2 ARG A 108      -3.472  10.587 -11.723  1.00  0.00           H  
ATOM   1688  N   ASN A 109      -2.582   4.424  -9.631  1.00  0.00           N  
ATOM   1689  CA  ASN A 109      -1.260   4.277 -10.221  1.00  0.00           C  
ATOM   1690  C   ASN A 109      -1.002   5.410 -11.218  1.00  0.00           C  
ATOM   1691  O   ASN A 109      -1.537   5.408 -12.322  1.00  0.00           O  
ATOM   1692  CB  ASN A 109      -1.166   2.886 -10.857  1.00  0.00           C  
ATOM   1693  CG  ASN A 109       0.165   2.650 -11.531  1.00  0.00           C  
ATOM   1694  OD1 ASN A 109       1.139   3.351 -11.310  1.00  0.00           O  
ATOM   1695  ND2 ASN A 109       0.248   1.640 -12.355  1.00  0.00           N  
ATOM   1696  H   ASN A 109      -3.385   4.266 -10.223  1.00  0.00           H  
ATOM   1697  HA  ASN A 109      -0.516   4.354  -9.427  1.00  0.00           H  
ATOM   1698 1HB  ASN A 109      -1.306   2.117 -10.097  1.00  0.00           H  
ATOM   1699 2HB  ASN A 109      -1.949   2.796 -11.609  1.00  0.00           H  
ATOM   1700 1HD2 ASN A 109      -0.523   0.991 -12.424  1.00  0.00           H  
ATOM   1701 2HD2 ASN A 109       1.135   1.459 -12.803  1.00  0.00           H  
ATOM   1702  N   ASP A 110      -0.163   6.366 -10.829  1.00  0.00           N  
ATOM   1703  CA  ASP A 110       0.273   7.467 -11.694  1.00  0.00           C  
ATOM   1704  C   ASP A 110       1.615   7.159 -12.394  1.00  0.00           C  
ATOM   1705  O   ASP A 110       2.182   8.029 -13.055  1.00  0.00           O  
ATOM   1706  CB  ASP A 110       0.323   8.777 -10.887  1.00  0.00           C  
ATOM   1707  CG  ASP A 110      -1.046   9.303 -10.431  1.00  0.00           C  
ATOM   1708  OD1 ASP A 110      -1.985   9.433 -11.257  1.00  0.00           O  
ATOM   1709  OD2 ASP A 110      -1.173   9.678  -9.243  1.00  0.00           O  
ATOM   1710  H   ASP A 110       0.315   6.259  -9.946  1.00  0.00           H  
ATOM   1711  HA  ASP A 110      -0.477   7.614 -12.471  1.00  0.00           H  
ATOM   1712 1HB  ASP A 110       0.779   9.555 -11.499  1.00  0.00           H  
ATOM   1713 2HB  ASP A 110       0.961   8.628 -10.015  1.00  0.00           H  
ATOM   1714  N   SER A 111       2.144   5.937 -12.258  1.00  0.00           N  
ATOM   1715  CA  SER A 111       3.347   5.497 -12.970  1.00  0.00           C  
ATOM   1716  C   SER A 111       3.051   5.057 -14.410  1.00  0.00           C  
ATOM   1717  O   SER A 111       1.902   4.918 -14.830  1.00  0.00           O  
ATOM   1718  CB  SER A 111       4.079   4.401 -12.188  1.00  0.00           C  
ATOM   1719  OG  SER A 111       3.519   3.133 -12.394  1.00  0.00           O  
ATOM   1720  H   SER A 111       1.620   5.245 -11.741  1.00  0.00           H  
ATOM   1721  HA  SER A 111       4.045   6.334 -13.021  1.00  0.00           H  
ATOM   1722 1HB  SER A 111       4.069   4.632 -11.123  1.00  0.00           H  
ATOM   1723 2HB  SER A 111       5.113   4.365 -12.532  1.00  0.00           H  
ATOM   1724  HG  SER A 111       2.604   3.159 -12.104  1.00  0.00           H  
ATOM   1725  N   SER A 112       4.112   4.821 -15.183  1.00  0.00           N  
ATOM   1726  CA  SER A 112       4.037   4.364 -16.576  1.00  0.00           C  
ATOM   1727  C   SER A 112       3.949   2.843 -16.736  1.00  0.00           C  
ATOM   1728  O   SER A 112       3.800   2.361 -17.861  1.00  0.00           O  
ATOM   1729  CB  SER A 112       5.244   4.906 -17.343  1.00  0.00           C  
ATOM   1730  OG  SER A 112       6.444   4.480 -16.722  1.00  0.00           O  
ATOM   1731  H   SER A 112       5.036   4.927 -14.789  1.00  0.00           H  
ATOM   1732  HA  SER A 112       3.132   4.774 -17.027  1.00  0.00           H  
ATOM   1733 1HB  SER A 112       5.216   4.554 -18.374  1.00  0.00           H  
ATOM   1734 2HB  SER A 112       5.205   5.995 -17.339  1.00  0.00           H  
ATOM   1735  HG  SER A 112       6.477   3.521 -16.717  1.00  0.00           H  
ATOM   1736  N   THR A 113       4.029   2.075 -15.646  1.00  0.00           N  
ATOM   1737  CA  THR A 113       3.971   0.607 -15.660  1.00  0.00           C  
ATOM   1738  C   THR A 113       2.887   0.083 -14.718  1.00  0.00           C  
ATOM   1739  O   THR A 113       2.502   0.770 -13.774  1.00  0.00           O  
ATOM   1740  CB  THR A 113       5.325  -0.023 -15.305  1.00  0.00           C  
ATOM   1741  OG1 THR A 113       5.810   0.454 -14.073  1.00  0.00           O  
ATOM   1742  CG2 THR A 113       6.386   0.288 -16.359  1.00  0.00           C  
ATOM   1743  H   THR A 113       4.104   2.513 -14.739  1.00  0.00           H  
ATOM   1744  HA  THR A 113       3.724   0.280 -16.670  1.00  0.00           H  
ATOM   1745  HB  THR A 113       5.205  -1.105 -15.243  1.00  0.00           H  
ATOM   1746  HG1 THR A 113       5.171   0.230 -13.392  1.00  0.00           H  
ATOM   1747 1HG2 THR A 113       7.310  -0.237 -16.115  1.00  0.00           H  
ATOM   1748 2HG2 THR A 113       6.583   1.360 -16.386  1.00  0.00           H  
ATOM   1749 3HG2 THR A 113       6.038  -0.038 -17.339  1.00  0.00           H  
ATOM   1750  N   PRO A 114       2.334  -1.118 -14.962  1.00  0.00           N  
ATOM   1751  CA  PRO A 114       1.444  -1.755 -14.000  1.00  0.00           C  
ATOM   1752  C   PRO A 114       2.147  -1.970 -12.660  1.00  0.00           C  
ATOM   1753  O   PRO A 114       3.341  -2.278 -12.617  1.00  0.00           O  
ATOM   1754  CB  PRO A 114       1.010  -3.081 -14.629  1.00  0.00           C  
ATOM   1755  CG  PRO A 114       1.236  -2.857 -16.123  1.00  0.00           C  
ATOM   1756  CD  PRO A 114       2.454  -1.935 -16.157  1.00  0.00           C  
ATOM   1757  HA  PRO A 114       0.546  -1.133 -13.871  1.00  0.00           H  
ATOM   1758 1HB  PRO A 114       1.654  -3.891 -14.287  1.00  0.00           H  
ATOM   1759 2HB  PRO A 114      -0.034  -3.305 -14.411  1.00  0.00           H  
ATOM   1760 1HG  PRO A 114       1.424  -3.793 -16.649  1.00  0.00           H  
ATOM   1761 2HG  PRO A 114       0.374  -2.345 -16.550  1.00  0.00           H  
ATOM   1762 1HD  PRO A 114       3.369  -2.525 -16.102  1.00  0.00           H  
ATOM   1763 2HD  PRO A 114       2.433  -1.336 -17.067  1.00  0.00           H  
ATOM   1764  N   VAL A 115       1.385  -1.835 -11.579  1.00  0.00           N  
ATOM   1765  CA  VAL A 115       1.866  -2.054 -10.214  1.00  0.00           C  
ATOM   1766  C   VAL A 115       0.955  -3.074  -9.549  1.00  0.00           C  
ATOM   1767  O   VAL A 115      -0.268  -2.988  -9.660  1.00  0.00           O  
ATOM   1768  CB  VAL A 115       1.941  -0.738  -9.415  1.00  0.00           C  
ATOM   1769  CG1 VAL A 115       2.769  -0.928  -8.144  1.00  0.00           C  
ATOM   1770  CG2 VAL A 115       2.642   0.386 -10.190  1.00  0.00           C  
ATOM   1771  H   VAL A 115       0.417  -1.571 -11.694  1.00  0.00           H  
ATOM   1772  HA  VAL A 115       2.890  -2.426 -10.263  1.00  0.00           H  
ATOM   1773  HB  VAL A 115       0.936  -0.406  -9.154  1.00  0.00           H  
ATOM   1774 1HG1 VAL A 115       2.871   0.016  -7.608  1.00  0.00           H  
ATOM   1775 2HG1 VAL A 115       2.301  -1.668  -7.494  1.00  0.00           H  
ATOM   1776 3HG1 VAL A 115       3.773  -1.260  -8.405  1.00  0.00           H  
ATOM   1777 1HG2 VAL A 115       2.166   0.551 -11.156  1.00  0.00           H  
ATOM   1778 2HG2 VAL A 115       3.682   0.121 -10.377  1.00  0.00           H  
ATOM   1779 3HG2 VAL A 115       2.599   1.321  -9.631  1.00  0.00           H  
ATOM   1780  N   GLU A 116       1.536  -4.055  -8.875  1.00  0.00           N  
ATOM   1781  CA  GLU A 116       0.800  -5.026  -8.079  1.00  0.00           C  
ATOM   1782  C   GLU A 116       0.718  -4.538  -6.633  1.00  0.00           C  
ATOM   1783  O   GLU A 116       1.711  -4.134  -6.027  1.00  0.00           O  
ATOM   1784  CB  GLU A 116       1.422  -6.421  -8.235  1.00  0.00           C  
ATOM   1785  CG  GLU A 116       0.537  -7.500  -7.599  1.00  0.00           C  
ATOM   1786  CD  GLU A 116       0.855  -8.899  -8.147  1.00  0.00           C  
ATOM   1787  OE1 GLU A 116       1.467  -9.712  -7.425  1.00  0.00           O  
ATOM   1788  OE2 GLU A 116       0.384  -9.186  -9.270  1.00  0.00           O  
ATOM   1789  H   GLU A 116       2.541  -4.045  -8.770  1.00  0.00           H  
ATOM   1790  HA  GLU A 116      -0.208  -5.114  -8.486  1.00  0.00           H  
ATOM   1791 1HB  GLU A 116       2.416  -6.445  -7.789  1.00  0.00           H  
ATOM   1792 2HB  GLU A 116       1.514  -6.628  -9.301  1.00  0.00           H  
ATOM   1793 1HG  GLU A 116      -0.507  -7.273  -7.818  1.00  0.00           H  
ATOM   1794 2HG  GLU A 116       0.653  -7.468  -6.516  1.00  0.00           H  
ATOM   1795  N   VAL A 117      -0.491  -4.533  -6.076  1.00  0.00           N  
ATOM   1796  CA  VAL A 117      -0.732  -4.145  -4.690  1.00  0.00           C  
ATOM   1797  C   VAL A 117      -1.335  -5.323  -3.943  1.00  0.00           C  
ATOM   1798  O   VAL A 117      -2.445  -5.772  -4.240  1.00  0.00           O  
ATOM   1799  CB  VAL A 117      -1.597  -2.879  -4.576  1.00  0.00           C  
ATOM   1800  CG1 VAL A 117      -1.692  -2.448  -3.104  1.00  0.00           C  
ATOM   1801  CG2 VAL A 117      -1.004  -1.708  -5.374  1.00  0.00           C  
ATOM   1802  H   VAL A 117      -1.280  -4.813  -6.641  1.00  0.00           H  
ATOM   1803  HA  VAL A 117       0.220  -3.863  -4.239  1.00  0.00           H  
ATOM   1804  HB  VAL A 117      -2.598  -3.089  -4.952  1.00  0.00           H  
ATOM   1805 1HG1 VAL A 117      -0.693  -2.291  -2.697  1.00  0.00           H  
ATOM   1806 2HG1 VAL A 117      -2.205  -3.212  -2.519  1.00  0.00           H  
ATOM   1807 3HG1 VAL A 117      -2.257  -1.518  -3.027  1.00  0.00           H  
ATOM   1808 1HG2 VAL A 117      -1.590  -0.803  -5.214  1.00  0.00           H  
ATOM   1809 2HG2 VAL A 117      -1.019  -1.939  -6.439  1.00  0.00           H  
ATOM   1810 3HG2 VAL A 117       0.028  -1.532  -5.069  1.00  0.00           H  
ATOM   1811  N   HIS A 118      -0.619  -5.800  -2.928  1.00  0.00           N  
ATOM   1812  CA  HIS A 118      -1.115  -6.788  -1.980  1.00  0.00           C  
ATOM   1813  C   HIS A 118      -1.604  -6.087  -0.721  1.00  0.00           C  
ATOM   1814  O   HIS A 118      -0.865  -5.348  -0.071  1.00  0.00           O  
ATOM   1815  CB  HIS A 118      -0.066  -7.844  -1.634  1.00  0.00           C  
ATOM   1816  CG  HIS A 118       0.687  -8.374  -2.817  1.00  0.00           C  
ATOM   1817  ND1 HIS A 118       0.384  -9.491  -3.567  1.00  0.00           N  
ATOM   1818  CD2 HIS A 118       1.839  -7.838  -3.322  1.00  0.00           C  
ATOM   1819  CE1 HIS A 118       1.346  -9.627  -4.493  1.00  0.00           C  
ATOM   1820  NE2 HIS A 118       2.256  -8.657  -4.356  1.00  0.00           N  
ATOM   1821  H   HIS A 118       0.321  -5.446  -2.823  1.00  0.00           H  
ATOM   1822  HA  HIS A 118      -1.950  -7.330  -2.423  1.00  0.00           H  
ATOM   1823 1HB  HIS A 118       0.658  -7.423  -0.936  1.00  0.00           H  
ATOM   1824 2HB  HIS A 118      -0.548  -8.686  -1.138  1.00  0.00           H  
ATOM   1825  HD2 HIS A 118       2.354  -6.952  -2.951  1.00  0.00           H  
ATOM   1826  HE1 HIS A 118       1.394 -10.407  -5.253  1.00  0.00           H  
ATOM   1827  HE2 HIS A 118       3.093  -8.549  -4.911  1.00  0.00           H  
ATOM   1828  N   ILE A 119      -2.849  -6.352  -0.352  1.00  0.00           N  
ATOM   1829  CA  ILE A 119      -3.495  -5.783   0.821  1.00  0.00           C  
ATOM   1830  C   ILE A 119      -3.780  -6.923   1.790  1.00  0.00           C  
ATOM   1831  O   ILE A 119      -4.410  -7.913   1.412  1.00  0.00           O  
ATOM   1832  CB  ILE A 119      -4.779  -5.021   0.441  1.00  0.00           C  
ATOM   1833  CG1 ILE A 119      -4.579  -4.047  -0.744  1.00  0.00           C  
ATOM   1834  CG2 ILE A 119      -5.279  -4.283   1.698  1.00  0.00           C  
ATOM   1835  CD1 ILE A 119      -5.899  -3.471  -1.264  1.00  0.00           C  
ATOM   1836  H   ILE A 119      -3.385  -6.990  -0.922  1.00  0.00           H  
ATOM   1837  HA  ILE A 119      -2.816  -5.061   1.273  1.00  0.00           H  
ATOM   1838  HB  ILE A 119      -5.525  -5.754   0.135  1.00  0.00           H  
ATOM   1839 1HG1 ILE A 119      -3.913  -3.234  -0.453  1.00  0.00           H  
ATOM   1840 2HG1 ILE A 119      -4.125  -4.570  -1.586  1.00  0.00           H  
ATOM   1841 1HG2 ILE A 119      -5.527  -4.996   2.484  1.00  0.00           H  
ATOM   1842 2HG2 ILE A 119      -6.179  -3.705   1.486  1.00  0.00           H  
ATOM   1843 3HG2 ILE A 119      -4.506  -3.610   2.069  1.00  0.00           H  
ATOM   1844 1HD1 ILE A 119      -6.373  -2.836  -0.515  1.00  0.00           H  
ATOM   1845 2HD1 ILE A 119      -6.573  -4.285  -1.531  1.00  0.00           H  
ATOM   1846 3HD1 ILE A 119      -5.709  -2.867  -2.151  1.00  0.00           H  
ATOM   1847  N   LYS A 120      -3.341  -6.786   3.040  1.00  0.00           N  
ATOM   1848  CA  LYS A 120      -3.638  -7.729   4.121  1.00  0.00           C  
ATOM   1849  C   LYS A 120      -4.358  -7.015   5.258  1.00  0.00           C  
ATOM   1850  O   LYS A 120      -3.919  -5.961   5.711  1.00  0.00           O  
ATOM   1851  CB  LYS A 120      -2.350  -8.429   4.568  1.00  0.00           C  
ATOM   1852  CG  LYS A 120      -2.604  -9.421   5.712  1.00  0.00           C  
ATOM   1853  CD  LYS A 120      -1.291 -10.003   6.237  1.00  0.00           C  
ATOM   1854  CE  LYS A 120      -1.619 -10.902   7.431  1.00  0.00           C  
ATOM   1855  NZ  LYS A 120      -0.401 -11.281   8.183  1.00  0.00           N  
ATOM   1856  H   LYS A 120      -2.835  -5.942   3.265  1.00  0.00           H  
ATOM   1857  HA  LYS A 120      -4.295  -8.507   3.731  1.00  0.00           H  
ATOM   1858 1HB  LYS A 120      -1.922  -8.961   3.719  1.00  0.00           H  
ATOM   1859 2HB  LYS A 120      -1.632  -7.676   4.895  1.00  0.00           H  
ATOM   1860 1HG  LYS A 120      -3.254 -10.224   5.365  1.00  0.00           H  
ATOM   1861 2HG  LYS A 120      -3.093  -8.909   6.540  1.00  0.00           H  
ATOM   1862 1HD  LYS A 120      -0.648  -9.182   6.557  1.00  0.00           H  
ATOM   1863 2HD  LYS A 120      -0.790 -10.568   5.451  1.00  0.00           H  
ATOM   1864 1HE  LYS A 120      -2.170 -11.779   7.092  1.00  0.00           H  
ATOM   1865 2HE  LYS A 120      -2.291 -10.353   8.091  1.00  0.00           H  
ATOM   1866 1HZ  LYS A 120      -0.660 -11.836   8.986  1.00  0.00           H  
ATOM   1867 2HZ  LYS A 120       0.253 -11.789   7.605  1.00  0.00           H  
ATOM   1868 3HZ  LYS A 120       0.053 -10.443   8.516  1.00  0.00           H  
ATOM   1869  N   VAL A 121      -5.444  -7.622   5.728  1.00  0.00           N  
ATOM   1870  CA  VAL A 121      -6.313  -7.102   6.789  1.00  0.00           C  
ATOM   1871  C   VAL A 121      -6.710  -8.261   7.693  1.00  0.00           C  
ATOM   1872  O   VAL A 121      -7.529  -9.103   7.322  1.00  0.00           O  
ATOM   1873  CB  VAL A 121      -7.567  -6.459   6.183  1.00  0.00           C  
ATOM   1874  CG1 VAL A 121      -8.434  -5.835   7.274  1.00  0.00           C  
ATOM   1875  CG2 VAL A 121      -7.217  -5.367   5.177  1.00  0.00           C  
ATOM   1876  H   VAL A 121      -5.726  -8.486   5.289  1.00  0.00           H  
ATOM   1877  HA  VAL A 121      -5.760  -6.349   7.351  1.00  0.00           H  
ATOM   1878  HB  VAL A 121      -8.149  -7.217   5.659  1.00  0.00           H  
ATOM   1879 1HG1 VAL A 121      -7.875  -5.064   7.805  1.00  0.00           H  
ATOM   1880 2HG1 VAL A 121      -8.771  -6.592   7.981  1.00  0.00           H  
ATOM   1881 3HG1 VAL A 121      -9.314  -5.402   6.797  1.00  0.00           H  
ATOM   1882 1HG2 VAL A 121      -6.608  -5.768   4.366  1.00  0.00           H  
ATOM   1883 2HG2 VAL A 121      -6.690  -4.549   5.669  1.00  0.00           H  
ATOM   1884 3HG2 VAL A 121      -8.146  -5.031   4.716  1.00  0.00           H  
ATOM   1885  N   GLY A 122      -6.089  -8.348   8.870  1.00  0.00           N  
ATOM   1886  CA  GLY A 122      -6.165  -9.559   9.690  1.00  0.00           C  
ATOM   1887  C   GLY A 122      -5.683 -10.780   8.896  1.00  0.00           C  
ATOM   1888  O   GLY A 122      -4.532 -10.819   8.450  1.00  0.00           O  
ATOM   1889  H   GLY A 122      -5.445  -7.617   9.139  1.00  0.00           H  
ATOM   1890 1HA  GLY A 122      -5.555  -9.431  10.585  1.00  0.00           H  
ATOM   1891 2HA  GLY A 122      -7.192  -9.711  10.020  1.00  0.00           H  
ATOM   1892  N   ASP A 123      -6.578 -11.747   8.693  1.00  0.00           N  
ATOM   1893  CA  ASP A 123      -6.314 -12.967   7.919  1.00  0.00           C  
ATOM   1894  C   ASP A 123      -6.703 -12.850   6.436  1.00  0.00           C  
ATOM   1895  O   ASP A 123      -6.267 -13.665   5.620  1.00  0.00           O  
ATOM   1896  CB  ASP A 123      -7.046 -14.148   8.568  1.00  0.00           C  
ATOM   1897  CG  ASP A 123      -6.631 -14.351  10.024  1.00  0.00           C  
ATOM   1898  OD1 ASP A 123      -5.408 -14.300  10.292  1.00  0.00           O  
ATOM   1899  OD2 ASP A 123      -7.554 -14.513  10.853  1.00  0.00           O  
ATOM   1900  H   ASP A 123      -7.490 -11.655   9.118  1.00  0.00           H  
ATOM   1901  HA  ASP A 123      -5.243 -13.170   7.947  1.00  0.00           H  
ATOM   1902 1HB  ASP A 123      -6.820 -15.058   8.011  1.00  0.00           H  
ATOM   1903 2HB  ASP A 123      -8.121 -13.974   8.511  1.00  0.00           H  
ATOM   1904  N   GLU A 124      -7.501 -11.843   6.063  1.00  0.00           N  
ATOM   1905  CA  GLU A 124      -7.905 -11.638   4.672  1.00  0.00           C  
ATOM   1906  C   GLU A 124      -6.757 -11.009   3.876  1.00  0.00           C  
ATOM   1907  O   GLU A 124      -6.085 -10.078   4.330  1.00  0.00           O  
ATOM   1908  CB  GLU A 124      -9.208 -10.821   4.573  1.00  0.00           C  
ATOM   1909  CG  GLU A 124      -9.800 -10.863   3.148  1.00  0.00           C  
ATOM   1910  CD  GLU A 124     -11.139 -10.115   2.989  1.00  0.00           C  
ATOM   1911  OE1 GLU A 124     -11.492  -9.782   1.826  1.00  0.00           O  
ATOM   1912  OE2 GLU A 124     -11.807  -9.850   4.010  1.00  0.00           O  
ATOM   1913  H   GLU A 124      -7.708 -11.109   6.725  1.00  0.00           H  
ATOM   1914  HA  GLU A 124      -8.145 -12.608   4.235  1.00  0.00           H  
ATOM   1915 1HB  GLU A 124      -9.933 -11.248   5.267  1.00  0.00           H  
ATOM   1916 2HB  GLU A 124      -9.013  -9.787   4.858  1.00  0.00           H  
ATOM   1917 1HG  GLU A 124      -9.076 -10.430   2.457  1.00  0.00           H  
ATOM   1918 2HG  GLU A 124      -9.942 -11.905   2.861  1.00  0.00           H  
ATOM   1919  N   LYS A 125      -6.538 -11.523   2.663  1.00  0.00           N  
ATOM   1920  CA  LYS A 125      -5.553 -11.010   1.711  1.00  0.00           C  
ATOM   1921  C   LYS A 125      -6.217 -10.784   0.364  1.00  0.00           C  
ATOM   1922  O   LYS A 125      -6.970 -11.637  -0.100  1.00  0.00           O  
ATOM   1923  CB  LYS A 125      -4.377 -11.980   1.558  1.00  0.00           C  
ATOM   1924  CG  LYS A 125      -3.585 -12.176   2.856  1.00  0.00           C  
ATOM   1925  CD  LYS A 125      -2.454 -13.175   2.605  1.00  0.00           C  
ATOM   1926  CE  LYS A 125      -1.720 -13.498   3.906  1.00  0.00           C  
ATOM   1927  NZ  LYS A 125      -0.678 -14.528   3.670  1.00  0.00           N  
ATOM   1928  H   LYS A 125      -7.152 -12.256   2.339  1.00  0.00           H  
ATOM   1929  HA  LYS A 125      -5.176 -10.057   2.083  1.00  0.00           H  
ATOM   1930 1HB  LYS A 125      -3.705 -11.592   0.793  1.00  0.00           H  
ATOM   1931 2HB  LYS A 125      -4.760 -12.943   1.219  1.00  0.00           H  
ATOM   1932 1HG  LYS A 125      -4.240 -12.566   3.636  1.00  0.00           H  
ATOM   1933 2HG  LYS A 125      -3.170 -11.221   3.178  1.00  0.00           H  
ATOM   1934 1HD  LYS A 125      -2.881 -14.091   2.197  1.00  0.00           H  
ATOM   1935 2HD  LYS A 125      -1.759 -12.753   1.879  1.00  0.00           H  
ATOM   1936 1HE  LYS A 125      -2.452 -13.855   4.630  1.00  0.00           H  
ATOM   1937 2HE  LYS A 125      -1.277 -12.579   4.290  1.00  0.00           H  
ATOM   1938 1HZ  LYS A 125      -0.203 -14.776   4.527  1.00  0.00           H  
ATOM   1939 2HZ  LYS A 125      -0.002 -14.200   2.996  1.00  0.00           H  
ATOM   1940 3HZ  LYS A 125      -1.105 -15.363   3.295  1.00  0.00           H  
ATOM   1941  N   ARG A 126      -5.894  -9.668  -0.283  1.00  0.00           N  
ATOM   1942  CA  ARG A 126      -6.273  -9.382  -1.669  1.00  0.00           C  
ATOM   1943  C   ARG A 126      -5.064  -8.907  -2.452  1.00  0.00           C  
ATOM   1944  O   ARG A 126      -4.161  -8.290  -1.895  1.00  0.00           O  
ATOM   1945  CB  ARG A 126      -7.428  -8.374  -1.726  1.00  0.00           C  
ATOM   1946  CG  ARG A 126      -8.692  -8.969  -1.088  1.00  0.00           C  
ATOM   1947  CD  ARG A 126      -9.904  -8.102  -1.400  1.00  0.00           C  
ATOM   1948  NE  ARG A 126     -11.100  -8.606  -0.719  1.00  0.00           N  
ATOM   1949  CZ  ARG A 126     -12.330  -8.185  -0.892  1.00  0.00           C  
ATOM   1950  NH1 ARG A 126     -12.683  -7.405  -1.878  1.00  0.00           N  
ATOM   1951  NH2 ARG A 126     -13.213  -8.546  -0.018  1.00  0.00           N  
ATOM   1952  H   ARG A 126      -5.271  -9.023   0.181  1.00  0.00           H  
ATOM   1953  HA  ARG A 126      -6.657 -10.298  -2.119  1.00  0.00           H  
ATOM   1954 1HB  ARG A 126      -7.634  -8.138  -2.770  1.00  0.00           H  
ATOM   1955 2HB  ARG A 126      -7.148  -7.455  -1.211  1.00  0.00           H  
ATOM   1956 1HG  ARG A 126      -8.564  -9.034  -0.008  1.00  0.00           H  
ATOM   1957 2HG  ARG A 126      -8.869  -9.968  -1.485  1.00  0.00           H  
ATOM   1958 1HD  ARG A 126     -10.061  -8.075  -2.478  1.00  0.00           H  
ATOM   1959 2HD  ARG A 126      -9.704  -7.097  -1.029  1.00  0.00           H  
ATOM   1960  HE  ARG A 126     -10.977  -9.155   0.119  1.00  0.00           H  
ATOM   1961 1HH1 ARG A 126     -13.616  -7.017  -1.877  1.00  0.00           H  
ATOM   1962 2HH1 ARG A 126     -11.987  -7.136  -2.559  1.00  0.00           H  
ATOM   1963 1HH2 ARG A 126     -12.847  -9.054   0.775  1.00  0.00           H  
ATOM   1964 2HH2 ARG A 126     -14.097  -8.062   0.051  1.00  0.00           H  
ATOM   1965  N   THR A 127      -5.048  -9.206  -3.739  1.00  0.00           N  
ATOM   1966  CA  THR A 127      -4.015  -8.753  -4.668  1.00  0.00           C  
ATOM   1967  C   THR A 127      -4.703  -8.155  -5.875  1.00  0.00           C  
ATOM   1968  O   THR A 127      -5.689  -8.709  -6.360  1.00  0.00           O  
ATOM   1969  CB  THR A 127      -3.054  -9.885  -5.043  1.00  0.00           C  
ATOM   1970  OG1 THR A 127      -2.452 -10.323  -3.839  1.00  0.00           O  
ATOM   1971  CG2 THR A 127      -1.949  -9.422  -5.987  1.00  0.00           C  
ATOM   1972  H   THR A 127      -5.837  -9.689  -4.146  1.00  0.00           H  
ATOM   1973  HA  THR A 127      -3.409  -7.996  -4.169  1.00  0.00           H  
ATOM   1974  HB  THR A 127      -3.601 -10.710  -5.500  1.00  0.00           H  
ATOM   1975  HG1 THR A 127      -1.509 -10.183  -3.958  1.00  0.00           H  
ATOM   1976 1HG2 THR A 127      -2.361  -9.172  -6.965  1.00  0.00           H  
ATOM   1977 2HG2 THR A 127      -1.438  -8.549  -5.582  1.00  0.00           H  
ATOM   1978 3HG2 THR A 127      -1.223 -10.222  -6.131  1.00  0.00           H  
ATOM   1979  N   VAL A 128      -4.224  -6.990  -6.293  1.00  0.00           N  
ATOM   1980  CA  VAL A 128      -4.806  -6.206  -7.375  1.00  0.00           C  
ATOM   1981  C   VAL A 128      -3.673  -5.657  -8.222  1.00  0.00           C  
ATOM   1982  O   VAL A 128      -2.762  -5.021  -7.696  1.00  0.00           O  
ATOM   1983  CB  VAL A 128      -5.661  -5.055  -6.817  1.00  0.00           C  
ATOM   1984  CG1 VAL A 128      -6.329  -4.252  -7.934  1.00  0.00           C  
ATOM   1985  CG2 VAL A 128      -6.776  -5.568  -5.896  1.00  0.00           C  
ATOM   1986  H   VAL A 128      -3.424  -6.591  -5.823  1.00  0.00           H  
ATOM   1987  HA  VAL A 128      -5.449  -6.858  -7.968  1.00  0.00           H  
ATOM   1988  HB  VAL A 128      -5.029  -4.380  -6.240  1.00  0.00           H  
ATOM   1989 1HG1 VAL A 128      -5.582  -3.836  -8.610  1.00  0.00           H  
ATOM   1990 2HG1 VAL A 128      -7.023  -4.873  -8.501  1.00  0.00           H  
ATOM   1991 3HG1 VAL A 128      -6.856  -3.410  -7.486  1.00  0.00           H  
ATOM   1992 1HG2 VAL A 128      -6.351  -5.953  -4.969  1.00  0.00           H  
ATOM   1993 2HG2 VAL A 128      -7.340  -6.353  -6.400  1.00  0.00           H  
ATOM   1994 3HG2 VAL A 128      -7.451  -4.745  -5.662  1.00  0.00           H  
ATOM   1995  N   THR A 129      -3.745  -5.873  -9.528  1.00  0.00           N  
ATOM   1996  CA  THR A 129      -2.920  -5.141 -10.487  1.00  0.00           C  
ATOM   1997  C   THR A 129      -3.613  -3.824 -10.808  1.00  0.00           C  
ATOM   1998  O   THR A 129      -4.783  -3.824 -11.181  1.00  0.00           O  
ATOM   1999  CB  THR A 129      -2.703  -5.958 -11.763  1.00  0.00           C  
ATOM   2000  OG1 THR A 129      -2.225  -7.250 -11.454  1.00  0.00           O  
ATOM   2001  CG2 THR A 129      -1.718  -5.285 -12.716  1.00  0.00           C  
ATOM   2002  H   THR A 129      -4.491  -6.443  -9.901  1.00  0.00           H  
ATOM   2003  HA  THR A 129      -1.949  -4.946 -10.030  1.00  0.00           H  
ATOM   2004  HB  THR A 129      -3.657  -6.076 -12.278  1.00  0.00           H  
ATOM   2005  HG1 THR A 129      -1.281  -7.227 -11.276  1.00  0.00           H  
ATOM   2006 1HG2 THR A 129      -1.435  -5.984 -13.503  1.00  0.00           H  
ATOM   2007 2HG2 THR A 129      -2.189  -4.417 -13.178  1.00  0.00           H  
ATOM   2008 3HG2 THR A 129      -0.826  -4.969 -12.176  1.00  0.00           H  
ATOM   2009  N   VAL A 130      -2.899  -2.712 -10.659  1.00  0.00           N  
ATOM   2010  CA  VAL A 130      -3.373  -1.368 -11.000  1.00  0.00           C  
ATOM   2011  C   VAL A 130      -2.577  -0.898 -12.211  1.00  0.00           C  
ATOM   2012  O   VAL A 130      -1.363  -0.688 -12.129  1.00  0.00           O  
ATOM   2013  CB  VAL A 130      -3.232  -0.402  -9.807  1.00  0.00           C  
ATOM   2014  CG1 VAL A 130      -3.965   0.916 -10.085  1.00  0.00           C  
ATOM   2015  CG2 VAL A 130      -3.815  -0.985  -8.511  1.00  0.00           C  
ATOM   2016  H   VAL A 130      -1.953  -2.794 -10.316  1.00  0.00           H  
ATOM   2017  HA  VAL A 130      -4.438  -1.424 -11.227  1.00  0.00           H  
ATOM   2018  HB  VAL A 130      -2.177  -0.189  -9.634  1.00  0.00           H  
ATOM   2019 1HG1 VAL A 130      -3.789   1.624  -9.275  1.00  0.00           H  
ATOM   2020 2HG1 VAL A 130      -5.037   0.740 -10.175  1.00  0.00           H  
ATOM   2021 3HG1 VAL A 130      -3.615   1.356 -11.019  1.00  0.00           H  
ATOM   2022 1HG2 VAL A 130      -3.259  -1.873  -8.212  1.00  0.00           H  
ATOM   2023 2HG2 VAL A 130      -3.732  -0.248  -7.712  1.00  0.00           H  
ATOM   2024 3HG2 VAL A 130      -4.863  -1.247  -8.659  1.00  0.00           H  
ATOM   2025  N   ASN A 131      -3.234  -0.777 -13.359  1.00  0.00           N  
ATOM   2026  CA  ASN A 131      -2.595  -0.370 -14.608  1.00  0.00           C  
ATOM   2027  C   ASN A 131      -2.224   1.124 -14.597  1.00  0.00           C  
ATOM   2028  O   ASN A 131      -2.749   1.885 -13.782  1.00  0.00           O  
ATOM   2029  CB  ASN A 131      -3.517  -0.724 -15.782  1.00  0.00           C  
ATOM   2030  CG  ASN A 131      -3.711  -2.220 -15.897  1.00  0.00           C  
ATOM   2031  OD1 ASN A 131      -2.791  -2.957 -16.218  1.00  0.00           O  
ATOM   2032  ND2 ASN A 131      -4.892  -2.704 -15.608  1.00  0.00           N  
ATOM   2033  H   ASN A 131      -4.233  -0.924 -13.366  1.00  0.00           H  
ATOM   2034  HA  ASN A 131      -1.663  -0.926 -14.717  1.00  0.00           H  
ATOM   2035 1HB  ASN A 131      -3.094  -0.373 -16.723  1.00  0.00           H  
ATOM   2036 2HB  ASN A 131      -4.480  -0.231 -15.652  1.00  0.00           H  
ATOM   2037 1HD2 ASN A 131      -5.522  -2.113 -15.085  1.00  0.00           H  
ATOM   2038 2HD2 ASN A 131      -4.984  -3.709 -15.567  1.00  0.00           H  
ATOM   2039  N   PRO A 132      -1.326   1.575 -15.492  1.00  0.00           N  
ATOM   2040  CA  PRO A 132      -0.992   2.992 -15.629  1.00  0.00           C  
ATOM   2041  C   PRO A 132      -2.234   3.875 -15.803  1.00  0.00           C  
ATOM   2042  O   PRO A 132      -3.054   3.633 -16.689  1.00  0.00           O  
ATOM   2043  CB  PRO A 132      -0.087   3.071 -16.862  1.00  0.00           C  
ATOM   2044  CG  PRO A 132       0.601   1.714 -16.850  1.00  0.00           C  
ATOM   2045  CD  PRO A 132      -0.512   0.777 -16.397  1.00  0.00           C  
ATOM   2046  HA  PRO A 132      -0.426   3.317 -14.744  1.00  0.00           H  
ATOM   2047 1HB  PRO A 132      -0.682   3.161 -17.771  1.00  0.00           H  
ATOM   2048 2HB  PRO A 132       0.627   3.891 -16.797  1.00  0.00           H  
ATOM   2049 1HG  PRO A 132       0.998   1.442 -17.829  1.00  0.00           H  
ATOM   2050 2HG  PRO A 132       1.387   1.736 -16.096  1.00  0.00           H  
ATOM   2051 1HD  PRO A 132      -1.104   0.473 -17.260  1.00  0.00           H  
ATOM   2052 2HD  PRO A 132      -0.085  -0.092 -15.897  1.00  0.00           H  
ATOM   2053  N   GLY A 133      -2.365   4.905 -14.967  1.00  0.00           N  
ATOM   2054  CA  GLY A 133      -3.498   5.836 -14.959  1.00  0.00           C  
ATOM   2055  C   GLY A 133      -4.798   5.274 -14.374  1.00  0.00           C  
ATOM   2056  O   GLY A 133      -5.800   5.990 -14.341  1.00  0.00           O  
ATOM   2057  H   GLY A 133      -1.702   4.997 -14.211  1.00  0.00           H  
ATOM   2058 1HA  GLY A 133      -3.235   6.725 -14.385  1.00  0.00           H  
ATOM   2059 2HA  GLY A 133      -3.708   6.162 -15.977  1.00  0.00           H  
ATOM   2060  N   GLU A 134      -4.809   4.020 -13.919  1.00  0.00           N  
ATOM   2061  CA  GLU A 134      -5.985   3.377 -13.338  1.00  0.00           C  
ATOM   2062  C   GLU A 134      -6.180   3.780 -11.868  1.00  0.00           C  
ATOM   2063  O   GLU A 134      -5.221   3.979 -11.113  1.00  0.00           O  
ATOM   2064  CB  GLU A 134      -5.888   1.852 -13.523  1.00  0.00           C  
ATOM   2065  CG  GLU A 134      -7.205   1.115 -13.239  1.00  0.00           C  
ATOM   2066  CD  GLU A 134      -7.129  -0.399 -13.512  1.00  0.00           C  
ATOM   2067  OE1 GLU A 134      -8.204  -1.029 -13.573  1.00  0.00           O  
ATOM   2068  OE2 GLU A 134      -6.008  -0.934 -13.696  1.00  0.00           O  
ATOM   2069  H   GLU A 134      -3.951   3.487 -13.936  1.00  0.00           H  
ATOM   2070  HA  GLU A 134      -6.866   3.701 -13.893  1.00  0.00           H  
ATOM   2071 1HB  GLU A 134      -5.118   1.463 -12.857  1.00  0.00           H  
ATOM   2072 2HB  GLU A 134      -5.599   1.648 -14.554  1.00  0.00           H  
ATOM   2073 1HG  GLU A 134      -7.984   1.555 -13.862  1.00  0.00           H  
ATOM   2074 2HG  GLU A 134      -7.483   1.271 -12.197  1.00  0.00           H  
ATOM   2075  N   GLU A 135      -7.447   3.863 -11.455  1.00  0.00           N  
ATOM   2076  CA  GLU A 135      -7.849   3.918 -10.051  1.00  0.00           C  
ATOM   2077  C   GLU A 135      -8.751   2.711  -9.743  1.00  0.00           C  
ATOM   2078  O   GLU A 135      -9.766   2.505 -10.408  1.00  0.00           O  
ATOM   2079  CB  GLU A 135      -8.486   5.285  -9.708  1.00  0.00           C  
ATOM   2080  CG  GLU A 135      -8.715   5.464  -8.194  1.00  0.00           C  
ATOM   2081  CD  GLU A 135      -9.099   6.897  -7.754  1.00  0.00           C  
ATOM   2082  OE1 GLU A 135     -10.128   7.043  -7.052  1.00  0.00           O  
ATOM   2083  OE2 GLU A 135      -8.305   7.854  -7.965  1.00  0.00           O  
ATOM   2084  H   GLU A 135      -8.179   3.644 -12.115  1.00  0.00           H  
ATOM   2085  HA  GLU A 135      -6.952   3.869  -9.432  1.00  0.00           H  
ATOM   2086 1HB  GLU A 135      -7.811   6.070 -10.047  1.00  0.00           H  
ATOM   2087 2HB  GLU A 135      -9.434   5.395 -10.234  1.00  0.00           H  
ATOM   2088 1HG  GLU A 135      -9.483   4.761  -7.870  1.00  0.00           H  
ATOM   2089 2HG  GLU A 135      -7.795   5.201  -7.672  1.00  0.00           H  
ATOM   2090  N   VAL A 136      -8.380   1.908  -8.741  1.00  0.00           N  
ATOM   2091  CA  VAL A 136      -9.111   0.709  -8.305  1.00  0.00           C  
ATOM   2092  C   VAL A 136      -9.531   0.861  -6.848  1.00  0.00           C  
ATOM   2093  O   VAL A 136      -8.750   1.310  -6.012  1.00  0.00           O  
ATOM   2094  CB  VAL A 136      -8.290  -0.585  -8.504  1.00  0.00           C  
ATOM   2095  CG1 VAL A 136      -9.120  -1.815  -8.100  1.00  0.00           C  
ATOM   2096  CG2 VAL A 136      -7.858  -0.773  -9.961  1.00  0.00           C  
ATOM   2097  H   VAL A 136      -7.554   2.168  -8.221  1.00  0.00           H  
ATOM   2098  HA  VAL A 136      -9.996   0.596  -8.932  1.00  0.00           H  
ATOM   2099  HB  VAL A 136      -7.395  -0.548  -7.883  1.00  0.00           H  
ATOM   2100 1HG1 VAL A 136     -10.118  -1.748  -8.534  1.00  0.00           H  
ATOM   2101 2HG1 VAL A 136      -8.660  -2.725  -8.484  1.00  0.00           H  
ATOM   2102 3HG1 VAL A 136      -9.194  -1.884  -7.015  1.00  0.00           H  
ATOM   2103 1HG2 VAL A 136      -8.727  -0.793 -10.619  1.00  0.00           H  
ATOM   2104 2HG2 VAL A 136      -7.300  -1.702 -10.080  1.00  0.00           H  
ATOM   2105 3HG2 VAL A 136      -7.209   0.048 -10.266  1.00  0.00           H  
ATOM   2106  N   GLU A 137     -10.753   0.449  -6.512  1.00  0.00           N  
ATOM   2107  CA  GLU A 137     -11.233   0.394  -5.130  1.00  0.00           C  
ATOM   2108  C   GLU A 137     -11.363  -1.057  -4.651  1.00  0.00           C  
ATOM   2109  O   GLU A 137     -11.947  -1.910  -5.319  1.00  0.00           O  
ATOM   2110  CB  GLU A 137     -12.541   1.191  -4.976  1.00  0.00           C  
ATOM   2111  CG  GLU A 137     -12.940   1.354  -3.499  1.00  0.00           C  
ATOM   2112  CD  GLU A 137     -14.217   2.190  -3.313  1.00  0.00           C  
ATOM   2113  OE1 GLU A 137     -15.286   1.579  -3.101  1.00  0.00           O  
ATOM   2114  OE2 GLU A 137     -14.124   3.445  -3.286  1.00  0.00           O  
ATOM   2115  H   GLU A 137     -11.345   0.058  -7.231  1.00  0.00           H  
ATOM   2116  HA  GLU A 137     -10.508   0.900  -4.492  1.00  0.00           H  
ATOM   2117 1HB  GLU A 137     -12.403   2.183  -5.407  1.00  0.00           H  
ATOM   2118 2HB  GLU A 137     -13.342   0.686  -5.516  1.00  0.00           H  
ATOM   2119 1HG  GLU A 137     -13.093   0.368  -3.059  1.00  0.00           H  
ATOM   2120 2HG  GLU A 137     -12.119   1.825  -2.958  1.00  0.00           H  
ATOM   2121  N   VAL A 138     -10.848  -1.331  -3.453  1.00  0.00           N  
ATOM   2122  CA  VAL A 138     -10.985  -2.606  -2.751  1.00  0.00           C  
ATOM   2123  C   VAL A 138     -11.702  -2.359  -1.433  1.00  0.00           C  
ATOM   2124  O   VAL A 138     -11.274  -1.532  -0.633  1.00  0.00           O  
ATOM   2125  CB  VAL A 138      -9.619  -3.268  -2.502  1.00  0.00           C  
ATOM   2126  CG1 VAL A 138      -9.812  -4.687  -1.955  1.00  0.00           C  
ATOM   2127  CG2 VAL A 138      -8.790  -3.377  -3.782  1.00  0.00           C  
ATOM   2128  H   VAL A 138     -10.348  -0.591  -2.982  1.00  0.00           H  
ATOM   2129  HA  VAL A 138     -11.564  -3.285  -3.377  1.00  0.00           H  
ATOM   2130  HB  VAL A 138      -9.054  -2.686  -1.774  1.00  0.00           H  
ATOM   2131 1HG1 VAL A 138     -10.371  -5.286  -2.674  1.00  0.00           H  
ATOM   2132 2HG1 VAL A 138      -8.836  -5.140  -1.787  1.00  0.00           H  
ATOM   2133 3HG1 VAL A 138     -10.345  -4.659  -1.004  1.00  0.00           H  
ATOM   2134 1HG2 VAL A 138      -8.543  -2.384  -4.156  1.00  0.00           H  
ATOM   2135 2HG2 VAL A 138      -7.853  -3.894  -3.572  1.00  0.00           H  
ATOM   2136 3HG2 VAL A 138      -9.350  -3.914  -4.548  1.00  0.00           H  
ATOM   2137  N   THR A 139     -12.783  -3.094  -1.181  1.00  0.00           N  
ATOM   2138  CA  THR A 139     -13.530  -3.003   0.081  1.00  0.00           C  
ATOM   2139  C   THR A 139     -13.381  -4.281   0.895  1.00  0.00           C  
ATOM   2140  O   THR A 139     -13.580  -5.384   0.378  1.00  0.00           O  
ATOM   2141  CB  THR A 139     -15.006  -2.666  -0.163  1.00  0.00           C  
ATOM   2142  OG1 THR A 139     -15.123  -1.396  -0.759  1.00  0.00           O  
ATOM   2143  CG2 THR A 139     -15.812  -2.573   1.135  1.00  0.00           C  
ATOM   2144  H   THR A 139     -13.088  -3.761  -1.874  1.00  0.00           H  
ATOM   2145  HA  THR A 139     -13.123  -2.177   0.665  1.00  0.00           H  
ATOM   2146  HB  THR A 139     -15.456  -3.416  -0.814  1.00  0.00           H  
ATOM   2147  HG1 THR A 139     -14.949  -1.445  -1.702  1.00  0.00           H  
ATOM   2148 1HG2 THR A 139     -15.913  -3.558   1.590  1.00  0.00           H  
ATOM   2149 2HG2 THR A 139     -15.317  -1.898   1.834  1.00  0.00           H  
ATOM   2150 3HG2 THR A 139     -16.809  -2.192   0.916  1.00  0.00           H  
ATOM   2151  N   PHE A 140     -13.089  -4.105   2.180  1.00  0.00           N  
ATOM   2152  CA  PHE A 140     -13.099  -5.134   3.214  1.00  0.00           C  
ATOM   2153  C   PHE A 140     -14.273  -4.889   4.162  1.00  0.00           C  
ATOM   2154  O   PHE A 140     -14.664  -3.743   4.401  1.00  0.00           O  
ATOM   2155  CB  PHE A 140     -11.770  -5.120   3.975  1.00  0.00           C  
ATOM   2156  CG  PHE A 140     -10.569  -5.439   3.113  1.00  0.00           C  
ATOM   2157  CD1 PHE A 140     -10.051  -6.746   3.096  1.00  0.00           C  
ATOM   2158  CD2 PHE A 140      -9.979  -4.439   2.316  1.00  0.00           C  
ATOM   2159  CE1 PHE A 140      -8.945  -7.054   2.287  1.00  0.00           C  
ATOM   2160  CE2 PHE A 140      -8.880  -4.749   1.498  1.00  0.00           C  
ATOM   2161  CZ  PHE A 140      -8.364  -6.057   1.486  1.00  0.00           C  
ATOM   2162  H   PHE A 140     -12.940  -3.159   2.499  1.00  0.00           H  
ATOM   2163  HA  PHE A 140     -13.218  -6.106   2.734  1.00  0.00           H  
ATOM   2164 1HB  PHE A 140     -11.825  -5.853   4.780  1.00  0.00           H  
ATOM   2165 2HB  PHE A 140     -11.629  -4.140   4.430  1.00  0.00           H  
ATOM   2166  HD1 PHE A 140     -10.503  -7.516   3.704  1.00  0.00           H  
ATOM   2167  HD2 PHE A 140     -10.378  -3.436   2.321  1.00  0.00           H  
ATOM   2168  HE1 PHE A 140      -8.544  -8.057   2.286  1.00  0.00           H  
ATOM   2169  HE2 PHE A 140      -8.440  -3.984   0.876  1.00  0.00           H  
ATOM   2170  HZ  PHE A 140      -7.517  -6.301   0.862  1.00  0.00           H  
ATOM   2171  N   SER A 141     -14.832  -5.962   4.715  1.00  0.00           N  
ATOM   2172  CA  SER A 141     -15.904  -5.890   5.711  1.00  0.00           C  
ATOM   2173  C   SER A 141     -15.611  -6.849   6.855  1.00  0.00           C  
ATOM   2174  O   SER A 141     -15.179  -7.978   6.625  1.00  0.00           O  
ATOM   2175  CB  SER A 141     -17.273  -6.182   5.090  1.00  0.00           C  
ATOM   2176  OG  SER A 141     -17.508  -5.285   4.018  1.00  0.00           O  
ATOM   2177  H   SER A 141     -14.450  -6.876   4.520  1.00  0.00           H  
ATOM   2178  HA  SER A 141     -15.948  -4.871   6.099  1.00  0.00           H  
ATOM   2179 1HB  SER A 141     -18.045  -6.049   5.848  1.00  0.00           H  
ATOM   2180 2HB  SER A 141     -17.304  -7.208   4.724  1.00  0.00           H  
ATOM   2181  HG  SER A 141     -16.916  -4.541   4.154  1.00  0.00           H  
ATOM   2182  N   ALA A 142     -15.832  -6.403   8.086  1.00  0.00           N  
ATOM   2183  CA  ALA A 142     -15.571  -7.196   9.276  1.00  0.00           C  
ATOM   2184  C   ALA A 142     -16.611  -6.906  10.358  1.00  0.00           C  
ATOM   2185  O   ALA A 142     -16.798  -5.761  10.748  1.00  0.00           O  
ATOM   2186  CB  ALA A 142     -14.155  -6.889   9.779  1.00  0.00           C  
ATOM   2187  H   ALA A 142     -16.186  -5.467   8.219  1.00  0.00           H  
ATOM   2188  HA  ALA A 142     -15.649  -8.249   9.005  1.00  0.00           H  
ATOM   2189 1HB  ALA A 142     -13.967  -7.442  10.699  1.00  0.00           H  
ATOM   2190 2HB  ALA A 142     -14.062  -5.825   9.997  1.00  0.00           H  
ATOM   2191 3HB  ALA A 142     -13.419  -7.164   9.023  1.00  0.00           H  
ATOM   2192  N   ASN A 143     -17.211  -7.964  10.911  1.00  0.00           N  
ATOM   2193  CA  ASN A 143     -18.115  -7.845  12.064  1.00  0.00           C  
ATOM   2194  C   ASN A 143     -17.415  -7.257  13.302  1.00  0.00           C  
ATOM   2195  O   ASN A 143     -18.069  -6.678  14.162  1.00  0.00           O  
ATOM   2196  CB  ASN A 143     -18.663  -9.239  12.419  1.00  0.00           C  
ATOM   2197  CG  ASN A 143     -19.507  -9.872  11.332  1.00  0.00           C  
ATOM   2198  OD1 ASN A 143     -20.068  -9.233  10.467  1.00  0.00           O  
ATOM   2199  ND2 ASN A 143     -19.614 -11.180  11.325  1.00  0.00           N  
ATOM   2200  H   ASN A 143     -17.112  -8.865  10.466  1.00  0.00           H  
ATOM   2201  HA  ASN A 143     -18.917  -7.152  11.805  1.00  0.00           H  
ATOM   2202 1HB  ASN A 143     -19.291  -9.148  13.305  1.00  0.00           H  
ATOM   2203 2HB  ASN A 143     -17.831  -9.900  12.664  1.00  0.00           H  
ATOM   2204 1HD2 ASN A 143     -19.235 -11.732  12.081  1.00  0.00           H  
ATOM   2205 2HD2 ASN A 143     -20.222 -11.553  10.610  1.00  0.00           H  
ATOM   2206  N   ASP A 144     -16.097  -7.444  13.394  1.00  0.00           N  
ATOM   2207  CA  ASP A 144     -15.239  -6.834  14.404  1.00  0.00           C  
ATOM   2208  C   ASP A 144     -14.331  -5.789  13.730  1.00  0.00           C  
ATOM   2209  O   ASP A 144     -13.384  -6.173  13.027  1.00  0.00           O  
ATOM   2210  CB  ASP A 144     -14.396  -7.894  15.117  1.00  0.00           C  
ATOM   2211  CG  ASP A 144     -13.552  -7.319  16.246  1.00  0.00           C  
ATOM   2212  OD1 ASP A 144     -13.544  -6.122  16.405  1.00  0.00           O  
ATOM   2213  OD2 ASP A 144     -12.922  -8.083  16.938  1.00  0.00           O  
ATOM   2214  H   ASP A 144     -15.630  -7.861  12.602  1.00  0.00           H  
ATOM   2215  HA  ASP A 144     -15.871  -6.341  15.143  1.00  0.00           H  
ATOM   2216 1HB  ASP A 144     -15.051  -8.664  15.528  1.00  0.00           H  
ATOM   2217 2HB  ASP A 144     -13.734  -8.378  14.397  1.00  0.00           H  
ATOM   2218  N   PRO A 145     -14.584  -4.483  13.936  1.00  0.00           N  
ATOM   2219  CA  PRO A 145     -13.759  -3.411  13.388  1.00  0.00           C  
ATOM   2220  C   PRO A 145     -12.296  -3.470  13.841  1.00  0.00           C  
ATOM   2221  O   PRO A 145     -11.429  -2.963  13.134  1.00  0.00           O  
ATOM   2222  CB  PRO A 145     -14.457  -2.157  13.925  1.00  0.00           C  
ATOM   2223  CG  PRO A 145     -15.866  -2.589  14.146  1.00  0.00           C  
ATOM   2224  CD  PRO A 145     -15.749  -3.998  14.664  1.00  0.00           C  
ATOM   2225  HA  PRO A 145     -13.797  -3.451  12.289  1.00  0.00           H  
ATOM   2226 1HB  PRO A 145     -13.964  -1.819  14.848  1.00  0.00           H  
ATOM   2227 2HB  PRO A 145     -14.371  -1.338  13.196  1.00  0.00           H  
ATOM   2228 1HG  PRO A 145     -16.362  -1.916  14.860  1.00  0.00           H  
ATOM   2229 2HG  PRO A 145     -16.434  -2.530  13.206  1.00  0.00           H  
ATOM   2230 1HD  PRO A 145     -15.584  -3.977  15.751  1.00  0.00           H  
ATOM   2231 2HD  PRO A 145     -16.665  -4.556  14.420  1.00  0.00           H  
ATOM   2232  N   HIS A 146     -11.974  -4.134  14.960  1.00  0.00           N  
ATOM   2233  CA  HIS A 146     -10.585  -4.295  15.400  1.00  0.00           C  
ATOM   2234  C   HIS A 146      -9.733  -5.107  14.415  1.00  0.00           C  
ATOM   2235  O   HIS A 146      -8.504  -4.998  14.437  1.00  0.00           O  
ATOM   2236  CB  HIS A 146     -10.543  -4.965  16.777  1.00  0.00           C  
ATOM   2237  CG  HIS A 146     -10.999  -4.077  17.893  1.00  0.00           C  
ATOM   2238  ND1 HIS A 146     -10.264  -2.994  18.329  1.00  0.00           N  
ATOM   2239  CD2 HIS A 146     -12.112  -4.111  18.661  1.00  0.00           C  
ATOM   2240  CE1 HIS A 146     -10.908  -2.399  19.318  1.00  0.00           C  
ATOM   2241  NE2 HIS A 146     -12.031  -3.058  19.539  1.00  0.00           N  
ATOM   2242  H   HIS A 146     -12.692  -4.598  15.497  1.00  0.00           H  
ATOM   2243  HA  HIS A 146     -10.113  -3.316  15.481  1.00  0.00           H  
ATOM   2244 1HB  HIS A 146     -11.175  -5.854  16.769  1.00  0.00           H  
ATOM   2245 2HB  HIS A 146      -9.525  -5.289  16.993  1.00  0.00           H  
ATOM   2246  HD2 HIS A 146     -12.922  -4.838  18.597  1.00  0.00           H  
ATOM   2247  HE1 HIS A 146     -10.570  -1.516  19.859  1.00  0.00           H  
ATOM   2248  HE2 HIS A 146     -12.723  -2.828  20.238  1.00  0.00           H  
ATOM   2249  N   LYS A 147     -10.344  -5.854  13.480  1.00  0.00           N  
ATOM   2250  CA  LYS A 147      -9.617  -6.473  12.355  1.00  0.00           C  
ATOM   2251  C   LYS A 147      -8.901  -5.452  11.470  1.00  0.00           C  
ATOM   2252  O   LYS A 147      -7.905  -5.788  10.830  1.00  0.00           O  
ATOM   2253  CB  LYS A 147     -10.576  -7.303  11.501  1.00  0.00           C  
ATOM   2254  CG  LYS A 147     -11.134  -8.536  12.199  1.00  0.00           C  
ATOM   2255  CD  LYS A 147     -10.048  -9.573  12.443  1.00  0.00           C  
ATOM   2256  CE  LYS A 147     -10.618 -10.837  13.069  1.00  0.00           C  
ATOM   2257  NZ  LYS A 147      -9.563 -11.854  13.328  1.00  0.00           N  
ATOM   2258  H   LYS A 147     -11.352  -5.908  13.504  1.00  0.00           H  
ATOM   2259  HA  LYS A 147      -8.848  -7.131  12.760  1.00  0.00           H  
ATOM   2260 1HB  LYS A 147     -11.419  -6.683  11.193  1.00  0.00           H  
ATOM   2261 2HB  LYS A 147     -10.065  -7.634  10.596  1.00  0.00           H  
ATOM   2262 1HG  LYS A 147     -11.569  -8.247  13.157  1.00  0.00           H  
ATOM   2263 2HG  LYS A 147     -11.917  -8.980  11.584  1.00  0.00           H  
ATOM   2264 1HD  LYS A 147      -9.570  -9.829  11.496  1.00  0.00           H  
ATOM   2265 2HD  LYS A 147      -9.292  -9.158  13.110  1.00  0.00           H  
ATOM   2266 1HE  LYS A 147     -11.105 -10.588  14.010  1.00  0.00           H  
ATOM   2267 2HE  LYS A 147     -11.364 -11.269  12.402  1.00  0.00           H  
ATOM   2268 1HZ  LYS A 147      -9.981 -12.675  13.742  1.00  0.00           H  
ATOM   2269 2HZ  LYS A 147      -9.116 -12.106  12.458  1.00  0.00           H  
ATOM   2270 3HZ  LYS A 147      -8.875 -11.472  13.961  1.00  0.00           H  
ATOM   2271  N   PHE A 148      -9.376  -4.211  11.457  1.00  0.00           N  
ATOM   2272  CA  PHE A 148      -8.780  -3.105  10.721  1.00  0.00           C  
ATOM   2273  C   PHE A 148      -7.639  -2.412  11.472  1.00  0.00           C  
ATOM   2274  O   PHE A 148      -7.054  -1.484  10.928  1.00  0.00           O  
ATOM   2275  CB  PHE A 148      -9.858  -2.075  10.381  1.00  0.00           C  
ATOM   2276  CG  PHE A 148     -11.008  -2.637   9.594  1.00  0.00           C  
ATOM   2277  CD1 PHE A 148     -12.311  -2.497  10.047  1.00  0.00           C  
ATOM   2278  CD2 PHE A 148     -10.788  -3.308   8.401  1.00  0.00           C  
ATOM   2279  CE1 PHE A 148     -13.370  -3.015   9.324  1.00  0.00           C  
ATOM   2280  CE2 PHE A 148     -11.844  -3.825   7.675  1.00  0.00           C  
ATOM   2281  CZ  PHE A 148     -13.136  -3.678   8.138  1.00  0.00           C  
ATOM   2282  H   PHE A 148     -10.196  -4.002  12.008  1.00  0.00           H  
ATOM   2283  HA  PHE A 148      -8.355  -3.495   9.795  1.00  0.00           H  
ATOM   2284 1HB  PHE A 148     -10.254  -1.645  11.301  1.00  0.00           H  
ATOM   2285 2HB  PHE A 148      -9.417  -1.263   9.805  1.00  0.00           H  
ATOM   2286  HD1 PHE A 148     -12.496  -1.972  10.984  1.00  0.00           H  
ATOM   2287  HD2 PHE A 148      -9.767  -3.424   8.035  1.00  0.00           H  
ATOM   2288  HE1 PHE A 148     -14.389  -2.898   9.692  1.00  0.00           H  
ATOM   2289  HE2 PHE A 148     -11.658  -4.349   6.738  1.00  0.00           H  
ATOM   2290  HZ  PHE A 148     -13.969  -4.087   7.568  1.00  0.00           H  
ATOM   2291  N   ASN A 149      -7.271  -2.859  12.680  1.00  0.00           N  
ATOM   2292  CA  ASN A 149      -6.227  -2.205  13.476  1.00  0.00           C  
ATOM   2293  C   ASN A 149      -4.811  -2.369  12.899  1.00  0.00           C  
ATOM   2294  O   ASN A 149      -3.904  -1.645  13.307  1.00  0.00           O  
ATOM   2295  CB  ASN A 149      -6.270  -2.723  14.902  1.00  0.00           C  
ATOM   2296  CG  ASN A 149      -7.386  -2.114  15.704  1.00  0.00           C  
ATOM   2297  OD1 ASN A 149      -7.831  -0.995  15.423  1.00  0.00           O  
ATOM   2298  ND2 ASN A 149      -7.847  -2.828  16.699  1.00  0.00           N  
ATOM   2299  H   ASN A 149      -7.821  -3.582  13.121  1.00  0.00           H  
ATOM   2300  HA  ASN A 149      -6.418  -1.131  13.482  1.00  0.00           H  
ATOM   2301 1HB  ASN A 149      -6.395  -3.806  14.892  1.00  0.00           H  
ATOM   2302 2HB  ASN A 149      -5.323  -2.507  15.396  1.00  0.00           H  
ATOM   2303 1HD2 ASN A 149      -8.590  -2.473  17.268  1.00  0.00           H  
ATOM   2304 2HD2 ASN A 149      -7.458  -3.728  16.891  1.00  0.00           H  
ATOM   2305  N   ARG A 150      -4.594  -3.350  12.010  1.00  0.00           N  
ATOM   2306  CA  ARG A 150      -3.269  -3.683  11.460  1.00  0.00           C  
ATOM   2307  C   ARG A 150      -3.280  -3.926   9.942  1.00  0.00           C  
ATOM   2308  O   ARG A 150      -2.938  -5.032   9.513  1.00  0.00           O  
ATOM   2309  CB  ARG A 150      -2.716  -4.921  12.150  1.00  0.00           C  
ATOM   2310  CG  ARG A 150      -2.231  -4.697  13.573  1.00  0.00           C  
ATOM   2311  CD  ARG A 150      -1.628  -5.927  14.148  1.00  0.00           C  
ATOM   2312  NE  ARG A 150      -0.866  -5.645  15.354  1.00  0.00           N  
ATOM   2313  CZ  ARG A 150      -0.434  -6.580  16.222  1.00  0.00           C  
ATOM   2314  NH1 ARG A 150      -0.696  -7.850  16.004  1.00  0.00           N  
ATOM   2315  NH2 ARG A 150       0.253  -6.221  17.292  1.00  0.00           N  
ATOM   2316  H   ARG A 150      -5.396  -3.886  11.713  1.00  0.00           H  
ATOM   2317  HA  ARG A 150      -2.597  -2.845  11.646  1.00  0.00           H  
ATOM   2318 1HB  ARG A 150      -3.483  -5.693  12.181  1.00  0.00           H  
ATOM   2319 2HB  ARG A 150      -1.878  -5.315  11.574  1.00  0.00           H  
ATOM   2320 1HG  ARG A 150      -1.477  -3.910  13.581  1.00  0.00           H  
ATOM   2321 2HG  ARG A 150      -3.072  -4.401  14.202  1.00  0.00           H  
ATOM   2322 1HD  ARG A 150      -2.417  -6.635  14.401  1.00  0.00           H  
ATOM   2323 2HD  ARG A 150      -0.956  -6.378  13.418  1.00  0.00           H  
ATOM   2324  HE  ARG A 150      -0.645  -4.679  15.555  1.00  0.00           H  
ATOM   2325 1HH1 ARG A 150      -1.221  -8.125  15.186  1.00  0.00           H  
ATOM   2326 2HH1 ARG A 150      -0.372  -8.551  16.655  1.00  0.00           H  
ATOM   2327 1HH2 ARG A 150       0.455  -5.245  17.460  1.00  0.00           H  
ATOM   2328 2HH2 ARG A 150       0.577  -6.922  17.943  1.00  0.00           H  
ATOM   2329  N   PRO A 151      -3.726  -2.966   9.112  1.00  0.00           N  
ATOM   2330  CA  PRO A 151      -3.713  -3.144   7.674  1.00  0.00           C  
ATOM   2331  C   PRO A 151      -2.276  -3.044   7.157  1.00  0.00           C  
ATOM   2332  O   PRO A 151      -1.448  -2.275   7.654  1.00  0.00           O  
ATOM   2333  CB  PRO A 151      -4.589  -1.992   7.171  1.00  0.00           C  
ATOM   2334  CG  PRO A 151      -4.372  -0.905   8.168  1.00  0.00           C  
ATOM   2335  CD  PRO A 151      -4.218  -1.627   9.480  1.00  0.00           C  
ATOM   2336  HA  PRO A 151      -4.163  -4.116   7.426  1.00  0.00           H  
ATOM   2337 1HB  PRO A 151      -4.284  -1.705   6.154  1.00  0.00           H  
ATOM   2338 2HB  PRO A 151      -5.639  -2.315   7.113  1.00  0.00           H  
ATOM   2339 1HG  PRO A 151      -3.482  -0.317   7.901  1.00  0.00           H  
ATOM   2340 2HG  PRO A 151      -5.225  -0.211   8.164  1.00  0.00           H  
ATOM   2341 1HD  PRO A 151      -3.488  -1.095  10.108  1.00  0.00           H  
ATOM   2342 2HD  PRO A 151      -5.194  -1.685   9.984  1.00  0.00           H  
ATOM   2343  N   GLN A 152      -1.989  -3.837   6.137  1.00  0.00           N  
ATOM   2344  CA  GLN A 152      -0.704  -3.864   5.463  1.00  0.00           C  
ATOM   2345  C   GLN A 152      -0.921  -3.726   3.960  1.00  0.00           C  
ATOM   2346  O   GLN A 152      -1.769  -4.408   3.384  1.00  0.00           O  
ATOM   2347  CB  GLN A 152       0.034  -5.150   5.856  1.00  0.00           C  
ATOM   2348  CG  GLN A 152       1.276  -5.429   4.998  1.00  0.00           C  
ATOM   2349  CD  GLN A 152       1.958  -6.743   5.354  1.00  0.00           C  
ATOM   2350  OE1 GLN A 152       1.765  -7.335   6.411  1.00  0.00           O  
ATOM   2351  NE2 GLN A 152       2.776  -7.247   4.460  1.00  0.00           N  
ATOM   2352  H   GLN A 152      -2.708  -4.463   5.801  1.00  0.00           H  
ATOM   2353  HA  GLN A 152      -0.110  -3.021   5.817  1.00  0.00           H  
ATOM   2354 1HB  GLN A 152      -0.651  -5.992   5.760  1.00  0.00           H  
ATOM   2355 2HB  GLN A 152       0.328  -5.075   6.903  1.00  0.00           H  
ATOM   2356 1HG  GLN A 152       1.993  -4.617   5.116  1.00  0.00           H  
ATOM   2357 2HG  GLN A 152       0.991  -5.483   3.948  1.00  0.00           H  
ATOM   2358 1HE2 GLN A 152       3.665  -7.441   4.897  1.00  0.00           H  
ATOM   2359 2HE2 GLN A 152       2.852  -6.751   3.584  1.00  0.00           H  
ATOM   2360  N   PHE A 153      -0.103  -2.885   3.339  1.00  0.00           N  
ATOM   2361  CA  PHE A 153      -0.058  -2.668   1.901  1.00  0.00           C  
ATOM   2362  C   PHE A 153       1.352  -2.987   1.414  1.00  0.00           C  
ATOM   2363  O   PHE A 153       2.331  -2.464   1.939  1.00  0.00           O  
ATOM   2364  CB  PHE A 153      -0.467  -1.224   1.573  1.00  0.00           C  
ATOM   2365  CG  PHE A 153      -1.714  -0.768   2.305  1.00  0.00           C  
ATOM   2366  CD1 PHE A 153      -2.982  -1.134   1.823  1.00  0.00           C  
ATOM   2367  CD2 PHE A 153      -1.607  -0.033   3.502  1.00  0.00           C  
ATOM   2368  CE1 PHE A 153      -4.137  -0.779   2.539  1.00  0.00           C  
ATOM   2369  CE2 PHE A 153      -2.764   0.326   4.216  1.00  0.00           C  
ATOM   2370  CZ  PHE A 153      -4.029  -0.055   3.738  1.00  0.00           C  
ATOM   2371  H   PHE A 153       0.549  -2.355   3.899  1.00  0.00           H  
ATOM   2372  HA  PHE A 153      -0.779  -3.336   1.427  1.00  0.00           H  
ATOM   2373 1HB  PHE A 153      -0.631  -1.140   0.499  1.00  0.00           H  
ATOM   2374 2HB  PHE A 153       0.352  -0.552   1.828  1.00  0.00           H  
ATOM   2375  HD1 PHE A 153      -3.064  -1.694   0.903  1.00  0.00           H  
ATOM   2376  HD2 PHE A 153      -0.635   0.240   3.884  1.00  0.00           H  
ATOM   2377  HE1 PHE A 153      -5.110  -1.068   2.170  1.00  0.00           H  
ATOM   2378  HE2 PHE A 153      -2.676   0.883   5.137  1.00  0.00           H  
ATOM   2379  HZ  PHE A 153      -4.920   0.203   4.292  1.00  0.00           H  
ATOM   2380  N   THR A 154       1.472  -3.857   0.424  1.00  0.00           N  
ATOM   2381  CA  THR A 154       2.734  -4.145  -0.255  1.00  0.00           C  
ATOM   2382  C   THR A 154       2.573  -3.752  -1.709  1.00  0.00           C  
ATOM   2383  O   THR A 154       1.679  -4.261  -2.376  1.00  0.00           O  
ATOM   2384  CB  THR A 154       3.117  -5.618  -0.102  1.00  0.00           C  
ATOM   2385  OG1 THR A 154       3.254  -5.938   1.273  1.00  0.00           O  
ATOM   2386  CG2 THR A 154       4.445  -5.933  -0.778  1.00  0.00           C  
ATOM   2387  H   THR A 154       0.637  -4.297   0.063  1.00  0.00           H  
ATOM   2388  HA  THR A 154       3.521  -3.552   0.212  1.00  0.00           H  
ATOM   2389  HB  THR A 154       2.342  -6.242  -0.545  1.00  0.00           H  
ATOM   2390  HG1 THR A 154       3.947  -5.363   1.605  1.00  0.00           H  
ATOM   2391 1HG2 THR A 154       5.268  -5.433  -0.266  1.00  0.00           H  
ATOM   2392 2HG2 THR A 154       4.431  -5.624  -1.823  1.00  0.00           H  
ATOM   2393 3HG2 THR A 154       4.581  -7.014  -0.766  1.00  0.00           H  
ATOM   2394  N   ILE A 155       3.409  -2.827  -2.165  1.00  0.00           N  
ATOM   2395  CA  ILE A 155       3.392  -2.265  -3.509  1.00  0.00           C  
ATOM   2396  C   ILE A 155       4.610  -2.816  -4.246  1.00  0.00           C  
ATOM   2397  O   ILE A 155       5.740  -2.615  -3.795  1.00  0.00           O  
ATOM   2398  CB  ILE A 155       3.387  -0.716  -3.457  1.00  0.00           C  
ATOM   2399  CG1 ILE A 155       2.185  -0.119  -2.681  1.00  0.00           C  
ATOM   2400  CG2 ILE A 155       3.336  -0.152  -4.884  1.00  0.00           C  
ATOM   2401  CD1 ILE A 155       2.384  -0.007  -1.162  1.00  0.00           C  
ATOM   2402  H   ILE A 155       4.145  -2.504  -1.553  1.00  0.00           H  
ATOM   2403  HA  ILE A 155       2.472  -2.576  -4.002  1.00  0.00           H  
ATOM   2404  HB  ILE A 155       4.312  -0.370  -2.995  1.00  0.00           H  
ATOM   2405 1HG1 ILE A 155       2.002   0.895  -3.037  1.00  0.00           H  
ATOM   2406 2HG1 ILE A 155       1.288  -0.704  -2.887  1.00  0.00           H  
ATOM   2407 1HG2 ILE A 155       4.172  -0.522  -5.477  1.00  0.00           H  
ATOM   2408 2HG2 ILE A 155       2.399  -0.445  -5.357  1.00  0.00           H  
ATOM   2409 3HG2 ILE A 155       3.403   0.935  -4.862  1.00  0.00           H  
ATOM   2410 1HD1 ILE A 155       1.560   0.565  -0.735  1.00  0.00           H  
ATOM   2411 2HD1 ILE A 155       3.318   0.513  -0.947  1.00  0.00           H  
ATOM   2412 3HD1 ILE A 155       2.397  -0.988  -0.689  1.00  0.00           H  
ATOM   2413  N   GLU A 156       4.377  -3.500  -5.361  1.00  0.00           N  
ATOM   2414  CA  GLU A 156       5.402  -4.114  -6.201  1.00  0.00           C  
ATOM   2415  C   GLU A 156       5.305  -3.611  -7.639  1.00  0.00           C  
ATOM   2416  O   GLU A 156       4.249  -3.645  -8.262  1.00  0.00           O  
ATOM   2417  CB  GLU A 156       5.312  -5.644  -6.186  1.00  0.00           C  
ATOM   2418  CG  GLU A 156       5.469  -6.215  -4.775  1.00  0.00           C  
ATOM   2419  CD  GLU A 156       5.753  -7.722  -4.755  1.00  0.00           C  
ATOM   2420  OE1 GLU A 156       6.260  -8.166  -3.697  1.00  0.00           O  
ATOM   2421  OE2 GLU A 156       5.569  -8.416  -5.771  1.00  0.00           O  
ATOM   2422  H   GLU A 156       3.421  -3.660  -5.645  1.00  0.00           H  
ATOM   2423  HA  GLU A 156       6.382  -3.839  -5.808  1.00  0.00           H  
ATOM   2424 1HB  GLU A 156       6.114  -6.029  -6.815  1.00  0.00           H  
ATOM   2425 2HB  GLU A 156       4.354  -5.963  -6.598  1.00  0.00           H  
ATOM   2426 1HG  GLU A 156       4.569  -6.007  -4.197  1.00  0.00           H  
ATOM   2427 2HG  GLU A 156       6.302  -5.701  -4.295  1.00  0.00           H  
ATOM   2428  N   TRP A 157       6.427  -3.160  -8.182  1.00  0.00           N  
ATOM   2429  CA  TRP A 157       6.560  -2.734  -9.573  1.00  0.00           C  
ATOM   2430  C   TRP A 157       7.722  -3.467 -10.248  1.00  0.00           C  
ATOM   2431  O   TRP A 157       8.506  -4.147  -9.579  1.00  0.00           O  
ATOM   2432  CB  TRP A 157       6.705  -1.206  -9.632  1.00  0.00           C  
ATOM   2433  CG  TRP A 157       7.919  -0.630  -8.967  1.00  0.00           C  
ATOM   2434  CD1 TRP A 157       9.062  -0.282  -9.594  1.00  0.00           C  
ATOM   2435  CD2 TRP A 157       8.115  -0.284  -7.563  1.00  0.00           C  
ATOM   2436  NE1 TRP A 157       9.964   0.226  -8.682  1.00  0.00           N  
ATOM   2437  CE2 TRP A 157       9.425   0.267  -7.417  1.00  0.00           C  
ATOM   2438  CE3 TRP A 157       7.325  -0.379  -6.399  1.00  0.00           C  
ATOM   2439  CZ2 TRP A 157       9.924   0.711  -6.187  1.00  0.00           C  
ATOM   2440  CZ3 TRP A 157       7.813   0.064  -5.155  1.00  0.00           C  
ATOM   2441  CH2 TRP A 157       9.103   0.616  -5.054  1.00  0.00           C  
ATOM   2442  H   TRP A 157       7.268  -3.215  -7.625  1.00  0.00           H  
ATOM   2443  HA  TRP A 157       5.637  -2.978 -10.099  1.00  0.00           H  
ATOM   2444 1HB  TRP A 157       6.700  -0.893 -10.676  1.00  0.00           H  
ATOM   2445 2HB  TRP A 157       5.828  -0.753  -9.169  1.00  0.00           H  
ATOM   2446  HD1 TRP A 157       9.236  -0.387 -10.655  1.00  0.00           H  
ATOM   2447  HE1 TRP A 157      10.835   0.655  -8.961  1.00  0.00           H  
ATOM   2448  HE3 TRP A 157       6.329  -0.789  -6.473  1.00  0.00           H  
ATOM   2449  HZ2 TRP A 157      10.904   1.159  -6.117  1.00  0.00           H  
ATOM   2450  HZ3 TRP A 157       7.182  -0.001  -4.281  1.00  0.00           H  
ATOM   2451  HH2 TRP A 157       9.464   0.996  -4.110  1.00  0.00           H  
ATOM   2452  N   GLY A 158       7.834  -3.306 -11.569  1.00  0.00           N  
ATOM   2453  CA  GLY A 158       8.959  -3.813 -12.366  1.00  0.00           C  
ATOM   2454  C   GLY A 158      10.335  -3.302 -11.948  1.00  0.00           C  
ATOM   2455  O   GLY A 158      10.434  -2.368 -11.116  1.00  0.00           O  
ATOM   2456  OXT GLY A 158      11.325  -3.794 -12.415  1.00  0.00           O  
ATOM   2457  H   GLY A 158       7.132  -2.749 -12.035  1.00  0.00           H  
ATOM   2458 1HA  GLY A 158       8.982  -4.902 -12.312  1.00  0.00           H  
ATOM   2459 2HA  GLY A 158       8.813  -3.546 -13.412  1.00  0.00           H  
TER                                                                             
# All scores below are weighted scores, not raw scores.
#BEGIN_POSE_ENERGIES_TABLE 
label fa_atr fa_rep fa_sol fa_intra_rep fa_intra_sol_xover4 lk_ball_wtd fa_elec pro_close hbond_sr_bb hbond_lr_bb hbond_bb_sc hbond_sc dslf_fa13 omega fa_dun p_aa_pp yhh_planarity ref rama_prepro total
weights 1 0.55 1 0.005 1 1 1 1.25 1 1 1 1 1.25 0.4 0.7 0.6 0.625 1 0.45 NA
pose -841.24 118.93 532.942 1.27458 28.02 3.80249 -326.51 8.86067 -17.9215 -81.9099 -18.3502 -36.1684 0 33.5252 280.58 -34.6726 0 7.01655 0.59238 -341.228
GLY:NtermProteinFull_1 -4.40341 0.7371 5.48909 0.00016 0 0.1702 -4.36208 0 0 0 0 0 0 0.02039 0 0 0 0.79816 0 -1.5504
ARG_2 -7.12416 0.82969 5.97185 0.01225 0.27158 0.2445 -3.78626 0 0 0 0 -0.20022 0 0.28963 4.18861 -0.16704 0 -0.09474 -0.01331 0.42238
VAL_3 -6.88683 0.88926 1.55629 0.01178 0.03982 0.09348 -2.32476 0 0 0 0 0 0 0.08841 0.85503 -0.67705 0 2.64269 -0.14066 -3.85255
GLU_4 -6.92576 0.69189 6.84726 0.00601 0.29948 0.16581 -4.36852 0 0 0 0 -0.05964 0 0.47511 3.17088 0.30565 0 -2.72453 -0.03106 -2.14742
VAL_5 -6.71514 0.38415 1.06856 0.01061 0.0465 0.13256 -2.20016 0 0 0 0 0 0 0.49998 0.34881 -0.45971 0 2.64269 0.11271 -4.12845
ARG_6 -7.05674 0.50979 7.23489 0.00864 0.38536 -0.38107 -4.57021 0 0 0 0 -0.22594 0 0.01196 3.27844 0.21031 0 -0.09474 0.10682 -0.5825
VAL_7 -6.9205 1.45761 0.86055 0.01022 0.03259 0.00437 -1.35929 0 0 0 0 0 0 0.33659 0.78515 -0.44394 0 2.64269 0.06959 -2.52438
GLU_8 -5.54506 0.30507 5.36067 0.00571 0.30591 0.6406 -4.3864 0 0 0 0 -1.24963 0 0.26859 3.17206 0.10278 0 -2.72453 0.24007 -3.50415
PHE_9 -8.44765 2.18787 1.11159 0.01814 0.27413 0.08888 -1.00989 0 0 0 0 0 0 -0.04314 2.59174 -0.14169 0 1.21829 0.21535 -1.93639
GLU_10 -4.13828 0.3879 5.03918 0.00646 0.24381 0.5466 -2.35296 0 0 0 0 -0.88835 0 0.01587 3.09197 -0.06258 0 -2.72453 0.24147 -0.59345
SER_11 -3.85879 0.79342 4.00656 0.00196 0.04638 0.00282 -0.66477 0 0 0 -1.54682 0 0 0.04328 1.60314 -0.09219 0 -0.28969 0.30881 0.3541
ASP_12 -1.45782 0.08923 2.91166 0.00396 0.32381 0.15835 -3.40171 0 0 0 0 -0.66603 0 0.42389 1.76533 -0.17997 0 -2.14574 -0.21945 -2.39448
SER_13 -2.0371 0.21428 2.44615 0.00154 0.0712 -0.09274 -1.18504 0 0 0 -1.54682 0 0 0.17639 0.06467 -0.5282 0 -0.28969 -0.37541 -3.08075
LEU_14 -1.69038 0.06056 0.24623 0.01926 0.05492 -0.15111 0.16422 0 0 0 0 0 0 -0.0174 0.78225 -0.37815 0 1.66147 -0.17281 0.57905
GLU_15 -3.37282 0.26673 3.91368 0.00755 0.32283 -0.3409 -2.00107 0 0 0 0 -0.26496 0 -0.01858 2.67632 -0.07483 0 -2.72453 0.30259 -1.30798
ASP_16 -6.06905 1.00933 8.92968 0.01025 0.66733 -0.37208 -2.75909 0 0 0 -0.94604 0 0 0.19974 4.28885 -0.53746 0 -2.14574 0.30472 2.58045
LYS_17 -4.11121 0.21642 5.45967 0.01296 0.30127 -0.41229 -3.05563 0 0 0 0 -0.26496 0 -0.05408 1.27944 0.07734 0 -0.71458 -0.09878 -1.36443
ASP_18 -3.32118 1.26962 5.09403 0.00698 0.91798 0.19856 -1.34081 0 0 0 -0.39231 0 0 0.00925 3.95283 0.22837 0 -2.14574 0.08087 4.55845
GLY_19 -1.70645 0.34044 2.68471 8e-05 0 0.09717 -0.35291 0 0 0 0 0 0 -0.13286 0 -0.85783 0 0.79816 -0.14567 0.72485
ASP_20 -4.42205 1.641 7.85917 0.00626 0.60419 0.05271 0.65883 0 0 0 -0.54458 0 0 0.04855 5.83262 0.23656 0 -2.14574 0.05427 9.88179
GLY_21 -2.3224 1.75183 2.49848 4e-05 0 -0.4717 -0.7219 0 0 0 -0.00915 0 0 -0.12906 0 -1.5161 0 0.79816 0.58208 0.46028
TYR_22 -3.74596 2.08167 4.33835 0.02615 0.21971 -0.05553 0.63578 0 0 0 0 0 0 0.0236 4.62578 -0.17462 0 0.58223 0.16492 8.72208
ILE_23 -6.12684 1.53621 1.43449 0.01905 0.11542 -0.19413 -0.78782 0 0 0 0 0 0 -0.04623 3.41141 -0.7725 0 2.30374 -0.30414 0.58867
SER_24 -4.57095 1.72739 4.59309 0.00113 0.02018 -0.04963 -1.75982 0 0 0 -0.98012 0 0 -0.02277 1.59721 -0.40884 0 -0.28969 -0.21542 -0.35825
ALA_25 -5.76054 2.92511 3.33969 0.00316 0 -0.03975 -0.36406 0 0 0 0 0 0 -0.02307 0 0.15674 0 1.32468 1.49177 3.05375
ALA_26 -3.65858 1.38989 2.17941 0.00326 0 -0.1263 0.03699 0 0 0 0 0 0 -0.14641 0 -0.22357 0 1.32468 1.53426 2.31363
GLU_27 -7.45798 3.24819 7.17773 0.00755 0.3236 -0.48159 -0.80012 0 0 0 -0.98012 0 0 0.48605 6.16441 -0.19149 0 -2.72453 -0.09891 4.67279
ALA_28 -4.63902 1.22042 3.26437 0.0016 0 0.21794 -2.64625 0 0 0 0 0 0 -0.03715 0 0.2212 0 1.32468 -0.29184 -1.36404
ALA_29 -6.17369 3.91221 2.31392 0.00302 0 -0.12662 -0.16968 0 0 0 0 0 0 0.13525 0 -0.08993 0 1.32468 0.10891 1.23806
GLY_30 -3.63643 0.62462 2.95618 5e-05 0 -0.0605 -1.03574 0 0 0 0 0 0 0.58121 0 0.36658 0 0.79816 0.21593 0.81005
LYS_31 -7.08003 1.62136 6.56255 0.03586 0.22379 0.4159 -4.52443 0 0 0 0 -0.66603 0 0.27782 3.72381 -0.05052 0 -0.71458 0.3318 0.15731
MET_32 -9.94631 2.9909 2.03276 0.0095 0.05901 0.10628 -1.98388 0 0 0 0 0 0 0.97302 1.46995 0.23614 0 1.65735 0.83218 -1.56309
ARG_33 -6.35059 0.23568 6.3654 0.01106 0.29042 0.65618 -5.31992 0 0 0 0 -1.25781 0 0.07454 3.69824 0.01683 0 -0.09474 0.4288 -1.24593
VAL_34 -7.34249 0.62611 1.06447 0.01154 0.04419 0.07685 -2.12962 0 0 0 0 0 0 0.86263 0.48289 -0.60287 0 2.64269 -0.11222 -4.37583
ARG_35 -6.01754 0.29133 5.54082 0.00937 0.19933 0.32558 -4.34449 0 0 0 0 -1.06487 0 0.01183 2.04911 0.12462 0 -0.09474 -0.02174 -2.99139
LEU_36 -7.4643 0.83668 0.87046 0.01295 0.06424 0.2276 -2.24938 0 0 0 0 0 0 0.30978 0.44066 -0.27078 0 1.66147 -0.00982 -5.57045
ARG_37 -6.14464 0.40449 6.35752 0.01251 0.28494 0.78638 -5.61352 0 0 0 0 -0.91515 0 0.00219 3.52929 -0.09205 0 -0.09474 -0.04486 -1.52765
ASN_38 -8.69864 0.45153 7.42572 0.00654 0.55851 -0.00742 -3.6681 0 0 0 -1.18564 -0.85512 0 0.61766 1.91837 -0.3129 0 -1.34026 0.03745 -5.05231
ASP_39 -3.85538 0.1398 5.15847 0.00293 0.2862 0.28774 -4.27648 0 0 0 0 -0.91515 0 0.37621 3.16396 -0.47464 0 -2.14574 -0.21426 -2.46632
SER_40 -4.85718 0.2842 5.30097 0.00176 0.06147 -0.00682 -0.5679 0 0 0 -1.0977 -0.85512 0 -0.01571 1.62248 -0.38528 0 -0.28969 -0.35759 -1.16211
SER_41 -1.69864 0.08679 1.22906 0.00204 0.05746 -0.16805 0.03558 0 0 0 0 0 0 -0.06445 0.48788 -0.19253 0 -0.28969 -0.36476 -0.87929
THR_42 -3.89066 0.54235 4.03069 0.00379 0.08288 0.01604 -0.62349 0.711 0 0 -1.15803 0 0 0.31038 0.47365 -0.27726 0 1.15175 -0.45348 0.91962
PRO_43 -3.95041 0.36811 1.68262 0.00288 0.07309 -0.18388 -0.65354 1.10855 0 0 0 0 0 0.03018 0.16107 -1.11109 0 -1.64321 -0.49711 -4.61275
VAL_44 -7.3429 1.01125 2.14182 0.01271 0.03928 -0.1195 -2.10286 0 0 0 0 0 0 0.42951 0.24361 -0.7635 0 2.64269 -0.45023 -4.25812
GLU_45 -5.77644 0.64847 4.61346 0.00547 0.19269 -0.0373 -2.60602 0 0 0 0 0 0 -0.01523 4.78717 0.21219 0 -2.72453 -0.12187 -0.82194
VAL_46 -7.24018 0.37145 1.54326 0.01119 0.04344 0.02819 -1.84556 0 0 0 0 0 0 0.84498 0.57913 -0.6116 0 2.64269 -0.04885 -3.68186
HIS_47 -6.80949 0.76717 5.62464 0.00556 0.45114 0.18426 -3.60701 0 0 0 0 -0.61185 0 -0.01544 2.93515 -0.05523 0 -0.30065 -0.01092 -1.44266
ILE_48 -7.61425 0.85668 0.79743 0.01785 0.07077 0.14298 -2.39228 0 0 0 0 0 0 0.4126 2.09115 -0.76282 0 2.30374 -0.16754 -4.24368
LYS_49 -5.82309 0.70713 4.39902 0.01168 0.16256 -0.06626 -2.98856 0 0 0 0 0 0 0.03148 1.87772 0.28794 0 -0.71458 -0.2218 -2.33674
VAL_50 -6.24786 1.20994 1.19324 0.01321 0.0481 -0.08338 -1.97367 0 0 0 0 0 0 1.1905 0.61211 0.19066 0 2.64269 0.4189 -0.78555
GLY_51 -2.01427 0.17747 2.20757 2e-05 0 -0.27499 -0.18087 0 0 0 0 0 0 0.07318 0 -1.27109 0 0.79816 0.55702 0.0722
ASP_52 -1.49429 0.02074 1.9699 0.00366 0.31409 -0.17749 -0.76267 0 0 0 0 0 0 0.0887 2.16737 -0.22026 0 -2.14574 0.05966 -0.17634
GLU_53 -4.75202 0.2534 5.17852 0.00548 0.19767 0.17762 -3.81156 0 0 0 0 -0.99077 0 0.01536 2.88962 -0.01246 0 -2.72453 -0.24152 -3.81519
LYS_54 -3.36991 0.40945 2.26659 0.00832 0.14493 -0.13982 -0.24033 0 0 0 0 0 0 0.31683 1.27355 0.14258 0 -0.71458 -0.13404 -0.03643
ARG_55 -4.99873 0.46331 4.50411 0.01019 0.18373 0.47429 -3.98758 0 0 0 0 -0.99077 0 0.33755 6.27761 -0.16044 0 -0.09474 -0.08379 1.93476
THR_56 -3.47919 0.3491 1.9476 0.00526 0.0514 -0.26996 -1.03606 0 0 0 0 -0.61185 0 -0.03455 0.0397 -0.19681 0 1.15175 -0.05171 -2.13531
VAL_57 -5.47534 0.64155 1.26574 0.01189 0.04382 0.06077 -1.65534 0 0 0 0 0 0 2.14415 0.11604 -0.60272 0 2.64269 -0.07218 -0.87892
THR_58 -3.17755 0.12935 1.50399 0.00444 0.05369 -0.38213 -0.46429 0 0 0 0 0 0 0.09259 1.00431 0.05433 0 1.15175 -0.10373 -0.13326
VAL_59 -7.79354 0.46997 2.10007 0.01085 0.04098 0.01267 -2.41495 0 0 0 0 0 0 0.00176 1.69802 -0.5476 0 2.64269 -0.06609 -3.84517
ASN_60 -5.22526 0.50714 5.04079 0.00409 0.23732 0.28902 -2.85754 0.32478 0 0 -0.77663 -0.64103 0 0.01923 2.43578 0.20914 0 -1.34026 0.1356 -1.63783
PRO_61 -5.06458 0.79632 2.47162 0.00312 0.06892 -0.38444 -0.50943 0.7313 0 0 0 0 0 -0.07919 0.07208 -0.71666 0 -1.64321 0.22014 -4.03401
GLY_62 -1.46975 0.02441 1.84249 9e-05 0 0.04447 -1.30313 0 0 0 0 0 0 -0.13749 0 -1.33342 0 0.79816 -0.29027 -1.82444
GLU_63 -5.84354 0.45153 5.66848 0.00478 0.20245 0.23711 -3.80733 0 0 0 -0.77663 -0.64103 0 0.80012 3.45517 -0.0494 0 -2.72453 -0.4466 -3.46941
GLU_64 -3.85581 0.44315 3.60894 0.00439 0.20166 -0.10707 -2.31206 0 0 0 0 -0.22594 0 -0.05924 3.42886 0.33218 0 -2.72453 0.00824 -1.25722
VAL_65 -5.19206 0.35751 1.93756 0.01019 0.03638 0.04822 -1.93812 0 0 0 0 0 0 0.30246 0.35979 -0.74623 0 2.64269 0.00776 -2.17385
GLU_66 -4.2519 0.26214 3.61692 0.0049 0.20525 -0.0064 -2.54115 0 0 0 0 -1.06487 0 0.37062 3.66068 0.28065 0 -2.72453 -0.06577 -2.25346
VAL_67 -5.5079 0.66951 1.5215 0.01106 0.03712 0.08069 -1.81382 0 0 0 0 0 0 0.11858 1.57711 -0.79388 0 2.64269 -0.10692 -1.56426
THR_68 -3.83868 0.47477 1.794 0.00438 0.0498 -0.42848 -0.44192 0 0 0 0 0 0 0.54642 0.08543 -0.20931 0 1.15175 -0.14289 -0.95474
PHE_69 -9.53759 1.42637 1.64759 0.02022 0.2521 -0.1747 -2.11179 0 0 0 0 0 0 0.00753 1.66281 -0.29103 0 1.21829 -0.0873 -5.9675
SER_70 -2.14961 0.19956 1.38566 0.00287 0.05322 -0.1834 -0.33398 0 0 0 0 0 0 -0.01833 0.57806 0.27957 0 -0.28969 -0.04929 -0.52534
ALA_71 -3.3711 0.27038 1.37138 0.00133 0 -0.22421 0.05274 0 0 0 0 0 0 0.3695 0 0.04876 0 1.32468 0.38284 0.22631
ASN_72 -1.23017 0.06627 1.1734 0.00627 0.27545 -0.18938 -0.4888 0 0 0 0 0 0 0.3361 1.16373 0.04038 0 -1.34026 0.2421 0.05508
ASP_73 -4.50535 0.81835 4.76759 0.00719 0.62698 -0.07148 -2.45378 0.07947 0 0 -0.4943 0 0 0.23989 1.61371 -0.40553 0 -2.14574 -0.15067 -2.07366
PRO_74 -7.45633 3.04016 4.43116 0.00245 0.03786 0.03404 -1.26182 0.18939 0 0 0 0 0 0.17835 0.40149 -0.51766 0 -1.64321 -0.26252 -2.82666
HIS_75 -4.92525 0.78818 5.31607 0.00392 0.41656 -0.1201 -2.96764 0 0 0 -0.4943 -0.70239 0 0.97633 2.31821 0.0468 0 -0.30065 -0.27455 0.08118
LYS_76 -4.25564 0.27267 3.40239 0.01362 0.30376 -0.16182 -1.6707 0 0 0 0 0 0 0.03798 2.16828 -0.03169 0 -0.71458 -0.38333 -1.01906
PHE_77 -10.9076 5.24048 2.35491 0.02353 0.29225 -0.09533 -1.40403 0 0 0 0 0 0 -0.05201 2.29462 0.03859 0 1.21829 -0.46516 -1.4615
ASN_78 -6.26646 1.03954 5.16046 0.00646 0.29652 0.14775 -2.31771 0 0 0 0 -0.70239 0 0.08538 1.30182 0.04996 0 -1.34026 -0.28132 -2.82023
ARG_79 -3.47834 0.62901 3.47158 0.01741 0.25305 0.12881 -1.73244 0.00374 0 0 0 -0.74452 0 0.09796 2.87268 -0.21708 0 -0.09474 0.03876 1.24588
PRO_80 -6.111 1.45768 2.3917 0.00359 0.12061 -0.02097 -1.80607 0.15455 0 0 0 0 0 -0.00711 0.30593 -0.60835 0 -1.64321 0.02801 -5.73466
GLN_81 -6.51992 0.50345 5.63537 0.00956 0.21199 0.32673 -3.40042 0 0 0 0 -0.02774 0 0.03486 3.79793 0.16786 0 -1.45095 -0.07489 -0.78615
PHE_82 -8.94043 0.72914 1.1336 0.01948 0.3454 0.09201 -2.51622 0 0 0 0 0 0 0.99405 3.31652 -0.12784 0 1.21829 0.09989 -3.6361
THR_83 -6.63462 0.57231 4.33536 0.00485 0.05563 -0.06614 -2.5498 0 0 0 0 -0.02753 0 -0.05533 1.54226 0.13373 0 1.15175 0.18968 -1.34786
ILE_84 -7.95589 0.49282 1.05095 0.01673 0.11385 -0.0832 -2.36952 0 0 0 0 0 0 -0.01611 2.58657 -0.68288 0 2.30374 -0.09307 -4.63601
GLU_85 -6.48568 0.4714 5.38183 0.00502 0.20625 0.55138 -4.22244 0 0 0 0 -0.27807 0 -0.02568 3.15628 0.21644 0 -2.72453 -0.1395 -3.8873
TRP_86 -10.9038 1.81152 2.52982 0.01677 0.76194 -0.36575 -1.98592 0 0 0 0 0 0 0.06302 1.56437 -0.17996 0 2.26099 0.29064 -4.13633
GLY_87 -1.32666 0.13644 1.5487 2e-05 0 -0.14353 0.01188 0 0 0 0 0 0 -0.05788 0 0.62949 0 0.79816 0.39691 1.99353
GLY_88 -0.67452 0.03451 0.85569 0.0001 0 -0.02126 0.48594 0 0 0 0 0 0 -0.06291 0 -1.42941 0 0.79816 -0.21978 -0.23349
GLY_89 -1.23924 0.03335 1.48862 0.0001 0 -0.07356 -0.23655 0 0 0 0 0 0 0.00274 0 -1.39215 0 0.79816 -0.74015 -1.35867
GLY_90 -4.15966 1.64608 2.72401 3e-05 0 -0.05493 -1.31631 0 0 0 0 0 0 -0.01453 0 1.12617 0 0.79816 0.1586 0.9076
ARG_91 -7.34147 0.56179 6.16425 0.01501 0.29032 0.3984 -3.68425 0 0 0 0 -0.27807 0 0.68936 2.97303 -0.13401 0 -0.09474 0.68583 0.24546
VAL_92 -6.99187 0.67323 1.58301 0.0124 0.04115 0.12114 -2.39872 0 0 0 0 0 0 0.06577 1.43047 -0.73938 0 2.64269 0.03589 -3.52422
GLU_93 -7.19979 0.90799 7.53977 0.00549 0.26205 0.63926 -5.90059 0 0 0 0 -0.37076 0 0.21394 2.97453 0.30877 0 -2.72453 -0.05622 -3.4001
VAL_94 -6.80805 0.39692 1.10946 0.01068 0.04615 0.16691 -2.19935 0 0 0 0 0 0 0.61169 0.37931 -0.49765 0 2.64269 0.08201 -4.05923
ARG_95 -6.73163 0.71566 7.15884 0.0116 0.25494 0.37741 -5.52482 0 0 0 0 -0.7305 0 0.01164 4.56635 0.21107 0 -0.09474 0.06889 0.29472
VAL_96 -7.03106 1.27983 0.78512 0.01058 0.03147 0.02195 -1.41388 0 0 0 0 0 0 0.3648 1.63744 -0.42237 0 2.64269 0.06919 -2.02425
GLU_97 -5.31483 0.30271 5.11872 0.00569 0.31398 0.57369 -4.19257 0 0 0 0 -1.04916 0 0.40359 3.19495 0.14859 0 -2.72453 0.27486 -2.94431
PHE_98 -7.66581 1.47303 1.40079 0.01817 0.27362 0.082 -1.2497 0 0 0 0 0 0 -0.04292 2.57968 -0.14807 0 1.21829 0.25621 -1.80472
GLU_99 -2.98882 0.08599 4.06655 0.00653 0.38979 0.5471 -3.50622 0 0 0 0 -0.59351 0 0.13046 2.82728 0.23579 0 -2.72453 0.8667 -0.6569
GLY_100 -1.43211 0.05848 1.55408 4e-05 0 -0.12522 0.20467 0 0 0 0 0 0 -0.24909 0 -1.26648 0 0.79816 1.25957 0.80209
ASP_101 -3.76558 0.2266 3.58885 0.00471 0.34595 -0.0001 -1.30776 0 0 0 0 0 0 -0.03467 2.488 -0.41202 0 -2.14574 0.00208 -1.0097
LYS_102 -5.28438 0.23362 4.09587 0.01089 0.15272 -0.0535 -1.89224 0 0 0 0 0 0 1.17716 1.42663 0.09191 0 -0.71458 -0.40781 -1.1637
MET_103 -9.39776 1.8715 1.87255 0.00889 0.05197 0.06501 -1.96525 0 0 0 0 0 0 0.79926 1.48748 0.25713 0 1.65735 0.37472 -2.91714
ARG_104 -6.40641 0.29508 6.61087 0.01096 0.32664 0.62739 -5.48076 0 0 0 0 -0.89816 0 0.00146 3.31726 0.05181 0 -0.09474 0.40691 -1.23169
VAL_105 -7.45864 0.65693 1.06225 0.01187 0.04549 0.10303 -2.06183 0 0 0 0 0 0 0.9582 0.44451 -0.54092 0 2.64269 -0.0366 -4.17302
ARG_106 -5.79876 0.29249 5.23992 0.00951 0.20126 0.42765 -4.19626 0 0 0 0 -0.9901 0 -0.04327 2.12602 0.06972 0 -0.09474 -0.00253 -2.75909
LEU_107 -7.47545 0.90274 0.98095 0.01303 0.0705 0.21611 -2.26868 0 0 0 0 0 0 0.27699 0.63898 -0.24199 0 1.66147 0.00623 -5.21913
ARG_108 -6.43325 0.39422 6.51341 0.01295 0.27626 0.69807 -5.60441 0 0 0 0 -0.98665 0 0.04198 4.15074 0.0035 0 -0.09474 0.00753 -1.02038
ASN_109 -8.84511 0.70389 7.50091 0.00689 0.5609 -0.04982 -3.49122 0 0 0 -1.08638 -0.86995 0 0.47167 2.19309 -0.30643 0 -1.34026 0.02128 -4.53054
ASP_110 -3.9869 0.14481 5.38041 0.00303 0.292 0.24529 -4.09584 0 0 0 0 -0.98665 0 0.22915 2.44542 -0.36108 0 -2.14574 -0.36454 -3.20064
SER_111 -5.01092 0.55527 5.45528 0.00166 0.06056 0.03911 -0.81762 0 0 0 -0.85588 -0.86995 0 -0.02307 1.11583 -0.474 0 -0.28969 -0.55902 -1.67244
SER_112 -1.7705 0.10479 1.3678 0.00174 0.05303 -0.21998 0.04916 0 0 0 0 0 0 -0.05074 0.6101 -0.23093 0 -0.28969 -0.47529 -0.85051
THR_113 -3.85535 0.63459 3.88906 0.00391 0.07532 0.01934 -0.52086 1.76036 0 0 -0.91641 0 0 0.20353 0.34851 -0.29061 0 1.15175 -0.46047 2.04268
PRO_114 -4.09481 0.46349 1.56055 0.00294 0.07593 -0.20782 -0.59115 2.18108 0 0 0 0 0 -0.04661 0.22398 -1.0197 0 -1.64321 -0.55285 -3.64816
VAL_115 -7.38919 1.14036 2.07883 0.01174 0.03267 -0.15841 -2.09198 0 0 0 0 0 0 0.18436 2.50969 -0.76872 0 2.64269 -0.54862 -2.35657
GLU_116 -5.8055 0.50052 4.74143 0.00513 0.18742 -0.05498 -2.67023 0 0 0 0 0 0 -0.00894 4.69254 0.14217 0 -2.72453 -0.17215 -1.16711
VAL_117 -7.01791 0.45753 1.56274 0.0111 0.04211 -0.02589 -1.85051 0 0 0 0 0 0 0.82547 0.59659 -0.66102 0 2.64269 -0.12004 -3.53712
HIS_118 -7.09058 0.72739 5.73675 0.00599 0.45266 0.17856 -3.74841 0 0 0 0 -0.6727 0 -0.04527 3.69679 0.04507 0 -0.30065 -0.06323 -1.07764
ILE_119 -7.52065 0.80783 0.73824 0.0178 0.0703 0.13851 -2.40038 0 0 0 0 0 0 0.2396 1.91217 -0.77396 0 2.30374 -0.15732 -4.62414
LYS_120 -5.84703 0.72924 4.42068 0.01114 0.15655 -0.07056 -3.01892 0 0 0 0 0 0 -0.00853 1.81273 0.28186 0 -0.71458 -0.19506 -2.4425
VAL_121 -6.07487 1.09629 1.23364 0.01324 0.05033 -0.1016 -1.97735 0 0 0 0 0 0 0.99014 0.16025 0.12489 0 2.64269 0.38394 -1.45839
GLY_122 -1.96141 0.25468 2.20635 2e-05 0 -0.28109 -0.26324 0 0 0 0 0 0 0.00647 0 -1.26902 0 0.79816 0.5409 0.03182
ASP_123 -1.48598 0.02108 1.91569 0.00373 0.31385 -0.17557 -0.67711 0 0 0 0 0 0 0.07099 2.23793 -0.22471 0 -2.14574 0.07841 -0.06744
GLU_124 -4.75279 0.26504 5.25988 0.00536 0.20176 0.16935 -3.91743 0 0 0 0 -1.08702 0 0.01949 3.14744 -0.01135 0 -2.72453 -0.23654 -3.66134
LYS_125 -3.36893 0.32368 2.25825 0.0081 0.13983 -0.13033 -0.22535 0 0 0 0 0 0 0.37742 1.18825 0.13157 0 -0.71458 -0.15397 -0.16606
ARG_126 -6.13109 0.53818 5.53211 0.00986 0.17908 0.55761 -4.2912 0 0 0 0 -1.08702 0 0.0085 1.98298 -0.22206 0 -0.09474 -0.13101 -3.14881
THR_127 -3.64809 0.35163 2.05731 0.00456 0.04852 -0.2441 -1.13489 0 0 0 0 -0.6727 0 0.16622 0.07265 -0.15625 0 1.15175 -0.06255 -2.06594
VAL_128 -5.01683 0.55789 1.34385 0.01106 0.04066 -0.02017 -1.59397 0 0 0 0 0 0 1.52249 0.16582 -0.38207 0 2.64269 0.02329 -0.70529
THR_129 -3.24758 0.13769 1.49641 0.00433 0.05393 -0.39478 -0.39863 0 0 0 0 0 0 0.10443 0.79421 0.0343 0 1.15175 -0.02096 -0.2849
VAL_130 -7.79604 0.3736 2.10829 0.01071 0.04082 -0.0165 -2.37221 0 0 0 0 0 0 -0.01538 2.02045 -0.49004 0 2.64269 -0.0459 -3.53951
ASN_131 -5.40876 0.54645 5.22928 0.00399 0.23589 0.3432 -2.93526 0.32225 0 0 -0.79562 -0.6452 0 0.01861 2.54278 0.25698 0 -1.34026 0.16498 -1.4607
PRO_132 -5.23076 0.93194 2.55928 0.00311 0.06957 -0.43096 -0.55261 0.74798 0 0 0 0 0 -0.076 0.07033 -0.69659 0 -1.64321 0.24001 -4.0079
GLY_133 -1.51468 0.02654 1.88505 9e-05 0 0.06202 -1.22568 0 0 0 0 0 0 -0.08933 0 -1.29741 0 0.79816 -0.20229 -1.55753
GLU_134 -5.95752 0.45331 5.80489 0.00486 0.20576 0.28496 -3.84486 0 0 0 -0.79562 -0.6452 0 0.83096 3.45845 -0.04842 0 -2.72453 -0.37326 -3.34623
GLU_135 -4.04161 0.41637 3.44308 0.00412 0.17987 -0.00316 -2.03035 0 0 0 0 -0.35994 0 -0.05717 3.76516 0.33205 0 -2.72453 0.01004 -1.06609
VAL_136 -5.23865 0.4532 1.92537 0.01035 0.03612 0.04532 -1.94326 0 0 0 0 0 0 0.24581 0.40821 -0.72193 0 2.64269 0.0341 -2.10266
GLU_137 -4.34203 0.27793 3.64448 0.00506 0.21199 -0.08823 -2.47667 0 0 0 0 -0.9901 0 0.21564 3.69757 0.28389 0 -2.72453 -0.04571 -2.33071
VAL_138 -5.90761 0.76895 1.50566 0.01138 0.03925 0.1332 -1.64467 0 0 0 0 0 0 0.02684 1.19237 -0.77292 0 2.64269 -0.11744 -2.1223
THR_139 -4.02229 0.1527 2.58705 0.00508 0.05205 -0.47311 -0.84678 0 0 0 0 0 0 0.60616 0.11895 -0.19211 0 1.15175 -0.15885 -1.0194
PHE_140 -9.71262 0.69783 1.91502 0.0199 0.24709 -0.25715 -2.20029 0 0 0 0 0 0 0.01361 1.58129 -0.36707 0 1.21829 -0.09125 -6.93535
SER_141 -2.25976 0.16594 1.68788 0.00115 0.02488 -0.15512 -0.5615 0 0 0 0 0 0 0.04649 0.93016 0.08348 0 -0.28969 -0.05404 -0.38012
ALA_142 -3.82696 0.25791 1.90692 0.00135 0 -0.18733 0.04392 0 0 0 0 0 0 0.26032 0 0.06619 0 1.32468 0.41015 0.25714
ASN_143 -1.27118 0.0741 1.03296 0.00387 0.24906 -0.16141 0.1123 0 0 0 0 0 0 0.59689 1.77628 0.0662 0 -1.34026 0.28555 1.42437
ASP_144 -4.36642 0.80406 4.65968 0.00727 0.63057 -0.11132 -2.39654 0.03914 0 0 -0.48558 0 0 0.21728 1.60774 -0.42525 0 -2.14574 -0.14549 -2.11061
PRO_145 -5.47746 1.39 3.21463 0.00246 0.03798 0.00735 -1.00679 0.17374 0 0 0 0 0 0.10261 0.40586 -0.48013 0 -1.64321 -0.28711 -3.56007
HIS_146 -6.60438 1.34157 5.73387 0.00397 0.41241 -0.23035 -3.42704 0 0 0 -0.48558 -0.70695 0 1.03862 2.31777 0.03407 0 -0.30065 -0.28372 -1.15639
LYS_147 -4.12641 0.26937 3.27311 0.01325 0.29795 -0.2099 -1.55844 0 0 0 0 0 0 0.06729 2.17491 -0.03181 0 -0.71458 -0.36896 -0.91422
PHE_148 -9.62491 2.1606 2.38261 0.02435 0.30454 -0.17487 -1.0532 0 0 0 0 0 0 -0.043 2.81472 0.07599 0 1.21829 -0.43298 -2.34786
ASN_149 -6.4683 1.14872 5.20354 0.00726 0.29477 0.1953 -2.26039 0 0 0 0 -0.70695 0 0.03184 1.46653 0.04039 0 -1.34026 -0.24009 -2.62764
ARG_150 -3.44115 0.54973 3.48602 0.01653 0.25021 0.10342 -1.86991 0.01778 0 0 0 -0.88017 0 0.10775 2.83903 -0.22831 0 -0.09474 -0.02813 0.82803
PRO_151 -6.07097 1.7124 2.45302 0.00368 0.12318 -0.02893 -1.77343 0.31554 0 0 0 0 0 -0.00902 0.2344 -0.54826 0 -1.64321 0.00012 -5.23147
GLN_152 -6.61504 0.45075 5.58196 0.00907 0.20881 0.27076 -3.69378 0 0 0 0 -0.17032 0 0.06242 3.85589 0.15169 0 -1.45095 -0.01212 -1.35087
PHE_153 -8.7701 0.59368 1.15443 0.01943 0.35167 0.08542 -2.56944 0 0 0 0 0 0 0.41871 3.73495 -0.05643 0 1.21829 0.04565 -3.77373
THR_154 -6.6761 0.81079 4.52807 0.00604 0.05641 -0.16608 -2.64893 0 0 0 0 -0.11068 0 -0.05291 0.02372 0.01133 0 1.15175 0.11054 -2.95606
ILE_155 -7.86988 0.4666 0.99522 0.01639 0.10983 -0.07335 -2.28644 0 0 0 0 0 0 -0.02998 2.42761 -0.73265 0 2.30374 -0.12248 -4.79539
GLU_156 -6.5164 0.60044 5.44065 0.00557 0.23652 0.56654 -4.20124 0 0 0 0 -0.20022 0 0.1268 3.61956 0.25161 0 -2.72453 -0.10309 -2.89777
TRP_157 -11.1444 1.29553 4.71732 0.01703 0.77704 0.06661 -2.37375 0 0 0 0 0 0 0.11193 1.88468 0.09364 0 2.26099 0.54686 -1.74656
GLY:CtermProteinFull_158 -1.19647 0.16361 2.5759 9e-05 0 -0.21783 -2.1636 0 0 0 0 0 0 0 0 0 0 0.79816 0.42104 0.3809
#END_POSE_ENERGIES_TABLE 

END
SS: LEEEEEEEEEEEEEEELLLLLLLLLLHHHHEEEEEEEELLLLLEEEEEEELLEEEEEEELLLLEEEEEEEELLHHHHHLLEEEEEELLLEEEEEEEEEELLEEEEEEEELLLLLEEEEEEELLEEEEEEELLLLEEEEEEELLLHHHHHLLEEEEEEL
SCORE_INFO:
TOTAL_SCORE: -341.228
WTS:  fa_atr: 1 fa_rep: 0.55 fa_sol: 1 fa_intra_rep: 0.005 fa_intra_sol_xover4: 1 lk_ball_wtd: 1 fa_elec: 1 pro_close: 1.25 hbond_sr_bb: 1 hbond_lr_bb: 1 hbond_bb_sc: 1 hbond_sc: 1 dslf_fa13: 1.25 omega: 0.4 fa_dun: 0.7 p_aa_pp: 0.6 yhh_planarity: 0.625 ref: 1 rama_prepro: 0.45
TOTAL_WTD:  fa_atr:  -841.240 fa_rep:   118.930 fa_sol:   532.942 fa_intra_rep:     1.275 fa_intra_sol_xover4:    28.020 lk_ball_wtd:     3.802 fa_elec:  -326.510 pro_close:     8.861 hbond_sr_bb:   -17.922 hbond_lr_bb:   -81.910 hbond_bb_sc:   -18.350 hbond_sc:   -36.168 dslf_fa13:     0.000 omega:    33.525 fa_dun:   280.580 p_aa_pp:   -34.673 yhh_planarity:     0.000 ref:     7.017 rama_prepro:     0.592
RSD_WTD: 1  fa_atr:    -4.403 fa_rep:     0.737 fa_sol:     5.489 fa_intra_rep:     0.000 fa_intra_sol_xover4:     0.000 lk_ball_wtd:     0.170 fa_elec:    -4.362 pro_close:     0.000 hbond_sr_bb:     0.000 hbond_lr_bb:     0.000 hbond_bb_sc:     0.000 hbond_sc:     0.000 dslf_fa13:     0.000 omega:     0.020 fa_dun:     0.000 p_aa_pp:     0.000 yhh_planarity:     0.000 ref:     0.798 rama_prepro:     0.000
RSD_WTD: 2  fa_atr:    -7.124 fa_rep:     0.830 fa_sol:     5.972 fa_intra_rep:     0.012 fa_intra_sol_xover4:     0.272 lk_ball_wtd:     0.245 fa_elec:    -3.786 pro_close:     0.000 hbond_sr_bb:     0.000 hbond_lr_bb:     0.000 hbond_bb_sc:     0.000 hbond_sc:    -0.200 dslf_fa13:     0.000 omega:     0.290 fa_dun:     4.189 p_aa_pp:    -0.167 yhh_planarity:     0.000 ref:    -0.095 rama_prepro:    -0.013
RSD_WTD: 3  fa_atr:    -6.887 fa_rep:     0.889 fa_sol:     1.556 fa_intra_rep:     0.012 fa_intra_sol_xover4:     0.040 lk_ball_wtd:     0.093 fa_elec:    -2.325 pro_close:     0.000 hbond_sr_bb:     0.000 hbond_lr_bb:     0.000 hbond_bb_sc:     0.000 hbond_sc:     0.000 dslf_fa13:     0.000 omega:     0.088 fa_dun:     0.855 p_aa_pp:    -0.677 yhh_planarity:     0.000 ref:     2.643 rama_prepro:    -0.141
RSD_WTD: 4  fa_atr:    -6.926 fa_rep:     0.692 fa_sol:     6.847 fa_intra_rep:     0.006 fa_intra_sol_xover4:     0.299 lk_ball_wtd:     0.166 fa_elec:    -4.369 pro_close:     0.000 hbond_sr_bb:     0.000 hbond_lr_bb:     0.000 hbond_bb_sc:     0.000 hbond_sc:    -0.060 dslf_fa13:     0.000 omega:     0.475 fa_dun:     3.171 p_aa_pp:     0.306 yhh_planarity:     0.000 ref:    -2.725 rama_prepro:    -0.031
RSD_WTD: 5  fa_atr:    -6.715 fa_rep:     0.384 fa_sol:     1.069 fa_intra_rep:     0.011 fa_intra_sol_xover4:     0.046 lk_ball_wtd:     0.133 fa_elec:    -2.200 pro_close:     0.000 hbond_sr_bb:     0.000 hbond_lr_bb:     0.000 hbond_bb_sc:     0.000 hbond_sc:     0.000 dslf_fa13:     0.000 omega:     0.500 fa_dun:     0.349 p_aa_pp:    -0.460 yhh_planarity:     0.000 ref:     2.643 rama_prepro:     0.113
RSD_WTD: 6  fa_atr:    -7.057 fa_rep:     0.510 fa_sol:     7.235 fa_intra_rep:     0.009 fa_intra_sol_xover4:     0.385 lk_ball_wtd:    -0.381 fa_elec:    -4.570 pro_close:     0.000 hbond_sr_bb:     0.000 hbond_lr_bb:     0.000 hbond_bb_sc:     0.000 hbond_sc:    -0.226 dslf_fa13:     0.000 omega:     0.012 fa_dun:     3.278 p_aa_pp:     0.210 yhh_planarity:     0.000 ref:    -0.095 rama_prepro:     0.107
RSD_WTD: 7  fa_atr:    -6.920 fa_rep:     1.458 fa_sol:     0.861 fa_intra_rep:     0.010 fa_intra_sol_xover4:     0.033 lk_ball_wtd:     0.004 fa_elec:    -1.359 pro_close:     0.000 hbond_sr_bb:     0.000 hbond_lr_bb:     0.000 hbond_bb_sc:     0.000 hbond_sc:     0.000 dslf_fa13:     0.000 omega:     0.337 fa_dun:     0.785 p_aa_pp:    -0.444 yhh_planarity:     0.000 ref:     2.643 rama_prepro:     0.070
RSD_WTD: 8  fa_atr:    -5.545 fa_rep:     0.305 fa_sol:     5.361 fa_intra_rep:     0.006 fa_intra_sol_xover4:     0.306 lk_ball_wtd:     0.641 fa_elec:    -4.386 pro_close:     0.000 hbond_sr_bb:     0.000 hbond_lr_bb:     0.000 hbond_bb_sc:     0.000 hbond_sc:    -1.250 dslf_fa13:     0.000 omega:     0.269 fa_dun:     3.172 p_aa_pp:     0.103 yhh_planarity:     0.000 ref:    -2.725 rama_prepro:     0.240
RSD_WTD: 9  fa_atr:    -8.448 fa_rep:     2.188 fa_sol:     1.112 fa_intra_rep:     0.018 fa_intra_sol_xover4:     0.274 lk_ball_wtd:     0.089 fa_elec:    -1.010 pro_close:     0.000 hbond_sr_bb:     0.000 hbond_lr_bb:     0.000 hbond_bb_sc:     0.000 hbond_sc:     0.000 dslf_fa13:     0.000 omega:    -0.043 fa_dun:     2.592 p_aa_pp:    -0.142 yhh_planarity:     0.000 ref:     1.218 rama_prepro:     0.215
RSD_WTD: 10  fa_atr:    -4.138 fa_rep:     0.388 fa_sol:     5.039 fa_intra_rep:     0.006 fa_intra_sol_xover4:     0.244 lk_ball_wtd:     0.547 fa_elec:    -2.353 pro_close:     0.000 hbond_sr_bb:     0.000 hbond_lr_bb:     0.000 hbond_bb_sc:     0.000 hbond_sc:    -0.888 dslf_fa13:     0.000 omega:     0.016 fa_dun:     3.092 p_aa_pp:    -0.063 yhh_planarity:     0.000 ref:    -2.725 rama_prepro:     0.241
RSD_WTD: 11  fa_atr:    -3.859 fa_rep:     0.793 fa_sol:     4.007 fa_intra_rep:     0.002 fa_intra_sol_xover4:     0.046 lk_ball_wtd:     0.003 fa_elec:    -0.665 pro_close:     0.000 hbond_sr_bb:     0.000 hbond_lr_bb:     0.000 hbond_bb_sc:    -1.547 hbond_sc:     0.000 dslf_fa13:     0.000 omega:     0.043 fa_dun:     1.603 p_aa_pp:    -0.092 yhh_planarity:     0.000 ref:    -0.290 rama_prepro:     0.309
RSD_WTD: 12  fa_atr:    -1.458 fa_rep:     0.089 fa_sol:     2.912 fa_intra_rep:     0.004 fa_intra_sol_xover4:     0.324 lk_ball_wtd:     0.158 fa_elec:    -3.402 pro_close:     0.000 hbond_sr_bb:     0.000 hbond_lr_bb:     0.000 hbond_bb_sc:     0.000 hbond_sc:    -0.666 dslf_fa13:     0.000 omega:     0.424 fa_dun:     1.765 p_aa_pp:    -0.180 yhh_planarity:     0.000 ref:    -2.146 rama_prepro:    -0.219
RSD_WTD: 13  fa_atr:    -2.037 fa_rep:     0.214 fa_sol:     2.446 fa_intra_rep:     0.002 fa_intra_sol_xover4:     0.071 lk_ball_wtd:    -0.093 fa_elec:    -1.185 pro_close:     0.000 hbond_sr_bb:     0.000 hbond_lr_bb:     0.000 hbond_bb_sc:    -1.547 hbond_sc:     0.000 dslf_fa13:     0.000 omega:     0.176 fa_dun:     0.065 p_aa_pp:    -0.528 yhh_planarity:     0.000 ref:    -0.290 rama_prepro:    -0.375
RSD_WTD: 14  fa_atr:    -1.690 fa_rep:     0.061 fa_sol:     0.246 fa_intra_rep:     0.019 fa_intra_sol_xover4:     0.055 lk_ball_wtd:    -0.151 fa_elec:     0.164 pro_close:     0.000 hbond_sr_bb:     0.000 hbond_lr_bb:     0.000 hbond_bb_sc:     0.000 hbond_sc:     0.000 dslf_fa13:     0.000 omega:    -0.017 fa_dun:     0.782 p_aa_pp:    -0.378 yhh_planarity:     0.000 ref:     1.661 rama_prepro:    -0.173
RSD_WTD: 15  fa_atr:    -3.373 fa_rep:     0.267 fa_sol:     3.914 fa_intra_rep:     0.008 fa_intra_sol_xover4:     0.323 lk_ball_wtd:    -0.341 fa_elec:    -2.001 pro_close:     0.000 hbond_sr_bb:     0.000 hbond_lr_bb:     0.000 hbond_bb_sc:     0.000 hbond_sc:    -0.265 dslf_fa13:     0.000 omega:    -0.019 fa_dun:     2.676 p_aa_pp:    -0.075 yhh_planarity:     0.000 ref:    -2.725 rama_prepro:     0.303
RSD_WTD: 16  fa_atr:    -6.069 fa_rep:     1.009 fa_sol:     8.930 fa_intra_rep:     0.010 fa_intra_sol_xover4:     0.667 lk_ball_wtd:    -0.372 fa_elec:    -2.759 pro_close:     0.000 hbond_sr_bb:     0.000 hbond_lr_bb:     0.000 hbond_bb_sc:    -0.946 hbond_sc:     0.000 dslf_fa13:     0.000 omega:     0.200 fa_dun:     4.289 p_aa_pp:    -0.537 yhh_planarity:     0.000 ref:    -2.146 rama_prepro:     0.305
RSD_WTD: 17  fa_atr:    -4.111 fa_rep:     0.216 fa_sol:     5.460 fa_intra_rep:     0.013 fa_intra_sol_xover4:     0.301 lk_ball_wtd:    -0.412 fa_elec:    -3.056 pro_close:     0.000 hbond_sr_bb:     0.000 hbond_lr_bb:     0.000 hbond_bb_sc:     0.000 hbond_sc:    -0.265 dslf_fa13:     0.000 omega:    -0.054 fa_dun:     1.279 p_aa_pp:     0.077 yhh_planarity:     0.000 ref:    -0.715 rama_prepro:    -0.099
RSD_WTD: 18  fa_atr:    -3.321 fa_rep:     1.270 fa_sol:     5.094 fa_intra_rep:     0.007 fa_intra_sol_xover4:     0.918 lk_ball_wtd:     0.199 fa_elec:    -1.341 pro_close:     0.000 hbond_sr_bb:     0.000 hbond_lr_bb:     0.000 hbond_bb_sc:    -0.392 hbond_sc:     0.000 dslf_fa13:     0.000 omega:     0.009 fa_dun:     3.953 p_aa_pp:     0.228 yhh_planarity:     0.000 ref:    -2.146 rama_prepro:     0.081
RSD_WTD: 19  fa_atr:    -1.706 fa_rep:     0.340 fa_sol:     2.685 fa_intra_rep:     0.000 fa_intra_sol_xover4:     0.000 lk_ball_wtd:     0.097 fa_elec:    -0.353 pro_close:     0.000 hbond_sr_bb:     0.000 hbond_lr_bb:     0.000 hbond_bb_sc:     0.000 hbond_sc:     0.000 dslf_fa13:     0.000 omega:    -0.133 fa_dun:     0.000 p_aa_pp:    -0.858 yhh_planarity:     0.000 ref:     0.798 rama_prepro:    -0.146
RSD_WTD: 20  fa_atr:    -4.422 fa_rep:     1.641 fa_sol:     7.859 fa_intra_rep:     0.006 fa_intra_sol_xover4:     0.604 lk_ball_wtd:     0.053 fa_elec:     0.659 pro_close:     0.000 hbond_sr_bb:     0.000 hbond_lr_bb:     0.000 hbond_bb_sc:    -0.545 hbond_sc:     0.000 dslf_fa13:     0.000 omega:     0.049 fa_dun:     5.833 p_aa_pp:     0.237 yhh_planarity:     0.000 ref:    -2.146 rama_prepro:     0.054
RSD_WTD: 21  fa_atr:    -2.322 fa_rep:     1.752 fa_sol:     2.498 fa_intra_rep:     0.000 fa_intra_sol_xover4:     0.000 lk_ball_wtd:    -0.472 fa_elec:    -0.722 pro_close:     0.000 hbond_sr_bb:     0.000 hbond_lr_bb:     0.000 hbond_bb_sc:    -0.009 hbond_sc:     0.000 dslf_fa13:     0.000 omega:    -0.129 fa_dun:     0.000 p_aa_pp:    -1.516 yhh_planarity:     0.000 ref:     0.798 rama_prepro:     0.582
RSD_WTD: 22  fa_atr:    -3.746 fa_rep:     2.082 fa_sol:     4.338 fa_intra_rep:     0.026 fa_intra_sol_xover4:     0.220 lk_ball_wtd:    -0.056 fa_elec:     0.636 pro_close:     0.000 hbond_sr_bb:     0.000 hbond_lr_bb:     0.000 hbond_bb_sc:     0.000 hbond_sc:     0.000 dslf_fa13:     0.000 omega:     0.024 fa_dun:     4.626 p_aa_pp:    -0.175 yhh_planarity:     0.000 ref:     0.582 rama_prepro:     0.165
RSD_WTD: 23  fa_atr:    -6.127 fa_rep:     1.536 fa_sol:     1.434 fa_intra_rep:     0.019 fa_intra_sol_xover4:     0.115 lk_ball_wtd:    -0.194 fa_elec:    -0.788 pro_close:     0.000 hbond_sr_bb:     0.000 hbond_lr_bb:     0.000 hbond_bb_sc:     0.000 hbond_sc:     0.000 dslf_fa13:     0.000 omega:    -0.046 fa_dun:     3.411 p_aa_pp:    -0.772 yhh_planarity:     0.000 ref:     2.304 rama_prepro:    -0.304
RSD_WTD: 24  fa_atr:    -4.571 fa_rep:     1.727 fa_sol:     4.593 fa_intra_rep:     0.001 fa_intra_sol_xover4:     0.020 lk_ball_wtd:    -0.050 fa_elec:    -1.760 pro_close:     0.000 hbond_sr_bb:     0.000 hbond_lr_bb:     0.000 hbond_bb_sc:    -0.980 hbond_sc:     0.000 dslf_fa13:     0.000 omega:    -0.023 fa_dun:     1.597 p_aa_pp:    -0.409 yhh_planarity:     0.000 ref:    -0.290 rama_prepro:    -0.215
RSD_WTD: 25  fa_atr:    -5.761 fa_rep:     2.925 fa_sol:     3.340 fa_intra_rep:     0.003 fa_intra_sol_xover4:     0.000 lk_ball_wtd:    -0.040 fa_elec:    -0.364 pro_close:     0.000 hbond_sr_bb:     0.000 hbond_lr_bb:     0.000 hbond_bb_sc:     0.000 hbond_sc:     0.000 dslf_fa13:     0.000 omega:    -0.023 fa_dun:     0.000 p_aa_pp:     0.157 yhh_planarity:     0.000 ref:     1.325 rama_prepro:     1.492
RSD_WTD: 26  fa_atr:    -3.659 fa_rep:     1.390 fa_sol:     2.179 fa_intra_rep:     0.003 fa_intra_sol_xover4:     0.000 lk_ball_wtd:    -0.126 fa_elec:     0.037 pro_close:     0.000 hbond_sr_bb:     0.000 hbond_lr_bb:     0.000 hbond_bb_sc:     0.000 hbond_sc:     0.000 dslf_fa13:     0.000 omega:    -0.146 fa_dun:     0.000 p_aa_pp:    -0.224 yhh_planarity:     0.000 ref:     1.325 rama_prepro:     1.534
RSD_WTD: 27  fa_atr:    -7.458 fa_rep:     3.248 fa_sol:     7.178 fa_intra_rep:     0.008 fa_intra_sol_xover4:     0.324 lk_ball_wtd:    -0.482 fa_elec:    -0.800 pro_close:     0.000 hbond_sr_bb:     0.000 hbond_lr_bb:     0.000 hbond_bb_sc:    -0.980 hbond_sc:     0.000 dslf_fa13:     0.000 omega:     0.486 fa_dun:     6.164 p_aa_pp:    -0.191 yhh_planarity:     0.000 ref:    -2.725 rama_prepro:    -0.099
RSD_WTD: 28  fa_atr:    -4.639 fa_rep:     1.220 fa_sol:     3.264 fa_intra_rep:     0.002 fa_intra_sol_xover4:     0.000 lk_ball_wtd:     0.218 fa_elec:    -2.646 pro_close:     0.000 hbond_sr_bb:     0.000 hbond_lr_bb:     0.000 hbond_bb_sc:     0.000 hbond_sc:     0.000 dslf_fa13:     0.000 omega:    -0.037 fa_dun:     0.000 p_aa_pp:     0.221 yhh_planarity:     0.000 ref:     1.325 rama_prepro:    -0.292
RSD_WTD: 29  fa_atr:    -6.174 fa_rep:     3.912 fa_sol:     2.314 fa_intra_rep:     0.003 fa_intra_sol_xover4:     0.000 lk_ball_wtd:    -0.127 fa_elec:    -0.170 pro_close:     0.000 hbond_sr_bb:     0.000 hbond_lr_bb:     0.000 hbond_bb_sc:     0.000 hbond_sc:     0.000 dslf_fa13:     0.000 omega:     0.135 fa_dun:     0.000 p_aa_pp:    -0.090 yhh_planarity:     0.000 ref:     1.325 rama_prepro:     0.109
RSD_WTD: 30  fa_atr:    -3.636 fa_rep:     0.625 fa_sol:     2.956 fa_intra_rep:     0.000 fa_intra_sol_xover4:     0.000 lk_ball_wtd:    -0.060 fa_elec:    -1.036 pro_close:     0.000 hbond_sr_bb:     0.000 hbond_lr_bb:     0.000 hbond_bb_sc:     0.000 hbond_sc:     0.000 dslf_fa13:     0.000 omega:     0.581 fa_dun:     0.000 p_aa_pp:     0.367 yhh_planarity:     0.000 ref:     0.798 rama_prepro:     0.216
RSD_WTD: 31  fa_atr:    -7.080 fa_rep:     1.621 fa_sol:     6.563 fa_intra_rep:     0.036 fa_intra_sol_xover4:     0.224 lk_ball_wtd:     0.416 fa_elec:    -4.524 pro_close:     0.000 hbond_sr_bb:     0.000 hbond_lr_bb:     0.000 hbond_bb_sc:     0.000 hbond_sc:    -0.666 dslf_fa13:     0.000 omega:     0.278 fa_dun:     3.724 p_aa_pp:    -0.051 yhh_planarity:     0.000 ref:    -0.715 rama_prepro:     0.332
RSD_WTD: 32  fa_atr:    -9.946 fa_rep:     2.991 fa_sol:     2.033 fa_intra_rep:     0.010 fa_intra_sol_xover4:     0.059 lk_ball_wtd:     0.106 fa_elec:    -1.984 pro_close:     0.000 hbond_sr_bb:     0.000 hbond_lr_bb:     0.000 hbond_bb_sc:     0.000 hbond_sc:     0.000 dslf_fa13:     0.000 omega:     0.973 fa_dun:     1.470 p_aa_pp:     0.236 yhh_planarity:     0.000 ref:     1.657 rama_prepro:     0.832
RSD_WTD: 33  fa_atr:    -6.351 fa_rep:     0.236 fa_sol:     6.365 fa_intra_rep:     0.011 fa_intra_sol_xover4:     0.290 lk_ball_wtd:     0.656 fa_elec:    -5.320 pro_close:     0.000 hbond_sr_bb:     0.000 hbond_lr_bb:     0.000 hbond_bb_sc:     0.000 hbond_sc:    -1.258 dslf_fa13:     0.000 omega:     0.075 fa_dun:     3.698 p_aa_pp:     0.017 yhh_planarity:     0.000 ref:    -0.095 rama_prepro:     0.429
RSD_WTD: 34  fa_atr:    -7.342 fa_rep:     0.626 fa_sol:     1.064 fa_intra_rep:     0.012 fa_intra_sol_xover4:     0.044 lk_ball_wtd:     0.077 fa_elec:    -2.130 pro_close:     0.000 hbond_sr_bb:     0.000 hbond_lr_bb:     0.000 hbond_bb_sc:     0.000 hbond_sc:     0.000 dslf_fa13:     0.000 omega:     0.863 fa_dun:     0.483 p_aa_pp:    -0.603 yhh_planarity:     0.000 ref:     2.643 rama_prepro:    -0.112
RSD_WTD: 35  fa_atr:    -6.018 fa_rep:     0.291 fa_sol:     5.541 fa_intra_rep:     0.009 fa_intra_sol_xover4:     0.199 lk_ball_wtd:     0.326 fa_elec:    -4.344 pro_close:     0.000 hbond_sr_bb:     0.000 hbond_lr_bb:     0.000 hbond_bb_sc:     0.000 hbond_sc:    -1.065 dslf_fa13:     0.000 omega:     0.012 fa_dun:     2.049 p_aa_pp:     0.125 yhh_planarity:     0.000 ref:    -0.095 rama_prepro:    -0.022
RSD_WTD: 36  fa_atr:    -7.464 fa_rep:     0.837 fa_sol:     0.870 fa_intra_rep:     0.013 fa_intra_sol_xover4:     0.064 lk_ball_wtd:     0.228 fa_elec:    -2.249 pro_close:     0.000 hbond_sr_bb:     0.000 hbond_lr_bb:     0.000 hbond_bb_sc:     0.000 hbond_sc:     0.000 dslf_fa13:     0.000 omega:     0.310 fa_dun:     0.441 p_aa_pp:    -0.271 yhh_planarity:     0.000 ref:     1.661 rama_prepro:    -0.010
RSD_WTD: 37  fa_atr:    -6.145 fa_rep:     0.404 fa_sol:     6.358 fa_intra_rep:     0.013 fa_intra_sol_xover4:     0.285 lk_ball_wtd:     0.786 fa_elec:    -5.614 pro_close:     0.000 hbond_sr_bb:     0.000 hbond_lr_bb:     0.000 hbond_bb_sc:     0.000 hbond_sc:    -0.915 dslf_fa13:     0.000 omega:     0.002 fa_dun:     3.529 p_aa_pp:    -0.092 yhh_planarity:     0.000 ref:    -0.095 rama_prepro:    -0.045
RSD_WTD: 38  fa_atr:    -8.699 fa_rep:     0.452 fa_sol:     7.426 fa_intra_rep:     0.007 fa_intra_sol_xover4:     0.559 lk_ball_wtd:    -0.007 fa_elec:    -3.668 pro_close:     0.000 hbond_sr_bb:     0.000 hbond_lr_bb:     0.000 hbond_bb_sc:    -1.186 hbond_sc:    -0.855 dslf_fa13:     0.000 omega:     0.618 fa_dun:     1.918 p_aa_pp:    -0.313 yhh_planarity:     0.000 ref:    -1.340 rama_prepro:     0.037
RSD_WTD: 39  fa_atr:    -3.855 fa_rep:     0.140 fa_sol:     5.158 fa_intra_rep:     0.003 fa_intra_sol_xover4:     0.286 lk_ball_wtd:     0.288 fa_elec:    -4.276 pro_close:     0.000 hbond_sr_bb:     0.000 hbond_lr_bb:     0.000 hbond_bb_sc:     0.000 hbond_sc:    -0.915 dslf_fa13:     0.000 omega:     0.376 fa_dun:     3.164 p_aa_pp:    -0.475 yhh_planarity:     0.000 ref:    -2.146 rama_prepro:    -0.214
RSD_WTD: 40  fa_atr:    -4.857 fa_rep:     0.284 fa_sol:     5.301 fa_intra_rep:     0.002 fa_intra_sol_xover4:     0.061 lk_ball_wtd:    -0.007 fa_elec:    -0.568 pro_close:     0.000 hbond_sr_bb:     0.000 hbond_lr_bb:     0.000 hbond_bb_sc:    -1.098 hbond_sc:    -0.855 dslf_fa13:     0.000 omega:    -0.016 fa_dun:     1.622 p_aa_pp:    -0.385 yhh_planarity:     0.000 ref:    -0.290 rama_prepro:    -0.358
RSD_WTD: 41  fa_atr:    -1.699 fa_rep:     0.087 fa_sol:     1.229 fa_intra_rep:     0.002 fa_intra_sol_xover4:     0.057 lk_ball_wtd:    -0.168 fa_elec:     0.036 pro_close:     0.000 hbond_sr_bb:     0.000 hbond_lr_bb:     0.000 hbond_bb_sc:     0.000 hbond_sc:     0.000 dslf_fa13:     0.000 omega:    -0.064 fa_dun:     0.488 p_aa_pp:    -0.193 yhh_planarity:     0.000 ref:    -0.290 rama_prepro:    -0.365
RSD_WTD: 42  fa_atr:    -3.891 fa_rep:     0.542 fa_sol:     4.031 fa_intra_rep:     0.004 fa_intra_sol_xover4:     0.083 lk_ball_wtd:     0.016 fa_elec:    -0.623 pro_close:     0.711 hbond_sr_bb:     0.000 hbond_lr_bb:     0.000 hbond_bb_sc:    -1.158 hbond_sc:     0.000 dslf_fa13:     0.000 omega:     0.310 fa_dun:     0.474 p_aa_pp:    -0.277 yhh_planarity:     0.000 ref:     1.152 rama_prepro:    -0.453
RSD_WTD: 43  fa_atr:    -3.950 fa_rep:     0.368 fa_sol:     1.683 fa_intra_rep:     0.003 fa_intra_sol_xover4:     0.073 lk_ball_wtd:    -0.184 fa_elec:    -0.654 pro_close:     1.109 hbond_sr_bb:     0.000 hbond_lr_bb:     0.000 hbond_bb_sc:     0.000 hbond_sc:     0.000 dslf_fa13:     0.000 omega:     0.030 fa_dun:     0.161 p_aa_pp:    -1.111 yhh_planarity:     0.000 ref:    -1.643 rama_prepro:    -0.497
RSD_WTD: 44  fa_atr:    -7.343 fa_rep:     1.011 fa_sol:     2.142 fa_intra_rep:     0.013 fa_intra_sol_xover4:     0.039 lk_ball_wtd:    -0.120 fa_elec:    -2.103 pro_close:     0.000 hbond_sr_bb:     0.000 hbond_lr_bb:     0.000 hbond_bb_sc:     0.000 hbond_sc:     0.000 dslf_fa13:     0.000 omega:     0.430 fa_dun:     0.244 p_aa_pp:    -0.763 yhh_planarity:     0.000 ref:     2.643 rama_prepro:    -0.450
RSD_WTD: 45  fa_atr:    -5.776 fa_rep:     0.648 fa_sol:     4.613 fa_intra_rep:     0.005 fa_intra_sol_xover4:     0.193 lk_ball_wtd:    -0.037 fa_elec:    -2.606 pro_close:     0.000 hbond_sr_bb:     0.000 hbond_lr_bb:     0.000 hbond_bb_sc:     0.000 hbond_sc:     0.000 dslf_fa13:     0.000 omega:    -0.015 fa_dun:     4.787 p_aa_pp:     0.212 yhh_planarity:     0.000 ref:    -2.725 rama_prepro:    -0.122
RSD_WTD: 46  fa_atr:    -7.240 fa_rep:     0.371 fa_sol:     1.543 fa_intra_rep:     0.011 fa_intra_sol_xover4:     0.043 lk_ball_wtd:     0.028 fa_elec:    -1.846 pro_close:     0.000 hbond_sr_bb:     0.000 hbond_lr_bb:     0.000 hbond_bb_sc:     0.000 hbond_sc:     0.000 dslf_fa13:     0.000 omega:     0.845 fa_dun:     0.579 p_aa_pp:    -0.612 yhh_planarity:     0.000 ref:     2.643 rama_prepro:    -0.049
RSD_WTD: 47  fa_atr:    -6.809 fa_rep:     0.767 fa_sol:     5.625 fa_intra_rep:     0.006 fa_intra_sol_xover4:     0.451 lk_ball_wtd:     0.184 fa_elec:    -3.607 pro_close:     0.000 hbond_sr_bb:     0.000 hbond_lr_bb:     0.000 hbond_bb_sc:     0.000 hbond_sc:    -0.612 dslf_fa13:     0.000 omega:    -0.015 fa_dun:     2.935 p_aa_pp:    -0.055 yhh_planarity:     0.000 ref:    -0.301 rama_prepro:    -0.011
RSD_WTD: 48  fa_atr:    -7.614 fa_rep:     0.857 fa_sol:     0.797 fa_intra_rep:     0.018 fa_intra_sol_xover4:     0.071 lk_ball_wtd:     0.143 fa_elec:    -2.392 pro_close:     0.000 hbond_sr_bb:     0.000 hbond_lr_bb:     0.000 hbond_bb_sc:     0.000 hbond_sc:     0.000 dslf_fa13:     0.000 omega:     0.413 fa_dun:     2.091 p_aa_pp:    -0.763 yhh_planarity:     0.000 ref:     2.304 rama_prepro:    -0.168
RSD_WTD: 49  fa_atr:    -5.823 fa_rep:     0.707 fa_sol:     4.399 fa_intra_rep:     0.012 fa_intra_sol_xover4:     0.163 lk_ball_wtd:    -0.066 fa_elec:    -2.989 pro_close:     0.000 hbond_sr_bb:     0.000 hbond_lr_bb:     0.000 hbond_bb_sc:     0.000 hbond_sc:     0.000 dslf_fa13:     0.000 omega:     0.031 fa_dun:     1.878 p_aa_pp:     0.288 yhh_planarity:     0.000 ref:    -0.715 rama_prepro:    -0.222
RSD_WTD: 50  fa_atr:    -6.248 fa_rep:     1.210 fa_sol:     1.193 fa_intra_rep:     0.013 fa_intra_sol_xover4:     0.048 lk_ball_wtd:    -0.083 fa_elec:    -1.974 pro_close:     0.000 hbond_sr_bb:     0.000 hbond_lr_bb:     0.000 hbond_bb_sc:     0.000 hbond_sc:     0.000 dslf_fa13:     0.000 omega:     1.190 fa_dun:     0.612 p_aa_pp:     0.191 yhh_planarity:     0.000 ref:     2.643 rama_prepro:     0.419
RSD_WTD: 51  fa_atr:    -2.014 fa_rep:     0.177 fa_sol:     2.208 fa_intra_rep:     0.000 fa_intra_sol_xover4:     0.000 lk_ball_wtd:    -0.275 fa_elec:    -0.181 pro_close:     0.000 hbond_sr_bb:     0.000 hbond_lr_bb:     0.000 hbond_bb_sc:     0.000 hbond_sc:     0.000 dslf_fa13:     0.000 omega:     0.073 fa_dun:     0.000 p_aa_pp:    -1.271 yhh_planarity:     0.000 ref:     0.798 rama_prepro:     0.557
RSD_WTD: 52  fa_atr:    -1.494 fa_rep:     0.021 fa_sol:     1.970 fa_intra_rep:     0.004 fa_intra_sol_xover4:     0.314 lk_ball_wtd:    -0.177 fa_elec:    -0.763 pro_close:     0.000 hbond_sr_bb:     0.000 hbond_lr_bb:     0.000 hbond_bb_sc:     0.000 hbond_sc:     0.000 dslf_fa13:     0.000 omega:     0.089 fa_dun:     2.167 p_aa_pp:    -0.220 yhh_planarity:     0.000 ref:    -2.146 rama_prepro:     0.060
RSD_WTD: 53  fa_atr:    -4.752 fa_rep:     0.253 fa_sol:     5.179 fa_intra_rep:     0.005 fa_intra_sol_xover4:     0.198 lk_ball_wtd:     0.178 fa_elec:    -3.812 pro_close:     0.000 hbond_sr_bb:     0.000 hbond_lr_bb:     0.000 hbond_bb_sc:     0.000 hbond_sc:    -0.991 dslf_fa13:     0.000 omega:     0.015 fa_dun:     2.890 p_aa_pp:    -0.012 yhh_planarity:     0.000 ref:    -2.725 rama_prepro:    -0.242
RSD_WTD: 54  fa_atr:    -3.370 fa_rep:     0.409 fa_sol:     2.267 fa_intra_rep:     0.008 fa_intra_sol_xover4:     0.145 lk_ball_wtd:    -0.140 fa_elec:    -0.240 pro_close:     0.000 hbond_sr_bb:     0.000 hbond_lr_bb:     0.000 hbond_bb_sc:     0.000 hbond_sc:     0.000 dslf_fa13:     0.000 omega:     0.317 fa_dun:     1.274 p_aa_pp:     0.143 yhh_planarity:     0.000 ref:    -0.715 rama_prepro:    -0.134
RSD_WTD: 55  fa_atr:    -4.999 fa_rep:     0.463 fa_sol:     4.504 fa_intra_rep:     0.010 fa_intra_sol_xover4:     0.184 lk_ball_wtd:     0.474 fa_elec:    -3.988 pro_close:     0.000 hbond_sr_bb:     0.000 hbond_lr_bb:     0.000 hbond_bb_sc:     0.000 hbond_sc:    -0.991 dslf_fa13:     0.000 omega:     0.338 fa_dun:     6.278 p_aa_pp:    -0.160 yhh_planarity:     0.000 ref:    -0.095 rama_prepro:    -0.084
RSD_WTD: 56  fa_atr:    -3.479 fa_rep:     0.349 fa_sol:     1.948 fa_intra_rep:     0.005 fa_intra_sol_xover4:     0.051 lk_ball_wtd:    -0.270 fa_elec:    -1.036 pro_close:     0.000 hbond_sr_bb:     0.000 hbond_lr_bb:     0.000 hbond_bb_sc:     0.000 hbond_sc:    -0.612 dslf_fa13:     0.000 omega:    -0.035 fa_dun:     0.040 p_aa_pp:    -0.197 yhh_planarity:     0.000 ref:     1.152 rama_prepro:    -0.052
RSD_WTD: 57  fa_atr:    -5.475 fa_rep:     0.642 fa_sol:     1.266 fa_intra_rep:     0.012 fa_intra_sol_xover4:     0.044 lk_ball_wtd:     0.061 fa_elec:    -1.655 pro_close:     0.000 hbond_sr_bb:     0.000 hbond_lr_bb:     0.000 hbond_bb_sc:     0.000 hbond_sc:     0.000 dslf_fa13:     0.000 omega:     2.144 fa_dun:     0.116 p_aa_pp:    -0.603 yhh_planarity:     0.000 ref:     2.643 rama_prepro:    -0.072
RSD_WTD: 58  fa_atr:    -3.178 fa_rep:     0.129 fa_sol:     1.504 fa_intra_rep:     0.004 fa_intra_sol_xover4:     0.054 lk_ball_wtd:    -0.382 fa_elec:    -0.464 pro_close:     0.000 hbond_sr_bb:     0.000 hbond_lr_bb:     0.000 hbond_bb_sc:     0.000 hbond_sc:     0.000 dslf_fa13:     0.000 omega:     0.093 fa_dun:     1.004 p_aa_pp:     0.054 yhh_planarity:     0.000 ref:     1.152 rama_prepro:    -0.104
RSD_WTD: 59  fa_atr:    -7.794 fa_rep:     0.470 fa_sol:     2.100 fa_intra_rep:     0.011 fa_intra_sol_xover4:     0.041 lk_ball_wtd:     0.013 fa_elec:    -2.415 pro_close:     0.000 hbond_sr_bb:     0.000 hbond_lr_bb:     0.000 hbond_bb_sc:     0.000 hbond_sc:     0.000 dslf_fa13:     0.000 omega:     0.002 fa_dun:     1.698 p_aa_pp:    -0.548 yhh_planarity:     0.000 ref:     2.643 rama_prepro:    -0.066
RSD_WTD: 60  fa_atr:    -5.225 fa_rep:     0.507 fa_sol:     5.041 fa_intra_rep:     0.004 fa_intra_sol_xover4:     0.237 lk_ball_wtd:     0.289 fa_elec:    -2.858 pro_close:     0.325 hbond_sr_bb:     0.000 hbond_lr_bb:     0.000 hbond_bb_sc:    -0.777 hbond_sc:    -0.641 dslf_fa13:     0.000 omega:     0.019 fa_dun:     2.436 p_aa_pp:     0.209 yhh_planarity:     0.000 ref:    -1.340 rama_prepro:     0.136
RSD_WTD: 61  fa_atr:    -5.065 fa_rep:     0.796 fa_sol:     2.472 fa_intra_rep:     0.003 fa_intra_sol_xover4:     0.069 lk_ball_wtd:    -0.384 fa_elec:    -0.509 pro_close:     0.731 hbond_sr_bb:     0.000 hbond_lr_bb:     0.000 hbond_bb_sc:     0.000 hbond_sc:     0.000 dslf_fa13:     0.000 omega:    -0.079 fa_dun:     0.072 p_aa_pp:    -0.717 yhh_planarity:     0.000 ref:    -1.643 rama_prepro:     0.220
RSD_WTD: 62  fa_atr:    -1.470 fa_rep:     0.024 fa_sol:     1.842 fa_intra_rep:     0.000 fa_intra_sol_xover4:     0.000 lk_ball_wtd:     0.044 fa_elec:    -1.303 pro_close:     0.000 hbond_sr_bb:     0.000 hbond_lr_bb:     0.000 hbond_bb_sc:     0.000 hbond_sc:     0.000 dslf_fa13:     0.000 omega:    -0.137 fa_dun:     0.000 p_aa_pp:    -1.333 yhh_planarity:     0.000 ref:     0.798 rama_prepro:    -0.290
RSD_WTD: 63  fa_atr:    -5.844 fa_rep:     0.452 fa_sol:     5.668 fa_intra_rep:     0.005 fa_intra_sol_xover4:     0.202 lk_ball_wtd:     0.237 fa_elec:    -3.807 pro_close:     0.000 hbond_sr_bb:     0.000 hbond_lr_bb:     0.000 hbond_bb_sc:    -0.777 hbond_sc:    -0.641 dslf_fa13:     0.000 omega:     0.800 fa_dun:     3.455 p_aa_pp:    -0.049 yhh_planarity:     0.000 ref:    -2.725 rama_prepro:    -0.447
RSD_WTD: 64  fa_atr:    -3.856 fa_rep:     0.443 fa_sol:     3.609 fa_intra_rep:     0.004 fa_intra_sol_xover4:     0.202 lk_ball_wtd:    -0.107 fa_elec:    -2.312 pro_close:     0.000 hbond_sr_bb:     0.000 hbond_lr_bb:     0.000 hbond_bb_sc:     0.000 hbond_sc:    -0.226 dslf_fa13:     0.000 omega:    -0.059 fa_dun:     3.429 p_aa_pp:     0.332 yhh_planarity:     0.000 ref:    -2.725 rama_prepro:     0.008
RSD_WTD: 65  fa_atr:    -5.192 fa_rep:     0.358 fa_sol:     1.938 fa_intra_rep:     0.010 fa_intra_sol_xover4:     0.036 lk_ball_wtd:     0.048 fa_elec:    -1.938 pro_close:     0.000 hbond_sr_bb:     0.000 hbond_lr_bb:     0.000 hbond_bb_sc:     0.000 hbond_sc:     0.000 dslf_fa13:     0.000 omega:     0.302 fa_dun:     0.360 p_aa_pp:    -0.746 yhh_planarity:     0.000 ref:     2.643 rama_prepro:     0.008
RSD_WTD: 66  fa_atr:    -4.252 fa_rep:     0.262 fa_sol:     3.617 fa_intra_rep:     0.005 fa_intra_sol_xover4:     0.205 lk_ball_wtd:    -0.006 fa_elec:    -2.541 pro_close:     0.000 hbond_sr_bb:     0.000 hbond_lr_bb:     0.000 hbond_bb_sc:     0.000 hbond_sc:    -1.065 dslf_fa13:     0.000 omega:     0.371 fa_dun:     3.661 p_aa_pp:     0.281 yhh_planarity:     0.000 ref:    -2.725 rama_prepro:    -0.066
RSD_WTD: 67  fa_atr:    -5.508 fa_rep:     0.670 fa_sol:     1.521 fa_intra_rep:     0.011 fa_intra_sol_xover4:     0.037 lk_ball_wtd:     0.081 fa_elec:    -1.814 pro_close:     0.000 hbond_sr_bb:     0.000 hbond_lr_bb:     0.000 hbond_bb_sc:     0.000 hbond_sc:     0.000 dslf_fa13:     0.000 omega:     0.119 fa_dun:     1.577 p_aa_pp:    -0.794 yhh_planarity:     0.000 ref:     2.643 rama_prepro:    -0.107
RSD_WTD: 68  fa_atr:    -3.839 fa_rep:     0.475 fa_sol:     1.794 fa_intra_rep:     0.004 fa_intra_sol_xover4:     0.050 lk_ball_wtd:    -0.428 fa_elec:    -0.442 pro_close:     0.000 hbond_sr_bb:     0.000 hbond_lr_bb:     0.000 hbond_bb_sc:     0.000 hbond_sc:     0.000 dslf_fa13:     0.000 omega:     0.546 fa_dun:     0.085 p_aa_pp:    -0.209 yhh_planarity:     0.000 ref:     1.152 rama_prepro:    -0.143
RSD_WTD: 69  fa_atr:    -9.538 fa_rep:     1.426 fa_sol:     1.648 fa_intra_rep:     0.020 fa_intra_sol_xover4:     0.252 lk_ball_wtd:    -0.175 fa_elec:    -2.112 pro_close:     0.000 hbond_sr_bb:     0.000 hbond_lr_bb:     0.000 hbond_bb_sc:     0.000 hbond_sc:     0.000 dslf_fa13:     0.000 omega:     0.008 fa_dun:     1.663 p_aa_pp:    -0.291 yhh_planarity:     0.000 ref:     1.218 rama_prepro:    -0.087
RSD_WTD: 70  fa_atr:    -2.150 fa_rep:     0.200 fa_sol:     1.386 fa_intra_rep:     0.003 fa_intra_sol_xover4:     0.053 lk_ball_wtd:    -0.183 fa_elec:    -0.334 pro_close:     0.000 hbond_sr_bb:     0.000 hbond_lr_bb:     0.000 hbond_bb_sc:     0.000 hbond_sc:     0.000 dslf_fa13:     0.000 omega:    -0.018 fa_dun:     0.578 p_aa_pp:     0.280 yhh_planarity:     0.000 ref:    -0.290 rama_prepro:    -0.049
RSD_WTD: 71  fa_atr:    -3.371 fa_rep:     0.270 fa_sol:     1.371 fa_intra_rep:     0.001 fa_intra_sol_xover4:     0.000 lk_ball_wtd:    -0.224 fa_elec:     0.053 pro_close:     0.000 hbond_sr_bb:     0.000 hbond_lr_bb:     0.000 hbond_bb_sc:     0.000 hbond_sc:     0.000 dslf_fa13:     0.000 omega:     0.370 fa_dun:     0.000 p_aa_pp:     0.049 yhh_planarity:     0.000 ref:     1.325 rama_prepro:     0.383
RSD_WTD: 72  fa_atr:    -1.230 fa_rep:     0.066 fa_sol:     1.173 fa_intra_rep:     0.006 fa_intra_sol_xover4:     0.275 lk_ball_wtd:    -0.189 fa_elec:    -0.489 pro_close:     0.000 hbond_sr_bb:     0.000 hbond_lr_bb:     0.000 hbond_bb_sc:     0.000 hbond_sc:     0.000 dslf_fa13:     0.000 omega:     0.336 fa_dun:     1.164 p_aa_pp:     0.040 yhh_planarity:     0.000 ref:    -1.340 rama_prepro:     0.242
RSD_WTD: 73  fa_atr:    -4.505 fa_rep:     0.818 fa_sol:     4.768 fa_intra_rep:     0.007 fa_intra_sol_xover4:     0.627 lk_ball_wtd:    -0.071 fa_elec:    -2.454 pro_close:     0.079 hbond_sr_bb:     0.000 hbond_lr_bb:     0.000 hbond_bb_sc:    -0.494 hbond_sc:     0.000 dslf_fa13:     0.000 omega:     0.240 fa_dun:     1.614 p_aa_pp:    -0.406 yhh_planarity:     0.000 ref:    -2.146 rama_prepro:    -0.151
RSD_WTD: 74  fa_atr:    -7.456 fa_rep:     3.040 fa_sol:     4.431 fa_intra_rep:     0.002 fa_intra_sol_xover4:     0.038 lk_ball_wtd:     0.034 fa_elec:    -1.262 pro_close:     0.189 hbond_sr_bb:     0.000 hbond_lr_bb:     0.000 hbond_bb_sc:     0.000 hbond_sc:     0.000 dslf_fa13:     0.000 omega:     0.178 fa_dun:     0.401 p_aa_pp:    -0.518 yhh_planarity:     0.000 ref:    -1.643 rama_prepro:    -0.263
RSD_WTD: 75  fa_atr:    -4.925 fa_rep:     0.788 fa_sol:     5.316 fa_intra_rep:     0.004 fa_intra_sol_xover4:     0.417 lk_ball_wtd:    -0.120 fa_elec:    -2.968 pro_close:     0.000 hbond_sr_bb:     0.000 hbond_lr_bb:     0.000 hbond_bb_sc:    -0.494 hbond_sc:    -0.702 dslf_fa13:     0.000 omega:     0.976 fa_dun:     2.318 p_aa_pp:     0.047 yhh_planarity:     0.000 ref:    -0.301 rama_prepro:    -0.275
RSD_WTD: 76  fa_atr:    -4.256 fa_rep:     0.273 fa_sol:     3.402 fa_intra_rep:     0.014 fa_intra_sol_xover4:     0.304 lk_ball_wtd:    -0.162 fa_elec:    -1.671 pro_close:     0.000 hbond_sr_bb:     0.000 hbond_lr_bb:     0.000 hbond_bb_sc:     0.000 hbond_sc:     0.000 dslf_fa13:     0.000 omega:     0.038 fa_dun:     2.168 p_aa_pp:    -0.032 yhh_planarity:     0.000 ref:    -0.715 rama_prepro:    -0.383
RSD_WTD: 77  fa_atr:   -10.908 fa_rep:     5.240 fa_sol:     2.355 fa_intra_rep:     0.024 fa_intra_sol_xover4:     0.292 lk_ball_wtd:    -0.095 fa_elec:    -1.404 pro_close:     0.000 hbond_sr_bb:     0.000 hbond_lr_bb:     0.000 hbond_bb_sc:     0.000 hbond_sc:     0.000 dslf_fa13:     0.000 omega:    -0.052 fa_dun:     2.295 p_aa_pp:     0.039 yhh_planarity:     0.000 ref:     1.218 rama_prepro:    -0.465
RSD_WTD: 78  fa_atr:    -6.266 fa_rep:     1.040 fa_sol:     5.160 fa_intra_rep:     0.006 fa_intra_sol_xover4:     0.297 lk_ball_wtd:     0.148 fa_elec:    -2.318 pro_close:     0.000 hbond_sr_bb:     0.000 hbond_lr_bb:     0.000 hbond_bb_sc:     0.000 hbond_sc:    -0.702 dslf_fa13:     0.000 omega:     0.085 fa_dun:     1.302 p_aa_pp:     0.050 yhh_planarity:     0.000 ref:    -1.340 rama_prepro:    -0.281
RSD_WTD: 79  fa_atr:    -3.478 fa_rep:     0.629 fa_sol:     3.472 fa_intra_rep:     0.017 fa_intra_sol_xover4:     0.253 lk_ball_wtd:     0.129 fa_elec:    -1.732 pro_close:     0.004 hbond_sr_bb:     0.000 hbond_lr_bb:     0.000 hbond_bb_sc:     0.000 hbond_sc:    -0.745 dslf_fa13:     0.000 omega:     0.098 fa_dun:     2.873 p_aa_pp:    -0.217 yhh_planarity:     0.000 ref:    -0.095 rama_prepro:     0.039
RSD_WTD: 80  fa_atr:    -6.111 fa_rep:     1.458 fa_sol:     2.392 fa_intra_rep:     0.004 fa_intra_sol_xover4:     0.121 lk_ball_wtd:    -0.021 fa_elec:    -1.806 pro_close:     0.155 hbond_sr_bb:     0.000 hbond_lr_bb:     0.000 hbond_bb_sc:     0.000 hbond_sc:     0.000 dslf_fa13:     0.000 omega:    -0.007 fa_dun:     0.306 p_aa_pp:    -0.608 yhh_planarity:     0.000 ref:    -1.643 rama_prepro:     0.028
RSD_WTD: 81  fa_atr:    -6.520 fa_rep:     0.503 fa_sol:     5.635 fa_intra_rep:     0.010 fa_intra_sol_xover4:     0.212 lk_ball_wtd:     0.327 fa_elec:    -3.400 pro_close:     0.000 hbond_sr_bb:     0.000 hbond_lr_bb:     0.000 hbond_bb_sc:     0.000 hbond_sc:    -0.028 dslf_fa13:     0.000 omega:     0.035 fa_dun:     3.798 p_aa_pp:     0.168 yhh_planarity:     0.000 ref:    -1.451 rama_prepro:    -0.075
RSD_WTD: 82  fa_atr:    -8.940 fa_rep:     0.729 fa_sol:     1.134 fa_intra_rep:     0.019 fa_intra_sol_xover4:     0.345 lk_ball_wtd:     0.092 fa_elec:    -2.516 pro_close:     0.000 hbond_sr_bb:     0.000 hbond_lr_bb:     0.000 hbond_bb_sc:     0.000 hbond_sc:     0.000 dslf_fa13:     0.000 omega:     0.994 fa_dun:     3.317 p_aa_pp:    -0.128 yhh_planarity:     0.000 ref:     1.218 rama_prepro:     0.100
RSD_WTD: 83  fa_atr:    -6.635 fa_rep:     0.572 fa_sol:     4.335 fa_intra_rep:     0.005 fa_intra_sol_xover4:     0.056 lk_ball_wtd:    -0.066 fa_elec:    -2.550 pro_close:     0.000 hbond_sr_bb:     0.000 hbond_lr_bb:     0.000 hbond_bb_sc:     0.000 hbond_sc:    -0.028 dslf_fa13:     0.000 omega:    -0.055 fa_dun:     1.542 p_aa_pp:     0.134 yhh_planarity:     0.000 ref:     1.152 rama_prepro:     0.190
RSD_WTD: 84  fa_atr:    -7.956 fa_rep:     0.493 fa_sol:     1.051 fa_intra_rep:     0.017 fa_intra_sol_xover4:     0.114 lk_ball_wtd:    -0.083 fa_elec:    -2.370 pro_close:     0.000 hbond_sr_bb:     0.000 hbond_lr_bb:     0.000 hbond_bb_sc:     0.000 hbond_sc:     0.000 dslf_fa13:     0.000 omega:    -0.016 fa_dun:     2.587 p_aa_pp:    -0.683 yhh_planarity:     0.000 ref:     2.304 rama_prepro:    -0.093
RSD_WTD: 85  fa_atr:    -6.486 fa_rep:     0.471 fa_sol:     5.382 fa_intra_rep:     0.005 fa_intra_sol_xover4:     0.206 lk_ball_wtd:     0.551 fa_elec:    -4.222 pro_close:     0.000 hbond_sr_bb:     0.000 hbond_lr_bb:     0.000 hbond_bb_sc:     0.000 hbond_sc:    -0.278 dslf_fa13:     0.000 omega:    -0.026 fa_dun:     3.156 p_aa_pp:     0.216 yhh_planarity:     0.000 ref:    -2.725 rama_prepro:    -0.140
RSD_WTD: 86  fa_atr:   -10.904 fa_rep:     1.812 fa_sol:     2.530 fa_intra_rep:     0.017 fa_intra_sol_xover4:     0.762 lk_ball_wtd:    -0.366 fa_elec:    -1.986 pro_close:     0.000 hbond_sr_bb:     0.000 hbond_lr_bb:     0.000 hbond_bb_sc:     0.000 hbond_sc:     0.000 dslf_fa13:     0.000 omega:     0.063 fa_dun:     1.564 p_aa_pp:    -0.180 yhh_planarity:     0.000 ref:     2.261 rama_prepro:     0.291
RSD_WTD: 87  fa_atr:    -1.327 fa_rep:     0.136 fa_sol:     1.549 fa_intra_rep:     0.000 fa_intra_sol_xover4:     0.000 lk_ball_wtd:    -0.144 fa_elec:     0.012 pro_close:     0.000 hbond_sr_bb:     0.000 hbond_lr_bb:     0.000 hbond_bb_sc:     0.000 hbond_sc:     0.000 dslf_fa13:     0.000 omega:    -0.058 fa_dun:     0.000 p_aa_pp:     0.629 yhh_planarity:     0.000 ref:     0.798 rama_prepro:     0.397
RSD_WTD: 88  fa_atr:    -0.675 fa_rep:     0.035 fa_sol:     0.856 fa_intra_rep:     0.000 fa_intra_sol_xover4:     0.000 lk_ball_wtd:    -0.021 fa_elec:     0.486 pro_close:     0.000 hbond_sr_bb:     0.000 hbond_lr_bb:     0.000 hbond_bb_sc:     0.000 hbond_sc:     0.000 dslf_fa13:     0.000 omega:    -0.063 fa_dun:     0.000 p_aa_pp:    -1.429 yhh_planarity:     0.000 ref:     0.798 rama_prepro:    -0.220
RSD_WTD: 89  fa_atr:    -1.239 fa_rep:     0.033 fa_sol:     1.489 fa_intra_rep:     0.000 fa_intra_sol_xover4:     0.000 lk_ball_wtd:    -0.074 fa_elec:    -0.237 pro_close:     0.000 hbond_sr_bb:     0.000 hbond_lr_bb:     0.000 hbond_bb_sc:     0.000 hbond_sc:     0.000 dslf_fa13:     0.000 omega:     0.003 fa_dun:     0.000 p_aa_pp:    -1.392 yhh_planarity:     0.000 ref:     0.798 rama_prepro:    -0.740
RSD_WTD: 90  fa_atr:    -4.160 fa_rep:     1.646 fa_sol:     2.724 fa_intra_rep:     0.000 fa_intra_sol_xover4:     0.000 lk_ball_wtd:    -0.055 fa_elec:    -1.316 pro_close:     0.000 hbond_sr_bb:     0.000 hbond_lr_bb:     0.000 hbond_bb_sc:     0.000 hbond_sc:     0.000 dslf_fa13:     0.000 omega:    -0.015 fa_dun:     0.000 p_aa_pp:     1.126 yhh_planarity:     0.000 ref:     0.798 rama_prepro:     0.159
RSD_WTD: 91  fa_atr:    -7.341 fa_rep:     0.562 fa_sol:     6.164 fa_intra_rep:     0.015 fa_intra_sol_xover4:     0.290 lk_ball_wtd:     0.398 fa_elec:    -3.684 pro_close:     0.000 hbond_sr_bb:     0.000 hbond_lr_bb:     0.000 hbond_bb_sc:     0.000 hbond_sc:    -0.278 dslf_fa13:     0.000 omega:     0.689 fa_dun:     2.973 p_aa_pp:    -0.134 yhh_planarity:     0.000 ref:    -0.095 rama_prepro:     0.686
RSD_WTD: 92  fa_atr:    -6.992 fa_rep:     0.673 fa_sol:     1.583 fa_intra_rep:     0.012 fa_intra_sol_xover4:     0.041 lk_ball_wtd:     0.121 fa_elec:    -2.399 pro_close:     0.000 hbond_sr_bb:     0.000 hbond_lr_bb:     0.000 hbond_bb_sc:     0.000 hbond_sc:     0.000 dslf_fa13:     0.000 omega:     0.066 fa_dun:     1.430 p_aa_pp:    -0.739 yhh_planarity:     0.000 ref:     2.643 rama_prepro:     0.036
RSD_WTD: 93  fa_atr:    -7.200 fa_rep:     0.908 fa_sol:     7.540 fa_intra_rep:     0.005 fa_intra_sol_xover4:     0.262 lk_ball_wtd:     0.639 fa_elec:    -5.901 pro_close:     0.000 hbond_sr_bb:     0.000 hbond_lr_bb:     0.000 hbond_bb_sc:     0.000 hbond_sc:    -0.371 dslf_fa13:     0.000 omega:     0.214 fa_dun:     2.975 p_aa_pp:     0.309 yhh_planarity:     0.000 ref:    -2.725 rama_prepro:    -0.056
RSD_WTD: 94  fa_atr:    -6.808 fa_rep:     0.397 fa_sol:     1.109 fa_intra_rep:     0.011 fa_intra_sol_xover4:     0.046 lk_ball_wtd:     0.167 fa_elec:    -2.199 pro_close:     0.000 hbond_sr_bb:     0.000 hbond_lr_bb:     0.000 hbond_bb_sc:     0.000 hbond_sc:     0.000 dslf_fa13:     0.000 omega:     0.612 fa_dun:     0.379 p_aa_pp:    -0.498 yhh_planarity:     0.000 ref:     2.643 rama_prepro:     0.082
RSD_WTD: 95  fa_atr:    -6.732 fa_rep:     0.716 fa_sol:     7.159 fa_intra_rep:     0.012 fa_intra_sol_xover4:     0.255 lk_ball_wtd:     0.377 fa_elec:    -5.525 pro_close:     0.000 hbond_sr_bb:     0.000 hbond_lr_bb:     0.000 hbond_bb_sc:     0.000 hbond_sc:    -0.731 dslf_fa13:     0.000 omega:     0.012 fa_dun:     4.566 p_aa_pp:     0.211 yhh_planarity:     0.000 ref:    -0.095 rama_prepro:     0.069
RSD_WTD: 96  fa_atr:    -7.031 fa_rep:     1.280 fa_sol:     0.785 fa_intra_rep:     0.011 fa_intra_sol_xover4:     0.031 lk_ball_wtd:     0.022 fa_elec:    -1.414 pro_close:     0.000 hbond_sr_bb:     0.000 hbond_lr_bb:     0.000 hbond_bb_sc:     0.000 hbond_sc:     0.000 dslf_fa13:     0.000 omega:     0.365 fa_dun:     1.637 p_aa_pp:    -0.422 yhh_planarity:     0.000 ref:     2.643 rama_prepro:     0.069
RSD_WTD: 97  fa_atr:    -5.315 fa_rep:     0.303 fa_sol:     5.119 fa_intra_rep:     0.006 fa_intra_sol_xover4:     0.314 lk_ball_wtd:     0.574 fa_elec:    -4.193 pro_close:     0.000 hbond_sr_bb:     0.000 hbond_lr_bb:     0.000 hbond_bb_sc:     0.000 hbond_sc:    -1.049 dslf_fa13:     0.000 omega:     0.404 fa_dun:     3.195 p_aa_pp:     0.149 yhh_planarity:     0.000 ref:    -2.725 rama_prepro:     0.275
RSD_WTD: 98  fa_atr:    -7.666 fa_rep:     1.473 fa_sol:     1.401 fa_intra_rep:     0.018 fa_intra_sol_xover4:     0.274 lk_ball_wtd:     0.082 fa_elec:    -1.250 pro_close:     0.000 hbond_sr_bb:     0.000 hbond_lr_bb:     0.000 hbond_bb_sc:     0.000 hbond_sc:     0.000 dslf_fa13:     0.000 omega:    -0.043 fa_dun:     2.580 p_aa_pp:    -0.148 yhh_planarity:     0.000 ref:     1.218 rama_prepro:     0.256
RSD_WTD: 99  fa_atr:    -2.989 fa_rep:     0.086 fa_sol:     4.067 fa_intra_rep:     0.007 fa_intra_sol_xover4:     0.390 lk_ball_wtd:     0.547 fa_elec:    -3.506 pro_close:     0.000 hbond_sr_bb:     0.000 hbond_lr_bb:     0.000 hbond_bb_sc:     0.000 hbond_sc:    -0.594 dslf_fa13:     0.000 omega:     0.130 fa_dun:     2.827 p_aa_pp:     0.236 yhh_planarity:     0.000 ref:    -2.725 rama_prepro:     0.867
RSD_WTD: 100  fa_atr:    -1.432 fa_rep:     0.058 fa_sol:     1.554 fa_intra_rep:     0.000 fa_intra_sol_xover4:     0.000 lk_ball_wtd:    -0.125 fa_elec:     0.205 pro_close:     0.000 hbond_sr_bb:     0.000 hbond_lr_bb:     0.000 hbond_bb_sc:     0.000 hbond_sc:     0.000 dslf_fa13:     0.000 omega:    -0.249 fa_dun:     0.000 p_aa_pp:    -1.266 yhh_planarity:     0.000 ref:     0.798 rama_prepro:     1.260
RSD_WTD: 101  fa_atr:    -3.766 fa_rep:     0.227 fa_sol:     3.589 fa_intra_rep:     0.005 fa_intra_sol_xover4:     0.346 lk_ball_wtd:     0.000 fa_elec:    -1.308 pro_close:     0.000 hbond_sr_bb:     0.000 hbond_lr_bb:     0.000 hbond_bb_sc:     0.000 hbond_sc:     0.000 dslf_fa13:     0.000 omega:    -0.035 fa_dun:     2.488 p_aa_pp:    -0.412 yhh_planarity:     0.000 ref:    -2.146 rama_prepro:     0.002
RSD_WTD: 102  fa_atr:    -5.284 fa_rep:     0.234 fa_sol:     4.096 fa_intra_rep:     0.011 fa_intra_sol_xover4:     0.153 lk_ball_wtd:    -0.053 fa_elec:    -1.892 pro_close:     0.000 hbond_sr_bb:     0.000 hbond_lr_bb:     0.000 hbond_bb_sc:     0.000 hbond_sc:     0.000 dslf_fa13:     0.000 omega:     1.177 fa_dun:     1.427 p_aa_pp:     0.092 yhh_planarity:     0.000 ref:    -0.715 rama_prepro:    -0.408
RSD_WTD: 103  fa_atr:    -9.398 fa_rep:     1.872 fa_sol:     1.873 fa_intra_rep:     0.009 fa_intra_sol_xover4:     0.052 lk_ball_wtd:     0.065 fa_elec:    -1.965 pro_close:     0.000 hbond_sr_bb:     0.000 hbond_lr_bb:     0.000 hbond_bb_sc:     0.000 hbond_sc:     0.000 dslf_fa13:     0.000 omega:     0.799 fa_dun:     1.487 p_aa_pp:     0.257 yhh_planarity:     0.000 ref:     1.657 rama_prepro:     0.375
RSD_WTD: 104  fa_atr:    -6.406 fa_rep:     0.295 fa_sol:     6.611 fa_intra_rep:     0.011 fa_intra_sol_xover4:     0.327 lk_ball_wtd:     0.627 fa_elec:    -5.481 pro_close:     0.000 hbond_sr_bb:     0.000 hbond_lr_bb:     0.000 hbond_bb_sc:     0.000 hbond_sc:    -0.898 dslf_fa13:     0.000 omega:     0.001 fa_dun:     3.317 p_aa_pp:     0.052 yhh_planarity:     0.000 ref:    -0.095 rama_prepro:     0.407
RSD_WTD: 105  fa_atr:    -7.459 fa_rep:     0.657 fa_sol:     1.062 fa_intra_rep:     0.012 fa_intra_sol_xover4:     0.045 lk_ball_wtd:     0.103 fa_elec:    -2.062 pro_close:     0.000 hbond_sr_bb:     0.000 hbond_lr_bb:     0.000 hbond_bb_sc:     0.000 hbond_sc:     0.000 dslf_fa13:     0.000 omega:     0.958 fa_dun:     0.445 p_aa_pp:    -0.541 yhh_planarity:     0.000 ref:     2.643 rama_prepro:    -0.037
RSD_WTD: 106  fa_atr:    -5.799 fa_rep:     0.292 fa_sol:     5.240 fa_intra_rep:     0.010 fa_intra_sol_xover4:     0.201 lk_ball_wtd:     0.428 fa_elec:    -4.196 pro_close:     0.000 hbond_sr_bb:     0.000 hbond_lr_bb:     0.000 hbond_bb_sc:     0.000 hbond_sc:    -0.990 dslf_fa13:     0.000 omega:    -0.043 fa_dun:     2.126 p_aa_pp:     0.070 yhh_planarity:     0.000 ref:    -0.095 rama_prepro:    -0.003
RSD_WTD: 107  fa_atr:    -7.475 fa_rep:     0.903 fa_sol:     0.981 fa_intra_rep:     0.013 fa_intra_sol_xover4:     0.071 lk_ball_wtd:     0.216 fa_elec:    -2.269 pro_close:     0.000 hbond_sr_bb:     0.000 hbond_lr_bb:     0.000 hbond_bb_sc:     0.000 hbond_sc:     0.000 dslf_fa13:     0.000 omega:     0.277 fa_dun:     0.639 p_aa_pp:    -0.242 yhh_planarity:     0.000 ref:     1.661 rama_prepro:     0.006
RSD_WTD: 108  fa_atr:    -6.433 fa_rep:     0.394 fa_sol:     6.513 fa_intra_rep:     0.013 fa_intra_sol_xover4:     0.276 lk_ball_wtd:     0.698 fa_elec:    -5.604 pro_close:     0.000 hbond_sr_bb:     0.000 hbond_lr_bb:     0.000 hbond_bb_sc:     0.000 hbond_sc:    -0.987 dslf_fa13:     0.000 omega:     0.042 fa_dun:     4.151 p_aa_pp:     0.003 yhh_planarity:     0.000 ref:    -0.095 rama_prepro:     0.008
RSD_WTD: 109  fa_atr:    -8.845 fa_rep:     0.704 fa_sol:     7.501 fa_intra_rep:     0.007 fa_intra_sol_xover4:     0.561 lk_ball_wtd:    -0.050 fa_elec:    -3.491 pro_close:     0.000 hbond_sr_bb:     0.000 hbond_lr_bb:     0.000 hbond_bb_sc:    -1.086 hbond_sc:    -0.870 dslf_fa13:     0.000 omega:     0.472 fa_dun:     2.193 p_aa_pp:    -0.306 yhh_planarity:     0.000 ref:    -1.340 rama_prepro:     0.021
RSD_WTD: 110  fa_atr:    -3.987 fa_rep:     0.145 fa_sol:     5.380 fa_intra_rep:     0.003 fa_intra_sol_xover4:     0.292 lk_ball_wtd:     0.245 fa_elec:    -4.096 pro_close:     0.000 hbond_sr_bb:     0.000 hbond_lr_bb:     0.000 hbond_bb_sc:     0.000 hbond_sc:    -0.987 dslf_fa13:     0.000 omega:     0.229 fa_dun:     2.445 p_aa_pp:    -0.361 yhh_planarity:     0.000 ref:    -2.146 rama_prepro:    -0.365
RSD_WTD: 111  fa_atr:    -5.011 fa_rep:     0.555 fa_sol:     5.455 fa_intra_rep:     0.002 fa_intra_sol_xover4:     0.061 lk_ball_wtd:     0.039 fa_elec:    -0.818 pro_close:     0.000 hbond_sr_bb:     0.000 hbond_lr_bb:     0.000 hbond_bb_sc:    -0.856 hbond_sc:    -0.870 dslf_fa13:     0.000 omega:    -0.023 fa_dun:     1.116 p_aa_pp:    -0.474 yhh_planarity:     0.000 ref:    -0.290 rama_prepro:    -0.559
RSD_WTD: 112  fa_atr:    -1.771 fa_rep:     0.105 fa_sol:     1.368 fa_intra_rep:     0.002 fa_intra_sol_xover4:     0.053 lk_ball_wtd:    -0.220 fa_elec:     0.049 pro_close:     0.000 hbond_sr_bb:     0.000 hbond_lr_bb:     0.000 hbond_bb_sc:     0.000 hbond_sc:     0.000 dslf_fa13:     0.000 omega:    -0.051 fa_dun:     0.610 p_aa_pp:    -0.231 yhh_planarity:     0.000 ref:    -0.290 rama_prepro:    -0.475
RSD_WTD: 113  fa_atr:    -3.855 fa_rep:     0.635 fa_sol:     3.889 fa_intra_rep:     0.004 fa_intra_sol_xover4:     0.075 lk_ball_wtd:     0.019 fa_elec:    -0.521 pro_close:     1.760 hbond_sr_bb:     0.000 hbond_lr_bb:     0.000 hbond_bb_sc:    -0.916 hbond_sc:     0.000 dslf_fa13:     0.000 omega:     0.204 fa_dun:     0.349 p_aa_pp:    -0.291 yhh_planarity:     0.000 ref:     1.152 rama_prepro:    -0.460
RSD_WTD: 114  fa_atr:    -4.095 fa_rep:     0.463 fa_sol:     1.561 fa_intra_rep:     0.003 fa_intra_sol_xover4:     0.076 lk_ball_wtd:    -0.208 fa_elec:    -0.591 pro_close:     2.181 hbond_sr_bb:     0.000 hbond_lr_bb:     0.000 hbond_bb_sc:     0.000 hbond_sc:     0.000 dslf_fa13:     0.000 omega:    -0.047 fa_dun:     0.224 p_aa_pp:    -1.020 yhh_planarity:     0.000 ref:    -1.643 rama_prepro:    -0.553
RSD_WTD: 115  fa_atr:    -7.389 fa_rep:     1.140 fa_sol:     2.079 fa_intra_rep:     0.012 fa_intra_sol_xover4:     0.033 lk_ball_wtd:    -0.158 fa_elec:    -2.092 pro_close:     0.000 hbond_sr_bb:     0.000 hbond_lr_bb:     0.000 hbond_bb_sc:     0.000 hbond_sc:     0.000 dslf_fa13:     0.000 omega:     0.184 fa_dun:     2.510 p_aa_pp:    -0.769 yhh_planarity:     0.000 ref:     2.643 rama_prepro:    -0.549
RSD_WTD: 116  fa_atr:    -5.806 fa_rep:     0.501 fa_sol:     4.741 fa_intra_rep:     0.005 fa_intra_sol_xover4:     0.187 lk_ball_wtd:    -0.055 fa_elec:    -2.670 pro_close:     0.000 hbond_sr_bb:     0.000 hbond_lr_bb:     0.000 hbond_bb_sc:     0.000 hbond_sc:     0.000 dslf_fa13:     0.000 omega:    -0.009 fa_dun:     4.693 p_aa_pp:     0.142 yhh_planarity:     0.000 ref:    -2.725 rama_prepro:    -0.172
RSD_WTD: 117  fa_atr:    -7.018 fa_rep:     0.458 fa_sol:     1.563 fa_intra_rep:     0.011 fa_intra_sol_xover4:     0.042 lk_ball_wtd:    -0.026 fa_elec:    -1.851 pro_close:     0.000 hbond_sr_bb:     0.000 hbond_lr_bb:     0.000 hbond_bb_sc:     0.000 hbond_sc:     0.000 dslf_fa13:     0.000 omega:     0.825 fa_dun:     0.597 p_aa_pp:    -0.661 yhh_planarity:     0.000 ref:     2.643 rama_prepro:    -0.120
RSD_WTD: 118  fa_atr:    -7.091 fa_rep:     0.727 fa_sol:     5.737 fa_intra_rep:     0.006 fa_intra_sol_xover4:     0.453 lk_ball_wtd:     0.179 fa_elec:    -3.748 pro_close:     0.000 hbond_sr_bb:     0.000 hbond_lr_bb:     0.000 hbond_bb_sc:     0.000 hbond_sc:    -0.673 dslf_fa13:     0.000 omega:    -0.045 fa_dun:     3.697 p_aa_pp:     0.045 yhh_planarity:     0.000 ref:    -0.301 rama_prepro:    -0.063
RSD_WTD: 119  fa_atr:    -7.521 fa_rep:     0.808 fa_sol:     0.738 fa_intra_rep:     0.018 fa_intra_sol_xover4:     0.070 lk_ball_wtd:     0.139 fa_elec:    -2.400 pro_close:     0.000 hbond_sr_bb:     0.000 hbond_lr_bb:     0.000 hbond_bb_sc:     0.000 hbond_sc:     0.000 dslf_fa13:     0.000 omega:     0.240 fa_dun:     1.912 p_aa_pp:    -0.774 yhh_planarity:     0.000 ref:     2.304 rama_prepro:    -0.157
RSD_WTD: 120  fa_atr:    -5.847 fa_rep:     0.729 fa_sol:     4.421 fa_intra_rep:     0.011 fa_intra_sol_xover4:     0.157 lk_ball_wtd:    -0.071 fa_elec:    -3.019 pro_close:     0.000 hbond_sr_bb:     0.000 hbond_lr_bb:     0.000 hbond_bb_sc:     0.000 hbond_sc:     0.000 dslf_fa13:     0.000 omega:    -0.009 fa_dun:     1.813 p_aa_pp:     0.282 yhh_planarity:     0.000 ref:    -0.715 rama_prepro:    -0.195
RSD_WTD: 121  fa_atr:    -6.075 fa_rep:     1.096 fa_sol:     1.234 fa_intra_rep:     0.013 fa_intra_sol_xover4:     0.050 lk_ball_wtd:    -0.102 fa_elec:    -1.977 pro_close:     0.000 hbond_sr_bb:     0.000 hbond_lr_bb:     0.000 hbond_bb_sc:     0.000 hbond_sc:     0.000 dslf_fa13:     0.000 omega:     0.990 fa_dun:     0.160 p_aa_pp:     0.125 yhh_planarity:     0.000 ref:     2.643 rama_prepro:     0.384
RSD_WTD: 122  fa_atr:    -1.961 fa_rep:     0.255 fa_sol:     2.206 fa_intra_rep:     0.000 fa_intra_sol_xover4:     0.000 lk_ball_wtd:    -0.281 fa_elec:    -0.263 pro_close:     0.000 hbond_sr_bb:     0.000 hbond_lr_bb:     0.000 hbond_bb_sc:     0.000 hbond_sc:     0.000 dslf_fa13:     0.000 omega:     0.006 fa_dun:     0.000 p_aa_pp:    -1.269 yhh_planarity:     0.000 ref:     0.798 rama_prepro:     0.541
RSD_WTD: 123  fa_atr:    -1.486 fa_rep:     0.021 fa_sol:     1.916 fa_intra_rep:     0.004 fa_intra_sol_xover4:     0.314 lk_ball_wtd:    -0.176 fa_elec:    -0.677 pro_close:     0.000 hbond_sr_bb:     0.000 hbond_lr_bb:     0.000 hbond_bb_sc:     0.000 hbond_sc:     0.000 dslf_fa13:     0.000 omega:     0.071 fa_dun:     2.238 p_aa_pp:    -0.225 yhh_planarity:     0.000 ref:    -2.146 rama_prepro:     0.078
RSD_WTD: 124  fa_atr:    -4.753 fa_rep:     0.265 fa_sol:     5.260 fa_intra_rep:     0.005 fa_intra_sol_xover4:     0.202 lk_ball_wtd:     0.169 fa_elec:    -3.917 pro_close:     0.000 hbond_sr_bb:     0.000 hbond_lr_bb:     0.000 hbond_bb_sc:     0.000 hbond_sc:    -1.087 dslf_fa13:     0.000 omega:     0.019 fa_dun:     3.147 p_aa_pp:    -0.011 yhh_planarity:     0.000 ref:    -2.725 rama_prepro:    -0.237
RSD_WTD: 125  fa_atr:    -3.369 fa_rep:     0.324 fa_sol:     2.258 fa_intra_rep:     0.008 fa_intra_sol_xover4:     0.140 lk_ball_wtd:    -0.130 fa_elec:    -0.225 pro_close:     0.000 hbond_sr_bb:     0.000 hbond_lr_bb:     0.000 hbond_bb_sc:     0.000 hbond_sc:     0.000 dslf_fa13:     0.000 omega:     0.377 fa_dun:     1.188 p_aa_pp:     0.132 yhh_planarity:     0.000 ref:    -0.715 rama_prepro:    -0.154
RSD_WTD: 126  fa_atr:    -6.131 fa_rep:     0.538 fa_sol:     5.532 fa_intra_rep:     0.010 fa_intra_sol_xover4:     0.179 lk_ball_wtd:     0.558 fa_elec:    -4.291 pro_close:     0.000 hbond_sr_bb:     0.000 hbond_lr_bb:     0.000 hbond_bb_sc:     0.000 hbond_sc:    -1.087 dslf_fa13:     0.000 omega:     0.008 fa_dun:     1.983 p_aa_pp:    -0.222 yhh_planarity:     0.000 ref:    -0.095 rama_prepro:    -0.131
RSD_WTD: 127  fa_atr:    -3.648 fa_rep:     0.352 fa_sol:     2.057 fa_intra_rep:     0.005 fa_intra_sol_xover4:     0.049 lk_ball_wtd:    -0.244 fa_elec:    -1.135 pro_close:     0.000 hbond_sr_bb:     0.000 hbond_lr_bb:     0.000 hbond_bb_sc:     0.000 hbond_sc:    -0.673 dslf_fa13:     0.000 omega:     0.166 fa_dun:     0.073 p_aa_pp:    -0.156 yhh_planarity:     0.000 ref:     1.152 rama_prepro:    -0.063
RSD_WTD: 128  fa_atr:    -5.017 fa_rep:     0.558 fa_sol:     1.344 fa_intra_rep:     0.011 fa_intra_sol_xover4:     0.041 lk_ball_wtd:    -0.020 fa_elec:    -1.594 pro_close:     0.000 hbond_sr_bb:     0.000 hbond_lr_bb:     0.000 hbond_bb_sc:     0.000 hbond_sc:     0.000 dslf_fa13:     0.000 omega:     1.522 fa_dun:     0.166 p_aa_pp:    -0.382 yhh_planarity:     0.000 ref:     2.643 rama_prepro:     0.023
RSD_WTD: 129  fa_atr:    -3.248 fa_rep:     0.138 fa_sol:     1.496 fa_intra_rep:     0.004 fa_intra_sol_xover4:     0.054 lk_ball_wtd:    -0.395 fa_elec:    -0.399 pro_close:     0.000 hbond_sr_bb:     0.000 hbond_lr_bb:     0.000 hbond_bb_sc:     0.000 hbond_sc:     0.000 dslf_fa13:     0.000 omega:     0.104 fa_dun:     0.794 p_aa_pp:     0.034 yhh_planarity:     0.000 ref:     1.152 rama_prepro:    -0.021
RSD_WTD: 130  fa_atr:    -7.796 fa_rep:     0.374 fa_sol:     2.108 fa_intra_rep:     0.011 fa_intra_sol_xover4:     0.041 lk_ball_wtd:    -0.016 fa_elec:    -2.372 pro_close:     0.000 hbond_sr_bb:     0.000 hbond_lr_bb:     0.000 hbond_bb_sc:     0.000 hbond_sc:     0.000 dslf_fa13:     0.000 omega:    -0.015 fa_dun:     2.020 p_aa_pp:    -0.490 yhh_planarity:     0.000 ref:     2.643 rama_prepro:    -0.046
RSD_WTD: 131  fa_atr:    -5.409 fa_rep:     0.546 fa_sol:     5.229 fa_intra_rep:     0.004 fa_intra_sol_xover4:     0.236 lk_ball_wtd:     0.343 fa_elec:    -2.935 pro_close:     0.322 hbond_sr_bb:     0.000 hbond_lr_bb:     0.000 hbond_bb_sc:    -0.796 hbond_sc:    -0.645 dslf_fa13:     0.000 omega:     0.019 fa_dun:     2.543 p_aa_pp:     0.257 yhh_planarity:     0.000 ref:    -1.340 rama_prepro:     0.165
RSD_WTD: 132  fa_atr:    -5.231 fa_rep:     0.932 fa_sol:     2.559 fa_intra_rep:     0.003 fa_intra_sol_xover4:     0.070 lk_ball_wtd:    -0.431 fa_elec:    -0.553 pro_close:     0.748 hbond_sr_bb:     0.000 hbond_lr_bb:     0.000 hbond_bb_sc:     0.000 hbond_sc:     0.000 dslf_fa13:     0.000 omega:    -0.076 fa_dun:     0.070 p_aa_pp:    -0.697 yhh_planarity:     0.000 ref:    -1.643 rama_prepro:     0.240
RSD_WTD: 133  fa_atr:    -1.515 fa_rep:     0.027 fa_sol:     1.885 fa_intra_rep:     0.000 fa_intra_sol_xover4:     0.000 lk_ball_wtd:     0.062 fa_elec:    -1.226 pro_close:     0.000 hbond_sr_bb:     0.000 hbond_lr_bb:     0.000 hbond_bb_sc:     0.000 hbond_sc:     0.000 dslf_fa13:     0.000 omega:    -0.089 fa_dun:     0.000 p_aa_pp:    -1.297 yhh_planarity:     0.000 ref:     0.798 rama_prepro:    -0.202
RSD_WTD: 134  fa_atr:    -5.958 fa_rep:     0.453 fa_sol:     5.805 fa_intra_rep:     0.005 fa_intra_sol_xover4:     0.206 lk_ball_wtd:     0.285 fa_elec:    -3.845 pro_close:     0.000 hbond_sr_bb:     0.000 hbond_lr_bb:     0.000 hbond_bb_sc:    -0.796 hbond_sc:    -0.645 dslf_fa13:     0.000 omega:     0.831 fa_dun:     3.458 p_aa_pp:    -0.048 yhh_planarity:     0.000 ref:    -2.725 rama_prepro:    -0.373
RSD_WTD: 135  fa_atr:    -4.042 fa_rep:     0.416 fa_sol:     3.443 fa_intra_rep:     0.004 fa_intra_sol_xover4:     0.180 lk_ball_wtd:    -0.003 fa_elec:    -2.030 pro_close:     0.000 hbond_sr_bb:     0.000 hbond_lr_bb:     0.000 hbond_bb_sc:     0.000 hbond_sc:    -0.360 dslf_fa13:     0.000 omega:    -0.057 fa_dun:     3.765 p_aa_pp:     0.332 yhh_planarity:     0.000 ref:    -2.725 rama_prepro:     0.010
RSD_WTD: 136  fa_atr:    -5.239 fa_rep:     0.453 fa_sol:     1.925 fa_intra_rep:     0.010 fa_intra_sol_xover4:     0.036 lk_ball_wtd:     0.045 fa_elec:    -1.943 pro_close:     0.000 hbond_sr_bb:     0.000 hbond_lr_bb:     0.000 hbond_bb_sc:     0.000 hbond_sc:     0.000 dslf_fa13:     0.000 omega:     0.246 fa_dun:     0.408 p_aa_pp:    -0.722 yhh_planarity:     0.000 ref:     2.643 rama_prepro:     0.034
RSD_WTD: 137  fa_atr:    -4.342 fa_rep:     0.278 fa_sol:     3.644 fa_intra_rep:     0.005 fa_intra_sol_xover4:     0.212 lk_ball_wtd:    -0.088 fa_elec:    -2.477 pro_close:     0.000 hbond_sr_bb:     0.000 hbond_lr_bb:     0.000 hbond_bb_sc:     0.000 hbond_sc:    -0.990 dslf_fa13:     0.000 omega:     0.216 fa_dun:     3.698 p_aa_pp:     0.284 yhh_planarity:     0.000 ref:    -2.725 rama_prepro:    -0.046
RSD_WTD: 138  fa_atr:    -5.908 fa_rep:     0.769 fa_sol:     1.506 fa_intra_rep:     0.011 fa_intra_sol_xover4:     0.039 lk_ball_wtd:     0.133 fa_elec:    -1.645 pro_close:     0.000 hbond_sr_bb:     0.000 hbond_lr_bb:     0.000 hbond_bb_sc:     0.000 hbond_sc:     0.000 dslf_fa13:     0.000 omega:     0.027 fa_dun:     1.192 p_aa_pp:    -0.773 yhh_planarity:     0.000 ref:     2.643 rama_prepro:    -0.117
RSD_WTD: 139  fa_atr:    -4.022 fa_rep:     0.153 fa_sol:     2.587 fa_intra_rep:     0.005 fa_intra_sol_xover4:     0.052 lk_ball_wtd:    -0.473 fa_elec:    -0.847 pro_close:     0.000 hbond_sr_bb:     0.000 hbond_lr_bb:     0.000 hbond_bb_sc:     0.000 hbond_sc:     0.000 dslf_fa13:     0.000 omega:     0.606 fa_dun:     0.119 p_aa_pp:    -0.192 yhh_planarity:     0.000 ref:     1.152 rama_prepro:    -0.159
RSD_WTD: 140  fa_atr:    -9.713 fa_rep:     0.698 fa_sol:     1.915 fa_intra_rep:     0.020 fa_intra_sol_xover4:     0.247 lk_ball_wtd:    -0.257 fa_elec:    -2.200 pro_close:     0.000 hbond_sr_bb:     0.000 hbond_lr_bb:     0.000 hbond_bb_sc:     0.000 hbond_sc:     0.000 dslf_fa13:     0.000 omega:     0.014 fa_dun:     1.581 p_aa_pp:    -0.367 yhh_planarity:     0.000 ref:     1.218 rama_prepro:    -0.091
RSD_WTD: 141  fa_atr:    -2.260 fa_rep:     0.166 fa_sol:     1.688 fa_intra_rep:     0.001 fa_intra_sol_xover4:     0.025 lk_ball_wtd:    -0.155 fa_elec:    -0.561 pro_close:     0.000 hbond_sr_bb:     0.000 hbond_lr_bb:     0.000 hbond_bb_sc:     0.000 hbond_sc:     0.000 dslf_fa13:     0.000 omega:     0.046 fa_dun:     0.930 p_aa_pp:     0.083 yhh_planarity:     0.000 ref:    -0.290 rama_prepro:    -0.054
RSD_WTD: 142  fa_atr:    -3.827 fa_rep:     0.258 fa_sol:     1.907 fa_intra_rep:     0.001 fa_intra_sol_xover4:     0.000 lk_ball_wtd:    -0.187 fa_elec:     0.044 pro_close:     0.000 hbond_sr_bb:     0.000 hbond_lr_bb:     0.000 hbond_bb_sc:     0.000 hbond_sc:     0.000 dslf_fa13:     0.000 omega:     0.260 fa_dun:     0.000 p_aa_pp:     0.066 yhh_planarity:     0.000 ref:     1.325 rama_prepro:     0.410
RSD_WTD: 143  fa_atr:    -1.271 fa_rep:     0.074 fa_sol:     1.033 fa_intra_rep:     0.004 fa_intra_sol_xover4:     0.249 lk_ball_wtd:    -0.161 fa_elec:     0.112 pro_close:     0.000 hbond_sr_bb:     0.000 hbond_lr_bb:     0.000 hbond_bb_sc:     0.000 hbond_sc:     0.000 dslf_fa13:     0.000 omega:     0.597 fa_dun:     1.776 p_aa_pp:     0.066 yhh_planarity:     0.000 ref:    -1.340 rama_prepro:     0.286
RSD_WTD: 144  fa_atr:    -4.366 fa_rep:     0.804 fa_sol:     4.660 fa_intra_rep:     0.007 fa_intra_sol_xover4:     0.631 lk_ball_wtd:    -0.111 fa_elec:    -2.397 pro_close:     0.039 hbond_sr_bb:     0.000 hbond_lr_bb:     0.000 hbond_bb_sc:    -0.486 hbond_sc:     0.000 dslf_fa13:     0.000 omega:     0.217 fa_dun:     1.608 p_aa_pp:    -0.425 yhh_planarity:     0.000 ref:    -2.146 rama_prepro:    -0.145
RSD_WTD: 145  fa_atr:    -5.477 fa_rep:     1.390 fa_sol:     3.215 fa_intra_rep:     0.002 fa_intra_sol_xover4:     0.038 lk_ball_wtd:     0.007 fa_elec:    -1.007 pro_close:     0.174 hbond_sr_bb:     0.000 hbond_lr_bb:     0.000 hbond_bb_sc:     0.000 hbond_sc:     0.000 dslf_fa13:     0.000 omega:     0.103 fa_dun:     0.406 p_aa_pp:    -0.480 yhh_planarity:     0.000 ref:    -1.643 rama_prepro:    -0.287
RSD_WTD: 146  fa_atr:    -6.604 fa_rep:     1.342 fa_sol:     5.734 fa_intra_rep:     0.004 fa_intra_sol_xover4:     0.412 lk_ball_wtd:    -0.230 fa_elec:    -3.427 pro_close:     0.000 hbond_sr_bb:     0.000 hbond_lr_bb:     0.000 hbond_bb_sc:    -0.486 hbond_sc:    -0.707 dslf_fa13:     0.000 omega:     1.039 fa_dun:     2.318 p_aa_pp:     0.034 yhh_planarity:     0.000 ref:    -0.301 rama_prepro:    -0.284
RSD_WTD: 147  fa_atr:    -4.126 fa_rep:     0.269 fa_sol:     3.273 fa_intra_rep:     0.013 fa_intra_sol_xover4:     0.298 lk_ball_wtd:    -0.210 fa_elec:    -1.558 pro_close:     0.000 hbond_sr_bb:     0.000 hbond_lr_bb:     0.000 hbond_bb_sc:     0.000 hbond_sc:     0.000 dslf_fa13:     0.000 omega:     0.067 fa_dun:     2.175 p_aa_pp:    -0.032 yhh_planarity:     0.000 ref:    -0.715 rama_prepro:    -0.369
RSD_WTD: 148  fa_atr:    -9.625 fa_rep:     2.161 fa_sol:     2.383 fa_intra_rep:     0.024 fa_intra_sol_xover4:     0.305 lk_ball_wtd:    -0.175 fa_elec:    -1.053 pro_close:     0.000 hbond_sr_bb:     0.000 hbond_lr_bb:     0.000 hbond_bb_sc:     0.000 hbond_sc:     0.000 dslf_fa13:     0.000 omega:    -0.043 fa_dun:     2.815 p_aa_pp:     0.076 yhh_planarity:     0.000 ref:     1.218 rama_prepro:    -0.433
RSD_WTD: 149  fa_atr:    -6.468 fa_rep:     1.149 fa_sol:     5.204 fa_intra_rep:     0.007 fa_intra_sol_xover4:     0.295 lk_ball_wtd:     0.195 fa_elec:    -2.260 pro_close:     0.000 hbond_sr_bb:     0.000 hbond_lr_bb:     0.000 hbond_bb_sc:     0.000 hbond_sc:    -0.707 dslf_fa13:     0.000 omega:     0.032 fa_dun:     1.467 p_aa_pp:     0.040 yhh_planarity:     0.000 ref:    -1.340 rama_prepro:    -0.240
RSD_WTD: 150  fa_atr:    -3.441 fa_rep:     0.550 fa_sol:     3.486 fa_intra_rep:     0.017 fa_intra_sol_xover4:     0.250 lk_ball_wtd:     0.103 fa_elec:    -1.870 pro_close:     0.018 hbond_sr_bb:     0.000 hbond_lr_bb:     0.000 hbond_bb_sc:     0.000 hbond_sc:    -0.880 dslf_fa13:     0.000 omega:     0.108 fa_dun:     2.839 p_aa_pp:    -0.228 yhh_planarity:     0.000 ref:    -0.095 rama_prepro:    -0.028
RSD_WTD: 151  fa_atr:    -6.071 fa_rep:     1.712 fa_sol:     2.453 fa_intra_rep:     0.004 fa_intra_sol_xover4:     0.123 lk_ball_wtd:    -0.029 fa_elec:    -1.773 pro_close:     0.316 hbond_sr_bb:     0.000 hbond_lr_bb:     0.000 hbond_bb_sc:     0.000 hbond_sc:     0.000 dslf_fa13:     0.000 omega:    -0.009 fa_dun:     0.234 p_aa_pp:    -0.548 yhh_planarity:     0.000 ref:    -1.643 rama_prepro:     0.000
RSD_WTD: 152  fa_atr:    -6.615 fa_rep:     0.451 fa_sol:     5.582 fa_intra_rep:     0.009 fa_intra_sol_xover4:     0.209 lk_ball_wtd:     0.271 fa_elec:    -3.694 pro_close:     0.000 hbond_sr_bb:     0.000 hbond_lr_bb:     0.000 hbond_bb_sc:     0.000 hbond_sc:    -0.170 dslf_fa13:     0.000 omega:     0.062 fa_dun:     3.856 p_aa_pp:     0.152 yhh_planarity:     0.000 ref:    -1.451 rama_prepro:    -0.012
RSD_WTD: 153  fa_atr:    -8.770 fa_rep:     0.594 fa_sol:     1.154 fa_intra_rep:     0.019 fa_intra_sol_xover4:     0.352 lk_ball_wtd:     0.085 fa_elec:    -2.569 pro_close:     0.000 hbond_sr_bb:     0.000 hbond_lr_bb:     0.000 hbond_bb_sc:     0.000 hbond_sc:     0.000 dslf_fa13:     0.000 omega:     0.419 fa_dun:     3.735 p_aa_pp:    -0.056 yhh_planarity:     0.000 ref:     1.218 rama_prepro:     0.046
RSD_WTD: 154  fa_atr:    -6.676 fa_rep:     0.811 fa_sol:     4.528 fa_intra_rep:     0.006 fa_intra_sol_xover4:     0.056 lk_ball_wtd:    -0.166 fa_elec:    -2.649 pro_close:     0.000 hbond_sr_bb:     0.000 hbond_lr_bb:     0.000 hbond_bb_sc:     0.000 hbond_sc:    -0.111 dslf_fa13:     0.000 omega:    -0.053 fa_dun:     0.024 p_aa_pp:     0.011 yhh_planarity:     0.000 ref:     1.152 rama_prepro:     0.111
RSD_WTD: 155  fa_atr:    -7.870 fa_rep:     0.467 fa_sol:     0.995 fa_intra_rep:     0.016 fa_intra_sol_xover4:     0.110 lk_ball_wtd:    -0.073 fa_elec:    -2.286 pro_close:     0.000 hbond_sr_bb:     0.000 hbond_lr_bb:     0.000 hbond_bb_sc:     0.000 hbond_sc:     0.000 dslf_fa13:     0.000 omega:    -0.030 fa_dun:     2.428 p_aa_pp:    -0.733 yhh_planarity:     0.000 ref:     2.304 rama_prepro:    -0.122
RSD_WTD: 156  fa_atr:    -6.516 fa_rep:     0.600 fa_sol:     5.441 fa_intra_rep:     0.006 fa_intra_sol_xover4:     0.237 lk_ball_wtd:     0.567 fa_elec:    -4.201 pro_close:     0.000 hbond_sr_bb:     0.000 hbond_lr_bb:     0.000 hbond_bb_sc:     0.000 hbond_sc:    -0.200 dslf_fa13:     0.000 omega:     0.127 fa_dun:     3.620 p_aa_pp:     0.252 yhh_planarity:     0.000 ref:    -2.725 rama_prepro:    -0.103
RSD_WTD: 157  fa_atr:   -11.144 fa_rep:     1.296 fa_sol:     4.717 fa_intra_rep:     0.017 fa_intra_sol_xover4:     0.777 lk_ball_wtd:     0.067 fa_elec:    -2.374 pro_close:     0.000 hbond_sr_bb:     0.000 hbond_lr_bb:     0.000 hbond_bb_sc:     0.000 hbond_sc:     0.000 dslf_fa13:     0.000 omega:     0.112 fa_dun:     1.885 p_aa_pp:     0.094 yhh_planarity:     0.000 ref:     2.261 rama_prepro:     0.547
RSD_WTD: 158  fa_atr:    -1.196 fa_rep:     0.164 fa_sol:     2.576 fa_intra_rep:     0.000 fa_intra_sol_xover4:     0.000 lk_ball_wtd:    -0.218 fa_elec:    -2.164 pro_close:     0.000 hbond_sr_bb:     0.000 hbond_lr_bb:     0.000 hbond_bb_sc:     0.000 hbond_sc:     0.000 dslf_fa13:     0.000 omega:     0.000 fa_dun:     0.000 p_aa_pp:     0.000 yhh_planarity:     0.000 ref:     0.798 rama_prepro:     0.421
ScoreFunction::show():
weights: (fa_atr 1) (fa_rep 0.55) (fa_sol 1) (fa_intra_rep 0.005) (fa_intra_sol_xover4 1) (lk_ball_wtd 1) (fa_elec 1) (pro_close 1.25) (hbond_sr_bb 1) (hbond_lr_bb 1) (hbond_bb_sc 1) (hbond_sc 1) (dslf_fa13 1.25) (omega 0.4) (fa_dun 0.7) (p_aa_pp 0.6) (yhh_planarity 0.625) (ref 1) (rama_prepro 0.45)
energy_method_options: EnergyMethodOptions::show: aa_composition_setup_files: 
EnergyMethodOptions::show: mhc_epitope_setup_files: 
EnergyMethodOptions::show: netcharge_setup_files: 
EnergyMethodOptions::show: aspartimide_penalty_value: 25
EnergyMethodOptions::show: etable_type: FA_STANDARD_DEFAULT
analytic_etable_evaluation: 1
EnergyMethodOptions::show: method_weights: ref 1.32468 3.25479 -2.14574 -2.72453 1.21829 0.79816 -0.30065 2.30374 -0.71458 1.66147 1.65735 -1.34026 -1.64321 -1.45095 -0.09474 -0.28969 1.15175 2.64269 2.26099 0.58223
EnergyMethodOptions::show: method_weights: free_res
EnergyMethodOptions::show: unfolded_energies_type: UNFOLDED_SCORE12
EnergyMethodOptions::show: split_unfolded_label_type: SPLIT_UNFOLDED_MM
EnergyMethodOptions::show: split_unfolded_value_type: SPLIT_UNFOLDED_BOLTZ
EnergyMethodOptions::show: atom_vdw_atom_type_set_name: centroid
EnergyMethodOptions::show: covalent_labeling_input: 
EnergyMethodOptions::show: covalent_labeling_fa_input: 
EnergyMethodOptions::show: hrf_dynamics_input: 
EnergyMethodOptions::show: exclude_protein_protein_fa_elec: false
EnergyMethodOptions::show: exclude_RNA_RNA_fa_elec: false
EnergyMethodOptions::show: exclude_RNA_protein_fa_elec: false
EnergyMethodOptions::show: exclude_monomer_fa_elec: false
EnergyMethodOptions::show: elec_max_dis: 5.5
EnergyMethodOptions::show: elec_min_dis: 1.6
EnergyMethodOptions::show: elec_die: 10
EnergyMethodOptions::show: elec_no_dis_dep_die: false
EnergyMethodOptions::show: elec_sigmoidal_die: true
EnergyMethodOptions::show: elec_sigmoidal_D: 80
EnergyMethodOptions::show: elec_sigmoidal_D0: 6
EnergyMethodOptions::show: elec_sigmoidal_S: 0.4
EnergyMethodOptions::show: smooth_fa_elec: true
EnergyMethodOptions::show: grpelec_fade_type: false
EnergyMethodOptions::show: grpelec_fade_param1: 1
EnergyMethodOptions::show: grpelec_fade_param2: 1
EnergyMethodOptions::show: grpelec_fade_hbond: 0
EnergyMethodOptions::show: grp_cpfxn: 1
EnergyMethodOptions::show: elec_group_file: /scoring/score_functions/elec_group_def.dat
EnergyMethodOptions::show: grpelec_context_dependent: 0
EnergyMethodOptions::show: use_polarization: true
EnergyMethodOptions::show: use_gen_kirkwood: true
EnergyMethodOptions::show: protein_dielectric: 1
EnergyMethodOptions::show: water_dielectric: 78.3
EnergyMethodOptions::show: exclude_DNA_DNA: true
EnergyMethodOptions::show: exclude_intra_res_protein: false
EnergyMethodOptions::show: count_pair_hybrid: false
EnergyMethodOptions::show: count_pair_full: false
EnergyMethodOptions::show: put_intra_into_total: false
EnergyMethodOptions::show: geom_sol_interres_path_distance_cutoff: false
EnergyMethodOptions::show: geom_sol_intrares_path_distance_cutoff: true
EnergyMethodOptions::show: eval_intrares_elec_ST_only: false
EnergyMethodOptions::show: envsmooth_zero_negatives: false
EnergyMethodOptions::show: cst_max_seq_sep: 18446744073709551615
EnergyMethodOptions::show: pb_bound_tag: bound
EnergyMethodOptions::show: pb_unbound_tag: unbound
EnergyMethodOptions::show: arg_cation_pi_his_can_be_pi: 1
EnergyMethodOptions::show: ordered_wat_penalty: 1.221
EnergyMethodOptions::show: ordered_pt_wat_penalty: 2.709
EnergyMethodOptions::show: nmer_ref_seq_length_: 9
EnergyMethodOptions::show: nmer_svm_term_length_: 3
EnergyMethodOptions::show: nmer_svm_pssm_feat_: 1
EnergyMethodOptions::show: nmer_svm_scorecut_defined_: 0
EnergyMethodOptions::show: nmer_svm_scorecut_: 0
EnergyMethodOptions::show: nmer_svm_avg_rank_as_energy_: 0
EnergyMethodOptions::show: nmer_svm_aa_matrix_defined_: 0
EnergyMethodOptions::show: nmer_svm_aa_matrix_: 
EnergyMethodOptions::show: nmer_svm_list_defined_: 0
EnergyMethodOptions::show: nmer_svm_list_: 
EnergyMethodOptions::show: nmer_svm_defined_: 0
EnergyMethodOptions::show: nmer_svm_: 
EnergyMethodOptions::show: nmer_svm_rank_list_defined_: 0
EnergyMethodOptions::show: nmer_svm_rank_list_: 
EnergyMethodOptions::show: nmer_svm_rank_defined_: 0
EnergyMethodOptions::show: nmer_svm_rank_: 
EnergyMethodOptions::show: voids_penalty_energy_containing_cones_cutoff_:6
EnergyMethodOptions::show: voids_penalty_energy_cone_distance_cutoff_: 8
EnergyMethodOptions::show: voids_penalty_energy_cone_dotproduct_cutoff_: 0.1
EnergyMethodOptions::show: voids_penalty_energy_voxel_grid_padding_: 1
EnergyMethodOptions::show: voids_penalty_energy_voxel_size_: 0.5
EnergyMethodOptions::show: voids_penalty_energy_disabled_except_during_packing_: TRUE
EnergyMethodOptions::show: hbnet_bonus_ramping_function_: "quadratic"
EnergyMethodOptions::show: hbnet_max_network_size_: 0
EnergyMethodOptions::show: approximate_buried_unsat_penalty_hbond_energy_threshold_: -0.25
EnergyMethodOptions::show: approximate_buried_unsat_penalty_burial_atomic_depth_: 4.5
EnergyMethodOptions::show: approximate_buried_unsat_penalty_burial_probe_radius_: 2.3
EnergyMethodOptions::show: approximate_buried_unsat_penalty_burial_resolution_: 0.5
EnergyMethodOptions::show: approximate_buried_unsat_penalty_oversat_penalty_: 1
EnergyMethodOptions::show: approximate_buried_unsat_penalty_assume_const_backbone_:1
EnergyMethodOptions::show: approximate_buried_unsat_penalty_natural_corrections1_:0
EnergyMethodOptions::show: approximate_buried_unsat_penalty_hbond_bonus_cross_chain_:0
EnergyMethodOptions::show: approximate_buried_unsat_penalty_hbond_bonus_ser_to_helix_bb_:0
EnergyMethodOptions::show: target_clash_pdb_:
EnergyMethodOptions::show: dump_trajectory_prefix_: traj
EnergyMethodOptions::show: dump_trajectory_gz_: FALSE
EnergyMethodOptions::show: dump_trajectory_stride_: 1
EnergyMethodOptions::show: bond_angle_central_atoms_to_score:
EnergyMethodOptions::show: bond_angle_residue_type_param_set: none
HBondOptions::show: hb_max_energy: 0
HBondOptions::show: exclude_DNA_DNA: true
HBondOptions::show: exclude_intra_res_protein_: false
HBondOptions::show: exclude_intra_res_RNA_: false
HBondOptions::show: put_intra_into_total_: false
HBondOptions::show: exclude_self_hbonds: true
HBondOptions::show: use_hb_env_dep: false
HBondOptions::show: use_hb_env_dep_DNA: true
HBondOptions::show: smooth_hb_env_dep: true
HBondOptions::show: bb_donor_acceptor_check: true
HBondOptions::show: decompose_bb_hb_into_pair_energies: false
HBondOptions::show: params_database_tag_: ref2015_params
HBondOptions::show: use_sp2_chi_penalty_: true
HBondOptions::show: sp2_BAH180_rise_: 0.75
HBondOptions::show: sp2_outer_width_: 0.357
HBondOptions::show: measure_sp3acc_BAH_from_hvy_: true
HBondOptions::show: fade_energy_: 1
HBondOptions::show: exclude_ether_oxygens_: 0
HBondOptions::show: Mbhbond: false 
HbondOptions::show: mphbond: false
HBondOptions::show: hbond_energy_shift: 0
HBondOptions::show: water_hybrid_sf: false
RNA_EnergyMethodOptions::show: syn_G_potential_bonus: 0
RNA_EnergyMethodOptions::show: torsion_potential: ps_04282011
RNA_EnergyMethodOptions::show: suiteness_bonus: Richardson
RNA_EnergyMethodOptions::show: rna_base_pair_xy_filename: scoring/rna/rna_base_pair_xy.dat
FreeDOF_Options::show: free_suite_bonus: -1
FreeDOF_Options::show: free_2HOprime_bonus: -0.5
FreeDOF_Options::show: free_sugar_bonus: -1
FreeDOF_Options::show: pack_phosphate_penalty: 0.25
FreeDOF_Options::show: free_side_chain_bonus: -0.5
