# Supplementary material for: Single-chain dimers from de novo immunoglobulins as robust scaffolds for multiple binding loops
Source: Nat Commun. 2023 Sep 23;14:5939. doi: 10.1038/s41467-023-41717-5 (PMC10517939; doi:10.1038/s41467-023-41717-5)
Supplement: Supplementary file 3 — Supplementary Data 1 [file 41467_2023_41717_MOESM3_ESM.zip › design_models/scIg+EF/scIg12+EF1d/ranked_4.pdb]

ATOM      1  N   GLY A   1     -10.575   6.898   8.835  1.00 81.62           N  
ATOM      2  H   GLY A   1     -11.185   6.950   9.638  1.00 81.62           H  
ATOM      3  H2  GLY A   1     -10.942   7.491   8.104  1.00 81.62           H  
ATOM      4  H3  GLY A   1     -10.612   5.959   8.463  1.00 81.62           H  
ATOM      5  CA  GLY A   1      -9.170   7.278   9.172  1.00 81.62           C  
ATOM      6  HA2 GLY A   1      -9.141   8.313   9.514  1.00 81.62           H  
ATOM      7  HA3 GLY A   1      -8.788   6.616   9.949  1.00 81.62           H  
ATOM      8  C   GLY A   1      -8.295   7.139   7.936  1.00 81.62           C  
ATOM      9  O   GLY A   1      -8.774   6.520   7.001  1.00 81.62           O  
ATOM     10  N   ARG A   2      -7.067   7.679   7.897  1.00 90.99           N  
ATOM     11  H   ARG A   2      -6.690   8.160   8.701  1.00 90.99           H  
ATOM     12  CA  ARG A   2      -6.235   7.686   6.675  1.00 90.99           C  
ATOM     13  HA  ARG A   2      -6.679   7.031   5.926  1.00 90.99           H  
ATOM     14  C   ARG A   2      -4.815   7.173   6.918  1.00 90.99           C  
ATOM     15  CB  ARG A   2      -6.226   9.112   6.092  1.00 90.99           C  
ATOM     16  HB2 ARG A   2      -7.243   9.381   5.808  1.00 90.99           H  
ATOM     17  HB3 ARG A   2      -5.894   9.807   6.863  1.00 90.99           H  
ATOM     18  O   ARG A   2      -4.160   7.616   7.859  1.00 90.99           O  
ATOM     19  CG  ARG A   2      -5.312   9.262   4.867  1.00 90.99           C  
ATOM     20  HG2 ARG A   2      -5.617   8.552   4.098  1.00 90.99           H  
ATOM     21  HG3 ARG A   2      -4.280   9.061   5.156  1.00 90.99           H  
ATOM     22  CD  ARG A   2      -5.386  10.686   4.314  1.00 90.99           C  
ATOM     23  HD2 ARG A   2      -5.341  11.390   5.145  1.00 90.99           H  
ATOM     24  HD3 ARG A   2      -6.346  10.803   3.810  1.00 90.99           H  
ATOM     25  NE  ARG A   2      -4.261  10.975   3.400  1.00 90.99           N  
ATOM     26  HE  ARG A   2      -3.379  10.528   3.605  1.00 90.99           H  
ATOM     27  NH1 ARG A   2      -5.333  12.548   2.149  1.00 90.99           N  
ATOM     28 HH11 ARG A   2      -6.189  12.231   2.581  1.00 90.99           H  
ATOM     29 HH12 ARG A   2      -5.380  13.138   1.331  1.00 90.99           H  
ATOM     30  NH2 ARG A   2      -3.197  12.046   1.687  1.00 90.99           N  
ATOM     31 HH21 ARG A   2      -3.202  12.708   0.924  1.00 90.99           H  
ATOM     32 HH22 ARG A   2      -2.330  11.568   1.887  1.00 90.99           H  
ATOM     33  CZ  ARG A   2      -4.262  11.854   2.419  1.00 90.99           C  
ATOM     34  N   VAL A   3      -4.327   6.317   6.020  1.00 93.02           N  
ATOM     35  H   VAL A   3      -4.958   5.958   5.318  1.00 93.02           H  
ATOM     36  CA  VAL A   3      -2.905   5.962   5.898  1.00 93.02           C  
ATOM     37  HA  VAL A   3      -2.318   6.630   6.528  1.00 93.02           H  
ATOM     38  C   VAL A   3      -2.425   6.180   4.472  1.00 93.02           C  
ATOM     39  CB  VAL A   3      -2.636   4.525   6.374  1.00 93.02           C  
ATOM     40  HB  VAL A   3      -3.410   3.856   5.998  1.00 93.02           H  
ATOM     41  O   VAL A   3      -3.060   5.745   3.513  1.00 93.02           O  
ATOM     42  CG1 VAL A   3      -1.263   3.972   5.965  1.00 93.02           C  
ATOM     43 HG11 VAL A   3      -1.088   3.012   6.450  1.00 93.02           H  
ATOM     44 HG12 VAL A   3      -0.473   4.664   6.257  1.00 93.02           H  
ATOM     45 HG13 VAL A   3      -1.227   3.820   4.886  1.00 93.02           H  
ATOM     46  CG2 VAL A   3      -2.643   4.521   7.898  1.00 93.02           C  
ATOM     47 HG21 VAL A   3      -2.500   3.495   8.237  1.00 93.02           H  
ATOM     48 HG22 VAL A   3      -1.821   5.127   8.279  1.00 93.02           H  
ATOM     49 HG23 VAL A   3      -3.578   4.923   8.290  1.00 93.02           H  
ATOM     50  N   GLU A   4      -1.284   6.849   4.334  1.00 95.69           N  
ATOM     51  H   GLU A   4      -0.789   7.125   5.171  1.00 95.69           H  
ATOM     52  CA  GLU A   4      -0.600   7.053   3.062  1.00 95.69           C  
ATOM     53  HA  GLU A   4      -1.270   6.767   2.251  1.00 95.69           H  
ATOM     54  C   GLU A   4       0.632   6.149   2.980  1.00 95.69           C  
ATOM     55  CB  GLU A   4      -0.280   8.547   2.868  1.00 95.69           C  
ATOM     56  HB2 GLU A   4      -1.219   9.096   2.946  1.00 95.69           H  
ATOM     57  HB3 GLU A   4       0.382   8.885   3.666  1.00 95.69           H  
ATOM     58  O   GLU A   4       1.489   6.149   3.863  1.00 95.69           O  
ATOM     59  CG  GLU A   4       0.371   8.864   1.508  1.00 95.69           C  
ATOM     60  HG2 GLU A   4       1.348   8.383   1.460  1.00 95.69           H  
ATOM     61  HG3 GLU A   4      -0.248   8.438   0.718  1.00 95.69           H  
ATOM     62  CD  GLU A   4       0.532  10.376   1.238  1.00 95.69           C  
ATOM     63  OE1 GLU A   4       1.489  10.761   0.508  1.00 95.69           O  
ATOM     64  OE2 GLU A   4      -0.378  11.149   1.628  1.00 95.69           O  
ATOM     65  N   VAL A   5       0.719   5.390   1.892  1.00 93.82           N  
ATOM     66  H   VAL A   5      -0.035   5.440   1.221  1.00 93.82           H  
ATOM     67  CA  VAL A   5       1.887   4.607   1.500  1.00 93.82           C  
ATOM     68  HA  VAL A   5       2.657   4.692   2.266  1.00 93.82           H  
ATOM     69  C   VAL A   5       2.416   5.196   0.203  1.00 93.82           C  
ATOM     70  CB  VAL A   5       1.550   3.115   1.329  1.00 93.82           C  
ATOM     71  HB  VAL A   5       0.829   2.995   0.520  1.00 93.82           H  
ATOM     72  O   VAL A   5       1.741   5.179  -0.827  1.00 93.82           O  
ATOM     73  CG1 VAL A   5       2.802   2.302   0.969  1.00 93.82           C  
ATOM     74 HG11 VAL A   5       3.205   2.629   0.011  1.00 93.82           H  
ATOM     75 HG12 VAL A   5       2.545   1.246   0.882  1.00 93.82           H  
ATOM     76 HG13 VAL A   5       3.566   2.422   1.738  1.00 93.82           H  
ATOM     77  CG2 VAL A   5       0.925   2.539   2.603  1.00 93.82           C  
ATOM     78 HG21 VAL A   5       1.526   2.808   3.473  1.00 93.82           H  
ATOM     79 HG22 VAL A   5      -0.078   2.944   2.734  1.00 93.82           H  
ATOM     80 HG23 VAL A   5       0.856   1.454   2.528  1.00 93.82           H  
ATOM     81  N   ARG A   6       3.640   5.709   0.237  1.00 92.43           N  
ATOM     82  H   ARG A   6       4.134   5.690   1.118  1.00 92.43           H  
ATOM     83  CA  ARG A   6       4.365   6.147  -0.952  1.00 92.43           C  
ATOM     84  HA  ARG A   6       3.708   6.102  -1.820  1.00 92.43           H  
ATOM     85  C   ARG A   6       5.512   5.190  -1.200  1.00 92.43           C  
ATOM     86  CB  ARG A   6       4.816   7.594  -0.770  1.00 92.43           C  
ATOM     87  HB2 ARG A   6       5.534   7.655   0.048  1.00 92.43           H  
ATOM     88  HB3 ARG A   6       3.942   8.189  -0.508  1.00 92.43           H  
ATOM     89  O   ARG A   6       6.332   4.959  -0.316  1.00 92.43           O  
ATOM     90  CG  ARG A   6       5.453   8.144  -2.055  1.00 92.43           C  
ATOM     91  HG2 ARG A   6       6.330   7.551  -2.315  1.00 92.43           H  
ATOM     92  HG3 ARG A   6       4.738   8.081  -2.875  1.00 92.43           H  
ATOM     93  CD  ARG A   6       5.889   9.599  -1.875  1.00 92.43           C  
ATOM     94  HD2 ARG A   6       6.635   9.639  -1.081  1.00 92.43           H  
ATOM     95  HD3 ARG A   6       6.348   9.940  -2.803  1.00 92.43           H  
ATOM     96  NE  ARG A   6       4.736  10.461  -1.539  1.00 92.43           N  
ATOM     97  HE  ARG A   6       3.822  10.031  -1.541  1.00 92.43           H  
ATOM     98  NH1 ARG A   6       5.895  12.362  -1.038  1.00 92.43           N  
ATOM     99 HH11 ARG A   6       5.932  13.252  -0.561  1.00 92.43           H  
ATOM    100 HH12 ARG A   6       6.735  11.877  -1.322  1.00 92.43           H  
ATOM    101  NH2 ARG A   6       3.687  12.244  -0.623  1.00 92.43           N  
ATOM    102 HH21 ARG A   6       2.889  11.659  -0.422  1.00 92.43           H  
ATOM    103 HH22 ARG A   6       3.716  13.128  -0.136  1.00 92.43           H  
ATOM    104  CZ  ARG A   6       4.775  11.691  -1.078  1.00 92.43           C  
ATOM    105  N   VAL A   7       5.567   4.651  -2.406  1.00 87.31           N  
ATOM    106  H   VAL A   7       4.887   4.922  -3.102  1.00 87.31           H  
ATOM    107  CA  VAL A   7       6.662   3.789  -2.843  1.00 87.31           C  
ATOM    108  HA  VAL A   7       7.282   3.507  -1.993  1.00 87.31           H  
ATOM    109  C   VAL A   7       7.502   4.601  -3.807  1.00 87.31           C  
ATOM    110  CB  VAL A   7       6.137   2.505  -3.495  1.00 87.31           C  
ATOM    111  HB  VAL A   7       5.676   2.761  -4.449  1.00 87.31           H  
ATOM    112  O   VAL A   7       6.961   5.235  -4.705  1.00 87.31           O  
ATOM    113  CG1 VAL A   7       7.279   1.522  -3.767  1.00 87.31           C  
ATOM    114 HG11 VAL A   7       7.976   1.947  -4.489  1.00 87.31           H  
ATOM    115 HG12 VAL A   7       7.815   1.307  -2.843  1.00 87.31           H  
ATOM    116 HG13 VAL A   7       6.887   0.595  -4.186  1.00 87.31           H  
ATOM    117  CG2 VAL A   7       5.081   1.810  -2.625  1.00 87.31           C  
ATOM    118 HG21 VAL A   7       5.514   1.511  -1.670  1.00 87.31           H  
ATOM    119 HG22 VAL A   7       4.703   0.940  -3.162  1.00 87.31           H  
ATOM    120 HG23 VAL A   7       4.231   2.469  -2.448  1.00 87.31           H  
ATOM    121  N   GLU A   8       8.807   4.624  -3.601  1.00 83.59           N  
ATOM    122  H   GLU A   8       9.186   4.125  -2.809  1.00 83.59           H  
ATOM    123  CA  GLU A   8       9.760   5.321  -4.456  1.00 83.59           C  
ATOM    124  HA  GLU A   8       9.274   5.634  -5.381  1.00 83.59           H  
ATOM    125  C   GLU A   8      10.875   4.340  -4.816  1.00 83.59           C  
ATOM    126  CB  GLU A   8      10.313   6.576  -3.744  1.00 83.59           C  
ATOM    127  HB2 GLU A   8      10.944   7.115  -4.451  1.00 83.59           H  
ATOM    128  HB3 GLU A   8      10.932   6.273  -2.899  1.00 83.59           H  
ATOM    129  O   GLU A   8      11.477   3.753  -3.912  1.00 83.59           O  
ATOM    130  CG  GLU A   8       9.220   7.527  -3.224  1.00 83.59           C  
ATOM    131  HG2 GLU A   8       8.528   7.750  -4.037  1.00 83.59           H  
ATOM    132  HG3 GLU A   8       8.658   7.033  -2.431  1.00 83.59           H  
ATOM    133  CD  GLU A   8       9.778   8.852  -2.686  1.00 83.59           C  
ATOM    134  OE1 GLU A   8      10.266   9.658  -3.508  1.00 83.59           O  
ATOM    135  OE2 GLU A   8       9.592   9.202  -1.497  1.00 83.59           O  
ATOM    136  N   PHE A   9      11.167   4.157  -6.105  1.00 77.53           N  
ATOM    137  H   PHE A   9      10.647   4.636  -6.826  1.00 77.53           H  
ATOM    138  CA  PHE A   9      12.332   3.378  -6.524  1.00 77.53           C  
ATOM    139  HA  PHE A   9      12.640   2.752  -5.686  1.00 77.53           H  
ATOM    140  C   PHE A   9      13.511   4.325  -6.807  1.00 77.53           C  
ATOM    141  CB  PHE A   9      12.011   2.372  -7.649  1.00 77.53           C  
ATOM    142  HB2 PHE A   9      12.861   1.694  -7.724  1.00 77.53           H  
ATOM    143  HB3 PHE A   9      11.959   2.860  -8.623  1.00 77.53           H  
ATOM    144  O   PHE A   9      13.414   5.334  -7.507  1.00 77.53           O  
ATOM    145  CG  PHE A   9      10.753   1.539  -7.451  1.00 77.53           C  
ATOM    146  CD1 PHE A   9      10.858   0.222  -6.969  1.00 77.53           C  
ATOM    147  HD1 PHE A   9      11.829  -0.192  -6.740  1.00 77.53           H  
ATOM    148  CD2 PHE A   9       9.483   2.054  -7.777  1.00 77.53           C  
ATOM    149  HD2 PHE A   9       9.403   3.053  -8.178  1.00 77.53           H  
ATOM    150  CE1 PHE A   9       9.707  -0.568  -6.798  1.00 77.53           C  
ATOM    151  HE1 PHE A   9       9.799  -1.582  -6.438  1.00 77.53           H  
ATOM    152  CE2 PHE A   9       8.328   1.271  -7.601  1.00 77.53           C  
ATOM    153  HE2 PHE A   9       7.363   1.672  -7.873  1.00 77.53           H  
ATOM    154  CZ  PHE A   9       8.441  -0.041  -7.108  1.00 77.53           C  
ATOM    155  HZ  PHE A   9       7.559  -0.651  -6.982  1.00 77.53           H  
ATOM    156  N   GLU A  10      14.649   4.022  -6.200  1.00 71.79           N  
ATOM    157  H   GLU A  10      14.677   3.189  -5.629  1.00 71.79           H  
ATOM    158  CA  GLU A  10      15.921   4.710  -6.378  1.00 71.79           C  
ATOM    159  HA  GLU A  10      15.800   5.577  -7.028  1.00 71.79           H  
ATOM    160  C   GLU A  10      16.873   3.721  -7.048  1.00 71.79           C  
ATOM    161  CB  GLU A  10      16.429   5.199  -5.006  1.00 71.79           C  
ATOM    162  HB2 GLU A  10      15.685   5.873  -4.582  1.00 71.79           H  
ATOM    163  HB3 GLU A  10      16.535   4.350  -4.331  1.00 71.79           H  
ATOM    164  O   GLU A  10      17.221   2.711  -6.452  1.00 71.79           O  
ATOM    165  CG  GLU A  10      17.770   5.947  -5.084  1.00 71.79           C  
ATOM    166  HG2 GLU A  10      17.668   6.788  -5.770  1.00 71.79           H  
ATOM    167  HG3 GLU A  10      18.535   5.278  -5.477  1.00 71.79           H  
ATOM    168  CD  GLU A  10      18.207   6.460  -3.702  1.00 71.79           C  
ATOM    169  OE1 GLU A  10      18.818   5.695  -2.915  1.00 71.79           O  
ATOM    170  OE2 GLU A  10      17.878   7.620  -3.340  1.00 71.79           O  
ATOM    171  N   SER A  11      17.284   3.972  -8.289  1.00 64.28           N  
ATOM    172  H   SER A  11      17.014   4.837  -8.734  1.00 64.28           H  
ATOM    173  CA  SER A  11      18.275   3.133  -8.971  1.00 64.28           C  
ATOM    174  HA  SER A  11      18.328   2.155  -8.493  1.00 64.28           H  
ATOM    175  C   SER A  11      19.662   3.765  -8.893  1.00 64.28           C  
ATOM    176  CB  SER A  11      17.876   2.890 -10.424  1.00 64.28           C  
ATOM    177  HB2 SER A  11      16.862   2.494 -10.474  1.00 64.28           H  
ATOM    178  HB3 SER A  11      17.929   3.824 -10.984  1.00 64.28           H  
ATOM    179  O   SER A  11      19.791   4.970  -9.109  1.00 64.28           O  
ATOM    180  OG  SER A  11      18.774   1.950 -10.975  1.00 64.28           O  
ATOM    181  HG  SER A  11      18.890   2.163 -11.903  1.00 64.28           H  
ATOM    182  N   ASP A  12      20.696   2.952  -8.649  1.00 53.82           N  
ATOM    183  H   ASP A  12      20.516   1.979  -8.446  1.00 53.82           H  
ATOM    184  CA  ASP A  12      22.099   3.377  -8.765  1.00 53.82           C  
ATOM    185  HA  ASP A  12      22.197   4.383  -8.357  1.00 53.82           H  
ATOM    186  C   ASP A  12      22.557   3.458 -10.244  1.00 53.82           C  
ATOM    187  CB  ASP A  12      23.008   2.446  -7.933  1.00 53.82           C  
ATOM    188  HB2 ASP A  12      22.776   1.410  -8.183  1.00 53.82           H  
ATOM    189  HB3 ASP A  12      24.044   2.627  -8.220  1.00 53.82           H  
ATOM    190  O   ASP A  12      23.541   4.134 -10.543  1.00 53.82           O  
ATOM    191  CG  ASP A  12      22.912   2.647  -6.407  1.00 53.82           C  
ATOM    192  OD1 ASP A  12      22.827   3.809  -5.949  1.00 53.82           O  
ATOM    193  OD2 ASP A  12      22.977   1.637  -5.667  1.00 53.82           O  
ATOM    194  N   SER A  13      21.829   2.832 -11.187  1.00 50.86           N  
ATOM    195  H   SER A  13      21.016   2.313 -10.885  1.00 50.86           H  
ATOM    196  CA  SER A  13      22.003   3.037 -12.636  1.00 50.86           C  
ATOM    197  HA  SER A  13      22.763   3.806 -12.779  1.00 50.86           H  
ATOM    198  C   SER A  13      20.717   3.555 -13.277  1.00 50.86           C  
ATOM    199  CB  SER A  13      22.534   1.790 -13.373  1.00 50.86           C  
ATOM    200  HB2 SER A  13      22.896   2.104 -14.352  1.00 50.86           H  
ATOM    201  HB3 SER A  13      23.382   1.383 -12.822  1.00 50.86           H  
ATOM    202  O   SER A  13      19.692   2.875 -13.268  1.00 50.86           O  
ATOM    203  OG  SER A  13      21.569   0.767 -13.576  1.00 50.86           O  
ATOM    204  HG  SER A  13      20.772   1.158 -13.941  1.00 50.86           H  
ATOM    205  N   LEU A  14      20.786   4.739 -13.884  1.00 52.14           N  
ATOM    206  H   LEU A  14      21.660   5.244 -13.845  1.00 52.14           H  
ATOM    207  CA  LEU A  14      19.739   5.265 -14.767  1.00 52.14           C  
ATOM    208  HA  LEU A  14      18.778   4.886 -14.418  1.00 52.14           H  
ATOM    209  C   LEU A  14      19.891   4.751 -16.213  1.00 52.14           C  
ATOM    210  CB  LEU A  14      19.724   6.806 -14.711  1.00 52.14           C  
ATOM    211  HB2 LEU A  14      18.970   7.176 -15.407  1.00 52.14           H  
ATOM    212  HB3 LEU A  14      20.692   7.163 -15.062  1.00 52.14           H  
ATOM    213  O   LEU A  14      19.344   5.342 -17.137  1.00 52.14           O  
ATOM    214  CG  LEU A  14      19.435   7.427 -13.334  1.00 52.14           C  
ATOM    215  HG  LEU A  14      20.151   7.051 -12.604  1.00 52.14           H  
ATOM    216  CD1 LEU A  14      19.601   8.946 -13.426  1.00 52.14           C  
ATOM    217 HD11 LEU A  14      20.616   9.183 -13.745  1.00 52.14           H  
ATOM    218 HD12 LEU A  14      19.426   9.393 -12.448  1.00 52.14           H  
ATOM    219 HD13 LEU A  14      18.892   9.354 -14.147  1.00 52.14           H  
ATOM    220  CD2 LEU A  14      18.018   7.133 -12.838  1.00 52.14           C  
ATOM    221 HD21 LEU A  14      17.853   7.628 -11.881  1.00 52.14           H  
ATOM    222 HD22 LEU A  14      17.898   6.059 -12.691  1.00 52.14           H  
ATOM    223 HD23 LEU A  14      17.285   7.484 -13.565  1.00 52.14           H  
ATOM    224  N   GLU A  15      20.689   3.702 -16.421  1.00 50.80           N  
ATOM    225  H   GLU A  15      21.077   3.212 -15.628  1.00 50.80           H  
ATOM    226  CA  GLU A  15      20.800   3.050 -17.720  1.00 50.80           C  
ATOM    227  HA  GLU A  15      20.766   3.802 -18.509  1.00 50.80           H  
ATOM    228  C   GLU A  15      19.602   2.130 -17.922  1.00 50.80           C  
ATOM    229  CB  GLU A  15      22.135   2.301 -17.867  1.00 50.80           C  
ATOM    230  HB2 GLU A  15      22.370   1.781 -16.938  1.00 50.80           H  
ATOM    231  HB3 GLU A  15      22.044   1.564 -18.665  1.00 50.80           H  
ATOM    232  O   GLU A  15      19.444   1.134 -17.214  1.00 50.80           O  
ATOM    233  CG  GLU A  15      23.267   3.270 -18.238  1.00 50.80           C  
ATOM    234  HG2 GLU A  15      23.350   4.032 -17.464  1.00 50.80           H  
ATOM    235  HG3 GLU A  15      23.015   3.772 -19.172  1.00 50.80           H  
ATOM    236  CD  GLU A  15      24.615   2.549 -18.379  1.00 50.80           C  
ATOM    237  OE1 GLU A  15      25.151   2.494 -19.510  1.00 50.80           O  
ATOM    238  OE2 GLU A  15      25.133   2.099 -17.329  1.00 50.80           O  
ATOM    239  N   ASP A  16      18.787   2.521 -18.892  1.00 54.46           N  
ATOM    240  H   ASP A  16      18.953   3.428 -19.304  1.00 54.46           H  
ATOM    241  CA  ASP A  16      17.921   1.663 -19.689  1.00 54.46           C  
ATOM    242  HA  ASP A  16      17.135   1.206 -19.088  1.00 54.46           H  
ATOM    243  C   ASP A  16      18.789   0.558 -20.318  1.00 54.46           C  
ATOM    244  CB  ASP A  16      17.291   2.610 -20.719  1.00 54.46           C  
ATOM    245  HB2 ASP A  16      18.072   3.246 -21.136  1.00 54.46           H  
ATOM    246  HB3 ASP A  16      16.576   3.262 -20.218  1.00 54.46           H  
ATOM    247  O   ASP A  16      19.611   0.810 -21.208  1.00 54.46           O  
ATOM    248  CG  ASP A  16      16.605   1.913 -21.878  1.00 54.46           C  
ATOM    249  OD1 ASP A  16      16.361   0.701 -21.800  1.00 54.46           O  
ATOM    250  OD2 ASP A  16      16.441   2.608 -22.905  1.00 54.46           O  
ATOM    251  N   LYS A  17      18.729  -0.644 -19.738  1.00 56.25           N  
ATOM    252  H   LYS A  17      17.893  -0.825 -19.201  1.00 56.25           H  
ATOM    253  CA  LYS A  17      19.664  -1.737 -20.058  1.00 56.25           C  
ATOM    254  HA  LYS A  17      20.640  -1.309 -20.285  1.00 56.25           H  
ATOM    255  C   LYS A  17      19.250  -2.488 -21.309  1.00 56.25           C  
ATOM    256  CB  LYS A  17      19.784  -2.715 -18.884  1.00 56.25           C  
ATOM    257  HB2 LYS A  17      20.160  -3.670 -19.250  1.00 56.25           H  
ATOM    258  HB3 LYS A  17      18.796  -2.878 -18.452  1.00 56.25           H  
ATOM    259  O   LYS A  17      20.110  -3.121 -21.928  1.00 56.25           O  
ATOM    260  CG  LYS A  17      20.754  -2.201 -17.819  1.00 56.25           C  
ATOM    261  HG2 LYS A  17      21.750  -2.096 -18.248  1.00 56.25           H  
ATOM    262  HG3 LYS A  17      20.413  -1.228 -17.466  1.00 56.25           H  
ATOM    263  CD  LYS A  17      20.798  -3.176 -16.642  1.00 56.25           C  
ATOM    264  HD2 LYS A  17      19.778  -3.310 -16.283  1.00 56.25           H  
ATOM    265  HD3 LYS A  17      21.200  -4.138 -16.960  1.00 56.25           H  
ATOM    266  CE  LYS A  17      21.669  -2.569 -15.540  1.00 56.25           C  
ATOM    267  HE2 LYS A  17      21.675  -1.488 -15.680  1.00 56.25           H  
ATOM    268  HE3 LYS A  17      22.694  -2.923 -15.645  1.00 56.25           H  
ATOM    269  NZ  LYS A  17      21.111  -2.867 -14.200  1.00 56.25           N  
ATOM    270  HZ1 LYS A  17      21.060  -3.861 -14.029  1.00 56.25           H  
ATOM    271  HZ2 LYS A  17      21.646  -2.390 -13.489  1.00 56.25           H  
ATOM    272  HZ3 LYS A  17      20.176  -2.487 -14.145  1.00 56.25           H  
ATOM    273  N   ASP A  18      17.968  -2.472 -21.648  1.00 58.44           N  
ATOM    274  H   ASP A  18      17.323  -1.892 -21.130  1.00 58.44           H  
ATOM    275  CA  ASP A  18      17.445  -3.132 -22.841  1.00 58.44           C  
ATOM    276  HA  ASP A  18      18.209  -3.815 -23.213  1.00 58.44           H  
ATOM    277  C   ASP A  18      17.208  -2.165 -24.014  1.00 58.44           C  
ATOM    278  CB  ASP A  18      16.259  -4.030 -22.465  1.00 58.44           C  
ATOM    279  HB2 ASP A  18      16.606  -4.767 -21.741  1.00 58.44           H  
ATOM    280  HB3 ASP A  18      15.941  -4.574 -23.355  1.00 58.44           H  
ATOM    281  O   ASP A  18      17.015  -2.615 -25.148  1.00 58.44           O  
ATOM    282  CG  ASP A  18      15.053  -3.296 -21.887  1.00 58.44           C  
ATOM    283  OD1 ASP A  18      14.924  -2.107 -22.217  1.00 58.44           O  
ATOM    284  OD2 ASP A  18      14.276  -3.999 -21.196  1.00 58.44           O  
ATOM    285  N   GLY A  19      17.395  -0.863 -23.784  1.00 51.78           N  
ATOM    286  H   GLY A  19      17.272  -0.549 -22.832  1.00 51.78           H  
ATOM    287  CA  GLY A  19      17.375   0.182 -24.800  1.00 51.78           C  
ATOM    288  HA2 GLY A  19      17.821   1.082 -24.377  1.00 51.78           H  
ATOM    289  HA3 GLY A  19      17.960  -0.138 -25.662  1.00 51.78           H  
ATOM    290  C   GLY A  19      15.965   0.529 -25.270  1.00 51.78           C  
ATOM    291  O   GLY A  19      15.816   1.042 -26.386  1.00 51.78           O  
ATOM    292  N   ASP A  20      14.936   0.198 -24.488  1.00 56.90           N  
ATOM    293  H   ASP A  20      15.128  -0.165 -23.565  1.00 56.90           H  
ATOM    294  CA  ASP A  20      13.530   0.428 -24.828  1.00 56.90           C  
ATOM    295  HA  ASP A  20      13.450   0.360 -25.913  1.00 56.90           H  
ATOM    296  C   ASP A  20      13.034   1.846 -24.467  1.00 56.90           C  
ATOM    297  CB  ASP A  20      12.674  -0.720 -24.267  1.00 56.90           C  
ATOM    298  HB2 ASP A  20      13.155  -1.672 -24.494  1.00 56.90           H  
ATOM    299  HB3 ASP A  20      11.723  -0.708 -24.800  1.00 56.90           H  
ATOM    300  O   ASP A  20      11.922   2.250 -24.825  1.00 56.90           O  
ATOM    301  CG  ASP A  20      12.369  -0.652 -22.767  1.00 56.90           C  
ATOM    302  OD1 ASP A  20      12.837   0.308 -22.118  1.00 56.90           O  
ATOM    303  OD2 ASP A  20      11.489  -1.448 -22.348  1.00 56.90           O  
ATOM    304  N   GLY A  21      13.915   2.640 -23.861  1.00 45.40           N  
ATOM    305  H   GLY A  21      14.786   2.208 -23.588  1.00 45.40           H  
ATOM    306  CA  GLY A  21      13.711   3.999 -23.388  1.00 45.40           C  
ATOM    307  HA2 GLY A  21      12.904   4.463 -23.955  1.00 45.40           H  
ATOM    308  HA3 GLY A  21      14.634   4.556 -23.549  1.00 45.40           H  
ATOM    309  C   GLY A  21      13.368   4.082 -21.904  1.00 45.40           C  
ATOM    310  O   GLY A  21      13.071   5.189 -21.436  1.00 45.40           O  
ATOM    311  N   TYR A  22      13.339   2.963 -21.173  1.00 55.04           N  
ATOM    312  H   TYR A  22      13.556   2.082 -21.617  1.00 55.04           H  
ATOM    313  CA  TYR A  22      12.708   2.860 -19.865  1.00 55.04           C  
ATOM    314  HA  TYR A  22      12.365   3.855 -19.582  1.00 55.04           H  
ATOM    315  C   TYR A  22      13.700   2.441 -18.763  1.00 55.04           C  
ATOM    316  CB  TYR A  22      11.461   1.955 -20.004  1.00 55.04           C  
ATOM    317  HB2 TYR A  22      11.792   0.919 -20.078  1.00 55.04           H  
ATOM    318  HB3 TYR A  22      10.899   1.996 -19.071  1.00 55.04           H  
ATOM    319  O   TYR A  22      14.711   1.807 -18.996  1.00 55.04           O  
ATOM    320  CG  TYR A  22      10.496   2.276 -21.175  1.00 55.04           C  
ATOM    321  CD1 TYR A  22      10.267   3.586 -21.655  1.00 55.04           C  
ATOM    322  HD1 TYR A  22      10.862   4.414 -21.299  1.00 55.04           H  
ATOM    323  CD2 TYR A  22       9.795   1.243 -21.814  1.00 55.04           C  
ATOM    324  HD2 TYR A  22      10.002   0.222 -21.530  1.00 55.04           H  
ATOM    325  CE1 TYR A  22       9.276   3.886 -22.595  1.00 55.04           C  
ATOM    326  HE1 TYR A  22       9.122   4.908 -22.908  1.00 55.04           H  
ATOM    327  CE2 TYR A  22       8.852   1.519 -22.828  1.00 55.04           C  
ATOM    328  HE2 TYR A  22       8.342   0.703 -23.319  1.00 55.04           H  
ATOM    329  OH  TYR A  22       7.585   3.153 -24.086  1.00 55.04           O  
ATOM    330  HH  TYR A  22       7.566   4.100 -24.241  1.00 55.04           H  
ATOM    331  CZ  TYR A  22       8.553   2.846 -23.183  1.00 55.04           C  
ATOM    332  N   ILE A  23      13.456   2.887 -17.524  1.00 53.67           N  
ATOM    333  H   ILE A  23      12.622   3.440 -17.390  1.00 53.67           H  
ATOM    334  CA  ILE A  23      14.125   2.336 -16.332  1.00 53.67           C  
ATOM    335  HA  ILE A  23      14.793   1.528 -16.630  1.00 53.67           H  
ATOM    336  C   ILE A  23      13.006   1.734 -15.502  1.00 53.67           C  
ATOM    337  CB  ILE A  23      14.954   3.365 -15.532  1.00 53.67           C  
ATOM    338  HB  ILE A  23      14.262   4.104 -15.128  1.00 53.67           H  
ATOM    339  O   ILE A  23      12.417   2.377 -14.625  1.00 53.67           O  
ATOM    340  CG1 ILE A  23      16.000   4.107 -16.390  1.00 53.67           C  
ATOM    341 HG12 ILE A  23      16.899   3.502 -16.502  1.00 53.67           H  
ATOM    342 HG13 ILE A  23      15.606   4.306 -17.387  1.00 53.67           H  
ATOM    343  CG2 ILE A  23      15.669   2.662 -14.352  1.00 53.67           C  
ATOM    344 HG21 ILE A  23      16.245   3.377 -13.766  1.00 53.67           H  
ATOM    345 HG22 ILE A  23      14.942   2.182 -13.696  1.00 53.67           H  
ATOM    346 HG23 ILE A  23      16.343   1.899 -14.741  1.00 53.67           H  
ATOM    347  CD1 ILE A  23      16.344   5.460 -15.758  1.00 53.67           C  
ATOM    348 HD11 ILE A  23      15.443   6.069 -15.689  1.00 53.67           H  
ATOM    349 HD12 ILE A  23      16.750   5.327 -14.755  1.00 53.67           H  
ATOM    350 HD13 ILE A  23      17.058   5.991 -16.388  1.00 53.67           H  
ATOM    351  N   SER A  24      12.624   0.522 -15.860  1.00 54.36           N  
ATOM    352  H   SER A  24      13.114   0.090 -16.630  1.00 54.36           H  
ATOM    353  CA  SER A  24      11.659  -0.255 -15.108  1.00 54.36           C  
ATOM    354  HA  SER A  24      10.751   0.338 -15.006  1.00 54.36           H  
ATOM    355  C   SER A  24      12.204  -0.558 -13.708  1.00 54.36           C  
ATOM    356  CB  SER A  24      11.311  -1.524 -15.893  1.00 54.36           C  
ATOM    357  HB2 SER A  24      10.980  -1.258 -16.897  1.00 54.36           H  
ATOM    358  HB3 SER A  24      10.506  -2.054 -15.385  1.00 54.36           H  
ATOM    359  O   SER A  24      13.413  -0.588 -13.459  1.00 54.36           O  
ATOM    360  OG  SER A  24      12.435  -2.365 -15.977  1.00 54.36           O  
ATOM    361  HG  SER A  24      12.989  -2.004 -16.674  1.00 54.36           H  
ATOM    362  N   ALA A  25      11.312  -0.878 -12.770  1.00 51.12           N  
ATOM    363  H   ALA A  25      10.325  -0.813 -12.976  1.00 51.12           H  
ATOM    364  CA  ALA A  25      11.732  -1.468 -11.499  1.00 51.12           C  
ATOM    365  HA  ALA A  25      12.425  -0.780 -11.015  1.00 51.12           H  
ATOM    366  C   ALA A  25      12.519  -2.797 -11.706  1.00 51.12           C  
ATOM    367  CB  ALA A  25      10.490  -1.583 -10.600  1.00 51.12           C  
ATOM    368  HB1 ALA A  25      10.137  -0.587 -10.335  1.00 51.12           H  
ATOM    369  HB2 ALA A  25       9.690  -2.114 -11.116  1.00 51.12           H  
ATOM    370  HB3 ALA A  25      10.750  -2.117  -9.685  1.00 51.12           H  
ATOM    371  O   ALA A  25      13.236  -3.222 -10.802  1.00 51.12           O  
ATOM    372  N   ALA A  26      12.450  -3.398 -12.913  1.00 50.26           N  
ATOM    373  H   ALA A  26      11.943  -2.915 -13.641  1.00 50.26           H  
ATOM    374  CA  ALA A  26      13.235  -4.560 -13.349  1.00 50.26           C  
ATOM    375  HA  ALA A  26      13.288  -5.268 -12.522  1.00 50.26           H  
ATOM    376  C   ALA A  26      14.679  -4.208 -13.755  1.00 50.26           C  
ATOM    377  CB  ALA A  26      12.529  -5.234 -14.545  1.00 50.26           C  
ATOM    378  HB1 ALA A  26      12.376  -6.292 -14.332  1.00 50.26           H  
ATOM    379  HB2 ALA A  26      11.583  -4.750 -14.787  1.00 50.26           H  
ATOM    380  HB3 ALA A  26      13.152  -5.157 -15.436  1.00 50.26           H  
ATOM    381  O   ALA A  26      15.548  -5.077 -13.777  1.00 50.26           O  
ATOM    382  N   GLU A  27      14.956  -2.954 -14.090  1.00 52.89           N  
ATOM    383  H   GLU A  27      14.197  -2.293 -14.171  1.00 52.89           H  
ATOM    384  CA  GLU A  27      16.290  -2.493 -14.496  1.00 52.89           C  
ATOM    385  HA  GLU A  27      16.894  -3.340 -14.824  1.00 52.89           H  
ATOM    386  C   GLU A  27      17.038  -1.827 -13.342  1.00 52.89           C  
ATOM    387  CB  GLU A  27      16.134  -1.556 -15.682  1.00 52.89           C  
ATOM    388  HB2 GLU A  27      17.093  -1.088 -15.908  1.00 52.89           H  
ATOM    389  HB3 GLU A  27      15.414  -0.778 -15.428  1.00 52.89           H  
ATOM    390  O   GLU A  27      18.279  -1.781 -13.327  1.00 52.89           O  
ATOM    391  CG  GLU A  27      15.674  -2.365 -16.898  1.00 52.89           C  
ATOM    392  HG2 GLU A  27      16.505  -2.973 -17.256  1.00 52.89           H  
ATOM    393  HG3 GLU A  27      14.855  -3.040 -16.649  1.00 52.89           H  
ATOM    394  CD  GLU A  27      15.216  -1.383 -17.947  1.00 52.89           C  
ATOM    395  OE1 GLU A  27      16.060  -1.147 -18.831  1.00 52.89           O  
ATOM    396  OE2 GLU A  27      14.112  -0.840 -17.686  1.00 52.89           O  
ATOM    397  N   ALA A  28      16.279  -1.413 -12.323  1.00 53.06           N  
ATOM    398  H   ALA A  28      15.278  -1.464 -12.453  1.00 53.06           H  
ATOM    399  CA  ALA A  28      16.773  -0.951 -11.045  1.00 53.06           C  
ATOM    400  HA  ALA A  28      17.551  -0.211 -11.232  1.00 53.06           H  
ATOM    401  C   ALA A  28      17.396  -2.109 -10.244  1.00 53.06           C  
ATOM    402  CB  ALA A  28      15.622  -0.253 -10.303  1.00 53.06           C  
ATOM    403  HB1 ALA A  28      15.986   0.158  -9.361  1.00 53.06           H  
ATOM    404  HB2 ALA A  28      14.824  -0.967 -10.098  1.00 53.06           H  
ATOM    405  HB3 ALA A  28      15.225   0.556 -10.917  1.00 53.06           H  
ATOM    406  O   ALA A  28      16.736  -2.796  -9.466  1.00 53.06           O  
ATOM    407  N   ALA A  29      18.720  -2.251 -10.324  1.00 55.27           N  
ATOM    408  H   ALA A  29      19.194  -1.695 -11.021  1.00 55.27           H  
ATOM    409  CA  ALA A  29      19.522  -2.852  -9.249  1.00 55.27           C  
ATOM    410  HA  ALA A  29      19.029  -3.761  -8.904  1.00 55.27           H  
ATOM    411  C   ALA A  29      19.592  -1.883  -8.043  1.00 55.27           C  
ATOM    412  CB  ALA A  29      20.896  -3.240  -9.812  1.00 55.27           C  
ATOM    413  HB1 ALA A  29      20.772  -3.939 -10.639  1.00 55.27           H  
ATOM    414  HB2 ALA A  29      21.486  -3.717  -9.030  1.00 55.27           H  
ATOM    415  HB3 ALA A  29      21.421  -2.349 -10.157  1.00 55.27           H  
ATOM    416  O   ALA A  29      20.667  -1.523  -7.573  1.00 55.27           O  
ATOM    417  N   GLY A  30      18.431  -1.360  -7.641  1.00 65.67           N  
ATOM    418  H   GLY A  30      17.593  -1.785  -8.011  1.00 65.67           H  
ATOM    419  CA  GLY A  30      18.268  -0.158  -6.834  1.00 65.67           C  
ATOM    420  HA2 GLY A  30      19.222   0.354  -6.714  1.00 65.67           H  
ATOM    421  HA3 GLY A  30      17.587   0.502  -7.372  1.00 65.67           H  
ATOM    422  C   GLY A  30      17.669  -0.408  -5.454  1.00 65.67           C  
ATOM    423  O   GLY A  30      17.378  -1.530  -5.047  1.00 65.67           O  
ATOM    424  N   LYS A  31      17.469   0.669  -4.706  1.00 77.78           N  
ATOM    425  H   LYS A  31      17.639   1.559  -5.152  1.00 77.78           H  
ATOM    426  CA  LYS A  31      16.759   0.682  -3.431  1.00 77.78           C  
ATOM    427  HA  LYS A  31      16.805  -0.316  -2.993  1.00 77.78           H  
ATOM    428  C   LYS A  31      15.292   1.033  -3.661  1.00 77.78           C  
ATOM    429  CB  LYS A  31      17.435   1.674  -2.480  1.00 77.78           C  
ATOM    430  HB2 LYS A  31      17.478   2.649  -2.967  1.00 77.78           H  
ATOM    431  HB3 LYS A  31      16.839   1.769  -1.573  1.00 77.78           H  
ATOM    432  O   LYS A  31      14.976   1.936  -4.421  1.00 77.78           O  
ATOM    433  CG  LYS A  31      18.853   1.219  -2.105  1.00 77.78           C  
ATOM    434  HG2 LYS A  31      18.800   0.339  -1.465  1.00 77.78           H  
ATOM    435  HG3 LYS A  31      19.408   0.965  -3.008  1.00 77.78           H  
ATOM    436  CD  LYS A  31      19.595   2.346  -1.388  1.00 77.78           C  
ATOM    437  HD2 LYS A  31      19.516   3.246  -1.998  1.00 77.78           H  
ATOM    438  HD3 LYS A  31      19.150   2.532  -0.410  1.00 77.78           H  
ATOM    439  CE  LYS A  31      21.068   1.961  -1.249  1.00 77.78           C  
ATOM    440  HE2 LYS A  31      21.373   1.473  -2.174  1.00 77.78           H  
ATOM    441  HE3 LYS A  31      21.187   1.249  -0.433  1.00 77.78           H  
ATOM    442  NZ  LYS A  31      21.899   3.169  -1.056  1.00 77.78           N  
ATOM    443  HZ1 LYS A  31      21.736   3.784  -1.840  1.00 77.78           H  
ATOM    444  HZ2 LYS A  31      22.880   2.930  -1.083  1.00 77.78           H  
ATOM    445  HZ3 LYS A  31      21.659   3.658  -0.205  1.00 77.78           H  
ATOM    446  N   MET A  32      14.382   0.379  -2.955  1.00 82.12           N  
ATOM    447  H   MET A  32      14.717  -0.325  -2.313  1.00 82.12           H  
ATOM    448  CA  MET A  32      12.986   0.811  -2.846  1.00 82.12           C  
ATOM    449  HA  MET A  32      12.768   1.570  -3.597  1.00 82.12           H  
ATOM    450  C   MET A  32      12.818   1.437  -1.482  1.00 82.12           C  
ATOM    451  CB  MET A  32      12.001  -0.337  -3.081  1.00 82.12           C  
ATOM    452  HB2 MET A  32      11.972  -0.533  -4.153  1.00 82.12           H  
ATOM    453  HB3 MET A  32      12.332  -1.220  -2.534  1.00 82.12           H  
ATOM    454  O   MET A  32      13.092   0.806  -0.460  1.00 82.12           O  
ATOM    455  CG  MET A  32      10.548  -0.093  -2.702  1.00 82.12           C  
ATOM    456  HG2 MET A  32      10.482   0.066  -1.626  1.00 82.12           H  
ATOM    457  HG3 MET A  32      10.175   0.790  -3.221  1.00 82.12           H  
ATOM    458  SD  MET A  32       9.548  -1.536  -3.162  1.00 82.12           S  
ATOM    459  CE  MET A  32       8.434  -1.605  -1.752  1.00 82.12           C  
ATOM    460  HE1 MET A  32       9.005  -1.672  -0.827  1.00 82.12           H  
ATOM    461  HE2 MET A  32       7.813  -0.709  -1.752  1.00 82.12           H  
ATOM    462  HE3 MET A  32       7.773  -2.467  -1.846  1.00 82.12           H  
ATOM    463  N   ARG A  33      12.353   2.678  -1.474  1.00 88.10           N  
ATOM    464  H   ARG A  33      12.131   3.104  -2.362  1.00 88.10           H  
ATOM    465  CA  ARG A  33      11.947   3.379  -0.267  1.00 88.10           C  
ATOM    466  HA  ARG A  33      12.357   2.878   0.609  1.00 88.10           H  
ATOM    467  C   ARG A  33      10.436   3.321  -0.172  1.00 88.10           C  
ATOM    468  CB  ARG A  33      12.475   4.815  -0.278  1.00 88.10           C  
ATOM    469  HB2 ARG A  33      12.076   5.341   0.590  1.00 88.10           H  
ATOM    470  HB3 ARG A  33      12.138   5.324  -1.180  1.00 88.10           H  
ATOM    471  O   ARG A  33       9.723   3.706  -1.094  1.00 88.10           O  
ATOM    472  CG  ARG A  33      14.008   4.841  -0.213  1.00 88.10           C  
ATOM    473  HG2 ARG A  33      14.342   4.298   0.671  1.00 88.10           H  
ATOM    474  HG3 ARG A  33      14.428   4.373  -1.103  1.00 88.10           H  
ATOM    475  CD  ARG A  33      14.489   6.289  -0.131  1.00 88.10           C  
ATOM    476  HD2 ARG A  33      14.036   6.771   0.735  1.00 88.10           H  
ATOM    477  HD3 ARG A  33      14.160   6.804  -1.034  1.00 88.10           H  
ATOM    478  NE  ARG A  33      15.952   6.350  -0.002  1.00 88.10           N  
ATOM    479  HE  ARG A  33      16.388   5.614   0.535  1.00 88.10           H  
ATOM    480  NH1 ARG A  33      16.288   8.297  -1.170  1.00 88.10           N  
ATOM    481 HH11 ARG A  33      16.856   8.553  -1.965  1.00 88.10           H  
ATOM    482 HH12 ARG A  33      15.288   8.439  -1.195  1.00 88.10           H  
ATOM    483  NH2 ARG A  33      18.021   7.066  -0.617  1.00 88.10           N  
ATOM    484 HH21 ARG A  33      18.360   6.131  -0.440  1.00 88.10           H  
ATOM    485 HH22 ARG A  33      18.410   7.438  -1.472  1.00 88.10           H  
ATOM    486  CZ  ARG A  33      16.741   7.246  -0.558  1.00 88.10           C  
ATOM    487  N   VAL A  34       9.951   2.838   0.957  1.00 91.80           N  
ATOM    488  H   VAL A  34      10.607   2.510   1.652  1.00 91.80           H  
ATOM    489  CA  VAL A  34       8.541   2.878   1.319  1.00 91.80           C  
ATOM    490  HA  VAL A  34       7.946   3.203   0.466  1.00 91.80           H  
ATOM    491  C   VAL A  34       8.398   3.893   2.427  1.00 91.80           C  
ATOM    492  CB  VAL A  34       8.020   1.504   1.754  1.00 91.80           C  
ATOM    493  HB  VAL A  34       8.533   1.171   2.657  1.00 91.80           H  
ATOM    494  O   VAL A  34       8.920   3.692   3.520  1.00 91.80           O  
ATOM    495  CG1 VAL A  34       6.512   1.563   2.019  1.00 91.80           C  
ATOM    496 HG11 VAL A  34       6.307   2.235   2.852  1.00 91.80           H  
ATOM    497 HG12 VAL A  34       6.134   0.572   2.275  1.00 91.80           H  
ATOM    498 HG13 VAL A  34       5.989   1.924   1.133  1.00 91.80           H  
ATOM    499  CG2 VAL A  34       8.268   0.488   0.646  1.00 91.80           C  
ATOM    500 HG21 VAL A  34       7.834   0.861  -0.282  1.00 91.80           H  
ATOM    501 HG22 VAL A  34       7.816  -0.468   0.914  1.00 91.80           H  
ATOM    502 HG23 VAL A  34       9.339   0.333   0.513  1.00 91.80           H  
ATOM    503  N   ARG A  35       7.696   4.983   2.142  1.00 95.49           N  
ATOM    504  H   ARG A  35       7.285   5.054   1.222  1.00 95.49           H  
ATOM    505  CA  ARG A  35       7.300   5.963   3.146  1.00 95.49           C  
ATOM    506  HA  ARG A  35       7.924   5.849   4.032  1.00 95.49           H  
ATOM    507  C   ARG A  35       5.873   5.695   3.567  1.00 95.49           C  
ATOM    508  CB  ARG A  35       7.484   7.387   2.635  1.00 95.49           C  
ATOM    509  HB2 ARG A  35       6.969   7.511   1.682  1.00 95.49           H  
ATOM    510  HB3 ARG A  35       7.059   8.079   3.362  1.00 95.49           H  
ATOM    511  O   ARG A  35       4.978   5.585   2.730  1.00 95.49           O  
ATOM    512  CG  ARG A  35       8.969   7.697   2.463  1.00 95.49           C  
ATOM    513  HG2 ARG A  35       9.486   7.524   3.407  1.00 95.49           H  
ATOM    514  HG3 ARG A  35       9.401   7.062   1.690  1.00 95.49           H  
ATOM    515  CD  ARG A  35       9.128   9.158   2.069  1.00 95.49           C  
ATOM    516  HD2 ARG A  35       8.609   9.320   1.125  1.00 95.49           H  
ATOM    517  HD3 ARG A  35       8.692   9.789   2.843  1.00 95.49           H  
ATOM    518  NE  ARG A  35      10.553   9.467   1.938  1.00 95.49           N  
ATOM    519  HE  ARG A  35      11.199   8.908   2.476  1.00 95.49           H  
ATOM    520  NH1 ARG A  35      10.408  11.074   0.352  1.00 95.49           N  
ATOM    521 HH11 ARG A  35       9.505  11.218   0.780  1.00 95.49           H  
ATOM    522 HH12 ARG A  35      10.296  10.615  -0.540  1.00 95.49           H  
ATOM    523  NH2 ARG A  35      12.409  10.289   1.001  1.00 95.49           N  
ATOM    524 HH21 ARG A  35      12.877  10.935   0.382  1.00 95.49           H  
ATOM    525 HH22 ARG A  35      12.885   9.633   1.603  1.00 95.49           H  
ATOM    526  CZ  ARG A  35      11.119  10.293   1.103  1.00 95.49           C  
ATOM    527  N   LEU A  36       5.684   5.586   4.867  1.00 96.27           N  
ATOM    528  H   LEU A  36       6.486   5.700   5.470  1.00 96.27           H  
ATOM    529  CA  LEU A  36       4.411   5.344   5.512  1.00 96.27           C  
ATOM    530  HA  LEU A  36       3.624   5.190   4.774  1.00 96.27           H  
ATOM    531  C   LEU A  36       4.077   6.562   6.352  1.00 96.27           C  
ATOM    532  CB  LEU A  36       4.523   4.108   6.414  1.00 96.27           C  
ATOM    533  HB2 LEU A  36       5.217   4.336   7.223  1.00 96.27           H  
ATOM    534  HB3 LEU A  36       3.541   3.931   6.853  1.00 96.27           H  
ATOM    535  O   LEU A  36       4.896   6.970   7.168  1.00 96.27           O  
ATOM    536  CG  LEU A  36       5.002   2.819   5.733  1.00 96.27           C  
ATOM    537  HG  LEU A  36       5.975   2.969   5.267  1.00 96.27           H  
ATOM    538  CD1 LEU A  36       5.145   1.746   6.811  1.00 96.27           C  
ATOM    539 HD11 LEU A  36       5.339   0.771   6.365  1.00 96.27           H  
ATOM    540 HD12 LEU A  36       5.972   2.006   7.473  1.00 96.27           H  
ATOM    541 HD13 LEU A  36       4.231   1.683   7.401  1.00 96.27           H  
ATOM    542  CD2 LEU A  36       4.007   2.355   4.674  1.00 96.27           C  
ATOM    543 HD21 LEU A  36       3.026   2.217   5.127  1.00 96.27           H  
ATOM    544 HD22 LEU A  36       3.942   3.108   3.888  1.00 96.27           H  
ATOM    545 HD23 LEU A  36       4.346   1.417   4.233  1.00 96.27           H  
ATOM    546  N   ARG A  37       2.878   7.106   6.196  1.00 96.94           N  
ATOM    547  H   ARG A  37       2.274   6.735   5.476  1.00 96.94           H  
ATOM    548  CA  ARG A  37       2.366   8.175   7.049  1.00 96.94           C  
ATOM    549  HA  ARG A  37       3.030   8.308   7.903  1.00 96.94           H  
ATOM    550  C   ARG A  37       1.002   7.786   7.594  1.00 96.94           C  
ATOM    551  CB  ARG A  37       2.363   9.485   6.259  1.00 96.94           C  
ATOM    552  HB2 ARG A  37       3.389   9.739   5.991  1.00 96.94           H  
ATOM    553  HB3 ARG A  37       1.786   9.355   5.344  1.00 96.94           H  
ATOM    554  O   ARG A  37       0.121   7.377   6.835  1.00 96.94           O  
ATOM    555  CG  ARG A  37       1.760  10.627   7.075  1.00 96.94           C  
ATOM    556  HG2 ARG A  37       0.715  10.405   7.291  1.00 96.94           H  
ATOM    557  HG3 ARG A  37       2.304  10.750   8.011  1.00 96.94           H  
ATOM    558  CD  ARG A  37       1.828  11.920   6.272  1.00 96.94           C  
ATOM    559  HD2 ARG A  37       1.498  11.727   5.251  1.00 96.94           H  
ATOM    560  HD3 ARG A  37       2.860  12.271   6.261  1.00 96.94           H  
ATOM    561  NE  ARG A  37       0.935  12.913   6.876  1.00 96.94           N  
ATOM    562  HE  ARG A  37       0.151  12.554   7.402  1.00 96.94           H  
ATOM    563  NH1 ARG A  37       1.755  14.785   5.864  1.00 96.94           N  
ATOM    564 HH11 ARG A  37       2.468  14.190   5.467  1.00 96.94           H  
ATOM    565 HH12 ARG A  37       1.811  15.792   5.819  1.00 96.94           H  
ATOM    566  NH2 ARG A  37       0.050  14.907   7.335  1.00 96.94           N  
ATOM    567 HH21 ARG A  37      -0.049  15.907   7.232  1.00 96.94           H  
ATOM    568 HH22 ARG A  37      -0.597  14.354   7.879  1.00 96.94           H  
ATOM    569  CZ  ARG A  37       0.924  14.204   6.683  1.00 96.94           C  
ATOM    570  N   ASN A  38       0.833   7.922   8.905  1.00 95.38           N  
ATOM    571  H   ASN A  38       1.605   8.267   9.458  1.00 95.38           H  
ATOM    572  CA  ASN A  38      -0.422   7.619   9.582  1.00 95.38           C  
ATOM    573  HA  ASN A  38      -1.107   7.133   8.887  1.00 95.38           H  
ATOM    574  C   ASN A  38      -1.108   8.905  10.055  1.00 95.38           C  
ATOM    575  CB  ASN A  38      -0.143   6.628  10.719  1.00 95.38           C  
ATOM    576  HB2 ASN A  38       0.543   7.093  11.427  1.00 95.38           H  
ATOM    577  HB3 ASN A  38       0.320   5.727  10.317  1.00 95.38           H  
ATOM    578  O   ASN A  38      -0.727   9.488  11.066  1.00 95.38           O  
ATOM    579  CG  ASN A  38      -1.399   6.224  11.464  1.00 95.38           C  
ATOM    580  ND2 ASN A  38      -1.262   5.573  12.591  1.00 95.38           N  
ATOM    581 HD21 ASN A  38      -2.094   5.285  13.087  1.00 95.38           H  
ATOM    582 HD22 ASN A  38      -0.343   5.279  12.887  1.00 95.38           H  
ATOM    583  OD1 ASN A  38      -2.517   6.459  11.032  1.00 95.38           O  
ATOM    584  N   ASP A  39      -2.159   9.314   9.348  1.00 93.96           N  
ATOM    585  H   ASP A  39      -2.455   8.763   8.555  1.00 93.96           H  
ATOM    586  CA  ASP A  39      -3.008  10.449   9.727  1.00 93.96           C  
ATOM    587  HA  ASP A  39      -2.453  11.098  10.405  1.00 93.96           H  
ATOM    588  C   ASP A  39      -4.270   9.994  10.496  1.00 93.96           C  
ATOM    589  CB  ASP A  39      -3.348  11.286   8.481  1.00 93.96           C  
ATOM    590  HB2 ASP A  39      -3.869  10.654   7.763  1.00 93.96           H  
ATOM    591  HB3 ASP A  39      -4.024  12.092   8.766  1.00 93.96           H  
ATOM    592  O   ASP A  39      -5.210  10.766  10.687  1.00 93.96           O  
ATOM    593  CG  ASP A  39      -2.123  11.920   7.809  1.00 93.96           C  
ATOM    594  OD1 ASP A  39      -1.490  12.834   8.394  1.00 93.96           O  
ATOM    595  OD2 ASP A  39      -1.825  11.551   6.654  1.00 93.96           O  
ATOM    596  N   SER A  40      -4.337   8.727  10.921  1.00 89.72           N  
ATOM    597  H   SER A  40      -3.537   8.132  10.760  1.00 89.72           H  
ATOM    598  CA  SER A  40      -5.420   8.207  11.761  1.00 89.72           C  
ATOM    599  HA  SER A  40      -6.327   8.758  11.514  1.00 89.72           H  
ATOM    600  C   SER A  40      -5.161   8.434  13.256  1.00 89.72           C  
ATOM    601  CB  SER A  40      -5.698   6.736  11.438  1.00 89.72           C  
ATOM    602  HB2 SER A  40      -6.720   6.498  11.734  1.00 89.72           H  
ATOM    603  HB3 SER A  40      -5.598   6.568  10.365  1.00 89.72           H  
ATOM    604  O   SER A  40      -4.065   8.793  13.679  1.00 89.72           O  
ATOM    605  OG  SER A  40      -4.836   5.875  12.136  1.00 89.72           O  
ATOM    606  HG  SER A  40      -3.953   6.004  11.780  1.00 89.72           H  
ATOM    607  N   SER A  41      -6.188   8.214  14.080  1.00 90.77           N  
ATOM    608  H   SER A  41      -7.071   7.905  13.700  1.00 90.77           H  
ATOM    609  CA  SER A  41      -6.122   8.385  15.537  1.00 90.77           C  
ATOM    610  HA  SER A  41      -5.464   9.224  15.763  1.00 90.77           H  
ATOM    611  C   SER A  41      -5.568   7.172  16.289  1.00 90.77           C  
ATOM    612  CB  SER A  41      -7.519   8.728  16.061  1.00 90.77           C  
ATOM    613  HB2 SER A  41      -7.498   8.835  17.145  1.00 90.77           H  
ATOM    614  HB3 SER A  41      -7.835   9.676  15.625  1.00 90.77           H  
ATOM    615  O   SER A  41      -5.458   7.216  17.512  1.00 90.77           O  
ATOM    616  OG  SER A  41      -8.446   7.721  15.690  1.00 90.77           O  
ATOM    617  HG  SER A  41      -8.356   6.982  16.296  1.00 90.77           H  
ATOM    618  N   THR A  42      -5.257   6.077  15.595  1.00 91.45           N  
ATOM    619  H   THR A  42      -5.309   6.107  14.587  1.00 91.45           H  
ATOM    620  CA  THR A  42      -4.761   4.833  16.199  1.00 91.45           C  
ATOM    621  HA  THR A  42      -4.552   5.009  17.254  1.00 91.45           H  
ATOM    622  C   THR A  42      -3.475   4.380  15.522  1.00 91.45           C  
ATOM    623  CB  THR A  42      -5.794   3.700  16.113  1.00 91.45           C  
ATOM    624  HB  THR A  42      -5.334   2.775  16.460  1.00 91.45           H  
ATOM    625  O   THR A  42      -3.311   4.624  14.326  1.00 91.45           O  
ATOM    626  CG2 THR A  42      -7.020   3.987  16.979  1.00 91.45           C  
ATOM    627 HG21 THR A  42      -7.691   3.129  16.942  1.00 91.45           H  
ATOM    628 HG22 THR A  42      -6.714   4.157  18.011  1.00 91.45           H  
ATOM    629 HG23 THR A  42      -7.548   4.864  16.605  1.00 91.45           H  
ATOM    630  OG1 THR A  42      -6.243   3.521  14.789  1.00 91.45           O  
ATOM    631  HG1 THR A  42      -5.481   3.526  14.205  1.00 91.45           H  
ATOM    632  N   PRO A  43      -2.568   3.689  16.231  1.00 93.67           N  
ATOM    633  CA  PRO A  43      -1.448   3.021  15.583  1.00 93.67           C  
ATOM    634  HA  PRO A  43      -0.805   3.776  15.132  1.00 93.67           H  
ATOM    635  C   PRO A  43      -1.936   2.051  14.504  1.00 93.67           C  
ATOM    636  CB  PRO A  43      -0.680   2.301  16.694  1.00 93.67           C  
ATOM    637  HB2 PRO A  43       0.397   2.337  16.525  1.00 93.67           H  
ATOM    638  HB3 PRO A  43      -1.017   1.268  16.779  1.00 93.67           H  
ATOM    639  O   PRO A  43      -2.981   1.410  14.654  1.00 93.67           O  
ATOM    640  CG  PRO A  43      -1.076   3.067  17.955  1.00 93.67           C  
ATOM    641  HG2 PRO A  43      -0.452   3.954  18.054  1.00 93.67           H  
ATOM    642  HG3 PRO A  43      -1.002   2.445  18.847  1.00 93.67           H  
ATOM    643  CD  PRO A  43      -2.519   3.479  17.669  1.00 93.67           C  
ATOM    644  HD2 PRO A  43      -2.756   4.389  18.222  1.00 93.67           H  
ATOM    645  HD3 PRO A  43      -3.198   2.673  17.944  1.00 93.67           H  
ATOM    646  N   VAL A  44      -1.167   1.951  13.427  1.00 94.10           N  
ATOM    647  H   VAL A  44      -0.331   2.515  13.373  1.00 94.10           H  
ATOM    648  CA  VAL A  44      -1.405   1.006  12.331  1.00 94.10           C  
ATOM    649  HA  VAL A  44      -2.240   0.353  12.584  1.00 94.10           H  
ATOM    650  C   VAL A  44      -0.183   0.123  12.175  1.00 94.10           C  
ATOM    651  CB  VAL A  44      -1.763   1.716  11.012  1.00 94.10           C  
ATOM    652  HB  VAL A  44      -1.933   0.958  10.247  1.00 94.10           H  
ATOM    653  O   VAL A  44       0.946   0.591  12.323  1.00 94.10           O  
ATOM    654  CG1 VAL A  44      -3.067   2.506  11.188  1.00 94.10           C  
ATOM    655 HG11 VAL A  44      -3.379   2.936  10.236  1.00 94.10           H  
ATOM    656 HG12 VAL A  44      -2.932   3.316  11.905  1.00 94.10           H  
ATOM    657 HG13 VAL A  44      -3.854   1.841  11.545  1.00 94.10           H  
ATOM    658  CG2 VAL A  44      -0.641   2.643  10.526  1.00 94.10           C  
ATOM    659 HG21 VAL A  44      -0.931   3.158   9.610  1.00 94.10           H  
ATOM    660 HG22 VAL A  44      -0.408   3.387  11.288  1.00 94.10           H  
ATOM    661 HG23 VAL A  44       0.255   2.062  10.306  1.00 94.10           H  
ATOM    662  N   GLU A  45      -0.397  -1.151  11.887  1.00 94.98           N  
ATOM    663  H   GLU A  45      -1.338  -1.461  11.693  1.00 94.98           H  
ATOM    664  CA  GLU A  45       0.680  -2.073  11.566  1.00 94.98           C  
ATOM    665  HA  GLU A  45       1.631  -1.633  11.868  1.00 94.98           H  
ATOM    666  C   GLU A  45       0.727  -2.274  10.053  1.00 94.98           C  
ATOM    667  CB  GLU A  45       0.529  -3.374  12.362  1.00 94.98           C  
ATOM    668  HB2 GLU A  45      -0.345  -3.928  12.019  1.00 94.98           H  
ATOM    669  HB3 GLU A  45       0.402  -3.128  13.417  1.00 94.98           H  
ATOM    670  O   GLU A  45      -0.266  -2.613   9.413  1.00 94.98           O  
ATOM    671  CG  GLU A  45       1.787  -4.229  12.208  1.00 94.98           C  
ATOM    672  HG2 GLU A  45       1.881  -4.543  11.168  1.00 94.98           H  
ATOM    673  HG3 GLU A  45       2.660  -3.621  12.444  1.00 94.98           H  
ATOM    674  CD  GLU A  45       1.760  -5.456  13.124  1.00 94.98           C  
ATOM    675  OE1 GLU A  45       1.202  -6.490  12.700  1.00 94.98           O  
ATOM    676  OE2 GLU A  45       2.373  -5.377  14.210  1.00 94.98           O  
ATOM    677  N   VAL A  46       1.894  -2.041   9.462  1.00 95.02           N  
ATOM    678  H   VAL A  46       2.666  -1.728  10.033  1.00 95.02           H  
ATOM    679  CA  VAL A  46       2.120  -2.199   8.029  1.00 95.02           C  
ATOM    680  HA  VAL A  46       1.186  -2.496   7.553  1.00 95.02           H  
ATOM    681  C   VAL A  46       3.129  -3.313   7.814  1.00 95.02           C  
ATOM    682  CB  VAL A  46       2.558  -0.885   7.365  1.00 95.02           C  
ATOM    683  HB  VAL A  46       3.543  -0.601   7.735  1.00 95.02           H  
ATOM    684  O   VAL A  46       4.272  -3.246   8.269  1.00 95.02           O  
ATOM    685  CG1 VAL A  46       2.628  -1.077   5.844  1.00 95.02           C  
ATOM    686 HG11 VAL A  46       3.387  -1.817   5.592  1.00 95.02           H  
ATOM    687 HG12 VAL A  46       1.665  -1.418   5.464  1.00 95.02           H  
ATOM    688 HG13 VAL A  46       2.889  -0.136   5.361  1.00 95.02           H  
ATOM    689  CG2 VAL A  46       1.572   0.256   7.656  1.00 95.02           C  
ATOM    690 HG21 VAL A  46       1.858   1.153   7.106  1.00 95.02           H  
ATOM    691 HG22 VAL A  46       1.579   0.492   8.721  1.00 95.02           H  
ATOM    692 HG23 VAL A  46       0.564  -0.040   7.364  1.00 95.02           H  
ATOM    693  N   HIS A  47       2.705  -4.342   7.091  1.00 95.44           N  
ATOM    694  H   HIS A  47       1.750  -4.315   6.763  1.00 95.44           H  
ATOM    695  CA  HIS A  47       3.540  -5.446   6.643  1.00 95.44           C  
ATOM    696  HA  HIS A  47       4.452  -5.488   7.240  1.00 95.44           H  
ATOM    697  C   HIS A  47       3.904  -5.183   5.190  1.00 95.44           C  
ATOM    698  CB  HIS A  47       2.811  -6.785   6.780  1.00 95.44           C  
ATOM    699  HB2 HIS A  47       1.899  -6.739   6.185  1.00 95.44           H  
ATOM    700  HB3 HIS A  47       3.443  -7.564   6.353  1.00 95.44           H  
ATOM    701  O   HIS A  47       3.049  -5.184   4.308  1.00 95.44           O  
ATOM    702  CG  HIS A  47       2.422  -7.200   8.172  1.00 95.44           C  
ATOM    703  CD2 HIS A  47       1.719  -6.442   9.062  1.00 95.44           C  
ATOM    704  HD2 HIS A  47       1.337  -5.440   8.931  1.00 95.44           H  
ATOM    705  ND1 HIS A  47       2.621  -8.484   8.707  1.00 95.44           N  
ATOM    706  CE1 HIS A  47       2.004  -8.452   9.908  1.00 95.44           C  
ATOM    707  HE1 HIS A  47       1.933  -9.271  10.609  1.00 95.44           H  
ATOM    708  NE2 HIS A  47       1.484  -7.244  10.146  1.00 95.44           N  
ATOM    709  HE2 HIS A  47       1.017  -6.985  11.004  1.00 95.44           H  
ATOM    710  N   ILE A  48       5.181  -4.967   4.935  1.00 93.53           N  
ATOM    711  H   ILE A  48       5.833  -5.003   5.706  1.00 93.53           H  
ATOM    712  CA  ILE A  48       5.721  -4.727   3.606  1.00 93.53           C  
ATOM    713  HA  ILE A  48       4.911  -4.560   2.896  1.00 93.53           H  
ATOM    714  C   ILE A  48       6.492  -5.973   3.199  1.00 93.53           C  
ATOM    715  CB  ILE A  48       6.632  -3.488   3.601  1.00 93.53           C  
ATOM    716  HB  ILE A  48       7.505  -3.730   4.206  1.00 93.53           H  
ATOM    717  O   ILE A  48       7.353  -6.445   3.942  1.00 93.53           O  
ATOM    718  CG1 ILE A  48       5.981  -2.234   4.226  1.00 93.53           C  
ATOM    719 HG12 ILE A  48       5.501  -2.489   5.170  1.00 93.53           H  
ATOM    720 HG13 ILE A  48       5.226  -1.826   3.553  1.00 93.53           H  
ATOM    721  CG2 ILE A  48       7.069  -3.222   2.149  1.00 93.53           C  
ATOM    722 HG21 ILE A  48       7.721  -2.350   2.093  1.00 93.53           H  
ATOM    723 HG22 ILE A  48       6.198  -3.061   1.514  1.00 93.53           H  
ATOM    724 HG23 ILE A  48       7.636  -4.067   1.758  1.00 93.53           H  
ATOM    725  CD1 ILE A  48       7.018  -1.156   4.555  1.00 93.53           C  
ATOM    726 HD11 ILE A  48       7.580  -0.865   3.668  1.00 93.53           H  
ATOM    727 HD12 ILE A  48       7.710  -1.531   5.309  1.00 93.53           H  
ATOM    728 HD13 ILE A  48       6.516  -0.267   4.937  1.00 93.53           H  
ATOM    729  N   LYS A  49       6.211  -6.495   2.014  1.00 91.21           N  
ATOM    730  H   LYS A  49       5.478  -6.064   1.468  1.00 91.21           H  
ATOM    731  CA  LYS A  49       6.972  -7.566   1.387  1.00 91.21           C  
ATOM    732  HA  LYS A  49       7.848  -7.782   1.999  1.00 91.21           H  
ATOM    733  C   LYS A  49       7.471  -7.101   0.026  1.00 91.21           C  
ATOM    734  CB  LYS A  49       6.116  -8.834   1.321  1.00 91.21           C  
ATOM    735  HB2 LYS A  49       5.806  -9.107   2.330  1.00 91.21           H  
ATOM    736  HB3 LYS A  49       5.226  -8.640   0.722  1.00 91.21           H  
ATOM    737  O   LYS A  49       6.683  -6.665  -0.811  1.00 91.21           O  
ATOM    738  CG  LYS A  49       6.911  -9.991   0.708  1.00 91.21           C  
ATOM    739  HG2 LYS A  49       7.796 -10.180   1.315  1.00 91.21           H  
ATOM    740  HG3 LYS A  49       7.228  -9.720  -0.299  1.00 91.21           H  
ATOM    741  CD  LYS A  49       6.076 -11.269   0.623  1.00 91.21           C  
ATOM    742  HD2 LYS A  49       5.174 -11.078   0.042  1.00 91.21           H  
ATOM    743  HD3 LYS A  49       5.813 -11.604   1.626  1.00 91.21           H  
ATOM    744  CE  LYS A  49       6.947 -12.310  -0.083  1.00 91.21           C  
ATOM    745  HE2 LYS A  49       7.219 -11.913  -1.061  1.00 91.21           H  
ATOM    746  HE3 LYS A  49       7.878 -12.430   0.470  1.00 91.21           H  
ATOM    747  NZ  LYS A  49       6.265 -13.612  -0.246  1.00 91.21           N  
ATOM    748  HZ1 LYS A  49       6.889 -14.234  -0.740  1.00 91.21           H  
ATOM    749  HZ2 LYS A  49       6.046 -14.011   0.655  1.00 91.21           H  
ATOM    750  HZ3 LYS A  49       5.425 -13.490  -0.793  1.00 91.21           H  
ATOM    751  N   VAL A  50       8.771  -7.242  -0.197  1.00 85.00           N  
ATOM    752  H   VAL A  50       9.341  -7.638   0.536  1.00 85.00           H  
ATOM    753  CA  VAL A  50       9.431  -6.945  -1.471  1.00 85.00           C  
ATOM    754  HA  VAL A  50       8.682  -6.819  -2.252  1.00 85.00           H  
ATOM    755  C   VAL A  50      10.306  -8.134  -1.817  1.00 85.00           C  
ATOM    756  CB  VAL A  50      10.273  -5.662  -1.403  1.00 85.00           C  
ATOM    757  HB  VAL A  50      11.157  -5.824  -0.787  1.00 85.00           H  
ATOM    758  O   VAL A  50      11.260  -8.444  -1.103  1.00 85.00           O  
ATOM    759  CG1 VAL A  50      10.712  -5.264  -2.814  1.00 85.00           C  
ATOM    760 HG11 VAL A  50      11.340  -6.043  -3.247  1.00 85.00           H  
ATOM    761 HG12 VAL A  50       9.846  -5.096  -3.455  1.00 85.00           H  
ATOM    762 HG13 VAL A  50      11.290  -4.341  -2.771  1.00 85.00           H  
ATOM    763  CG2 VAL A  50       9.479  -4.507  -0.801  1.00 85.00           C  
ATOM    764 HG21 VAL A  50       9.302  -4.692   0.259  1.00 85.00           H  
ATOM    765 HG22 VAL A  50       8.529  -4.403  -1.324  1.00 85.00           H  
ATOM    766 HG23 VAL A  50      10.074  -3.597  -0.881  1.00 85.00           H  
ATOM    767  N   GLY A  51       9.950  -8.851  -2.880  1.00 80.68           N  
ATOM    768  H   GLY A  51       9.207  -8.528  -3.484  1.00 80.68           H  
ATOM    769  CA  GLY A  51      10.586 -10.125  -3.176  1.00 80.68           C  
ATOM    770  HA2 GLY A  51      10.140 -10.564  -4.068  1.00 80.68           H  
ATOM    771  HA3 GLY A  51      11.645  -9.934  -3.347  1.00 80.68           H  
ATOM    772  C   GLY A  51      10.451 -11.114  -2.020  1.00 80.68           C  
ATOM    773  O   GLY A  51       9.340 -11.469  -1.619  1.00 80.68           O  
ATOM    774  N   ASP A  52      11.591 -11.531  -1.474  1.00 81.90           N  
ATOM    775  H   ASP A  52      12.458 -11.162  -1.837  1.00 81.90           H  
ATOM    776  CA  ASP A  52      11.664 -12.425  -0.314  1.00 81.90           C  
ATOM    777  HA  ASP A  52      10.740 -12.998  -0.245  1.00 81.90           H  
ATOM    778  C   ASP A  52      11.823 -11.673   1.020  1.00 81.90           C  
ATOM    779  CB  ASP A  52      12.808 -13.428  -0.517  1.00 81.90           C  
ATOM    780  HB2 ASP A  52      12.856 -14.091   0.347  1.00 81.90           H  
ATOM    781  HB3 ASP A  52      13.750 -12.883  -0.576  1.00 81.90           H  
ATOM    782  O   ASP A  52      11.654 -12.272   2.083  1.00 81.90           O  
ATOM    783  CG  ASP A  52      12.632 -14.288  -1.772  1.00 81.90           C  
ATOM    784  OD1 ASP A  52      11.496 -14.729  -2.051  1.00 81.90           O  
ATOM    785  OD2 ASP A  52      13.649 -14.501  -2.474  1.00 81.90           O  
ATOM    786  N   GLU A  53      12.122 -10.369   0.995  1.00 85.79           N  
ATOM    787  H   GLU A  53      12.108  -9.875   0.115  1.00 85.79           H  
ATOM    788  CA  GLU A  53      12.263  -9.568   2.212  1.00 85.79           C  
ATOM    789  HA  GLU A  53      12.726 -10.201   2.969  1.00 85.79           H  
ATOM    790  C   GLU A  53      10.885  -9.144   2.729  1.00 85.79           C  
ATOM    791  CB  GLU A  53      13.207  -8.368   1.994  1.00 85.79           C  
ATOM    792  HB2 GLU A  53      14.130  -8.730   1.540  1.00 85.79           H  
ATOM    793  HB3 GLU A  53      12.737  -7.652   1.321  1.00 85.79           H  
ATOM    794  O   GLU A  53      10.037  -8.657   1.979  1.00 85.79           O  
ATOM    795  CG  GLU A  53      13.550  -7.684   3.336  1.00 85.79           C  
ATOM    796  HG2 GLU A  53      12.632  -7.291   3.773  1.00 85.79           H  
ATOM    797  HG3 GLU A  53      13.932  -8.444   4.018  1.00 85.79           H  
ATOM    798  CD  GLU A  53      14.578  -6.538   3.258  1.00 85.79           C  
ATOM    799  OE1 GLU A  53      14.857  -5.963   4.346  1.00 85.79           O  
ATOM    800  OE2 GLU A  53      15.077  -6.237   2.154  1.00 85.79           O  
ATOM    801  N   LYS A  54      10.665  -9.305   4.037  1.00 91.68           N  
ATOM    802  H   LYS A  54      11.414  -9.690   4.596  1.00 91.68           H  
ATOM    803  CA  LYS A  54       9.478  -8.816   4.741  1.00 91.68           C  
ATOM    804  HA  LYS A  54       8.886  -8.230   4.039  1.00 91.68           H  
ATOM    805  C   LYS A  54       9.900  -7.887   5.876  1.00 91.68           C  
ATOM    806  CB  LYS A  54       8.611  -9.996   5.224  1.00 91.68           C  
ATOM    807  HB2 LYS A  54       8.412 -10.658   4.381  1.00 91.68           H  
ATOM    808  HB3 LYS A  54       9.155 -10.554   5.986  1.00 91.68           H  
ATOM    809  O   LYS A  54      10.809  -8.208   6.639  1.00 91.68           O  
ATOM    810  CG  LYS A  54       7.271  -9.507   5.799  1.00 91.68           C  
ATOM    811  HG2 LYS A  54       6.724  -8.983   5.015  1.00 91.68           H  
ATOM    812  HG3 LYS A  54       7.468  -8.802   6.607  1.00 91.68           H  
ATOM    813  CD  LYS A  54       6.381 -10.625   6.365  1.00 91.68           C  
ATOM    814  HD2 LYS A  54       6.099 -11.316   5.570  1.00 91.68           H  
ATOM    815  HD3 LYS A  54       6.919 -11.155   7.151  1.00 91.68           H  
ATOM    816  CE  LYS A  54       5.137  -9.934   6.948  1.00 91.68           C  
ATOM    817  HE2 LYS A  54       4.616  -9.417   6.142  1.00 91.68           H  
ATOM    818  HE3 LYS A  54       5.469  -9.165   7.646  1.00 91.68           H  
ATOM    819  NZ  LYS A  54       4.191 -10.835   7.652  1.00 91.68           N  
ATOM    820  HZ1 LYS A  54       3.457 -10.256   8.034  1.00 91.68           H  
ATOM    821  HZ2 LYS A  54       3.766 -11.507   7.029  1.00 91.68           H  
ATOM    822  HZ3 LYS A  54       4.636 -11.288   8.437  1.00 91.68           H  
ATOM    823  N   ARG A  55       9.201  -6.766   6.024  1.00 94.18           N  
ATOM    824  H   ARG A  55       8.476  -6.584   5.346  1.00 94.18           H  
ATOM    825  CA  ARG A  55       9.304  -5.848   7.163  1.00 94.18           C  
ATOM    826  HA  ARG A  55       9.914  -6.303   7.943  1.00 94.18           H  
ATOM    827  C   ARG A  55       7.921  -5.619   7.748  1.00 94.18           C  
ATOM    828  CB  ARG A  55       9.940  -4.519   6.725  1.00 94.18           C  
ATOM    829  HB2 ARG A  55       9.322  -4.081   5.940  1.00 94.18           H  
ATOM    830  HB3 ARG A  55       9.933  -3.824   7.564  1.00 94.18           H  
ATOM    831  O   ARG A  55       6.949  -5.516   7.008  1.00 94.18           O  
ATOM    832  CG  ARG A  55      11.381  -4.655   6.209  1.00 94.18           C  
ATOM    833  HG2 ARG A  55      11.689  -3.704   5.775  1.00 94.18           H  
ATOM    834  HG3 ARG A  55      11.435  -5.415   5.430  1.00 94.18           H  
ATOM    835  CD  ARG A  55      12.354  -5.013   7.332  1.00 94.18           C  
ATOM    836  HD2 ARG A  55      12.079  -5.978   7.758  1.00 94.18           H  
ATOM    837  HD3 ARG A  55      12.294  -4.244   8.103  1.00 94.18           H  
ATOM    838  NE  ARG A  55      13.724  -5.100   6.811  1.00 94.18           N  
ATOM    839  HE  ARG A  55      13.844  -5.308   5.830  1.00 94.18           H  
ATOM    840  NH1 ARG A  55      14.892  -4.768   8.763  1.00 94.18           N  
ATOM    841 HH11 ARG A  55      15.784  -4.669   9.227  1.00 94.18           H  
ATOM    842 HH12 ARG A  55      14.018  -4.658   9.257  1.00 94.18           H  
ATOM    843  NH2 ARG A  55      15.950  -5.111   6.802  1.00 94.18           N  
ATOM    844 HH21 ARG A  55      16.869  -4.997   7.204  1.00 94.18           H  
ATOM    845 HH22 ARG A  55      15.834  -5.332   5.824  1.00 94.18           H  
ATOM    846  CZ  ARG A  55      14.849  -4.987   7.475  1.00 94.18           C  
ATOM    847  N   THR A  56       7.850  -5.515   9.065  1.00 95.81           N  
ATOM    848  H   THR A  56       8.697  -5.577   9.612  1.00 95.81           H  
ATOM    849  CA  THR A  56       6.642  -5.099   9.777  1.00 95.81           C  
ATOM    850  HA  THR A  56       5.858  -4.848   9.063  1.00 95.81           H  
ATOM    851  C   THR A  56       6.985  -3.846  10.563  1.00 95.81           C  
ATOM    852  CB  THR A  56       6.095  -6.218  10.672  1.00 95.81           C  
ATOM    853  HB  THR A  56       6.860  -6.537  11.380  1.00 95.81           H  
ATOM    854  O   THR A  56       8.018  -3.805  11.232  1.00 95.81           O  
ATOM    855  CG2 THR A  56       4.841  -5.794  11.430  1.00 95.81           C  
ATOM    856 HG21 THR A  56       5.085  -5.030  12.168  1.00 95.81           H  
ATOM    857 HG22 THR A  56       4.098  -5.397  10.738  1.00 95.81           H  
ATOM    858 HG23 THR A  56       4.416  -6.644  11.962  1.00 95.81           H  
ATOM    859  OG1 THR A  56       5.707  -7.316   9.870  1.00 95.81           O  
ATOM    860  HG1 THR A  56       4.749  -7.338   9.927  1.00 95.81           H  
ATOM    861  N   VAL A  57       6.153  -2.817  10.434  1.00 95.68           N  
ATOM    862  H   VAL A  57       5.346  -2.918   9.835  1.00 95.68           H  
ATOM    863  CA  VAL A  57       6.345  -1.516  11.075  1.00 95.68           C  
ATOM    864  HA  VAL A  57       7.092  -1.599  11.865  1.00 95.68           H  
ATOM    865  C   VAL A  57       5.032  -1.081  11.699  1.00 95.68           C  
ATOM    866  CB  VAL A  57       6.831  -0.467  10.059  1.00 95.68           C  
ATOM    867  HB  VAL A  57       6.092  -0.363   9.264  1.00 95.68           H  
ATOM    868  O   VAL A  57       4.006  -1.053  11.026  1.00 95.68           O  
ATOM    869  CG1 VAL A  57       7.039   0.906  10.704  1.00 95.68           C  
ATOM    870 HG11 VAL A  57       7.295   1.622   9.923  1.00 95.68           H  
ATOM    871 HG12 VAL A  57       7.832   0.869  11.452  1.00 95.68           H  
ATOM    872 HG13 VAL A  57       6.121   1.263  11.171  1.00 95.68           H  
ATOM    873  CG2 VAL A  57       8.165  -0.886   9.431  1.00 95.68           C  
ATOM    874 HG21 VAL A  57       8.873  -1.163  10.212  1.00 95.68           H  
ATOM    875 HG22 VAL A  57       8.576  -0.048   8.868  1.00 95.68           H  
ATOM    876 HG23 VAL A  57       8.013  -1.729   8.756  1.00 95.68           H  
ATOM    877  N   THR A  58       5.070  -0.704  12.971  1.00 95.70           N  
ATOM    878  H   THR A  58       5.940  -0.764  13.482  1.00 95.70           H  
ATOM    879  CA  THR A  58       3.974   0.029  13.602  1.00 95.70           C  
ATOM    880  HA  THR A  58       3.029  -0.266  13.146  1.00 95.70           H  
ATOM    881  C   THR A  58       4.197   1.519  13.373  1.00 95.70           C  
ATOM    882  CB  THR A  58       3.887  -0.273  15.100  1.00 95.70           C  
ATOM    883  HB  THR A  58       4.767   0.133  15.600  1.00 95.70           H  
ATOM    884  O   THR A  58       5.254   2.032  13.727  1.00 95.70           O  
ATOM    885  CG2 THR A  58       2.638   0.335  15.736  1.00 95.70           C  
ATOM    886 HG21 THR A  58       2.696   1.423  15.701  1.00 95.70           H  
ATOM    887 HG22 THR A  58       2.578   0.026  16.780  1.00 95.70           H  
ATOM    888 HG23 THR A  58       1.745   0.001  15.207  1.00 95.70           H  
ATOM    889  OG1 THR A  58       3.860  -1.665  15.329  1.00 95.70           O  
ATOM    890  HG1 THR A  58       3.111  -2.058  14.874  1.00 95.70           H  
ATOM    891  N   VAL A  59       3.218   2.204  12.787  1.00 95.86           N  
ATOM    892  H   VAL A  59       2.382   1.704  12.522  1.00 95.86           H  
ATOM    893  CA  VAL A  59       3.255   3.652  12.539  1.00 95.86           C  
ATOM    894  HA  VAL A  59       4.248   4.037  12.773  1.00 95.86           H  
ATOM    895  C   VAL A  59       2.253   4.314  13.477  1.00 95.86           C  
ATOM    896  CB  VAL A  59       2.966   3.981  11.061  1.00 95.86           C  
ATOM    897  HB  VAL A  59       1.917   3.780  10.842  1.00 95.86           H  
ATOM    898  O   VAL A  59       1.043   4.080  13.380  1.00 95.86           O  
ATOM    899  CG1 VAL A  59       3.248   5.457  10.762  1.00 95.86           C  
ATOM    900 HG11 VAL A  59       2.644   6.097  11.405  1.00 95.86           H  
ATOM    901 HG12 VAL A  59       3.013   5.687   9.723  1.00 95.86           H  
ATOM    902 HG13 VAL A  59       4.298   5.684  10.945  1.00 95.86           H  
ATOM    903  CG2 VAL A  59       3.815   3.140  10.099  1.00 95.86           C  
ATOM    904 HG21 VAL A  59       3.601   3.440   9.073  1.00 95.86           H  
ATOM    905 HG22 VAL A  59       4.874   3.296  10.308  1.00 95.86           H  
ATOM    906 HG23 VAL A  59       3.576   2.082  10.202  1.00 95.86           H  
ATOM    907  N   ASN A  60       2.737   5.116  14.420  1.00 95.87           N  
ATOM    908  H   ASN A  60       3.729   5.309  14.437  1.00 95.87           H  
ATOM    909  CA  ASN A  60       1.890   5.805  15.391  1.00 95.87           C  
ATOM    910  HA  ASN A  60       1.157   5.087  15.757  1.00 95.87           H  
ATOM    911  C   ASN A  60       1.131   6.980  14.747  1.00 95.87           C  
ATOM    912  CB  ASN A  60       2.744   6.255  16.585  1.00 95.87           C  
ATOM    913  HB2 ASN A  60       2.137   6.811  17.299  1.00 95.87           H  
ATOM    914  HB3 ASN A  60       3.539   6.916  16.238  1.00 95.87           H  
ATOM    915  O   ASN A  60       1.524   7.464  13.685  1.00 95.87           O  
ATOM    916  CG  ASN A  60       3.342   5.071  17.313  1.00 95.87           C  
ATOM    917  ND2 ASN A  60       4.625   4.854  17.168  1.00 95.87           N  
ATOM    918 HD21 ASN A  60       5.098   5.336  16.418  1.00 95.87           H  
ATOM    919 HD22 ASN A  60       5.006   3.996  17.541  1.00 95.87           H  
ATOM    920  OD1 ASN A  60       2.646   4.320  17.982  1.00 95.87           O  
ATOM    921  N   PRO A  61       0.038   7.464  15.364  1.00 95.21           N  
ATOM    922  CA  PRO A  61      -0.662   8.663  14.906  1.00 95.21           C  
ATOM    923  HA  PRO A  61      -1.172   8.438  13.970  1.00 95.21           H  
ATOM    924  C   PRO A  61       0.279   9.859  14.711  1.00 95.21           C  
ATOM    925  CB  PRO A  61      -1.704   8.949  15.993  1.00 95.21           C  
ATOM    926  HB2 PRO A  61      -2.581   9.463  15.600  1.00 95.21           H  
ATOM    927  HB3 PRO A  61      -1.263   9.529  16.803  1.00 95.21           H  
ATOM    928  O   PRO A  61       1.012  10.232  15.627  1.00 95.21           O  
ATOM    929  CG  PRO A  61      -2.030   7.550  16.504  1.00 95.21           C  
ATOM    930  HG2 PRO A  61      -2.474   7.565  17.499  1.00 95.21           H  
ATOM    931  HG3 PRO A  61      -2.684   7.053  15.787  1.00 95.21           H  
ATOM    932  CD  PRO A  61      -0.660   6.881  16.500  1.00 95.21           C  
ATOM    933  HD2 PRO A  61      -0.131   7.125  17.421  1.00 95.21           H  
ATOM    934  HD3 PRO A  61      -0.771   5.801  16.395  1.00 95.21           H  
ATOM    935  N   GLY A  62       0.242  10.467  13.525  1.00 95.23           N  
ATOM    936  H   GLY A  62      -0.324  10.058  12.795  1.00 95.23           H  
ATOM    937  CA  GLY A  62       1.088  11.601  13.140  1.00 95.23           C  
ATOM    938  HA2 GLY A  62       1.116  12.321  13.958  1.00 95.23           H  
ATOM    939  HA3 GLY A  62       0.643  12.082  12.269  1.00 95.23           H  
ATOM    940  C   GLY A  62       2.533  11.242  12.781  1.00 95.23           C  
ATOM    941  O   GLY A  62       3.310  12.139  12.459  1.00 95.23           O  
ATOM    942  N   GLU A  63       2.907   9.962  12.832  1.00 96.74           N  
ATOM    943  H   GLU A  63       2.226   9.260  13.084  1.00 96.74           H  
ATOM    944  CA  GLU A  63       4.248   9.495  12.489  1.00 96.74           C  
ATOM    945  HA  GLU A  63       4.960  10.259  12.805  1.00 96.74           H  
ATOM    946  C   GLU A  63       4.406   9.307  10.974  1.00 96.74           C  
ATOM    947  CB  GLU A  63       4.567   8.214  13.280  1.00 96.74           C  
ATOM    948  HB2 GLU A  63       3.981   7.391  12.873  1.00 96.74           H  
ATOM    949  HB3 GLU A  63       4.274   8.372  14.318  1.00 96.74           H  
ATOM    950  O   GLU A  63       3.481   8.881  10.271  1.00 96.74           O  
ATOM    951  CG  GLU A  63       6.052   7.823  13.258  1.00 96.74           C  
ATOM    952  HG2 GLU A  63       6.354   7.636  12.227  1.00 96.74           H  
ATOM    953  HG3 GLU A  63       6.635   8.665  13.632  1.00 96.74           H  
ATOM    954  CD  GLU A  63       6.364   6.576  14.106  1.00 96.74           C  
ATOM    955  OE1 GLU A  63       7.563   6.247  14.227  1.00 96.74           O  
ATOM    956  OE2 GLU A  63       5.421   5.964  14.671  1.00 96.74           O  
ATOM    957  N   GLU A  64       5.613   9.598  10.488  1.00 96.66           N  
ATOM    958  H   GLU A  64       6.327   9.908  11.131  1.00 96.66           H  
ATOM    959  CA  GLU A  64       6.083   9.220   9.160  1.00 96.66           C  
ATOM    960  HA  GLU A  64       5.290   8.657   8.667  1.00 96.66           H  
ATOM    961  C   GLU A  64       7.308   8.310   9.312  1.00 96.66           C  
ATOM    962  CB  GLU A  64       6.358  10.468   8.301  1.00 96.66           C  
ATOM    963  HB2 GLU A  64       7.183  11.038   8.729  1.00 96.66           H  
ATOM    964  HB3 GLU A  64       5.464  11.091   8.313  1.00 96.66           H  
ATOM    965  O   GLU A  64       8.277   8.674   9.981  1.00 96.66           O  
ATOM    966  CG  GLU A  64       6.689  10.105   6.842  1.00 96.66           C  
ATOM    967  HG2 GLU A  64       7.621   9.541   6.819  1.00 96.66           H  
ATOM    968  HG3 GLU A  64       5.902   9.457   6.455  1.00 96.66           H  
ATOM    969  CD  GLU A  64       6.801  11.333   5.919  1.00 96.66           C  
ATOM    970  OE1 GLU A  64       7.792  11.406   5.152  1.00 96.66           O  
ATOM    971  OE2 GLU A  64       5.860  12.164   5.910  1.00 96.66           O  
ATOM    972  N   VAL A  65       7.265   7.124   8.703  1.00 96.75           N  
ATOM    973  H   VAL A  65       6.446   6.913   8.151  1.00 96.75           H  
ATOM    974  CA  VAL A  65       8.342   6.127   8.749  1.00 96.75           C  
ATOM    975  HA  VAL A  65       9.186   6.551   9.291  1.00 96.75           H  
ATOM    976  C   VAL A  65       8.808   5.808   7.336  1.00 96.75           C  
ATOM    977  CB  VAL A  65       7.920   4.840   9.490  1.00 96.75           C  
ATOM    978  HB  VAL A  65       7.099   4.361   8.957  1.00 96.75           H  
ATOM    979  O   VAL A  65       7.998   5.530   6.455  1.00 96.75           O  
ATOM    980  CG1 VAL A  65       9.101   3.860   9.562  1.00 96.75           C  
ATOM    981 HG11 VAL A  65       9.994   4.382   9.908  1.00 96.75           H  
ATOM    982 HG12 VAL A  65       8.892   3.061  10.273  1.00 96.75           H  
ATOM    983 HG13 VAL A  65       9.293   3.422   8.583  1.00 96.75           H  
ATOM    984  CG2 VAL A  65       7.462   5.132  10.921  1.00 96.75           C  
ATOM    985 HG21 VAL A  65       8.251   5.638  11.478  1.00 96.75           H  
ATOM    986 HG22 VAL A  65       6.580   5.772  10.905  1.00 96.75           H  
ATOM    987 HG23 VAL A  65       7.201   4.208  11.438  1.00 96.75           H  
ATOM    988  N   GLU A  66      10.122   5.792   7.124  1.00 95.91           N  
ATOM    989  H   GLU A  66      10.736   6.008   7.897  1.00 95.91           H  
ATOM    990  CA  GLU A  66      10.740   5.325   5.884  1.00 95.91           C  
ATOM    991  HA  GLU A  66       9.968   5.226   5.121  1.00 95.91           H  
ATOM    992  C   GLU A  66      11.372   3.941   6.092  1.00 95.91           C  
ATOM    993  CB  GLU A  66      11.746   6.366   5.360  1.00 95.91           C  
ATOM    994  HB2 GLU A  66      11.254   7.338   5.314  1.00 95.91           H  
ATOM    995  HB3 GLU A  66      12.590   6.437   6.046  1.00 95.91           H  
ATOM    996  O   GLU A  66      12.145   3.723   7.025  1.00 95.91           O  
ATOM    997  CG  GLU A  66      12.257   6.012   3.954  1.00 95.91           C  
ATOM    998  HG2 GLU A  66      12.766   5.048   3.989  1.00 95.91           H  
ATOM    999  HG3 GLU A  66      11.404   5.904   3.284  1.00 95.91           H  
ATOM   1000  CD  GLU A  66      13.215   7.073   3.387  1.00 95.91           C  
ATOM   1001  OE1 GLU A  66      14.436   6.814   3.378  1.00 95.91           O  
ATOM   1002  OE2 GLU A  66      12.729   8.111   2.868  1.00 95.91           O  
ATOM   1003  N   VAL A  67      11.061   3.003   5.199  1.00 93.38           N  
ATOM   1004  H   VAL A  67      10.382   3.241   4.490  1.00 93.38           H  
ATOM   1005  CA  VAL A  67      11.647   1.660   5.148  1.00 93.38           C  
ATOM   1006  HA  VAL A  67      12.373   1.555   5.954  1.00 93.38           H  
ATOM   1007  C   VAL A  67      12.362   1.503   3.816  1.00 93.38           C  
ATOM   1008  CB  VAL A  67      10.582   0.562   5.318  1.00 93.38           C  
ATOM   1009  HB  VAL A  67       9.936   0.540   4.441  1.00 93.38           H  
ATOM   1010  O   VAL A  67      11.764   1.712   2.764  1.00 93.38           O  
ATOM   1011  CG1 VAL A  67      11.239  -0.817   5.475  1.00 93.38           C  
ATOM   1012 HG11 VAL A  67      10.464  -1.577   5.571  1.00 93.38           H  
ATOM   1013 HG12 VAL A  67      11.842  -1.055   4.599  1.00 93.38           H  
ATOM   1014 HG13 VAL A  67      11.872  -0.832   6.362  1.00 93.38           H  
ATOM   1015  CG2 VAL A  67       9.705   0.800   6.549  1.00 93.38           C  
ATOM   1016 HG21 VAL A  67       9.006  -0.028   6.663  1.00 93.38           H  
ATOM   1017 HG22 VAL A  67      10.326   0.892   7.441  1.00 93.38           H  
ATOM   1018 HG23 VAL A  67       9.124   1.714   6.425  1.00 93.38           H  
ATOM   1019  N   THR A  68      13.637   1.122   3.850  1.00 89.86           N  
ATOM   1020  H   THR A  68      14.059   0.909   4.743  1.00 89.86           H  
ATOM   1021  CA  THR A  68      14.426   0.878   2.637  1.00 89.86           C  
ATOM   1022  HA  THR A  68      13.883   1.259   1.772  1.00 89.86           H  
ATOM   1023  C   THR A  68      14.643  -0.617   2.430  1.00 89.86           C  
ATOM   1024  CB  THR A  68      15.760   1.632   2.673  1.00 89.86           C  
ATOM   1025  HB  THR A  68      16.345   1.310   3.534  1.00 89.86           H  
ATOM   1026  O   THR A  68      15.034  -1.320   3.360  1.00 89.86           O  
ATOM   1027  CG2 THR A  68      16.576   1.435   1.397  1.00 89.86           C  
ATOM   1028 HG21 THR A  68      15.958   1.674   0.531  1.00 89.86           H  
ATOM   1029 HG22 THR A  68      16.923   0.404   1.322  1.00 89.86           H  
ATOM   1030 HG23 THR A  68      17.445   2.092   1.415  1.00 89.86           H  
ATOM   1031  OG1 THR A  68      15.536   3.021   2.753  1.00 89.86           O  
ATOM   1032  HG1 THR A  68      14.974   3.216   3.506  1.00 89.86           H  
ATOM   1033  N   PHE A  69      14.432  -1.070   1.198  1.00 85.37           N  
ATOM   1034  H   PHE A  69      14.088  -0.413   0.513  1.00 85.37           H  
ATOM   1035  CA  PHE A  69      14.732  -2.413   0.706  1.00 85.37           C  
ATOM   1036  HA  PHE A  69      15.082  -3.048   1.520  1.00 85.37           H  
ATOM   1037  C   PHE A  69      15.825  -2.315  -0.354  1.00 85.37           C  
ATOM   1038  CB  PHE A  69      13.466  -3.037   0.107  1.00 85.37           C  
ATOM   1039  HB2 PHE A  69      13.105  -2.408  -0.707  1.00 85.37           H  
ATOM   1040  HB3 PHE A  69      13.722  -4.007  -0.319  1.00 85.37           H  
ATOM   1041  O   PHE A  69      15.802  -1.385  -1.161  1.00 85.37           O  
ATOM   1042  CG  PHE A  69      12.351  -3.223   1.110  1.00 85.37           C  
ATOM   1043  CD1 PHE A  69      12.171  -4.474   1.723  1.00 85.37           C  
ATOM   1044  HD1 PHE A  69      12.812  -5.299   1.449  1.00 85.37           H  
ATOM   1045  CD2 PHE A  69      11.510  -2.146   1.447  1.00 85.37           C  
ATOM   1046  HD2 PHE A  69      11.646  -1.184   0.975  1.00 85.37           H  
ATOM   1047  CE1 PHE A  69      11.158  -4.652   2.678  1.00 85.37           C  
ATOM   1048  HE1 PHE A  69      11.009  -5.623   3.126  1.00 85.37           H  
ATOM   1049  CE2 PHE A  69      10.513  -2.314   2.419  1.00 85.37           C  
ATOM   1050  HE2 PHE A  69       9.887  -1.479   2.695  1.00 85.37           H  
ATOM   1051  CZ  PHE A  69      10.344  -3.566   3.035  1.00 85.37           C  
ATOM   1052  HZ  PHE A  69       9.577  -3.698   3.784  1.00 85.37           H  
ATOM   1053  N   SER A  70      16.753  -3.268  -0.383  1.00 77.40           N  
ATOM   1054  H   SER A  70      16.683  -4.032   0.275  1.00 77.40           H  
ATOM   1055  CA  SER A  70      17.797  -3.337  -1.414  1.00 77.40           C  
ATOM   1056  HA  SER A  70      17.860  -2.390  -1.950  1.00 77.40           H  
ATOM   1057  C   SER A  70      17.463  -4.432  -2.426  1.00 77.40           C  
ATOM   1058  CB  SER A  70      19.171  -3.596  -0.790  1.00 77.40           C  
ATOM   1059  HB2 SER A  70      19.142  -4.529  -0.227  1.00 77.40           H  
ATOM   1060  HB3 SER A  70      19.908  -3.693  -1.587  1.00 77.40           H  
ATOM   1061  O   SER A  70      17.293  -5.593  -2.045  1.00 77.40           O  
ATOM   1062  OG  SER A  70      19.555  -2.534   0.069  1.00 77.40           O  
ATOM   1063  HG  SER A  70      20.430  -2.740   0.408  1.00 77.40           H  
ATOM   1064  N   ALA A  71      17.388  -4.090  -3.713  1.00 66.22           N  
ATOM   1065  H   ALA A  71      17.497  -3.126  -3.995  1.00 66.22           H  
ATOM   1066  CA  ALA A  71      17.169  -5.059  -4.781  1.00 66.22           C  
ATOM   1067  HA  ALA A  71      16.396  -5.759  -4.464  1.00 66.22           H  
ATOM   1068  C   ALA A  71      18.458  -5.846  -5.055  1.00 66.22           C  
ATOM   1069  CB  ALA A  71      16.654  -4.349  -6.040  1.00 66.22           C  
ATOM   1070  HB1 ALA A  71      16.342  -5.086  -6.780  1.00 66.22           H  
ATOM   1071  HB2 ALA A  71      17.441  -3.733  -6.476  1.00 66.22           H  
ATOM   1072  HB3 ALA A  71      15.807  -3.705  -5.802  1.00 66.22           H  
ATOM   1073  O   ALA A  71      19.287  -5.452  -5.868  1.00 66.22           O  
ATOM   1074  N   ASN A  72      18.629  -6.987  -4.386  1.00 60.59           N  
ATOM   1075  H   ASN A  72      18.003  -7.189  -3.619  1.00 60.59           H  
ATOM   1076  CA  ASN A  72      19.665  -7.953  -4.776  1.00 60.59           C  
ATOM   1077  HA  ASN A  72      20.575  -7.413  -5.040  1.00 60.59           H  
ATOM   1078  C   ASN A  72      19.255  -8.759  -6.027  1.00 60.59           C  
ATOM   1079  CB  ASN A  72      19.980  -8.873  -3.586  1.00 60.59           C  
ATOM   1080  HB2 ASN A  72      20.707  -9.621  -3.903  1.00 60.59           H  
ATOM   1081  HB3 ASN A  72      19.069  -9.390  -3.285  1.00 60.59           H  
ATOM   1082  O   ASN A  72      20.103  -9.367  -6.673  1.00 60.59           O  
ATOM   1083  CG  ASN A  72      20.573  -8.136  -2.399  1.00 60.59           C  
ATOM   1084  ND2 ASN A  72      20.175  -8.486  -1.199  1.00 60.59           N  
ATOM   1085 HD21 ASN A  72      20.549  -7.935  -0.440  1.00 60.59           H  
ATOM   1086 HD22 ASN A  72      19.435  -9.163  -1.079  1.00 60.59           H  
ATOM   1087  OD1 ASN A  72      21.404  -7.254  -2.508  1.00 60.59           O  
ATOM   1088  N   ASP A  73      17.956  -8.776  -6.349  1.00 58.57           N  
ATOM   1089  H   ASP A  73      17.330  -8.219  -5.785  1.00 58.57           H  
ATOM   1090  CA  ASP A  73      17.360  -9.424  -7.519  1.00 58.57           C  
ATOM   1091  HA  ASP A  73      18.130  -9.573  -8.276  1.00 58.57           H  
ATOM   1092  C   ASP A  73      16.223  -8.531  -8.058  1.00 58.57           C  
ATOM   1093  CB  ASP A  73      16.843 -10.816  -7.125  1.00 58.57           C  
ATOM   1094  HB2 ASP A  73      16.111 -10.709  -6.324  1.00 58.57           H  
ATOM   1095  HB3 ASP A  73      17.679 -11.393  -6.730  1.00 58.57           H  
ATOM   1096  O   ASP A  73      15.179  -8.407  -7.401  1.00 58.57           O  
ATOM   1097  CG  ASP A  73      16.204 -11.613  -8.271  1.00 58.57           C  
ATOM   1098  OD1 ASP A  73      15.893 -11.029  -9.335  1.00 58.57           O  
ATOM   1099  OD2 ASP A  73      15.962 -12.819  -8.023  1.00 58.57           O  
ATOM   1100  N   PRO A  74      16.403  -7.888  -9.223  1.00 57.22           N  
ATOM   1101  CA  PRO A  74      15.433  -6.935  -9.751  1.00 57.22           C  
ATOM   1102  HA  PRO A  74      15.237  -6.157  -9.014  1.00 57.22           H  
ATOM   1103  C   PRO A  74      14.089  -7.574 -10.140  1.00 57.22           C  
ATOM   1104  CB  PRO A  74      16.119  -6.301 -10.954  1.00 57.22           C  
ATOM   1105  HB2 PRO A  74      15.377  -6.146 -11.738  1.00 57.22           H  
ATOM   1106  HB3 PRO A  74      16.581  -5.357 -10.664  1.00 57.22           H  
ATOM   1107  O   PRO A  74      13.044  -6.939 -10.006  1.00 57.22           O  
ATOM   1108  CG  PRO A  74      17.191  -7.297 -11.387  1.00 57.22           C  
ATOM   1109  HG2 PRO A  74      16.754  -8.031 -12.064  1.00 57.22           H  
ATOM   1110  HG3 PRO A  74      18.041  -6.801 -11.854  1.00 57.22           H  
ATOM   1111  CD  PRO A  74      17.576  -7.977 -10.080  1.00 57.22           C  
ATOM   1112  HD2 PRO A  74      18.405  -7.443  -9.616  1.00 57.22           H  
ATOM   1113  HD3 PRO A  74      17.850  -9.012 -10.281  1.00 57.22           H  
ATOM   1114  N   HIS A  75      14.053  -8.855 -10.531  1.00 56.79           N  
ATOM   1115  H   HIS A  75      14.904  -9.399 -10.523  1.00 56.79           H  
ATOM   1116  CA  HIS A  75      12.789  -9.520 -10.885  1.00 56.79           C  
ATOM   1117  HA  HIS A  75      12.267  -8.911 -11.623  1.00 56.79           H  
ATOM   1118  C   HIS A  75      11.855  -9.674  -9.681  1.00 56.79           C  
ATOM   1119  CB  HIS A  75      13.069 -10.900 -11.487  1.00 56.79           C  
ATOM   1120  HB2 HIS A  75      13.721 -11.466 -10.822  1.00 56.79           H  
ATOM   1121  HB3 HIS A  75      12.128 -11.444 -11.572  1.00 56.79           H  
ATOM   1122  O   HIS A  75      10.630  -9.634  -9.816  1.00 56.79           O  
ATOM   1123  CG  HIS A  75      13.680 -10.837 -12.858  1.00 56.79           C  
ATOM   1124  CD2 HIS A  75      14.933 -11.257 -13.210  1.00 56.79           C  
ATOM   1125  HD2 HIS A  75      15.669 -11.682 -12.544  1.00 56.79           H  
ATOM   1126  ND1 HIS A  75      13.073 -10.354 -13.997  1.00 56.79           N  
ATOM   1127  HD1 HIS A  75      12.173  -9.901 -14.057  1.00 56.79           H  
ATOM   1128  CE1 HIS A  75      13.944 -10.478 -15.012  1.00 56.79           C  
ATOM   1129  HE1 HIS A  75      13.772 -10.149 -16.026  1.00 56.79           H  
ATOM   1130  NE2 HIS A  75      15.083 -11.042 -14.583  1.00 56.79           N  
ATOM   1131  N   LYS A  76      12.427  -9.834  -8.486  1.00 60.27           N  
ATOM   1132  H   LYS A  76      13.436  -9.836  -8.455  1.00 60.27           H  
ATOM   1133  CA  LYS A  76      11.674  -9.950  -7.231  1.00 60.27           C  
ATOM   1134  HA  LYS A  76      10.786 -10.558  -7.402  1.00 60.27           H  
ATOM   1135  C   LYS A  76      11.168  -8.599  -6.724  1.00 60.27           C  
ATOM   1136  CB  LYS A  76      12.568 -10.647  -6.205  1.00 60.27           C  
ATOM   1137  HB2 LYS A  76      12.064 -10.637  -5.239  1.00 60.27           H  
ATOM   1138  HB3 LYS A  76      13.513 -10.113  -6.111  1.00 60.27           H  
ATOM   1139  O   LYS A  76      10.218  -8.555  -5.942  1.00 60.27           O  
ATOM   1140  CG  LYS A  76      12.823 -12.109  -6.578  1.00 60.27           C  
ATOM   1141  HG2 LYS A  76      13.376 -12.160  -7.516  1.00 60.27           H  
ATOM   1142  HG3 LYS A  76      11.872 -12.627  -6.698  1.00 60.27           H  
ATOM   1143  CD  LYS A  76      13.631 -12.785  -5.472  1.00 60.27           C  
ATOM   1144  HD2 LYS A  76      14.554 -12.229  -5.309  1.00 60.27           H  
ATOM   1145  HD3 LYS A  76      13.049 -12.803  -4.550  1.00 60.27           H  
ATOM   1146  CE  LYS A  76      13.969 -14.210  -5.900  1.00 60.27           C  
ATOM   1147  HE2 LYS A  76      14.513 -14.164  -6.843  1.00 60.27           H  
ATOM   1148  HE3 LYS A  76      13.041 -14.761  -6.053  1.00 60.27           H  
ATOM   1149  NZ  LYS A  76      14.794 -14.866  -4.866  1.00 60.27           N  
ATOM   1150  HZ1 LYS A  76      14.316 -14.824  -3.977  1.00 60.27           H  
ATOM   1151  HZ2 LYS A  76      15.664 -14.364  -4.761  1.00 60.27           H  
ATOM   1152  HZ3 LYS A  76      14.975 -15.833  -5.096  1.00 60.27           H  
ATOM   1153  N   PHE A  77      11.766  -7.510  -7.193  1.00 66.43           N  
ATOM   1154  H   PHE A  77      12.523  -7.626  -7.852  1.00 66.43           H  
ATOM   1155  CA  PHE A  77      11.428  -6.145  -6.806  1.00 66.43           C  
ATOM   1156  HA  PHE A  77      11.247  -6.127  -5.731  1.00 66.43           H  
ATOM   1157  C   PHE A  77      10.151  -5.619  -7.475  1.00 66.43           C  
ATOM   1158  CB  PHE A  77      12.642  -5.266  -7.113  1.00 66.43           C  
ATOM   1159  HB2 PHE A  77      13.517  -5.884  -7.316  1.00 66.43           H  
ATOM   1160  HB3 PHE A  77      12.457  -4.683  -8.015  1.00 66.43           H  
ATOM   1161  O   PHE A  77       9.453  -4.787  -6.904  1.00 66.43           O  
ATOM   1162  CG  PHE A  77      13.010  -4.362  -5.969  1.00 66.43           C  
ATOM   1163  CD1 PHE A  77      13.000  -2.972  -6.151  1.00 66.43           C  
ATOM   1164  HD1 PHE A  77      12.697  -2.549  -7.097  1.00 66.43           H  
ATOM   1165  CD2 PHE A  77      13.464  -4.922  -4.760  1.00 66.43           C  
ATOM   1166  HD2 PHE A  77      13.493  -5.995  -4.640  1.00 66.43           H  
ATOM   1167  CE1 PHE A  77      13.524  -2.153  -5.144  1.00 66.43           C  
ATOM   1168  HE1 PHE A  77      13.653  -1.098  -5.337  1.00 66.43           H  
ATOM   1169  CE2 PHE A  77      13.909  -4.093  -3.721  1.00 66.43           C  
ATOM   1170  HE2 PHE A  77      14.275  -4.522  -2.800  1.00 66.43           H  
ATOM   1171  CZ  PHE A  77      13.960  -2.712  -3.928  1.00 66.43           C  
ATOM   1172  HZ  PHE A  77      14.405  -2.095  -3.161  1.00 66.43           H  
ATOM   1173  N   ASN A  78       9.774  -6.189  -8.624  1.00 65.68           N  
ATOM   1174  H   ASN A  78      10.450  -6.791  -9.072  1.00 65.68           H  
ATOM   1175  CA  ASN A  78       8.605  -5.780  -9.417  1.00 65.68           C  
ATOM   1176  HA  ASN A  78       8.565  -4.691  -9.417  1.00 65.68           H  
ATOM   1177  C   ASN A  78       7.247  -6.241  -8.881  1.00 65.68           C  
ATOM   1178  CB  ASN A  78       8.801  -6.268 -10.862  1.00 65.68           C  
ATOM   1179  HB2 ASN A  78       7.870  -6.185 -11.422  1.00 65.68           H  
ATOM   1180  HB3 ASN A  78       9.117  -7.311 -10.873  1.00 65.68           H  
ATOM   1181  O   ASN A  78       6.228  -6.074  -9.556  1.00 65.68           O  
ATOM   1182  CG  ASN A  78       9.816  -5.431 -11.588  1.00 65.68           C  
ATOM   1183  ND2 ASN A  78      10.038  -5.697 -12.844  1.00 65.68           N  
ATOM   1184 HD21 ASN A  78       9.507  -6.397 -13.341  1.00 65.68           H  
ATOM   1185 HD22 ASN A  78      10.752  -5.133 -13.284  1.00 65.68           H  
ATOM   1186  OD1 ASN A  78      10.391  -4.519 -11.043  1.00 65.68           O  
ATOM   1187  N   ARG A  79       7.215  -6.871  -7.705  1.00 77.40           N  
ATOM   1188  H   ARG A  79       8.083  -6.942  -7.194  1.00 77.40           H  
ATOM   1189  CA  ARG A  79       5.984  -7.411  -7.117  1.00 77.40           C  
ATOM   1190  HA  ARG A  79       5.132  -6.965  -7.631  1.00 77.40           H  
ATOM   1191  C   ARG A  79       5.829  -7.003  -5.652  1.00 77.40           C  
ATOM   1192  CB  ARG A  79       5.896  -8.930  -7.350  1.00 77.40           C  
ATOM   1193  HB2 ARG A  79       6.694  -9.423  -6.795  1.00 77.40           H  
ATOM   1194  HB3 ARG A  79       4.936  -9.288  -6.980  1.00 77.40           H  
ATOM   1195  O   ARG A  79       5.721  -7.893  -4.799  1.00 77.40           O  
ATOM   1196  CG  ARG A  79       6.022  -9.294  -8.837  1.00 77.40           C  
ATOM   1197  HG2 ARG A  79       5.263  -8.775  -9.422  1.00 77.40           H  
ATOM   1198  HG3 ARG A  79       7.004  -8.985  -9.197  1.00 77.40           H  
ATOM   1199  CD  ARG A  79       5.929 -10.802  -9.066  1.00 77.40           C  
ATOM   1200  HD2 ARG A  79       6.564 -11.040  -9.918  1.00 77.40           H  
ATOM   1201  HD3 ARG A  79       6.315 -11.329  -8.193  1.00 77.40           H  
ATOM   1202  NE  ARG A  79       4.557 -11.245  -9.376  1.00 77.40           N  
ATOM   1203  HE  ARG A  79       3.816 -10.559  -9.378  1.00 77.40           H  
ATOM   1204  NH1 ARG A  79       5.037 -13.459  -9.696  1.00 77.40           N  
ATOM   1205 HH11 ARG A  79       5.983 -13.267  -9.401  1.00 77.40           H  
ATOM   1206 HH12 ARG A  79       4.770 -14.359 -10.069  1.00 77.40           H  
ATOM   1207  NH2 ARG A  79       3.017 -12.670 -10.218  1.00 77.40           N  
ATOM   1208 HH21 ARG A  79       2.354 -11.915 -10.111  1.00 77.40           H  
ATOM   1209 HH22 ARG A  79       2.725 -13.553 -10.613  1.00 77.40           H  
ATOM   1210  CZ  ARG A  79       4.210 -12.454  -9.762  1.00 77.40           C  
ATOM   1211  N   PRO A  80       5.892  -5.700  -5.308  1.00 84.90           N  
ATOM   1212  CA  PRO A  80       5.777  -5.314  -3.918  1.00 84.90           C  
ATOM   1213  HA  PRO A  80       6.467  -5.907  -3.318  1.00 84.90           H  
ATOM   1214  C   PRO A  80       4.350  -5.568  -3.423  1.00 84.90           C  
ATOM   1215  CB  PRO A  80       6.219  -3.856  -3.850  1.00 84.90           C  
ATOM   1216  HB2 PRO A  80       7.304  -3.814  -3.765  1.00 84.90           H  
ATOM   1217  HB3 PRO A  80       5.747  -3.327  -3.022  1.00 84.90           H  
ATOM   1218  O   PRO A  80       3.353  -5.352  -4.118  1.00 84.90           O  
ATOM   1219  CG  PRO A  80       5.800  -3.307  -5.206  1.00 84.90           C  
ATOM   1220  HG2 PRO A  80       6.413  -2.457  -5.505  1.00 84.90           H  
ATOM   1221  HG3 PRO A  80       4.751  -3.018  -5.138  1.00 84.90           H  
ATOM   1222  CD  PRO A  80       5.992  -4.505  -6.147  1.00 84.90           C  
ATOM   1223  HD2 PRO A  80       6.989  -4.450  -6.584  1.00 84.90           H  
ATOM   1224  HD3 PRO A  80       5.244  -4.494  -6.939  1.00 84.90           H  
ATOM   1225  N   GLN A  81       4.269  -6.055  -2.194  1.00 90.34           N  
ATOM   1226  H   GLN A  81       5.129  -6.199  -1.684  1.00 90.34           H  
ATOM   1227  CA  GLN A  81       3.029  -6.356  -1.507  1.00 90.34           C  
ATOM   1228  HA  GLN A  81       2.188  -5.984  -2.093  1.00 90.34           H  
ATOM   1229  C   GLN A  81       3.019  -5.623  -0.172  1.00 90.34           C  
ATOM   1230  CB  GLN A  81       2.880  -7.879  -1.381  1.00 90.34           C  
ATOM   1231  HB2 GLN A  81       2.769  -8.292  -2.384  1.00 90.34           H  
ATOM   1232  HB3 GLN A  81       3.780  -8.300  -0.935  1.00 90.34           H  
ATOM   1233  O   GLN A  81       3.960  -5.710   0.614  1.00 90.34           O  
ATOM   1234  CG  GLN A  81       1.665  -8.279  -0.534  1.00 90.34           C  
ATOM   1235  HG2 GLN A  81       0.773  -7.793  -0.929  1.00 90.34           H  
ATOM   1236  HG3 GLN A  81       1.811  -7.934   0.490  1.00 90.34           H  
ATOM   1237  CD  GLN A  81       1.408  -9.782  -0.497  1.00 90.34           C  
ATOM   1238  NE2 GLN A  81       0.588 -10.214   0.431  1.00 90.34           N  
ATOM   1239 HE21 GLN A  81      -0.180 -10.745   0.043  1.00 90.34           H  
ATOM   1240 HE22 GLN A  81       0.243  -9.534   1.092  1.00 90.34           H  
ATOM   1241  OE1 GLN A  81       1.906 -10.573  -1.298  1.00 90.34           O  
ATOM   1242  N   PHE A  82       1.923  -4.935   0.097  1.00 92.63           N  
ATOM   1243  H   PHE A  82       1.194  -4.899  -0.601  1.00 92.63           H  
ATOM   1244  CA  PHE A  82       1.671  -4.222   1.334  1.00 92.63           C  
ATOM   1245  HA  PHE A  82       2.510  -4.360   2.015  1.00 92.63           H  
ATOM   1246  C   PHE A  82       0.422  -4.815   1.967  1.00 92.63           C  
ATOM   1247  CB  PHE A  82       1.524  -2.717   1.064  1.00 92.63           C  
ATOM   1248  HB2 PHE A  82       1.571  -2.182   2.013  1.00 92.63           H  
ATOM   1249  HB3 PHE A  82       0.539  -2.530   0.635  1.00 92.63           H  
ATOM   1250  O   PHE A  82      -0.566  -5.107   1.295  1.00 92.63           O  
ATOM   1251  CG  PHE A  82       2.573  -2.164   0.119  1.00 92.63           C  
ATOM   1252  CD1 PHE A  82       3.817  -1.737   0.612  1.00 92.63           C  
ATOM   1253  HD1 PHE A  82       4.005  -1.747   1.675  1.00 92.63           H  
ATOM   1254  CD2 PHE A  82       2.325  -2.142  -1.268  1.00 92.63           C  
ATOM   1255  HD2 PHE A  82       1.372  -2.473  -1.654  1.00 92.63           H  
ATOM   1256  CE1 PHE A  82       4.818  -1.313  -0.278  1.00 92.63           C  
ATOM   1257  HE1 PHE A  82       5.776  -0.988   0.099  1.00 92.63           H  
ATOM   1258  CE2 PHE A  82       3.328  -1.727  -2.158  1.00 92.63           C  
ATOM   1259  HE2 PHE A  82       3.143  -1.733  -3.222  1.00 92.63           H  
ATOM   1260  CZ  PHE A  82       4.579  -1.325  -1.662  1.00 92.63           C  
ATOM   1261  HZ  PHE A  82       5.362  -1.031  -2.345  1.00 92.63           H  
ATOM   1262  N   THR A  83       0.452  -5.007   3.271  1.00 94.50           N  
ATOM   1263  H   THR A  83       1.312  -4.828   3.770  1.00 94.50           H  
ATOM   1264  CA  THR A  83      -0.723  -5.352   4.059  1.00 94.50           C  
ATOM   1265  HA  THR A  83      -1.624  -5.237   3.455  1.00 94.50           H  
ATOM   1266  C   THR A  83      -0.802  -4.358   5.198  1.00 94.50           C  
ATOM   1267  CB  THR A  83      -0.665  -6.805   4.535  1.00 94.50           C  
ATOM   1268  HB  THR A  83       0.206  -6.958   5.172  1.00 94.50           H  
ATOM   1269  O   THR A  83       0.173  -4.173   5.922  1.00 94.50           O  
ATOM   1270  CG2 THR A  83      -1.908  -7.202   5.312  1.00 94.50           C  
ATOM   1271 HG21 THR A  83      -1.823  -8.245   5.617  1.00 94.50           H  
ATOM   1272 HG22 THR A  83      -2.789  -7.067   4.683  1.00 94.50           H  
ATOM   1273 HG23 THR A  83      -2.002  -6.595   6.212  1.00 94.50           H  
ATOM   1274  OG1 THR A  83      -0.562  -7.659   3.412  1.00 94.50           O  
ATOM   1275  HG1 THR A  83      -0.811  -7.129   2.652  1.00 94.50           H  
ATOM   1276  N   ILE A  84      -1.936  -3.679   5.310  1.00 93.28           N  
ATOM   1277  H   ILE A  84      -2.695  -3.893   4.679  1.00 93.28           H  
ATOM   1278  CA  ILE A  84      -2.192  -2.688   6.347  1.00 93.28           C  
ATOM   1279  HA  ILE A  84      -1.282  -2.521   6.922  1.00 93.28           H  
ATOM   1280  C   ILE A  84      -3.235  -3.259   7.286  1.00 93.28           C  
ATOM   1281  CB  ILE A  84      -2.619  -1.329   5.757  1.00 93.28           C  
ATOM   1282  HB  ILE A  84      -3.575  -1.443   5.247  1.00 93.28           H  
ATOM   1283  O   ILE A  84      -4.340  -3.605   6.863  1.00 93.28           O  
ATOM   1284  CG1 ILE A  84      -1.566  -0.881   4.719  1.00 93.28           C  
ATOM   1285 HG12 ILE A  84      -0.566  -1.028   5.127  1.00 93.28           H  
ATOM   1286 HG13 ILE A  84      -1.666  -1.506   3.832  1.00 93.28           H  
ATOM   1287  CG2 ILE A  84      -2.799  -0.309   6.901  1.00 93.28           C  
ATOM   1288 HG21 ILE A  84      -1.861  -0.179   7.440  1.00 93.28           H  
ATOM   1289 HG22 ILE A  84      -3.557  -0.654   7.604  1.00 93.28           H  
ATOM   1290 HG23 ILE A  84      -3.128   0.656   6.516  1.00 93.28           H  
ATOM   1291  CD1 ILE A  84      -1.683   0.574   4.277  1.00 93.28           C  
ATOM   1292 HD11 ILE A  84      -2.729   0.883   4.268  1.00 93.28           H  
ATOM   1293 HD12 ILE A  84      -1.137   1.206   4.977  1.00 93.28           H  
ATOM   1294 HD13 ILE A  84      -1.243   0.684   3.286  1.00 93.28           H  
ATOM   1295  N   GLU A  85      -2.865  -3.331   8.554  1.00 92.39           N  
ATOM   1296  H   GLU A  85      -1.934  -3.034   8.809  1.00 92.39           H  
ATOM   1297  CA  GLU A  85      -3.723  -3.730   9.654  1.00 92.39           C  
ATOM   1298  HA  GLU A  85      -4.689  -4.033   9.251  1.00 92.39           H  
ATOM   1299  C   GLU A  85      -3.944  -2.521  10.573  1.00 92.39           C  
ATOM   1300  CB  GLU A  85      -3.129  -4.946  10.386  1.00 92.39           C  
ATOM   1301  HB2 GLU A  85      -2.153  -4.683  10.792  1.00 92.39           H  
ATOM   1302  HB3 GLU A  85      -3.796  -5.205  11.208  1.00 92.39           H  
ATOM   1303  O   GLU A  85      -3.005  -1.794  10.909  1.00 92.39           O  
ATOM   1304  CG  GLU A  85      -2.979  -6.167   9.452  1.00 92.39           C  
ATOM   1305  HG2 GLU A  85      -3.947  -6.373   8.995  1.00 92.39           H  
ATOM   1306  HG3 GLU A  85      -2.283  -5.919   8.652  1.00 92.39           H  
ATOM   1307  CD  GLU A  85      -2.480  -7.446  10.147  1.00 92.39           C  
ATOM   1308  OE1 GLU A  85      -2.242  -8.435   9.408  1.00 92.39           O  
ATOM   1309  OE2 GLU A  85      -2.374  -7.459  11.392  1.00 92.39           O  
ATOM   1310  N   TRP A  86      -5.192  -2.259  10.966  1.00 87.31           N  
ATOM   1311  H   TRP A  86      -5.929  -2.887  10.680  1.00 87.31           H  
ATOM   1312  CA  TRP A  86      -5.539  -1.118  11.826  1.00 87.31           C  
ATOM   1313  HA  TRP A  86      -4.620  -0.667  12.199  1.00 87.31           H  
ATOM   1314  C   TRP A  86      -6.332  -1.547  13.061  1.00 87.31           C  
ATOM   1315  CB  TRP A  86      -6.272  -0.033  11.030  1.00 87.31           C  
ATOM   1316  HB2 TRP A  86      -6.336   0.868  11.641  1.00 87.31           H  
ATOM   1317  HB3 TRP A  86      -5.678   0.219  10.151  1.00 87.31           H  
ATOM   1318  O   TRP A  86      -6.927  -2.629  13.102  1.00 87.31           O  
ATOM   1319  CG  TRP A  86      -7.652  -0.396  10.584  1.00 87.31           C  
ATOM   1320  CD1 TRP A  86      -8.812  -0.066  11.197  1.00 87.31           C  
ATOM   1321  HD1 TRP A  86      -8.890   0.502  12.113  1.00 87.31           H  
ATOM   1322  CD2 TRP A  86      -8.027  -1.157   9.405  1.00 87.31           C  
ATOM   1323  CE2 TRP A  86      -9.450  -1.200   9.325  1.00 87.31           C  
ATOM   1324  CE3 TRP A  86      -7.294  -1.777   8.375  1.00 87.31           C  
ATOM   1325  HE3 TRP A  86      -6.215  -1.784   8.419  1.00 87.31           H  
ATOM   1326  NE1 TRP A  86      -9.878  -0.548  10.460  1.00 87.31           N  
ATOM   1327  HE1 TRP A  86     -10.845  -0.375  10.695  1.00 87.31           H  
ATOM   1328  CH2 TRP A  86      -9.348  -2.320   7.188  1.00 87.31           C  
ATOM   1329  HH2 TRP A  86      -9.834  -2.681   6.294  1.00 87.31           H  
ATOM   1330  CZ2 TRP A  86     -10.116  -1.773   8.233  1.00 87.31           C  
ATOM   1331  HZ2 TRP A  86     -11.193  -1.738   8.163  1.00 87.31           H  
ATOM   1332  CZ3 TRP A  86      -7.947  -2.359   7.283  1.00 87.31           C  
ATOM   1333  HZ3 TRP A  86      -7.346  -2.806   6.504  1.00 87.31           H  
ATOM   1334  N   GLY A  87      -6.330  -0.682  14.086  1.00 68.54           N  
ATOM   1335  H   GLY A  87      -5.816   0.178  13.965  1.00 68.54           H  
ATOM   1336  CA  GLY A  87      -6.965  -0.909  15.387  1.00 68.54           C  
ATOM   1337  HA2 GLY A  87      -6.944   0.019  15.959  1.00 68.54           H  
ATOM   1338  HA3 GLY A  87      -6.397  -1.662  15.934  1.00 68.54           H  
ATOM   1339  C   GLY A  87      -8.423  -1.358  15.266  1.00 68.54           C  
ATOM   1340  O   GLY A  87      -9.309  -0.548  15.013  1.00 68.54           O  
ATOM   1341  N   GLY A  88      -8.655  -2.662  15.439  1.00 69.11           N  
ATOM   1342  H   GLY A  88      -7.852  -3.249  15.618  1.00 69.11           H  
ATOM   1343  CA  GLY A  88      -9.935  -3.326  15.168  1.00 69.11           C  
ATOM   1344  HA2 GLY A  88     -10.435  -3.536  16.114  1.00 69.11           H  
ATOM   1345  HA3 GLY A  88     -10.575  -2.663  14.585  1.00 69.11           H  
ATOM   1346  C   GLY A  88      -9.814  -4.642  14.389  1.00 69.11           C  
ATOM   1347  O   GLY A  88     -10.815  -5.334  14.234  1.00 69.11           O  
ATOM   1348  N   GLY A  89      -8.612  -5.007  13.923  1.00 70.86           N  
ATOM   1349  H   GLY A  89      -7.864  -4.328  13.941  1.00 70.86           H  
ATOM   1350  CA  GLY A  89      -8.360  -6.268  13.207  1.00 70.86           C  
ATOM   1351  HA2 GLY A  89      -8.906  -7.079  13.688  1.00 70.86           H  
ATOM   1352  HA3 GLY A  89      -7.294  -6.492  13.251  1.00 70.86           H  
ATOM   1353  C   GLY A  89      -8.765  -6.232  11.732  1.00 70.86           C  
ATOM   1354  O   GLY A  89      -8.852  -7.277  11.092  1.00 70.86           O  
ATOM   1355  N   GLY A  90      -9.029  -5.041  11.192  1.00 84.56           N  
ATOM   1356  H   GLY A  90      -8.876  -4.214  11.752  1.00 84.56           H  
ATOM   1357  CA  GLY A  90      -9.244  -4.871   9.764  1.00 84.56           C  
ATOM   1358  HA2 GLY A  90      -9.952  -5.622   9.415  1.00 84.56           H  
ATOM   1359  HA3 GLY A  90      -9.654  -3.880   9.572  1.00 84.56           H  
ATOM   1360  C   GLY A  90      -7.931  -5.023   9.006  1.00 84.56           C  
ATOM   1361  O   GLY A  90      -6.896  -4.544   9.469  1.00 84.56           O  
ATOM   1362  N   ARG A  91      -7.982  -5.693   7.852  1.00 93.57           N  
ATOM   1363  H   ARG A  91      -8.870  -6.082   7.564  1.00 93.57           H  
ATOM   1364  CA  ARG A  91      -6.833  -5.941   6.981  1.00 93.57           C  
ATOM   1365  HA  ARG A  91      -5.986  -5.353   7.333  1.00 93.57           H  
ATOM   1366  C   ARG A  91      -7.146  -5.505   5.554  1.00 93.57           C  
ATOM   1367  CB  ARG A  91      -6.447  -7.426   7.085  1.00 93.57           C  
ATOM   1368  HB2 ARG A  91      -7.327  -8.043   6.904  1.00 93.57           H  
ATOM   1369  HB3 ARG A  91      -6.092  -7.625   8.096  1.00 93.57           H  
ATOM   1370  O   ARG A  91      -8.148  -5.925   4.982  1.00 93.57           O  
ATOM   1371  CG  ARG A  91      -5.350  -7.805   6.084  1.00 93.57           C  
ATOM   1372  HG2 ARG A  91      -4.490  -7.155   6.245  1.00 93.57           H  
ATOM   1373  HG3 ARG A  91      -5.724  -7.665   5.070  1.00 93.57           H  
ATOM   1374  CD  ARG A  91      -4.924  -9.264   6.241  1.00 93.57           C  
ATOM   1375  HD2 ARG A  91      -4.334  -9.357   7.153  1.00 93.57           H  
ATOM   1376  HD3 ARG A  91      -5.818  -9.881   6.325  1.00 93.57           H  
ATOM   1377  NE  ARG A  91      -4.145  -9.712   5.068  1.00 93.57           N  
ATOM   1378  HE  ARG A  91      -4.154  -9.111   4.257  1.00 93.57           H  
ATOM   1379  NH1 ARG A  91      -3.588 -11.770   5.872  1.00 93.57           N  
ATOM   1380 HH11 ARG A  91      -3.161 -12.678   5.756  1.00 93.57           H  
ATOM   1381 HH12 ARG A  91      -4.005 -11.480   6.745  1.00 93.57           H  
ATOM   1382  NH2 ARG A  91      -2.986 -11.199   3.788  1.00 93.57           N  
ATOM   1383 HH21 ARG A  91      -3.100 -10.614   2.972  1.00 93.57           H  
ATOM   1384 HH22 ARG A  91      -2.625 -12.128   3.626  1.00 93.57           H  
ATOM   1385  CZ  ARG A  91      -3.573 -10.886   4.911  1.00 93.57           C  
ATOM   1386  N   VAL A  92      -6.260  -4.703   4.970  1.00 94.62           N  
ATOM   1387  H   VAL A  92      -5.486  -4.374   5.530  1.00 94.62           H  
ATOM   1388  CA  VAL A  92      -6.282  -4.338   3.546  1.00 94.62           C  
ATOM   1389  HA  VAL A  92      -7.074  -4.894   3.044  1.00 94.62           H  
ATOM   1390  C   VAL A  92      -4.964  -4.746   2.917  1.00 94.62           C  
ATOM   1391  CB  VAL A  92      -6.570  -2.842   3.336  1.00 94.62           C  
ATOM   1392  HB  VAL A  92      -5.921  -2.253   3.984  1.00 94.62           H  
ATOM   1393  O   VAL A  92      -3.893  -4.384   3.403  1.00 94.62           O  
ATOM   1394  CG1 VAL A  92      -6.370  -2.384   1.883  1.00 94.62           C  
ATOM   1395 HG11 VAL A  92      -5.316  -2.444   1.609  1.00 94.62           H  
ATOM   1396 HG12 VAL A  92      -6.952  -3.010   1.207  1.00 94.62           H  
ATOM   1397 HG13 VAL A  92      -6.688  -1.347   1.773  1.00 94.62           H  
ATOM   1398  CG2 VAL A  92      -8.028  -2.538   3.677  1.00 94.62           C  
ATOM   1399 HG21 VAL A  92      -8.164  -1.457   3.713  1.00 94.62           H  
ATOM   1400 HG22 VAL A  92      -8.684  -2.970   2.921  1.00 94.62           H  
ATOM   1401 HG23 VAL A  92      -8.314  -2.979   4.632  1.00 94.62           H  
ATOM   1402  N   GLU A  93      -5.036  -5.501   1.830  1.00 96.31           N  
ATOM   1403  H   GLU A  93      -5.951  -5.727   1.466  1.00 96.31           H  
ATOM   1404  CA  GLU A  93      -3.879  -5.910   1.046  1.00 96.31           C  
ATOM   1405  HA  GLU A  93      -2.973  -5.685   1.609  1.00 96.31           H  
ATOM   1406  C   GLU A  93      -3.821  -5.116  -0.259  1.00 96.31           C  
ATOM   1407  CB  GLU A  93      -3.909  -7.431   0.844  1.00 96.31           C  
ATOM   1408  HB2 GLU A  93      -4.782  -7.704   0.252  1.00 96.31           H  
ATOM   1409  HB3 GLU A  93      -4.000  -7.888   1.829  1.00 96.31           H  
ATOM   1410  O   GLU A  93      -4.806  -5.020  -0.988  1.00 96.31           O  
ATOM   1411  CG  GLU A  93      -2.647  -7.977   0.157  1.00 96.31           C  
ATOM   1412  HG2 GLU A  93      -2.609  -7.608  -0.868  1.00 96.31           H  
ATOM   1413  HG3 GLU A  93      -1.771  -7.597   0.683  1.00 96.31           H  
ATOM   1414  CD  GLU A  93      -2.579  -9.515   0.157  1.00 96.31           C  
ATOM   1415  OE1 GLU A  93      -1.850 -10.070  -0.701  1.00 96.31           O  
ATOM   1416  OE2 GLU A  93      -3.103 -10.149   1.105  1.00 96.31           O  
ATOM   1417  N   VAL A  94      -2.646  -4.559  -0.548  1.00 94.91           N  
ATOM   1418  H   VAL A  94      -1.891  -4.688   0.111  1.00 94.91           H  
ATOM   1419  CA  VAL A  94      -2.309  -3.913  -1.816  1.00 94.91           C  
ATOM   1420  HA  VAL A  94      -3.160  -3.973  -2.494  1.00 94.91           H  
ATOM   1421  C   VAL A  94      -1.142  -4.677  -2.418  1.00 94.91           C  
ATOM   1422  CB  VAL A  94      -1.951  -2.425  -1.629  1.00 94.91           C  
ATOM   1423  HB  VAL A  94      -1.059  -2.342  -1.008  1.00 94.91           H  
ATOM   1424  O   VAL A  94      -0.044  -4.682  -1.861  1.00 94.91           O  
ATOM   1425  CG1 VAL A  94      -1.659  -1.751  -2.977  1.00 94.91           C  
ATOM   1426 HG11 VAL A  94      -1.413  -0.701  -2.819  1.00 94.91           H  
ATOM   1427 HG12 VAL A  94      -0.807  -2.225  -3.465  1.00 94.91           H  
ATOM   1428 HG13 VAL A  94      -2.530  -1.820  -3.628  1.00 94.91           H  
ATOM   1429  CG2 VAL A  94      -3.078  -1.656  -0.933  1.00 94.91           C  
ATOM   1430 HG21 VAL A  94      -2.862  -0.588  -0.950  1.00 94.91           H  
ATOM   1431 HG22 VAL A  94      -3.162  -1.981   0.104  1.00 94.91           H  
ATOM   1432 HG23 VAL A  94      -4.027  -1.843  -1.435  1.00 94.91           H  
ATOM   1433  N   ARG A  95      -1.350  -5.317  -3.564  1.00 93.52           N  
ATOM   1434  H   ARG A  95      -2.279  -5.281  -3.960  1.00 93.52           H  
ATOM   1435  CA  ARG A  95      -0.277  -5.936  -4.347  1.00 93.52           C  
ATOM   1436  HA  ARG A  95       0.665  -5.858  -3.804  1.00 93.52           H  
ATOM   1437  C   ARG A  95      -0.100  -5.160  -5.640  1.00 93.52           C  
ATOM   1438  CB  ARG A  95      -0.570  -7.427  -4.560  1.00 93.52           C  
ATOM   1439  HB2 ARG A  95      -0.594  -7.925  -3.591  1.00 93.52           H  
ATOM   1440  HB3 ARG A  95      -1.546  -7.541  -5.032  1.00 93.52           H  
ATOM   1441  O   ARG A  95      -1.066  -4.942  -6.363  1.00 93.52           O  
ATOM   1442  CG  ARG A  95       0.501  -8.085  -5.446  1.00 93.52           C  
ATOM   1443  HG2 ARG A  95       0.491  -7.603  -6.424  1.00 93.52           H  
ATOM   1444  HG3 ARG A  95       1.490  -7.946  -5.010  1.00 93.52           H  
ATOM   1445  CD  ARG A  95       0.236  -9.574  -5.678  1.00 93.52           C  
ATOM   1446  HD2 ARG A  95      -0.833  -9.725  -5.825  1.00 93.52           H  
ATOM   1447  HD3 ARG A  95       0.753  -9.865  -6.592  1.00 93.52           H  
ATOM   1448  NE  ARG A  95       0.736 -10.408  -4.569  1.00 93.52           N  
ATOM   1449  HE  ARG A  95       1.275  -9.945  -3.852  1.00 93.52           H  
ATOM   1450  NH1 ARG A  95      -0.212 -12.378  -5.251  1.00 93.52           N  
ATOM   1451 HH11 ARG A  95      -0.446 -13.345  -5.078  1.00 93.52           H  
ATOM   1452 HH12 ARG A  95      -0.588 -11.877  -6.044  1.00 93.52           H  
ATOM   1453  NH2 ARG A  95       1.028 -12.318  -3.391  1.00 93.52           N  
ATOM   1454 HH21 ARG A  95       1.429 -11.747  -2.661  1.00 93.52           H  
ATOM   1455 HH22 ARG A  95       0.737 -13.261  -3.175  1.00 93.52           H  
ATOM   1456  CZ  ARG A  95       0.518 -11.697  -4.412  1.00 93.52           C  
ATOM   1457  N   VAL A  96       1.136  -4.786  -5.936  1.00 88.23           N  
ATOM   1458  H   VAL A  96       1.888  -5.032  -5.309  1.00 88.23           H  
ATOM   1459  CA  VAL A  96       1.499  -4.120  -7.186  1.00 88.23           C  
ATOM   1460  HA  VAL A  96       0.597  -3.868  -7.744  1.00 88.23           H  
ATOM   1461  C   VAL A  96       2.323  -5.092  -8.013  1.00 88.23           C  
ATOM   1462  CB  VAL A  96       2.262  -2.815  -6.926  1.00 88.23           C  
ATOM   1463  HB  VAL A  96       3.245  -3.065  -6.528  1.00 88.23           H  
ATOM   1464  O   VAL A  96       3.215  -5.748  -7.485  1.00 88.23           O  
ATOM   1465  CG1 VAL A  96       2.467  -2.020  -8.214  1.00 88.23           C  
ATOM   1466 HG11 VAL A  96       3.066  -2.591  -8.923  1.00 88.23           H  
ATOM   1467 HG12 VAL A  96       1.501  -1.790  -8.663  1.00 88.23           H  
ATOM   1468 HG13 VAL A  96       2.995  -1.091  -8.000  1.00 88.23           H  
ATOM   1469  CG2 VAL A  96       1.536  -1.913  -5.917  1.00 88.23           C  
ATOM   1470 HG21 VAL A  96       2.108  -0.996  -5.776  1.00 88.23           H  
ATOM   1471 HG22 VAL A  96       1.458  -2.408  -4.949  1.00 88.23           H  
ATOM   1472 HG23 VAL A  96       0.537  -1.673  -6.280  1.00 88.23           H  
ATOM   1473  N   GLU A  97       2.015  -5.206  -9.295  1.00 84.11           N  
ATOM   1474  H   GLU A  97       1.230  -4.681  -9.653  1.00 84.11           H  
ATOM   1475  CA  GLU A  97       2.778  -5.998 -10.254  1.00 84.11           C  
ATOM   1476  HA  GLU A  97       3.726  -6.299  -9.809  1.00 84.11           H  
ATOM   1477  C   GLU A  97       3.086  -5.140 -11.477  1.00 84.11           C  
ATOM   1478  CB  GLU A  97       2.014  -7.271 -10.660  1.00 84.11           C  
ATOM   1479  HB2 GLU A  97       1.082  -6.995 -11.153  1.00 84.11           H  
ATOM   1480  HB3 GLU A  97       2.629  -7.825 -11.369  1.00 84.11           H  
ATOM   1481  O   GLU A  97       2.181  -4.538 -12.059  1.00 84.11           O  
ATOM   1482  CG  GLU A  97       1.701  -8.187  -9.467  1.00 84.11           C  
ATOM   1483  HG2 GLU A  97       2.618  -8.340  -8.898  1.00 84.11           H  
ATOM   1484  HG3 GLU A  97       0.976  -7.700  -8.815  1.00 84.11           H  
ATOM   1485  CD  GLU A  97       1.142  -9.553  -9.889  1.00 84.11           C  
ATOM   1486  OE1 GLU A  97       1.585 -10.564  -9.286  1.00 84.11           O  
ATOM   1487  OE2 GLU A  97       0.294  -9.640 -10.801  1.00 84.11           O  
ATOM   1488  N   PHE A  98       4.355  -5.102 -11.872  1.00 77.55           N  
ATOM   1489  H   PHE A  98       5.055  -5.581 -11.323  1.00 77.55           H  
ATOM   1490  CA  PHE A  98       4.794  -4.441 -13.099  1.00 77.55           C  
ATOM   1491  HA  PHE A  98       4.016  -3.757 -13.439  1.00 77.55           H  
ATOM   1492  C   PHE A  98       5.019  -5.478 -14.204  1.00 77.55           C  
ATOM   1493  CB  PHE A  98       6.040  -3.592 -12.819  1.00 77.55           C  
ATOM   1494  HB2 PHE A  98       6.352  -3.117 -13.749  1.00 77.55           H  
ATOM   1495  HB3 PHE A  98       6.853  -4.243 -12.497  1.00 77.55           H  
ATOM   1496  O   PHE A  98       5.712  -6.475 -13.995  1.00 77.55           O  
ATOM   1497  CG  PHE A  98       5.819  -2.513 -11.774  1.00 77.55           C  
ATOM   1498  CD1 PHE A  98       5.264  -1.274 -12.142  1.00 77.55           C  
ATOM   1499  HD1 PHE A  98       5.002  -1.082 -13.172  1.00 77.55           H  
ATOM   1500  CD2 PHE A  98       6.151  -2.751 -10.427  1.00 77.55           C  
ATOM   1501  HD2 PHE A  98       6.586  -3.697 -10.142  1.00 77.55           H  
ATOM   1502  CE1 PHE A  98       5.048  -0.286 -11.165  1.00 77.55           C  
ATOM   1503  HE1 PHE A  98       4.603   0.658 -11.443  1.00 77.55           H  
ATOM   1504  CE2 PHE A  98       5.935  -1.763  -9.452  1.00 77.55           C  
ATOM   1505  HE2 PHE A  98       6.203  -1.955  -8.423  1.00 77.55           H  
ATOM   1506  CZ  PHE A  98       5.388  -0.524  -9.823  1.00 77.55           C  
ATOM   1507  HZ  PHE A  98       5.228   0.246  -9.083  1.00 77.55           H  
ATOM   1508  N   GLU A  99       4.435  -5.242 -15.378  1.00 73.90           N  
ATOM   1509  H   GLU A  99       3.897  -4.394 -15.477  1.00 73.90           H  
ATOM   1510  CA  GLU A  99       4.586  -6.071 -16.577  1.00 73.90           C  
ATOM   1511  HA  GLU A  99       5.486  -6.679 -16.490  1.00 73.90           H  
ATOM   1512  C   GLU A  99       4.741  -5.148 -17.793  1.00 73.90           C  
ATOM   1513  CB  GLU A  99       3.377  -7.022 -16.715  1.00 73.90           C  
ATOM   1514  HB2 GLU A  99       2.474  -6.441 -16.898  1.00 73.90           H  
ATOM   1515  HB3 GLU A  99       3.247  -7.556 -15.773  1.00 73.90           H  
ATOM   1516  O   GLU A  99       3.752  -4.632 -18.313  1.00 73.90           O  
ATOM   1517  CG  GLU A  99       3.560  -8.061 -17.839  1.00 73.90           C  
ATOM   1518  HG2 GLU A  99       4.382  -8.725 -17.572  1.00 73.90           H  
ATOM   1519  HG3 GLU A  99       3.831  -7.545 -18.760  1.00 73.90           H  
ATOM   1520  CD  GLU A  99       2.290  -8.897 -18.091  1.00 73.90           C  
ATOM   1521  OE1 GLU A  99       2.020  -9.271 -19.251  1.00 73.90           O  
ATOM   1522  OE2 GLU A  99       1.509  -9.150 -17.141  1.00 73.90           O  
ATOM   1523  N   GLY A 100       5.987  -4.910 -18.217  1.00 71.83           N  
ATOM   1524  H   GLY A 100       6.766  -5.307 -17.711  1.00 71.83           H  
ATOM   1525  CA  GLY A 100       6.299  -3.978 -19.304  1.00 71.83           C  
ATOM   1526  HA2 GLY A 100       5.863  -4.347 -20.233  1.00 71.83           H  
ATOM   1527  HA3 GLY A 100       7.379  -3.911 -19.438  1.00 71.83           H  
ATOM   1528  C   GLY A 100       5.771  -2.567 -19.023  1.00 71.83           C  
ATOM   1529  O   GLY A 100       6.126  -1.948 -18.022  1.00 71.83           O  
ATOM   1530  N   ASP A 101       4.868  -2.093 -19.882  1.00 72.98           N  
ATOM   1531  H   ASP A 101       4.542  -2.700 -20.622  1.00 72.98           H  
ATOM   1532  CA  ASP A 101       4.227  -0.773 -19.829  1.00 72.98           C  
ATOM   1533  HA  ASP A 101       4.964  -0.055 -19.469  1.00 72.98           H  
ATOM   1534  C   ASP A 101       3.015  -0.698 -18.880  1.00 72.98           C  
ATOM   1535  CB  ASP A 101       3.835  -0.361 -21.260  1.00 72.98           C  
ATOM   1536  HB2 ASP A 101       4.699  -0.477 -21.915  1.00 72.98           H  
ATOM   1537  HB3 ASP A 101       3.571   0.696 -21.252  1.00 72.98           H  
ATOM   1538  O   ASP A 101       2.312   0.320 -18.820  1.00 72.98           O  
ATOM   1539  CG  ASP A 101       2.653  -1.160 -21.843  1.00 72.98           C  
ATOM   1540  OD1 ASP A 101       2.496  -2.363 -21.519  1.00 72.98           O  
ATOM   1541  OD2 ASP A 101       1.860  -0.576 -22.614  1.00 72.98           O  
ATOM   1542  N   LYS A 102       2.738  -1.775 -18.135  1.00 80.27           N  
ATOM   1543  H   LYS A 102       3.334  -2.583 -18.253  1.00 80.27           H  
ATOM   1544  CA  LYS A 102       1.572  -1.886 -17.256  1.00 80.27           C  
ATOM   1545  HA  LYS A 102       1.002  -0.959 -17.327  1.00 80.27           H  
ATOM   1546  C   LYS A 102       1.964  -2.047 -15.802  1.00 80.27           C  
ATOM   1547  CB  LYS A 102       0.663  -3.032 -17.713  1.00 80.27           C  
ATOM   1548  HB2 LYS A 102      -0.114  -3.205 -16.968  1.00 80.27           H  
ATOM   1549  HB3 LYS A 102       1.258  -3.940 -17.815  1.00 80.27           H  
ATOM   1550  O   LYS A 102       2.829  -2.844 -15.445  1.00 80.27           O  
ATOM   1551  CG  LYS A 102       0.002  -2.675 -19.045  1.00 80.27           C  
ATOM   1552  HG2 LYS A 102      -0.739  -1.892 -18.882  1.00 80.27           H  
ATOM   1553  HG3 LYS A 102       0.756  -2.289 -19.732  1.00 80.27           H  
ATOM   1554  CD  LYS A 102      -0.663  -3.888 -19.688  1.00 80.27           C  
ATOM   1555  HD2 LYS A 102       0.045  -4.716 -19.695  1.00 80.27           H  
ATOM   1556  HD3 LYS A 102      -1.563  -4.161 -19.135  1.00 80.27           H  
ATOM   1557  CE  LYS A 102      -0.994  -3.490 -21.125  1.00 80.27           C  
ATOM   1558  HE2 LYS A 102      -0.084  -3.087 -21.570  1.00 80.27           H  
ATOM   1559  HE3 LYS A 102      -1.732  -2.688 -21.121  1.00 80.27           H  
ATOM   1560  NZ  LYS A 102      -1.457  -4.652 -21.913  1.00 80.27           N  
ATOM   1561  HZ1 LYS A 102      -0.728  -5.350 -21.899  1.00 80.27           H  
ATOM   1562  HZ2 LYS A 102      -1.577  -4.361 -22.873  1.00 80.27           H  
ATOM   1563  HZ3 LYS A 102      -2.318  -5.026 -21.542  1.00 80.27           H  
ATOM   1564  N   MET A 103       1.206  -1.368 -14.952  1.00 85.24           N  
ATOM   1565  H   MET A 103       0.513  -0.746 -15.344  1.00 85.24           H  
ATOM   1566  CA  MET A 103       1.177  -1.611 -13.518  1.00 85.24           C  
ATOM   1567  HA  MET A 103       1.905  -2.381 -13.263  1.00 85.24           H  
ATOM   1568  C   MET A 103      -0.215  -2.109 -13.134  1.00 85.24           C  
ATOM   1569  CB  MET A 103       1.578  -0.338 -12.770  1.00 85.24           C  
ATOM   1570  HB2 MET A 103       0.839   0.441 -12.958  1.00 85.24           H  
ATOM   1571  HB3 MET A 103       2.547   0.001 -13.134  1.00 85.24           H  
ATOM   1572  O   MET A 103      -1.205  -1.385 -13.272  1.00 85.24           O  
ATOM   1573  CG  MET A 103       1.688  -0.597 -11.267  1.00 85.24           C  
ATOM   1574  HG2 MET A 103       0.788  -1.103 -10.916  1.00 85.24           H  
ATOM   1575  HG3 MET A 103       2.527  -1.272 -11.097  1.00 85.24           H  
ATOM   1576  SD  MET A 103       1.923   0.889 -10.258  1.00 85.24           S  
ATOM   1577  CE  MET A 103       0.259   1.548 -10.406  1.00 85.24           C  
ATOM   1578  HE1 MET A 103      -0.464   0.733 -10.371  1.00 85.24           H  
ATOM   1579  HE2 MET A 103       0.066   2.228  -9.576  1.00 85.24           H  
ATOM   1580  HE3 MET A 103       0.165   2.053 -11.367  1.00 85.24           H  
ATOM   1581  N   ARG A 104      -0.297  -3.343 -12.639  1.00 89.84           N  
ATOM   1582  H   ARG A 104       0.564  -3.858 -12.521  1.00 89.84           H  
ATOM   1583  CA  ARG A 104      -1.519  -3.909 -12.060  1.00 89.84           C  
ATOM   1584  HA  ARG A 104      -2.385  -3.363 -12.436  1.00 89.84           H  
ATOM   1585  C   ARG A 104      -1.488  -3.730 -10.550  1.00 89.84           C  
ATOM   1586  CB  ARG A 104      -1.696  -5.384 -12.446  1.00 89.84           C  
ATOM   1587  HB2 ARG A 104      -2.618  -5.744 -11.990  1.00 89.84           H  
ATOM   1588  HB3 ARG A 104      -0.868  -5.970 -12.046  1.00 89.84           H  
ATOM   1589  O   ARG A 104      -0.505  -4.074  -9.900  1.00 89.84           O  
ATOM   1590  CG  ARG A 104      -1.779  -5.599 -13.964  1.00 89.84           C  
ATOM   1591  HG2 ARG A 104      -0.792  -5.454 -14.403  1.00 89.84           H  
ATOM   1592  HG3 ARG A 104      -2.472  -4.880 -14.401  1.00 89.84           H  
ATOM   1593  CD  ARG A 104      -2.272  -7.020 -14.269  1.00 89.84           C  
ATOM   1594  HD2 ARG A 104      -3.308  -7.106 -13.940  1.00 89.84           H  
ATOM   1595  HD3 ARG A 104      -1.684  -7.726 -13.683  1.00 89.84           H  
ATOM   1596  NE  ARG A 104      -2.202  -7.326 -15.713  1.00 89.84           N  
ATOM   1597  HE  ARG A 104      -2.818  -6.792 -16.309  1.00 89.84           H  
ATOM   1598  NH1 ARG A 104      -0.657  -9.017 -15.598  1.00 89.84           N  
ATOM   1599 HH11 ARG A 104      -0.630  -8.934 -14.592  1.00 89.84           H  
ATOM   1600 HH12 ARG A 104       0.164  -9.359 -16.077  1.00 89.84           H  
ATOM   1601  NH2 ARG A 104      -1.254  -8.281 -17.577  1.00 89.84           N  
ATOM   1602 HH21 ARG A 104      -0.432  -8.785 -17.876  1.00 89.84           H  
ATOM   1603 HH22 ARG A 104      -1.708  -7.625 -18.197  1.00 89.84           H  
ATOM   1604  CZ  ARG A 104      -1.397  -8.205 -16.286  1.00 89.84           C  
ATOM   1605  N   VAL A 105      -2.569  -3.207  -9.992  1.00 92.97           N  
ATOM   1606  H   VAL A 105      -3.325  -2.928 -10.602  1.00 92.97           H  
ATOM   1607  CA  VAL A 105      -2.781  -3.057  -8.553  1.00 92.97           C  
ATOM   1608  HA  VAL A 105      -1.892  -3.388  -8.016  1.00 92.97           H  
ATOM   1609  C   VAL A 105      -3.951  -3.941  -8.167  1.00 92.97           C  
ATOM   1610  CB  VAL A 105      -3.052  -1.597  -8.152  1.00 92.97           C  
ATOM   1611  HB  VAL A 105      -3.990  -1.262  -8.595  1.00 92.97           H  
ATOM   1612  O   VAL A 105      -5.075  -3.698  -8.600  1.00 92.97           O  
ATOM   1613  CG1 VAL A 105      -3.154  -1.467  -6.628  1.00 92.97           C  
ATOM   1614 HG11 VAL A 105      -2.213  -1.758  -6.162  1.00 92.97           H  
ATOM   1615 HG12 VAL A 105      -3.393  -0.439  -6.357  1.00 92.97           H  
ATOM   1616 HG13 VAL A 105      -3.952  -2.105  -6.247  1.00 92.97           H  
ATOM   1617  CG2 VAL A 105      -1.937  -0.671  -8.644  1.00 92.97           C  
ATOM   1618 HG21 VAL A 105      -0.973  -1.002  -8.259  1.00 92.97           H  
ATOM   1619 HG22 VAL A 105      -2.131   0.352  -8.320  1.00 92.97           H  
ATOM   1620 HG23 VAL A 105      -1.919  -0.688  -9.734  1.00 92.97           H  
ATOM   1621  N   ARG A 106      -3.695  -4.956  -7.348  1.00 96.69           N  
ATOM   1622  H   ARG A 106      -2.746  -5.062  -7.019  1.00 96.69           H  
ATOM   1623  CA  ARG A 106      -4.736  -5.769  -6.719  1.00 96.69           C  
ATOM   1624  HA  ARG A 106      -5.671  -5.659  -7.267  1.00 96.69           H  
ATOM   1625  C   ARG A 106      -4.977  -5.265  -5.313  1.00 96.69           C  
ATOM   1626  CB  ARG A 106      -4.365  -7.251  -6.719  1.00 96.69           C  
ATOM   1627  HB2 ARG A 106      -5.118  -7.803  -6.156  1.00 96.69           H  
ATOM   1628  HB3 ARG A 106      -3.395  -7.389  -6.241  1.00 96.69           H  
ATOM   1629  O   ARG A 106      -4.033  -5.106  -4.538  1.00 96.69           O  
ATOM   1630  CG  ARG A 106      -4.321  -7.788  -8.146  1.00 96.69           C  
ATOM   1631  HG2 ARG A 106      -3.544  -7.276  -8.712  1.00 96.69           H  
ATOM   1632  HG3 ARG A 106      -5.286  -7.618  -8.624  1.00 96.69           H  
ATOM   1633  CD  ARG A 106      -4.032  -9.284  -8.136  1.00 96.69           C  
ATOM   1634  HD2 ARG A 106      -4.844  -9.804  -7.628  1.00 96.69           H  
ATOM   1635  HD3 ARG A 106      -3.091  -9.464  -7.614  1.00 96.69           H  
ATOM   1636  NE  ARG A 106      -3.939  -9.742  -9.521  1.00 96.69           N  
ATOM   1637  HE  ARG A 106      -4.366  -9.143 -10.214  1.00 96.69           H  
ATOM   1638  NH1 ARG A 106      -2.889 -11.743  -9.228  1.00 96.69           N  
ATOM   1639 HH11 ARG A 106      -2.464 -12.558  -9.648  1.00 96.69           H  
ATOM   1640 HH12 ARG A 106      -3.182 -11.699  -8.262  1.00 96.69           H  
ATOM   1641  NH2 ARG A 106      -3.238 -10.893 -11.290  1.00 96.69           N  
ATOM   1642 HH21 ARG A 106      -2.582 -11.524 -11.727  1.00 96.69           H  
ATOM   1643 HH22 ARG A 106      -3.682 -10.149 -11.808  1.00 96.69           H  
ATOM   1644  CZ  ARG A 106      -3.343 -10.798 -10.002  1.00 96.69           C  
ATOM   1645  N   LEU A 107      -6.239  -5.022  -5.009  1.00 97.60           N  
ATOM   1646  H   LEU A 107      -6.939  -5.194  -5.715  1.00 97.60           H  
ATOM   1647  CA  LEU A 107      -6.721  -4.561  -3.722  1.00 97.60           C  
ATOM   1648  HA  LEU A 107      -5.888  -4.389  -3.040  1.00 97.60           H  
ATOM   1649  C   LEU A 107      -7.631  -5.631  -3.146  1.00 97.60           C  
ATOM   1650  CB  LEU A 107      -7.509  -3.258  -3.903  1.00 97.60           C  
ATOM   1651  HB2 LEU A 107      -7.822  -2.921  -2.915  1.00 97.60           H  
ATOM   1652  HB3 LEU A 107      -8.405  -3.476  -4.485  1.00 97.60           H  
ATOM   1653  O   LEU A 107      -8.550  -6.068  -3.831  1.00 97.60           O  
ATOM   1654  CG  LEU A 107      -6.760  -2.114  -4.598  1.00 97.60           C  
ATOM   1655  HG  LEU A 107      -6.419  -2.425  -5.585  1.00 97.60           H  
ATOM   1656  CD1 LEU A 107      -7.732  -0.951  -4.775  1.00 97.60           C  
ATOM   1657 HD11 LEU A 107      -8.522  -1.242  -5.468  1.00 97.60           H  
ATOM   1658 HD12 LEU A 107      -7.215  -0.078  -5.174  1.00 97.60           H  
ATOM   1659 HD13 LEU A 107      -8.186  -0.690  -3.819  1.00 97.60           H  
ATOM   1660  CD2 LEU A 107      -5.556  -1.658  -3.778  1.00 97.60           C  
ATOM   1661 HD21 LEU A 107      -5.078  -0.807  -4.264  1.00 97.60           H  
ATOM   1662 HD22 LEU A 107      -5.881  -1.376  -2.776  1.00 97.60           H  
ATOM   1663 HD23 LEU A 107      -4.835  -2.472  -3.708  1.00 97.60           H  
ATOM   1664  N   ARG A 108      -7.415  -6.013  -1.893  1.00 97.44           N  
ATOM   1665  H   ARG A 108      -6.616  -5.632  -1.406  1.00 97.44           H  
ATOM   1666  CA  ARG A 108      -8.310  -6.918  -1.172  1.00 97.44           C  
ATOM   1667  HA  ARG A 108      -9.252  -7.001  -1.714  1.00 97.44           H  
ATOM   1668  C   ARG A 108      -8.634  -6.345   0.195  1.00 97.44           C  
ATOM   1669  CB  ARG A 108      -7.680  -8.312  -1.122  1.00 97.44           C  
ATOM   1670  HB2 ARG A 108      -7.556  -8.677  -2.142  1.00 97.44           H  
ATOM   1671  HB3 ARG A 108      -6.699  -8.251  -0.652  1.00 97.44           H  
ATOM   1672  O   ARG A 108      -7.730  -5.936   0.924  1.00 97.44           O  
ATOM   1673  CG  ARG A 108      -8.544  -9.298  -0.340  1.00 97.44           C  
ATOM   1674  HG2 ARG A 108      -8.585  -8.992   0.706  1.00 97.44           H  
ATOM   1675  HG3 ARG A 108      -9.554  -9.322  -0.749  1.00 97.44           H  
ATOM   1676  CD  ARG A 108      -7.934 -10.692  -0.421  1.00 97.44           C  
ATOM   1677  HD2 ARG A 108      -8.077 -11.087  -1.427  1.00 97.44           H  
ATOM   1678  HD3 ARG A 108      -6.868 -10.635  -0.200  1.00 97.44           H  
ATOM   1679  NE  ARG A 108      -8.583 -11.548   0.572  1.00 97.44           N  
ATOM   1680  HE  ARG A 108      -9.072 -11.080   1.322  1.00 97.44           H  
ATOM   1681  NH1 ARG A 108      -7.715 -13.555  -0.067  1.00 97.44           N  
ATOM   1682 HH11 ARG A 108      -7.679 -14.560   0.028  1.00 97.44           H  
ATOM   1683 HH12 ARG A 108      -7.359 -13.075  -0.882  1.00 97.44           H  
ATOM   1684  NH2 ARG A 108      -9.060 -13.376   1.742  1.00 97.44           N  
ATOM   1685 HH21 ARG A 108      -9.497 -12.701   2.352  1.00 97.44           H  
ATOM   1686 HH22 ARG A 108      -8.959 -14.348   1.998  1.00 97.44           H  
ATOM   1687  CZ  ARG A 108      -8.444 -12.834   0.738  1.00 97.44           C  
ATOM   1688  N   ASN A 109      -9.917  -6.325   0.535  1.00 96.09           N  
ATOM   1689  H   ASN A 109     -10.595  -6.687  -0.121  1.00 96.09           H  
ATOM   1690  CA  ASN A 109     -10.398  -5.851   1.825  1.00 96.09           C  
ATOM   1691  HA  ASN A 109      -9.585  -5.389   2.385  1.00 96.09           H  
ATOM   1692  C   ASN A 109     -10.916  -7.030   2.655  1.00 96.09           C  
ATOM   1693  CB  ASN A 109     -11.461  -4.775   1.579  1.00 96.09           C  
ATOM   1694  HB2 ASN A 109     -12.281  -5.216   1.012  1.00 96.09           H  
ATOM   1695  HB3 ASN A 109     -11.033  -3.955   1.002  1.00 96.09           H  
ATOM   1696  O   ASN A 109     -12.028  -7.503   2.451  1.00 96.09           O  
ATOM   1697  CG  ASN A 109     -12.021  -4.212   2.866  1.00 96.09           C  
ATOM   1698  ND2 ASN A 109     -13.078  -3.449   2.786  1.00 96.09           N  
ATOM   1699 HD21 ASN A 109     -13.444  -3.051   3.639  1.00 96.09           H  
ATOM   1700 HD22 ASN A 109     -13.448  -3.199   1.880  1.00 96.09           H  
ATOM   1701  OD1 ASN A 109     -11.498  -4.427   3.949  1.00 96.09           O  
ATOM   1702  N   ASP A 110     -10.120  -7.481   3.619  1.00 94.86           N  
ATOM   1703  H   ASP A 110      -9.249  -6.999   3.789  1.00 94.86           H  
ATOM   1704  CA  ASP A 110     -10.502  -8.520   4.581  1.00 94.86           C  
ATOM   1705  HA  ASP A 110     -11.305  -9.122   4.156  1.00 94.86           H  
ATOM   1706  C   ASP A 110     -11.059  -7.920   5.890  1.00 94.86           C  
ATOM   1707  CB  ASP A 110      -9.310  -9.458   4.833  1.00 94.86           C  
ATOM   1708  HB2 ASP A 110      -8.447  -8.858   5.123  1.00 94.86           H  
ATOM   1709  HB3 ASP A 110      -9.545 -10.127   5.661  1.00 94.86           H  
ATOM   1710  O   ASP A 110     -11.147  -8.605   6.909  1.00 94.86           O  
ATOM   1711  CG  ASP A 110      -8.931 -10.342   3.641  1.00 94.86           C  
ATOM   1712  OD1 ASP A 110      -9.817 -10.966   3.008  1.00 94.86           O  
ATOM   1713  OD2 ASP A 110      -7.718 -10.496   3.386  1.00 94.86           O  
ATOM   1714  N   SER A 111     -11.417  -6.633   5.902  1.00 91.72           N  
ATOM   1715  H   SER A 111     -11.356  -6.111   5.039  1.00 91.72           H  
ATOM   1716  CA  SER A 111     -12.044  -5.985   7.056  1.00 91.72           C  
ATOM   1717  HA  SER A 111     -11.739  -6.517   7.957  1.00 91.72           H  
ATOM   1718  C   SER A 111     -13.569  -6.023   7.016  1.00 91.72           C  
ATOM   1719  CB  SER A 111     -11.533  -4.563   7.200  1.00 91.72           C  
ATOM   1720  HB2 SER A 111     -10.464  -4.572   6.988  1.00 91.72           H  
ATOM   1721  HB3 SER A 111     -11.688  -4.234   8.228  1.00 91.72           H  
ATOM   1722  O   SER A 111     -14.182  -6.430   6.033  1.00 91.72           O  
ATOM   1723  OG  SER A 111     -12.207  -3.669   6.349  1.00 91.72           O  
ATOM   1724  HG  SER A 111     -12.010  -3.906   5.440  1.00 91.72           H  
ATOM   1725  N   SER A 112     -14.195  -5.586   8.110  1.00 91.77           N  
ATOM   1726  H   SER A 112     -13.650  -5.223   8.879  1.00 91.77           H  
ATOM   1727  CA  SER A 112     -15.651  -5.535   8.258  1.00 91.77           C  
ATOM   1728  HA  SER A 112     -16.086  -6.387   7.733  1.00 91.77           H  
ATOM   1729  C   SER A 112     -16.304  -4.280   7.671  1.00 91.77           C  
ATOM   1730  CB  SER A 112     -16.010  -5.663   9.739  1.00 91.77           C  
ATOM   1731  HB2 SER A 112     -15.700  -6.644  10.098  1.00 91.77           H  
ATOM   1732  HB3 SER A 112     -17.089  -5.569   9.864  1.00 91.77           H  
ATOM   1733  O   SER A 112     -17.533  -4.216   7.625  1.00 91.77           O  
ATOM   1734  OG  SER A 112     -15.349  -4.662  10.493  1.00 91.77           O  
ATOM   1735  HG  SER A 112     -15.648  -4.704  11.404  1.00 91.77           H  
ATOM   1736  N   THR A 113     -15.526  -3.290   7.225  1.00 91.64           N  
ATOM   1737  H   THR A 113     -14.523  -3.404   7.232  1.00 91.64           H  
ATOM   1738  CA  THR A 113     -16.039  -2.033   6.664  1.00 91.64           C  
ATOM   1739  HA  THR A 113     -17.124  -2.110   6.588  1.00 91.64           H  
ATOM   1740  C   THR A 113     -15.488  -1.787   5.260  1.00 91.64           C  
ATOM   1741  CB  THR A 113     -15.746  -0.824   7.568  1.00 91.64           C  
ATOM   1742  HB  THR A 113     -16.097   0.079   7.067  1.00 91.64           H  
ATOM   1743  O   THR A 113     -14.392  -2.246   4.938  1.00 91.64           O  
ATOM   1744  CG2 THR A 113     -16.461  -0.940   8.914  1.00 91.64           C  
ATOM   1745 HG21 THR A 113     -17.530  -1.075   8.753  1.00 91.64           H  
ATOM   1746 HG22 THR A 113     -16.069  -1.789   9.475  1.00 91.64           H  
ATOM   1747 HG23 THR A 113     -16.301  -0.027   9.488  1.00 91.64           H  
ATOM   1748  OG1 THR A 113     -14.372  -0.684   7.840  1.00 91.64           O  
ATOM   1749  HG1 THR A 113     -14.200   0.255   7.933  1.00 91.64           H  
ATOM   1750  N   PRO A 114     -16.228  -1.088   4.381  1.00 94.27           N  
ATOM   1751  CA  PRO A 114     -15.683  -0.648   3.103  1.00 94.27           C  
ATOM   1752  HA  PRO A 114     -15.410  -1.525   2.515  1.00 94.27           H  
ATOM   1753  C   PRO A 114     -14.452   0.241   3.295  1.00 94.27           C  
ATOM   1754  CB  PRO A 114     -16.811   0.106   2.392  1.00 94.27           C  
ATOM   1755  HB2 PRO A 114     -16.810  -0.087   1.320  1.00 94.27           H  
ATOM   1756  HB3 PRO A 114     -16.730   1.175   2.586  1.00 94.27           H  
ATOM   1757  O   PRO A 114     -14.371   1.013   4.255  1.00 94.27           O  
ATOM   1758  CG  PRO A 114     -18.076  -0.430   3.061  1.00 94.27           C  
ATOM   1759  HG2 PRO A 114     -18.891   0.292   3.021  1.00 94.27           H  
ATOM   1760  HG3 PRO A 114     -18.371  -1.367   2.587  1.00 94.27           H  
ATOM   1761  CD  PRO A 114     -17.623  -0.696   4.495  1.00 94.27           C  
ATOM   1762  HD2 PRO A 114     -18.237  -1.485   4.929  1.00 94.27           H  
ATOM   1763  HD3 PRO A 114     -17.697   0.218   5.084  1.00 94.27           H  
ATOM   1764  N   VAL A 115     -13.518   0.150   2.352  1.00 94.77           N  
ATOM   1765  H   VAL A 115     -13.649  -0.504   1.593  1.00 94.77           H  
ATOM   1766  CA  VAL A 115     -12.344   1.027   2.295  1.00 94.77           C  
ATOM   1767  HA  VAL A 115     -12.442   1.802   3.056  1.00 94.77           H  
ATOM   1768  C   VAL A 115     -12.291   1.744   0.961  1.00 94.77           C  
ATOM   1769  CB  VAL A 115     -11.032   0.278   2.590  1.00 94.77           C  
ATOM   1770  HB  VAL A 115     -10.223   1.009   2.601  1.00 94.77           H  
ATOM   1771  O   VAL A 115     -12.630   1.170  -0.074  1.00 94.77           O  
ATOM   1772  CG1 VAL A 115     -11.105  -0.360   3.981  1.00 94.77           C  
ATOM   1773 HG11 VAL A 115     -11.764  -1.228   3.973  1.00 94.77           H  
ATOM   1774 HG12 VAL A 115     -10.112  -0.665   4.312  1.00 94.77           H  
ATOM   1775 HG13 VAL A 115     -11.503   0.368   4.687  1.00 94.77           H  
ATOM   1776  CG2 VAL A 115     -10.689  -0.794   1.546  1.00 94.77           C  
ATOM   1777 HG21 VAL A 115      -9.749  -1.278   1.809  1.00 94.77           H  
ATOM   1778 HG22 VAL A 115     -11.483  -1.539   1.501  1.00 94.77           H  
ATOM   1779 HG23 VAL A 115     -10.569  -0.337   0.564  1.00 94.77           H  
ATOM   1780  N   GLU A 116     -11.844   2.991   0.978  1.00 96.62           N  
ATOM   1781  H   GLU A 116     -11.585   3.405   1.862  1.00 96.62           H  
ATOM   1782  CA  GLU A 116     -11.518   3.740  -0.227  1.00 96.62           C  
ATOM   1783  HA  GLU A 116     -11.948   3.243  -1.096  1.00 96.62           H  
ATOM   1784  C   GLU A 116     -10.005   3.757  -0.411  1.00 96.62           C  
ATOM   1785  CB  GLU A 116     -12.111   5.153  -0.186  1.00 96.62           C  
ATOM   1786  HB2 GLU A 116     -11.742   5.703  -1.052  1.00 96.62           H  
ATOM   1787  HB3 GLU A 116     -11.788   5.668   0.719  1.00 96.62           H  
ATOM   1788  O   GLU A 116      -9.247   4.136   0.481  1.00 96.62           O  
ATOM   1789  CG  GLU A 116     -13.643   5.115  -0.246  1.00 96.62           C  
ATOM   1790  HG2 GLU A 116     -14.036   4.698   0.681  1.00 96.62           H  
ATOM   1791  HG3 GLU A 116     -13.949   4.458  -1.061  1.00 96.62           H  
ATOM   1792  CD  GLU A 116     -14.219   6.516  -0.473  1.00 96.62           C  
ATOM   1793  OE1 GLU A 116     -14.701   6.756  -1.604  1.00 96.62           O  
ATOM   1794  OE2 GLU A 116     -14.175   7.332   0.472  1.00 96.62           O  
ATOM   1795  N   VAL A 117      -9.552   3.327  -1.585  1.00 96.70           N  
ATOM   1796  H   VAL A 117     -10.220   2.968  -2.252  1.00 96.70           H  
ATOM   1797  CA  VAL A 117      -8.143   3.350  -1.965  1.00 96.70           C  
ATOM   1798  HA  VAL A 117      -7.550   3.666  -1.107  1.00 96.70           H  
ATOM   1799  C   VAL A 117      -7.960   4.377  -3.069  1.00 96.70           C  
ATOM   1800  CB  VAL A 117      -7.629   1.959  -2.371  1.00 96.70           C  
ATOM   1801  HB  VAL A 117      -8.079   1.664  -3.319  1.00 96.70           H  
ATOM   1802  O   VAL A 117      -8.408   4.187  -4.201  1.00 96.70           O  
ATOM   1803  CG1 VAL A 117      -6.103   2.009  -2.538  1.00 96.70           C  
ATOM   1804 HG11 VAL A 117      -5.636   2.309  -1.600  1.00 96.70           H  
ATOM   1805 HG12 VAL A 117      -5.731   1.025  -2.824  1.00 96.70           H  
ATOM   1806 HG13 VAL A 117      -5.833   2.721  -3.318  1.00 96.70           H  
ATOM   1807  CG2 VAL A 117      -7.972   0.898  -1.314  1.00 96.70           C  
ATOM   1808 HG21 VAL A 117      -9.047   0.713  -1.318  1.00 96.70           H  
ATOM   1809 HG22 VAL A 117      -7.465  -0.041  -1.535  1.00 96.70           H  
ATOM   1810 HG23 VAL A 117      -7.682   1.247  -0.323  1.00 96.70           H  
ATOM   1811  N   HIS A 118      -7.277   5.469  -2.742  1.00 96.46           N  
ATOM   1812  H   HIS A 118      -6.981   5.565  -1.781  1.00 96.46           H  
ATOM   1813  CA  HIS A 118      -6.846   6.477  -3.703  1.00 96.46           C  
ATOM   1814  HA  HIS A 118      -7.540   6.487  -4.543  1.00 96.46           H  
ATOM   1815  C   HIS A 118      -5.456   6.107  -4.211  1.00 96.46           C  
ATOM   1816  CB  HIS A 118      -6.865   7.876  -3.081  1.00 96.46           C  
ATOM   1817  HB2 HIS A 118      -6.677   8.606  -3.868  1.00 96.46           H  
ATOM   1818  HB3 HIS A 118      -6.051   7.956  -2.360  1.00 96.46           H  
ATOM   1819  O   HIS A 118      -4.491   6.059  -3.450  1.00 96.46           O  
ATOM   1820  CG  HIS A 118      -8.151   8.242  -2.390  1.00 96.46           C  
ATOM   1821  CD2 HIS A 118      -8.438   8.036  -1.072  1.00 96.46           C  
ATOM   1822  HD2 HIS A 118      -7.810   7.560  -0.333  1.00 96.46           H  
ATOM   1823  ND1 HIS A 118      -9.224   8.898  -2.997  1.00 96.46           N  
ATOM   1824  CE1 HIS A 118     -10.136   9.071  -2.019  1.00 96.46           C  
ATOM   1825  HE1 HIS A 118     -11.096   9.552  -2.138  1.00 96.46           H  
ATOM   1826  NE2 HIS A 118      -9.687   8.575  -0.854  1.00 96.46           N  
ATOM   1827  HE2 HIS A 118     -10.150   8.673   0.038  1.00 96.46           H  
ATOM   1828  N   ILE A 119      -5.354   5.845  -5.506  1.00 95.00           N  
ATOM   1829  H   ILE A 119      -6.196   5.900  -6.061  1.00 95.00           H  
ATOM   1830  CA  ILE A 119      -4.129   5.449  -6.191  1.00 95.00           C  
ATOM   1831  HA  ILE A 119      -3.348   5.262  -5.454  1.00 95.00           H  
ATOM   1832  C   ILE A 119      -3.702   6.602  -7.094  1.00 95.00           C  
ATOM   1833  CB  ILE A 119      -4.338   4.155  -7.007  1.00 95.00           C  
ATOM   1834  HB  ILE A 119      -4.971   4.399  -7.860  1.00 95.00           H  
ATOM   1835  O   ILE A 119      -4.492   7.080  -7.911  1.00 95.00           O  
ATOM   1836  CG1 ILE A 119      -5.042   3.031  -6.212  1.00 95.00           C  
ATOM   1837 HG12 ILE A 119      -4.391   2.678  -5.413  1.00 95.00           H  
ATOM   1838 HG13 ILE A 119      -5.958   3.412  -5.760  1.00 95.00           H  
ATOM   1839  CG2 ILE A 119      -2.964   3.683  -7.519  1.00 95.00           C  
ATOM   1840 HG21 ILE A 119      -3.054   2.775  -8.115  1.00 95.00           H  
ATOM   1841 HG22 ILE A 119      -2.518   4.446  -8.157  1.00 95.00           H  
ATOM   1842 HG23 ILE A 119      -2.295   3.494  -6.680  1.00 95.00           H  
ATOM   1843  CD1 ILE A 119      -5.459   1.848  -7.093  1.00 95.00           C  
ATOM   1844 HD11 ILE A 119      -6.084   2.198  -7.915  1.00 95.00           H  
ATOM   1845 HD12 ILE A 119      -4.586   1.331  -7.493  1.00 95.00           H  
ATOM   1846 HD13 ILE A 119      -6.031   1.139  -6.496  1.00 95.00           H  
ATOM   1847  N   LYS A 120      -2.447   7.034  -6.980  1.00 92.05           N  
ATOM   1848  H   LYS A 120      -1.870   6.601  -6.273  1.00 92.05           H  
ATOM   1849  CA  LYS A 120      -1.829   8.022  -7.869  1.00 92.05           C  
ATOM   1850  HA  LYS A 120      -2.525   8.262  -8.673  1.00 92.05           H  
ATOM   1851  C   LYS A 120      -0.578   7.436  -8.514  1.00 92.05           C  
ATOM   1852  CB  LYS A 120      -1.545   9.309  -7.088  1.00 92.05           C  
ATOM   1853  HB2 LYS A 120      -0.879   9.075  -6.257  1.00 92.05           H  
ATOM   1854  HB3 LYS A 120      -2.480   9.696  -6.684  1.00 92.05           H  
ATOM   1855  O   LYS A 120       0.303   6.941  -7.814  1.00 92.05           O  
ATOM   1856  CG  LYS A 120      -0.894  10.376  -7.977  1.00 92.05           C  
ATOM   1857  HG2 LYS A 120      -0.003   9.966  -8.453  1.00 92.05           H  
ATOM   1858  HG3 LYS A 120      -1.592  10.682  -8.756  1.00 92.05           H  
ATOM   1859  CD  LYS A 120      -0.462  11.592  -7.158  1.00 92.05           C  
ATOM   1860  HD2 LYS A 120      -1.330  12.067  -6.703  1.00 92.05           H  
ATOM   1861  HD3 LYS A 120       0.225  11.261  -6.379  1.00 92.05           H  
ATOM   1862  CE  LYS A 120       0.252  12.556  -8.110  1.00 92.05           C  
ATOM   1863  HE2 LYS A 120      -0.470  12.990  -8.802  1.00 92.05           H  
ATOM   1864  HE3 LYS A 120       0.947  11.978  -8.719  1.00 92.05           H  
ATOM   1865  NZ  LYS A 120       0.996  13.602  -7.371  1.00 92.05           N  
ATOM   1866  HZ1 LYS A 120       1.482  14.193  -8.030  1.00 92.05           H  
ATOM   1867  HZ2 LYS A 120       0.382  14.154  -6.788  1.00 92.05           H  
ATOM   1868  HZ3 LYS A 120       1.687  13.157  -6.785  1.00 92.05           H  
ATOM   1869  N   VAL A 121      -0.493   7.548  -9.838  1.00 86.58           N  
ATOM   1870  H   VAL A 121      -1.263   7.986 -10.323  1.00 86.58           H  
ATOM   1871  CA  VAL A 121       0.593   7.014 -10.670  1.00 86.58           C  
ATOM   1872  HA  VAL A 121       1.472   6.815 -10.056  1.00 86.58           H  
ATOM   1873  C   VAL A 121       0.940   8.059 -11.723  1.00 86.58           C  
ATOM   1874  CB  VAL A 121       0.165   5.705 -11.353  1.00 86.58           C  
ATOM   1875  HB  VAL A 121      -0.602   5.913 -12.099  1.00 86.58           H  
ATOM   1876  O   VAL A 121       0.167   8.295 -12.650  1.00 86.58           O  
ATOM   1877  CG1 VAL A 121       1.358   5.044 -12.044  1.00 86.58           C  
ATOM   1878 HG11 VAL A 121       1.026   4.116 -12.509  1.00 86.58           H  
ATOM   1879 HG12 VAL A 121       1.754   5.694 -12.824  1.00 86.58           H  
ATOM   1880 HG13 VAL A 121       2.144   4.827 -11.320  1.00 86.58           H  
ATOM   1881  CG2 VAL A 121      -0.432   4.715 -10.356  1.00 86.58           C  
ATOM   1882 HG21 VAL A 121       0.310   4.427  -9.611  1.00 86.58           H  
ATOM   1883 HG22 VAL A 121      -0.809   3.856 -10.911  1.00 86.58           H  
ATOM   1884 HG23 VAL A 121      -1.305   5.148  -9.868  1.00 86.58           H  
ATOM   1885  N   GLY A 122       2.067   8.753 -11.547  1.00 82.60           N  
ATOM   1886  H   GLY A 122       2.715   8.460 -10.829  1.00 82.60           H  
ATOM   1887  CA  GLY A 122       2.353   9.970 -12.309  1.00 82.60           C  
ATOM   1888  HA2 GLY A 122       2.499   9.711 -13.357  1.00 82.60           H  
ATOM   1889  HA3 GLY A 122       3.268  10.433 -11.939  1.00 82.60           H  
ATOM   1890  C   GLY A 122       1.205  10.984 -12.184  1.00 82.60           C  
ATOM   1891  O   GLY A 122       0.888  11.445 -11.080  1.00 82.60           O  
ATOM   1892  N   ASP A 123       0.573  11.295 -13.317  1.00 83.96           N  
ATOM   1893  H   ASP A 123       0.930  10.912 -14.181  1.00 83.96           H  
ATOM   1894  CA  ASP A 123      -0.586  12.192 -13.413  1.00 83.96           C  
ATOM   1895  HA  ASP A 123      -0.537  12.923 -12.607  1.00 83.96           H  
ATOM   1896  C   ASP A 123      -1.941  11.471 -13.301  1.00 83.96           C  
ATOM   1897  CB  ASP A 123      -0.518  12.961 -14.738  1.00 83.96           C  
ATOM   1898  HB2 ASP A 123      -0.623  12.259 -15.565  1.00 83.96           H  
ATOM   1899  HB3 ASP A 123      -1.346  13.668 -14.786  1.00 83.96           H  
ATOM   1900  O   ASP A 123      -2.959  12.119 -13.044  1.00 83.96           O  
ATOM   1901  CG  ASP A 123       0.793  13.728 -14.872  1.00 83.96           C  
ATOM   1902  OD1 ASP A 123       1.015  14.631 -14.032  1.00 83.96           O  
ATOM   1903  OD2 ASP A 123       1.563  13.360 -15.789  1.00 83.96           O  
ATOM   1904  N   GLU A 124      -1.980  10.144 -13.470  1.00 88.11           N  
ATOM   1905  H   GLU A 124      -1.112   9.630 -13.522  1.00 88.11           H  
ATOM   1906  CA  GLU A 124      -3.219   9.373 -13.365  1.00 88.11           C  
ATOM   1907  HA  GLU A 124      -4.003   9.959 -13.846  1.00 88.11           H  
ATOM   1908  C   GLU A 124      -3.604   9.195 -11.892  1.00 88.11           C  
ATOM   1909  CB  GLU A 124      -3.134   8.031 -14.125  1.00 88.11           C  
ATOM   1910  HB2 GLU A 124      -2.701   8.220 -15.107  1.00 88.11           H  
ATOM   1911  HB3 GLU A 124      -2.486   7.345 -13.581  1.00 88.11           H  
ATOM   1912  O   GLU A 124      -2.771   8.901 -11.028  1.00 88.11           O  
ATOM   1913  CG  GLU A 124      -4.530   7.389 -14.316  1.00 88.11           C  
ATOM   1914  HG2 GLU A 124      -4.963   7.203 -13.333  1.00 88.11           H  
ATOM   1915  HG3 GLU A 124      -5.173   8.107 -14.824  1.00 88.11           H  
ATOM   1916  CD  GLU A 124      -4.540   6.065 -15.112  1.00 88.11           C  
ATOM   1917  OE1 GLU A 124      -5.556   5.323 -15.013  1.00 88.11           O  
ATOM   1918  OE2 GLU A 124      -3.534   5.765 -15.787  1.00 88.11           O  
ATOM   1919  N   LYS A 125      -4.893   9.376 -11.602  1.00 92.19           N  
ATOM   1920  H   LYS A 125      -5.527   9.578 -12.362  1.00 92.19           H  
ATOM   1921  CA  LYS A 125      -5.482   9.153 -10.281  1.00 92.19           C  
ATOM   1922  HA  LYS A 125      -4.764   8.628  -9.651  1.00 92.19           H  
ATOM   1923  C   LYS A 125      -6.717   8.282 -10.422  1.00 92.19           C  
ATOM   1924  CB  LYS A 125      -5.856  10.479  -9.610  1.00 92.19           C  
ATOM   1925  HB2 LYS A 125      -6.359  10.258  -8.668  1.00 92.19           H  
ATOM   1926  HB3 LYS A 125      -6.555  11.013 -10.254  1.00 92.19           H  
ATOM   1927  O   LYS A 125      -7.549   8.545 -11.288  1.00 92.19           O  
ATOM   1928  CG  LYS A 125      -4.643  11.370  -9.323  1.00 92.19           C  
ATOM   1929  HG2 LYS A 125      -4.127  11.606 -10.254  1.00 92.19           H  
ATOM   1930  HG3 LYS A 125      -3.961  10.851  -8.650  1.00 92.19           H  
ATOM   1931  CD  LYS A 125      -5.123  12.669  -8.671  1.00 92.19           C  
ATOM   1932  HD2 LYS A 125      -5.569  12.440  -7.703  1.00 92.19           H  
ATOM   1933  HD3 LYS A 125      -5.878  13.124  -9.313  1.00 92.19           H  
ATOM   1934  CE  LYS A 125      -3.956  13.639  -8.496  1.00 92.19           C  
ATOM   1935  HE2 LYS A 125      -3.225  13.184  -7.827  1.00 92.19           H  
ATOM   1936  HE3 LYS A 125      -3.488  13.785  -9.469  1.00 92.19           H  
ATOM   1937  NZ  LYS A 125      -4.442  14.933  -7.955  1.00 92.19           N  
ATOM   1938  HZ1 LYS A 125      -4.882  14.794  -7.056  1.00 92.19           H  
ATOM   1939  HZ2 LYS A 125      -5.134  15.318  -8.582  1.00 92.19           H  
ATOM   1940  HZ3 LYS A 125      -3.689  15.600  -7.868  1.00 92.19           H  
ATOM   1941  N   ARG A 126      -6.868   7.297  -9.540  1.00 95.23           N  
ATOM   1942  H   ARG A 126      -6.134   7.151  -8.861  1.00 95.23           H  
ATOM   1943  CA  ARG A 126      -8.105   6.524  -9.395  1.00 95.23           C  
ATOM   1944  HA  ARG A 126      -8.923   7.072  -9.864  1.00 95.23           H  
ATOM   1945  C   ARG A 126      -8.464   6.362  -7.933  1.00 95.23           C  
ATOM   1946  CB  ARG A 126      -7.996   5.152 -10.069  1.00 95.23           C  
ATOM   1947  HB2 ARG A 126      -8.918   4.607  -9.868  1.00 95.23           H  
ATOM   1948  HB3 ARG A 126      -7.167   4.589  -9.642  1.00 95.23           H  
ATOM   1949  O   ARG A 126      -7.588   6.130  -7.110  1.00 95.23           O  
ATOM   1950  CG  ARG A 126      -7.814   5.274 -11.586  1.00 95.23           C  
ATOM   1951  HG2 ARG A 126      -8.442   6.071 -11.983  1.00 95.23           H  
ATOM   1952  HG3 ARG A 126      -6.770   5.502 -11.802  1.00 95.23           H  
ATOM   1953  CD  ARG A 126      -8.219   3.966 -12.256  1.00 95.23           C  
ATOM   1954  HD2 ARG A 126      -9.306   3.910 -12.301  1.00 95.23           H  
ATOM   1955  HD3 ARG A 126      -7.844   3.138 -11.654  1.00 95.23           H  
ATOM   1956  NE  ARG A 126      -7.643   3.867 -13.600  1.00 95.23           N  
ATOM   1957  HE  ARG A 126      -6.936   4.537 -13.869  1.00 95.23           H  
ATOM   1958  NH1 ARG A 126      -8.675   1.927 -14.282  1.00 95.23           N  
ATOM   1959 HH11 ARG A 126      -9.300   1.974 -13.491  1.00 95.23           H  
ATOM   1960 HH12 ARG A 126      -8.762   1.224 -15.002  1.00 95.23           H  
ATOM   1961  NH2 ARG A 126      -6.985   2.837 -15.457  1.00 95.23           N  
ATOM   1962 HH21 ARG A 126      -6.648   1.943 -15.786  1.00 95.23           H  
ATOM   1963 HH22 ARG A 126      -6.347   3.616 -15.532  1.00 95.23           H  
ATOM   1964  CZ  ARG A 126      -7.785   2.873 -14.441  1.00 95.23           C  
ATOM   1965  N   THR A 127      -9.753   6.429  -7.646  1.00 96.75           N  
ATOM   1966  H   THR A 127     -10.415   6.603  -8.389  1.00 96.75           H  
ATOM   1967  CA  THR A 127     -10.312   6.079  -6.343  1.00 96.75           C  
ATOM   1968  HA  THR A 127      -9.512   5.864  -5.634  1.00 96.75           H  
ATOM   1969  C   THR A 127     -11.144   4.826  -6.528  1.00 96.75           C  
ATOM   1970  CB  THR A 127     -11.138   7.229  -5.760  1.00 96.75           C  
ATOM   1971  HB  THR A 127     -11.962   7.462  -6.436  1.00 96.75           H  
ATOM   1972  O   THR A 127     -11.954   4.754  -7.453  1.00 96.75           O  
ATOM   1973  CG2 THR A 127     -11.700   6.903  -4.379  1.00 96.75           C  
ATOM   1974 HG21 THR A 127     -12.435   6.101  -4.447  1.00 96.75           H  
ATOM   1975 HG22 THR A 127     -10.901   6.597  -3.703  1.00 96.75           H  
ATOM   1976 HG23 THR A 127     -12.201   7.778  -3.966  1.00 96.75           H  
ATOM   1977  OG1 THR A 127     -10.311   8.366  -5.643  1.00 96.75           O  
ATOM   1978  HG1 THR A 127     -10.059   8.449  -4.721  1.00 96.75           H  
ATOM   1979  N   VAL A 128     -10.906   3.829  -5.683  1.00 97.06           N  
ATOM   1980  H   VAL A 128     -10.188   3.945  -4.983  1.00 97.06           H  
ATOM   1981  CA  VAL A 128     -11.610   2.549  -5.721  1.00 97.06           C  
ATOM   1982  HA  VAL A 128     -12.453   2.613  -6.409  1.00 97.06           H  
ATOM   1983  C   VAL A 128     -12.156   2.251  -4.342  1.00 97.06           C  
ATOM   1984  CB  VAL A 128     -10.690   1.419  -6.210  1.00 97.06           C  
ATOM   1985  HB  VAL A 128      -9.842   1.311  -5.533  1.00 97.06           H  
ATOM   1986  O   VAL A 128     -11.398   2.167  -3.378  1.00 97.06           O  
ATOM   1987  CG1 VAL A 128     -11.430   0.080  -6.289  1.00 97.06           C  
ATOM   1988 HG11 VAL A 128     -11.800  -0.210  -5.306  1.00 97.06           H  
ATOM   1989 HG12 VAL A 128     -10.742  -0.697  -6.624  1.00 97.06           H  
ATOM   1990 HG13 VAL A 128     -12.271   0.147  -6.979  1.00 97.06           H  
ATOM   1991  CG2 VAL A 128     -10.163   1.751  -7.610  1.00 97.06           C  
ATOM   1992 HG21 VAL A 128      -9.759   0.844  -8.061  1.00 97.06           H  
ATOM   1993 HG22 VAL A 128     -10.976   2.111  -8.240  1.00 97.06           H  
ATOM   1994 HG23 VAL A 128      -9.382   2.509  -7.546  1.00 97.06           H  
ATOM   1995  N   THR A 129     -13.467   2.069  -4.256  1.00 97.39           N  
ATOM   1996  H   THR A 129     -14.045   2.198  -5.074  1.00 97.39           H  
ATOM   1997  CA  THR A 129     -14.103   1.500  -3.072  1.00 97.39           C  
ATOM   1998  HA  THR A 129     -13.589   1.859  -2.180  1.00 97.39           H  
ATOM   1999  C   THR A 129     -13.991  -0.018  -3.145  1.00 97.39           C  
ATOM   2000  CB  THR A 129     -15.571   1.924  -2.974  1.00 97.39           C  
ATOM   2001  HB  THR A 129     -16.134   1.444  -3.775  1.00 97.39           H  
ATOM   2002  O   THR A 129     -14.354  -0.607  -4.160  1.00 97.39           O  
ATOM   2003  CG2 THR A 129     -16.195   1.536  -1.635  1.00 97.39           C  
ATOM   2004 HG21 THR A 129     -16.255   0.451  -1.553  1.00 97.39           H  
ATOM   2005 HG22 THR A 129     -15.595   1.928  -0.814  1.00 97.39           H  
ATOM   2006 HG23 THR A 129     -17.203   1.945  -1.572  1.00 97.39           H  
ATOM   2007  OG1 THR A 129     -15.699   3.321  -3.133  1.00 97.39           O  
ATOM   2008  HG1 THR A 129     -15.310   3.775  -2.382  1.00 97.39           H  
ATOM   2009  N   VAL A 130     -13.490  -0.645  -2.082  1.00 97.12           N  
ATOM   2010  H   VAL A 130     -13.184  -0.082  -1.302  1.00 97.12           H  
ATOM   2011  CA  VAL A 130     -13.380  -2.104  -1.955  1.00 97.12           C  
ATOM   2012  HA  VAL A 130     -13.785  -2.579  -2.848  1.00 97.12           H  
ATOM   2013  C   VAL A 130     -14.227  -2.533  -0.763  1.00 97.12           C  
ATOM   2014  CB  VAL A 130     -11.912  -2.554  -1.811  1.00 97.12           C  
ATOM   2015  HB  VAL A 130     -11.532  -2.245  -0.837  1.00 97.12           H  
ATOM   2016  O   VAL A 130     -13.942  -2.177   0.386  1.00 97.12           O  
ATOM   2017  CG1 VAL A 130     -11.791  -4.077  -1.923  1.00 97.12           C  
ATOM   2018 HG11 VAL A 130     -12.126  -4.411  -2.905  1.00 97.12           H  
ATOM   2019 HG12 VAL A 130     -10.756  -4.387  -1.778  1.00 97.12           H  
ATOM   2020 HG13 VAL A 130     -12.410  -4.564  -1.169  1.00 97.12           H  
ATOM   2021  CG2 VAL A 130     -11.006  -1.942  -2.887  1.00 97.12           C  
ATOM   2022 HG21 VAL A 130      -9.993  -2.328  -2.770  1.00 97.12           H  
ATOM   2023 HG22 VAL A 130     -10.972  -0.857  -2.783  1.00 97.12           H  
ATOM   2024 HG23 VAL A 130     -11.382  -2.201  -3.877  1.00 97.12           H  
ATOM   2025  N   ASN A 131     -15.305  -3.262  -1.026  1.00 96.60           N  
ATOM   2026  H   ASN A 131     -15.467  -3.551  -1.981  1.00 96.60           H  
ATOM   2027  CA  ASN A 131     -16.237  -3.734  -0.006  1.00 96.60           C  
ATOM   2028  HA  ASN A 131     -16.461  -2.895   0.653  1.00 96.60           H  
ATOM   2029  C   ASN A 131     -15.627  -4.868   0.840  1.00 96.60           C  
ATOM   2030  CB  ASN A 131     -17.544  -4.171  -0.685  1.00 96.60           C  
ATOM   2031  HB2 ASN A 131     -18.232  -4.587   0.051  1.00 96.60           H  
ATOM   2032  HB3 ASN A 131     -17.332  -4.949  -1.419  1.00 96.60           H  
ATOM   2033  O   ASN A 131     -14.662  -5.504   0.417  1.00 96.60           O  
ATOM   2034  CG  ASN A 131     -18.241  -3.009  -1.359  1.00 96.60           C  
ATOM   2035  ND2 ASN A 131     -18.214  -2.951  -2.667  1.00 96.60           N  
ATOM   2036 HD21 ASN A 131     -18.578  -2.118  -3.106  1.00 96.60           H  
ATOM   2037 HD22 ASN A 131     -17.545  -3.532  -3.151  1.00 96.60           H  
ATOM   2038  OD1 ASN A 131     -18.792  -2.136  -0.706  1.00 96.60           O  
ATOM   2039  N   PRO A 132     -16.180  -5.157   2.032  1.00 95.91           N  
ATOM   2040  CA  PRO A 132     -15.773  -6.310   2.835  1.00 95.91           C  
ATOM   2041  HA  PRO A 132     -14.778  -6.125   3.239  1.00 95.91           H  
ATOM   2042  C   PRO A 132     -15.775  -7.624   2.039  1.00 95.91           C  
ATOM   2043  CB  PRO A 132     -16.784  -6.358   3.986  1.00 95.91           C  
ATOM   2044  HB2 PRO A 132     -17.685  -6.890   3.681  1.00 95.91           H  
ATOM   2045  HB3 PRO A 132     -16.369  -6.813   4.886  1.00 95.91           H  
ATOM   2046  O   PRO A 132     -16.788  -8.000   1.450  1.00 95.91           O  
ATOM   2047  CG  PRO A 132     -17.120  -4.885   4.186  1.00 95.91           C  
ATOM   2048  HG2 PRO A 132     -16.303  -4.400   4.720  1.00 95.91           H  
ATOM   2049  HG3 PRO A 132     -18.067  -4.745   4.708  1.00 95.91           H  
ATOM   2050  CD  PRO A 132     -17.175  -4.373   2.750  1.00 95.91           C  
ATOM   2051  HD2 PRO A 132     -16.942  -3.308   2.728  1.00 95.91           H  
ATOM   2052  HD3 PRO A 132     -18.164  -4.558   2.332  1.00 95.91           H  
ATOM   2053  N   GLY A 133     -14.643  -8.329   2.037  1.00 96.24           N  
ATOM   2054  H   GLY A 133     -13.830  -7.918   2.473  1.00 96.24           H  
ATOM   2055  CA  GLY A 133     -14.426  -9.579   1.304  1.00 96.24           C  
ATOM   2056  HA2 GLY A 133     -15.284 -10.235   1.454  1.00 96.24           H  
ATOM   2057  HA3 GLY A 133     -13.539 -10.066   1.710  1.00 96.24           H  
ATOM   2058  C   GLY A 133     -14.213  -9.420  -0.206  1.00 96.24           C  
ATOM   2059  O   GLY A 133     -14.056 -10.426  -0.896  1.00 96.24           O  
ATOM   2060  N   GLU A 134     -14.216  -8.193  -0.730  1.00 97.61           N  
ATOM   2061  H   GLU A 134     -14.318  -7.397  -0.116  1.00 97.61           H  
ATOM   2062  CA  GLU A 134     -14.019  -7.918  -2.152  1.00 97.61           C  
ATOM   2063  HA  GLU A 134     -14.477  -8.731  -2.716  1.00 97.61           H  
ATOM   2064  C   GLU A 134     -12.529  -7.882  -2.517  1.00 97.61           C  
ATOM   2065  CB  GLU A 134     -14.750  -6.622  -2.543  1.00 97.61           C  
ATOM   2066  HB2 GLU A 134     -15.763  -6.665  -2.142  1.00 97.61           H  
ATOM   2067  HB3 GLU A 134     -14.229  -5.775  -2.095  1.00 97.61           H  
ATOM   2068  O   GLU A 134     -11.676  -7.423  -1.748  1.00 97.61           O  
ATOM   2069  CG  GLU A 134     -14.842  -6.394  -4.060  1.00 97.61           C  
ATOM   2070  HG2 GLU A 134     -15.312  -7.268  -4.511  1.00 97.61           H  
ATOM   2071  HG3 GLU A 134     -13.835  -6.305  -4.469  1.00 97.61           H  
ATOM   2072  CD  GLU A 134     -15.642  -5.134  -4.436  1.00 97.61           C  
ATOM   2073  OE1 GLU A 134     -16.035  -5.023  -5.616  1.00 97.61           O  
ATOM   2074  OE2 GLU A 134     -15.906  -4.290  -3.544  1.00 97.61           O  
ATOM   2075  N   GLU A 135     -12.235  -8.343  -3.731  1.00 97.81           N  
ATOM   2076  H   GLU A 135     -12.991  -8.665  -4.318  1.00 97.81           H  
ATOM   2077  CA  GLU A 135     -10.952  -8.159  -4.397  1.00 97.81           C  
ATOM   2078  HA  GLU A 135     -10.321  -7.542  -3.757  1.00 97.81           H  
ATOM   2079  C   GLU A 135     -11.184  -7.413  -5.717  1.00 97.81           C  
ATOM   2080  CB  GLU A 135     -10.242  -9.511  -4.581  1.00 97.81           C  
ATOM   2081  HB2 GLU A 135     -10.824 -10.145  -5.251  1.00 97.81           H  
ATOM   2082  HB3 GLU A 135     -10.184  -9.999  -3.608  1.00 97.81           H  
ATOM   2083  O   GLU A 135     -12.011  -7.822  -6.533  1.00 97.81           O  
ATOM   2084  CG  GLU A 135      -8.818  -9.352  -5.140  1.00 97.81           C  
ATOM   2085  HG2 GLU A 135      -8.875  -8.926  -6.142  1.00 97.81           H  
ATOM   2086  HG3 GLU A 135      -8.268  -8.650  -4.513  1.00 97.81           H  
ATOM   2087  CD  GLU A 135      -8.037 -10.678  -5.183  1.00 97.81           C  
ATOM   2088  OE1 GLU A 135      -7.460 -10.989  -6.253  1.00 97.81           O  
ATOM   2089  OE2 GLU A 135      -7.946 -11.354  -4.128  1.00 97.81           O  
ATOM   2090  N   VAL A 136     -10.456  -6.315  -5.924  1.00 97.74           N  
ATOM   2091  H   VAL A 136      -9.771  -6.071  -5.223  1.00 97.74           H  
ATOM   2092  CA  VAL A 136     -10.536  -5.474  -7.124  1.00 97.74           C  
ATOM   2093  HA  VAL A 136     -11.193  -5.956  -7.848  1.00 97.74           H  
ATOM   2094  C   VAL A 136      -9.152  -5.355  -7.749  1.00 97.74           C  
ATOM   2095  CB  VAL A 136     -11.126  -4.080  -6.816  1.00 97.74           C  
ATOM   2096  HB  VAL A 136     -10.467  -3.552  -6.127  1.00 97.74           H  
ATOM   2097  O   VAL A 136      -8.167  -5.103  -7.057  1.00 97.74           O  
ATOM   2098  CG1 VAL A 136     -11.259  -3.245  -8.099  1.00 97.74           C  
ATOM   2099 HG11 VAL A 136     -11.813  -3.807  -8.851  1.00 97.74           H  
ATOM   2100 HG12 VAL A 136     -11.805  -2.325  -7.889  1.00 97.74           H  
ATOM   2101 HG13 VAL A 136     -10.275  -2.982  -8.487  1.00 97.74           H  
ATOM   2102  CG2 VAL A 136     -12.516  -4.173  -6.177  1.00 97.74           C  
ATOM   2103 HG21 VAL A 136     -12.933  -3.179  -6.016  1.00 97.74           H  
ATOM   2104 HG22 VAL A 136     -12.441  -4.663  -5.207  1.00 97.74           H  
ATOM   2105 HG23 VAL A 136     -13.193  -4.746  -6.810  1.00 97.74           H  
ATOM   2106  N   GLU A 137      -9.070  -5.485  -9.072  1.00 96.83           N  
ATOM   2107  H   GLU A 137      -9.915  -5.670  -9.592  1.00 96.83           H  
ATOM   2108  CA  GLU A 137      -7.849  -5.214  -9.832  1.00 96.83           C  
ATOM   2109  HA  GLU A 137      -7.027  -5.070  -9.131  1.00 96.83           H  
ATOM   2110  C   GLU A 137      -7.996  -3.919 -10.639  1.00 96.83           C  
ATOM   2111  CB  GLU A 137      -7.464  -6.420 -10.708  1.00 96.83           C  
ATOM   2112  HB2 GLU A 137      -7.456  -7.318 -10.090  1.00 96.83           H  
ATOM   2113  HB3 GLU A 137      -8.202  -6.548 -11.500  1.00 96.83           H  
ATOM   2114  O   GLU A 137      -8.986  -3.698 -11.339  1.00 96.83           O  
ATOM   2115  CG  GLU A 137      -6.067  -6.245 -11.330  1.00 96.83           C  
ATOM   2116  HG2 GLU A 137      -5.340  -6.089 -10.533  1.00 96.83           H  
ATOM   2117  HG3 GLU A 137      -6.060  -5.350 -11.952  1.00 96.83           H  
ATOM   2118  CD  GLU A 137      -5.638  -7.449 -12.184  1.00 96.83           C  
ATOM   2119  OE1 GLU A 137      -5.831  -7.385 -13.416  1.00 96.83           O  
ATOM   2120  OE2 GLU A 137      -5.024  -8.398 -11.631  1.00 96.83           O  
ATOM   2121  N   VAL A 138      -6.979  -3.065 -10.566  1.00 94.64           N  
ATOM   2122  H   VAL A 138      -6.219  -3.299  -9.944  1.00 94.64           H  
ATOM   2123  CA  VAL A 138      -6.873  -1.817 -11.320  1.00 94.64           C  
ATOM   2124  HA  VAL A 138      -7.736  -1.717 -11.978  1.00 94.64           H  
ATOM   2125  C   VAL A 138      -5.606  -1.870 -12.153  1.00 94.64           C  
ATOM   2126  CB  VAL A 138      -6.827  -0.598 -10.388  1.00 94.64           C  
ATOM   2127  HB  VAL A 138      -5.884  -0.595  -9.841  1.00 94.64           H  
ATOM   2128  O   VAL A 138      -4.520  -2.080 -11.623  1.00 94.64           O  
ATOM   2129  CG1 VAL A 138      -6.926   0.702 -11.194  1.00 94.64           C  
ATOM   2130 HG11 VAL A 138      -7.875   0.735 -11.729  1.00 94.64           H  
ATOM   2131 HG12 VAL A 138      -6.100   0.780 -11.901  1.00 94.64           H  
ATOM   2132 HG13 VAL A 138      -6.860   1.545 -10.505  1.00 94.64           H  
ATOM   2133  CG2 VAL A 138      -7.960  -0.594  -9.363  1.00 94.64           C  
ATOM   2134 HG21 VAL A 138      -8.929  -0.555  -9.860  1.00 94.64           H  
ATOM   2135 HG22 VAL A 138      -7.914  -1.485  -8.738  1.00 94.64           H  
ATOM   2136 HG23 VAL A 138      -7.822   0.268  -8.710  1.00 94.64           H  
ATOM   2137  N   THR A 139      -5.725  -1.647 -13.458  1.00 91.52           N  
ATOM   2138  H   THR A 139      -6.641  -1.465 -13.842  1.00 91.52           H  
ATOM   2139  CA  THR A 139      -4.561  -1.565 -14.347  1.00 91.52           C  
ATOM   2140  HA  THR A 139      -3.671  -1.906 -13.818  1.00 91.52           H  
ATOM   2141  C   THR A 139      -4.314  -0.125 -14.772  1.00 91.52           C  
ATOM   2142  CB  THR A 139      -4.708  -2.489 -15.560  1.00 91.52           C  
ATOM   2143  HB  THR A 139      -5.593  -2.211 -16.132  1.00 91.52           H  
ATOM   2144  O   THR A 139      -5.229   0.558 -15.243  1.00 91.52           O  
ATOM   2145  CG2 THR A 139      -3.479  -2.459 -16.470  1.00 91.52           C  
ATOM   2146 HG21 THR A 139      -2.577  -2.650 -15.888  1.00 91.52           H  
ATOM   2147 HG22 THR A 139      -3.578  -3.224 -17.240  1.00 91.52           H  
ATOM   2148 HG23 THR A 139      -3.394  -1.488 -16.958  1.00 91.52           H  
ATOM   2149  OG1 THR A 139      -4.829  -3.827 -15.135  1.00 91.52           O  
ATOM   2150  HG1 THR A 139      -5.550  -3.910 -14.507  1.00 91.52           H  
ATOM   2151  N   PHE A 140      -3.062   0.296 -14.635  1.00 86.66           N  
ATOM   2152  H   PHE A 140      -2.397  -0.339 -14.217  1.00 86.66           H  
ATOM   2153  CA  PHE A 140      -2.505   1.526 -15.176  1.00 86.66           C  
ATOM   2154  HA  PHE A 140      -3.303   2.184 -15.517  1.00 86.66           H  
ATOM   2155  C   PHE A 140      -1.620   1.162 -16.364  1.00 86.66           C  
ATOM   2156  CB  PHE A 140      -1.713   2.256 -14.086  1.00 86.66           C  
ATOM   2157  HB2 PHE A 140      -0.913   1.608 -13.731  1.00 86.66           H  
ATOM   2158  HB3 PHE A 140      -1.253   3.143 -14.522  1.00 86.66           H  
ATOM   2159  O   PHE A 140      -0.884   0.174 -16.316  1.00 86.66           O  
ATOM   2160  CG  PHE A 140      -2.567   2.671 -12.906  1.00 86.66           C  
ATOM   2161  CD1 PHE A 140      -3.086   3.975 -12.847  1.00 86.66           C  
ATOM   2162  HD1 PHE A 140      -2.829   4.687 -13.618  1.00 86.66           H  
ATOM   2163  CD2 PHE A 140      -2.875   1.749 -11.889  1.00 86.66           C  
ATOM   2164  HD2 PHE A 140      -2.479   0.745 -11.929  1.00 86.66           H  
ATOM   2165  CE1 PHE A 140      -3.933   4.352 -11.792  1.00 86.66           C  
ATOM   2166  HE1 PHE A 140      -4.327   5.357 -11.755  1.00 86.66           H  
ATOM   2167  CE2 PHE A 140      -3.723   2.123 -10.833  1.00 86.66           C  
ATOM   2168  HE2 PHE A 140      -3.972   1.407 -10.064  1.00 86.66           H  
ATOM   2169  CZ  PHE A 140      -4.261   3.422 -10.792  1.00 86.66           C  
ATOM   2170  HZ  PHE A 140      -4.922   3.706  -9.987  1.00 86.66           H  
ATOM   2171  N   SER A 141      -1.700   1.944 -17.432  1.00 81.03           N  
ATOM   2172  H   SER A 141      -2.277   2.772 -17.392  1.00 81.03           H  
ATOM   2173  CA  SER A 141      -0.838   1.797 -18.604  1.00 81.03           C  
ATOM   2174  HA  SER A 141      -0.089   1.023 -18.436  1.00 81.03           H  
ATOM   2175  C   SER A 141      -0.117   3.110 -18.802  1.00 81.03           C  
ATOM   2176  CB  SER A 141      -1.635   1.415 -19.855  1.00 81.03           C  
ATOM   2177  HB2 SER A 141      -0.945   1.238 -20.680  1.00 81.03           H  
ATOM   2178  HB3 SER A 141      -2.320   2.218 -20.125  1.00 81.03           H  
ATOM   2179  O   SER A 141      -0.755   4.164 -18.835  1.00 81.03           O  
ATOM   2180  OG  SER A 141      -2.370   0.233 -19.590  1.00 81.03           O  
ATOM   2181  HG  SER A 141      -1.848  -0.263 -18.955  1.00 81.03           H  
ATOM   2182  N   ALA A 142       1.203   3.064 -18.900  1.00 62.57           N  
ATOM   2183  H   ALA A 142       1.683   2.176 -18.929  1.00 62.57           H  
ATOM   2184  CA  ALA A 142       1.976   4.266 -19.111  1.00 62.57           C  
ATOM   2185  HA  ALA A 142       1.328   5.139 -19.035  1.00 62.57           H  
ATOM   2186  C   ALA A 142       2.560   4.255 -20.519  1.00 62.57           C  
ATOM   2187  CB  ALA A 142       3.009   4.422 -18.002  1.00 62.57           C  
ATOM   2188  HB1 ALA A 142       2.541   4.281 -17.027  1.00 62.57           H  
ATOM   2189  HB2 ALA A 142       3.381   5.446 -18.037  1.00 62.57           H  
ATOM   2190  HB3 ALA A 142       3.830   3.719 -18.137  1.00 62.57           H  
ATOM   2191  O   ALA A 142       3.365   3.404 -20.858  1.00 62.57           O  
ATOM   2192  N   ASN A 143       2.218   5.278 -21.304  1.00 57.28           N  
ATOM   2193  H   ASN A 143       1.455   5.874 -21.016  1.00 57.28           H  
ATOM   2194  CA  ASN A 143       2.961   5.611 -22.526  1.00 57.28           C  
ATOM   2195  HA  ASN A 143       3.116   4.700 -23.104  1.00 57.28           H  
ATOM   2196  C   ASN A 143       4.364   6.192 -22.211  1.00 57.28           C  
ATOM   2197  CB  ASN A 143       2.127   6.602 -23.365  1.00 57.28           C  
ATOM   2198  HB2 ASN A 143       2.679   6.832 -24.277  1.00 57.28           H  
ATOM   2199  HB3 ASN A 143       2.009   7.528 -22.803  1.00 57.28           H  
ATOM   2200  O   ASN A 143       5.097   6.549 -23.126  1.00 57.28           O  
ATOM   2201  CG  ASN A 143       0.764   6.077 -23.783  1.00 57.28           C  
ATOM   2202  ND2 ASN A 143      -0.247   6.915 -23.785  1.00 57.28           N  
ATOM   2203 HD21 ASN A 143      -0.110   7.898 -23.598  1.00 57.28           H  
ATOM   2204 HD22 ASN A 143      -1.127   6.508 -24.070  1.00 57.28           H  
ATOM   2205  OD1 ASN A 143       0.561   4.929 -24.114  1.00 57.28           O  
ATOM   2206  N   ASP A 144       4.685   6.366 -20.921  1.00 56.66           N  
ATOM   2207  H   ASP A 144       4.075   5.926 -20.247  1.00 56.66           H  
ATOM   2208  CA  ASP A 144       5.944   6.878 -20.371  1.00 56.66           C  
ATOM   2209  HA  ASP A 144       6.754   6.682 -21.073  1.00 56.66           H  
ATOM   2210  C   ASP A 144       6.208   6.173 -19.021  1.00 56.66           C  
ATOM   2211  CB  ASP A 144       5.831   8.399 -20.186  1.00 56.66           C  
ATOM   2212  HB2 ASP A 144       5.805   8.868 -21.170  1.00 56.66           H  
ATOM   2213  HB3 ASP A 144       4.884   8.617 -19.694  1.00 56.66           H  
ATOM   2214  O   ASP A 144       5.495   6.431 -18.045  1.00 56.66           O  
ATOM   2215  CG  ASP A 144       6.959   9.040 -19.364  1.00 56.66           C  
ATOM   2216  OD1 ASP A 144       7.949   8.356 -19.023  1.00 56.66           O  
ATOM   2217  OD2 ASP A 144       6.753  10.224 -19.019  1.00 56.66           O  
ATOM   2218  N   PRO A 145       7.202   5.283 -18.926  1.00 53.39           N  
ATOM   2219  CA  PRO A 145       7.451   4.421 -17.766  1.00 53.39           C  
ATOM   2220  HA  PRO A 145       6.569   3.830 -17.518  1.00 53.39           H  
ATOM   2221  C   PRO A 145       7.927   5.188 -16.529  1.00 53.39           C  
ATOM   2222  CB  PRO A 145       8.597   3.512 -18.193  1.00 53.39           C  
ATOM   2223  HB2 PRO A 145       9.159   3.110 -17.350  1.00 53.39           H  
ATOM   2224  HB3 PRO A 145       8.248   2.715 -18.850  1.00 53.39           H  
ATOM   2225  O   PRO A 145       7.807   4.671 -15.418  1.00 53.39           O  
ATOM   2226  CG  PRO A 145       9.385   4.548 -18.966  1.00 53.39           C  
ATOM   2227  HG2 PRO A 145      10.276   4.106 -19.411  1.00 53.39           H  
ATOM   2228  HG3 PRO A 145       9.817   5.318 -18.327  1.00 53.39           H  
ATOM   2229  CD  PRO A 145       8.298   5.141 -19.852  1.00 53.39           C  
ATOM   2230  HD2 PRO A 145       7.985   4.437 -20.624  1.00 53.39           H  
ATOM   2231  HD3 PRO A 145       8.631   6.090 -20.271  1.00 53.39           H  
ATOM   2232  N   HIS A 146       8.443   6.421 -16.669  1.00 58.02           N  
ATOM   2233  H   HIS A 146       8.491   6.837 -17.589  1.00 58.02           H  
ATOM   2234  CA  HIS A 146       8.930   7.200 -15.531  1.00 58.02           C  
ATOM   2235  HA  HIS A 146       9.654   6.598 -14.982  1.00 58.02           H  
ATOM   2236  C   HIS A 146       7.773   7.518 -14.573  1.00 58.02           C  
ATOM   2237  CB  HIS A 146       9.623   8.478 -16.023  1.00 58.02           C  
ATOM   2238  HB2 HIS A 146       9.879   9.088 -15.157  1.00 58.02           H  
ATOM   2239  HB3 HIS A 146       8.926   9.051 -16.634  1.00 58.02           H  
ATOM   2240  O   HIS A 146       7.982   7.776 -13.385  1.00 58.02           O  
ATOM   2241  CG  HIS A 146      10.892   8.245 -16.808  1.00 58.02           C  
ATOM   2242  CD2 HIS A 146      11.155   8.707 -18.069  1.00 58.02           C  
ATOM   2243  HD2 HIS A 146      10.473   9.265 -18.695  1.00 58.02           H  
ATOM   2244  ND1 HIS A 146      12.024   7.580 -16.377  1.00 58.02           N  
ATOM   2245  HD1 HIS A 146      12.119   7.029 -15.537  1.00 58.02           H  
ATOM   2246  CE1 HIS A 146      12.942   7.645 -17.358  1.00 58.02           C  
ATOM   2247  HE1 HIS A 146      13.912   7.170 -17.344  1.00 58.02           H  
ATOM   2248  NE2 HIS A 146      12.466   8.350 -18.392  1.00 58.02           N  
ATOM   2249  N   LYS A 147       6.532   7.405 -15.063  1.00 63.61           N  
ATOM   2250  H   LYS A 147       6.458   7.186 -16.047  1.00 63.61           H  
ATOM   2251  CA  LYS A 147       5.291   7.522 -14.294  1.00 63.61           C  
ATOM   2252  HA  LYS A 147       5.301   8.474 -13.762  1.00 63.61           H  
ATOM   2253  C   LYS A 147       5.125   6.440 -13.226  1.00 63.61           C  
ATOM   2254  CB  LYS A 147       4.108   7.506 -15.272  1.00 63.61           C  
ATOM   2255  HB2 LYS A 147       4.128   6.589 -15.861  1.00 63.61           H  
ATOM   2256  HB3 LYS A 147       3.177   7.529 -14.705  1.00 63.61           H  
ATOM   2257  O   LYS A 147       4.423   6.682 -12.244  1.00 63.61           O  
ATOM   2258  CG  LYS A 147       4.162   8.736 -16.189  1.00 63.61           C  
ATOM   2259  HG2 LYS A 147       4.109   9.632 -15.571  1.00 63.61           H  
ATOM   2260  HG3 LYS A 147       5.099   8.756 -16.745  1.00 63.61           H  
ATOM   2261  CD  LYS A 147       3.009   8.752 -17.189  1.00 63.61           C  
ATOM   2262  HD2 LYS A 147       2.058   8.703 -16.660  1.00 63.61           H  
ATOM   2263  HD3 LYS A 147       3.107   7.902 -17.865  1.00 63.61           H  
ATOM   2264  CE  LYS A 147       3.121  10.065 -17.967  1.00 63.61           C  
ATOM   2265  HE2 LYS A 147       3.056  10.895 -17.264  1.00 63.61           H  
ATOM   2266  HE3 LYS A 147       4.107  10.114 -18.429  1.00 63.61           H  
ATOM   2267  NZ  LYS A 147       2.061  10.182 -18.989  1.00 63.61           N  
ATOM   2268  HZ1 LYS A 147       1.152  10.142 -18.550  1.00 63.61           H  
ATOM   2269  HZ2 LYS A 147       2.165  11.070 -19.458  1.00 63.61           H  
ATOM   2270  HZ3 LYS A 147       2.167   9.436 -19.663  1.00 63.61           H  
ATOM   2271  N   PHE A 148       5.784   5.288 -13.367  1.00 72.00           N  
ATOM   2272  H   PHE A 148       6.351   5.151 -14.192  1.00 72.00           H  
ATOM   2273  CA  PHE A 148       5.697   4.178 -12.415  1.00 72.00           C  
ATOM   2274  HA  PHE A 148       4.718   4.202 -11.936  1.00 72.00           H  
ATOM   2275  C   PHE A 148       6.699   4.252 -11.262  1.00 72.00           C  
ATOM   2276  CB  PHE A 148       5.831   2.853 -13.171  1.00 72.00           C  
ATOM   2277  HB2 PHE A 148       5.899   2.036 -12.452  1.00 72.00           H  
ATOM   2278  HB3 PHE A 148       6.773   2.860 -13.719  1.00 72.00           H  
ATOM   2279  O   PHE A 148       6.620   3.436 -10.349  1.00 72.00           O  
ATOM   2280  CG  PHE A 148       4.695   2.543 -14.127  1.00 72.00           C  
ATOM   2281  CD1 PHE A 148       3.351   2.742 -13.750  1.00 72.00           C  
ATOM   2282  HD1 PHE A 148       3.114   3.095 -12.757  1.00 72.00           H  
ATOM   2283  CD2 PHE A 148       4.986   2.017 -15.397  1.00 72.00           C  
ATOM   2284  HD2 PHE A 148       6.009   1.848 -15.698  1.00 72.00           H  
ATOM   2285  CE1 PHE A 148       2.309   2.447 -14.646  1.00 72.00           C  
ATOM   2286  HE1 PHE A 148       1.280   2.602 -14.357  1.00 72.00           H  
ATOM   2287  CE2 PHE A 148       3.944   1.686 -16.277  1.00 72.00           C  
ATOM   2288  HE2 PHE A 148       4.179   1.270 -17.245  1.00 72.00           H  
ATOM   2289  CZ  PHE A 148       2.606   1.897 -15.902  1.00 72.00           C  
ATOM   2290  HZ  PHE A 148       1.811   1.630 -16.583  1.00 72.00           H  
ATOM   2291  N   ASN A 149       7.609   5.230 -11.249  1.00 72.11           N  
ATOM   2292  H   ASN A 149       7.666   5.856 -12.040  1.00 72.11           H  
ATOM   2293  CA  ASN A 149       8.683   5.249 -10.257  1.00 72.11           C  
ATOM   2294  HA  ASN A 149       9.040   4.224 -10.150  1.00 72.11           H  
ATOM   2295  C   ASN A 149       8.227   5.700  -8.847  1.00 72.11           C  
ATOM   2296  CB  ASN A 149       9.844   6.093 -10.822  1.00 72.11           C  
ATOM   2297  HB2 ASN A 149      10.031   5.811 -11.858  1.00 72.11           H  
ATOM   2298  HB3 ASN A 149       9.592   7.153 -10.784  1.00 72.11           H  
ATOM   2299  O   ASN A 149       8.915   5.489  -7.849  1.00 72.11           O  
ATOM   2300  CG  ASN A 149      11.125   5.846 -10.050  1.00 72.11           C  
ATOM   2301  ND2 ASN A 149      12.164   6.618 -10.233  1.00 72.11           N  
ATOM   2302 HD21 ASN A 149      12.198   7.306 -10.971  1.00 72.11           H  
ATOM   2303 HD22 ASN A 149      12.953   6.359  -9.657  1.00 72.11           H  
ATOM   2304  OD1 ASN A 149      11.212   4.944  -9.254  1.00 72.11           O  
ATOM   2305  N   ARG A 150       7.071   6.367  -8.737  1.00 81.73           N  
ATOM   2306  H   ARG A 150       6.519   6.485  -9.575  1.00 81.73           H  
ATOM   2307  CA  ARG A 150       6.593   6.931  -7.459  1.00 81.73           C  
ATOM   2308  HA  ARG A 150       7.068   6.375  -6.651  1.00 81.73           H  
ATOM   2309  C   ARG A 150       5.089   6.734  -7.241  1.00 81.73           C  
ATOM   2310  CB  ARG A 150       7.044   8.398  -7.307  1.00 81.73           C  
ATOM   2311  HB2 ARG A 150       6.685   8.781  -6.352  1.00 81.73           H  
ATOM   2312  HB3 ARG A 150       6.598   8.988  -8.108  1.00 81.73           H  
ATOM   2313  O   ARG A 150       4.371   7.734  -7.127  1.00 81.73           O  
ATOM   2314  CG  ARG A 150       8.574   8.560  -7.348  1.00 81.73           C  
ATOM   2315  HG2 ARG A 150       9.038   8.003  -6.535  1.00 81.73           H  
ATOM   2316  HG3 ARG A 150       8.948   8.164  -8.292  1.00 81.73           H  
ATOM   2317  CD  ARG A 150       9.013  10.023  -7.311  1.00 81.73           C  
ATOM   2318  HD2 ARG A 150       9.967  10.089  -7.834  1.00 81.73           H  
ATOM   2319  HD3 ARG A 150       8.286  10.628  -7.853  1.00 81.73           H  
ATOM   2320  NE  ARG A 150       9.211  10.542  -5.945  1.00 81.73           N  
ATOM   2321  HE  ARG A 150       9.405   9.878  -5.210  1.00 81.73           H  
ATOM   2322  NH1 ARG A 150       9.459  12.748  -6.519  1.00 81.73           N  
ATOM   2323 HH11 ARG A 150       9.733  13.687  -6.267  1.00 81.73           H  
ATOM   2324 HH12 ARG A 150       9.289  12.489  -7.480  1.00 81.73           H  
ATOM   2325  NH2 ARG A 150       9.791  12.106  -4.412  1.00 81.73           N  
ATOM   2326 HH21 ARG A 150      10.151  13.017  -4.167  1.00 81.73           H  
ATOM   2327 HH22 ARG A 150       9.989  11.308  -3.825  1.00 81.73           H  
ATOM   2328  CZ  ARG A 150       9.475  11.794  -5.631  1.00 81.73           C  
ATOM   2329  N   PRO A 151       4.569   5.491  -7.240  1.00 87.84           N  
ATOM   2330  CA  PRO A 151       3.159   5.276  -6.983  1.00 87.84           C  
ATOM   2331  HA  PRO A 151       2.570   5.913  -7.643  1.00 87.84           H  
ATOM   2332  C   PRO A 151       2.836   5.630  -5.528  1.00 87.84           C  
ATOM   2333  CB  PRO A 151       2.879   3.816  -7.338  1.00 87.84           C  
ATOM   2334  HB2 PRO A 151       2.670   3.735  -8.405  1.00 87.84           H  
ATOM   2335  HB3 PRO A 151       2.057   3.399  -6.756  1.00 87.84           H  
ATOM   2336  O   PRO A 151       3.606   5.375  -4.595  1.00 87.84           O  
ATOM   2337  CG  PRO A 151       4.206   3.134  -7.029  1.00 87.84           C  
ATOM   2338  HG2 PRO A 151       4.232   2.898  -5.965  1.00 87.84           H  
ATOM   2339  HG3 PRO A 151       4.346   2.232  -7.624  1.00 87.84           H  
ATOM   2340  CD  PRO A 151       5.246   4.206  -7.371  1.00 87.84           C  
ATOM   2341  HD2 PRO A 151       5.551   4.081  -8.410  1.00 87.84           H  
ATOM   2342  HD3 PRO A 151       6.114   4.124  -6.717  1.00 87.84           H  
ATOM   2343  N   GLN A 152       1.669   6.233  -5.340  1.00 92.74           N  
ATOM   2344  H   GLN A 152       1.092   6.410  -6.150  1.00 92.74           H  
ATOM   2345  CA  GLN A 152       1.143   6.597  -4.034  1.00 92.74           C  
ATOM   2346  HA  GLN A 152       1.807   6.221  -3.256  1.00 92.74           H  
ATOM   2347  C   GLN A 152      -0.214   5.934  -3.837  1.00 92.74           C  
ATOM   2348  CB  GLN A 152       1.102   8.126  -3.909  1.00 92.74           C  
ATOM   2349  HB2 GLN A 152       2.124   8.502  -3.951  1.00 92.74           H  
ATOM   2350  HB3 GLN A 152       0.551   8.541  -4.753  1.00 92.74           H  
ATOM   2351  O   GLN A 152      -1.091   6.017  -4.696  1.00 92.74           O  
ATOM   2352  CG  GLN A 152       0.445   8.603  -2.605  1.00 92.74           C  
ATOM   2353  HG2 GLN A 152      -0.579   8.235  -2.560  1.00 92.74           H  
ATOM   2354  HG3 GLN A 152       0.990   8.199  -1.753  1.00 92.74           H  
ATOM   2355  CD  GLN A 152       0.401  10.123  -2.475  1.00 92.74           C  
ATOM   2356  NE2 GLN A 152      -0.483  10.631  -1.648  1.00 92.74           N  
ATOM   2357 HE21 GLN A 152      -0.208  11.503  -1.217  1.00 92.74           H  
ATOM   2358 HE22 GLN A 152      -1.075  10.012  -1.113  1.00 92.74           H  
ATOM   2359  OE1 GLN A 152       1.143  10.871  -3.104  1.00 92.74           O  
ATOM   2360  N   PHE A 153      -0.381   5.326  -2.671  1.00 95.45           N  
ATOM   2361  H   PHE A 153       0.396   5.304  -2.026  1.00 95.45           H  
ATOM   2362  CA  PHE A 153      -1.614   4.716  -2.208  1.00 95.45           C  
ATOM   2363  HA  PHE A 153      -2.385   4.817  -2.972  1.00 95.45           H  
ATOM   2364  C   PHE A 153      -2.059   5.455  -0.954  1.00 95.45           C  
ATOM   2365  CB  PHE A 153      -1.393   3.220  -1.949  1.00 95.45           C  
ATOM   2366  HB2 PHE A 153      -0.738   3.099  -1.087  1.00 95.45           H  
ATOM   2367  HB3 PHE A 153      -2.350   2.760  -1.701  1.00 95.45           H  
ATOM   2368  O   PHE A 153      -1.275   5.693  -0.038  1.00 95.45           O  
ATOM   2369  CG  PHE A 153      -0.782   2.495  -3.131  1.00 95.45           C  
ATOM   2370  CD1 PHE A 153      -1.609   1.995  -4.151  1.00 95.45           C  
ATOM   2371  HD1 PHE A 153      -2.682   2.079  -4.063  1.00 95.45           H  
ATOM   2372  CD2 PHE A 153       0.618   2.379  -3.244  1.00 95.45           C  
ATOM   2373  HD2 PHE A 153       1.257   2.767  -2.466  1.00 95.45           H  
ATOM   2374  CE1 PHE A 153      -1.040   1.403  -5.291  1.00 95.45           C  
ATOM   2375  HE1 PHE A 153      -1.675   1.036  -6.084  1.00 95.45           H  
ATOM   2376  CE2 PHE A 153       1.186   1.786  -4.385  1.00 95.45           C  
ATOM   2377  HE2 PHE A 153       2.260   1.712  -4.476  1.00 95.45           H  
ATOM   2378  CZ  PHE A 153       0.356   1.309  -5.414  1.00 95.45           C  
ATOM   2379  HZ  PHE A 153       0.789   0.877  -6.304  1.00 95.45           H  
ATOM   2380  N   THR A 154      -3.317   5.852  -0.899  1.00 96.40           N  
ATOM   2381  H   THR A 154      -3.905   5.720  -1.709  1.00 96.40           H  
ATOM   2382  CA  THR A 154      -3.928   6.404   0.305  1.00 96.40           C  
ATOM   2383  HA  THR A 154      -3.247   6.311   1.152  1.00 96.40           H  
ATOM   2384  C   THR A 154      -5.152   5.572   0.611  1.00 96.40           C  
ATOM   2385  CB  THR A 154      -4.246   7.888   0.131  1.00 96.40           C  
ATOM   2386  HB  THR A 154      -4.932   8.029  -0.704  1.00 96.40           H  
ATOM   2387  O   THR A 154      -6.063   5.496  -0.206  1.00 96.40           O  
ATOM   2388  CG2 THR A 154      -4.866   8.485   1.383  1.00 96.40           C  
ATOM   2389 HG21 THR A 154      -4.163   8.411   2.212  1.00 96.40           H  
ATOM   2390 HG22 THR A 154      -5.787   7.961   1.636  1.00 96.40           H  
ATOM   2391 HG23 THR A 154      -5.121   9.527   1.186  1.00 96.40           H  
ATOM   2392  OG1 THR A 154      -3.041   8.582  -0.131  1.00 96.40           O  
ATOM   2393  HG1 THR A 154      -2.341   7.944   0.027  1.00 96.40           H  
ATOM   2394  N   ILE A 155      -5.129   4.911   1.760  1.00 94.57           N  
ATOM   2395  H   ILE A 155      -4.363   5.072   2.398  1.00 94.57           H  
ATOM   2396  CA  ILE A 155      -6.194   4.028   2.214  1.00 94.57           C  
ATOM   2397  HA  ILE A 155      -6.872   3.812   1.388  1.00 94.57           H  
ATOM   2398  C   ILE A 155      -6.976   4.777   3.277  1.00 94.57           C  
ATOM   2399  CB  ILE A 155      -5.612   2.686   2.693  1.00 94.57           C  
ATOM   2400  HB  ILE A 155      -4.826   2.888   3.420  1.00 94.57           H  
ATOM   2401  O   ILE A 155      -6.420   5.215   4.290  1.00 94.57           O  
ATOM   2402  CG1 ILE A 155      -5.018   1.934   1.479  1.00 94.57           C  
ATOM   2403 HG12 ILE A 155      -4.610   2.631   0.747  1.00 94.57           H  
ATOM   2404 HG13 ILE A 155      -5.804   1.366   0.980  1.00 94.57           H  
ATOM   2405  CG2 ILE A 155      -6.691   1.810   3.358  1.00 94.57           C  
ATOM   2406 HG21 ILE A 155      -7.533   1.667   2.681  1.00 94.57           H  
ATOM   2407 HG22 ILE A 155      -7.051   2.283   4.272  1.00 94.57           H  
ATOM   2408 HG23 ILE A 155      -6.278   0.837   3.626  1.00 94.57           H  
ATOM   2409  CD1 ILE A 155      -3.889   0.985   1.857  1.00 94.57           C  
ATOM   2410 HD11 ILE A 155      -4.212   0.294   2.635  1.00 94.57           H  
ATOM   2411 HD12 ILE A 155      -3.593   0.413   0.977  1.00 94.57           H  
ATOM   2412 HD13 ILE A 155      -3.038   1.585   2.180  1.00 94.57           H  
ATOM   2413  N   GLU A 156      -8.260   4.946   3.006  1.00 93.09           N  
ATOM   2414  H   GLU A 156      -8.627   4.588   2.135  1.00 93.09           H  
ATOM   2415  CA  GLU A 156      -9.210   5.598   3.883  1.00 93.09           C  
ATOM   2416  HA  GLU A 156      -8.677   5.932   4.773  1.00 93.09           H  
ATOM   2417  C   GLU A 156     -10.261   4.585   4.330  1.00 93.09           C  
ATOM   2418  CB  GLU A 156      -9.803   6.856   3.224  1.00 93.09           C  
ATOM   2419  HB2 GLU A 156     -10.236   6.596   2.258  1.00 93.09           H  
ATOM   2420  HB3 GLU A 156     -10.583   7.256   3.872  1.00 93.09           H  
ATOM   2421  O   GLU A 156     -10.916   3.921   3.526  1.00 93.09           O  
ATOM   2422  CG  GLU A 156      -8.710   7.926   3.041  1.00 93.09           C  
ATOM   2423  HG2 GLU A 156      -7.940   7.534   2.376  1.00 93.09           H  
ATOM   2424  HG3 GLU A 156      -8.246   8.109   4.010  1.00 93.09           H  
ATOM   2425  CD  GLU A 156      -9.196   9.265   2.465  1.00 93.09           C  
ATOM   2426  OE1 GLU A 156      -8.431  10.253   2.610  1.00 93.09           O  
ATOM   2427  OE2 GLU A 156     -10.271   9.300   1.832  1.00 93.09           O  
ATOM   2428  N   TRP A 157     -10.394   4.447   5.644  1.00 86.97           N  
ATOM   2429  H   TRP A 157      -9.784   4.995   6.234  1.00 86.97           H  
ATOM   2430  CA  TRP A 157     -11.453   3.656   6.263  1.00 86.97           C  
ATOM   2431  HA  TRP A 157     -11.735   2.842   5.594  1.00 86.97           H  
ATOM   2432  C   TRP A 157     -12.674   4.533   6.497  1.00 86.97           C  
ATOM   2433  CB  TRP A 157     -10.961   3.046   7.576  1.00 86.97           C  
ATOM   2434  HB2 TRP A 157     -11.733   2.384   7.968  1.00 86.97           H  
ATOM   2435  HB3 TRP A 157     -10.801   3.839   8.307  1.00 86.97           H  
ATOM   2436  O   TRP A 157     -12.505   5.658   6.996  1.00 86.97           O  
ATOM   2437  CG  TRP A 157      -9.696   2.278   7.421  1.00 86.97           C  
ATOM   2438  CD1 TRP A 157      -9.611   1.029   6.926  1.00 86.97           C  
ATOM   2439  HD1 TRP A 157     -10.455   0.421   6.636  1.00 86.97           H  
ATOM   2440  CD2 TRP A 157      -8.326   2.696   7.686  1.00 86.97           C  
ATOM   2441  CE2 TRP A 157      -7.457   1.632   7.318  1.00 86.97           C  
ATOM   2442  CE3 TRP A 157      -7.735   3.848   8.237  1.00 86.97           C  
ATOM   2443  HE3 TRP A 157      -8.390   4.633   8.587  1.00 86.97           H  
ATOM   2444  NE1 TRP A 157      -8.291   0.650   6.853  1.00 86.97           N  
ATOM   2445  HE1 TRP A 157      -8.014  -0.299   6.649  1.00 86.97           H  
ATOM   2446  CH2 TRP A 157      -5.528   2.852   8.048  1.00 86.97           C  
ATOM   2447  HH2 TRP A 157      -4.467   2.856   8.248  1.00 86.97           H  
ATOM   2448  CZ2 TRP A 157      -6.078   1.693   7.498  1.00 86.97           C  
ATOM   2449  HZ2 TRP A 157      -5.460   0.845   7.242  1.00 86.97           H  
ATOM   2450  CZ3 TRP A 157      -6.342   3.944   8.398  1.00 86.97           C  
ATOM   2451  HZ3 TRP A 157      -5.896   4.820   8.846  1.00 86.97           H  
ATOM   2452  N   GLY A 158     -13.852   3.989   6.175  1.00 70.90           N  
ATOM   2453  H   GLY A 158     -13.859   3.077   5.741  1.00 70.90           H  
ATOM   2454  CA  GLY A 158     -15.150   4.571   6.527  1.00 70.90           C  
ATOM   2455  HA2 GLY A 158     -15.955   3.951   6.132  1.00 70.90           H  
ATOM   2456  HA3 GLY A 158     -15.234   5.567   6.093  1.00 70.90           H  
ATOM   2457  C   GLY A 158     -15.380   4.712   8.027  1.00 70.90           C  
ATOM   2458  O   GLY A 158     -14.662   4.052   8.817  1.00 70.90           O  
ATOM   2459  OXT GLY A 158     -16.297   5.491   8.347  1.00 70.90           O  
TER    2460      GLY A 158                                                       
END   
