# Supplementary material for: Single-chain dimers from de novo immunoglobulins as robust scaffolds for multiple binding loops
Source: Nat Commun. 2023 Sep 23;14:5939. doi: 10.1038/s41467-023-41717-5 (PMC10517939; doi:10.1038/s41467-023-41717-5)
Supplement: Supplementary file 3 — Supplementary Data 1 [file 41467_2023_41717_MOESM3_ESM.zip › design_models/scIg+EF/scIg12+EF1d/ranked_5.pdb]

ATOM      1  N   GLY A   1     -13.949   4.324   6.706  1.00 83.75           N  
ATOM      2  H   GLY A   1     -14.638   4.160   7.427  1.00 83.75           H  
ATOM      3  H2  GLY A   1     -14.372   4.903   5.995  1.00 83.75           H  
ATOM      4  H3  GLY A   1     -13.765   3.444   6.246  1.00 83.75           H  
ATOM      5  CA  GLY A   1     -12.681   4.910   7.207  1.00 83.75           C  
ATOM      6  HA2 GLY A   1     -12.225   4.223   7.919  1.00 83.75           H  
ATOM      7  HA3 GLY A   1     -12.890   5.866   7.687  1.00 83.75           H  
ATOM      8  C   GLY A   1     -11.699   5.142   6.065  1.00 83.75           C  
ATOM      9  O   GLY A   1     -11.965   4.695   4.961  1.00 83.75           O  
ATOM     10  N   ARG A   2     -10.587   5.853   6.299  1.00 87.23           N  
ATOM     11  H   ARG A   2     -10.399   6.207   7.226  1.00 87.23           H  
ATOM     12  CA  ARG A   2      -9.594   6.190   5.262  1.00 87.23           C  
ATOM     13  HA  ARG A   2      -9.751   5.566   4.382  1.00 87.23           H  
ATOM     14  C   ARG A   2      -8.172   5.934   5.750  1.00 87.23           C  
ATOM     15  CB  ARG A   2      -9.791   7.659   4.843  1.00 87.23           C  
ATOM     16  HB2 ARG A   2      -9.831   8.272   5.744  1.00 87.23           H  
ATOM     17  HB3 ARG A   2     -10.751   7.747   4.333  1.00 87.23           H  
ATOM     18  O   ARG A   2      -7.803   6.402   6.825  1.00 87.23           O  
ATOM     19  CG  ARG A   2      -8.688   8.218   3.925  1.00 87.23           C  
ATOM     20  HG2 ARG A   2      -7.715   8.133   4.409  1.00 87.23           H  
ATOM     21  HG3 ARG A   2      -8.660   7.670   2.983  1.00 87.23           H  
ATOM     22  CD  ARG A   2      -8.960   9.700   3.674  1.00 87.23           C  
ATOM     23  HD2 ARG A   2      -8.883  10.227   4.625  1.00 87.23           H  
ATOM     24  HD3 ARG A   2      -9.987   9.819   3.326  1.00 87.23           H  
ATOM     25  NE  ARG A   2      -7.988  10.285   2.734  1.00 87.23           N  
ATOM     26  HE  ARG A   2      -7.019  10.229   3.011  1.00 87.23           H  
ATOM     27  NH1 ARG A   2      -9.509  11.084   1.220  1.00 87.23           N  
ATOM     28 HH11 ARG A   2     -10.201  10.472   1.627  1.00 87.23           H  
ATOM     29 HH12 ARG A   2      -9.714  11.236   0.242  1.00 87.23           H  
ATOM     30  NH2 ARG A   2      -7.323  11.435   0.894  1.00 87.23           N  
ATOM     31 HH21 ARG A   2      -6.360  11.250   1.139  1.00 87.23           H  
ATOM     32 HH22 ARG A   2      -7.570  11.850   0.007  1.00 87.23           H  
ATOM     33  CZ  ARG A   2      -8.281  10.939   1.629  1.00 87.23           C  
ATOM     34  N   VAL A   3      -7.372   5.255   4.933  1.00 85.66           N  
ATOM     35  H   VAL A   3      -7.766   4.898   4.075  1.00 85.66           H  
ATOM     36  CA  VAL A   3      -5.926   5.091   5.133  1.00 85.66           C  
ATOM     37  HA  VAL A   3      -5.596   5.753   5.934  1.00 85.66           H  
ATOM     38  C   VAL A   3      -5.187   5.502   3.878  1.00 85.66           C  
ATOM     39  CB  VAL A   3      -5.563   3.654   5.538  1.00 85.66           C  
ATOM     40  HB  VAL A   3      -6.089   2.951   4.893  1.00 85.66           H  
ATOM     41  O   VAL A   3      -5.555   5.143   2.762  1.00 85.66           O  
ATOM     42  CG1 VAL A   3      -4.059   3.336   5.483  1.00 85.66           C  
ATOM     43 HG11 VAL A   3      -3.710   3.349   4.451  1.00 85.66           H  
ATOM     44 HG12 VAL A   3      -3.496   4.067   6.064  1.00 85.66           H  
ATOM     45 HG13 VAL A   3      -3.875   2.341   5.888  1.00 85.66           H  
ATOM     46  CG2 VAL A   3      -5.992   3.433   6.984  1.00 85.66           C  
ATOM     47 HG21 VAL A   3      -5.915   2.367   7.201  1.00 85.66           H  
ATOM     48 HG22 VAL A   3      -7.015   3.776   7.141  1.00 85.66           H  
ATOM     49 HG23 VAL A   3      -5.348   3.999   7.657  1.00 85.66           H  
ATOM     50  N   GLU A   4      -4.111   6.246   4.067  1.00 86.69           N  
ATOM     51  H   GLU A   4      -3.845   6.483   5.012  1.00 86.69           H  
ATOM     52  CA  GLU A   4      -3.218   6.651   2.999  1.00 86.69           C  
ATOM     53  HA  GLU A   4      -3.637   6.350   2.039  1.00 86.69           H  
ATOM     54  C   GLU A   4      -1.862   5.958   3.148  1.00 86.69           C  
ATOM     55  CB  GLU A   4      -3.128   8.175   3.004  1.00 86.69           C  
ATOM     56  HB2 GLU A   4      -4.134   8.593   3.017  1.00 86.69           H  
ATOM     57  HB3 GLU A   4      -2.599   8.506   3.898  1.00 86.69           H  
ATOM     58  O   GLU A   4      -1.243   5.990   4.210  1.00 86.69           O  
ATOM     59  CG  GLU A   4      -2.412   8.692   1.763  1.00 86.69           C  
ATOM     60  HG2 GLU A   4      -2.943   8.359   0.872  1.00 86.69           H  
ATOM     61  HG3 GLU A   4      -1.400   8.291   1.725  1.00 86.69           H  
ATOM     62  CD  GLU A   4      -2.358  10.213   1.806  1.00 86.69           C  
ATOM     63  OE1 GLU A   4      -1.501  10.768   2.513  1.00 86.69           O  
ATOM     64  OE2 GLU A   4      -3.069  10.879   1.022  1.00 86.69           O  
ATOM     65  N   VAL A   5      -1.404   5.348   2.058  1.00 84.82           N  
ATOM     66  H   VAL A   5      -1.991   5.347   1.237  1.00 84.82           H  
ATOM     67  CA  VAL A   5      -0.080   4.752   1.897  1.00 84.82           C  
ATOM     68  HA  VAL A   5       0.479   4.853   2.828  1.00 84.82           H  
ATOM     69  C   VAL A   5       0.645   5.524   0.801  1.00 84.82           C  
ATOM     70  CB  VAL A   5      -0.172   3.252   1.555  1.00 84.82           C  
ATOM     71  HB  VAL A   5      -0.665   3.131   0.591  1.00 84.82           H  
ATOM     72  O   VAL A   5       0.281   5.468  -0.375  1.00 84.82           O  
ATOM     73  CG1 VAL A   5       1.226   2.624   1.458  1.00 84.82           C  
ATOM     74 HG11 VAL A   5       1.138   1.561   1.233  1.00 84.82           H  
ATOM     75 HG12 VAL A   5       1.797   3.091   0.656  1.00 84.82           H  
ATOM     76 HG13 VAL A   5       1.762   2.746   2.400  1.00 84.82           H  
ATOM     77  CG2 VAL A   5      -0.989   2.476   2.597  1.00 84.82           C  
ATOM     78 HG21 VAL A   5      -2.032   2.793   2.562  1.00 84.82           H  
ATOM     79 HG22 VAL A   5      -0.598   2.662   3.597  1.00 84.82           H  
ATOM     80 HG23 VAL A   5      -0.951   1.408   2.383  1.00 84.82           H  
ATOM     81  N   ARG A   6       1.686   6.262   1.174  1.00 84.83           N  
ATOM     82  H   ARG A   6       1.930   6.263   2.154  1.00 84.83           H  
ATOM     83  CA  ARG A   6       2.590   6.937   0.240  1.00 84.83           C  
ATOM     84  HA  ARG A   6       2.184   6.910  -0.771  1.00 84.83           H  
ATOM     85  C   ARG A   6       3.908   6.195   0.214  1.00 84.83           C  
ATOM     86  CB  ARG A   6       2.791   8.398   0.647  1.00 84.83           C  
ATOM     87  HB2 ARG A   6       3.620   8.818   0.077  1.00 84.83           H  
ATOM     88  HB3 ARG A   6       3.036   8.440   1.708  1.00 84.83           H  
ATOM     89  O   ARG A   6       4.539   6.019   1.252  1.00 84.83           O  
ATOM     90  CG  ARG A   6       1.541   9.236   0.397  1.00 84.83           C  
ATOM     91  HG2 ARG A   6       0.699   8.815   0.947  1.00 84.83           H  
ATOM     92  HG3 ARG A   6       1.323   9.239  -0.671  1.00 84.83           H  
ATOM     93  CD  ARG A   6       1.781  10.671   0.861  1.00 84.83           C  
ATOM     94  HD2 ARG A   6       2.059  10.647   1.915  1.00 84.83           H  
ATOM     95  HD3 ARG A   6       2.598  11.104   0.284  1.00 84.83           H  
ATOM     96  NE  ARG A   6       0.567  11.482   0.700  1.00 84.83           N  
ATOM     97  HE  ARG A   6      -0.260  11.007   0.366  1.00 84.83           H  
ATOM     98  NH1 ARG A   6       1.266  13.339   1.842  1.00 84.83           N  
ATOM     99 HH11 ARG A   6       2.159  12.881   1.961  1.00 84.83           H  
ATOM    100 HH12 ARG A   6       1.026  14.121   2.434  1.00 84.83           H  
ATOM    101  NH2 ARG A   6      -0.892  13.108   1.278  1.00 84.83           N  
ATOM    102 HH21 ARG A   6      -1.091  13.907   1.863  1.00 84.83           H  
ATOM    103 HH22 ARG A   6      -1.575  12.365   1.322  1.00 84.83           H  
ATOM    104  CZ  ARG A   6       0.324  12.645   1.265  1.00 84.83           C  
ATOM    105  N   VAL A   7       4.327   5.783  -0.971  1.00 80.31           N  
ATOM    106  H   VAL A   7       3.781   5.988  -1.796  1.00 80.31           H  
ATOM    107  CA  VAL A   7       5.633   5.168  -1.176  1.00 80.31           C  
ATOM    108  HA  VAL A   7       6.076   4.898  -0.217  1.00 80.31           H  
ATOM    109  C   VAL A   7       6.518   6.206  -1.841  1.00 80.31           C  
ATOM    110  CB  VAL A   7       5.520   3.888  -2.012  1.00 80.31           C  
ATOM    111  HB  VAL A   7       5.247   4.162  -3.031  1.00 80.31           H  
ATOM    112  O   VAL A   7       6.136   6.801  -2.844  1.00 80.31           O  
ATOM    113  CG1 VAL A   7       6.855   3.142  -2.048  1.00 80.31           C  
ATOM    114 HG11 VAL A   7       7.620   3.759  -2.519  1.00 80.31           H  
ATOM    115 HG12 VAL A   7       7.173   2.892  -1.036  1.00 80.31           H  
ATOM    116 HG13 VAL A   7       6.755   2.226  -2.629  1.00 80.31           H  
ATOM    117  CG2 VAL A   7       4.447   2.935  -1.469  1.00 80.31           C  
ATOM    118 HG21 VAL A   7       4.384   2.066  -2.124  1.00 80.31           H  
ATOM    119 HG22 VAL A   7       4.695   2.625  -0.454  1.00 80.31           H  
ATOM    120 HG23 VAL A   7       3.467   3.413  -1.474  1.00 80.31           H  
ATOM    121  N   GLU A   8       7.688   6.448  -1.271  1.00 76.62           N  
ATOM    122  H   GLU A   8       7.919   5.968  -0.413  1.00 76.62           H  
ATOM    123  CA  GLU A   8       8.711   7.312  -1.841  1.00 76.62           C  
ATOM    124  HA  GLU A   8       8.398   7.653  -2.827  1.00 76.62           H  
ATOM    125  C   GLU A   8       9.982   6.488  -2.025  1.00 76.62           C  
ATOM    126  CB  GLU A   8       8.941   8.563  -0.968  1.00 76.62           C  
ATOM    127  HB2 GLU A   8       9.729   9.159  -1.427  1.00 76.62           H  
ATOM    128  HB3 GLU A   8       9.270   8.266   0.028  1.00 76.62           H  
ATOM    129  O   GLU A   8      10.543   5.960  -1.063  1.00 76.62           O  
ATOM    130  CG  GLU A   8       7.678   9.432  -0.840  1.00 76.62           C  
ATOM    131  HG2 GLU A   8       7.264   9.592  -1.835  1.00 76.62           H  
ATOM    132  HG3 GLU A   8       6.929   8.897  -0.255  1.00 76.62           H  
ATOM    133  CD  GLU A   8       7.944  10.803  -0.194  1.00 76.62           C  
ATOM    134  OE1 GLU A   8       8.287  11.749  -0.949  1.00 76.62           O  
ATOM    135  OE2 GLU A   8       7.713  10.966   1.030  1.00 76.62           O  
ATOM    136  N   PHE A   9      10.431   6.378  -3.271  1.00 68.14           N  
ATOM    137  H   PHE A   9       9.907   6.792  -4.029  1.00 68.14           H  
ATOM    138  CA  PHE A   9      11.728   5.807  -3.598  1.00 68.14           C  
ATOM    139  HA  PHE A   9      12.039   5.117  -2.814  1.00 68.14           H  
ATOM    140  C   PHE A   9      12.747   6.948  -3.663  1.00 68.14           C  
ATOM    141  CB  PHE A   9      11.618   5.003  -4.899  1.00 68.14           C  
ATOM    142  HB2 PHE A   9      12.595   4.577  -5.130  1.00 68.14           H  
ATOM    143  HB3 PHE A   9      11.356   5.677  -5.715  1.00 68.14           H  
ATOM    144  O   PHE A   9      12.641   7.849  -4.498  1.00 68.14           O  
ATOM    145  CG  PHE A   9      10.599   3.877  -4.837  1.00 68.14           C  
ATOM    146  CD1 PHE A   9      10.932   2.652  -4.228  1.00 68.14           C  
ATOM    147  HD1 PHE A   9      11.915   2.511  -3.804  1.00 68.14           H  
ATOM    148  CD2 PHE A   9       9.320   4.041  -5.402  1.00 68.14           C  
ATOM    149  HD2 PHE A   9       9.058   4.968  -5.890  1.00 68.14           H  
ATOM    150  CE1 PHE A   9      10.012   1.589  -4.230  1.00 68.14           C  
ATOM    151  HE1 PHE A   9      10.290   0.633  -3.812  1.00 68.14           H  
ATOM    152  CE2 PHE A   9       8.387   2.993  -5.373  1.00 68.14           C  
ATOM    153  HE2 PHE A   9       7.420   3.125  -5.834  1.00 68.14           H  
ATOM    154  CZ  PHE A   9       8.737   1.764  -4.794  1.00 68.14           C  
ATOM    155  HZ  PHE A   9       8.034   0.944  -4.801  1.00 68.14           H  
ATOM    156  N   GLU A  10      13.715   6.940  -2.751  1.00 60.47           N  
ATOM    157  H   GLU A  10      13.748   6.183  -2.082  1.00 60.47           H  
ATOM    158  CA  GLU A  10      14.883   7.814  -2.800  1.00 60.47           C  
ATOM    159  HA  GLU A  10      14.674   8.686  -3.420  1.00 60.47           H  
ATOM    160  C   GLU A  10      16.045   7.050  -3.428  1.00 60.47           C  
ATOM    161  CB  GLU A  10      15.276   8.313  -1.404  1.00 60.47           C  
ATOM    162  HB2 GLU A  10      15.269   7.470  -0.713  1.00 60.47           H  
ATOM    163  HB3 GLU A  10      16.291   8.706  -1.448  1.00 60.47           H  
ATOM    164  O   GLU A  10      16.499   6.041  -2.885  1.00 60.47           O  
ATOM    165  CG  GLU A  10      14.370   9.434  -0.878  1.00 60.47           C  
ATOM    166  HG2 GLU A  10      13.336   9.089  -0.861  1.00 60.47           H  
ATOM    167  HG3 GLU A  10      14.435  10.294  -1.544  1.00 60.47           H  
ATOM    168  CD  GLU A  10      14.791   9.829   0.543  1.00 60.47           C  
ATOM    169  OE1 GLU A  10      14.944  11.032   0.867  1.00 60.47           O  
ATOM    170  OE2 GLU A  10      14.910   8.931   1.405  1.00 60.47           O  
ATOM    171  N   SER A  11      16.529   7.571  -4.553  1.00 55.82           N  
ATOM    172  H   SER A  11      16.117   8.421  -4.910  1.00 55.82           H  
ATOM    173  CA  SER A  11      17.736   7.108  -5.224  1.00 55.82           C  
ATOM    174  HA  SER A  11      18.118   6.212  -4.736  1.00 55.82           H  
ATOM    175  C   SER A  11      18.815   8.184  -5.206  1.00 55.82           C  
ATOM    176  CB  SER A  11      17.438   6.785  -6.683  1.00 55.82           C  
ATOM    177  HB2 SER A  11      16.590   6.104  -6.763  1.00 55.82           H  
ATOM    178  HB3 SER A  11      17.225   7.696  -7.242  1.00 55.82           H  
ATOM    179  O   SER A  11      18.526   9.328  -5.560  1.00 55.82           O  
ATOM    180  OG  SER A  11      18.629   6.202  -7.143  1.00 55.82           O  
ATOM    181  HG  SER A  11      18.606   5.993  -8.080  1.00 55.82           H  
ATOM    182  N   ASP A  12      20.055   7.808  -4.884  1.00 51.21           N  
ATOM    183  H   ASP A  12      20.203   6.873  -4.531  1.00 51.21           H  
ATOM    184  CA  ASP A  12      21.242   8.648  -5.097  1.00 51.21           C  
ATOM    185  HA  ASP A  12      20.969   9.695  -4.962  1.00 51.21           H  
ATOM    186  C   ASP A  12      21.813   8.522  -6.529  1.00 51.21           C  
ATOM    187  CB  ASP A  12      22.302   8.309  -4.035  1.00 51.21           C  
ATOM    188  HB2 ASP A  12      22.462   7.231  -4.013  1.00 51.21           H  
ATOM    189  HB3 ASP A  12      23.246   8.776  -4.314  1.00 51.21           H  
ATOM    190  O   ASP A  12      22.678   9.303  -6.923  1.00 51.21           O  
ATOM    191  CG  ASP A  12      21.919   8.817  -2.638  1.00 51.21           C  
ATOM    192  OD1 ASP A  12      22.027  10.044  -2.415  1.00 51.21           O  
ATOM    193  OD2 ASP A  12      21.558   7.980  -1.777  1.00 51.21           O  
ATOM    194  N   SER A  13      21.339   7.558  -7.331  1.00 47.05           N  
ATOM    195  H   SER A  13      20.580   6.986  -6.989  1.00 47.05           H  
ATOM    196  CA  SER A  13      21.806   7.321  -8.704  1.00 47.05           C  
ATOM    197  HA  SER A  13      22.161   8.263  -9.122  1.00 47.05           H  
ATOM    198  C   SER A  13      20.671   6.811  -9.598  1.00 47.05           C  
ATOM    199  CB  SER A  13      22.998   6.357  -8.688  1.00 47.05           C  
ATOM    200  HB2 SER A  13      23.870   6.864  -8.276  1.00 47.05           H  
ATOM    201  HB3 SER A  13      22.754   5.501  -8.059  1.00 47.05           H  
ATOM    202  O   SER A  13      20.020   5.807  -9.317  1.00 47.05           O  
ATOM    203  OG  SER A  13      23.293   5.885  -9.985  1.00 47.05           O  
ATOM    204  HG  SER A  13      24.169   6.141 -10.284  1.00 47.05           H  
ATOM    205  N   LEU A  14      20.429   7.533 -10.689  1.00 52.33           N  
ATOM    206  H   LEU A  14      21.042   8.315 -10.873  1.00 52.33           H  
ATOM    207  CA  LEU A  14      19.509   7.146 -11.759  1.00 52.33           C  
ATOM    208  HA  LEU A  14      18.798   6.418 -11.369  1.00 52.33           H  
ATOM    209  C   LEU A  14      20.271   6.432 -12.887  1.00 52.33           C  
ATOM    210  CB  LEU A  14      18.745   8.392 -12.251  1.00 52.33           C  
ATOM    211  HB2 LEU A  14      19.473   9.101 -12.644  1.00 52.33           H  
ATOM    212  HB3 LEU A  14      18.095   8.109 -13.079  1.00 52.33           H  
ATOM    213  O   LEU A  14      19.971   6.622 -14.058  1.00 52.33           O  
ATOM    214  CG  LEU A  14      17.880   9.104 -11.199  1.00 52.33           C  
ATOM    215  HG  LEU A  14      18.514   9.420 -10.370  1.00 52.33           H  
ATOM    216  CD1 LEU A  14      17.273  10.367 -11.814  1.00 52.33           C  
ATOM    217 HD11 LEU A  14      18.074  11.038 -12.126  1.00 52.33           H  
ATOM    218 HD12 LEU A  14      16.652  10.878 -11.078  1.00 52.33           H  
ATOM    219 HD13 LEU A  14      16.671  10.121 -12.689  1.00 52.33           H  
ATOM    220  CD2 LEU A  14      16.769   8.216 -10.630  1.00 52.33           C  
ATOM    221 HD21 LEU A  14      16.135   8.799  -9.961  1.00 52.33           H  
ATOM    222 HD22 LEU A  14      17.215   7.401 -10.059  1.00 52.33           H  
ATOM    223 HD23 LEU A  14      16.169   7.787 -11.432  1.00 52.33           H  
ATOM    224  N   GLU A  15      21.335   5.706 -12.557  1.00 53.50           N  
ATOM    225  H   GLU A  15      21.549   5.545 -11.583  1.00 53.50           H  
ATOM    226  CA  GLU A  15      22.075   4.928 -13.545  1.00 53.50           C  
ATOM    227  HA  GLU A  15      22.070   5.446 -14.504  1.00 53.50           H  
ATOM    228  C   GLU A  15      21.372   3.589 -13.739  1.00 53.50           C  
ATOM    229  CB  GLU A  15      23.541   4.756 -13.119  1.00 53.50           C  
ATOM    230  HB2 GLU A  15      23.578   4.357 -12.105  1.00 53.50           H  
ATOM    231  HB3 GLU A  15      24.026   4.040 -13.782  1.00 53.50           H  
ATOM    232  O   GLU A  15      21.172   2.867 -12.765  1.00 53.50           O  
ATOM    233  CG  GLU A  15      24.303   6.089 -13.199  1.00 53.50           C  
ATOM    234  HG2 GLU A  15      23.703   6.888 -12.763  1.00 53.50           H  
ATOM    235  HG3 GLU A  15      24.472   6.342 -14.245  1.00 53.50           H  
ATOM    236  CD  GLU A  15      25.637   6.022 -12.447  1.00 53.50           C  
ATOM    237  OE1 GLU A  15      26.671   5.727 -13.086  1.00 53.50           O  
ATOM    238  OE2 GLU A  15      25.610   6.283 -11.215  1.00 53.50           O  
ATOM    239  N   ASP A  16      21.025   3.289 -14.991  1.00 54.44           N  
ATOM    240  H   ASP A  16      21.163   3.978 -15.717  1.00 54.44           H  
ATOM    241  CA  ASP A  16      20.692   1.943 -15.455  1.00 54.44           C  
ATOM    242  HA  ASP A  16      19.855   1.561 -14.870  1.00 54.44           H  
ATOM    243  C   ASP A  16      21.944   1.062 -15.254  1.00 54.44           C  
ATOM    244  CB  ASP A  16      20.225   2.041 -16.919  1.00 54.44           C  
ATOM    245  HB2 ASP A  16      19.300   2.617 -16.952  1.00 54.44           H  
ATOM    246  HB3 ASP A  16      20.976   2.588 -17.489  1.00 54.44           H  
ATOM    247  O   ASP A  16      22.912   1.138 -16.019  1.00 54.44           O  
ATOM    248  CG  ASP A  16      19.988   0.695 -17.610  1.00 54.44           C  
ATOM    249  OD1 ASP A  16      20.076  -0.346 -16.944  1.00 54.44           O  
ATOM    250  OD2 ASP A  16      19.841   0.709 -18.857  1.00 54.44           O  
ATOM    251  N   LYS A  17      22.008   0.349 -14.125  1.00 55.97           N  
ATOM    252  H   LYS A  17      21.110   0.192 -13.691  1.00 55.97           H  
ATOM    253  CA  LYS A  17      23.180  -0.431 -13.703  1.00 55.97           C  
ATOM    254  HA  LYS A  17      24.075   0.063 -14.081  1.00 55.97           H  
ATOM    255  C   LYS A  17      23.199  -1.818 -14.323  1.00 55.97           C  
ATOM    256  CB  LYS A  17      23.271  -0.545 -12.174  1.00 55.97           C  
ATOM    257  HB2 LYS A  17      22.298  -0.822 -11.767  1.00 55.97           H  
ATOM    258  HB3 LYS A  17      23.976  -1.340 -11.931  1.00 55.97           H  
ATOM    259  O   LYS A  17      24.288  -2.396 -14.386  1.00 55.97           O  
ATOM    260  CG  LYS A  17      23.765   0.744 -11.514  1.00 55.97           C  
ATOM    261  HG2 LYS A  17      24.680   1.073 -12.007  1.00 55.97           H  
ATOM    262  HG3 LYS A  17      23.006   1.520 -11.619  1.00 55.97           H  
ATOM    263  CD  LYS A  17      24.054   0.504 -10.030  1.00 55.97           C  
ATOM    264  HD2 LYS A  17      23.149   0.127  -9.553  1.00 55.97           H  
ATOM    265  HD3 LYS A  17      24.845  -0.240  -9.931  1.00 55.97           H  
ATOM    266  CE  LYS A  17      24.507   1.822  -9.398  1.00 55.97           C  
ATOM    267  HE2 LYS A  17      25.519   1.712  -9.007  1.00 55.97           H  
ATOM    268  HE3 LYS A  17      24.534   2.581 -10.181  1.00 55.97           H  
ATOM    269  NZ  LYS A  17      23.568   2.251  -8.341  1.00 55.97           N  
ATOM    270  HZ1 LYS A  17      23.780   3.190  -8.034  1.00 55.97           H  
ATOM    271  HZ2 LYS A  17      23.540   1.597  -7.572  1.00 55.97           H  
ATOM    272  HZ3 LYS A  17      22.635   2.284  -8.726  1.00 55.97           H  
ATOM    273  N   ASP A  18      22.055  -2.367 -14.727  1.00 56.67           N  
ATOM    274  H   ASP A  18      21.203  -1.824 -14.711  1.00 56.67           H  
ATOM    275  CA  ASP A  18      22.005  -3.678 -15.384  1.00 56.67           C  
ATOM    276  HA  ASP A  18      22.979  -4.149 -15.252  1.00 56.67           H  
ATOM    277  C   ASP A  18      21.867  -3.606 -16.916  1.00 56.67           C  
ATOM    278  CB  ASP A  18      21.039  -4.630 -14.661  1.00 56.67           C  
ATOM    279  HB2 ASP A  18      21.197  -5.634 -15.054  1.00 56.67           H  
ATOM    280  HB3 ASP A  18      21.308  -4.653 -13.605  1.00 56.67           H  
ATOM    281  O   ASP A  18      22.074  -4.613 -17.600  1.00 56.67           O  
ATOM    282  CG  ASP A  18      19.550  -4.309 -14.778  1.00 56.67           C  
ATOM    283  OD1 ASP A  18      19.204  -3.498 -15.652  1.00 56.67           O  
ATOM    284  OD2 ASP A  18      18.793  -4.964 -14.016  1.00 56.67           O  
ATOM    285  N   GLY A  19      21.697  -2.403 -17.464  1.00 53.46           N  
ATOM    286  H   GLY A  19      21.302  -1.681 -16.879  1.00 53.46           H  
ATOM    287  CA  GLY A  19      21.672  -2.123 -18.895  1.00 53.46           C  
ATOM    288  HA2 GLY A  19      21.765  -1.046 -19.034  1.00 53.46           H  
ATOM    289  HA3 GLY A  19      22.510  -2.622 -19.380  1.00 53.46           H  
ATOM    290  C   GLY A  19      20.379  -2.568 -19.574  1.00 53.46           C  
ATOM    291  O   GLY A  19      20.395  -2.776 -20.794  1.00 53.46           O  
ATOM    292  N   ASP A  20      19.295  -2.785 -18.821  1.00 57.18           N  
ATOM    293  H   ASP A  20      19.324  -2.548 -17.840  1.00 57.18           H  
ATOM    294  CA  ASP A  20      18.019  -3.251 -19.371  1.00 57.18           C  
ATOM    295  HA  ASP A  20      18.269  -3.942 -20.176  1.00 57.18           H  
ATOM    296  C   ASP A  20      17.202  -2.133 -20.050  1.00 57.18           C  
ATOM    297  CB  ASP A  20      17.247  -4.097 -18.337  1.00 57.18           C  
ATOM    298  HB2 ASP A  20      17.950  -4.719 -17.782  1.00 57.18           H  
ATOM    299  HB3 ASP A  20      16.605  -4.776 -18.898  1.00 57.18           H  
ATOM    300  O   ASP A  20      16.183  -2.403 -20.699  1.00 57.18           O  
ATOM    301  CG  ASP A  20      16.351  -3.333 -17.351  1.00 57.18           C  
ATOM    302  OD1 ASP A  20      16.389  -2.086 -17.345  1.00 57.18           O  
ATOM    303  OD2 ASP A  20      15.468  -4.005 -16.758  1.00 57.18           O  
ATOM    304  N   GLY A  21      17.702  -0.893 -19.995  1.00 47.54           N  
ATOM    305  H   GLY A  21      18.507  -0.742 -19.404  1.00 47.54           H  
ATOM    306  CA  GLY A  21      17.077   0.290 -20.572  1.00 47.54           C  
ATOM    307  HA2 GLY A  21      17.865   1.006 -20.805  1.00 47.54           H  
ATOM    308  HA3 GLY A  21      16.552   0.018 -21.488  1.00 47.54           H  
ATOM    309  C   GLY A  21      16.086   0.977 -19.635  1.00 47.54           C  
ATOM    310  O   GLY A  21      15.417   1.927 -20.060  1.00 47.54           O  
ATOM    311  N   TYR A  22      15.987   0.531 -18.383  1.00 50.66           N  
ATOM    312  H   TYR A  22      16.525  -0.275 -18.098  1.00 50.66           H  
ATOM    313  CA  TYR A  22      15.116   1.092 -17.364  1.00 50.66           C  
ATOM    314  HA  TYR A  22      14.681   2.016 -17.746  1.00 50.66           H  
ATOM    315  C   TYR A  22      15.914   1.459 -16.113  1.00 50.66           C  
ATOM    316  CB  TYR A  22      13.968   0.116 -17.090  1.00 50.66           C  
ATOM    317  HB2 TYR A  22      13.293   0.559 -16.358  1.00 50.66           H  
ATOM    318  HB3 TYR A  22      14.361  -0.800 -16.650  1.00 50.66           H  
ATOM    319  O   TYR A  22      16.982   0.940 -15.855  1.00 50.66           O  
ATOM    320  CG  TYR A  22      13.177  -0.220 -18.343  1.00 50.66           C  
ATOM    321  CD1 TYR A  22      12.200   0.678 -18.808  1.00 50.66           C  
ATOM    322  HD1 TYR A  22      12.048   1.616 -18.294  1.00 50.66           H  
ATOM    323  CD2 TYR A  22      13.410  -1.420 -19.043  1.00 50.66           C  
ATOM    324  HD2 TYR A  22      14.196  -2.082 -18.710  1.00 50.66           H  
ATOM    325  CE1 TYR A  22      11.427   0.356 -19.940  1.00 50.66           C  
ATOM    326  HE1 TYR A  22      10.685   1.053 -20.302  1.00 50.66           H  
ATOM    327  CE2 TYR A  22      12.630  -1.748 -20.171  1.00 50.66           C  
ATOM    328  HE2 TYR A  22      12.812  -2.676 -20.694  1.00 50.66           H  
ATOM    329  OH  TYR A  22      10.762  -1.234 -21.610  1.00 50.66           O  
ATOM    330  HH  TYR A  22       9.979  -0.679 -21.646  1.00 50.66           H  
ATOM    331  CZ  TYR A  22      11.610  -0.874 -20.604  1.00 50.66           C  
ATOM    332  N   ILE A  23      15.409   2.432 -15.352  1.00 52.26           N  
ATOM    333  H   ILE A  23      14.525   2.835 -15.628  1.00 52.26           H  
ATOM    334  CA  ILE A  23      15.949   2.779 -14.033  1.00 52.26           C  
ATOM    335  HA  ILE A  23      16.847   2.194 -13.835  1.00 52.26           H  
ATOM    336  C   ILE A  23      14.881   2.365 -13.039  1.00 52.26           C  
ATOM    337  CB  ILE A  23      16.347   4.260 -13.937  1.00 52.26           C  
ATOM    338  HB  ILE A  23      15.470   4.861 -14.174  1.00 52.26           H  
ATOM    339  O   ILE A  23      13.921   3.088 -12.760  1.00 52.26           O  
ATOM    340  CG1 ILE A  23      17.470   4.578 -14.951  1.00 52.26           C  
ATOM    341 HG12 ILE A  23      18.444   4.367 -14.508  1.00 52.26           H  
ATOM    342 HG13 ILE A  23      17.383   3.952 -15.839  1.00 52.26           H  
ATOM    343  CG2 ILE A  23      16.824   4.613 -12.514  1.00 52.26           C  
ATOM    344 HG21 ILE A  23      17.694   4.009 -12.258  1.00 52.26           H  
ATOM    345 HG22 ILE A  23      16.035   4.425 -11.786  1.00 52.26           H  
ATOM    346 HG23 ILE A  23      17.088   5.670 -12.479  1.00 52.26           H  
ATOM    347  CD1 ILE A  23      17.421   6.027 -15.433  1.00 52.26           C  
ATOM    348 HD11 ILE A  23      18.220   6.192 -16.156  1.00 52.26           H  
ATOM    349 HD12 ILE A  23      16.464   6.226 -15.915  1.00 52.26           H  
ATOM    350 HD13 ILE A  23      17.554   6.710 -14.594  1.00 52.26           H  
ATOM    351  N   SER A  24      15.009   1.139 -12.572  1.00 52.35           N  
ATOM    352  H   SER A  24      15.806   0.620 -12.910  1.00 52.35           H  
ATOM    353  CA  SER A  24      14.185   0.558 -11.531  1.00 52.35           C  
ATOM    354  HA  SER A  24      13.139   0.718 -11.795  1.00 52.35           H  
ATOM    355  C   SER A  24      14.455   1.251 -10.184  1.00 52.35           C  
ATOM    356  CB  SER A  24      14.451  -0.951 -11.513  1.00 52.35           C  
ATOM    357  HB2 SER A  24      13.801  -1.428 -10.779  1.00 52.35           H  
ATOM    358  HB3 SER A  24      14.236  -1.368 -12.496  1.00 52.35           H  
ATOM    359  O   SER A  24      15.525   1.820  -9.948  1.00 52.35           O  
ATOM    360  OG  SER A  24      15.804  -1.205 -11.194  1.00 52.35           O  
ATOM    361  HG  SER A  24      16.335  -0.981 -11.962  1.00 52.35           H  
ATOM    362  N   ALA A  25      13.518   1.157  -9.231  1.00 50.10           N  
ATOM    363  H   ALA A  25      12.644   0.716  -9.481  1.00 50.10           H  
ATOM    364  CA  ALA A  25      13.670   1.617  -7.832  1.00 50.10           C  
ATOM    365  HA  ALA A  25      13.901   2.682  -7.846  1.00 50.10           H  
ATOM    366  C   ALA A  25      14.801   0.913  -7.040  1.00 50.10           C  
ATOM    367  CB  ALA A  25      12.324   1.407  -7.134  1.00 50.10           C  
ATOM    368  HB1 ALA A  25      12.409   1.757  -6.105  1.00 50.10           H  
ATOM    369  HB2 ALA A  25      12.063   0.349  -7.126  1.00 50.10           H  
ATOM    370  HB3 ALA A  25      11.544   1.977  -7.639  1.00 50.10           H  
ATOM    371  O   ALA A  25      14.868   0.952  -5.816  1.00 50.10           O  
ATOM    372  N   ALA A  26      15.651   0.217  -7.762  1.00 47.78           N  
ATOM    373  H   ALA A  26      15.646   0.423  -8.751  1.00 47.78           H  
ATOM    374  CA  ALA A  26      16.419  -0.935  -7.404  1.00 47.78           C  
ATOM    375  HA  ALA A  26      16.431  -1.076  -6.323  1.00 47.78           H  
ATOM    376  C   ALA A  26      17.859  -0.704  -7.883  1.00 47.78           C  
ATOM    377  CB  ALA A  26      15.630  -2.058  -8.083  1.00 47.78           C  
ATOM    378  HB1 ALA A  26      14.857  -2.391  -7.390  1.00 47.78           H  
ATOM    379  HB2 ALA A  26      16.263  -2.866  -8.449  1.00 47.78           H  
ATOM    380  HB3 ALA A  26      15.083  -1.698  -8.955  1.00 47.78           H  
ATOM    381  O   ALA A  26      18.808  -0.892  -7.124  1.00 47.78           O  
ATOM    382  N   GLU A  27      18.033  -0.152  -9.080  1.00 52.24           N  
ATOM    383  H   GLU A  27      17.266  -0.127  -9.737  1.00 52.24           H  
ATOM    384  CA  GLU A  27      19.312   0.423  -9.520  1.00 52.24           C  
ATOM    385  HA  GLU A  27      20.115  -0.292  -9.340  1.00 52.24           H  
ATOM    386  C   GLU A  27      19.658   1.711  -8.769  1.00 52.24           C  
ATOM    387  CB  GLU A  27      19.222   0.679 -11.006  1.00 52.24           C  
ATOM    388  HB2 GLU A  27      20.139   1.166 -11.339  1.00 52.24           H  
ATOM    389  HB3 GLU A  27      18.367   1.324 -11.209  1.00 52.24           H  
ATOM    390  O   GLU A  27      20.830   2.075  -8.597  1.00 52.24           O  
ATOM    391  CG  GLU A  27      19.096  -0.670 -11.713  1.00 52.24           C  
ATOM    392  HG2 GLU A  27      18.415  -1.351 -11.203  1.00 52.24           H  
ATOM    393  HG3 GLU A  27      20.072  -1.156 -11.737  1.00 52.24           H  
ATOM    394  CD  GLU A  27      18.574  -0.410 -13.093  1.00 52.24           C  
ATOM    395  OE1 GLU A  27      19.441  -0.463 -13.972  1.00 52.24           O  
ATOM    396  OE2 GLU A  27      17.364  -0.080 -13.139  1.00 52.24           O  
ATOM    397  N   ALA A  28      18.629   2.307  -8.177  1.00 52.01           N  
ATOM    398  H   ALA A  28      17.710   1.976  -8.436  1.00 52.01           H  
ATOM    399  CA  ALA A  28      18.732   3.100  -6.978  1.00 52.01           C  
ATOM    400  HA  ALA A  28      19.388   3.949  -7.176  1.00 52.01           H  
ATOM    401  C   ALA A  28      19.327   2.286  -5.818  1.00 52.01           C  
ATOM    402  CB  ALA A  28      17.314   3.575  -6.651  1.00 52.01           C  
ATOM    403  HB1 ALA A  28      17.332   4.203  -5.760  1.00 52.01           H  
ATOM    404  HB2 ALA A  28      16.890   4.102  -7.505  1.00 52.01           H  
ATOM    405  HB3 ALA A  28      16.683   2.713  -6.432  1.00 52.01           H  
ATOM    406  O   ALA A  28      18.608   1.705  -5.007  1.00 52.01           O  
ATOM    407  N   ALA A  29      20.651   2.296  -5.664  1.00 51.79           N  
ATOM    408  H   ALA A  29      21.189   2.769  -6.377  1.00 51.79           H  
ATOM    409  CA  ALA A  29      21.214   2.112  -4.331  1.00 51.79           C  
ATOM    410  HA  ALA A  29      20.897   1.149  -3.931  1.00 51.79           H  
ATOM    411  C   ALA A  29      20.624   3.240  -3.467  1.00 51.79           C  
ATOM    412  CB  ALA A  29      22.745   2.144  -4.403  1.00 51.79           C  
ATOM    413  HB1 ALA A  29      23.154   2.027  -3.400  1.00 51.79           H  
ATOM    414  HB2 ALA A  29      23.098   1.323  -5.028  1.00 51.79           H  
ATOM    415  HB3 ALA A  29      23.081   3.096  -4.814  1.00 51.79           H  
ATOM    416  O   ALA A  29      20.941   4.410  -3.682  1.00 51.79           O  
ATOM    417  N   GLY A  30      19.675   2.908  -2.593  1.00 63.01           N  
ATOM    418  H   GLY A  30      19.390   1.940  -2.544  1.00 63.01           H  
ATOM    419  CA  GLY A  30      18.779   3.910  -2.034  1.00 63.01           C  
ATOM    420  HA2 GLY A  30      19.353   4.762  -1.671  1.00 63.01           H  
ATOM    421  HA3 GLY A  30      18.137   4.259  -2.843  1.00 63.01           H  
ATOM    422  C   GLY A  30      17.892   3.403  -0.902  1.00 63.01           C  
ATOM    423  O   GLY A  30      18.118   2.344  -0.305  1.00 63.01           O  
ATOM    424  N   LYS A  31      16.877   4.206  -0.582  1.00 74.41           N  
ATOM    425  H   LYS A  31      16.708   4.989  -1.197  1.00 74.41           H  
ATOM    426  CA  LYS A  31      15.916   3.961   0.498  1.00 74.41           C  
ATOM    427  HA  LYS A  31      16.085   2.972   0.924  1.00 74.41           H  
ATOM    428  C   LYS A  31      14.503   3.992  -0.067  1.00 74.41           C  
ATOM    429  CB  LYS A  31      16.078   5.020   1.601  1.00 74.41           C  
ATOM    430  HB2 LYS A  31      16.002   6.010   1.150  1.00 74.41           H  
ATOM    431  HB3 LYS A  31      15.261   4.913   2.314  1.00 74.41           H  
ATOM    432  O   LYS A  31      14.147   4.922  -0.782  1.00 74.41           O  
ATOM    433  CG  LYS A  31      17.412   4.901   2.353  1.00 74.41           C  
ATOM    434  HG2 LYS A  31      17.445   3.948   2.881  1.00 74.41           H  
ATOM    435  HG3 LYS A  31      18.238   4.942   1.644  1.00 74.41           H  
ATOM    436  CD  LYS A  31      17.562   6.055   3.350  1.00 74.41           C  
ATOM    437  HD2 LYS A  31      17.496   6.995   2.803  1.00 74.41           H  
ATOM    438  HD3 LYS A  31      16.757   6.011   4.083  1.00 74.41           H  
ATOM    439  CE  LYS A  31      18.921   5.958   4.047  1.00 74.41           C  
ATOM    440  HE2 LYS A  31      19.691   5.901   3.277  1.00 74.41           H  
ATOM    441  HE3 LYS A  31      18.954   5.034   4.624  1.00 74.41           H  
ATOM    442  NZ  LYS A  31      19.156   7.136   4.914  1.00 74.41           N  
ATOM    443  HZ1 LYS A  31      18.435   7.208   5.617  1.00 74.41           H  
ATOM    444  HZ2 LYS A  31      19.138   7.971   4.347  1.00 74.41           H  
ATOM    445  HZ3 LYS A  31      20.063   7.073   5.355  1.00 74.41           H  
ATOM    446  N   MET A  32      13.667   3.031   0.316  1.00 79.33           N  
ATOM    447  H   MET A  32      14.022   2.305   0.921  1.00 79.33           H  
ATOM    448  CA  MET A  32      12.219   3.169   0.153  1.00 79.33           C  
ATOM    449  HA  MET A  32      12.005   3.926  -0.601  1.00 79.33           H  
ATOM    450  C   MET A  32      11.622   3.628   1.476  1.00 79.33           C  
ATOM    451  CB  MET A  32      11.582   1.871  -0.340  1.00 79.33           C  
ATOM    452  HB2 MET A  32      11.688   1.111   0.433  1.00 79.33           H  
ATOM    453  HB3 MET A  32      12.086   1.549  -1.251  1.00 79.33           H  
ATOM    454  O   MET A  32      11.739   2.932   2.487  1.00 79.33           O  
ATOM    455  CG  MET A  32      10.098   2.060  -0.665  1.00 79.33           C  
ATOM    456  HG2 MET A  32      10.011   2.757  -1.498  1.00 79.33           H  
ATOM    457  HG3 MET A  32       9.588   2.502   0.191  1.00 79.33           H  
ATOM    458  SD  MET A  32       9.232   0.534  -1.103  1.00 79.33           S  
ATOM    459  CE  MET A  32       9.357  -0.290   0.485  1.00 79.33           C  
ATOM    460  HE1 MET A  32      10.312  -0.814   0.534  1.00 79.33           H  
ATOM    461  HE2 MET A  32       8.513  -0.972   0.585  1.00 79.33           H  
ATOM    462  HE3 MET A  32       9.311   0.443   1.291  1.00 79.33           H  
ATOM    463  N   ARG A  33      10.969   4.787   1.463  1.00 85.62           N  
ATOM    464  H   ARG A  33      10.907   5.280   0.583  1.00 85.62           H  
ATOM    465  CA  ARG A  33      10.172   5.295   2.578  1.00 85.62           C  
ATOM    466  HA  ARG A  33      10.445   4.774   3.496  1.00 85.62           H  
ATOM    467  C   ARG A  33       8.703   5.012   2.304  1.00 85.62           C  
ATOM    468  CB  ARG A  33      10.422   6.793   2.788  1.00 85.62           C  
ATOM    469  HB2 ARG A  33      10.224   7.330   1.860  1.00 85.62           H  
ATOM    470  HB3 ARG A  33       9.729   7.155   3.548  1.00 85.62           H  
ATOM    471  O   ARG A  33       8.164   5.414   1.280  1.00 85.62           O  
ATOM    472  CG  ARG A  33      11.854   7.090   3.248  1.00 85.62           C  
ATOM    473  HG2 ARG A  33      12.076   6.504   4.139  1.00 85.62           H  
ATOM    474  HG3 ARG A  33      12.561   6.831   2.459  1.00 85.62           H  
ATOM    475  CD  ARG A  33      11.985   8.579   3.579  1.00 85.62           C  
ATOM    476  HD2 ARG A  33      11.257   8.842   4.347  1.00 85.62           H  
ATOM    477  HD3 ARG A  33      11.762   9.145   2.675  1.00 85.62           H  
ATOM    478  NE  ARG A  33      13.335   8.903   4.067  1.00 85.62           N  
ATOM    479  HE  ARG A  33      13.839   8.162   4.535  1.00 85.62           H  
ATOM    480  NH1 ARG A  33      13.468  11.053   3.263  1.00 85.62           N  
ATOM    481 HH11 ARG A  33      13.991  11.388   2.467  1.00 85.62           H  
ATOM    482 HH12 ARG A  33      12.464  11.009   3.161  1.00 85.62           H  
ATOM    483  NH2 ARG A  33      15.305   9.995   3.826  1.00 85.62           N  
ATOM    484 HH21 ARG A  33      15.556   9.332   3.107  1.00 85.62           H  
ATOM    485 HH22 ARG A  33      15.694  10.897   3.590  1.00 85.62           H  
ATOM    486  CZ  ARG A  33      14.012   9.997   3.787  1.00 85.62           C  
ATOM    487  N   VAL A  34       8.049   4.330   3.231  1.00 89.78           N  
ATOM    488  H   VAL A  34       8.571   4.000   4.030  1.00 89.78           H  
ATOM    489  CA  VAL A  34       6.605   4.104   3.223  1.00 89.78           C  
ATOM    490  HA  VAL A  34       6.186   4.425   2.269  1.00 89.78           H  
ATOM    491  C   VAL A  34       6.012   4.960   4.325  1.00 89.78           C  
ATOM    492  CB  VAL A  34       6.255   2.619   3.403  1.00 89.78           C  
ATOM    493  HB  VAL A  34       6.574   2.285   4.391  1.00 89.78           H  
ATOM    494  O   VAL A  34       6.246   4.704   5.504  1.00 89.78           O  
ATOM    495  CG1 VAL A  34       4.742   2.408   3.273  1.00 89.78           C  
ATOM    496 HG11 VAL A  34       4.500   1.352   3.387  1.00 89.78           H  
ATOM    497 HG12 VAL A  34       4.398   2.750   2.297  1.00 89.78           H  
ATOM    498 HG13 VAL A  34       4.220   2.966   4.050  1.00 89.78           H  
ATOM    499  CG2 VAL A  34       6.960   1.752   2.355  1.00 89.78           C  
ATOM    500 HG21 VAL A  34       8.040   1.834   2.475  1.00 89.78           H  
ATOM    501 HG22 VAL A  34       6.684   0.706   2.491  1.00 89.78           H  
ATOM    502 HG23 VAL A  34       6.684   2.075   1.351  1.00 89.78           H  
ATOM    503  N   ARG A  35       5.266   5.990   3.941  1.00 93.15           N  
ATOM    504  H   ARG A  35       5.106   6.106   2.951  1.00 93.15           H  
ATOM    505  CA  ARG A  35       4.512   6.845   4.854  1.00 93.15           C  
ATOM    506  HA  ARG A  35       4.928   6.766   5.859  1.00 93.15           H  
ATOM    507  C   ARG A  35       3.078   6.363   4.918  1.00 93.15           C  
ATOM    508  CB  ARG A  35       4.600   8.307   4.421  1.00 93.15           C  
ATOM    509  HB2 ARG A  35       4.332   8.392   3.368  1.00 93.15           H  
ATOM    510  HB3 ARG A  35       3.907   8.902   5.016  1.00 93.15           H  
ATOM    511  O   ARG A  35       2.424   6.196   3.890  1.00 93.15           O  
ATOM    512  CG  ARG A  35       6.015   8.842   4.618  1.00 93.15           C  
ATOM    513  HG2 ARG A  35       6.729   8.235   4.062  1.00 93.15           H  
ATOM    514  HG3 ARG A  35       6.262   8.803   5.679  1.00 93.15           H  
ATOM    515  CD  ARG A  35       6.103  10.280   4.128  1.00 93.15           C  
ATOM    516  HD2 ARG A  35       5.947  10.302   3.049  1.00 93.15           H  
ATOM    517  HD3 ARG A  35       5.340  10.879   4.624  1.00 93.15           H  
ATOM    518  NE  ARG A  35       7.422  10.810   4.461  1.00 93.15           N  
ATOM    519  HE  ARG A  35       7.986  10.273   5.104  1.00 93.15           H  
ATOM    520  NH1 ARG A  35       7.402  12.705   3.188  1.00 93.15           N  
ATOM    521 HH11 ARG A  35       7.895  13.544   2.919  1.00 93.15           H  
ATOM    522 HH12 ARG A  35       7.073  12.127   2.428  1.00 93.15           H  
ATOM    523  NH2 ARG A  35       9.039  12.315   4.689  1.00 93.15           N  
ATOM    524 HH21 ARG A  35       9.489  13.201   4.510  1.00 93.15           H  
ATOM    525 HH22 ARG A  35       9.411  11.635   5.337  1.00 93.15           H  
ATOM    526  CZ  ARG A  35       7.933  11.959   4.111  1.00 93.15           C  
ATOM    527  N   LEU A  36       2.612   6.136   6.130  1.00 94.19           N  
ATOM    528  H   LEU A  36       3.226   6.312   6.913  1.00 94.19           H  
ATOM    529  CA  LEU A  36       1.286   5.645   6.445  1.00 94.19           C  
ATOM    530  HA  LEU A  36       0.727   5.436   5.533  1.00 94.19           H  
ATOM    531  C   LEU A  36       0.565   6.717   7.241  1.00 94.19           C  
ATOM    532  CB  LEU A  36       1.398   4.364   7.280  1.00 94.19           C  
ATOM    533  HB2 LEU A  36       0.387   3.991   7.449  1.00 94.19           H  
ATOM    534  HB3 LEU A  36       1.829   4.621   8.247  1.00 94.19           H  
ATOM    535  O   LEU A  36       1.111   7.201   8.228  1.00 94.19           O  
ATOM    536  CG  LEU A  36       2.243   3.239   6.667  1.00 94.19           C  
ATOM    537  HG  LEU A  36       3.252   3.591   6.450  1.00 94.19           H  
ATOM    538  CD1 LEU A  36       2.346   2.107   7.686  1.00 94.19           C  
ATOM    539 HD11 LEU A  36       1.351   1.814   8.023  1.00 94.19           H  
ATOM    540 HD12 LEU A  36       2.839   1.239   7.247  1.00 94.19           H  
ATOM    541 HD13 LEU A  36       2.922   2.445   8.547  1.00 94.19           H  
ATOM    542  CD2 LEU A  36       1.613   2.719   5.378  1.00 94.19           C  
ATOM    543 HD21 LEU A  36       1.605   3.514   4.632  1.00 94.19           H  
ATOM    544 HD22 LEU A  36       2.197   1.883   4.993  1.00 94.19           H  
ATOM    545 HD23 LEU A  36       0.590   2.397   5.574  1.00 94.19           H  
ATOM    546  N   ARG A  37      -0.660   7.048   6.854  1.00 95.58           N  
ATOM    547  H   ARG A  37      -1.023   6.633   6.008  1.00 95.58           H  
ATOM    548  CA  ARG A  37      -1.524   7.944   7.619  1.00 95.58           C  
ATOM    549  HA  ARG A  37      -1.108   8.085   8.617  1.00 95.58           H  
ATOM    550  C   ARG A  37      -2.895   7.313   7.785  1.00 95.58           C  
ATOM    551  CB  ARG A  37      -1.559   9.313   6.934  1.00 95.58           C  
ATOM    552  HB2 ARG A  37      -1.879   9.190   5.899  1.00 95.58           H  
ATOM    553  HB3 ARG A  37      -0.555   9.736   6.939  1.00 95.58           H  
ATOM    554  O   ARG A  37      -3.493   6.858   6.809  1.00 95.58           O  
ATOM    555  CG  ARG A  37      -2.514  10.272   7.642  1.00 95.58           C  
ATOM    556  HG2 ARG A  37      -2.226  10.386   8.687  1.00 95.58           H  
ATOM    557  HG3 ARG A  37      -3.528   9.875   7.591  1.00 95.58           H  
ATOM    558  CD  ARG A  37      -2.484  11.629   6.950  1.00 95.58           C  
ATOM    559  HD2 ARG A  37      -2.543  11.479   5.872  1.00 95.58           H  
ATOM    560  HD3 ARG A  37      -1.546  12.126   7.196  1.00 95.58           H  
ATOM    561  NE  ARG A  37      -3.639  12.420   7.383  1.00 95.58           N  
ATOM    562  HE  ARG A  37      -4.459  11.901   7.663  1.00 95.58           H  
ATOM    563  NH1 ARG A  37      -2.930  14.484   6.723  1.00 95.58           N  
ATOM    564 HH11 ARG A  37      -3.039  15.487   6.754  1.00 95.58           H  
ATOM    565 HH12 ARG A  37      -2.054  14.042   6.484  1.00 95.58           H  
ATOM    566  NH2 ARG A  37      -4.927  14.212   7.731  1.00 95.58           N  
ATOM    567 HH21 ARG A  37      -5.589  13.519   8.050  1.00 95.58           H  
ATOM    568 HH22 ARG A  37      -5.163  15.192   7.669  1.00 95.58           H  
ATOM    569  CZ  ARG A  37      -3.822  13.709   7.275  1.00 95.58           C  
ATOM    570  N   ASN A  38      -3.389   7.295   9.018  1.00 94.39           N  
ATOM    571  H   ASN A  38      -2.837   7.696   9.764  1.00 94.39           H  
ATOM    572  CA  ASN A  38      -4.708   6.767   9.340  1.00 94.39           C  
ATOM    573  HA  ASN A  38      -5.118   6.235   8.481  1.00 94.39           H  
ATOM    574  C   ASN A  38      -5.675   7.909   9.672  1.00 94.39           C  
ATOM    575  CB  ASN A  38      -4.557   5.748  10.475  1.00 94.39           C  
ATOM    576  HB2 ASN A  38      -3.891   4.945  10.161  1.00 94.39           H  
ATOM    577  HB3 ASN A  38      -4.115   6.251  11.336  1.00 94.39           H  
ATOM    578  O   ASN A  38      -5.615   8.496  10.749  1.00 94.39           O  
ATOM    579  CG  ASN A  38      -5.873   5.135  10.902  1.00 94.39           C  
ATOM    580  ND2 ASN A  38      -5.888   4.439  12.009  1.00 94.39           N  
ATOM    581 HD21 ASN A  38      -5.016   4.236  12.476  1.00 94.39           H  
ATOM    582 HD22 ASN A  38      -6.752   3.991  12.282  1.00 94.39           H  
ATOM    583  OD1 ASN A  38      -6.895   5.244  10.242  1.00 94.39           O  
ATOM    584  N   ASP A  39      -6.598   8.190   8.755  1.00 93.42           N  
ATOM    585  H   ASP A  39      -6.629   7.627   7.917  1.00 93.42           H  
ATOM    586  CA  ASP A  39      -7.688   9.156   8.937  1.00 93.42           C  
ATOM    587  HA  ASP A  39      -7.441   9.819   9.766  1.00 93.42           H  
ATOM    588  C   ASP A  39      -9.014   8.457   9.319  1.00 93.42           C  
ATOM    589  CB  ASP A  39      -7.823  10.033   7.679  1.00 93.42           C  
ATOM    590  HB2 ASP A  39      -8.003   9.390   6.818  1.00 93.42           H  
ATOM    591  HB3 ASP A  39      -8.687  10.689   7.791  1.00 93.42           H  
ATOM    592  O   ASP A  39     -10.096   9.032   9.192  1.00 93.42           O  
ATOM    593  CG  ASP A  39      -6.603  10.922   7.407  1.00 93.42           C  
ATOM    594  OD1 ASP A  39      -6.325  11.862   8.192  1.00 93.42           O  
ATOM    595  OD2 ASP A  39      -5.950  10.733   6.359  1.00 93.42           O  
ATOM    596  N   SER A  40      -8.966   7.195   9.761  1.00 89.18           N  
ATOM    597  H   SER A  40      -8.058   6.761   9.848  1.00 89.18           H  
ATOM    598  CA  SER A  40     -10.124   6.465  10.286  1.00 89.18           C  
ATOM    599  HA  SER A  40     -11.022   6.890   9.836  1.00 89.18           H  
ATOM    600  C   SER A  40     -10.278   6.631  11.804  1.00 89.18           C  
ATOM    601  CB  SER A  40     -10.078   4.993   9.860  1.00 89.18           C  
ATOM    602  HB2 SER A  40     -11.092   4.592   9.873  1.00 89.18           H  
ATOM    603  HB3 SER A  40      -9.683   4.910   8.847  1.00 89.18           H  
ATOM    604  O   SER A  40      -9.404   7.151  12.493  1.00 89.18           O  
ATOM    605  OG  SER A  40      -9.298   4.220  10.732  1.00 89.18           O  
ATOM    606  HG  SER A  40      -8.384   4.492  10.620  1.00 89.18           H  
ATOM    607  N   SER A  41     -11.411   6.180  12.343  1.00 89.89           N  
ATOM    608  H   SER A  41     -12.098   5.731  11.755  1.00 89.89           H  
ATOM    609  CA  SER A  41     -11.716   6.231  13.778  1.00 89.89           C  
ATOM    610  HA  SER A  41     -11.292   7.144  14.196  1.00 89.89           H  
ATOM    611  C   SER A  41     -11.132   5.065  14.584  1.00 89.89           C  
ATOM    612  CB  SER A  41     -13.233   6.286  13.966  1.00 89.89           C  
ATOM    613  HB2 SER A  41     -13.475   6.218  15.026  1.00 89.89           H  
ATOM    614  HB3 SER A  41     -13.606   7.236  13.582  1.00 89.89           H  
ATOM    615  O   SER A  41     -11.265   5.048  15.807  1.00 89.89           O  
ATOM    616  OG  SER A  41     -13.853   5.225  13.258  1.00 89.89           O  
ATOM    617  HG  SER A  41     -14.766   5.149  13.545  1.00 89.89           H  
ATOM    618  N   THR A  42     -10.496   4.091  13.930  1.00 89.90           N  
ATOM    619  H   THR A  42     -10.359   4.183  12.934  1.00 89.90           H  
ATOM    620  CA  THR A  42      -9.947   2.886  14.567  1.00 89.90           C  
ATOM    621  HA  THR A  42     -10.009   2.999  15.650  1.00 89.90           H  
ATOM    622  C   THR A  42      -8.486   2.684  14.184  1.00 89.90           C  
ATOM    623  CB  THR A  42     -10.739   1.627  14.184  1.00 89.90           C  
ATOM    624  HB  THR A  42     -10.236   0.754  14.599  1.00 89.90           H  
ATOM    625  O   THR A  42      -8.104   3.055  13.076  1.00 89.90           O  
ATOM    626  CG2 THR A  42     -12.166   1.671  14.732  1.00 89.90           C  
ATOM    627 HG21 THR A  42     -12.718   2.493  14.277  1.00 89.90           H  
ATOM    628 HG22 THR A  42     -12.669   0.733  14.495  1.00 89.90           H  
ATOM    629 HG23 THR A  42     -12.143   1.804  15.814  1.00 89.90           H  
ATOM    630  OG1 THR A  42     -10.824   1.480  12.784  1.00 89.90           O  
ATOM    631  HG1 THR A  42      -9.952   1.633  12.412  1.00 89.90           H  
ATOM    632  N   PRO A  43      -7.657   2.069  15.043  1.00 92.57           N  
ATOM    633  CA  PRO A  43      -6.325   1.637  14.637  1.00 92.57           C  
ATOM    634  HA  PRO A  43      -5.728   2.518  14.402  1.00 92.57           H  
ATOM    635  C   PRO A  43      -6.388   0.718  13.413  1.00 92.57           C  
ATOM    636  CB  PRO A  43      -5.720   0.924  15.849  1.00 92.57           C  
ATOM    637  HB2 PRO A  43      -4.654   1.134  15.945  1.00 92.57           H  
ATOM    638  HB3 PRO A  43      -5.892  -0.150  15.781  1.00 92.57           H  
ATOM    639  O   PRO A  43      -7.337  -0.057  13.255  1.00 92.57           O  
ATOM    640  CG  PRO A  43      -6.513   1.489  17.026  1.00 92.57           C  
ATOM    641  HG2 PRO A  43      -6.541   0.794  17.865  1.00 92.57           H  
ATOM    642  HG3 PRO A  43      -6.080   2.442  17.332  1.00 92.57           H  
ATOM    643  CD  PRO A  43      -7.900   1.721  16.433  1.00 92.57           C  
ATOM    644  HD2 PRO A  43      -8.401   2.525  16.972  1.00 92.57           H  
ATOM    645  HD3 PRO A  43      -8.484   0.802  16.481  1.00 92.57           H  
ATOM    646  N   VAL A  44      -5.369   0.814  12.566  1.00 93.26           N  
ATOM    647  H   VAL A  44      -4.634   1.478  12.760  1.00 93.26           H  
ATOM    648  CA  VAL A  44      -5.192  -0.050  11.394  1.00 93.26           C  
ATOM    649  HA  VAL A  44      -5.948  -0.835  11.405  1.00 93.26           H  
ATOM    650  C   VAL A  44      -3.844  -0.738  11.480  1.00 93.26           C  
ATOM    651  CB  VAL A  44      -5.358   0.719  10.071  1.00 93.26           C  
ATOM    652  HB  VAL A  44      -5.283   0.010   9.247  1.00 93.26           H  
ATOM    653  O   VAL A  44      -2.871  -0.143  11.941  1.00 93.26           O  
ATOM    654  CG1 VAL A  44      -6.751   1.360  10.024  1.00 93.26           C  
ATOM    655 HG11 VAL A  44      -6.946   1.760   9.029  1.00 93.26           H  
ATOM    656 HG12 VAL A  44      -6.827   2.172  10.747  1.00 93.26           H  
ATOM    657 HG13 VAL A  44      -7.508   0.612  10.259  1.00 93.26           H  
ATOM    658  CG2 VAL A  44      -4.291   1.803   9.871  1.00 93.26           C  
ATOM    659 HG21 VAL A  44      -3.299   1.352   9.849  1.00 93.26           H  
ATOM    660 HG22 VAL A  44      -4.342   2.531  10.681  1.00 93.26           H  
ATOM    661 HG23 VAL A  44      -4.442   2.311   8.919  1.00 93.26           H  
ATOM    662  N   GLU A  45      -3.773  -1.985  11.044  1.00 95.01           N  
ATOM    663  H   GLU A  45      -4.591  -2.401  10.623  1.00 95.01           H  
ATOM    664  CA  GLU A  45      -2.523  -2.725  10.935  1.00 95.01           C  
ATOM    665  HA  GLU A  45      -1.738  -2.213  11.491  1.00 95.01           H  
ATOM    666  C   GLU A  45      -2.094  -2.757   9.473  1.00 95.01           C  
ATOM    667  CB  GLU A  45      -2.653  -4.128  11.540  1.00 95.01           C  
ATOM    668  HB2 GLU A  45      -1.743  -4.684  11.315  1.00 95.01           H  
ATOM    669  HB3 GLU A  45      -3.501  -4.649  11.097  1.00 95.01           H  
ATOM    670  O   GLU A  45      -2.846  -3.162   8.588  1.00 95.01           O  
ATOM    671  CG  GLU A  45      -2.825  -4.055  13.063  1.00 95.01           C  
ATOM    672  HG2 GLU A  45      -2.032  -3.435  13.482  1.00 95.01           H  
ATOM    673  HG3 GLU A  45      -3.776  -3.578  13.300  1.00 95.01           H  
ATOM    674  CD  GLU A  45      -2.764  -5.449  13.697  1.00 95.01           C  
ATOM    675  OE1 GLU A  45      -1.626  -5.924  13.917  1.00 95.01           O  
ATOM    676  OE2 GLU A  45      -3.845  -6.004  13.997  1.00 95.01           O  
ATOM    677  N   VAL A  46      -0.874  -2.303   9.205  1.00 94.74           N  
ATOM    678  H   VAL A  46      -0.320  -1.937   9.966  1.00 94.74           H  
ATOM    679  CA  VAL A  46      -0.289  -2.309   7.869  1.00 94.74           C  
ATOM    680  HA  VAL A  46      -1.031  -2.670   7.157  1.00 94.74           H  
ATOM    681  C   VAL A  46       0.882  -3.274   7.855  1.00 94.74           C  
ATOM    682  CB  VAL A  46       0.117  -0.901   7.406  1.00 94.74           C  
ATOM    683  HB  VAL A  46       0.938  -0.535   8.023  1.00 94.74           H  
ATOM    684  O   VAL A  46       1.893  -3.064   8.526  1.00 94.74           O  
ATOM    685  CG1 VAL A  46       0.575  -0.958   5.941  1.00 94.74           C  
ATOM    686 HG11 VAL A  46       1.466  -1.579   5.850  1.00 94.74           H  
ATOM    687 HG12 VAL A  46       0.816   0.045   5.587  1.00 94.74           H  
ATOM    688 HG13 VAL A  46      -0.215  -1.375   5.318  1.00 94.74           H  
ATOM    689  CG2 VAL A  46      -1.054   0.088   7.505  1.00 94.74           C  
ATOM    690 HG21 VAL A  46      -1.326   0.236   8.551  1.00 94.74           H  
ATOM    691 HG22 VAL A  46      -0.772   1.055   7.087  1.00 94.74           H  
ATOM    692 HG23 VAL A  46      -1.917  -0.301   6.965  1.00 94.74           H  
ATOM    693  N   HIS A  47       0.756  -4.327   7.054  1.00 94.59           N  
ATOM    694  H   HIS A  47      -0.122  -4.435   6.566  1.00 94.59           H  
ATOM    695  CA  HIS A  47       1.825  -5.274   6.762  1.00 94.59           C  
ATOM    696  HA  HIS A  47       2.566  -5.235   7.561  1.00 94.59           H  
ATOM    697  C   HIS A  47       2.487  -4.877   5.450  1.00 94.59           C  
ATOM    698  CB  HIS A  47       1.291  -6.707   6.706  1.00 94.59           C  
ATOM    699  HB2 HIS A  47       0.679  -6.830   5.813  1.00 94.59           H  
ATOM    700  HB3 HIS A  47       2.136  -7.391   6.626  1.00 94.59           H  
ATOM    701  O   HIS A  47       1.873  -4.926   4.385  1.00 94.59           O  
ATOM    702  CG  HIS A  47       0.470  -7.101   7.904  1.00 94.59           C  
ATOM    703  CD2 HIS A  47      -0.875  -6.924   8.031  1.00 94.59           C  
ATOM    704  HD2 HIS A  47      -1.545  -6.471   7.315  1.00 94.59           H  
ATOM    705  ND1 HIS A  47       0.964  -7.733   9.046  1.00 94.59           N  
ATOM    706  CE1 HIS A  47      -0.111  -7.923   9.835  1.00 94.59           C  
ATOM    707  HE1 HIS A  47      -0.099  -8.399  10.805  1.00 94.59           H  
ATOM    708  NE2 HIS A  47      -1.222  -7.455   9.247  1.00 94.59           N  
ATOM    709  HE2 HIS A  47      -2.167  -7.581   9.579  1.00 94.59           H  
ATOM    710  N   ILE A  48       3.749  -4.486   5.528  1.00 92.00           N  
ATOM    711  H   ILE A  48       4.180  -4.475   6.441  1.00 92.00           H  
ATOM    712  CA  ILE A  48       4.572  -4.082   4.396  1.00 92.00           C  
ATOM    713  HA  ILE A  48       3.940  -3.930   3.520  1.00 92.00           H  
ATOM    714  C   ILE A  48       5.555  -5.209   4.114  1.00 92.00           C  
ATOM    715  CB  ILE A  48       5.315  -2.764   4.690  1.00 92.00           C  
ATOM    716  HB  ILE A  48       6.060  -2.965   5.461  1.00 92.00           H  
ATOM    717  O   ILE A  48       6.273  -5.652   5.012  1.00 92.00           O  
ATOM    718  CG1 ILE A  48       4.385  -1.650   5.222  1.00 92.00           C  
ATOM    719 HG12 ILE A  48       3.727  -1.299   4.427  1.00 92.00           H  
ATOM    720 HG13 ILE A  48       3.765  -2.032   6.034  1.00 92.00           H  
ATOM    721  CG2 ILE A  48       6.034  -2.316   3.404  1.00 92.00           C  
ATOM    722 HG21 ILE A  48       6.571  -1.380   3.560  1.00 92.00           H  
ATOM    723 HG22 ILE A  48       6.770  -3.061   3.099  1.00 92.00           H  
ATOM    724 HG23 ILE A  48       5.314  -2.185   2.596  1.00 92.00           H  
ATOM    725  CD1 ILE A  48       5.162  -0.468   5.806  1.00 92.00           C  
ATOM    726 HD11 ILE A  48       4.461   0.274   6.190  1.00 92.00           H  
ATOM    727 HD12 ILE A  48       5.795  -0.815   6.623  1.00 92.00           H  
ATOM    728 HD13 ILE A  48       5.779   0.012   5.047  1.00 92.00           H  
ATOM    729  N   LYS A  49       5.615  -5.656   2.865  1.00 90.01           N  
ATOM    730  H   LYS A  49       4.988  -5.246   2.187  1.00 90.01           H  
ATOM    731  CA  LYS A  49       6.597  -6.622   2.383  1.00 90.01           C  
ATOM    732  HA  LYS A  49       7.315  -6.824   3.178  1.00 90.01           H  
ATOM    733  C   LYS A  49       7.372  -6.032   1.210  1.00 90.01           C  
ATOM    734  CB  LYS A  49       5.890  -7.934   2.038  1.00 90.01           C  
ATOM    735  HB2 LYS A  49       5.138  -7.740   1.274  1.00 90.01           H  
ATOM    736  HB3 LYS A  49       5.388  -8.316   2.927  1.00 90.01           H  
ATOM    737  O   LYS A  49       6.775  -5.539   0.256  1.00 90.01           O  
ATOM    738  CG  LYS A  49       6.886  -8.982   1.527  1.00 90.01           C  
ATOM    739  HG2 LYS A  49       7.447  -8.575   0.686  1.00 90.01           H  
ATOM    740  HG3 LYS A  49       7.587  -9.244   2.319  1.00 90.01           H  
ATOM    741  CD  LYS A  49       6.159 -10.232   1.038  1.00 90.01           C  
ATOM    742  HD2 LYS A  49       5.644 -10.720   1.866  1.00 90.01           H  
ATOM    743  HD3 LYS A  49       5.434  -9.934   0.281  1.00 90.01           H  
ATOM    744  CE  LYS A  49       7.202 -11.158   0.414  1.00 90.01           C  
ATOM    745  HE2 LYS A  49       7.842 -10.551  -0.226  1.00 90.01           H  
ATOM    746  HE3 LYS A  49       7.845 -11.575   1.189  1.00 90.01           H  
ATOM    747  NZ  LYS A  49       6.570 -12.213  -0.407  1.00 90.01           N  
ATOM    748  HZ1 LYS A  49       6.014 -11.772  -1.125  1.00 90.01           H  
ATOM    749  HZ2 LYS A  49       7.290 -12.756  -0.862  1.00 90.01           H  
ATOM    750  HZ3 LYS A  49       5.971 -12.810   0.146  1.00 90.01           H  
ATOM    751  N   VAL A  50       8.695  -6.136   1.281  1.00 82.11           N  
ATOM    752  H   VAL A  50       9.091  -6.567   2.104  1.00 82.11           H  
ATOM    753  CA  VAL A  50       9.641  -5.623   0.282  1.00 82.11           C  
ATOM    754  HA  VAL A  50       9.126  -5.454  -0.664  1.00 82.11           H  
ATOM    755  C   VAL A  50      10.714  -6.683   0.091  1.00 82.11           C  
ATOM    756  CB  VAL A  50      10.286  -4.303   0.736  1.00 82.11           C  
ATOM    757  HB  VAL A  50      11.022  -4.499   1.516  1.00 82.11           H  
ATOM    758  O   VAL A  50      11.528  -6.921   0.984  1.00 82.11           O  
ATOM    759  CG1 VAL A  50      10.991  -3.628  -0.447  1.00 82.11           C  
ATOM    760 HG11 VAL A  50      11.756  -4.286  -0.857  1.00 82.11           H  
ATOM    761 HG12 VAL A  50      10.273  -3.376  -1.228  1.00 82.11           H  
ATOM    762 HG13 VAL A  50      11.482  -2.716  -0.107  1.00 82.11           H  
ATOM    763  CG2 VAL A  50       9.250  -3.353   1.334  1.00 82.11           C  
ATOM    764 HG21 VAL A  50       8.776  -3.801   2.208  1.00 82.11           H  
ATOM    765 HG22 VAL A  50       9.770  -2.476   1.718  1.00 82.11           H  
ATOM    766 HG23 VAL A  50       8.494  -3.101   0.591  1.00 82.11           H  
ATOM    767  N   GLY A  51      10.667  -7.400  -1.030  1.00 77.87           N  
ATOM    768  H   GLY A  51      10.058  -7.112  -1.782  1.00 77.87           H  
ATOM    769  CA  GLY A  51      11.448  -8.624  -1.187  1.00 77.87           C  
ATOM    770  HA2 GLY A  51      11.242  -9.084  -2.153  1.00 77.87           H  
ATOM    771  HA3 GLY A  51      12.506  -8.368  -1.130  1.00 77.87           H  
ATOM    772  C   GLY A  51      11.172  -9.631  -0.070  1.00 77.87           C  
ATOM    773  O   GLY A  51      10.049 -10.119   0.085  1.00 77.87           O  
ATOM    774  N   ASP A  52      12.210  -9.918   0.717  1.00 81.28           N  
ATOM    775  H   ASP A  52      13.085  -9.448   0.534  1.00 81.28           H  
ATOM    776  CA  ASP A  52      12.152 -10.810   1.878  1.00 81.28           C  
ATOM    777  HA  ASP A  52      11.344 -11.528   1.736  1.00 81.28           H  
ATOM    778  C   ASP A  52      11.883 -10.073   3.201  1.00 81.28           C  
ATOM    779  CB  ASP A  52      13.461 -11.602   1.977  1.00 81.28           C  
ATOM    780  HB2 ASP A  52      14.282 -10.909   2.164  1.00 81.28           H  
ATOM    781  HB3 ASP A  52      13.400 -12.287   2.823  1.00 81.28           H  
ATOM    782  O   ASP A  52      11.501 -10.709   4.186  1.00 81.28           O  
ATOM    783  CG  ASP A  52      13.748 -12.412   0.715  1.00 81.28           C  
ATOM    784  OD1 ASP A  52      12.895 -13.245   0.340  1.00 81.28           O  
ATOM    785  OD2 ASP A  52      14.831 -12.182   0.128  1.00 81.28           O  
ATOM    786  N   GLU A  53      12.060  -8.746   3.247  1.00 84.05           N  
ATOM    787  H   GLU A  53      12.220  -8.238   2.389  1.00 84.05           H  
ATOM    788  CA  GLU A  53      11.808  -7.962   4.457  1.00 84.05           C  
ATOM    789  HA  GLU A  53      12.187  -8.541   5.299  1.00 84.05           H  
ATOM    790  C   GLU A  53      10.301  -7.778   4.651  1.00 84.05           C  
ATOM    791  CB  GLU A  53      12.574  -6.619   4.457  1.00 84.05           C  
ATOM    792  HB2 GLU A  53      12.109  -5.931   3.752  1.00 84.05           H  
ATOM    793  HB3 GLU A  53      13.600  -6.808   4.140  1.00 84.05           H  
ATOM    794  O   GLU A  53       9.556  -7.463   3.718  1.00 84.05           O  
ATOM    795  CG  GLU A  53      12.604  -5.983   5.869  1.00 84.05           C  
ATOM    796  HG2 GLU A  53      11.578  -5.796   6.187  1.00 84.05           H  
ATOM    797  HG3 GLU A  53      13.029  -6.709   6.562  1.00 84.05           H  
ATOM    798  CD  GLU A  53      13.403  -4.665   5.990  1.00 84.05           C  
ATOM    799  OE1 GLU A  53      13.212  -3.950   7.014  1.00 84.05           O  
ATOM    800  OE2 GLU A  53      14.201  -4.357   5.081  1.00 84.05           O  
ATOM    801  N   LYS A  54       9.843  -7.978   5.887  1.00 90.85           N  
ATOM    802  H   LYS A  54      10.513  -8.197   6.611  1.00 90.85           H  
ATOM    803  CA  LYS A  54       8.463  -7.739   6.305  1.00 90.85           C  
ATOM    804  HA  LYS A  54       7.926  -7.237   5.501  1.00 90.85           H  
ATOM    805  C   LYS A  54       8.463  -6.829   7.518  1.00 90.85           C  
ATOM    806  CB  LYS A  54       7.745  -9.052   6.633  1.00 90.85           C  
ATOM    807  HB2 LYS A  54       6.750  -8.815   7.010  1.00 90.85           H  
ATOM    808  HB3 LYS A  54       8.296  -9.567   7.420  1.00 90.85           H  
ATOM    809  O   LYS A  54       9.243  -7.047   8.444  1.00 90.85           O  
ATOM    810  CG  LYS A  54       7.603  -9.978   5.419  1.00 90.85           C  
ATOM    811  HG2 LYS A  54       8.589 -10.230   5.028  1.00 90.85           H  
ATOM    812  HG3 LYS A  54       7.023  -9.476   4.645  1.00 90.85           H  
ATOM    813  CD  LYS A  54       6.889 -11.260   5.851  1.00 90.85           C  
ATOM    814  HD2 LYS A  54       5.878 -11.012   6.175  1.00 90.85           H  
ATOM    815  HD3 LYS A  54       7.433 -11.699   6.687  1.00 90.85           H  
ATOM    816  CE  LYS A  54       6.841 -12.258   4.696  1.00 90.85           C  
ATOM    817  HE2 LYS A  54       7.861 -12.435   4.357  1.00 90.85           H  
ATOM    818  HE3 LYS A  54       6.279 -11.811   3.876  1.00 90.85           H  
ATOM    819  NZ  LYS A  54       6.213 -13.527   5.140  1.00 90.85           N  
ATOM    820  HZ1 LYS A  54       6.199 -14.209   4.395  1.00 90.85           H  
ATOM    821  HZ2 LYS A  54       6.738 -13.910   5.913  1.00 90.85           H  
ATOM    822  HZ3 LYS A  54       5.270 -13.357   5.459  1.00 90.85           H  
ATOM    823  N   ARG A  55       7.559  -5.856   7.541  1.00 92.59           N  
ATOM    824  H   ARG A  55       6.967  -5.740   6.731  1.00 92.59           H  
ATOM    825  CA  ARG A  55       7.274  -5.043   8.724  1.00 92.59           C  
ATOM    826  HA  ARG A  55       7.670  -5.545   9.606  1.00 92.59           H  
ATOM    827  C   ARG A  55       5.779  -4.917   8.921  1.00 92.59           C  
ATOM    828  CB  ARG A  55       7.929  -3.662   8.621  1.00 92.59           C  
ATOM    829  HB2 ARG A  55       7.621  -3.074   9.485  1.00 92.59           H  
ATOM    830  HB3 ARG A  55       7.593  -3.152   7.718  1.00 92.59           H  
ATOM    831  O   ARG A  55       5.050  -4.689   7.964  1.00 92.59           O  
ATOM    832  CG  ARG A  55       9.456  -3.789   8.619  1.00 92.59           C  
ATOM    833  HG2 ARG A  55       9.797  -4.153   7.650  1.00 92.59           H  
ATOM    834  HG3 ARG A  55       9.773  -4.488   9.393  1.00 92.59           H  
ATOM    835  CD  ARG A  55      10.081  -2.434   8.909  1.00 92.59           C  
ATOM    836  HD2 ARG A  55       9.729  -1.740   8.146  1.00 92.59           H  
ATOM    837  HD3 ARG A  55       9.765  -2.097   9.896  1.00 92.59           H  
ATOM    838  NE  ARG A  55      11.538  -2.500   8.812  1.00 92.59           N  
ATOM    839  HE  ARG A  55      11.932  -3.121   8.120  1.00 92.59           H  
ATOM    840  NH1 ARG A  55      12.089  -0.814  10.283  1.00 92.59           N  
ATOM    841 HH11 ARG A  55      11.118  -0.732  10.550  1.00 92.59           H  
ATOM    842 HH12 ARG A  55      12.800  -0.211  10.670  1.00 92.59           H  
ATOM    843  NH2 ARG A  55      13.643  -1.827   8.995  1.00 92.59           N  
ATOM    844 HH21 ARG A  55      14.349  -1.140   9.218  1.00 92.59           H  
ATOM    845 HH22 ARG A  55      13.795  -2.493   8.251  1.00 92.59           H  
ATOM    846  CZ  ARG A  55      12.412  -1.704   9.379  1.00 92.59           C  
ATOM    847  N   THR A  56       5.353  -5.030  10.167  1.00 95.07           N  
ATOM    848  H   THR A  56       6.023  -5.197  10.905  1.00 95.07           H  
ATOM    849  CA  THR A  56       3.975  -4.778  10.578  1.00 95.07           C  
ATOM    850  HA  THR A  56       3.354  -4.587   9.702  1.00 95.07           H  
ATOM    851  C   THR A  56       3.974  -3.537  11.449  1.00 95.07           C  
ATOM    852  CB  THR A  56       3.376  -5.985  11.305  1.00 95.07           C  
ATOM    853  HB  THR A  56       3.962  -6.193  12.200  1.00 95.07           H  
ATOM    854  O   THR A  56       4.804  -3.414  12.352  1.00 95.07           O  
ATOM    855  CG2 THR A  56       1.918  -5.759  11.696  1.00 95.07           C  
ATOM    856 HG21 THR A  56       1.494  -6.677  12.103  1.00 95.07           H  
ATOM    857 HG22 THR A  56       1.332  -5.449  10.831  1.00 95.07           H  
ATOM    858 HG23 THR A  56       1.845  -4.990  12.465  1.00 95.07           H  
ATOM    859  OG1 THR A  56       3.434  -7.109  10.454  1.00 95.07           O  
ATOM    860  HG1 THR A  56       2.561  -7.230  10.072  1.00 95.07           H  
ATOM    861  N   VAL A  57       3.073  -2.609  11.150  1.00 95.16           N  
ATOM    862  H   VAL A  57       2.459  -2.766  10.363  1.00 95.16           H  
ATOM    863  CA  VAL A  57       2.934  -1.344  11.866  1.00 95.16           C  
ATOM    864  HA  VAL A  57       3.486  -1.384  12.805  1.00 95.16           H  
ATOM    865  C   VAL A  57       1.466  -1.129  12.184  1.00 95.16           C  
ATOM    866  CB  VAL A  57       3.490  -0.182  11.027  1.00 95.16           C  
ATOM    867  HB  VAL A  57       2.961  -0.133  10.075  1.00 95.16           H  
ATOM    868  O   VAL A  57       0.630  -1.135  11.285  1.00 95.16           O  
ATOM    869  CG1 VAL A  57       3.332   1.165  11.734  1.00 95.16           C  
ATOM    870 HG11 VAL A  57       3.666   1.952  11.058  1.00 95.16           H  
ATOM    871 HG12 VAL A  57       3.909   1.190  12.659  1.00 95.16           H  
ATOM    872 HG13 VAL A  57       2.285   1.364  11.960  1.00 95.16           H  
ATOM    873  CG2 VAL A  57       4.984  -0.386  10.745  1.00 95.16           C  
ATOM    874 HG21 VAL A  57       5.403   0.536  10.342  1.00 95.16           H  
ATOM    875 HG22 VAL A  57       5.120  -1.189  10.020  1.00 95.16           H  
ATOM    876 HG23 VAL A  57       5.507  -0.634  11.668  1.00 95.16           H  
ATOM    877  N   THR A  58       1.157  -0.908  13.455  1.00 95.92           N  
ATOM    878  H   THR A  58       1.882  -0.944  14.158  1.00 95.92           H  
ATOM    879  CA  THR A  58      -0.141  -0.372  13.860  1.00 95.92           C  
ATOM    880  HA  THR A  58      -0.918  -0.775  13.211  1.00 95.92           H  
ATOM    881  C   THR A  58      -0.099   1.144  13.718  1.00 95.92           C  
ATOM    882  CB  THR A  58      -0.480  -0.758  15.303  1.00 95.92           C  
ATOM    883  HB  THR A  58       0.211  -0.258  15.981  1.00 95.92           H  
ATOM    884  O   THR A  58       0.801   1.770  14.269  1.00 95.92           O  
ATOM    885  CG2 THR A  58      -1.909  -0.373  15.680  1.00 95.92           C  
ATOM    886 HG21 THR A  58      -2.137  -0.754  16.675  1.00 95.92           H  
ATOM    887 HG22 THR A  58      -2.613  -0.794  14.962  1.00 95.92           H  
ATOM    888 HG23 THR A  58      -2.010   0.712  15.693  1.00 95.92           H  
ATOM    889  OG1 THR A  58      -0.343  -2.151  15.487  1.00 95.92           O  
ATOM    890  HG1 THR A  58      -0.972  -2.610  14.925  1.00 95.92           H  
ATOM    891  N   VAL A  59      -1.055   1.717  12.988  1.00 95.72           N  
ATOM    892  H   VAL A  59      -1.740   1.118  12.551  1.00 95.72           H  
ATOM    893  CA  VAL A  59      -1.199   3.165  12.798  1.00 95.72           C  
ATOM    894  HA  VAL A  59      -0.348   3.666  13.259  1.00 95.72           H  
ATOM    895  C   VAL A  59      -2.472   3.620  13.503  1.00 95.72           C  
ATOM    896  CB  VAL A  59      -1.194   3.558  11.309  1.00 95.72           C  
ATOM    897  HB  VAL A  59      -2.123   3.227  10.845  1.00 95.72           H  
ATOM    898  O   VAL A  59      -3.583   3.227  13.129  1.00 95.72           O  
ATOM    899  CG1 VAL A  59      -1.087   5.079  11.141  1.00 95.72           C  
ATOM    900 HG11 VAL A  59      -0.150   5.436  11.568  1.00 95.72           H  
ATOM    901 HG12 VAL A  59      -1.905   5.579  11.658  1.00 95.72           H  
ATOM    902 HG13 VAL A  59      -1.121   5.346  10.085  1.00 95.72           H  
ATOM    903  CG2 VAL A  59      -0.032   2.919  10.540  1.00 95.72           C  
ATOM    904 HG21 VAL A  59       0.916   3.220  10.987  1.00 95.72           H  
ATOM    905 HG22 VAL A  59      -0.066   3.246   9.501  1.00 95.72           H  
ATOM    906 HG23 VAL A  59      -0.114   1.832  10.556  1.00 95.72           H  
ATOM    907  N   ASN A  60      -2.328   4.424  14.552  1.00 95.38           N  
ATOM    908  H   ASN A  60      -1.391   4.716  14.787  1.00 95.38           H  
ATOM    909  CA  ASN A  60      -3.457   4.912  15.349  1.00 95.38           C  
ATOM    910  HA  ASN A  60      -4.130   4.072  15.519  1.00 95.38           H  
ATOM    911  C   ASN A  60      -4.253   6.017  14.623  1.00 95.38           C  
ATOM    912  CB  ASN A  60      -2.939   5.379  16.716  1.00 95.38           C  
ATOM    913  HB2 ASN A  60      -3.749   5.816  17.299  1.00 95.38           H  
ATOM    914  HB3 ASN A  60      -2.177   6.145  16.576  1.00 95.38           H  
ATOM    915  O   ASN A  60      -3.727   6.654  13.712  1.00 95.38           O  
ATOM    916  CG  ASN A  60      -2.366   4.226  17.510  1.00 95.38           C  
ATOM    917  ND2 ASN A  60      -1.084   4.256  17.788  1.00 95.38           N  
ATOM    918 HD21 ASN A  60      -0.675   3.426  18.193  1.00 95.38           H  
ATOM    919 HD22 ASN A  60      -0.488   4.959  17.376  1.00 95.38           H  
ATOM    920  OD1 ASN A  60      -3.074   3.292  17.865  1.00 95.38           O  
ATOM    921  N   PRO A  61      -5.517   6.284  15.004  1.00 94.58           N  
ATOM    922  CA  PRO A  61      -6.289   7.400  14.454  1.00 94.58           C  
ATOM    923  HA  PRO A  61      -6.530   7.182  13.414  1.00 94.58           H  
ATOM    924  C   PRO A  61      -5.544   8.739  14.546  1.00 94.58           C  
ATOM    925  CB  PRO A  61      -7.581   7.433  15.277  1.00 94.58           C  
ATOM    926  HB2 PRO A  61      -8.422   7.831  14.709  1.00 94.58           H  
ATOM    927  HB3 PRO A  61      -7.439   8.011  16.190  1.00 94.58           H  
ATOM    928  O   PRO A  61      -5.128   9.149  15.630  1.00 94.58           O  
ATOM    929  CG  PRO A  61      -7.772   5.965  15.644  1.00 94.58           C  
ATOM    930  HG2 PRO A  61      -8.165   5.429  14.780  1.00 94.58           H  
ATOM    931  HG3 PRO A  61      -8.419   5.839  16.512  1.00 94.58           H  
ATOM    932  CD  PRO A  61      -6.341   5.512  15.923  1.00 94.58           C  
ATOM    933  HD2 PRO A  61      -6.249   4.440  15.747  1.00 94.58           H  
ATOM    934  HD3 PRO A  61      -6.071   5.755  16.951  1.00 94.58           H  
ATOM    935  N   GLY A  62      -5.394   9.427  13.414  1.00 93.41           N  
ATOM    936  H   GLY A  62      -5.694   8.999  12.550  1.00 93.41           H  
ATOM    937  CA  GLY A  62      -4.669  10.697  13.305  1.00 93.41           C  
ATOM    938  HA2 GLY A  62      -4.966  11.352  14.124  1.00 93.41           H  
ATOM    939  HA3 GLY A  62      -4.942  11.170  12.361  1.00 93.41           H  
ATOM    940  C   GLY A  62      -3.142  10.572  13.333  1.00 93.41           C  
ATOM    941  O   GLY A  62      -2.454  11.590  13.281  1.00 93.41           O  
ATOM    942  N   GLU A  63      -2.606   9.354  13.418  1.00 95.12           N  
ATOM    943  H   GLU A  63      -3.216   8.549  13.431  1.00 95.12           H  
ATOM    944  CA  GLU A  63      -1.170   9.093  13.415  1.00 95.12           C  
ATOM    945  HA  GLU A  63      -0.674   9.908  13.942  1.00 95.12           H  
ATOM    946  C   GLU A  63      -0.619   9.043  11.986  1.00 95.12           C  
ATOM    947  CB  GLU A  63      -0.889   7.798  14.189  1.00 95.12           C  
ATOM    948  HB2 GLU A  63      -1.479   7.818  15.105  1.00 95.12           H  
ATOM    949  HB3 GLU A  63      -1.216   6.952  13.583  1.00 95.12           H  
ATOM    950  O   GLU A  63      -1.280   8.587  11.044  1.00 95.12           O  
ATOM    951  CG  GLU A  63       0.575   7.571  14.583  1.00 95.12           C  
ATOM    952  HG2 GLU A  63       1.188   7.469  13.688  1.00 95.12           H  
ATOM    953  HG3 GLU A  63       0.931   8.429  15.153  1.00 95.12           H  
ATOM    954  CD  GLU A  63       0.660   6.294  15.429  1.00 95.12           C  
ATOM    955  OE1 GLU A  63       0.435   5.206  14.861  1.00 95.12           O  
ATOM    956  OE2 GLU A  63       0.790   6.387  16.671  1.00 95.12           O  
ATOM    957  N   GLU A  64       0.625   9.497  11.848  1.00 94.99           N  
ATOM    958  H   GLU A  64       1.115   9.817  12.672  1.00 94.99           H  
ATOM    959  CA  GLU A  64       1.446   9.307  10.661  1.00 94.99           C  
ATOM    960  HA  GLU A  64       0.877   8.716   9.943  1.00 94.99           H  
ATOM    961  C   GLU A  64       2.701   8.523  11.060  1.00 94.99           C  
ATOM    962  CB  GLU A  64       1.762  10.660  10.001  1.00 94.99           C  
ATOM    963  HB2 GLU A  64       0.826  11.195   9.839  1.00 94.99           H  
ATOM    964  HB3 GLU A  64       2.387  11.254  10.668  1.00 94.99           H  
ATOM    965  O   GLU A  64       3.395   8.895  12.009  1.00 94.99           O  
ATOM    966  CG  GLU A  64       2.467  10.499   8.646  1.00 94.99           C  
ATOM    967  HG2 GLU A  64       1.860   9.861   8.004  1.00 94.99           H  
ATOM    968  HG3 GLU A  64       3.427  10.004   8.793  1.00 94.99           H  
ATOM    969  CD  GLU A  64       2.684  11.854   7.954  1.00 94.99           C  
ATOM    970  OE1 GLU A  64       3.753  12.467   8.177  1.00 94.99           O  
ATOM    971  OE2 GLU A  64       1.793  12.271   7.172  1.00 94.99           O  
ATOM    972  N   VAL A  65       2.987   7.432  10.349  1.00 95.01           N  
ATOM    973  H   VAL A  65       2.382   7.205   9.573  1.00 95.01           H  
ATOM    974  CA  VAL A  65       4.157   6.579  10.588  1.00 95.01           C  
ATOM    975  HA  VAL A  65       4.785   7.056  11.341  1.00 95.01           H  
ATOM    976  C   VAL A  65       4.977   6.462   9.313  1.00 95.01           C  
ATOM    977  CB  VAL A  65       3.772   5.187  11.130  1.00 95.01           C  
ATOM    978  HB  VAL A  65       3.188   4.648  10.385  1.00 95.01           H  
ATOM    979  O   VAL A  65       4.440   6.209   8.238  1.00 95.01           O  
ATOM    980  CG1 VAL A  65       5.044   4.382  11.445  1.00 95.01           C  
ATOM    981 HG11 VAL A  65       5.510   4.037  10.523  1.00 95.01           H  
ATOM    982 HG12 VAL A  65       5.748   5.002  12.001  1.00 95.01           H  
ATOM    983 HG13 VAL A  65       4.806   3.520  12.068  1.00 95.01           H  
ATOM    984  CG2 VAL A  65       2.948   5.282  12.419  1.00 95.01           C  
ATOM    985 HG21 VAL A  65       2.011   5.805  12.226  1.00 95.01           H  
ATOM    986 HG22 VAL A  65       3.499   5.827  13.185  1.00 95.01           H  
ATOM    987 HG23 VAL A  65       2.701   4.288  12.792  1.00 95.01           H  
ATOM    988  N   GLU A  66       6.295   6.603   9.429  1.00 93.84           N  
ATOM    989  H   GLU A  66       6.681   6.796  10.342  1.00 93.84           H  
ATOM    990  CA  GLU A  66       7.236   6.377   8.333  1.00 93.84           C  
ATOM    991  HA  GLU A  66       6.675   6.243   7.408  1.00 93.84           H  
ATOM    992  C   GLU A  66       8.044   5.099   8.578  1.00 93.84           C  
ATOM    993  CB  GLU A  66       8.130   7.612   8.133  1.00 93.84           C  
ATOM    994  HB2 GLU A  66       7.497   8.495   8.048  1.00 93.84           H  
ATOM    995  HB3 GLU A  66       8.778   7.733   9.001  1.00 93.84           H  
ATOM    996  O   GLU A  66       8.628   4.896   9.644  1.00 93.84           O  
ATOM    997  CG  GLU A  66       8.988   7.506   6.864  1.00 93.84           C  
ATOM    998  HG2 GLU A  66       8.336   7.387   5.999  1.00 93.84           H  
ATOM    999  HG3 GLU A  66       9.619   6.619   6.923  1.00 93.84           H  
ATOM   1000  CD  GLU A  66       9.877   8.745   6.674  1.00 93.84           C  
ATOM   1001  OE1 GLU A  66      11.031   8.709   7.151  1.00 93.84           O  
ATOM   1002  OE2 GLU A  66       9.436   9.709   5.995  1.00 93.84           O  
ATOM   1003  N   VAL A  67       8.106   4.238   7.565  1.00 90.85           N  
ATOM   1004  H   VAL A  67       7.552   4.440   6.744  1.00 90.85           H  
ATOM   1005  CA  VAL A  67       8.878   2.997   7.571  1.00 90.85           C  
ATOM   1006  HA  VAL A  67       9.398   2.902   8.524  1.00 90.85           H  
ATOM   1007  C   VAL A  67       9.907   3.059   6.454  1.00 90.85           C  
ATOM   1008  CB  VAL A  67       7.965   1.774   7.403  1.00 90.85           C  
ATOM   1009  HB  VAL A  67       7.553   1.753   6.394  1.00 90.85           H  
ATOM   1010  O   VAL A  67       9.550   3.216   5.292  1.00 90.85           O  
ATOM   1011  CG1 VAL A  67       8.765   0.494   7.636  1.00 90.85           C  
ATOM   1012 HG11 VAL A  67       8.112  -0.364   7.473  1.00 90.85           H  
ATOM   1013 HG12 VAL A  67       9.144   0.478   8.658  1.00 90.85           H  
ATOM   1014 HG13 VAL A  67       9.599   0.430   6.937  1.00 90.85           H  
ATOM   1015  CG2 VAL A  67       6.803   1.777   8.399  1.00 90.85           C  
ATOM   1016 HG21 VAL A  67       6.136   2.613   8.192  1.00 90.85           H  
ATOM   1017 HG22 VAL A  67       7.178   1.864   9.418  1.00 90.85           H  
ATOM   1018 HG23 VAL A  67       6.225   0.859   8.288  1.00 90.85           H  
ATOM   1019  N   THR A  68      11.188   2.925   6.792  1.00 87.84           N  
ATOM   1020  H   THR A  68      11.420   2.763   7.761  1.00 87.84           H  
ATOM   1021  CA  THR A  68      12.276   2.942   5.806  1.00 87.84           C  
ATOM   1022  HA  THR A  68      11.887   3.291   4.850  1.00 87.84           H  
ATOM   1023  C   THR A  68      12.849   1.544   5.597  1.00 87.84           C  
ATOM   1024  CB  THR A  68      13.381   3.926   6.202  1.00 87.84           C  
ATOM   1025  HB  THR A  68      13.811   3.631   7.160  1.00 87.84           H  
ATOM   1026  O   THR A  68      13.178   0.859   6.568  1.00 87.84           O  
ATOM   1027  CG2 THR A  68      14.489   4.017   5.153  1.00 87.84           C  
ATOM   1028 HG21 THR A  68      15.047   3.082   5.104  1.00 87.84           H  
ATOM   1029 HG22 THR A  68      15.176   4.818   5.424  1.00 87.84           H  
ATOM   1030 HG23 THR A  68      14.051   4.230   4.178  1.00 87.84           H  
ATOM   1031  OG1 THR A  68      12.869   5.233   6.308  1.00 87.84           O  
ATOM   1032  HG1 THR A  68      12.099   5.240   6.881  1.00 87.84           H  
ATOM   1033  N   PHE A  69      13.022   1.170   4.333  1.00 81.73           N  
ATOM   1034  H   PHE A  69      12.696   1.795   3.609  1.00 81.73           H  
ATOM   1035  CA  PHE A  69      13.699  -0.043   3.884  1.00 81.73           C  
ATOM   1036  HA  PHE A  69      13.988  -0.649   4.743  1.00 81.73           H  
ATOM   1037  C   PHE A  69      14.960   0.348   3.108  1.00 81.73           C  
ATOM   1038  CB  PHE A  69      12.746  -0.876   3.017  1.00 81.73           C  
ATOM   1039  HB2 PHE A  69      12.464  -0.302   2.134  1.00 81.73           H  
ATOM   1040  HB3 PHE A  69      13.282  -1.764   2.682  1.00 81.73           H  
ATOM   1041  O   PHE A  69      14.909   1.241   2.259  1.00 81.73           O  
ATOM   1042  CG  PHE A  69      11.490  -1.340   3.722  1.00 81.73           C  
ATOM   1043  CD1 PHE A  69      11.414  -2.657   4.203  1.00 81.73           C  
ATOM   1044  HD1 PHE A  69      12.240  -3.332   4.033  1.00 81.73           H  
ATOM   1045  CD2 PHE A  69      10.392  -0.474   3.882  1.00 81.73           C  
ATOM   1046  HD2 PHE A  69      10.437   0.536   3.503  1.00 81.73           H  
ATOM   1047  CE1 PHE A  69      10.265  -3.104   4.873  1.00 81.73           C  
ATOM   1048  HE1 PHE A  69      10.211  -4.123   5.227  1.00 81.73           H  
ATOM   1049  CE2 PHE A  69       9.237  -0.921   4.545  1.00 81.73           C  
ATOM   1050  HE2 PHE A  69       8.400  -0.252   4.670  1.00 81.73           H  
ATOM   1051  CZ  PHE A  69       9.179  -2.232   5.050  1.00 81.73           C  
ATOM   1052  HZ  PHE A  69       8.289  -2.578   5.555  1.00 81.73           H  
ATOM   1053  N   SER A  70      16.083  -0.313   3.388  1.00 74.03           N  
ATOM   1054  H   SER A  70      16.044  -1.073   4.052  1.00 74.03           H  
ATOM   1055  CA  SER A  70      17.332  -0.123   2.638  1.00 74.03           C  
ATOM   1056  HA  SER A  70      17.362   0.882   2.216  1.00 74.03           H  
ATOM   1057  C   SER A  70      17.408  -1.129   1.495  1.00 74.03           C  
ATOM   1058  CB  SER A  70      18.560  -0.286   3.536  1.00 74.03           C  
ATOM   1059  HB2 SER A  70      19.457  -0.189   2.926  1.00 74.03           H  
ATOM   1060  HB3 SER A  70      18.549  -1.279   3.986  1.00 74.03           H  
ATOM   1061  O   SER A  70      17.311  -2.337   1.730  1.00 74.03           O  
ATOM   1062  OG  SER A  70      18.588   0.697   4.558  1.00 74.03           O  
ATOM   1063  HG  SER A  70      19.409   0.584   5.042  1.00 74.03           H  
ATOM   1064  N   ALA A  71      17.615  -0.648   0.270  1.00 60.41           N  
ATOM   1065  H   ALA A  71      17.708   0.347   0.123  1.00 60.41           H  
ATOM   1066  CA  ALA A  71      17.780  -1.512  -0.891  1.00 60.41           C  
ATOM   1067  HA  ALA A  71      17.134  -2.383  -0.791  1.00 60.41           H  
ATOM   1068  C   ALA A  71      19.214  -2.046  -0.959  1.00 60.41           C  
ATOM   1069  CB  ALA A  71      17.332  -0.763  -2.151  1.00 60.41           C  
ATOM   1070  HB1 ALA A  71      17.967   0.106  -2.322  1.00 60.41           H  
ATOM   1071  HB2 ALA A  71      16.299  -0.431  -2.047  1.00 60.41           H  
ATOM   1072  HB3 ALA A  71      17.402  -1.421  -3.017  1.00 60.41           H  
ATOM   1073  O   ALA A  71      20.113  -1.383  -1.463  1.00 60.41           O  
ATOM   1074  N   ASN A  72      19.430  -3.254  -0.428  1.00 59.15           N  
ATOM   1075  H   ASN A  72      18.676  -3.686   0.088  1.00 59.15           H  
ATOM   1076  CA  ASN A  72      20.664  -4.008  -0.686  1.00 59.15           C  
ATOM   1077  HA  ASN A  72      21.487  -3.315  -0.860  1.00 59.15           H  
ATOM   1078  C   ASN A  72      20.551  -4.880  -1.947  1.00 59.15           C  
ATOM   1079  CB  ASN A  72      21.015  -4.875   0.531  1.00 59.15           C  
ATOM   1080  HB2 ASN A  72      21.894  -5.474   0.293  1.00 59.15           H  
ATOM   1081  HB3 ASN A  72      20.189  -5.554   0.738  1.00 59.15           H  
ATOM   1082  O   ASN A  72      21.570  -5.271  -2.505  1.00 59.15           O  
ATOM   1083  CG  ASN A  72      21.347  -4.068   1.772  1.00 59.15           C  
ATOM   1084  ND2 ASN A  72      20.799  -4.438   2.905  1.00 59.15           N  
ATOM   1085 HD21 ASN A  72      21.026  -3.866   3.707  1.00 59.15           H  
ATOM   1086 HD22 ASN A  72      20.119  -5.184   2.927  1.00 59.15           H  
ATOM   1087  OD1 ASN A  72      22.106  -3.117   1.768  1.00 59.15           O  
ATOM   1088  N   ASP A  73      19.323  -5.208  -2.365  1.00 56.82           N  
ATOM   1089  H   ASP A  73      18.526  -4.782  -1.913  1.00 56.82           H  
ATOM   1090  CA  ASP A  73      19.040  -6.049  -3.525  1.00 56.82           C  
ATOM   1091  HA  ASP A  73      19.976  -6.228  -4.054  1.00 56.82           H  
ATOM   1092  C   ASP A  73      18.004  -5.357  -4.433  1.00 56.82           C  
ATOM   1093  CB  ASP A  73      18.563  -7.428  -3.071  1.00 56.82           C  
ATOM   1094  HB2 ASP A  73      19.290  -7.841  -2.372  1.00 56.82           H  
ATOM   1095  HB3 ASP A  73      17.617  -7.321  -2.539  1.00 56.82           H  
ATOM   1096  O   ASP A  73      16.844  -5.225  -4.023  1.00 56.82           O  
ATOM   1097  CG  ASP A  73      18.393  -8.394  -4.249  1.00 56.82           C  
ATOM   1098  OD1 ASP A  73      17.411  -8.235  -5.005  1.00 56.82           O  
ATOM   1099  OD2 ASP A  73      19.190  -9.352  -4.316  1.00 56.82           O  
ATOM   1100  N   PRO A  74      18.408  -4.896  -5.631  1.00 57.25           N  
ATOM   1101  CA  PRO A  74      17.533  -4.231  -6.589  1.00 57.25           C  
ATOM   1102  HA  PRO A  74      17.239  -3.259  -6.191  1.00 57.25           H  
ATOM   1103  C   PRO A  74      16.275  -5.045  -6.916  1.00 57.25           C  
ATOM   1104  CB  PRO A  74      18.390  -4.049  -7.863  1.00 57.25           C  
ATOM   1105  HB2 PRO A  74      17.877  -4.367  -8.770  1.00 57.25           H  
ATOM   1106  HB3 PRO A  74      18.727  -3.021  -7.998  1.00 57.25           H  
ATOM   1107  O   PRO A  74      15.144  -4.600  -6.718  1.00 57.25           O  
ATOM   1108  CG  PRO A  74      19.635  -4.881  -7.663  1.00 57.25           C  
ATOM   1109  HG2 PRO A  74      20.509  -4.431  -8.134  1.00 57.25           H  
ATOM   1110  HG3 PRO A  74      19.464  -5.884  -8.053  1.00 57.25           H  
ATOM   1111  CD  PRO A  74      19.767  -4.939  -6.156  1.00 57.25           C  
ATOM   1112  HD2 PRO A  74      20.291  -5.866  -5.921  1.00 57.25           H  
ATOM   1113  HD3 PRO A  74      20.328  -4.077  -5.797  1.00 57.25           H  
ATOM   1114  N   HIS A  75      16.449  -6.275  -7.392  1.00 58.86           N  
ATOM   1115  H   HIS A  75      17.391  -6.629  -7.480  1.00 58.86           H  
ATOM   1116  CA  HIS A  75      15.356  -7.084  -7.932  1.00 58.86           C  
ATOM   1117  HA  HIS A  75      14.884  -6.529  -8.743  1.00 58.86           H  
ATOM   1118  C   HIS A  75      14.264  -7.398  -6.902  1.00 58.86           C  
ATOM   1119  CB  HIS A  75      15.936  -8.379  -8.500  1.00 58.86           C  
ATOM   1120  HB2 HIS A  75      15.124  -8.980  -8.909  1.00 58.86           H  
ATOM   1121  HB3 HIS A  75      16.403  -8.945  -7.694  1.00 58.86           H  
ATOM   1122  O   HIS A  75      13.148  -7.751  -7.268  1.00 58.86           O  
ATOM   1123  CG  HIS A  75      16.948  -8.154  -9.593  1.00 58.86           C  
ATOM   1124  CD2 HIS A  75      18.282  -8.441  -9.519  1.00 58.86           C  
ATOM   1125  HD2 HIS A  75      18.794  -8.872  -8.671  1.00 58.86           H  
ATOM   1126  ND1 HIS A  75      16.721  -7.607 -10.840  1.00 58.86           N  
ATOM   1127  HD1 HIS A  75      15.872  -7.186 -11.189  1.00 58.86           H  
ATOM   1128  CE1 HIS A  75      17.894  -7.556 -11.497  1.00 58.86           C  
ATOM   1129  HE1 HIS A  75      18.050  -7.104 -12.465  1.00 58.86           H  
ATOM   1130  NE2 HIS A  75      18.868  -8.077 -10.729  1.00 58.86           N  
ATOM   1131  N   LYS A  76      14.561  -7.264  -5.608  1.00 61.82           N  
ATOM   1132  H   LYS A  76      15.529  -7.089  -5.380  1.00 61.82           H  
ATOM   1133  CA  LYS A  76      13.591  -7.401  -4.516  1.00 61.82           C  
ATOM   1134  HA  LYS A  76      12.889  -8.197  -4.761  1.00 61.82           H  
ATOM   1135  C   LYS A  76      12.734  -6.155  -4.276  1.00 61.82           C  
ATOM   1136  CB  LYS A  76      14.392  -7.784  -3.273  1.00 61.82           C  
ATOM   1137  HB2 LYS A  76      15.299  -7.182  -3.220  1.00 61.82           H  
ATOM   1138  HB3 LYS A  76      13.816  -7.565  -2.374  1.00 61.82           H  
ATOM   1139  O   LYS A  76      11.616  -6.281  -3.772  1.00 61.82           O  
ATOM   1140  CG  LYS A  76      14.759  -9.271  -3.337  1.00 61.82           C  
ATOM   1141  HG2 LYS A  76      15.341  -9.458  -4.239  1.00 61.82           H  
ATOM   1142  HG3 LYS A  76      13.850  -9.871  -3.396  1.00 61.82           H  
ATOM   1143  CD  LYS A  76      15.558  -9.706  -2.112  1.00 61.82           C  
ATOM   1144  HD2 LYS A  76      16.257  -8.922  -1.819  1.00 61.82           H  
ATOM   1145  HD3 LYS A  76      14.872  -9.899  -1.287  1.00 61.82           H  
ATOM   1146  CE  LYS A  76      16.343 -10.965  -2.471  1.00 61.82           C  
ATOM   1147  HE2 LYS A  76      15.652 -11.699  -2.886  1.00 61.82           H  
ATOM   1148  HE3 LYS A  76      17.075 -10.709  -3.237  1.00 61.82           H  
ATOM   1149  NZ  LYS A  76      17.006 -11.524  -1.278  1.00 61.82           N  
ATOM   1150  HZ1 LYS A  76      17.545 -12.341  -1.528  1.00 61.82           H  
ATOM   1151  HZ2 LYS A  76      16.289 -11.804  -0.624  1.00 61.82           H  
ATOM   1152  HZ3 LYS A  76      17.603 -10.830  -0.851  1.00 61.82           H  
ATOM   1153  N   PHE A  77      13.230  -4.969  -4.622  1.00 65.83           N  
ATOM   1154  H   PHE A  77      14.128  -4.946  -5.083  1.00 65.83           H  
ATOM   1155  CA  PHE A  77      12.558  -3.689  -4.374  1.00 65.83           C  
ATOM   1156  HA  PHE A  77      11.996  -3.766  -3.444  1.00 65.83           H  
ATOM   1157  C   PHE A  77      11.520  -3.313  -5.438  1.00 65.83           C  
ATOM   1158  CB  PHE A  77      13.607  -2.583  -4.184  1.00 65.83           C  
ATOM   1159  HB2 PHE A  77      14.535  -2.843  -4.693  1.00 65.83           H  
ATOM   1160  HB3 PHE A  77      13.248  -1.661  -4.642  1.00 65.83           H  
ATOM   1161  O   PHE A  77      10.661  -2.473  -5.174  1.00 65.83           O  
ATOM   1162  CG  PHE A  77      13.893  -2.312  -2.724  1.00 65.83           C  
ATOM   1163  CD1 PHE A  77      13.426  -1.131  -2.118  1.00 65.83           C  
ATOM   1164  HD1 PHE A  77      12.900  -0.394  -2.706  1.00 65.83           H  
ATOM   1165  CD2 PHE A  77      14.599  -3.259  -1.960  1.00 65.83           C  
ATOM   1166  HD2 PHE A  77      14.961  -4.163  -2.427  1.00 65.83           H  
ATOM   1167  CE1 PHE A  77      13.709  -0.884  -0.763  1.00 65.83           C  
ATOM   1168  HE1 PHE A  77      13.446   0.057  -0.304  1.00 65.83           H  
ATOM   1169  CE2 PHE A  77      14.819  -3.036  -0.591  1.00 65.83           C  
ATOM   1170  HE2 PHE A  77      15.351  -3.766   0.001  1.00 65.83           H  
ATOM   1171  CZ  PHE A  77      14.401  -1.836  -0.003  1.00 65.83           C  
ATOM   1172  HZ  PHE A  77      14.649  -1.637   1.029  1.00 65.83           H  
ATOM   1173  N   ASN A  78      11.528  -3.967  -6.604  1.00 67.29           N  
ATOM   1174  H   ASN A  78      12.255  -4.648  -6.768  1.00 67.29           H  
ATOM   1175  CA  ASN A  78      10.574  -3.701  -7.689  1.00 67.29           C  
ATOM   1176  HA  ASN A  78      10.455  -2.619  -7.746  1.00 67.29           H  
ATOM   1177  C   ASN A  78       9.162  -4.287  -7.461  1.00 67.29           C  
ATOM   1178  CB  ASN A  78      11.183  -4.163  -9.026  1.00 67.29           C  
ATOM   1179  HB2 ASN A  78      10.583  -3.762  -9.843  1.00 67.29           H  
ATOM   1180  HB3 ASN A  78      12.193  -3.766  -9.129  1.00 67.29           H  
ATOM   1181  O   ASN A  78       8.285  -4.144  -8.316  1.00 67.29           O  
ATOM   1182  CG  ASN A  78      11.232  -5.672  -9.200  1.00 67.29           C  
ATOM   1183  ND2 ASN A  78      11.672  -6.131 -10.345  1.00 67.29           N  
ATOM   1184 HD21 ASN A  78      11.722  -7.134 -10.452  1.00 67.29           H  
ATOM   1185 HD22 ASN A  78      11.902  -5.498 -11.097  1.00 67.29           H  
ATOM   1186  OD1 ASN A  78      10.869  -6.449  -8.331  1.00 67.29           O  
ATOM   1187  N   ARG A  79       8.937  -4.971  -6.332  1.00 77.33           N  
ATOM   1188  H   ARG A  79       9.722  -5.085  -5.708  1.00 77.33           H  
ATOM   1189  CA  ARG A  79       7.686  -5.677  -6.025  1.00 77.33           C  
ATOM   1190  HA  ARG A  79       6.908  -5.281  -6.678  1.00 77.33           H  
ATOM   1191  C   ARG A  79       7.181  -5.434  -4.598  1.00 77.33           C  
ATOM   1192  CB  ARG A  79       7.857  -7.164  -6.363  1.00 77.33           C  
ATOM   1193  HB2 ARG A  79       7.080  -7.749  -5.871  1.00 77.33           H  
ATOM   1194  HB3 ARG A  79       8.829  -7.505  -6.008  1.00 77.33           H  
ATOM   1195  O   ARG A  79       7.050  -6.394  -3.828  1.00 77.33           O  
ATOM   1196  CG  ARG A  79       7.719  -7.422  -7.865  1.00 77.33           C  
ATOM   1197  HG2 ARG A  79       8.352  -6.756  -8.453  1.00 77.33           H  
ATOM   1198  HG3 ARG A  79       6.681  -7.244  -8.147  1.00 77.33           H  
ATOM   1199  CD  ARG A  79       8.110  -8.866  -8.162  1.00 77.33           C  
ATOM   1200  HD2 ARG A  79       9.157  -8.882  -8.467  1.00 77.33           H  
ATOM   1201  HD3 ARG A  79       7.999  -9.462  -7.256  1.00 77.33           H  
ATOM   1202  NE  ARG A  79       7.258  -9.445  -9.212  1.00 77.33           N  
ATOM   1203  HE  ARG A  79       6.599  -8.844  -9.686  1.00 77.33           H  
ATOM   1204  NH1 ARG A  79       8.057 -11.583  -9.100  1.00 77.33           N  
ATOM   1205 HH11 ARG A  79       8.107 -12.506  -9.507  1.00 77.33           H  
ATOM   1206 HH12 ARG A  79       8.767 -11.241  -8.468  1.00 77.33           H  
ATOM   1207  NH2 ARG A  79       6.446 -11.057 -10.562  1.00 77.33           N  
ATOM   1208 HH21 ARG A  79       6.519 -11.942 -11.043  1.00 77.33           H  
ATOM   1209 HH22 ARG A  79       5.840 -10.332 -10.918  1.00 77.33           H  
ATOM   1210  CZ  ARG A  79       7.257 -10.692  -9.619  1.00 77.33           C  
ATOM   1211  N   PRO A  80       6.931  -4.178  -4.185  1.00 81.64           N  
ATOM   1212  CA  PRO A  80       6.417  -3.933  -2.852  1.00 81.64           C  
ATOM   1213  HA  PRO A  80       7.015  -4.482  -2.124  1.00 81.64           H  
ATOM   1214  C   PRO A  80       4.958  -4.395  -2.740  1.00 81.64           C  
ATOM   1215  CB  PRO A  80       6.613  -2.442  -2.600  1.00 81.64           C  
ATOM   1216  HB2 PRO A  80       5.874  -2.044  -1.905  1.00 81.64           H  
ATOM   1217  HB3 PRO A  80       7.621  -2.267  -2.225  1.00 81.64           H  
ATOM   1218  O   PRO A  80       4.145  -4.260  -3.658  1.00 81.64           O  
ATOM   1219  CG  PRO A  80       6.480  -1.839  -3.994  1.00 81.64           C  
ATOM   1220  HG2 PRO A  80       5.422  -1.661  -4.186  1.00 81.64           H  
ATOM   1221  HG3 PRO A  80       7.041  -0.909  -4.078  1.00 81.64           H  
ATOM   1222  CD  PRO A  80       7.042  -2.924  -4.923  1.00 81.64           C  
ATOM   1223  HD2 PRO A  80       6.484  -2.959  -5.858  1.00 81.64           H  
ATOM   1224  HD3 PRO A  80       8.092  -2.711  -5.124  1.00 81.64           H  
ATOM   1225  N   GLN A  81       4.631  -4.944  -1.577  1.00 87.21           N  
ATOM   1226  H   GLN A  81       5.352  -5.031  -0.875  1.00 87.21           H  
ATOM   1227  CA  GLN A  81       3.299  -5.414  -1.229  1.00 87.21           C  
ATOM   1228  HA  GLN A  81       2.589  -5.083  -1.988  1.00 87.21           H  
ATOM   1229  C   GLN A  81       2.877  -4.801   0.101  1.00 87.21           C  
ATOM   1230  CB  GLN A  81       3.297  -6.948  -1.215  1.00 87.21           C  
ATOM   1231  HB2 GLN A  81       3.454  -7.298  -2.235  1.00 87.21           H  
ATOM   1232  HB3 GLN A  81       4.140  -7.291  -0.615  1.00 87.21           H  
ATOM   1233  O   GLN A  81       3.627  -4.809   1.076  1.00 87.21           O  
ATOM   1234  CG  GLN A  81       2.009  -7.586  -0.665  1.00 87.21           C  
ATOM   1235  HG2 GLN A  81       1.149  -7.235  -1.236  1.00 87.21           H  
ATOM   1236  HG3 GLN A  81       1.864  -7.285   0.373  1.00 87.21           H  
ATOM   1237  CD  GLN A  81       2.065  -9.113  -0.699  1.00 87.21           C  
ATOM   1238  NE2 GLN A  81       0.974  -9.807  -0.498  1.00 87.21           N  
ATOM   1239 HE21 GLN A  81       0.072  -9.405  -0.283  1.00 87.21           H  
ATOM   1240 HE22 GLN A  81       1.062 -10.813  -0.484  1.00 87.21           H  
ATOM   1241  OE1 GLN A  81       3.094  -9.751  -0.887  1.00 87.21           O  
ATOM   1242  N   PHE A  82       1.642  -4.326   0.143  1.00 90.15           N  
ATOM   1243  H   PHE A  82       1.094  -4.344  -0.705  1.00 90.15           H  
ATOM   1244  CA  PHE A  82       1.007  -3.749   1.315  1.00 90.15           C  
ATOM   1245  HA  PHE A  82       1.673  -3.835   2.173  1.00 90.15           H  
ATOM   1246  C   PHE A  82      -0.269  -4.533   1.593  1.00 90.15           C  
ATOM   1247  CB  PHE A  82       0.729  -2.257   1.080  1.00 90.15           C  
ATOM   1248  HB2 PHE A  82       0.473  -1.792   2.032  1.00 90.15           H  
ATOM   1249  HB3 PHE A  82      -0.139  -2.154   0.428  1.00 90.15           H  
ATOM   1250  O   PHE A  82      -1.052  -4.805   0.688  1.00 90.15           O  
ATOM   1251  CG  PHE A  82       1.895  -1.513   0.456  1.00 90.15           C  
ATOM   1252  CD1 PHE A  82       2.947  -1.052   1.265  1.00 90.15           C  
ATOM   1253  HD1 PHE A  82       2.896  -1.179   2.336  1.00 90.15           H  
ATOM   1254  CD2 PHE A  82       1.964  -1.350  -0.942  1.00 90.15           C  
ATOM   1255  HD2 PHE A  82       1.168  -1.718  -1.572  1.00 90.15           H  
ATOM   1256  CE1 PHE A  82       4.070  -0.443   0.680  1.00 90.15           C  
ATOM   1257  HE1 PHE A  82       4.883  -0.096   1.300  1.00 90.15           H  
ATOM   1258  CE2 PHE A  82       3.089  -0.745  -1.527  1.00 90.15           C  
ATOM   1259  HE2 PHE A  82       3.149  -0.638  -2.600  1.00 90.15           H  
ATOM   1260  CZ  PHE A  82       4.147  -0.302  -0.714  1.00 90.15           C  
ATOM   1261  HZ  PHE A  82       5.027   0.137  -1.160  1.00 90.15           H  
ATOM   1262  N   THR A  83      -0.483  -4.928   2.837  1.00 92.89           N  
ATOM   1263  H   THR A  83       0.224  -4.737   3.533  1.00 92.89           H  
ATOM   1264  CA  THR A  83      -1.770  -5.444   3.305  1.00 92.89           C  
ATOM   1265  HA  THR A  83      -2.510  -5.399   2.507  1.00 92.89           H  
ATOM   1266  C   THR A  83      -2.235  -4.540   4.429  1.00 92.89           C  
ATOM   1267  CB  THR A  83      -1.665  -6.902   3.759  1.00 92.89           C  
ATOM   1268  HB  THR A  83      -0.992  -6.973   4.613  1.00 92.89           H  
ATOM   1269  O   THR A  83      -1.528  -4.396   5.421  1.00 92.89           O  
ATOM   1270  CG2 THR A  83      -3.015  -7.490   4.142  1.00 92.89           C  
ATOM   1271 HG21 THR A  83      -3.451  -6.922   4.963  1.00 92.89           H  
ATOM   1272 HG22 THR A  83      -2.875  -8.518   4.478  1.00 92.89           H  
ATOM   1273 HG23 THR A  83      -3.691  -7.458   3.287  1.00 92.89           H  
ATOM   1274  OG1 THR A  83      -1.156  -7.681   2.699  1.00 92.89           O  
ATOM   1275  HG1 THR A  83      -0.678  -7.066   2.137  1.00 92.89           H  
ATOM   1276  N   ILE A  84      -3.387  -3.908   4.247  1.00 89.43           N  
ATOM   1277  H   ILE A  84      -3.924  -4.115   3.417  1.00 89.43           H  
ATOM   1278  CA  ILE A  84      -4.008  -3.022   5.225  1.00 89.43           C  
ATOM   1279  HA  ILE A  84      -3.294  -2.794   6.016  1.00 89.43           H  
ATOM   1280  C   ILE A  84      -5.173  -3.780   5.845  1.00 89.43           C  
ATOM   1281  CB  ILE A  84      -4.448  -1.684   4.586  1.00 89.43           C  
ATOM   1282  HB  ILE A  84      -5.224  -1.875   3.845  1.00 89.43           H  
ATOM   1283  O   ILE A  84      -6.078  -4.213   5.132  1.00 89.43           O  
ATOM   1284  CG1 ILE A  84      -3.267  -0.949   3.905  1.00 89.43           C  
ATOM   1285 HG12 ILE A  84      -2.336  -1.215   4.405  1.00 89.43           H  
ATOM   1286 HG13 ILE A  84      -3.393   0.129   4.005  1.00 89.43           H  
ATOM   1287  CG2 ILE A  84      -5.046  -0.767   5.670  1.00 89.43           C  
ATOM   1288 HG21 ILE A  84      -5.920  -1.233   6.125  1.00 89.43           H  
ATOM   1289 HG22 ILE A  84      -4.310  -0.567   6.448  1.00 89.43           H  
ATOM   1290 HG23 ILE A  84      -5.368   0.174   5.224  1.00 89.43           H  
ATOM   1291  CD1 ILE A  84      -3.139  -1.244   2.403  1.00 89.43           C  
ATOM   1292 HD11 ILE A  84      -3.991  -0.821   1.872  1.00 89.43           H  
ATOM   1293 HD12 ILE A  84      -2.224  -0.790   2.022  1.00 89.43           H  
ATOM   1294 HD13 ILE A  84      -3.101  -2.316   2.210  1.00 89.43           H  
ATOM   1295  N   GLU A  85      -5.133  -3.936   7.160  1.00 90.87           N  
ATOM   1296  H   GLU A  85      -4.340  -3.569   7.667  1.00 90.87           H  
ATOM   1297  CA  GLU A  85      -6.150  -4.598   7.966  1.00 90.87           C  
ATOM   1298  HA  GLU A  85      -6.956  -4.935   7.313  1.00 90.87           H  
ATOM   1299  C   GLU A  85      -6.743  -3.597   8.964  1.00 90.87           C  
ATOM   1300  CB  GLU A  85      -5.566  -5.844   8.661  1.00 90.87           C  
ATOM   1301  HB2 GLU A  85      -6.345  -6.300   9.273  1.00 90.87           H  
ATOM   1302  HB3 GLU A  85      -4.744  -5.540   9.309  1.00 90.87           H  
ATOM   1303  O   GLU A  85      -6.032  -2.772   9.542  1.00 90.87           O  
ATOM   1304  CG  GLU A  85      -5.061  -6.882   7.642  1.00 90.87           C  
ATOM   1305  HG2 GLU A  85      -4.250  -6.445   7.060  1.00 90.87           H  
ATOM   1306  HG3 GLU A  85      -5.879  -7.110   6.958  1.00 90.87           H  
ATOM   1307  CD  GLU A  85      -4.546  -8.188   8.268  1.00 90.87           C  
ATOM   1308  OE1 GLU A  85      -4.754  -9.253   7.632  1.00 90.87           O  
ATOM   1309  OE2 GLU A  85      -3.875  -8.126   9.321  1.00 90.87           O  
ATOM   1310  N   TRP A  86      -8.057  -3.641   9.166  1.00 85.39           N  
ATOM   1311  H   TRP A  86      -8.603  -4.319   8.653  1.00 85.39           H  
ATOM   1312  CA  TRP A  86      -8.755  -2.784  10.126  1.00 85.39           C  
ATOM   1313  HA  TRP A  86      -8.038  -2.450  10.876  1.00 85.39           H  
ATOM   1314  C   TRP A  86      -9.847  -3.546  10.882  1.00 85.39           C  
ATOM   1315  CB  TRP A  86      -9.300  -1.530   9.425  1.00 85.39           C  
ATOM   1316  HB2 TRP A  86      -8.467  -1.025   8.938  1.00 85.39           H  
ATOM   1317  HB3 TRP A  86      -9.694  -0.847  10.178  1.00 85.39           H  
ATOM   1318  O   TRP A  86     -10.270  -4.645  10.507  1.00 85.39           O  
ATOM   1319  CG  TRP A  86     -10.357  -1.757   8.392  1.00 85.39           C  
ATOM   1320  CD1 TRP A  86     -11.692  -1.751   8.603  1.00 85.39           C  
ATOM   1321  HD1 TRP A  86     -12.165  -1.588   9.560  1.00 85.39           H  
ATOM   1322  CD2 TRP A  86     -10.177  -2.033   6.971  1.00 85.39           C  
ATOM   1323  CE2 TRP A  86     -11.466  -2.152   6.373  1.00 85.39           C  
ATOM   1324  CE3 TRP A  86      -9.056  -2.214   6.133  1.00 85.39           C  
ATOM   1325  HE3 TRP A  86      -8.065  -2.144   6.556  1.00 85.39           H  
ATOM   1326  NE1 TRP A  86     -12.352  -1.981   7.413  1.00 85.39           N  
ATOM   1327  HE1 TRP A  86     -13.357  -2.015   7.324  1.00 85.39           H  
ATOM   1328  CH2 TRP A  86     -10.507  -2.622   4.216  1.00 85.39           C  
ATOM   1329  HH2 TRP A  86     -10.646  -2.837   3.167  1.00 85.39           H  
ATOM   1330  CZ2 TRP A  86     -11.642  -2.448   5.018  1.00 85.39           C  
ATOM   1331  HZ2 TRP A  86     -12.631  -2.535   4.594  1.00 85.39           H  
ATOM   1332  CZ3 TRP A  86      -9.217  -2.507   4.766  1.00 85.39           C  
ATOM   1333  HZ3 TRP A  86      -8.347  -2.646   4.141  1.00 85.39           H  
ATOM   1334  N   GLY A  87     -10.308  -2.948  11.985  1.00 76.42           N  
ATOM   1335  H   GLY A  87      -9.918  -2.050  12.233  1.00 76.42           H  
ATOM   1336  CA  GLY A  87     -11.345  -3.524  12.839  1.00 76.42           C  
ATOM   1337  HA2 GLY A  87     -11.612  -2.810  13.618  1.00 76.42           H  
ATOM   1338  HA3 GLY A  87     -10.943  -4.419  13.314  1.00 76.42           H  
ATOM   1339  C   GLY A  87     -12.617  -3.893  12.065  1.00 76.42           C  
ATOM   1340  O   GLY A  87     -13.063  -3.155  11.192  1.00 76.42           O  
ATOM   1341  N   GLY A  88     -13.214  -5.040  12.403  1.00 72.80           N  
ATOM   1342  H   GLY A  88     -12.797  -5.595  13.137  1.00 72.80           H  
ATOM   1343  CA  GLY A  88     -14.404  -5.568  11.719  1.00 72.80           C  
ATOM   1344  HA2 GLY A  88     -14.968  -4.749  11.272  1.00 72.80           H  
ATOM   1345  HA3 GLY A  88     -15.046  -6.051  12.457  1.00 72.80           H  
ATOM   1346  C   GLY A  88     -14.115  -6.592  10.614  1.00 72.80           C  
ATOM   1347  O   GLY A  88     -15.040  -6.983   9.908  1.00 72.80           O  
ATOM   1348  N   GLY A  89     -12.864  -7.053  10.485  1.00 77.12           N  
ATOM   1349  H   GLY A  89     -12.134  -6.617  11.030  1.00 77.12           H  
ATOM   1350  CA  GLY A  89     -12.466  -8.075   9.508  1.00 77.12           C  
ATOM   1351  HA2 GLY A  89     -13.259  -8.814   9.399  1.00 77.12           H  
ATOM   1352  HA3 GLY A  89     -11.569  -8.578   9.869  1.00 77.12           H  
ATOM   1353  C   GLY A  89     -12.153  -7.511   8.124  1.00 77.12           C  
ATOM   1354  O   GLY A  89     -12.162  -8.252   7.145  1.00 77.12           O  
ATOM   1355  N   GLY A  90     -11.909  -6.204   8.026  1.00 85.95           N  
ATOM   1356  H   GLY A  90     -11.809  -5.650   8.865  1.00 85.95           H  
ATOM   1357  CA  GLY A  90     -11.582  -5.582   6.759  1.00 85.95           C  
ATOM   1358  HA2 GLY A  90     -11.824  -4.520   6.804  1.00 85.95           H  
ATOM   1359  HA3 GLY A  90     -12.191  -6.052   5.987  1.00 85.95           H  
ATOM   1360  C   GLY A  90     -10.115  -5.757   6.401  1.00 85.95           C  
ATOM   1361  O   GLY A  90      -9.244  -5.459   7.216  1.00 85.95           O  
ATOM   1362  N   ARG A  91      -9.852  -6.258   5.191  1.00 92.85           N  
ATOM   1363  H   ARG A  91     -10.627  -6.534   4.605  1.00 92.85           H  
ATOM   1364  CA  ARG A  91      -8.507  -6.472   4.660  1.00 92.85           C  
ATOM   1365  HA  ARG A  91      -7.809  -5.836   5.205  1.00 92.85           H  
ATOM   1366  C   ARG A  91      -8.448  -6.091   3.187  1.00 92.85           C  
ATOM   1367  CB  ARG A  91      -8.106  -7.935   4.898  1.00 92.85           C  
ATOM   1368  HB2 ARG A  91      -8.869  -8.590   4.479  1.00 92.85           H  
ATOM   1369  HB3 ARG A  91      -8.054  -8.113   5.972  1.00 92.85           H  
ATOM   1370  O   ARG A  91      -9.228  -6.600   2.387  1.00 92.85           O  
ATOM   1371  CG  ARG A  91      -6.750  -8.267   4.265  1.00 92.85           C  
ATOM   1372  HG2 ARG A  91      -5.989  -7.585   4.647  1.00 92.85           H  
ATOM   1373  HG3 ARG A  91      -6.813  -8.162   3.182  1.00 92.85           H  
ATOM   1374  CD  ARG A  91      -6.359  -9.704   4.588  1.00 92.85           C  
ATOM   1375  HD2 ARG A  91      -6.215  -9.792   5.665  1.00 92.85           H  
ATOM   1376  HD3 ARG A  91      -7.168 -10.366   4.279  1.00 92.85           H  
ATOM   1377  NE  ARG A  91      -5.127 -10.074   3.875  1.00 92.85           N  
ATOM   1378  HE  ARG A  91      -4.776  -9.401   3.208  1.00 92.85           H  
ATOM   1379  NH1 ARG A  91      -4.856 -12.111   4.860  1.00 92.85           N  
ATOM   1380 HH11 ARG A  91      -5.588 -11.822   5.493  1.00 92.85           H  
ATOM   1381 HH12 ARG A  91      -4.284 -12.915   5.074  1.00 92.85           H  
ATOM   1382  NH2 ARG A  91      -3.370 -11.406   3.335  1.00 92.85           N  
ATOM   1383 HH21 ARG A  91      -3.057 -10.692   2.692  1.00 92.85           H  
ATOM   1384 HH22 ARG A  91      -2.861 -12.271   3.441  1.00 92.85           H  
ATOM   1385  CZ  ARG A  91      -4.457 -11.194   4.024  1.00 92.85           C  
ATOM   1386  N   VAL A  92      -7.482  -5.252   2.827  1.00 94.01           N  
ATOM   1387  H   VAL A  92      -6.898  -4.868   3.557  1.00 94.01           H  
ATOM   1388  CA  VAL A  92      -7.154  -4.920   1.434  1.00 94.01           C  
ATOM   1389  HA  VAL A  92      -7.718  -5.577   0.773  1.00 94.01           H  
ATOM   1390  C   VAL A  92      -5.685  -5.177   1.180  1.00 94.01           C  
ATOM   1391  CB  VAL A  92      -7.540  -3.475   1.080  1.00 94.01           C  
ATOM   1392  HB  VAL A  92      -7.207  -2.808   1.875  1.00 94.01           H  
ATOM   1393  O   VAL A  92      -4.819  -4.773   1.955  1.00 94.01           O  
ATOM   1394  CG1 VAL A  92      -6.961  -2.975  -0.254  1.00 94.01           C  
ATOM   1395 HG11 VAL A  92      -7.211  -3.669  -1.057  1.00 94.01           H  
ATOM   1396 HG12 VAL A  92      -5.878  -2.882  -0.182  1.00 94.01           H  
ATOM   1397 HG13 VAL A  92      -7.371  -1.993  -0.490  1.00 94.01           H  
ATOM   1398  CG2 VAL A  92      -9.058  -3.389   0.953  1.00 94.01           C  
ATOM   1399 HG21 VAL A  92      -9.386  -3.866   0.029  1.00 94.01           H  
ATOM   1400 HG22 VAL A  92      -9.349  -2.338   0.957  1.00 94.01           H  
ATOM   1401 HG23 VAL A  92      -9.541  -3.911   1.778  1.00 94.01           H  
ATOM   1402  N   GLU A  93      -5.400  -5.839   0.070  1.00 95.59           N  
ATOM   1403  H   GLU A  93      -6.164  -6.122  -0.527  1.00 95.59           H  
ATOM   1404  CA  GLU A  93      -4.048  -6.073  -0.407  1.00 95.59           C  
ATOM   1405  HA  GLU A  93      -3.337  -5.801   0.373  1.00 95.59           H  
ATOM   1406  C   GLU A  93      -3.760  -5.205  -1.634  1.00 95.59           C  
ATOM   1407  CB  GLU A  93      -3.877  -7.566  -0.682  1.00 95.59           C  
ATOM   1408  HB2 GLU A  93      -4.213  -8.132   0.187  1.00 95.59           H  
ATOM   1409  HB3 GLU A  93      -4.491  -7.841  -1.539  1.00 95.59           H  
ATOM   1410  O   GLU A  93      -4.546  -5.168  -2.579  1.00 95.59           O  
ATOM   1411  CG  GLU A  93      -2.423  -7.930  -0.960  1.00 95.59           C  
ATOM   1412  HG2 GLU A  93      -1.813  -7.695  -0.088  1.00 95.59           H  
ATOM   1413  HG3 GLU A  93      -2.047  -7.347  -1.802  1.00 95.59           H  
ATOM   1414  CD  GLU A  93      -2.318  -9.414  -1.291  1.00 95.59           C  
ATOM   1415  OE1 GLU A  93      -2.734  -9.823  -2.388  1.00 95.59           O  
ATOM   1416  OE2 GLU A  93      -1.674 -10.175  -0.532  1.00 95.59           O  
ATOM   1417  N   VAL A  94      -2.612  -4.530  -1.617  1.00 94.09           N  
ATOM   1418  H   VAL A  94      -2.041  -4.605  -0.787  1.00 94.09           H  
ATOM   1419  CA  VAL A  94      -2.055  -3.761  -2.729  1.00 94.09           C  
ATOM   1420  HA  VAL A  94      -2.716  -3.838  -3.592  1.00 94.09           H  
ATOM   1421  C   VAL A  94      -0.703  -4.370  -3.079  1.00 94.09           C  
ATOM   1422  CB  VAL A  94      -1.910  -2.268  -2.371  1.00 94.09           C  
ATOM   1423  HB  VAL A  94      -1.176  -2.161  -1.572  1.00 94.09           H  
ATOM   1424  O   VAL A  94       0.226  -4.334  -2.273  1.00 94.09           O  
ATOM   1425  CG1 VAL A  94      -1.417  -1.457  -3.578  1.00 94.09           C  
ATOM   1426 HG11 VAL A  94      -2.129  -1.540  -4.399  1.00 94.09           H  
ATOM   1427 HG12 VAL A  94      -1.314  -0.408  -3.300  1.00 94.09           H  
ATOM   1428 HG13 VAL A  94      -0.442  -1.816  -3.907  1.00 94.09           H  
ATOM   1429  CG2 VAL A  94      -3.226  -1.657  -1.872  1.00 94.09           C  
ATOM   1430 HG21 VAL A  94      -3.108  -0.584  -1.722  1.00 94.09           H  
ATOM   1431 HG22 VAL A  94      -4.023  -1.839  -2.593  1.00 94.09           H  
ATOM   1432 HG23 VAL A  94      -3.506  -2.106  -0.919  1.00 94.09           H  
ATOM   1433  N   ARG A  95      -0.567  -4.933  -4.277  1.00 92.48           N  
ATOM   1434  H   ARG A  95      -1.376  -4.941  -4.882  1.00 92.48           H  
ATOM   1435  CA  ARG A  95       0.715  -5.413  -4.813  1.00 92.48           C  
ATOM   1436  HA  ARG A  95       1.497  -5.333  -4.058  1.00 92.48           H  
ATOM   1437  C   ARG A  95       1.121  -4.532  -5.974  1.00 92.48           C  
ATOM   1438  CB  ARG A  95       0.618  -6.875  -5.260  1.00 92.48           C  
ATOM   1439  HB2 ARG A  95      -0.179  -6.966  -5.998  1.00 92.48           H  
ATOM   1440  HB3 ARG A  95       1.556  -7.158  -5.737  1.00 92.48           H  
ATOM   1441  O   ARG A  95       0.341  -4.369  -6.907  1.00 92.48           O  
ATOM   1442  CG  ARG A  95       0.343  -7.838  -4.103  1.00 92.48           C  
ATOM   1443  HG2 ARG A  95      -0.572  -7.549  -3.587  1.00 92.48           H  
ATOM   1444  HG3 ARG A  95       1.185  -7.805  -3.412  1.00 92.48           H  
ATOM   1445  CD  ARG A  95       0.188  -9.263  -4.636  1.00 92.48           C  
ATOM   1446  HD2 ARG A  95       1.105  -9.554  -5.148  1.00 92.48           H  
ATOM   1447  HD3 ARG A  95      -0.639  -9.266  -5.347  1.00 92.48           H  
ATOM   1448  NE  ARG A  95      -0.093 -10.215  -3.549  1.00 92.48           N  
ATOM   1449  HE  ARG A  95      -0.045  -9.865  -2.602  1.00 92.48           H  
ATOM   1450  NH1 ARG A  95      -0.937 -11.921  -4.828  1.00 92.48           N  
ATOM   1451 HH11 ARG A  95      -1.589 -12.691  -4.881  1.00 92.48           H  
ATOM   1452 HH12 ARG A  95      -0.814 -11.323  -5.632  1.00 92.48           H  
ATOM   1453  NH2 ARG A  95      -1.061 -12.030  -2.598  1.00 92.48           N  
ATOM   1454 HH21 ARG A  95      -1.697 -12.806  -2.719  1.00 92.48           H  
ATOM   1455 HH22 ARG A  95      -1.301 -11.411  -1.837  1.00 92.48           H  
ATOM   1456  CZ  ARG A  95      -0.687 -11.386  -3.664  1.00 92.48           C  
ATOM   1457  N   VAL A  96       2.328  -3.993  -5.924  1.00 87.65           N  
ATOM   1458  H   VAL A  96       2.933  -4.198  -5.141  1.00 87.65           H  
ATOM   1459  CA  VAL A  96       2.891  -3.188  -7.005  1.00 87.65           C  
ATOM   1460  HA  VAL A  96       2.122  -2.985  -7.750  1.00 87.65           H  
ATOM   1461  C   VAL A  96       4.000  -3.989  -7.664  1.00 87.65           C  
ATOM   1462  CB  VAL A  96       3.399  -1.833  -6.495  1.00 87.65           C  
ATOM   1463  HB  VAL A  96       4.288  -2.008  -5.890  1.00 87.65           H  
ATOM   1464  O   VAL A  96       4.781  -4.637  -6.978  1.00 87.65           O  
ATOM   1465  CG1 VAL A  96       3.785  -0.907  -7.651  1.00 87.65           C  
ATOM   1466 HG11 VAL A  96       4.616  -1.330  -8.214  1.00 87.65           H  
ATOM   1467 HG12 VAL A  96       2.935  -0.766  -8.318  1.00 87.65           H  
ATOM   1468 HG13 VAL A  96       4.103   0.062  -7.264  1.00 87.65           H  
ATOM   1469  CG2 VAL A  96       2.352  -1.113  -5.633  1.00 87.65           C  
ATOM   1470 HG21 VAL A  96       2.137  -1.691  -4.734  1.00 87.65           H  
ATOM   1471 HG22 VAL A  96       2.744  -0.145  -5.319  1.00 87.65           H  
ATOM   1472 HG23 VAL A  96       1.433  -0.971  -6.200  1.00 87.65           H  
ATOM   1473  N   GLU A  97       4.056  -3.958  -8.986  1.00 83.32           N  
ATOM   1474  H   GLU A  97       3.332  -3.462  -9.486  1.00 83.32           H  
ATOM   1475  CA  GLU A  97       5.106  -4.570  -9.789  1.00 83.32           C  
ATOM   1476  HA  GLU A  97       5.960  -4.821  -9.160  1.00 83.32           H  
ATOM   1477  C   GLU A  97       5.567  -3.565 -10.840  1.00 83.32           C  
ATOM   1478  CB  GLU A  97       4.568  -5.864 -10.415  1.00 83.32           C  
ATOM   1479  HB2 GLU A  97       3.660  -5.646 -10.977  1.00 83.32           H  
ATOM   1480  HB3 GLU A  97       4.309  -6.547  -9.606  1.00 83.32           H  
ATOM   1481  O   GLU A  97       4.749  -3.042 -11.601  1.00 83.32           O  
ATOM   1482  CG  GLU A  97       5.567  -6.559 -11.348  1.00 83.32           C  
ATOM   1483  HG2 GLU A  97       6.506  -6.711 -10.817  1.00 83.32           H  
ATOM   1484  HG3 GLU A  97       5.755  -5.926 -12.215  1.00 83.32           H  
ATOM   1485  CD  GLU A  97       5.009  -7.915 -11.794  1.00 83.32           C  
ATOM   1486  OE1 GLU A  97       4.558  -8.065 -12.950  1.00 83.32           O  
ATOM   1487  OE2 GLU A  97       5.001  -8.834 -10.937  1.00 83.32           O  
ATOM   1488  N   PHE A  98       6.870  -3.301 -10.872  1.00 77.29           N  
ATOM   1489  H   PHE A  98       7.475  -3.737 -10.191  1.00 77.29           H  
ATOM   1490  CA  PHE A  98       7.502  -2.502 -11.915  1.00 77.29           C  
ATOM   1491  HA  PHE A  98       6.744  -1.907 -12.425  1.00 77.29           H  
ATOM   1492  C   PHE A  98       8.145  -3.438 -12.946  1.00 77.29           C  
ATOM   1493  CB  PHE A  98       8.499  -1.515 -11.289  1.00 77.29           C  
ATOM   1494  HB2 PHE A  98       9.332  -2.074 -10.862  1.00 77.29           H  
ATOM   1495  HB3 PHE A  98       8.905  -0.886 -12.082  1.00 77.29           H  
ATOM   1496  O   PHE A  98       8.991  -4.260 -12.595  1.00 77.29           O  
ATOM   1497  CG  PHE A  98       7.902  -0.618 -10.215  1.00 77.29           C  
ATOM   1498  CD1 PHE A  98       7.180   0.535 -10.564  1.00 77.29           C  
ATOM   1499  HD1 PHE A  98       7.057   0.802 -11.603  1.00 77.29           H  
ATOM   1500  CD2 PHE A  98       8.056  -0.943  -8.856  1.00 77.29           C  
ATOM   1501  HD2 PHE A  98       8.638  -1.811  -8.584  1.00 77.29           H  
ATOM   1502  CE1 PHE A  98       6.612   1.334  -9.555  1.00 77.29           C  
ATOM   1503  HE1 PHE A  98       6.032   2.206  -9.819  1.00 77.29           H  
ATOM   1504  CE2 PHE A  98       7.489  -0.148  -7.848  1.00 77.29           C  
ATOM   1505  HE2 PHE A  98       7.629  -0.411  -6.810  1.00 77.29           H  
ATOM   1506  CZ  PHE A  98       6.765   0.999  -8.201  1.00 77.29           C  
ATOM   1507  HZ  PHE A  98       6.329   1.625  -7.437  1.00 77.29           H  
ATOM   1508  N   GLU A  99       7.736  -3.313 -14.207  1.00 73.37           N  
ATOM   1509  H   GLU A  99       7.060  -2.590 -14.410  1.00 73.37           H  
ATOM   1510  CA  GLU A  99       8.301  -4.018 -15.362  1.00 73.37           C  
ATOM   1511  HA  GLU A  99       9.240  -4.503 -15.094  1.00 73.37           H  
ATOM   1512  C   GLU A  99       8.589  -2.999 -16.462  1.00 73.37           C  
ATOM   1513  CB  GLU A  99       7.338  -5.082 -15.914  1.00 73.37           C  
ATOM   1514  HB2 GLU A  99       6.320  -4.693 -15.901  1.00 73.37           H  
ATOM   1515  HB3 GLU A  99       7.608  -5.269 -16.954  1.00 73.37           H  
ATOM   1516  O   GLU A  99       7.685  -2.578 -17.191  1.00 73.37           O  
ATOM   1517  CG  GLU A  99       7.385  -6.436 -15.201  1.00 73.37           C  
ATOM   1518  HG2 GLU A  99       8.422  -6.759 -15.110  1.00 73.37           H  
ATOM   1519  HG3 GLU A  99       6.960  -6.339 -14.202  1.00 73.37           H  
ATOM   1520  CD  GLU A  99       6.586  -7.462 -16.019  1.00 73.37           C  
ATOM   1521  OE1 GLU A  99       7.131  -8.509 -16.422  1.00 73.37           O  
ATOM   1522  OE2 GLU A  99       5.402  -7.191 -16.336  1.00 73.37           O  
ATOM   1523  N   GLY A 100       9.848  -2.594 -16.575  1.00 69.84           N  
ATOM   1524  H   GLY A 100      10.552  -2.957 -15.948  1.00 69.84           H  
ATOM   1525  CA  GLY A 100      10.275  -1.608 -17.551  1.00 69.84           C  
ATOM   1526  HA2 GLY A 100      11.327  -1.407 -17.348  1.00 69.84           H  
ATOM   1527  HA3 GLY A 100      10.181  -2.022 -18.555  1.00 69.84           H  
ATOM   1528  C   GLY A 100       9.506  -0.285 -17.454  1.00 69.84           C  
ATOM   1529  O   GLY A 100       9.529   0.390 -16.427  1.00 69.84           O  
ATOM   1530  N   ASP A 101       8.784   0.077 -18.520  1.00 73.78           N  
ATOM   1531  H   ASP A 101       8.812  -0.516 -19.337  1.00 73.78           H  
ATOM   1532  CA  ASP A 101       7.964   1.295 -18.605  1.00 73.78           C  
ATOM   1533  HA  ASP A 101       8.490   2.098 -18.088  1.00 73.78           H  
ATOM   1534  C   ASP A 101       6.595   1.158 -17.923  1.00 73.78           C  
ATOM   1535  CB  ASP A 101       7.793   1.726 -20.073  1.00 73.78           C  
ATOM   1536  HB2 ASP A 101       7.164   2.614 -20.123  1.00 73.78           H  
ATOM   1537  HB3 ASP A 101       8.761   2.002 -20.491  1.00 73.78           H  
ATOM   1538  O   ASP A 101       5.770   2.076 -17.992  1.00 73.78           O  
ATOM   1539  CG  ASP A 101       7.154   0.639 -20.938  1.00 73.78           C  
ATOM   1540  OD1 ASP A 101       7.914  -0.257 -21.374  1.00 73.78           O  
ATOM   1541  OD2 ASP A 101       5.914   0.674 -21.143  1.00 73.78           O  
ATOM   1542  N   LYS A 102       6.319   0.021 -17.273  1.00 81.83           N  
ATOM   1543  H   LYS A 102       7.039  -0.686 -17.231  1.00 81.83           H  
ATOM   1544  CA  LYS A 102       5.008  -0.291 -16.703  1.00 81.83           C  
ATOM   1545  HA  LYS A 102       4.344   0.547 -16.914  1.00 81.83           H  
ATOM   1546  C   LYS A 102       5.058  -0.443 -15.196  1.00 81.83           C  
ATOM   1547  CB  LYS A 102       4.407  -1.536 -17.366  1.00 81.83           C  
ATOM   1548  HB2 LYS A 102       3.427  -1.732 -16.933  1.00 81.83           H  
ATOM   1549  HB3 LYS A 102       5.051  -2.396 -17.180  1.00 81.83           H  
ATOM   1550  O   LYS A 102       5.919  -1.120 -14.644  1.00 81.83           O  
ATOM   1551  CG  LYS A 102       4.258  -1.317 -18.873  1.00 81.83           C  
ATOM   1552  HG2 LYS A 102       5.243  -1.149 -19.309  1.00 81.83           H  
ATOM   1553  HG3 LYS A 102       3.640  -0.436 -19.048  1.00 81.83           H  
ATOM   1554  CD  LYS A 102       3.640  -2.526 -19.564  1.00 81.83           C  
ATOM   1555  HD2 LYS A 102       4.275  -3.392 -19.375  1.00 81.83           H  
ATOM   1556  HD3 LYS A 102       2.634  -2.706 -19.185  1.00 81.83           H  
ATOM   1557  CE  LYS A 102       3.610  -2.204 -21.057  1.00 81.83           C  
ATOM   1558  HE2 LYS A 102       2.849  -1.448 -21.246  1.00 81.83           H  
ATOM   1559  HE3 LYS A 102       4.570  -1.763 -21.325  1.00 81.83           H  
ATOM   1560  NZ  LYS A 102       3.376  -3.424 -21.858  1.00 81.83           N  
ATOM   1561  HZ1 LYS A 102       2.492  -3.849 -21.617  1.00 81.83           H  
ATOM   1562  HZ2 LYS A 102       3.402  -3.185 -22.839  1.00 81.83           H  
ATOM   1563  HZ3 LYS A 102       4.129  -4.072 -21.677  1.00 81.83           H  
ATOM   1564  N   MET A 103       4.034   0.096 -14.545  1.00 84.65           N  
ATOM   1565  H   MET A 103       3.377   0.638 -15.089  1.00 84.65           H  
ATOM   1566  CA  MET A 103       3.698  -0.217 -13.163  1.00 84.65           C  
ATOM   1567  HA  MET A 103       4.443  -0.899 -12.754  1.00 84.65           H  
ATOM   1568  C   MET A 103       2.336  -0.909 -13.131  1.00 84.65           C  
ATOM   1569  CB  MET A 103       3.729   1.054 -12.312  1.00 84.65           C  
ATOM   1570  HB2 MET A 103       2.953   1.739 -12.655  1.00 84.65           H  
ATOM   1571  HB3 MET A 103       4.698   1.540 -12.421  1.00 84.65           H  
ATOM   1572  O   MET A 103       1.317  -0.307 -13.488  1.00 84.65           O  
ATOM   1573  CG  MET A 103       3.514   0.717 -10.832  1.00 84.65           C  
ATOM   1574  HG2 MET A 103       2.646   0.065 -10.728  1.00 84.65           H  
ATOM   1575  HG3 MET A 103       4.379   0.156 -10.480  1.00 84.65           H  
ATOM   1576  SD  MET A 103       3.263   2.145  -9.746  1.00 84.65           S  
ATOM   1577  CE  MET A 103       1.622   2.595 -10.321  1.00 84.65           C  
ATOM   1578  HE1 MET A 103       1.720   3.181 -11.235  1.00 84.65           H  
ATOM   1579  HE2 MET A 103       1.106   3.150  -9.538  1.00 84.65           H  
ATOM   1580  HE3 MET A 103       1.053   1.693 -10.547  1.00 84.65           H  
ATOM   1581  N   ARG A 104       2.309  -2.166 -12.686  1.00 89.59           N  
ATOM   1582  H   ARG A 104       3.184  -2.575 -12.392  1.00 89.59           H  
ATOM   1583  CA  ARG A 104       1.077  -2.916 -12.423  1.00 89.59           C  
ATOM   1584  HA  ARG A 104       0.250  -2.460 -12.968  1.00 89.59           H  
ATOM   1585  C   ARG A 104       0.745  -2.855 -10.941  1.00 89.59           C  
ATOM   1586  CB  ARG A 104       1.199  -4.371 -12.889  1.00 89.59           C  
ATOM   1587  HB2 ARG A 104       2.001  -4.864 -12.339  1.00 89.59           H  
ATOM   1588  HB3 ARG A 104       0.263  -4.881 -12.659  1.00 89.59           H  
ATOM   1589  O   ARG A 104       1.591  -3.126 -10.097  1.00 89.59           O  
ATOM   1590  CG  ARG A 104       1.474  -4.497 -14.391  1.00 89.59           C  
ATOM   1591  HG2 ARG A 104       2.489  -4.162 -14.604  1.00 89.59           H  
ATOM   1592  HG3 ARG A 104       0.766  -3.887 -14.952  1.00 89.59           H  
ATOM   1593  CD  ARG A 104       1.319  -5.961 -14.801  1.00 89.59           C  
ATOM   1594  HD2 ARG A 104       0.276  -6.258 -14.693  1.00 89.59           H  
ATOM   1595  HD3 ARG A 104       1.920  -6.565 -14.122  1.00 89.59           H  
ATOM   1596  NE  ARG A 104       1.744  -6.172 -16.194  1.00 89.59           N  
ATOM   1597  HE  ARG A 104       1.482  -5.475 -16.877  1.00 89.59           H  
ATOM   1598  NH1 ARG A 104       2.974  -8.096 -15.860  1.00 89.59           N  
ATOM   1599 HH11 ARG A 104       2.788  -8.023 -14.869  1.00 89.59           H  
ATOM   1600 HH12 ARG A 104       3.960  -8.262 -15.999  1.00 89.59           H  
ATOM   1601  NH2 ARG A 104       3.081  -7.074 -17.789  1.00 89.59           N  
ATOM   1602 HH21 ARG A 104       3.260  -8.008 -18.129  1.00 89.59           H  
ATOM   1603 HH22 ARG A 104       4.013  -6.716 -17.634  1.00 89.59           H  
ATOM   1604  CZ  ARG A 104       2.550  -7.125 -16.610  1.00 89.59           C  
ATOM   1605  N   VAL A 105      -0.499  -2.523 -10.628  1.00 92.80           N  
ATOM   1606  H   VAL A 105      -1.120  -2.274 -11.384  1.00 92.80           H  
ATOM   1607  CA  VAL A 105      -1.048  -2.489  -9.272  1.00 92.80           C  
ATOM   1608  HA  VAL A 105      -0.274  -2.766  -8.557  1.00 92.80           H  
ATOM   1609  C   VAL A 105      -2.176  -3.502  -9.207  1.00 92.80           C  
ATOM   1610  CB  VAL A 105      -1.553  -1.087  -8.892  1.00 92.80           C  
ATOM   1611  HB  VAL A 105      -2.385  -0.815  -9.542  1.00 92.80           H  
ATOM   1612  O   VAL A 105      -3.196  -3.326  -9.868  1.00 92.80           O  
ATOM   1613  CG1 VAL A 105      -2.045  -1.058  -7.440  1.00 92.80           C  
ATOM   1614 HG11 VAL A 105      -2.469  -0.080  -7.211  1.00 92.80           H  
ATOM   1615 HG12 VAL A 105      -2.828  -1.800  -7.288  1.00 92.80           H  
ATOM   1616 HG13 VAL A 105      -1.219  -1.267  -6.760  1.00 92.80           H  
ATOM   1617  CG2 VAL A 105      -0.462  -0.028  -9.068  1.00 92.80           C  
ATOM   1618 HG21 VAL A 105       0.393  -0.257  -8.432  1.00 92.80           H  
ATOM   1619 HG22 VAL A 105      -0.856   0.958  -8.819  1.00 92.80           H  
ATOM   1620 HG23 VAL A 105      -0.141  -0.012 -10.109  1.00 92.80           H  
ATOM   1621  N   ARG A 106      -2.010  -4.555  -8.413  1.00 96.20           N  
ATOM   1622  H   ARG A 106      -1.152  -4.609  -7.884  1.00 96.20           H  
ATOM   1623  CA  ARG A 106      -3.079  -5.509  -8.105  1.00 96.20           C  
ATOM   1624  HA  ARG A 106      -3.865  -5.436  -8.856  1.00 96.20           H  
ATOM   1625  C   ARG A 106      -3.700  -5.149  -6.771  1.00 96.20           C  
ATOM   1626  CB  ARG A 106      -2.570  -6.950  -8.108  1.00 96.20           C  
ATOM   1627  HB2 ARG A 106      -3.388  -7.612  -7.824  1.00 96.20           H  
ATOM   1628  HB3 ARG A 106      -1.768  -7.057  -7.377  1.00 96.20           H  
ATOM   1629  O   ARG A 106      -2.986  -4.971  -5.785  1.00 96.20           O  
ATOM   1630  CG  ARG A 106      -2.063  -7.353  -9.489  1.00 96.20           C  
ATOM   1631  HG2 ARG A 106      -1.250  -6.697  -9.800  1.00 96.20           H  
ATOM   1632  HG3 ARG A 106      -2.882  -7.269 -10.204  1.00 96.20           H  
ATOM   1633  CD  ARG A 106      -1.562  -8.793  -9.471  1.00 96.20           C  
ATOM   1634  HD2 ARG A 106      -2.373  -9.450  -9.158  1.00 96.20           H  
ATOM   1635  HD3 ARG A 106      -0.727  -8.872  -8.774  1.00 96.20           H  
ATOM   1636  NE  ARG A 106      -1.130  -9.151 -10.821  1.00 96.20           N  
ATOM   1637  HE  ARG A 106      -1.434  -8.535 -11.562  1.00 96.20           H  
ATOM   1638  NH1 ARG A 106      -0.078 -11.143 -10.411  1.00 96.20           N  
ATOM   1639 HH11 ARG A 106       0.443 -11.931 -10.770  1.00 96.20           H  
ATOM   1640 HH12 ARG A 106      -0.435 -11.102  -9.467  1.00 96.20           H  
ATOM   1641  NH2 ARG A 106      -0.133 -10.246 -12.481  1.00 96.20           N  
ATOM   1642 HH21 ARG A 106       0.464 -10.961 -12.871  1.00 96.20           H  
ATOM   1643 HH22 ARG A 106      -0.514  -9.507 -13.054  1.00 96.20           H  
ATOM   1644  CZ  ARG A 106      -0.441 -10.187 -11.223  1.00 96.20           C  
ATOM   1645  N   LEU A 107      -5.017  -5.048  -6.769  1.00 97.23           N  
ATOM   1646  H   LEU A 107      -5.508  -5.221  -7.635  1.00 97.23           H  
ATOM   1647  CA  LEU A 107      -5.840  -4.732  -5.619  1.00 97.23           C  
ATOM   1648  HA  LEU A 107      -5.217  -4.525  -4.749  1.00 97.23           H  
ATOM   1649  C   LEU A 107      -6.731  -5.926  -5.331  1.00 97.23           C  
ATOM   1650  CB  LEU A 107      -6.707  -3.504  -5.925  1.00 97.23           C  
ATOM   1651  HB2 LEU A 107      -7.294  -3.279  -5.035  1.00 97.23           H  
ATOM   1652  HB3 LEU A 107      -7.399  -3.763  -6.727  1.00 97.23           H  
ATOM   1653  O   LEU A 107      -7.405  -6.403  -6.238  1.00 97.23           O  
ATOM   1654  CG  LEU A 107      -5.942  -2.242  -6.344  1.00 97.23           C  
ATOM   1655  HG  LEU A 107      -5.318  -2.445  -7.213  1.00 97.23           H  
ATOM   1656  CD1 LEU A 107      -6.960  -1.173  -6.734  1.00 97.23           C  
ATOM   1657 HD11 LEU A 107      -6.461  -0.222  -6.920  1.00 97.23           H  
ATOM   1658 HD12 LEU A 107      -7.486  -1.484  -7.636  1.00 97.23           H  
ATOM   1659 HD13 LEU A 107      -7.690  -1.040  -5.934  1.00 97.23           H  
ATOM   1660  CD2 LEU A 107      -5.058  -1.724  -5.211  1.00 97.23           C  
ATOM   1661 HD21 LEU A 107      -4.293  -2.466  -4.981  1.00 97.23           H  
ATOM   1662 HD22 LEU A 107      -5.663  -1.545  -4.321  1.00 97.23           H  
ATOM   1663 HD23 LEU A 107      -4.566  -0.801  -5.517  1.00 97.23           H  
ATOM   1664  N   ARG A 108      -6.778  -6.376  -4.082  1.00 97.45           N  
ATOM   1665  H   ARG A 108      -6.164  -5.957  -3.400  1.00 97.45           H  
ATOM   1666  CA  ARG A 108      -7.706  -7.420  -3.647  1.00 97.45           C  
ATOM   1667  HA  ARG A 108      -8.472  -7.573  -4.408  1.00 97.45           H  
ATOM   1668  C   ARG A 108      -8.415  -6.979  -2.381  1.00 97.45           C  
ATOM   1669  CB  ARG A 108      -6.939  -8.735  -3.489  1.00 97.45           C  
ATOM   1670  HB2 ARG A 108      -6.111  -8.590  -2.795  1.00 97.45           H  
ATOM   1671  HB3 ARG A 108      -6.533  -9.027  -4.458  1.00 97.45           H  
ATOM   1672  O   ARG A 108      -7.761  -6.554  -1.428  1.00 97.45           O  
ATOM   1673  CG  ARG A 108      -7.836  -9.853  -2.963  1.00 97.45           C  
ATOM   1674  HG2 ARG A 108      -8.689  -9.995  -3.626  1.00 97.45           H  
ATOM   1675  HG3 ARG A 108      -8.195  -9.589  -1.968  1.00 97.45           H  
ATOM   1676  CD  ARG A 108      -7.033 -11.145  -2.875  1.00 97.45           C  
ATOM   1677  HD2 ARG A 108      -6.068 -10.934  -2.415  1.00 97.45           H  
ATOM   1678  HD3 ARG A 108      -6.879 -11.528  -3.884  1.00 97.45           H  
ATOM   1679  NE  ARG A 108      -7.757 -12.106  -2.040  1.00 97.45           N  
ATOM   1680  HE  ARG A 108      -8.325 -11.710  -1.304  1.00 97.45           H  
ATOM   1681  NH1 ARG A 108      -6.735 -14.022  -2.721  1.00 97.45           N  
ATOM   1682 HH11 ARG A 108      -6.261 -13.445  -3.401  1.00 97.45           H  
ATOM   1683 HH12 ARG A 108      -6.742 -15.030  -2.780  1.00 97.45           H  
ATOM   1684  NH2 ARG A 108      -8.403 -14.075  -1.204  1.00 97.45           N  
ATOM   1685 HH21 ARG A 108      -9.011 -13.500  -0.639  1.00 97.45           H  
ATOM   1686 HH22 ARG A 108      -8.385 -15.081  -1.118  1.00 97.45           H  
ATOM   1687  CZ  ARG A 108      -7.624 -13.403  -1.994  1.00 97.45           C  
ATOM   1688  N   ASN A 109      -9.740  -7.082  -2.380  1.00 96.19           N  
ATOM   1689  H   ASN A 109     -10.197  -7.455  -3.199  1.00 96.19           H  
ATOM   1690  CA  ASN A 109     -10.568  -6.737  -1.232  1.00 96.19           C  
ATOM   1691  HA  ASN A 109      -9.974  -6.206  -0.488  1.00 96.19           H  
ATOM   1692  C   ASN A 109     -11.107  -8.008  -0.565  1.00 96.19           C  
ATOM   1693  CB  ASN A 109     -11.675  -5.784  -1.699  1.00 96.19           C  
ATOM   1694  HB2 ASN A 109     -12.275  -6.291  -2.455  1.00 96.19           H  
ATOM   1695  HB3 ASN A 109     -11.233  -4.890  -2.138  1.00 96.19           H  
ATOM   1696  O   ASN A 109     -12.033  -8.640  -1.064  1.00 96.19           O  
ATOM   1697  CG  ASN A 109     -12.588  -5.359  -0.570  1.00 96.19           C  
ATOM   1698  ND2 ASN A 109     -13.685  -4.716  -0.870  1.00 96.19           N  
ATOM   1699 HD21 ASN A 109     -13.859  -4.442  -1.827  1.00 96.19           H  
ATOM   1700 HD22 ASN A 109     -14.286  -4.421  -0.114  1.00 96.19           H  
ATOM   1701  OD1 ASN A 109     -12.311  -5.573   0.598  1.00 96.19           O  
ATOM   1702  N   ASP A 110     -10.547  -8.357   0.590  1.00 94.92           N  
ATOM   1703  H   ASP A 110      -9.835  -7.754   0.977  1.00 94.92           H  
ATOM   1704  CA  ASP A 110     -11.012  -9.454   1.444  1.00 94.92           C  
ATOM   1705  HA  ASP A 110     -11.660 -10.108   0.860  1.00 94.92           H  
ATOM   1706  C   ASP A 110     -11.874  -8.941   2.621  1.00 94.92           C  
ATOM   1707  CB  ASP A 110      -9.816 -10.305   1.910  1.00 94.92           C  
ATOM   1708  HB2 ASP A 110     -10.162 -11.052   2.624  1.00 94.92           H  
ATOM   1709  HB3 ASP A 110      -9.101  -9.662   2.423  1.00 94.92           H  
ATOM   1710  O   ASP A 110     -12.063  -9.648   3.610  1.00 94.92           O  
ATOM   1711  CG  ASP A 110      -9.102 -11.054   0.778  1.00 94.92           C  
ATOM   1712  OD1 ASP A 110      -9.652 -12.034   0.216  1.00 94.92           O  
ATOM   1713  OD2 ASP A 110      -7.931 -10.729   0.491  1.00 94.92           O  
ATOM   1714  N   SER A 111     -12.392  -7.709   2.544  1.00 91.59           N  
ATOM   1715  H   SER A 111     -12.212  -7.171   1.708  1.00 91.59           H  
ATOM   1716  CA  SER A 111     -13.353  -7.165   3.510  1.00 91.59           C  
ATOM   1717  HA  SER A 111     -13.167  -7.638   4.474  1.00 91.59           H  
ATOM   1718  C   SER A 111     -14.807  -7.480   3.134  1.00 91.59           C  
ATOM   1719  CB  SER A 111     -13.141  -5.661   3.710  1.00 91.59           C  
ATOM   1720  HB2 SER A 111     -13.616  -5.360   4.644  1.00 91.59           H  
ATOM   1721  HB3 SER A 111     -12.075  -5.436   3.762  1.00 91.59           H  
ATOM   1722  O   SER A 111     -15.111  -7.946   2.037  1.00 91.59           O  
ATOM   1723  OG  SER A 111     -13.723  -4.902   2.695  1.00 91.59           O  
ATOM   1724  HG  SER A 111     -13.251  -5.078   1.878  1.00 91.59           H  
ATOM   1725  N   SER A 112     -15.731  -7.209   4.059  1.00 91.12           N  
ATOM   1726  H   SER A 112     -15.439  -6.810   4.939  1.00 91.12           H  
ATOM   1727  CA  SER A 112     -17.176  -7.366   3.849  1.00 91.12           C  
ATOM   1728  HA  SER A 112     -17.345  -8.238   3.218  1.00 91.12           H  
ATOM   1729  C   SER A 112     -17.837  -6.176   3.144  1.00 91.12           C  
ATOM   1730  CB  SER A 112     -17.851  -7.621   5.198  1.00 91.12           C  
ATOM   1731  HB2 SER A 112     -17.473  -8.557   5.609  1.00 91.12           H  
ATOM   1732  HB3 SER A 112     -18.929  -7.705   5.063  1.00 91.12           H  
ATOM   1733  O   SER A 112     -19.021  -6.254   2.812  1.00 91.12           O  
ATOM   1734  OG  SER A 112     -17.559  -6.566   6.098  1.00 91.12           O  
ATOM   1735  HG  SER A 112     -17.776  -6.838   6.993  1.00 91.12           H  
ATOM   1736  N   THR A 113     -17.104  -5.084   2.908  1.00 90.79           N  
ATOM   1737  H   THR A 113     -16.121  -5.086   3.140  1.00 90.79           H  
ATOM   1738  CA  THR A 113     -17.619  -3.857   2.289  1.00 90.79           C  
ATOM   1739  HA  THR A 113     -18.645  -4.040   1.970  1.00 90.79           H  
ATOM   1740  C   THR A 113     -16.806  -3.480   1.049  1.00 90.79           C  
ATOM   1741  CB  THR A 113     -17.663  -2.685   3.284  1.00 90.79           C  
ATOM   1742  HB  THR A 113     -17.969  -1.783   2.753  1.00 90.79           H  
ATOM   1743  O   THR A 113     -15.628  -3.819   0.949  1.00 90.79           O  
ATOM   1744  CG2 THR A 113     -18.657  -2.943   4.416  1.00 90.79           C  
ATOM   1745 HG21 THR A 113     -18.331  -3.792   5.016  1.00 90.79           H  
ATOM   1746 HG22 THR A 113     -19.642  -3.154   3.999  1.00 90.79           H  
ATOM   1747 HG23 THR A 113     -18.723  -2.060   5.052  1.00 90.79           H  
ATOM   1748  OG1 THR A 113     -16.415  -2.454   3.890  1.00 90.79           O  
ATOM   1749  HG1 THR A 113     -16.472  -1.622   4.367  1.00 90.79           H  
ATOM   1750  N   PRO A 114     -17.402  -2.808   0.050  1.00 93.97           N  
ATOM   1751  CA  PRO A 114     -16.626  -2.248  -1.050  1.00 93.97           C  
ATOM   1752  HA  PRO A 114     -16.124  -3.058  -1.579  1.00 93.97           H  
ATOM   1753  C   PRO A 114     -15.587  -1.251  -0.532  1.00 93.97           C  
ATOM   1754  CB  PRO A 114     -17.634  -1.578  -1.987  1.00 93.97           C  
ATOM   1755  HB2 PRO A 114     -17.368  -1.726  -3.034  1.00 93.97           H  
ATOM   1756  HB3 PRO A 114     -17.710  -0.515  -1.761  1.00 93.97           H  
ATOM   1757  O   PRO A 114     -15.846  -0.516   0.425  1.00 93.97           O  
ATOM   1758  CG  PRO A 114     -18.956  -2.262  -1.638  1.00 93.97           C  
ATOM   1759  HG2 PRO A 114     -19.810  -1.618  -1.847  1.00 93.97           H  
ATOM   1760  HG3 PRO A 114     -19.039  -3.198  -2.190  1.00 93.97           H  
ATOM   1761  CD  PRO A 114     -18.817  -2.554  -0.146  1.00 93.97           C  
ATOM   1762  HD2 PRO A 114     -19.113  -1.680   0.435  1.00 93.97           H  
ATOM   1763  HD3 PRO A 114     -19.429  -3.417   0.116  1.00 93.97           H  
ATOM   1764  N   VAL A 115     -14.437  -1.208  -1.200  1.00 94.34           N  
ATOM   1765  H   VAL A 115     -14.298  -1.837  -1.978  1.00 94.34           H  
ATOM   1766  CA  VAL A 115     -13.405  -0.196  -0.957  1.00 94.34           C  
ATOM   1767  HA  VAL A 115     -13.761   0.499  -0.197  1.00 94.34           H  
ATOM   1768  C   VAL A 115     -13.168   0.620  -2.213  1.00 94.34           C  
ATOM   1769  CB  VAL A 115     -12.094  -0.799  -0.424  1.00 94.34           C  
ATOM   1770  HB  VAL A 115     -11.415   0.021  -0.192  1.00 94.34           H  
ATOM   1771  O   VAL A 115     -13.248   0.101  -3.324  1.00 94.34           O  
ATOM   1772  CG1 VAL A 115     -12.359  -1.570   0.874  1.00 94.34           C  
ATOM   1773 HG11 VAL A 115     -13.015  -0.987   1.520  1.00 94.34           H  
ATOM   1774 HG12 VAL A 115     -12.843  -2.524   0.667  1.00 94.34           H  
ATOM   1775 HG13 VAL A 115     -11.419  -1.741   1.398  1.00 94.34           H  
ATOM   1776  CG2 VAL A 115     -11.399  -1.719  -1.436  1.00 94.34           C  
ATOM   1777 HG21 VAL A 115     -12.047  -2.561  -1.679  1.00 94.34           H  
ATOM   1778 HG22 VAL A 115     -11.163  -1.169  -2.346  1.00 94.34           H  
ATOM   1779 HG23 VAL A 115     -10.462  -2.091  -1.021  1.00 94.34           H  
ATOM   1780  N   GLU A 116     -12.847   1.891  -2.043  1.00 96.34           N  
ATOM   1781  H   GLU A 116     -12.795   2.252  -1.101  1.00 96.34           H  
ATOM   1782  CA  GLU A 116     -12.356   2.753  -3.107  1.00 96.34           C  
ATOM   1783  HA  GLU A 116     -12.512   2.271  -4.073  1.00 96.34           H  
ATOM   1784  C   GLU A 116     -10.853   2.950  -2.932  1.00 96.34           C  
ATOM   1785  CB  GLU A 116     -13.121   4.082  -3.140  1.00 96.34           C  
ATOM   1786  HB2 GLU A 116     -13.067   4.568  -2.166  1.00 96.34           H  
ATOM   1787  HB3 GLU A 116     -12.650   4.728  -3.881  1.00 96.34           H  
ATOM   1788  O   GLU A 116     -10.371   3.298  -1.855  1.00 96.34           O  
ATOM   1789  CG  GLU A 116     -14.588   3.864  -3.534  1.00 96.34           C  
ATOM   1790  HG2 GLU A 116     -15.102   3.318  -2.742  1.00 96.34           H  
ATOM   1791  HG3 GLU A 116     -14.627   3.252  -4.435  1.00 96.34           H  
ATOM   1792  CD  GLU A 116     -15.297   5.196  -3.798  1.00 96.34           C  
ATOM   1793  OE1 GLU A 116     -15.200   5.671  -4.955  1.00 96.34           O  
ATOM   1794  OE2 GLU A 116     -15.963   5.705  -2.870  1.00 96.34           O  
ATOM   1795  N   VAL A 117     -10.096   2.700  -3.997  1.00 95.71           N  
ATOM   1796  H   VAL A 117     -10.547   2.352  -4.831  1.00 95.71           H  
ATOM   1797  CA  VAL A 117      -8.648   2.886  -4.022  1.00 95.71           C  
ATOM   1798  HA  VAL A 117      -8.319   3.186  -3.027  1.00 95.71           H  
ATOM   1799  C   VAL A 117      -8.314   4.010  -4.990  1.00 95.71           C  
ATOM   1800  CB  VAL A 117      -7.895   1.587  -4.353  1.00 95.71           C  
ATOM   1801  HB  VAL A 117      -8.098   1.297  -5.384  1.00 95.71           H  
ATOM   1802  O   VAL A 117      -8.477   3.876  -6.205  1.00 95.71           O  
ATOM   1803  CG1 VAL A 117      -6.385   1.811  -4.181  1.00 95.71           C  
ATOM   1804 HG11 VAL A 117      -6.037   2.576  -4.875  1.00 95.71           H  
ATOM   1805 HG12 VAL A 117      -6.169   2.127  -3.161  1.00 95.71           H  
ATOM   1806 HG13 VAL A 117      -5.848   0.885  -4.390  1.00 95.71           H  
ATOM   1807  CG2 VAL A 117      -8.318   0.438  -3.425  1.00 95.71           C  
ATOM   1808 HG21 VAL A 117      -9.354   0.165  -3.624  1.00 95.71           H  
ATOM   1809 HG22 VAL A 117      -7.696  -0.441  -3.596  1.00 95.71           H  
ATOM   1810 HG23 VAL A 117      -8.228   0.746  -2.383  1.00 95.71           H  
ATOM   1811  N   HIS A 118      -7.814   5.118  -4.452  1.00 94.97           N  
ATOM   1812  H   HIS A 118      -7.753   5.158  -3.444  1.00 94.97           H  
ATOM   1813  CA  HIS A 118      -7.276   6.231  -5.224  1.00 94.97           C  
ATOM   1814  HA  HIS A 118      -7.757   6.247  -6.202  1.00 94.97           H  
ATOM   1815  C   HIS A 118      -5.778   6.032  -5.413  1.00 94.97           C  
ATOM   1816  CB  HIS A 118      -7.575   7.571  -4.548  1.00 94.97           C  
ATOM   1817  HB2 HIS A 118      -6.994   7.652  -3.630  1.00 94.97           H  
ATOM   1818  HB3 HIS A 118      -7.257   8.377  -5.210  1.00 94.97           H  
ATOM   1819  O   HIS A 118      -5.001   6.085  -4.460  1.00 94.97           O  
ATOM   1820  CG  HIS A 118      -9.029   7.762  -4.225  1.00 94.97           C  
ATOM   1821  CD2 HIS A 118      -9.659   7.399  -3.064  1.00 94.97           C  
ATOM   1822  HD2 HIS A 118      -9.207   6.949  -2.192  1.00 94.97           H  
ATOM   1823  ND1 HIS A 118      -9.995   8.240  -5.085  1.00 94.97           N  
ATOM   1824  HD1 HIS A 118      -9.911   8.346  -6.086  1.00 94.97           H  
ATOM   1825  CE1 HIS A 118     -11.176   8.175  -4.449  1.00 94.97           C  
ATOM   1826  HE1 HIS A 118     -12.141   8.393  -4.881  1.00 94.97           H  
ATOM   1827  NE2 HIS A 118     -11.015   7.653  -3.234  1.00 94.97           N  
ATOM   1828  N   ILE A 119      -5.373   5.817  -6.656  1.00 93.82           N  
ATOM   1829  H   ILE A 119      -6.077   5.765  -7.379  1.00 93.82           H  
ATOM   1830  CA  ILE A 119      -3.987   5.623  -7.056  1.00 93.82           C  
ATOM   1831  HA  ILE A 119      -3.382   5.453  -6.165  1.00 93.82           H  
ATOM   1832  C   ILE A 119      -3.512   6.895  -7.750  1.00 93.82           C  
ATOM   1833  CB  ILE A 119      -3.832   4.389  -7.968  1.00 93.82           C  
ATOM   1834  HB  ILE A 119      -4.267   4.624  -8.940  1.00 93.82           H  
ATOM   1835  O   ILE A 119      -4.157   7.370  -8.689  1.00 93.82           O  
ATOM   1836  CG1 ILE A 119      -4.554   3.137  -7.418  1.00 93.82           C  
ATOM   1837 HG12 ILE A 119      -4.068   2.801  -6.502  1.00 93.82           H  
ATOM   1838 HG13 ILE A 119      -5.591   3.376  -7.183  1.00 93.82           H  
ATOM   1839  CG2 ILE A 119      -2.326   4.119  -8.146  1.00 93.82           C  
ATOM   1840 HG21 ILE A 119      -2.149   3.245  -8.773  1.00 93.82           H  
ATOM   1841 HG22 ILE A 119      -1.857   3.958  -7.175  1.00 93.82           H  
ATOM   1842 HG23 ILE A 119      -1.848   4.972  -8.627  1.00 93.82           H  
ATOM   1843  CD1 ILE A 119      -4.602   1.982  -8.423  1.00 93.82           C  
ATOM   1844 HD11 ILE A 119      -3.603   1.610  -8.646  1.00 93.82           H  
ATOM   1845 HD12 ILE A 119      -5.186   1.163  -8.004  1.00 93.82           H  
ATOM   1846 HD13 ILE A 119      -5.084   2.321  -9.341  1.00 93.82           H  
ATOM   1847  N   LYS A 120      -2.375   7.437  -7.319  1.00 90.84           N  
ATOM   1848  H   LYS A 120      -1.924   6.999  -6.529  1.00 90.84           H  
ATOM   1849  CA  LYS A 120      -1.692   8.554  -7.976  1.00 90.84           C  
ATOM   1850  HA  LYS A 120      -2.198   8.782  -8.914  1.00 90.84           H  
ATOM   1851  C   LYS A 120      -0.261   8.161  -8.318  1.00 90.84           C  
ATOM   1852  CB  LYS A 120      -1.766   9.797  -7.084  1.00 90.84           C  
ATOM   1853  HB2 LYS A 120      -1.307   9.567  -6.122  1.00 90.84           H  
ATOM   1854  HB3 LYS A 120      -2.811  10.054  -6.911  1.00 90.84           H  
ATOM   1855  O   LYS A 120       0.461   7.660  -7.460  1.00 90.84           O  
ATOM   1856  CG  LYS A 120      -1.046  10.995  -7.719  1.00 90.84           C  
ATOM   1857  HG2 LYS A 120      -0.032  10.711  -8.000  1.00 90.84           H  
ATOM   1858  HG3 LYS A 120      -1.579  11.311  -8.615  1.00 90.84           H  
ATOM   1859  CD  LYS A 120      -0.940  12.157  -6.734  1.00 90.84           C  
ATOM   1860  HD2 LYS A 120      -1.932  12.519  -6.467  1.00 90.84           H  
ATOM   1861  HD3 LYS A 120      -0.428  11.805  -5.838  1.00 90.84           H  
ATOM   1862  CE  LYS A 120      -0.116  13.260  -7.404  1.00 90.84           C  
ATOM   1863  HE2 LYS A 120       0.744  12.796  -7.886  1.00 90.84           H  
ATOM   1864  HE3 LYS A 120      -0.700  13.727  -8.197  1.00 90.84           H  
ATOM   1865  NZ  LYS A 120       0.353  14.254  -6.412  1.00 90.84           N  
ATOM   1866  HZ1 LYS A 120      -0.418  14.705  -5.940  1.00 90.84           H  
ATOM   1867  HZ2 LYS A 120       0.916  13.781  -5.721  1.00 90.84           H  
ATOM   1868  HZ3 LYS A 120       0.937  14.939  -6.869  1.00 90.84           H  
ATOM   1869  N   VAL A 121       0.137   8.428  -9.559  1.00 85.01           N  
ATOM   1870  H   VAL A 121      -0.527   8.858 -10.188  1.00 85.01           H  
ATOM   1871  CA  VAL A 121       1.440   8.063 -10.128  1.00 85.01           C  
ATOM   1872  HA  VAL A 121       2.169   7.910  -9.333  1.00 85.01           H  
ATOM   1873  C   VAL A 121       1.898   9.198 -11.033  1.00 85.01           C  
ATOM   1874  CB  VAL A 121       1.322   6.776 -10.955  1.00 85.01           C  
ATOM   1875  HB  VAL A 121       0.735   6.966 -11.854  1.00 85.01           H  
ATOM   1876  O   VAL A 121       1.313   9.422 -12.091  1.00 85.01           O  
ATOM   1877  CG1 VAL A 121       2.705   6.286 -11.364  1.00 85.01           C  
ATOM   1878 HG11 VAL A 121       3.209   7.028 -11.984  1.00 85.01           H  
ATOM   1879 HG12 VAL A 121       3.308   6.076 -10.481  1.00 85.01           H  
ATOM   1880 HG13 VAL A 121       2.578   5.378 -11.952  1.00 85.01           H  
ATOM   1881  CG2 VAL A 121       0.620   5.656 -10.195  1.00 85.01           C  
ATOM   1882 HG21 VAL A 121       1.200   5.359  -9.322  1.00 85.01           H  
ATOM   1883 HG22 VAL A 121       0.461   4.829 -10.888  1.00 85.01           H  
ATOM   1884 HG23 VAL A 121      -0.380   5.971  -9.894  1.00 85.01           H  
ATOM   1885  N   GLY A 122       2.895   9.969 -10.599  1.00 81.39           N  
ATOM   1886  H   GLY A 122       3.400   9.702  -9.766  1.00 81.39           H  
ATOM   1887  CA  GLY A 122       3.228  11.236 -11.255  1.00 81.39           C  
ATOM   1888  HA2 GLY A 122       3.992  11.762 -10.683  1.00 81.39           H  
ATOM   1889  HA3 GLY A 122       3.625  11.029 -12.248  1.00 81.39           H  
ATOM   1890  C   GLY A 122       1.991  12.141 -11.373  1.00 81.39           C  
ATOM   1891  O   GLY A 122       1.366  12.492 -10.364  1.00 81.39           O  
ATOM   1892  N   ASP A 123       1.630  12.481 -12.612  1.00 84.01           N  
ATOM   1893  H   ASP A 123       2.225  12.193 -13.375  1.00 84.01           H  
ATOM   1894  CA  ASP A 123       0.453  13.290 -12.956  1.00 84.01           C  
ATOM   1895  HA  ASP A 123       0.259  13.994 -12.147  1.00 84.01           H  
ATOM   1896  C   ASP A 123      -0.828  12.464 -13.168  1.00 84.01           C  
ATOM   1897  CB  ASP A 123       0.763  14.105 -14.216  1.00 84.01           C  
ATOM   1898  HB2 ASP A 123       0.916  13.426 -15.055  1.00 84.01           H  
ATOM   1899  HB3 ASP A 123      -0.087  14.747 -14.448  1.00 84.01           H  
ATOM   1900  O   ASP A 123      -1.931  13.017 -13.185  1.00 84.01           O  
ATOM   1901  CG  ASP A 123       2.001  14.976 -14.020  1.00 84.01           C  
ATOM   1902  OD1 ASP A 123       1.919  15.905 -13.183  1.00 84.01           O  
ATOM   1903  OD2 ASP A 123       3.016  14.670 -14.686  1.00 84.01           O  
ATOM   1904  N   GLU A 124      -0.710  11.143 -13.313  1.00 88.46           N  
ATOM   1905  H   GLU A 124       0.191  10.711 -13.169  1.00 88.46           H  
ATOM   1906  CA  GLU A 124      -1.853  10.263 -13.531  1.00 88.46           C  
ATOM   1907  HA  GLU A 124      -2.572  10.794 -14.154  1.00 88.46           H  
ATOM   1908  C   GLU A 124      -2.557   9.921 -12.217  1.00 88.46           C  
ATOM   1909  CB  GLU A 124      -1.457   8.991 -14.290  1.00 88.46           C  
ATOM   1910  HB2 GLU A 124      -0.618   8.501 -13.795  1.00 88.46           H  
ATOM   1911  HB3 GLU A 124      -2.308   8.312 -14.272  1.00 88.46           H  
ATOM   1912  O   GLU A 124      -1.938   9.692 -11.172  1.00 88.46           O  
ATOM   1913  CG  GLU A 124      -1.101   9.293 -15.751  1.00 88.46           C  
ATOM   1914  HG2 GLU A 124      -1.905   9.876 -16.201  1.00 88.46           H  
ATOM   1915  HG3 GLU A 124      -0.190   9.891 -15.786  1.00 88.46           H  
ATOM   1916  CD  GLU A 124      -0.921   7.994 -16.542  1.00 88.46           C  
ATOM   1917  OE1 GLU A 124       0.218   7.746 -16.988  1.00 88.46           O  
ATOM   1918  OE2 GLU A 124      -1.929   7.256 -16.675  1.00 88.46           O  
ATOM   1919  N   LYS A 125      -3.889   9.864 -12.278  1.00 91.81           N  
ATOM   1920  H   LYS A 125      -4.327  10.028 -13.174  1.00 91.81           H  
ATOM   1921  CA  LYS A 125      -4.751   9.453 -11.170  1.00 91.81           C  
ATOM   1922  HA  LYS A 125      -4.139   8.971 -10.407  1.00 91.81           H  
ATOM   1923  C   LYS A 125      -5.769   8.441 -11.667  1.00 91.81           C  
ATOM   1924  CB  LYS A 125      -5.460  10.661 -10.544  1.00 91.81           C  
ATOM   1925  HB2 LYS A 125      -6.038  11.169 -11.315  1.00 91.81           H  
ATOM   1926  HB3 LYS A 125      -6.148  10.300  -9.780  1.00 91.81           H  
ATOM   1927  O   LYS A 125      -6.394   8.659 -12.704  1.00 91.81           O  
ATOM   1928  CG  LYS A 125      -4.486  11.654  -9.897  1.00 91.81           C  
ATOM   1929  HG2 LYS A 125      -3.789  12.030 -10.646  1.00 91.81           H  
ATOM   1930  HG3 LYS A 125      -3.928  11.152  -9.106  1.00 91.81           H  
ATOM   1931  CD  LYS A 125      -5.267  12.832  -9.309  1.00 91.81           C  
ATOM   1932  HD2 LYS A 125      -5.883  13.269 -10.095  1.00 91.81           H  
ATOM   1933  HD3 LYS A 125      -5.910  12.471  -8.506  1.00 91.81           H  
ATOM   1934  CE  LYS A 125      -4.299  13.888  -8.775  1.00 91.81           C  
ATOM   1935  HE2 LYS A 125      -3.714  13.445  -7.969  1.00 91.81           H  
ATOM   1936  HE3 LYS A 125      -3.619  14.161  -9.581  1.00 91.81           H  
ATOM   1937  NZ  LYS A 125      -5.041  15.082  -8.300  1.00 91.81           N  
ATOM   1938  HZ1 LYS A 125      -5.587  15.464  -9.059  1.00 91.81           H  
ATOM   1939  HZ2 LYS A 125      -4.407  15.799  -7.977  1.00 91.81           H  
ATOM   1940  HZ3 LYS A 125      -5.674  14.830  -7.553  1.00 91.81           H  
ATOM   1941  N   ARG A 126      -5.985   7.372 -10.904  1.00 94.92           N  
ATOM   1942  H   ARG A 126      -5.427   7.266 -10.069  1.00 94.92           H  
ATOM   1943  CA  ARG A 126      -7.063   6.411 -11.150  1.00 94.92           C  
ATOM   1944  HA  ARG A 126      -7.798   6.881 -11.804  1.00 94.92           H  
ATOM   1945  C   ARG A 126      -7.759   6.080  -9.840  1.00 94.92           C  
ATOM   1946  CB  ARG A 126      -6.507   5.165 -11.860  1.00 94.92           C  
ATOM   1947  HB2 ARG A 126      -5.991   4.523 -11.147  1.00 94.92           H  
ATOM   1948  HB3 ARG A 126      -5.789   5.491 -12.613  1.00 94.92           H  
ATOM   1949  O   ARG A 126      -7.094   5.814  -8.849  1.00 94.92           O  
ATOM   1950  CG  ARG A 126      -7.639   4.383 -12.551  1.00 94.92           C  
ATOM   1951  HG2 ARG A 126      -8.224   5.066 -13.167  1.00 94.92           H  
ATOM   1952  HG3 ARG A 126      -8.298   3.962 -11.792  1.00 94.92           H  
ATOM   1953  CD  ARG A 126      -7.136   3.245 -13.447  1.00 94.92           C  
ATOM   1954  HD2 ARG A 126      -8.000   2.734 -13.872  1.00 94.92           H  
ATOM   1955  HD3 ARG A 126      -6.605   2.541 -12.806  1.00 94.92           H  
ATOM   1956  NE  ARG A 126      -6.265   3.732 -14.543  1.00 94.92           N  
ATOM   1957  HE  ARG A 126      -6.101   4.728 -14.580  1.00 94.92           H  
ATOM   1958  NH1 ARG A 126      -5.694   1.723 -15.533  1.00 94.92           N  
ATOM   1959 HH11 ARG A 126      -6.361   1.232 -14.955  1.00 94.92           H  
ATOM   1960 HH12 ARG A 126      -5.081   1.237 -16.171  1.00 94.92           H  
ATOM   1961  NH2 ARG A 126      -4.735   3.580 -16.235  1.00 94.92           N  
ATOM   1962 HH21 ARG A 126      -4.523   4.565 -16.167  1.00 94.92           H  
ATOM   1963 HH22 ARG A 126      -4.065   3.002 -16.720  1.00 94.92           H  
ATOM   1964  CZ  ARG A 126      -5.581   3.015 -15.424  1.00 94.92           C  
ATOM   1965  N   THR A 127      -9.085   6.103  -9.852  1.00 96.38           N  
ATOM   1966  H   THR A 127      -9.562   6.259 -10.729  1.00 96.38           H  
ATOM   1967  CA  THR A 127      -9.905   5.623  -8.736  1.00 96.38           C  
ATOM   1968  HA  THR A 127      -9.277   5.429  -7.866  1.00 96.38           H  
ATOM   1969  C   THR A 127     -10.552   4.322  -9.165  1.00 96.38           C  
ATOM   1970  CB  THR A 127     -10.960   6.647  -8.308  1.00 96.38           C  
ATOM   1971  HB  THR A 127     -11.646   6.831  -9.135  1.00 96.38           H  
ATOM   1972  O   THR A 127     -11.082   4.247 -10.274  1.00 96.38           O  
ATOM   1973  CG2 THR A 127     -11.763   6.172  -7.099  1.00 96.38           C  
ATOM   1974 HG21 THR A 127     -12.373   5.308  -7.360  1.00 96.38           H  
ATOM   1975 HG22 THR A 127     -11.099   5.900  -6.279  1.00 96.38           H  
ATOM   1976 HG23 THR A 127     -12.439   6.961  -6.770  1.00 96.38           H  
ATOM   1977  OG1 THR A 127     -10.310   7.863  -7.979  1.00 96.38           O  
ATOM   1978  HG1 THR A 127     -10.282   8.379  -8.788  1.00 96.38           H  
ATOM   1979  N   VAL A 128     -10.468   3.306  -8.315  1.00 96.57           N  
ATOM   1980  H   VAL A 128      -9.982   3.439  -7.440  1.00 96.57           H  
ATOM   1981  CA  VAL A 128     -11.035   1.984  -8.573  1.00 96.57           C  
ATOM   1982  HA  VAL A 128     -11.719   2.031  -9.420  1.00 96.57           H  
ATOM   1983  C   VAL A 128     -11.827   1.548  -7.356  1.00 96.57           C  
ATOM   1984  CB  VAL A 128      -9.926   0.971  -8.907  1.00 96.57           C  
ATOM   1985  HB  VAL A 128      -9.220   0.911  -8.079  1.00 96.57           H  
ATOM   1986  O   VAL A 128     -11.292   1.515  -6.252  1.00 96.57           O  
ATOM   1987  CG1 VAL A 128     -10.485  -0.428  -9.169  1.00 96.57           C  
ATOM   1988 HG11 VAL A 128      -9.655  -1.109  -9.356  1.00 96.57           H  
ATOM   1989 HG12 VAL A 128     -11.012  -0.801  -8.291  1.00 96.57           H  
ATOM   1990 HG13 VAL A 128     -11.167  -0.422 -10.019  1.00 96.57           H  
ATOM   1991  CG2 VAL A 128      -9.167   1.414 -10.165  1.00 96.57           C  
ATOM   1992 HG21 VAL A 128      -9.874   1.699 -10.944  1.00 96.57           H  
ATOM   1993 HG22 VAL A 128      -8.517   2.256  -9.926  1.00 96.57           H  
ATOM   1994 HG23 VAL A 128      -8.563   0.584 -10.533  1.00 96.57           H  
ATOM   1995  N   THR A 129     -13.090   1.199  -7.563  1.00 97.30           N  
ATOM   1996  H   THR A 129     -13.487   1.279  -8.488  1.00 97.30           H  
ATOM   1997  CA  THR A 129     -13.879   0.483  -6.562  1.00 97.30           C  
ATOM   1998  HA  THR A 129     -13.614   0.847  -5.570  1.00 97.30           H  
ATOM   1999  C   THR A 129     -13.551  -1.000  -6.662  1.00 97.30           C  
ATOM   2000  CB  THR A 129     -15.380   0.709  -6.767  1.00 97.30           C  
ATOM   2001  HB  THR A 129     -15.689   0.229  -7.695  1.00 97.30           H  
ATOM   2002  O   THR A 129     -13.574  -1.546  -7.763  1.00 97.30           O  
ATOM   2003  CG2 THR A 129     -16.214   0.147  -5.618  1.00 97.30           C  
ATOM   2004 HG21 THR A 129     -16.127  -0.940  -5.589  1.00 97.30           H  
ATOM   2005 HG22 THR A 129     -15.876   0.561  -4.668  1.00 97.30           H  
ATOM   2006 HG23 THR A 129     -17.262   0.405  -5.771  1.00 97.30           H  
ATOM   2007  OG1 THR A 129     -15.657   2.089  -6.874  1.00 97.30           O  
ATOM   2008  HG1 THR A 129     -15.473   2.516  -6.035  1.00 97.30           H  
ATOM   2009  N   VAL A 130     -13.246  -1.632  -5.531  1.00 97.21           N  
ATOM   2010  H   VAL A 130     -13.235  -1.095  -4.676  1.00 97.21           H  
ATOM   2011  CA  VAL A 130     -12.991  -3.071  -5.428  1.00 97.21           C  
ATOM   2012  HA  VAL A 130     -13.092  -3.516  -6.418  1.00 97.21           H  
ATOM   2013  C   VAL A 130     -14.049  -3.676  -4.513  1.00 97.21           C  
ATOM   2014  CB  VAL A 130     -11.560  -3.374  -4.946  1.00 97.21           C  
ATOM   2015  HB  VAL A 130     -11.466  -3.107  -3.894  1.00 97.21           H  
ATOM   2016  O   VAL A 130     -14.109  -3.364  -3.318  1.00 97.21           O  
ATOM   2017  CG1 VAL A 130     -11.237  -4.864  -5.104  1.00 97.21           C  
ATOM   2018 HG11 VAL A 130     -10.239  -5.079  -4.723  1.00 97.21           H  
ATOM   2019 HG12 VAL A 130     -11.959  -5.469  -4.555  1.00 97.21           H  
ATOM   2020 HG13 VAL A 130     -11.288  -5.150  -6.155  1.00 97.21           H  
ATOM   2021  CG2 VAL A 130     -10.500  -2.588  -5.731  1.00 97.21           C  
ATOM   2022 HG21 VAL A 130      -9.507  -2.879  -5.390  1.00 97.21           H  
ATOM   2023 HG22 VAL A 130     -10.598  -2.802  -6.795  1.00 97.21           H  
ATOM   2024 HG23 VAL A 130     -10.621  -1.518  -5.562  1.00 97.21           H  
ATOM   2025  N   ASN A 131     -14.922  -4.511  -5.068  1.00 96.41           N  
ATOM   2026  H   ASN A 131     -14.799  -4.727  -6.047  1.00 96.41           H  
ATOM   2027  CA  ASN A 131     -16.014  -5.147  -4.324  1.00 96.41           C  
ATOM   2028  HA  ASN A 131     -16.496  -4.381  -3.718  1.00 96.41           H  
ATOM   2029  C   ASN A 131     -15.507  -6.255  -3.375  1.00 96.41           C  
ATOM   2030  CB  ASN A 131     -17.049  -5.684  -5.324  1.00 96.41           C  
ATOM   2031  HB2 ASN A 131     -16.566  -6.375  -6.015  1.00 96.41           H  
ATOM   2032  HB3 ASN A 131     -17.833  -6.231  -4.800  1.00 96.41           H  
ATOM   2033  O   ASN A 131     -14.404  -6.764  -3.565  1.00 96.41           O  
ATOM   2034  CG  ASN A 131     -17.707  -4.565  -6.101  1.00 96.41           C  
ATOM   2035  ND2 ASN A 131     -17.527  -4.533  -7.401  1.00 96.41           N  
ATOM   2036 HD21 ASN A 131     -16.859  -5.150  -7.840  1.00 96.41           H  
ATOM   2037 HD22 ASN A 131     -17.857  -3.716  -7.895  1.00 96.41           H  
ATOM   2038  OD1 ASN A 131     -18.377  -3.712  -5.535  1.00 96.41           O  
ATOM   2039  N   PRO A 132     -16.291  -6.673  -2.362  1.00 95.75           N  
ATOM   2040  CA  PRO A 132     -15.945  -7.818  -1.515  1.00 95.75           C  
ATOM   2041  HA  PRO A 132     -15.093  -7.549  -0.891  1.00 95.75           H  
ATOM   2042  C   PRO A 132     -15.619  -9.079  -2.328  1.00 95.75           C  
ATOM   2043  CB  PRO A 132     -17.172  -8.040  -0.624  1.00 95.75           C  
ATOM   2044  HB2 PRO A 132     -16.909  -8.471   0.342  1.00 95.75           H  
ATOM   2045  HB3 PRO A 132     -17.905  -8.670  -1.128  1.00 95.75           H  
ATOM   2046  O   PRO A 132     -16.432  -9.532  -3.135  1.00 95.75           O  
ATOM   2047  CG  PRO A 132     -17.738  -6.631  -0.489  1.00 95.75           C  
ATOM   2048  HG2 PRO A 132     -18.791  -6.637  -0.207  1.00 95.75           H  
ATOM   2049  HG3 PRO A 132     -17.141  -6.076   0.235  1.00 95.75           H  
ATOM   2050  CD  PRO A 132     -17.522  -6.057  -1.887  1.00 95.75           C  
ATOM   2051  HD2 PRO A 132     -17.433  -4.972  -1.832  1.00 95.75           H  
ATOM   2052  HD3 PRO A 132     -18.351  -6.342  -2.535  1.00 95.75           H  
ATOM   2053  N   GLY A 133     -14.438  -9.656  -2.104  1.00 95.79           N  
ATOM   2054  H   GLY A 133     -13.786  -9.189  -1.489  1.00 95.79           H  
ATOM   2055  CA  GLY A 133     -13.934 -10.833  -2.819  1.00 95.79           C  
ATOM   2056  HA2 GLY A 133     -13.109 -11.255  -2.245  1.00 95.79           H  
ATOM   2057  HA3 GLY A 133     -14.727 -11.576  -2.891  1.00 95.79           H  
ATOM   2058  C   GLY A 133     -13.417 -10.557  -4.236  1.00 95.79           C  
ATOM   2059  O   GLY A 133     -13.022 -11.496  -4.926  1.00 95.79           O  
ATOM   2060  N   GLU A 134     -13.418  -9.300  -4.680  1.00 97.43           N  
ATOM   2061  H   GLU A 134     -13.723  -8.563  -4.060  1.00 97.43           H  
ATOM   2062  CA  GLU A 134     -12.944  -8.900  -6.001  1.00 97.43           C  
ATOM   2063  HA  GLU A 134     -13.155  -9.711  -6.697  1.00 97.43           H  
ATOM   2064  C   GLU A 134     -11.429  -8.661  -6.002  1.00 97.43           C  
ATOM   2065  CB  GLU A 134     -13.731  -7.670  -6.475  1.00 97.43           C  
ATOM   2066  HB2 GLU A 134     -13.406  -6.805  -5.897  1.00 97.43           H  
ATOM   2067  HB3 GLU A 134     -14.787  -7.847  -6.270  1.00 97.43           H  
ATOM   2068  O   GLU A 134     -10.831  -8.207  -5.020  1.00 97.43           O  
ATOM   2069  CG  GLU A 134     -13.596  -7.333  -7.964  1.00 97.43           C  
ATOM   2070  HG2 GLU A 134     -13.881  -8.202  -8.557  1.00 97.43           H  
ATOM   2071  HG3 GLU A 134     -12.561  -7.079  -8.193  1.00 97.43           H  
ATOM   2072  CD  GLU A 134     -14.510  -6.143  -8.286  1.00 97.43           C  
ATOM   2073  OE1 GLU A 134     -14.199  -5.030  -7.817  1.00 97.43           O  
ATOM   2074  OE2 GLU A 134     -15.600  -6.343  -8.868  1.00 97.43           O  
ATOM   2075  N   GLU A 135     -10.816  -8.953  -7.146  1.00 97.64           N  
ATOM   2076  H   GLU A 135     -11.376  -9.275  -7.923  1.00 97.64           H  
ATOM   2077  CA  GLU A 135      -9.442  -8.591  -7.464  1.00 97.64           C  
ATOM   2078  HA  GLU A 135      -9.051  -7.981  -6.650  1.00 97.64           H  
ATOM   2079  C   GLU A 135      -9.444  -7.749  -8.745  1.00 97.64           C  
ATOM   2080  CB  GLU A 135      -8.564  -9.852  -7.568  1.00 97.64           C  
ATOM   2081  HB2 GLU A 135      -8.900 -10.460  -8.409  1.00 97.64           H  
ATOM   2082  HB3 GLU A 135      -8.683 -10.434  -6.654  1.00 97.64           H  
ATOM   2083  O   GLU A 135     -10.059  -8.128  -9.744  1.00 97.64           O  
ATOM   2084  CG  GLU A 135      -7.073  -9.522  -7.742  1.00 97.64           C  
ATOM   2085  HG2 GLU A 135      -6.931  -8.969  -8.670  1.00 97.64           H  
ATOM   2086  HG3 GLU A 135      -6.754  -8.881  -6.921  1.00 97.64           H  
ATOM   2087  CD  GLU A 135      -6.196 -10.786  -7.755  1.00 97.64           C  
ATOM   2088  OE1 GLU A 135      -5.840 -11.250  -8.862  1.00 97.64           O  
ATOM   2089  OE2 GLU A 135      -5.827 -11.270  -6.655  1.00 97.64           O  
ATOM   2090  N   VAL A 136      -8.764  -6.603  -8.717  1.00 97.30           N  
ATOM   2091  H   VAL A 136      -8.263  -6.376  -7.870  1.00 97.30           H  
ATOM   2092  CA  VAL A 136      -8.649  -5.683  -9.853  1.00 97.30           C  
ATOM   2093  HA  VAL A 136      -9.049  -6.175 -10.740  1.00 97.30           H  
ATOM   2094  C   VAL A 136      -7.181  -5.376 -10.118  1.00 97.30           C  
ATOM   2095  CB  VAL A 136      -9.459  -4.386  -9.639  1.00 97.30           C  
ATOM   2096  HB  VAL A 136      -9.061  -3.840  -8.784  1.00 97.30           H  
ATOM   2097  O   VAL A 136      -6.422  -5.068  -9.200  1.00 97.30           O  
ATOM   2098  CG1 VAL A 136      -9.364  -3.493 -10.887  1.00 97.30           C  
ATOM   2099 HG11 VAL A 136      -8.371  -3.051 -10.961  1.00 97.30           H  
ATOM   2100 HG12 VAL A 136     -10.105  -2.694 -10.836  1.00 97.30           H  
ATOM   2101 HG13 VAL A 136      -9.570  -4.081 -11.781  1.00 97.30           H  
ATOM   2102  CG2 VAL A 136     -10.944  -4.672  -9.386  1.00 97.30           C  
ATOM   2103 HG21 VAL A 136     -11.063  -5.250  -8.470  1.00 97.30           H  
ATOM   2104 HG22 VAL A 136     -11.499  -3.743  -9.261  1.00 97.30           H  
ATOM   2105 HG23 VAL A 136     -11.370  -5.240 -10.213  1.00 97.30           H  
ATOM   2106  N   GLU A 137      -6.777  -5.412 -11.386  1.00 96.92           N  
ATOM   2107  H   GLU A 137      -7.447  -5.659 -12.100  1.00 96.92           H  
ATOM   2108  CA  GLU A 137      -5.448  -4.984 -11.821  1.00 96.92           C  
ATOM   2109  HA  GLU A 137      -4.826  -4.839 -10.938  1.00 96.92           H  
ATOM   2110  C   GLU A 137      -5.521  -3.640 -12.554  1.00 96.92           C  
ATOM   2111  CB  GLU A 137      -4.760  -6.081 -12.652  1.00 96.92           C  
ATOM   2112  HB2 GLU A 137      -4.821  -7.024 -12.110  1.00 96.92           H  
ATOM   2113  HB3 GLU A 137      -5.278  -6.193 -13.605  1.00 96.92           H  
ATOM   2114  O   GLU A 137      -6.348  -3.417 -13.441  1.00 96.92           O  
ATOM   2115  CG  GLU A 137      -3.278  -5.758 -12.903  1.00 96.92           C  
ATOM   2116  HG2 GLU A 137      -3.201  -4.824 -13.461  1.00 96.92           H  
ATOM   2117  HG3 GLU A 137      -2.778  -5.606 -11.947  1.00 96.92           H  
ATOM   2118  CD  GLU A 137      -2.562  -6.868 -13.687  1.00 96.92           C  
ATOM   2119  OE1 GLU A 137      -2.599  -6.806 -14.933  1.00 96.92           O  
ATOM   2120  OE2 GLU A 137      -1.918  -7.744 -13.050  1.00 96.92           O  
ATOM   2121  N   VAL A 138      -4.617  -2.736 -12.192  1.00 94.78           N  
ATOM   2122  H   VAL A 138      -4.000  -2.977 -11.430  1.00 94.78           H  
ATOM   2123  CA  VAL A 138      -4.466  -1.410 -12.778  1.00 94.78           C  
ATOM   2124  HA  VAL A 138      -5.174  -1.288 -13.597  1.00 94.78           H  
ATOM   2125  C   VAL A 138      -3.053  -1.276 -13.320  1.00 94.78           C  
ATOM   2126  CB  VAL A 138      -4.748  -0.329 -11.723  1.00 94.78           C  
ATOM   2127  HB  VAL A 138      -4.074  -0.448 -10.875  1.00 94.78           H  
ATOM   2128  O   VAL A 138      -2.091  -1.343 -12.565  1.00 94.78           O  
ATOM   2129  CG1 VAL A 138      -4.530   1.056 -12.326  1.00 94.78           C  
ATOM   2130 HG11 VAL A 138      -5.149   1.140 -13.219  1.00 94.78           H  
ATOM   2131 HG12 VAL A 138      -3.485   1.183 -12.609  1.00 94.78           H  
ATOM   2132 HG13 VAL A 138      -4.787   1.829 -11.602  1.00 94.78           H  
ATOM   2133  CG2 VAL A 138      -6.185  -0.405 -11.206  1.00 94.78           C  
ATOM   2134 HG21 VAL A 138      -6.342   0.385 -10.472  1.00 94.78           H  
ATOM   2135 HG22 VAL A 138      -6.349  -1.360 -10.706  1.00 94.78           H  
ATOM   2136 HG23 VAL A 138      -6.893  -0.309 -12.029  1.00 94.78           H  
ATOM   2137  N   THR A 139      -2.920  -1.036 -14.623  1.00 92.07           N  
ATOM   2138  H   THR A 139      -3.747  -1.021 -15.202  1.00 92.07           H  
ATOM   2139  CA  THR A 139      -1.619  -0.766 -15.249  1.00 92.07           C  
ATOM   2140  HA  THR A 139      -0.825  -1.016 -14.545  1.00 92.07           H  
ATOM   2141  C   THR A 139      -1.470   0.714 -15.595  1.00 92.07           C  
ATOM   2142  CB  THR A 139      -1.388  -1.661 -16.472  1.00 92.07           C  
ATOM   2143  HB  THR A 139      -2.151  -1.460 -17.225  1.00 92.07           H  
ATOM   2144  O   THR A 139      -2.395   1.329 -16.143  1.00 92.07           O  
ATOM   2145  CG2 THR A 139      -0.001  -1.477 -17.091  1.00 92.07           C  
ATOM   2146 HG21 THR A 139       0.768  -1.585 -16.326  1.00 92.07           H  
ATOM   2147 HG22 THR A 139       0.156  -2.230 -17.863  1.00 92.07           H  
ATOM   2148 HG23 THR A 139       0.083  -0.492 -17.550  1.00 92.07           H  
ATOM   2149  OG1 THR A 139      -1.453  -3.017 -16.097  1.00 92.07           O  
ATOM   2150  HG1 THR A 139      -2.307  -3.221 -15.709  1.00 92.07           H  
ATOM   2151  N   PHE A 140      -0.289   1.248 -15.295  1.00 86.75           N  
ATOM   2152  H   PHE A 140       0.377   0.664 -14.807  1.00 86.75           H  
ATOM   2153  CA  PHE A 140       0.220   2.542 -15.739  1.00 86.75           C  
ATOM   2154  HA  PHE A 140      -0.548   3.076 -16.299  1.00 86.75           H  
ATOM   2155  C   PHE A 140       1.420   2.310 -16.654  1.00 86.75           C  
ATOM   2156  CB  PHE A 140       0.622   3.391 -14.529  1.00 86.75           C  
ATOM   2157  HB2 PHE A 140       1.399   2.869 -13.971  1.00 86.75           H  
ATOM   2158  HB3 PHE A 140       1.048   4.328 -14.887  1.00 86.75           H  
ATOM   2159  O   PHE A 140       2.212   1.401 -16.403  1.00 86.75           O  
ATOM   2160  CG  PHE A 140      -0.524   3.706 -13.593  1.00 86.75           C  
ATOM   2161  CD1 PHE A 140      -1.242   4.907 -13.737  1.00 86.75           C  
ATOM   2162  HD1 PHE A 140      -0.976   5.608 -14.515  1.00 86.75           H  
ATOM   2163  CD2 PHE A 140      -0.878   2.793 -12.582  1.00 86.75           C  
ATOM   2164  HD2 PHE A 140      -0.338   1.864 -12.480  1.00 86.75           H  
ATOM   2165  CE1 PHE A 140      -2.304   5.201 -12.863  1.00 86.75           C  
ATOM   2166  HE1 PHE A 140      -2.837   6.134 -12.968  1.00 86.75           H  
ATOM   2167  CE2 PHE A 140      -1.932   3.092 -11.702  1.00 86.75           C  
ATOM   2168  HE2 PHE A 140      -2.190   2.392 -10.922  1.00 86.75           H  
ATOM   2169  CZ  PHE A 140      -2.648   4.294 -11.845  1.00 86.75           C  
ATOM   2170  HZ  PHE A 140      -3.452   4.528 -11.162  1.00 86.75           H  
ATOM   2171  N   SER A 141       1.556   3.129 -17.693  1.00 82.91           N  
ATOM   2172  H   SER A 141       0.914   3.901 -17.801  1.00 82.91           H  
ATOM   2173  CA  SER A 141       2.690   3.092 -18.617  1.00 82.91           C  
ATOM   2174  HA  SER A 141       3.462   2.430 -18.225  1.00 82.91           H  
ATOM   2175  C   SER A 141       3.270   4.490 -18.734  1.00 82.91           C  
ATOM   2176  CB  SER A 141       2.283   2.574 -19.999  1.00 82.91           C  
ATOM   2177  HB2 SER A 141       3.147   2.608 -20.663  1.00 82.91           H  
ATOM   2178  HB3 SER A 141       1.491   3.200 -20.410  1.00 82.91           H  
ATOM   2179  O   SER A 141       2.537   5.437 -19.008  1.00 82.91           O  
ATOM   2180  OG  SER A 141       1.832   1.237 -19.895  1.00 82.91           O  
ATOM   2181  HG  SER A 141       2.562   0.759 -19.495  1.00 82.91           H  
ATOM   2182  N   ALA A 142       4.575   4.625 -18.537  1.00 70.45           N  
ATOM   2183  H   ALA A 142       5.135   3.804 -18.356  1.00 70.45           H  
ATOM   2184  CA  ALA A 142       5.258   5.900 -18.626  1.00 70.45           C  
ATOM   2185  HA  ALA A 142       4.587   6.652 -19.043  1.00 70.45           H  
ATOM   2186  C   ALA A 142       6.465   5.781 -19.553  1.00 70.45           C  
ATOM   2187  CB  ALA A 142       5.652   6.357 -17.217  1.00 70.45           C  
ATOM   2188  HB1 ALA A 142       6.327   5.629 -16.767  1.00 70.45           H  
ATOM   2189  HB2 ALA A 142       4.765   6.459 -16.593  1.00 70.45           H  
ATOM   2190  HB3 ALA A 142       6.172   7.313 -17.278  1.00 70.45           H  
ATOM   2191  O   ALA A 142       7.352   4.974 -19.320  1.00 70.45           O  
ATOM   2192  N   ASN A 143       6.552   6.673 -20.544  1.00 67.86           N  
ATOM   2193  H   ASN A 143       5.746   7.246 -20.751  1.00 67.86           H  
ATOM   2194  CA  ASN A 143       7.770   6.841 -21.354  1.00 67.86           C  
ATOM   2195  HA  ASN A 143       8.043   5.880 -21.790  1.00 67.86           H  
ATOM   2196  C   ASN A 143       8.978   7.322 -20.522  1.00 67.86           C  
ATOM   2197  CB  ASN A 143       7.493   7.854 -22.480  1.00 67.86           C  
ATOM   2198  HB2 ASN A 143       8.403   7.979 -23.067  1.00 67.86           H  
ATOM   2199  HB3 ASN A 143       7.245   8.819 -22.038  1.00 67.86           H  
ATOM   2200  O   ASN A 143      10.082   7.410 -21.041  1.00 67.86           O  
ATOM   2201  CG  ASN A 143       6.399   7.430 -23.440  1.00 67.86           C  
ATOM   2202  ND2 ASN A 143       5.576   8.353 -23.881  1.00 67.86           N  
ATOM   2203 HD21 ASN A 143       5.727   9.326 -23.659  1.00 67.86           H  
ATOM   2204 HD22 ASN A 143       4.880   8.020 -24.533  1.00 67.86           H  
ATOM   2205  OD1 ASN A 143       6.245   6.286 -23.813  1.00 67.86           O  
ATOM   2206  N   ASP A 144       8.739   7.699 -19.264  1.00 63.52           N  
ATOM   2207  H   ASP A 144       7.834   7.467 -18.882  1.00 63.52           H  
ATOM   2208  CA  ASP A 144       9.728   8.150 -18.296  1.00 63.52           C  
ATOM   2209  HA  ASP A 144      10.734   7.977 -18.678  1.00 63.52           H  
ATOM   2210  C   ASP A 144       9.508   7.373 -16.982  1.00 63.52           C  
ATOM   2211  CB  ASP A 144       9.569   9.661 -18.100  1.00 63.52           C  
ATOM   2212  HB2 ASP A 144       8.532   9.890 -17.856  1.00 63.52           H  
ATOM   2213  HB3 ASP A 144       9.818  10.173 -19.030  1.00 63.52           H  
ATOM   2214  O   ASP A 144       8.527   7.645 -16.278  1.00 63.52           O  
ATOM   2215  CG  ASP A 144      10.485  10.163 -16.990  1.00 63.52           C  
ATOM   2216  OD1 ASP A 144       9.940  10.697 -15.999  1.00 63.52           O  
ATOM   2217  OD2 ASP A 144      11.709   9.992 -17.135  1.00 63.52           O  
ATOM   2218  N   PRO A 145      10.366   6.395 -16.643  1.00 61.83           N  
ATOM   2219  CA  PRO A 145      10.202   5.580 -15.440  1.00 61.83           C  
ATOM   2220  HA  PRO A 145       9.214   5.120 -15.451  1.00 61.83           H  
ATOM   2221  C   PRO A 145      10.318   6.403 -14.148  1.00 61.83           C  
ATOM   2222  CB  PRO A 145      11.258   4.473 -15.541  1.00 61.83           C  
ATOM   2223  HB2 PRO A 145      10.811   3.594 -16.005  1.00 61.83           H  
ATOM   2224  HB3 PRO A 145      11.678   4.209 -14.570  1.00 61.83           H  
ATOM   2225  O   PRO A 145       9.757   6.011 -13.125  1.00 61.83           O  
ATOM   2226  CG  PRO A 145      12.321   5.050 -16.474  1.00 61.83           C  
ATOM   2227  HG2 PRO A 145      13.026   5.649 -15.897  1.00 61.83           H  
ATOM   2228  HG3 PRO A 145      12.847   4.268 -17.023  1.00 61.83           H  
ATOM   2229  CD  PRO A 145      11.526   5.958 -17.406  1.00 61.83           C  
ATOM   2230  HD2 PRO A 145      12.152   6.799 -17.706  1.00 61.83           H  
ATOM   2231  HD3 PRO A 145      11.197   5.397 -18.281  1.00 61.83           H  
ATOM   2232  N   HIS A 146      10.931   7.595 -14.177  1.00 63.51           N  
ATOM   2233  H   HIS A 146      11.367   7.904 -15.034  1.00 63.51           H  
ATOM   2234  CA  HIS A 146      10.997   8.487 -13.010  1.00 63.51           C  
ATOM   2235  HA  HIS A 146      11.463   7.936 -12.194  1.00 63.51           H  
ATOM   2236  C   HIS A 146       9.620   8.938 -12.504  1.00 63.51           C  
ATOM   2237  CB  HIS A 146      11.866   9.708 -13.327  1.00 63.51           C  
ATOM   2238  HB2 HIS A 146      11.942  10.327 -12.433  1.00 63.51           H  
ATOM   2239  HB3 HIS A 146      11.395  10.310 -14.105  1.00 63.51           H  
ATOM   2240  O   HIS A 146       9.477   9.286 -11.325  1.00 63.51           O  
ATOM   2241  CG  HIS A 146      13.255   9.348 -13.764  1.00 63.51           C  
ATOM   2242  CD2 HIS A 146      13.911   9.796 -14.878  1.00 63.51           C  
ATOM   2243  HD2 HIS A 146      13.528  10.496 -15.606  1.00 63.51           H  
ATOM   2244  ND1 HIS A 146      14.080   8.449 -13.133  1.00 63.51           N  
ATOM   2245  HD1 HIS A 146      13.822   7.811 -12.395  1.00 63.51           H  
ATOM   2246  CE1 HIS A 146      15.200   8.351 -13.860  1.00 63.51           C  
ATOM   2247  HE1 HIS A 146      16.002   7.658 -13.655  1.00 63.51           H  
ATOM   2248  NE2 HIS A 146      15.162   9.176 -14.912  1.00 63.51           N  
ATOM   2249  N   LYS A 147       8.577   8.861 -13.341  1.00 68.50           N  
ATOM   2250  H   LYS A 147       8.763   8.608 -14.301  1.00 68.50           H  
ATOM   2251  CA  LYS A 147       7.184   9.083 -12.916  1.00 68.50           C  
ATOM   2252  HA  LYS A 147       7.117  10.071 -12.460  1.00 68.50           H  
ATOM   2253  C   LYS A 147       6.711   8.088 -11.854  1.00 68.50           C  
ATOM   2254  CB  LYS A 147       6.253   9.031 -14.132  1.00 68.50           C  
ATOM   2255  HB2 LYS A 147       6.351   8.067 -14.632  1.00 68.50           H  
ATOM   2256  HB3 LYS A 147       5.226   9.138 -13.785  1.00 68.50           H  
ATOM   2257  O   LYS A 147       5.788   8.400 -11.099  1.00 68.50           O  
ATOM   2258  CG  LYS A 147       6.565  10.162 -15.116  1.00 68.50           C  
ATOM   2259  HG2 LYS A 147       7.524   9.973 -15.598  1.00 68.50           H  
ATOM   2260  HG3 LYS A 147       6.619  11.110 -14.580  1.00 68.50           H  
ATOM   2261  CD  LYS A 147       5.476  10.256 -16.181  1.00 68.50           C  
ATOM   2262  HD2 LYS A 147       4.534  10.523 -15.700  1.00 68.50           H  
ATOM   2263  HD3 LYS A 147       5.363   9.292 -16.678  1.00 68.50           H  
ATOM   2264  CE  LYS A 147       5.865  11.322 -17.200  1.00 68.50           C  
ATOM   2265  HE2 LYS A 147       6.774  11.001 -17.708  1.00 68.50           H  
ATOM   2266  HE3 LYS A 147       6.092  12.246 -16.667  1.00 68.50           H  
ATOM   2267  NZ  LYS A 147       4.761  11.539 -18.161  1.00 68.50           N  
ATOM   2268  HZ1 LYS A 147       3.955  11.895 -17.667  1.00 68.50           H  
ATOM   2269  HZ2 LYS A 147       4.506  10.664 -18.598  1.00 68.50           H  
ATOM   2270  HZ3 LYS A 147       5.037  12.211 -18.862  1.00 68.50           H  
ATOM   2271  N   PHE A 148       7.354   6.926 -11.756  1.00 73.62           N  
ATOM   2272  H   PHE A 148       8.104   6.735 -12.405  1.00 73.62           H  
ATOM   2273  CA  PHE A 148       7.035   5.877 -10.792  1.00 73.62           C  
ATOM   2274  HA  PHE A 148       5.967   5.918 -10.578  1.00 73.62           H  
ATOM   2275  C   PHE A 148       7.720   6.039  -9.428  1.00 73.62           C  
ATOM   2276  CB  PHE A 148       7.335   4.512 -11.427  1.00 73.62           C  
ATOM   2277  HB2 PHE A 148       8.403   4.449 -11.639  1.00 73.62           H  
ATOM   2278  HB3 PHE A 148       7.126   3.736 -10.691  1.00 73.62           H  
ATOM   2279  O   PHE A 148       7.489   5.221  -8.545  1.00 73.62           O  
ATOM   2280  CG  PHE A 148       6.547   4.193 -12.687  1.00 73.62           C  
ATOM   2281  CD1 PHE A 148       5.162   4.418 -12.735  1.00 73.62           C  
ATOM   2282  HD1 PHE A 148       4.664   4.764 -11.841  1.00 73.62           H  
ATOM   2283  CD2 PHE A 148       7.192   3.653 -13.811  1.00 73.62           C  
ATOM   2284  HD2 PHE A 148       8.254   3.457 -13.788  1.00 73.62           H  
ATOM   2285  CE1 PHE A 148       4.428   4.168 -13.908  1.00 73.62           C  
ATOM   2286  HE1 PHE A 148       3.366   4.362 -13.943  1.00 73.62           H  
ATOM   2287  CE2 PHE A 148       6.458   3.367 -14.975  1.00 73.62           C  
ATOM   2288  HE2 PHE A 148       6.967   2.954 -15.833  1.00 73.62           H  
ATOM   2289  CZ  PHE A 148       5.079   3.630 -15.029  1.00 73.62           C  
ATOM   2290  HZ  PHE A 148       4.527   3.408 -15.930  1.00 73.62           H  
ATOM   2291  N   ASN A 149       8.500   7.102  -9.196  1.00 70.59           N  
ATOM   2292  H   ASN A 149       8.725   7.706  -9.974  1.00 70.59           H  
ATOM   2293  CA  ASN A 149       9.264   7.261  -7.948  1.00 70.59           C  
ATOM   2294  HA  ASN A 149       9.773   6.320  -7.739  1.00 70.59           H  
ATOM   2295  C   ASN A 149       8.416   7.562  -6.700  1.00 70.59           C  
ATOM   2296  CB  ASN A 149      10.331   8.355  -8.152  1.00 70.59           C  
ATOM   2297  HB2 ASN A 149      10.729   8.651  -7.181  1.00 70.59           H  
ATOM   2298  HB3 ASN A 149       9.888   9.229  -8.630  1.00 70.59           H  
ATOM   2299  O   ASN A 149       8.919   7.458  -5.579  1.00 70.59           O  
ATOM   2300  CG  ASN A 149      11.516   7.879  -8.971  1.00 70.59           C  
ATOM   2301  ND2 ASN A 149      12.396   8.768  -9.364  1.00 70.59           N  
ATOM   2302 HD21 ASN A 149      12.259   9.755  -9.197  1.00 70.59           H  
ATOM   2303 HD22 ASN A 149      13.198   8.394  -9.850  1.00 70.59           H  
ATOM   2304  OD1 ASN A 149      11.694   6.711  -9.247  1.00 70.59           O  
ATOM   2305  N   ARG A 150       7.155   7.986  -6.859  1.00 79.53           N  
ATOM   2306  H   ARG A 150       6.792   8.015  -7.801  1.00 79.53           H  
ATOM   2307  CA  ARG A 150       6.292   8.385  -5.730  1.00 79.53           C  
ATOM   2308  HA  ARG A 150       6.645   7.872  -4.836  1.00 79.53           H  
ATOM   2309  C   ARG A 150       4.834   7.943  -5.895  1.00 79.53           C  
ATOM   2310  CB  ARG A 150       6.406   9.897  -5.463  1.00 79.53           C  
ATOM   2311  HB2 ARG A 150       5.776  10.139  -4.606  1.00 79.53           H  
ATOM   2312  HB3 ARG A 150       6.040  10.446  -6.330  1.00 79.53           H  
ATOM   2313  O   ARG A 150       3.955   8.807  -5.992  1.00 79.53           O  
ATOM   2314  CG  ARG A 150       7.836  10.348  -5.151  1.00 79.53           C  
ATOM   2315  HG2 ARG A 150       8.456  10.235  -6.040  1.00 79.53           H  
ATOM   2316  HG3 ARG A 150       8.247   9.743  -4.342  1.00 79.53           H  
ATOM   2317  CD  ARG A 150       7.844  11.812  -4.728  1.00 79.53           C  
ATOM   2318  HD2 ARG A 150       7.293  12.401  -5.461  1.00 79.53           H  
ATOM   2319  HD3 ARG A 150       7.341  11.893  -3.764  1.00 79.53           H  
ATOM   2320  NE  ARG A 150       9.223  12.322  -4.644  1.00 79.53           N  
ATOM   2321  HE  ARG A 150       9.881  11.950  -5.315  1.00 79.53           H  
ATOM   2322  NH1 ARG A 150       8.968  13.649  -2.784  1.00 79.53           N  
ATOM   2323 HH11 ARG A 150       8.400  12.942  -2.341  1.00 79.53           H  
ATOM   2324 HH12 ARG A 150       9.391  14.280  -2.118  1.00 79.53           H  
ATOM   2325  NH2 ARG A 150      10.886  13.679  -3.912  1.00 79.53           N  
ATOM   2326 HH21 ARG A 150      11.267  14.289  -3.202  1.00 79.53           H  
ATOM   2327 HH22 ARG A 150      11.492  13.304  -4.628  1.00 79.53           H  
ATOM   2328  CZ  ARG A 150       9.676  13.214  -3.785  1.00 79.53           C  
ATOM   2329  N   PRO A 151       4.544   6.633  -5.988  1.00 85.69           N  
ATOM   2330  CA  PRO A 151       3.172   6.183  -6.075  1.00 85.69           C  
ATOM   2331  HA  PRO A 151       2.649   6.761  -6.837  1.00 85.69           H  
ATOM   2332  C   PRO A 151       2.475   6.381  -4.724  1.00 85.69           C  
ATOM   2333  CB  PRO A 151       3.237   4.730  -6.537  1.00 85.69           C  
ATOM   2334  HB2 PRO A 151       2.386   4.147  -6.184  1.00 85.69           H  
ATOM   2335  HB3 PRO A 151       3.293   4.698  -7.625  1.00 85.69           H  
ATOM   2336  O   PRO A 151       3.028   6.133  -3.650  1.00 85.69           O  
ATOM   2337  CG  PRO A 151       4.555   4.235  -5.950  1.00 85.69           C  
ATOM   2338  HG2 PRO A 151       5.001   3.461  -6.575  1.00 85.69           H  
ATOM   2339  HG3 PRO A 151       4.371   3.849  -4.948  1.00 85.69           H  
ATOM   2340  CD  PRO A 151       5.439   5.487  -5.892  1.00 85.69           C  
ATOM   2341  HD2 PRO A 151       6.117   5.489  -6.745  1.00 85.69           H  
ATOM   2342  HD3 PRO A 151       6.015   5.501  -4.967  1.00 85.69           H  
ATOM   2343  N   GLN A 152       1.233   6.841  -4.789  1.00 90.14           N  
ATOM   2344  H   GLN A 152       0.849   7.030  -5.703  1.00 90.14           H  
ATOM   2345  CA  GLN A 152       0.380   7.063  -3.631  1.00 90.14           C  
ATOM   2346  HA  GLN A 152       0.878   6.707  -2.729  1.00 90.14           H  
ATOM   2347  C   GLN A 152      -0.902   6.260  -3.794  1.00 90.14           C  
ATOM   2348  CB  GLN A 152       0.144   8.570  -3.471  1.00 90.14           C  
ATOM   2349  HB2 GLN A 152      -0.142   8.981  -4.440  1.00 90.14           H  
ATOM   2350  HB3 GLN A 152       1.090   9.030  -3.186  1.00 90.14           H  
ATOM   2351  O   GLN A 152      -1.539   6.300  -4.846  1.00 90.14           O  
ATOM   2352  CG  GLN A 152      -0.929   8.959  -2.440  1.00 90.14           C  
ATOM   2353  HG2 GLN A 152      -1.897   8.567  -2.752  1.00 90.14           H  
ATOM   2354  HG3 GLN A 152      -0.689   8.522  -1.470  1.00 90.14           H  
ATOM   2355  CD  GLN A 152      -1.059  10.477  -2.304  1.00 90.14           C  
ATOM   2356  NE2 GLN A 152      -1.799  10.980  -1.348  1.00 90.14           N  
ATOM   2357 HE21 GLN A 152      -1.890  11.986  -1.316  1.00 90.14           H  
ATOM   2358 HE22 GLN A 152      -2.364  10.434  -0.714  1.00 90.14           H  
ATOM   2359  OE1 GLN A 152      -0.513  11.274  -3.058  1.00 90.14           O  
ATOM   2360  N   PHE A 153      -1.280   5.571  -2.726  1.00 93.47           N  
ATOM   2361  H   PHE A 153      -0.686   5.583  -1.909  1.00 93.47           H  
ATOM   2362  CA  PHE A 153      -2.487   4.771  -2.621  1.00 93.47           C  
ATOM   2363  HA  PHE A 153      -3.073   4.859  -3.536  1.00 93.47           H  
ATOM   2364  C   PHE A 153      -3.303   5.303  -1.447  1.00 93.47           C  
ATOM   2365  CB  PHE A 153      -2.114   3.292  -2.433  1.00 93.47           C  
ATOM   2366  HB2 PHE A 153      -3.022   2.692  -2.475  1.00 93.47           H  
ATOM   2367  HB3 PHE A 153      -1.681   3.158  -1.441  1.00 93.47           H  
ATOM   2368  O   PHE A 153      -2.814   5.385  -0.324  1.00 93.47           O  
ATOM   2369  CG  PHE A 153      -1.127   2.775  -3.462  1.00 93.47           C  
ATOM   2370  CD1 PHE A 153      -1.590   2.300  -4.700  1.00 93.47           C  
ATOM   2371  HD1 PHE A 153      -2.651   2.259  -4.896  1.00 93.47           H  
ATOM   2372  CD2 PHE A 153       0.257   2.815  -3.201  1.00 93.47           C  
ATOM   2373  HD2 PHE A 153       0.618   3.184  -2.253  1.00 93.47           H  
ATOM   2374  CE1 PHE A 153      -0.673   1.890  -5.682  1.00 93.47           C  
ATOM   2375  HE1 PHE A 153      -1.029   1.547  -6.643  1.00 93.47           H  
ATOM   2376  CE2 PHE A 153       1.173   2.398  -4.183  1.00 93.47           C  
ATOM   2377  HE2 PHE A 153       2.233   2.441  -3.983  1.00 93.47           H  
ATOM   2378  CZ  PHE A 153       0.707   1.943  -5.429  1.00 93.47           C  
ATOM   2379  HZ  PHE A 153       1.407   1.643  -6.193  1.00 93.47           H  
ATOM   2380  N   THR A 154      -4.550   5.678  -1.683  1.00 93.80           N  
ATOM   2381  H   THR A 154      -4.889   5.670  -2.634  1.00 93.80           H  
ATOM   2382  CA  THR A 154      -5.499   5.997  -0.615  1.00 93.80           C  
ATOM   2383  HA  THR A 154      -5.023   5.905   0.361  1.00 93.80           H  
ATOM   2384  C   THR A 154      -6.619   4.983  -0.676  1.00 93.80           C  
ATOM   2385  CB  THR A 154      -6.041   7.422  -0.736  1.00 93.80           C  
ATOM   2386  HB  THR A 154      -6.668   7.500  -1.624  1.00 93.80           H  
ATOM   2387  O   THR A 154      -7.273   4.872  -1.706  1.00 93.80           O  
ATOM   2388  CG2 THR A 154      -6.880   7.808   0.474  1.00 93.80           C  
ATOM   2389 HG21 THR A 154      -7.323   8.786   0.288  1.00 93.80           H  
ATOM   2390 HG22 THR A 154      -7.695   7.096   0.611  1.00 93.80           H  
ATOM   2391 HG23 THR A 154      -6.268   7.831   1.375  1.00 93.80           H  
ATOM   2392  OG1 THR A 154      -4.983   8.355  -0.830  1.00 93.80           O  
ATOM   2393  HG1 THR A 154      -4.326   8.098  -0.178  1.00 93.80           H  
ATOM   2394  N   ILE A 155      -6.807   4.236   0.407  1.00 93.23           N  
ATOM   2395  H   ILE A 155      -6.265   4.442   1.234  1.00 93.23           H  
ATOM   2396  CA  ILE A 155      -7.853   3.234   0.549  1.00 93.23           C  
ATOM   2397  HA  ILE A 155      -8.287   3.022  -0.428  1.00 93.23           H  
ATOM   2398  C   ILE A 155      -8.938   3.840   1.433  1.00 93.23           C  
ATOM   2399  CB  ILE A 155      -7.303   1.904   1.117  1.00 93.23           C  
ATOM   2400  HB  ILE A 155      -6.948   2.066   2.134  1.00 93.23           H  
ATOM   2401  O   ILE A 155      -8.689   4.191   2.589  1.00 93.23           O  
ATOM   2402  CG1 ILE A 155      -6.153   1.296   0.274  1.00 93.23           C  
ATOM   2403 HG12 ILE A 155      -6.360   1.439  -0.786  1.00 93.23           H  
ATOM   2404 HG13 ILE A 155      -6.113   0.222   0.456  1.00 93.23           H  
ATOM   2405  CG2 ILE A 155      -8.444   0.870   1.172  1.00 93.23           C  
ATOM   2406 HG21 ILE A 155      -9.264   1.232   1.792  1.00 93.23           H  
ATOM   2407 HG22 ILE A 155      -8.826   0.675   0.170  1.00 93.23           H  
ATOM   2408 HG23 ILE A 155      -8.086  -0.062   1.609  1.00 93.23           H  
ATOM   2409  CD1 ILE A 155      -4.752   1.837   0.599  1.00 93.23           C  
ATOM   2410 HD11 ILE A 155      -4.007   1.238   0.074  1.00 93.23           H  
ATOM   2411 HD12 ILE A 155      -4.565   1.771   1.671  1.00 93.23           H  
ATOM   2412 HD13 ILE A 155      -4.642   2.872   0.275  1.00 93.23           H  
ATOM   2413  N   GLU A 156     -10.136   3.965   0.879  1.00 92.14           N  
ATOM   2414  H   GLU A 156     -10.255   3.683  -0.083  1.00 92.14           H  
ATOM   2415  CA  GLU A 156     -11.330   4.443   1.564  1.00 92.14           C  
ATOM   2416  HA  GLU A 156     -11.072   4.692   2.593  1.00 92.14           H  
ATOM   2417  C   GLU A 156     -12.352   3.302   1.628  1.00 92.14           C  
ATOM   2418  CB  GLU A 156     -11.867   5.743   0.913  1.00 92.14           C  
ATOM   2419  HB2 GLU A 156     -12.722   6.092   1.492  1.00 92.14           H  
ATOM   2420  HB3 GLU A 156     -12.185   5.549  -0.111  1.00 92.14           H  
ATOM   2421  O   GLU A 156     -12.581   2.584   0.658  1.00 92.14           O  
ATOM   2422  CG  GLU A 156     -10.777   6.833   0.916  1.00 92.14           C  
ATOM   2423  HG2 GLU A 156     -10.016   6.574   0.179  1.00 92.14           H  
ATOM   2424  HG3 GLU A 156     -10.294   6.797   1.893  1.00 92.14           H  
ATOM   2425  CD  GLU A 156     -11.231   8.288   0.674  1.00 92.14           C  
ATOM   2426  OE1 GLU A 156     -11.473   9.007   1.675  1.00 92.14           O  
ATOM   2427  OE2 GLU A 156     -11.054   8.822  -0.437  1.00 92.14           O  
ATOM   2428  N   TRP A 157     -12.950   3.103   2.795  1.00 87.30           N  
ATOM   2429  H   TRP A 157     -12.708   3.723   3.555  1.00 87.30           H  
ATOM   2430  CA  TRP A 157     -14.074   2.194   3.020  1.00 87.30           C  
ATOM   2431  HA  TRP A 157     -14.458   1.845   2.061  1.00 87.30           H  
ATOM   2432  C   TRP A 157     -15.199   2.964   3.709  1.00 87.30           C  
ATOM   2433  CB  TRP A 157     -13.621   0.967   3.827  1.00 87.30           C  
ATOM   2434  HB2 TRP A 157     -14.465   0.285   3.927  1.00 87.30           H  
ATOM   2435  HB3 TRP A 157     -12.860   0.447   3.245  1.00 87.30           H  
ATOM   2436  O   TRP A 157     -14.947   4.022   4.291  1.00 87.30           O  
ATOM   2437  CG  TRP A 157     -13.042   1.219   5.188  1.00 87.30           C  
ATOM   2438  CD1 TRP A 157     -13.708   1.150   6.364  1.00 87.30           C  
ATOM   2439  HD1 TRP A 157     -14.758   0.919   6.461  1.00 87.30           H  
ATOM   2440  CD2 TRP A 157     -11.655   1.514   5.526  1.00 87.30           C  
ATOM   2441  CE2 TRP A 157     -11.544   1.584   6.946  1.00 87.30           C  
ATOM   2442  CE3 TRP A 157     -10.480   1.719   4.771  1.00 87.30           C  
ATOM   2443  HE3 TRP A 157     -10.536   1.677   3.693  1.00 87.30           H  
ATOM   2444  NE1 TRP A 157     -12.824   1.360   7.407  1.00 87.30           N  
ATOM   2445  HE1 TRP A 157     -13.062   1.176   8.372  1.00 87.30           H  
ATOM   2446  CH2 TRP A 157      -9.172   1.965   6.808  1.00 87.30           C  
ATOM   2447  HH2 TRP A 157      -8.212   2.048   7.297  1.00 87.30           H  
ATOM   2448  CZ2 TRP A 157     -10.324   1.811   7.592  1.00 87.30           C  
ATOM   2449  HZ2 TRP A 157     -10.256   1.802   8.670  1.00 87.30           H  
ATOM   2450  CZ3 TRP A 157      -9.246   1.945   5.405  1.00 87.30           C  
ATOM   2451  HZ3 TRP A 157      -8.352   2.063   4.810  1.00 87.30           H  
ATOM   2452  N   GLY A 158     -16.425   2.440   3.664  1.00 69.04           N  
ATOM   2453  H   GLY A 158     -16.560   1.582   3.147  1.00 69.04           H  
ATOM   2454  CA  GLY A 158     -17.532   2.936   4.494  1.00 69.04           C  
ATOM   2455  HA2 GLY A 158     -17.640   4.013   4.371  1.00 69.04           H  
ATOM   2456  HA3 GLY A 158     -18.464   2.442   4.217  1.00 69.04           H  
ATOM   2457  C   GLY A 158     -17.270   2.654   5.965  1.00 69.04           C  
ATOM   2458  O   GLY A 158     -17.612   1.531   6.384  1.00 69.04           O  
ATOM   2459  OXT GLY A 158     -16.653   3.523   6.627  1.00 69.04           O  
TER    2460      GLY A 158                                                       
END   
